# Supplementary material for: Distribution and molecular evolution of the anti-CRISPR family AcrIF7
Source: PLoS Biol. 2023 Apr 21;21(4):e3002072. doi: 10.1371/journal.pbio.3002072 (PMC10155984; doi:10.1371/journal.pbio.3002072)
Supplement: S1 Data — (XLSX) [file pbio.3002072.s008.xlsx]

## Sheet: Paeru_matches-master_table
#S1 Data. Pseudomonas aeruginosa genomes carrying AcrIF7 and their associated metadata.
Assembly_accession	AcrIF7_cluster	Biosample	Organism	Strain	Collection_date	Collection_year	Location	Country	Continent	Source_category	Source	Source_alt	Host	Host_disease	CRISPR-Cas_system	MLST_ST	acsA	aroE	guaA	mutL	nuoD	ppsA	trpE
GCF_000455705	sc1	SAMN02471817	Pseudomonas aeruginosa WC55	WC55	2011-06-14	2011	USA: FL, Apalachicola Bay	USA	North America	Environmental	water column				I-F,I-E	252	6	28	4	3	3	4	7
GCF_000506805	sc1	SAMN02472099	Pseudomonas aeruginosa VRFPA07	VRFPA07	2013-09	2013	India: Chennai	India	Asia	Clinical	Rectal swab		Homo sapiens		NF	313	47	8	7	6	8	11	40
GCF_000510305	sc1	SAMN02415141	Pseudomonas aeruginosa SCV20265	SCV20265		NF	NF	NF	NF	Clinical	CF isolate	cystic fibrosis	Homo sapiens		I-F	299	17	5	36	3	3	7	3
GCF_000790115	sc1	SAMN03105735	Pseudomonas aeruginosa	AZPAE15038	2012	2012	France: Paris	France	Europe	Clinical	itra-abdominal tract infection				I-F	116	28	24	22	18	3	15	7
GCF_000791665	sc1	SAMN03105747	Pseudomonas aeruginosa	AZPAE15050	2012	2012	China: Hong Kong	China	Asia	Clinical	itra-abdominal tract infection				I-F	360	15	5	36	11	27	4	2
GCF_000791685	sc1	SAMN03105654	Pseudomonas aeruginosa	AZPAE14956	2009	2009	Germany: Munchen	Germany	Europe	Clinical	itra-abdominal tract infection				NF	270	22	3	17	5	2	10	7
GCF_000791705	sc1	SAMN03105655	Pseudomonas aeruginosa	AZPAE14957	2009	2009	Germany: Munchen	Germany	Europe	Clinical	itra-abdominal tract infection				I-F,I-E	2410	89	30	31	58	48	24	32
GCF_000792345	sc1	SAMN03105682	Pseudomonas aeruginosa	AZPAE14985	2010	2010	China: Shatin	China	Asia	Clinical	respiratory tract infection				I-F	1076	5	4	57	62	1	1	26
GCF_000792545	sc1	SAMN03105691	Pseudomonas aeruginosa	AZPAE14994	2010	2010	Germany: Heidelberg	Germany	Europe	Clinical	itra-abdominal tract infection				I-E,I-F	2410	89	30	31	58	48	24	32
GCF_000794045	sc1	SAMN03105645	Pseudomonas aeruginosa	AZPAE14947	2009	2009	China: Beijing	China	Asia	Clinical	urinary tract infection				NF	527	16	52	11	85	59	15	10
GCF_000794085	sc1	SAMN03105631	Pseudomonas aeruginosa	AZPAE14933	2009	2009	France: Rouen	France	Europe	Clinical	urinary tract infection				NF	111	17	5	5	4	4	4	3
GCF_000794785	sc1	SAMN03105480	Pseudomonas aeruginosa	AZPAE14702	2012	2012	Philippines	Philippines	Asia	Clinical	respiratory tract infection				I-C	235	38	11	3	13	1	2	4
GCF_000796145	sc1	SAMN03105444	Pseudomonas aeruginosa	AZPAE14404	2012	2012	China: Shatin	China	Asia	Clinical	itra-abdominal tract infection				NF	1248	18	11	57	5	1	20	139
GCF_000796345	sc1	SAMN03105452	Pseudomonas aeruginosa	AZPAE14453	2011	2011	USA: Detroit	USA	North America	Clinical	urinary tract infection				NF	NF	17	5	5	4	4	4	~3
GCF_000796845	sc1	SAMN03105491	Pseudomonas aeruginosa	AZPAE14714	2012	2012	Venezuela	Venezuela	South America	Clinical	itra-abdominal tract infection				NF	111	17	5	5	4	4	4	3
GCF_000797085	sc1	SAMN03105490	Pseudomonas aeruginosa	AZPAE14713	2012	2012	Venezuela	Venezuela	South America	Clinical	itra-abdominal tract infection				NF	111	17	5	5	4	4	4	3
GCF_000968815	sc1	SAMN03395017	Pseudomonas aeruginosa	O400	2007-03-20	2007	Chile: Santiago	Chile	South America	NF			Homo sapiens		NF	270	22	3	17	5	2	10	7
GCF_000981825	sc1	SAMN03389320	Pseudomonas aeruginosa	Carb01 63	2012-04-16	2012	Netherlands:Rotterdam	Netherlands	Europe	Clinical		Hospital			NF	111	17	5	5	4	4	4	3
GCF_000988505	sc1	SAMN03396926	Pseudomonas aeruginosa	S04 90	2013-11-06	2013	Netherlands: Rotterdam	Netherlands	Europe	Clinical		Hospital	Homo sapiens		NF	446	18	4	5	3	1	17	13
GCF_001067935	sc1	SAMN03198146	Pseudomonas aeruginosa	928_PAER		NF	USA: WA	USA	North America	NF			Homo sapiens		NF	298	18	4	13	3	1	17	13
GCF_001068165	sc1	SAMN03198145	Pseudomonas aeruginosa	927_PAER		NF	USA: WA	USA	North America	NF			Homo sapiens		NF	298	18	4	13	3	1	17	13
GCF_001449605	sc1	SAMN04128512	Pseudomonas aeruginosa	WH-SGI-V-07174	1992	1992	France	France	Europe	Clinical	hospital				NF	111	17	5	5	4	4	4	3
GCF_001450305	sc1	SAMN04128565	Pseudomonas aeruginosa	WH-SGI-V-07380	1989	1989	Italy	Italy	Europe	Clinical	hospital				NF	2049	32	4	5	5	1	36	26
GCF_001450525	sc1	SAMN04128511	Pseudomonas aeruginosa	WH-SGI-V-07173	1992	1992	France	France	Europe	Clinical	hospital				NF	111	17	5	5	4	4	4	3
GCF_001451065	sc1	SAMN04128577	Pseudomonas aeruginosa	WH-SGI-V-07392	1992	1992	France	France	Europe	Clinical	hospital				NF	111	17	5	5	4	4	4	3
GCF_001451725	sc1	SAMN04128612	Pseudomonas aeruginosa	WH-SGI-V-07493	2005	2005	USA	USA	North America	Clinical	hospital				NF	316	13	8	9	3	1	6	9
GCF_001452125	sc1	SAMN04128644	Pseudomonas aeruginosa	WH-SGI-V-07634	2005	2005	USA	USA	North America	Clinical	hospital				NF	446	18	4	5	3	1	17	13
GCF_001452645	sc1	SAMN04128685	Pseudomonas aeruginosa	WH-SGI-V-07700	2005	2005	USA	USA	North America	Clinical	hospital				NF	111	17	5	5	4	4	4	3
GCF_001453125	sc1	SAMN04128592	Pseudomonas aeruginosa	WH-SGI-V-07418	1982	1982	NF	NF	NF	NF					NF	316	13	8	9	3	1	6	9
GCF_001453495	sc1	SAMN04128658	Pseudomonas aeruginosa	WH-SGI-V-07648	2005	2005	USA	USA	North America	Clinical	hospital				NF	316	13	8	9	3	1	6	9
GCF_001453705	sc1	SAMN04128681	Pseudomonas aeruginosa	WH-SGI-V-07696	2005	2005	USA	USA	North America	Clinical	hospital				NF	NF	13	8	9	3	NF	6	9
GCF_001554585	sc1	SAMN04436478	Pseudomonas aeruginosa	AU15431	2008	2008	USA	USA	North America	Clinical	sputum	Cystic Fibrosis	Homo sapiens	Cystic Fibrosis	NF	NF	6	5	~6	7	4	6	82
GCF_001555135	sc1	SAMN04436477	Pseudomonas aeruginosa	AU7032	2004	2004	USA	USA	North America	Clinical	sputum	Cystic Fibrosis	Homo sapiens	Cystic Fibrosis	NF	NF	6	5	~6	7	4	6	82
GCF_001632245	sc1	SAMN04893615	Pseudomonas aeruginosa	BAMCPA07-48		NF	NF	NF	NF	Clinical	combat injury wound		Homo sapiens		NF	313	47	8	7	6	8	11	40
GCF_002085605	sc1	SAMN05583819	Pseudomonas aeruginosa	RIVM-EMC2982		NF	Netherlands: Bilthoven	Netherlands	Europe	NF			Homo sapiens		NF	111	17	5	5	4	4	4	3
GCF_002237075	sc1	SAMN06320147	Pseudomonas aeruginosa	ATCC BAA-2110	1995/1996	1995	USA	USA	North America	NF			Homo sapiens		I-F	NF	28	5	11	77	3	~4	92
GCF_002239535	sc1	SAMN07327860	Pseudomonas aeruginosa	Env_16		NF	Canada: British Columbia	Canada	North America	Environmental	tomato				I-F	116	28	24	22	18	3	15	7
GCF_002326585	sc1	SAMN07504843	Pseudomonas aeruginosa	env406b	2016-11-02	2016	USA: Chicago, Illinois	USA	North America	Other	hospital sink drain				I-F	244	17	5	12	3	14	4	7
GCF_002330255	sc1	SAMN07504811	Pseudomonas aeruginosa	env142	2016-08-07	2016	USA: St. Charles, Illinois	USA	North America	Other	sink drain				NF	207	47	4	5	33	1	6	40
GCF_002330955	sc1	SAMN07504785	Pseudomonas aeruginosa	env084	2016-07-28	2016	USA: Ontonagon, Michigan	USA	North America	Other	shower drain				NF	207	47	4	5	33	1	6	40
GCF_003073735	sc1	SAMN07291538	Pseudomonas aeruginosa	AR445		NF	NF	NF	NF	NF					NF	111	17	5	5	4	4	4	3
GCF_003267915	sc1	SAMN04451931	Pseudomonas aeruginosa	PA130788	NA	NF	Hong Kong	Hong Kong	Asia	NF			Homo sapiens		IV-A2,I-F	244	17	5	12	3	14	4	7
GCF_003324405	sc1	SAMN04901631	Pseudomonas aeruginosa	AR_0241		NF	NF	NF	NF	NF					NF	111	17	5	5	4	4	4	3
GCF_003332585	sc1	SAMN08435076	Pseudomonas aeruginosa	PA102	2004	2004	Australia	Australia	Australia	Clinical	lung	Cystic Fibrosis	Homo sapiens	Cystic Fibrosis	I-E	1717	28	24	91	5	4	4	14
GCF_003410925	sc1	SAMN09831397	Pseudomonas aeruginosa	PABL086	2002-01	2002	USA: Chicago, Illinois	USA	North America	Clinical	blood	Bacteremia	Homo sapiens	Bacteremia	NF	111	17	5	5	4	4	4	3
GCF_003411125	sc1	SAMN09831351	Pseudomonas aeruginosa	PABL038	2001-03	2001	USA: Chicago, Illinois	USA	North America	Clinical	blood	Bacteremia	Homo sapiens	Bacteremia	NF	111	17	5	5	4	4	4	3
GCF_003411445	sc1	SAMN09831356	Pseudomonas aeruginosa	PABL044		NF	USA: Chicago, Illinois	USA	North America	Clinical	blood	Bacteremia	Homo sapiens	Bacteremia	NF	111	17	5	5	4	4	4	3
GCF_003411475	sc1	SAMN09831375	Pseudomonas aeruginosa	PABL064	2001-09	2001	USA: Chicago, Illinois	USA	North America	Clinical	blood	Bacteremia	Homo sapiens	Bacteremia	NF	966	17	3	5	4	4	4	3
GCF_003411985	sc1	SAMN09831321	Pseudomonas aeruginosa	PABL004	1999-12	1999	USA: Chicago, Illinois	USA	North America	Clinical	blood	Bacteremia	Homo sapiens	Bacteremia	I-C	1734	11	10	6	11	4	4	7
GCF_003412085	sc1	SAMN09831343	Pseudomonas aeruginosa	PABL029	2000-12	2000	USA: Chicago, Illinois	USA	North America	Clinical	blood	Bacteremia	Homo sapiens	Bacteremia	NF	111	17	5	5	4	4	4	3
GCF_003584985	sc1	SAMN04452256	Pseudomonas aeruginosa	PA_139357		NF	Hong Kong	Hong Kong	Asia	NF			Homo sapiens		NF	313	47	8	7	6	8	11	40
GCF_003629055	sc1	SAMN09478160	Pseudomonas aeruginosa	VET-74	2013	2013	Estonia	Estonia	Europe	Other		cattle	cattle		I-F,I-C	612	28	5	58	11	4	15	44
GCF_003632525	sc1	SAMN09477959	Pseudomonas aeruginosa	HUM-229	2012	2012	Estonia	Estonia	Europe	Clinical		human	Homo sapiens		NF	207	47	4	5	33	1	6	40
GCF_003633345	sc1	SAMN09477960	Pseudomonas aeruginosa	HUM-387	2013	2013	Estonia	Estonia	Europe	Clinical		human	Homo sapiens		NF	207	47	4	5	33	1	6	40
GCF_003698325	sc1	SAMN05226602	Pseudomonas aeruginosa	6D92(H)		NF	USA: Seattle	USA	North America	Clinical	Cystic fibrosis paediatric patient		Homo sapiens		NF	111	17	5	5	4	4	4	3
GCF_003698565	sc1	SAMN05226626	Pseudomonas aeruginosa	239A		NF	France	France	Europe	Clinical	patient with acute infection		Homo sapiens		NF	NF	22	20	~11	3	3	3	7
GCF_003698625	sc1	SAMN05226603	Pseudomonas aeruginosa	6D92(H)		NF	USA: Seattle	USA	North America	Clinical	Cystic fibrosis paediatric patient		Homo sapiens		NF	111	17	5	5	4	4	4	3
GCF_003698635	sc1	SAMN05226604	Pseudomonas aeruginosa	6D92(H)		NF	USA: Seattle	USA	North America	Clinical	Cystic fibrosis paediatric patient		Homo sapiens		NF	111	17	5	5	4	4	4	3
GCF_003698715	sc1	SAMN05226611	Pseudomonas aeruginosa	3C1A	2003	2003	Japan: Lake Tomaco	Japan	Asia	Environmental	lake water				NF	876	16	5	36	3	83	90	1
GCF_003833395	sc1	SAMN07424245	Pseudomonas aeruginosa	E1-WATER-2	2012-05	2012	Canada: Southern Alberta	Canada	North America	Environmental	Water line, poultry barn				NF	348	22	20	11	3	3	3	7
GCF_003838975	sc1	SAMN07423983	Pseudomonas aeruginosa	AUS507	2009	2009	Australia: Brisbane	Australia	Australia	Environmental	River				I-E,I-F	252	6	28	4	3	3	4	7
GCF_003839315	sc1	SAMN07423953	Pseudomonas aeruginosa	AUS702	2011	2011	Australia: Melbourne	Australia	Australia	Clinical	sputum of adult cystic fibrosis patient		Homo sapiens		NF	782	15	3	3	11	1	15	1
GCF_003840225	sc1	SAMN07423897	Pseudomonas aeruginosa	1098		NF	United Kingdom	United Kingdom	Europe	Other	vaginal mucosa		Canis lupus		NF	313	47	8	7	6	8	11	40
GCF_003840805	sc1	SAMN07423938	Pseudomonas aeruginosa	AUS321	2008	2008	Australia: Mundubbera	Australia	Australia	Other	Pool				NF	316	13	8	9	3	1	6	9
GCF_003840975	sc1	SAMN07423927	Pseudomonas aeruginosa	AUS423	2007	2007	Australia: Brisbane	Australia	Australia	Other	clitoris		Equus		I-F	242	28	5	5	11	3	15	44
GCF_003968025	sc1	SAMN09788318	Pseudomonas aeruginosa	MRSN8915	2007	2007	USA	USA	North America	Clinical	urine		Homo sapiens		NF	111	17	5	5	4	4	4	3
GCF_003968115	sc1	SAMN09788325	Pseudomonas aeruginosa	MRSN7014	2012	2012	USA	USA	North America	Clinical	respiratory		Homo sapiens		I-C	1129	22	5	91	3	4	4	7
GCF_003969915	sc1	SAMN09788407	Pseudomonas aeruginosa	MRSN11538	2012	2012	USA	USA	North America	Clinical	wound		Homo sapiens		NF	1229	28	5	11	11	4	15	7
GCF_003974945	sc1	SAMN10478514	Pseudomonas aeruginosa	JYH25		NF	Japan	Japan	Asia	Environmental	River				NF	1503	5	11	57	18	13	6	47
GCF_003975725	sc1	SAMN10478445	Pseudomonas aeruginosa	AUS178	2008	2008	Australia: Kingaroy	Australia	Australia	Other	Pool				NF	892	17	5	36	7	73	4	7
GCF_003976745	sc1	SAMN10478413	Pseudomonas aeruginosa	AUS209	2009	2009	Australia: Brisbane	Australia	Australia	Environmental	River				NF	161	40	5	91	3	27	15	10
GCF_003976765	sc1	SAMN10478442	Pseudomonas aeruginosa	AUS175	2009	2009	Australia: Brisbane	Australia	Australia	Environmental	River				I-F	826	1	5	1	5	4	87	1
GCF_003976865	sc1	SAMN10478427	Pseudomonas aeruginosa	AUS110	2009	2009	Australia: Brisbane	Australia	Australia	Environmental	River				I-F	826	1	5	1	5	4	87	1
GCF_004053845	sc1	SAMN10732505	Pseudomonas aeruginosa	Pae42	2016	2016	Brazil: Recife	Brazil	South America	Clinical	sputum		Homo sapiens		I-F	357	2	4	5	3	1	6	11
GCF_004123325	sc1	SAMN10822017	Pseudomonas aeruginosa	M63	2015-10	2015	Mexico: Cuatro Cienegas	Mexico	North America	Environmental	surface water	freshwater environment [ENVO:01000306]			I-E	NF	18	~146	59	54	1	33	~22
GCF_004123335	sc1	SAMN10822020	Pseudomonas aeruginosa	M66	2015-10	2015	Mexico: Cuatro Cienegas	Mexico	North America	Environmental	surface water	freshwater environment [ENVO:01000306]			I-E	NF	18	~146	59	54	1	33	~22
GCF_004123345	sc1	SAMN10822021	Pseudomonas aeruginosa	M67	2015-10	2015	Mexico: Cuatro Cienegas	Mexico	North America	Environmental	surface water	freshwater environment [ENVO:01000306]			I-E	NF	18	~146	59	54	1	33	~22
GCF_004123545	sc1	SAMN10822019	Pseudomonas aeruginosa	M65	2015-10	2015	Mexico: Cuatro Cienegas	Mexico	North America	Environmental	surface water	freshwater environment [ENVO:01000306]			I-E	NF	18	~146	59	54	1	33	~22
GCF_004123565	sc1	SAMN10822018	Pseudomonas aeruginosa	M64	2015-10	2015	Mexico: Cuatro Cienegas	Mexico	North America	Environmental	surface water	freshwater environment [ENVO:01000306]			I-E	NF	18	~146	59	~54	1	33	~22
GCF_004349455	sc1	SAMN10743762	Pseudomonas aeruginosa	115	2016	2016	Italy: Trento	Italy	Europe	Clinical	hospital	infection	Homo sapiens	infection	NF	NF	28	22	5	3	129?	57?	19
GCF_004350615	sc1	SAMN10743780	Pseudomonas aeruginosa	133	2012	2012	Italy: Trento	Italy	Europe	Clinical	hospital	infection	Homo sapiens	infection	I-F	NF	89	30	31	78	126?	24	19
GCF_004351395	sc1	SAMN10743738	Pseudomonas aeruginosa	87	2015	2015	Italy: Trento	Italy	Europe	Clinical	hospital	infection	Homo sapiens	infection	NF	NF	47	4	5	33	1	6	175?
GCF_004371805	sc1	SAMN10478308	Pseudomonas aeruginosa	5990.3	2015-11-04	2015	Canada: Quebec City	Canada	North America	Clinical	sputum	cystic fibrosis	Homo sapiens	cystic fibrosis	I-E,I-F	1157	1	74	11	5	4	12	7
GCF_004371855	sc1	SAMN10478307	Pseudomonas aeruginosa	5990.2	2015-11-04	2015	Canada: Quebec City	Canada	North America	Clinical	sputum	cystic fibrosis	Homo sapiens	cystic fibrosis	I-F,I-E	1157	1	74	11	5	4	12	7
GCF_004372135	sc1	SAMN10478306	Pseudomonas aeruginosa	5990.1	2015-11-04	2015	Canada: Quebec City	Canada	North America	Clinical	sputum	cystic fibrosis	Homo sapiens	cystic fibrosis	I-F,I-E	NF	1	74	11	5	4	12	~7
GCF_004375295	sc1	SAMN10478150	Pseudomonas aeruginosa	144S190811BSL_PA2	2011-08-19	2011	Canada: Montreal	Canada	North America	Clinical	sputum	cystic fibrosis	Homo sapiens	cystic fibrosis	NF	NF	40	5	17	3	4	15	231?
GCF_004375365	sc1	SAMN10478149	Pseudomonas aeruginosa	144S190811BSL_PA1	2011-08-19	2011	Canada: Montreal	Canada	North America	Clinical	sputum	cystic fibrosis	Homo sapiens	cystic fibrosis	NF	NF	40	5	17	3	4	15	231?
GCF_007375495	sc1	SAMN12261616	Pseudomonas aeruginosa	UY1PSABAL	2015-12-15	2015	Cameroon: Yaounde	Cameroon	Africa	Clinical	broncho alveolar lavage		Homo sapiens		NF	316	13	8	9	3	1	6	9
GCF_008629795	sc1	SAMN12712235	Pseudomonas aeruginosa	L33	2017-09-07	2017	China:Gungdong	China	Asia	Clinical	blood	septic shock	Homo sapiens	septic shock	NF	313	47	8	7	6	8	11	40
GCF_008629815	sc1	SAMN12712234	Pseudomonas aeruginosa	L32	2017-09-07	2017	China:Gungdong	China	Asia	Clinical	seroperitoneum	septic shock	Homo sapiens	septic shock	NF	313	47	8	7	6	8	11	40
GCF_008629915	sc1	SAMN12712227	Pseudomonas aeruginosa	L23	2013-06-25	2013	China:Gungdong	China	Asia	Clinical	Sputamentum	Colon cancer and complete obstructionn	Homo sapiens	Colon cancer and complete obstructionn	NF	313	47	8	7	6	8	11	40
GCF_008629985	sc1	SAMN12712223	Pseudomonas aeruginosa	L6	2018-05-17	2018	China:Gungdong	China	Asia	Clinical	seroperitoneum	abdominal infection	Homo sapiens	abdominal infection	NF	313	47	8	7	6	8	11	40
GCF_009727385	sc1	SAMN13340383	Pseudomonas aeruginosa	PA182	2004	2004	Australia	Australia	Australia	Clinical	eye	Contact lens related Keratitis	Homo sapiens	Contact lens related Keratitis	NF	27	6	5	6	7	4	6	7
GCF_013177145	sc1	SAMN14970708	Pseudomonas aeruginosa	S10	2007	2007	Taiwan	Taiwan	Asia	Clinical	ascites fluid		Homo sapiens		I-F	244	17	5	12	3	14	4	7
GCF_013421115	sc1	SAMN15489101	Pseudomonas aeruginosa	NMI1897/13	2013-04-09	2013	Poland:Piekary Salskie	Poland	Europe	Clinical	bronchoalveolar lavage	infection	Homo sapiens	infection	NF	111	17	5	5	4	4	4	3
GCF_013912575	sc1	SAMN15595469	Pseudomonas aeruginosa	PAL1.54	2003-10-16	2003	France: Lille	France	Europe	Clinical	broncho-alveolar lavage	ventilator-associated pneumonia	Homo sapiens	ventilator-associated pneumonia	I-F,I-E	968	6	5	5	3	3	6	26
GCF_900145155	sc1	SAMEA2357358	Pseudomonas aeruginosa			NF	NF	NF	NF	NF					I-E	2661	11	5	11	5	3	4	3
GCF_900145165	sc1	SAMEA2357359	Pseudomonas aeruginosa			NF	NF	NF	NF	NF					I-E	2661	11	5	11	5	3	4	3
GCF_900145175	sc1	SAMEA2357360	Pseudomonas aeruginosa			NF	NF	NF	NF	NF					I-E	2661	11	5	11	5	3	4	3
GCF_900145185	sc1	SAMEA2357361	Pseudomonas aeruginosa			NF	NF	NF	NF	NF					I-E	2661	11	5	11	5	3	4	3
GCF_900145255	sc1	SAMEA2357370	Pseudomonas aeruginosa			NF	NF	NF	NF	NF					I-E	2661	11	5	11	5	3	4	3
GCF_900145265	sc1	SAMEA2357371	Pseudomonas aeruginosa			NF	NF	NF	NF	NF					I-E	2661	11	5	11	5	3	4	3
GCF_900406835	sc1	SAMEA4646271	Pseudomonas aeruginosa	KCRI-318	2014-09-29	2014	Tanzania	Tanzania	Africa	Clinical	wound swab sample		Homo sapiens		I-F	1247	15	5	77	72	3	6	68
GCF_900707915	sc1	SAMEA5312794	Pseudomonas aeruginosa		2018	2018	Spain	Spain	Europe	NF			Homo sapiens		NF	NF	233?	99?	64	26	28	24	32
GCF_000789885	sc2	SAMN03105613	Pseudomonas aeruginosa	AZPAE14915	2008	2008	Spain: Santander	Spain	Europe	Clinical	urinary tract infection				NF	267	19	5	12	11	11	4	14
GCF_000791305	sc2	SAMN03105625	Pseudomonas aeruginosa	AZPAE14927	2008	2008	Brazil: Sao Paulo	Brazil	South America	Clinical	itra-abdominal tract infection				NF	267	19	5	12	11	11	4	14
GCF_000791885	sc2	SAMN03105664	Pseudomonas aeruginosa	AZPAE14967	2009	2009	Croatia: Split	Croatia	Europe	Clinical	respiratory tract infection				I-F	2721	17	151	5	77	27	64	7
GCF_001444745	sc2	SAMN04028043	Pseudomonas aeruginosa	ATCC 33354		NF	NF	NF	NF	NF					I-F	NF	11	5	12	~11	4	4	~20
GCF_003833825	sc2	SAMN07424206	Pseudomonas aeruginosa	JYH22		NF	Japan	Japan	Asia	Environmental	River				I-E	NF	6	55	4	3	3	4	7
GCF_003974115	sc2	SAMN10478542	Pseudomonas aeruginosa	HCF19	1998	1998	Germany: Hannover	Germany	Europe	Clinical	throat	cystic fibrosis	Homo sapiens	cystic fibrosis	I-F	NF	41	5	7	61	2	4	7
GCF_003974905	sc2	SAMN10478513	Pseudomonas aeruginosa	JYH23		NF	Japan	Japan	Asia	Environmental	River				I-E	NF	6	55	4	3	3	4	7
GCF_900636735	sc2	SAMEA3856675	Pseudomonas aeruginosa	NCTC11445	1957	1957	NF	NF	NF	NF	: to be reported later				I-F	NF	11	5	12	~11	4	4	20
GCF_001469435	sc4	SAMN03735017	Pseudomonas aeruginosa	Hex1T	2002-03-01	2002	Argentina:Cordoba	Argentina	South America	Environmental	contaminated soil				NF	377	103	8	5	5	1	6	4
GCF_002812825	sc4	SAMN08101547	Pseudomonas aeruginosa	PB369	2014-12-09	2014	USA: New York	USA	North America	Clinical	Abscess		Homo sapiens		I-E	319	5	4	3	3	1	11	8
GCF_002812845	sc4	SAMN08101546	Pseudomonas aeruginosa	PB368	2014-11-12	2014	USA: New York	USA	North America	Clinical	Abscess		Homo sapiens		I-E	319	5	4	3	3	1	11	8
GCF_003841745	sc4	SAMN07423875	Pseudomonas aeruginosa	PA-W11	2012	2012	United Kingdom: Nottingham	United Kingdom	Europe	Clinical	leg ulcer		Homo sapiens		NF	399	11	5	1	2	2	15	2
GCF_900707505	sc4	SAMEA5312756	Pseudomonas aeruginosa		2018	2018	Spain	Spain	Europe	NF			Homo sapiens		NF	308	13	4	5	5	12	7	15
# Notes: NF = Not found; MLST Alleles, ~n = novel full length allele similar to n, n? = partial match to known allele
