# Supplementary material for: Distribution and molecular evolution of the anti-CRISPR family AcrIF7
Source: PLoS Biol. 2023 Apr 21;21(4):e3002072. doi: 10.1371/journal.pbio.3002072 (PMC10155984; doi:10.1371/journal.pbio.3002072)
Supplement: S2 Data — Table A. AcrIF7 homologs similarity. Table B. Unique AcrIF7 homologs occurrences. (XLSX) [file pbio.3002072.s009.xlsx]

## Sheet: Table A
#S2 Data. AcrIF7 homologs similarity
Query	Subject	Sub-cluster	Identity	Similarity	Alignment_length	Mismatch	Gaps	Query_start	Query_end	Subject_start	Subject_end	Eval	Score
H70_G2-AcrF7	anti_CRISPR0021	sc1	100	100	67	0	0	1	67	21	87	5.23e-49	139
H70_G2-AcrF7	anti_CRISPR0022	sc1	98.507	100	67	1	0	1	67	17	83	6.6e-49	138
H70_G2-AcrF7	anti_CRISPR0024	sc1	98.507	100	67	1	0	1	67	1	67	1.05e-48	137
H70_G2-AcrF7	anti_CRISPR0025	sc1	100	100	66	0	0	1	66	1	66	1.6e-48	137
H70_G2-AcrF7	anti_CRISPR0026	sc1	97.015	100	67	2	0	1	67	1	67	1.51e-48	137
H70_G2-AcrF7	anti_CRISPR0027	sc1	97.015	100	67	2	0	1	67	1	67	5.18e-48	135
H70_G2-AcrF7	anti_CRISPR0028	sc1	97.015	100	67	2	0	1	67	1	67	6.31e-48	135
H70_G2-AcrF7	anti_CRISPR0029	sc1	95.522	100	67	3	0	1	67	1	67	1.33e-47	134
H70_G2-AcrF7	anti_CRISPR2157	sc1	97.015	100	67	2	0	1	67	1	67	2.83e-48	136
H70_G2-AcrF7	GCF_003629055-WP_121412162.1	sc1	97.015	100	67	2	0	1	67	1	67	5.01e-48	135
H70_G2-AcrF7	GCF_900406835-WP_109410283.1	sc1	95.522	100	67	3	0	1	67	1	67	1.6e-47	134
H70_G2-AcrF7	GCF_900707915-WP_134600237.1	sc1	96.61	100	59	2	0	1	59	1	59	5.31e-41	117
H70_G2-AcrF7	H70_G2-AcrF7	sc1	100	100	67	0	0	1	67	1	67	3.87e-49	138
H70_G2-AcrF7	anti_CRISPR2158	sc1	97.015	98.51	67	2	0	1	67	1	67	5.01e-48	135
H70_G2-AcrF7	GCF_900145155-WP_073655133.1	sc1	95.522	98.51	67	3	0	1	67	1	67	7.2e-48	135
H70_G2-AcrF7	anti_CRISPR0030	sc2	67.164	80.6	67	22	0	1	67	1	67	4.23e-35	103
H70_G2-AcrF7	anti_CRISPR0031	sc2	65.672	79.1	67	23	0	1	67	1	67	3.12e-34	100
H70_G2-AcrF7	GCF_003833825-WP_127429840.1	sc2	65.672	79.1	67	23	0	1	67	1	67	1.8e-34	101
H70_G2-AcrF7	GCF_003974115-WP_128664568.1	sc2	65.672	79.1	67	23	0	1	67	1	67	8.19e-34	100
H70_G2-AcrF7	anti_CRISPR0486	sc3	59.375	75	64	26	0	4	67	56	119	4.91e-23	74.3
H70_G2-AcrF7	anti_CRISPR2187	sc4	60	73.33	60	24	0	6	65	5	64	6.76e-21	67.4
H70_G2-AcrF7	GCF_001469435-WP_058565299.1	sc4	59.677	72.58	62	25	0	4	65	3	64	1.46e-21	68.9
H70_G2-AcrF7	GCF_003841745-WP_124715810.1	sc4	59.677	72.58	62	25	0	4	65	3	64	1.32e-21	68.9
H70_G2-AcrF7	GCF_900707505-WP_134585573.1	sc4	59.677	72.58	62	25	0	4	65	3	64	1.56e-21	68.9
anti_CRISPR0030	anti_CRISPR0030	sc2	100	100	67	0	0	1	67	1	67	4.55e-50	140
anti_CRISPR0030	anti_CRISPR0031	sc2	97.015	98.51	67	2	0	1	67	1	67	9.23e-49	137
anti_CRISPR0030	GCF_003833825-WP_127429840.1	sc2	95.522	98.51	67	3	0	1	67	1	67	3.56e-48	136
anti_CRISPR0030	GCF_003974115-WP_128664568.1	sc2	97.015	98.51	67	2	0	1	67	1	67	1.53e-48	137
anti_CRISPR0030	anti_CRISPR0021	sc1	67.164	80.6	67	22	0	1	67	21	87	5.9e-35	103
anti_CRISPR0030	anti_CRISPR0022	sc1	67.164	80.6	67	22	0	1	67	17	83	2.82e-35	103
anti_CRISPR0030	anti_CRISPR0024	sc1	67.164	80.6	67	22	0	1	67	1	67	2.85e-35	103
anti_CRISPR0030	anti_CRISPR0026	sc1	68.657	80.6	67	21	0	1	67	1	67	1.64e-35	104
anti_CRISPR0030	anti_CRISPR0027	sc1	67.164	80.6	67	22	0	1	67	1	67	1.41e-35	104
anti_CRISPR0030	anti_CRISPR0028	sc1	67.164	80.6	67	22	0	1	67	1	67	4.93e-35	103
anti_CRISPR0030	anti_CRISPR0029	sc1	67.164	80.6	67	22	0	1	67	1	67	8.05e-36	105
anti_CRISPR0030	anti_CRISPR2157	sc1	67.164	80.6	67	22	0	1	67	1	67	1.77e-35	103
anti_CRISPR0030	anti_CRISPR2158	sc1	67.164	80.6	67	22	0	1	67	1	67	2.66e-35	103
anti_CRISPR0030	GCF_003629055-WP_121412162.1	sc1	67.164	80.6	67	22	0	1	67	1	67	2.14e-35	103
anti_CRISPR0030	GCF_900145155-WP_073655133.1	sc1	68.657	80.6	67	21	0	1	67	1	67	1.51e-35	104
anti_CRISPR0030	GCF_900406835-WP_109410283.1	sc1	65.672	80.6	67	23	0	1	67	1	67	6.21e-35	102
anti_CRISPR0030	H70_G2-AcrF7	sc1	67.164	80.6	67	22	0	1	67	1	67	4.23e-35	103
anti_CRISPR0030	anti_CRISPR0025	sc1	66.667	80.3	66	22	0	1	66	1	66	1.97e-34	101
anti_CRISPR0030	GCF_900707915-WP_134600237.1	sc1	64.407	79.66	59	21	0	1	59	1	59	4.26e-29	87.8
anti_CRISPR0030	anti_CRISPR0486	sc3	55.385	70.77	65	29	0	3	67	55	119	2.04e-24	77.8
anti_CRISPR0030	GCF_003841745-WP_124715810.1	sc4	49.206	66.67	63	32	0	3	65	2	64	1.22e-19	64.3
anti_CRISPR0030	GCF_900707505-WP_134585573.1	sc4	49.206	66.67	63	32	0	3	65	2	64	1.55e-19	63.9
anti_CRISPR0030	GCF_001469435-WP_058565299.1	sc4	47.692	64.62	65	34	0	3	67	2	66	1.11e-19	64.3
anti_CRISPR0030	anti_CRISPR2187	sc4	47.619	63.49	63	33	0	3	65	2	64	2.54e-18	60.8
anti_CRISPR0486	anti_CRISPR0486	sc3	100	100	119	0	0	1	119	1	119	6.48e-90	245
anti_CRISPR0486	anti_CRISPR0029	sc1	57.812	76.56	64	27	0	56	119	4	67	1.51e-26	84
anti_CRISPR0486	anti_CRISPR2157	sc1	57.812	76.56	64	27	0	56	119	4	67	1.24e-26	84
anti_CRISPR0486	anti_CRISPR0022	sc1	57.812	75	64	27	0	56	119	20	83	3.74e-26	83.2
anti_CRISPR0486	anti_CRISPR0024	sc1	57.812	75	64	27	0	56	119	4	67	3.66e-26	82.8
anti_CRISPR0486	anti_CRISPR0026	sc1	57.812	75	64	27	0	56	119	4	67	5.25e-26	82.4
anti_CRISPR0486	anti_CRISPR0027	sc1	57.812	75	64	27	0	56	119	4	67	4.13e-26	82.8
anti_CRISPR0486	anti_CRISPR0028	sc1	57.812	75	64	27	0	56	119	4	67	2.31e-26	83.2
anti_CRISPR0486	anti_CRISPR2158	sc1	57.812	75	64	27	0	56	119	4	67	1.84e-26	83.6
anti_CRISPR0486	GCF_003629055-WP_121412162.1	sc1	57.812	75	64	27	0	56	119	4	67	1.6e-26	83.6
anti_CRISPR0486	GCF_900145155-WP_073655133.1	sc1	57.812	75	64	27	0	56	119	4	67	2.64e-26	83.2
anti_CRISPR0486	GCF_900406835-WP_109410283.1	sc1	56.25	75	64	28	0	56	119	4	67	1.61e-25	81.3
anti_CRISPR0486	GCF_900707915-WP_134600237.1	sc1	55.357	75	56	25	0	56	111	4	59	6.56e-21	69.3
anti_CRISPR0486	H70_G2-AcrF7	sc1	59.375	75	64	26	0	56	119	4	67	1.23e-26	84
anti_CRISPR0486	anti_CRISPR0025	sc1	58.73	74.6	63	26	0	56	118	4	66	4.17e-26	82.8
anti_CRISPR0486	anti_CRISPR0021	sc1	56.522	71.01	69	30	0	51	119	19	87	1.88e-26	84
anti_CRISPR0486	anti_CRISPR0030	sc2	55.385	70.77	65	29	0	55	119	3	67	1.42e-26	84
anti_CRISPR0486	GCF_003841745-WP_124715810.1	sc4	60.317	69.84	63	25	0	55	117	2	64	4.35e-18	62.4
anti_CRISPR0486	GCF_900707505-WP_134585573.1	sc4	58.73	69.84	63	26	0	55	117	2	64	2.1e-18	63.2
anti_CRISPR0486	GCF_003974115-WP_128664568.1	sc2	53.846	69.23	65	30	0	55	119	3	67	1.3e-25	81.3
anti_CRISPR0486	anti_CRISPR2187	sc4	57.143	68.25	63	27	0	55	117	2	64	3.41e-17	60.1
anti_CRISPR0486	anti_CRISPR0031	sc2	55.385	67.69	65	29	0	55	119	3	67	5.36e-26	82.4
anti_CRISPR0486	GCF_003833825-WP_127429840.1	sc2	55.385	67.69	65	29	0	55	119	3	67	3.99e-26	82.8
anti_CRISPR0486	GCF_001469435-WP_058565299.1	sc4	58.462	67.69	65	27	0	55	119	2	66	5.17e-18	62
anti_CRISPR2187	anti_CRISPR2187	sc4	100	100	66	0	0	1	66	1	66	7.88e-49	137
anti_CRISPR2187	GCF_003841745-WP_124715810.1	sc4	95.455	98.48	66	3	0	1	66	1	66	1.43e-39	114
anti_CRISPR2187	GCF_900707505-WP_134585573.1	sc4	93.939	98.48	66	4	0	1	66	1	66	5.95e-40	115
anti_CRISPR2187	GCF_001469435-WP_058565299.1	sc4	95.385	98.46	65	3	0	1	65	1	65	7.6e-39	112
anti_CRISPR2187	anti_CRISPR0029	sc1	60	75	60	24	0	5	64	6	65	2.59e-25	78.6
anti_CRISPR2187	anti_CRISPR2157	sc1	60	75	60	24	0	5	64	6	65	3.68e-25	78.2
anti_CRISPR2187	anti_CRISPR2158	sc1	61.667	75	60	23	0	5	64	6	65	1.45e-25	79
anti_CRISPR2187	GCF_900145155-WP_073655133.1	sc1	61.667	75	60	23	0	5	64	6	65	1.84e-25	79
anti_CRISPR2187	GCF_900707915-WP_134600237.1	sc1	59.259	74.07	54	22	0	5	58	6	59	1.87e-20	65.9
anti_CRISPR2187	anti_CRISPR0021	sc1	60	73.33	60	24	0	5	64	26	85	2.37e-24	76.6
anti_CRISPR2187	anti_CRISPR0022	sc1	60	73.33	60	24	0	5	64	22	81	8.03e-25	77.8
anti_CRISPR2187	anti_CRISPR0024	sc1	60	73.33	60	24	0	5	64	6	65	7.67e-25	77.4
anti_CRISPR2187	anti_CRISPR0025	sc1	60	73.33	60	24	0	5	64	6	65	1.47e-24	76.6
anti_CRISPR2187	anti_CRISPR0026	sc1	60	73.33	60	24	0	5	64	6	65	9.87e-25	77
anti_CRISPR2187	anti_CRISPR0027	sc1	60	73.33	60	24	0	5	64	6	65	5.96e-25	77.4
anti_CRISPR2187	anti_CRISPR0028	sc1	61.667	73.33	60	23	0	5	64	6	65	2.77e-25	78.6
anti_CRISPR2187	GCF_003629055-WP_121412162.1	sc1	60	73.33	60	24	0	5	64	6	65	5.7e-25	77.4
anti_CRISPR2187	GCF_900406835-WP_109410283.1	sc1	60	73.33	60	24	0	5	64	6	65	5.58e-25	77.8
anti_CRISPR2187	H70_G2-AcrF7	sc1	60	73.33	60	24	0	5	64	6	65	1.36e-24	76.6
anti_CRISPR2187	anti_CRISPR0486	sc3	57.143	68.25	63	27	0	2	64	55	117	3.03e-18	62
anti_CRISPR2187	anti_CRISPR0030	sc2	47.619	63.49	63	33	0	2	64	3	65	5.9e-21	67.4
anti_CRISPR2187	anti_CRISPR0031	sc2	46.032	61.9	63	34	0	2	64	3	65	3.89e-20	65.5
anti_CRISPR2187	GCF_003833825-WP_127429840.1	sc2	46.032	61.9	63	34	0	2	64	3	65	3.16e-20	65.5
anti_CRISPR2187	GCF_003974115-WP_128664568.1	sc2	46.032	61.9	63	34	0	2	64	3	65	9.04e-20	64.3
anti_CRISPR0032	anti_CRISPR0021	sc1	46.032	61.9	63	28	3	10	71	28	85	2.47e-13	48.9
anti_CRISPR0032	anti_CRISPR0022	sc1	46.032	61.9	63	28	3	10	71	24	81	1.32e-13	49.7
anti_CRISPR0032	anti_CRISPR0024	sc1	46.032	61.9	63	28	3	10	71	8	65	1.25e-13	49.3
anti_CRISPR0032	anti_CRISPR0025	sc1	46.032	61.9	63	28	3	10	71	8	65	1.39e-13	49.3
anti_CRISPR0032	anti_CRISPR0026	sc1	46.032	61.9	63	28	3	10	71	8	65	7.71e-14	49.7
anti_CRISPR0032	anti_CRISPR0027	sc1	46.032	61.9	63	28	3	10	71	8	65	5.56e-14	50.1
anti_CRISPR0032	anti_CRISPR0028	sc1	46.032	61.9	63	28	3	10	71	8	65	2.1e-13	48.5
anti_CRISPR0032	anti_CRISPR0029	sc1	47.619	61.9	63	27	3	10	71	8	65	1.64e-14	51.6
anti_CRISPR0032	anti_CRISPR2157	sc1	47.619	61.9	63	27	3	10	71	8	65	3.4e-14	50.8
anti_CRISPR0032	anti_CRISPR2158	sc1	46.032	61.9	63	28	3	10	71	8	65	8.42e-14	49.7
anti_CRISPR0032	GCF_003629055-WP_121412162.1	sc1	46.032	61.9	63	28	3	10	71	8	65	9.29e-14	49.7
anti_CRISPR0032	GCF_900145155-WP_073655133.1	sc1	46.032	61.9	63	28	3	10	71	8	65	5.62e-14	50.1
anti_CRISPR0032	GCF_900406835-WP_109410283.1	sc1	46.032	61.9	63	28	3	10	71	8	65	6e-14	50.1
anti_CRISPR0032	H70_G2-AcrF7	sc1	46.032	61.9	63	28	3	10	71	8	65	1.47e-13	48.9
anti_CRISPR0032	GCF_900707505-WP_134585573.1	sc4	39.062	60.94	64	35	2	9	72	6	65	3.38e-10	40.4
anti_CRISPR0032	GCF_900707915-WP_134600237.1	sc1	42.105	59.65	57	27	3	10	65	8	59	4.86e-09	37.4
anti_CRISPR0032	anti_CRISPR2187	sc4	37.681	59.42	69	39	2	4	72	1	65	3.8e-11	42.7
anti_CRISPR0032	GCF_001469435-WP_058565299.1	sc4	39.062	59.38	64	35	2	9	72	6	65	2.66e-10	40.8
anti_CRISPR0032	GCF_003841745-WP_124715810.1	sc4	39.062	59.38	64	35	2	9	72	6	65	2.39e-10	40.8
anti_CRISPR0032	anti_CRISPR0031	sc2	40	56.92	65	33	3	9	72	7	66	2.94e-12	45.8
anti_CRISPR0032	GCF_003833825-WP_127429840.1	sc2	40	56.92	65	33	3	9	72	7	66	2.76e-12	45.8
anti_CRISPR0032	anti_CRISPR0030	sc2	39.062	56.25	64	35	2	9	72	7	66	1.62e-12	46.6
anti_CRISPR0032	GCF_003974115-WP_128664568.1	sc2	39.062	56.25	64	35	2	9	72	7	66	2.42e-12	45.8
anti_CRISPR0032	anti_CRISPR0486	sc3	36.508	53.97	63	36	2	10	72	60	118	4.13e-09	38.9

## Sheet: Table B
#S2 Data. Unique AcrIF7 homologs occurrences
Variant_representative	Length(aa)	Occurence	Sequences
anti_CRISPR0021	87	1	anti_CRISPR0021
anti_CRISPR0022	83	1	anti_CRISPR0022
anti_CRISPR0027	67	2	anti_CRISPR0027,GCF_000968815-WP_046094904.1
anti_CRISPR0029	67	10	anti_CRISPR0029,GCA_005931115-AUR80782.1,GCF_000794045-WP_033971919.1,GCF_003698715-WP_033971919.1,GCF_003839315-WP_033971919.1,GCF_003840805-WP_033971919.1,GCF_003975725-WP_033971919.1,GCF_003976745-WP_033971919.1,GCF_003976765-WP_033971919.1,GCF_003976865-WP_033971919.1
anti_CRISPR0024	67	20	anti_CRISPR0024,GCF_000455705-WP_023980106.1,GCF_000506805-WP_023980106.1,GCF_000794085-WP_023980106.1,GCF_000796145-WP_023980106.1,GCF_001632245-WP_023980106.1,GCF_002237075-WP_023980106.1,GCF_003584985-WP_023980106.1,GCF_003698565-WP_023980106.1,GCF_003833395-WP_023980106.1,GCF_003838975-WP_023980106.1,GCF_003840225-WP_023980106.1,GCF_003840975-WP_023980106.1,GCF_008629795-WP_023980106.1,GCF_00…
anti_CRISPR0025	67	2	anti_CRISPR0025,GCF_000792345-WP_033994934.1
anti_CRISPR2157	67	2	anti_CRISPR2157,GCF_003332585-WP_114231229.1
anti_CRISPR2158	67	9	anti_CRISPR2158,GCF_001554585-WP_061191260.1,GCF_001555135-WP_061191260.1,GCF_002330255-WP_061191260.1,GCF_002330955-WP_061191260.1,GCF_003632525-WP_061191260.1,GCF_003633345-WP_061191260.1,GCF_004053845-WP_061191260.1,GCF_004351395-WP_061191260.1
anti_CRISPR0026	67	8	anti_CRISPR0026,GCF_000791665-WP_033973843.1,GCF_000791705-WP_033973843.1,GCF_000792545-WP_033973843.1,GCF_002326585-WP_033973843.1,GCF_003267915-WP_033973843.1,GCF_004350615-WP_033973843.1,GCF_013177145-WP_033973843.1
anti_CRISPR0028	67	3	anti_CRISPR0028,GCF_004375295-WP_031805869.1,GCF_004375365-WP_031805869.1
GCF_900145155-WP_073655133.1	67	6	GCF_900145155-WP_073655133.1,GCF_900145165-WP_073655133.1,GCF_900145175-WP_073655133.1,GCF_900145185-WP_073655133.1,GCF_900145255-WP_073655133.1,GCF_900145265-WP_073655133.1
GCF_003629055-WP_121412162.1	67	1	GCF_003629055-WP_121412162.1
GCF_900406835-WP_109410283.1	67	1	GCF_900406835-WP_109410283.1
H70_g2-AcrF7	67	50	H70_g2-AcrF7,GCA_000915555-CDL74608.1,GCF_000510305-WP_034032646.1,GCF_000790115-WP_034032646.1,GCF_000791685-WP_034032646.1,GCF_000794785-WP_034032646.1,GCF_000796345-WP_034032646.1,GCF_000796845-WP_034032646.1,GCF_000797085-WP_034032646.1,GCF_000981825-WP_034032646.1,GCF_000988505-WP_034032646.1,GCF_001067935-WP_034032646.1,GCF_001068165-WP_034032646.1,GCF_001449605-WP_034032646.1,GCF_001450305…
GCF_900707915-WP_134600237.1	59	1	GCF_900707915-WP_134600237.1
anti_CRISPR0031	67	2	anti_CRISPR0031,GCF_000791885-WP_033963032.1
anti_CRISPR0030	67	5	anti_CRISPR0030,GCF_000789885-WP_033988250.1,GCF_000791305-WP_033988250.1,GCF_001444745-WP_033988250.1,GCF_900636735-WP_033988250.1
GCF_003974115-WP_128664568.1	67	1	GCF_003974115-WP_128664568.1
GCF_003833825-WP_127429840.1	67	2	GCF_003833825-WP_127429840.1,GCF_003974905-WP_127429840.1
anti_CRISPR0486	119	1	anti_CRISPR0486
anti_CRISPR2187	66	3	anti_CRISPR2187,GCF_002812825-WP_100814827.1,GCF_002812845-WP_100814827.1
GCF_001469435-WP_058565299.1	66	1	GCF_001469435-WP_058565299.1
GCF_003841745-WP_124715810.1	66	1	GCF_003841745-WP_124715810.1
GCF_900707505-WP_134585573.1	66	1	GCF_900707505-WP_134585573.1
