# Supplementary material for: Distribution and molecular evolution of the anti-CRISPR family AcrIF7
Source: PLoS Biol. 2023 Apr 21;21(4):e3002072. doi: 10.1371/journal.pbio.3002072 (PMC10155984; doi:10.1371/journal.pbio.3002072)
Supplement: S3 Data — Table A. Flanking regions of AcrIF7 in diverse genomes. Table B. Diverse prophage regions carrying AcrIF7. (XLSX) [file pbio.3002072.s010.xlsx]

## Sheet: Table A
#S3 Data. Flanking regions of AcrIF7 in diverse genomes.
Flanking_region_name	Assembly_ID	Accession	Start	End	%GC	Length	Network_cluster	Network_sub-cluster
GCF_000794785-NZ_JTXD01000002.1:303-20506	GCF_000794785	NZ_JTXD01000002.1	303	20506	65.01	20203	NC1
GCF_000796345-NZ_JTYF01000055.1:8398-28601	GCF_000796345	NZ_JTYF01000055.1	8398	28601	65	20203	NC1
GCF_000981825-NZ_CP011317.1:1132286-1152489	GCF_000981825	NZ_CP011317.1	1132286	1152489	65.02	20203	NC1
GCF_000981825-NZ_CP011317.1:3575042-3595245	GCF_000981825	NZ_CP011317.1	3575042	3595245	65.01	20203	NC1
GCF_000981825-NZ_CP011317.1:923635-943838	GCF_000981825	NZ_CP011317.1	923635	943838	65.02	20203	NC1
GCF_000988505-NZ_CP011369.1:6215900-6236103	GCF_000988505	NZ_CP011369.1	6215900	6236103	65	20203	NC1
GCF_001067935-NZ_JUNG01000016.1:0-11321	GCF_001067935	NZ_JUNG01000016.1	0	11321	64.99	11321	NC1
GCF_001068165-NZ_JUNH01000422.1:36174-53369	GCF_001068165	NZ_JUNH01000422.1	36174	53369	64.87	17195	NC1
GCF_001450305-NZ_LLOE01000036.1:0-11579	GCF_001450305	NZ_LLOE01000036.1	0	11579	64.85	11579	NC1
GCF_001451065-NZ_LLOQ01000107.1:8338-28541	GCF_001451065	NZ_LLOQ01000107.1	8338	28541	65.04	20203	NC1
GCF_001451725-NZ_LLPZ01000030.1:38317-58520	GCF_001451725	NZ_LLPZ01000030.1	38317	58520	64.97	20203	NC1
GCF_001452125-NZ_LLRF01000097.1:764-20967	GCF_001452125	NZ_LLRF01000097.1	764	20967	65.02	20203	NC1
GCF_001452645-NZ_LLSU01000078.1:67043-87246	GCF_001452645	NZ_LLSU01000078.1	67043	87246	64.98	20203	NC1
GCF_001453495-NZ_LLRT01000096.1:84988-105191	GCF_001453495	NZ_LLRT01000096.1	84988	105191	64.98	20203	NC1
GCF_001453705-NZ_LLSQ01000046.1:8350-28553	GCF_001453705	NZ_LLSQ01000046.1	8350	28553	64.98	20203	NC1
GCF_002085605-NZ_CP016955.1:3824840-3845043	GCF_002085605	NZ_CP016955.1	3824840	3845043	64.96	20203	NC1
GCF_002085605-NZ_CP016955.1:5993801-6014004	GCF_002085605	NZ_CP016955.1	5993801	6014004	64.71	20203	NC1
GCF_003073735-NZ_CP029088.1:764621-784824	GCF_003073735	NZ_CP029088.1	764621	784824	65	20203	NC1
GCF_003324405-NZ_QMGI01000002.1:4020735-4040938	GCF_003324405	NZ_QMGI01000002.1	4020735	4040938	65.01	20203	NC1
GCF_003410925-NZ_QVBJ02000040.1:23103-43306	GCF_003410925	NZ_QVBJ02000040.1	23103	43306	65	20203	NC1
GCF_003411125-NZ_QVDD02000060.1:8926-29129	GCF_003411125	NZ_QVDD02000060.1	8926	29129	65.01	20203	NC1
GCF_003411445-NZ_QVCY02000045.1:13031-33234	GCF_003411445	NZ_QVCY02000045.1	13031	33234	65.01	20203	NC1
GCF_003411475-NZ_QVCF02000030.1:15916-36119	GCF_003411475	NZ_QVCF02000030.1	15916	36119	65	20203	NC1
GCF_003698325-NZ_MCNB01000026.1:47767-67970	GCF_003698325	NZ_MCNB01000026.1	47767	67970	65	20203	NC1
GCF_003698625-NZ_MCNA01000024.1:47767-67970	GCF_003698625	NZ_MCNA01000024.1	47767	67970	65	20203	NC1
GCF_003698635-NZ_MCMZ01000023.1:47767-67970	GCF_003698635	NZ_MCMZ01000023.1	47767	67970	65	20203	NC1
GCF_003968025-NZ_RXTA01000052.1:45727-65930	GCF_003968025	NZ_RXTA01000052.1	45727	65930	65	20203	NC1
GCF_003968115-NZ_RXTH01000032.1:0-19071	GCF_003968115	NZ_RXTH01000032.1	0	19071	64.99	19071	NC1
GCF_004371805-NZ_RWOW01000004.1:692789-712992	GCF_004371805	NZ_RWOW01000004.1	692789	712992	65.02	20203	NC1
GCF_004371855-NZ_RWOX01000013.1:148320-168523	GCF_004371855	NZ_RWOX01000013.1	148320	168523	65.02	20203	NC1
GCF_004372135-NZ_RWOY01000004.1:530873-551076	GCF_004372135	NZ_RWOY01000004.1	530873	551076	65.02	20203	NC1
GCF_004375295-NZ_RWUX01000002.1:210708-230911	GCF_004375295	NZ_RWUX01000002.1	210708	230911	64.75	20203	NC1
GCF_004375365-NZ_RWUY01000002.1:235824-256027	GCF_004375365	NZ_RWUY01000002.1	235824	256027	64.75	20203	NC1
GCF_007375495-NZ_VLHS01000043.1:0-19423	GCF_007375495	NZ_VLHS01000043.1	0	19423	65.03	19423	NC1
H70-NC_027384.1:8813-29016	H70	NC_027384.1	8813	29016	64.82	20203	NC1
GCF_000506805-NZ_AZBO01000011.1:87132-107335	GCF_000506805	NZ_AZBO01000011.1	87132	107335	62.71	20203	NC2	1
GCF_000510305-NC_023149.1:1447642-1467845	GCF_000510305	NC_023149.1	1447642	1467845	60.87	20203	NC2	1
GCF_000790115-NZ_JTNI01000006.1:17043-37246	GCF_000790115	NZ_JTNI01000006.1	17043	37246	60.88	20203	NC2	1
GCF_000792345-NZ_JTPJ01000014.1:15294-35497	GCF_000792345	NZ_JTPJ01000014.1	15294	35497	64.24	20203	NC2	1
GCF_000794045-NZ_JTQU01000011.1:0-10624	GCF_000794045	NZ_JTQU01000011.1	0	10624	64.58	10624	NC2	1
GCF_000794085-NZ_JTRI01000034.1:18663-38866	GCF_000794085	NZ_JTRI01000034.1	18663	38866	64.25	20203	NC2	1
GCF_000796145-NZ_JTYN01000002.1:479333-499536	GCF_000796145	NZ_JTYN01000002.1	479333	499536	64.29	20203	NC2	1
GCF_001554585-NZ_LRYV01000011.1:491988-512191	GCF_001554585	NZ_LRYV01000011.1	491988	512191	63.64	20203	NC2	1
GCF_001555135-NZ_LRYU01000011.1:567043-587246	GCF_001555135	NZ_LRYU01000011.1	567043	587246	63.64	20203	NC2	1
GCF_001632245-NZ_CP015377.1:3564449-3584652	GCF_001632245	NZ_CP015377.1	3564449	3584652	63.45	20203	NC2	1
GCF_002237075-NZ_MVGX01000001.1:494757-514960	GCF_002237075	NZ_MVGX01000001.1	494757	514960	63.82	20203	NC2	1
GCF_002330255-NZ_NRAN01000025.1:55201-75404	GCF_002330255	NZ_NRAN01000025.1	55201	75404	64.3	20203	NC2	2
GCF_002330955-NZ_NRBN01000016.1:19982-40185	GCF_002330955	NZ_NRBN01000016.1	19982	40185	63.72	20203	NC2	2
GCF_003332585-NZ_QDGU01000001.1:581875-602078	GCF_003332585	NZ_QDGU01000001.1	581875	602078	63.61	20203	NC2	4
GCF_003411985-NZ_QVEF02000001.1:242754-262957	GCF_003411985	NZ_QVEF02000001.1	242754	262957	61.84	20203	NC2	2
GCF_003584985-NZ_LSQB01000038.1:16216-36419	GCF_003584985	NZ_LSQB01000038.1	16216	36419	63.45	20203	NC2	1
GCF_003629055-NZ_RAFP01000503.1:22608-41848	GCF_003629055	NZ_RAFP01000503.1	22608	41848	63.28	19240	NC2	1
GCF_003632525-NZ_QZXW01000315.1:102347-122550	GCF_003632525	NZ_QZXW01000315.1	102347	122550	63.71	20203	NC2	2
GCF_003633345-NZ_QZXX01000390.1:0-18304	GCF_003633345	NZ_QZXX01000390.1	0	18304	63.61	18304	NC2	2
GCF_003698565-NZ_MCMD01000026.1:0-16594	GCF_003698565	NZ_MCMD01000026.1	0	16594	64.1	16594	NC2	1
GCF_003698715-NZ_MCMS01000012.1:29993-50196	GCF_003698715	NZ_MCMS01000012.1	29993	50196	63.73	20203	NC2	1
GCF_003833395-NZ_NSMS01000029.1:0-16772	GCF_003833395	NZ_NSMS01000029.1	0	16772	64.14	16772	NC2	1
GCF_003838975-NZ_NSWU01000001.1:492130-512333	GCF_003838975	NZ_NSWU01000001.1	492130	512333	64.4	20203	NC2	1
GCF_003839315-NZ_NSXY01000002.1:131574-151777	GCF_003839315	NZ_NSXY01000002.1	131574	151777	63.86	20203	NC2	1
GCF_003840225-NZ_NTAC01000020.1:0-10767	GCF_003840225	NZ_NTAC01000020.1	0	10767	64.36	10767	NC2	1
GCF_003840805-NZ_NSYN01000001.1:393586-413789	GCF_003840805	NZ_NSYN01000001.1	393586	413789	63.89	20203	NC2	1
GCF_003840975-NZ_NSYY01000003.1:86261-106464	GCF_003840975	NZ_NSYY01000003.1	86261	106464	63.76	20203	NC2	1
GCF_003975725-NZ_RXEF01000001.1:665436-685639	GCF_003975725	NZ_RXEF01000001.1	665436	685639	63.2	20203	NC2	1
GCF_003976745-NZ_RXFK01000024.1:0-13044	GCF_003976745	NZ_RXFK01000024.1	0	13044	65.79	13044	NC2	4
GCF_003976765-NZ_RXEI01000002.1:300700-320903	GCF_003976765	NZ_RXEI01000002.1	300700	320903	63.16	20203	NC2	1
GCF_003976865-NZ_RXEW01000001.1:300700-320903	GCF_003976865	NZ_RXEW01000001.1	300700	320903	63.16	20203	NC2	1
GCF_004123325-NZ_SDVH01000001.1:176151-196354	GCF_004123325	NZ_SDVH01000001.1	176151	196354	63.84	20203	NC2	1
GCF_004123335-NZ_SDVP01000001.1:102203-122406	GCF_004123335	NZ_SDVP01000001.1	102203	122406	63.84	20203	NC2	1
GCF_004123345-NZ_SDVE01000001.1:431722-451925	GCF_004123345	NZ_SDVE01000001.1	431722	451925	63.84	20203	NC2	1
GCF_004123545-NZ_SDVF01000003.1:102222-122425	GCF_004123545	NZ_SDVF01000003.1	102222	122425	63.84	20203	NC2	1
GCF_004123565-NZ_SDVG01000002.1:101242-121445	GCF_004123565	NZ_SDVG01000002.1	101242	121445	63.84	20203	NC2	1
GCF_004351395-NZ_SCZA01000001.1:0-12908	GCF_004351395	NZ_SCZA01000001.1	0	12908	61.95	12908	NC2	2
GCF_008629795-NZ_VWQD01000007.1:188234-200161	GCF_008629795	NZ_VWQD01000007.1	188234	200161	64.53	11927	NC2	3
GCF_008629815-NZ_VWQE01000027.1:0-11928	GCF_008629815	NZ_VWQE01000027.1	0	11928	64.53	11928	NC2	3
GCF_008629915-NZ_VWQL01000002.1:27535-47738	GCF_008629915	NZ_VWQL01000002.1	27535	47738	63.81	20203	NC2	3
GCF_008629985-NZ_VWQP01000022.1:188185-200111	GCF_008629985	NZ_VWQP01000022.1	188185	200111	64.54	11926	NC2	3
GCF_009727385-NZ_WOAP01000001.1:443205-463408	GCF_009727385	NZ_WOAP01000001.1	443205	463408	64.28	20203	NC2	2
GCF_013421115-NZ_JACCIO010000010.1:0-15020	GCF_013421115	NZ_JACCIO010000010.1	0	15020	64.04	15020	NC2	1
GCF_013912575-NZ_JACEPA010000023.1:25224-45427	GCF_013912575	NZ_JACEPA010000023.1	25224	45427	62.62	20203	NC2	1
GCF_000791665-NZ_JTMW01000034.1:140512-151303	GCF_000791665	NZ_JTMW01000034.1	140512	151303	54.9	10791	NC3
GCF_002326585-NZ_NQZV01000010.1:158606-178809	GCF_002326585	NZ_NQZV01000010.1	158606	178809	59.36	20203	NC3
GCF_003267915-NZ_LSFH01000334.1:342498-362701	GCF_003267915	NZ_LSFH01000334.1	342498	362701	58.39	20203	NC3
GCF_013177145-NZ_JABLTA010000013.1:165326-185529	GCF_013177145	NZ_JABLTA010000013.1	165326	185529	57.93	20203	NC3
GCF_001469435-NZ_LNIV02000022.1:130526-150726	GCF_001469435	NZ_LNIV02000022.1	130526	150726	59.62	20200	NC4
GCF_002812825-NZ_CP025049.1:3445856-3466056	GCF_002812825	NZ_CP025049.1	3445856	3466056	59.51	20200	NC4
GCF_002812845-NZ_CP025050.1:3478622-3498822	GCF_002812845	NZ_CP025050.1	3478622	3498822	59.51	20200	NC4
GCF_003841745-NZ_NTAY01000011.1:102594-122794	GCF_003841745	NZ_NTAY01000011.1	102594	122794	59.74	20200	NC4
GCF_900707505-NZ_CAADLS010000050.1:2501-22701	GCF_900707505	NZ_CAADLS010000050.1	2501	22701	59.42	20200	NC4
GCF_900145155-NZ_FRKR01000018.1:30878-51081	GCF_900145155	NZ_FRKR01000018.1	30878	51081	63.65	20203	NC5
GCF_900145165-NZ_FRKS01000011.1:83864-104067	GCF_900145165	NZ_FRKS01000011.1	83864	104067	63.65	20203	NC5
GCF_900145175-NZ_FRKT01000023.1:133706-153909	GCF_900145175	NZ_FRKT01000023.1	133706	153909	63.65	20203	NC5
GCF_900145185-NZ_FRKU01000019.1:83871-104074	GCF_900145185	NZ_FRKU01000019.1	83871	104074	63.65	20203	NC5
GCF_900145255-NZ_FRLB01000011.1:185975-206178	GCF_900145255	NZ_FRLB01000011.1	185975	206178	63.65	20203	NC5
GCF_900145265-NZ_FRLC01000076.1:83870-104073	GCF_900145265	NZ_FRLC01000076.1	83870	104073	63.65	20203	NC5
GCF_000791885-NZ_JTQB01000057.1:114986-132193	GCF_000791885	NZ_JTQB01000057.1	114986	132193	54.71	17207	NC6
GCF_900636735-NZ_LR134308.1:2278899-2299102	GCF_900636735	NZ_LR134308.1	2278899	2299102	54.81	20203	NC6
GCF_900636735-NZ_LR134308.1:2286542-2306745	GCF_900636735	NZ_LR134308.1	2286542	2306745	57.55	20203	NC6
GCF_000791705-NZ_JTQK01000056.1:12840-33043	GCF_000791705	NZ_JTQK01000056.1	12840	33043	59.94	20203	NC7
GCF_000792545-NZ_JTPA01000082.1:19670-39873	GCF_000792545	NZ_JTPA01000082.1	19670	39873	59.94	20203	NC7
GCF_004350615-NZ_SCXU01000007.1:28433-41050	GCF_004350615	NZ_SCXU01000007.1	28433	41050	58.12	12617	NC7
GCF_003974945-NZ_RXBP01000018.1:12779-32982	GCF_003974945	NZ_RXBP01000018.1	12779	32982	64.43	20203	NS1
GCF_003974115-NZ_RXAO01000015.1:39110-59313	GCF_003974115	NZ_RXAO01000015.1	39110	59313	61.31	20203	NS2
GCF_002239535-NZ_NLBC01000022.1:34712-54915	GCF_002239535	NZ_NLBC01000022.1	34712	54915	56.97	20203	NS3
GCA_005931115-MG707188.1:0-17582	GCA_005931115	MG707188.1	0	17582	62.33	17582	NS4
GCF_004053845-NZ_SBJW01000036.1:0-15439	GCF_004053845	NZ_SBJW01000036.1	0	15439	58.5	15439	NS5
GCA_000915555-HG798806.1:34466-45550	GCA_000915555	HG798806.1	34466	45550	55.97	11084	NS6
GCF_000789885-NZ_JTSA01000027.1:0-10792	GCF_000789885	NZ_JTSA01000027.1	0	10792	56.97	10792	NS7
GCF_900406835-NZ_OVCP01000006.1:0-10979	GCF_900406835	NZ_OVCP01000006.1	0	10979	56.41	10979	NS8
GCF_000455705-NZ_ATAQ01000306.1:0-10444	GCF_000455705	NZ_ATAQ01000306.1	0	10444	61.77	10444	NS9

## Sheet: Table B
#S3 Data. Diverse prophage regions carrying AcrIF7.
Genome	GCF_000510305-NC_023149.1	GCF_001632245-NZ_CP015377.1	GCF_003975725-NZ_RXEF01000001.1	GCF_003632525-NZ_QZXW01000315.1
Strain	SCV20265	BAMCPA07-48	AUS178 IPC415_1.1	HUM-229
Genome-Contig_length	6725183	7021552	1124032	150200
Prophage_detected	Yes	Yes	Yes	Yes
PHASTER_score	110	150	90	84
PHASTER_completeness	intact	intact	questionable	questionable
Putative_length	42362	39173	41906	42123
Start	1416151	3536264	674312	108078
First_CDS	SCV20265_RS06575	A6R75_RS16545	IPC415_RS03250	DQG69_RS31380
First_CDS_product	phage integrase Arm DNA-binding	phage integrase Arm DNA-binding	hypothetical protein	recombination regulator RecX
End	1458512	3575776	716557	150200
Last_CDS	SCV20265_RS06875	A6R75_RS16790	IPC415_RS03565	DQG69_RS32950
Last_CDS_product	hypothetical protein	hypothetical protein	phage integrase Arm DNA-binding	hypothetical protein
Number_of_CDS	64	53	66	62
GC%	60.3	62.3	61.6	61.5
Integrase_detected	Yes	Yes	Yes	No
Products_upstream_prophage	ArsC family reductase;LysE family translocator;N-succinyltransferase;cysteine desulfurase;SufE family protein;DUF4340 domain;GldG family protein;ABC transporter permease;ABC transporter ATP-binding protein;glycerol-3-phosphate 1-O-acyltransferase PlsB	ArsC family reductase;LysE family translocator;N-succinyltransferase;cysteine desulfurase;SufE family protein;DUF4340 domain;GldG family protein;ABC transporter permease;ABC transporter ATP-binding protein;glycerol-3-phosphate 1-O-acyltransferase PlsB	YkgJ family cysteine cluster protein;hypothetical protein;hypothetical protein;Na+/H+ antiporter;succinyldiaminopimelate transaminase;[protein-PII] uridylyltransferase;type I methionyl aminopeptidase;30S ribosomal protein S2;translation elongation factor Ts;UMP kinase	LOG family protein;MBL fold metallo-hydrolase;phosphoketolase;DUF3820 family protein;quorum-sensing-regulated virulence factor family protein;ABC transporter (spermidine/putrescine) substrate-binding protein;ABC transporter permease;ABC transporter ATP-binding protein
Products_downstream_prophage	YkgJ family cysteine cluster protein;hypothetical protein;hypothetical protein;Na+/H+ antiporter;succinyldiaminopimelate transaminase;[protein-PII] uridylyltransferase;type I methionyl aminopeptidase;30S ribosomal protein S2;translation elongation factor Ts;UMP kinase;ribosome recycling factor;polyprenyl diphosphate synthase	YkgJ family cysteine cluster protein;hypothetical protein;hypothetical protein;Na+/H+ antiporter;succinyldiaminopimelate transaminase;[protein-PII] uridylyltransferase;type I methionyl aminopeptidase;30S ribosomal protein S2;translation elongation factor Ts;UMP kinase	ArsC family reductase;LysE family translocator;N-succinyltransferase;cysteine desulfurase;SufE family protein;DUF4340 domain;GldG family protein;ABC transporter permease;ABC transporter ATP-binding protein;glycerol-3-phosphate 1-O-acyltransferase PlsB	Not_available
AcrIF7_relative_location	Near right end of prophage region; Negative strand	Near right end of prophage region; Negative strand	Near left end of prophage region; Positive strand	Near left end of prophage region; Positive strand
Closest_phage	phi2	vB_Pae_CF54a	MD8	MD8
Coverage	26	51	50	57
Identity	99.05	95.94	95.82	95.33
Global_similarity*	25.75	48.92	47.91	54.33
* Global similarity was calculated by dividing the sequence coverage by the sequence identity
