# Supplementary material for: Distribution and molecular evolution of the anti-CRISPR family AcrIF7
Source: PLoS Biol. 2023 Apr 21;21(4):e3002072. doi: 10.1371/journal.pbio.3002072 (PMC10155984; doi:10.1371/journal.pbio.3002072)
Supplement: S4 Data — (XLSX) [file pbio.3002072.s011.xlsx]

## Sheet: Random_mutagenesis
#S4 Data. Random PCR conditions.
Reagent	Condition A	Condition B	Condition C
dGTP	0.2 mM	0.2 mM	0.2 mM
dATP	0.2 mM	0.2 mM	0.2 mM
dCTP	1 mM	1 mM	1 mM
dTTP	1 mM	1 mM	1 mM
MgCI2	5.5 mM	6 mM	5.5 mM
MnCI2	0.5 mM	0.3 mM	0.5 mM
Taq polymerase	5 U	5 U	5 U
KCl	500 mM	500 mM	500 mM
Tris-HCl, pH 8.3	100 mM	100 mM	100 mM
Oligo Forward/Reverse	30 pmol	30 pmol	30 pmol
DNA	50 ng	50 ng	50 ng
Final volumen	10 uL	10 uL	10 uL
PCR cycles	35	35	25
Desnaturation	98°C	30 s
Annealing	60°C	30 s
Extension	72°C	30 s
Hold	4°C	∞
