# Supplementary material for: Distribution and molecular evolution of the anti-CRISPR family AcrIF7
Source: PLoS Biol. 2023 Apr 21;21(4):e3002072. doi: 10.1371/journal.pbio.3002072 (PMC10155984; doi:10.1371/journal.pbio.3002072)
Supplement: S5 Data — (XLSX) [file pbio.3002072.s012.xlsx]

## Sheet: Random_mutants_EOP
#S5 Data. EOP of G2 mutants
Mutant	Origin	PFU	EOP	P-value	Adjusted p-value (bonferroni)	Significance
Pa14-G2wt	Reference	60000000000	1
Pa14-G2wt	Reference	61000000000	1
Pa14-G2wt	Reference	59000000000	1
PA14-dCR	Reference	60000000000	1	0.287864	7.1966
PA14-dCR	Reference	62000000000	1.01639
PA14-dCR	Reference	61000000000	1.0339
Pa14	Reference	0	0	9.25797e-05	0.00231449	*
Pa14	Reference	0	0
Pa14	Reference	0	0
Mut-A1	Random mutagenesis A	18000000000	0.333333	0.00235032	0.0587579
Mut-A1	Random mutagenesis A	26000000000	0.377049
Mut-A1	Random mutagenesis A	21000000000	0.372881
Mut-A2	Random mutagenesis A	43000000000	0.666667	0.00866151	0.216538
Mut-A2	Random mutagenesis A	35000000000	0.622951
Mut-A2	Random mutagenesis A	39000000000	0.661017
Mut-A3	Random mutagenesis A	800000000	0.0133333	9.38313e-05	0.00234578	*
Mut-A3	Random mutagenesis A	770000000	0.012623
Mut-A3	Random mutagenesis A	830000000	0.0140678
Mut-A4	Random mutagenesis A	39000000000	0.666667	0.0423593	1.05898
Mut-A4	Random mutagenesis A	41000000000	0.672131
Mut-A4	Random mutagenesis A	45000000000	0.745763
Mut-A5	Random mutagenesis A	60000000000	1	0.175936	4.39841
Mut-A5	Random mutagenesis A	57000000000	0.934426
Mut-A5	Random mutagenesis A	57000000000	0.966102
Mut-A6	Random mutagenesis A	40000000000	0.666667	0.0020637	0.0515924
Mut-A6	Random mutagenesis A	38000000000	0.622951
Mut-A6	Random mutagenesis A	43000000000	0.728814
Mut-A7	Random mutagenesis A	0	0	9.25797e-05	0.00231449	*
Mut-A7	Random mutagenesis A	0	0
Mut-A7	Random mutagenesis A	0	0
Mut-A8	Random mutagenesis A	40000000000	0.666667	0.00317379	0.0793447
Mut-A8	Random mutagenesis A	41000000000	0.672131
Mut-A8	Random mutagenesis A	45000000000	0.762712
Mut-A9	Random mutagenesis A	60000000000	1	0.175936	4.39841
Mut-A9	Random mutagenesis A	57000000000	0.934426
Mut-A9	Random mutagenesis A	57000000000	0.966102
Mut-A10	Random mutagenesis A	600000000	0.01	9.35604e-05	0.00233901	*
Mut-A10	Random mutagenesis A	620000000	0.0101639
Mut-A10	Random mutagenesis A	570000000	0.00966102
Mut-B12	Random mutagenesis B & C	20000000000	0.333333	0.00291019	0.0727546
Mut-B12	Random mutagenesis B & C	24000000000	0.377049
Mut-B12	Random mutagenesis B & C	15000000000	0.271186
Mut-C7	Random mutagenesis B & C	20000000000	0.333333	0.42265	10.5662
Mut-C7	Random mutagenesis B & C	22000000000	0.360656
Mut-C7	Random mutagenesis B & C	1.7e+40	2.88136e+29
Mut-C12	Random mutagenesis B & C	0	0	9.25797e-05	0.00231449	*
Mut-C12	Random mutagenesis B & C	0	0
Mut-C12	Random mutagenesis B & C	0	0
Mut-S1	Site-directed mutagenesis	50000000000	0.833333	0.00285442	0.0713605
Mut-S1	Site-directed mutagenesis	48000000000	0.786885
Mut-S1	Site-directed mutagenesis	46000000000	0.779661
Mut-S2	Site-directed mutagenesis	41000000000	0.666667	0.00478249	0.119562
Mut-S2	Site-directed mutagenesis	36000000000	0.606557
Mut-S2	Site-directed mutagenesis	42000000000	0.711864
Mut-S3	Site-directed mutagenesis	50000000	0.000833333	9.27362e-05	0.00231841	*
Mut-S3	Site-directed mutagenesis	53000000	0.000868852
Mut-S3	Site-directed mutagenesis	53000000	0.000898305
Mut-S4	Site-directed mutagenesis	0	0	9.25797e-05	0.00231449	*
Mut-S4	Site-directed mutagenesis	0	0
Mut-S4	Site-directed mutagenesis	0	0
Mut-S5	Site-directed mutagenesis	0	0	9.25797e-05	0.00231449	*
Mut-S5	Site-directed mutagenesis	0	0
Mut-S5	Site-directed mutagenesis	0	0
Mut-S6	Site-directed mutagenesis	600000000	0.01	9.37949e-05	0.00234487	*
Mut-S6	Site-directed mutagenesis	640000000	0.0104918
Mut-S6	Site-directed mutagenesis	640000000	0.0108475
Mut-S7	Site-directed mutagenesis	0	0	9.25797e-05	0.00231449	*
Mut-S7	Site-directed mutagenesis	0	0
Mut-S7	Site-directed mutagenesis	0	0
Mut-S8	Site-directed mutagenesis	50000000000	0.833333	0.0188452
Mut-S8	Site-directed mutagenesis	54000000000	0.885246
Mut-S8	Site-directed mutagenesis	54000000000	0.915254
Mut-S9	Site-directed mutagenesis	0	0	9.25797e-05	0.00231449	*
Mut-S9	Site-directed mutagenesis	0	0
Mut-S9	Site-directed mutagenesis	0	0
Mut-S10	Site-directed mutagenesis	0	0	9.25797e-05	0.00231449	*
Mut-S10	Site-directed mutagenesis	0	0
Mut-S10	Site-directed mutagenesis	0	0
