# Supplementary material for: Distribution and molecular evolution of the anti-CRISPR family AcrIF7
Source: PLoS Biol. 2023 Apr 21;21(4):e3002072. doi: 10.1371/journal.pbio.3002072 (PMC10155984; doi:10.1371/journal.pbio.3002072)
Supplement: S6 Data — (XLSX) [file pbio.3002072.s013.xlsx]

## Sheet: dNdS_values
#S6 Data. Omega (dN/dS) values of G2 codons based on sc1 and sc2 variants.
Position	Amino acid	Naive Empirical Bayes (NEB) probabilities site class 1	Naive Empirical Bayes (NEB) probabilities site class 2	Site_class		postmean_w(omega)
1	M	0.99571	0.00429	(1)		0.043
2	T	0.98798	0.01202	(1)		0.051
3	K	0.47678	0.52322	(2)		0.542
4	F	0.99078	0.00922	(1)		0.048
5	T	0.9906	0.0094	(1)		0.048
6	S	0.99564	0.00436	(1)		0.043
7	S	0.07027	0.92973	(2)		0.932
8	V	0.97519	0.02481	(1)		0.063
9	T	0.98694	0.01306	(1)		0.052
10	T	0.98584	0.01416	(1)		0.053
11	N	0.99231	0.00769	(1)		0.047
12	P	0.96902	0.03098	(1)		0.069
13	D	0.98408	0.01592	(1)		0.055
14	F	0.99107	0.00893	(1)		0.048
15	D	0.89886	0.10114	(1)		0.136
16	G	0.98449	0.01551	(1)		0.054
17	F	0.99107	0.00893	(1)		0.048
18	N	0.41212	0.58788	(2)		0.604
19	F	0.98809	0.01191	(1)		0.051
20	Y	0.98533	0.01467	(1)		0.053
21	I	0.81515	0.18485	(1)		0.217
22	E	0.98564	0.01436	(1)		0.053
23	K	0.10899	0.89101	(2)		0.895
24	G	0.98464	0.01536	(1)		0.054
25	R	0.01546	0.98454	(2)		0.985
26	Q	0.97913	0.02087	(1)		0.059
27	F	0.99107	0.00893	(1)		0.048
28	D	0.98847	0.01153	(1)		0.05
29	A	0.00011	0.99989	(2)		1	*
30	E	0.02488	0.97512	(2)		0.976	*
31	V	0.77549	0.22451	(1)		0.255
32	Y	0.98234	0.01766	(1)		0.056
33	K	0.8502	0.1498	(1)		0.183
34	E	0.98734	0.01266	(1)		0.051
35	A	0.96796	0.03204	(1)		0.07
36	Y	0.98533	0.01467	(1)		0.053
37	G	0.98726	0.01274	(1)		0.051
38	I	0.77872	0.22128	(1)		0.252
39	N	0.89313	0.10687	(1)		0.142
40	V	0.97807	0.02193	(1)		0.06
41	P	0.97604	0.02396	(1)		0.062
42	Q	0.00059	0.99941	(2)		0.999	*
43	D	0.00017	0.99983	(2)		1	*
44	V	0.97902	0.02098	(1)		0.059
45	I	0.00682	0.99318	(2)		0.993	*
46	D	0.87747	0.12253	(1)		0.157
47	D	0.86107	0.13893	(1)		0.173
48	L	0.09339	0.90661	(2)		0.91
49	N	0.99315	0.00685	(1)		0.046
50	L	0.06535	0.93465	(2)		0.937
51	K	0.98898	0.01102	(1)		0.05
52	A	0.97861	0.02139	(1)		0.06
53	E	0.06613	0.93387	(2)		0.936
54	Q	0.06588	0.93412	(2)		0.937
55	L	0.95272	0.04728	(1)		0.085
56	K	0.98897	0.01103	(1)		0.05
57	D	0.98731	0.01269	(1)		0.051
58	G	0.99365	0.00635	(1)		0.045
59	E	0.98762	0.01238	(1)		0.051
60	W	0.94726	0.05274	(1)		0.09
61	L	0.96411	0.03589	(1)		0.074
62	N	0.79175	0.20825	(1)		0.239
63	V	0.98333	0.01667	(1)		0.055
64	Q	0.02906	0.97094	(2)		0.972	*
65	H	0.98856	0.01144	(1)		0.05
66	E	0.7203	0.2797	(1)		0.308
67	A	0.68779	0.31221	(1)		0.339
68	-	0.75658	0.24342	(1)		0.273
