# Supplementary material for: Distribution and molecular evolution of the anti-CRISPR family AcrIF7
Source: PLoS Biol. 2023 Apr 21;21(4):e3002072. doi: 10.1371/journal.pbio.3002072 (PMC10155984; doi:10.1371/journal.pbio.3002072)
Supplement: S7 Data — Table A. Experimental evolution EOP. Table B. Experimental evolution unique mutations in phage population passaged in PA14 WT. Table C. Experimental evolution unique mutations in phage population passaged in PA14 dCR. Table D. Experimental evolution shared mutations present in both phage populations. (XLSX) [file pbio.3002072.s014.xlsx]

## Sheet: Table A
#S7 Data. Experimental evolution EOP.
Passage	Strain (passage)	Lineage	EOP
1	WT	A	1.07772
1	WT	B	0.819149
1	WT	C	0.945652
1	CR	A	1.12782
1	CR	B	0.839161
1	CR	C	0.777778
2	WT	A	0.715447
2	WT	B	0.752475
2	WT	C	0.807339
2	CR	A	0.981132
2	CR	B	1.02516
2	CR	C	0.975904
3	WT	A	0.969697
3	WT	B	1.05556
3	WT	C	0.982456
3	CR	A	1.04688
3	CR	B	1.01389
3	CR	C	0.982249
4	WT	A	0.907895
4	WT	B	1.04054
4	WT	C	0.919463
4	CR	A	0.869231
4	CR	B	0.907975
4	CR	C	0.960265
5	WT	A	0.928571
5	WT	B	1.05517
5	WT	C	0.974684
5	CR	A	0.827586
5	CR	B	1.00617
5	CR	C	0.936842
6	WT	A	0.842767
6	WT	B	0.982036
6	WT	C	1.03356
6	CR	A	1.03209
6	CR	B	0.988095
6	CR	C	0.820896
7	WT	A	0.979592
7	WT	B	0.888158
7	WT	C	0.910345
7	CR	A	0.828729
7	CR	B	0.813008
7	CR	C	1.14019
8	WT	A	0.952381
8	WT	B	1.04348
8	WT	C	0.934641
8	CR	A	0.815789
8	CR	B	1
8	CR	C	0.777778
9	WT	A	0.781457
9	WT	B	1.02326
9	WT	C	0.650794
9	CR	A	0.725926
9	CR	B	0.956522
9	CR	C	1.07
10	WT	A	0.931034
10	WT	B	0.968254
10	WT	C	0.7
10	CR	A	0.828125
10	CR	B	1.1
10	CR	C	1.06897

## Sheet: Table B
#S7 Data. Experimental evolution unique mutations in phage population passaged in PA14 WT.
POS	REF	BC	DP	MQ	Percentage	Gene	Product	Effect	Propagation strain
672	T	A	13118	60	1.16634	H70_001	Repressor	Ile142Phe	WT
6014	A	T	9707	60	1.03018	H70_009	hypothetical protein	Glu62Val	WT
9225	G	C	8550	53	1.25146	H70_017	hypothetical protein	Ser85Thr	WT
9650	A	T	9232	60	1.33232	H70_019	GemA	Thr16Ser	WT
16198	G	C	10177	60	1.11035	H70_031	Portal protein	Glu263Gln	WT
16218	G	T	9878	60	1.02247	H70_031	Portal protein	Met289Ile	WT
16360	C	A	9538	60	1.11134	H70_031	Portal protein	Gln337Lys	WT
17511	T	G	10965	60	1.01231	H70_032	Virion morphogenesis protein	Leu192Val	WT
18731	A	C	7	0	14.2857	Intergenic	-	-	WT	RGP-G
21307	T	A	9887	60	1.05189	H70_039	Major head subunit protein	Phe107Tyr	WT
24389	C	G	10379	60	1.09837	H70_046	hypothetical protein	Gly26Gly	WT
29041	C	A	9504	60	18.3081	H70_049	virion structural protein	Ser184Arg	WT
29140	C	A	9594	60	5.32625	H70_049	virion structural protein	Ser217Arg	WT
35613	A	C	11063	60	1.16605	H70_056	hypothetical protein	Glu24Asp	WT

## Sheet: Table C
#S7 Data. Experimental evolution unique mutations in phage population passaged in PA14 dCR.
POS	REF	BC	DP	MQ	Percentage	Gene	Product	Effect	Propagation strain
5762	C	G	12402	60	1.07241	Intergenic	-	-	ΔCR
9161	T	G	6272	60	1.00446	H70_017	hypothetical protein	Cys64Gly	ΔCR
19305	A	T	11384	60	1.08046	Intergenic	-	-	ΔCR	RGP-G
19316	A	T	9540	60	1.27883	Intergenic	-	-	ΔCR	RGP-G
22829	T	G	12042	60	1.11277	H70_042	hypothetical protein	Ser128Arg	ΔCR
29208	A	G	9533	60	94.325	H70_049	virion structural protein	Asp240Gly	ΔCR
29955	A	C	11704	60	1.77717	H70_050	virion structural protein	Ser170Arg	ΔCR
30038	C	A	11838	60	91.899	H70_050	virion structural protein	Asn197Lys	ΔCR
36071	T	A	11520	60	5.03472	H70_056	hypothetical protein	Met177Asn	ΔCR
36835	G	C	12066	60	1.63269	H70_057	hypothetical protein	Arg50Pro	ΔCR

## Sheet: Table D
#S7 Data. Experimental evolution shared mutations present in both phage populations.
POS	REF	BC	DP	MQ	Percentage	Gene	Product	Effect	Propagation strain
5773	C	G	12108	60	1.42055	Intergenic	-	-	WT and ΔCR
5781	A	T	11515	60	1.25923	Intergenic	-	-	WT and ΔCR
5791	G	C	11577	60	2.54816	Intergenic	-	-	WT and ΔCR
5900	A	C	12079	60	1.05141	H70_008	-	-	WT and ΔCR
7964	Cgcgtggctga	G	11700	60	3.95726	H70_013	hypothetical protein	Val60fs	WT and ΔCR
8349	T	G	12712	60	1.17212	H70_014	hypothetical protein	Leu62Val	WT and ΔCR
9165	T	G	6462	59	1.11421	H70_017	hypothetical protein	Leu65Arg	WT and ΔCR
9167	G	C	6686	58	2.79689	H70_017	hypothetical protein	Ala66Pro	WT and ΔCR
9539	T	A	11642	60	99.7595	H70_018	hypothetical protein	Ala76Ala	WT and ΔCR
9545	A	T	10906	60	99.8166	H70_018	hypothetical protein	Leu79Asp	WT and ΔCR
9546	C	G	10904	60	99.8441	H70_018	hypothetical protein	Leu79Asp	WT and ΔCR
9547	T	A	10877	60	99.715	H70_018	hypothetical protein	Leu79Asp	WT and ΔCR
10385	G	T	11616	60	1.05888	H70_020	Mor transcription activator	Trp129Cys	WT and ΔCR
10921	C	A	11758	60	99.9235	H70_022	hypothetical protein	Arg11Ser	WT and ΔCR
11123	A	C	11434	60	1.22442	H70_022	hypothetical protein	Gln78Pro	WT and ΔCR
11393	A	C	11788	60	1.13675	H70_023	hypothetical protein	Gln27His	WT and ΔCR
11960	A	T	11345	60	1.18114	Intergenic	-	-	WT and ΔCR
16206	C	G	11712	60	1.05874	H70_031	Portal protein	Phe285Leu	WT and ΔCR
16214	T	A	11959	60	1.70583	H70_031	Portal protein	Met288Lys	WT and ΔCR
16245	G	C	10848	60	1.87131	H70_031	Portal protein	Lys298Asn	WT and ΔCR
16265	T	A	11504	60	1.10396	H70_031	Portal protein	Leu305His	WT and ΔCR
16273	C	A	11505	60	1.14733	H70_031	Portal protein	Gln308Lys	WT and ΔCR
16282	GA	TT	12712	60	1.16425	H70_031	Portal protein	Glu311Leu	WT and ΔCR
16286	C	G	12703	60	2.2042	H70_031	Portal protein	Ser312Trp	WT and ΔCR
16290	C	G	12363	60	3.2759	H70_031	Portal protein	Gly313Gly	WT and ΔCR
16293	C	G	12408	60	1.95035	H70_031	Portal protein	Gly314Gly	WT and ΔCR
16299	C	A	11581	60	1.12253	H70_031	Portal protein	Ala316Ala	WT and ΔCR
16303	G	C	10057	60	2.23725	H70_031	Portal protein	Ala318Pro	WT and ΔCR
16306	C	G	10084	60	4.56168	H70_031	Portal protein	Leu319Val	WT and ΔCR
16310	G	T	10093	60	1.11959	H70_031	Portal protein	Gly320Val	WT and ΔCR
16313	A	T	9588	60	2.2111	H70_031	Portal protein	Gln321Leu	WT and ΔCR
16315	G	T	10518	60	1.1409	H70_031	Portal protein	Val322Phe	WT and ΔCR
16318	CAT	AAA	10625	60	2.12706	H70_031	Portal protein	His323Lys	WT and ΔCR
16325	A	T	11430	60	1.15486	H70_031	Portal protein	Glu325Val	WT and ΔCR
16329	G	C	11588	60	1.63963	H70_031	Portal protein	Val326Val	WT and ΔCR
16331	G	C	11735	60	2.42863	H70_031	Portal protein	Arg327Pro	WT and ΔCR
16333	CA	AT	11619	60	3.38239	H70_031	Portal protein	His328Ile	WT and ΔCR
16339	C	G	11621	60	1.57474	H70_031	Portal protein	Leu330Val	WT and ΔCR
16339	C	A	11621	60	1.91894	H70_031	Portal protein	Leu330Ile	WT and ΔCR
16341	T	A	12109	60	2.1802	H70_031	Portal protein	Leu330Leu	WT and ΔCR
16342	C	G	12164	60	2.62249	H70_031	Portal protein	Leu331Val	WT and ΔCR
16346	C	G	11620	60	2.91738	H70_031	Portal protein	Ala332Gly	WT and ΔCR
16349	C	G	11731	60	2.44651	H70_031	Portal protein	Ala333Gly	WT and ΔCR
16351	G	T	11512	60	7.22724	H70_031	Portal protein	Asp334Tyr	WT and ΔCR
16352	A	T	11516	60	2.11879	H70_031	Portal protein	Asp334Val	WT and ΔCR
16361	A	T	11322	60	1.72231	H70_031	Portal protein	Gln337Leu	WT and ΔCR
18726	Tattgatgag	A	9931	59	12.1438	Intergenic	-	-	WT and ΔCR	RGP-G
18742	G	T	9447	60	99.8836	Intergenic	-	-	WT and ΔCR	RGP-G
18747	C	G	9710	60	99.8867	Intergenic	-	-	WT and ΔCR	RGP-G
22587	A	T	12579	60	1.5025	H70_042	hypothetical protein	Ile48Phe	WT and ΔCR
23359	A	T	11213	60	1.62312	H70_044	hypothetical protein	Lys12Stop	WT and ΔCR
24375	T	G	12061	60	1.49241	H70_046	hypothetical protein	Leu22Val	WT and ΔCR
24834	G	C	12134	60	2.43119	H70_047	hypothetical protein	Arg13Pro	WT and ΔCR
24838	G	C	12162	60	99.9096	H70_047	hypothetical protein	Gln14His	WT and ΔCR
24844	C	T	12307	60	99.5775	H70_047	hypothetical protein	Ala16Ala	WT and ΔCR
27694	A	T	9670	60	2.41986	H70_048	Tail length tape measure protein	Thr925Ser	WT and ΔCR
28333	A	T	11643	60	1.15949	H70_048	Tail length tape measure protein	Asn1138Tyr	WT and ΔCR
28563	A	C	12042	60	1.02973	H70_049	virion structural protein	Asn25Thr	WT and ΔCR
28687	T	C	11907	60	99.916	H70_049	virion structural protein	Asp66Asp	WT and ΔCR
30081	A	C	10485	60	5.72246	H70_050	virion structural protein	Ser212Arg	WT and ΔCR
34839	C	A	12841	60	99.8754	H70_055	virion structural protein	ThrTyr501AsnAla	WT and ΔCR
34840	A	C	12838	60	99.9143	H70_055	virion structural protein	ThrTyr501AsnAla	WT and ΔCR
34841	T	G	12847	60	99.7665	H70_055	virion structural protein	ThrTyr501AsnAla	WT and ΔCR
34842	A	C	12847	60	99.8521	H70_055	virion structural protein	ThrTyr501AsnAla	WT and ΔCR
