# Supplementary material for: Distribution and molecular evolution of the anti-CRISPR family AcrIF7
Source: PLoS Biol. 2023 Apr 21;21(4):e3002072. doi: 10.1371/journal.pbio.3002072 (PMC10155984; doi:10.1371/journal.pbio.3002072)
Supplement: S8 Data — Table A. Pseudomonas aeruginosa AcrIf7 diversity. Table B. Pseudomonas aeruginosa Cas8f diversity. Table C. Pseudomonas aeruginosa Cas8f diversity. Table D. Average conservation of Pseudomonas aeruginosa AcrIF7, Aca1, and Cas8f. (XLSX) [file pbio.3002072.s015.xlsx]

## Sheet: Table A
#S8 Data. Pseudomonas aeruginosa AcrIf7 diversity.
Database_accession	Protein_accession	Description
GCF_900707505	WP_134585573.1	hypothetical protein;Pseudomonas aeruginosa
GCF_003841745	WP_124715810.1	hypothetical protein;Pseudomonas aeruginosa
GCF_001469435	WP_058565299.1	hypothetical protein;Pseudomonas aeruginosa
anti_CRISPR2187	AUA96137.1	AcrIF7;I-F;Predict;Pseudomonas aeruginosa
GCF_002812825	WP_100814827.1	hypothetical protein;Pseudomonas aeruginosa
GCF_002812845	WP_100814827.1	hypothetical protein;Pseudomonas aeruginosa
anti_CRISPR0030	WP_033988250.1	AcrIF7;I-F;literature;Pseudomonas aeruginosa
GCF_900636735	WP_033988250.1	hypothetical protein;Pseudomonas aeruginosa
GCF_000789885	WP_033988250.1	hypothetical protein;Pseudomonas aeruginosa
GCF_000791305	WP_033988250.1	hypothetical protein;Pseudomonas aeruginosa
GCF_001444745	WP_033988250.1	hypothetical protein;Pseudomonas aeruginosa
GCF_003974115	WP_128664568.1	hypothetical protein;Pseudomonas aeruginosa
anti_CRISPR0031	WP_033963032.1	AcrIF7;I-F;literature;Pseudomonas aeruginosa
GCF_000791885	WP_033963032.1	hypothetical protein;Pseudomonas aeruginosa
GCF_003833825	WP_127429840.1	hypothetical protein;Pseudomonas aeruginosa
GCF_003974905	WP_127429840.1	hypothetical protein;Pseudomonas aeruginosa
GCF_900145155	WP_073655133.1	hypothetical protein;Pseudomonas aeruginosa
GCF_900145165	WP_073655133.1	hypothetical protein;Pseudomonas aeruginosa
GCF_900145175	WP_073655133.1	hypothetical protein;Pseudomonas aeruginosa
GCF_900145185	WP_073655133.1	hypothetical protein;Pseudomonas aeruginosa
GCF_900145255	WP_073655133.1	hypothetical protein;Pseudomonas aeruginosa
GCF_900145265	WP_073655133.1	hypothetical protein;Pseudomonas aeruginosa
anti_CRISPR0026	WP_033973843.1	AcrIF7;I-F;literature;Pseudomonas aeruginosa
GCF_000791665	WP_033973843.1	hypothetical protein;Pseudomonas aeruginosa
GCF_000791705	WP_033973843.1	hypothetical protein;Pseudomonas aeruginosa
GCF_000792545	WP_033973843.1	hypothetical protein;Pseudomonas aeruginosa
GCF_002326585	WP_033973843.1	hypothetical protein;Pseudomonas aeruginosa
GCF_003267915	WP_033973843.1	hypothetical protein;Pseudomonas aeruginosa
GCF_004350615	WP_033973843.1	hypothetical protein;Pseudomonas aeruginosa
GCF_013177145	WP_033973843.1	hypothetical protein;Pseudomonas aeruginosa
anti_CRISPR2157	RCN15847.1	AcrIF7;I-F;Predict;Pseudomonas aeruginosa
GCF_003332585	WP_114231229.1	hypothetical protein;Pseudomonas aeruginosa
anti_CRISPR2158	PBX59351.1	AcrIF7;I-F;Predict;Pseudomonas aeruginosa
GCF_001554585	WP_061191260.1	hypothetical protein;Pseudomonas aeruginosa
GCF_001555135	WP_061191260.1	hypothetical protein;Pseudomonas aeruginosa
GCF_002330255	WP_061191260.1	hypothetical protein;Pseudomonas aeruginosa
GCF_002330955	WP_061191260.1	hypothetical protein;Pseudomonas aeruginosa
GCF_003632525	WP_061191260.1	hypothetical protein;Pseudomonas aeruginosa
GCF_003633345	WP_061191260.1	hypothetical protein;Pseudomonas aeruginosa
GCF_004053845	WP_061191260.1	hypothetical protein;Pseudomonas aeruginosa
GCF_004351395	WP_061191260.1	hypothetical protein;Pseudomonas aeruginosa
anti_CRISPR0028	WP_031805869.1	AcrIF7;I-F;literature;Pseudomonas aeruginosa
GCF_004375295	WP_031805869.1	hypothetical protein;Pseudomonas aeruginosa
GCF_004375365	WP_031805869.1	hypothetical protein;Pseudomonas aeruginosa
anti_CRISPR0022	ACD38920.1	AcrIF7;I-F;Verified;Pseudomonas aeruginosa
GCF_003629055	WP_121412162.1	hypothetical protein;Pseudomonas aeruginosa
anti_CRISPR0029	WP_033971919.1	AcrIF7;I-F;literature;Pseudomonas aeruginosa
GCA_005931115	AUR80782.1	hypothetical protein TC7_013;Pseudomonas phage TC7
GCF_000794045	WP_033971919.1	hypothetical protein;Pseudomonas aeruginosa
GCF_003698715	WP_033971919.1	hypothetical protein;Pseudomonas aeruginosa
GCF_003839315	WP_033971919.1	hypothetical protein;Pseudomonas aeruginosa
GCF_003840805	WP_033971919.1	hypothetical protein;Pseudomonas aeruginosa
GCF_003975725	WP_033971919.1	hypothetical protein;Pseudomonas aeruginosa
GCF_003976745	WP_033971919.1	hypothetical protein;Pseudomonas aeruginosa
GCF_003976765	WP_033971919.1	hypothetical protein;Pseudomonas aeruginosa
GCF_003976865	WP_033971919.1	hypothetical protein;Pseudomonas aeruginosa
anti_CRISPR0027	WP_046094904.1	AcrIF7;I-F;literature;Pseudomonas aeruginosa
GCF_000968815	WP_046094904.1	hypothetical protein;Pseudomonas aeruginosa
GCF_900406835	WP_109410283.1	hypothetical protein;Pseudomonas aeruginosa
GCF_900707915	WP_134600237.1	hypothetical protein;Pseudomonas aeruginosa
anti_CRISPR0024	WP_023980106.1	AcrIF7;I-F;literature;Pseudomonas aeruginosa
GCF_001632245	WP_023980106.1	hypothetical protein;Pseudomonas aeruginosa
GCF_000455705	WP_023980106.1	hypothetical protein;Pseudomonas aeruginosa
GCF_000506805	WP_023980106.1	hypothetical protein;Pseudomonas aeruginosa
GCF_000794085	WP_023980106.1	hypothetical protein;Pseudomonas aeruginosa
GCF_000796145	WP_023980106.1	hypothetical protein;Pseudomonas aeruginosa
GCF_002237075	WP_023980106.1	hypothetical protein;Pseudomonas aeruginosa
GCF_003584985	WP_023980106.1	hypothetical protein;Pseudomonas aeruginosa
GCF_003698565	WP_023980106.1	hypothetical protein;Pseudomonas aeruginosa
GCF_003833395	WP_023980106.1	hypothetical protein;Pseudomonas aeruginosa
GCF_003838975	WP_023980106.1	hypothetical protein;Pseudomonas aeruginosa
GCF_003840225	WP_023980106.1	hypothetical protein;Pseudomonas aeruginosa
GCF_003840975	WP_023980106.1	hypothetical protein;Pseudomonas aeruginosa
GCF_008629795	WP_023980106.1	hypothetical protein;Pseudomonas aeruginosa
GCF_008629815	WP_023980106.1	hypothetical protein;Pseudomonas aeruginosa
GCF_008629915	WP_023980106.1	hypothetical protein;Pseudomonas aeruginosa
GCF_008629985	WP_023980106.1	hypothetical protein;Pseudomonas aeruginosa
GCF_009727385	WP_023980106.1	hypothetical protein;Pseudomonas aeruginosa
GCF_013421115	WP_023980106.1	hypothetical protein;Pseudomonas aeruginosa
GCF_013912575	WP_023980106.1	hypothetical protein;Pseudomonas aeruginosa
anti_CRISPR0021	CCD58443.1	AcrIF7;I-F;literature;Pseudomonas phage LPB1
anti_CRISPR0025	WP_033994934.1	AcrIF7;I-F;literature;Pseudomonas aeruginosa
GCF_000792345	WP_033994934.1	hypothetical protein;Pseudomonas aeruginosa
H70_g2	YP_009152337.1	AcrIF7;Pseudomonas phage H70
GCA_000915555	CDL74608.1	Hypothetical protein;Pseudomonas phage vB_PaeP_Tr60_Ab31
GCF_000510305	WP_034032646.1	hypothetical protein;Pseudomonas aeruginosa
GCF_000981825	WP_034032646.1	hypothetical protein;Pseudomonas aeruginosa
GCF_000988505	WP_034032646.1	hypothetical protein;Pseudomonas aeruginosa
GCF_002085605	WP_034032646.1	hypothetical protein;Pseudomonas aeruginosa
GCF_003073735	WP_034032646.1	hypothetical protein;Pseudomonas aeruginosa
GCF_000790115	WP_034032646.1	hypothetical protein;Pseudomonas aeruginosa
GCF_000791685	WP_034032646.1	hypothetical protein;Pseudomonas aeruginosa
GCF_000794785	WP_034032646.1	hypothetical protein;Pseudomonas aeruginosa
GCF_000796345	WP_034032646.1	hypothetical protein;Pseudomonas aeruginosa
GCF_000796845	WP_034032646.1	hypothetical protein;Pseudomonas aeruginosa
GCF_000797085	WP_034032646.1	hypothetical protein;Pseudomonas aeruginosa
GCF_001067935	WP_034032646.1	hypothetical protein;Pseudomonas aeruginosa
GCF_001068165	WP_034032646.1	hypothetical protein;Pseudomonas aeruginosa
GCF_001449605	WP_034032646.1	hypothetical protein;Pseudomonas aeruginosa
GCF_001450305	WP_034032646.1	hypothetical protein;Pseudomonas aeruginosa
GCF_001450525	WP_034032646.1	hypothetical protein;Pseudomonas aeruginosa
GCF_001451065	WP_034032646.1	hypothetical protein;Pseudomonas aeruginosa
GCF_001451725	WP_034032646.1	hypothetical protein;Pseudomonas aeruginosa
GCF_001452125	WP_034032646.1	hypothetical protein;Pseudomonas aeruginosa
GCF_001452645	WP_034032646.1	hypothetical protein;Pseudomonas aeruginosa
GCF_001453125	WP_034032646.1	hypothetical protein;Pseudomonas aeruginosa
GCF_001453495	WP_034032646.1	hypothetical protein;Pseudomonas aeruginosa
GCF_001453705	WP_034032646.1	hypothetical protein;Pseudomonas aeruginosa
GCF_002239535	WP_034032646.1	hypothetical protein;Pseudomonas aeruginosa
GCF_003324405	WP_034032646.1	hypothetical protein;Pseudomonas aeruginosa
GCF_003410925	WP_034032646.1	hypothetical protein;Pseudomonas aeruginosa
GCF_003411125	WP_034032646.1	hypothetical protein;Pseudomonas aeruginosa
GCF_003411445	WP_034032646.1	hypothetical protein;Pseudomonas aeruginosa
GCF_003411475	WP_034032646.1	hypothetical protein;Pseudomonas aeruginosa
GCF_003411985	WP_034032646.1	hypothetical protein;Pseudomonas aeruginosa
GCF_003412085	WP_034032646.1	hypothetical protein;Pseudomonas aeruginosa
GCF_003698325	WP_034032646.1	hypothetical protein;Pseudomonas aeruginosa
GCF_003698625	WP_034032646.1	hypothetical protein;Pseudomonas aeruginosa
GCF_003698635	WP_034032646.1	hypothetical protein;Pseudomonas aeruginosa
GCF_003968025	WP_034032646.1	hypothetical protein;Pseudomonas aeruginosa
GCF_003968115	WP_034032646.1	hypothetical protein;Pseudomonas aeruginosa
GCF_003969915	WP_034032646.1	hypothetical protein;Pseudomonas aeruginosa
GCF_003974945	WP_034032646.1	hypothetical protein;Pseudomonas aeruginosa
GCF_004123325	WP_034032646.1	hypothetical protein;Pseudomonas aeruginosa
GCF_004123335	WP_034032646.1	hypothetical protein;Pseudomonas aeruginosa
GCF_004123345	WP_034032646.1	hypothetical protein;Pseudomonas aeruginosa
GCF_004123545	WP_034032646.1	hypothetical protein;Pseudomonas aeruginosa
GCF_004123565	WP_034032646.1	hypothetical protein;Pseudomonas aeruginosa
GCF_004349455	WP_034032646.1	hypothetical protein;Pseudomonas aeruginosa
GCF_004371805	WP_034032646.1	hypothetical protein;Pseudomonas aeruginosa
GCF_004371855	WP_034032646.1	hypothetical protein;Pseudomonas aeruginosa
GCF_004372135	WP_034032646.1	hypothetical protein;Pseudomonas aeruginosa
GCF_007375495	WP_034032646.1	hypothetical protein;Pseudomonas aeruginosa

## Sheet: Table B
#S8 Data. Pseudomonas aeruginosa Cas8f diversity.
Database_accession	Protein_accession	Description
H70_g9	YP_009152338.1	Aca1;Pseudomonas phage H70
GCF_000510305	WP_024099821.1	transcriptional regulator;Pseudomonas aeruginosa
GCF_000981825	WP_033997463.1	winged helix-turn-helix domain-containing protein;Pseudomonas aeruginosa
GCF_000981825	WP_046599059.1	winged helix-turn-helix domain-containing protein;Pseudomonas aeruginosa
GCF_000988505	WP_033997463.1	winged helix-turn-helix domain-containing protein;Pseudomonas aeruginosa
GCF_002085605	WP_031643706.1	MULTISPECIES: hypothetical protein;Pseudomonas
GCF_002085605	WP_033997463.1	winged helix-turn-helix domain-containing protein;Pseudomonas aeruginosa
GCF_002812825	WP_023465139.1	MULTISPECIES: hypothetical protein;Pseudomonas
GCF_002812845	WP_023465139.1	MULTISPECIES: hypothetical protein;Pseudomonas
GCF_003073735	WP_033997463.1	winged helix-turn-helix domain-containing protein;Pseudomonas aeruginosa
GCF_000026645	WP_012613791.1	hypothetical protein;Pseudomonas aeruginosa
GCF_000148745	WP_031632011.1	MULTISPECIES: winged helix-turn-helix domain-containing protein;Pseudomonas
GCF_000496455	WP_023465139.1	MULTISPECIES: hypothetical protein;Pseudomonas
GCF_000508765	WP_012613791.1	hypothetical protein;Pseudomonas aeruginosa
GCF_000583895	WP_012613791.1	hypothetical protein;Pseudomonas aeruginosa
GCF_000583915	WP_012613791.1	hypothetical protein;Pseudomonas aeruginosa
GCF_000583935	WP_012613791.1	hypothetical protein;Pseudomonas aeruginosa
GCF_000583955	WP_012613791.1	hypothetical protein;Pseudomonas aeruginosa
GCF_000583975	WP_012613791.1	hypothetical protein;Pseudomonas aeruginosa
GCF_000583995	WP_012613791.1	hypothetical protein;Pseudomonas aeruginosa
GCF_000763245	WP_031294055.1	MULTISPECIES: winged helix-turn-helix domain-containing protein;Pseudomonas
GCF_001516345	WP_016068302.1	hypothetical protein;Pseudomonas aeruginosa
GCF_001516385	WP_023465139.1	MULTISPECIES: hypothetical protein;Pseudomonas
GCF_001547955	WP_046599059.1	winged helix-turn-helix domain-containing protein;Pseudomonas aeruginosa
GCF_001548135	WP_016068277.1	winged helix-turn-helix domain-containing protein;Pseudomonas aeruginosa
GCF_001594325	WP_031691693.1	transcriptional regulator;Pseudomonas aeruginosa
GCF_001722005	WP_031294055.1	MULTISPECIES: winged helix-turn-helix domain-containing protein;Pseudomonas
GCF_001792875	WP_016068569.1	winged helix-turn-helix domain-containing protein;Pseudomonas aeruginosa
GCF_002205335	WP_015984373.1	winged helix-turn-helix domain-containing protein;Pseudomonas aeruginosa
GCF_002968955	WP_105446608.1	winged helix-turn-helix domain-containing protein;Pseudomonas aeruginosa
GCF_003025345	WP_044727395.1	helix-turn-helix transcriptional regulator;Pseudomonas aeruginosa
GCF_003028335	WP_031636954.1	hypothetical protein;Pseudomonas aeruginosa
GCF_003028335	WP_058162369.1	winged helix-turn-helix domain-containing protein;Pseudomonas aeruginosa
GCF_003060845	WP_108565260.1	hypothetical protein;Pseudomonas aeruginosa
GCF_003073615	WP_033975721.1	hypothetical protein;Pseudomonas aeruginosa
GCF_003073795	WP_023465139.1	MULTISPECIES: hypothetical protein;Pseudomonas
GCF_003073895	WP_031632011.1	MULTISPECIES: winged helix-turn-helix domain-containing protein;Pseudomonas
GCF_003074095	WP_023465139.1	MULTISPECIES: hypothetical protein;Pseudomonas
GCF_003074095	WP_033997463.1	winged helix-turn-helix domain-containing protein;Pseudomonas aeruginosa
GCF_003074095	WP_043087956.1	transcriptional regulator;Pseudomonas aeruginosa
GCF_003194245	WP_023465139.1	MULTISPECIES: hypothetical protein;Pseudomonas
GCF_003204335	WP_015984373.1	winged helix-turn-helix domain-containing protein;Pseudomonas aeruginosa
GCF_003288355	WP_023465139.1	MULTISPECIES: hypothetical protein;Pseudomonas
GCF_003369755	WP_086822680.1	winged helix-turn-helix domain-containing protein;Pseudomonas aeruginosa
GCF_003433235	WP_117407690.1	winged helix-turn-helix domain-containing protein;Pseudomonas aeruginosa
GCF_003571805	WP_015984373.1	winged helix-turn-helix domain-containing protein;Pseudomonas aeruginosa
GCF_003812885	WP_071537767.1	helix-turn-helix transcriptional regulator;Pseudomonas aeruginosa
GCF_003812885	WP_088169595.1	MULTISPECIES: hypothetical protein;Pseudomonas
GCF_004000495	WP_016068277.1	winged helix-turn-helix domain-containing protein;Pseudomonas aeruginosa
GCF_007559085	WP_023465139.1	MULTISPECIES: hypothetical protein;Pseudomonas
GCF_008033725	WP_086822680.1	winged helix-turn-helix domain-containing protein;Pseudomonas aeruginosa
GCF_008033745	WP_086822680.1	winged helix-turn-helix domain-containing protein;Pseudomonas aeruginosa
GCF_008033765	WP_086822680.1	winged helix-turn-helix domain-containing protein;Pseudomonas aeruginosa
GCF_008195485	WP_034085408.1	hypothetical protein;Pseudomonas aeruginosa
GCF_008195485	WP_039026731.1	winged helix-turn-helix domain-containing protein;Pseudomonas aeruginosa
GCF_008330985	WP_031757130.1	helix-turn-helix transcriptional regulator;Pseudomonas aeruginosa
GCF_008370085	WP_031757130.1	helix-turn-helix transcriptional regulator;Pseudomonas aeruginosa
GCF_009497675	WP_044727395.1	helix-turn-helix transcriptional regulator;Pseudomonas aeruginosa
GCF_009662315	WP_031643706.1	hypothetical protein;Pseudomonas aeruginosa
GCF_009676765	WP_023465139.1	MULTISPECIES: hypothetical protein;Pseudomonas
GCF_009676785	WP_023465139.1	MULTISPECIES: hypothetical protein;Pseudomonas
GCF_009720425	WP_015984373.1	winged helix-turn-helix domain-containing protein;Pseudomonas aeruginosa
GCF_013305645	WP_016068302.1	hypothetical protein;Pseudomonas aeruginosa
GCF_013343575	WP_039026731.1	winged helix-turn-helix domain-containing protein;Pseudomonas aeruginosa
GCF_013375755	WP_034085408.1	hypothetical protein;Pseudomonas aeruginosa
GCF_013375815	WP_031632011.1	MULTISPECIES: winged helix-turn-helix domain-containing protein;Pseudomonas
GCF_013375895	WP_031632011.1	MULTISPECIES: winged helix-turn-helix domain-containing protein;Pseudomonas
GCF_900497025	WP_016068277.1	winged helix-turn-helix domain-containing protein;Pseudomonas aeruginosa
GCF_902703195	WP_023465139.1	MULTISPECIES: hypothetical protein;Pseudomonas
GCF_000455705	WP_031276782.1	helix-turn-helix transcriptional regulator;Pseudomonas aeruginosa
GCF_000791665	WP_016068569.1	winged helix-turn-helix domain-containing protein;Pseudomonas aeruginosa
GCF_000791685	WP_033975721.1	hypothetical protein;Pseudomonas aeruginosa
GCF_000791685	WP_033997463.1	winged helix-turn-helix domain-containing protein;Pseudomonas aeruginosa
GCF_000792345	WP_016068569.1	winged helix-turn-helix domain-containing protein;Pseudomonas aeruginosa
GCF_000792345	WP_033994931.1	transcriptional regulator;Pseudomonas aeruginosa
GCF_000792345	WP_033995456.1	hypothetical protein;Pseudomonas aeruginosa
GCF_000794045	WP_031294055.1	MULTISPECIES: winged helix-turn-helix domain-containing protein;Pseudomonas
GCF_000794085	WP_023465139.1	MULTISPECIES: hypothetical protein;Pseudomonas
GCF_000794785	WP_034072296.1	winged helix-turn-helix domain-containing protein;Pseudomonas aeruginosa
GCF_000796345	WP_033997463.1	winged helix-turn-helix domain-containing protein;Pseudomonas aeruginosa
GCF_000796845	WP_033997463.1	winged helix-turn-helix domain-containing protein;Pseudomonas aeruginosa
GCF_000796845	WP_088169595.1	MULTISPECIES: hypothetical protein;Pseudomonas
GCF_000797085	WP_033997463.1	winged helix-turn-helix domain-containing protein;Pseudomonas aeruginosa
GCF_001067935	WP_033997463.1	winged helix-turn-helix domain-containing protein;Pseudomonas aeruginosa
GCF_001068165	WP_033997463.1	winged helix-turn-helix domain-containing protein;Pseudomonas aeruginosa
GCF_001449605	WP_016068569.1	winged helix-turn-helix domain-containing protein;Pseudomonas aeruginosa
GCF_001449605	WP_071537362.1	winged helix-turn-helix domain-containing protein, partial;Pseudomonas aeruginosa
GCF_001450305	WP_031636954.1	hypothetical protein;Pseudomonas aeruginosa
GCF_001450305	WP_031643706.1	hypothetical protein;Pseudomonas aeruginosa
GCF_001450525	WP_016068569.1	winged helix-turn-helix domain-containing protein;Pseudomonas aeruginosa
GCF_001450525	WP_071537362.1	winged helix-turn-helix domain-containing protein, partial;Pseudomonas aeruginosa
GCF_001451065	WP_033997463.1	winged helix-turn-helix domain-containing protein;Pseudomonas aeruginosa
GCF_001451725	WP_033997463.1	winged helix-turn-helix domain-containing protein;Pseudomonas aeruginosa
GCF_001452125	WP_033997463.1	winged helix-turn-helix domain-containing protein;Pseudomonas aeruginosa
GCF_001452645	WP_033997463.1	winged helix-turn-helix domain-containing protein;Pseudomonas aeruginosa
GCF_001453125	WP_031294055.1	MULTISPECIES: winged helix-turn-helix domain-containing protein;Pseudomonas
GCF_001453125	WP_033997463.1	winged helix-turn-helix domain-containing protein;Pseudomonas aeruginosa
GCF_001453495	WP_033997463.1	winged helix-turn-helix domain-containing protein;Pseudomonas aeruginosa
GCF_001453705	WP_033997463.1	winged helix-turn-helix domain-containing protein;Pseudomonas aeruginosa
GCF_002237075	WP_023465139.1	MULTISPECIES: hypothetical protein;Pseudomonas
GCF_002326585	WP_034011097.1	hypothetical protein;Pseudomonas aeruginosa
GCF_002330255	WP_031276782.1	helix-turn-helix transcriptional regulator;Pseudomonas aeruginosa
GCF_002330255	WP_033973842.1	hypothetical protein;Pseudomonas aeruginosa
GCF_002330955	WP_031276782.1	helix-turn-helix transcriptional regulator;Pseudomonas aeruginosa
GCF_003267915	WP_034011097.1	hypothetical protein;Pseudomonas aeruginosa
GCF_003324405	WP_033997463.1	winged helix-turn-helix domain-containing protein;Pseudomonas aeruginosa
GCF_003332585	WP_033971918.1	helix-turn-helix transcriptional regulator;Pseudomonas aeruginosa
GCF_003410925	WP_033997463.1	winged helix-turn-helix domain-containing protein;Pseudomonas aeruginosa
GCF_003411125	WP_033997463.1	winged helix-turn-helix domain-containing protein;Pseudomonas aeruginosa
GCF_003411445	WP_033997463.1	winged helix-turn-helix domain-containing protein;Pseudomonas aeruginosa
GCF_003411475	WP_033997463.1	winged helix-turn-helix domain-containing protein;Pseudomonas aeruginosa
GCF_003411985	WP_100882746.1	hypothetical protein;Pseudomonas aeruginosa
GCF_003412085	WP_147320428.1	winged helix-turn-helix domain-containing protein, partial;Pseudomonas aeruginosa
GCF_003584985	WP_031276782.1	helix-turn-helix transcriptional regulator;Pseudomonas aeruginosa
GCF_003698325	WP_033997463.1	winged helix-turn-helix domain-containing protein;Pseudomonas aeruginosa
GCF_003698625	WP_033997463.1	winged helix-turn-helix domain-containing protein;Pseudomonas aeruginosa
GCF_003698635	WP_033997463.1	winged helix-turn-helix domain-containing protein;Pseudomonas aeruginosa
GCF_003839315	WP_016068302.1	hypothetical protein;Pseudomonas aeruginosa
GCF_003839315	WP_124174281.1	hypothetical protein;Pseudomonas aeruginosa
GCF_003840225	WP_031632011.1	MULTISPECIES: winged helix-turn-helix domain-containing protein;Pseudomonas
GCF_003840975	WP_124208165.1	hypothetical protein;Pseudomonas aeruginosa
GCF_003968025	WP_033997463.1	winged helix-turn-helix domain-containing protein;Pseudomonas aeruginosa
GCF_003968115	WP_033997463.1	winged helix-turn-helix domain-containing protein;Pseudomonas aeruginosa
GCF_003969915	WP_024099821.1	transcriptional regulator;Pseudomonas aeruginosa
GCF_003974945	WP_023124856.1	winged helix-turn-helix domain-containing protein;Pseudomonas aeruginosa
GCF_003974945	WP_024099821.1	transcriptional regulator;Pseudomonas aeruginosa
GCF_003974945	WP_033971918.1	helix-turn-helix transcriptional regulator;Pseudomonas aeruginosa
GCF_003975725	WP_033971918.1	helix-turn-helix transcriptional regulator;Pseudomonas aeruginosa
GCF_003976745	WP_033971918.1	helix-turn-helix transcriptional regulator;Pseudomonas aeruginosa
GCF_003976765	WP_033971918.1	helix-turn-helix transcriptional regulator;Pseudomonas aeruginosa
GCF_003976865	WP_033971918.1	helix-turn-helix transcriptional regulator;Pseudomonas aeruginosa
GCF_004123325	WP_129373529.1	hypothetical protein;Pseudomonas aeruginosa
GCF_004123335	WP_129373529.1	hypothetical protein;Pseudomonas aeruginosa
GCF_004123345	WP_129373529.1	hypothetical protein;Pseudomonas aeruginosa
GCF_004123545	WP_129373529.1	hypothetical protein;Pseudomonas aeruginosa
GCF_004123565	WP_129373529.1	hypothetical protein;Pseudomonas aeruginosa
GCF_004349455	WP_033997463.1	winged helix-turn-helix domain-containing protein;Pseudomonas aeruginosa
GCF_004350615	WP_044727395.1	helix-turn-helix transcriptional regulator;Pseudomonas aeruginosa
GCF_004351395	WP_034024179.1	hypothetical protein;Pseudomonas aeruginosa
GCF_004371805	WP_033997463.1	winged helix-turn-helix domain-containing protein;Pseudomonas aeruginosa
GCF_004371855	WP_033997463.1	winged helix-turn-helix domain-containing protein;Pseudomonas aeruginosa
GCF_004372135	WP_033997463.1	winged helix-turn-helix domain-containing protein;Pseudomonas aeruginosa
GCF_004375295	WP_134227366.1	hypothetical protein;Pseudomonas aeruginosa
GCF_004375365	WP_134227366.1	hypothetical protein;Pseudomonas aeruginosa
GCF_007375495	WP_033997463.1	winged helix-turn-helix domain-containing protein;Pseudomonas aeruginosa
GCF_008629795	WP_031276782.1	helix-turn-helix transcriptional regulator;Pseudomonas aeruginosa
GCF_008629815	WP_031276782.1	helix-turn-helix transcriptional regulator;Pseudomonas aeruginosa
GCF_008629915	WP_031276782.1	helix-turn-helix transcriptional regulator;Pseudomonas aeruginosa
GCF_008629985	WP_031276782.1	helix-turn-helix transcriptional regulator;Pseudomonas aeruginosa
GCF_900145155	WP_031631834.1	transcriptional regulator;Pseudomonas aeruginosa
GCF_900145165	WP_031631834.1	transcriptional regulator;Pseudomonas aeruginosa
GCF_900145175	WP_031631834.1	transcriptional regulator;Pseudomonas aeruginosa
GCF_900145185	WP_031631834.1	transcriptional regulator;Pseudomonas aeruginosa
GCF_900145255	WP_031631834.1	transcriptional regulator;Pseudomonas aeruginosa
GCF_900145265	WP_031631834.1	transcriptional regulator;Pseudomonas aeruginosa
GCF_900707505	WP_134585779.1	hypothetical protein, partial;Pseudomonas aeruginosa
GCF_900707915	WP_134599731.1	hypothetical protein, partial;Pseudomonas aeruginosa
GCF_000297335	WP_016068277.1	winged helix-turn-helix domain-containing protein;Pseudomonas aeruginosa
GCF_000480905	WP_031632011.1	MULTISPECIES: winged helix-turn-helix domain-containing protein;Pseudomonas
GCF_000481065	WP_031632011.1	MULTISPECIES: winged helix-turn-helix domain-containing protein;Pseudomonas
GCF_000481085	WP_016068302.1	hypothetical protein;Pseudomonas aeruginosa
GCF_000481105	WP_031294055.1	MULTISPECIES: winged helix-turn-helix domain-containing protein;Pseudomonas
GCF_000481225	WP_031637228.1	transcriptional regulator;Pseudomonas aeruginosa
GCF_000481565	WP_015984373.1	winged helix-turn-helix domain-containing protein;Pseudomonas aeruginosa
GCF_000481705	WP_023124856.1	winged helix-turn-helix domain-containing protein;Pseudomonas aeruginosa
GCF_000481745	WP_016068277.1	winged helix-turn-helix domain-containing protein;Pseudomonas aeruginosa
GCF_000503175	WP_023465139.1	MULTISPECIES: hypothetical protein;Pseudomonas
GCF_000505985	WP_012613791.1	hypothetical protein;Pseudomonas aeruginosa
GCF_000506045	WP_012613791.1	hypothetical protein;Pseudomonas aeruginosa
GCF_000506185	WP_012613791.1	hypothetical protein;Pseudomonas aeruginosa
GCF_000506365	WP_012613791.1	hypothetical protein;Pseudomonas aeruginosa
GCF_000506885	WP_031294055.1	MULTISPECIES: winged helix-turn-helix domain-containing protein;Pseudomonas
GCF_000520295	WP_023465139.1	MULTISPECIES: hypothetical protein;Pseudomonas
GCF_000520335	WP_031639061.1	MULTISPECIES: hypothetical protein;Pseudomonas
GCF_000629025	WP_031637228.1	transcriptional regulator;Pseudomonas aeruginosa
GCF_000629125	WP_031691693.1	transcriptional regulator;Pseudomonas aeruginosa
GCF_000629165	WP_023465139.1	MULTISPECIES: hypothetical protein;Pseudomonas
GCF_000629185	WP_023465139.1	MULTISPECIES: hypothetical protein;Pseudomonas
GCF_000629205	WP_031631834.1	transcriptional regulator;Pseudomonas aeruginosa
GCF_000629225	WP_031631834.1	transcriptional regulator;Pseudomonas aeruginosa
GCF_000629265	WP_031632011.1	MULTISPECIES: winged helix-turn-helix domain-containing protein;Pseudomonas
GCF_000629305	WP_088169595.1	MULTISPECIES: hypothetical protein;Pseudomonas
GCF_000629365	WP_031757130.1	helix-turn-helix transcriptional regulator;Pseudomonas aeruginosa
GCF_000629405	WP_023465139.1	MULTISPECIES: hypothetical protein;Pseudomonas
GCF_000629505	WP_016068569.1	winged helix-turn-helix domain-containing protein;Pseudomonas aeruginosa
GCF_000629525	WP_016068277.1	winged helix-turn-helix domain-containing protein;Pseudomonas aeruginosa
GCF_000737795	WP_031632011.1	MULTISPECIES: winged helix-turn-helix domain-containing protein;Pseudomonas
GCF_000751715	WP_023465139.1	MULTISPECIES: hypothetical protein;Pseudomonas
GCF_000751715	WP_041025163.1	MULTISPECIES: transcriptional repressor KorC;Proteobacteria
GCF_000786485	WP_033975721.1	hypothetical protein;Pseudomonas aeruginosa
GCF_000789745	WP_033975721.1	hypothetical protein;Pseudomonas aeruginosa
GCF_000789835	WP_031636954.1	hypothetical protein;Pseudomonas aeruginosa
GCF_000789905	WP_031632011.1	MULTISPECIES: winged helix-turn-helix domain-containing protein;Pseudomonas
GCF_000789935	WP_023465139.1	MULTISPECIES: hypothetical protein;Pseudomonas
GCF_000790065	WP_023465139.1	MULTISPECIES: hypothetical protein;Pseudomonas
GCF_000790105	WP_031294055.1	MULTISPECIES: winged helix-turn-helix domain-containing protein;Pseudomonas
GCF_000790245	WP_023465139.1	MULTISPECIES: hypothetical protein;Pseudomonas
GCF_000790265	WP_023465139.1	MULTISPECIES: hypothetical protein;Pseudomonas
GCF_000790265	WP_034005716.1	transcriptional regulator;Pseudomonas aeruginosa
GCF_000790425	WP_088169595.1	MULTISPECIES: hypothetical protein;Pseudomonas
GCF_000790505	WP_016068302.1	hypothetical protein;Pseudomonas aeruginosa
GCF_000790735	WP_016068302.1	hypothetical protein;Pseudomonas aeruginosa
GCF_000790765	WP_023465139.1	MULTISPECIES: hypothetical protein;Pseudomonas
GCF_000790785	WP_016068302.1	hypothetical protein;Pseudomonas aeruginosa
GCF_000790905	WP_023465139.1	MULTISPECIES: hypothetical protein;Pseudomonas
GCF_000791065	WP_031631834.1	transcriptional regulator;Pseudomonas aeruginosa
GCF_000791125	WP_016068277.1	winged helix-turn-helix domain-containing protein;Pseudomonas aeruginosa
GCF_000791235	WP_034084257.1	hypothetical protein;Pseudomonas aeruginosa
GCF_000791275	WP_033946092.1	transcriptional regulator;Pseudomonas aeruginosa
GCF_000791495	WP_016068277.1	winged helix-turn-helix domain-containing protein;Pseudomonas aeruginosa
GCF_000791545	WP_031631834.1	transcriptional regulator;Pseudomonas aeruginosa
GCF_000791585	WP_033981002.1	helix-turn-helix transcriptional regulator;Pseudomonas aeruginosa
GCF_000791805	WP_034005716.1	transcriptional regulator;Pseudomonas aeruginosa
GCF_000791835	WP_023465139.1	MULTISPECIES: hypothetical protein;Pseudomonas
GCF_000791855	WP_023465139.1	MULTISPECIES: hypothetical protein;Pseudomonas
GCF_000791905	WP_023465139.1	MULTISPECIES: hypothetical protein;Pseudomonas
GCF_000791945	WP_016068277.1	winged helix-turn-helix domain-containing protein;Pseudomonas aeruginosa
GCF_000791965	WP_016068277.1	winged helix-turn-helix domain-containing protein;Pseudomonas aeruginosa
GCF_000792065	WP_023465139.1	MULTISPECIES: hypothetical protein;Pseudomonas
GCF_000792115	WP_016068569.1	winged helix-turn-helix domain-containing protein;Pseudomonas aeruginosa
GCF_000792395	WP_043087956.1	transcriptional regulator;Pseudomonas aeruginosa
GCF_000792465	WP_043087956.1	transcriptional regulator;Pseudomonas aeruginosa
GCF_000792515	WP_016068569.1	winged helix-turn-helix domain-containing protein;Pseudomonas aeruginosa
GCF_000792605	WP_023465139.1	MULTISPECIES: hypothetical protein;Pseudomonas
GCF_000792665	WP_034024179.1	hypothetical protein;Pseudomonas aeruginosa
GCF_000792675	WP_088169595.1	MULTISPECIES: hypothetical protein;Pseudomonas
GCF_000792705	WP_023465139.1	MULTISPECIES: hypothetical protein;Pseudomonas
GCF_000792765	WP_016068277.1	winged helix-turn-helix domain-containing protein;Pseudomonas aeruginosa
GCF_000792805	WP_033975721.1	hypothetical protein;Pseudomonas aeruginosa
GCF_000792845	WP_033975721.1	hypothetical protein;Pseudomonas aeruginosa
GCF_000793055	WP_023465139.1	MULTISPECIES: hypothetical protein;Pseudomonas
GCF_000793165	WP_016068569.1	winged helix-turn-helix domain-containing protein;Pseudomonas aeruginosa
GCF_000793225	WP_043516753.1	winged helix-turn-helix domain-containing protein;Pseudomonas aeruginosa
GCF_000793245	WP_016068569.1	winged helix-turn-helix domain-containing protein;Pseudomonas aeruginosa
GCF_000793295	WP_023465139.1	MULTISPECIES: hypothetical protein;Pseudomonas
GCF_000793315	WP_015984373.1	winged helix-turn-helix domain-containing protein;Pseudomonas aeruginosa
GCF_000793485	WP_011114067.1	MULTISPECIES: hypothetical protein;Bacteria
GCF_000793485	WP_023465139.1	MULTISPECIES: hypothetical protein;Pseudomonas
GCF_000793705	WP_033981002.1	helix-turn-helix transcriptional regulator;Pseudomonas aeruginosa
GCF_000793785	WP_031631834.1	transcriptional regulator;Pseudomonas aeruginosa
GCF_000793805	WP_016068302.1	hypothetical protein;Pseudomonas aeruginosa
GCF_000793805	WP_031632011.1	MULTISPECIES: winged helix-turn-helix domain-containing protein;Pseudomonas
GCF_000793825	WP_016068302.1	hypothetical protein;Pseudomonas aeruginosa
GCF_000793885	WP_033946092.1	transcriptional regulator;Pseudomonas aeruginosa
GCF_000794175	WP_031632011.1	MULTISPECIES: winged helix-turn-helix domain-containing protein;Pseudomonas
GCF_000794405	WP_033975721.1	hypothetical protein;Pseudomonas aeruginosa
GCF_000794545	WP_031294055.1	MULTISPECIES: winged helix-turn-helix domain-containing protein;Pseudomonas
GCF_000794545	WP_031632011.1	MULTISPECIES: winged helix-turn-helix domain-containing protein;Pseudomonas
GCF_000794585	WP_031294055.1	MULTISPECIES: winged helix-turn-helix domain-containing protein;Pseudomonas
GCF_000794645	WP_033975721.1	hypothetical protein;Pseudomonas aeruginosa
GCF_000794665	WP_031757297.1	winged helix-turn-helix domain-containing protein;Pseudomonas aeruginosa
GCF_000794745	WP_043549705.1	winged helix-turn-helix domain-containing protein;Pseudomonas aeruginosa
GCF_000794805	WP_031757297.1	winged helix-turn-helix domain-containing protein;Pseudomonas aeruginosa
GCF_000794845	WP_031294055.1	MULTISPECIES: winged helix-turn-helix domain-containing protein;Pseudomonas
GCF_000794865	WP_031294055.1	MULTISPECIES: winged helix-turn-helix domain-containing protein;Pseudomonas
GCF_000794885	WP_031294055.1	MULTISPECIES: winged helix-turn-helix domain-containing protein;Pseudomonas
GCF_000794905	WP_031294055.1	MULTISPECIES: winged helix-turn-helix domain-containing protein;Pseudomonas
GCF_000794925	WP_031294055.1	MULTISPECIES: winged helix-turn-helix domain-containing protein;Pseudomonas
GCF_000794945	WP_015984373.1	winged helix-turn-helix domain-containing protein;Pseudomonas aeruginosa
GCF_000794985	WP_031636954.1	hypothetical protein;Pseudomonas aeruginosa
GCF_000795065	WP_031294055.1	MULTISPECIES: winged helix-turn-helix domain-containing protein;Pseudomonas
GCF_000795105	WP_023465139.1	MULTISPECIES: hypothetical protein;Pseudomonas
GCF_000795115	WP_023465139.1	MULTISPECIES: hypothetical protein;Pseudomonas
GCF_000795305	WP_023465139.1	MULTISPECIES: hypothetical protein;Pseudomonas
GCF_000795345	WP_033997463.1	winged helix-turn-helix domain-containing protein;Pseudomonas aeruginosa
GCF_000795385	WP_023465139.1	MULTISPECIES: hypothetical protein;Pseudomonas
GCF_000795405	WP_012613791.1	hypothetical protein;Pseudomonas aeruginosa
GCF_000795465	WP_031294055.1	MULTISPECIES: winged helix-turn-helix domain-containing protein;Pseudomonas
GCF_000795485	WP_031294055.1	MULTISPECIES: winged helix-turn-helix domain-containing protein;Pseudomonas
GCF_000795505	WP_031294055.1	MULTISPECIES: winged helix-turn-helix domain-containing protein;Pseudomonas
GCF_000795525	WP_023465139.1	MULTISPECIES: hypothetical protein;Pseudomonas
GCF_000795535	WP_033997463.1	winged helix-turn-helix domain-containing protein;Pseudomonas aeruginosa
GCF_000795665	WP_033975721.1	hypothetical protein;Pseudomonas aeruginosa
GCF_000795725	WP_031632011.1	MULTISPECIES: winged helix-turn-helix domain-containing protein;Pseudomonas
GCF_000795735	WP_031757130.1	helix-turn-helix transcriptional regulator;Pseudomonas aeruginosa
GCF_000795805	WP_031757297.1	winged helix-turn-helix domain-containing protein;Pseudomonas aeruginosa
GCF_000795815	WP_034085408.1	hypothetical protein;Pseudomonas aeruginosa
GCF_000795845	WP_043087956.1	transcriptional regulator;Pseudomonas aeruginosa
GCF_000795865	WP_016068277.1	winged helix-turn-helix domain-containing protein;Pseudomonas aeruginosa
GCF_000795865	WP_088169595.1	MULTISPECIES: hypothetical protein;Pseudomonas
GCF_000795905	WP_033975721.1	hypothetical protein;Pseudomonas aeruginosa
GCF_000795945	WP_023465139.1	MULTISPECIES: hypothetical protein;Pseudomonas
GCF_000795985	WP_015984373.1	winged helix-turn-helix domain-containing protein;Pseudomonas aeruginosa
GCF_000795985	WP_088169595.1	MULTISPECIES: hypothetical protein;Pseudomonas
GCF_000796025	WP_016068277.1	winged helix-turn-helix domain-containing protein;Pseudomonas aeruginosa
GCF_000796025	WP_088169595.1	MULTISPECIES: hypothetical protein;Pseudomonas
GCF_000796095	WP_016068569.1	winged helix-turn-helix domain-containing protein;Pseudomonas aeruginosa
GCF_000796095	WP_034005716.1	transcriptional regulator;Pseudomonas aeruginosa
GCF_000796165	WP_034085408.1	hypothetical protein;Pseudomonas aeruginosa
GCF_000796165	WP_039026731.1	winged helix-turn-helix domain-containing protein;Pseudomonas aeruginosa
GCF_000796205	WP_015984373.1	winged helix-turn-helix domain-containing protein;Pseudomonas aeruginosa
GCF_000796255	WP_023465139.1	MULTISPECIES: hypothetical protein;Pseudomonas
GCF_000796285	WP_079392601.1	hypothetical protein;Pseudomonas aeruginosa
GCF_000796365	WP_031294055.1	MULTISPECIES: winged helix-turn-helix domain-containing protein;Pseudomonas
GCF_000796475	WP_033975721.1	hypothetical protein;Pseudomonas aeruginosa
GCF_000796655	WP_023465139.1	MULTISPECIES: hypothetical protein;Pseudomonas
GCF_000796955	WP_086822680.1	winged helix-turn-helix domain-containing protein;Pseudomonas aeruginosa
GCF_000796985	WP_031632011.1	MULTISPECIES: winged helix-turn-helix domain-containing protein;Pseudomonas
GCF_000797045	WP_031294055.1	MULTISPECIES: winged helix-turn-helix domain-containing protein;Pseudomonas
GCF_000797205	WP_033997463.1	winged helix-turn-helix domain-containing protein;Pseudomonas aeruginosa
GCF_000797225	WP_031643706.1	hypothetical protein;Pseudomonas aeruginosa
GCF_000797245	WP_015984373.1	winged helix-turn-helix domain-containing protein;Pseudomonas aeruginosa
GCF_000797395	WP_031643706.1	hypothetical protein;Pseudomonas aeruginosa
GCF_000813565	WP_086822680.1	winged helix-turn-helix domain-containing protein;Pseudomonas aeruginosa
GCF_000820805	WP_086822680.1	winged helix-turn-helix domain-containing protein;Pseudomonas aeruginosa
GCF_000823905	WP_012613791.1	hypothetical protein;Pseudomonas aeruginosa
GCF_000823925	WP_012613791.1	hypothetical protein;Pseudomonas aeruginosa
GCF_000823945	WP_012613791.1	hypothetical protein;Pseudomonas aeruginosa
GCF_000823965	WP_012613791.1	hypothetical protein;Pseudomonas aeruginosa
GCF_000823985	WP_012613791.1	hypothetical protein;Pseudomonas aeruginosa
GCF_000824005	WP_012613791.1	hypothetical protein;Pseudomonas aeruginosa
GCF_000824025	WP_012613791.1	hypothetical protein;Pseudomonas aeruginosa
GCF_000824045	WP_012613791.1	hypothetical protein;Pseudomonas aeruginosa
GCF_000824065	WP_012613791.1	hypothetical protein;Pseudomonas aeruginosa
GCF_000824085	WP_012613791.1	hypothetical protein;Pseudomonas aeruginosa
GCF_000824105	WP_012613791.1	hypothetical protein;Pseudomonas aeruginosa
GCF_000824125	WP_012613791.1	hypothetical protein;Pseudomonas aeruginosa
GCF_000824145	WP_012613791.1	hypothetical protein;Pseudomonas aeruginosa
GCF_000824165	WP_012613791.1	hypothetical protein;Pseudomonas aeruginosa
GCF_000824185	WP_012613791.1	hypothetical protein;Pseudomonas aeruginosa
GCF_000824205	WP_012613791.1	hypothetical protein;Pseudomonas aeruginosa
GCF_000824225	WP_012613791.1	hypothetical protein;Pseudomonas aeruginosa
GCF_000824245	WP_012613791.1	hypothetical protein;Pseudomonas aeruginosa
GCF_000824265	WP_012613791.1	hypothetical protein;Pseudomonas aeruginosa
GCF_000824285	WP_012613791.1	hypothetical protein;Pseudomonas aeruginosa
GCF_000824305	WP_012613791.1	hypothetical protein;Pseudomonas aeruginosa
GCF_000824325	WP_012613791.1	hypothetical protein;Pseudomonas aeruginosa
GCF_000824345	WP_012613791.1	hypothetical protein;Pseudomonas aeruginosa
GCF_000824365	WP_012613791.1	hypothetical protein;Pseudomonas aeruginosa
GCF_000824385	WP_012613791.1	hypothetical protein;Pseudomonas aeruginosa
GCF_000824405	WP_012613791.1	hypothetical protein;Pseudomonas aeruginosa
GCF_000824425	WP_012613791.1	hypothetical protein;Pseudomonas aeruginosa
GCF_000824445	WP_012613791.1	hypothetical protein;Pseudomonas aeruginosa
GCF_000824465	WP_012613791.1	hypothetical protein;Pseudomonas aeruginosa
GCF_000824485	WP_012613791.1	hypothetical protein;Pseudomonas aeruginosa
GCF_000824505	WP_012613791.1	hypothetical protein;Pseudomonas aeruginosa
GCF_000824525	WP_012613791.1	hypothetical protein;Pseudomonas aeruginosa
GCF_000824545	WP_012613791.1	hypothetical protein;Pseudomonas aeruginosa
GCF_000824565	WP_012613791.1	hypothetical protein;Pseudomonas aeruginosa
GCF_000824585	WP_012613791.1	hypothetical protein;Pseudomonas aeruginosa
GCF_000824605	WP_012613791.1	hypothetical protein;Pseudomonas aeruginosa
GCF_000824625	WP_012613791.1	hypothetical protein;Pseudomonas aeruginosa
GCF_000824645	WP_012613791.1	hypothetical protein;Pseudomonas aeruginosa
GCF_000824665	WP_012613791.1	hypothetical protein;Pseudomonas aeruginosa
GCF_000824685	WP_012613791.1	hypothetical protein;Pseudomonas aeruginosa
GCF_001007185	WP_031632011.1	MULTISPECIES: winged helix-turn-helix domain-containing protein;Pseudomonas
GCF_001007215	WP_031632011.1	MULTISPECIES: winged helix-turn-helix domain-containing protein;Pseudomonas
GCF_001007265	WP_031632011.1	MULTISPECIES: winged helix-turn-helix domain-containing protein;Pseudomonas
GCF_001007275	WP_031632011.1	MULTISPECIES: winged helix-turn-helix domain-containing protein;Pseudomonas
GCF_001007315	WP_031632011.1	MULTISPECIES: winged helix-turn-helix domain-containing protein;Pseudomonas
GCF_001007395	WP_031632011.1	MULTISPECIES: winged helix-turn-helix domain-containing protein;Pseudomonas
GCF_001007415	WP_031632011.1	MULTISPECIES: winged helix-turn-helix domain-containing protein;Pseudomonas
GCF_001007425	WP_031632011.1	MULTISPECIES: winged helix-turn-helix domain-containing protein;Pseudomonas
GCF_001007475	WP_031632011.1	MULTISPECIES: winged helix-turn-helix domain-containing protein;Pseudomonas
GCF_001010535	WP_031632011.1	MULTISPECIES: winged helix-turn-helix domain-containing protein;Pseudomonas
GCF_001010545	WP_031632011.1	MULTISPECIES: winged helix-turn-helix domain-containing protein;Pseudomonas
GCF_001023615	WP_031632011.1	MULTISPECIES: winged helix-turn-helix domain-containing protein;Pseudomonas
GCF_001023625	WP_031632011.1	MULTISPECIES: winged helix-turn-helix domain-containing protein;Pseudomonas
GCF_001023635	WP_031632011.1	MULTISPECIES: winged helix-turn-helix domain-containing protein;Pseudomonas
GCF_001023675	WP_031632011.1	MULTISPECIES: winged helix-turn-helix domain-containing protein;Pseudomonas
GCF_001023685	WP_031632011.1	MULTISPECIES: winged helix-turn-helix domain-containing protein;Pseudomonas
GCF_001023705	WP_031632011.1	MULTISPECIES: winged helix-turn-helix domain-containing protein;Pseudomonas
GCF_001023735	WP_031632011.1	MULTISPECIES: winged helix-turn-helix domain-containing protein;Pseudomonas
GCF_001023755	WP_031632011.1	MULTISPECIES: winged helix-turn-helix domain-containing protein;Pseudomonas
GCF_001023765	WP_031632011.1	MULTISPECIES: winged helix-turn-helix domain-containing protein;Pseudomonas
GCF_001023775	WP_031632011.1	MULTISPECIES: winged helix-turn-helix domain-containing protein;Pseudomonas
GCF_001023815	WP_031632011.1	MULTISPECIES: winged helix-turn-helix domain-containing protein;Pseudomonas
GCF_001023835	WP_031632011.1	MULTISPECIES: winged helix-turn-helix domain-containing protein;Pseudomonas
GCF_001023845	WP_031632011.1	MULTISPECIES: winged helix-turn-helix domain-containing protein;Pseudomonas
GCF_001023875	WP_031632011.1	MULTISPECIES: winged helix-turn-helix domain-containing protein;Pseudomonas
GCF_001023895	WP_031632011.1	MULTISPECIES: winged helix-turn-helix domain-containing protein;Pseudomonas
GCF_001023915	WP_031632011.1	MULTISPECIES: winged helix-turn-helix domain-containing protein;Pseudomonas
GCF_001023925	WP_031632011.1	MULTISPECIES: winged helix-turn-helix domain-containing protein;Pseudomonas
GCF_001023955	WP_031632011.1	MULTISPECIES: winged helix-turn-helix domain-containing protein;Pseudomonas
GCF_001023975	WP_031632011.1	MULTISPECIES: winged helix-turn-helix domain-containing protein;Pseudomonas
GCF_001023985	WP_031632011.1	MULTISPECIES: winged helix-turn-helix domain-containing protein;Pseudomonas
GCF_001023995	WP_031632011.1	MULTISPECIES: winged helix-turn-helix domain-containing protein;Pseudomonas
GCF_001024035	WP_031632011.1	MULTISPECIES: winged helix-turn-helix domain-containing protein;Pseudomonas
GCF_001024055	WP_031632011.1	MULTISPECIES: winged helix-turn-helix domain-containing protein;Pseudomonas
GCF_001024065	WP_031632011.1	MULTISPECIES: winged helix-turn-helix domain-containing protein;Pseudomonas
GCF_001024075	WP_031632011.1	MULTISPECIES: winged helix-turn-helix domain-containing protein;Pseudomonas
GCF_001024115	WP_031632011.1	MULTISPECIES: winged helix-turn-helix domain-containing protein;Pseudomonas
GCF_001024125	WP_031632011.1	MULTISPECIES: winged helix-turn-helix domain-containing protein;Pseudomonas
GCF_001024135	WP_031632011.1	MULTISPECIES: winged helix-turn-helix domain-containing protein;Pseudomonas
GCF_001024145	WP_031632011.1	MULTISPECIES: winged helix-turn-helix domain-containing protein;Pseudomonas
GCF_001024195	WP_031632011.1	MULTISPECIES: winged helix-turn-helix domain-containing protein;Pseudomonas
GCF_001024205	WP_031632011.1	MULTISPECIES: winged helix-turn-helix domain-containing protein;Pseudomonas
GCF_001024215	WP_031632011.1	MULTISPECIES: winged helix-turn-helix domain-containing protein;Pseudomonas
GCF_001024235	WP_031632011.1	MULTISPECIES: winged helix-turn-helix domain-containing protein;Pseudomonas
GCF_001024275	WP_031632011.1	MULTISPECIES: winged helix-turn-helix domain-containing protein;Pseudomonas
GCF_001024285	WP_031632011.1	MULTISPECIES: winged helix-turn-helix domain-containing protein;Pseudomonas
GCF_001024305	WP_031632011.1	MULTISPECIES: winged helix-turn-helix domain-containing protein;Pseudomonas
GCF_001024325	WP_031632011.1	MULTISPECIES: winged helix-turn-helix domain-containing protein;Pseudomonas
GCF_001024355	WP_031632011.1	MULTISPECIES: winged helix-turn-helix domain-containing protein;Pseudomonas
GCF_001024365	WP_031632011.1	MULTISPECIES: winged helix-turn-helix domain-containing protein;Pseudomonas
GCF_001024375	WP_031632011.1	MULTISPECIES: winged helix-turn-helix domain-containing protein;Pseudomonas
GCF_001024395	WP_031632011.1	MULTISPECIES: winged helix-turn-helix domain-containing protein;Pseudomonas
GCF_001024435	WP_031632011.1	MULTISPECIES: winged helix-turn-helix domain-containing protein;Pseudomonas
GCF_001024445	WP_031632011.1	MULTISPECIES: winged helix-turn-helix domain-containing protein;Pseudomonas
GCF_001024455	WP_031632011.1	MULTISPECIES: winged helix-turn-helix domain-containing protein;Pseudomonas
GCF_001024495	WP_031632011.1	MULTISPECIES: winged helix-turn-helix domain-containing protein;Pseudomonas
GCF_001024515	WP_031632011.1	MULTISPECIES: winged helix-turn-helix domain-containing protein;Pseudomonas
GCF_001024535	WP_031632011.1	MULTISPECIES: winged helix-turn-helix domain-containing protein;Pseudomonas
GCF_001024545	WP_031632011.1	MULTISPECIES: winged helix-turn-helix domain-containing protein;Pseudomonas
GCF_001024565	WP_031632011.1	MULTISPECIES: winged helix-turn-helix domain-containing protein;Pseudomonas
GCF_001024585	WP_031632011.1	MULTISPECIES: winged helix-turn-helix domain-containing protein;Pseudomonas
GCF_001024615	WP_031632011.1	MULTISPECIES: winged helix-turn-helix domain-containing protein;Pseudomonas
GCF_001024635	WP_031632011.1	MULTISPECIES: winged helix-turn-helix domain-containing protein;Pseudomonas
GCF_001024645	WP_031632011.1	MULTISPECIES: winged helix-turn-helix domain-containing protein;Pseudomonas
GCF_001024655	WP_031632011.1	MULTISPECIES: winged helix-turn-helix domain-containing protein;Pseudomonas
GCF_001024695	WP_031632011.1	MULTISPECIES: winged helix-turn-helix domain-containing protein;Pseudomonas
GCF_001024715	WP_031632011.1	MULTISPECIES: winged helix-turn-helix domain-containing protein;Pseudomonas
GCF_001024725	WP_031632011.1	MULTISPECIES: winged helix-turn-helix domain-containing protein;Pseudomonas
GCF_001024755	WP_031632011.1	MULTISPECIES: winged helix-turn-helix domain-containing protein;Pseudomonas
GCF_001024765	WP_031632011.1	MULTISPECIES: winged helix-turn-helix domain-containing protein;Pseudomonas
GCF_001024775	WP_031632011.1	MULTISPECIES: winged helix-turn-helix domain-containing protein;Pseudomonas
GCF_001024805	WP_031632011.1	MULTISPECIES: winged helix-turn-helix domain-containing protein;Pseudomonas
GCF_001024835	WP_031632011.1	MULTISPECIES: winged helix-turn-helix domain-containing protein;Pseudomonas
GCF_001024845	WP_031632011.1	MULTISPECIES: winged helix-turn-helix domain-containing protein;Pseudomonas
GCF_001024855	WP_031632011.1	MULTISPECIES: winged helix-turn-helix domain-containing protein;Pseudomonas
GCF_001024875	WP_031632011.1	MULTISPECIES: winged helix-turn-helix domain-containing protein;Pseudomonas
GCF_001024915	WP_031632011.1	MULTISPECIES: winged helix-turn-helix domain-containing protein;Pseudomonas
GCF_001024925	WP_031632011.1	MULTISPECIES: winged helix-turn-helix domain-containing protein;Pseudomonas
GCF_001024945	WP_031632011.1	MULTISPECIES: winged helix-turn-helix domain-containing protein;Pseudomonas
GCF_001024955	WP_031632011.1	MULTISPECIES: winged helix-turn-helix domain-containing protein;Pseudomonas
GCF_001024995	WP_031632011.1	MULTISPECIES: winged helix-turn-helix domain-containing protein;Pseudomonas
GCF_001028745	WP_023465139.1	MULTISPECIES: hypothetical protein;Pseudomonas
GCF_001034665	WP_031632011.1	MULTISPECIES: winged helix-turn-helix domain-containing protein;Pseudomonas
GCF_001034675	WP_031632011.1	MULTISPECIES: winged helix-turn-helix domain-containing protein;Pseudomonas
GCF_001034685	WP_031632011.1	MULTISPECIES: winged helix-turn-helix domain-containing protein;Pseudomonas
GCF_001034745	WP_031632011.1	MULTISPECIES: winged helix-turn-helix domain-containing protein;Pseudomonas
GCF_001034755	WP_031632011.1	MULTISPECIES: winged helix-turn-helix domain-containing protein;Pseudomonas
GCF_001034765	WP_031632011.1	MULTISPECIES: winged helix-turn-helix domain-containing protein;Pseudomonas
GCF_001034785	WP_031632011.1	MULTISPECIES: winged helix-turn-helix domain-containing protein;Pseudomonas
GCF_001034825	WP_031632011.1	MULTISPECIES: winged helix-turn-helix domain-containing protein;Pseudomonas
GCF_001034835	WP_031632011.1	MULTISPECIES: winged helix-turn-helix domain-containing protein;Pseudomonas
GCF_001034855	WP_031632011.1	MULTISPECIES: winged helix-turn-helix domain-containing protein;Pseudomonas
GCF_001034875	WP_031632011.1	MULTISPECIES: winged helix-turn-helix domain-containing protein;Pseudomonas
GCF_001034905	WP_031632011.1	MULTISPECIES: winged helix-turn-helix domain-containing protein;Pseudomonas
GCF_001034915	WP_031632011.1	MULTISPECIES: winged helix-turn-helix domain-containing protein;Pseudomonas
GCF_001034945	WP_031632011.1	MULTISPECIES: winged helix-turn-helix domain-containing protein;Pseudomonas
GCF_001034955	WP_031632011.1	MULTISPECIES: winged helix-turn-helix domain-containing protein;Pseudomonas
GCF_001034985	WP_031632011.1	MULTISPECIES: winged helix-turn-helix domain-containing protein;Pseudomonas
GCF_001035005	WP_031632011.1	MULTISPECIES: winged helix-turn-helix domain-containing protein;Pseudomonas
GCF_001035025	WP_031632011.1	MULTISPECIES: winged helix-turn-helix domain-containing protein;Pseudomonas
GCF_001035035	WP_031632011.1	MULTISPECIES: winged helix-turn-helix domain-containing protein;Pseudomonas
GCF_001035065	WP_031632011.1	MULTISPECIES: winged helix-turn-helix domain-containing protein;Pseudomonas
GCF_001035075	WP_031632011.1	MULTISPECIES: winged helix-turn-helix domain-containing protein;Pseudomonas
GCF_001035105	WP_031632011.1	MULTISPECIES: winged helix-turn-helix domain-containing protein;Pseudomonas
GCF_001035115	WP_031632011.1	MULTISPECIES: winged helix-turn-helix domain-containing protein;Pseudomonas
GCF_001035145	WP_031632011.1	MULTISPECIES: winged helix-turn-helix domain-containing protein;Pseudomonas
GCF_001035155	WP_031632011.1	MULTISPECIES: winged helix-turn-helix domain-containing protein;Pseudomonas
GCF_001035175	WP_031632011.1	MULTISPECIES: winged helix-turn-helix domain-containing protein;Pseudomonas
GCF_001035205	WP_031632011.1	MULTISPECIES: winged helix-turn-helix domain-containing protein;Pseudomonas
GCF_001035225	WP_031632011.1	MULTISPECIES: winged helix-turn-helix domain-containing protein;Pseudomonas
GCF_001035235	WP_031632011.1	MULTISPECIES: winged helix-turn-helix domain-containing protein;Pseudomonas
GCF_001035245	WP_031632011.1	MULTISPECIES: winged helix-turn-helix domain-containing protein;Pseudomonas
GCF_001035285	WP_031632011.1	MULTISPECIES: winged helix-turn-helix domain-containing protein;Pseudomonas
GCF_001035305	WP_031632011.1	MULTISPECIES: winged helix-turn-helix domain-containing protein;Pseudomonas
GCF_001035315	WP_031632011.1	MULTISPECIES: winged helix-turn-helix domain-containing protein;Pseudomonas
GCF_001035325	WP_031632011.1	MULTISPECIES: winged helix-turn-helix domain-containing protein;Pseudomonas
GCF_001035365	WP_031632011.1	MULTISPECIES: winged helix-turn-helix domain-containing protein;Pseudomonas
GCF_001035385	WP_031632011.1	MULTISPECIES: winged helix-turn-helix domain-containing protein;Pseudomonas
GCF_001035395	WP_031632011.1	MULTISPECIES: winged helix-turn-helix domain-containing protein;Pseudomonas
GCF_001035415	WP_031632011.1	MULTISPECIES: winged helix-turn-helix domain-containing protein;Pseudomonas
GCF_001035445	WP_031632011.1	MULTISPECIES: winged helix-turn-helix domain-containing protein;Pseudomonas
GCF_001035465	WP_031632011.1	MULTISPECIES: winged helix-turn-helix domain-containing protein;Pseudomonas
GCF_001035485	WP_031632011.1	MULTISPECIES: winged helix-turn-helix domain-containing protein;Pseudomonas
GCF_001035495	WP_031632011.1	MULTISPECIES: winged helix-turn-helix domain-containing protein;Pseudomonas
GCF_001035525	WP_031632011.1	MULTISPECIES: winged helix-turn-helix domain-containing protein;Pseudomonas
GCF_001035535	WP_031632011.1	MULTISPECIES: winged helix-turn-helix domain-containing protein;Pseudomonas
GCF_001035565	WP_031632011.1	MULTISPECIES: winged helix-turn-helix domain-containing protein;Pseudomonas
GCF_001035575	WP_031632011.1	MULTISPECIES: winged helix-turn-helix domain-containing protein;Pseudomonas
GCF_001035605	WP_031632011.1	MULTISPECIES: winged helix-turn-helix domain-containing protein;Pseudomonas
GCF_001035625	WP_031632011.1	MULTISPECIES: winged helix-turn-helix domain-containing protein;Pseudomonas
GCF_001035635	WP_031632011.1	MULTISPECIES: winged helix-turn-helix domain-containing protein;Pseudomonas
GCF_001035645	WP_031632011.1	MULTISPECIES: winged helix-turn-helix domain-containing protein;Pseudomonas
GCF_001035685	WP_031632011.1	MULTISPECIES: winged helix-turn-helix domain-containing protein;Pseudomonas
GCF_001035705	WP_031632011.1	MULTISPECIES: winged helix-turn-helix domain-containing protein;Pseudomonas
GCF_001035715	WP_031632011.1	MULTISPECIES: winged helix-turn-helix domain-containing protein;Pseudomonas
GCF_001035725	WP_031632011.1	MULTISPECIES: winged helix-turn-helix domain-containing protein;Pseudomonas
GCF_001035765	WP_031632011.1	MULTISPECIES: winged helix-turn-helix domain-containing protein;Pseudomonas
GCF_001035785	WP_031632011.1	MULTISPECIES: winged helix-turn-helix domain-containing protein;Pseudomonas
GCF_001035795	WP_031632011.1	MULTISPECIES: winged helix-turn-helix domain-containing protein;Pseudomonas
GCF_001035805	WP_031632011.1	MULTISPECIES: winged helix-turn-helix domain-containing protein;Pseudomonas
GCF_001035845	WP_031632011.1	MULTISPECIES: winged helix-turn-helix domain-containing protein;Pseudomonas
GCF_001035865	WP_031632011.1	MULTISPECIES: winged helix-turn-helix domain-containing protein;Pseudomonas
GCF_001035875	WP_031632011.1	MULTISPECIES: winged helix-turn-helix domain-containing protein;Pseudomonas
GCF_001035885	WP_031632011.1	MULTISPECIES: winged helix-turn-helix domain-containing protein;Pseudomonas
GCF_001035925	WP_031632011.1	MULTISPECIES: winged helix-turn-helix domain-containing protein;Pseudomonas
GCF_001035945	WP_031632011.1	MULTISPECIES: winged helix-turn-helix domain-containing protein;Pseudomonas
GCF_001035955	WP_031632011.1	MULTISPECIES: winged helix-turn-helix domain-containing protein;Pseudomonas
GCF_001035975	WP_031632011.1	MULTISPECIES: winged helix-turn-helix domain-containing protein;Pseudomonas
GCF_001036005	WP_031632011.1	MULTISPECIES: winged helix-turn-helix domain-containing protein;Pseudomonas
GCF_001036025	WP_031632011.1	MULTISPECIES: winged helix-turn-helix domain-containing protein;Pseudomonas
GCF_001036035	WP_031632011.1	MULTISPECIES: winged helix-turn-helix domain-containing protein;Pseudomonas
GCF_001036065	WP_031632011.1	MULTISPECIES: winged helix-turn-helix domain-containing protein;Pseudomonas
GCF_001036105	WP_031632011.1	MULTISPECIES: winged helix-turn-helix domain-containing protein;Pseudomonas
GCF_001036115	WP_031632011.1	MULTISPECIES: winged helix-turn-helix domain-containing protein;Pseudomonas
GCF_001036145	WP_031632011.1	MULTISPECIES: winged helix-turn-helix domain-containing protein;Pseudomonas
GCF_001036155	WP_031632011.1	MULTISPECIES: winged helix-turn-helix domain-containing protein;Pseudomonas
GCF_001036185	WP_031632011.1	MULTISPECIES: winged helix-turn-helix domain-containing protein;Pseudomonas
GCF_001036195	WP_031632011.1	MULTISPECIES: winged helix-turn-helix domain-containing protein;Pseudomonas
GCF_001036225	WP_031632011.1	MULTISPECIES: winged helix-turn-helix domain-containing protein;Pseudomonas
GCF_001036235	WP_031632011.1	MULTISPECIES: winged helix-turn-helix domain-containing protein;Pseudomonas
GCF_001036255	WP_031632011.1	MULTISPECIES: winged helix-turn-helix domain-containing protein;Pseudomonas
GCF_001036265	WP_031632011.1	MULTISPECIES: winged helix-turn-helix domain-containing protein;Pseudomonas
GCF_001036305	WP_031632011.1	MULTISPECIES: winged helix-turn-helix domain-containing protein;Pseudomonas
GCF_001036335	WP_031632011.1	MULTISPECIES: winged helix-turn-helix domain-containing protein;Pseudomonas
GCF_001036355	WP_031632011.1	MULTISPECIES: winged helix-turn-helix domain-containing protein;Pseudomonas
GCF_001036385	WP_031632011.1	MULTISPECIES: winged helix-turn-helix domain-containing protein;Pseudomonas
GCF_001036405	WP_031632011.1	MULTISPECIES: winged helix-turn-helix domain-containing protein;Pseudomonas
GCF_001036415	WP_031632011.1	MULTISPECIES: winged helix-turn-helix domain-containing protein;Pseudomonas
GCF_001036425	WP_031632011.1	MULTISPECIES: winged helix-turn-helix domain-containing protein;Pseudomonas
GCF_001036465	WP_031632011.1	MULTISPECIES: winged helix-turn-helix domain-containing protein;Pseudomonas
GCF_001036485	WP_031632011.1	MULTISPECIES: winged helix-turn-helix domain-containing protein;Pseudomonas
GCF_001036495	WP_031632011.1	MULTISPECIES: winged helix-turn-helix domain-containing protein;Pseudomonas
GCF_001036505	WP_031632011.1	MULTISPECIES: winged helix-turn-helix domain-containing protein;Pseudomonas
GCF_001036545	WP_031632011.1	MULTISPECIES: winged helix-turn-helix domain-containing protein;Pseudomonas
GCF_001036565	WP_031632011.1	MULTISPECIES: winged helix-turn-helix domain-containing protein;Pseudomonas
GCF_001036575	WP_031632011.1	MULTISPECIES: winged helix-turn-helix domain-containing protein;Pseudomonas
GCF_001036585	WP_031632011.1	MULTISPECIES: winged helix-turn-helix domain-containing protein;Pseudomonas
GCF_001036605	WP_031632011.1	MULTISPECIES: winged helix-turn-helix domain-containing protein;Pseudomonas
GCF_001036645	WP_031632011.1	MULTISPECIES: winged helix-turn-helix domain-containing protein;Pseudomonas
GCF_001036655	WP_031632011.1	MULTISPECIES: winged helix-turn-helix domain-containing protein;Pseudomonas
GCF_001036675	WP_031632011.1	MULTISPECIES: winged helix-turn-helix domain-containing protein;Pseudomonas
GCF_001036685	WP_031632011.1	MULTISPECIES: winged helix-turn-helix domain-containing protein;Pseudomonas
GCF_001036725	WP_031632011.1	MULTISPECIES: winged helix-turn-helix domain-containing protein;Pseudomonas
GCF_001036735	WP_031632011.1	MULTISPECIES: winged helix-turn-helix domain-containing protein;Pseudomonas
GCF_001036765	WP_031632011.1	MULTISPECIES: winged helix-turn-helix domain-containing protein;Pseudomonas
GCF_001036775	WP_031632011.1	MULTISPECIES: winged helix-turn-helix domain-containing protein;Pseudomonas
GCF_001036805	WP_031632011.1	MULTISPECIES: winged helix-turn-helix domain-containing protein;Pseudomonas
GCF_001036815	WP_031632011.1	MULTISPECIES: winged helix-turn-helix domain-containing protein;Pseudomonas
GCF_001036825	WP_031632011.1	MULTISPECIES: winged helix-turn-helix domain-containing protein;Pseudomonas
GCF_001036835	WP_031632011.1	MULTISPECIES: winged helix-turn-helix domain-containing protein;Pseudomonas
GCF_001036885	WP_031632011.1	MULTISPECIES: winged helix-turn-helix domain-containing protein;Pseudomonas
GCF_001036895	WP_031632011.1	MULTISPECIES: winged helix-turn-helix domain-containing protein;Pseudomonas
GCF_001036905	WP_031632011.1	MULTISPECIES: winged helix-turn-helix domain-containing protein;Pseudomonas
GCF_001036915	WP_031632011.1	MULTISPECIES: winged helix-turn-helix domain-containing protein;Pseudomonas
GCF_001036965	WP_031632011.1	MULTISPECIES: winged helix-turn-helix domain-containing protein;Pseudomonas
GCF_001036975	WP_031632011.1	MULTISPECIES: winged helix-turn-helix domain-containing protein;Pseudomonas
GCF_001036985	WP_031632011.1	MULTISPECIES: winged helix-turn-helix domain-containing protein;Pseudomonas
GCF_001037025	WP_031632011.1	MULTISPECIES: winged helix-turn-helix domain-containing protein;Pseudomonas
GCF_001037045	WP_031632011.1	MULTISPECIES: winged helix-turn-helix domain-containing protein;Pseudomonas
GCF_001037055	WP_031632011.1	MULTISPECIES: winged helix-turn-helix domain-containing protein;Pseudomonas
GCF_001037065	WP_031632011.1	MULTISPECIES: winged helix-turn-helix domain-containing protein;Pseudomonas
GCF_001037105	WP_031632011.1	MULTISPECIES: winged helix-turn-helix domain-containing protein;Pseudomonas
GCF_001037125	WP_031632011.1	MULTISPECIES: winged helix-turn-helix domain-containing protein;Pseudomonas
GCF_001037145	WP_031632011.1	MULTISPECIES: winged helix-turn-helix domain-containing protein;Pseudomonas
GCF_001037165	WP_031632011.1	MULTISPECIES: winged helix-turn-helix domain-containing protein;Pseudomonas
GCF_001037185	WP_031632011.1	MULTISPECIES: winged helix-turn-helix domain-containing protein;Pseudomonas
GCF_001037195	WP_031632011.1	MULTISPECIES: winged helix-turn-helix domain-containing protein;Pseudomonas
GCF_001037225	WP_031632011.1	MULTISPECIES: winged helix-turn-helix domain-containing protein;Pseudomonas
GCF_001037235	WP_031632011.1	MULTISPECIES: winged helix-turn-helix domain-containing protein;Pseudomonas
GCF_001037265	WP_031632011.1	MULTISPECIES: winged helix-turn-helix domain-containing protein;Pseudomonas
GCF_001037275	WP_031632011.1	MULTISPECIES: winged helix-turn-helix domain-containing protein;Pseudomonas
GCF_001037305	WP_031632011.1	MULTISPECIES: winged helix-turn-helix domain-containing protein;Pseudomonas
GCF_001037315	WP_031632011.1	MULTISPECIES: winged helix-turn-helix domain-containing protein;Pseudomonas
GCF_001037345	WP_031632011.1	MULTISPECIES: winged helix-turn-helix domain-containing protein;Pseudomonas
GCF_001037355	WP_031632011.1	MULTISPECIES: winged helix-turn-helix domain-containing protein;Pseudomonas
GCF_001037385	WP_031632011.1	MULTISPECIES: winged helix-turn-helix domain-containing protein;Pseudomonas
GCF_001037395	WP_031632011.1	MULTISPECIES: winged helix-turn-helix domain-containing protein;Pseudomonas
GCF_001039325	WP_031632011.1	MULTISPECIES: winged helix-turn-helix domain-containing protein;Pseudomonas
GCF_001061475	WP_015984373.1	winged helix-turn-helix domain-containing protein;Pseudomonas aeruginosa
GCF_001061875	WP_088169595.1	MULTISPECIES: hypothetical protein;Pseudomonas
GCF_001061895	WP_088169595.1	MULTISPECIES: hypothetical protein;Pseudomonas
GCF_001063225	WP_031632011.1	MULTISPECIES: winged helix-turn-helix domain-containing protein;Pseudomonas
GCF_001064305	WP_031294055.1	MULTISPECIES: winged helix-turn-helix domain-containing protein;Pseudomonas
GCF_001066615	WP_031294055.1	MULTISPECIES: winged helix-turn-helix domain-containing protein;Pseudomonas
GCF_001077135	WP_031632011.1	MULTISPECIES: winged helix-turn-helix domain-containing protein;Pseudomonas
GCF_001086725	WP_031294055.1	MULTISPECIES: winged helix-turn-helix domain-containing protein;Pseudomonas
GCF_001180345	WP_086822680.1	winged helix-turn-helix domain-containing protein;Pseudomonas aeruginosa
GCF_001180365	WP_086822680.1	winged helix-turn-helix domain-containing protein;Pseudomonas aeruginosa
GCF_001180385	WP_031294055.1	MULTISPECIES: winged helix-turn-helix domain-containing protein;Pseudomonas
GCF_001180405	WP_033975721.1	hypothetical protein;Pseudomonas aeruginosa
GCF_001180505	WP_033975721.1	hypothetical protein;Pseudomonas aeruginosa
GCF_001180525	WP_086822680.1	winged helix-turn-helix domain-containing protein;Pseudomonas aeruginosa
GCF_001180565	WP_033975721.1	hypothetical protein;Pseudomonas aeruginosa
GCF_001180585	WP_086822680.1	winged helix-turn-helix domain-containing protein;Pseudomonas aeruginosa
GCF_001180645	WP_033975721.1	hypothetical protein;Pseudomonas aeruginosa
GCF_001180665	WP_033975721.1	hypothetical protein;Pseudomonas aeruginosa
GCF_001180685	WP_033975721.1	hypothetical protein;Pseudomonas aeruginosa
GCF_001180705	WP_033975721.1	hypothetical protein;Pseudomonas aeruginosa
GCF_001180745	WP_031294055.1	MULTISPECIES: winged helix-turn-helix domain-containing protein;Pseudomonas
GCF_001180765	WP_033975721.1	hypothetical protein;Pseudomonas aeruginosa
GCF_001180785	WP_088169595.1	MULTISPECIES: hypothetical protein;Pseudomonas
GCF_001180825	WP_033975721.1	hypothetical protein;Pseudomonas aeruginosa
GCF_001180865	WP_086822680.1	winged helix-turn-helix domain-containing protein;Pseudomonas aeruginosa
GCF_001180905	WP_033975721.1	hypothetical protein;Pseudomonas aeruginosa
GCF_001180925	WP_088169595.1	MULTISPECIES: hypothetical protein;Pseudomonas
GCF_001180945	WP_088169595.1	MULTISPECIES: hypothetical protein;Pseudomonas
GCF_001180965	WP_033975721.1	hypothetical protein;Pseudomonas aeruginosa
GCF_001180985	WP_033975721.1	hypothetical protein;Pseudomonas aeruginosa
GCF_001181025	WP_088169595.1	MULTISPECIES: hypothetical protein;Pseudomonas
GCF_001181045	WP_033975721.1	hypothetical protein;Pseudomonas aeruginosa
GCF_001181065	WP_088169595.1	MULTISPECIES: hypothetical protein;Pseudomonas
GCF_001181085	WP_088169595.1	MULTISPECIES: hypothetical protein;Pseudomonas
GCF_001181125	WP_031294055.1	MULTISPECIES: winged helix-turn-helix domain-containing protein;Pseudomonas
GCF_001181165	WP_033975721.1	hypothetical protein;Pseudomonas aeruginosa
GCF_001181185	WP_086822680.1	winged helix-turn-helix domain-containing protein;Pseudomonas aeruginosa
GCF_001181205	WP_088169595.1	MULTISPECIES: hypothetical protein;Pseudomonas
GCF_001181265	WP_088169595.1	MULTISPECIES: hypothetical protein;Pseudomonas
GCF_001181305	WP_033975721.1	hypothetical protein;Pseudomonas aeruginosa
GCF_001181325	WP_033975721.1	hypothetical protein;Pseudomonas aeruginosa
GCF_001181345	WP_033975721.1	hypothetical protein;Pseudomonas aeruginosa
GCF_001181385	WP_033975721.1	hypothetical protein;Pseudomonas aeruginosa
GCF_001181405	WP_033975721.1	hypothetical protein;Pseudomonas aeruginosa
GCF_001181445	WP_088169595.1	MULTISPECIES: hypothetical protein;Pseudomonas
GCF_001181465	WP_088169595.1	MULTISPECIES: hypothetical protein;Pseudomonas
GCF_001181485	WP_088169595.1	MULTISPECIES: hypothetical protein;Pseudomonas
GCF_001181505	WP_088169595.1	MULTISPECIES: hypothetical protein;Pseudomonas
GCF_001181545	WP_088169595.1	MULTISPECIES: hypothetical protein;Pseudomonas
GCF_001181585	WP_088169595.1	MULTISPECIES: hypothetical protein;Pseudomonas
GCF_001181605	WP_088169595.1	MULTISPECIES: hypothetical protein;Pseudomonas
GCF_001181625	WP_033975721.1	hypothetical protein;Pseudomonas aeruginosa
GCF_001181645	WP_033975721.1	hypothetical protein;Pseudomonas aeruginosa
GCF_001181665	WP_088169595.1	MULTISPECIES: hypothetical protein;Pseudomonas
GCF_001181805	WP_033975721.1	hypothetical protein;Pseudomonas aeruginosa
GCF_001181825	WP_033975721.1	hypothetical protein;Pseudomonas aeruginosa
GCF_001181845	WP_033975721.1	hypothetical protein;Pseudomonas aeruginosa
GCF_001181865	WP_086822680.1	winged helix-turn-helix domain-containing protein;Pseudomonas aeruginosa
GCF_001181885	WP_088169595.1	MULTISPECIES: hypothetical protein;Pseudomonas
GCF_001181905	WP_088169595.1	MULTISPECIES: hypothetical protein;Pseudomonas
GCF_001181925	WP_088169595.1	MULTISPECIES: hypothetical protein;Pseudomonas
GCF_001181945	WP_086822680.1	winged helix-turn-helix domain-containing protein;Pseudomonas aeruginosa
GCF_001181965	WP_088169595.1	MULTISPECIES: hypothetical protein;Pseudomonas
GCF_001182005	WP_088169595.1	MULTISPECIES: hypothetical protein;Pseudomonas
GCF_001182945	WP_088169595.1	MULTISPECIES: hypothetical protein;Pseudomonas
GCF_001374075	WP_031632011.1	MULTISPECIES: winged helix-turn-helix domain-containing protein;Pseudomonas
GCF_001374155	WP_016068569.1	winged helix-turn-helix domain-containing protein;Pseudomonas aeruginosa
GCF_001374175	WP_016068302.1	hypothetical protein;Pseudomonas aeruginosa
GCF_001374375	WP_031632011.1	MULTISPECIES: winged helix-turn-helix domain-containing protein;Pseudomonas
GCF_001375275	WP_016068302.1	hypothetical protein;Pseudomonas aeruginosa
GCF_001375295	WP_086822680.1	winged helix-turn-helix domain-containing protein;Pseudomonas aeruginosa
GCF_001375315	WP_086822680.1	winged helix-turn-helix domain-containing protein;Pseudomonas aeruginosa
GCF_001420245	WP_039026731.1	winged helix-turn-helix domain-containing protein;Pseudomonas aeruginosa
GCF_001444755	WP_023465139.1	MULTISPECIES: hypothetical protein;Pseudomonas
GCF_001444895	WP_088169595.1	MULTISPECIES: hypothetical protein;Pseudomonas
GCF_001449255	WP_023124856.1	winged helix-turn-helix domain-containing protein;Pseudomonas aeruginosa
GCF_001449275	WP_031757297.1	winged helix-turn-helix domain-containing protein;Pseudomonas aeruginosa
GCF_001449485	WP_031294055.1	MULTISPECIES: winged helix-turn-helix domain-containing protein;Pseudomonas
GCF_001449505	WP_023465139.1	MULTISPECIES: hypothetical protein;Pseudomonas
GCF_001449505	WP_033997463.1	winged helix-turn-helix domain-containing protein;Pseudomonas aeruginosa
GCF_001449505	WP_043087956.1	transcriptional regulator;Pseudomonas aeruginosa
GCF_001449545	WP_034005716.1	transcriptional regulator;Pseudomonas aeruginosa
GCF_001449725	WP_016068277.1	winged helix-turn-helix domain-containing protein;Pseudomonas aeruginosa
GCF_001449835	WP_016068569.1	winged helix-turn-helix domain-containing protein;Pseudomonas aeruginosa
GCF_001449935	WP_043516753.1	winged helix-turn-helix domain-containing protein;Pseudomonas aeruginosa
GCF_001450005	WP_015984373.1	winged helix-turn-helix domain-containing protein;Pseudomonas aeruginosa
GCF_001450045	WP_088169595.1	MULTISPECIES: hypothetical protein;Pseudomonas
GCF_001450085	WP_043549705.1	winged helix-turn-helix domain-containing protein;Pseudomonas aeruginosa
GCF_001450115	WP_033981002.1	helix-turn-helix transcriptional regulator;Pseudomonas aeruginosa
GCF_001450145	WP_016068277.1	winged helix-turn-helix domain-containing protein;Pseudomonas aeruginosa
GCF_001450145	WP_034005716.1	transcriptional regulator;Pseudomonas aeruginosa
GCF_001450265	WP_015984373.1	winged helix-turn-helix domain-containing protein;Pseudomonas aeruginosa
GCF_001450275	WP_016068569.1	winged helix-turn-helix domain-containing protein;Pseudomonas aeruginosa
GCF_001450275	WP_034005716.1	transcriptional regulator;Pseudomonas aeruginosa
GCF_001450345	WP_023465139.1	MULTISPECIES: hypothetical protein;Pseudomonas
GCF_001450355	WP_058162369.1	winged helix-turn-helix domain-containing protein;Pseudomonas aeruginosa
GCF_001450385	WP_033997463.1	winged helix-turn-helix domain-containing protein;Pseudomonas aeruginosa
GCF_001450385	WP_160330033.1	hypothetical protein, partial;Pseudomonas aeruginosa
GCF_001450485	WP_031632011.1	MULTISPECIES: winged helix-turn-helix domain-containing protein;Pseudomonas
GCF_001450605	WP_031632011.1	MULTISPECIES: winged helix-turn-helix domain-containing protein;Pseudomonas
GCF_001450675	WP_015984373.1	winged helix-turn-helix domain-containing protein;Pseudomonas aeruginosa
GCF_001450795	WP_043549705.1	winged helix-turn-helix domain-containing protein;Pseudomonas aeruginosa
GCF_001450835	WP_023465139.1	MULTISPECIES: hypothetical protein;Pseudomonas
GCF_001450925	WP_016068277.1	winged helix-turn-helix domain-containing protein;Pseudomonas aeruginosa
GCF_001450925	WP_016068302.1	hypothetical protein;Pseudomonas aeruginosa
GCF_001451075	WP_016068569.1	winged helix-turn-helix domain-containing protein;Pseudomonas aeruginosa
GCF_001451105	WP_016068569.1	winged helix-turn-helix domain-containing protein;Pseudomonas aeruginosa
GCF_001451145	WP_016068302.1	hypothetical protein;Pseudomonas aeruginosa
GCF_001451225	WP_023465139.1	MULTISPECIES: hypothetical protein;Pseudomonas
GCF_001451225	WP_033997463.1	winged helix-turn-helix domain-containing protein;Pseudomonas aeruginosa
GCF_001451225	WP_043087956.1	transcriptional regulator;Pseudomonas aeruginosa
GCF_001451255	WP_043549705.1	winged helix-turn-helix domain-containing protein;Pseudomonas aeruginosa
GCF_001451265	WP_023465139.1	MULTISPECIES: hypothetical protein;Pseudomonas
GCF_001451265	WP_043549705.1	winged helix-turn-helix domain-containing protein;Pseudomonas aeruginosa
GCF_001451335	WP_016068302.1	hypothetical protein;Pseudomonas aeruginosa
GCF_001451335	WP_023465139.1	MULTISPECIES: hypothetical protein;Pseudomonas
GCF_001451335	WP_071537206.1	hypothetical protein, partial;Pseudomonas aeruginosa
GCF_001451405	WP_023465139.1	MULTISPECIES: hypothetical protein;Pseudomonas
GCF_001451575	WP_086822680.1	winged helix-turn-helix domain-containing protein;Pseudomonas aeruginosa
GCF_001451605	WP_031632011.1	MULTISPECIES: winged helix-turn-helix domain-containing protein;Pseudomonas
GCF_001451755	WP_023465139.1	MULTISPECIES: hypothetical protein;Pseudomonas
GCF_001451895	WP_023465139.1	MULTISPECIES: hypothetical protein;Pseudomonas
GCF_001451945	WP_058162369.1	winged helix-turn-helix domain-containing protein;Pseudomonas aeruginosa
GCF_001451965	WP_023465139.1	MULTISPECIES: hypothetical protein;Pseudomonas
GCF_001451965	WP_034005716.1	transcriptional regulator;Pseudomonas aeruginosa
GCF_001452305	WP_031632011.1	MULTISPECIES: winged helix-turn-helix domain-containing protein;Pseudomonas
GCF_001452405	WP_031632011.1	MULTISPECIES: winged helix-turn-helix domain-containing protein;Pseudomonas
GCF_001452465	WP_023465139.1	MULTISPECIES: hypothetical protein;Pseudomonas
GCF_001452485	WP_016068302.1	hypothetical protein;Pseudomonas aeruginosa
GCF_001452565	WP_023465139.1	MULTISPECIES: hypothetical protein;Pseudomonas
GCF_001452565	WP_058198957.1	hypothetical protein;Pseudomonas aeruginosa
GCF_001452665	WP_058165223.1	winged helix-turn-helix domain-containing protein;Pseudomonas aeruginosa
GCF_001452685	WP_031632011.1	MULTISPECIES: winged helix-turn-helix domain-containing protein;Pseudomonas
GCF_001452835	WP_023465139.1	MULTISPECIES: hypothetical protein;Pseudomonas
GCF_001452985	WP_015984373.1	winged helix-turn-helix domain-containing protein;Pseudomonas aeruginosa
GCF_001453025	WP_043549705.1	winged helix-turn-helix domain-containing protein;Pseudomonas aeruginosa
GCF_001453025	WP_086822680.1	winged helix-turn-helix domain-containing protein;Pseudomonas aeruginosa
GCF_001453025	WP_088169595.1	MULTISPECIES: hypothetical protein;Pseudomonas
GCF_001453155	WP_031632011.1	MULTISPECIES: winged helix-turn-helix domain-containing protein;Pseudomonas
GCF_001453365	WP_023465139.1	MULTISPECIES: hypothetical protein;Pseudomonas
GCF_001453435	WP_031294055.1	MULTISPECIES: winged helix-turn-helix domain-containing protein;Pseudomonas
GCF_001453585	WP_016068277.1	winged helix-turn-helix domain-containing protein;Pseudomonas aeruginosa
GCF_001453645	WP_071572371.1	hypothetical protein;Pseudomonas aeruginosa
GCF_001453755	WP_031294055.1	MULTISPECIES: winged helix-turn-helix domain-containing protein;Pseudomonas
GCF_001453775	WP_016068302.1	hypothetical protein;Pseudomonas aeruginosa
GCF_001453855	WP_031294055.1	MULTISPECIES: winged helix-turn-helix domain-containing protein;Pseudomonas
GCF_001453885	WP_031294055.1	MULTISPECIES: winged helix-turn-helix domain-containing protein;Pseudomonas
GCF_001453915	WP_023465139.1	MULTISPECIES: hypothetical protein;Pseudomonas
GCF_001454225	WP_033975721.1	hypothetical protein;Pseudomonas aeruginosa
GCF_001454445	WP_086822680.1	winged helix-turn-helix domain-containing protein;Pseudomonas aeruginosa
GCF_001454445	WP_088169595.1	MULTISPECIES: hypothetical protein;Pseudomonas
GCF_001454465	WP_033975721.1	hypothetical protein;Pseudomonas aeruginosa
GCF_001454495	WP_086822680.1	winged helix-turn-helix domain-containing protein;Pseudomonas aeruginosa
GCF_001454495	WP_088169595.1	MULTISPECIES: hypothetical protein;Pseudomonas
GCF_001454515	WP_033975721.1	hypothetical protein;Pseudomonas aeruginosa
GCF_001454545	WP_086822680.1	winged helix-turn-helix domain-containing protein;Pseudomonas aeruginosa
GCF_001454565	WP_023465139.1	MULTISPECIES: hypothetical protein;Pseudomonas
GCF_001454595	WP_034024179.1	hypothetical protein;Pseudomonas aeruginosa
GCF_001454665	WP_088169595.1	MULTISPECIES: hypothetical protein;Pseudomonas
GCF_001454755	WP_034005716.1	transcriptional regulator;Pseudomonas aeruginosa
GCF_001454785	WP_033975721.1	hypothetical protein;Pseudomonas aeruginosa
GCF_001454805	WP_033975721.1	hypothetical protein;Pseudomonas aeruginosa
GCF_001454825	WP_031294055.1	MULTISPECIES: winged helix-turn-helix domain-containing protein;Pseudomonas
GCF_001469695	WP_031643706.1	hypothetical protein;Pseudomonas aeruginosa
GCF_001469695	WP_039026731.1	winged helix-turn-helix domain-containing protein;Pseudomonas aeruginosa
GCF_001471355	WP_033997463.1	winged helix-turn-helix domain-containing protein;Pseudomonas aeruginosa
GCF_001500235	WP_023465139.1	MULTISPECIES: hypothetical protein;Pseudomonas
GCF_001554535	WP_088169595.1	MULTISPECIES: hypothetical protein;Pseudomonas
GCF_001554545	WP_031643706.1	hypothetical protein;Pseudomonas aeruginosa
GCF_001554615	WP_088169595.1	MULTISPECIES: hypothetical protein;Pseudomonas
GCF_001554625	WP_088169595.1	MULTISPECIES: hypothetical protein;Pseudomonas
GCF_001555015	WP_060965277.1	winged helix-turn-helix domain-containing protein;Pseudomonas aeruginosa
GCF_001555075	WP_031632011.1	MULTISPECIES: winged helix-turn-helix domain-containing protein;Pseudomonas
GCF_001555095	WP_031632011.1	MULTISPECIES: winged helix-turn-helix domain-containing protein;Pseudomonas
GCF_001555115	WP_031632011.1	MULTISPECIES: winged helix-turn-helix domain-containing protein;Pseudomonas
GCF_001555145	WP_088169595.1	MULTISPECIES: hypothetical protein;Pseudomonas
GCF_001555315	WP_031632011.1	MULTISPECIES: winged helix-turn-helix domain-containing protein;Pseudomonas
GCF_001555335	WP_031632011.1	MULTISPECIES: winged helix-turn-helix domain-containing protein;Pseudomonas
GCF_001555375	WP_031632011.1	MULTISPECIES: winged helix-turn-helix domain-containing protein;Pseudomonas
GCF_001555395	WP_031632011.1	MULTISPECIES: winged helix-turn-helix domain-containing protein;Pseudomonas
GCF_001560865	WP_058162369.1	winged helix-turn-helix domain-containing protein;Pseudomonas aeruginosa
GCF_001601585	WP_015984373.1	winged helix-turn-helix domain-containing protein;Pseudomonas aeruginosa
GCF_001601745	WP_088169595.1	MULTISPECIES: hypothetical protein;Pseudomonas
GCF_001756405	WP_031294055.1	MULTISPECIES: winged helix-turn-helix domain-containing protein;Pseudomonas
GCF_001756445	WP_012613791.1	hypothetical protein;Pseudomonas aeruginosa
GCF_001756495	WP_033975721.1	hypothetical protein;Pseudomonas aeruginosa
GCF_001756515	WP_016068569.1	winged helix-turn-helix domain-containing protein;Pseudomonas aeruginosa
GCF_001756585	WP_033975721.1	hypothetical protein;Pseudomonas aeruginosa
GCF_001807925	WP_031632011.1	MULTISPECIES: winged helix-turn-helix domain-containing protein;Pseudomonas
GCF_001810325	WP_031632011.1	MULTISPECIES: winged helix-turn-helix domain-containing protein;Pseudomonas
GCF_001874805	WP_071537767.1	helix-turn-helix transcriptional regulator;Pseudomonas aeruginosa
GCF_001875215	WP_031757130.1	helix-turn-helix transcriptional regulator;Pseudomonas aeruginosa
GCF_001909445	WP_058162369.1	winged helix-turn-helix domain-containing protein;Pseudomonas aeruginosa
GCF_001909455	WP_016068277.1	winged helix-turn-helix domain-containing protein;Pseudomonas aeruginosa
GCF_001909455	WP_074196965.1	hypothetical protein;Pseudomonas aeruginosa
GCF_001909495	WP_033997463.1	winged helix-turn-helix domain-containing protein;Pseudomonas aeruginosa
GCF_001909585	WP_031667925.1	helix-turn-helix transcriptional regulator;Pseudomonas aeruginosa
GCF_001909605	WP_143194643.1	hypothetical protein;Pseudomonas aeruginosa
GCF_001909655	WP_015984373.1	winged helix-turn-helix domain-containing protein;Pseudomonas aeruginosa
GCF_001909655	WP_044727395.1	helix-turn-helix transcriptional regulator;Pseudomonas aeruginosa
GCF_001909675	WP_016068277.1	winged helix-turn-helix domain-containing protein;Pseudomonas aeruginosa
GCF_001910105	WP_031757130.1	helix-turn-helix transcriptional regulator;Pseudomonas aeruginosa
GCF_001910365	WP_031294055.1	MULTISPECIES: winged helix-turn-helix domain-containing protein;Pseudomonas
GCF_001921085	WP_034085408.1	hypothetical protein;Pseudomonas aeruginosa
GCF_001921165	WP_031757130.1	helix-turn-helix transcriptional regulator;Pseudomonas aeruginosa
GCF_002135625	WP_031757130.1	helix-turn-helix transcriptional regulator;Pseudomonas aeruginosa
GCF_002135635	WP_016068277.1	winged helix-turn-helix domain-containing protein;Pseudomonas aeruginosa
GCF_002135675	WP_016068569.1	winged helix-turn-helix domain-containing protein;Pseudomonas aeruginosa
GCF_002135685	WP_016068569.1	winged helix-turn-helix domain-containing protein;Pseudomonas aeruginosa
GCF_002135705	WP_023465139.1	MULTISPECIES: hypothetical protein;Pseudomonas
GCF_002135755	WP_031294055.1	MULTISPECIES: winged helix-turn-helix domain-containing protein;Pseudomonas
GCF_002135765	WP_071575696.1	helix-turn-helix transcriptional regulator;Pseudomonas aeruginosa
GCF_002135955	WP_033975721.1	hypothetical protein;Pseudomonas aeruginosa
GCF_002135965	WP_023465139.1	MULTISPECIES: hypothetical protein;Pseudomonas
GCF_002136005	WP_031294055.1	MULTISPECIES: winged helix-turn-helix domain-containing protein;Pseudomonas
GCF_002136005	WP_086252192.1	hypothetical protein;Pseudomonas aeruginosa
GCF_002136125	WP_071572371.1	hypothetical protein;Pseudomonas aeruginosa
GCF_002136165	WP_071572371.1	hypothetical protein;Pseudomonas aeruginosa
GCF_002136215	WP_071572371.1	hypothetical protein;Pseudomonas aeruginosa
GCF_002136245	WP_034024179.1	hypothetical protein;Pseudomonas aeruginosa
GCF_002136275	WP_031294055.1	MULTISPECIES: winged helix-turn-helix domain-containing protein;Pseudomonas
GCF_002136285	WP_034024179.1	hypothetical protein;Pseudomonas aeruginosa
GCF_002136295	WP_034005716.1	transcriptional regulator;Pseudomonas aeruginosa
GCF_002136355	WP_016068569.1	winged helix-turn-helix domain-containing protein;Pseudomonas aeruginosa
GCF_002136365	WP_016068569.1	winged helix-turn-helix domain-containing protein;Pseudomonas aeruginosa
GCF_002136375	WP_023465139.1	MULTISPECIES: hypothetical protein;Pseudomonas
GCF_002136415	WP_022580026.1	winged helix-turn-helix domain-containing protein;Pseudomonas aeruginosa
GCF_002136415	WP_033975721.1	hypothetical protein;Pseudomonas aeruginosa
GCF_002136415	WP_087937213.1	hypothetical protein;Pseudomonas aeruginosa
GCF_002136435	WP_034024179.1	hypothetical protein;Pseudomonas aeruginosa
GCF_002136495	WP_023465139.1	MULTISPECIES: hypothetical protein;Pseudomonas
GCF_002136525	WP_034024179.1	hypothetical protein;Pseudomonas aeruginosa
GCF_002136535	WP_034005716.1	transcriptional regulator;Pseudomonas aeruginosa
GCF_002156655	WP_039026731.1	winged helix-turn-helix domain-containing protein;Pseudomonas aeruginosa
GCF_002188625	WP_023465139.1	MULTISPECIES: hypothetical protein;Pseudomonas
GCF_002188695	WP_023465139.1	MULTISPECIES: hypothetical protein;Pseudomonas
GCF_002193675	WP_088169595.1	MULTISPECIES: hypothetical protein;Pseudomonas
GCF_002193735	WP_031631834.1	transcriptional regulator;Pseudomonas aeruginosa
GCF_002193755	WP_031631834.1	transcriptional regulator;Pseudomonas aeruginosa
GCF_002193825	WP_016068277.1	winged helix-turn-helix domain-containing protein;Pseudomonas aeruginosa
GCF_002193825	WP_034005716.1	transcriptional regulator;Pseudomonas aeruginosa
GCF_002193995	WP_031631834.1	transcriptional regulator;Pseudomonas aeruginosa
GCF_002194005	WP_031294055.1	MULTISPECIES: winged helix-turn-helix domain-containing protein;Pseudomonas
GCF_002194095	WP_033971918.1	helix-turn-helix transcriptional regulator;Pseudomonas aeruginosa
GCF_002239565	WP_031667925.1	helix-turn-helix transcriptional regulator;Pseudomonas aeruginosa
GCF_002242775	WP_031294055.1	MULTISPECIES: winged helix-turn-helix domain-containing protein;Pseudomonas
GCF_002276485	WP_032495552.1	hypothetical protein;Pseudomonas aeruginosa
GCF_002312135	WP_034024179.1	hypothetical protein;Pseudomonas aeruginosa
GCF_002312145	WP_096068227.1	hypothetical protein;Pseudomonas aeruginosa
GCF_002312295	WP_034024179.1	hypothetical protein;Pseudomonas aeruginosa
GCF_002312315	WP_034024179.1	hypothetical protein;Pseudomonas aeruginosa
GCF_002312335	WP_034024179.1	hypothetical protein;Pseudomonas aeruginosa
GCF_002312355	WP_031643706.1	MULTISPECIES: hypothetical protein;Pseudomonas
GCF_002312455	WP_031757130.1	helix-turn-helix transcriptional regulator;Pseudomonas aeruginosa
GCF_002312575	WP_088169595.1	MULTISPECIES: hypothetical protein;Pseudomonas
GCF_002312645	WP_034024179.1	hypothetical protein;Pseudomonas aeruginosa
GCF_002325925	WP_094776113.1	hypothetical protein;Pseudomonas aeruginosa
GCF_002325965	WP_015984373.1	winged helix-turn-helix domain-containing protein;Pseudomonas aeruginosa
GCF_002326115	WP_031294055.1	MULTISPECIES: winged helix-turn-helix domain-containing protein;Pseudomonas
GCF_002326265	WP_034011097.1	hypothetical protein;Pseudomonas aeruginosa
GCF_002326275	WP_034011097.1	hypothetical protein;Pseudomonas aeruginosa
GCF_002326445	WP_031757130.1	helix-turn-helix transcriptional regulator;Pseudomonas aeruginosa
GCF_002326675	WP_016068302.1	hypothetical protein;Pseudomonas aeruginosa
GCF_002330065	WP_034011097.1	hypothetical protein;Pseudomonas aeruginosa
GCF_002330135	WP_023465139.1	MULTISPECIES: hypothetical protein;Pseudomonas
GCF_002330315	WP_015984373.1	winged helix-turn-helix domain-containing protein;Pseudomonas aeruginosa
GCF_002330395	WP_016068277.1	winged helix-turn-helix domain-containing protein;Pseudomonas aeruginosa
GCF_002330425	WP_016068277.1	winged helix-turn-helix domain-containing protein;Pseudomonas aeruginosa
GCF_002330465	WP_016068569.1	winged helix-turn-helix domain-containing protein;Pseudomonas aeruginosa
GCF_002330475	WP_034035502.1	hypothetical protein;Pseudomonas aeruginosa
GCF_002330505	WP_023465139.1	MULTISPECIES: hypothetical protein;Pseudomonas
GCF_002330625	WP_096228979.1	hypothetical protein;Pseudomonas aeruginosa
GCF_002330675	WP_023465139.1	MULTISPECIES: hypothetical protein;Pseudomonas
GCF_002330695	WP_015984373.1	winged helix-turn-helix domain-containing protein;Pseudomonas aeruginosa
GCF_002330835	WP_023465139.1	MULTISPECIES: hypothetical protein;Pseudomonas
GCF_002330885	WP_034085408.1	hypothetical protein;Pseudomonas aeruginosa
GCF_002332085	WP_015984373.1	winged helix-turn-helix domain-containing protein;Pseudomonas aeruginosa
GCF_002332135	WP_096228979.1	hypothetical protein;Pseudomonas aeruginosa
GCF_002332165	WP_023465139.1	MULTISPECIES: hypothetical protein;Pseudomonas
GCF_002406265	WP_034024179.1	hypothetical protein;Pseudomonas aeruginosa
GCF_002411785	WP_031757130.1	helix-turn-helix transcriptional regulator;Pseudomonas aeruginosa
GCF_002411845	WP_031757130.1	helix-turn-helix transcriptional regulator;Pseudomonas aeruginosa
GCF_002976195	WP_031294055.1	MULTISPECIES: winged helix-turn-helix domain-containing protein;Pseudomonas
GCF_002976215	WP_031294055.1	MULTISPECIES: winged helix-turn-helix domain-containing protein;Pseudomonas
GCF_003000655	WP_023465139.1	MULTISPECIES: hypothetical protein;Pseudomonas
GCF_003000655	WP_033997463.1	winged helix-turn-helix domain-containing protein;Pseudomonas aeruginosa
GCF_003000655	WP_043087956.1	transcriptional regulator;Pseudomonas aeruginosa
GCF_003000755	WP_023465139.1	MULTISPECIES: hypothetical protein;Pseudomonas
GCF_003000795	WP_015984373.1	winged helix-turn-helix domain-containing protein;Pseudomonas aeruginosa
GCF_003000795	WP_106120498.1	hypothetical protein;Pseudomonas aeruginosa
GCF_003053445	WP_023124856.1	winged helix-turn-helix domain-containing protein;Pseudomonas aeruginosa
GCF_003053465	WP_023124856.1	winged helix-turn-helix domain-containing protein;Pseudomonas aeruginosa
GCF_003053485	WP_023124856.1	winged helix-turn-helix domain-containing protein;Pseudomonas aeruginosa
GCF_003055295	WP_023465139.1	MULTISPECIES: hypothetical protein;Pseudomonas
GCF_003055325	WP_108089143.1	winged helix-turn-helix domain-containing protein;Pseudomonas aeruginosa
GCF_003055385	WP_034001824.1	transcriptional regulator;Pseudomonas aeruginosa
GCF_003055405	WP_088169595.1	MULTISPECIES: hypothetical protein;Pseudomonas
GCF_003055425	WP_016068302.1	hypothetical protein;Pseudomonas aeruginosa
GCF_003055445	WP_034011097.1	hypothetical protein;Pseudomonas aeruginosa
GCF_003055525	WP_031757130.1	helix-turn-helix transcriptional regulator;Pseudomonas aeruginosa
GCF_003143795	WP_031294055.1	MULTISPECIES: winged helix-turn-helix domain-containing protein;Pseudomonas
GCF_003143815	WP_071537767.1	helix-turn-helix transcriptional regulator;Pseudomonas aeruginosa
GCF_003185875	WP_034011097.1	hypothetical protein;Pseudomonas aeruginosa
GCF_003186455	WP_016068277.1	winged helix-turn-helix domain-containing protein;Pseudomonas aeruginosa
GCF_003186505	WP_031632011.1	MULTISPECIES: winged helix-turn-helix domain-containing protein;Pseudomonas
GCF_003312935	WP_023465139.1	MULTISPECIES: hypothetical protein;Pseudomonas
GCF_003324255	WP_031294055.1	MULTISPECIES: winged helix-turn-helix domain-containing protein;Pseudomonas
GCF_003324295	WP_016068277.1	winged helix-turn-helix domain-containing protein;Pseudomonas aeruginosa
GCF_003324385	WP_031294055.1	MULTISPECIES: winged helix-turn-helix domain-containing protein;Pseudomonas
GCF_003325515	WP_016068277.1	winged helix-turn-helix domain-containing protein;Pseudomonas aeruginosa
GCF_003325585	WP_015984373.1	winged helix-turn-helix domain-containing protein;Pseudomonas aeruginosa
GCF_003325715	WP_016068277.1	winged helix-turn-helix domain-containing protein;Pseudomonas aeruginosa
GCF_003332665	WP_031294055.1	MULTISPECIES: winged helix-turn-helix domain-containing protein;Pseudomonas
GCF_003332715	WP_031294055.1	MULTISPECIES: winged helix-turn-helix domain-containing protein;Pseudomonas
GCF_003332735	WP_031294055.1	MULTISPECIES: winged helix-turn-helix domain-containing protein;Pseudomonas
GCF_003332755	WP_031294055.1	MULTISPECIES: winged helix-turn-helix domain-containing protein;Pseudomonas
GCF_003332785	WP_031294055.1	MULTISPECIES: winged helix-turn-helix domain-containing protein;Pseudomonas
GCF_003410435	WP_015984373.1	winged helix-turn-helix domain-containing protein;Pseudomonas aeruginosa
GCF_003410435	WP_039026731.1	winged helix-turn-helix domain-containing protein;Pseudomonas aeruginosa
GCF_003410515	WP_034005716.1	transcriptional regulator;Pseudomonas aeruginosa
GCF_003410565	WP_171949131.1	hypothetical protein, partial;Pseudomonas aeruginosa
GCF_003410705	WP_016068277.1	winged helix-turn-helix domain-containing protein;Pseudomonas aeruginosa
GCF_003410765	WP_031757297.1	winged helix-turn-helix domain-containing protein;Pseudomonas aeruginosa
GCF_003410805	WP_015984373.1	winged helix-turn-helix domain-containing protein;Pseudomonas aeruginosa
GCF_003410835	WP_016068277.1	winged helix-turn-helix domain-containing protein;Pseudomonas aeruginosa
GCF_003410845	WP_034005716.1	transcriptional regulator;Pseudomonas aeruginosa
GCF_003410985	WP_031632011.1	MULTISPECIES: winged helix-turn-helix domain-containing protein;Pseudomonas
GCF_003411115	WP_031637228.1	transcriptional regulator;Pseudomonas aeruginosa
GCF_003411115	WP_116845119.1	hypothetical protein, partial;Pseudomonas aeruginosa
GCF_003411425	WP_034005716.1	transcriptional regulator;Pseudomonas aeruginosa
GCF_003411565	WP_016068277.1	winged helix-turn-helix domain-containing protein;Pseudomonas aeruginosa
GCF_003411595	WP_031294055.1	MULTISPECIES: winged helix-turn-helix domain-containing protein;Pseudomonas
GCF_003411745	WP_147315265.1	winged helix-turn-helix domain-containing protein, partial;Pseudomonas aeruginosa
GCF_003411875	WP_031294055.1	MULTISPECIES: winged helix-turn-helix domain-containing protein;Pseudomonas
GCF_003411905	WP_031643706.1	MULTISPECIES: hypothetical protein;Pseudomonas
GCF_003411955	WP_015984373.1	winged helix-turn-helix domain-containing protein;Pseudomonas aeruginosa
GCF_003412125	WP_016068302.1	hypothetical protein;Pseudomonas aeruginosa
GCF_003412255	WP_016068569.1	winged helix-turn-helix domain-containing protein;Pseudomonas aeruginosa
GCF_003412365	WP_171949131.1	hypothetical protein, partial;Pseudomonas aeruginosa
GCF_003585085	WP_033997463.1	winged helix-turn-helix domain-containing protein;Pseudomonas aeruginosa
GCF_003585105	WP_043516753.1	winged helix-turn-helix domain-containing protein;Pseudomonas aeruginosa
GCF_003585225	WP_031631834.1	transcriptional regulator;Pseudomonas aeruginosa
GCF_003628875	WP_016068277.1	winged helix-turn-helix domain-containing protein;Pseudomonas aeruginosa
GCF_003628905	WP_031631834.1	transcriptional regulator;Pseudomonas aeruginosa
GCF_003628975	WP_039026731.1	winged helix-turn-helix domain-containing protein;Pseudomonas aeruginosa
GCF_003630035	WP_033971918.1	helix-turn-helix transcriptional regulator;Pseudomonas aeruginosa
GCF_003630195	WP_033971918.1	helix-turn-helix transcriptional regulator;Pseudomonas aeruginosa
GCF_003630235	WP_031631834.1	transcriptional regulator;Pseudomonas aeruginosa
GCF_003630635	WP_023465139.1	MULTISPECIES: hypothetical protein;Pseudomonas
GCF_003630665	WP_023465139.1	MULTISPECIES: hypothetical protein;Pseudomonas
GCF_003630695	WP_023465139.1	MULTISPECIES: hypothetical protein;Pseudomonas
GCF_003630705	WP_121222836.1	hypothetical protein, partial;Pseudomonas aeruginosa
GCF_003630985	WP_044727395.1	helix-turn-helix transcriptional regulator;Pseudomonas aeruginosa
GCF_003631155	WP_039026731.1	winged helix-turn-helix domain-containing protein;Pseudomonas aeruginosa
GCF_003631205	WP_039026731.1	winged helix-turn-helix domain-containing protein;Pseudomonas aeruginosa
GCF_003631245	WP_044727395.1	helix-turn-helix transcriptional regulator;Pseudomonas aeruginosa
GCF_003631265	WP_044727395.1	helix-turn-helix transcriptional regulator;Pseudomonas aeruginosa
GCF_003631305	WP_016068302.1	hypothetical protein;Pseudomonas aeruginosa
GCF_003632125	WP_121314691.1	hypothetical protein;Pseudomonas aeruginosa
GCF_003632405	WP_033997463.1	winged helix-turn-helix domain-containing protein;Pseudomonas aeruginosa
GCF_003632415	WP_033997463.1	winged helix-turn-helix domain-containing protein;Pseudomonas aeruginosa
GCF_003632465	WP_033975721.1	hypothetical protein;Pseudomonas aeruginosa
GCF_003632615	WP_039026731.1	winged helix-turn-helix domain-containing protein;Pseudomonas aeruginosa
GCF_003632625	WP_039026731.1	winged helix-turn-helix domain-containing protein;Pseudomonas aeruginosa
GCF_003632965	WP_031631834.1	transcriptional regulator;Pseudomonas aeruginosa
GCF_003632975	WP_016068277.1	winged helix-turn-helix domain-containing protein;Pseudomonas aeruginosa
GCF_003633135	WP_121314691.1	hypothetical protein;Pseudomonas aeruginosa
GCF_003633195	WP_033997463.1	winged helix-turn-helix domain-containing protein;Pseudomonas aeruginosa
GCF_003633245	WP_033975721.1	hypothetical protein;Pseudomonas aeruginosa
GCF_003633245	WP_044727395.1	helix-turn-helix transcriptional regulator;Pseudomonas aeruginosa
GCF_003633255	WP_033975721.1	hypothetical protein;Pseudomonas aeruginosa
GCF_003633295	WP_031632011.1	MULTISPECIES: winged helix-turn-helix domain-containing protein;Pseudomonas
GCF_003698035	WP_043549705.1	winged helix-turn-helix domain-containing protein;Pseudomonas aeruginosa
GCF_003698065	WP_031632011.1	MULTISPECIES: winged helix-turn-helix domain-containing protein;Pseudomonas
GCF_003698705	WP_023465139.1	MULTISPECIES: hypothetical protein;Pseudomonas
GCF_003833565	WP_031632011.1	MULTISPECIES: winged helix-turn-helix domain-containing protein;Pseudomonas
GCF_003833705	WP_033997463.1	winged helix-turn-helix domain-containing protein;Pseudomonas aeruginosa
GCF_003833715	WP_016068569.1	winged helix-turn-helix domain-containing protein;Pseudomonas aeruginosa
GCF_003833765	WP_023465139.1	MULTISPECIES: hypothetical protein;Pseudomonas
GCF_003833905	WP_016068302.1	hypothetical protein;Pseudomonas aeruginosa
GCF_003833905	WP_023465139.1	MULTISPECIES: hypothetical protein;Pseudomonas
GCF_003833905	WP_088169595.1	MULTISPECIES: hypothetical protein;Pseudomonas
GCF_003833955	WP_023465139.1	MULTISPECIES: hypothetical protein;Pseudomonas
GCF_003834005	WP_023465139.1	MULTISPECIES: hypothetical protein;Pseudomonas
GCF_003834015	WP_023465139.1	MULTISPECIES: hypothetical protein;Pseudomonas
GCF_003834185	WP_023465139.1	MULTISPECIES: hypothetical protein;Pseudomonas
GCF_003834465	WP_016068569.1	winged helix-turn-helix domain-containing protein;Pseudomonas aeruginosa
GCF_003834685	WP_015984373.1	winged helix-turn-helix domain-containing protein;Pseudomonas aeruginosa
GCF_003834725	WP_012613791.1	hypothetical protein;Pseudomonas aeruginosa
GCF_003834745	WP_012613791.1	hypothetical protein;Pseudomonas aeruginosa
GCF_003834765	WP_012613791.1	hypothetical protein;Pseudomonas aeruginosa
GCF_003834785	WP_012613791.1	hypothetical protein;Pseudomonas aeruginosa
GCF_003834805	WP_012613791.1	hypothetical protein;Pseudomonas aeruginosa
GCF_003834835	WP_012613791.1	hypothetical protein;Pseudomonas aeruginosa
GCF_003834865	WP_012613791.1	hypothetical protein;Pseudomonas aeruginosa
GCF_003834895	WP_012613791.1	hypothetical protein;Pseudomonas aeruginosa
GCF_003834925	WP_012613791.1	hypothetical protein;Pseudomonas aeruginosa
GCF_003834965	WP_012613791.1	hypothetical protein;Pseudomonas aeruginosa
GCF_003834985	WP_023465139.1	MULTISPECIES: hypothetical protein;Pseudomonas
GCF_003835005	WP_012613791.1	hypothetical protein;Pseudomonas aeruginosa
GCF_003835045	WP_033975721.1	hypothetical protein;Pseudomonas aeruginosa
GCF_003835095	WP_023465139.1	MULTISPECIES: hypothetical protein;Pseudomonas
GCF_003835145	WP_016068302.1	hypothetical protein;Pseudomonas aeruginosa
GCF_003835165	WP_023465139.1	MULTISPECIES: hypothetical protein;Pseudomonas
GCF_003835175	WP_016068277.1	winged helix-turn-helix domain-containing protein;Pseudomonas aeruginosa
GCF_003835185	WP_023465139.1	MULTISPECIES: hypothetical protein;Pseudomonas
GCF_003835455	WP_015984373.1	winged helix-turn-helix domain-containing protein;Pseudomonas aeruginosa
GCF_003835485	WP_016068302.1	hypothetical protein;Pseudomonas aeruginosa
GCF_003835485	WP_023465139.1	MULTISPECIES: hypothetical protein;Pseudomonas
GCF_003835485	WP_088169595.1	MULTISPECIES: hypothetical protein;Pseudomonas
GCF_003835525	WP_012613791.1	hypothetical protein;Pseudomonas aeruginosa
GCF_003835545	WP_012613791.1	hypothetical protein;Pseudomonas aeruginosa
GCF_003835565	WP_012613791.1	hypothetical protein;Pseudomonas aeruginosa
GCF_003835575	WP_012613791.1	hypothetical protein;Pseudomonas aeruginosa
GCF_003835585	WP_012613791.1	hypothetical protein;Pseudomonas aeruginosa
GCF_003835595	WP_012613791.1	hypothetical protein;Pseudomonas aeruginosa
GCF_003835665	WP_016068302.1	hypothetical protein;Pseudomonas aeruginosa
GCF_003835685	WP_016068569.1	winged helix-turn-helix domain-containing protein;Pseudomonas aeruginosa
GCF_003836025	WP_033981002.1	helix-turn-helix transcriptional regulator;Pseudomonas aeruginosa
GCF_003836305	WP_023465139.1	MULTISPECIES: hypothetical protein;Pseudomonas
GCF_003836405	WP_023465139.1	MULTISPECIES: hypothetical protein;Pseudomonas
GCF_003836725	WP_128692284.1	hypothetical protein;Pseudomonas aeruginosa
GCF_003836725	WP_128692318.1	winged helix-turn-helix domain-containing protein;Pseudomonas aeruginosa
GCF_003836775	WP_039026731.1	winged helix-turn-helix domain-containing protein;Pseudomonas aeruginosa
GCF_003836775	WP_088169595.1	MULTISPECIES: hypothetical protein;Pseudomonas
GCF_003836865	WP_023465139.1	MULTISPECIES: hypothetical protein;Pseudomonas
GCF_003836875	WP_016068569.1	winged helix-turn-helix domain-containing protein;Pseudomonas aeruginosa
GCF_003836985	WP_016068569.1	winged helix-turn-helix domain-containing protein;Pseudomonas aeruginosa
GCF_003837125	WP_033975721.1	hypothetical protein;Pseudomonas aeruginosa
GCF_003837305	WP_016068302.1	hypothetical protein;Pseudomonas aeruginosa
GCF_003837525	WP_015984373.1	winged helix-turn-helix domain-containing protein;Pseudomonas aeruginosa
GCF_003837585	WP_033975721.1	hypothetical protein;Pseudomonas aeruginosa
GCF_003837605	WP_086822680.1	winged helix-turn-helix domain-containing protein;Pseudomonas aeruginosa
GCF_003837665	WP_088169595.1	MULTISPECIES: hypothetical protein;Pseudomonas
GCF_003837745	WP_031643706.1	hypothetical protein;Pseudomonas aeruginosa
GCF_003837745	WP_039026731.1	winged helix-turn-helix domain-containing protein;Pseudomonas aeruginosa
GCF_003837765	WP_033975721.1	hypothetical protein;Pseudomonas aeruginosa
GCF_003838555	WP_031294055.1	MULTISPECIES: winged helix-turn-helix domain-containing protein;Pseudomonas
GCF_003838675	WP_032495552.1	hypothetical protein;Pseudomonas aeruginosa
GCF_003838785	WP_031294055.1	MULTISPECIES: winged helix-turn-helix domain-containing protein;Pseudomonas
GCF_003838825	WP_031294055.1	MULTISPECIES: winged helix-turn-helix domain-containing protein;Pseudomonas
GCF_003839025	WP_015984373.1	winged helix-turn-helix domain-containing protein;Pseudomonas aeruginosa
GCF_003839065	WP_023465139.1	MULTISPECIES: hypothetical protein;Pseudomonas
GCF_003839625	WP_039026731.1	winged helix-turn-helix domain-containing protein;Pseudomonas aeruginosa
GCF_003839985	WP_031757297.1	winged helix-turn-helix domain-containing protein;Pseudomonas aeruginosa
GCF_003839995	WP_016068302.1	hypothetical protein;Pseudomonas aeruginosa
GCF_003840455	WP_012613791.1	hypothetical protein;Pseudomonas aeruginosa
GCF_003840585	WP_041025163.1	MULTISPECIES: transcriptional repressor KorC;Proteobacteria
GCF_003840685	WP_031631834.1	transcriptional regulator;Pseudomonas aeruginosa
GCF_003840685	WP_033981002.1	helix-turn-helix transcriptional regulator;Pseudomonas aeruginosa
GCF_003841045	WP_033975721.1	hypothetical protein;Pseudomonas aeruginosa
GCF_003841525	WP_031632011.1	MULTISPECIES: winged helix-turn-helix domain-containing protein;Pseudomonas
GCF_003841645	WP_023465139.1	MULTISPECIES: hypothetical protein;Pseudomonas
GCF_003841775	WP_023465139.1	MULTISPECIES: hypothetical protein;Pseudomonas
GCF_003863495	WP_012613791.1	hypothetical protein;Pseudomonas aeruginosa
GCF_003936835	WP_023465139.1	MULTISPECIES: hypothetical protein;Pseudomonas
GCF_003936975	WP_023465139.1	MULTISPECIES: hypothetical protein;Pseudomonas
GCF_003954195	WP_126071395.1	hypothetical protein;Pseudomonas aeruginosa
GCF_003954465	WP_039026731.1	winged helix-turn-helix domain-containing protein;Pseudomonas aeruginosa
GCF_003954725	WP_126071395.1	hypothetical protein;Pseudomonas aeruginosa
GCF_003954745	WP_039026731.1	winged helix-turn-helix domain-containing protein;Pseudomonas aeruginosa
GCF_003954985	WP_023465139.1	MULTISPECIES: hypothetical protein;Pseudomonas
GCF_003955075	WP_126071395.1	hypothetical protein;Pseudomonas aeruginosa
GCF_003955135	WP_126071395.1	hypothetical protein;Pseudomonas aeruginosa
GCF_003955185	WP_023465139.1	MULTISPECIES: hypothetical protein;Pseudomonas
GCF_003955325	WP_023465139.1	MULTISPECIES: hypothetical protein;Pseudomonas
GCF_003968055	WP_031757130.1	helix-turn-helix transcriptional regulator;Pseudomonas aeruginosa
GCF_003968055	WP_034005716.1	transcriptional regulator;Pseudomonas aeruginosa
GCF_003968165	WP_071537767.1	helix-turn-helix transcriptional regulator;Pseudomonas aeruginosa
GCF_003968165	WP_088169595.1	MULTISPECIES: hypothetical protein;Pseudomonas
GCF_003968315	WP_086822680.1	winged helix-turn-helix domain-containing protein;Pseudomonas aeruginosa
GCF_003968375	WP_031757130.1	helix-turn-helix transcriptional regulator;Pseudomonas aeruginosa
GCF_003968375	WP_126633592.1	hypothetical protein;Pseudomonas aeruginosa
GCF_003968425	WP_088169595.1	MULTISPECIES: hypothetical protein;Pseudomonas
GCF_003968565	WP_031632011.1	MULTISPECIES: winged helix-turn-helix domain-containing protein;Pseudomonas
GCF_003968985	WP_031631834.1	transcriptional regulator;Pseudomonas aeruginosa
GCF_003969055	WP_031691693.1	transcriptional regulator;Pseudomonas aeruginosa
GCF_003969105	WP_044727395.1	helix-turn-helix transcriptional regulator;Pseudomonas aeruginosa
GCF_003969295	WP_023465139.1	MULTISPECIES: hypothetical protein;Pseudomonas
GCF_003969445	WP_043516753.1	winged helix-turn-helix domain-containing protein;Pseudomonas aeruginosa
GCF_003969475	WP_016068302.1	hypothetical protein;Pseudomonas aeruginosa
GCF_003969735	WP_015984373.1	winged helix-turn-helix domain-containing protein;Pseudomonas aeruginosa
GCF_003969775	WP_016068277.1	winged helix-turn-helix domain-containing protein;Pseudomonas aeruginosa
GCF_003969875	WP_079456356.1	hypothetical protein;Pseudomonas aeruginosa
GCF_003970065	WP_031632011.1	MULTISPECIES: winged helix-turn-helix domain-containing protein;Pseudomonas
GCF_003970065	WP_033997463.1	winged helix-turn-helix domain-containing protein;Pseudomonas aeruginosa
GCF_003970775	WP_016068569.1	winged helix-turn-helix domain-containing protein;Pseudomonas aeruginosa
GCF_003973805	WP_031632011.1	MULTISPECIES: winged helix-turn-helix domain-containing protein;Pseudomonas
GCF_003973895	WP_086822680.1	winged helix-turn-helix domain-containing protein;Pseudomonas aeruginosa
GCF_003973925	WP_023465139.1	MULTISPECIES: hypothetical protein;Pseudomonas
GCF_003973995	WP_016068569.1	winged helix-turn-helix domain-containing protein;Pseudomonas aeruginosa
GCF_003974295	WP_023465139.1	MULTISPECIES: hypothetical protein;Pseudomonas
GCF_003974315	WP_016068302.1	hypothetical protein;Pseudomonas aeruginosa
GCF_003974395	WP_086822680.1	winged helix-turn-helix domain-containing protein;Pseudomonas aeruginosa
GCF_003974475	WP_016068277.1	winged helix-turn-helix domain-containing protein;Pseudomonas aeruginosa
GCF_003974475	WP_128675724.1	hypothetical protein;Pseudomonas aeruginosa
GCF_003974495	WP_016068277.1	winged helix-turn-helix domain-containing protein;Pseudomonas aeruginosa
GCF_003974495	WP_128675724.1	hypothetical protein;Pseudomonas aeruginosa
GCF_003974625	WP_016068302.1	hypothetical protein;Pseudomonas aeruginosa
GCF_003974805	WP_128666981.1	hypothetical protein;Pseudomonas aeruginosa
GCF_003974915	WP_034005716.1	transcriptional regulator;Pseudomonas aeruginosa
GCF_003975055	WP_034011097.1	hypothetical protein;Pseudomonas aeruginosa
GCF_003975285	WP_033975721.1	hypothetical protein;Pseudomonas aeruginosa
GCF_003975405	WP_023465139.1	MULTISPECIES: hypothetical protein;Pseudomonas
GCF_003975705	WP_126709598.1	hypothetical protein;Pseudomonas aeruginosa
GCF_003975805	WP_023465139.1	MULTISPECIES: hypothetical protein;Pseudomonas
GCF_003976005	WP_033971918.1	helix-turn-helix transcriptional regulator;Pseudomonas aeruginosa
GCF_003976105	WP_016068569.1	winged helix-turn-helix domain-containing protein;Pseudomonas aeruginosa
GCF_003976125	WP_016068302.1	hypothetical protein;Pseudomonas aeruginosa
GCF_003976175	WP_023465139.1	MULTISPECIES: hypothetical protein;Pseudomonas
GCF_003976185	WP_004351242.1	transcriptional regulator;Pseudomonas aeruginosa
GCF_003976405	WP_128695373.1	hypothetical protein;Pseudomonas aeruginosa
GCF_003976555	WP_033971918.1	helix-turn-helix transcriptional regulator;Pseudomonas aeruginosa
GCF_003976905	WP_126855041.1	hypothetical protein;Pseudomonas aeruginosa
GCF_003976945	WP_016068569.1	winged helix-turn-helix domain-containing protein;Pseudomonas aeruginosa
GCF_003977915	WP_086822680.1	winged helix-turn-helix domain-containing protein;Pseudomonas aeruginosa
GCF_003977995	WP_031757130.1	helix-turn-helix transcriptional regulator;Pseudomonas aeruginosa
GCF_003978035	WP_031757130.1	helix-turn-helix transcriptional regulator;Pseudomonas aeruginosa
GCF_004123415	WP_031643706.1	hypothetical protein;Pseudomonas aeruginosa
GCF_004123425	WP_031643706.1	hypothetical protein;Pseudomonas aeruginosa
GCF_004123435	WP_031643706.1	hypothetical protein;Pseudomonas aeruginosa
GCF_004123445	WP_031643706.1	hypothetical protein;Pseudomonas aeruginosa
GCF_004123475	WP_031643706.1	hypothetical protein;Pseudomonas aeruginosa
GCF_004123515	WP_031643706.1	hypothetical protein;Pseudomonas aeruginosa
GCF_004123525	WP_031643706.1	hypothetical protein;Pseudomonas aeruginosa
GCF_004123615	WP_031643706.1	hypothetical protein;Pseudomonas aeruginosa
GCF_004123625	WP_031643706.1	hypothetical protein;Pseudomonas aeruginosa
GCF_004123635	WP_031643706.1	hypothetical protein;Pseudomonas aeruginosa
GCF_004349425	WP_015984373.1	winged helix-turn-helix domain-containing protein;Pseudomonas aeruginosa
GCF_004349785	WP_071572371.1	hypothetical protein;Pseudomonas aeruginosa
GCF_004349825	WP_132671633.1	hypothetical protein;Pseudomonas aeruginosa
GCF_004349955	WP_071572371.1	hypothetical protein;Pseudomonas aeruginosa
GCF_004349995	WP_023465139.1	MULTISPECIES: hypothetical protein;Pseudomonas
GCF_004350525	WP_023465139.1	MULTISPECIES: hypothetical protein;Pseudomonas
GCF_004350555	WP_031636954.1	hypothetical protein;Pseudomonas aeruginosa
GCF_004350655	WP_071572371.1	hypothetical protein;Pseudomonas aeruginosa
GCF_004350875	WP_132491873.1	hypothetical protein;Pseudomonas aeruginosa
GCF_004350885	WP_071572371.1	hypothetical protein;Pseudomonas aeruginosa
GCF_004351035	WP_071572371.1	hypothetical protein;Pseudomonas aeruginosa
GCF_004351135	WP_016068277.1	winged helix-turn-helix domain-containing protein;Pseudomonas aeruginosa
GCF_004351305	WP_071572371.1	hypothetical protein;Pseudomonas aeruginosa
GCF_004351325	WP_071572371.1	hypothetical protein;Pseudomonas aeruginosa
GCF_004351765	WP_033997463.1	winged helix-turn-helix domain-containing protein;Pseudomonas aeruginosa
GCF_004351825	WP_016068277.1	winged helix-turn-helix domain-containing protein;Pseudomonas aeruginosa
GCF_004351835	WP_034024179.1	hypothetical protein;Pseudomonas aeruginosa
GCF_004370015	WP_023465139.1	MULTISPECIES: hypothetical protein;Pseudomonas
GCF_004370075	WP_016068302.1	hypothetical protein;Pseudomonas aeruginosa
GCF_004370215	WP_015984373.1	winged helix-turn-helix domain-containing protein;Pseudomonas aeruginosa
GCF_004370735	WP_039026731.1	winged helix-turn-helix domain-containing protein;Pseudomonas aeruginosa
GCF_004370865	WP_031632011.1	MULTISPECIES: winged helix-turn-helix domain-containing protein;Pseudomonas
GCF_004370985	WP_031632011.1	MULTISPECIES: winged helix-turn-helix domain-containing protein;Pseudomonas
GCF_004370995	WP_031632011.1	MULTISPECIES: winged helix-turn-helix domain-containing protein;Pseudomonas
GCF_004371155	WP_016068302.1	hypothetical protein;Pseudomonas aeruginosa
GCF_004371225	WP_031632011.1	MULTISPECIES: winged helix-turn-helix domain-containing protein;Pseudomonas
GCF_004371245	WP_016068569.1	winged helix-turn-helix domain-containing protein;Pseudomonas aeruginosa
GCF_004371275	WP_016068569.1	winged helix-turn-helix domain-containing protein;Pseudomonas aeruginosa
GCF_004371345	WP_023465139.1	MULTISPECIES: hypothetical protein;Pseudomonas
GCF_004371535	WP_071572371.1	hypothetical protein;Pseudomonas aeruginosa
GCF_004373565	WP_023465139.1	MULTISPECIES: hypothetical protein;Pseudomonas
GCF_004684765	WP_031643706.1	hypothetical protein;Pseudomonas aeruginosa
GCF_004785815	WP_034011097.1	hypothetical protein;Pseudomonas aeruginosa
GCF_004795645	WP_031643706.1	MULTISPECIES: hypothetical protein;Pseudomonas
GCF_004795655	WP_031643706.1	MULTISPECIES: hypothetical protein;Pseudomonas
GCF_004795665	WP_031643706.1	MULTISPECIES: hypothetical protein;Pseudomonas
GCF_004796065	WP_071572371.1	hypothetical protein;Pseudomonas aeruginosa
GCF_006704365	WP_016068277.1	winged helix-turn-helix domain-containing protein;Pseudomonas aeruginosa
GCF_006704445	WP_016068277.1	winged helix-turn-helix domain-containing protein;Pseudomonas aeruginosa
GCF_006704785	WP_016068277.1	winged helix-turn-helix domain-containing protein;Pseudomonas aeruginosa
GCF_006704795	WP_016068277.1	winged helix-turn-helix domain-containing protein;Pseudomonas aeruginosa
GCF_006704975	WP_016068569.1	winged helix-turn-helix domain-containing protein;Pseudomonas aeruginosa
GCF_007004305	WP_034005716.1	transcriptional regulator;Pseudomonas aeruginosa
GCF_007051055	WP_016068277.1	winged helix-turn-helix domain-containing protein;Pseudomonas aeruginosa
GCF_007280435	WP_016068569.1	winged helix-turn-helix domain-containing protein;Pseudomonas aeruginosa
GCF_007280435	WP_088169595.1	MULTISPECIES: hypothetical protein;Pseudomonas
GCF_007954175	WP_016068277.1	winged helix-turn-helix domain-containing protein;Pseudomonas aeruginosa
GCF_008180925	WP_031691693.1	transcriptional regulator;Pseudomonas aeruginosa
GCF_008244545	WP_031757130.1	helix-turn-helix transcriptional regulator;Pseudomonas aeruginosa
GCF_008244635	WP_031757130.1	helix-turn-helix transcriptional regulator;Pseudomonas aeruginosa
GCF_008386455	WP_033994931.1	transcriptional regulator;Pseudomonas aeruginosa
GCF_008629905	WP_034005716.1	transcriptional regulator;Pseudomonas aeruginosa
GCF_008632685	WP_034005716.1	transcriptional regulator;Pseudomonas aeruginosa
GCF_008693305	WP_016068277.1	winged helix-turn-helix domain-containing protein;Pseudomonas aeruginosa
GCF_008802455	WP_031757130.1	helix-turn-helix transcriptional regulator;Pseudomonas aeruginosa
GCF_008802595	WP_031757130.1	helix-turn-helix transcriptional regulator;Pseudomonas aeruginosa
GCF_009025355	WP_016068277.1	winged helix-turn-helix domain-containing protein;Pseudomonas aeruginosa
GCF_009025355	WP_042159165.1	helix-turn-helix domain-containing protein;Pseudomonas aeruginosa
GCF_009299675	WP_016068569.1	winged helix-turn-helix domain-containing protein;Pseudomonas aeruginosa
GCF_009650545	WP_086822680.1	winged helix-turn-helix domain-containing protein;Pseudomonas aeruginosa
GCF_009727125	WP_031294055.1	MULTISPECIES: winged helix-turn-helix domain-containing protein;Pseudomonas
GCF_009727325	WP_031294055.1	MULTISPECIES: winged helix-turn-helix domain-containing protein;Pseudomonas
GCF_009727515	WP_155688246.1	hypothetical protein;Pseudomonas aeruginosa
GCF_009788995	WP_023465139.1	MULTISPECIES: hypothetical protein;Pseudomonas
GCF_009789035	WP_033981002.1	helix-turn-helix transcriptional regulator;Pseudomonas aeruginosa
GCF_009789055	WP_015984373.1	winged helix-turn-helix domain-containing protein;Pseudomonas aeruginosa
GCF_009789055	WP_044727395.1	helix-turn-helix transcriptional regulator;Pseudomonas aeruginosa
GCF_009807265	WP_088169595.1	MULTISPECIES: hypothetical protein;Pseudomonas
GCF_009807545	WP_088169595.1	MULTISPECIES: hypothetical protein;Pseudomonas
GCF_009807555	WP_016068302.1	hypothetical protein;Pseudomonas aeruginosa
GCF_009887625	WP_031294055.1	MULTISPECIES: winged helix-turn-helix domain-containing protein;Pseudomonas
GCF_009887705	WP_015984373.1	winged helix-turn-helix domain-containing protein;Pseudomonas aeruginosa
GCF_009887715	WP_031294055.1	MULTISPECIES: winged helix-turn-helix domain-containing protein;Pseudomonas
GCF_009916345	WP_034024179.1	hypothetical protein;Pseudomonas aeruginosa
GCF_012987005	WP_169879161.1	hypothetical protein;Pseudomonas aeruginosa
GCF_013115035	WP_012613791.1	hypothetical protein;Pseudomonas aeruginosa
GCF_013115555	WP_012613791.1	hypothetical protein;Pseudomonas aeruginosa
GCF_013115565	WP_012613791.1	hypothetical protein;Pseudomonas aeruginosa
GCF_013115595	WP_012613791.1	hypothetical protein;Pseudomonas aeruginosa
GCF_013115615	WP_012613791.1	hypothetical protein;Pseudomonas aeruginosa
GCF_013115625	WP_012613791.1	hypothetical protein;Pseudomonas aeruginosa
GCF_013169155	WP_058162369.1	winged helix-turn-helix domain-containing protein;Pseudomonas aeruginosa
GCF_013169155	WP_058198957.1	hypothetical protein;Pseudomonas aeruginosa
GCF_013169175	WP_043087956.1	transcriptional regulator;Pseudomonas aeruginosa
GCF_013169215	WP_058162369.1	winged helix-turn-helix domain-containing protein;Pseudomonas aeruginosa
GCF_013169215	WP_058198957.1	hypothetical protein;Pseudomonas aeruginosa
GCF_013169255	WP_015984373.1	winged helix-turn-helix domain-containing protein;Pseudomonas aeruginosa
GCF_013169255	WP_031643706.1	MULTISPECIES: hypothetical protein;Pseudomonas
GCF_013169305	WP_015984373.1	winged helix-turn-helix domain-containing protein;Pseudomonas aeruginosa
GCF_013169305	WP_031643706.1	MULTISPECIES: hypothetical protein;Pseudomonas
GCF_013169325	WP_015984373.1	winged helix-turn-helix domain-containing protein;Pseudomonas aeruginosa
GCF_013169325	WP_031643706.1	MULTISPECIES: hypothetical protein;Pseudomonas
GCF_013169335	WP_015984373.1	winged helix-turn-helix domain-containing protein;Pseudomonas aeruginosa
GCF_013169335	WP_031643706.1	MULTISPECIES: hypothetical protein;Pseudomonas
GCF_013169355	WP_015984373.1	winged helix-turn-helix domain-containing protein;Pseudomonas aeruginosa
GCF_013169355	WP_031643706.1	MULTISPECIES: hypothetical protein;Pseudomonas
GCF_013169385	WP_015984373.1	winged helix-turn-helix domain-containing protein;Pseudomonas aeruginosa
GCF_013169385	WP_031643706.1	MULTISPECIES: hypothetical protein;Pseudomonas
GCF_013177095	WP_034085408.1	hypothetical protein;Pseudomonas aeruginosa
GCF_013177105	WP_031294055.1	MULTISPECIES: winged helix-turn-helix domain-containing protein;Pseudomonas
GCF_013178505	WP_016068569.1	winged helix-turn-helix domain-containing protein;Pseudomonas aeruginosa
GCF_013178655	WP_015984373.1	winged helix-turn-helix domain-containing protein;Pseudomonas aeruginosa
GCF_013178655	WP_033997463.1	winged helix-turn-helix domain-containing protein;Pseudomonas aeruginosa
GCF_013178745	WP_031643706.1	MULTISPECIES: hypothetical protein;Pseudomonas
GCF_013178895	WP_023465139.1	MULTISPECIES: hypothetical protein;Pseudomonas
GCF_013328515	WP_023465139.1	MULTISPECIES: hypothetical protein;Pseudomonas
GCF_013328535	WP_033975721.1	hypothetical protein;Pseudomonas aeruginosa
GCF_013328595	WP_023465139.1	MULTISPECIES: hypothetical protein;Pseudomonas
GCF_013328625	WP_174218491.1	winged helix-turn-helix domain-containing protein, partial;Pseudomonas aeruginosa
GCF_013328785	WP_023465139.1	MULTISPECIES: hypothetical protein;Pseudomonas
GCF_013421205	WP_034011097.1	hypothetical protein;Pseudomonas aeruginosa
GCF_013421235	WP_031632011.1	MULTISPECIES: winged helix-turn-helix domain-containing protein;Pseudomonas
GCF_013421245	WP_031294055.1	MULTISPECIES: winged helix-turn-helix domain-containing protein;Pseudomonas
GCF_013522575	WP_015984373.1	winged helix-turn-helix domain-containing protein;Pseudomonas aeruginosa
GCF_013522575	WP_031631834.1	transcriptional regulator;Pseudomonas aeruginosa
GCF_013619185	WP_012613791.1	hypothetical protein;Pseudomonas aeruginosa
GCF_013619195	WP_012613791.1	hypothetical protein;Pseudomonas aeruginosa
GCF_013619225	WP_012613791.1	hypothetical protein;Pseudomonas aeruginosa
GCF_013619245	WP_012613791.1	hypothetical protein;Pseudomonas aeruginosa
GCF_013619265	WP_012613791.1	hypothetical protein;Pseudomonas aeruginosa
GCF_013619285	WP_012613791.1	hypothetical protein;Pseudomonas aeruginosa
GCF_013619305	WP_012613791.1	hypothetical protein;Pseudomonas aeruginosa
GCF_013619315	WP_012613791.1	hypothetical protein;Pseudomonas aeruginosa
GCF_013619325	WP_012613791.1	hypothetical protein;Pseudomonas aeruginosa
GCF_013619365	WP_012613791.1	hypothetical protein;Pseudomonas aeruginosa
GCF_013619375	WP_012613791.1	hypothetical protein;Pseudomonas aeruginosa
GCF_013619405	WP_012613791.1	hypothetical protein;Pseudomonas aeruginosa
GCF_013619425	WP_012613791.1	hypothetical protein;Pseudomonas aeruginosa
GCF_013619435	WP_012613791.1	hypothetical protein;Pseudomonas aeruginosa
GCF_013619465	WP_012613791.1	hypothetical protein;Pseudomonas aeruginosa
GCF_013619475	WP_012613791.1	hypothetical protein;Pseudomonas aeruginosa
GCF_013619505	WP_012613791.1	hypothetical protein;Pseudomonas aeruginosa
GCF_013619515	WP_012613791.1	hypothetical protein;Pseudomonas aeruginosa
GCF_013619545	WP_012613791.1	hypothetical protein;Pseudomonas aeruginosa
GCF_013619565	WP_012613791.1	hypothetical protein;Pseudomonas aeruginosa
GCF_013619575	WP_012613791.1	hypothetical protein;Pseudomonas aeruginosa
GCF_013619585	WP_012613791.1	hypothetical protein;Pseudomonas aeruginosa
GCF_013619595	WP_012613791.1	hypothetical protein;Pseudomonas aeruginosa
GCF_013619635	WP_012613791.1	hypothetical protein;Pseudomonas aeruginosa
GCF_013619665	WP_012613791.1	hypothetical protein;Pseudomonas aeruginosa
GCF_013619685	WP_012613791.1	hypothetical protein;Pseudomonas aeruginosa
GCF_013619695	WP_012613791.1	hypothetical protein;Pseudomonas aeruginosa
GCF_013619705	WP_012613791.1	hypothetical protein;Pseudomonas aeruginosa
GCF_013619715	WP_012613791.1	hypothetical protein;Pseudomonas aeruginosa
GCF_013619765	WP_012613791.1	hypothetical protein;Pseudomonas aeruginosa
GCF_013619775	WP_012613791.1	hypothetical protein;Pseudomonas aeruginosa
GCF_013619805	WP_012613791.1	hypothetical protein;Pseudomonas aeruginosa
GCF_013619825	WP_012613791.1	hypothetical protein;Pseudomonas aeruginosa
GCF_013619835	WP_012613791.1	hypothetical protein;Pseudomonas aeruginosa
GCF_013619865	WP_012613791.1	hypothetical protein;Pseudomonas aeruginosa
GCF_013619885	WP_012613791.1	hypothetical protein;Pseudomonas aeruginosa
GCF_013619895	WP_012613791.1	hypothetical protein;Pseudomonas aeruginosa
GCF_013619915	WP_012613791.1	hypothetical protein;Pseudomonas aeruginosa
GCF_013619945	WP_012613791.1	hypothetical protein;Pseudomonas aeruginosa
GCF_013619955	WP_012613791.1	hypothetical protein;Pseudomonas aeruginosa
GCF_013619985	WP_012613791.1	hypothetical protein;Pseudomonas aeruginosa
GCF_013619995	WP_012613791.1	hypothetical protein;Pseudomonas aeruginosa
GCF_013620005	WP_012613791.1	hypothetical protein;Pseudomonas aeruginosa
GCF_013620045	WP_012613791.1	hypothetical protein;Pseudomonas aeruginosa
GCF_013620065	WP_012613791.1	hypothetical protein;Pseudomonas aeruginosa
GCF_013620075	WP_012613791.1	hypothetical protein;Pseudomonas aeruginosa
GCF_013620105	WP_012613791.1	hypothetical protein;Pseudomonas aeruginosa
GCF_013620115	WP_012613791.1	hypothetical protein;Pseudomonas aeruginosa
GCF_013620125	WP_012613791.1	hypothetical protein;Pseudomonas aeruginosa
GCF_013620155	WP_012613791.1	hypothetical protein;Pseudomonas aeruginosa
GCF_013620185	WP_012613791.1	hypothetical protein;Pseudomonas aeruginosa
GCF_013620205	WP_012613791.1	hypothetical protein;Pseudomonas aeruginosa
GCF_013620215	WP_012613791.1	hypothetical protein;Pseudomonas aeruginosa
GCF_013620245	WP_012613791.1	hypothetical protein;Pseudomonas aeruginosa
GCF_013620265	WP_012613791.1	hypothetical protein;Pseudomonas aeruginosa
GCF_013620285	WP_012613791.1	hypothetical protein;Pseudomonas aeruginosa
GCF_013620295	WP_012613791.1	hypothetical protein;Pseudomonas aeruginosa
GCF_013620315	WP_012613791.1	hypothetical protein;Pseudomonas aeruginosa
GCF_013620325	WP_012613791.1	hypothetical protein;Pseudomonas aeruginosa
GCF_013620365	WP_012613791.1	hypothetical protein;Pseudomonas aeruginosa
GCF_013620375	WP_012613791.1	hypothetical protein;Pseudomonas aeruginosa
GCF_013620385	WP_012613791.1	hypothetical protein;Pseudomonas aeruginosa
GCF_013620415	WP_012613791.1	hypothetical protein;Pseudomonas aeruginosa
GCF_013620445	WP_012613791.1	hypothetical protein;Pseudomonas aeruginosa
GCF_013620465	WP_012613791.1	hypothetical protein;Pseudomonas aeruginosa
GCF_013620475	WP_012613791.1	hypothetical protein;Pseudomonas aeruginosa
GCF_013620485	WP_012613791.1	hypothetical protein;Pseudomonas aeruginosa
GCF_013620525	WP_012613791.1	hypothetical protein;Pseudomonas aeruginosa
GCF_013620545	WP_012613791.1	hypothetical protein;Pseudomonas aeruginosa
GCF_013620565	WP_012613791.1	hypothetical protein;Pseudomonas aeruginosa
GCF_013620575	WP_012613791.1	hypothetical protein;Pseudomonas aeruginosa
GCF_013620585	WP_012613791.1	hypothetical protein;Pseudomonas aeruginosa
GCF_013620595	WP_012613791.1	hypothetical protein;Pseudomonas aeruginosa
GCF_013620635	WP_012613791.1	hypothetical protein;Pseudomonas aeruginosa
GCF_013625335	WP_012613791.1	hypothetical protein;Pseudomonas aeruginosa
GCF_013625355	WP_012613791.1	hypothetical protein;Pseudomonas aeruginosa
GCF_013625395	WP_012613791.1	hypothetical protein;Pseudomonas aeruginosa
GCF_013625455	WP_012613791.1	hypothetical protein;Pseudomonas aeruginosa
GCF_013625475	WP_012613791.1	hypothetical protein;Pseudomonas aeruginosa
GCF_013625485	WP_012613791.1	hypothetical protein;Pseudomonas aeruginosa
GCF_013625495	WP_012613791.1	hypothetical protein;Pseudomonas aeruginosa
GCF_013625525	WP_012613791.1	hypothetical protein;Pseudomonas aeruginosa
GCF_013625545	WP_012613791.1	hypothetical protein;Pseudomonas aeruginosa
GCF_013625585	WP_012613791.1	hypothetical protein;Pseudomonas aeruginosa
GCF_013625615	WP_012613791.1	hypothetical protein;Pseudomonas aeruginosa
GCF_013625625	WP_012613791.1	hypothetical protein;Pseudomonas aeruginosa
GCF_013625655	WP_012613791.1	hypothetical protein;Pseudomonas aeruginosa
GCF_013625675	WP_012613791.1	hypothetical protein;Pseudomonas aeruginosa
GCF_013625685	WP_012613791.1	hypothetical protein;Pseudomonas aeruginosa
GCF_013625705	WP_012613791.1	hypothetical protein;Pseudomonas aeruginosa
GCF_013912425	WP_023465139.1	hypothetical protein;Pseudomonas aeruginosa
GCF_013912485	WP_023465139.1	hypothetical protein;Pseudomonas aeruginosa
GCF_013912505	WP_058165223.1	winged helix-turn-helix domain-containing protein;Pseudomonas aeruginosa
GCF_013912565	WP_023465139.1	hypothetical protein;Pseudomonas aeruginosa
GCF_013912585	WP_023465139.1	hypothetical protein;Pseudomonas aeruginosa
GCF_013912665	WP_023465139.1	hypothetical protein;Pseudomonas aeruginosa
GCF_013912685	WP_031643706.1	MULTISPECIES: hypothetical protein;Pseudomonas
GCF_013912795	WP_023465139.1	hypothetical protein;Pseudomonas aeruginosa
GCF_013912895	WP_023465139.1	hypothetical protein;Pseudomonas aeruginosa
GCF_013912895	WP_033997463.1	winged helix-turn-helix domain-containing protein;Pseudomonas aeruginosa
GCF_013912895	WP_043087956.1	transcriptional regulator;Pseudomonas aeruginosa
GCF_013913045	WP_034005716.1	transcriptional regulator;Pseudomonas aeruginosa
GCF_013913155	WP_034005716.1	transcriptional regulator;Pseudomonas aeruginosa
GCF_013913155	WP_034024179.1	hypothetical protein;Pseudomonas aeruginosa
GCF_013913205	WP_023465139.1	hypothetical protein;Pseudomonas aeruginosa
GCF_013913325	WP_016068277.1	winged helix-turn-helix domain-containing protein;Pseudomonas aeruginosa
GCF_013913365	WP_023465139.1	hypothetical protein;Pseudomonas aeruginosa
GCF_013913385	WP_023465139.1	hypothetical protein;Pseudomonas aeruginosa
GCF_013913435	WP_016068569.1	winged helix-turn-helix domain-containing protein;Pseudomonas aeruginosa
GCF_013913465	WP_023465139.1	hypothetical protein;Pseudomonas aeruginosa
GCF_013913485	WP_023465139.1	hypothetical protein;Pseudomonas aeruginosa
GCF_013913495	WP_023465139.1	hypothetical protein;Pseudomonas aeruginosa
GCF_014040785	WP_134543818.1	winged helix-turn-helix domain-containing protein, partial;Pseudomonas aeruginosa
GCF_014040785	WP_182187336.1	hypothetical protein, partial;Pseudomonas aeruginosa
GCF_014040785	WP_182187350.1	hypothetical protein, partial;Pseudomonas aeruginosa
GCF_014040815	WP_016068277.1	winged helix-turn-helix domain-containing protein;Pseudomonas aeruginosa
GCF_014042515	WP_039026731.1	winged helix-turn-helix domain-containing protein;Pseudomonas aeruginosa
GCF_900143905	WP_023465139.1	MULTISPECIES: hypothetical protein;Pseudomonas
GCF_900143905	WP_033973842.1	hypothetical protein;Pseudomonas aeruginosa
GCF_900143925	WP_016068302.1	hypothetical protein;Pseudomonas aeruginosa
GCF_900144005	WP_023465139.1	MULTISPECIES: hypothetical protein;Pseudomonas
GCF_900144005	WP_033973842.1	hypothetical protein;Pseudomonas aeruginosa
GCF_900144195	WP_023465139.1	MULTISPECIES: hypothetical protein;Pseudomonas
GCF_900144205	WP_023465139.1	MULTISPECIES: hypothetical protein;Pseudomonas
GCF_900144215	WP_023465139.1	MULTISPECIES: hypothetical protein;Pseudomonas
GCF_900144235	WP_023465139.1	MULTISPECIES: hypothetical protein;Pseudomonas
GCF_900144245	WP_023465139.1	MULTISPECIES: hypothetical protein;Pseudomonas
GCF_900144255	WP_023465139.1	MULTISPECIES: hypothetical protein;Pseudomonas
GCF_900144265	WP_023465139.1	MULTISPECIES: hypothetical protein;Pseudomonas
GCF_900144275	WP_023465139.1	MULTISPECIES: hypothetical protein;Pseudomonas
GCF_900144285	WP_023465139.1	MULTISPECIES: hypothetical protein;Pseudomonas
GCF_900144295	WP_023465139.1	MULTISPECIES: hypothetical protein;Pseudomonas
GCF_900144305	WP_023465139.1	MULTISPECIES: hypothetical protein;Pseudomonas
GCF_900144315	WP_023465139.1	MULTISPECIES: hypothetical protein;Pseudomonas
GCF_900144325	WP_023465139.1	MULTISPECIES: hypothetical protein;Pseudomonas
GCF_900144335	WP_023465139.1	MULTISPECIES: hypothetical protein;Pseudomonas
GCF_900144385	WP_088169595.1	MULTISPECIES: hypothetical protein;Pseudomonas
GCF_900145275	WP_023465139.1	MULTISPECIES: hypothetical protein;Pseudomonas
GCF_900145295	WP_023465139.1	MULTISPECIES: hypothetical protein;Pseudomonas
GCF_900145305	WP_023465139.1	MULTISPECIES: hypothetical protein;Pseudomonas
GCF_900145325	WP_023465139.1	MULTISPECIES: hypothetical protein;Pseudomonas
GCF_900145335	WP_023465139.1	MULTISPECIES: hypothetical protein;Pseudomonas
GCF_900145455	WP_016068277.1	winged helix-turn-helix domain-containing protein;Pseudomonas aeruginosa
GCF_900146065	WP_023465139.1	MULTISPECIES: hypothetical protein;Pseudomonas
GCF_900146075	WP_023465139.1	MULTISPECIES: hypothetical protein;Pseudomonas
GCF_900146085	WP_023465139.1	MULTISPECIES: hypothetical protein;Pseudomonas
GCF_900146095	WP_023465139.1	MULTISPECIES: hypothetical protein;Pseudomonas
GCF_900146105	WP_023465139.1	MULTISPECIES: hypothetical protein;Pseudomonas
GCF_900146115	WP_023465139.1	MULTISPECIES: hypothetical protein;Pseudomonas
GCF_900146125	WP_023465139.1	MULTISPECIES: hypothetical protein;Pseudomonas
GCF_900146135	WP_023465139.1	MULTISPECIES: hypothetical protein;Pseudomonas
GCF_900146145	WP_023465139.1	MULTISPECIES: hypothetical protein;Pseudomonas
GCF_900146155	WP_023465139.1	MULTISPECIES: hypothetical protein;Pseudomonas
GCF_900146165	WP_023465139.1	MULTISPECIES: hypothetical protein;Pseudomonas
GCF_900146175	WP_023465139.1	MULTISPECIES: hypothetical protein;Pseudomonas
GCF_900146185	WP_023465139.1	MULTISPECIES: hypothetical protein;Pseudomonas
GCF_900146195	WP_023465139.1	MULTISPECIES: hypothetical protein;Pseudomonas
GCF_900146205	WP_023465139.1	MULTISPECIES: hypothetical protein;Pseudomonas
GCF_900146215	WP_023465139.1	MULTISPECIES: hypothetical protein;Pseudomonas
GCF_900146225	WP_023465139.1	MULTISPECIES: hypothetical protein;Pseudomonas
GCF_900146525	WP_043102984.1	helix-turn-helix domain-containing protein;Pseudomonas aeruginosa
GCF_900146545	WP_023465139.1	MULTISPECIES: hypothetical protein;Pseudomonas
GCF_900146555	WP_023465139.1	MULTISPECIES: hypothetical protein;Pseudomonas
GCF_900146565	WP_023465139.1	MULTISPECIES: hypothetical protein;Pseudomonas
GCF_900146605	WP_023465139.1	MULTISPECIES: hypothetical protein;Pseudomonas
GCF_900146675	WP_016068277.1	winged helix-turn-helix domain-containing protein;Pseudomonas aeruginosa
GCF_900146675	WP_031691693.1	transcriptional regulator;Pseudomonas aeruginosa
GCF_900146965	WP_016068569.1	winged helix-turn-helix domain-containing protein;Pseudomonas aeruginosa
GCF_900146985	WP_016068569.1	winged helix-turn-helix domain-containing protein;Pseudomonas aeruginosa
GCF_900147085	WP_016068569.1	winged helix-turn-helix domain-containing protein;Pseudomonas aeruginosa
GCF_900147095	WP_016068569.1	winged helix-turn-helix domain-containing protein;Pseudomonas aeruginosa
GCF_900147105	WP_016068569.1	winged helix-turn-helix domain-containing protein;Pseudomonas aeruginosa
GCF_900147115	WP_016068569.1	winged helix-turn-helix domain-containing protein;Pseudomonas aeruginosa
GCF_900147145	WP_088169595.1	MULTISPECIES: hypothetical protein;Pseudomonas
GCF_900147155	WP_088169595.1	MULTISPECIES: hypothetical protein;Pseudomonas
GCF_900147175	WP_088169595.1	MULTISPECIES: hypothetical protein;Pseudomonas
GCF_900147195	WP_088169595.1	MULTISPECIES: hypothetical protein;Pseudomonas
GCF_900147235	WP_023465139.1	MULTISPECIES: hypothetical protein;Pseudomonas
GCF_900147255	WP_023465139.1	MULTISPECIES: hypothetical protein;Pseudomonas
GCF_900147265	WP_023465139.1	MULTISPECIES: hypothetical protein;Pseudomonas
GCF_900147275	WP_023465139.1	MULTISPECIES: hypothetical protein;Pseudomonas
GCF_900147285	WP_023465139.1	MULTISPECIES: hypothetical protein;Pseudomonas
GCF_900147295	WP_023465139.1	MULTISPECIES: hypothetical protein;Pseudomonas
GCF_900147305	WP_023465139.1	MULTISPECIES: hypothetical protein;Pseudomonas
GCF_900147335	WP_023465139.1	MULTISPECIES: hypothetical protein;Pseudomonas
GCF_900147345	WP_023465139.1	MULTISPECIES: hypothetical protein;Pseudomonas
GCF_900147355	WP_023465139.1	MULTISPECIES: hypothetical protein;Pseudomonas
GCF_900147365	WP_023465139.1	MULTISPECIES: hypothetical protein;Pseudomonas
GCF_900147935	WP_023465139.1	MULTISPECIES: hypothetical protein;Pseudomonas
GCF_900148035	WP_023465139.1	MULTISPECIES: hypothetical protein;Pseudomonas
GCF_900148045	WP_023465139.1	MULTISPECIES: hypothetical protein;Pseudomonas
GCF_900148265	WP_023465139.1	MULTISPECIES: hypothetical protein;Pseudomonas
GCF_900148275	WP_023465139.1	MULTISPECIES: hypothetical protein;Pseudomonas
GCF_900406845	WP_039026731.1	winged helix-turn-helix domain-containing protein;Pseudomonas aeruginosa
GCF_900406965	WP_039026731.1	winged helix-turn-helix domain-containing protein;Pseudomonas aeruginosa
GCF_900455255	WP_023465139.1	MULTISPECIES: hypothetical protein;Pseudomonas
GCF_900455355	WP_033975721.1	hypothetical protein;Pseudomonas aeruginosa
GCF_900455425	WP_044727395.1	helix-turn-helix transcriptional regulator;Pseudomonas aeruginosa
GCF_900455445	WP_015984373.1	winged helix-turn-helix domain-containing protein;Pseudomonas aeruginosa
GCF_900455455	WP_033975721.1	hypothetical protein;Pseudomonas aeruginosa
GCF_900455535	WP_034011097.1	hypothetical protein;Pseudomonas aeruginosa
GCF_900455555	WP_034011097.1	hypothetical protein;Pseudomonas aeruginosa
GCF_900706705	WP_031632011.1	MULTISPECIES: winged helix-turn-helix domain-containing protein;Pseudomonas
GCF_900707065	WP_031632011.1	MULTISPECIES: winged helix-turn-helix domain-containing protein;Pseudomonas
GCF_900707115	WP_023465139.1	MULTISPECIES: hypothetical protein;Pseudomonas
GCF_900707215	WP_031632011.1	MULTISPECIES: winged helix-turn-helix domain-containing protein;Pseudomonas
GCF_900707225	WP_031643706.1	hypothetical protein;Pseudomonas aeruginosa
GCF_900707275	WP_134543818.1	winged helix-turn-helix domain-containing protein, partial;Pseudomonas aeruginosa
GCF_900707305	WP_023465139.1	MULTISPECIES: hypothetical protein;Pseudomonas
GCF_900707335	WP_016068302.1	hypothetical protein;Pseudomonas aeruginosa
GCF_900707545	WP_023465139.1	MULTISPECIES: hypothetical protein;Pseudomonas
GCF_900707575	WP_033975721.1	hypothetical protein;Pseudomonas aeruginosa
GCF_900707595	WP_034024179.1	hypothetical protein;Pseudomonas aeruginosa
GCF_900707695	WP_031632011.1	MULTISPECIES: winged helix-turn-helix domain-containing protein;Pseudomonas
GCF_900707875	WP_031632011.1	MULTISPECIES: winged helix-turn-helix domain-containing protein;Pseudomonas
GCF_900707895	WP_033971918.1	helix-turn-helix transcriptional regulator;Pseudomonas aeruginosa
GCF_900707935	WP_015984373.1	winged helix-turn-helix domain-containing protein;Pseudomonas aeruginosa
GCF_900708105	WP_023465139.1	MULTISPECIES: hypothetical protein;Pseudomonas
GCF_900708165	WP_044727395.1	helix-turn-helix transcriptional regulator;Pseudomonas aeruginosa
GCF_900708185	WP_031294055.1	MULTISPECIES: winged helix-turn-helix domain-containing protein;Pseudomonas
GCF_900708275	WP_015984373.1	winged helix-turn-helix domain-containing protein;Pseudomonas aeruginosa
GCF_900708285	WP_134485858.1	hypothetical protein;Pseudomonas aeruginosa
GCF_900708305	WP_023465139.1	MULTISPECIES: hypothetical protein;Pseudomonas
GCF_900708355	WP_134622542.1	winged helix-turn-helix domain-containing protein, partial;Pseudomonas aeruginosa
GCF_900708425	WP_023465139.1	MULTISPECIES: hypothetical protein;Pseudomonas
GCF_900708445	WP_016068302.1	hypothetical protein;Pseudomonas aeruginosa
GCF_900708475	WP_031294055.1	MULTISPECIES: winged helix-turn-helix domain-containing protein;Pseudomonas
GCF_900708495	WP_031632011.1	MULTISPECIES: winged helix-turn-helix domain-containing protein;Pseudomonas
GCF_900708515	WP_016068569.1	winged helix-turn-helix domain-containing protein;Pseudomonas aeruginosa
GCF_900708525	WP_031632011.1	MULTISPECIES: winged helix-turn-helix domain-containing protein;Pseudomonas
GCF_900708535	WP_031294055.1	MULTISPECIES: winged helix-turn-helix domain-containing protein;Pseudomonas
GCF_900708545	WP_031632011.1	MULTISPECIES: winged helix-turn-helix domain-containing protein;Pseudomonas
GCF_900708565	WP_134485858.1	hypothetical protein;Pseudomonas aeruginosa
GCF_900708715	WP_031294055.1	MULTISPECIES: winged helix-turn-helix domain-containing protein;Pseudomonas
GCF_900708745	WP_044727395.1	helix-turn-helix transcriptional regulator;Pseudomonas aeruginosa
GCF_900708785	WP_023465139.1	MULTISPECIES: hypothetical protein;Pseudomonas
GCF_901010245	WP_016068302.1	hypothetical protein;Pseudomonas aeruginosa
GCF_901034995	WP_031294055.1	MULTISPECIES: winged helix-turn-helix domain-containing protein;Pseudomonas
GCF_901035035	WP_031294055.1	MULTISPECIES: winged helix-turn-helix domain-containing protein;Pseudomonas
GCF_901035065	WP_031294055.1	MULTISPECIES: winged helix-turn-helix domain-containing protein;Pseudomonas
GCF_901035125	WP_031294055.1	MULTISPECIES: winged helix-turn-helix domain-containing protein;Pseudomonas
GCF_901035145	WP_031294055.1	MULTISPECIES: winged helix-turn-helix domain-containing protein;Pseudomonas
GCF_901035155	WP_031294055.1	MULTISPECIES: winged helix-turn-helix domain-containing protein;Pseudomonas
GCF_902202745	WP_031691693.1	transcriptional regulator;Pseudomonas aeruginosa
GCF_902202755	WP_031691693.1	transcriptional regulator;Pseudomonas aeruginosa
GCF_902202765	WP_031691693.1	transcriptional regulator;Pseudomonas aeruginosa
GCF_902202775	WP_031691693.1	transcriptional regulator;Pseudomonas aeruginosa
GCF_902202775	WP_031757130.1	helix-turn-helix transcriptional regulator;Pseudomonas aeruginosa
GCF_902202785	WP_031294055.1	MULTISPECIES: winged helix-turn-helix domain-containing protein;Pseudomonas
GCF_902202835	WP_031691693.1	transcriptional regulator;Pseudomonas aeruginosa
GCF_902202885	WP_031294055.1	MULTISPECIES: winged helix-turn-helix domain-containing protein;Pseudomonas
GCA_000915555	CDL74607.1	Hypothetical protein;Pseudomonas phage vB_PaeP_Tr60_Ab31
GCA_000842485	AAQ94470.1	hypothetical protein;Pseudomonas virus D3112
GCA_000867885	ABG66685.1	hypothetical protein DMS3-31;Pseudomonas virus DMS3
GCA_000874305	ABH09855.1	hypothetical protein;Pseudomonas virus MP22
GCA_000883415	ACA57675.1	hypothetical protein;Pseudomonas virus MP29
GCA_000898395	AFE86462.1	hypothetical protein PPMP42_33;Pseudomonas phage MP42
GCA_000904095	AFQ21950.1	hypothetical protein JBD30_036;Pseudomonas phage JBD30
GCA_000905115	AFQ22004.1	hypothetical protein JBD88a_034;Pseudomonas phage JBD88a
GCA_000905735	AFQ21834.1	hypothetical protein JBD5_037;Pseudomonas phage JBD5
GCA_000906575	AFQ21893.1	hypothetical protein JBD24_037;Pseudomonas phage JBD24
GCA_000917475	ADU15527.1	hypothetical protein;Pseudomonas virus PA1KOR
GCA_000922475	AGZ17225.1	hypothetical protein MP48_0032;Pseudomonas phage MP48
GCA_000922915	AHV82289.1	hypothetical protein;Pseudomonas phage JD024
GCA_000954615	CEF89966.1	hypothetical protein;Pseudomonas phage vB_PaeS_PAO1_Ab30
GCA_001736375	AMD42586.1	hypothetical protein JBD69_37;Pseudomonas phage JBD69
GCA_001736595	AMD42640.1	hypothetical protein JBD93_34;Pseudomonas phage JBD93
GCA_002601365	AII21869.1	DNA-binding domain-containing protein;Pseudomonas phage PaMx73
GCA_002601905	AEY99406.1	hypothetical protein HMPREFV_HMPID9774gp0035;Pseudomonas virus FHA0480
GCA_002601925	AEY99439.2	hypothetical protein HMPREFV_HMPID9848gp0038;Pseudomonas phage JBD26
GCA_002630845	ALP47970.1	hypothetical protein PAER1836_00360;Pseudomonas phage YMC11/11/R1836
GCA_003330025	AMD42528.1	hypothetical protein JBD16C_32;Pseudomonas phage JBD16C
GCA_003423105	AXN52895.1	hypothetical protein PAE960_00340;Pseudomonas phage YMC12/01/R960
GCA_003423145	AXN52952.1	hypothetical protein PAER24_00350;Pseudomonas phage YMC12/01/R24
GCA_003865735	AZF88870.1	DNA-binding domain-containing protein;Pseudomonas phage Spike
GCA_004401465	QBI81097.1	hypothetical protein;Pseudomonas phage vB_Pae_CF23b
GCA_004401485	QBI81157.1	hypothetical protein;Pseudomonas phage vB_Pae_CF28a
GCA_004401505	QBI81214.1	hypothetical protein;Pseudomonas phage vB_Pae_CF53c
GCA_004401525	QBI81262.1	hypothetical protein;Pseudomonas phage vB_Pae_CF57b
GCA_004401545	QBI81320.1	hypothetical protein;Pseudomonas phage vB_Pae_CF65b
GCA_004401565	QBI81380.1	hypothetical protein;Pseudomonas phage vB_Pae_CF74a
GCA_004401585	QBI81445.1	hypothetical protein;Pseudomonas phage vB_Pae_CF77b
GCA_004401605	QBI81503.1	hypothetical protein;Pseudomonas phage vB_Pae_CF81b
GCA_004401625	QBI81562.1	hypothetical protein;Pseudomonas phage vB_Pae_CF118b
GCA_004401645	QBI81621.1	hypothetical protein;Pseudomonas phage vB_Pae_CF121a
GCA_004401665	QBI81680.1	hypothetical protein;Pseudomonas phage vB_Pae_CF136a
GCA_004401685	QBI81738.1	hypothetical protein;Pseudomonas phage vB_Pae_CF177b
GCA_004401705	QBI81800.1	hypothetical protein;Pseudomonas phage vB_Pae_CF183b
GCA_004401725	QBI81858.1	hypothetical protein;Pseudomonas phage vB_Pae_CF213b
GCA_004401745	QBI81906.1	hypothetical protein;Pseudomonas phage vB_Pae_BR52b
GCA_004401765	QBI81970.1	hypothetical protein;Pseudomonas phage vB_Pae_BR161b
GCA_004401785	QBI82029.1	hypothetical protein;Pseudomonas phage vB_Pae_BR205a
GCA_004401805	QBI82088.1	hypothetical protein;Pseudomonas phage vB_Pae_BR243b
GCA_004401825	QBI82148.1	hypothetical protein;Pseudomonas phage vB_Pae_BR313b
GCA_004401845	QBI82208.1	hypothetical protein;Pseudomonas phage vB_Pae_BR327a
GCA_004401865	QBI82268.1	hypothetical protein;Pseudomonas phage vB_Pae_BR141d
GCA_004401885	QBI82318.1	hypothetical protein;Pseudomonas phage vB_Pae_BR58b
GCA_013187265	QIW89248.1	DNA-binding domain-containing protein;Pseudomonas phage 8P
GCA_013490765	QLI49458.1	hypothetical protein vBPaeMUSP18_51;Pseudomonas phage vB_PaeM_USP_18
GCA_013490865	QLI49524.1	hypothetical protein vBPaeMUSP25_51;Pseudomonas phage vB_PaeM_USP_25
GCA_900095755	SCM61996.1	hypothetical protein PFII40A_34;Pseudomonas phage vB_PaeS_PcyII-40_PfII40a

## Sheet: Table C
#S8 Data. Pseudomonas aeruginosa Cas8f diversity.
Database_accession	Protein_accession	Description
GCF_000014625	WP_003139224.1	MULTISPECIES: type I-F CRISPR-associated protein Csy1;Pseudomonas
GCF_000168335	WP_009876497.1	MULTISPECIES: type I-F CRISPR-associated protein Csy1;Pseudomonas
GCF_000226155	WP_014602882.1	MULTISPECIES: type I-F CRISPR-associated protein Csy1;Pseudomonas
GCF_000271365	WP_014833996.1	MULTISPECIES: type I-F CRISPR-associated protein Csy1;Pseudomonas
GCF_000271985	WP_004343803.1	MULTISPECIES: type I-F CRISPR-associated protein Csy1;Pseudomonas
GCF_000524595	WP_025324967.1	type I-F CRISPR-associated protein Csy1;Pseudomonas aeruginosa
GCF_000750905	WP_004343803.1	MULTISPECIES: type I-F CRISPR-associated protein Csy1;Pseudomonas
GCF_001045685	WP_004343803.1	MULTISPECIES: type I-F CRISPR-associated protein Csy1;Pseudomonas
GCF_001447845	WP_034020660.1	type I-F CRISPR-associated protein Csy1;Pseudomonas aeruginosa
GCF_001457615	WP_004343803.1	MULTISPECIES: type I-F CRISPR-associated protein Csy1;Pseudomonas
GCF_001516165	WP_004343803.1	MULTISPECIES: type I-F CRISPR-associated protein Csy1;Pseudomonas
GCF_001516185	WP_023087478.1	MULTISPECIES: type I-F CRISPR-associated protein Csy1;Pseudomonas
GCF_001516245	WP_014602882.1	MULTISPECIES: type I-F CRISPR-associated protein Csy1;Pseudomonas
GCF_001516325	WP_059309499.1	type I-F CRISPR-associated protein Csy1;Pseudomonas aeruginosa
GCF_001516365	WP_003139224.1	MULTISPECIES: type I-F CRISPR-associated protein Csy1;Pseudomonas
GCF_001516385	WP_003139224.1	MULTISPECIES: type I-F CRISPR-associated protein Csy1;Pseudomonas
GCF_001542795	WP_023091296.1	type I-F CRISPR-associated protein Csy1;Pseudomonas aeruginosa
GCF_001547955	WP_014602882.1	MULTISPECIES: type I-F CRISPR-associated protein Csy1;Pseudomonas
GCF_001679685	WP_033994843.1	type I-F CRISPR-associated protein Csy1;Pseudomonas aeruginosa
GCF_001721745	WP_004343803.1	MULTISPECIES: type I-F CRISPR-associated protein Csy1;Pseudomonas
GCF_001721765	WP_004343803.1	MULTISPECIES: type I-F CRISPR-associated protein Csy1;Pseudomonas
GCF_001721785	WP_004343803.1	MULTISPECIES: type I-F CRISPR-associated protein Csy1;Pseudomonas
GCF_001721805	WP_004343803.1	MULTISPECIES: type I-F CRISPR-associated protein Csy1;Pseudomonas
GCF_001721825	WP_004343803.1	MULTISPECIES: type I-F CRISPR-associated protein Csy1;Pseudomonas
GCF_001721845	WP_004343803.1	MULTISPECIES: type I-F CRISPR-associated protein Csy1;Pseudomonas
GCF_001722025	WP_004343803.1	MULTISPECIES: type I-F CRISPR-associated protein Csy1;Pseudomonas
GCF_001722045	WP_004343803.1	MULTISPECIES: type I-F CRISPR-associated protein Csy1;Pseudomonas
GCF_001900195	WP_034009772.1	type I-F CRISPR-associated protein Csy1;Pseudomonas aeruginosa
GCF_001900225	WP_034009772.1	type I-F CRISPR-associated protein Csy1;Pseudomonas aeruginosa
GCF_001900265	WP_034009772.1	type I-F CRISPR-associated protein Csy1;Pseudomonas aeruginosa
GCF_002075065	WP_014833996.1	MULTISPECIES: type I-F CRISPR-associated protein Csy1;Pseudomonas
GCF_002215345	WP_029610274.1	type I-F CRISPR-associated protein Csy1;Pseudomonas aeruginosa
GCF_002223805	WP_003139224.1	MULTISPECIES: type I-F CRISPR-associated protein Csy1;Pseudomonas
GCF_002442855	WP_014602882.1	MULTISPECIES: type I-F CRISPR-associated protein Csy1;Pseudomonas
GCF_002753655	WP_034025305.1	type I-F CRISPR-associated protein Csy1;Pseudomonas aeruginosa
GCF_002968515	WP_029610274.1	type I-F CRISPR-associated protein Csy1;Pseudomonas aeruginosa
GCF_002968695	WP_029610274.1	type I-F CRISPR-associated protein Csy1;Pseudomonas aeruginosa
GCF_003025345	WP_107114087.1	type I-F CRISPR-associated protein Csy1;Pseudomonas aeruginosa
GCF_003073615	WP_029610274.1	type I-F CRISPR-associated protein Csy1;Pseudomonas aeruginosa
GCF_003074095	WP_014602882.1	MULTISPECIES: type I-F CRISPR-associated protein Csy1;Pseudomonas
GCF_003074115	WP_014602882.1	MULTISPECIES: type I-F CRISPR-associated protein Csy1;Pseudomonas
GCF_003193645	WP_110193878.1	type I-F CRISPR-associated protein Csy1;Pseudomonas aeruginosa
GCF_003204335	WP_029610274.1	type I-F CRISPR-associated protein Csy1;Pseudomonas aeruginosa
GCF_003206535	WP_029610274.1	type I-F CRISPR-associated protein Csy1;Pseudomonas aeruginosa
GCF_003288335	WP_029610274.1	type I-F CRISPR-associated protein Csy1;Pseudomonas aeruginosa
GCF_003429205	WP_004343803.1	MULTISPECIES: type I-F CRISPR-associated protein Csy1;Pseudomonas
GCF_003571505	WP_014602882.1	MULTISPECIES: type I-F CRISPR-associated protein Csy1;Pseudomonas
GCF_003571805	WP_029610274.1	type I-F CRISPR-associated protein Csy1;Pseudomonas aeruginosa
GCF_003626935	WP_014602882.1	MULTISPECIES: type I-F CRISPR-associated protein Csy1;Pseudomonas
GCF_003665495	WP_121573415.1	type I-F CRISPR-associated protein Csy1;Pseudomonas aeruginosa
GCF_003716765	WP_014602882.1	MULTISPECIES: type I-F CRISPR-associated protein Csy1;Pseudomonas
GCF_003798105	WP_023087478.1	MULTISPECIES: type I-F CRISPR-associated protein Csy1;Pseudomonas
GCF_003798125	WP_031686740.1	type I-F CRISPR-associated protein Csy1;Pseudomonas aeruginosa
GCF_003798145	WP_003139224.1	MULTISPECIES: type I-F CRISPR-associated protein Csy1;Pseudomonas
GCF_003813025	WP_004343803.1	MULTISPECIES: type I-F CRISPR-associated protein Csy1;Pseudomonas
GCF_003950015	WP_004343803.1	MULTISPECIES: type I-F CRISPR-associated protein Csy1;Pseudomonas
GCF_003950255	WP_014602882.1	MULTISPECIES: type I-F CRISPR-associated protein Csy1;Pseudomonas
GCF_003952325	WP_014602882.1	MULTISPECIES: type I-F CRISPR-associated protein Csy1;Pseudomonas
GCF_003991465	WP_014602882.1	MULTISPECIES: type I-F CRISPR-associated protein Csy1;Pseudomonas
GCF_004000495	WP_014602882.1	MULTISPECIES: type I-F CRISPR-associated protein Csy1;Pseudomonas
GCF_004346985	WP_003139224.1	MULTISPECIES: type I-F CRISPR-associated protein Csy1;Pseudomonas
GCF_004347045	WP_070748425.1	MULTISPECIES: type I-F CRISPR-associated protein Csy1;Pseudomonas
GCF_005154325	WP_021205340.1	MULTISPECIES: type I-F CRISPR-associated protein Csy1;Pseudomonas
GCF_006364795	WP_021205340.1	MULTISPECIES: type I-F CRISPR-associated protein Csy1;Pseudomonas
GCF_006971785	WP_034080631.1	type I-F CRISPR-associated protein Csy1;Pseudomonas aeruginosa
GCF_006974045	WP_003139224.1	MULTISPECIES: type I-F CRISPR-associated protein Csy1;Pseudomonas
GCF_007559085	WP_023103132.1	MULTISPECIES: type I-F CRISPR-associated protein Csy1;Pseudomonas
GCF_007559105	WP_033992769.1	type I-F CRISPR-associated protein Csy1;Pseudomonas aeruginosa
GCF_008033725	WP_004343803.1	MULTISPECIES: type I-F CRISPR-associated protein Csy1;Pseudomonas
GCF_008033745	WP_004343803.1	MULTISPECIES: type I-F CRISPR-associated protein Csy1;Pseudomonas
GCF_008033765	WP_004343803.1	MULTISPECIES: type I-F CRISPR-associated protein Csy1;Pseudomonas
GCF_008245185	WP_121573415.1	type I-F CRISPR-associated protein Csy1;Pseudomonas aeruginosa
GCF_009905195	WP_004343803.1	MULTISPECIES: type I-F CRISPR-associated protein Csy1;Pseudomonas
GCF_009911735	WP_034054824.1	type I-F CRISPR-associated protein Csy1;Pseudomonas aeruginosa
GCF_011045375	WP_171978563.1	type I-F CRISPR-associated protein Csy1;Pseudomonas aeruginosa
GCF_012276675	WP_024917184.1	type I-F CRISPR-associated protein Csy1;Pseudomonas aeruginosa
GCF_013114915	WP_014602882.1	type I-F CRISPR-associated protein Csy1;Pseudomonas aeruginosa
GCF_013114935	WP_014602882.1	type I-F CRISPR-associated protein Csy1;Pseudomonas aeruginosa
GCF_013114955	WP_014602882.1	type I-F CRISPR-associated protein Csy1;Pseudomonas aeruginosa
GCF_013201115	WP_004343803.1	MULTISPECIES: type I-F CRISPR-associated protein Csy1;Pseudomonas
GCF_013305645	WP_023087478.1	MULTISPECIES: type I-F CRISPR-associated protein Csy1;Pseudomonas
GCF_013341295	WP_023103132.1	MULTISPECIES: type I-F CRISPR-associated protein Csy1;Pseudomonas
GCF_013343335	WP_023087478.1	MULTISPECIES: type I-F CRISPR-associated protein Csy1;Pseudomonas
GCF_013343355	WP_004343803.1	MULTISPECIES: type I-F CRISPR-associated protein Csy1;Pseudomonas
GCF_013343375	WP_023087478.1	MULTISPECIES: type I-F CRISPR-associated protein Csy1;Pseudomonas
GCF_013343395	WP_023087478.1	MULTISPECIES: type I-F CRISPR-associated protein Csy1;Pseudomonas
GCF_013343455	WP_004343803.1	MULTISPECIES: type I-F CRISPR-associated protein Csy1;Pseudomonas
GCF_013343535	WP_023103132.1	MULTISPECIES: type I-F CRISPR-associated protein Csy1;Pseudomonas
GCF_013343555	WP_073666572.1	type I-F CRISPR-associated protein Csy1;Pseudomonas aeruginosa
GCF_013347245	WP_029610274.1	type I-F CRISPR-associated protein Csy1;Pseudomonas aeruginosa
GCF_013375755	WP_014602882.1	MULTISPECIES: type I-F CRISPR-associated protein Csy1;Pseudomonas
GCF_013375775	WP_014602882.1	MULTISPECIES: type I-F CRISPR-associated protein Csy1;Pseudomonas
GCF_013376775	WP_029610274.1	type I-F CRISPR-associated protein Csy1;Pseudomonas aeruginosa
GCF_014109785	WP_014602882.1	type I-F CRISPR-associated protein Csy1;Pseudomonas aeruginosa
GCF_014155905	WP_042170663.1	type I-F CRISPR-associated protein Csy1;Pseudomonas aeruginosa
GCF_900069025	WP_034009772.1	type I-F CRISPR-associated protein Csy1;Pseudomonas aeruginosa
GCF_900095805	WP_003139224.1	MULTISPECIES: type I-F CRISPR-associated protein Csy1;Pseudomonas
GCF_900149285	WP_009876497.1	MULTISPECIES: type I-F CRISPR-associated protein Csy1;Pseudomonas
GCF_900185255	WP_023087478.1	MULTISPECIES: type I-F CRISPR-associated protein Csy1;Pseudomonas
GCF_900618255	WP_014602882.1	MULTISPECIES: type I-F CRISPR-associated protein Csy1;Pseudomonas
GCF_900618265	WP_014602882.1	MULTISPECIES: type I-F CRISPR-associated protein Csy1;Pseudomonas
GCF_900618275	WP_014602882.1	MULTISPECIES: type I-F CRISPR-associated protein Csy1;Pseudomonas
GCF_900618315	WP_014602882.1	MULTISPECIES: type I-F CRISPR-associated protein Csy1;Pseudomonas
GCF_900618325	WP_014602882.1	MULTISPECIES: type I-F CRISPR-associated protein Csy1;Pseudomonas
GCF_900618335	WP_014602882.1	MULTISPECIES: type I-F CRISPR-associated protein Csy1;Pseudomonas
GCF_000510305	WP_023122499.1	type I-F CRISPR-associated protein Csy1;Pseudomonas aeruginosa
GCF_900636735	WP_033961478.1	type I-F CRISPR-associated protein Csy1;Pseudomonas aeruginosa
GCF_000152545	WP_004349919.1	type I-F CRISPR-associated protein Csy1;Pseudomonas aeruginosa
GCF_000259025	WP_014833996.1	MULTISPECIES: type I-F CRISPR-associated protein Csy1;Pseudomonas
GCF_000297335	WP_003139224.1	MULTISPECIES: type I-F CRISPR-associated protein Csy1;Pseudomonas
GCF_000297355	WP_003143952.1	type I-F CRISPR-associated protein Csy1;Pseudomonas aeruginosa
GCF_000341565	WP_003162917.1	type I-F CRISPR-associated protein Csy1;Pseudomonas aeruginosa
GCF_000404265	WP_003139224.1	MULTISPECIES: type I-F CRISPR-associated protein Csy1;Pseudomonas
GCF_000407905	WP_004343803.1	MULTISPECIES: type I-F CRISPR-associated protein Csy1;Pseudomonas
GCF_000412295	WP_004343803.1	MULTISPECIES: type I-F CRISPR-associated protein Csy1;Pseudomonas
GCF_000412375	WP_004343803.1	MULTISPECIES: type I-F CRISPR-associated protein Csy1;Pseudomonas
GCF_000412435	WP_004343803.1	MULTISPECIES: type I-F CRISPR-associated protein Csy1;Pseudomonas
GCF_000455405	WP_023087478.1	MULTISPECIES: type I-F CRISPR-associated protein Csy1;Pseudomonas
GCF_000455425	WP_023087478.1	MULTISPECIES: type I-F CRISPR-associated protein Csy1;Pseudomonas
GCF_000455505	WP_023087478.1	MULTISPECIES: type I-F CRISPR-associated protein Csy1;Pseudomonas
GCF_000455545	WP_023087478.1	MULTISPECIES: type I-F CRISPR-associated protein Csy1;Pseudomonas
GCF_000480495	WP_023087478.1	MULTISPECIES: type I-F CRISPR-associated protein Csy1;Pseudomonas
GCF_000480515	WP_023087478.1	MULTISPECIES: type I-F CRISPR-associated protein Csy1;Pseudomonas
GCF_000480615	WP_023091296.1	type I-F CRISPR-associated protein Csy1;Pseudomonas aeruginosa
GCF_000480825	WP_003139224.1	MULTISPECIES: type I-F CRISPR-associated protein Csy1;Pseudomonas
GCF_000480845	WP_023100320.1	type I-F CRISPR-associated protein Csy1;Pseudomonas aeruginosa
GCF_000480945	WP_023103132.1	MULTISPECIES: type I-F CRISPR-associated protein Csy1;Pseudomonas
GCF_000481105	WP_023087478.1	MULTISPECIES: type I-F CRISPR-associated protein Csy1;Pseudomonas
GCF_000481145	WP_021205340.1	MULTISPECIES: type I-F CRISPR-associated protein Csy1;Pseudomonas
GCF_000481165	WP_003139224.1	MULTISPECIES: type I-F CRISPR-associated protein Csy1;Pseudomonas
GCF_000481225	WP_023087478.1	MULTISPECIES: type I-F CRISPR-associated protein Csy1;Pseudomonas
GCF_000481245	WP_023087478.1	MULTISPECIES: type I-F CRISPR-associated protein Csy1;Pseudomonas
GCF_000481285	WP_023103132.1	MULTISPECIES: type I-F CRISPR-associated protein Csy1;Pseudomonas
GCF_000481305	WP_023087478.1	MULTISPECIES: type I-F CRISPR-associated protein Csy1;Pseudomonas
GCF_000481425	WP_023103132.1	MULTISPECIES: type I-F CRISPR-associated protein Csy1;Pseudomonas
GCF_000481465	WP_023103132.1	MULTISPECIES: type I-F CRISPR-associated protein Csy1;Pseudomonas
GCF_000481505	WP_014833996.1	MULTISPECIES: type I-F CRISPR-associated protein Csy1;Pseudomonas
GCF_000481525	WP_009876497.1	MULTISPECIES: type I-F CRISPR-associated protein Csy1;Pseudomonas
GCF_000481545	WP_023122499.1	type I-F CRISPR-associated protein Csy1;Pseudomonas aeruginosa
GCF_000481605	WP_023087478.1	MULTISPECIES: type I-F CRISPR-associated protein Csy1;Pseudomonas
GCF_000481625	WP_023103132.1	MULTISPECIES: type I-F CRISPR-associated protein Csy1;Pseudomonas
GCF_000481685	WP_009876497.1	MULTISPECIES: type I-F CRISPR-associated protein Csy1;Pseudomonas
GCF_000481845	WP_023087478.1	MULTISPECIES: type I-F CRISPR-associated protein Csy1;Pseudomonas
GCF_000481885	WP_023087478.1	MULTISPECIES: type I-F CRISPR-associated protein Csy1;Pseudomonas
GCF_000481925	WP_009876497.1	MULTISPECIES: type I-F CRISPR-associated protein Csy1;Pseudomonas
GCF_000481965	WP_004343803.1	MULTISPECIES: type I-F CRISPR-associated protein Csy1;Pseudomonas
GCF_000481985	WP_004343803.1	MULTISPECIES: type I-F CRISPR-associated protein Csy1;Pseudomonas
GCF_000482005	WP_003143952.1	type I-F CRISPR-associated protein Csy1;Pseudomonas aeruginosa
GCF_000504485	WP_021205340.1	MULTISPECIES: type I-F CRISPR-associated protein Csy1;Pseudomonas
GCF_000506025	WP_004343803.1	MULTISPECIES: type I-F CRISPR-associated protein Csy1;Pseudomonas
GCF_000506125	WP_004343803.1	MULTISPECIES: type I-F CRISPR-associated protein Csy1;Pseudomonas
GCF_000506345	WP_004343803.1	MULTISPECIES: type I-F CRISPR-associated protein Csy1;Pseudomonas
GCF_000520215	WP_004343803.1	MULTISPECIES: type I-F CRISPR-associated protein Csy1;Pseudomonas
GCF_000520235	WP_023087478.1	MULTISPECIES: type I-F CRISPR-associated protein Csy1;Pseudomonas
GCF_000520315	WP_003139224.1	MULTISPECIES: type I-F CRISPR-associated protein Csy1;Pseudomonas
GCF_000520395	WP_023103132.1	MULTISPECIES: type I-F CRISPR-associated protein Csy1;Pseudomonas
GCF_000520435	WP_004343803.1	MULTISPECIES: type I-F CRISPR-associated protein Csy1;Pseudomonas
GCF_000568235	WP_024917184.1	type I-F CRISPR-associated protein Csy1;Pseudomonas aeruginosa
GCF_000629025	WP_023087478.1	MULTISPECIES: type I-F CRISPR-associated protein Csy1;Pseudomonas
GCF_000629065	WP_004343803.1	MULTISPECIES: type I-F CRISPR-associated protein Csy1;Pseudomonas
GCF_000629105	WP_023087478.1	MULTISPECIES: type I-F CRISPR-associated protein Csy1;Pseudomonas
GCF_000629145	WP_029610274.1	type I-F CRISPR-associated protein Csy1;Pseudomonas aeruginosa
GCF_000629325	WP_021205340.1	MULTISPECIES: type I-F CRISPR-associated protein Csy1;Pseudomonas
GCF_000629365	WP_031755914.1	type I-F CRISPR-associated protein Csy1;Pseudomonas aeruginosa
GCF_000629425	WP_003139224.1	MULTISPECIES: type I-F CRISPR-associated protein Csy1;Pseudomonas
GCF_000629565	WP_023087478.1	MULTISPECIES: type I-F CRISPR-associated protein Csy1;Pseudomonas
GCF_000629605	WP_031686740.1	type I-F CRISPR-associated protein Csy1;Pseudomonas aeruginosa
GCF_000698765	WP_009876497.1	MULTISPECIES: type I-F CRISPR-associated protein Csy1;Pseudomonas
GCF_000709285	WP_023091296.1	type I-F CRISPR-associated protein Csy1;Pseudomonas aeruginosa
GCF_000760505	WP_023087478.1	MULTISPECIES: type I-F CRISPR-associated protein Csy1;Pseudomonas
GCF_000783275	WP_042170663.1	type I-F CRISPR-associated protein Csy1;Pseudomonas aeruginosa
GCF_000789485	WP_004343803.1	MULTISPECIES: type I-F CRISPR-associated protein Csy1;Pseudomonas
GCF_000789535	WP_029610274.1	type I-F CRISPR-associated protein Csy1;Pseudomonas aeruginosa
GCF_000789555	WP_042931586.1	type I-F CRISPR-associated protein Csy1;Pseudomonas aeruginosa
GCF_000789605	WP_004343803.1	MULTISPECIES: type I-F CRISPR-associated protein Csy1;Pseudomonas
GCF_000789645	WP_034020660.1	type I-F CRISPR-associated protein Csy1;Pseudomonas aeruginosa
GCF_000789705	WP_003139224.1	MULTISPECIES: type I-F CRISPR-associated protein Csy1;Pseudomonas
GCF_000789755	WP_004343803.1	MULTISPECIES: type I-F CRISPR-associated protein Csy1;Pseudomonas
GCF_000789785	WP_003139224.1	MULTISPECIES: type I-F CRISPR-associated protein Csy1;Pseudomonas
GCF_000789925	WP_034073989.1	type I-F CRISPR-associated protein Csy1;Pseudomonas aeruginosa
GCF_000789965	WP_004343803.1	MULTISPECIES: type I-F CRISPR-associated protein Csy1;Pseudomonas
GCF_000789975	WP_009876497.1	MULTISPECIES: type I-F CRISPR-associated protein Csy1;Pseudomonas
GCF_000789995	WP_023087478.1	MULTISPECIES: type I-F CRISPR-associated protein Csy1;Pseudomonas
GCF_000790105	WP_004343803.1	MULTISPECIES: type I-F CRISPR-associated protein Csy1;Pseudomonas
GCF_000790145	WP_014602882.1	MULTISPECIES: type I-F CRISPR-associated protein Csy1;Pseudomonas
GCF_000790155	WP_004343803.1	MULTISPECIES: type I-F CRISPR-associated protein Csy1;Pseudomonas
GCF_000790185	WP_014602882.1	MULTISPECIES: type I-F CRISPR-associated protein Csy1;Pseudomonas
GCF_000790205	WP_034071840.1	MULTISPECIES: type I-F CRISPR-associated protein Csy1;Pseudomonas
GCF_000790215	WP_004343803.1	MULTISPECIES: type I-F CRISPR-associated protein Csy1;Pseudomonas
GCF_000790245	WP_033946188.1	MULTISPECIES: type I-F CRISPR-associated protein Csy1;Pseudomonas
GCF_000790285	WP_023087478.1	MULTISPECIES: type I-F CRISPR-associated protein Csy1;Pseudomonas
GCF_000790355	WP_004343803.1	MULTISPECIES: type I-F CRISPR-associated protein Csy1;Pseudomonas
GCF_000790385	WP_009876497.1	MULTISPECIES: type I-F CRISPR-associated protein Csy1;Pseudomonas
GCF_000790445	WP_004343803.1	MULTISPECIES: type I-F CRISPR-associated protein Csy1;Pseudomonas
GCF_000790465	WP_034080631.1	type I-F CRISPR-associated protein Csy1;Pseudomonas aeruginosa
GCF_000790525	WP_033946188.1	MULTISPECIES: type I-F CRISPR-associated protein Csy1;Pseudomonas
GCF_000790585	WP_003139224.1	MULTISPECIES: type I-F CRISPR-associated protein Csy1;Pseudomonas
GCF_000790605	WP_029610274.1	type I-F CRISPR-associated protein Csy1;Pseudomonas aeruginosa
GCF_000790645	WP_033994843.1	type I-F CRISPR-associated protein Csy1;Pseudomonas aeruginosa
GCF_000790655	WP_023087478.1	MULTISPECIES: type I-F CRISPR-associated protein Csy1;Pseudomonas
GCF_000790685	WP_034020359.1	type I-F CRISPR-associated protein Csy1;Pseudomonas aeruginosa
GCF_000790865	WP_014602882.1	MULTISPECIES: type I-F CRISPR-associated protein Csy1;Pseudomonas
GCF_000790915	WP_023103132.1	MULTISPECIES: type I-F CRISPR-associated protein Csy1;Pseudomonas
GCF_000790965	WP_004343803.1	MULTISPECIES: type I-F CRISPR-associated protein Csy1;Pseudomonas
GCF_000790985	WP_003139224.1	MULTISPECIES: type I-F CRISPR-associated protein Csy1;Pseudomonas
GCF_000791005	WP_003139224.1	MULTISPECIES: type I-F CRISPR-associated protein Csy1;Pseudomonas
GCF_000791035	WP_003139224.1	MULTISPECIES: type I-F CRISPR-associated protein Csy1;Pseudomonas
GCF_000791085	WP_014602882.1	MULTISPECIES: type I-F CRISPR-associated protein Csy1;Pseudomonas
GCF_000791105	WP_043103236.1	type I-F CRISPR-associated protein Csy1;Pseudomonas aeruginosa
GCF_000791145	WP_043095099.1	type I-F CRISPR-associated protein Csy1;Pseudomonas aeruginosa
GCF_000791155	WP_004343803.1	MULTISPECIES: type I-F CRISPR-associated protein Csy1;Pseudomonas
GCF_000791185	WP_029610274.1	type I-F CRISPR-associated protein Csy1;Pseudomonas aeruginosa
GCF_000791275	WP_023103132.1	MULTISPECIES: type I-F CRISPR-associated protein Csy1;Pseudomonas
GCF_000791325	WP_033940279.1	type I-F CRISPR-associated protein Csy1;Pseudomonas aeruginosa
GCF_000791425	WP_023087478.1	MULTISPECIES: type I-F CRISPR-associated protein Csy1;Pseudomonas
GCF_000791485	WP_003139224.1	MULTISPECIES: type I-F CRISPR-associated protein Csy1;Pseudomonas
GCF_000791525	WP_023087478.1	MULTISPECIES: type I-F CRISPR-associated protein Csy1;Pseudomonas
GCF_000791545	WP_004343803.1	MULTISPECIES: type I-F CRISPR-associated protein Csy1;Pseudomonas
GCF_000791585	WP_033980640.1	type I-F CRISPR-associated protein Csy1;Pseudomonas aeruginosa
GCF_000791625	WP_014602882.1	MULTISPECIES: type I-F CRISPR-associated protein Csy1;Pseudomonas
GCF_000791725	WP_004343803.1	MULTISPECIES: type I-F CRISPR-associated protein Csy1;Pseudomonas
GCF_000791765	WP_043104605.1	type I-F CRISPR-associated protein Csy1;Pseudomonas aeruginosa
GCF_000792005	WP_023103132.1	MULTISPECIES: type I-F CRISPR-associated protein Csy1;Pseudomonas
GCF_000792115	WP_014602882.1	MULTISPECIES: type I-F CRISPR-associated protein Csy1;Pseudomonas
GCF_000792145	WP_029610274.1	type I-F CRISPR-associated protein Csy1;Pseudomonas aeruginosa
GCF_000792155	WP_004343803.1	MULTISPECIES: type I-F CRISPR-associated protein Csy1;Pseudomonas
GCF_000792165	WP_004343803.1	MULTISPECIES: type I-F CRISPR-associated protein Csy1;Pseudomonas
GCF_000792285	WP_034025305.1	type I-F CRISPR-associated protein Csy1;Pseudomonas aeruginosa
GCF_000792325	WP_029610274.1	type I-F CRISPR-associated protein Csy1;Pseudomonas aeruginosa
GCF_000792365	WP_004343803.1	MULTISPECIES: type I-F CRISPR-associated protein Csy1;Pseudomonas
GCF_000792425	WP_031686740.1	type I-F CRISPR-associated protein Csy1;Pseudomonas aeruginosa
GCF_000792445	WP_014602882.1	MULTISPECIES: type I-F CRISPR-associated protein Csy1;Pseudomonas
GCF_000792515	WP_023087478.1	MULTISPECIES: type I-F CRISPR-associated protein Csy1;Pseudomonas
GCF_000792575	WP_033993612.1	type I-F CRISPR-associated protein Csy1;Pseudomonas aeruginosa
GCF_000792635	WP_033961478.1	type I-F CRISPR-associated protein Csy1;Pseudomonas aeruginosa
GCF_000792885	WP_003139224.1	MULTISPECIES: type I-F CRISPR-associated protein Csy1;Pseudomonas
GCF_000792895	WP_021205340.1	MULTISPECIES: type I-F CRISPR-associated protein Csy1;Pseudomonas
GCF_000792925	WP_004343803.1	MULTISPECIES: type I-F CRISPR-associated protein Csy1;Pseudomonas
GCF_000792945	WP_033980045.1	type I-F CRISPR-associated protein Csy1;Pseudomonas aeruginosa
GCF_000792965	WP_003139224.1	MULTISPECIES: type I-F CRISPR-associated protein Csy1;Pseudomonas
GCF_000793005	WP_033978294.1	type I-F CRISPR-associated protein Csy1;Pseudomonas aeruginosa
GCF_000793025	WP_023087478.1	MULTISPECIES: type I-F CRISPR-associated protein Csy1;Pseudomonas
GCF_000793085	WP_004343803.1	MULTISPECIES: type I-F CRISPR-associated protein Csy1;Pseudomonas
GCF_000793105	WP_034009772.1	type I-F CRISPR-associated protein Csy1;Pseudomonas aeruginosa
GCF_000793125	WP_004343803.1	MULTISPECIES: type I-F CRISPR-associated protein Csy1;Pseudomonas
GCF_000793165	WP_034022997.1	type I-F CRISPR-associated protein Csy1;Pseudomonas aeruginosa
GCF_000793205	WP_004343803.1	MULTISPECIES: type I-F CRISPR-associated protein Csy1;Pseudomonas
GCF_000793285	WP_004343803.1	MULTISPECIES: type I-F CRISPR-associated protein Csy1;Pseudomonas
GCF_000793295	WP_023087478.1	MULTISPECIES: type I-F CRISPR-associated protein Csy1;Pseudomonas
GCF_000793365	WP_023087478.1	MULTISPECIES: type I-F CRISPR-associated protein Csy1;Pseudomonas
GCF_000793385	WP_023103132.1	MULTISPECIES: type I-F CRISPR-associated protein Csy1;Pseudomonas
GCF_000793445	WP_023087478.1	MULTISPECIES: type I-F CRISPR-associated protein Csy1;Pseudomonas
GCF_000793505	WP_023087478.1	MULTISPECIES: type I-F CRISPR-associated protein Csy1;Pseudomonas
GCF_000793705	WP_033980640.1	type I-F CRISPR-associated protein Csy1;Pseudomonas aeruginosa
GCF_000793725	WP_023103132.1	MULTISPECIES: type I-F CRISPR-associated protein Csy1;Pseudomonas
GCF_000793785	WP_004343803.1	MULTISPECIES: type I-F CRISPR-associated protein Csy1;Pseudomonas
GCF_000793805	WP_023087478.1	MULTISPECIES: type I-F CRISPR-associated protein Csy1;Pseudomonas
GCF_000793825	WP_023087478.1	MULTISPECIES: type I-F CRISPR-associated protein Csy1;Pseudomonas
GCF_000793865	WP_004343803.1	MULTISPECIES: type I-F CRISPR-associated protein Csy1;Pseudomonas
GCF_000793885	WP_023103132.1	MULTISPECIES: type I-F CRISPR-associated protein Csy1;Pseudomonas
GCF_000794005	WP_033940279.1	type I-F CRISPR-associated protein Csy1;Pseudomonas aeruginosa
GCF_000794025	WP_029610274.1	type I-F CRISPR-associated protein Csy1;Pseudomonas aeruginosa
GCF_000794095	WP_023087478.1	MULTISPECIES: type I-F CRISPR-associated protein Csy1;Pseudomonas
GCF_000794245	WP_004343803.1	MULTISPECIES: type I-F CRISPR-associated protein Csy1;Pseudomonas
GCF_000794265	WP_004343803.1	MULTISPECIES: type I-F CRISPR-associated protein Csy1;Pseudomonas
GCF_000794425	WP_034054824.1	type I-F CRISPR-associated protein Csy1;Pseudomonas aeruginosa
GCF_000794445	WP_021205340.1	MULTISPECIES: type I-F CRISPR-associated protein Csy1;Pseudomonas
GCF_000794665	WP_003139224.1	MULTISPECIES: type I-F CRISPR-associated protein Csy1;Pseudomonas
GCF_000794725	WP_003139224.1	MULTISPECIES: type I-F CRISPR-associated protein Csy1;Pseudomonas
GCF_000794825	WP_033946188.1	MULTISPECIES: type I-F CRISPR-associated protein Csy1;Pseudomonas
GCF_000794845	WP_023087478.1	MULTISPECIES: type I-F CRISPR-associated protein Csy1;Pseudomonas
GCF_000794965	WP_004343803.1	MULTISPECIES: type I-F CRISPR-associated protein Csy1;Pseudomonas
GCF_000795045	WP_029610274.1	type I-F CRISPR-associated protein Csy1;Pseudomonas aeruginosa
GCF_000795165	WP_014833996.1	MULTISPECIES: type I-F CRISPR-associated protein Csy1;Pseudomonas
GCF_000795325	WP_004343803.1	MULTISPECIES: type I-F CRISPR-associated protein Csy1;Pseudomonas
GCF_000795565	WP_004343803.1	MULTISPECIES: type I-F CRISPR-associated protein Csy1;Pseudomonas
GCF_000795585	WP_043095099.1	type I-F CRISPR-associated protein Csy1;Pseudomonas aeruginosa
GCF_000795665	WP_029610274.1	type I-F CRISPR-associated protein Csy1;Pseudomonas aeruginosa
GCF_000795905	WP_029610274.1	type I-F CRISPR-associated protein Csy1;Pseudomonas aeruginosa
GCF_000795925	WP_004343803.1	MULTISPECIES: type I-F CRISPR-associated protein Csy1;Pseudomonas
GCF_000796085	WP_009876497.1	MULTISPECIES: type I-F CRISPR-associated protein Csy1;Pseudomonas
GCF_000796285	WP_023087478.1	MULTISPECIES: type I-F CRISPR-associated protein Csy1;Pseudomonas
GCF_000796325	WP_023103132.1	MULTISPECIES: type I-F CRISPR-associated protein Csy1;Pseudomonas
GCF_000796405	WP_014602882.1	MULTISPECIES: type I-F CRISPR-associated protein Csy1;Pseudomonas
GCF_000796465	WP_004343803.1	MULTISPECIES: type I-F CRISPR-associated protein Csy1;Pseudomonas
GCF_000796555	WP_033994843.1	type I-F CRISPR-associated protein Csy1;Pseudomonas aeruginosa
GCF_000796605	WP_021205340.1	MULTISPECIES: type I-F CRISPR-associated protein Csy1;Pseudomonas
GCF_000796745	WP_034052100.1	type I-F CRISPR-associated protein Csy1;Pseudomonas aeruginosa
GCF_000796765	WP_034053734.1	type I-F CRISPR-associated protein Csy1;Pseudomonas aeruginosa
GCF_000796785	WP_004343803.1	MULTISPECIES: type I-F CRISPR-associated protein Csy1;Pseudomonas
GCF_000796825	WP_023087478.1	MULTISPECIES: type I-F CRISPR-associated protein Csy1;Pseudomonas
GCF_000796875	WP_023087478.1	MULTISPECIES: type I-F CRISPR-associated protein Csy1;Pseudomonas
GCF_000796925	WP_033946188.1	MULTISPECIES: type I-F CRISPR-associated protein Csy1;Pseudomonas
GCF_000796955	WP_033994843.1	type I-F CRISPR-associated protein Csy1;Pseudomonas aeruginosa
GCF_000796985	WP_004343803.1	MULTISPECIES: type I-F CRISPR-associated protein Csy1;Pseudomonas
GCF_000797045	WP_014602882.1	MULTISPECIES: type I-F CRISPR-associated protein Csy1;Pseudomonas
GCF_000797105	WP_023103132.1	MULTISPECIES: type I-F CRISPR-associated protein Csy1;Pseudomonas
GCF_000797285	WP_021205340.1	MULTISPECIES: type I-F CRISPR-associated protein Csy1;Pseudomonas
GCF_000813565	WP_039028030.1	type I-F CRISPR-associated protein Csy1;Pseudomonas aeruginosa
GCF_000817165	WP_039700635.1	type I-F CRISPR-associated protein Csy1;Pseudomonas aeruginosa
GCF_000937495	WP_004343803.1	MULTISPECIES: type I-F CRISPR-associated protein Csy1;Pseudomonas
GCF_000982155	WP_004343803.1	MULTISPECIES: type I-F CRISPR-associated protein Csy1;Pseudomonas
GCF_001007185	WP_023103132.1	MULTISPECIES: type I-F CRISPR-associated protein Csy1;Pseudomonas
GCF_001007215	WP_023103132.1	MULTISPECIES: type I-F CRISPR-associated protein Csy1;Pseudomonas
GCF_001007265	WP_023103132.1	MULTISPECIES: type I-F CRISPR-associated protein Csy1;Pseudomonas
GCF_001007275	WP_023103132.1	MULTISPECIES: type I-F CRISPR-associated protein Csy1;Pseudomonas
GCF_001007315	WP_023103132.1	MULTISPECIES: type I-F CRISPR-associated protein Csy1;Pseudomonas
GCF_001007395	WP_023103132.1	MULTISPECIES: type I-F CRISPR-associated protein Csy1;Pseudomonas
GCF_001007415	WP_023103132.1	MULTISPECIES: type I-F CRISPR-associated protein Csy1;Pseudomonas
GCF_001007425	WP_023103132.1	MULTISPECIES: type I-F CRISPR-associated protein Csy1;Pseudomonas
GCF_001007475	WP_023103132.1	MULTISPECIES: type I-F CRISPR-associated protein Csy1;Pseudomonas
GCF_001010535	WP_023103132.1	MULTISPECIES: type I-F CRISPR-associated protein Csy1;Pseudomonas
GCF_001010545	WP_023103132.1	MULTISPECIES: type I-F CRISPR-associated protein Csy1;Pseudomonas
GCF_001013395	WP_047106005.1	type I-F CRISPR-associated protein Csy1;Pseudomonas aeruginosa
GCF_001023615	WP_023103132.1	MULTISPECIES: type I-F CRISPR-associated protein Csy1;Pseudomonas
GCF_001023625	WP_023103132.1	MULTISPECIES: type I-F CRISPR-associated protein Csy1;Pseudomonas
GCF_001023635	WP_023103132.1	MULTISPECIES: type I-F CRISPR-associated protein Csy1;Pseudomonas
GCF_001023675	WP_023103132.1	MULTISPECIES: type I-F CRISPR-associated protein Csy1;Pseudomonas
GCF_001023685	WP_023103132.1	MULTISPECIES: type I-F CRISPR-associated protein Csy1;Pseudomonas
GCF_001023705	WP_023103132.1	MULTISPECIES: type I-F CRISPR-associated protein Csy1;Pseudomonas
GCF_001023735	WP_023103132.1	MULTISPECIES: type I-F CRISPR-associated protein Csy1;Pseudomonas
GCF_001023755	WP_023103132.1	MULTISPECIES: type I-F CRISPR-associated protein Csy1;Pseudomonas
GCF_001023765	WP_023103132.1	MULTISPECIES: type I-F CRISPR-associated protein Csy1;Pseudomonas
GCF_001023775	WP_023103132.1	MULTISPECIES: type I-F CRISPR-associated protein Csy1;Pseudomonas
GCF_001023815	WP_023103132.1	MULTISPECIES: type I-F CRISPR-associated protein Csy1;Pseudomonas
GCF_001023835	WP_023103132.1	MULTISPECIES: type I-F CRISPR-associated protein Csy1;Pseudomonas
GCF_001023845	WP_023103132.1	MULTISPECIES: type I-F CRISPR-associated protein Csy1;Pseudomonas
GCF_001023875	WP_023103132.1	MULTISPECIES: type I-F CRISPR-associated protein Csy1;Pseudomonas
GCF_001023895	WP_023103132.1	MULTISPECIES: type I-F CRISPR-associated protein Csy1;Pseudomonas
GCF_001023915	WP_023103132.1	MULTISPECIES: type I-F CRISPR-associated protein Csy1;Pseudomonas
GCF_001023925	WP_023103132.1	MULTISPECIES: type I-F CRISPR-associated protein Csy1;Pseudomonas
GCF_001023955	WP_023103132.1	MULTISPECIES: type I-F CRISPR-associated protein Csy1;Pseudomonas
GCF_001023975	WP_023103132.1	MULTISPECIES: type I-F CRISPR-associated protein Csy1;Pseudomonas
GCF_001023985	WP_023103132.1	MULTISPECIES: type I-F CRISPR-associated protein Csy1;Pseudomonas
GCF_001023995	WP_023103132.1	MULTISPECIES: type I-F CRISPR-associated protein Csy1;Pseudomonas
GCF_001024035	WP_023103132.1	MULTISPECIES: type I-F CRISPR-associated protein Csy1;Pseudomonas
GCF_001024055	WP_023103132.1	MULTISPECIES: type I-F CRISPR-associated protein Csy1;Pseudomonas
GCF_001024065	WP_023103132.1	MULTISPECIES: type I-F CRISPR-associated protein Csy1;Pseudomonas
GCF_001024075	WP_023103132.1	MULTISPECIES: type I-F CRISPR-associated protein Csy1;Pseudomonas
GCF_001024115	WP_023103132.1	MULTISPECIES: type I-F CRISPR-associated protein Csy1;Pseudomonas
GCF_001024125	WP_023103132.1	MULTISPECIES: type I-F CRISPR-associated protein Csy1;Pseudomonas
GCF_001024135	WP_023103132.1	MULTISPECIES: type I-F CRISPR-associated protein Csy1;Pseudomonas
GCF_001024145	WP_023103132.1	MULTISPECIES: type I-F CRISPR-associated protein Csy1;Pseudomonas
GCF_001024195	WP_023103132.1	MULTISPECIES: type I-F CRISPR-associated protein Csy1;Pseudomonas
GCF_001024205	WP_023103132.1	MULTISPECIES: type I-F CRISPR-associated protein Csy1;Pseudomonas
GCF_001024215	WP_023103132.1	MULTISPECIES: type I-F CRISPR-associated protein Csy1;Pseudomonas
GCF_001024235	WP_023103132.1	MULTISPECIES: type I-F CRISPR-associated protein Csy1;Pseudomonas
GCF_001024275	WP_023103132.1	MULTISPECIES: type I-F CRISPR-associated protein Csy1;Pseudomonas
GCF_001024285	WP_023103132.1	MULTISPECIES: type I-F CRISPR-associated protein Csy1;Pseudomonas
GCF_001024305	WP_023103132.1	MULTISPECIES: type I-F CRISPR-associated protein Csy1;Pseudomonas
GCF_001024325	WP_023103132.1	MULTISPECIES: type I-F CRISPR-associated protein Csy1;Pseudomonas
GCF_001024355	WP_023103132.1	MULTISPECIES: type I-F CRISPR-associated protein Csy1;Pseudomonas
GCF_001024365	WP_023103132.1	MULTISPECIES: type I-F CRISPR-associated protein Csy1;Pseudomonas
GCF_001024375	WP_023103132.1	MULTISPECIES: type I-F CRISPR-associated protein Csy1;Pseudomonas
GCF_001024395	WP_023103132.1	MULTISPECIES: type I-F CRISPR-associated protein Csy1;Pseudomonas
GCF_001024435	WP_023103132.1	MULTISPECIES: type I-F CRISPR-associated protein Csy1;Pseudomonas
GCF_001024445	WP_023103132.1	MULTISPECIES: type I-F CRISPR-associated protein Csy1;Pseudomonas
GCF_001024455	WP_023103132.1	MULTISPECIES: type I-F CRISPR-associated protein Csy1;Pseudomonas
GCF_001024495	WP_023103132.1	MULTISPECIES: type I-F CRISPR-associated protein Csy1;Pseudomonas
GCF_001024515	WP_023103132.1	MULTISPECIES: type I-F CRISPR-associated protein Csy1;Pseudomonas
GCF_001024535	WP_023103132.1	MULTISPECIES: type I-F CRISPR-associated protein Csy1;Pseudomonas
GCF_001024545	WP_023103132.1	MULTISPECIES: type I-F CRISPR-associated protein Csy1;Pseudomonas
GCF_001024565	WP_023103132.1	MULTISPECIES: type I-F CRISPR-associated protein Csy1;Pseudomonas
GCF_001024585	WP_023103132.1	MULTISPECIES: type I-F CRISPR-associated protein Csy1;Pseudomonas
GCF_001024615	WP_023103132.1	MULTISPECIES: type I-F CRISPR-associated protein Csy1;Pseudomonas
GCF_001024635	WP_023103132.1	MULTISPECIES: type I-F CRISPR-associated protein Csy1;Pseudomonas
GCF_001024645	WP_023103132.1	MULTISPECIES: type I-F CRISPR-associated protein Csy1;Pseudomonas
GCF_001024655	WP_023103132.1	MULTISPECIES: type I-F CRISPR-associated protein Csy1;Pseudomonas
GCF_001024695	WP_023103132.1	MULTISPECIES: type I-F CRISPR-associated protein Csy1;Pseudomonas
GCF_001024715	WP_023103132.1	MULTISPECIES: type I-F CRISPR-associated protein Csy1;Pseudomonas
GCF_001024725	WP_023103132.1	MULTISPECIES: type I-F CRISPR-associated protein Csy1;Pseudomonas
GCF_001024765	WP_023103132.1	MULTISPECIES: type I-F CRISPR-associated protein Csy1;Pseudomonas
GCF_001024775	WP_023103132.1	MULTISPECIES: type I-F CRISPR-associated protein Csy1;Pseudomonas
GCF_001024805	WP_023103132.1	MULTISPECIES: type I-F CRISPR-associated protein Csy1;Pseudomonas
GCF_001024835	WP_023103132.1	MULTISPECIES: type I-F CRISPR-associated protein Csy1;Pseudomonas
GCF_001024845	WP_023103132.1	MULTISPECIES: type I-F CRISPR-associated protein Csy1;Pseudomonas
GCF_001024855	WP_023103132.1	MULTISPECIES: type I-F CRISPR-associated protein Csy1;Pseudomonas
GCF_001024875	WP_023103132.1	MULTISPECIES: type I-F CRISPR-associated protein Csy1;Pseudomonas
GCF_001024915	WP_023103132.1	MULTISPECIES: type I-F CRISPR-associated protein Csy1;Pseudomonas
GCF_001024925	WP_023103132.1	MULTISPECIES: type I-F CRISPR-associated protein Csy1;Pseudomonas
GCF_001024945	WP_023103132.1	MULTISPECIES: type I-F CRISPR-associated protein Csy1;Pseudomonas
GCF_001024955	WP_023103132.1	MULTISPECIES: type I-F CRISPR-associated protein Csy1;Pseudomonas
GCF_001024995	WP_023103132.1	MULTISPECIES: type I-F CRISPR-associated protein Csy1;Pseudomonas
GCF_001034665	WP_023103132.1	MULTISPECIES: type I-F CRISPR-associated protein Csy1;Pseudomonas
GCF_001034675	WP_023103132.1	MULTISPECIES: type I-F CRISPR-associated protein Csy1;Pseudomonas
GCF_001034685	WP_023103132.1	MULTISPECIES: type I-F CRISPR-associated protein Csy1;Pseudomonas
GCF_001034745	WP_023103132.1	MULTISPECIES: type I-F CRISPR-associated protein Csy1;Pseudomonas
GCF_001034755	WP_023103132.1	MULTISPECIES: type I-F CRISPR-associated protein Csy1;Pseudomonas
GCF_001034765	WP_023103132.1	MULTISPECIES: type I-F CRISPR-associated protein Csy1;Pseudomonas
GCF_001034785	WP_023103132.1	MULTISPECIES: type I-F CRISPR-associated protein Csy1;Pseudomonas
GCF_001034825	WP_023103132.1	MULTISPECIES: type I-F CRISPR-associated protein Csy1;Pseudomonas
GCF_001034835	WP_023103132.1	MULTISPECIES: type I-F CRISPR-associated protein Csy1;Pseudomonas
GCF_001034855	WP_023103132.1	MULTISPECIES: type I-F CRISPR-associated protein Csy1;Pseudomonas
GCF_001034875	WP_023103132.1	MULTISPECIES: type I-F CRISPR-associated protein Csy1;Pseudomonas
GCF_001034905	WP_023103132.1	MULTISPECIES: type I-F CRISPR-associated protein Csy1;Pseudomonas
GCF_001034945	WP_023103132.1	MULTISPECIES: type I-F CRISPR-associated protein Csy1;Pseudomonas
GCF_001034955	WP_023103132.1	MULTISPECIES: type I-F CRISPR-associated protein Csy1;Pseudomonas
GCF_001034985	WP_023103132.1	MULTISPECIES: type I-F CRISPR-associated protein Csy1;Pseudomonas
GCF_001035005	WP_023103132.1	MULTISPECIES: type I-F CRISPR-associated protein Csy1;Pseudomonas
GCF_001035025	WP_023103132.1	MULTISPECIES: type I-F CRISPR-associated protein Csy1;Pseudomonas
GCF_001035035	WP_023103132.1	MULTISPECIES: type I-F CRISPR-associated protein Csy1;Pseudomonas
GCF_001035065	WP_023103132.1	MULTISPECIES: type I-F CRISPR-associated protein Csy1;Pseudomonas
GCF_001035075	WP_023103132.1	MULTISPECIES: type I-F CRISPR-associated protein Csy1;Pseudomonas
GCF_001035105	WP_023103132.1	MULTISPECIES: type I-F CRISPR-associated protein Csy1;Pseudomonas
GCF_001035115	WP_023103132.1	MULTISPECIES: type I-F CRISPR-associated protein Csy1;Pseudomonas
GCF_001035145	WP_023103132.1	MULTISPECIES: type I-F CRISPR-associated protein Csy1;Pseudomonas
GCF_001035155	WP_023103132.1	MULTISPECIES: type I-F CRISPR-associated protein Csy1;Pseudomonas
GCF_001035175	WP_023103132.1	MULTISPECIES: type I-F CRISPR-associated protein Csy1;Pseudomonas
GCF_001035205	WP_023103132.1	MULTISPECIES: type I-F CRISPR-associated protein Csy1;Pseudomonas
GCF_001035225	WP_023103132.1	MULTISPECIES: type I-F CRISPR-associated protein Csy1;Pseudomonas
GCF_001035235	WP_023103132.1	MULTISPECIES: type I-F CRISPR-associated protein Csy1;Pseudomonas
GCF_001035245	WP_023103132.1	MULTISPECIES: type I-F CRISPR-associated protein Csy1;Pseudomonas
GCF_001035285	WP_023103132.1	MULTISPECIES: type I-F CRISPR-associated protein Csy1;Pseudomonas
GCF_001035305	WP_023103132.1	MULTISPECIES: type I-F CRISPR-associated protein Csy1;Pseudomonas
GCF_001035315	WP_023103132.1	MULTISPECIES: type I-F CRISPR-associated protein Csy1;Pseudomonas
GCF_001035325	WP_023103132.1	MULTISPECIES: type I-F CRISPR-associated protein Csy1;Pseudomonas
GCF_001035365	WP_023103132.1	MULTISPECIES: type I-F CRISPR-associated protein Csy1;Pseudomonas
GCF_001035385	WP_023103132.1	MULTISPECIES: type I-F CRISPR-associated protein Csy1;Pseudomonas
GCF_001035395	WP_023103132.1	MULTISPECIES: type I-F CRISPR-associated protein Csy1;Pseudomonas
GCF_001035415	WP_023103132.1	MULTISPECIES: type I-F CRISPR-associated protein Csy1;Pseudomonas
GCF_001035445	WP_023103132.1	MULTISPECIES: type I-F CRISPR-associated protein Csy1;Pseudomonas
GCF_001035465	WP_023103132.1	MULTISPECIES: type I-F CRISPR-associated protein Csy1;Pseudomonas
GCF_001035485	WP_023103132.1	MULTISPECIES: type I-F CRISPR-associated protein Csy1;Pseudomonas
GCF_001035495	WP_023103132.1	MULTISPECIES: type I-F CRISPR-associated protein Csy1;Pseudomonas
GCF_001035525	WP_023103132.1	MULTISPECIES: type I-F CRISPR-associated protein Csy1;Pseudomonas
GCF_001035535	WP_023103132.1	MULTISPECIES: type I-F CRISPR-associated protein Csy1;Pseudomonas
GCF_001035565	WP_023103132.1	MULTISPECIES: type I-F CRISPR-associated protein Csy1;Pseudomonas
GCF_001035575	WP_023103132.1	MULTISPECIES: type I-F CRISPR-associated protein Csy1;Pseudomonas
GCF_001035605	WP_023103132.1	MULTISPECIES: type I-F CRISPR-associated protein Csy1;Pseudomonas
GCF_001035625	WP_023103132.1	MULTISPECIES: type I-F CRISPR-associated protein Csy1;Pseudomonas
GCF_001035635	WP_023103132.1	MULTISPECIES: type I-F CRISPR-associated protein Csy1;Pseudomonas
GCF_001035645	WP_023103132.1	MULTISPECIES: type I-F CRISPR-associated protein Csy1;Pseudomonas
GCF_001035685	WP_023103132.1	MULTISPECIES: type I-F CRISPR-associated protein Csy1;Pseudomonas
GCF_001035705	WP_023103132.1	MULTISPECIES: type I-F CRISPR-associated protein Csy1;Pseudomonas
GCF_001035715	WP_023103132.1	MULTISPECIES: type I-F CRISPR-associated protein Csy1;Pseudomonas
GCF_001035725	WP_023103132.1	MULTISPECIES: type I-F CRISPR-associated protein Csy1;Pseudomonas
GCF_001035765	WP_023103132.1	MULTISPECIES: type I-F CRISPR-associated protein Csy1;Pseudomonas
GCF_001035785	WP_023103132.1	MULTISPECIES: type I-F CRISPR-associated protein Csy1;Pseudomonas
GCF_001035795	WP_023103132.1	MULTISPECIES: type I-F CRISPR-associated protein Csy1;Pseudomonas
GCF_001035805	WP_023103132.1	MULTISPECIES: type I-F CRISPR-associated protein Csy1;Pseudomonas
GCF_001035845	WP_023103132.1	MULTISPECIES: type I-F CRISPR-associated protein Csy1;Pseudomonas
GCF_001035865	WP_023103132.1	MULTISPECIES: type I-F CRISPR-associated protein Csy1;Pseudomonas
GCF_001035875	WP_023103132.1	MULTISPECIES: type I-F CRISPR-associated protein Csy1;Pseudomonas
GCF_001035885	WP_023103132.1	MULTISPECIES: type I-F CRISPR-associated protein Csy1;Pseudomonas
GCF_001035925	WP_023103132.1	MULTISPECIES: type I-F CRISPR-associated protein Csy1;Pseudomonas
GCF_001035945	WP_023103132.1	MULTISPECIES: type I-F CRISPR-associated protein Csy1;Pseudomonas
GCF_001035955	WP_023103132.1	MULTISPECIES: type I-F CRISPR-associated protein Csy1;Pseudomonas
GCF_001035975	WP_023103132.1	MULTISPECIES: type I-F CRISPR-associated protein Csy1;Pseudomonas
GCF_001036005	WP_023103132.1	MULTISPECIES: type I-F CRISPR-associated protein Csy1;Pseudomonas
GCF_001036025	WP_023103132.1	MULTISPECIES: type I-F CRISPR-associated protein Csy1;Pseudomonas
GCF_001036035	WP_023103132.1	MULTISPECIES: type I-F CRISPR-associated protein Csy1;Pseudomonas
GCF_001036065	WP_023103132.1	MULTISPECIES: type I-F CRISPR-associated protein Csy1;Pseudomonas
GCF_001036105	WP_023103132.1	MULTISPECIES: type I-F CRISPR-associated protein Csy1;Pseudomonas
GCF_001036115	WP_023103132.1	MULTISPECIES: type I-F CRISPR-associated protein Csy1;Pseudomonas
GCF_001036145	WP_023103132.1	MULTISPECIES: type I-F CRISPR-associated protein Csy1;Pseudomonas
GCF_001036155	WP_023103132.1	MULTISPECIES: type I-F CRISPR-associated protein Csy1;Pseudomonas
GCF_001036185	WP_023103132.1	MULTISPECIES: type I-F CRISPR-associated protein Csy1;Pseudomonas
GCF_001036195	WP_023103132.1	MULTISPECIES: type I-F CRISPR-associated protein Csy1;Pseudomonas
GCF_001036225	WP_023103132.1	MULTISPECIES: type I-F CRISPR-associated protein Csy1;Pseudomonas
GCF_001036235	WP_023103132.1	MULTISPECIES: type I-F CRISPR-associated protein Csy1;Pseudomonas
GCF_001036255	WP_023103132.1	MULTISPECIES: type I-F CRISPR-associated protein Csy1;Pseudomonas
GCF_001036265	WP_023103132.1	MULTISPECIES: type I-F CRISPR-associated protein Csy1;Pseudomonas
GCF_001036305	WP_023103132.1	MULTISPECIES: type I-F CRISPR-associated protein Csy1;Pseudomonas
GCF_001036335	WP_023103132.1	MULTISPECIES: type I-F CRISPR-associated protein Csy1;Pseudomonas
GCF_001036355	WP_023103132.1	MULTISPECIES: type I-F CRISPR-associated protein Csy1;Pseudomonas
GCF_001036385	WP_023103132.1	MULTISPECIES: type I-F CRISPR-associated protein Csy1;Pseudomonas
GCF_001036405	WP_023103132.1	MULTISPECIES: type I-F CRISPR-associated protein Csy1;Pseudomonas
GCF_001036415	WP_023103132.1	MULTISPECIES: type I-F CRISPR-associated protein Csy1;Pseudomonas
GCF_001036425	WP_023103132.1	MULTISPECIES: type I-F CRISPR-associated protein Csy1;Pseudomonas
GCF_001036465	WP_023103132.1	MULTISPECIES: type I-F CRISPR-associated protein Csy1;Pseudomonas
GCF_001036485	WP_023103132.1	MULTISPECIES: type I-F CRISPR-associated protein Csy1;Pseudomonas
GCF_001036495	WP_023103132.1	MULTISPECIES: type I-F CRISPR-associated protein Csy1;Pseudomonas
GCF_001036505	WP_023103132.1	MULTISPECIES: type I-F CRISPR-associated protein Csy1;Pseudomonas
GCF_001036545	WP_023103132.1	MULTISPECIES: type I-F CRISPR-associated protein Csy1;Pseudomonas
GCF_001036565	WP_023103132.1	MULTISPECIES: type I-F CRISPR-associated protein Csy1;Pseudomonas
GCF_001036575	WP_023103132.1	MULTISPECIES: type I-F CRISPR-associated protein Csy1;Pseudomonas
GCF_001036585	WP_023103132.1	MULTISPECIES: type I-F CRISPR-associated protein Csy1;Pseudomonas
GCF_001036605	WP_023103132.1	MULTISPECIES: type I-F CRISPR-associated protein Csy1;Pseudomonas
GCF_001036645	WP_023103132.1	MULTISPECIES: type I-F CRISPR-associated protein Csy1;Pseudomonas
GCF_001036655	WP_023103132.1	MULTISPECIES: type I-F CRISPR-associated protein Csy1;Pseudomonas
GCF_001036675	WP_023103132.1	MULTISPECIES: type I-F CRISPR-associated protein Csy1;Pseudomonas
GCF_001036685	WP_023103132.1	MULTISPECIES: type I-F CRISPR-associated protein Csy1;Pseudomonas
GCF_001036725	WP_023103132.1	MULTISPECIES: type I-F CRISPR-associated protein Csy1;Pseudomonas
GCF_001036735	WP_023103132.1	MULTISPECIES: type I-F CRISPR-associated protein Csy1;Pseudomonas
GCF_001036765	WP_023103132.1	MULTISPECIES: type I-F CRISPR-associated protein Csy1;Pseudomonas
GCF_001036775	WP_023103132.1	MULTISPECIES: type I-F CRISPR-associated protein Csy1;Pseudomonas
GCF_001036805	WP_023103132.1	MULTISPECIES: type I-F CRISPR-associated protein Csy1;Pseudomonas
GCF_001036815	WP_023103132.1	MULTISPECIES: type I-F CRISPR-associated protein Csy1;Pseudomonas
GCF_001036825	WP_023103132.1	MULTISPECIES: type I-F CRISPR-associated protein Csy1;Pseudomonas
GCF_001036835	WP_023103132.1	MULTISPECIES: type I-F CRISPR-associated protein Csy1;Pseudomonas
GCF_001036885	WP_023103132.1	MULTISPECIES: type I-F CRISPR-associated protein Csy1;Pseudomonas
GCF_001036895	WP_023103132.1	MULTISPECIES: type I-F CRISPR-associated protein Csy1;Pseudomonas
GCF_001036905	WP_023103132.1	MULTISPECIES: type I-F CRISPR-associated protein Csy1;Pseudomonas
GCF_001036915	WP_023103132.1	MULTISPECIES: type I-F CRISPR-associated protein Csy1;Pseudomonas
GCF_001036965	WP_023103132.1	MULTISPECIES: type I-F CRISPR-associated protein Csy1;Pseudomonas
GCF_001036975	WP_023103132.1	MULTISPECIES: type I-F CRISPR-associated protein Csy1;Pseudomonas
GCF_001036985	WP_023103132.1	MULTISPECIES: type I-F CRISPR-associated protein Csy1;Pseudomonas
GCF_001037025	WP_023103132.1	MULTISPECIES: type I-F CRISPR-associated protein Csy1;Pseudomonas
GCF_001037045	WP_023103132.1	MULTISPECIES: type I-F CRISPR-associated protein Csy1;Pseudomonas
GCF_001037055	WP_023103132.1	MULTISPECIES: type I-F CRISPR-associated protein Csy1;Pseudomonas
GCF_001037065	WP_023103132.1	MULTISPECIES: type I-F CRISPR-associated protein Csy1;Pseudomonas
GCF_001037105	WP_023103132.1	MULTISPECIES: type I-F CRISPR-associated protein Csy1;Pseudomonas
GCF_001037165	WP_023103132.1	MULTISPECIES: type I-F CRISPR-associated protein Csy1;Pseudomonas
GCF_001037185	WP_023103132.1	MULTISPECIES: type I-F CRISPR-associated protein Csy1;Pseudomonas
GCF_001037195	WP_023103132.1	MULTISPECIES: type I-F CRISPR-associated protein Csy1;Pseudomonas
GCF_001037225	WP_023103132.1	MULTISPECIES: type I-F CRISPR-associated protein Csy1;Pseudomonas
GCF_001037235	WP_023103132.1	MULTISPECIES: type I-F CRISPR-associated protein Csy1;Pseudomonas
GCF_001037265	WP_023103132.1	MULTISPECIES: type I-F CRISPR-associated protein Csy1;Pseudomonas
GCF_001037275	WP_023103132.1	MULTISPECIES: type I-F CRISPR-associated protein Csy1;Pseudomonas
GCF_001037305	WP_023103132.1	MULTISPECIES: type I-F CRISPR-associated protein Csy1;Pseudomonas
GCF_001037315	WP_023103132.1	MULTISPECIES: type I-F CRISPR-associated protein Csy1;Pseudomonas
GCF_001037345	WP_023103132.1	MULTISPECIES: type I-F CRISPR-associated protein Csy1;Pseudomonas
GCF_001037355	WP_023103132.1	MULTISPECIES: type I-F CRISPR-associated protein Csy1;Pseudomonas
GCF_001037385	WP_023103132.1	MULTISPECIES: type I-F CRISPR-associated protein Csy1;Pseudomonas
GCF_001037395	WP_023103132.1	MULTISPECIES: type I-F CRISPR-associated protein Csy1;Pseudomonas
GCF_001039325	WP_023103132.1	MULTISPECIES: type I-F CRISPR-associated protein Csy1;Pseudomonas
GCF_001042925	WP_004343803.1	MULTISPECIES: type I-F CRISPR-associated protein Csy1;Pseudomonas
GCF_001060735	WP_023087478.1	MULTISPECIES: type I-F CRISPR-associated protein Csy1;Pseudomonas
GCF_001061475	WP_004343803.1	MULTISPECIES: type I-F CRISPR-associated protein Csy1;Pseudomonas
GCF_001061585	WP_003139224.1	MULTISPECIES: type I-F CRISPR-associated protein Csy1;Pseudomonas
GCF_001062565	WP_023087478.1	MULTISPECIES: type I-F CRISPR-associated protein Csy1;Pseudomonas
GCF_001063005	WP_023103132.1	MULTISPECIES: type I-F CRISPR-associated protein Csy1;Pseudomonas
GCF_001064905	WP_023087478.1	MULTISPECIES: type I-F CRISPR-associated protein Csy1;Pseudomonas
GCF_001065515	WP_033946188.1	MULTISPECIES: type I-F CRISPR-associated protein Csy1;Pseudomonas
GCF_001066185	WP_049233520.1	type I-F CRISPR-associated protein Csy1, partial;Pseudomonas aeruginosa
GCF_001067395	WP_023103132.1	MULTISPECIES: type I-F CRISPR-associated protein Csy1;Pseudomonas
GCF_001067795	WP_023103132.1	MULTISPECIES: type I-F CRISPR-associated protein Csy1;Pseudomonas
GCF_001067875	WP_023087478.1	MULTISPECIES: type I-F CRISPR-associated protein Csy1;Pseudomonas
GCF_001068115	WP_023103132.1	MULTISPECIES: type I-F CRISPR-associated protein Csy1;Pseudomonas
GCF_001068375	WP_023103132.1	MULTISPECIES: type I-F CRISPR-associated protein Csy1;Pseudomonas
GCF_001076545	WP_003139224.1	MULTISPECIES: type I-F CRISPR-associated protein Csy1;Pseudomonas
GCF_001076855	WP_023087478.1	MULTISPECIES: type I-F CRISPR-associated protein Csy1;Pseudomonas
GCF_001086755	WP_014602882.1	MULTISPECIES: type I-F CRISPR-associated protein Csy1;Pseudomonas
GCF_001295275	WP_003162917.1	type I-F CRISPR-associated protein Csy1;Pseudomonas aeruginosa
GCF_001373595	WP_003139224.1	MULTISPECIES: type I-F CRISPR-associated protein Csy1;Pseudomonas
GCF_001373615	WP_003139224.1	MULTISPECIES: type I-F CRISPR-associated protein Csy1;Pseudomonas
GCF_001373635	WP_003139224.1	MULTISPECIES: type I-F CRISPR-associated protein Csy1;Pseudomonas
GCF_001373655	WP_003139224.1	MULTISPECIES: type I-F CRISPR-associated protein Csy1;Pseudomonas
GCF_001373675	WP_003139224.1	MULTISPECIES: type I-F CRISPR-associated protein Csy1;Pseudomonas
GCF_001373695	WP_003139224.1	MULTISPECIES: type I-F CRISPR-associated protein Csy1;Pseudomonas
GCF_001373715	WP_003139224.1	MULTISPECIES: type I-F CRISPR-associated protein Csy1;Pseudomonas
GCF_001373735	WP_003139224.1	MULTISPECIES: type I-F CRISPR-associated protein Csy1;Pseudomonas
GCF_001373755	WP_003139224.1	MULTISPECIES: type I-F CRISPR-associated protein Csy1;Pseudomonas
GCF_001373775	WP_003139224.1	MULTISPECIES: type I-F CRISPR-associated protein Csy1;Pseudomonas
GCF_001373795	WP_003139224.1	MULTISPECIES: type I-F CRISPR-associated protein Csy1;Pseudomonas
GCF_001373815	WP_003139224.1	MULTISPECIES: type I-F CRISPR-associated protein Csy1;Pseudomonas
GCF_001373835	WP_003139224.1	MULTISPECIES: type I-F CRISPR-associated protein Csy1;Pseudomonas
GCF_001373855	WP_003139224.1	MULTISPECIES: type I-F CRISPR-associated protein Csy1;Pseudomonas
GCF_001373875	WP_003139224.1	MULTISPECIES: type I-F CRISPR-associated protein Csy1;Pseudomonas
GCF_001373895	WP_003139224.1	MULTISPECIES: type I-F CRISPR-associated protein Csy1;Pseudomonas
GCF_001373915	WP_003139224.1	MULTISPECIES: type I-F CRISPR-associated protein Csy1;Pseudomonas
GCF_001373935	WP_003139224.1	MULTISPECIES: type I-F CRISPR-associated protein Csy1;Pseudomonas
GCF_001373955	WP_003139224.1	MULTISPECIES: type I-F CRISPR-associated protein Csy1;Pseudomonas
GCF_001373975	WP_003139224.1	MULTISPECIES: type I-F CRISPR-associated protein Csy1;Pseudomonas
GCF_001373995	WP_003139224.1	MULTISPECIES: type I-F CRISPR-associated protein Csy1;Pseudomonas
GCF_001374015	WP_003139224.1	MULTISPECIES: type I-F CRISPR-associated protein Csy1;Pseudomonas
GCF_001374195	WP_057381967.1	type I-F CRISPR-associated protein Csy1;Pseudomonas aeruginosa
GCF_001374295	WP_004343803.1	MULTISPECIES: type I-F CRISPR-associated protein Csy1;Pseudomonas
GCF_001374315	WP_021205340.1	MULTISPECIES: type I-F CRISPR-associated protein Csy1;Pseudomonas
GCF_001374335	WP_004343803.1	MULTISPECIES: type I-F CRISPR-associated protein Csy1;Pseudomonas
GCF_001374395	WP_004343803.1	MULTISPECIES: type I-F CRISPR-associated protein Csy1;Pseudomonas
GCF_001374415	WP_003139224.1	MULTISPECIES: type I-F CRISPR-associated protein Csy1;Pseudomonas
GCF_001374435	WP_003139224.1	MULTISPECIES: type I-F CRISPR-associated protein Csy1;Pseudomonas
GCF_001374455	WP_003139224.1	MULTISPECIES: type I-F CRISPR-associated protein Csy1;Pseudomonas
GCF_001374475	WP_003139224.1	MULTISPECIES: type I-F CRISPR-associated protein Csy1;Pseudomonas
GCF_001374495	WP_003139224.1	MULTISPECIES: type I-F CRISPR-associated protein Csy1;Pseudomonas
GCF_001374515	WP_003139224.1	MULTISPECIES: type I-F CRISPR-associated protein Csy1;Pseudomonas
GCF_001374535	WP_003139224.1	MULTISPECIES: type I-F CRISPR-associated protein Csy1;Pseudomonas
GCF_001374555	WP_003139224.1	MULTISPECIES: type I-F CRISPR-associated protein Csy1;Pseudomonas
GCF_001374575	WP_003139224.1	MULTISPECIES: type I-F CRISPR-associated protein Csy1;Pseudomonas
GCF_001374595	WP_003139224.1	MULTISPECIES: type I-F CRISPR-associated protein Csy1;Pseudomonas
GCF_001374615	WP_003139224.1	MULTISPECIES: type I-F CRISPR-associated protein Csy1;Pseudomonas
GCF_001374635	WP_003139224.1	MULTISPECIES: type I-F CRISPR-associated protein Csy1;Pseudomonas
GCF_001374655	WP_003139224.1	MULTISPECIES: type I-F CRISPR-associated protein Csy1;Pseudomonas
GCF_001374675	WP_003139224.1	MULTISPECIES: type I-F CRISPR-associated protein Csy1;Pseudomonas
GCF_001374695	WP_003139224.1	MULTISPECIES: type I-F CRISPR-associated protein Csy1;Pseudomonas
GCF_001374715	WP_003139224.1	MULTISPECIES: type I-F CRISPR-associated protein Csy1;Pseudomonas
GCF_001374735	WP_003139224.1	MULTISPECIES: type I-F CRISPR-associated protein Csy1;Pseudomonas
GCF_001374755	WP_003139224.1	MULTISPECIES: type I-F CRISPR-associated protein Csy1;Pseudomonas
GCF_001374775	WP_003139224.1	MULTISPECIES: type I-F CRISPR-associated protein Csy1;Pseudomonas
GCF_001374795	WP_003139224.1	MULTISPECIES: type I-F CRISPR-associated protein Csy1;Pseudomonas
GCF_001374815	WP_003139224.1	MULTISPECIES: type I-F CRISPR-associated protein Csy1;Pseudomonas
GCF_001374835	WP_003139224.1	MULTISPECIES: type I-F CRISPR-associated protein Csy1;Pseudomonas
GCF_001374855	WP_003139224.1	MULTISPECIES: type I-F CRISPR-associated protein Csy1;Pseudomonas
GCF_001374875	WP_003139224.1	MULTISPECIES: type I-F CRISPR-associated protein Csy1;Pseudomonas
GCF_001374895	WP_003139224.1	MULTISPECIES: type I-F CRISPR-associated protein Csy1;Pseudomonas
GCF_001374915	WP_003139224.1	MULTISPECIES: type I-F CRISPR-associated protein Csy1;Pseudomonas
GCF_001374935	WP_003139224.1	MULTISPECIES: type I-F CRISPR-associated protein Csy1;Pseudomonas
GCF_001374955	WP_003139224.1	MULTISPECIES: type I-F CRISPR-associated protein Csy1;Pseudomonas
GCF_001374975	WP_003139224.1	MULTISPECIES: type I-F CRISPR-associated protein Csy1;Pseudomonas
GCF_001374995	WP_003139224.1	MULTISPECIES: type I-F CRISPR-associated protein Csy1;Pseudomonas
GCF_001375015	WP_003139224.1	MULTISPECIES: type I-F CRISPR-associated protein Csy1;Pseudomonas
GCF_001375035	WP_003139224.1	MULTISPECIES: type I-F CRISPR-associated protein Csy1;Pseudomonas
GCF_001375055	WP_003139224.1	MULTISPECIES: type I-F CRISPR-associated protein Csy1;Pseudomonas
GCF_001375075	WP_003139224.1	MULTISPECIES: type I-F CRISPR-associated protein Csy1;Pseudomonas
GCF_001375095	WP_003139224.1	MULTISPECIES: type I-F CRISPR-associated protein Csy1;Pseudomonas
GCF_001375115	WP_003139224.1	MULTISPECIES: type I-F CRISPR-associated protein Csy1;Pseudomonas
GCF_001375135	WP_003139224.1	MULTISPECIES: type I-F CRISPR-associated protein Csy1;Pseudomonas
GCF_001375155	WP_003139224.1	MULTISPECIES: type I-F CRISPR-associated protein Csy1;Pseudomonas
GCF_001375175	WP_003139224.1	MULTISPECIES: type I-F CRISPR-associated protein Csy1;Pseudomonas
GCF_001375195	WP_003139224.1	MULTISPECIES: type I-F CRISPR-associated protein Csy1;Pseudomonas
GCF_001375215	WP_003139224.1	MULTISPECIES: type I-F CRISPR-associated protein Csy1;Pseudomonas
GCF_001375235	WP_003139224.1	MULTISPECIES: type I-F CRISPR-associated protein Csy1;Pseudomonas
GCF_001375275	WP_003139224.1	MULTISPECIES: type I-F CRISPR-associated protein Csy1;Pseudomonas
GCF_001375355	WP_003139224.1	MULTISPECIES: type I-F CRISPR-associated protein Csy1;Pseudomonas
GCF_001375375	WP_003139224.1	MULTISPECIES: type I-F CRISPR-associated protein Csy1;Pseudomonas
GCF_001375395	WP_003139224.1	MULTISPECIES: type I-F CRISPR-associated protein Csy1;Pseudomonas
GCF_001375415	WP_003139224.1	MULTISPECIES: type I-F CRISPR-associated protein Csy1;Pseudomonas
GCF_001375435	WP_003139224.1	MULTISPECIES: type I-F CRISPR-associated protein Csy1;Pseudomonas
GCF_001375455	WP_003139224.1	MULTISPECIES: type I-F CRISPR-associated protein Csy1;Pseudomonas
GCF_001375475	WP_003139224.1	MULTISPECIES: type I-F CRISPR-associated protein Csy1;Pseudomonas
GCF_001420185	WP_057383734.1	type I-F CRISPR-associated protein Csy1;Pseudomonas aeruginosa
GCF_001420205	WP_023103132.1	MULTISPECIES: type I-F CRISPR-associated protein Csy1;Pseudomonas
GCF_001420225	WP_004343803.1	MULTISPECIES: type I-F CRISPR-associated protein Csy1;Pseudomonas
GCF_001420525	WP_004343803.1	MULTISPECIES: type I-F CRISPR-associated protein Csy1;Pseudomonas
GCF_001420535	WP_004343803.1	MULTISPECIES: type I-F CRISPR-associated protein Csy1;Pseudomonas
GCF_001444815	WP_004343803.1	MULTISPECIES: type I-F CRISPR-associated protein Csy1;Pseudomonas
GCF_001444835	WP_003139224.1	MULTISPECIES: type I-F CRISPR-associated protein Csy1;Pseudomonas
GCF_001444955	WP_034073989.1	type I-F CRISPR-associated protein Csy1;Pseudomonas aeruginosa
GCF_001445005	WP_003139224.1	MULTISPECIES: type I-F CRISPR-associated protein Csy1;Pseudomonas
GCF_001449155	WP_023103132.1	MULTISPECIES: type I-F CRISPR-associated protein Csy1;Pseudomonas
GCF_001449345	WP_034073989.1	type I-F CRISPR-associated protein Csy1;Pseudomonas aeruginosa
GCF_001449365	WP_034073989.1	type I-F CRISPR-associated protein Csy1;Pseudomonas aeruginosa
GCF_001449505	WP_014602882.1	MULTISPECIES: type I-F CRISPR-associated protein Csy1;Pseudomonas
GCF_001449655	WP_004343803.1	MULTISPECIES: type I-F CRISPR-associated protein Csy1;Pseudomonas
GCF_001449735	WP_004343803.1	MULTISPECIES: type I-F CRISPR-associated protein Csy1;Pseudomonas
GCF_001449785	WP_004343803.1	MULTISPECIES: type I-F CRISPR-associated protein Csy1;Pseudomonas
GCF_001449805	WP_023103132.1	MULTISPECIES: type I-F CRISPR-associated protein Csy1;Pseudomonas
GCF_001449885	WP_029610274.1	type I-F CRISPR-associated protein Csy1;Pseudomonas aeruginosa
GCF_001450065	WP_014602882.1	MULTISPECIES: type I-F CRISPR-associated protein Csy1;Pseudomonas
GCF_001450095	WP_023087478.1	MULTISPECIES: type I-F CRISPR-associated protein Csy1;Pseudomonas
GCF_001450275	WP_014602882.1	MULTISPECIES: type I-F CRISPR-associated protein Csy1;Pseudomonas
GCF_001450325	WP_023103132.1	MULTISPECIES: type I-F CRISPR-associated protein Csy1;Pseudomonas
GCF_001450355	WP_058162908.1	type I-F CRISPR-associated protein Csy1;Pseudomonas aeruginosa
GCF_001450405	WP_058151550.1	type I-F CRISPR-associated protein Csy1;Pseudomonas aeruginosa
GCF_001450435	WP_034073989.1	type I-F CRISPR-associated protein Csy1;Pseudomonas aeruginosa
GCF_001450865	WP_058156381.1	type I-F CRISPR-associated protein Csy1;Pseudomonas aeruginosa
GCF_001450875	WP_023087478.1	MULTISPECIES: type I-F CRISPR-associated protein Csy1;Pseudomonas
GCF_001451145	WP_003139224.1	MULTISPECIES: type I-F CRISPR-associated protein Csy1;Pseudomonas
GCF_001451165	WP_014833996.1	MULTISPECIES: type I-F CRISPR-associated protein Csy1;Pseudomonas
GCF_001451175	WP_004343803.1	MULTISPECIES: type I-F CRISPR-associated protein Csy1;Pseudomonas
GCF_001451225	WP_014602882.1	MULTISPECIES: type I-F CRISPR-associated protein Csy1;Pseudomonas
GCF_001451295	WP_003139224.1	MULTISPECIES: type I-F CRISPR-associated protein Csy1;Pseudomonas
GCF_001451325	WP_004343803.1	MULTISPECIES: type I-F CRISPR-associated protein Csy1;Pseudomonas
GCF_001451335	WP_004343803.1	MULTISPECIES: type I-F CRISPR-associated protein Csy1;Pseudomonas
GCF_001451375	WP_004343803.1	MULTISPECIES: type I-F CRISPR-associated protein Csy1;Pseudomonas
GCF_001451575	WP_014602882.1	MULTISPECIES: type I-F CRISPR-associated protein Csy1;Pseudomonas
GCF_001451655	WP_004343803.1	MULTISPECIES: type I-F CRISPR-associated protein Csy1;Pseudomonas
GCF_001451705	WP_023091296.1	type I-F CRISPR-associated protein Csy1;Pseudomonas aeruginosa
GCF_001451865	WP_004343803.1	MULTISPECIES: type I-F CRISPR-associated protein Csy1;Pseudomonas
GCF_001451905	WP_023087478.1	MULTISPECIES: type I-F CRISPR-associated protein Csy1;Pseudomonas
GCF_001451945	WP_058162908.1	type I-F CRISPR-associated protein Csy1;Pseudomonas aeruginosa
GCF_001452075	WP_023103132.1	MULTISPECIES: type I-F CRISPR-associated protein Csy1;Pseudomonas
GCF_001452215	WP_003139224.1	MULTISPECIES: type I-F CRISPR-associated protein Csy1;Pseudomonas
GCF_001452335	WP_023103132.1	MULTISPECIES: type I-F CRISPR-associated protein Csy1;Pseudomonas
GCF_001452755	WP_004343803.1	MULTISPECIES: type I-F CRISPR-associated protein Csy1;Pseudomonas
GCF_001452825	WP_031686740.1	type I-F CRISPR-associated protein Csy1;Pseudomonas aeruginosa
GCF_001452905	WP_023087478.1	MULTISPECIES: type I-F CRISPR-associated protein Csy1;Pseudomonas
GCF_001453065	WP_023087478.1	MULTISPECIES: type I-F CRISPR-associated protein Csy1;Pseudomonas
GCF_001453075	WP_033946188.1	MULTISPECIES: type I-F CRISPR-associated protein Csy1;Pseudomonas
GCF_001453145	WP_058178897.1	type I-F CRISPR-associated protein Csy1;Pseudomonas aeruginosa
GCF_001453185	WP_033993612.1	type I-F CRISPR-associated protein Csy1;Pseudomonas aeruginosa
GCF_001453225	WP_004343803.1	MULTISPECIES: type I-F CRISPR-associated protein Csy1;Pseudomonas
GCF_001453235	WP_023087478.1	MULTISPECIES: type I-F CRISPR-associated protein Csy1;Pseudomonas
GCF_001453285	WP_003139224.1	MULTISPECIES: type I-F CRISPR-associated protein Csy1;Pseudomonas
GCF_001453305	WP_004343803.1	MULTISPECIES: type I-F CRISPR-associated protein Csy1;Pseudomonas
GCF_001453315	WP_004343803.1	MULTISPECIES: type I-F CRISPR-associated protein Csy1;Pseudomonas
GCF_001453405	WP_003139224.1	MULTISPECIES: type I-F CRISPR-associated protein Csy1;Pseudomonas
GCF_001453515	WP_023087478.1	MULTISPECIES: type I-F CRISPR-associated protein Csy1;Pseudomonas
GCF_001453585	WP_004343803.1	MULTISPECIES: type I-F CRISPR-associated protein Csy1;Pseudomonas
GCF_001453645	WP_023087478.1	MULTISPECIES: type I-F CRISPR-associated protein Csy1;Pseudomonas
GCF_001453725	WP_003139224.1	MULTISPECIES: type I-F CRISPR-associated protein Csy1;Pseudomonas
GCF_001453755	WP_004343803.1	MULTISPECIES: type I-F CRISPR-associated protein Csy1;Pseudomonas
GCF_001453775	WP_004343803.1	MULTISPECIES: type I-F CRISPR-associated protein Csy1;Pseudomonas
GCF_001453905	WP_023087478.1	MULTISPECIES: type I-F CRISPR-associated protein Csy1;Pseudomonas
GCF_001453915	WP_057381967.1	type I-F CRISPR-associated protein Csy1;Pseudomonas aeruginosa
GCF_001453985	WP_004343803.1	MULTISPECIES: type I-F CRISPR-associated protein Csy1;Pseudomonas
GCF_001454095	WP_058170033.1	type I-F CRISPR-associated protein Csy1;Pseudomonas aeruginosa
GCF_001454125	WP_004343803.1	MULTISPECIES: type I-F CRISPR-associated protein Csy1;Pseudomonas
GCF_001454145	WP_029610274.1	type I-F CRISPR-associated protein Csy1;Pseudomonas aeruginosa
GCF_001454265	WP_023103132.1	MULTISPECIES: type I-F CRISPR-associated protein Csy1;Pseudomonas
GCF_001454335	WP_058173511.1	type I-F CRISPR-associated protein Csy1;Pseudomonas aeruginosa
GCF_001454385	WP_023100320.1	type I-F CRISPR-associated protein Csy1;Pseudomonas aeruginosa
GCF_001454725	WP_023087478.1	MULTISPECIES: type I-F CRISPR-associated protein Csy1;Pseudomonas
GCF_001471355	WP_004343803.1	MULTISPECIES: type I-F CRISPR-associated protein Csy1;Pseudomonas
GCF_001482875	WP_014602882.1	MULTISPECIES: type I-F CRISPR-associated protein Csy1;Pseudomonas
GCF_001545175	WP_021205340.1	MULTISPECIES: type I-F CRISPR-associated protein Csy1;Pseudomonas
GCF_001545205	WP_021205340.1	MULTISPECIES: type I-F CRISPR-associated protein Csy1;Pseudomonas
GCF_001545255	WP_021205340.1	MULTISPECIES: type I-F CRISPR-associated protein Csy1;Pseudomonas
GCF_001554535	WP_023087478.1	MULTISPECIES: type I-F CRISPR-associated protein Csy1;Pseudomonas
GCF_001554615	WP_023087478.1	MULTISPECIES: type I-F CRISPR-associated protein Csy1;Pseudomonas
GCF_001554625	WP_023087478.1	MULTISPECIES: type I-F CRISPR-associated protein Csy1;Pseudomonas
GCF_001554825	WP_023103132.1	MULTISPECIES: type I-F CRISPR-associated protein Csy1;Pseudomonas
GCF_001554855	WP_023103132.1	MULTISPECIES: type I-F CRISPR-associated protein Csy1;Pseudomonas
GCF_001554875	WP_023103132.1	MULTISPECIES: type I-F CRISPR-associated protein Csy1;Pseudomonas
GCF_001554895	WP_023103132.1	MULTISPECIES: type I-F CRISPR-associated protein Csy1;Pseudomonas
GCF_001554915	WP_061196291.1	type I-F CRISPR-associated protein Csy1;Pseudomonas aeruginosa
GCF_001554935	WP_023103132.1	MULTISPECIES: type I-F CRISPR-associated protein Csy1;Pseudomonas
GCF_001554955	WP_023103132.1	MULTISPECIES: type I-F CRISPR-associated protein Csy1;Pseudomonas
GCF_001554995	WP_023103132.1	MULTISPECIES: type I-F CRISPR-associated protein Csy1;Pseudomonas
GCF_001555145	WP_023087478.1	MULTISPECIES: type I-F CRISPR-associated protein Csy1;Pseudomonas
GCF_001555255	WP_023103132.1	MULTISPECIES: type I-F CRISPR-associated protein Csy1;Pseudomonas
GCF_001555295	WP_061196291.1	type I-F CRISPR-associated protein Csy1;Pseudomonas aeruginosa
GCF_001555325	WP_023103132.1	MULTISPECIES: type I-F CRISPR-associated protein Csy1;Pseudomonas
GCF_001555415	WP_023087478.1	MULTISPECIES: type I-F CRISPR-associated protein Csy1;Pseudomonas
GCF_001555425	WP_023087478.1	MULTISPECIES: type I-F CRISPR-associated protein Csy1;Pseudomonas
GCF_001555455	WP_023087478.1	MULTISPECIES: type I-F CRISPR-associated protein Csy1;Pseudomonas
GCF_001601595	WP_004343803.1	MULTISPECIES: type I-F CRISPR-associated protein Csy1;Pseudomonas
GCF_001601665	WP_004343803.1	MULTISPECIES: type I-F CRISPR-associated protein Csy1;Pseudomonas
GCF_001619935	WP_047106005.1	type I-F CRISPR-associated protein Csy1;Pseudomonas aeruginosa
GCF_001756355	WP_004343803.1	MULTISPECIES: type I-F CRISPR-associated protein Csy1;Pseudomonas
GCF_001756425	WP_043095099.1	type I-F CRISPR-associated protein Csy1;Pseudomonas aeruginosa
GCF_001809935	WP_034071840.1	type I-F CRISPR-associated protein Csy1;Pseudomonas aeruginosa
GCF_001810325	WP_023087478.1	MULTISPECIES: type I-F CRISPR-associated protein Csy1;Pseudomonas
GCF_001810465	WP_070623801.1	type I-F CRISPR-associated protein Csy1;Pseudomonas aeruginosa
GCF_001811215	WP_004343803.1	MULTISPECIES: type I-F CRISPR-associated protein Csy1;Pseudomonas
GCF_001811225	WP_023103132.1	MULTISPECIES: type I-F CRISPR-associated protein Csy1;Pseudomonas
GCF_001812145	WP_009876497.1	type I-F CRISPR-associated protein Csy1;Pseudomonas aeruginosa
GCF_001814745	WP_023103132.1	MULTISPECIES: type I-F CRISPR-associated protein Csy1;Pseudomonas
GCF_001836505	WP_014602882.1	type I-F CRISPR-associated protein Csy1;Pseudomonas aeruginosa
GCF_001836655	WP_004343803.1	MULTISPECIES: type I-F CRISPR-associated protein Csy1;Pseudomonas
GCF_001836665	WP_014602882.1	type I-F CRISPR-associated protein Csy1;Pseudomonas aeruginosa
GCF_001837545	WP_004343803.1	MULTISPECIES: type I-F CRISPR-associated protein Csy1;Pseudomonas
GCF_001837685	WP_004343803.1	MULTISPECIES: type I-F CRISPR-associated protein Csy1;Pseudomonas
GCF_001874795	WP_014602882.1	MULTISPECIES: type I-F CRISPR-associated protein Csy1;Pseudomonas
GCF_001875165	WP_014602882.1	MULTISPECIES: type I-F CRISPR-associated protein Csy1;Pseudomonas
GCF_001875215	WP_029610274.1	type I-F CRISPR-associated protein Csy1;Pseudomonas aeruginosa
GCF_001909445	WP_058162908.1	type I-F CRISPR-associated protein Csy1;Pseudomonas aeruginosa
GCF_001909455	WP_023087478.1	MULTISPECIES: type I-F CRISPR-associated protein Csy1;Pseudomonas
GCF_001909585	WP_033946188.1	MULTISPECIES: type I-F CRISPR-associated protein Csy1;Pseudomonas
GCF_001909655	WP_004343803.1	MULTISPECIES: type I-F CRISPR-associated protein Csy1;Pseudomonas
GCF_001909775	WP_003139224.1	MULTISPECIES: type I-F CRISPR-associated protein Csy1;Pseudomonas
GCF_001910115	WP_033994843.1	type I-F CRISPR-associated protein Csy1;Pseudomonas aeruginosa
GCF_001910265	WP_023103132.1	MULTISPECIES: type I-F CRISPR-associated protein Csy1;Pseudomonas
GCF_001910375	WP_014602882.1	MULTISPECIES: type I-F CRISPR-associated protein Csy1;Pseudomonas
GCF_001937975	WP_004343803.1	MULTISPECIES: type I-F CRISPR-associated protein Csy1;Pseudomonas
GCF_001990285	WP_009876497.1	MULTISPECIES: type I-F CRISPR-associated protein Csy1;Pseudomonas
GCF_001990295	WP_009876497.1	MULTISPECIES: type I-F CRISPR-associated protein Csy1;Pseudomonas
GCF_001990325	WP_004343803.1	MULTISPECIES: type I-F CRISPR-associated protein Csy1;Pseudomonas
GCF_001990335	WP_009876497.1	MULTISPECIES: type I-F CRISPR-associated protein Csy1;Pseudomonas
GCF_001990345	WP_004343803.1	MULTISPECIES: type I-F CRISPR-associated protein Csy1;Pseudomonas
GCF_001990375	WP_009876497.1	MULTISPECIES: type I-F CRISPR-associated protein Csy1;Pseudomonas
GCF_001990525	WP_023087478.1	MULTISPECIES: type I-F CRISPR-associated protein Csy1;Pseudomonas
GCF_002001225	WP_009876497.1	MULTISPECIES: type I-F CRISPR-associated protein Csy1;Pseudomonas
GCF_002001385	WP_009876497.1	MULTISPECIES: type I-F CRISPR-associated protein Csy1;Pseudomonas
GCF_002002365	WP_031686740.1	type I-F CRISPR-associated protein Csy1;Pseudomonas aeruginosa
GCF_002021595	WP_003139224.1	MULTISPECIES: type I-F CRISPR-associated protein Csy1;Pseudomonas
GCF_002021635	WP_004343803.1	MULTISPECIES: type I-F CRISPR-associated protein Csy1;Pseudomonas
GCF_002025515	WP_049321720.1	MULTISPECIES: type I-F CRISPR-associated protein Csy1;Pseudomonas
GCF_002025525	WP_049321720.1	MULTISPECIES: type I-F CRISPR-associated protein Csy1;Pseudomonas
GCF_002025555	WP_049321720.1	MULTISPECIES: type I-F CRISPR-associated protein Csy1;Pseudomonas
GCF_002025565	WP_049321720.1	MULTISPECIES: type I-F CRISPR-associated protein Csy1;Pseudomonas
GCF_002029925	WP_029610274.1	type I-F CRISPR-associated protein Csy1;Pseudomonas aeruginosa
GCF_002088135	WP_004343803.1	MULTISPECIES: type I-F CRISPR-associated protein Csy1;Pseudomonas
GCF_002088165	WP_004343803.1	MULTISPECIES: type I-F CRISPR-associated protein Csy1;Pseudomonas
GCF_002088225	WP_083556355.1	type I-F CRISPR-associated protein Csy1;Pseudomonas aeruginosa
GCF_002135615	WP_004343803.1	MULTISPECIES: type I-F CRISPR-associated protein Csy1;Pseudomonas
GCF_002135625	WP_004343803.1	MULTISPECIES: type I-F CRISPR-associated protein Csy1;Pseudomonas
GCF_002135705	WP_004343803.1	MULTISPECIES: type I-F CRISPR-associated protein Csy1;Pseudomonas
GCF_002135715	WP_004343803.1	MULTISPECIES: type I-F CRISPR-associated protein Csy1;Pseudomonas
GCF_002135765	WP_004343803.1	MULTISPECIES: type I-F CRISPR-associated protein Csy1;Pseudomonas
GCF_002135795	WP_029610274.1	type I-F CRISPR-associated protein Csy1;Pseudomonas aeruginosa
GCF_002135835	WP_004343803.1	MULTISPECIES: type I-F CRISPR-associated protein Csy1;Pseudomonas
GCF_002136195	WP_004343803.1	MULTISPECIES: type I-F CRISPR-associated protein Csy1;Pseudomonas
GCF_002136205	WP_004343803.1	MULTISPECIES: type I-F CRISPR-associated protein Csy1;Pseudomonas
GCF_002136375	WP_004343803.1	MULTISPECIES: type I-F CRISPR-associated protein Csy1;Pseudomonas
GCF_002136495	WP_004343803.1	MULTISPECIES: type I-F CRISPR-associated protein Csy1;Pseudomonas
GCF_002136515	WP_004343803.1	MULTISPECIES: type I-F CRISPR-associated protein Csy1;Pseudomonas
GCF_002154915	WP_009876497.1	MULTISPECIES: type I-F CRISPR-associated protein Csy1;Pseudomonas
GCF_002156655	WP_004343803.1	MULTISPECIES: type I-F CRISPR-associated protein Csy1;Pseudomonas
GCF_002188615	WP_003139224.1	MULTISPECIES: type I-F CRISPR-associated protein Csy1;Pseudomonas
GCF_002188695	WP_004343803.1	MULTISPECIES: type I-F CRISPR-associated protein Csy1;Pseudomonas
GCF_002192765	WP_014602882.1	MULTISPECIES: type I-F CRISPR-associated protein Csy1;Pseudomonas
GCF_002192775	WP_014602882.1	MULTISPECIES: type I-F CRISPR-associated protein Csy1;Pseudomonas
GCF_002193655	WP_003139224.1	MULTISPECIES: type I-F CRISPR-associated protein Csy1;Pseudomonas
GCF_002193745	WP_023103132.1	MULTISPECIES: type I-F CRISPR-associated protein Csy1;Pseudomonas
GCF_002193915	WP_014602882.1	MULTISPECIES: type I-F CRISPR-associated protein Csy1;Pseudomonas
GCF_002194005	WP_088145174.1	type I-F CRISPR-associated protein Csy1;Pseudomonas aeruginosa
GCF_002194095	WP_004343803.1	MULTISPECIES: type I-F CRISPR-associated protein Csy1;Pseudomonas
GCF_002201295	WP_031686740.1	type I-F CRISPR-associated protein Csy1;Pseudomonas aeruginosa
GCF_002201305	WP_031686740.1	type I-F CRISPR-associated protein Csy1;Pseudomonas aeruginosa
GCF_002201385	WP_031686740.1	type I-F CRISPR-associated protein Csy1;Pseudomonas aeruginosa
GCF_002216335	WP_089030754.1	type I-F CRISPR-associated protein Csy1;Pseudomonas aeruginosa
GCF_002216355	WP_004343803.1	MULTISPECIES: type I-F CRISPR-associated protein Csy1;Pseudomonas
GCF_002216505	WP_014602882.1	MULTISPECIES: type I-F CRISPR-associated protein Csy1;Pseudomonas
GCF_002237055	WP_004343803.1	MULTISPECIES: type I-F CRISPR-associated protein Csy1;Pseudomonas
GCF_002237085	WP_004343803.1	MULTISPECIES: type I-F CRISPR-associated protein Csy1;Pseudomonas
GCF_002238215	WP_023103132.1	MULTISPECIES: type I-F CRISPR-associated protein Csy1;Pseudomonas
GCF_002239465	WP_033980045.1	type I-F CRISPR-associated protein Csy1;Pseudomonas aeruginosa
GCF_002239505	WP_004343803.1	MULTISPECIES: type I-F CRISPR-associated protein Csy1;Pseudomonas
GCF_002239565	WP_023103132.1	MULTISPECIES: type I-F CRISPR-associated protein Csy1;Pseudomonas
GCF_002242855	WP_014602882.1	MULTISPECIES: type I-F CRISPR-associated protein Csy1;Pseudomonas
GCF_002263645	WP_003139224.1	MULTISPECIES: type I-F CRISPR-associated protein Csy1;Pseudomonas
GCF_002285195	WP_023103132.1	MULTISPECIES: type I-F CRISPR-associated protein Csy1;Pseudomonas
GCF_002285355	WP_095541116.1	type I-F CRISPR-associated protein Csy1;Pseudomonas aeruginosa
GCF_002285375	WP_004343803.1	MULTISPECIES: type I-F CRISPR-associated protein Csy1;Pseudomonas
GCF_002312055	WP_023087478.1	MULTISPECIES: type I-F CRISPR-associated protein Csy1;Pseudomonas
GCF_002312065	WP_023087478.1	MULTISPECIES: type I-F CRISPR-associated protein Csy1;Pseudomonas
GCF_002312095	WP_023087478.1	MULTISPECIES: type I-F CRISPR-associated protein Csy1;Pseudomonas
GCF_002312235	WP_023087478.1	MULTISPECIES: type I-F CRISPR-associated protein Csy1;Pseudomonas
GCF_002312355	WP_023087478.1	MULTISPECIES: type I-F CRISPR-associated protein Csy1;Pseudomonas
GCF_002312375	WP_023087478.1	MULTISPECIES: type I-F CRISPR-associated protein Csy1;Pseudomonas
GCF_002312385	WP_023087478.1	MULTISPECIES: type I-F CRISPR-associated protein Csy1;Pseudomonas
GCF_002312415	WP_014602882.1	MULTISPECIES: type I-F CRISPR-associated protein Csy1;Pseudomonas
GCF_002312465	WP_023087478.1	MULTISPECIES: type I-F CRISPR-associated protein Csy1;Pseudomonas
GCF_002312535	WP_023103132.1	MULTISPECIES: type I-F CRISPR-associated protein Csy1;Pseudomonas
GCF_002312575	WP_023087478.1	MULTISPECIES: type I-F CRISPR-associated protein Csy1;Pseudomonas
GCF_002312615	WP_043095099.1	type I-F CRISPR-associated protein Csy1;Pseudomonas aeruginosa
GCF_002312695	WP_004343803.1	MULTISPECIES: type I-F CRISPR-associated protein Csy1;Pseudomonas
GCF_002325925	WP_004343803.1	MULTISPECIES: type I-F CRISPR-associated protein Csy1;Pseudomonas
GCF_002325945	WP_003139224.1	MULTISPECIES: type I-F CRISPR-associated protein Csy1;Pseudomonas
GCF_002325965	WP_004343803.1	MULTISPECIES: type I-F CRISPR-associated protein Csy1;Pseudomonas
GCF_002326045	WP_003139224.1	MULTISPECIES: type I-F CRISPR-associated protein Csy1;Pseudomonas
GCF_002326055	WP_003139224.1	MULTISPECIES: type I-F CRISPR-associated protein Csy1;Pseudomonas
GCF_002326085	WP_004343803.1	MULTISPECIES: type I-F CRISPR-associated protein Csy1;Pseudomonas
GCF_002326095	WP_009876497.1	MULTISPECIES: type I-F CRISPR-associated protein Csy1;Pseudomonas
GCF_002326115	WP_004343803.1	MULTISPECIES: type I-F CRISPR-associated protein Csy1;Pseudomonas
GCF_002326125	WP_023103132.1	MULTISPECIES: type I-F CRISPR-associated protein Csy1;Pseudomonas
GCF_002326325	WP_023103132.1	MULTISPECIES: type I-F CRISPR-associated protein Csy1;Pseudomonas
GCF_002326365	WP_004343803.1	MULTISPECIES: type I-F CRISPR-associated protein Csy1;Pseudomonas
GCF_002326505	WP_009876497.1	MULTISPECIES: type I-F CRISPR-associated protein Csy1;Pseudomonas
GCF_002326515	WP_021205340.1	MULTISPECIES: type I-F CRISPR-associated protein Csy1;Pseudomonas
GCF_002326535	WP_023103132.1	MULTISPECIES: type I-F CRISPR-associated protein Csy1;Pseudomonas
GCF_002326595	WP_023087478.1	MULTISPECIES: type I-F CRISPR-associated protein Csy1;Pseudomonas
GCF_002326605	WP_021205340.1	MULTISPECIES: type I-F CRISPR-associated protein Csy1;Pseudomonas
GCF_002326625	WP_004343803.1	MULTISPECIES: type I-F CRISPR-associated protein Csy1;Pseudomonas
GCF_002326665	WP_023103132.1	MULTISPECIES: type I-F CRISPR-associated protein Csy1;Pseudomonas
GCF_002326675	WP_033946188.1	MULTISPECIES: type I-F CRISPR-associated protein Csy1;Pseudomonas
GCF_002326725	WP_004343803.1	MULTISPECIES: type I-F CRISPR-associated protein Csy1;Pseudomonas
GCF_002326745	WP_004343803.1	MULTISPECIES: type I-F CRISPR-associated protein Csy1;Pseudomonas
GCF_002329725	WP_004343803.1	MULTISPECIES: type I-F CRISPR-associated protein Csy1;Pseudomonas
GCF_002329735	WP_004343803.1	MULTISPECIES: type I-F CRISPR-associated protein Csy1;Pseudomonas
GCF_002329865	WP_095541116.1	type I-F CRISPR-associated protein Csy1;Pseudomonas aeruginosa
GCF_002329885	WP_095541116.1	type I-F CRISPR-associated protein Csy1;Pseudomonas aeruginosa
GCF_002329905	WP_095541116.1	type I-F CRISPR-associated protein Csy1;Pseudomonas aeruginosa
GCF_002330015	WP_095541116.1	type I-F CRISPR-associated protein Csy1;Pseudomonas aeruginosa
GCF_002330045	WP_095541116.1	type I-F CRISPR-associated protein Csy1;Pseudomonas aeruginosa
GCF_002330165	WP_021205340.1	MULTISPECIES: type I-F CRISPR-associated protein Csy1;Pseudomonas
GCF_002330205	WP_004343803.1	MULTISPECIES: type I-F CRISPR-associated protein Csy1;Pseudomonas
GCF_002330235	WP_023103132.1	MULTISPECIES: type I-F CRISPR-associated protein Csy1;Pseudomonas
GCF_002330275	WP_004343803.1	MULTISPECIES: type I-F CRISPR-associated protein Csy1;Pseudomonas
GCF_002330305	WP_021205340.1	MULTISPECIES: type I-F CRISPR-associated protein Csy1;Pseudomonas
GCF_002330345	WP_004343803.1	MULTISPECIES: type I-F CRISPR-associated protein Csy1;Pseudomonas
GCF_002330465	WP_014602882.1	MULTISPECIES: type I-F CRISPR-associated protein Csy1;Pseudomonas
GCF_002330505	WP_003139224.1	MULTISPECIES: type I-F CRISPR-associated protein Csy1;Pseudomonas
GCF_002330515	WP_004343803.1	MULTISPECIES: type I-F CRISPR-associated protein Csy1;Pseudomonas
GCF_002330555	WP_004343803.1	MULTISPECIES: type I-F CRISPR-associated protein Csy1;Pseudomonas
GCF_002330595	WP_014602882.1	MULTISPECIES: type I-F CRISPR-associated protein Csy1;Pseudomonas
GCF_002330625	WP_033946188.1	MULTISPECIES: type I-F CRISPR-associated protein Csy1;Pseudomonas
GCF_002330665	WP_023103132.1	MULTISPECIES: type I-F CRISPR-associated protein Csy1;Pseudomonas
GCF_002330725	WP_021205340.1	MULTISPECIES: type I-F CRISPR-associated protein Csy1;Pseudomonas
GCF_002330735	WP_014602882.1	MULTISPECIES: type I-F CRISPR-associated protein Csy1;Pseudomonas
GCF_002330765	WP_021205340.1	MULTISPECIES: type I-F CRISPR-associated protein Csy1;Pseudomonas
GCF_002330775	WP_023103132.1	MULTISPECIES: type I-F CRISPR-associated protein Csy1;Pseudomonas
GCF_002330815	WP_014602882.1	MULTISPECIES: type I-F CRISPR-associated protein Csy1;Pseudomonas
GCF_002330885	WP_023103132.1	MULTISPECIES: type I-F CRISPR-associated protein Csy1;Pseudomonas
GCF_002331985	WP_003139224.1	MULTISPECIES: type I-F CRISPR-associated protein Csy1;Pseudomonas
GCF_002332015	WP_004343803.1	MULTISPECIES: type I-F CRISPR-associated protein Csy1;Pseudomonas
GCF_002332035	WP_004343803.1	MULTISPECIES: type I-F CRISPR-associated protein Csy1;Pseudomonas
GCF_002332095	WP_004343803.1	MULTISPECIES: type I-F CRISPR-associated protein Csy1;Pseudomonas
GCF_002332125	WP_004343803.1	MULTISPECIES: type I-F CRISPR-associated protein Csy1;Pseudomonas
GCF_002332135	WP_033946188.1	MULTISPECIES: type I-F CRISPR-associated protein Csy1;Pseudomonas
GCF_002351425	WP_029610274.1	type I-F CRISPR-associated protein Csy1;Pseudomonas aeruginosa
GCF_002351435	WP_029610274.1	type I-F CRISPR-associated protein Csy1;Pseudomonas aeruginosa
GCF_002724075	WP_031686740.1	type I-F CRISPR-associated protein Csy1;Pseudomonas aeruginosa
GCF_002724095	WP_023103132.1	MULTISPECIES: type I-F CRISPR-associated protein Csy1;Pseudomonas
GCF_002866685	WP_014602882.1	MULTISPECIES: type I-F CRISPR-associated protein Csy1;Pseudomonas
GCF_002866765	WP_014602882.1	MULTISPECIES: type I-F CRISPR-associated protein Csy1;Pseudomonas
GCF_002866785	WP_029610274.1	type I-F CRISPR-associated protein Csy1;Pseudomonas aeruginosa
GCF_002915235	WP_033946188.1	MULTISPECIES: type I-F CRISPR-associated protein Csy1;Pseudomonas
GCF_002964255	WP_004343803.1	MULTISPECIES: type I-F CRISPR-associated protein Csy1;Pseudomonas
GCF_002964295	WP_004343803.1	MULTISPECIES: type I-F CRISPR-associated protein Csy1;Pseudomonas
GCF_002980385	WP_004343803.1	MULTISPECIES: type I-F CRISPR-associated protein Csy1;Pseudomonas
GCF_003000655	WP_014602882.1	MULTISPECIES: type I-F CRISPR-associated protein Csy1;Pseudomonas
GCF_003000795	WP_009876497.1	MULTISPECIES: type I-F CRISPR-associated protein Csy1;Pseudomonas
GCF_003055235	WP_004343803.1	MULTISPECIES: type I-F CRISPR-associated protein Csy1;Pseudomonas
GCF_003055275	WP_004343803.1	MULTISPECIES: type I-F CRISPR-associated protein Csy1;Pseudomonas
GCF_003055295	WP_003139224.1	MULTISPECIES: type I-F CRISPR-associated protein Csy1;Pseudomonas
GCF_003055465	WP_023103132.1	MULTISPECIES: type I-F CRISPR-associated protein Csy1;Pseudomonas
GCF_003055505	WP_108112325.1	type I-F CRISPR-associated protein Csy1;Pseudomonas aeruginosa
GCF_003055555	WP_021205340.1	MULTISPECIES: type I-F CRISPR-associated protein Csy1;Pseudomonas
GCF_003055585	WP_021205340.1	MULTISPECIES: type I-F CRISPR-associated protein Csy1;Pseudomonas
GCF_003071265	WP_023087478.1	MULTISPECIES: type I-F CRISPR-associated protein Csy1;Pseudomonas
GCF_003176695	WP_014833996.1	MULTISPECIES: type I-F CRISPR-associated protein Csy1;Pseudomonas
GCF_003321505	WP_023103132.1	MULTISPECIES: type I-F CRISPR-associated protein Csy1;Pseudomonas
GCF_003325515	WP_004343803.1	MULTISPECIES: type I-F CRISPR-associated protein Csy1;Pseudomonas
GCF_003325715	WP_004343803.1	MULTISPECIES: type I-F CRISPR-associated protein Csy1;Pseudomonas
GCF_003332525	WP_114232850.1	type I-F CRISPR-associated protein Csy1;Pseudomonas aeruginosa
GCF_003332535	WP_023087478.1	MULTISPECIES: type I-F CRISPR-associated protein Csy1;Pseudomonas
GCF_003332565	WP_009876497.1	MULTISPECIES: type I-F CRISPR-associated protein Csy1;Pseudomonas
GCF_003332575	WP_014833996.1	MULTISPECIES: type I-F CRISPR-associated protein Csy1;Pseudomonas
GCF_003332795	WP_014602882.1	MULTISPECIES: type I-F CRISPR-associated protein Csy1;Pseudomonas
GCF_003397445	WP_029610274.1	type I-F CRISPR-associated protein Csy1;Pseudomonas aeruginosa
GCF_003397485	WP_029610274.1	type I-F CRISPR-associated protein Csy1;Pseudomonas aeruginosa
GCF_003397515	WP_029610274.1	type I-F CRISPR-associated protein Csy1;Pseudomonas aeruginosa
GCF_003402255	WP_029610274.1	type I-F CRISPR-associated protein Csy1;Pseudomonas aeruginosa
GCF_003402335	WP_033980640.1	type I-F CRISPR-associated protein Csy1;Pseudomonas aeruginosa
GCF_003410445	WP_023087478.1	MULTISPECIES: type I-F CRISPR-associated protein Csy1;Pseudomonas
GCF_003410505	WP_029610274.1	type I-F CRISPR-associated protein Csy1;Pseudomonas aeruginosa
GCF_003410585	WP_009876497.1	MULTISPECIES: type I-F CRISPR-associated protein Csy1;Pseudomonas
GCF_003410595	WP_021205340.1	MULTISPECIES: type I-F CRISPR-associated protein Csy1;Pseudomonas
GCF_003410715	WP_023103132.1	MULTISPECIES: type I-F CRISPR-associated protein Csy1;Pseudomonas
GCF_003410745	WP_004343803.1	MULTISPECIES: type I-F CRISPR-associated protein Csy1;Pseudomonas
GCF_003411045	WP_023087478.1	MULTISPECIES: type I-F CRISPR-associated protein Csy1;Pseudomonas
GCF_003411115	WP_023103132.1	MULTISPECIES: type I-F CRISPR-associated protein Csy1;Pseudomonas
GCF_003411145	WP_003139224.1	MULTISPECIES: type I-F CRISPR-associated protein Csy1;Pseudomonas
GCF_003411165	WP_014602882.1	MULTISPECIES: type I-F CRISPR-associated protein Csy1;Pseudomonas
GCF_003411185	WP_023103132.1	MULTISPECIES: type I-F CRISPR-associated protein Csy1;Pseudomonas
GCF_003411355	WP_004343803.1	MULTISPECIES: type I-F CRISPR-associated protein Csy1;Pseudomonas
GCF_003411465	WP_003139224.1	MULTISPECIES: type I-F CRISPR-associated protein Csy1;Pseudomonas
GCF_003411645	WP_023087478.1	MULTISPECIES: type I-F CRISPR-associated protein Csy1;Pseudomonas
GCF_003411725	WP_004343803.1	MULTISPECIES: type I-F CRISPR-associated protein Csy1;Pseudomonas
GCF_003411745	WP_004343803.1	MULTISPECIES: type I-F CRISPR-associated protein Csy1;Pseudomonas
GCF_003411805	WP_004343803.1	MULTISPECIES: type I-F CRISPR-associated protein Csy1;Pseudomonas
GCF_003411965	WP_004343803.1	MULTISPECIES: type I-F CRISPR-associated protein Csy1;Pseudomonas
GCF_003412045	WP_116805476.1	type I-F CRISPR-associated protein Csy1;Pseudomonas aeruginosa
GCF_003412215	WP_023103132.1	MULTISPECIES: type I-F CRISPR-associated protein Csy1;Pseudomonas
GCF_003412275	WP_023087478.1	MULTISPECIES: type I-F CRISPR-associated protein Csy1;Pseudomonas
GCF_003412285	WP_003139224.1	MULTISPECIES: type I-F CRISPR-associated protein Csy1;Pseudomonas
GCF_003412355	WP_004343803.1	MULTISPECIES: type I-F CRISPR-associated protein Csy1;Pseudomonas
GCF_003413835	WP_073666572.1	type I-F CRISPR-associated protein Csy1;Pseudomonas aeruginosa
GCF_003584995	WP_014602882.1	MULTISPECIES: type I-F CRISPR-associated protein Csy1;Pseudomonas
GCF_003585115	WP_004343803.1	MULTISPECIES: type I-F CRISPR-associated protein Csy1;Pseudomonas
GCF_003585205	WP_003139224.1	MULTISPECIES: type I-F CRISPR-associated protein Csy1;Pseudomonas
GCF_003585225	WP_119518997.1	type I-F CRISPR-associated protein Csy1;Pseudomonas aeruginosa
GCF_003585235	WP_023103132.1	MULTISPECIES: type I-F CRISPR-associated protein Csy1;Pseudomonas
GCF_003585245	WP_014602882.1	MULTISPECIES: type I-F CRISPR-associated protein Csy1;Pseudomonas
GCF_003611335	WP_004343803.1	MULTISPECIES: type I-F CRISPR-associated protein Csy1;Pseudomonas
GCF_003611355	WP_004343803.1	MULTISPECIES: type I-F CRISPR-associated protein Csy1;Pseudomonas
GCF_003611395	WP_004343803.1	MULTISPECIES: type I-F CRISPR-associated protein Csy1;Pseudomonas
GCF_003628805	WP_004343803.1	MULTISPECIES: type I-F CRISPR-associated protein Csy1;Pseudomonas
GCF_003628855	WP_004343803.1	MULTISPECIES: type I-F CRISPR-associated protein Csy1;Pseudomonas
GCF_003628865	WP_004343803.1	MULTISPECIES: type I-F CRISPR-associated protein Csy1;Pseudomonas
GCF_003628875	WP_004343803.1	MULTISPECIES: type I-F CRISPR-associated protein Csy1;Pseudomonas
GCF_003628905	WP_004343803.1	MULTISPECIES: type I-F CRISPR-associated protein Csy1;Pseudomonas
GCF_003629005	WP_004343803.1	MULTISPECIES: type I-F CRISPR-associated protein Csy1;Pseudomonas
GCF_003629035	WP_004343803.1	MULTISPECIES: type I-F CRISPR-associated protein Csy1;Pseudomonas
GCF_003629045	WP_004343803.1	MULTISPECIES: type I-F CRISPR-associated protein Csy1;Pseudomonas
GCF_003629145	WP_029610274.1	type I-F CRISPR-associated protein Csy1;Pseudomonas aeruginosa
GCF_003629165	WP_029610274.1	type I-F CRISPR-associated protein Csy1;Pseudomonas aeruginosa
GCF_003629195	WP_029610274.1	type I-F CRISPR-associated protein Csy1;Pseudomonas aeruginosa
GCF_003629235	WP_029610274.1	type I-F CRISPR-associated protein Csy1;Pseudomonas aeruginosa
GCF_003629245	WP_029610274.1	type I-F CRISPR-associated protein Csy1;Pseudomonas aeruginosa
GCF_003629275	WP_029610274.1	type I-F CRISPR-associated protein Csy1;Pseudomonas aeruginosa
GCF_003629285	WP_029610274.1	type I-F CRISPR-associated protein Csy1;Pseudomonas aeruginosa
GCF_003629335	WP_021205340.1	MULTISPECIES: type I-F CRISPR-associated protein Csy1;Pseudomonas
GCF_003629375	WP_004343803.1	MULTISPECIES: type I-F CRISPR-associated protein Csy1;Pseudomonas
GCF_003629395	WP_121386297.1	type I-F CRISPR-associated protein Csy1;Pseudomonas aeruginosa
GCF_003629655	WP_033993612.1	type I-F CRISPR-associated protein Csy1;Pseudomonas aeruginosa
GCF_003629755	WP_024928898.1	type I-F CRISPR-associated protein Csy1;Pseudomonas aeruginosa
GCF_003629795	WP_023103132.1	MULTISPECIES: type I-F CRISPR-associated protein Csy1;Pseudomonas
GCF_003629805	WP_023103132.1	MULTISPECIES: type I-F CRISPR-associated protein Csy1;Pseudomonas
GCF_003629815	WP_121410065.1	type I-F CRISPR-associated protein Csy1;Pseudomonas aeruginosa
GCF_003629845	WP_023103132.1	MULTISPECIES: type I-F CRISPR-associated protein Csy1;Pseudomonas
GCF_003629865	WP_023103132.1	MULTISPECIES: type I-F CRISPR-associated protein Csy1;Pseudomonas
GCF_003629885	WP_023103132.1	MULTISPECIES: type I-F CRISPR-associated protein Csy1;Pseudomonas
GCF_003629895	WP_023103132.1	MULTISPECIES: type I-F CRISPR-associated protein Csy1;Pseudomonas
GCF_003629935	WP_023103132.1	MULTISPECIES: type I-F CRISPR-associated protein Csy1;Pseudomonas
GCF_003629955	WP_004343803.1	MULTISPECIES: type I-F CRISPR-associated protein Csy1;Pseudomonas
GCF_003629975	WP_004343803.1	MULTISPECIES: type I-F CRISPR-associated protein Csy1;Pseudomonas
GCF_003629985	WP_004343803.1	MULTISPECIES: type I-F CRISPR-associated protein Csy1;Pseudomonas
GCF_003629995	WP_009876497.1	MULTISPECIES: type I-F CRISPR-associated protein Csy1;Pseudomonas
GCF_003630035	WP_089030754.1	type I-F CRISPR-associated protein Csy1;Pseudomonas aeruginosa
GCF_003630045	WP_121238331.1	type I-F CRISPR-associated protein Csy1;Pseudomonas aeruginosa
GCF_003630055	WP_121238331.1	type I-F CRISPR-associated protein Csy1;Pseudomonas aeruginosa
GCF_003630125	WP_009876497.1	MULTISPECIES: type I-F CRISPR-associated protein Csy1;Pseudomonas
GCF_003630155	WP_014602882.1	MULTISPECIES: type I-F CRISPR-associated protein Csy1;Pseudomonas
GCF_003630195	WP_004343803.1	MULTISPECIES: type I-F CRISPR-associated protein Csy1;Pseudomonas
GCF_003630225	WP_004343803.1	MULTISPECIES: type I-F CRISPR-associated protein Csy1;Pseudomonas
GCF_003630285	WP_014602882.1	MULTISPECIES: type I-F CRISPR-associated protein Csy1;Pseudomonas
GCF_003630295	WP_014602882.1	MULTISPECIES: type I-F CRISPR-associated protein Csy1;Pseudomonas
GCF_003630365	WP_023087478.1	MULTISPECIES: type I-F CRISPR-associated protein Csy1;Pseudomonas
GCF_003630375	WP_023087478.1	MULTISPECIES: type I-F CRISPR-associated protein Csy1;Pseudomonas
GCF_003630415	WP_023087478.1	MULTISPECIES: type I-F CRISPR-associated protein Csy1;Pseudomonas
GCF_003630435	WP_023087478.1	MULTISPECIES: type I-F CRISPR-associated protein Csy1;Pseudomonas
GCF_003630485	WP_023087478.1	MULTISPECIES: type I-F CRISPR-associated protein Csy1;Pseudomonas
GCF_003630505	WP_014602882.1	MULTISPECIES: type I-F CRISPR-associated protein Csy1;Pseudomonas
GCF_003630555	WP_004343803.1	MULTISPECIES: type I-F CRISPR-associated protein Csy1;Pseudomonas
GCF_003630575	WP_004343803.1	MULTISPECIES: type I-F CRISPR-associated protein Csy1;Pseudomonas
GCF_003630585	WP_004343803.1	MULTISPECIES: type I-F CRISPR-associated protein Csy1;Pseudomonas
GCF_003630615	WP_004343803.1	MULTISPECIES: type I-F CRISPR-associated protein Csy1;Pseudomonas
GCF_003630645	WP_004343803.1	MULTISPECIES: type I-F CRISPR-associated protein Csy1;Pseudomonas
GCF_003631245	WP_033980640.1	type I-F CRISPR-associated protein Csy1;Pseudomonas aeruginosa
GCF_003631265	WP_033980640.1	type I-F CRISPR-associated protein Csy1;Pseudomonas aeruginosa
GCF_003631445	WP_121301534.1	type I-F CRISPR-associated protein Csy1;Pseudomonas aeruginosa
GCF_003631455	WP_121301534.1	type I-F CRISPR-associated protein Csy1;Pseudomonas aeruginosa
GCF_003631495	WP_023087478.1	MULTISPECIES: type I-F CRISPR-associated protein Csy1;Pseudomonas
GCF_003631555	WP_004343803.1	MULTISPECIES: type I-F CRISPR-associated protein Csy1;Pseudomonas
GCF_003631575	WP_004343803.1	MULTISPECIES: type I-F CRISPR-associated protein Csy1;Pseudomonas
GCF_003631595	WP_004343803.1	MULTISPECIES: type I-F CRISPR-associated protein Csy1;Pseudomonas
GCF_003631615	WP_004343803.1	MULTISPECIES: type I-F CRISPR-associated protein Csy1;Pseudomonas
GCF_003631625	WP_004343803.1	MULTISPECIES: type I-F CRISPR-associated protein Csy1;Pseudomonas
GCF_003631635	WP_004343803.1	MULTISPECIES: type I-F CRISPR-associated protein Csy1;Pseudomonas
GCF_003631675	WP_004343803.1	MULTISPECIES: type I-F CRISPR-associated protein Csy1;Pseudomonas
GCF_003631685	WP_004343803.1	MULTISPECIES: type I-F CRISPR-associated protein Csy1;Pseudomonas
GCF_003631695	WP_004343803.1	MULTISPECIES: type I-F CRISPR-associated protein Csy1;Pseudomonas
GCF_003631735	WP_004343803.1	MULTISPECIES: type I-F CRISPR-associated protein Csy1;Pseudomonas
GCF_003631755	WP_004343803.1	MULTISPECIES: type I-F CRISPR-associated protein Csy1;Pseudomonas
GCF_003631775	WP_004343803.1	MULTISPECIES: type I-F CRISPR-associated protein Csy1;Pseudomonas
GCF_003631785	WP_004343803.1	MULTISPECIES: type I-F CRISPR-associated protein Csy1;Pseudomonas
GCF_003631815	WP_004343803.1	MULTISPECIES: type I-F CRISPR-associated protein Csy1;Pseudomonas
GCF_003631825	WP_004343803.1	MULTISPECIES: type I-F CRISPR-associated protein Csy1;Pseudomonas
GCF_003631845	WP_004343803.1	MULTISPECIES: type I-F CRISPR-associated protein Csy1;Pseudomonas
GCF_003631865	WP_004343803.1	MULTISPECIES: type I-F CRISPR-associated protein Csy1;Pseudomonas
GCF_003631895	WP_004343803.1	MULTISPECIES: type I-F CRISPR-associated protein Csy1;Pseudomonas
GCF_003631905	WP_004343803.1	MULTISPECIES: type I-F CRISPR-associated protein Csy1;Pseudomonas
GCF_003631925	WP_004343803.1	MULTISPECIES: type I-F CRISPR-associated protein Csy1;Pseudomonas
GCF_003631955	WP_004343803.1	MULTISPECIES: type I-F CRISPR-associated protein Csy1;Pseudomonas
GCF_003631965	WP_004343803.1	MULTISPECIES: type I-F CRISPR-associated protein Csy1;Pseudomonas
GCF_003631985	WP_004343803.1	MULTISPECIES: type I-F CRISPR-associated protein Csy1;Pseudomonas
GCF_003632005	WP_004343803.1	MULTISPECIES: type I-F CRISPR-associated protein Csy1;Pseudomonas
GCF_003632025	WP_004343803.1	MULTISPECIES: type I-F CRISPR-associated protein Csy1;Pseudomonas
GCF_003632045	WP_121328008.1	type I-F CRISPR-associated protein Csy1;Pseudomonas aeruginosa
GCF_003632155	WP_014602882.1	MULTISPECIES: type I-F CRISPR-associated protein Csy1;Pseudomonas
GCF_003632165	WP_014602882.1	MULTISPECIES: type I-F CRISPR-associated protein Csy1;Pseudomonas
GCF_003632185	WP_014602882.1	MULTISPECIES: type I-F CRISPR-associated protein Csy1;Pseudomonas
GCF_003632215	WP_033994843.1	type I-F CRISPR-associated protein Csy1;Pseudomonas aeruginosa
GCF_003632315	WP_003139224.1	MULTISPECIES: type I-F CRISPR-associated protein Csy1;Pseudomonas
GCF_003632335	WP_003139224.1	MULTISPECIES: type I-F CRISPR-associated protein Csy1;Pseudomonas
GCF_003632345	WP_003139224.1	MULTISPECIES: type I-F CRISPR-associated protein Csy1;Pseudomonas
GCF_003632355	WP_003139224.1	MULTISPECIES: type I-F CRISPR-associated protein Csy1;Pseudomonas
GCF_003632395	WP_003139224.1	MULTISPECIES: type I-F CRISPR-associated protein Csy1;Pseudomonas
GCF_003632405	WP_003139224.1	MULTISPECIES: type I-F CRISPR-associated protein Csy1;Pseudomonas
GCF_003632415	WP_003139224.1	MULTISPECIES: type I-F CRISPR-associated protein Csy1;Pseudomonas
GCF_003632465	WP_003139224.1	MULTISPECIES: type I-F CRISPR-associated protein Csy1;Pseudomonas
GCF_003632575	WP_121290990.1	type I-F CRISPR-associated protein Csy1;Pseudomonas aeruginosa
GCF_003632585	WP_121290990.1	type I-F CRISPR-associated protein Csy1;Pseudomonas aeruginosa
GCF_003632615	WP_058173511.1	type I-F CRISPR-associated protein Csy1;Pseudomonas aeruginosa
GCF_003632625	WP_058173511.1	type I-F CRISPR-associated protein Csy1;Pseudomonas aeruginosa
GCF_003632685	WP_121129310.1	type I-F CRISPR-associated protein Csy1;Pseudomonas aeruginosa
GCF_003632705	WP_121129310.1	type I-F CRISPR-associated protein Csy1;Pseudomonas aeruginosa
GCF_003632725	WP_121129310.1	type I-F CRISPR-associated protein Csy1;Pseudomonas aeruginosa
GCF_003632755	WP_121129310.1	type I-F CRISPR-associated protein Csy1;Pseudomonas aeruginosa
GCF_003632765	WP_121305654.1	type I-F CRISPR-associated protein Csy1;Pseudomonas aeruginosa
GCF_003632815	WP_004343803.1	MULTISPECIES: type I-F CRISPR-associated protein Csy1;Pseudomonas
GCF_003632825	WP_004343803.1	MULTISPECIES: type I-F CRISPR-associated protein Csy1;Pseudomonas
GCF_003632845	WP_004343803.1	MULTISPECIES: type I-F CRISPR-associated protein Csy1;Pseudomonas
GCF_003632865	WP_004343803.1	MULTISPECIES: type I-F CRISPR-associated protein Csy1;Pseudomonas
GCF_003632895	WP_004343803.1	MULTISPECIES: type I-F CRISPR-associated protein Csy1;Pseudomonas
GCF_003632905	WP_004343803.1	MULTISPECIES: type I-F CRISPR-associated protein Csy1;Pseudomonas
GCF_003632915	WP_004343803.1	MULTISPECIES: type I-F CRISPR-associated protein Csy1;Pseudomonas
GCF_003632955	WP_004343803.1	MULTISPECIES: type I-F CRISPR-associated protein Csy1;Pseudomonas
GCF_003633015	WP_023103132.1	MULTISPECIES: type I-F CRISPR-associated protein Csy1;Pseudomonas
GCF_003633065	WP_043095099.1	type I-F CRISPR-associated protein Csy1;Pseudomonas aeruginosa
GCF_003633175	WP_014602882.1	MULTISPECIES: type I-F CRISPR-associated protein Csy1;Pseudomonas
GCF_003633185	WP_033994843.1	type I-F CRISPR-associated protein Csy1;Pseudomonas aeruginosa
GCF_003633235	WP_003139224.1	MULTISPECIES: type I-F CRISPR-associated protein Csy1;Pseudomonas
GCF_003633245	WP_003139224.1	MULTISPECIES: type I-F CRISPR-associated protein Csy1;Pseudomonas
GCF_003633395	WP_121290990.1	type I-F CRISPR-associated protein Csy1;Pseudomonas aeruginosa
GCF_003633405	WP_121290990.1	type I-F CRISPR-associated protein Csy1;Pseudomonas aeruginosa
GCF_003633435	WP_121350174.1	type I-F CRISPR-associated protein Csy1;Pseudomonas aeruginosa
GCF_003633445	WP_121350174.1	type I-F CRISPR-associated protein Csy1;Pseudomonas aeruginosa
GCF_003633465	WP_121358668.1	type I-F CRISPR-associated protein Csy1;Pseudomonas aeruginosa
GCF_003633495	WP_121129310.1	type I-F CRISPR-associated protein Csy1;Pseudomonas aeruginosa
GCF_003633515	WP_024917184.1	type I-F CRISPR-associated protein Csy1;Pseudomonas aeruginosa
GCF_003669855	WP_004343803.1	MULTISPECIES: type I-F CRISPR-associated protein Csy1;Pseudomonas
GCF_003669875	WP_029610274.1	type I-F CRISPR-associated protein Csy1;Pseudomonas aeruginosa
GCF_003669885	WP_004343803.1	MULTISPECIES: type I-F CRISPR-associated protein Csy1;Pseudomonas
GCF_003669905	WP_029610274.1	type I-F CRISPR-associated protein Csy1;Pseudomonas aeruginosa
GCF_003669925	WP_029610274.1	type I-F CRISPR-associated protein Csy1;Pseudomonas aeruginosa
GCF_003669955	WP_029610274.1	type I-F CRISPR-associated protein Csy1;Pseudomonas aeruginosa
GCF_003669975	WP_029610274.1	type I-F CRISPR-associated protein Csy1;Pseudomonas aeruginosa
GCF_003669995	WP_029610274.1	type I-F CRISPR-associated protein Csy1;Pseudomonas aeruginosa
GCF_003670015	WP_029610274.1	type I-F CRISPR-associated protein Csy1;Pseudomonas aeruginosa
GCF_003670025	WP_029610274.1	type I-F CRISPR-associated protein Csy1;Pseudomonas aeruginosa
GCF_003670055	WP_029610274.1	type I-F CRISPR-associated protein Csy1;Pseudomonas aeruginosa
GCF_003698025	WP_023103132.1	MULTISPECIES: type I-F CRISPR-associated protein Csy1;Pseudomonas
GCF_003698365	WP_034009772.1	type I-F CRISPR-associated protein Csy1;Pseudomonas aeruginosa
GCF_003698455	WP_009876497.1	MULTISPECIES: type I-F CRISPR-associated protein Csy1;Pseudomonas
GCF_003698485	WP_009876497.1	MULTISPECIES: type I-F CRISPR-associated protein Csy1;Pseudomonas
GCF_003698765	WP_088145174.1	type I-F CRISPR-associated protein Csy1;Pseudomonas aeruginosa
GCF_003698785	WP_004343803.1	MULTISPECIES: type I-F CRISPR-associated protein Csy1;Pseudomonas
GCF_003698855	WP_004343803.1	MULTISPECIES: type I-F CRISPR-associated protein Csy1;Pseudomonas
GCF_003833485	WP_033980640.1	type I-F CRISPR-associated protein Csy1;Pseudomonas aeruginosa
GCF_003833545	WP_023087478.1	MULTISPECIES: type I-F CRISPR-associated protein Csy1;Pseudomonas
GCF_003833585	WP_073666572.1	type I-F CRISPR-associated protein Csy1;Pseudomonas aeruginosa
GCF_003833665	WP_124090480.1	type I-F CRISPR-associated protein Csy1;Pseudomonas aeruginosa
GCF_003833715	WP_004343803.1	MULTISPECIES: type I-F CRISPR-associated protein Csy1;Pseudomonas
GCF_003833805	WP_014602882.1	MULTISPECIES: type I-F CRISPR-associated protein Csy1;Pseudomonas
GCF_003833905	WP_004343803.1	MULTISPECIES: type I-F CRISPR-associated protein Csy1;Pseudomonas
GCF_003834025	WP_004343803.1	MULTISPECIES: type I-F CRISPR-associated protein Csy1;Pseudomonas
GCF_003834325	WP_004343803.1	MULTISPECIES: type I-F CRISPR-associated protein Csy1;Pseudomonas
GCF_003834405	WP_033980045.1	type I-F CRISPR-associated protein Csy1;Pseudomonas aeruginosa
GCF_003834455	WP_003143952.1	type I-F CRISPR-associated protein Csy1;Pseudomonas aeruginosa
GCF_003834465	WP_003139224.1	MULTISPECIES: type I-F CRISPR-associated protein Csy1;Pseudomonas
GCF_003834825	WP_042170663.1	type I-F CRISPR-associated protein Csy1;Pseudomonas aeruginosa
GCF_003834945	WP_004343803.1	MULTISPECIES: type I-F CRISPR-associated protein Csy1;Pseudomonas
GCF_003835055	WP_023087478.1	MULTISPECIES: type I-F CRISPR-associated protein Csy1;Pseudomonas
GCF_003835115	WP_004343803.1	MULTISPECIES: type I-F CRISPR-associated protein Csy1;Pseudomonas
GCF_003835145	WP_004343803.1	MULTISPECIES: type I-F CRISPR-associated protein Csy1;Pseudomonas
GCF_003835155	WP_004343803.1	MULTISPECIES: type I-F CRISPR-associated protein Csy1;Pseudomonas
GCF_003835165	WP_124120399.1	type I-F CRISPR-associated protein Csy1;Pseudomonas aeruginosa
GCF_003835185	WP_003139224.1	MULTISPECIES: type I-F CRISPR-associated protein Csy1;Pseudomonas
GCF_003835245	WP_004343803.1	MULTISPECIES: type I-F CRISPR-associated protein Csy1;Pseudomonas
GCF_003835285	WP_023103132.1	MULTISPECIES: type I-F CRISPR-associated protein Csy1;Pseudomonas
GCF_003835295	WP_004343803.1	MULTISPECIES: type I-F CRISPR-associated protein Csy1;Pseudomonas
GCF_003835325	WP_004343803.1	MULTISPECIES: type I-F CRISPR-associated protein Csy1;Pseudomonas
GCF_003835485	WP_004343803.1	MULTISPECIES: type I-F CRISPR-associated protein Csy1;Pseudomonas
GCF_003835665	WP_003139224.1	MULTISPECIES: type I-F CRISPR-associated protein Csy1;Pseudomonas
GCF_003835765	WP_023087478.1	MULTISPECIES: type I-F CRISPR-associated protein Csy1;Pseudomonas
GCF_003835785	WP_004343803.1	MULTISPECIES: type I-F CRISPR-associated protein Csy1;Pseudomonas
GCF_003835825	WP_004343803.1	MULTISPECIES: type I-F CRISPR-associated protein Csy1;Pseudomonas
GCF_003835835	WP_004343803.1	MULTISPECIES: type I-F CRISPR-associated protein Csy1;Pseudomonas
GCF_003835875	WP_004343803.1	MULTISPECIES: type I-F CRISPR-associated protein Csy1;Pseudomonas
GCF_003835905	WP_004343803.1	MULTISPECIES: type I-F CRISPR-associated protein Csy1;Pseudomonas
GCF_003835945	WP_004343803.1	MULTISPECIES: type I-F CRISPR-associated protein Csy1;Pseudomonas
GCF_003835985	WP_004343803.1	MULTISPECIES: type I-F CRISPR-associated protein Csy1;Pseudomonas
GCF_003836005	WP_004343803.1	MULTISPECIES: type I-F CRISPR-associated protein Csy1;Pseudomonas
GCF_003836035	WP_023103132.1	MULTISPECIES: type I-F CRISPR-associated protein Csy1;Pseudomonas
GCF_003836065	WP_004343803.1	MULTISPECIES: type I-F CRISPR-associated protein Csy1;Pseudomonas
GCF_003836085	WP_004343803.1	MULTISPECIES: type I-F CRISPR-associated protein Csy1;Pseudomonas
GCF_003836125	WP_004343803.1	MULTISPECIES: type I-F CRISPR-associated protein Csy1;Pseudomonas
GCF_003836205	WP_004343803.1	MULTISPECIES: type I-F CRISPR-associated protein Csy1;Pseudomonas
GCF_003836225	WP_023087478.1	MULTISPECIES: type I-F CRISPR-associated protein Csy1;Pseudomonas
GCF_003836255	WP_004343803.1	MULTISPECIES: type I-F CRISPR-associated protein Csy1;Pseudomonas
GCF_003836345	WP_023103132.1	MULTISPECIES: type I-F CRISPR-associated protein Csy1;Pseudomonas
GCF_003836355	WP_058170033.1	type I-F CRISPR-associated protein Csy1;Pseudomonas aeruginosa
GCF_003836505	WP_024917184.1	type I-F CRISPR-associated protein Csy1;Pseudomonas aeruginosa
GCF_003836525	WP_124127457.1	type I-F CRISPR-associated protein Csy1;Pseudomonas aeruginosa
GCF_003836565	WP_021205340.1	MULTISPECIES: type I-F CRISPR-associated protein Csy1;Pseudomonas
GCF_003836575	WP_124130359.1	type I-F CRISPR-associated protein Csy1;Pseudomonas aeruginosa
GCF_003836625	WP_004343803.1	MULTISPECIES: type I-F CRISPR-associated protein Csy1;Pseudomonas
GCF_003836635	WP_004343803.1	MULTISPECIES: type I-F CRISPR-associated protein Csy1;Pseudomonas
GCF_003836705	WP_124133303.1	type I-F CRISPR-associated protein Csy1;Pseudomonas aeruginosa
GCF_003836745	WP_004343803.1	MULTISPECIES: type I-F CRISPR-associated protein Csy1;Pseudomonas
GCF_003836765	WP_003139224.1	MULTISPECIES: type I-F CRISPR-associated protein Csy1;Pseudomonas
GCF_003836805	WP_128669076.1	type I-F CRISPR-associated protein Csy1;Pseudomonas aeruginosa
GCF_003836865	WP_014602882.1	MULTISPECIES: type I-F CRISPR-associated protein Csy1;Pseudomonas
GCF_003836905	WP_014602882.1	MULTISPECIES: type I-F CRISPR-associated protein Csy1;Pseudomonas
GCF_003836925	WP_004343803.1	MULTISPECIES: type I-F CRISPR-associated protein Csy1;Pseudomonas
GCF_003836965	WP_124136638.1	type I-F CRISPR-associated protein Csy1;Pseudomonas aeruginosa
GCF_003836985	WP_004343803.1	MULTISPECIES: type I-F CRISPR-associated protein Csy1;Pseudomonas
GCF_003837025	WP_033978294.1	type I-F CRISPR-associated protein Csy1;Pseudomonas aeruginosa
GCF_003837055	WP_004343803.1	MULTISPECIES: type I-F CRISPR-associated protein Csy1;Pseudomonas
GCF_003837085	WP_004343803.1	MULTISPECIES: type I-F CRISPR-associated protein Csy1;Pseudomonas
GCF_003837105	WP_004343803.1	MULTISPECIES: type I-F CRISPR-associated protein Csy1;Pseudomonas
GCF_003837145	WP_004343803.1	MULTISPECIES: type I-F CRISPR-associated protein Csy1;Pseudomonas
GCF_003837185	WP_023103132.1	MULTISPECIES: type I-F CRISPR-associated protein Csy1;Pseudomonas
GCF_003837195	WP_058173511.1	type I-F CRISPR-associated protein Csy1;Pseudomonas aeruginosa
GCF_003837365	WP_009876497.1	MULTISPECIES: type I-F CRISPR-associated protein Csy1;Pseudomonas
GCF_003837375	WP_009876497.1	MULTISPECIES: type I-F CRISPR-associated protein Csy1;Pseudomonas
GCF_003837505	WP_003139224.1	MULTISPECIES: type I-F CRISPR-associated protein Csy1;Pseudomonas
GCF_003837565	WP_004343803.1	MULTISPECIES: type I-F CRISPR-associated protein Csy1;Pseudomonas
GCF_003837625	WP_023087478.1	MULTISPECIES: type I-F CRISPR-associated protein Csy1;Pseudomonas
GCF_003837645	WP_033978294.1	type I-F CRISPR-associated protein Csy1;Pseudomonas aeruginosa
GCF_003837725	WP_023103132.1	MULTISPECIES: type I-F CRISPR-associated protein Csy1;Pseudomonas
GCF_003838485	WP_009876497.1	MULTISPECIES: type I-F CRISPR-associated protein Csy1;Pseudomonas
GCF_003838525	WP_003139224.1	MULTISPECIES: type I-F CRISPR-associated protein Csy1;Pseudomonas
GCF_003838555	WP_014602882.1	MULTISPECIES: type I-F CRISPR-associated protein Csy1;Pseudomonas
GCF_003838585	WP_059309499.1	type I-F CRISPR-associated protein Csy1;Pseudomonas aeruginosa
GCF_003838605	WP_049321720.1	MULTISPECIES: type I-F CRISPR-associated protein Csy1;Pseudomonas
GCF_003838765	WP_004343803.1	MULTISPECIES: type I-F CRISPR-associated protein Csy1;Pseudomonas
GCF_003838925	WP_004343803.1	MULTISPECIES: type I-F CRISPR-associated protein Csy1;Pseudomonas
GCF_003839025	WP_107114087.1	type I-F CRISPR-associated protein Csy1;Pseudomonas aeruginosa
GCF_003839065	WP_033992769.1	type I-F CRISPR-associated protein Csy1;Pseudomonas aeruginosa
GCF_003839125	WP_029610274.1	type I-F CRISPR-associated protein Csy1;Pseudomonas aeruginosa
GCF_003839145	WP_033992769.1	type I-F CRISPR-associated protein Csy1;Pseudomonas aeruginosa
GCF_003839205	WP_004343803.1	MULTISPECIES: type I-F CRISPR-associated protein Csy1;Pseudomonas
GCF_003839215	WP_023103132.1	MULTISPECIES: type I-F CRISPR-associated protein Csy1;Pseudomonas
GCF_003839285	WP_124172564.1	type I-F CRISPR-associated protein Csy1;Pseudomonas aeruginosa
GCF_003839305	WP_124167688.1	type I-F CRISPR-associated protein Csy1;Pseudomonas aeruginosa
GCF_003839345	WP_004343803.1	MULTISPECIES: type I-F CRISPR-associated protein Csy1;Pseudomonas
GCF_003839365	WP_023087478.1	MULTISPECIES: type I-F CRISPR-associated protein Csy1;Pseudomonas
GCF_003839405	WP_004343803.1	MULTISPECIES: type I-F CRISPR-associated protein Csy1;Pseudomonas
GCF_003839425	WP_023103132.1	MULTISPECIES: type I-F CRISPR-associated protein Csy1;Pseudomonas
GCF_003839445	WP_108112325.1	type I-F CRISPR-associated protein Csy1;Pseudomonas aeruginosa
GCF_003839465	WP_004343803.1	MULTISPECIES: type I-F CRISPR-associated protein Csy1;Pseudomonas
GCF_003839475	WP_033994843.1	type I-F CRISPR-associated protein Csy1;Pseudomonas aeruginosa
GCF_003839505	WP_128654221.1	type I-F CRISPR-associated protein Csy1;Pseudomonas aeruginosa
GCF_003839665	WP_014602882.1	MULTISPECIES: type I-F CRISPR-associated protein Csy1;Pseudomonas
GCF_003839685	WP_128733155.1	type I-F CRISPR-associated protein Csy1;Pseudomonas aeruginosa
GCF_003839755	WP_124120399.1	type I-F CRISPR-associated protein Csy1;Pseudomonas aeruginosa
GCF_003839845	WP_004343803.1	MULTISPECIES: type I-F CRISPR-associated protein Csy1;Pseudomonas
GCF_003839915	WP_023087478.1	MULTISPECIES: type I-F CRISPR-associated protein Csy1;Pseudomonas
GCF_003839985	WP_124183302.1	type I-F CRISPR-associated protein Csy1;Pseudomonas aeruginosa
GCF_003840005	WP_124185453.1	type I-F CRISPR-associated protein Csy1;Pseudomonas aeruginosa
GCF_003840145	WP_057381967.1	type I-F CRISPR-associated protein Csy1;Pseudomonas aeruginosa
GCF_003840165	WP_004343803.1	MULTISPECIES: type I-F CRISPR-associated protein Csy1;Pseudomonas
GCF_003840205	WP_024917184.1	type I-F CRISPR-associated protein Csy1;Pseudomonas aeruginosa
GCF_003840215	WP_124182314.1	type I-F CRISPR-associated protein Csy1;Pseudomonas aeruginosa
GCF_003840235	WP_124184559.1	type I-F CRISPR-associated protein Csy1;Pseudomonas aeruginosa
GCF_003840305	WP_003139224.1	MULTISPECIES: type I-F CRISPR-associated protein Csy1;Pseudomonas
GCF_003840365	WP_023087478.1	MULTISPECIES: type I-F CRISPR-associated protein Csy1;Pseudomonas
GCF_003840585	WP_124201734.1	type I-F CRISPR-associated protein Csy1;Pseudomonas aeruginosa
GCF_003840605	WP_003162917.1	type I-F CRISPR-associated protein Csy1;Pseudomonas aeruginosa
GCF_003840655	WP_124200878.1	type I-F CRISPR-associated protein Csy1;Pseudomonas aeruginosa
GCF_003840695	WP_023087478.1	MULTISPECIES: type I-F CRISPR-associated protein Csy1;Pseudomonas
GCF_003840755	WP_073669430.1	type I-F CRISPR-associated protein Csy1;Pseudomonas aeruginosa
GCF_003840785	WP_004343803.1	MULTISPECIES: type I-F CRISPR-associated protein Csy1;Pseudomonas
GCF_003840895	WP_124205903.1	type I-F CRISPR-associated protein Csy1;Pseudomonas aeruginosa
GCF_003840965	WP_124205178.1	type I-F CRISPR-associated protein Csy1;Pseudomonas aeruginosa
GCF_003841015	WP_004343803.1	MULTISPECIES: type I-F CRISPR-associated protein Csy1;Pseudomonas
GCF_003841085	WP_009876497.1	MULTISPECIES: type I-F CRISPR-associated protein Csy1;Pseudomonas
GCF_003841095	WP_023087478.1	MULTISPECIES: type I-F CRISPR-associated protein Csy1;Pseudomonas
GCF_003841205	WP_033994843.1	type I-F CRISPR-associated protein Csy1;Pseudomonas aeruginosa
GCF_003841305	WP_003139224.1	MULTISPECIES: type I-F CRISPR-associated protein Csy1;Pseudomonas
GCF_003841515	WP_004343803.1	MULTISPECIES: type I-F CRISPR-associated protein Csy1;Pseudomonas
GCF_003841755	WP_023087478.1	MULTISPECIES: type I-F CRISPR-associated protein Csy1;Pseudomonas
GCF_003841805	WP_023087478.1	MULTISPECIES: type I-F CRISPR-associated protein Csy1;Pseudomonas
GCF_003858125	WP_004343803.1	MULTISPECIES: type I-F CRISPR-associated protein Csy1;Pseudomonas
GCF_003863425	WP_023087478.1	MULTISPECIES: type I-F CRISPR-associated protein Csy1;Pseudomonas
GCF_003863445	WP_125027141.1	type I-F CRISPR-associated protein Csy1;Pseudomonas aeruginosa
GCF_003863515	WP_023087478.1	MULTISPECIES: type I-F CRISPR-associated protein Csy1;Pseudomonas
GCF_003863685	WP_004343803.1	MULTISPECIES: type I-F CRISPR-associated protein Csy1;Pseudomonas
GCF_003863825	WP_004343803.1	MULTISPECIES: type I-F CRISPR-associated protein Csy1;Pseudomonas
GCF_003863855	WP_021205340.1	MULTISPECIES: type I-F CRISPR-associated protein Csy1;Pseudomonas
GCF_003863945	WP_023087478.1	MULTISPECIES: type I-F CRISPR-associated protein Csy1;Pseudomonas
GCF_003866475	WP_014602882.1	MULTISPECIES: type I-F CRISPR-associated protein Csy1;Pseudomonas
GCF_003935835	WP_004343803.1	MULTISPECIES: type I-F CRISPR-associated protein Csy1;Pseudomonas
GCF_003936225	WP_004343803.1	MULTISPECIES: type I-F CRISPR-associated protein Csy1;Pseudomonas
GCF_003936235	WP_004343803.1	MULTISPECIES: type I-F CRISPR-associated protein Csy1;Pseudomonas
GCF_003936245	WP_004343803.1	MULTISPECIES: type I-F CRISPR-associated protein Csy1;Pseudomonas
GCF_003936255	WP_004343803.1	MULTISPECIES: type I-F CRISPR-associated protein Csy1;Pseudomonas
GCF_003936295	WP_089030754.1	type I-F CRISPR-associated protein Csy1;Pseudomonas aeruginosa
GCF_003936325	WP_089030754.1	type I-F CRISPR-associated protein Csy1;Pseudomonas aeruginosa
GCF_003936905	WP_089030754.1	type I-F CRISPR-associated protein Csy1;Pseudomonas aeruginosa
GCF_003936925	WP_004343803.1	MULTISPECIES: type I-F CRISPR-associated protein Csy1;Pseudomonas
GCF_003936935	WP_004343803.1	MULTISPECIES: type I-F CRISPR-associated protein Csy1;Pseudomonas
GCF_003937375	WP_004343803.1	MULTISPECIES: type I-F CRISPR-associated protein Csy1;Pseudomonas
GCF_003937395	WP_004343803.1	MULTISPECIES: type I-F CRISPR-associated protein Csy1;Pseudomonas
GCF_003938805	WP_004343803.1	MULTISPECIES: type I-F CRISPR-associated protein Csy1;Pseudomonas
GCF_003939105	WP_089030754.1	type I-F CRISPR-associated protein Csy1;Pseudomonas aeruginosa
GCF_003939685	WP_089030754.1	type I-F CRISPR-associated protein Csy1;Pseudomonas aeruginosa
GCF_003939695	WP_004343803.1	MULTISPECIES: type I-F CRISPR-associated protein Csy1;Pseudomonas
GCF_003940625	WP_004343803.1	MULTISPECIES: type I-F CRISPR-associated protein Csy1;Pseudomonas
GCF_003940635	WP_004343803.1	MULTISPECIES: type I-F CRISPR-associated protein Csy1;Pseudomonas
GCF_003940665	WP_004343803.1	MULTISPECIES: type I-F CRISPR-associated protein Csy1;Pseudomonas
GCF_003944895	WP_004343803.1	MULTISPECIES: type I-F CRISPR-associated protein Csy1;Pseudomonas
GCF_003954195	WP_014602882.1	MULTISPECIES: type I-F CRISPR-associated protein Csy1;Pseudomonas
GCF_003954285	WP_014602882.1	MULTISPECIES: type I-F CRISPR-associated protein Csy1;Pseudomonas
GCF_003954555	WP_014602882.1	MULTISPECIES: type I-F CRISPR-associated protein Csy1;Pseudomonas
GCF_003954725	WP_126123111.1	type I-F CRISPR-associated protein Csy1;Pseudomonas aeruginosa
GCF_003954985	WP_003139224.1	MULTISPECIES: type I-F CRISPR-associated protein Csy1;Pseudomonas
GCF_003955015	WP_004343803.1	MULTISPECIES: type I-F CRISPR-associated protein Csy1;Pseudomonas
GCF_003955075	WP_126123111.1	type I-F CRISPR-associated protein Csy1;Pseudomonas aeruginosa
GCF_003955135	WP_014602882.1	MULTISPECIES: type I-F CRISPR-associated protein Csy1;Pseudomonas
GCF_003955185	WP_014602882.1	MULTISPECIES: type I-F CRISPR-associated protein Csy1;Pseudomonas
GCF_003955495	WP_126123111.1	type I-F CRISPR-associated protein Csy1;Pseudomonas aeruginosa
GCF_003967475	WP_029610274.1	type I-F CRISPR-associated protein Csy1;Pseudomonas aeruginosa
GCF_003967495	WP_029610274.1	type I-F CRISPR-associated protein Csy1;Pseudomonas aeruginosa
GCF_003968215	WP_004343803.1	MULTISPECIES: type I-F CRISPR-associated protein Csy1;Pseudomonas
GCF_003968325	WP_014602882.1	MULTISPECIES: type I-F CRISPR-associated protein Csy1;Pseudomonas
GCF_003968375	WP_004343803.1	MULTISPECIES: type I-F CRISPR-associated protein Csy1;Pseudomonas
GCF_003968445	WP_033994843.1	type I-F CRISPR-associated protein Csy1;Pseudomonas aeruginosa
GCF_003968565	WP_004343803.1	MULTISPECIES: type I-F CRISPR-associated protein Csy1;Pseudomonas
GCF_003968585	WP_004343803.1	MULTISPECIES: type I-F CRISPR-associated protein Csy1;Pseudomonas
GCF_003968625	WP_023087478.1	MULTISPECIES: type I-F CRISPR-associated protein Csy1;Pseudomonas
GCF_003968935	WP_033946188.1	MULTISPECIES: type I-F CRISPR-associated protein Csy1;Pseudomonas
GCF_003968985	WP_023091296.1	type I-F CRISPR-associated protein Csy1;Pseudomonas aeruginosa
GCF_003969035	WP_023087478.1	MULTISPECIES: type I-F CRISPR-associated protein Csy1;Pseudomonas
GCF_003969055	WP_014602882.1	MULTISPECIES: type I-F CRISPR-associated protein Csy1;Pseudomonas
GCF_003969155	WP_023087478.1	MULTISPECIES: type I-F CRISPR-associated protein Csy1;Pseudomonas
GCF_003969165	WP_126621867.1	type I-F CRISPR-associated protein Csy1, partial;Pseudomonas aeruginosa
GCF_003969195	WP_009876497.1	MULTISPECIES: type I-F CRISPR-associated protein Csy1;Pseudomonas
GCF_003969255	WP_126518820.1	type I-F CRISPR-associated protein Csy1;Pseudomonas aeruginosa
GCF_003969305	WP_023087478.1	MULTISPECIES: type I-F CRISPR-associated protein Csy1;Pseudomonas
GCF_003969495	WP_009876497.1	MULTISPECIES: type I-F CRISPR-associated protein Csy1;Pseudomonas
GCF_003969535	WP_023103132.1	MULTISPECIES: type I-F CRISPR-associated protein Csy1;Pseudomonas
GCF_003969555	WP_021205340.1	MULTISPECIES: type I-F CRISPR-associated protein Csy1;Pseudomonas
GCF_003969775	WP_023103132.1	MULTISPECIES: type I-F CRISPR-associated protein Csy1;Pseudomonas
GCF_003969785	WP_009876497.1	MULTISPECIES: type I-F CRISPR-associated protein Csy1;Pseudomonas
GCF_003969795	WP_121573415.1	type I-F CRISPR-associated protein Csy1;Pseudomonas aeruginosa
GCF_003969825	WP_126623049.1	type I-F CRISPR-associated protein Csy1;Pseudomonas aeruginosa
GCF_003969855	WP_014602882.1	MULTISPECIES: type I-F CRISPR-associated protein Csy1;Pseudomonas
GCF_003969865	WP_033993612.1	type I-F CRISPR-associated protein Csy1;Pseudomonas aeruginosa
GCF_003969875	WP_003139224.1	MULTISPECIES: type I-F CRISPR-associated protein Csy1;Pseudomonas
GCF_003969885	WP_023103132.1	MULTISPECIES: type I-F CRISPR-associated protein Csy1;Pseudomonas
GCF_003970055	WP_023103132.1	MULTISPECIES: type I-F CRISPR-associated protein Csy1;Pseudomonas
GCF_003970615	WP_004343803.1	MULTISPECIES: type I-F CRISPR-associated protein Csy1;Pseudomonas
GCF_003973805	WP_126671529.1	type I-F CRISPR-associated protein Csy1;Pseudomonas aeruginosa
GCF_003973825	WP_034020660.1	type I-F CRISPR-associated protein Csy1;Pseudomonas aeruginosa
GCF_003973985	WP_003162917.1	type I-F CRISPR-associated protein Csy1;Pseudomonas aeruginosa
GCF_003974085	WP_121238331.1	type I-F CRISPR-associated protein Csy1;Pseudomonas aeruginosa
GCF_003974095	WP_029610274.1	type I-F CRISPR-associated protein Csy1;Pseudomonas aeruginosa
GCF_003974405	WP_089030754.1	type I-F CRISPR-associated protein Csy1;Pseudomonas aeruginosa
GCF_003974425	WP_004343803.1	MULTISPECIES: type I-F CRISPR-associated protein Csy1;Pseudomonas
GCF_003974455	WP_004343803.1	MULTISPECIES: type I-F CRISPR-associated protein Csy1;Pseudomonas
GCF_003974565	WP_126676667.1	type I-F CRISPR-associated protein Csy1;Pseudomonas aeruginosa
GCF_003974575	WP_004343803.1	MULTISPECIES: type I-F CRISPR-associated protein Csy1;Pseudomonas
GCF_003974785	WP_023087478.1	MULTISPECIES: type I-F CRISPR-associated protein Csy1;Pseudomonas
GCF_003974845	WP_124136638.1	type I-F CRISPR-associated protein Csy1;Pseudomonas aeruginosa
GCF_003974885	WP_004343803.1	MULTISPECIES: type I-F CRISPR-associated protein Csy1;Pseudomonas
GCF_003974995	WP_023087478.1	MULTISPECIES: type I-F CRISPR-associated protein Csy1;Pseudomonas
GCF_003975025	WP_004343803.1	MULTISPECIES: type I-F CRISPR-associated protein Csy1;Pseudomonas
GCF_003975055	WP_004343803.1	MULTISPECIES: type I-F CRISPR-associated protein Csy1;Pseudomonas
GCF_003975085	WP_042170663.1	type I-F CRISPR-associated protein Csy1;Pseudomonas aeruginosa
GCF_003975225	WP_023087478.1	MULTISPECIES: type I-F CRISPR-associated protein Csy1;Pseudomonas
GCF_003975245	WP_021205340.1	MULTISPECIES: type I-F CRISPR-associated protein Csy1;Pseudomonas
GCF_003975385	WP_003139224.1	MULTISPECIES: type I-F CRISPR-associated protein Csy1;Pseudomonas
GCF_003975425	WP_003139224.1	MULTISPECIES: type I-F CRISPR-associated protein Csy1;Pseudomonas
GCF_003975435	WP_023087478.1	MULTISPECIES: type I-F CRISPR-associated protein Csy1;Pseudomonas
GCF_003975485	WP_023087478.1	MULTISPECIES: type I-F CRISPR-associated protein Csy1;Pseudomonas
GCF_003975505	WP_059309499.1	type I-F CRISPR-associated protein Csy1;Pseudomonas aeruginosa
GCF_003975535	WP_059309499.1	type I-F CRISPR-associated protein Csy1;Pseudomonas aeruginosa
GCF_003975555	WP_126869041.1	type I-F CRISPR-associated protein Csy1;Pseudomonas aeruginosa
GCF_003975575	WP_128687974.1	type I-F CRISPR-associated protein Csy1;Pseudomonas aeruginosa
GCF_003975665	WP_124182314.1	type I-F CRISPR-associated protein Csy1;Pseudomonas aeruginosa
GCF_003975705	WP_004343803.1	MULTISPECIES: type I-F CRISPR-associated protein Csy1;Pseudomonas
GCF_003975765	WP_004343803.1	MULTISPECIES: type I-F CRISPR-associated protein Csy1;Pseudomonas
GCF_003975825	WP_023103132.1	MULTISPECIES: type I-F CRISPR-associated protein Csy1;Pseudomonas
GCF_003975835	WP_128667840.1	type I-F CRISPR-associated protein Csy1;Pseudomonas aeruginosa
GCF_003975845	WP_128672734.1	type I-F CRISPR-associated protein Csy1;Pseudomonas aeruginosa
GCF_003975885	WP_070748425.1	MULTISPECIES: type I-F CRISPR-associated protein Csy1;Pseudomonas
GCF_003975915	WP_004343803.1	MULTISPECIES: type I-F CRISPR-associated protein Csy1;Pseudomonas
GCF_003975955	WP_014602882.1	MULTISPECIES: type I-F CRISPR-associated protein Csy1;Pseudomonas
GCF_003975965	WP_029610274.1	type I-F CRISPR-associated protein Csy1;Pseudomonas aeruginosa
GCF_003976075	WP_004343803.1	MULTISPECIES: type I-F CRISPR-associated protein Csy1;Pseudomonas
GCF_003976185	WP_021205340.1	MULTISPECIES: type I-F CRISPR-associated protein Csy1;Pseudomonas
GCF_003976225	WP_004343803.1	MULTISPECIES: type I-F CRISPR-associated protein Csy1;Pseudomonas
GCF_003976265	WP_003139224.1	MULTISPECIES: type I-F CRISPR-associated protein Csy1;Pseudomonas
GCF_003976295	WP_059309499.1	type I-F CRISPR-associated protein Csy1;Pseudomonas aeruginosa
GCF_003976445	WP_126853648.1	type I-F CRISPR-associated protein Csy1;Pseudomonas aeruginosa
GCF_003976555	WP_023103132.1	MULTISPECIES: type I-F CRISPR-associated protein Csy1;Pseudomonas
GCF_003976585	WP_073653177.1	type I-F CRISPR-associated protein Csy1;Pseudomonas aeruginosa
GCF_003976645	WP_034054824.1	type I-F CRISPR-associated protein Csy1;Pseudomonas aeruginosa
GCF_003976655	WP_124182314.1	type I-F CRISPR-associated protein Csy1;Pseudomonas aeruginosa
GCF_003976665	WP_128712148.1	type I-F CRISPR-associated protein Csy1;Pseudomonas aeruginosa
GCF_003976675	WP_009876497.1	MULTISPECIES: type I-F CRISPR-associated protein Csy1;Pseudomonas
GCF_003976685	WP_023103132.1	MULTISPECIES: type I-F CRISPR-associated protein Csy1;Pseudomonas
GCF_003976775	WP_033946188.1	MULTISPECIES: type I-F CRISPR-associated protein Csy1;Pseudomonas
GCF_003976845	WP_004343803.1	MULTISPECIES: type I-F CRISPR-associated protein Csy1;Pseudomonas
GCF_003976855	WP_034009772.1	type I-F CRISPR-associated protein Csy1;Pseudomonas aeruginosa
GCF_003976905	WP_023087478.1	MULTISPECIES: type I-F CRISPR-associated protein Csy1;Pseudomonas
GCF_003976965	WP_121238331.1	type I-F CRISPR-associated protein Csy1;Pseudomonas aeruginosa
GCF_003977965	WP_004343803.1	MULTISPECIES: type I-F CRISPR-associated protein Csy1;Pseudomonas
GCF_004053835	WP_023103132.1	MULTISPECIES: type I-F CRISPR-associated protein Csy1;Pseudomonas
GCF_004053855	WP_128446510.1	type I-F CRISPR-associated protein Csy1;Pseudomonas aeruginosa
GCF_004053935	WP_004343803.1	MULTISPECIES: type I-F CRISPR-associated protein Csy1;Pseudomonas
GCF_004053945	WP_128446510.1	type I-F CRISPR-associated protein Csy1;Pseudomonas aeruginosa
GCF_004053955	WP_014602882.1	MULTISPECIES: type I-F CRISPR-associated protein Csy1;Pseudomonas
GCF_004053975	WP_004343803.1	MULTISPECIES: type I-F CRISPR-associated protein Csy1;Pseudomonas
GCF_004053985	WP_004343803.1	MULTISPECIES: type I-F CRISPR-associated protein Csy1;Pseudomonas
GCF_004054035	WP_128446510.1	type I-F CRISPR-associated protein Csy1;Pseudomonas aeruginosa
GCF_004054045	WP_023103132.1	MULTISPECIES: type I-F CRISPR-associated protein Csy1;Pseudomonas
GCF_004054065	WP_009876497.1	MULTISPECIES: type I-F CRISPR-associated protein Csy1;Pseudomonas
GCF_004054095	WP_021205340.1	MULTISPECIES: type I-F CRISPR-associated protein Csy1;Pseudomonas
GCF_004213525	WP_023087478.1	MULTISPECIES: type I-F CRISPR-associated protein Csy1;Pseudomonas
GCF_004349825	WP_023087478.1	MULTISPECIES: type I-F CRISPR-associated protein Csy1;Pseudomonas
GCF_004350085	WP_003139224.1	MULTISPECIES: type I-F CRISPR-associated protein Csy1;Pseudomonas
GCF_004350265	WP_029610274.1	type I-F CRISPR-associated protein Csy1;Pseudomonas aeruginosa
GCF_004350335	WP_023087478.1	MULTISPECIES: type I-F CRISPR-associated protein Csy1;Pseudomonas
GCF_004350405	WP_009876497.1	MULTISPECIES: type I-F CRISPR-associated protein Csy1;Pseudomonas
GCF_004350455	WP_004343803.1	MULTISPECIES: type I-F CRISPR-associated protein Csy1;Pseudomonas
GCF_004350805	WP_128733155.1	type I-F CRISPR-associated protein Csy1;Pseudomonas aeruginosa
GCF_004350895	WP_004343803.1	MULTISPECIES: type I-F CRISPR-associated protein Csy1;Pseudomonas
GCF_004351085	WP_023103132.1	MULTISPECIES: type I-F CRISPR-associated protein Csy1;Pseudomonas
GCF_004351215	WP_021205340.1	MULTISPECIES: type I-F CRISPR-associated protein Csy1;Pseudomonas
GCF_004351225	WP_004343803.1	MULTISPECIES: type I-F CRISPR-associated protein Csy1;Pseudomonas
GCF_004351245	WP_148710819.1	type I-F CRISPR-associated protein Csy1;Pseudomonas aeruginosa
GCF_004351545	WP_023103132.1	MULTISPECIES: type I-F CRISPR-associated protein Csy1;Pseudomonas
GCF_004351605	WP_033994843.1	type I-F CRISPR-associated protein Csy1;Pseudomonas aeruginosa
GCF_004369865	WP_023087478.1	MULTISPECIES: type I-F CRISPR-associated protein Csy1;Pseudomonas
GCF_004369915	WP_023087478.1	MULTISPECIES: type I-F CRISPR-associated protein Csy1;Pseudomonas
GCF_004369945	WP_014602882.1	MULTISPECIES: type I-F CRISPR-associated protein Csy1;Pseudomonas
GCF_004369975	WP_023103132.1	MULTISPECIES: type I-F CRISPR-associated protein Csy1;Pseudomonas
GCF_004370015	WP_073653177.1	type I-F CRISPR-associated protein Csy1;Pseudomonas aeruginosa
GCF_004370045	WP_034071840.1	MULTISPECIES: type I-F CRISPR-associated protein Csy1;Pseudomonas
GCF_004370075	WP_003139224.1	MULTISPECIES: type I-F CRISPR-associated protein Csy1;Pseudomonas
GCF_004370095	WP_121305654.1	type I-F CRISPR-associated protein Csy1;Pseudomonas aeruginosa
GCF_004370105	WP_134242446.1	type I-F CRISPR-associated protein Csy1;Pseudomonas aeruginosa
GCF_004370145	WP_023087478.1	MULTISPECIES: type I-F CRISPR-associated protein Csy1;Pseudomonas
GCF_004370205	WP_023103132.1	MULTISPECIES: type I-F CRISPR-associated protein Csy1;Pseudomonas
GCF_004370285	WP_023087478.1	MULTISPECIES: type I-F CRISPR-associated protein Csy1;Pseudomonas
GCF_004370305	WP_023122499.1	type I-F CRISPR-associated protein Csy1;Pseudomonas aeruginosa
GCF_004370435	WP_004343803.1	MULTISPECIES: type I-F CRISPR-associated protein Csy1;Pseudomonas
GCF_004370455	WP_023087478.1	MULTISPECIES: type I-F CRISPR-associated protein Csy1;Pseudomonas
GCF_004370505	WP_004343803.1	MULTISPECIES: type I-F CRISPR-associated protein Csy1;Pseudomonas
GCF_004370515	WP_023087478.1	MULTISPECIES: type I-F CRISPR-associated protein Csy1;Pseudomonas
GCF_004370525	WP_004343803.1	MULTISPECIES: type I-F CRISPR-associated protein Csy1;Pseudomonas
GCF_004370535	WP_023087478.1	MULTISPECIES: type I-F CRISPR-associated protein Csy1;Pseudomonas
GCF_004370615	WP_003139224.1	MULTISPECIES: type I-F CRISPR-associated protein Csy1;Pseudomonas
GCF_004370625	WP_004343803.1	MULTISPECIES: type I-F CRISPR-associated protein Csy1;Pseudomonas
GCF_004370735	WP_004343803.1	MULTISPECIES: type I-F CRISPR-associated protein Csy1;Pseudomonas
GCF_004370775	WP_023122499.1	type I-F CRISPR-associated protein Csy1;Pseudomonas aeruginosa
GCF_004370875	WP_034071840.1	MULTISPECIES: type I-F CRISPR-associated protein Csy1;Pseudomonas
GCF_004370925	WP_124182314.1	type I-F CRISPR-associated protein Csy1;Pseudomonas aeruginosa
GCF_004370965	WP_023087478.1	MULTISPECIES: type I-F CRISPR-associated protein Csy1;Pseudomonas
GCF_004370995	WP_023122499.1	type I-F CRISPR-associated protein Csy1;Pseudomonas aeruginosa
GCF_004371055	WP_023122499.1	type I-F CRISPR-associated protein Csy1;Pseudomonas aeruginosa
GCF_004371065	WP_004343803.1	MULTISPECIES: type I-F CRISPR-associated protein Csy1;Pseudomonas
GCF_004371095	WP_004343803.1	MULTISPECIES: type I-F CRISPR-associated protein Csy1;Pseudomonas
GCF_004371145	WP_023087478.1	MULTISPECIES: type I-F CRISPR-associated protein Csy1;Pseudomonas
GCF_004371155	WP_134284832.1	type I-F CRISPR-associated protein Csy1;Pseudomonas aeruginosa
GCF_004371225	WP_004343803.1	MULTISPECIES: type I-F CRISPR-associated protein Csy1;Pseudomonas
GCF_004371235	WP_004343803.1	MULTISPECIES: type I-F CRISPR-associated protein Csy1;Pseudomonas
GCF_004371435	WP_021205340.1	MULTISPECIES: type I-F CRISPR-associated protein Csy1;Pseudomonas
GCF_004371445	WP_024928898.1	type I-F CRISPR-associated protein Csy1;Pseudomonas aeruginosa
GCF_004371505	WP_109413267.1	type I-F CRISPR-associated protein Csy1;Pseudomonas aeruginosa
GCF_004371525	WP_024928898.1	type I-F CRISPR-associated protein Csy1;Pseudomonas aeruginosa
GCF_004371535	WP_004343803.1	MULTISPECIES: type I-F CRISPR-associated protein Csy1;Pseudomonas
GCF_004371555	WP_023087478.1	MULTISPECIES: type I-F CRISPR-associated protein Csy1;Pseudomonas
GCF_004371665	WP_014833996.1	MULTISPECIES: type I-F CRISPR-associated protein Csy1;Pseudomonas
GCF_004371705	WP_023087478.1	MULTISPECIES: type I-F CRISPR-associated protein Csy1;Pseudomonas
GCF_004371715	WP_134308262.1	type I-F CRISPR-associated protein Csy1;Pseudomonas aeruginosa
GCF_004371755	WP_023087478.1	MULTISPECIES: type I-F CRISPR-associated protein Csy1;Pseudomonas
GCF_004371775	WP_014833996.1	MULTISPECIES: type I-F CRISPR-associated protein Csy1;Pseudomonas
GCF_004371825	WP_023087478.1	MULTISPECIES: type I-F CRISPR-associated protein Csy1;Pseudomonas
GCF_004371865	WP_023087478.1	MULTISPECIES: type I-F CRISPR-associated protein Csy1;Pseudomonas
GCF_004371915	WP_023087478.1	MULTISPECIES: type I-F CRISPR-associated protein Csy1;Pseudomonas
GCF_004371945	WP_014833996.1	MULTISPECIES: type I-F CRISPR-associated protein Csy1;Pseudomonas
GCF_004371955	WP_023087478.1	MULTISPECIES: type I-F CRISPR-associated protein Csy1;Pseudomonas
GCF_004371965	WP_023087478.1	MULTISPECIES: type I-F CRISPR-associated protein Csy1;Pseudomonas
GCF_004372025	WP_009876497.1	MULTISPECIES: type I-F CRISPR-associated protein Csy1;Pseudomonas
GCF_004372145	WP_023087478.1	MULTISPECIES: type I-F CRISPR-associated protein Csy1;Pseudomonas
GCF_004372185	WP_023087478.1	MULTISPECIES: type I-F CRISPR-associated protein Csy1;Pseudomonas
GCF_004372195	WP_023087478.1	MULTISPECIES: type I-F CRISPR-associated protein Csy1;Pseudomonas
GCF_004372235	WP_023087478.1	MULTISPECIES: type I-F CRISPR-associated protein Csy1;Pseudomonas
GCF_004372255	WP_023087478.1	MULTISPECIES: type I-F CRISPR-associated protein Csy1;Pseudomonas
GCF_004372445	WP_023087478.1	MULTISPECIES: type I-F CRISPR-associated protein Csy1;Pseudomonas
GCF_004372485	WP_023087478.1	MULTISPECIES: type I-F CRISPR-associated protein Csy1;Pseudomonas
GCF_004372495	WP_023087478.1	MULTISPECIES: type I-F CRISPR-associated protein Csy1;Pseudomonas
GCF_004372505	WP_023087478.1	MULTISPECIES: type I-F CRISPR-associated protein Csy1;Pseudomonas
GCF_004372525	WP_023087478.1	MULTISPECIES: type I-F CRISPR-associated protein Csy1;Pseudomonas
GCF_004372535	WP_023087478.1	MULTISPECIES: type I-F CRISPR-associated protein Csy1;Pseudomonas
GCF_004372585	WP_023087478.1	MULTISPECIES: type I-F CRISPR-associated protein Csy1;Pseudomonas
GCF_004372675	WP_023087478.1	MULTISPECIES: type I-F CRISPR-associated protein Csy1;Pseudomonas
GCF_004372695	WP_023087478.1	MULTISPECIES: type I-F CRISPR-associated protein Csy1;Pseudomonas
GCF_004372815	WP_003139224.1	MULTISPECIES: type I-F CRISPR-associated protein Csy1;Pseudomonas
GCF_004373025	WP_023087478.1	MULTISPECIES: type I-F CRISPR-associated protein Csy1;Pseudomonas
GCF_004373075	WP_023103132.1	MULTISPECIES: type I-F CRISPR-associated protein Csy1;Pseudomonas
GCF_004373095	WP_023103132.1	MULTISPECIES: type I-F CRISPR-associated protein Csy1;Pseudomonas
GCF_004373125	WP_023103132.1	MULTISPECIES: type I-F CRISPR-associated protein Csy1;Pseudomonas
GCF_004373135	WP_009876497.1	MULTISPECIES: type I-F CRISPR-associated protein Csy1;Pseudomonas
GCF_004373155	WP_004343803.1	MULTISPECIES: type I-F CRISPR-associated protein Csy1;Pseudomonas
GCF_004373175	WP_009876497.1	MULTISPECIES: type I-F CRISPR-associated protein Csy1;Pseudomonas
GCF_004373195	WP_009876497.1	MULTISPECIES: type I-F CRISPR-associated protein Csy1;Pseudomonas
GCF_004373225	WP_009876497.1	MULTISPECIES: type I-F CRISPR-associated protein Csy1;Pseudomonas
GCF_004373235	WP_009876497.1	MULTISPECIES: type I-F CRISPR-associated protein Csy1;Pseudomonas
GCF_004373255	WP_023087478.1	MULTISPECIES: type I-F CRISPR-associated protein Csy1;Pseudomonas
GCF_004373275	WP_134321152.1	type I-F CRISPR-associated protein Csy1;Pseudomonas aeruginosa
GCF_004373305	WP_023087478.1	MULTISPECIES: type I-F CRISPR-associated protein Csy1;Pseudomonas
GCF_004373315	WP_023087478.1	MULTISPECIES: type I-F CRISPR-associated protein Csy1;Pseudomonas
GCF_004373355	WP_023103132.1	MULTISPECIES: type I-F CRISPR-associated protein Csy1;Pseudomonas
GCF_004373365	WP_023103132.1	MULTISPECIES: type I-F CRISPR-associated protein Csy1;Pseudomonas
GCF_004373475	WP_023087478.1	MULTISPECIES: type I-F CRISPR-associated protein Csy1;Pseudomonas
GCF_004373505	WP_023087478.1	MULTISPECIES: type I-F CRISPR-associated protein Csy1;Pseudomonas
GCF_004373515	WP_043095099.1	type I-F CRISPR-associated protein Csy1;Pseudomonas aeruginosa
GCF_004373545	WP_043095099.1	type I-F CRISPR-associated protein Csy1;Pseudomonas aeruginosa
GCF_004373575	WP_023103132.1	MULTISPECIES: type I-F CRISPR-associated protein Csy1;Pseudomonas
GCF_004373655	WP_023103132.1	MULTISPECIES: type I-F CRISPR-associated protein Csy1;Pseudomonas
GCF_004373665	WP_023103132.1	MULTISPECIES: type I-F CRISPR-associated protein Csy1;Pseudomonas
GCF_004373675	WP_009876497.1	MULTISPECIES: type I-F CRISPR-associated protein Csy1;Pseudomonas
GCF_004373725	WP_009876497.1	MULTISPECIES: type I-F CRISPR-associated protein Csy1;Pseudomonas
GCF_004373745	WP_009876497.1	MULTISPECIES: type I-F CRISPR-associated protein Csy1;Pseudomonas
GCF_004373755	WP_023087478.1	MULTISPECIES: type I-F CRISPR-associated protein Csy1;Pseudomonas
GCF_004373845	WP_023087478.1	MULTISPECIES: type I-F CRISPR-associated protein Csy1;Pseudomonas
GCF_004373865	WP_023103132.1	MULTISPECIES: type I-F CRISPR-associated protein Csy1;Pseudomonas
GCF_004373965	WP_023087478.1	MULTISPECIES: type I-F CRISPR-associated protein Csy1;Pseudomonas
GCF_004373985	WP_004343803.1	MULTISPECIES: type I-F CRISPR-associated protein Csy1;Pseudomonas
GCF_004374065	WP_023087478.1	MULTISPECIES: type I-F CRISPR-associated protein Csy1;Pseudomonas
GCF_004374095	WP_023087478.1	MULTISPECIES: type I-F CRISPR-associated protein Csy1;Pseudomonas
GCF_004374295	WP_023103132.1	MULTISPECIES: type I-F CRISPR-associated protein Csy1;Pseudomonas
GCF_004374305	WP_023103132.1	MULTISPECIES: type I-F CRISPR-associated protein Csy1;Pseudomonas
GCF_004374315	WP_134277129.1	type I-F CRISPR-associated protein Csy1;Pseudomonas aeruginosa
GCF_004374365	WP_023087478.1	MULTISPECIES: type I-F CRISPR-associated protein Csy1;Pseudomonas
GCF_004374395	WP_023087478.1	MULTISPECIES: type I-F CRISPR-associated protein Csy1;Pseudomonas
GCF_004374425	WP_134246048.1	type I-F CRISPR-associated protein Csy1;Pseudomonas aeruginosa
GCF_004374515	WP_023087478.1	MULTISPECIES: type I-F CRISPR-associated protein Csy1;Pseudomonas
GCF_004375075	WP_023087478.1	MULTISPECIES: type I-F CRISPR-associated protein Csy1;Pseudomonas
GCF_004375115	WP_023087478.1	MULTISPECIES: type I-F CRISPR-associated protein Csy1;Pseudomonas
GCF_004375185	WP_023087478.1	MULTISPECIES: type I-F CRISPR-associated protein Csy1;Pseudomonas
GCF_004375195	WP_023087478.1	MULTISPECIES: type I-F CRISPR-associated protein Csy1;Pseudomonas
GCF_004375205	WP_023087478.1	MULTISPECIES: type I-F CRISPR-associated protein Csy1;Pseudomonas
GCF_004375325	WP_023087478.1	MULTISPECIES: type I-F CRISPR-associated protein Csy1;Pseudomonas
GCF_004375375	WP_023087478.1	MULTISPECIES: type I-F CRISPR-associated protein Csy1;Pseudomonas
GCF_004375385	WP_023087478.1	MULTISPECIES: type I-F CRISPR-associated protein Csy1;Pseudomonas
GCF_004375405	WP_023087478.1	MULTISPECIES: type I-F CRISPR-associated protein Csy1;Pseudomonas
GCF_004375455	WP_034052100.1	type I-F CRISPR-associated protein Csy1;Pseudomonas aeruginosa
GCF_004375515	WP_121238331.1	type I-F CRISPR-associated protein Csy1;Pseudomonas aeruginosa
GCF_004375585	WP_023087478.1	MULTISPECIES: type I-F CRISPR-associated protein Csy1;Pseudomonas
GCF_004375595	WP_004343803.1	MULTISPECIES: type I-F CRISPR-associated protein Csy1;Pseudomonas
GCF_004375625	WP_004343803.1	MULTISPECIES: type I-F CRISPR-associated protein Csy1;Pseudomonas
GCF_004378725	WP_009876497.1	MULTISPECIES: type I-F CRISPR-associated protein Csy1;Pseudomonas
GCF_004378735	WP_023087478.1	MULTISPECIES: type I-F CRISPR-associated protein Csy1;Pseudomonas
GCF_004378745	WP_023087478.1	MULTISPECIES: type I-F CRISPR-associated protein Csy1;Pseudomonas
GCF_004378755	WP_023087478.1	MULTISPECIES: type I-F CRISPR-associated protein Csy1;Pseudomonas
GCF_004378765	WP_023087478.1	MULTISPECIES: type I-F CRISPR-associated protein Csy1;Pseudomonas
GCF_004685005	WP_029610274.1	type I-F CRISPR-associated protein Csy1;Pseudomonas aeruginosa
GCF_004796075	WP_023103132.1	MULTISPECIES: type I-F CRISPR-associated protein Csy1;Pseudomonas
GCF_005049035	WP_014602882.1	MULTISPECIES: type I-F CRISPR-associated protein Csy1;Pseudomonas
GCF_006864505	WP_023087478.1	MULTISPECIES: type I-F CRISPR-associated protein Csy1;Pseudomonas
GCF_006864585	WP_014602882.1	MULTISPECIES: type I-F CRISPR-associated protein Csy1;Pseudomonas
GCF_007004215	WP_009876497.1	MULTISPECIES: type I-F CRISPR-associated protein Csy1;Pseudomonas
GCF_007004465	WP_023087478.1	MULTISPECIES: type I-F CRISPR-associated protein Csy1;Pseudomonas
GCF_007004485	WP_023087478.1	MULTISPECIES: type I-F CRISPR-associated protein Csy1;Pseudomonas
GCF_007051055	WP_004343803.1	MULTISPECIES: type I-F CRISPR-associated protein Csy1;Pseudomonas
GCF_007051075	WP_004343803.1	MULTISPECIES: type I-F CRISPR-associated protein Csy1;Pseudomonas
GCF_007280445	WP_014602882.1	MULTISPECIES: type I-F CRISPR-associated protein Csy1;Pseudomonas
GCF_007375485	WP_023103132.1	MULTISPECIES: type I-F CRISPR-associated protein Csy1;Pseudomonas
GCF_007860265	WP_003139224.1	MULTISPECIES: type I-F CRISPR-associated protein Csy1;Pseudomonas
GCF_007860275	WP_003139224.1	MULTISPECIES: type I-F CRISPR-associated protein Csy1;Pseudomonas
GCF_007860305	WP_003139224.1	MULTISPECIES: type I-F CRISPR-associated protein Csy1;Pseudomonas
GCF_007922895	WP_146470732.1	type I-F CRISPR-associated protein Csy1;Pseudomonas aeruginosa
GCF_007922915	WP_003139224.1	MULTISPECIES: type I-F CRISPR-associated protein Csy1;Pseudomonas
GCF_007922925	WP_003139224.1	MULTISPECIES: type I-F CRISPR-associated protein Csy1;Pseudomonas
GCF_008180895	WP_029610274.1	type I-F CRISPR-associated protein Csy1;Pseudomonas aeruginosa
GCF_008629785	WP_004343803.1	MULTISPECIES: type I-F CRISPR-associated protein Csy1;Pseudomonas
GCF_008629875	WP_004343803.1	MULTISPECIES: type I-F CRISPR-associated protein Csy1;Pseudomonas
GCF_008693305	WP_003139224.1	MULTISPECIES: type I-F CRISPR-associated protein Csy1;Pseudomonas
GCF_008802455	WP_023103132.1	MULTISPECIES: type I-F CRISPR-associated protein Csy1;Pseudomonas
GCF_008802495	WP_073669430.1	type I-F CRISPR-associated protein Csy1;Pseudomonas aeruginosa
GCF_008802515	WP_003139224.1	MULTISPECIES: type I-F CRISPR-associated protein Csy1;Pseudomonas
GCF_008802575	WP_034080631.1	type I-F CRISPR-associated protein Csy1;Pseudomonas aeruginosa
GCF_008802595	WP_033940279.1	type I-F CRISPR-associated protein Csy1;Pseudomonas aeruginosa
GCF_008802635	WP_043095099.1	type I-F CRISPR-associated protein Csy1;Pseudomonas aeruginosa
GCF_008802705	WP_004343803.1	MULTISPECIES: type I-F CRISPR-associated protein Csy1;Pseudomonas
GCF_008843095	WP_004343803.1	MULTISPECIES: type I-F CRISPR-associated protein Csy1;Pseudomonas
GCF_009025735	WP_004343803.1	MULTISPECIES: type I-F CRISPR-associated protein Csy1;Pseudomonas
GCF_009025765	WP_023087478.1	MULTISPECIES: type I-F CRISPR-associated protein Csy1;Pseudomonas
GCF_009299575	WP_029610274.1	type I-F CRISPR-associated protein Csy1;Pseudomonas aeruginosa
GCF_009299595	WP_029610274.1	type I-F CRISPR-associated protein Csy1;Pseudomonas aeruginosa
GCF_009299605	WP_029610274.1	type I-F CRISPR-associated protein Csy1;Pseudomonas aeruginosa
GCF_009299705	WP_014602882.1	MULTISPECIES: type I-F CRISPR-associated protein Csy1;Pseudomonas
GCF_009299715	WP_009876497.1	MULTISPECIES: type I-F CRISPR-associated protein Csy1;Pseudomonas
GCF_009299775	WP_029610274.1	type I-F CRISPR-associated protein Csy1;Pseudomonas aeruginosa
GCF_009391925	WP_003139224.1	MULTISPECIES: type I-F CRISPR-associated protein Csy1;Pseudomonas
GCF_009650455	WP_003139224.1	MULTISPECIES: type I-F CRISPR-associated protein Csy1;Pseudomonas
GCF_009650545	WP_089030754.1	type I-F CRISPR-associated protein Csy1;Pseudomonas aeruginosa
GCF_009725015	WP_042170663.1	type I-F CRISPR-associated protein Csy1;Pseudomonas aeruginosa
GCF_009727235	WP_155713618.1	type I-F CRISPR-associated protein Csy1;Pseudomonas aeruginosa
GCF_009727405	WP_073653177.1	type I-F CRISPR-associated protein Csy1;Pseudomonas aeruginosa
GCF_009727425	WP_004343803.1	MULTISPECIES: type I-F CRISPR-associated protein Csy1;Pseudomonas
GCF_009737225	WP_155713618.1	type I-F CRISPR-associated protein Csy1;Pseudomonas aeruginosa
GCF_009788995	WP_004343803.1	MULTISPECIES: type I-F CRISPR-associated protein Csy1;Pseudomonas
GCF_009789035	WP_014602882.1	MULTISPECIES: type I-F CRISPR-associated protein Csy1;Pseudomonas
GCF_009807265	WP_023087478.1	MULTISPECIES: type I-F CRISPR-associated protein Csy1;Pseudomonas
GCF_009807275	WP_121238331.1	type I-F CRISPR-associated protein Csy1;Pseudomonas aeruginosa
GCF_009807395	WP_121238331.1	type I-F CRISPR-associated protein Csy1;Pseudomonas aeruginosa
GCF_009807545	WP_023087478.1	MULTISPECIES: type I-F CRISPR-associated protein Csy1;Pseudomonas
GCF_009828665	WP_124183302.1	type I-F CRISPR-associated protein Csy1;Pseudomonas aeruginosa
GCF_009833435	WP_004343803.1	MULTISPECIES: type I-F CRISPR-associated protein Csy1;Pseudomonas
GCF_009857765	WP_073666572.1	type I-F CRISPR-associated protein Csy1;Pseudomonas aeruginosa
GCF_009887645	WP_004343803.1	MULTISPECIES: type I-F CRISPR-associated protein Csy1;Pseudomonas
GCF_009887695	WP_014602882.1	MULTISPECIES: type I-F CRISPR-associated protein Csy1;Pseudomonas
GCF_009916345	WP_004343803.1	MULTISPECIES: type I-F CRISPR-associated protein Csy1;Pseudomonas
GCF_011683045	WP_004343803.1	MULTISPECIES: type I-F CRISPR-associated protein Csy1;Pseudomonas
GCF_011683055	WP_004343803.1	MULTISPECIES: type I-F CRISPR-associated protein Csy1;Pseudomonas
GCF_011683115	WP_004343803.1	MULTISPECIES: type I-F CRISPR-associated protein Csy1;Pseudomonas
GCF_012987005	WP_083556355.1	type I-F CRISPR-associated protein Csy1;Pseudomonas aeruginosa
GCF_012987025	WP_004343803.1	MULTISPECIES: type I-F CRISPR-associated protein Csy1;Pseudomonas
GCF_013115465	WP_033994843.1	type I-F CRISPR-associated protein Csy1;Pseudomonas aeruginosa
GCF_013169175	WP_014602882.1	MULTISPECIES: type I-F CRISPR-associated protein Csy1;Pseudomonas
GCF_013169265	WP_009876497.1	MULTISPECIES: type I-F CRISPR-associated protein Csy1;Pseudomonas
GCF_013176935	WP_033994843.1	type I-F CRISPR-associated protein Csy1;Pseudomonas aeruginosa
GCF_013176995	WP_004343803.1	MULTISPECIES: type I-F CRISPR-associated protein Csy1;Pseudomonas
GCF_013177035	WP_004343803.1	MULTISPECIES: type I-F CRISPR-associated protein Csy1;Pseudomonas
GCF_013177065	WP_004343803.1	MULTISPECIES: type I-F CRISPR-associated protein Csy1;Pseudomonas
GCF_013177135	WP_009876497.1	MULTISPECIES: type I-F CRISPR-associated protein Csy1;Pseudomonas
GCF_013177155	WP_004343803.1	MULTISPECIES: type I-F CRISPR-associated protein Csy1;Pseudomonas
GCF_013178495	WP_003139224.1	MULTISPECIES: type I-F CRISPR-associated protein Csy1;Pseudomonas
GCF_013178535	WP_023103132.1	MULTISPECIES: type I-F CRISPR-associated protein Csy1;Pseudomonas
GCF_013178605	WP_171959738.1	type I-F CRISPR-associated protein Csy1;Pseudomonas aeruginosa
GCF_013178665	WP_033994843.1	type I-F CRISPR-associated protein Csy1;Pseudomonas aeruginosa
GCF_013178705	WP_004343803.1	MULTISPECIES: type I-F CRISPR-associated protein Csy1;Pseudomonas
GCF_013178735	WP_023087478.1	MULTISPECIES: type I-F CRISPR-associated protein Csy1;Pseudomonas
GCF_013178835	WP_009876497.1	MULTISPECIES: type I-F CRISPR-associated protein Csy1;Pseudomonas
GCF_013178875	WP_004343803.1	MULTISPECIES: type I-F CRISPR-associated protein Csy1;Pseudomonas
GCF_013240315	WP_004343803.1	MULTISPECIES: type I-F CRISPR-associated protein Csy1;Pseudomonas
GCF_013240425	WP_023087478.1	MULTISPECIES: type I-F CRISPR-associated protein Csy1;Pseudomonas
GCF_013240435	WP_023087478.1	MULTISPECIES: type I-F CRISPR-associated protein Csy1;Pseudomonas
GCF_013240475	WP_004343803.1	MULTISPECIES: type I-F CRISPR-associated protein Csy1;Pseudomonas
GCF_013284845	WP_029610274.1	type I-F CRISPR-associated protein Csy1;Pseudomonas aeruginosa
GCF_013284855	WP_029610274.1	type I-F CRISPR-associated protein Csy1;Pseudomonas aeruginosa
GCF_013284875	WP_029610274.1	type I-F CRISPR-associated protein Csy1;Pseudomonas aeruginosa
GCF_013284895	WP_029610274.1	type I-F CRISPR-associated protein Csy1;Pseudomonas aeruginosa
GCF_013284915	WP_029610274.1	type I-F CRISPR-associated protein Csy1;Pseudomonas aeruginosa
GCF_013284945	WP_029610274.1	type I-F CRISPR-associated protein Csy1;Pseudomonas aeruginosa
GCF_013284955	WP_029610274.1	type I-F CRISPR-associated protein Csy1;Pseudomonas aeruginosa
GCF_013284985	WP_029610274.1	type I-F CRISPR-associated protein Csy1;Pseudomonas aeruginosa
GCF_013284995	WP_029610274.1	type I-F CRISPR-associated protein Csy1;Pseudomonas aeruginosa
GCF_013285025	WP_029610274.1	type I-F CRISPR-associated protein Csy1;Pseudomonas aeruginosa
GCF_013309705	WP_004343803.1	MULTISPECIES: type I-F CRISPR-associated protein Csy1;Pseudomonas
GCF_013328395	WP_023103132.1	MULTISPECIES: type I-F CRISPR-associated protein Csy1;Pseudomonas
GCF_013328535	WP_023103132.1	MULTISPECIES: type I-F CRISPR-associated protein Csy1;Pseudomonas
GCF_013328555	WP_029610274.1	type I-F CRISPR-associated protein Csy1;Pseudomonas aeruginosa
GCF_013328565	WP_014833996.1	MULTISPECIES: type I-F CRISPR-associated protein Csy1;Pseudomonas
GCF_013328615	WP_003139224.1	MULTISPECIES: type I-F CRISPR-associated protein Csy1;Pseudomonas
GCF_013328625	WP_009876497.1	MULTISPECIES: type I-F CRISPR-associated protein Csy1;Pseudomonas
GCF_013328675	WP_004343803.1	MULTISPECIES: type I-F CRISPR-associated protein Csy1;Pseudomonas
GCF_013328725	WP_174216304.1	type I-F CRISPR-associated protein Csy1;Pseudomonas aeruginosa
GCF_013328785	WP_174219765.1	type I-F CRISPR-associated protein Csy1;Pseudomonas aeruginosa
GCF_013341235	WP_023087478.1	MULTISPECIES: type I-F CRISPR-associated protein Csy1;Pseudomonas
GCF_013402965	WP_009876497.1	type I-F CRISPR-associated protein Csy1;Pseudomonas aeruginosa
GCF_013413775	WP_014602882.1	type I-F CRISPR-associated protein Csy1;Pseudomonas aeruginosa
GCF_013413795	WP_014602882.1	type I-F CRISPR-associated protein Csy1;Pseudomonas aeruginosa
GCF_013421135	WP_023087478.1	MULTISPECIES: type I-F CRISPR-associated protein Csy1;Pseudomonas
GCF_013421205	WP_023103132.1	MULTISPECIES: type I-F CRISPR-associated protein Csy1;Pseudomonas
GCF_013421245	WP_023087478.1	MULTISPECIES: type I-F CRISPR-associated protein Csy1;Pseudomonas
GCF_013421385	WP_014602882.1	type I-F CRISPR-associated protein Csy1;Pseudomonas aeruginosa
GCF_013867645	WP_004343803.1	MULTISPECIES: type I-F CRISPR-associated protein Csy1;Pseudomonas
GCF_013912465	WP_003139224.1	MULTISPECIES: type I-F CRISPR-associated protein Csy1;Pseudomonas
GCF_013912495	WP_004343803.1	MULTISPECIES: type I-F CRISPR-associated protein Csy1;Pseudomonas
GCF_013912515	WP_004343803.1	MULTISPECIES: type I-F CRISPR-associated protein Csy1;Pseudomonas
GCF_013912615	WP_029610274.1	type I-F CRISPR-associated protein Csy1;Pseudomonas aeruginosa
GCF_013912625	WP_003139224.1	MULTISPECIES: type I-F CRISPR-associated protein Csy1;Pseudomonas
GCF_013912715	WP_004343803.1	MULTISPECIES: type I-F CRISPR-associated protein Csy1;Pseudomonas
GCF_013912765	WP_003139224.1	MULTISPECIES: type I-F CRISPR-associated protein Csy1;Pseudomonas
GCF_013912795	WP_004343803.1	MULTISPECIES: type I-F CRISPR-associated protein Csy1;Pseudomonas
GCF_013912825	WP_004343803.1	MULTISPECIES: type I-F CRISPR-associated protein Csy1;Pseudomonas
GCF_013912895	WP_014602882.1	type I-F CRISPR-associated protein Csy1;Pseudomonas aeruginosa
GCF_013912925	WP_004343803.1	MULTISPECIES: type I-F CRISPR-associated protein Csy1;Pseudomonas
GCF_013912965	WP_004343803.1	MULTISPECIES: type I-F CRISPR-associated protein Csy1;Pseudomonas
GCF_013913085	WP_023087478.1	MULTISPECIES: type I-F CRISPR-associated protein Csy1;Pseudomonas
GCF_013913095	WP_003139224.1	MULTISPECIES: type I-F CRISPR-associated protein Csy1;Pseudomonas
GCF_013913125	WP_003139224.1	MULTISPECIES: type I-F CRISPR-associated protein Csy1;Pseudomonas
GCF_013913205	WP_004343803.1	MULTISPECIES: type I-F CRISPR-associated protein Csy1;Pseudomonas
GCF_013913245	WP_004343803.1	MULTISPECIES: type I-F CRISPR-associated protein Csy1;Pseudomonas
GCF_013913255	WP_009876497.1	type I-F CRISPR-associated protein Csy1;Pseudomonas aeruginosa
GCF_013913295	WP_023103132.1	MULTISPECIES: type I-F CRISPR-associated protein Csy1;Pseudomonas
GCF_013913375	WP_014602882.1	type I-F CRISPR-associated protein Csy1;Pseudomonas aeruginosa
GCF_013913545	WP_003139224.1	MULTISPECIES: type I-F CRISPR-associated protein Csy1;Pseudomonas
GCF_014040775	WP_003139224.1	MULTISPECIES: type I-F CRISPR-associated protein Csy1;Pseudomonas
GCF_014040885	WP_003139224.1	MULTISPECIES: type I-F CRISPR-associated protein Csy1;Pseudomonas
GCF_014076625	WP_034022997.1	type I-F CRISPR-associated protein Csy1;Pseudomonas aeruginosa
GCF_900005845	WP_003139224.1	MULTISPECIES: type I-F CRISPR-associated protein Csy1;Pseudomonas
GCF_900106195	WP_003139224.1	MULTISPECIES: type I-F CRISPR-associated protein Csy1;Pseudomonas
GCF_900106215	WP_003139224.1	MULTISPECIES: type I-F CRISPR-associated protein Csy1;Pseudomonas
GCF_900106235	WP_003139224.1	MULTISPECIES: type I-F CRISPR-associated protein Csy1;Pseudomonas
GCF_900106265	WP_003139224.1	MULTISPECIES: type I-F CRISPR-associated protein Csy1;Pseudomonas
GCF_900106915	WP_003139224.1	MULTISPECIES: type I-F CRISPR-associated protein Csy1;Pseudomonas
GCF_900143755	WP_023087478.1	MULTISPECIES: type I-F CRISPR-associated protein Csy1;Pseudomonas
GCF_900143765	WP_023087478.1	MULTISPECIES: type I-F CRISPR-associated protein Csy1;Pseudomonas
GCF_900143775	WP_023087478.1	MULTISPECIES: type I-F CRISPR-associated protein Csy1;Pseudomonas
GCF_900143785	WP_023087478.1	MULTISPECIES: type I-F CRISPR-associated protein Csy1;Pseudomonas
GCF_900143805	WP_023087478.1	MULTISPECIES: type I-F CRISPR-associated protein Csy1;Pseudomonas
GCF_900143815	WP_023087478.1	MULTISPECIES: type I-F CRISPR-associated protein Csy1;Pseudomonas
GCF_900143825	WP_023103132.1	MULTISPECIES: type I-F CRISPR-associated protein Csy1;Pseudomonas
GCF_900143835	WP_023087478.1	MULTISPECIES: type I-F CRISPR-associated protein Csy1;Pseudomonas
GCF_900143845	WP_023103132.1	MULTISPECIES: type I-F CRISPR-associated protein Csy1;Pseudomonas
GCF_900143865	WP_023087478.1	MULTISPECIES: type I-F CRISPR-associated protein Csy1;Pseudomonas
GCF_900143875	WP_023103132.1	MULTISPECIES: type I-F CRISPR-associated protein Csy1;Pseudomonas
GCF_900143885	WP_023087478.1	MULTISPECIES: type I-F CRISPR-associated protein Csy1;Pseudomonas
GCF_900143895	WP_023103132.1	MULTISPECIES: type I-F CRISPR-associated protein Csy1;Pseudomonas
GCF_900143905	WP_074207530.1	type I-F CRISPR-associated protein Csy1;Pseudomonas aeruginosa
GCF_900143915	WP_023087478.1	MULTISPECIES: type I-F CRISPR-associated protein Csy1;Pseudomonas
GCF_900143945	WP_023087478.1	MULTISPECIES: type I-F CRISPR-associated protein Csy1;Pseudomonas
GCF_900143955	WP_023087478.1	MULTISPECIES: type I-F CRISPR-associated protein Csy1;Pseudomonas
GCF_900143965	WP_023103132.1	MULTISPECIES: type I-F CRISPR-associated protein Csy1;Pseudomonas
GCF_900143975	WP_023087478.1	MULTISPECIES: type I-F CRISPR-associated protein Csy1;Pseudomonas
GCF_900143995	WP_023087478.1	MULTISPECIES: type I-F CRISPR-associated protein Csy1;Pseudomonas
GCF_900144005	WP_074207530.1	type I-F CRISPR-associated protein Csy1;Pseudomonas aeruginosa
GCF_900144015	WP_023087478.1	MULTISPECIES: type I-F CRISPR-associated protein Csy1;Pseudomonas
GCF_900144025	WP_023103132.1	MULTISPECIES: type I-F CRISPR-associated protein Csy1;Pseudomonas
GCF_900144055	WP_023103132.1	MULTISPECIES: type I-F CRISPR-associated protein Csy1;Pseudomonas
GCF_900144065	WP_023087478.1	MULTISPECIES: type I-F CRISPR-associated protein Csy1;Pseudomonas
GCF_900144085	WP_023087478.1	MULTISPECIES: type I-F CRISPR-associated protein Csy1;Pseudomonas
GCF_900144095	WP_023087478.1	MULTISPECIES: type I-F CRISPR-associated protein Csy1;Pseudomonas
GCF_900144105	WP_023087478.1	MULTISPECIES: type I-F CRISPR-associated protein Csy1;Pseudomonas
GCF_900144115	WP_023087478.1	MULTISPECIES: type I-F CRISPR-associated protein Csy1;Pseudomonas
GCF_900144135	WP_023087478.1	MULTISPECIES: type I-F CRISPR-associated protein Csy1;Pseudomonas
GCF_900144155	WP_023103132.1	MULTISPECIES: type I-F CRISPR-associated protein Csy1;Pseudomonas
GCF_900144165	WP_023103132.1	MULTISPECIES: type I-F CRISPR-associated protein Csy1;Pseudomonas
GCF_900144175	WP_023087478.1	MULTISPECIES: type I-F CRISPR-associated protein Csy1;Pseudomonas
GCF_900144195	WP_074207530.1	type I-F CRISPR-associated protein Csy1;Pseudomonas aeruginosa
GCF_900144205	WP_074207530.1	type I-F CRISPR-associated protein Csy1;Pseudomonas aeruginosa
GCF_900144215	WP_074207530.1	type I-F CRISPR-associated protein Csy1;Pseudomonas aeruginosa
GCF_900144225	WP_023087478.1	MULTISPECIES: type I-F CRISPR-associated protein Csy1;Pseudomonas
GCF_900144235	WP_074207530.1	type I-F CRISPR-associated protein Csy1;Pseudomonas aeruginosa
GCF_900144245	WP_074207530.1	type I-F CRISPR-associated protein Csy1;Pseudomonas aeruginosa
GCF_900144255	WP_074207530.1	type I-F CRISPR-associated protein Csy1;Pseudomonas aeruginosa
GCF_900144265	WP_074207530.1	type I-F CRISPR-associated protein Csy1;Pseudomonas aeruginosa
GCF_900144275	WP_074207530.1	type I-F CRISPR-associated protein Csy1;Pseudomonas aeruginosa
GCF_900144285	WP_074207530.1	type I-F CRISPR-associated protein Csy1;Pseudomonas aeruginosa
GCF_900144295	WP_074207530.1	type I-F CRISPR-associated protein Csy1;Pseudomonas aeruginosa
GCF_900144305	WP_074207530.1	type I-F CRISPR-associated protein Csy1;Pseudomonas aeruginosa
GCF_900144315	WP_074207530.1	type I-F CRISPR-associated protein Csy1;Pseudomonas aeruginosa
GCF_900144325	WP_074207530.1	type I-F CRISPR-associated protein Csy1;Pseudomonas aeruginosa
GCF_900144335	WP_074207530.1	type I-F CRISPR-associated protein Csy1;Pseudomonas aeruginosa
GCF_900144345	WP_014833996.1	MULTISPECIES: type I-F CRISPR-associated protein Csy1;Pseudomonas
GCF_900144355	WP_014833996.1	MULTISPECIES: type I-F CRISPR-associated protein Csy1;Pseudomonas
GCF_900144375	WP_023103132.1	MULTISPECIES: type I-F CRISPR-associated protein Csy1;Pseudomonas
GCF_900144915	WP_003139224.1	MULTISPECIES: type I-F CRISPR-associated protein Csy1;Pseudomonas
GCF_900144925	WP_003139224.1	MULTISPECIES: type I-F CRISPR-associated protein Csy1;Pseudomonas
GCF_900144935	WP_003139224.1	MULTISPECIES: type I-F CRISPR-associated protein Csy1;Pseudomonas
GCF_900144945	WP_003139224.1	MULTISPECIES: type I-F CRISPR-associated protein Csy1;Pseudomonas
GCF_900144955	WP_003139224.1	MULTISPECIES: type I-F CRISPR-associated protein Csy1;Pseudomonas
GCF_900144965	WP_003139224.1	MULTISPECIES: type I-F CRISPR-associated protein Csy1;Pseudomonas
GCF_900144975	WP_003139224.1	MULTISPECIES: type I-F CRISPR-associated protein Csy1;Pseudomonas
GCF_900144985	WP_003139224.1	MULTISPECIES: type I-F CRISPR-associated protein Csy1;Pseudomonas
GCF_900144995	WP_003139224.1	MULTISPECIES: type I-F CRISPR-associated protein Csy1;Pseudomonas
GCF_900145005	WP_003139224.1	MULTISPECIES: type I-F CRISPR-associated protein Csy1;Pseudomonas
GCF_900145015	WP_003139224.1	MULTISPECIES: type I-F CRISPR-associated protein Csy1;Pseudomonas
GCF_900145025	WP_003139224.1	MULTISPECIES: type I-F CRISPR-associated protein Csy1;Pseudomonas
GCF_900145035	WP_003139224.1	MULTISPECIES: type I-F CRISPR-associated protein Csy1;Pseudomonas
GCF_900145045	WP_003139224.1	MULTISPECIES: type I-F CRISPR-associated protein Csy1;Pseudomonas
GCF_900145055	WP_003139224.1	MULTISPECIES: type I-F CRISPR-associated protein Csy1;Pseudomonas
GCF_900145065	WP_003139224.1	MULTISPECIES: type I-F CRISPR-associated protein Csy1;Pseudomonas
GCF_900145075	WP_014833996.1	MULTISPECIES: type I-F CRISPR-associated protein Csy1;Pseudomonas
GCF_900145085	WP_003139224.1	MULTISPECIES: type I-F CRISPR-associated protein Csy1;Pseudomonas
GCF_900145105	WP_003139224.1	MULTISPECIES: type I-F CRISPR-associated protein Csy1;Pseudomonas
GCF_900145115	WP_003139224.1	MULTISPECIES: type I-F CRISPR-associated protein Csy1;Pseudomonas
GCF_900145125	WP_003139224.1	MULTISPECIES: type I-F CRISPR-associated protein Csy1;Pseudomonas
GCF_900145135	WP_003139224.1	MULTISPECIES: type I-F CRISPR-associated protein Csy1;Pseudomonas
GCF_900145145	WP_003139224.1	MULTISPECIES: type I-F CRISPR-associated protein Csy1;Pseudomonas
GCF_900145195	WP_023087478.1	MULTISPECIES: type I-F CRISPR-associated protein Csy1;Pseudomonas
GCF_900145385	WP_033946188.1	MULTISPECIES: type I-F CRISPR-associated protein Csy1;Pseudomonas
GCF_900145395	WP_033946188.1	MULTISPECIES: type I-F CRISPR-associated protein Csy1;Pseudomonas
GCF_900145415	WP_033946188.1	MULTISPECIES: type I-F CRISPR-associated protein Csy1;Pseudomonas
GCF_900145425	WP_033946188.1	MULTISPECIES: type I-F CRISPR-associated protein Csy1;Pseudomonas
GCF_900145435	WP_073653177.1	type I-F CRISPR-associated protein Csy1;Pseudomonas aeruginosa
GCF_900145445	WP_073653177.1	type I-F CRISPR-associated protein Csy1;Pseudomonas aeruginosa
GCF_900145465	WP_073653177.1	type I-F CRISPR-associated protein Csy1;Pseudomonas aeruginosa
GCF_900145475	WP_073653177.1	type I-F CRISPR-associated protein Csy1;Pseudomonas aeruginosa
GCF_900145485	WP_033946188.1	MULTISPECIES: type I-F CRISPR-associated protein Csy1;Pseudomonas
GCF_900145495	WP_033946188.1	MULTISPECIES: type I-F CRISPR-associated protein Csy1;Pseudomonas
GCF_900145505	WP_033946188.1	MULTISPECIES: type I-F CRISPR-associated protein Csy1;Pseudomonas
GCF_900145515	WP_033946188.1	MULTISPECIES: type I-F CRISPR-associated protein Csy1;Pseudomonas
GCF_900145525	WP_033946188.1	MULTISPECIES: type I-F CRISPR-associated protein Csy1;Pseudomonas
GCF_900145535	WP_033946188.1	MULTISPECIES: type I-F CRISPR-associated protein Csy1;Pseudomonas
GCF_900145545	WP_033946188.1	MULTISPECIES: type I-F CRISPR-associated protein Csy1;Pseudomonas
GCF_900145555	WP_033946188.1	MULTISPECIES: type I-F CRISPR-associated protein Csy1;Pseudomonas
GCF_900145565	WP_073653177.1	type I-F CRISPR-associated protein Csy1;Pseudomonas aeruginosa
GCF_900145575	WP_033946188.1	MULTISPECIES: type I-F CRISPR-associated protein Csy1;Pseudomonas
GCF_900145655	WP_073653177.1	type I-F CRISPR-associated protein Csy1;Pseudomonas aeruginosa
GCF_900145835	WP_033961478.1	type I-F CRISPR-associated protein Csy1;Pseudomonas aeruginosa
GCF_900146255	WP_023087478.1	MULTISPECIES: type I-F CRISPR-associated protein Csy1;Pseudomonas
GCF_900146265	WP_023087478.1	MULTISPECIES: type I-F CRISPR-associated protein Csy1;Pseudomonas
GCF_900146275	WP_049233520.1	type I-F CRISPR-associated protein Csy1, partial;Pseudomonas aeruginosa
GCF_900146285	WP_023087478.1	MULTISPECIES: type I-F CRISPR-associated protein Csy1;Pseudomonas
GCF_900146295	WP_023087478.1	MULTISPECIES: type I-F CRISPR-associated protein Csy1;Pseudomonas
GCF_900146305	WP_023087478.1	MULTISPECIES: type I-F CRISPR-associated protein Csy1;Pseudomonas
GCF_900146315	WP_023087478.1	MULTISPECIES: type I-F CRISPR-associated protein Csy1;Pseudomonas
GCF_900146335	WP_023087478.1	MULTISPECIES: type I-F CRISPR-associated protein Csy1;Pseudomonas
GCF_900146345	WP_023087478.1	MULTISPECIES: type I-F CRISPR-associated protein Csy1;Pseudomonas
GCF_900146365	WP_139270494.1	type I-F CRISPR-associated protein Csy1, partial;Pseudomonas aeruginosa
GCF_900146375	WP_023087478.1	MULTISPECIES: type I-F CRISPR-associated protein Csy1;Pseudomonas
GCF_900146665	WP_003139224.1	MULTISPECIES: type I-F CRISPR-associated protein Csy1;Pseudomonas
GCF_900146705	WP_003139224.1	MULTISPECIES: type I-F CRISPR-associated protein Csy1;Pseudomonas
GCF_900146715	WP_003139224.1	MULTISPECIES: type I-F CRISPR-associated protein Csy1;Pseudomonas
GCF_900146725	WP_003139224.1	MULTISPECIES: type I-F CRISPR-associated protein Csy1;Pseudomonas
GCF_900146735	WP_003139224.1	MULTISPECIES: type I-F CRISPR-associated protein Csy1;Pseudomonas
GCF_900146745	WP_003139224.1	MULTISPECIES: type I-F CRISPR-associated protein Csy1;Pseudomonas
GCF_900146755	WP_003139224.1	MULTISPECIES: type I-F CRISPR-associated protein Csy1;Pseudomonas
GCF_900146765	WP_003139224.1	MULTISPECIES: type I-F CRISPR-associated protein Csy1;Pseudomonas
GCF_900146785	WP_023103132.1	MULTISPECIES: type I-F CRISPR-associated protein Csy1;Pseudomonas
GCF_900146795	WP_023103132.1	MULTISPECIES: type I-F CRISPR-associated protein Csy1;Pseudomonas
GCF_900146805	WP_023103132.1	MULTISPECIES: type I-F CRISPR-associated protein Csy1;Pseudomonas
GCF_900146815	WP_023103132.1	MULTISPECIES: type I-F CRISPR-associated protein Csy1;Pseudomonas
GCF_900146825	WP_033940279.1	type I-F CRISPR-associated protein Csy1;Pseudomonas aeruginosa
GCF_900146835	WP_021205340.1	MULTISPECIES: type I-F CRISPR-associated protein Csy1;Pseudomonas
GCF_900146845	WP_021205340.1	MULTISPECIES: type I-F CRISPR-associated protein Csy1;Pseudomonas
GCF_900147075	WP_021205340.1	MULTISPECIES: type I-F CRISPR-associated protein Csy1;Pseudomonas
GCF_900147145	WP_023087478.1	MULTISPECIES: type I-F CRISPR-associated protein Csy1;Pseudomonas
GCF_900147155	WP_023087478.1	MULTISPECIES: type I-F CRISPR-associated protein Csy1;Pseudomonas
GCF_900147175	WP_023087478.1	MULTISPECIES: type I-F CRISPR-associated protein Csy1;Pseudomonas
GCF_900147185	WP_073666572.1	type I-F CRISPR-associated protein Csy1;Pseudomonas aeruginosa
GCF_900147195	WP_023087478.1	MULTISPECIES: type I-F CRISPR-associated protein Csy1;Pseudomonas
GCF_900147205	WP_073666572.1	type I-F CRISPR-associated protein Csy1;Pseudomonas aeruginosa
GCF_900147215	WP_073666572.1	type I-F CRISPR-associated protein Csy1;Pseudomonas aeruginosa
GCF_900147225	WP_073666572.1	type I-F CRISPR-associated protein Csy1;Pseudomonas aeruginosa
GCF_900147245	WP_023087478.1	MULTISPECIES: type I-F CRISPR-associated protein Csy1;Pseudomonas
GCF_900147415	WP_003139224.1	MULTISPECIES: type I-F CRISPR-associated protein Csy1;Pseudomonas
GCF_900147425	WP_003139224.1	MULTISPECIES: type I-F CRISPR-associated protein Csy1;Pseudomonas
GCF_900147435	WP_003139224.1	MULTISPECIES: type I-F CRISPR-associated protein Csy1;Pseudomonas
GCF_900147445	WP_034009772.1	type I-F CRISPR-associated protein Csy1;Pseudomonas aeruginosa
GCF_900147455	WP_073669430.1	type I-F CRISPR-associated protein Csy1;Pseudomonas aeruginosa
GCF_900147465	WP_073670440.1	type I-F CRISPR-associated protein Csy1;Pseudomonas aeruginosa
GCF_900147475	WP_034009772.1	type I-F CRISPR-associated protein Csy1;Pseudomonas aeruginosa
GCF_900147485	WP_073669430.1	type I-F CRISPR-associated protein Csy1;Pseudomonas aeruginosa
GCF_900147505	WP_073669430.1	type I-F CRISPR-associated protein Csy1;Pseudomonas aeruginosa
GCF_900147515	WP_034009772.1	type I-F CRISPR-associated protein Csy1;Pseudomonas aeruginosa
GCF_900147525	WP_034009772.1	type I-F CRISPR-associated protein Csy1;Pseudomonas aeruginosa
GCF_900147535	WP_073669430.1	type I-F CRISPR-associated protein Csy1;Pseudomonas aeruginosa
GCF_900147545	WP_073669430.1	type I-F CRISPR-associated protein Csy1;Pseudomonas aeruginosa
GCF_900147565	WP_073669430.1	type I-F CRISPR-associated protein Csy1;Pseudomonas aeruginosa
GCF_900147575	WP_073669430.1	type I-F CRISPR-associated protein Csy1;Pseudomonas aeruginosa
GCF_900147585	WP_074245424.1	type I-F CRISPR-associated protein Csy1;Pseudomonas aeruginosa
GCF_900147595	WP_034009772.1	type I-F CRISPR-associated protein Csy1;Pseudomonas aeruginosa
GCF_900147605	WP_073669430.1	type I-F CRISPR-associated protein Csy1;Pseudomonas aeruginosa
GCF_900147615	WP_034009772.1	type I-F CRISPR-associated protein Csy1;Pseudomonas aeruginosa
GCF_900147635	WP_073669430.1	type I-F CRISPR-associated protein Csy1;Pseudomonas aeruginosa
GCF_900147645	WP_034009772.1	type I-F CRISPR-associated protein Csy1;Pseudomonas aeruginosa
GCF_900147655	WP_073669430.1	type I-F CRISPR-associated protein Csy1;Pseudomonas aeruginosa
GCF_900147685	WP_023087478.1	MULTISPECIES: type I-F CRISPR-associated protein Csy1;Pseudomonas
GCF_900147725	WP_023087478.1	MULTISPECIES: type I-F CRISPR-associated protein Csy1;Pseudomonas
GCF_900147755	WP_023087478.1	MULTISPECIES: type I-F CRISPR-associated protein Csy1;Pseudomonas
GCF_900147775	WP_003139224.1	MULTISPECIES: type I-F CRISPR-associated protein Csy1;Pseudomonas
GCF_900147785	WP_023087478.1	MULTISPECIES: type I-F CRISPR-associated protein Csy1;Pseudomonas
GCF_900147795	WP_003139224.1	MULTISPECIES: type I-F CRISPR-associated protein Csy1;Pseudomonas
GCF_900147805	WP_003139224.1	MULTISPECIES: type I-F CRISPR-associated protein Csy1;Pseudomonas
GCF_900147835	WP_073653177.1	type I-F CRISPR-associated protein Csy1;Pseudomonas aeruginosa
GCF_900147845	WP_073653177.1	type I-F CRISPR-associated protein Csy1;Pseudomonas aeruginosa
GCF_900147885	WP_023087478.1	MULTISPECIES: type I-F CRISPR-associated protein Csy1;Pseudomonas
GCF_900147955	WP_073669430.1	type I-F CRISPR-associated protein Csy1;Pseudomonas aeruginosa
GCF_900147975	WP_034009772.1	type I-F CRISPR-associated protein Csy1;Pseudomonas aeruginosa
GCF_900147985	WP_073669430.1	type I-F CRISPR-associated protein Csy1;Pseudomonas aeruginosa
GCF_900148005	WP_023103132.1	MULTISPECIES: type I-F CRISPR-associated protein Csy1;Pseudomonas
GCF_900148015	WP_023087478.1	MULTISPECIES: type I-F CRISPR-associated protein Csy1;Pseudomonas
GCF_900148025	WP_023087478.1	MULTISPECIES: type I-F CRISPR-associated protein Csy1;Pseudomonas
GCF_900148035	WP_074207530.1	type I-F CRISPR-associated protein Csy1;Pseudomonas aeruginosa
GCF_900148045	WP_074207530.1	type I-F CRISPR-associated protein Csy1;Pseudomonas aeruginosa
GCF_900148055	WP_023103132.1	MULTISPECIES: type I-F CRISPR-associated protein Csy1;Pseudomonas
GCF_900148065	WP_023103132.1	MULTISPECIES: type I-F CRISPR-associated protein Csy1;Pseudomonas
GCF_900148075	WP_023103132.1	MULTISPECIES: type I-F CRISPR-associated protein Csy1;Pseudomonas
GCF_900148085	WP_023103132.1	MULTISPECIES: type I-F CRISPR-associated protein Csy1;Pseudomonas
GCF_900148095	WP_023103132.1	MULTISPECIES: type I-F CRISPR-associated protein Csy1;Pseudomonas
GCF_900148105	WP_023103132.1	MULTISPECIES: type I-F CRISPR-associated protein Csy1;Pseudomonas
GCF_900148115	WP_023103132.1	MULTISPECIES: type I-F CRISPR-associated protein Csy1;Pseudomonas
GCF_900148125	WP_023103132.1	MULTISPECIES: type I-F CRISPR-associated protein Csy1;Pseudomonas
GCF_900148135	WP_023103132.1	MULTISPECIES: type I-F CRISPR-associated protein Csy1;Pseudomonas
GCF_900148145	WP_023103132.1	MULTISPECIES: type I-F CRISPR-associated protein Csy1;Pseudomonas
GCF_900148155	WP_023103132.1	MULTISPECIES: type I-F CRISPR-associated protein Csy1;Pseudomonas
GCF_900148165	WP_023103132.1	MULTISPECIES: type I-F CRISPR-associated protein Csy1;Pseudomonas
GCF_900148175	WP_023087478.1	MULTISPECIES: type I-F CRISPR-associated protein Csy1;Pseudomonas
GCF_900148185	WP_023087478.1	MULTISPECIES: type I-F CRISPR-associated protein Csy1;Pseudomonas
GCF_900148195	WP_023087478.1	MULTISPECIES: type I-F CRISPR-associated protein Csy1;Pseudomonas
GCF_900148205	WP_023087478.1	MULTISPECIES: type I-F CRISPR-associated protein Csy1;Pseudomonas
GCF_900148265	WP_074207530.1	type I-F CRISPR-associated protein Csy1;Pseudomonas aeruginosa
GCF_900148275	WP_074207530.1	type I-F CRISPR-associated protein Csy1;Pseudomonas aeruginosa
GCF_900148335	WP_023103132.1	MULTISPECIES: type I-F CRISPR-associated protein Csy1;Pseudomonas
GCF_900148345	WP_023103132.1	MULTISPECIES: type I-F CRISPR-associated protein Csy1;Pseudomonas
GCF_900148355	WP_023103132.1	MULTISPECIES: type I-F CRISPR-associated protein Csy1;Pseudomonas
GCF_900148365	WP_023103132.1	MULTISPECIES: type I-F CRISPR-associated protein Csy1;Pseudomonas
GCF_900148375	WP_023103132.1	MULTISPECIES: type I-F CRISPR-associated protein Csy1;Pseudomonas
GCF_900148385	WP_023103132.1	MULTISPECIES: type I-F CRISPR-associated protein Csy1;Pseudomonas
GCF_900148395	WP_023103132.1	MULTISPECIES: type I-F CRISPR-associated protein Csy1;Pseudomonas
GCF_900148405	WP_023103132.1	MULTISPECIES: type I-F CRISPR-associated protein Csy1;Pseudomonas
GCF_900148415	WP_023103132.1	MULTISPECIES: type I-F CRISPR-associated protein Csy1;Pseudomonas
GCF_900148425	WP_023103132.1	MULTISPECIES: type I-F CRISPR-associated protein Csy1;Pseudomonas
GCF_900148435	WP_023103132.1	MULTISPECIES: type I-F CRISPR-associated protein Csy1;Pseudomonas
GCF_900148445	WP_023103132.1	MULTISPECIES: type I-F CRISPR-associated protein Csy1;Pseudomonas
GCF_900148455	WP_023103132.1	MULTISPECIES: type I-F CRISPR-associated protein Csy1;Pseudomonas
GCF_900148465	WP_023103132.1	MULTISPECIES: type I-F CRISPR-associated protein Csy1;Pseudomonas
GCF_900148475	WP_023103132.1	MULTISPECIES: type I-F CRISPR-associated protein Csy1;Pseudomonas
GCF_900148485	WP_023103132.1	MULTISPECIES: type I-F CRISPR-associated protein Csy1;Pseudomonas
GCF_900167195	WP_004343803.1	MULTISPECIES: type I-F CRISPR-associated protein Csy1;Pseudomonas
GCF_900168095	WP_034052100.1	type I-F CRISPR-associated protein Csy1;Pseudomonas aeruginosa
GCF_900406825	WP_033993612.1	type I-F CRISPR-associated protein Csy1;Pseudomonas aeruginosa
GCF_900406855	WP_023087478.1	MULTISPECIES: type I-F CRISPR-associated protein Csy1;Pseudomonas
GCF_900406865	WP_014602882.1	MULTISPECIES: type I-F CRISPR-associated protein Csy1;Pseudomonas
GCF_900406885	WP_004343803.1	MULTISPECIES: type I-F CRISPR-associated protein Csy1;Pseudomonas
GCF_900406895	WP_004343803.1	MULTISPECIES: type I-F CRISPR-associated protein Csy1;Pseudomonas
GCF_900406925	WP_014602882.1	MULTISPECIES: type I-F CRISPR-associated protein Csy1;Pseudomonas
GCF_900406945	WP_073669430.1	type I-F CRISPR-associated protein Csy1;Pseudomonas aeruginosa
GCF_900406955	WP_109413267.1	type I-F CRISPR-associated protein Csy1;Pseudomonas aeruginosa
GCF_900406965	WP_004343803.1	MULTISPECIES: type I-F CRISPR-associated protein Csy1;Pseudomonas
GCF_900455115	WP_004343803.1	MULTISPECIES: type I-F CRISPR-associated protein Csy1;Pseudomonas
GCF_900455165	WP_034073989.1	type I-F CRISPR-associated protein Csy1;Pseudomonas aeruginosa
GCF_900455205	WP_003139224.1	MULTISPECIES: type I-F CRISPR-associated protein Csy1;Pseudomonas
GCF_900455295	WP_058170033.1	type I-F CRISPR-associated protein Csy1;Pseudomonas aeruginosa
GCF_900455355	WP_057383734.1	type I-F CRISPR-associated protein Csy1;Pseudomonas aeruginosa
GCF_900455365	WP_029610274.1	type I-F CRISPR-associated protein Csy1;Pseudomonas aeruginosa
GCF_900455385	WP_023087478.1	MULTISPECIES: type I-F CRISPR-associated protein Csy1;Pseudomonas
GCF_900455395	WP_003139224.1	MULTISPECIES: type I-F CRISPR-associated protein Csy1;Pseudomonas
GCF_900455415	WP_014602882.1	MULTISPECIES: type I-F CRISPR-associated protein Csy1;Pseudomonas
GCF_900455555	WP_004343803.1	MULTISPECIES: type I-F CRISPR-associated protein Csy1;Pseudomonas
GCF_900608035	WP_107114087.1	type I-F CRISPR-associated protein Csy1;Pseudomonas aeruginosa
GCF_900706935	WP_004343803.1	MULTISPECIES: type I-F CRISPR-associated protein Csy1;Pseudomonas
GCF_900707095	WP_033992769.1	type I-F CRISPR-associated protein Csy1;Pseudomonas aeruginosa
GCF_900707145	WP_124090480.1	type I-F CRISPR-associated protein Csy1;Pseudomonas aeruginosa
GCF_900707185	WP_023103132.1	MULTISPECIES: type I-F CRISPR-associated protein Csy1;Pseudomonas
GCF_900707195	WP_134547718.1	type I-F CRISPR-associated protein Csy1, partial;Pseudomonas aeruginosa
GCF_900707225	WP_023087478.1	MULTISPECIES: type I-F CRISPR-associated protein Csy1;Pseudomonas
GCF_900707405	WP_124090480.1	type I-F CRISPR-associated protein Csy1;Pseudomonas aeruginosa
GCF_900707485	WP_004343803.1	MULTISPECIES: type I-F CRISPR-associated protein Csy1;Pseudomonas
GCF_900707495	WP_023103132.1	MULTISPECIES: type I-F CRISPR-associated protein Csy1;Pseudomonas
GCF_900707645	WP_003139224.1	MULTISPECIES: type I-F CRISPR-associated protein Csy1;Pseudomonas
GCF_900707665	WP_003139224.1	MULTISPECIES: type I-F CRISPR-associated protein Csy1;Pseudomonas
GCF_900707745	WP_004343803.1	MULTISPECIES: type I-F CRISPR-associated protein Csy1;Pseudomonas
GCF_900707765	WP_004343803.1	MULTISPECIES: type I-F CRISPR-associated protein Csy1;Pseudomonas
GCF_900707785	WP_004343803.1	MULTISPECIES: type I-F CRISPR-associated protein Csy1;Pseudomonas
GCF_900707795	WP_003139224.1	MULTISPECIES: type I-F CRISPR-associated protein Csy1;Pseudomonas
GCF_900707885	WP_003139224.1	MULTISPECIES: type I-F CRISPR-associated protein Csy1;Pseudomonas
GCF_900707895	WP_021205340.1	MULTISPECIES: type I-F CRISPR-associated protein Csy1;Pseudomonas
GCF_900707975	WP_003139224.1	MULTISPECIES: type I-F CRISPR-associated protein Csy1;Pseudomonas
GCF_900708075	WP_023103132.1	MULTISPECIES: type I-F CRISPR-associated protein Csy1;Pseudomonas
GCF_900708155	WP_004343803.1	MULTISPECIES: type I-F CRISPR-associated protein Csy1;Pseudomonas
GCF_900708205	WP_023087478.1	MULTISPECIES: type I-F CRISPR-associated protein Csy1;Pseudomonas
GCF_900708255	WP_023103132.1	MULTISPECIES: type I-F CRISPR-associated protein Csy1;Pseudomonas
GCF_900708285	WP_004343803.1	MULTISPECIES: type I-F CRISPR-associated protein Csy1;Pseudomonas
GCF_900708345	WP_023103132.1	MULTISPECIES: type I-F CRISPR-associated protein Csy1;Pseudomonas
GCF_900708445	WP_023087478.1	MULTISPECIES: type I-F CRISPR-associated protein Csy1;Pseudomonas
GCF_900708515	WP_023087478.1	MULTISPECIES: type I-F CRISPR-associated protein Csy1;Pseudomonas
GCF_900708585	WP_014833996.1	MULTISPECIES: type I-F CRISPR-associated protein Csy1;Pseudomonas
GCF_900708665	WP_009876497.1	MULTISPECIES: type I-F CRISPR-associated protein Csy1;Pseudomonas
GCF_900708735	WP_004343803.1	MULTISPECIES: type I-F CRISPR-associated protein Csy1;Pseudomonas
GCF_900708855	WP_004343803.1	MULTISPECIES: type I-F CRISPR-associated protein Csy1;Pseudomonas
GCF_901010245	WP_024928898.1	type I-F CRISPR-associated protein Csy1;Pseudomonas aeruginosa
GCF_901482505	WP_004343803.1	MULTISPECIES: type I-F CRISPR-associated protein Csy1;Pseudomonas
GCF_902204145	WP_014602882.1	MULTISPECIES: type I-F CRISPR-associated protein Csy1;Pseudomonas
GCF_902204175	WP_014602882.1	MULTISPECIES: type I-F CRISPR-associated protein Csy1;Pseudomonas
GCF_902633005	WP_023103132.1	MULTISPECIES: type I-F CRISPR-associated protein Csy1;Pseudomonas
GCF_902633025	WP_095541116.1	type I-F CRISPR-associated protein Csy1;Pseudomonas aeruginosa
GCF_902633045	WP_023103132.1	MULTISPECIES: type I-F CRISPR-associated protein Csy1;Pseudomonas
GCF_902633075	WP_023103132.1	MULTISPECIES: type I-F CRISPR-associated protein Csy1;Pseudomonas
GCF_000455705	WP_021205340.1	MULTISPECIES: type I-F CRISPR-associated protein Csy1;Pseudomonas
GCF_000790115	WP_033946188.1	MULTISPECIES: type I-F CRISPR-associated protein Csy1;Pseudomonas
GCF_000791665	WP_033992769.1	type I-F CRISPR-associated protein Csy1;Pseudomonas aeruginosa
GCF_000791705	WP_033973667.1	type I-F CRISPR-associated protein Csy1;Pseudomonas aeruginosa
GCF_000791885	WP_033961478.1	type I-F CRISPR-associated protein Csy1;Pseudomonas aeruginosa
GCF_000792345	WP_031686740.1	type I-F CRISPR-associated protein Csy1;Pseudomonas aeruginosa
GCF_000792545	WP_033973667.1	type I-F CRISPR-associated protein Csy1;Pseudomonas aeruginosa
GCF_001444745	WP_033961478.1	type I-F CRISPR-associated protein Csy1;Pseudomonas aeruginosa
GCF_002237075	WP_033946188.1	MULTISPECIES: type I-F CRISPR-associated protein Csy1;Pseudomonas
GCF_002239535	WP_033946188.1	MULTISPECIES: type I-F CRISPR-associated protein Csy1;Pseudomonas
GCF_002326585	WP_004343803.1	MULTISPECIES: type I-F CRISPR-associated protein Csy1;Pseudomonas
GCF_003267915	WP_004343803.1	MULTISPECIES: type I-F CRISPR-associated protein Csy1;Pseudomonas
GCF_003629055	WP_109413267.1	type I-F CRISPR-associated protein Csy1;Pseudomonas aeruginosa
GCF_003838975	WP_021205340.1	MULTISPECIES: type I-F CRISPR-associated protein Csy1;Pseudomonas
GCF_003840975	WP_004343803.1	MULTISPECIES: type I-F CRISPR-associated protein Csy1;Pseudomonas
GCF_003974115	WP_121238331.1	type I-F CRISPR-associated protein Csy1;Pseudomonas aeruginosa
GCF_003976765	WP_009876497.1	MULTISPECIES: type I-F CRISPR-associated protein Csy1;Pseudomonas
GCF_003976865	WP_009876497.1	MULTISPECIES: type I-F CRISPR-associated protein Csy1;Pseudomonas
GCF_004053845	WP_014602882.1	MULTISPECIES: type I-F CRISPR-associated protein Csy1;Pseudomonas
GCF_004350615	WP_132711961.1	type I-F CRISPR-associated protein Csy1;Pseudomonas aeruginosa
GCF_004371805	WP_134288395.1	type I-F CRISPR-associated protein Csy1;Pseudomonas aeruginosa
GCF_004371855	WP_134288395.1	type I-F CRISPR-associated protein Csy1;Pseudomonas aeruginosa
GCF_004372135	WP_134288395.1	type I-F CRISPR-associated protein Csy1;Pseudomonas aeruginosa
GCF_013177145	WP_004343803.1	MULTISPECIES: type I-F CRISPR-associated protein Csy1;Pseudomonas
GCF_013912575	WP_004343803.1	MULTISPECIES: type I-F CRISPR-associated protein Csy1;Pseudomonas
GCF_900406835	WP_004343803.1	MULTISPECIES: type I-F CRISPR-associated protein Csy1;Pseudomonas

## Sheet: Table D
S8 Data. Average conservation of Pseudomonas aeruginosa AcrIF7, Aca1 and Cas8f.
NR_alignment	Alignment_length	Average_Conservation	Per_column_conservation
AcrIF7	87	6.24138	0	0	0	0	0	0	0	0	0	0	0	0	0	0	0	0	0	0	0	0	1	8	7	8	7	8	5	11	11	11	11	11	11	11	5	11	5	4	11	9	9	11	5	11	6	8	11
Aca1	100	4.77	0	0	0	0	0	0	0	0	0	0	0	0	0	3	4	10	5	4	4	4	4	7	10	7	7	7	6	9	10	4	9	6	6	3	10	0	0	0	0	0	0	10	9	5	6	8	6
Cas8f	439	9.80638	1	8	10	3	5	11	9	7	5	4	0	0	7	6	11	10	10	8	11	11	10	11	11	11	10	11	11	11	0	0	0	8	11	11	5	11	11	6	11	7	11	11	5	11	11	11	7
[truncated: 392 more columns]
