# Supplementary material for: Distribution and molecular evolution of the anti-CRISPR family AcrIF7
Source: PLoS Biol. 2023 Apr 21;21(4):e3002072. doi: 10.1371/journal.pbio.3002072 (PMC10155984; doi:10.1371/journal.pbio.3002072)
Supplement: S9 Data — (XLSX) [file pbio.3002072.s016.xlsx]

## Sheet: Oligos_sequences
#S9 Data. Primer sequences.
Primer	Sequence (5’ - 3’)
pJET1.2 forward	CGACTCACTATAGGGAGAGCGGC
pJET1.2 reverse	AAGAACATCGATTTTCCATGGCAG
MCS pUCP24 forward (M13 F (-20))	GTAAAACGACGGCCAGT
MCS pUCP24 reverse	GTCATAGCTGTTTCCTG
G2 exp forward	CGTTCACCAGCATCGTTACC
V40D forward	ACCGCCGTGGwCGAGGAAATG
V40D reverse	AGGAwCGCTAACACCGTATG
D29 forward	CAGTTCGACGbTTCAGCATATGAAG
D29 reverse	CTGTCCCGCTTCAACGTA
Y32 forward	CGATTCAGCAgnTGAAGAGGCATACGGTGTTAG
Y32 reverse	TCGAACTGCTGTCCCGCT
Where b= C, G, T; n= A, C, G, T; and w= A, T.
