# Supplementary material for: Distribution and molecular evolution of the anti-CRISPR family AcrIF7
Source: PLoS Biol. 2023 Apr 21;21(4):e3002072. doi: 10.1371/journal.pbio.3002072 (PMC10155984; doi:10.1371/journal.pbio.3002072)
Supplement: S10 Data — Please open with a text editor. (FST) [file pbio.3002072.s017.fst]

#S10 Data. AcrIF7 alignment used for dN/dS calculations
>anti_CRISPR0030
ATGACCAAATTCACCAGCTCAGTAACAACCAATCCAGACTTCGACGGATTCAACTTTTAT
ATCGAAAAAGGACGCCAGTTCGACGCAGAAGTCTACAAAGAAGCATATGGGATTAACGTC
CCGCAGGATGTCATAGACGACCTGAACCTAAAGGCCGAACAGCTAAAAGATGGCGAATGG
CTGAACGTTCAGCACGAAGCATAA
>GCF_900636735
ATGACCAAATTCACCAGCTCAGTAACAACCAATCCAGACTTCGACGGATTCAACTTTTAT
ATCGAAAAAGGACGCCAGTTCGACGCAGAAGTCTACAAAGAAGCATATGGGATTAACGTC
CCGCAGGATGTCATAGACGACCTGAACCTAAAGGCCGAACAGCTAAAAGATGGCGAATGG
CTGAACGTTCAGCACGAAGCATAA
>GCF_900636735
ATGACCAAATTCACCAGCTCAGTAACAACCAATCCAGACTTCGACGGATTCAACTTTTAT
ATCGAAAAAGGACGCCAGTTCGACGCAGAAGTCTACAAAGAAGCATATGGGATTAACGTC
CCGCAGGATGTCATAGACGACCTGAACCTAAAGGCCGAACAGCTAAAAGATGGCGAATGG
CTGAACGTTCAGCACGAAGCATAA
>GCF_000789885
ATGACCAAATTCACCAGCTCAGTAACAACCAATCCAGACTTCGACGGATTCAACTTTTAT
ATCGAAAAAGGACGCCAGTTCGACGCAGAAGTCTACAAAGAAGCATATGGGATTAACGTC
CCGCAGGATGTCATAGACGACCTGAACCTAAAGGCCGAACAGCTAAAAGATGGCGAATGG
CTGAACGTTCAGCACGAAGCATAA
>GCF_000791305
ATGACCAAATTCACCAGCTCAGTAACAACCAATCCAGACTTCGACGGATTCAACTTTTAT
ATCGAAAAAGGACGCCAGTTCGACGCAGAAGTCTACAAAGAAGCATATGGGATTAACGTC
CCGCAGGATGTCATAGACGACCTGAACCTAAAGGCCGAACAGCTAAAAGATGGCGAATGG
CTGAACGTTCAGCACGAAGCATAA
>GCF_001444745
ATGACCAAATTCACCAGCTCAGTAACAACCAATCCAGACTTCGACGGATTCAACTTTTAT
ATCGAAAAAGGACGCCAGTTCGACGCAGAAGTCTACAAAGAAGCATATGGGATTAACGTC
CCGCAGGATGTCATAGACGACCTGAACCTAAAGGCCGAACAGCTAAAAGATGGCGAATGG
CTGAACGTTCAGCACGAAGCATAA
>GCF_003974115
ATGACCAAATTCACCAGCTCAGTAACAACCAATCCAGACTTCGACGGATTCAACTTTTAT
ATCGAAAAAGGAAGCCAGTTCGACGCAGAAGTCTACAAAGAAGCATATGGGATTAACGTC
CCGCAGGATGTCATAGACGACCTGAACCTAAAGGCCGAACAGCTAAAAGATGGCGAATGG
CTGAGCGTTCAGCACGAAGCATAA
>anti_CRISPR0031
ATGACCAAATTCACCAGTTCAGTAACAACCAATCCAGACTTCGACGGATTCAACTTTTAT
ATCGAAAAAGGACGCCAGTTCGACGCAGAAGTCTACAAAGAAGCATATGGGATTAACGTC
CCGCAGGAGGTCATAGACGACCTGAACCTAAAGGCCGAATCGCTAAAAGATGGCGAATGG
CTGAACGTTCAGCACGAAGCATAA
>GCF_000791885
ATGACCAAATTCACCAGTTCAGTAACAACCAATCCAGACTTCGACGGATTCAACTTTTAT
ATCGAAAAAGGACGCCAGTTCGACGCAGAAGTCTACAAAGAAGCATATGGGATTAACGTC
CCGCAGGAGGTCATAGACGACCTGAACCTAAAGGCCGAATCGCTAAAAGATGGCGAATGG
CTGAACGTTCAGCACGAAGCATAA
>GCF_003833825
ATGACCAAATTCACCAGTTCAGTAACAACCAATCCAGACTTCGACGGATTCAACTTTTAT
ATCGAAAAAGGACGCCAGTTCGACGCAGAAGTCTACAAAGAAGCATATGGGATTAACGTC
CCGCAGGAGGTCATAGACGACCTGAACCTAAAGGCCAAATCGCTAAAAGATGGCGAATGG
CTGAACGTTCAGCACGAAGCATAA
>GCF_003974905
ATGACCAAATTCACCAGTTCAGTAACAACCAATCCAGACTTCGACGGATTCAACTTTTAT
ATCGAAAAAGGACGCCAGTTCGACGCAGAAGTCTACAAAGAAGCATATGGGATTAACGTC
CCGCAGGAGGTCATAGACGACCTGAACCTAAAGGCCAAATCGCTAAAAGATGGCGAATGG
CTGAACGTTCAGCACGAAGCATAA
>GCF_900145155
ATGACCACCTTTACCAGCATCGTTACCACTAACCCTGATTTCGGCGGATTCGAGTTCTAC
GTTGAAGCAGGACAGCAGTTCGACGATTCAGCGTATGAAGAGGCATACGGTGTTAGCGTT
CCTTCCACCGTGATCGAGGAAATGAACGCTAAAGCGGCGCAGTTGAAAGACGGCGAGTGG
CTTAATGTCTCGCATGAAGCCTGA
>GCF_900145165
ATGACCACCTTTACCAGCATCGTTACCACTAACCCTGATTTCGGCGGATTCGAGTTCTAC
GTTGAAGCAGGACAGCAGTTCGACGATTCAGCGTATGAAGAGGCATACGGTGTTAGCGTT
CCTTCCACCGTGATCGAGGAAATGAACGCTAAAGCGGCGCAGTTGAAAGACGGCGAGTGG
CTTAATGTCTCGCATGAAGCCTGA
>GCF_900145175
ATGACCACCTTTACCAGCATCGTTACCACTAACCCTGATTTCGGCGGATTCGAGTTCTAC
GTTGAAGCAGGACAGCAGTTCGACGATTCAGCGTATGAAGAGGCATACGGTGTTAGCGTT
CCTTCCACCGTGATCGAGGAAATGAACGCTAAAGCGGCGCAGTTGAAAGACGGCGAGTGG
CTTAATGTCTCGCATGAAGCCTGA
>GCF_900145185
ATGACCACCTTTACCAGCATCGTTACCACTAACCCTGATTTCGGCGGATTCGAGTTCTAC
GTTGAAGCAGGACAGCAGTTCGACGATTCAGCGTATGAAGAGGCATACGGTGTTAGCGTT
CCTTCCACCGTGATCGAGGAAATGAACGCTAAAGCGGCGCAGTTGAAAGACGGCGAGTGG
CTTAATGTCTCGCATGAAGCCTGA
>GCF_900145255
ATGACCACCTTTACCAGCATCGTTACCACTAACCCTGATTTCGGCGGATTCGAGTTCTAC
GTTGAAGCAGGACAGCAGTTCGACGATTCAGCGTATGAAGAGGCATACGGTGTTAGCGTT
CCTTCCACCGTGATCGAGGAAATGAACGCTAAAGCGGCGCAGTTGAAAGACGGCGAGTGG
CTTAATGTCTCGCATGAAGCCTGA
>GCF_900145265
ATGACCACCTTTACCAGCATCGTTACCACTAACCCTGATTTCGGCGGATTCGAGTTCTAC
GTTGAAGCAGGACAGCAGTTCGACGATTCAGCGTATGAAGAGGCATACGGTGTTAGCGTT
CCTTCCACCGTGATCGAGGAAATGAACGCTAAAGCGGCGCAGTTGAAAGACGGCGAGTGG
CTTAATGTCTCGCATGAAGCCTGA
>anti_CRISPR0026
ATGACTACCTTCACCAGCATCGTTACCACTAACCCTGATTTCGGCGGATTCGAGTTCTAC
GTTGAAGCTGGTCAGCAGTTCGACGATTCAGCATATGAAGAGGCATACGGTGTTAGCGTT
CCGTCCGCCGTGATCGAGGAAATGAACGCTAAAGCGGCGCAGTTGAAAGATGGCGAGTGG
CTTAATGTCTCGCATGAAGCCTGA
>GCF_000791665
ATGACTACCTTCACCAGCATCGTTACCACTAACCCTGATTTCGGCGGATTCGAGTTCTAC
GTTGAAGCTGGTCAGCAGTTCGACGATTCAGCATATGAAGAGGCATACGGTGTTAGCGTT
CCGTCCGCCGTGATCGAGGAAATGAACGCTAAAGCGGCGCAGTTGAAAGATGGCGAGTGG
CTTAATGTCTCGCATGAAGCCTGA
>GCF_000791705
ATGACTACCTTCACCAGCATCGTTACCACTAACCCTGATTTCGGCGGATTCGAGTTCTAC
GTTGAAGCTGGTCAGCAGTTCGACGATTCAGCATATGAAGAGGCATACGGTGTTAGCGTT
CCGTCCGCCGTGATCGAGGAAATGAACGCTAAAGCGGCGCAGTTGAAAGATGGCGAGTGG
CTTAATGTCTCGCATGAAGCCTGA
>GCF_000792545
ATGACTACCTTCACCAGCATCGTTACCACTAACCCTGATTTCGGCGGATTCGAGTTCTAC
GTTGAAGCTGGTCAGCAGTTCGACGATTCAGCATATGAAGAGGCATACGGTGTTAGCGTT
CCGTCCGCCGTGATCGAGGAAATGAACGCTAAAGCGGCGCAGTTGAAAGATGGCGAGTGG
CTTAATGTCTCGCATGAAGCCTGA
>GCF_002326585
ATGACTACCTTCACCAGCATCGTTACCACTAACCCTGATTTCGGCGGATTCGAGTTCTAC
GTTGAAGCTGGTCAGCAGTTCGACGATTCAGCATATGAAGAGGCATACGGTGTTAGCGTT
CCGTCCGCCGTGATCGAGGAAATGAACGCTAAAGCGGCGCAGTTGAAAGATGGCGAGTGG
CTTAATGTCTCGCATGAAGCCTGA
>GCF_003267915
ATGACTACCTTCACCAGCATCGTTACCACTAACCCTGATTTCGGCGGATTCGAGTTCTAC
GTTGAAGCTGGTCAGCAGTTCGACGATTCAGCATATGAAGAGGCATACGGTGTTAGCGTT
CCGTCCGCCGTGATCGAGGAAATGAACGCTAAAGCGGCGCAGTTGAAAGATGGCGAGTGG
CTTAATGTCTCGCATGAAGCCTGA
>GCF_004350615
ATGACTACCTTCACCAGCATCGTTACCACTAACCCTGATTTCGGCGGATTCGAGTTCTAC
GTTGAAGCTGGTCAGCAGTTCGACGATTCAGCATATGAAGAGGCATACGGTGTTAGCGTT
CCGTCCGCCGTGATCGAGGAAATGAACGCTAAAGCGGCGCAGTTGAAAGATGGCGAGTGG
CTTAATGTCTCGCATGAAGCCTGA
>GCF_013177145
ATGACTACCTTCACCAGCATCGTTACCACTAACCCTGATTTCGGCGGATTCGAGTTCTAC
GTTGAAGCTGGTCAGCAGTTCGACGATTCAGCATATGAAGAGGCATACGGTGTTAGCGTT
CCGTCCGCCGTGATCGAGGAAATGAACGCTAAAGCGGCGCAGTTGAAAGATGGCGAGTGG
CTTAATGTCTCGCATGAAGCCTGA
>anti_CRISPR2157
ATGACCACCTTCACCAGCATCGTTACCACTAACCCTGATTTCGGCGGATTCGAGTTCTAC
GTTGAAGCGGGACAGCAGTTCGACGATTCAGCATATGAAGAGGCATACGGTGTTAGCGTT
CCTTCCTCCGTGGTCGAGGAAATGAACGCTAAAGCGGCGCAGTTGAAAGACGGCGAGTGG
CTTAATGTCTCGCATGAAGCCTGA
>GCF_003332585
ATGACCACCTTCACCAGCATCGTTACCACTAACCCTGATTTCGGCGGATTCGAGTTCTAC
GTTGAAGCGGGACAGCAGTTCGACGATTCAGCATATGAAGAGGCATACGGTGTTAGCGTT
CCTTCCTCCGTGGTCGAGGAAATGAACGCTAAAGCGGCGCAGTTGAAAGACGGCGAGTGG
CTTAATGTCTCGCATGAAGCCTGA
>anti_CRISPR2158
ATGACCACCTTCACCAGCATCGTTACCACTAACCCTGATTTCGGCGGATTCGAGTTCTAC
GTTGAAGCTGGACAGCAGTTCGACGATTCAGCGTATGAAGAGGCATACGGTGTTAGCGTT
CCTTCCACCGTGGTCGAGGAAATGAACGCTAAAGCGGCGCAGTTGAAAGACGGCGAGTGG
CTTAATGTCTCGCATGAAGCCTGA
>GCF_001554585
ATGACCACCTTCACCAGCATCGTTACCACTAACCCTGATTTCGGCGGATTCGAGTTCTAC
GTTGAAGCTGGACAGCAGTTCGACGATTCAGCGTATGAAGAGGCATACGGTGTTAGCGTT
CCTTCCACCGTGGTCGAGGAAATGAACGCTAAAGCGGCGCAGTTGAAAGACGGCGAGTGG
CTTAATGTCTCGCATGAAGCCTGA
>GCF_001555135
ATGACCACCTTCACCAGCATCGTTACCACTAACCCTGATTTCGGCGGATTCGAGTTCTAC
GTTGAAGCTGGACAGCAGTTCGACGATTCAGCGTATGAAGAGGCATACGGTGTTAGCGTT
CCTTCCACCGTGGTCGAGGAAATGAACGCTAAAGCGGCGCAGTTGAAAGACGGCGAGTGG
CTTAATGTCTCGCATGAAGCCTGA
>GCF_002330255
ATGACCACCTTCACCAGCATCGTTACCACTAACCCTGATTTCGGCGGATTCGAGTTCTAC
GTTGAAGCTGGACAGCAGTTCGACGATTCAGCGTATGAAGAGGCATACGGTGTTAGCGTT
CCTTCCACCGTGGTCGAGGAAATGAACGCTAAAGCGGCGCAGTTGAAAGACGGCGAGTGG
CTTAATGTCTCGCATGAAGCCTGA
>GCF_002330955
ATGACCACCTTCACCAGCATCGTTACCACTAACCCTGATTTCGGCGGATTCGAGTTCTAC
GTTGAAGCTGGACAGCAGTTCGACGATTCAGCGTATGAAGAGGCATACGGTGTTAGCGTT
CCTTCCACCGTGGTCGAGGAAATGAACGCTAAAGCGGCGCAGTTGAAAGACGGCGAGTGG
CTTAATGTCTCGCATGAAGCCTGA
>GCF_003632525
ATGACCACCTTCACCAGCATCGTTACCACTAACCCTGATTTCGGCGGATTCGAGTTCTAC
GTTGAAGCTGGACAGCAGTTCGACGATTCAGCGTATGAAGAGGCATACGGTGTTAGCGTT
CCTTCCACCGTGGTCGAGGAAATGAACGCTAAAGCGGCGCAGTTGAAAGACGGCGAGTGG
CTTAATGTCTCGCATGAAGCCTGA
>GCF_003633345
ATGACCACCTTCACCAGCATCGTTACCACTAACCCTGATTTCGGCGGATTCGAGTTCTAC
GTTGAAGCTGGACAGCAGTTCGACGATTCAGCGTATGAAGAGGCATACGGTGTTAGCGTT
CCTTCCACCGTGGTCGAGGAAATGAACGCTAAAGCGGCGCAGTTGAAAGACGGCGAGTGG
CTTAATGTCTCGCATGAAGCCTGA
>GCF_004053845
ATGACCACCTTTACCAGCATCGTTACCACTAACCCTGATTTCGGCGGATTCGAGTTCTAC
GTTGAAGCTGGACAGCAGTTCGACGATTCAGCGTATGAAGAGGCATACGGTGTTAGCGTT
CCTTCCACTGTGGTCGAGGAAATGAACGCTAAGGCGGCGCAGTTGAAAGACGGCGAGTGG
CTTAATGTCTCGCATGAAGCCTGA
>GCF_004351395
ATGACCACCTTCACCAGCATCGTTACCACTAACCCTGATTTCGGCGGATTCGAGTTCTAC
GTTGAAGCTGGACAGCAGTTCGACGATTCAGCGTATGAAGAGGCATACGGTGTTAGCGTT
CCTTCCACCGTGGTCGAGGAAATGAACGCTAAAGCGGCGCAGTTGAAAGACGGCGAGTGG
CTTAATGTCTCGCATGAAGCCTGA
>anti_CRISPR0028
ATGACTACGTTCACCAGCATCGTTACCACTAACCCTGATTTCGGCGGATTCGAGTTCTAC
GTTGAAGCGGGACAGCAGTTCGACGATTCAGCATATGAAGAGGCATACGGTGTTAGCGTT
CCTTCCGCCGTGGTCGAGGAAGTGAACGCGAAAGCGGCGCAGTTGAAAGACGGCGAGTGG
CTTAATGTCTCGCATGAAGCCTGA
>GCF_004375295
ATGACTACGTTCACCAGCATCGTTACCACTAACCCTGATTTCGGCGGATTCGAGTTCTAC
GTTGAAGCGGGACAGCAGTTCGACGATTCAGCATATGAAGAGGCATACGGTGTTAGCGTT
CCTTCCGCCGTGGTCGAGGAAGTGAACGCGAAAGCGGCGCAGTTGAAAGACGGCGAGTGG
CTTAATGTCTCGCATGAAGCCTGA
>GCF_004375365
ATGACTACGTTCACCAGCATCGTTACCACTAACCCTGATTTCGGCGGATTCGAGTTCTAC
GTTGAAGCGGGACAGCAGTTCGACGATTCAGCATATGAAGAGGCATACGGTGTTAGCGTT
CCTTCCGCCGTGGTCGAGGAAGTGAACGCGAAAGCGGCGCAGTTGAAAGACGGCGAGTGG
CTTAATGTCTCGCATGAAGCCTGA
>anti_CRISPR0022
ATGACCACCTTCACCAGCATCGTTACCACTAACCCTGATTTCGGCGGATTCGAGTTCTAC
GTTGAAGCTGGACAGCAGTTCGACGATTCAGCATATGAAGAGGCATACGGTGTTAGCGTT
CCTTCCGCCGTGGTCGAGGAAATGAACGCTAAAGCGGCGCAGTTGAAAGACGGCGAGTGG
CTTAATGTCTCGCATGAAGCCTGA
>GCF_003629055
ATGACCACCTTCACCAGCATCGTTACCACTAACCCTGATTTCGGCGGATTCGAGTTCTAC
GTTGAAGCTGGACAGCAGTTCGACAATTCAGCATATGAAGAGGCATACGGTGTTAGCGTT
CCTTCCGCCGTGGTCGAGGAAATGAACGCTAAAGCGGCGCAGTTGAAAGACGGCGAGTGG
CTTAATGTCTCGCATGAAGCCTGA
>anti_CRISPR0029
ATGACCACCTTCACCAGCATCGTTACCACTAACCCTGATTTCGGTGGATTCGAGTTCTAC
GTTGAAGCTGGACAGCAGTTCGACGAATCAGCATATGAAGAAGCATACGGCGTTAGCGTT
CCTTCCTCCGTGGTCGAGGAAATGAACGCTAAAGCGGCGCAGTTGAAAGACGGCGAGTGG
CTTAATGTCTCGCATGAAGCCTGA
>GCA_005931115
ATGACCACCTTCACCAGCATCGTTACCACTAACCCTGATTTCGGTGGATTCGAGTTCTAC
GTTGAAGCTGGACAGCAGTTCGACGAATCAGCATATGAAGAAGCATACGGCGTTAGCGTT
CCTTCCTCCGTGGTCGAGGAAATGAACGCTAAAGCGGCGCAGTTGAAAGACGGCGAGTGG
CTTAATGTCTCGCATGAAGCCTGA
>GCF_000794045
ATGACCACCTTCACCAGCATCGTTACCACTAACCCTGATTTCGGTGGATTCGAGTTCTAC
GTTGAAGCTGGACAGCAGTTCGACGAATCAGCATATGAAGAAGCATACGGCGTTAGCGTT
CCTTCCTCCGTGGTCGAGGAAATGAACGCTAAAGCGGCGCAGTTGAAAGACGGCGAGTGG
CTTAATGTCTCGCATGAAGCCTGA
>GCF_003698715
ATGACCACCTTCACCAGCATCGTTACCACTAACCCTGATTTCGGTGGATTCGAGTTCTAC
GTTGAAGCTGGACAGCAGTTCGACGAATCAGCATATGAAGAAGCATACGGCGTTAGCGTT
CCTTCCTCCGTGGTCGAGGAAATGAACGCTAAAGCGGCGCAGTTGAAAGACGGCGAGTGG
CTTAATGTCTCGCATGAAGCCTGA
>GCF_003839315
ATGACCACCTTCACCAGCATCGTTACCACTAACCCTGATTTCGGTGGATTCGAGTTCTAC
GTTGAAGCTGGACAGCAGTTCGACGAATCAGCATATGAAGAAGCATACGGCGTTAGCGTT
CCTTCCTCCGTGGTCGAGGAAATGAACGCTAAAGCGGCGCAGTTGAAAGACGGCGAGTGG
CTTAATGTCTCGCATGAAGCCTGA
>GCF_003840805
ATGACCACCTTCACCAGCATCGTTACCACTAACCCTGATTTCGGTGGATTCGAGTTCTAC
GTTGAAGCTGGACAGCAGTTCGACGAATCAGCATATGAAGAAGCATACGGCGTTAGCGTT
CCTTCCTCCGTGGTCGAGGAAATGAACGCTAAAGCGGCGCAGTTGAAAGACGGCGAGTGG
CTTAATGTCTCGCATGAAGCCTGA
>GCF_003975725
ATGACCACCTTCACCAGCATCGTTACCACTAACCCTGATTTCGGTGGATTCGAGTTCTAC
GTTGAAGCTGGACAGCAGTTCGACGAATCAGCATATGAAGAAGCATACGGCGTTAGCGTT
CCTTCCTCCGTGGTCGAGGAAATGAACGCTAAAGCGGCGCAGTTGAAAGACGGCGAGTGG
CTTAATGTCTCGCATGAAGCCTGA
>GCF_003976745
ATGACCACCTTCACCAGCATCGTTACCACTAACCCTGATTTCGGTGGATTCGAGTTCTAC
GTTGAAGCTGGACAGCAGTTCGACGAATCAGCATATGAAGAAGCATACGGCGTTAGCGTT
CCTTCCTCCGTGGTCGAGGAAATGAACGCTAAAGCGGCGCAGTTGAAAGACGGCGAGTGG
CTTAATGTCTCGCATGAAGCCTGA
>GCF_003976765
ATGACCACCTTCACCAGCATCGTTACCACTAACCCTGATTTCGGTGGATTCGAGTTCTAC
GTTGAAGCTGGACAGCAGTTCGACGAATCAGCATATGAAGAAGCATACGGCGTTAGCGTT
CCTTCCTCCGTGGTCGAGGAAATGAACGCTAAAGCGGCGCAGTTGAAAGACGGCGAGTGG
CTTAATGTCTCGCATGAAGCCTGA
>GCF_003976865
ATGACCACCTTCACCAGCATCGTTACCACTAACCCTGATTTCGGTGGATTCGAGTTCTAC
GTTGAAGCTGGACAGCAGTTCGACGAATCAGCATATGAAGAAGCATACGGCGTTAGCGTT
CCTTCCTCCGTGGTCGAGGAAATGAACGCTAAAGCGGCGCAGTTGAAAGACGGCGAGTGG
CTTAATGTCTCGCATGAAGCCTGA
>anti_CRISPR0027
ATGACTACCTTCACCAGCATCGTTACCACTAACCCTGATTTCGGCGGATTCGAGTTCTAC
GTTGAAGCGGGACAGCAATTCGACGAATCAGCATATGAAGAGGCATACGGCGTTAGCGTT
CCGTCCGCCGTGGTCGAGGAGATGAACGCTAAAGCGGCGCAGTTGAAAGACGGCGAGTGG
CTTAATGTCTCGCATGAAGCCTGA
>GCF_000968815
ATGACTACCTTCACCAGCATCGTTACCACTAACCCTGATTTCGGCGGATTCGAGTTCTAC
GTTGAAGCGGGACAGCAATTCGACGAATCAGCATATGAAGAGGCATACGGCGTTAGCGTT
CCGTCCGCCGTGGTCGAGGAGATGAACGCTAAAGCGGCGCAGTTGAAAGACGGCGAGTGG
CTTAATGTCTCGCATGAAGCCTGA
>GCF_900406835
ATGACTACCTTCACCAGCATCGTTACCACTAACCCTGATTTCGGCGGATTCGAGTTCTAC
GTTGAAGCGGGACAGCAGTTCGACGAATCAGCATATGAAGAGGCATACGGCGTTAGCGTT
CCGTCCGCCGTGGTCGAGGAAATGAACGCTAAAGCGGCGCAGTTGAAAGACGGCGAGTGG
CTTAATGTCTCGCATAAAGCCTGA
>anti_CRISPR0024
ATGACCACCTTCACCAGCATCGTTACCACTAACCCTGATTTCGGCGGATTCGAGTTCTAC
GTTGAAGCTGGACAGCAGTTCGACGATTCAGCATATGAAGAGGCATACGGTGTTAGCGTT
CCTTCCGCCGTGGTCGAGGAAATGAACGCTAAAGCGGCGCAGTTGAAAGACGGCGAGTGG
CTTAATGTCTCGCATGAAGCCTGA
>GCF_001632245
ATGACCACCTTCACCAGCATCGTTACCACTAACCCTGATTTCGGCGGATTCGAGTTCTAC
GTTGAAGCTGGACAGCAGTTCGACGATTCAGCATATGAAGAGGCATACGGTGTTAGCGTT
CCTTCCGCCGTGGTCGAGGAAATGAACGCTAAAGCGGCGCAGTTGAAAGACGGCGAGTGG
CTTAATGTCTCGCATGAAGCCTGA
>GCF_000455705
ATGACCACCTTCACCAGCATCGTTACCACTAACCCTGATTTCGGCGGATTCGAGTTCTAC
GTTGAAGCTGGACAGCAGTTCGACGATTCAGCATATGAAGAGGCATACGGTGTTAGCGTT
CCTTCCGCCGTGGTCGAGGAAATGAACGCTAAAGCGGCGCAGTTGAAAGACGGCGAGTGG
CTTAATGTCTCGCATGAAGCCTGA
>GCF_000506805
ATGACCACCTTCACCAGCATCGTTACCACTAACCCTGATTTCGGCGGATTCGAGTTCTAC
GTTGAAGCTGGACAGCAGTTCGACGATTCAGCATATGAAGAGGCATACGGTGTTAGCGTT
CCTTCCGCCGTGGTCGAGGAAATGAACGCTAAAGCGGCGCAGTTGAAAGACGGCGAGTGG
CTTAATGTCTCGCATGAAGCCTGA
>GCF_000794085
ATGACCACCTTCACCAGCATCGTTACCACTAACCCTGATTTCGGCGGATTCGAGTTCTAC
GTTGAAGCTGGACAGCAGTTCGACGATTCAGCATATGAAGAGGCATACGGTGTTAGCGTT
CCTTCCGCCGTGGTCGAGGAAATGAACGCTAAAGCGGCGCAGTTGAAAGACGGCGAGTGG
CTTAATGTCTCGCATGAAGCTTGA
>GCF_000796145
ATGACCACCTTCACCAGCATCGTTACCACTAACCCTGATTTCGGCGGATTCGAGTTCTAC
GTTGAAGCTGGACAGCAGTTCGACGATTCAGCATATGAAGAGGCATACGGTGTTAGCGTT
CCTTCCGCCGTGGTCGAGGAAATGAACGCTAAAGCGGCGCAGTTGAAAGACGGCGAGTGG
CTTAATGTCTCGCATGAAGCCTGA
>GCF_002237075
ATGACCACCTTCACCAGCATCGTTACCACTAACCCTGATTTCGGCGGATTCGAGTTCTAC
GTTGAAGCTGGACAGCAGTTCGACGATTCAGCATATGAAGAGGCATACGGTGTTAGCGTT
CCTTCCGCCGTGGTCGAGGAAATGAACGCTAAAGCGGCGCAGTTGAAAGACGGCGAGTGG
CTTAATGTCTCGCATGAAGCCTGA
>GCF_003584985
ATGACCACCTTCACCAGCATCGTTACCACTAACCCTGATTTCGGCGGATTCGAGTTCTAC
GTTGAAGCTGGACAGCAGTTCGACGATTCAGCATATGAAGAGGCATACGGTGTTAGCGTT
CCTTCCGCCGTGGTCGAGGAAATGAACGCTAAAGCGGCGCAGTTGAAAGACGGCGAGTGG
CTTAATGTCTCGCATGAAGCCTGA
>GCF_003698565
ATGACCACCTTCACCAGCATCGTTACCACTAACCCTGATTTCGGCGGATTCGAGTTCTAC
GTTGAAGCTGGACAGCAGTTCGACGATTCAGCATATGAAGAGGCATACGGTGTTAGCGTT
CCTTCCGCCGTGGTCGAGGAAATGAACGCTAAAGCGGCGCAGTTGAAAGACGGCGAGTGG
CTTAATGTCTCGCATGAAGCCTGA
>GCF_003833395
ATGACCACCTTCACCAGCATCGTTACCACTAACCCTGATTTCGGCGGATTCGAGTTCTAC
GTTGAAGCTGGACAGCAGTTCGACGATTCAGCATATGAAGAGGCATACGGTGTTAGCGTT
CCTTCCGCCGTGGTCGAGGAAATGAACGCTAAAGCGGCGCAGTTGAAAGACGGCGAGTGG
CTTAATGTCTCGCATGAAGCCTGA
>GCF_003838975
ATGACCACCTTCACCAGCATCGTTACCACTAACCCTGATTTCGGCGGATTCGAGTTCTAC
GTTGAAGCTGGACAGCAGTTCGACGATTCAGCATATGAAGAGGCATACGGTGTTAGCGTT
CCTTCCGCCGTGGTCGAGGAAATGAACGCTAAAGCGGCGCAGTTGAAAGACGGCGAGTGG
CTTAATGTCTCGCATGAAGCCTGA
>GCF_003840225
ATGACCACCTTCACCAGCATCGTTACCACTAACCCTGATTTCGGCGGATTCGAGTTCTAC
GTTGAAGCTGGACAGCAGTTCGACGATTCAGCATATGAAGAGGCATACGGTGTTAGCGTT
CCTTCCGCCGTGGTCGAGGAAATGAACGCTAAAGCGGCGCAGTTGAAAGACGGCGAGTGG
CTTAATGTCTCGCATGAAGCCTGA
>GCF_003840975
ATGACCACCTTCACCAGCATCGTTACCACTAACCCTGATTTCGGCGGATTCGAGTTCTAC
GTTGAAGCTGGACAGCAGTTCGACGATTCAGCATATGAAGAGGCATACGGTGTTAGCGTT
CCTTCCGCCGTGGTCGAGGAAATGAACGCTAAAGCGGCGCAGTTGAAAGACGGCGAGTGG
CTTAATGTCTCGCATGAAGCCTGA
>GCF_008629795
ATGACCACCTTCACCAGCATCGTTACCACTAACCCTGATTTCGGCGGATTCGAGTTCTAC
GTTGAAGCTGGACAGCAGTTCGACGATTCAGCATATGAAGAGGCATACGGTGTTAGCGTT
CCTTCCGCCGTGGTCGAGGAAATGAACGCTAAAGCGGCGCAGTTGAAAGACGGCGAGTGG
CTTAATGTCTCGCATGAAGCCTGA
>GCF_008629815
ATGACCACCTTCACCAGCATCGTTACCACTAACCCTGATTTCGGCGGATTCGAGTTCTAC
GTTGAAGCTGGACAGCAGTTCGACGATTCAGCATATGAAGAGGCATACGGTGTTAGCGTT
CCTTCCGCCGTGGTCGAGGAAATGAACGCTAAAGCGGCGCAGTTGAAAGACGGCGAGTGG
CTTAATGTCTCGCATGAAGCCTGA
>GCF_008629915
ATGACCACCTTCACCAGCATCGTTACCACTAACCCTGATTTCGGCGGATTCGAGTTCTAC
GTTGAAGCTGGACAGCAGTTCGACGATTCAGCATATGAAGAGGCATACGGTGTTAGCGTT
CCTTCCGCCGTGGTCGAGGAAATGAACGCTAAAGCGGCGCAGTTGAAAGACGGCGAGTGG
CTTAATGTCTCGCATGAAGCCTGA
>GCF_008629985
ATGACCACCTTCACCAGCATCGTTACCACTAACCCTGATTTCGGCGGATTCGAGTTCTAC
GTTGAAGCTGGACAGCAGTTCGACGATTCAGCATATGAAGAGGCATACGGTGTTAGCGTT
CCTTCCGCCGTGGTCGAGGAAATGAACGCTAAAGCGGCGCAGTTGAAAGACGGCGAGTGG
CTTAATGTCTCGCATGAAGCCTGA
>GCF_009727385
ATGACCACCTTCACCAGCATCGTTACCACTAACCCTGATTTCGGCGGATTCGAGTTCTAC
GTTGAAGCTGGACAGCAGTTCGACGATTCAGCATATGAAGAGGCATACGGTGTTAGCGTT
CCTTCCGCCGTGGTCGAGGAAATGAACGCTAAAGCGGCGCAGTTGAAAGACGGCGAGTGG
CTTAATGTCTCGCATGAAGCCTGA
>GCF_013421115
ATGACCACCTTCACCAGCATCGTTACCACTAACCCTGATTTCGGCGGATTCGAGTTCTAC
GTTGAAGCTGGACAGCAGTTCGACGATTCAGCATATGAAGAGGCATACGGTGTTAGCGTT
CCTTCCGCCGTGGTCGAGGAAATGAACGCTAAAGCGGCGCAGTTGAAAGACGGCGAGTGG
CTTAATGTCTCGCATGAAGCTTGA
>GCF_013912575
ATGACCACCTTCACCAGCATCGTTACCACTAACCCTGATTTCGGCGGATTCGAGTTCTAC
GTTGAAGCTGGACAGCAGTTCGACGATTCAGCATATGAAGAGGCATACGGTGTTAGCGTT
CCTTCCGCCGTGGTCGAGGAAATGAACGCTAAAGCGGCGCAGTTGAAAGACGGCGAGTGG
CTTAATGTCTCGCATGAAGCCTGA
>anti_CRISPR0021
ATGACTACGTTCACCAGCATCGTTACCACTAACCCTGATTTCGGCGGATTCGAGTTCTAC
GTTGAAGCGGGACAGCAGTTCGACGATTCAGCATATGAAGAGGCATACGGTGTTAGCGTT
CCTACCGCCGTGGTCGAGGAAATGAACGCTAAAGCGGCGCAGTTGAAAGACGGCGAGTGG
CTTAATGTCTCGCATGAAGCCTGA
>anti_CRISPR0025
ATGACTACGTTCACCAGCATCGTTACCACTAACCCTGATTTCGGCGGATTCGAGTTCTAC
GTTGAAGCGGGACAGCAGTTCGACGATTCAGCATATGAAGAGGCATACGGTGTTAGCGTT
CCTACCGCCGTGGTCGAGGAAATGAACGCTAAAGCGGCGCAGTTGAAAGACGGCGAGTGG
CTTAATGTCTCGCATGAAACCTGA
>GCF_000792345
ATGACTACGTTCACCAGCATCGTTACCACTAACCCTGATTTCGGCGGATTCGAGTTCTAC
GTTGAAGCGGGACAGCAGTTCGACGATTCAGCATATGAAGAGGCATACGGTGTTAGCGTT
CCTACCGCCGTGGTCGAGGAAATGAACGCTAAAGCGGCGCAGTTGAAAGACGGCGAGTGG
CTTAATGTCTCGCATGAAACCTGA
>H70_g2
ATGACTACGTTCACCAGCATCGTTACCACTAACCCTGATTTCGGCGGATTCGAGTTCTAC
GTTGAAGCGGGACAGCAGTTCGACGATTCAGCATATGAAGAGGCATACGGTGTTAGCGTT
CCTACCGCCGTGGTCGAGGAAATGAACGCTAAAGCGGCGCAGTTGAAAGACGGCGAGTGG
CTTAATGTCTCGCATGAAGCCTGA
>GCA_000915555
ATGACTACGTTCACCAGCATCGTTACCACTAACCCTGATTTCGGCGGATTCGAGTTCTAC
GTTGAAGCGGGACAGCAGTTCGACGATTCAGCATATGAAGAGGCATACGGTGTTAGCGTT
CCTACCGCCGTGGTCGAGGAAATGAACGCTAAAGCGGCGCAGTTGAAAGACGGCGAGTGG
CTTAATGTCTCGCATGAAGCCTGA
>GCF_000510305
ATGACTACGTTCACCAGCATCGTTACCACTAACCCTGATTTCGGCGGATTCGAGTTCTAC
GTTGAAGCGGGACAGCAGTTCGACGATTCAGCATATGAAGAGGCATACGGTGTTAGCGTT
CCTACCGCCGTGGTCGAGGAAATGAACGCTAAAGCGGCGCAGTTGAAAGACGGCGAGTGG
CTTAATGTCTCGCATGAAGCCTGA
>GCF_000981825
ATGACTACGTTCACCAGCATCGTTACCACTAACCCTGATTTCGGCGGATTCGAGTTCTAC
GTTGAAGCGGGACAGCAGTTCGACGATTCAGCATATGAAGAGGCATACGGTGTTAGCGTT
CCTACCGCCGTGGTCGAGGAAATGAACGCTAAAGCGGCGCAGTTGAAAGACGGCGAGTGG
CTTAATGTCTCGCATGAAGCCTGA
>GCF_000981825
ATGACTACGTTCACCAGCATCGTTACCACTAACCCTGATTTCGGCGGATTCGAGTTCTAC
GTTGAAGCGGGACAGCAGTTCGACGATTCAGCATATGAAGAGGCATACGGTGTTAGCGTT
CCTACCGCCGTGGTCGAGGAAATGAACGCTAAAGCGGCGCAGTTGAAAGACGGCGAGTGG
CTTAATGTCTCGCATGAAGCCTGA
>GCF_000981825
ATGACTACGTTCACCAGCATCGTTACCACTAACCCTGATTTCGGCGGATTCGAGTTCTAC
GTTGAAGCGGGACAGCAGTTCGACGATTCAGCATATGAAGAGGCATACGGTGTTAGCGTT
CCTACCGCCGTGGTCGAGGAAATGAACGCTAAAGCGGCGCAGTTGAAAGACGGCGAGTGG
CTTAATGTCTCGCATGAAGCCTGA
>GCF_000988505
ATGACTACGTTCACCAGCATCGTTACCACTAACCCTGATTTCGGCGGATTCGAGTTCTAC
GTTGAAGCGGGACAGCAGTTCGACGATTCAGCATATGAAGAGGCATACGGTGTTAGCGTT
CCTACCGCCGTGGTCGAGGAAATGAACGCTAAAGCGGCGCAGTTGAAAGACGGCGAGTGG
CTTAATGTCTCGCATGAAGCCTGA
>GCF_002085605
ATGACTACGTTCACCAGCATCGTTACCACTAACCCTGATTTCGGCGGATTCGAGTTCTAC
GTTGAAGCGGGACAGCAGTTCGACGATTCAGCATATGAAGAGGCATACGGTGTTAGCGTT
CCTACCGCCGTGGTCGAGGAAATGAACGCTAAAGCGGCGCAGTTGAAAGACGGCGAGTGG
CTTAATGTCTCGCATGAAGCCTGA
>GCF_002085605
ATGACTACGTTCACCAGCATCGTTACCACTAACCCTGATTTCGGCGGATTCGAGTTCTAC
GTTGAAGCGGGACAGCAGTTCGACGATTCAGCATATGAAGAGGCATACGGTGTTAGCGTT
CCTACCGCCGTGGTCGAGGAAATGAACGCTAAAGCGGCGCAGTTGAAAGACGGCGAGTGG
CTTAATGTCTCGCATGAAGCCTGA
>GCF_003073735
ATGACTACGTTCACCAGCATCGTTACCACTAACCCTGATTTCGGCGGATTCGAGTTCTAC
GTTGAAGCGGGACAGCAGTTCGACGATTCAGCATATGAAGAGGCATACGGTGTTAGCGTT
CCTACCGCCGTGGTCGAGGAAATGAACGCTAAAGCGGCGCAGTTGAAAGACGGCGAGTGG
CTTAATGTCTCGCATGAAGCCTGA
>GCF_000790115
ATGACTACGTTCACCAGCATCGTTACCACTAACCCTGATTTCGGCGGATTCGAGTTCTAC
GTTGAAGCGGGACAGCAGTTCGACGATTCAGCATATGAAGAGGCATACGGTGTTAGCGTT
CCTACCGCCGTGGTCGAGGAAATGAACGCTAAAGCGGCGCAGTTGAAAGACGGCGAGTGG
CTTAATGTCTCGCATGAAGCCTGA
>GCF_000791685
ATGACTACGTTCACCAGCATCGTTACCACTAACCCTGATTTCGGCGGATTCGAGTTCTAC
GTTGAAGCGGGACAGCAGTTCGACGATTCAGCATATGAAGAGGCATACGGTGTTAGCGTT
CCTACCGCCGTGGTCGAGGAAATGAACGCTAAAGCGGCGCAGTTGAAAGACGGCGAGTGG
CTTAATGTCTCGCATGAAGCCTGA
>GCF_000794785
ATGACTACGTTCACCAGCATCGTTACCACTAACCCTGATTTCGGCGGATTCGAGTTCTAC
GTTGAAGCGGGACAGCAGTTCGACGATTCAGCATATGAAGAGGCATACGGTGTTAGCGTT
CCTACCGCCGTGGTCGAGGAAATGAACGCTAAAGCGGCGCAGTTGAAAGACGGCGAGTGG
CTTAATGTCTCGCATGAAGCCTGA
>GCF_000796345
ATGACTACGTTCACCAGCATCGTTACCACTAACCCTGATTTCGGCGGATTCGAGTTCTAC
GTTGAAGCGGGACAGCAGTTCGACGATTCAGCATATGAAGAGGCATACGGTGTTAGCGTT
CCTACCGCCGTGGTCGAGGAAATGAACGCTAAAGCGGCGCAGTTGAAAGACGGCGAGTGG
CTTAATGTCTCGCATGAAGCCTGA
>GCF_000796845
ATGACTACGTTCACCAGCATCGTTACCACTAACCCTGATTTCGGCGGATTCGAGTTCTAC
GTTGAAGCGGGACAGCAGTTCGACGATTCAGCATATGAAGAGGCATACGGTGTTAGCGTT
CCTACCGCCGTGGTCGAGGAAATGAACGCTAAAGCGGCGCAGTTGAAAGACGGCGAGTGG
CTTAATGTCTCGCATGAAGCCTGA
>GCF_000797085
ATGACTACGTTCACCAGCATCGTTACCACTAACCCTGATTTCGGCGGATTCGAGTTCTAC
GTTGAAGCGGGACAGCAGTTCGACGATTCAGCATATGAAGAGGCATACGGTGTTAGCGTT
CCTACCGCCGTGGTCGAGGAAATGAACGCTAAAGCGGCGCAGTTGAAAGACGGCGAGTGG
CTTAATGTCTCGCATGAAGCCTGA
>GCF_001067935
ATGACTACGTTCACCAGCATCGTTACCACTAACCCTGATTTCGGCGGATTCGAGTTCTAC
GTTGAAGCGGGACAGCAGTTCGACGATTCAGCATATGAAGAGGCATACGGTGTTAGCGTT
CCTACCGCCGTGGTCGAGGAAATGAACGCTAAAGCGGCGCAGTTGAAAGACGGCGAGTGG
CTTAATGTCTCGCATGAAGCCTGA
>GCF_001068165
ATGACTACGTTCACCAGCATCGTTACCACTAACCCTGATTTCGGCGGATTCGAGTTCTAC
GTTGAAGCGGGACAGCAGTTCGACGATTCAGCATATGAAGAGGCATACGGTGTTAGCGTT
CCTACCGCCGTGGTCGAGGAAATGAACGCTAAAGCGGCGCAGTTGAAAGACGGCGAGTGG
CTTAATGTCTCGCATGAAGCCTGA
>GCF_001449605
ATGACTACGTTCACCAGCATCGTTACCACTAACCCTGATTTCGGCGGATTCGAGTTCTAC
GTTGAAGCGGGACAGCAGTTCGACGATTCAGCATATGAAGAGGCATACGGTGTTAGCGTT
CCTACCGCCGTGGTCGAGGAAATGAACGCTAAAGCGGCGCAGTTGAAAGACGGCGAGTGG
CTTAATGTCTCGCATGAAGCCTGA
>GCF_001450305
ATGACTACGTTCACCAGCATCGTTACCACTAACCCTGATTTCGGCGGATTCGAGTTCTAC
GTTGAAGCGGGACAGCAGTTCGACGATTCAGCATATGAAGAGGCATACGGTGTTAGCGTT
CCTACCGCCGTGGTCGAGGAAATGAACGCTAAAGCGGCGCAGTTGAAAGACGGCGAGTGG
CTTAATGTCTCGCATGAAGCCTGA
>GCF_001450525
ATGACTACGTTCACCAGCATCGTTACCACTAACCCTGATTTCGGCGGATTCGAGTTCTAC
GTTGAAGCGGGACAGCAGTTCGACGATTCAGCATATGAAGAGGCATACGGTGTTAGCGTT
CCTACCGCCGTGGTCGAGGAAATGAACGCTAAAGCGGCGCAGTTGAAAGACGGCGAGTGG
CTTAATGTCTCGCATGAAGCCTGA
>GCF_001451065
ATGACTACGTTCACCAGCATCGTTACCACTAACCCTGATTTCGGCGGATTCGAGTTCTAC
GTTGAAGCGGGACAGCAGTTCGACGATTCAGCATATGAAGAGGCATACGGTGTTAGCGTT
CCTACCGCCGTGGTCGAGGAAATGAACGCTAAAGCGGCGCAGTTGAAAGACGGCGAGTGG
CTTAATGTCTCGCATGAAGCCTGA
>GCF_001451725
ATGACTACGTTCACCAGCATCGTTACCACTAACCCTGATTTCGGCGGATTCGAGTTCTAC
GTTGAAGCGGGACAGCAGTTCGACGATTCAGCATATGAAGAGGCATACGGTGTTAGCGTT
CCTACCGCCGTGGTCGAGGAAATGAACGCTAAAGCGGCGCAGTTGAAAGACGGCGAGTGG
CTTAATGTCTCGCATGAAGCCTGA
>GCF_001452125
ATGACTACGTTCACCAGCATCGTTACCACTAACCCTGATTTCGGCGGATTCGAGTTCTAC
GTTGAAGCGGGACAGCAGTTCGACGATTCAGCATATGAAGAGGCATACGGTGTTAGCGTT
CCTACCGCCGTGGTCGAGGAAATGAACGCTAAAGCGGCGCAGTTGAAAGACGGCGAGTGG
CTTAATGTCTCGCATGAAGCCTGA
>GCF_001452645
ATGACTACGTTCACCAGCATCGTTACCACTAACCCTGATTTCGGCGGATTCGAGTTCTAC
GTTGAAGCGGGACAGCAGTTCGACGATTCAGCATATGAAGAGGCATACGGTGTTAGCGTT
CCTACCGCCGTGGTCGAGGAAATGAACGCTAAAGCGGCGCAGTTGAAAGACGGCGAGTGG
CTTAATGTCTCGCATGAAGCCTGA
>GCF_001453125
ATGACTACGTTCACCAGCATCGTTACCACTAACCCTGATTTCGGCGGATTCGAGTTCTAC
GTTGAAGCGGGACAGCAGTTCGACGATTCAGCATATGAAGAGGCATACGGTGTTAGCGTT
CCTACCGCCGTGGTCGAGGAAATGAACGCTAAAGCGGCGCAGTTGAAAGACGGCGAGTGG
CTTAATGTCTCGCATGAAGCCTGA
>GCF_001453495
ATGACTACGTTCACCAGCATCGTTACCACTAACCCTGATTTCGGCGGATTCGAGTTCTAC
GTTGAAGCGGGACAGCAGTTCGACGATTCAGCATATGAAGAGGCATACGGTGTTAGCGTT
CCTACCGCCGTGGTCGAGGAAATGAACGCTAAAGCGGCGCAGTTGAAAGACGGCGAGTGG
CTTAATGTCTCGCATGAAGCCTGA
>GCF_001453705
ATGACTACGTTCACCAGCATCGTTACCACTAACCCTGATTTCGGCGGATTCGAGTTCTAC
GTTGAAGCGGGACAGCAGTTCGACGATTCAGCATATGAAGAGGCATACGGTGTTAGCGTT
CCTACCGCCGTGGTCGAGGAAATGAACGCTAAAGCGGCGCAGTTGAAAGACGGCGAGTGG
CTTAATGTCTCGCATGAAGCCTGA
>GCF_002239535
ATGACTACGTTCACCAGCATCGTTACCACTAACCCTGATTTCGGCGGATTCGAGTTCTAC
GTTGAAGCGGGACAGCAGTTCGACGATTCAGCATATGAAGAGGCATACGGTGTTAGCGTT
CCTACCGCCGTGGTCGAGGAAATGAACGCTAAAGCGGCGCAGTTGAAAGACGGCGAGTGG
CTTAATGTCTCGCATGAAGCCTGA
>GCF_003324405
ATGACTACGTTCACCAGCATCGTTACCACTAACCCTGATTTCGGCGGATTCGAGTTCTAC
GTTGAAGCGGGACAGCAGTTCGACGATTCAGCATATGAAGAGGCATACGGTGTTAGCGTT
CCTACCGCCGTGGTCGAGGAAATGAACGCTAAAGCGGCGCAGTTGAAAGACGGCGAGTGG
CTTAATGTCTCGCATGAAGCCTGA
>GCF_003410925
ATGACTACGTTCACCAGCATCGTTACCACTAACCCTGATTTCGGCGGATTCGAGTTCTAC
GTTGAAGCGGGACAGCAGTTCGACGATTCAGCATATGAAGAGGCATACGGTGTTAGCGTT
CCTACCGCCGTGGTCGAGGAAATGAACGCTAAAGCGGCGCAGTTGAAAGACGGCGAGTGG
CTTAATGTCTCGCATGAAGCCTGA
>GCF_003411125
ATGACTACGTTCACCAGCATCGTTACCACTAACCCTGATTTCGGCGGATTCGAGTTCTAC
GTTGAAGCGGGACAGCAGTTCGACGATTCAGCATATGAAGAGGCATACGGTGTTAGCGTT
CCTACCGCCGTGGTCGAGGAAATGAACGCTAAAGCGGCGCAGTTGAAAGACGGCGAGTGG
CTTAATGTCTCGCATGAAGCCTGA
>GCF_003411445
ATGACTACGTTCACCAGCATCGTTACCACTAACCCTGATTTCGGCGGATTCGAGTTCTAC
GTTGAAGCGGGACAGCAGTTCGACGATTCAGCATATGAAGAGGCATACGGTGTTAGCGTT
CCTACCGCCGTGGTCGAGGAAATGAACGCTAAAGCGGCGCAGTTGAAAGACGGCGAGTGG
CTTAATGTCTCGCATGAAGCCTGA
>GCF_003411475
ATGACTACGTTCACCAGCATCGTTACCACTAACCCTGATTTCGGCGGATTCGAGTTCTAC
GTTGAAGCGGGACAGCAGTTCGACGATTCAGCATATGAAGAGGCATACGGTGTTAGCGTT
CCTACCGCCGTGGTCGAGGAAATGAACGCTAAAGCGGCGCAGTTGAAAGACGGCGAGTGG
CTTAATGTCTCGCATGAAGCCTGA
>GCF_003411985
ATGACTACGTTCACCAGCATCGTTACCACTAACCCTGATTTCGGCGGATTCGAGTTCTAC
GTTGAAGCGGGACAGCAGTTCGACGATTCAGCATATGAAGAGGCATACGGTGTTAGCGTT
CCTACCGCCGTGGTCGAGGAAATGAACGCTAAAGCGGCGCAGTTGAAAGACGGCGAGTGG
CTTAATGTCTCGCATGAAGCCTGA
>GCF_003412085
ATGACTACGTTCACCAGCATCGTTACCACTAACCCTGATTTCGGCGGATTCGAGTTCTAC
GTTGAAGCGGGACAGCAGTTCGACGATTCAGCATATGAAGAGGCATACGGTGTTAGCGTT
CCTACCGCCGTGGTCGAGGAAATGAACGCTAAAGCGGCGCAGTTGAAAGACGGCGAGTGG
CTTAATGTCTCGCATGAAGCCTGA
>GCF_003698325
ATGACTACGTTCACCAGCATCGTTACCACTAACCCTGATTTCGGCGGATTCGAGTTCTAC
GTTGAAGCGGGACAGCAGTTCGACGATTCAGCATATGAAGAGGCATACGGTGTTAGCGTT
CCTACCGCCGTGGTCGAGGAAATGAACGCTAAAGCGGCGCAGTTGAAAGACGGCGAGTGG
CTTAATGTCTCGCATGAAGCCTGA
>GCF_003698625
ATGACTACGTTCACCAGCATCGTTACCACTAACCCTGATTTCGGCGGATTCGAGTTCTAC
GTTGAAGCGGGACAGCAGTTCGACGATTCAGCATATGAAGAGGCATACGGTGTTAGCGTT
CCTACCGCCGTGGTCGAGGAAATGAACGCTAAAGCGGCGCAGTTGAAAGACGGCGAGTGG
CTTAATGTCTCGCATGAAGCCTGA
>GCF_003698635
ATGACTACGTTCACCAGCATCGTTACCACTAACCCTGATTTCGGCGGATTCGAGTTCTAC
GTTGAAGCGGGACAGCAGTTCGACGATTCAGCATATGAAGAGGCATACGGTGTTAGCGTT
CCTACCGCCGTGGTCGAGGAAATGAACGCTAAAGCGGCGCAGTTGAAAGACGGCGAGTGG
CTTAATGTCTCGCATGAAGCCTGA
>GCF_003968025
ATGACTACGTTCACCAGCATCGTTACCACTAACCCTGATTTCGGCGGATTCGAGTTCTAC
GTTGAAGCGGGACAGCAGTTCGACGATTCAGCATATGAAGAGGCATACGGTGTTAGCGTT
CCTACCGCCGTGGTCGAGGAAATGAACGCTAAAGCGGCGCAGTTGAAAGACGGCGAGTGG
CTTAATGTCTCGCATGAAGCCTGA
>GCF_003968115
ATGACTACGTTCACCAGCATCGTTACCACTAACCCTGATTTCGGCGGATTCGAGTTCTAC
GTTGAAGCGGGACAGCAGTTCGACGATTCAGCATATGAAGAGGCATACGGTGTTAGCGTT
CCTACCGCCGTGGTCGAGGAAATGAACGCTAAAGCGGCGCAGTTGAAAGACGGCGAGTGG
CTTAATGTCTCGCATGAAGCCTGA
>GCF_003969915
ATGACTACGTTCACCAGCATCGTTACCACTAACCCTGATTTCGGCGGATTCGAGTTCTAC
GTTGAAGCGGGACAGCAGTTCGACGATTCAGCATATGAAGAGGCATACGGTGTTAGCGTT
CCTACCGCCGTGGTCGAGGAAATGAACGCTAAAGCGGCGCAGTTGAAAGACGGCGAGTGG
CTTAATGTCTCGCATGAAGCCTGA
>GCF_003974945
ATGACTACGTTCACCAGCATCGTTACCACTAACCCTGATTTCGGCGGATTCGAGTTCTAC
GTTGAAGCGGGACAGCAGTTCGACGATTCAGCATATGAAGAGGCATACGGTGTTAGCGTT
CCTACCGCCGTGGTCGAGGAAATGAACGCTAAAGCGGCGCAGTTGAAAGACGGCGAGTGG
CTTAATGTCTCGCATGAAGCCTGA
>GCF_004123325
ATGACTACGTTCACCAGCATCGTTACCACTAACCCTGATTTCGGCGGATTCGAGTTCTAC
GTTGAAGCGGGACAGCAGTTCGACGATTCAGCATATGAAGAGGCATACGGTGTTAGCGTT
CCTACCGCCGTGGTCGAGGAAATGAACGCTAAAGCGGCGCAGTTGAAAGACGGCGAGTGG
CTTAATGTCTCGCATGAAGCCTGA
>GCF_004123335
ATGACTACGTTCACCAGCATCGTTACCACTAACCCTGATTTCGGCGGATTCGAGTTCTAC
GTTGAAGCGGGACAGCAGTTCGACGATTCAGCATATGAAGAGGCATACGGTGTTAGCGTT
CCTACCGCCGTGGTCGAGGAAATGAACGCTAAAGCGGCGCAGTTGAAAGACGGCGAGTGG
CTTAATGTCTCGCATGAAGCCTGA
>GCF_004123345
ATGACTACGTTCACCAGCATCGTTACCACTAACCCTGATTTCGGCGGATTCGAGTTCTAC
GTTGAAGCGGGACAGCAGTTCGACGATTCAGCATATGAAGAGGCATACGGTGTTAGCGTT
CCTACCGCCGTGGTCGAGGAAATGAACGCTAAAGCGGCGCAGTTGAAAGACGGCGAGTGG
CTTAATGTCTCGCATGAAGCCTGA
>GCF_004123545
ATGACTACGTTCACCAGCATCGTTACCACTAACCCTGATTTCGGCGGATTCGAGTTCTAC
GTTGAAGCGGGACAGCAGTTCGACGATTCAGCATATGAAGAGGCATACGGTGTTAGCGTT
CCTACCGCCGTGGTCGAGGAAATGAACGCTAAAGCGGCGCAGTTGAAAGACGGCGAGTGG
CTTAATGTCTCGCATGAAGCCTGA
>GCF_004123565
ATGACTACGTTCACCAGCATCGTTACCACTAACCCTGATTTCGGCGGATTCGAGTTCTAC
GTTGAAGCGGGACAGCAGTTCGACGATTCAGCATATGAAGAGGCATACGGTGTTAGCGTT
CCTACCGCCGTGGTCGAGGAAATGAACGCTAAAGCGGCGCAGTTGAAAGACGGCGAGTGG
CTTAATGTCTCGCATGAAGCCTGA
>GCF_004349455
ATGACTACGTTCACCAGCATCGTTACCACTAACCCTGATTTCGGCGGATTCGAGTTCTAC
GTTGAAGCGGGACAGCAGTTCGACGATTCAGCATATGAAGAGGCATACGGTGTTAGCGTT
CCTACCGCCGTGGTCGAGGAAATGAACGCTAAAGCGGCGCAGTTGAAAGACGGCGAGTGG
CTTAATGTCTCGCATGAAGCCTGA
>GCF_004371805
ATGACTACGTTCACCAGCATCGTTACCACTAACCCTGATTTCGGCGGATTCGAGTTCTAC
GTTGAAGCGGGACAGCAGTTCGACGATTCAGCATATGAAGAGGCATACGGTGTTAGCGTT
CCTACCGCCGTGGTCGAGGAAATGAACGCTAAAGCGGCGCAGTTGAAAGACGGCGAGTGG
CTTAATGTCTCGCATGAAGCCTGA
>GCF_004371855
ATGACTACGTTCACCAGCATCGTTACCACTAACCCTGATTTCGGCGGATTCGAGTTCTAC
GTTGAAGCGGGACAGCAGTTCGACGATTCAGCATATGAAGAGGCATACGGTGTTAGCGTT
CCTACCGCCGTGGTCGAGGAAATGAACGCTAAAGCGGCGCAGTTGAAAGACGGCGAGTGG
CTTAATGTCTCGCATGAAGCCTGA
>GCF_004372135
ATGACTACGTTCACCAGCATCGTTACCACTAACCCTGATTTCGGCGGATTCGAGTTCTAC
GTTGAAGCGGGACAGCAGTTCGACGATTCAGCATATGAAGAGGCATACGGTGTTAGCGTT
CCTACCGCCGTGGTCGAGGAAATGAACGCTAAAGCGGCGCAGTTGAAAGACGGCGAGTGG
CTTAATGTCTCGCATGAAGCCTGA
>GCF_007375495
ATGACTACGTTCACCAGCATCGTTACCACTAACCCTGATTTCGGCGGATTCGAGTTCTAC
GTTGAAGCGGGACAGCAGTTCGACGATTCAGCATATGAAGAGGCATACGGTGTTAGCGTT
CCTACCGCCGTGGTCGAGGAAATGAACGCTAAAGCGGCGCAGTTGAAAGACGGCGAGTGG
CTTAATGTCTCGCATGAAGCCTGA
