# Supplementary material for: Distribution and molecular evolution of the anti-CRISPR family AcrIF7
Source: PLoS Biol. 2023 Apr 21;21(4):e3002072. doi: 10.1371/journal.pbio.3002072 (PMC10155984; doi:10.1371/journal.pbio.3002072)
Supplement: S11 Data — Please open with a text editor. (FST) [file pbio.3002072.s018.fst]

#S11 Data. Pseudomonas aeruginosa AcrIF7 muscle alignment for diversity.
>GCF_900707505-WP_134585573.1/1-66 hypothetical protein [Pseudomonas aeruginosa]
---------------------MKFKTTVTTNPDFGGRLFFVEAGRTFEPSDYEDAYGVTVPETESAAIQAQA
AQLKPGEWLQVDHSE
>GCF_003841745-WP_124715810.1/1-66 hypothetical protein [Pseudomonas aeruginosa]
---------------------MKFKTTVTTNPDFGGRLFFVEAGRTFEPSDYEDAYGVTVPETEAAAIQAQA
AQLKPGEWLQVDHSE
>GCF_001469435-WP_058565299.1/1-66 hypothetical protein [Pseudomonas aeruginosa]
---------------------MKFKTTVTTNPDFGGRLFFVEAGRTFEPSDYEDAYGVTVPETEAAAIQAQA
AQLKPGEWLQVDHSG
>anti_CRISPR2187/1-66 | AUA96137.1 | AcrIF7 | I-F | Predict | Pseudomonas aeruginosa
---------------------MKIKTTVTTNPDFGGRLFFVEAGRTFEPSDYEDAYGVTVPDTEAAAVQAQA
AQLKPGEWLQVDHSE
>anti_CRISPR0030/1-67 | WP_033988250.1 | AcrIF7 | I-F | literature | Pseudomonas aeruginosa
--------------------MTKFTSSVTTNPDFDGFNFYIEKGRQFDAEVYKEAYGINVPQDVIDDLNLKA
EQLKDGEWLNVQHEA
>GCF_003974115-WP_128664568.1/1-67 hypothetical protein [Pseudomonas aeruginosa]
--------------------MTKFTSSVTTNPDFDGFNFYIEKGSQFDAEVYKEAYGINVPQDVIDDLNLKA
EQLKDGEWLSVQHEA
>anti_CRISPR0031/1-67 | WP_033963032.1 | AcrIF7 | I-F | literature | Pseudomonas aeruginosa
--------------------MTKFTSSVTTNPDFDGFNFYIEKGRQFDAEVYKEAYGINVPQEVIDDLNLKA
ESLKDGEWLNVQHEA
>GCF_003833825-WP_127429840.1/1-67 hypothetical protein [Pseudomonas aeruginosa]
--------------------MTKFTSSVTTNPDFDGFNFYIEKGRQFDAEVYKEAYGINVPQEVIDDLNLKA
KSLKDGEWLNVQHEA
>GCF_900145155-WP_073655133.1/1-67 hypothetical protein [Pseudomonas aeruginosa]
--------------------MTTFTSIVTTNPDFGGFEFYVEAGQQFDDSAYEEAYGVSVPSTVIEEMNAKA
AQLKDGEWLNVSHEA
>anti_CRISPR0026/1-67 | WP_033973843.1 | AcrIF7 | I-F | literature | Pseudomonas aeruginosa
--------------------MTTFTSIVTTNPDFGGFEFYVEAGQQFDDSAYEEAYGVSVPSAVIEEMNAKA
AQLKDGEWLNVSHEA
>anti_CRISPR2157/1-67 | RCN15847.1 | AcrIF7 | I-F | Predict | Pseudomonas aeruginosa
--------------------MTTFTSIVTTNPDFGGFEFYVEAGQQFDDSAYEEAYGVSVPSSVVEEMNAKA
AQLKDGEWLNVSHEA
>anti_CRISPR2158/1-67 | PBX59351.1 | AcrIF7 | I-F | Predict | Pseudomonas aeruginosa
--------------------MTTFTSIVTTNPDFGGFEFYVEAGQQFDDSAYEEAYGVSVPSTVVEEMNAKA
AQLKDGEWLNVSHEA
>anti_CRISPR0028/1-67 | WP_031805869.1 | AcrIF7 | I-F | literature | Pseudomonas aeruginosa
--------------------MTTFTSIVTTNPDFGGFEFYVEAGQQFDDSAYEEAYGVSVPSAVVEEVNAKA
AQLKDGEWLNVSHEA
>anti_CRISPR0022/1-83 | ACD38920.1 | AcrIF7 | I-F | Verified | Pseudomonas aeruginosa
----MSHASHNGEAPKRIEAMTTFTSIVTTNPDFGGFEFYVEAGQQFDDSAYEEAYGVSVPSAVVEEMNAKA
AQLKDGEWLNVSHEA
>GCF_003629055-WP_121412162.1/1-67 hypothetical protein [Pseudomonas aeruginosa]
--------------------MTTFTSIVTTNPDFGGFEFYVEAGQQFDNSAYEEAYGVSVPSAVVEEMNAKA
AQLKDGEWLNVSHEA
>anti_CRISPR0029/1-67 | WP_033971919.1 | AcrIF7 | I-F | literature | Pseudomonas aeruginosa
--------------------MTTFTSIVTTNPDFGGFEFYVEAGQQFDESAYEEAYGVSVPSSVVEEMNAKA
AQLKDGEWLNVSHEA
>anti_CRISPR0027/1-67 | WP_046094904.1 | AcrIF7 | I-F | literature | Pseudomonas aeruginosa
--------------------MTTFTSIVTTNPDFGGFEFYVEAGQQFDESAYEEAYGVSVPSAVVEEMNAKA
AQLKDGEWLNVSHEA
>GCF_900406835-WP_109410283.1/1-67 hypothetical protein [Pseudomonas aeruginosa]
--------------------MTTFTSIVTTNPDFGGFEFYVEAGQQFDESAYEEAYGVSVPSAVVEEMNAKA
AQLKDGEWLNVSHKA
>anti_CRISPR0021/1-87 | CCD58443.1 | AcrIF7 | I-F | literature | Pseudomonas phage LPB1
MCLIWRHASHNGEAPTRIEAMTTFTSIVTTNPDFGGFEFYVEAGQQFDDSAYEEAYGVSVPTAVVEEMNAKA
AQLKDGEWLNVSHEA
>anti_CRISPR0025/1-67 | WP_033994934.1 | AcrIF7 | I-F | literature | Pseudomonas aeruginosa
--------------------MTTFTSIVTTNPDFGGFEFYVEAGQQFDDSAYEEAYGVSVPTAVVEEMNAKA
AQLKDGEWLNVSHET
