# Supplementary material for: Distribution and molecular evolution of the anti-CRISPR family AcrIF7
Source: PLoS Biol. 2023 Apr 21;21(4):e3002072. doi: 10.1371/journal.pbio.3002072 (PMC10155984; doi:10.1371/journal.pbio.3002072)
Supplement: S12 Data — Please open with a text editor. (FST) [file pbio.3002072.s019.fst]

#S12 Data. Pseudomonas aeruginosa Cas8f muscle alignment for diversity.
>Cas8f_aa/1-434
MTSPLPTPTW--QELRQFIESFIQERLQ---GKLDKLQPDEDDKRQTLLATHRREAWLADAARRVGQLQLVT
HTLKPIHPDARGSNLHSLPQAPGQPGLAGSHELGDRLVSDVVGNAAALDVFKFLSLQYQGKNLLNWLTEDSA
EALQALSDNAEQAREWRQAFIGITTVKGAPASHSLAKQLYFPLPGSGYHLLAPLFPTSLVHHVHALLREARF
GDAAKAAREARSRQESWPHGFSEYPNLAIQKFGGTKPQNISQLNNERRGENWLLPSLPPNWQRQNVNAPMRH
SSVFEHDFGRTPEVSRLTRTLQRFLAKTVHNNLAIRQRRAQLVAQICDEALQYAARLRELEPGWSATPGCQL
HDAEQLWLDPLRAQTDETFLQRRLRGDWPAEVGNRFANWLNRAVSSDSQILGSPEAAQWSQELSKELTMFKE
ILEDERD
>GCF_000226155-WP_014602882.1/1-434 MULTISPECIES: type I-F CRISPR-associated protein Csy1 [Pseudomonas]
MTSPLPTPTW--QELRQFIESFIQERLQ---GKLDKLQPDEDDKRQTLLATHRREAWLADAARRVGQLQLVT
HTLKPIHPDARGSNLHSLPQAPGQPGLAGSHELGDRLVSDVVGNAAALDVFKFLSLQYQGKNLLNWLTEDSA
EALQALSDNAEQAREWRQAFIGITTVKGAPASHSLAKQLYFPLPGSGYHLLAPLFPTSLVHHVHALLREARF
GDAAKAAREARSRQESWPHGFSEYPNLAIQKFGGTKPQNISQLNNERRGENWLLPSLPPNWQRQDVNAPMRH
SSVFEHDFGRTPEVSRLTRTLQRFLAKTVHNNLAIRQRRAQLVAQICDEALQYAARLRELEPGWSATPGCQL
HDAEQLWLDPLRAQTDETFLQRRLRGDWPAEVGNRFANWLNRAVSSDSQILGSPEAAQWSQELSKELTMFKE
ILEDERD
>GCF_004374425-WP_134246048.1/1-434 type I-F CRISPR-associated protein Csy1 [Pseudomonas aeruginosa]
MTSPLPTPTW--QELRQFIESFIQERLQ---GKLDKLQPDEDDKRQTLLATHRREAWLADAARRVGQLQLVT
HTLKPIHPDARGSNLHSLPQAPGQPGLAGSHELGDRLVSDVVGNAAALDVFKFLSLQYQGKNLLNWLTEDSA
EALQALSDNAEQAREWRQAFIGITTVKGAPASHSLAKQLYFPLPGSGYHLLAPLFPTSLVHHVHALLREARF
GDAAKAAREARSRQESWPHGFSEYPNLAIQKFGGTKPQNISQLNNERRGENWLLPSLPPNWQRQNVNAPMRH
SSVFEHDFGRTPEVSRLTRTLQRFLAKTVHNNLAIRQRRAQLVAQICDEALQYAARLRELEPGWSATPGCQL
HDAEQLWLDPLRAQTDETFLQRRLRGDWPAEVGNRFANWLNRAVSSDSQILGSPEAAQWSQELSKELTMFKE
ILENERD
>GCF_000793165-WP_034022997.1/1-434 type I-F CRISPR-associated protein Csy1 [Pseudomonas aeruginosa]
MTSPLPTPTW--QELRQFIESFIQERLQ---GKLDKLQPDEDDKRQTLLATHRREAWLADAARRVGQLQLVT
HTLKPIHPDARDSNLHSLPQAPGQPGLAGSHELGDRLVSDVVGNAAALDVFKFLSLQYQGKNLLNWLTEDSA
EALQALSDNAEQAREWRQAFIGITTVKGAPASHSLAKQLYFPLPGSGYHLLAPLFPTSLVHHVHALLREARF
GDAAKAAREARSRQESWPHGFSEYPNLAIQKFGGTKPQNISQLNNERRGENWLLPSLPPNWQRQDVNAPMRH
SSVFEHDFGRTPEVSRLTRTLQRFLAKTVHNNLAIRQRRAQLVAQICDEALQYAARLRELEPGWSATPGCQL
HDAEQLWLDPLRAQTDETFLQRRLRGDWPAEVGNRFANWLNRAVSSDSQILGSPEAAQWSQELSKELTMFKE
ILEDERD
>GCF_003975845-WP_128672734.1/1-434 type I-F CRISPR-associated protein Csy1 [Pseudomonas aeruginosa]
MTSPLPTPTW--QELRQFIESFIQERLQ---GKLDKLQPDEDDKRQTLLATHRREAWLADAARRVGQLQLVT
HTLKPIHPDARGSNLHSLPQAPGQRGLAGSHELGDRLVSDVVGNAAALDVFKFLSLQYQGKNLLNWLTEDSA
EALQALSDNAEQAREWRQAFIGITTVKGAPASHSLAKQLYFPLPGSGYHLLAPLFPTSLVHHVHALLREARF
GDAAKAAREARSRQESWPHGFSEYPNLAIQKFGGTKPQNISQLNNERRGENWLLPSLPPNWQRQDVNAPMRH
SSVFEHDFGRTPEVSRLTRTLQRFLAKTVHNNLAIRQRRAQLVAQICDEALQYAARLRELEPGWSATPGCQL
HDAEQLWLDPLRAQTDETFLQRRLRGDWPAEVGNRFANWLNRAVSSDSQILGSPEAAQWSQELSKELTMFKE
ILEDERD
>GCF_003840585-WP_124201734.1/1-434 type I-F CRISPR-associated protein Csy1 [Pseudomonas aeruginosa]
MTSPLPTPTW--QELRQFIESFIQERLQ---GKLDKLQPDEDDKRQTLLATHRREAWLADAARRVGQLQLVT
HTLKPIHPDARGSNLHSLPQAPGQPGLADSHELGDRLVSDVVGNAAALDVFKFLSLQYQGKNLLNWLTEDSA
EALQALSDNAEQAREWRQAFIGITTVKGAPASHSLAKQLYFPLPGSGYHLLAPLFPTSLVHHVHALLREARF
GDAAKAAREARSRQESWPHGFSEYPNLAIQKFGGTKPQNISQLNNERRGENWLLPSLPPNWQRQDVNAPMRH
SSVFEHDFGRTPEVSRLTRTLQRFLAKTVHNNLAIRQRRAQLVAQICDEALQYAARLRELEPGWSATPGCQL
HDAEQLWLDPLRAQTDETFLQRRLRGDWPAEVGNRFANWLNRAVSSDSQILGSPEAAQWSQELSKELTMFKE
ILEDERD
>GCF_013343555-WP_073666572.1/1-434 type I-F CRISPR-associated protein Csy1 [Pseudomonas aeruginosa]
MTSPLPTPTW--QELRQFIESFIQERLQ---GKLDKLQPDEDDKRQTLLATHRREAWLADAARRVGQLQLVT
HTLKPIHPDARGSNLHSLPQAPGQPGLAGSHELGDRLVSDVVGNAAALDVFKFLSLQYQGKNLLNWLTEDSA
EALQALSDNAEQAREWRQAFIGITTVKGAPASHSLAKQLYFPLPGSGYHLLAPLFPTSLVHHVHALLREARF
GDAAKAAREARSRQESWPHGFSEYPNLAIQKFGGTKPQNISQLNNERRGENWLLPSLPPNWQRQDVNAPMRH
SSVFEHDFGRTPEVSRLTRTLQRFLAKTVHNNLAIRQRRAQLVAQICDEALQYAARLRELEPGWSATPGCQL
HDAEQLWLDPLRAQTDETFLQRRLRGDWPAEVGNRFANWLNRAVSSDRQILGSPEAAQWSQELSKELTMFKE
ILEDERD
>GCF_000791765-WP_043104605.1/1-434 type I-F CRISPR-associated protein Csy1 [Pseudomonas aeruginosa]
MTSPLPTPTW--QELRQFIESFIQERLQ---GKLDKLHPDEDDKRQTLLATHRREAWLADAARRVGQLQLVT
HTLKPIHPDARGSNLHSLPQAPGQPGLAGSHELGDRLVSDVVGNAAALDVFKFLSLQYQGKNLLNWLTEDSA
EALQALSDNAEQAREWRQAFIGITTVKGAPASHSLAKQLYFPLPGSGYHLLAPLFPTSLVHHVHALLREARF
GDAAKAAREARSRQESWPHGFSEYPNLAIQKFGGTKPQNISQLNNERRGENWLLPSLPPNWQRQDVNAPMRH
SSVFEHDFGRTPEVSRLTRTLQRFLAKTVHNNLAIRQRRAQLVAQICDEALQYAARLRELEPGWSATPGCQL
HDAEQLWLDPLRAQTDETFLQRRLRGDWPAEVGNRFANWLNRAVSSDSQILGSPEAAQWSQELSKELTMFKE
ILEDELD
>GCF_003629755-WP_024928898.1/1-434 type I-F CRISPR-associated protein Csy1 [Pseudomonas aeruginosa]
MTSPLPTPTW--QELRQFIESFIQERLQ---GKLDKLHPDEDDKRQTLLATHRREAWLADAARRVGQLQLVT
HTLKPIHPDARGSNLHSLPQAPGQPGLAGSHELGDKLVSDVVGNAAALDVFKFLSLQYQGKNLLNWLTEDSA
EALQALSDNAEQAREWRQAFIGITTVKGAPASHSLAKQLYFPLPGSGYHLLAPLFPTSLVHHVHALLREARF
GDAAKAAREARSRQESWPHGFSEYPNLAIQKFGGTKPQNISQLNNERRGENWLLPSLPPNWQRQDVNAPMRH
SSVFEHDFGRTPEVSRLTRTLQRFLAKTVHNNLAIRQRRAQLVAQICDEALQYAARLRELEPGWSATPGCQL
HDAEQLWLDPLRAQTDETFLQRRLRGDWPAEVGNRFANWLNRAVSSDSQILGSPEAAQWSQELSKELTMFKE
ILEDERD
>GCF_003840755-WP_073669430.1/1-434 type I-F CRISPR-associated protein Csy1 [Pseudomonas aeruginosa]
MTSPLPTPTW--QELRQFIESFIQERLQ---GKLDKLHPDEDDKRQTLLATHRREAWLADAARRVGQLQLVT
HTLKPIHPDARGSNLHSLPQAPGQPGLAGSHELGDRLVSDVVGNAAALDVFKFLSLQYQGKNLLNWLTEDSA
EAVQALSDNAEQAREWRQAFIGITAVKGAPASHSLAKQLYFPLPGSGYHLLAPLFPTSLVHHVHGLLREARF
GDAAKAAREARSRQESWPHGFSEYPNLAIQKFGGTKPQNISQLNNERRGENWLLPSLPPNWQRQDVNAPMRH
SSVFEHDFGRTPEVSRLTRTLQRFLAKTVHNNLAIRQRRAQLVAQICDEALQYAARLRELEPGWSATPGCQL
HDAEQLWLDPLRAQTDETFLQRRLRGDWPAEVGNRFANWLNRAVSSDSQILGSPEAAQWSQELSKELTMFKE
ILEDERD
>GCF_000168335-WP_009876497.1/1-434 MULTISPECIES: type I-F CRISPR-associated protein Csy1 [Pseudomonas]
MTSPLPTPTW--QELRQFIESFIQERLQ---GKLDKLHPDEDDKRQTLLATHRREAWLADAARRVGQLQLVT
HTLKPIHPDARGSNLHSLPQAPGQPGLAGSHELGDKLVSDVVGNAAALDVFKFLSLQYQGKNLLNWLTEDSA
EALQALSDNAEQAREWRQAFIGITTVKGAPASHSLAKQLYFPLPGSGYHLLAPLFPTSLVHHVHALLREARF
GDAAKAAREARSRQESWPHGFSEYPNLAIQKFGGTKPQNISQLNNERRGENWLLPTLPPNWQRQDVNAPMRH
SSVFEHDFGRTPEVSRLTRTLQRFLAKTVHNNLAIRQRRAQLVAQICDEALQYAARLRELEPGWSATPGCQL
HDAEQLWLDPLRVQTDETFLQRRLRGDWPAEVGNRFANWLNRAVSSDSQILGSPEAAQWSQELSKELTMFKE
ILEDERD
>GCF_007559105-WP_033992769.1/1-434 type I-F CRISPR-associated protein Csy1 [Pseudomonas aeruginosa]
MTSPLPTPTW--QELRQLIESFIQERLQ---GKLDKLHPDEDDKRQTLLATHRREAWLADAARRVGQLQLVT
HTLKPIHPDARGSNLHSLPQAPGQPGLAGSHELGDRLVSDVVGNAAALDVFKFLSLQYQGKNLLNWLTEDSA
EAVQALSDNAEQAREWRQAFIGITAVKGAPASHSLAKQLYFPLPGSGYHLLAPLFPTSLVHHVHALLREARF
GDAAKAAREARSRQESWPHGFSEYPNLAIQKFGGTKPQNISQLNNERRGENWLLPSLPPNWQRQDVNAPMRH
SSVFEHDFGRTPEVSRLTRTLQRFLAKTVHNNLAIRQRRAQLVAQICDEALQYAARLRELEPGWSATPGCQL
HDAEQLWLDPLRAQTDETFLQRRLRGDWPAEVGNRFANWLNRAVSSDSQILGSPEAAQWSQELSKELTMFKE
ILEDERD
>GCF_004351245-WP_148710819.1/1-434 type I-F CRISPR-associated protein Csy1 [Pseudomonas aeruginosa]
MTSPLPTXTW--QELRQFIESFIQERLQ---GKLDKLHPDEDDKRQTLLATHRREAWLADAARRVGQLQLVT
HTLKPIHPDARGSNLHSLPQAPGQPGLAGSHELGDKLVSDVVGNAAALDVFKFLSLQYQGKNLLNWLTEDSA
EALQALSDNAEQAREWRQAFIGITTVKGAPASHSLAKQLYFPLPGSGYHLLAPLFPTSLVHHVHALLREARF
GDAAKAAREARSRQESWPHGFSEYPNLAIQKFGGTKPQNISQLNNERRGENWLLPTLPPNWQRQDVNAPMRH
SSVFEHDFGRTPEVSRLTRTLQRFLAKTVHNNLAIRQRRAQLVAQICDEALQYAARLRELEPGWSATPGCQL
HDAEQLWLDPLRVQTDETFLQRRLRGDWPAEVGNRFANWLNRAVSSDSQILGSPEAAQWSQELSKELTMFKE
ILEDERD
>GCF_002285355-WP_095541116.1/1-434 type I-F CRISPR-associated protein Csy1 [Pseudomonas aeruginosa]
MTSPLPTPTW--QELRQFIESFIQERLQ---GKLDKLHPDEDDKRQTLLATHRREAWLADAARRVGQLQLVT
HTLKPIHPDARGSNLHSLPQAPGQPGLAGSHELGDKLVSDVVGNAAALDVFKFLSLQYQGKNLLNWLTEDSA
EAVQALSDNAEQAREWRQAFIGITTVKGAPASHSLAKQLYFPLPGSGYHLLAPLFPTSLVHHVHALLREARF
GDAAKAAREARSRQESWPHGFSEYPNLAIQKFGGTKPQNISQLNNERRGENWLLPTLPPNWQRQDVNAPMRH
SSVFEHDFGRTPEVSRLTRTLQRFLAKTVHNNLAIRQRRAQLVAQICDEALQYAARLRELEPGWSATPGCQL
HDAEQLWLDPLRVQTDETFLQRRLRGDWPAEVGNRFANWLNRAVSSDSQILGSPEAAQWSQELSKELTMFKE
ILEDERD
>GCF_002215345-WP_029610274.1/1-434 type I-F CRISPR-associated protein Csy1 [Pseudomonas aeruginosa]
MTSPLPTPTW--QELRQFIESFIQERLQ---GKLDKLHPDEDDKRQTLLATHRREAWLADAARRVGQLQLVT
HTLKPIHPDARGSNLHSLPQAPGQPGLAGSHELGDRLVSDVVGNAAALDVFKFLSLQYQGKNLLNWLTEDSA
EAVQALSDNAEQAREWRQAFIGITAVKGAPASHSLAKQLYFPLPGSGYHLLAPLFPTSLVHHVHGLLREARF
GDAAKAAREARSRQESWPHGFSEYPNLAIQKFGGTKPQNISQLNNERRGENWLLPSLPPNWQRQDVNAPMRH
SSVFEHDFGRTPEVSRLTRTLQRFLAKTVHNNLAIRQRRAQLVAQICDEALQYAARLRELEPGWSATPGCQL
HDAEQLWLDPLRAQTDETFLQRRLRGDWPAEVGNRFANWLNRAVSSDRQILGSPEAAQWSQELSKELTMFKE
ILEDERD
>GCF_002194005-WP_088145174.1/1-434 type I-F CRISPR-associated protein Csy1 [Pseudomonas aeruginosa]
MTSPLPTPTW--QELRQFIESFIQERLQ---GKLDKLHPDEDDKRQTLLATHRREAWLADAARRVGQLQLVT
HTLKPIHPDARGSNLHSLPQAPGQPGLAGSHELGDRLVSDVVGNAAALDVFKFLSLQYQGKNLLNWLTEDSA
EALQALSDNAEQAREWRQAFIDITTVKGAPASHSLAKQLYFPLPGSGYHLLAPLFPTSLVHHVHALLREARF
GEAARAAREARNRRESWPHGFSEYPNLAIQKLGGTKPQNISQLNNERRGENWLLPSLPPNWQRQDVNAPMRH
SSVFEHDFGRTPEVSRLTRTLQRFLAKTVHNNLAIRQRRAQLVAQICDEALQYAARLRELEPGWSATPGCQL
HDAEQLWLDPLRAQTDETFLQRRLRGDWPAEVGNRFANWLNRAVSSDSQILGSPEAAQWSQELSKELTMFKE
ILEDERD
>GCF_001542795-WP_023091296.1/1-434 type I-F CRISPR-associated protein Csy1 [Pseudomonas aeruginosa]
MTSPLPTPTW--QELRQFIESFIQERLQ---GKLDKLQPDEDDKRQTLLATHRREAWLADAARRVGQLQLVT
HTLKPIHPDARGSNLHSLPQAPGQPGLAGSHELGDKLVSDVVGNAAALDVFKFLSLQYQGKNLLNWLTEDSA
EALQALSDNAEQAREWRQAFIGITTVKGAPASHSLAKQLYFPLPGSGYHLLAPLFPTSLVHHVHGLLREARF
GEAARAAREARNRRESWPHGFSEYPNLAIQKLGGTKPQNISQLNNERRGENWLLPSLPPNWQRQDVNAPMRH
SSVFEHDFERTPEVSRLTRTLQRFLAKTVHNNLAIRQRRAQLVAQICDEALQYAARLRELEPGWSATPGCQL
HDAEQLWLDPLRAQTDETFLQRRLRGDWPAEVGNRFANWLNRAVSSDSQILGSPEAAQWSQELSKELTMFKE
ILEDERD
>GCF_003665495-WP_121573415.1/1-434 type I-F CRISPR-associated protein Csy1 [Pseudomonas aeruginosa]
MTSPLPTPTW--QELRQFIESFIQERLQ---GKLDKLQPDEDDKRQTLLATHRREAWLADAARRVGQLQLVT
HTLKPIHPDARGSNLHSLPQEPGQPGLAGSHELGDKLVSDVVGNAAALDVFKFLSLQYQGKNLLNWLTEDSA
EALQALSDNAEQAREWRQAFIGITTVKGAPASHSLAKQLYFPLPGSGYHLLAPLFPTSLVHHVHGLLREARF
GEAARAAREARNRRESWPHGFSEYPNLAIQKLGGTKPQNISQLNNERRGENWLLPSLPPNWQRQDVNAPMRH
SSVFEHDFGRTPEVSRLTRTLQRFLAKTVHNNLAIRQRRAQLVAQICDEALQYAARLRELEPGWSATPGCQL
HDAEQLWLDPLRAQTDETFLQRRLRGDWPAEVGNRFANWLNRAVSSDSQILGSPEAAQWSQELSKELTMFKE
ILEDERD
>GCF_003193645-WP_110193878.1/1-434 type I-F CRISPR-associated protein Csy1 [Pseudomonas aeruginosa]
MTSPLPTPTW--QELRQFIESFIQERLQ---GKLDKLQPDEDDKRQTLLATHRREAWLADAARRVGQLQLVT
HTLKPIHPDARGSNLHSLPQAPGQPGLAGSHELGDRLVSDVVGNAAALDVFKFLSLQYQGKNLLNWLTEDSA
EALQALSDNAEQAREWRQAFIGITTVKGAPASHSLAKQLYFPLPGSGYHLLAPLFPTSLVHHVHGLLREARF
GEAARAAREARNRRESWPHGFSEYPNLAIQKLGGTKPQNISQLNNERRGENWLLPSLPPNWQSQDVNAPMRH
SSVFEHDFGRTPEVSRLTRTLQRFLAKTVHNNLAIRQRRAQLVAQICDEALQYAARLRELEPGWSATPGCQL
HDAEQLWLDPLRAQTDETFLQRRLRDDWPTEVGNRFANWLNRAVSSDSQILGSPEAAQWSQELSKELTMFKE
ILEDERD
>GCF_000796765-WP_034053734.1/1-434 type I-F CRISPR-associated protein Csy1 [Pseudomonas aeruginosa]
MTSPLPTPTW--QELRQFIESFIQERLQ---GKLDKLQPDEDDKRQTLLATHRREAWLADAARRVGQLQLVT
HTLKPIHPDARGSNLHSLPQEPGQPGLAGSHELGDKLVSDVVGNAAALDVFKFLSLQYQGKNLLNWLTEDSA
EALQALSDNAEQAREWRQAFIGITTVKGAPASHSLAKQLYFPLPGSGYHLLAPLFPTSLVHHVHGLLRETRF
GEAARAAREARNRRESWPHGFSEYPNLAIQKLGGTKPQNISQLNNERRGENWLLPSLPPNWQRQDVNAPMRH
SSVFEHDFGRTPEVSRLTRTLQRFLAKTVHNNLAIRQRRAQLVAQICDEALQYAARLRELEPGWSATPGCQL
HDAEQLWLDPLRAQTDETFLQRRLRGDWPAEVGNRFANWLNRAVSSDSQILGSPEAAQWSQELSKELTMFKE
ILEDERD
>GCF_003629395-WP_121386297.1/1-434 type I-F CRISPR-associated protein Csy1 [Pseudomonas aeruginosa]
MTSPLPTPTW--QELRQFIESFIQERLQ---GKLDKLHPDEDDKRQTLLATHRREAWLADAARRVGQLQLVT
HTLKPIHPDARGSNLHSLPQAPGQPGLAGSHELGDKLVSDVVGNAAALDVFKFLSLQYQGKNLLNWLTEDSA
EALQALSDNAEQAREWRQAFIGITAVKGAPASHSLAKQLYFPLPGSGYHLLAPLFPTSLVHHVHALLREARF
GDAAKAAREARSRQESWPHGFSEYPNLAIQKFGGTKPQNISQLNNERRGENWLLPSLPPNWQRQDVNAPMRH
SSVFEHDFGRTPEVSRLTRTLQRFLAKTVHNNLAIRQRRAQLVAQICDEALQYAARLRELEPSWSAAPECRL
HETEQLWLDPLRAQTDETFLQRRLRGDWPAEVGNRFANWLNRAVSSDSQILGSPEAAQWSQELSKELTMFKE
ILEDERD
>GCF_001447845-WP_034020660.1/1-434 type I-F CRISPR-associated protein Csy1 [Pseudomonas aeruginosa]
MTSPLPTPTW--QELRQFIESFIQERLQ---GKLDKLHPDEDDKRQTLLATHRREAWLADAARRVGQLQLVT
HTLKPIHPDARGSNLHSLPQAPGQPGLAGSHELGDKLVSDVVGNAAALDVFKFLSLQYQGKNLLNWLTEDSA
EALQALSDNAEQAREWRQAFIGITTVKGAPASHSLAKQLYFPLPGSGYHLLAPLFPTSLVHHVHALLREARF
GEAARAAREARNRRESWPHGFSEYPNLAIQKLGGTKPQNISQLNNERRGENWLLPSLPPNWQRQDVNAPMRH
SSVFEHDFGRTPEVSRLTRTLQRFLAKTVHNNLAIRQRRAQLVAQICDEALQYAARLRELEPSWSAAPECRL
HETEQLWLDPLRAQTDETFLQRRLRGDWPAEVGNRFANWLNRAVSSDSQILGSPEAAQWSQELSKELTMFKE
ILEDERD
>GCF_000629365-WP_031755914.1/1-434 type I-F CRISPR-associated protein Csy1 [Pseudomonas aeruginosa]
MTSPLPTPTW--QELRQFIESFIQERLQ---GKLDKLHPDEDDKRQTLLATHRREAWLADAARRVGQLQLVT
HTLKPIHPDARGSNLHSLPQAPGQPGLAGSHELGDRLVSDVVGNAAALDVFKFLSLQYQGKNLLNWLTEDSA
EAVQALSDNAEQAREWRQAFIGITTVKGAPASHSLAKQLYFPLPGSGYHLLAPLFPTSLVHHVHALLREARF
GEAARAAREARNRRESWPHGFSEYPNLAIQKLGGTKPQNISQLNNERRGENWLLPSLPPNWQRQDVNAPMRH
SSVFEHDFGRTPEVSRLTRTLQRFLAKTVHNNLAIRQRRAQLVAQICDEALQYAARLRELEPSWSAAPECRL
HETEQLWLDPLRAQTDETFLQRRLRGDWPAEVGNRFANWLNRAVSSDSQILGSPEAAQWSQELSKELTMFKE
ILEDERD
>GCF_003631445-WP_121301534.1/1-434 type I-F CRISPR-associated protein Csy1 [Pseudomonas aeruginosa]
MTSPLPTPTW--QELRQFIESFIQERLQ---GKLDKLHPDEDDKRQTLLTTHRREAWLADAARRVGQLQLVT
HTLKPIHPDARGSNLHSLPQAPGQPGLAGSHELGDKLVSDVVGNAAALDVFKFLSLQYQGKNLLNWLTEDSA
EALQALSDNAEQAREWRQAFIGITTVKGAPASHSLAKQLYFPLPGSGYHLLAPLFPTSLVHHVHALLREARF
GEAARAAREARNRRESWPHGFSEYPNLAIQKLGGTKPQNISQLNNERRGENWLLPSLPPNWQRQDVNAPMRH
SSVFEHDFGRTPEVSRLTRTLQRFLAKTVHNNLAIRQRRAQLVAQICDEALQYAARLRELEPSWSAAPECRL
HETEQLWLDPLRAQTDETFLQRRLRGDWPAEVGNRFANWLNRAVSSDSQILGSPEAAQWSQELSKELTMFKE
ILEDERD
>GCF_001516325-WP_059309499.1/1-434 type I-F CRISPR-associated protein Csy1 [Pseudomonas aeruginosa]
MTSPLPTPTW--QELRQFIESFIQERLQ---GKLDKLHPDEDDKRQTLLATHRREAWLADAARRVGQLQLVT
HTLKPIHPDARGSNLHSLPQAPGQPGLAGSHELGDRLVSDVVGNAAALDVFKFLSLQYQGKNLLNWLTEDSA
EAVQALSDNAEQAREWRQAFIGITAVKGAPASHSLAKQLYFPLPGSGYHLLAPLFPTSLVHHVHALLREARF
GEAARAAREARNRRESWPHGFSEYPNLAIQKLGGTKPQNISQLNNERRGENWLLPSLPPNWQRQDVNAPMRH
SSVFEHDFGRTPEVSRLTRTLQRFLAKTVHNNLAIRQRRAQLVAQICDEALQYAARLRELEPSWSAAPECRL
HETEQLWLDPLRAQTDETFLQRRLRGDWPAEVGNRFANWLNRAVSSDSQILGSPEAAQWSQELSKELTMFKE
ILEDERD
>GCF_001454335-WP_058173511.1/1-434 type I-F CRISPR-associated protein Csy1 [Pseudomonas aeruginosa]
MTSLLPTPTW--QELRQFIESFIQERLQ---SKLDKLKPTEDDKRQALLAGHRREAWLADAARRVGQLQLVT
HTLKPIHPDARGSNLHSLPQAPGQPGIAGSHELGDELVSDVVGNAAALDVFKFLSLQYQGKNLLNWLAEDSA
EAVQALSDNAEQAREWRQAFIGITAVKGAPASHSLAKQLYFPLPGSGYHLLAPLFPTSLVHHVHALLREARF
GDAAKAAREARSRQESWPHGFSEYPNLAIQKFGGTKPQNISQLNNERRGENWLLPSLPPNWQRQDVNAPMRH
SSVFEHDFGRTPEVSRLTRTLQRFLAKTVHNNLAIRQRRAQLVAQICDEALQYAARLRELEPGWSAAPECRL
HETEQLWLDPLRAQTDETFLQRRLRGDWPAEVGNRFANWLNRAVSSDSQILGSPEAAQWSQELSKELTMFKE
ILEDERD
>GCF_000790245-WP_033946188.1/1-434 MULTISPECIES: type I-F CRISPR-associated protein Csy1 [Pseudomonas]
MTSPLPTPTW--QELRQFIESFIQERLQ---GKLDKLHPDEDDKRQTLLATHRREAWLADAARRVGQLQLVT
HTLKPIHPDARGSNLHSLPQAPGQPGLAGSHELGDKLVSDVVGNAAALDVFKFLSLQYQGKNLLNWLTEDSA
EALQALSDNAEQAREWRQAFIGITTVKGAPASHSLAKQLYFPLPGSGYHLLAPLFPTSLVHHVHALLREARF
GDAAKAAREARSRQESWPHGFSEYPNLAIQKFGGTKPQNISQLNSERYGENWLLPSLPPHWQRQDQRAPIRH
SSVFEHDFGRSPEVSRLTRTLQRLLAKTRHNNFTIRRYRAQLVGQICDEALQYAARLRELEPGWSATPGCQL
HDAEQLWLDPLRAQTDETFLQRRLRGDWPAEVGNRFANWLNRAVSSDSQILGSPEAAQWSQELSKELTMFKE
ILEDERD
>GCF_002216335-WP_089030754.1/1-434 type I-F CRISPR-associated protein Csy1 [Pseudomonas aeruginosa]
MTSPLPTPTW--QELRQFIESFIQERLQ---GKLDKLHPDEDDKRQTLLATHRREAWLADAARRVGQLQLVT
HTLKPIHPDARGSNLHSLPQAPGQPGLAGSHELGDKLVSDVVGNAAALDVFKFLSLQYQGKNLLNWLTEDSA
EALQALSDNAEQAREWRQAFIGITAVKGAPASHSLAKQLYFPLPGSGYHLLAPLFPTSLVHHVHALLREARF
GDAAKAAREARSRQESWPHGFSEYPNLAIQKFGGTKPQNISQLNSERYGENWLLPSLPPHWQRQDQRAPIRH
SSVFEHDFGRSPEVSRLTRTLQRLLAKTRHNNFTIRRYRAQLVGQICDEALQYAARLRELEPGWSATPGCQL
HDAEQLWLDPLRAQTDETFLQRRLRGDWPAEVGNRFANWLNRAVSSDSQILGSPEAAQWSQELSKELTMFKE
ILEDERD
>GCF_003839685-WP_128733155.1/1-434 type I-F CRISPR-associated protein Csy1 [Pseudomonas aeruginosa]
MTSPLPTPTW--QELRQFIESFIQERLQ---GKLDKLHPDEDDKRQTLLATHRREAWLADAARRVGQLQLVT
HTLKPIHPDARGSNLHSLPQAPGQPGLAGSHELGDRLASDVVGNAAALDVFKFLSLQYQGKNLLNWLTEDSA
EALQALSDNAEQAREWRQAFIGITAVKGAPASHSLAKQLYFPLPGSGYHLLAPLFPTSLVHHVHALLREARF
GDAAKAAREARSRQESWPHGFSEYPNLAIQKFGGTKPQNISQLNSERYGENWLLPSLPPHWQRQDQRAPIRH
SSVFEHDFGRSPEVSRLTRTLQRLLAKTRHNNFTIRRYRAQLVGQICDEALQYAARLRELEPGWSATPGCQL
HDAEQLWLDPLRAQTDETFLQRRLRGDWPAEVGNRFANWLNRAVSSDSQILGSPEAAQWSQELSKELTMFKE
ILEDERD
>GCF_000271985-WP_004343803.1/1-434 MULTISPECIES: type I-F CRISPR-associated protein Csy1 [Pseudomonas]
MTSPLPTPTW--QELRQFIESFIQERLQ---GKLDKLHPDEDDKRQTLLATHRREAWLADAARRVGQLQLVT
HTLKPIHPDARGSNLHSLPQAPGQPGLAGSHELGDRLVSDVVGNAAALDVFKFLSLQYQGKNLLNWLTEDSA
EAVQALSDNAEQAREWRQAFIGITAVKGAPASHSLAKQLYFPLPGSGYHLLAPLFPTSLVHHVHALLREARF
GDAAKAAREARSRQESWPHGFSEYPNLAIQKFGGTKPQNISQLNSERYGENWLLPSLPPHWQRQDQRAPIRH
SSVFEHDFGRSPEVSRLTRTLQRLLAKTRHNNFTIRRYRAQLVGQICDEALQYAARLRELEPGWSATPGCQL
HDAEQLWLDPLRAQTDETFLQRRLRGDWPAEVGNRFANWLNRAVSSDSQILGSPEAAQWSQELSKELTMFKE
ILEDERD
>GCF_000271365-WP_014833996.1/1-434 MULTISPECIES: type I-F CRISPR-associated protein Csy1 [Pseudomonas]
MTSPLPTPTW--QELRQFIESFIQERLQ---GKLDKLHPDEDDKRQTLLATHRREAWLADAARRVGQLQLVT
HTLKPIHPDARGSNLHSLPQAPGQPGLAGSHELGDRLVSDVVGNAAALDVFKFLSLQYQGKNLLNWLTEDSA
EAVQALSDNAEQAREWRQAFIGITAVKGAPASHSLAKQLYFPLPGSGYHLLAPLFPTSLVHHVHALLREARF
GDAAKAAREARSRQESWPHGFSEYPNLAIQKFGGTKPQNISQLNSERYGENWLLPSLPPHWQRQDQRAPIRH
SSVFEHDFGRSPEVSRLTRTLQRLLAKTRHNNFTIRRYRAQLVGQICDEALQYAARLRELEPGWSATPGCQL
HDAEQLWLDPLRAQTDETFLQRRLRGDWPAEVGNRFANWLNRAVSSDSQILGSPEAAQWSPELSKELTMFKE
ILEDERD
>GCF_000791325-WP_033940279.1/1-434 type I-F CRISPR-associated protein Csy1 [Pseudomonas aeruginosa]
MTSPLPTPTW--QELRQFIESFIQERLQ---GKLDKLHPDEDDKRQTLLATHRREAWLADAARRVGQLQLVT
HTLKPIHPDARGSNLHSLPQAPGQPGLAGSHELGDRLVSDVVGNAAALDVFKFLSLQYQGKNLLNWLTEDSA
EAVQALSDNAEQAREWRQAFIGITAVKGAPASHSLAKQLYFPLPGSGYHLLAPLFPTSLVHHVHALLREARF
GDAAKAAREARSRQESWPHGFSEYPNLAIQKFGGTKPQNISQLNSERYGENWLLPSLPPHWQRQDQRAPIRH
SSVFEHDFGRSPEVSRLTRTLQRLLAKTRHNNFTIRRYRAQLVGQICDEALQYAARLRELEPGWSATPGCQL
HDAEQLWLDPLRAQTDETFLQRRLRGDWPAEVGNRFANWLNRAVSSDRQILGSPEAAQWSQELSKELTMFKE
ILEDERD
>GCF_003976585-WP_073653177.1/1-434 type I-F CRISPR-associated protein Csy1 [Pseudomonas aeruginosa]
MTSPLPTPTW--QELRQLIESFIQERLQ---GKLDKLHPDEDDKRQTLLATHRREAWLADAARRVGQLQLVT
HTLKPIHPDARGSNLHSLPQAPGQPGLAGSHELGDRLVSDVVGNAAALDVFKFLSLQYQGKNLLNWLTEDSA
EAVQALSDNAEQAREWRQAFIGITAVKGAPASHSLAKQLYFPLPGSGYHLLAPLFPTSLVHHVHALLREARF
GDAAKAAREARSRQESWPHGFSEYPNLAIQKFGGTKPQNISQLNSERYGENWLLPSLPPHWQRQDQRAPIRH
SSVFEHDFGRSPEVSRLTRTLQRLLAKTRHNNFTIRRYRAQLVGQICDEALQYAARLRELEPGWSATPGCQL
HDAEQLWLDPLRAQTDETFLQRRLRGDWPAEVGNRFANWLNRAVSSDSQILGSPEAAQWSQELSKELTMFKE
ILEDERD
>GCF_004371715-WP_134308262.1/1-434 type I-F CRISPR-associated protein Csy1 [Pseudomonas aeruginosa]
MTSPLPTPTW--QELRQFIESFIQERLQ---GKLDKLHPDEDDKRQTLLATHRREAWLADAARRVGQLQLVT
HTLKPIHPDARGSNLHSLPQAPGQPGLAGSHELGDRLVSDVVGNAAALDVFKFLSLQYQGKNLLNWLTEDSA
EAVQALSDNAEQAREWRQAFIGITAVKGAPASHSLAKQLYFPLPGSGYHLLAPLFPTSLVHHVHALLREARF
GDAAKAAREARSRQESWPHGFSEYPNLAIQKFGGTKPQNISQLNSERYGENWLLPSLPPHWQRQDQRAPIRH
SSVFEHDFGRSPEVSRLTRTLQRLLAKTRDNNFTIRRYRAQLVGQICDEALQYAARLRELEPGWSATPGCQL
HDAEQLWLDPLRAQTDETFLQRRLRGDWPAEVGNRFANWLNRAVSSDSQILGSPEAAQWSQELSKELTMFKE
ILEDERD
>GCF_013328725-WP_174216304.1/1-434 type I-F CRISPR-associated protein Csy1 [Pseudomonas aeruginosa]
MTSPLPTPTW--QELRQFIESFIQERLQ---GKLDKLHPDEDDKRQTLLATHRREAWLADAARRVGQLQLVT
HTLKPIHPDARGSNLHSLPQAPEQPGLAGSHELGDKLVSDVVGNAAALDVFKFLSLQYQGKNLLNWLTEDSA
EALQALSDNAEQAREWRQAFIGITAVKGAPASHSLAKQLYFPLPGSGYHLLAPLFPTSLVHHVHALLREARF
GDAAKAAREARSRQESWPHGFSEYPNLAIQKFGGTKPQNISQLNSERYGENWLLPSLPPHWQRQDQRAPIRH
SSVFEHDFGRSPEVSRLTRTLQRLLAKTRHNNFTIRRYRAQLVGQICDEALQYAARLRELEPGWSATPGCQL
HDAEQLWLDPLRAQTDETFLQRRLRGDWPAEVGNRFANWLNRAVSSDSQILGSPEAAQWSQELSKELTMFKE
ILEDERD
>GCF_003055505-WP_108112325.1/1-434 type I-F CRISPR-associated protein Csy1 [Pseudomonas aeruginosa]
MTSPLPTPTW--QELRQFIESFIQERLQ---GKLDKLHPDEDDKRQTLLATHRREAWLADAARRVGQLQLVT
HTLKPIHPDARGSNLHSLPQAPGQPGLAGSHELGDKLVSDVVGNAAALDVFKFLSLQYQGKNLLNWLTEDSA
EAVQALSDNAEQAREWRQAFIGITTVKGAPASHSLAKQLYFPLPGSGYHLLAPLFPTSLVHHVHALLREARF
GDAAKAAREARSRQESWPHGFSEYPNLAIQKFGGTKPQNISQLNSERYGENWLLPSLPPHWQRQDQRAPIHH
SSVFEHDFGRSPEVSRLTRTLQRLLAKTRHNNFTIRRYRAQLVGQICDEALQYAARLRELEPGWSATPGCQL
HDAEQLWLDPLRAQTDETFLQRRLRGDWPAEVGNRFANWLNRAVSSDSQILGSPEAAQWSQELSKELTMFKE
ILEDERD
>GCF_004053855-WP_128446510.1/1-434 type I-F CRISPR-associated protein Csy1 [Pseudomonas aeruginosa]
MTSPLPTPTW--QELRQFIESFIQERLQ---GKLDKLHPDEDDKRQTLLATHRREAWLADAARRVGQLQLVT
HTLKPIHPDARGSNLHSLPQAPGQPGLAGSHELGDRLVSDVVGNAAALDVFKFLSLQYQGKKLLNWLTEDSA
EAVQALSDNAEQAREWRQAFIGITAVKGAPASHSLAKQLYFPLPGSGYHLLAPLFPTSLVHHVHALLREARF
GDAAKAAREARSRQESWPHGFSEYPNLAIQKFGGTKPQNISQLNSERYGENWLLPSLPPHWQRQDQRAPIRH
SSVFEHDFGRSPEVSRLTRTLQRLLAKTRHNNFTIRRYRAQLVGQICDEALQYAARLRELEPGWSATPGCQL
HDAEQLWLDPLRAQTDETFLQRRLRGDWPAEVGNRFANWLNRAVSSDSQILGSPEAAQWSQELSKELTMFKE
ILEDERD
>GCF_003969165-WP_126621867.1/1-420 type I-F CRISPR-associated protein Csy1, partial [Pseudomonas aeruginosa]
----------------PFIESFIQERLQ---GKLDKLHPDEDDKRQTLLATHRREAWLADAARRVGQLQLVT
HTLKPIHPDARGSNLHSLPQAPGQPGLAGSHELGDRLVSDVVGNAAALDVFKFLSLQYQGKNLLNWLTEDSA
EAVQALSDNAEQAREWRQAFIGITAVKGAPASHSLAKQLYFPLPGSGYHLLAPLFPTSLVHHVHALLREARF
GDAAKAAREARSRQESWPHGFSEYPNLAIQKFGGTKPQNISQLNSERYGENWLLPSLPPHWQRQDQRAPIRH
SSVFEHDFGRSPEVSRLTRTLQRLLAKTRHNNFTIRRYRAQLVGQICDEALQYAARLRELEPGWSATPGCQL
HDAEQLWLDPLRAQTDETFLQRRLRGDWPAEVGNRFANWLNRAVSSDSQILGSPEAAQWSQELSKELTMFKE
ILEDERD
>GCF_003954725-WP_126123111.1/1-434 type I-F CRISPR-associated protein Csy1 [Pseudomonas aeruginosa]
MTSPLPTPTW--QELRQFIESFIQERLQ---GKLDKLHPDEDDKRQTLLATHRREAWLADAARRVGQLQLVT
HTLKPIHPDARGSNLHSLPQAPGQPGLAGSHELGDRLVSDVVGNAAALDVFKFLSLQYQGKNLLNWLTEDSA
EAVQALSDNAEQAREWRQAFIGITAVKGAPASHSLAKQLYFPLPGSGYHLLAPLLPTSLVHHVHALLREARF
GDAAKAAREARSRQESWPHGFSEYPNLAIQKFGGTKPQNISQLNSERYGENWLLPSLPPHWQRQDQRAPIRH
SSVFEHDFGRSPEVSRLTRTLQRLLAKTRHNNFTIRRYRAQLVGQICDEALQYAARLRELEPGWSATPGCQL
HDAEQLWLDPLRAQTDETFLQRRLRGDWPAEVGNRFANWLNRAVSSDSQILGSPEAAQWSQELSKELTMFKE
ILEDERD
>GCF_003973805-WP_126671529.1/1-434 type I-F CRISPR-associated protein Csy1 [Pseudomonas aeruginosa]
MTSPLPTPTW--QELRQFIESFIQERLQ---GKLDKLHPDEDDKRQTLLATHRREAWLADAARRVGQLQLVT
HTLKPIHPDARGSNLHSLPQAPGQPGLAGSHELGDRLVSDVVGNAAALDVFKFLGLQYQGKNLLNWLTEDSA
EAVQALSDNAEQAREWRQAFIGITAVKGAPASHSLAKQLYFPLPGSGYHLLAPLFPTSLVHHVHALLREARF
GDAAKAAREARSRQESWPHGFSEYPNLAIQKFGGTKPQNISQLNSERYGENWLLPSLPPHWQRQDQRAPIRH
SSVFEHDFGRSPEVSRLTRTLQRLLAKTRHNNFTIRRYRAQLVGQICDEALQYAARLRELEPGWSATPGCQL
HDAEQLWLDPLRAQTDETFLQRRLRGDWPAEVGNRFANWLNRAVSSDSQILGSPEAAQWSQELSKELTMFKE
ILEDERD
>GCF_003974565-WP_126676667.1/1-434 type I-F CRISPR-associated protein Csy1 [Pseudomonas aeruginosa]
MTSPLPTPTW--QELRQFIESFIQERLQ---GKLDKLHPDEDDKRQTLLATHRREAWLADAARRVGQLQLVT
HTLKPIHPDARGSNLHSLPQAPGQPGLAGSHELGGRLVSDVVGNAAALDVFKFLSLQYQGKNLLNWLTEDSA
EAVQALSDNAEQAREWRQAFIGITAVKGAPASHSLAKQLYFPLPGSGYHLLAPLFPTSLVHHVHALLREARF
GDAAKAAREARSRQESWPHGFSEYPNLAIQKFGGTKPQNISQLNSERYGENWLLPSLPPHWQRQDQRAPIRH
SSVFEHDFGRSPEVSRLTRTLQRLLAKTRHNNFTIRRYRAQLVGQICDEALQYAARLRELEPGWSATPGCQL
HDAEQLWLDPLRAQTDETFLQRRLRGDWPAEVGNRFANWLNRAVSSDSQILGSPEAAQWSQELSKELTMFKE
ILEDERD
>GCF_001810465-WP_070623801.1/1-434 type I-F CRISPR-associated protein Csy1 [Pseudomonas aeruginosa]
MTSPLPTPTW--QELRQFIESFIQERLQ---GKLDKLHPDEDDKRQTLLATHRREAWLADAARRVGQLQLVT
HTLKPIHPDARGSNLHSLPQAPGQPGLAGSHELGDRLVSDVVGNAAALDVFKFLSLQYQGKNLLNWLTEDSA
EAVQALSDNAEQAREWRQAFIGITAVKGAPASHSLAKQLYFPLPGSGYHLLAPLFPTSLVHHVHALLREARF
GDAAKAAREARSRQESWPHGFSEYPNLAIQKFGGTKPQNISQLNSERYGENWLLPSLPPHWQRQDQRAPIRH
SSVFEHDFGRSPEVSRLTRTLQRLLAKTRHNNFTIRRYRAQLVGQICDEALQYAARLRELEPGWSATPGCQL
HVAEQLWLDPLRAQTDETFLQRRLRGDWPAEVGNRFANWLNRAVSSDSQILGSPEAAQWSQELSKELTMFKE
ILEDERD
>GCF_003975835-WP_128667840.1/1-434 type I-F CRISPR-associated protein Csy1 [Pseudomonas aeruginosa]
MTSLLPTPTW--QELRQFIESFIQERLQ---GKLGKLKPDEDDKRQALLAGHRREAWLADAARRVGQLQLVT
HTLKPIHPDARGSNLHSLPQAPGQPGLAGSHELGDKLVSDVVGNAAALDVFKFLSLQYQGKNLLNWLAEDSA
EAVQALSDNAEQAREWRQAFIGITAVKGAPASHSLAKQLYFPLPGSGYHLLAPLFPTSLVHHVHGLLREARF
GEAARAAREARSRQESWPHGFSEYPNLAIQKFGGTKPQNISQLNNERRGENWLLPSLPPNWQRKDVNAPMRH
SSVFEHDFGRTPEVSRLTRTLQRFLAKTVHNNLAIRQRRAQLVAQICDEALQYAARLRELEPGWSAAPECRL
HETEQLWLDPLRAQTDETFLQRRLRGDWPAEVGNRFANWLNRAVSSDSQILGSPEAAQWSQELSKELTMFKE
ILEDERD
>GCF_003798125-WP_031686740.1/1-434 type I-F CRISPR-associated protein Csy1 [Pseudomonas aeruginosa]
MTSPLPTPTW--QELRQFIESFIQERLQ---GKLDKLHPDEDDKRQTLLATHRREAWLADAARRVGQLQLVT
HTLKPIHPDARGSNLHSLPQAPGQPGLAGSHELGDRLVSDVVGNAAALDVFKFLSLQYQGKNLLNWLTEDSA
EAVQALSDNAEQAREWRQAFIGITAVKGAPASHSLAKQLYFPLPGSGYHLLAPLFPTSLVHHVHALLREARF
GDAAKAAREARSRQESWPHGFSEYPNLAIQKFGGTKPQNISQLNSERYGENWLLPSLPPHWQRQDQRAPIRH
SSVFEHDFGRSPEVSRLTRTLQRLLAKTRHNNFTIRRYRAQLVGQICDEALQYAARLRELEPGWSATPGCQL
HDAEQLWLDPLRAQTDETFLQRRLRGDWPAEVGNRFANWLNRAVSSDTQILGSPEAAQWSQELSKELTMFKE
ILEDERD
>GCF_009727235-WP_155713618.1/1-434 type I-F CRISPR-associated protein Csy1 [Pseudomonas aeruginosa]
MTSPLPTPTW--QELRQFIESFIQERLQ---GKLDKLHPDEDDKRQTLLATHRREAWLADAARRVGQLQLVT
HTLKPIHPDARGSNLHSLPQAPGQPGLAGSHELGDRLVSDVVGNAAALDVFKFLSLQYQGKNLLNWLTEDSA
EAVQALSDNAEQAREWRQAFIGITAVKGAPASHSLAKQLYFPLPGSGYHLLAPLFPTSLVHHVHALLREARF
GDAAKAAREARSRQESWPHGFSEYPNLAIQKFGGTKPQNISQLNSERYGENWLLPSLPPHWQRQDQRAPIRH
SSVFEHDFGRSPEVSRLTRTLQRLLAKTRHNNFTIRRYRAQLVGQICDEALQYAARLRELEPGWSATPGCQL
HDTEQLWLDPLRAQTDETFLQRRLRGDWPAEVGNRFANWLNRAVSSDSQILGSPEAAQWSQELSKELTMFKE
ILEDERD
>GCF_004371505-WP_109413267.1/1-434 type I-F CRISPR-associated protein Csy1 [Pseudomonas aeruginosa]
MTSPLPTPTW--QELRQFIESFIQERLQ---GKLDKLHPDEDDKRQTLLATHRREAWLADAARRVGQLQLVT
HTLKPIHPDARGSNLHSLPQAPGQPGLAGSHELGDKLVSDVVGNAAALDVFKFLSLQYQGKNLLNWLTEDSA
EAVQALSDNAEQAREWRQAFIGITAVKGAPASHSLAKQLYFPLPGSGYHLLAPLFPTSLVHHVHGLLREARF
GDAAKAAREARSRQESWPHGFSEYPNLAIQKFGGTKPQNISQLNSERYGENWLLPSLPPHWQRQDQRAPIRH
SSVFEHDFGRSPEVSRLTRTLQRLLAKTRHNNFTIRRYRAQLVGQICDEALQYAARLRELEPGWSATPGCQL
HDAEQLWLDPLRAQTDETFLQRRLRGDWPAEVGNRFANWLNRAVSSDSQILGSPEAAQWSQELSKELTMFKE
ILEDERD
>GCF_003632575-WP_121290990.1/1-434 type I-F CRISPR-associated protein Csy1 [Pseudomonas aeruginosa]
MTSLLPTPTW--QELRQFIESFIQERLQ---GKLGKLKPDEDDKRQALLAGHRREAWLADAARRVGQLQLVT
HTLKPIHPDARGSNLHSLPQAPGQPGLAGSHELGDKLVSDVVGNAAALDVFKFLSLQYQGKNLLNWLAEDSA
EAVQALSDNAEQAREWRQAFIGITAVKGAPASHSLAKQLYFPLPGSGYHLLAPLFPTSLVHHVHGLLREARF
GEAARAAREARSRQESWPHGFSEYPNLAIQKFGGTKPQNISQLNSERYGENWLLPSLPPNWQRQDVNAPMRH
SSVFEHDFGRTPEVSRLTRTLQRFLAKTVHNNLAIRQRRAQLVAQICDEALQYAARLRELEPGWSAAPECRL
HETEQLWLDPLRAQTDETFLQRRLRGDWPAEVGNRFANWLNRAVSSDSQILGSPEAAQWSQELSKELTMFKE
ILEDERD
>GCF_000796745-WP_034052100.1/1-434 type I-F CRISPR-associated protein Csy1 [Pseudomonas aeruginosa]
MTSPLPTPTW--QELRQFIESFIQERLQ---GKLDKLHPDEDDKRQTLLATHRREAWLADAARRVGQLQLVT
HTLKPIHPDARGSNLHSLPQAPGQPGLAGSHELGDRLVSDVVGNAAALDVFKFLSLQYQGKNLLNWLTEDSA
EAVQALSDNAEQAREWRQAFIGITAVKGAPASHSLAKQLYFPLPGSGYHLLAPLFPTSLVHHVHALLREARF
GDAAKAAREARSRQESWPHGFSEYPNLAIQKFGGTKPQNISQLNSERYGENWLLPSLPPHWQRQDQRAPIRH
SSVFEHDFGRSPEVSRLTRTLQRLLAKTRDNNFTIRRYRAQLLGQICDEALQYAARLRELEPGWSATPGCQL
HDAEQLWLDPLRAQTDETFLQRRLRGDWPAEVGNRFANWLNRAVSSDSQILGSPEAAQWSQELSKELTMFKE
ILEDERD
>GCF_003976445-WP_126853648.1/1-434 type I-F CRISPR-associated protein Csy1 [Pseudomonas aeruginosa]
MTSPLPTPTW--QELRQFIESFIQERLQ---GKLDKLHPDEDDKRQTLLATHRREAWLADAARRVGQLQLVT
HTLKPIHPDARGSNLHSLPQAPGQPGLAGSHELGDKLVSDVVGNAAALDVFKFLSLQYQGKNLLNWLTEDSA
EAVQALSDNAEQAREWRQAFIGITTVKGAPASHSLAKQLYFPLPGSGYHLLAPLFPTSLVHHVHALLREARF
GDAAKAAREARSRQESWPHGFSEYPNLAIQKFGGTKPQNISQLNSERYGENWLLPSLPPHWQRQDQRAPIHH
SSVFEHDFGRSPEVSRLTRTLQRLLAKTRDNNFTIRRYRAQLVGQICDEALQYAARLRELEPGWSATPGCQL
HDAEQLWLDPLRAQTDETFLQRRLRGDWPAEVGNRFANWLNRAVSSDSQILGSPEAAQWSQELSKELTMFKE
ILEDERD
>GCF_000510305-WP_023122499.1/1-434 type I-F CRISPR-associated protein Csy1 [Pseudomonas aeruginosa]
MTSPLPTPTW--QELRQFIESFIQERLQ---GKLDKLHPDEDDKRQTLLATHRREAWLADAARRVGQLQLVT
HTLKPIHPDARGSNLHSLPQAPEQPGLAGSHELGDKLVSDVVGNAAALDVFKFLSLQYQGKNLLNWLTEDSA
EALQALSDNAEQAREWRQAFIGITAVKGAPASHSLAKQLYFPLPGSGYHLLAPLFPTSLVHHVHGLLREARF
GDAAKAAREARSRQESWPHGFSEYPNLAIQKFGGTKPQNISQLNSERYGENWLLPSLPPHWQRQDQRAPIRH
SSVFEHDFGRSPEVSRLTRTLQRLLAKTRHNNFTIRRYRAQLVGQICDEALQYAARLRELEPGWSATPGCQL
HDAEQLWLDPLRAQTDETFLQRRLRGDWPAEVGNRFANWLNRAVSSDSQILGSPEAAQWSQELSKELTMFKE
ILEDERD
>GCF_005154325-WP_021205340.1/1-434 MULTISPECIES: type I-F CRISPR-associated protein Csy1 [Pseudomonas]
MTSPLPTPTW--QELRQFIESFIQERLQ---GKLDKLHPDEDDKRQTLLATHRREAWLADAARRVGQLQLVT
HTLKPIHPDARGSNLHSLPQAPGQPGLAGSHELGDRLVSDVVGNAAALDVFKFLSLQYQGKNLLNWLTEDSA
EAVQALSDNAEQAREWRQAFIGITAVKGAPASHSLAKQLYFPLPGSGYHLLAPLFPTSLVHHVHALLREARF
GDAAKAAREARSRQESWPHGFSEYPNLAIQKFGGTKPQNISQLNSERYGENWLLPSLPPHWQRQDQRAPIRH
SSVFEHDFGRSPEVSRLTRTLQRLLAKTRDNNFTIRRYRAQLVGQICDEALQYAARLRELEPGWSATPGCQL
HDTEQLWLDPLRAQTDETFLQRRLRGDWPAEVGNRFANWLNRAVSSDSQILGSPEAAQWSQELSKELTMFKE
ILEDERD
>GCF_000791705-WP_033973667.1/1-434 type I-F CRISPR-associated protein Csy1 [Pseudomonas aeruginosa]
MTSLLPTPTW--QELRQFIESFIQERLQ---GKLGKLKPDEDDKRQALLAGHRREAWLADAARRVGQLQLVT
HTLKPIHPDARGSNLHSLPQAPGQPGLAGSHELGDELVSDVVGNAAALDVFKFLSLQYQGKNLLNWLAEDSA
EAVQALSDNAEQAREWRQAFIGITAVKGAPASHSLAKQLYFPLPGSGYHLLAPLFPTSLVHHVHGLLREARF
GEAARAAREARSRQESWPHGFSEYPNLAIQKFGGTKPQNISQLNSERYGENWLLPSLPPNWQRQDVNAPMRH
SSVFEHDFGRTPEVSRLTRTLQRFLAKTVHNNLAIRQRRAQLVAQICDEALQYAARLRELEPGWSAAPECRL
HETEQLWLDPLRAQTDETFLQRRLRGDWPAEVGNRFANWLNRAVSSDSQILGSPEAAQWSQELSKELTMFKE
ILEDERD
>GCF_003839305-WP_124167688.1/1-434 type I-F CRISPR-associated protein Csy1 [Pseudomonas aeruginosa]
MTSPLPTPTW--QELRQFIESFIQERLQ---GKLDKLHPDEDDKRQTLLATHRREAWLADAARRVGQLQLVT
HTLKPIHPDARGSNLHSLPQAPGQPGLAGSHELGDRLVSDVVGNAAALDVFKFLSLQYQGKNLLNWLTEDSA
EAVQALSDNAEQAREWRQAFIGITAVKGAPASHSLAKQLYFPLPGSGYHLLAPLFPTSLVHHVHALLREARF
GDAAKAAREARSRQESWPHGFSEYPNLAIQKFGGTKPQNISQLNSERYGENWLLPSLPPHWQRQDQRAPIRH
SSVFEHDFGRSPEVSRLTRTLQRLLAKTRHNNFTIRRYRAQLVGQICDEALQYAARLRELEPGWSATPGCQL
HDAEQLWLDPLRAQTDETFLQRRLRGDWPAEVGNRFANWLNRAVSSDSQILGSPEATQWSPELSKELTMFKE
ILEDERD
>GCF_002025515-WP_049321720.1/1-434 MULTISPECIES: type I-F CRISPR-associated protein Csy1 [Pseudomonas]
MTSPLPTPTW--QELRQFIESFIQERLQ---GKLDKLHPDEDDKRQTLLATHRREAWLADAARRVGQLQLVT
HTLKPIHPDARGSNLHSLPQAPGQPGLAGSHELGDRLVSDVVGNAAALDVFKFLSLQYQGKNLLNWLTEDSA
EAVQALSDNAEQAREWRQAFIGITAVKDAPASHSLAKQLYFPLPGSGYHLLAPLFPTSLVHHVHALLREARF
GDAARAAREARSRQESWPHGFSEYPNLAIQKFGGTKPQNISQLNSERYGENWLLPSLPPHWQRQDQRAPIRH
SSVFEHDFGRSPEVSRLTRTLQRLLAKTRHNNFTIRRYRAQLVGQICDEALQYAARLRELEPGWSATPGCQL
HDAEQLWLDPLRAQTDETFLQRRLRGDWPAEVGNRFANWLNRAVSSDSQILGSPEAAQWSQELSKELTMFKE
ILEDERD
>GCF_003839505-WP_128654221.1/1-434 type I-F CRISPR-associated protein Csy1 [Pseudomonas aeruginosa]
MTSPLPTPTW--QELRQLIESFIQERLQ---GKLDKLHPDEDDKRQTLLATHRREAWLADAARRVGQLQLVT
HTLKPIHPDARGSNLHSLPQAPGQPGLAGSHELGDRLVSDVVGNAAALDVFKFLSLQYQGKNLLNWLTEDSA
EAVQALSDNAEQAREWRQAFIGITAVKGAPASHSLXKQLYFPLPGSGYHLLAPLFPTSLVHHVHALLREARF
GDAAKAAREARSRQESWPHGFSEYPNLAIQKFGGTKPQNISQLNSERYGENWLLPSLPPHWQRQDQRAPIRH
SSVFEHDFGRSPEVSRLTRTLQRLLAKTRHNNFTIRRYRAQLVGQICDEALQYAARLRELEPGWSATPGCQL
HDAEQLWLDPLRAQTDETFLQRRLRGDWPAEVGNRFANWLNRAVSSDSQILGSPEAAQWSQELSKELTMFKE
ILEDERD
>GCF_004350615-WP_132711961.1/1-434 type I-F CRISPR-associated protein Csy1 [Pseudomonas aeruginosa]
MTSLLPTPTW--QELRQFIESFIQERLQ---GKLGKLKPDEDDKRQALLAGHRREAWLADAARRVGQLQLVT
HTLKPIHPDARGSNLHSLPQAPGQPGLAGSHELGDELVSDVVGNAAALDVFKFLSLQYQGKNLLNWLAEDSA
EAVQALSDNAEQAREWRQAFIDITAVKGAPASHSLAKQLYFPLPGSGYHLLAPLFPTSLVHHVHGLLREARF
GDAAKAAREARNRRESWPHGFSEYPNLAIQKFGGTKPQNISQLNSERYGENWLLPSLPPNWQRQDVNAPMRH
SSVFEHDFGRTPEVSRLTRTLQRFLAKTVHNNLAIRQRRAQLVAQICDEALQYAARLRELEPGWSAAPECRL
HETEQLWLDPLRAQTDETFLQRRLRGDWPAEVGNRFANWLNRAVSSDSQILGSPEAAQWSQELSKELTMFKE
ILEDERD
>GCF_001454095-WP_058170033.1/1-434 type I-F CRISPR-associated protein Csy1 [Pseudomonas aeruginosa]
MTSPLPTPTW--QELRQFIESFIQERLQ---GKLDKLQPDEDDKRQTLLATHRREAWLADAARRVGQLQLVT
HTLKPIHPDARGSNLHSLPQAPGQPGLAGSHELGDRLVSDVVGNAAALDVFKFLSLQYQGKNLLNWLTEDSA
EAVQALSDNAEQAREWRQAFIDITAVKGAPASHSLAKQLYFPLPGSGYHLLAPLFPTSLVHHVHGLLREARF
GEAARAAREARSRQESWPHGFSEYPNLAIQKFGGTKPQNISQLNSERYGENWLLPSLPPHWQRQDQRAPIRH
SSVFEHDFGRSPEVSRLTRTLQRLLAKTRHNNFTIRKYRAQLVGQICDEALQYAARLRELEPGWSATPGCQL
HDAEQLWLDPLRAQTDETFLQRRLRGDWPAEVGNRFANWLNRAVSSDSQILGSPEAAQWSQELSKELTMFKE
ILEDERD
>GCF_900143905-WP_074207530.1/1-434 type I-F CRISPR-associated protein Csy1 [Pseudomonas aeruginosa]
MTSPLPTPTW--QELRQFIESFIQERLQ---GKLDKLHPDEDDKRQTLLATHRREAWLADAARRVGQLQLVT
HTLKPIHPDARGSNLHSLPQAPGQPGLAGSHELGDRLVSDVVGNAAALDVFKFLSLQYQGKNLLNWLTEDSA
EAVQALSDNAEQAREWRQAFIDITAVKGAPASHSLAKQLYFPLPGSGYHLLAPLFPTSLVHHVHGLLREARF
GDAARAAREARSRQESWPHGFSEYPNLAIQKFGGTKPQNISQLNSERYGENWLLPSLPPHWQRQDQRAPIRH
SSVFEHDFGRSPEVSRLTRTLQRLLAKTRHNNFTIRKYRAQLVGQICDEALQYAARLRELEPGWSATPGCQL
HDAEQLWLDPLRAQTDETFLQRRLRGDWPAEVGNRFANWLNRAVSSDSQILGSPEAAQWSQELSKELTMFKE
ILEDERD
>GCF_003630045-WP_121238331.1/1-434 type I-F CRISPR-associated protein Csy1 [Pseudomonas aeruginosa]
MTSPLPTPTW--QELRQFIESFIQERLQ---GKLDKLHPDEDDKRQTLLATHRREAWLADAARRVGQLQLVT
HTLKPIHPDARGSNLHSLPQAPGQPGLAGSHELGDKLVSDVVGNAAALDVFKFLSLQYQGKNLLNWLTEDSA
EAVQALSDNAEQAREWRQAFIDITAVKGAPASHSLAKQLYFPLPGSGYHLLAPLFPTSLVHHVHGLLREARF
GDAAKAAREARSRQESWPHGFSEYPNLAIQKFGGTKPQNISQLNSERYGENWLLPSLPPHWQRQDQRAPIRH
SSVFEHDFGRSPEVSRLTRTLQRLLAKTRHNNFTIRRYRAQLVGQICDEALQYAARLRELEPGWSATPGCQL
HDAEQLWLDPLRAQTDETFLQRRLRGDWPAEVGNRFANWLNRAVSSDSQILGSPEAAQWSQELSKELTMFKE
ILEDERD
>GCF_004371155-WP_134284832.1/1-434 type I-F CRISPR-associated protein Csy1 [Pseudomonas aeruginosa]
MTSPLPTPTW--QELRQFIESFIQERLQ---GKLDKLHPDEDDKRQTLLATHRREAWLADAARRVGQLQLVT
HTLKPIHPDARGSNLHSLPQAPGQPGLAGSHELGDRLVSDVVGNAAALDVFKFLSLQYQGKNLLNWLTEDSA
EAVQALSDNAEQAREWRQAFIGITAVKGAPASHSLAKQLYFPLPGSGYHLLAPVFPTSLVHHVHALLREARF
GDAAKAAREARSRQESWPHGFSEYPNLAIQKFGGTKPQNISQLNSERYGENWLLPSLPPHWQRQDQRAPIRH
SSVFEHDFGRSPEVSRLTRTLQRLLAKTRDNNFTIRRYRAQLVGQICDEALQYAARLRELEPGWSATPGCQL
HDTEQLWLDPLRAQTDETFLQRRLRGDWPAEVGNRFANWLNRAVSSDSQILGSPEAAQWSQELSKELTMFKE
ILEDERD
>GCF_000790205-WP_034071840.1/1-434 MULTISPECIES: type I-F CRISPR-associated protein Csy1 [Pseudomonas]
MTSPLPTPTW--QELRQLIESFIQERLQ---GKLDKLHPDEDDKRQTLLATHRREAWLADAARRVGQLQLVT
HTLKPIHPDARGSNLHSLPQAPGQPGLAGSHELGDKLVSDVVGNAAALDVFKFLSLQYQGKNLLNWLTEDSA
EAVQALSDNAEQAREWRQAFIGITAVKGAPASHSLAKQLYFPLPGSGYHLLAPLFPTSLVHHVHGLLREARF
GDAAKAAREARSRQESWPHGFSEYPNLAIQKFGGTKPQNISQLNSERYGENWLLPSLPPHWQRQDQRAPIRH
SSVFEHDFGRSPEVSRLTRTLQRLLAKTRHNNFTIRRYRAQLVGQICDEALQYAARLRELEPGWSATPGCQL
HDAEQLWLDPLRAQTDETFLQRRLRGDWPAEVGNRFANWLNRAVSSDSQILGSPEAAQWSQELSKELTMFKE
ILEDERD
>GCF_003840965-WP_124205178.1/1-434 type I-F CRISPR-associated protein Csy1 [Pseudomonas aeruginosa]
MTSPLPTPTW--QELRQFIESFIQERLQ---GKLDKLHPDEDDKRQTLLATHRREAWLADAARRVGQLQLVT
HTLKPIHPDARGSNLHSLPQAPGQPGLAGSHELGDRLVSDVVGNAAALDVFKFLSLQYQGKNLLNWLTEDSA
EAVQALSDNAEQAREWRQAFIGITAVKGAPASHSLAKQLYFPLPGSGYHLLAPLFPTSLVHHVHALLREARF
GDAAKAAREARSRQESWPHGFSEYPNLATQKFGGTKPQNISQLNSERYGENWLLPSLPPHWQRQDQRAPIRH
SSVFEHDFGRSPEVSRLTRTLQRLLAKTRDNNFTIRRYRAQLVGQICDEALQYAARLRELEPGWSATPGCQL
HDTEQLWLDPLRAQTDETFLQRRLRGDWPAEVGNRFANWLNRAVSSDSQILGSPEAAQWSQELSKELTMFKE
ILEDERD
>GCF_000152545-WP_004349919.1/1-434 type I-F CRISPR-associated protein Csy1 [Pseudomonas aeruginosa]
MTSPLPTPTW--QELRQFIESFIQERLQ---GKLDKLHPNEDDKRQTLLATHRREAWLADAARRVGQLQLVT
HTLKPIHPDARGSNLHSLPQAPGQPGLAGSHELGDRLVSDVVGNAAALDVFKFLSLQYQGKNLLNWLTEDSA
EAVQALSDNAEQAREWRQAFIGITAVKGAPASHSLAKQLYFPLPGSGYHLLAPLFPTSLVHHVHALLREARF
GDAAKAAREARSRQESWPHGFSEYPNLAIQKFGGTKPQNISQLNSERYGENWLLPSLPPHWQRQDQRAPIRH
SSVFEHDFGRSPEVSRLTRTLQRLLAKTRDNNFTIRRYRAQLVGQICDEALQYAARLRELEPGWSATPGCQL
HDTEQLWLDPLRAQTDETFLQRRLRGDWPAEVGNRFANWLNRAVSSDSQILGSPEAAQWSQELSKELTMFKE
ILEDERD
>GCF_002753655-WP_034025305.1/1-434 type I-F CRISPR-associated protein Csy1 [Pseudomonas aeruginosa]
MTSPLPTPTW--QELRQFIESFIQERLQ---GKLDKLHPDEDDKRQTLLATHRREAWLADAARRVGQLQLVT
HTLKPIHPDARGSNLHSLPQAPGQPGLAGSHELGDKLVSDVVGNAAALDVFKFLSLQYQGKNLLNWLTEDSA
EAVQALSDNAEQAREWRQAFIGITAVKGAPASHSLAKQLYFPLPGSGYHLLAPLFPTSLVHHVHGLLREARF
GDAAKAAREARSRQESWPHGFSEYPNLAIQKFGGTKPQNISQLNSERYGENWLLPSLPPHWQRQDQRAPIRH
SSVFEHDFGRSPEVSRLTRTLQRLLAKTRHNNFTIRRYRAQLVGQICDEALQYAARVRELEPGWSATPGCQL
HDAEQLWLDPLRAQTDETFLQRRLRGDWPAEVGNRFANWLNRAVSSDSQILGSPEAAQWSQELSKELTMFKE
ILEDERD
>GCF_001450405-WP_058151550.1/1-434 type I-F CRISPR-associated protein Csy1 [Pseudomonas aeruginosa]
MTSPLPTPTW--QELRQFIESFIQERLQ---GKLDKLHPDEDDKRQTLLATHRREAWLADAARRVGQLQLVT
HTLKPIHPDARGSNLHSLPQAPGQPGLAGSHELGDRLVSDVVGNAAALDVFKFLSLQYQGKNLLNWLTEDSA
EAVQALSDNAEQAREWRQAFIGITAVKGAPASHSLAKQLYFPLPGSGYHLLAPLFPTSLVHHVHALLREARF
GDAAKAAREARSRQESWPHGFSEYPNLAIQKFGGTKPQNISQLNSERYGENWLLPSLPPHWQRQDQRAPIRH
SSVFEHDFGRSPEVSRLTRTLQRLLAKTRDNNFTIRRYRAHLVGQICDEALQYAARLRELEPGWSATPGCQL
HDTEQLWLDPLRAQTDETFLQRRLRGDWPAEVGNRFANWLNRAVSSDSQILGSPEAAQWSQELSKELTMFKE
ILEDERD
>GCF_007922895-WP_146470732.1/1-434 type I-F CRISPR-associated protein Csy1 [Pseudomonas aeruginosa]
MTSPLPTPTW--QELRQFIESFIQERLQ---GKLDKLHPDEDDKRQTLLATHRREAWLADAARRVGQLQLVT
HTLKPIHPDARGSNLHSLPQAPGQPGLAGSHELGDKLVSDVVGNAAALDVFKFLSLQYQGKNLLNWLTEDSA
EAVQALSDNAEQAREWRQAFIGITTVKGAPASHSLAKQLYFPLPGSGYHLLAPLFPTSLVHHVHALLREARF
GDAAKAAREARSRQESWPHGFSEYPNLAIQKFGGTKPQNISQLNSERYGENWLLPSLPPHWQRQDQRAPIHH
SSVFEHDFGRSPEVSRLTRTLQRLLAKTRDNNFTIRRYRAQLVGQICDEALQYAARLRELEPGWSATPGCQL
HDAEQLWLDPLRAQTDETFLQRRLRGDWPAEVGNRFANWLNRAVSSDSQILGSLEAAQWSQELSKELTMFKE
ILEDERD
>GCF_003836575-WP_124130359.1/1-434 type I-F CRISPR-associated protein Csy1 [Pseudomonas aeruginosa]
MTSPLPTPTW--QELRQFIESFIQERLQ---GKLDKLHPDEDDKRQTLLATHRREAWLADAARRVGQLQLVT
HTLKPIHPDARGSNLHSLPQAPGQPGLAGSHELGDRLVSDVVGNAAALDVFKFLSLQYQGKNLLNWLTEDSA
EAVQALSDNAEQAREWRQAFIGITAVKGAPASHSLAKQLYFPLPGSGYHLLAPLFPTSLVHHVHALLREARF
GDAAKAAREARSRQESWPHGFSEYPNLAIQKFGGTKPQNISQLNSERYGENWLLPXLPPHWQRQDQRAPIRH
SSVFEHDFGRSPEVSRLTRTLQRLLAKTRDNNFTIRRYRAQLVGQICDEALQYAARLRELEPGWSATPGCQL
HDTEQLWLDPLRAQTDETFLQRRLRGDWPAEVGNRFANWLNRAVSSDSQILGSPEAAQWSQELSKELTMFKE
ILEDERD
>GCF_001453145-WP_058178897.1/1-434 type I-F CRISPR-associated protein Csy1 [Pseudomonas aeruginosa]
MTSLLPTPTW--QELRQFIENFIQERLQ---SKLDKLKPTEDDKRQALLAGHRREAWLADAARRVGQLQLVT
HTLKPIHPDARGSNLHSLPQAPGQPGLAGSHELGDELVSDVVGNAAALDVFKFLSLQYQGKNLLNWLAEDSA
EAVQALSDNAEQAREWRQAFIGITAVKGAPASHSLAKQLYFPLPGSGYHLLAPLFPTSLVHHVHGLLREARF
GEAARAAREARSRQESWPHGFSEYPNLAIQKFGGTKPQNISQLNSERYGENWLLPSLPPNWQRQDVNAPMRH
SSVFEHDFGRTPEVSRLTRTLQRFLAKTVHNNLAIRQRRAQLVAQICDEALQYAARLRELEPGWSAAPECRL
HETEQLWLDPLRAQTDETFLQRRLRGDWPAEVGNRFANWLNRAVSSDSQILGSPEAAQWSQELSKELTMFKE
ILEDERD
>GCF_000789925-WP_034073989.1/1-434 type I-F CRISPR-associated protein Csy1 [Pseudomonas aeruginosa]
MTSPLPTPTW--QELRQLIESFIQERLQ---GKLDKLHPDEDDKRQTLLATHRREAWLADAARRVGQLQLVT
HTLKPIHPDARGSNLHSLPQAPGQPGLAGSHELGDKLVSDVVGNAAALDVFKFLSLQYQGKNLLNWLTEDSA
EAVQALSDNAEQAREWRQAFIGITAVKGAPASHSLAKQLYFPLPGSGYHLLAPLFPTSLVHHVHGLLREARF
GEAAKAAREARSRQESWPHGFSEYPNLAIQKFGGTKPQNISQLNSERYGENWLLPSLPPHWQRQDQRAPIRH
SSVFEHDFGRSPEVSRLTRTLQRLLAKTRHNNFTIRRYRAQLVGQICDEALQYAARLRELEPGWSATPGCQL
HDAEQLWLDPLRAQTDETFLQRRLRGDWPAEVGNRFANWLNRAVSSDSQILGSPEAAQWSQELSKELTMFKE
ILEDERD
>GCF_004371805-WP_134288395.1/1-434 type I-F CRISPR-associated protein Csy1 [Pseudomonas aeruginosa]
MTSPLPTPTW--QELRQFIESFIQERLQ---GKLDKLHPDEDDKRQTLLATHRREAWLADAARRVGQLQLVT
HTLKPIHPDARGSNLHSLPQAPGQPGLAGSHELGDRLVSDVVGNAAALDVFKFLSLQYQGKNLLNWLTEDSA
EAVQALSDNAEQAREWRQAFIGITAVKGAPASHSLAKQLYFPLPGSGYHLLAPLFPTSLVHHVHALLREARF
GEAARAAREARSRQESWPHGFSEYPNLAIQKFGGTKPQNISQLNSERYGENWLLPSLPPHWQRQDQHAPIRH
FSVFEHDFGRSPEVSRLTRTLQRLLAKTRHNNFTIRKYRAQLVGQICDEALQYAARLRELEPGWSATPGCQL
HDAEQLWLDPLRAQTDETFLQRRLRGDWPAEVGNRFANWLNRAVSSDSQILGSTEAAQWSQELSKELTMFKE
ILEDERD
>GCF_000792575-WP_033993612.1/1-434 type I-F CRISPR-associated protein Csy1 [Pseudomonas aeruginosa]
MTSPLPTPTW--QELRQFIESFIQERLQ---GKLDKLQPDEDDKRQTLLATHRREAWLADAARRVGQLQLVT
HTLKPIHPDARGSNLHSLPQAPGQPGLAGSHELGDKLVSDVVGNAAALDVFKFLSLQYQGKNLLNWLTEDSA
EALQALSDNAEQAREWRQAFIGITTVKGAPASHSLAKQLYFPLPGSGYHLLAPLFPTSLVHHVHGLLREARF
GEAARAAREARNRRESWPHGFSEYPNLAIQKLGGTKPQNISQLNSERYGENWLLPSLPPHWQRQDQRAPIRH
SSVFEHDFGRSPEVSRLTRTLQRLLAKTRHNNFTIRRYRAQLVGQICDEALQYAARLRELEPGWSATPGCQL
HDAEQLWLDPLRAQTDETFLQRRLRGDWPAEVGNRFANWLNRAVSSDSQILGSPEAAQWSQELSKELTMFKE
ILEDERD
>GCF_003969255-WP_126518820.1/1-433 type I-F CRISPR-associated protein Csy1 [Pseudomonas aeruginosa]
-MSERPNGDS--PTLRQLIESFIQERLQ---GKLDKLKPDEDVKRQSLLAGHRREAWLADAARRVGQLQLVT
HTLKPIHPDARGSNLHSLPQAPGQPGLAGSHELGDKLVSDVVGNAAALDVFKFLSLQYQGKNLLNWLTEDSA
EALQALSDNAEQAREWRQAFIGITTVKGAPASHSLAKQLYFPLPGSGYHLLAPLFPTSLVHHVHGLLREARF
GEAARAAREARNRRESWPHGFSEYPNLAIQKLGGTKPQNISQLNNERRGENWLLPSLPPNWQRQDVNAPMRH
SSVFEHDFGRTPEVSRLTRTLQRFLAKTVHNNLAIRQRRAQLVAQICDEALQYAARLRELEPGWSATPGCQL
HDAEQLWLDPLRAQTDETFLQRRLRGDWPAEVGNRFANWLNRAVSSDSQILGSPEAAQWSQELSKELTMFKE
ILEDERD
>GCF_003840235-WP_124184559.1/1-434 type I-F CRISPR-associated protein Csy1 [Pseudomonas aeruginosa]
MTSPLPTPTW--QELRQFIESFIQERLQ---GKLDKLHPDEDDKRQTLLATHRREAWLADAARRVGQLQLVT
HTLKPIHPDARGSNLHSLPQAPGQPGLAGSHELGDKLVSDVVGNAAALDVFKFLSLQYQGKNLLNWLTEDSA
EALQALSDNAEQAREWRQAFIGITAVKGAPASHSLAKQLYFPLLGSGYHLLAPLFPTSLVHHVHALLREARF
GEAARAAREARSRQESWPHGFSEYPNLAIQKFGGTKPQNISQLNSERYGENWLLPSLPPHWQRQDQRAPIRH
SSVFEHDFGRSPEVSRLTRTLQRLLAKTRDNNFTIRRYRAQLVGQICDEALQYAARLRELEPGWSATPGCQL
HDAEQLWLDPLRAQTDETFLQRRLRGDWPAEVGNRFANWLNRAVSSDSQILGSPEAAQWSQELSKELTMFKE
ILEDERD
>GCF_003863445-WP_125027141.1/1-434 type I-F CRISPR-associated protein Csy1 [Pseudomonas aeruginosa]
MTSPLPTPTW--QELRQFIESFIQERLQ---GKLDKLHPDEDDKRQTLLATHRREAWLADAARRVGQLQLVT
HTLKPIHPDARGSNLHSLPQAPGQPGLAGSHELGDKLVSDVVGNAAALDVFKFLSLQYQGKNLLNWLTEDSA
EAVQALSDNAEQAREWRQAFIGITAVKGAPASHSLAKQLYFPLPGSGYHLLAPLFPTSLVHHVHGLLREARF
GEAARAAREARSRQESWPHGFSEYPNLAIQKFGGTKPQNISQLNSERYGENWLLPSLPPHWQRQDQRAPIRH
SSVFEHDFGRSPEVSRLTRTLQRLLAKTRHNNFTIRRYRAQLVGQICDEALQYAARLRELEPGWSATPGCQL
HDAEQLWLDPLRAQTDETFLQRRLRGDWPAEVGNRFANWLNRAVSSDSQILGSPEAAQWSQELSKELTMFKE
ILEDERD
>GCF_003839985-WP_124183302.1/1-434 type I-F CRISPR-associated protein Csy1 [Pseudomonas aeruginosa]
MTSPLPTPTW--QELRQFIESFIQERLQ---GKLDKLHPDEDDKRQTLLATHRREAWLADAARRVGQLQLVT
HTLKPIHPDARGSNLHSLPQAPGQPGLAGSYELGDRLVSDVVGNAAALDVFKFLSLQYQGKNLLNWLTEDSA
EAVQALSDNAEQAREWRQAFIGITAVKGAPASHSLAKQLYFPLPGSGYHLLAPLFPTSLVHHVHGLLREARF
GEAARAAREARSRQESWPHGFSEYPNLAIQKFGGTKPQNISQLNSERYGENWLLPSLPPHWQRQDQRAPIRH
SSVFEHDFGRSPEVSRLTRTLQRLLAKTRHNNFTIRRYRAQLVGQICDEALQYAARLRELEPGWSATPGCQL
HDAEQLWLDPLRAQTDETFLQRRLRGDWPAEVGNRFANWLNRAVSSDSQILGSPEAAQWSQELSKELTMFKE
ILEDERD
>GCF_003585225-WP_119518997.1/1-434 type I-F CRISPR-associated protein Csy1 [Pseudomonas aeruginosa]
MTSLLPTPTW--QELRQFIESFIQERLQ---GKLGKLKPDEDDKRQALLAGHRREAWLADAARRVGQLQLVT
HTLKPIHPDARGSNLHSLPQAPGQPGLAGSHELGDKLVSDVVGNAAALDVFKFLSLQYQGKNLLNWLAEDSA
EAVQALSDNAEQAREWRQAFIGITAVKGAPASHSLAKQLYFPLPGSGYHLLAPLFPTSLVHHVHGLLREARF
GEAARAAREARSRQESWPHGFSEYPNLAIQKFGGTKPQNISQLNSERYGENWLLPSLPPNWQRKDVNAPMRH
SSVFEHDFGRTPEVSRLTRTLQRFLAKTVHNNLAIRQRRAQLVAQICDEALQYAARLRELEPGWSAAPECRL
HETEQLWLDPLRAQTDETFLQRRLRDDWPAEVGNRFANWLNRAVSSDSQILGSPEAAQWSQELSKELTMFKE
ILEDERD
>GCF_014155905-WP_042170663.1/1-434 type I-F CRISPR-associated protein Csy1 [Pseudomonas aeruginosa]
MTSLLPTPTW--QELRQFIENFIQERLQ---SKLDKLKPTEDDKRQALLAGHRREAWLADAARRVGQLQLVT
HTLKPIHPDARGSNLHSLPQAPGQPGLAGSHELGDKLVSDVVGNAAALDVFKFLSLQYQGKNLLNWLAEDSA
EAVQALSDNAEQAREWRQAFIGITAVKGAPASHSLAKQLYFPLPGSGYHLLAPLFPTSLVHHVHGLLREARF
GEAARAAREARSRQESWPHGFSEYPNLAIQKFGGTKPQNISQLNSERYGENWLLPSLPPNWQRQDVNAPMRH
SSVFEHDFGRTPEVSRLTRTLQRFLAKTVHNNLAIRQRRAQLVAQICDEALQYAARLRELEPGWSAAPECRL
HETEQLWLDPLRAQTDETFLQRRLRDDWPAEVGNRFANWLNRAVSSDSQILGSPEAAQWSQELSKELTMFKE
ILEDERD
>GCF_001013395-WP_047106005.1/1-434 type I-F CRISPR-associated protein Csy1 [Pseudomonas aeruginosa]
MTSPLPTPTW--QELRQLIESFIQERLQ---GKLDKLKPDEDVKRQSLLAGHRREAWLADAARRVGQLQLVT
HTLKPIHPDARGSNLHSLPQAPGQPGLAGSHELGDRLVSDVVGNAAALDVFKFLSLQYQGKNLLNWLTEDSA
EAVQALSDNAEQAREWRQAFIGITAVKGAPASHSLAKQLYFPLPGSGYHLLAPLFPTSLVHHVHALLREARF
GDAAKAAREARSRQESWPHGFSEYPNLAIQKFGGTKPQNISQLNSERYGENWLLPSLPPHWQRQDQRAPIRH
SSVFEHDFGRSPEVSRLTRTLQRLLAKTRDNNFTIRRYRAQLVGQICDEALQYAARLRELEPGWSATPGCQL
HDAEQLWLDPLRAQTDETFLQRRLRGDWPAEVGNRFANWLNRAVSSDSQILGSPEAAQWSQELSKELTMFKE
ILEDERD
>GCF_900636735-WP_033961478.1/1-434 type I-F CRISPR-associated protein Csy1 [Pseudomonas aeruginosa]
MTSPLPTPTW--QELRQFIESFIQERLQ---GKLDKLKPDEDLKRQSLLAGHRREAWLADAARRVGQLQLVT
HTLKPIHPDARGSNLHSLPQAPGQPGLAGSHELGDKLVSDVVGNAAALDVFKFLSLQYQGKNLLNWLTEDSA
EAVQALSDNAEQAREWRQAFIDITAVKGAPASHSLAKQLYFPLPGSGYHLLAPLFPTSLVHHVHALLREARF
GDAAKAAREARSRQESWPHGFSEYPNLAIQKFGGTKPQNISQLNSERYGENWLLPSLPPHWQRQDQRAPIRH
SSVFEHDFGRSPEVSRLTRTLQRLLAKTRHNNFTIRRYRAQLVGQICDEALQYAARLRELEPGWSATPGCQL
HDAEQLWLDPLRAQTDETFLQRRLRGDWPAEVGNRFANWLNRAVSSDSQILGSPEAAQWSQELSKELTMFKE
ILEDERD
>GCF_001374195-WP_057381967.1/1-434 type I-F CRISPR-associated protein Csy1 [Pseudomonas aeruginosa]
MTSPLPTPTW--QELRQLIESFIQERLQ---GKLDKLKPDEDVKRQSLLAGHRREAWLADAARRVGQLQLVT
HTLKPIHPDARGSNLHSLPQAPGQPGLAGSHELGDKLVSDVVGNAAALDVFKFLSLQYQGKNLLNWLTEDSA
EALQALSDNAEQAREWRQAFIGITTVKGAPASHSLAKQLYFPLPGSGYHLLAPLFPTSLVHHVHALLREARF
GDAAKAAREARSRQESWPHGFSEYPNLAIQKFGGTKPQNISQLNSERYGENWLLPSLPPHWQRQDQRAPIRH
SSVFEHGFGRSPEVSRLTRTLQRLLAKTRDNNFTIRRYRAQLVGQICDEALQYAARLRELEPGWSATPGCQL
HDAEQLWLDPLRAQTDETFLQRRLRGDWPAEVGNRFANWLNRAVSSDSQILGSPEAAQWSQELSKELTMFKE
ILEDERD
>GCF_003412045-WP_116805476.1/1-434 type I-F CRISPR-associated protein Csy1 [Pseudomonas aeruginosa]
MTSPLPTPTW--QELRQFIESFIQERLQ---GKLDKLKPDEDVKRQSLLAGHRREAWLADAARRVGQLQLVT
HTLKPIHPDARGSNLHSLPQAPGQPGLAGSHELGDKLVSDVVGNAAALDVFKFLSLQYQGKNLLNWLTEDSA
EAVQALSDNAEQAREWRQAFIGITAVKGAPASHSLAKQLYFPLPGSGYHLLAPLFPTSLVHHVHGLLREARF
GDAAKAAREARSRQESWPHGFSEYPNLAIQKFGGTKPQNISQLNSERYGENWLLPSLPPHWQRQDQRAPIRH
SSVFEHDFGRSPEVSRLTRTLQRLLAKTRHNNFTIRRYRAQLVGQICDEALQYAARLRELEPGWSATPGCQL
HDAEQLWLDPLRAQTDETFLQRRLRGDWPAEVGNRFANWLNRAVSSDSQILGSPEAAQWSQELSKELTMFKE
ILEDERD
>GCF_003836805-WP_128669076.1/1-434 type I-F CRISPR-associated protein Csy1 [Pseudomonas aeruginosa]
MTSPLPTPTW--QELRQLIESFIQERLQ---GKLDKLKPDEDVKRQSLLAGHRREAWLADAARRVGQLQLVT
HTLKPIHPDARGSNLHSLPQAPGQPGLAGSHELGDRLVSDVVGNAAALDVFKFLSLQYQGKNLLNWLTEDSA
EAVQALSDNAEQAREWRQAFIDITAVKGAPASHSLAKQLYFPLPGSGYHLLAPLFPTSLVHHVHALLREARF
GDAAKAAREARSRQESWPHGFSEYPNLAIQKFGGTKPQNISQLNSERYGENWLLPSLPPHWQRQDQRAPIRH
SSVFEHDFGRSPEVSRLTRTLQRLLAKTRHNNFTIRRYRAQLVGQICDEALQYAARLRELEPGWSATPGCQL
HDAEQLWLDPLRAQTDETFLQRRLRGDWPAEVGNRFANWLNRAVSSDSQILGSPEAAQWSQELSKELTMFKE
ILEDERD
>GCF_003836965-WP_124136638.1/1-434 type I-F CRISPR-associated protein Csy1 [Pseudomonas aeruginosa]
MTSPLPTPTW--QELRQLIESFIQERLQ---GKLDKLKPDEDVKRQSLLAGHRREAWLADAARRVGQLQLVT
HTLKPIHPDARGSNLHSLPQAPGQPGLAGSHELGDRLVSDVVGNAAALDVFKFLSLQYQGKNLLNWLTEDSA
EAVQALSDNAEQAREWRQAFIGITAVKGAPASHSLAKQLYFPLPGSGYHLLAPLFPTSLVHHVHGLLREARF
GDAAKAAREARSRQESWPHGFSEYPNLAIQKFGGTKPQNISQLNSERYGENWLLPSLPPHWQRQDQRAPIRH
SSVFEHDFGRSPEVSRLTRTLQRLLAKTRHNNFTIRRYRAQLVGQICDEALQYAARLRELEPGWSATPGCQL
HDAEQLWLDPLRAQTDETFLQRRLRGDWPAEVGNRFANWLNRAVSSDSQILGSPEAAQWSQELSKELTMFKE
ILEDERD
>GCF_001900195-WP_034009772.1/1-434 type I-F CRISPR-associated protein Csy1 [Pseudomonas aeruginosa]
MTSPLPTPTW--QELRQFIESFIQERLQ---GKLDKLHPDEDDKRQTLLATHRREAWLADAARRVGQLQLVT
HTLKPIHPDARGSNLHSLPQAPGQPGLAGSHELGDKLVSDVVGNAAALDVFKFLSLQYQGKNLLNWLTEDSA
EAVQALSDNAEQAREWRQAFIDITAVKGAPASHSLAKQLYFPLPGSGYHLLAPLFPTSLVHHVHALLREARF
GDAAKAAREARNRRESWPHGFSEYPNLAIQKFGGTKPQNISQLNSERYGENWLLPSLPPHWQRQDQRAPIHH
SSVFEHDFGRSPEVSRLTRTLQRLLAKTRHNNFTIRRYRAQLVGQICDEALQYAARLRELEPGWSATPGCQL
HDAEQLWLDPLRAQTDETFLQRRLRGDWPAEVGNRFANWLNRAVSSDSQILGSPEAAQWSQELSKELTMFKE
ILEDERD
>GCF_003836525-WP_124127457.1/1-434 type I-F CRISPR-associated protein Csy1 [Pseudomonas aeruginosa]
MTSPLPTPTW--QELRQFIESFIQERLQ---GKLDKLHPDEDDKRQTLLATHRREAWLADAARRVGQLQLVT
HTLKPIHPDARGSNLHSLPQAPGQPGLAGSHELGDKLVSDVVGNAAALDVFKFLSLQYQGKNLLNWLTEDSA
EAVQALSDNAEQAREWRQAFIDITAVKGAPASHSLAKQLYFPLPGSGYHLLAPLFPTSLVHHVHALLREARF
GDAAKAAREARNRRESWPHGFSEYPNLAIQKFGGTKPQNISQLNSERYGENWLLPSLPPHWQRQDQRAPIRH
SSVFEHDFGRSPEVSRLTRTLQRLLAKTRDNNFTIRRYRAQLVGQICDEALQYAARLRELEPGWSATPGCQL
HDAEQLWLDPLRAQTDETFLQHRLRGDWPAEVGNRFANWLNRAVSSDSQILGSPEAAQWSQELSKELTMFKE
ILEDERD
>GCF_900147465-WP_073670440.1/1-434 type I-F CRISPR-associated protein Csy1 [Pseudomonas aeruginosa]
MTSPLPTPTW--QELRQFIESFIQERLQ---GKLDKLHPDEDDKRQTLLATHRREAWLADAARRVGQLQLVT
HTLKPIHPDARGSNLHSLPQAPGQPGLAGSHELGDKLVSDVAGNAAALDVFKFLSLQYQGKNLLNWLTEDSA
EAVQALSDNAEQAREWRQAFIDITAVKGAPASHSLAKQLYFPLPGSGYHLLAPLFPTSLVHHVHALLREARF
GDAAKAAREARNRRESWPHGFSEYPNLAIQKFGGTKPQNISQLNSERYGENWLLPSLPPHWQRQDQRAPIHH
SSVFEHDFGRSPEVSRLTRTLQRLLAKTRHNNFTIRRYRAQLVGQICDEALQYAARLRELEPGWSATPGCQL
HDAEQLWLDPLRAQTDETFLQRRLRGDWPAEVGNRFANWLNRAVSSDSQILGSPEAAQWSQELSKELTMFKE
ILEDERD
>GCF_900147585-WP_074245424.1/1-434 type I-F CRISPR-associated protein Csy1 [Pseudomonas aeruginosa]
MTSPLPTPTW--QELRQFIESFIQERLQ---GKLDKLHPDEDDKRQTLLATHRREAWLADAARRVGQLQLVT
HTLKPIHPDARGSNLHSLPQAPGQPGLAGSHELGDKLVSDVVGNAAALDVFKFLSLQYQGKNLLNWLTEDSA
EAVQALSDNAEQAREWRQAFIDITAVKGAPASHSLAKQLYFPLPGSGYHLLAPLFPTSLVHHVHALLREARF
GDAAKAAREARNRRESWPHGFSEYPNLAIQKFGGTKPQNISQLNSERYGENWLLPSLPPHWQRQDQRAPIHH
SSVFEHDFGRSPEVSRLTRTLQRLLAKTRHNNFTIRRYRAQLVGQICDEALQYAARLRELEPGWSATPGCQL
HDAEQLWLDPLRAQTDETFLQRRLRGDWPAEVGNRFANWLNRAVSSDSQILGGPEAAQWSQELSKELTMFKE
ILEDERD
>GCF_000480845-WP_023100320.1/1-434 type I-F CRISPR-associated protein Csy1 [Pseudomonas aeruginosa]
MTSPLPTPTW--QELRQFIESFIQERLQ---GKLDKLHPDEDDKRQTLLATHRREAWLADAARRVGQLQLVT
HTLKPIHPDARGSNLHSLPQAPGQPGLAGSHELGDKLVSDVVGNAAALDVFKFLSLQYQGKNLLNWLKEDST
EALQALSDNAEQAREWRQAFIDITAVKGAPASHSLAKQLYFPLPGSDYHLLAPLFPTSLVHHVHALLREARF
GEAARAAREARSRQESWPHGFSEYPNLAIQKFGGTKPQNISQLNSERYGENWLLPSLPPHWQRQDQRAPIRH
SSVFEHDFGRSPEVSRLTRTLQRLLAKTRHNNFTIRKYRAQLVGQICDEALQYAARLRELEPGWSATPGCQL
HDAEQLWLDPLRAQTDETFLQRRLRGDWPAEVGNRFANWLNRAVSSDSQILGSPEAAQWSQELSKELTMFKE
ILEDERD
>GCF_003840895-WP_124205903.1/1-434 type I-F CRISPR-associated protein Csy1 [Pseudomonas aeruginosa]
MTSPLPTPTW--QELRQLIESFIQERLQ---GKLDKLKPDEDVKRQSLLAGHRREAWLADAARRVGQLQLVT
HTLKPIHPDTRGSNLHSLPQAPGQPGLAGSHELGDRLVSDVVGNAAALDVFKFLSLQYQGKNLLNWLTEDSA
EAVQALSDNAEQAREWRQAFIGITAVKGAPASHSLAKQLYFPLPGSGYHLLAPLFPTSLVHHVHALLREARF
GDAAKAAREARSRQESWPHGFSEYPNLAIQKFGGTKPQNISQLNSERYGENWLLPSLPPHWQRQDQRAPIRH
SSVFEHDFGRSPEVSRLTRTLQRLLAKTRDNNFTIRRYRAQLVGQICDEALQYAARLRELEPGWSATPGCQL
HDAEQLWLDPLRAQTDETFLQRRLRGDWPAEVGNRFANWLNRAVSSDSQILGSPEAAQWSQELSKELTMFKE
ILEDERD
>GCF_003632045-WP_121328008.1/1-434 type I-F CRISPR-associated protein Csy1 [Pseudomonas aeruginosa]
MTSPLPTPTW--QELRQLIESFIQERLQ---GKLDKLKPDEDVKRQSLLAGHRREAWLADAARRVGQLQLVT
HTLKPIHPDARGSNLHSLPQAPGQPGLAGSHELGDRLVSDVVGNAAALDVFKFLSLQYQGKNLLNWLTEDSA
EAVQALSDNAEQAREWRQAFIGITAVKGAPASNSLAKQLYFPLPGSGYHLLAPLFPTSLVHHVHGLLREARF
GDAAKAAREARSRQESWPHGFSEYPNLAIQKFGGTKPQNISQLNSERYGENWLLPSLPPHWQRQDQRAPIRH
SSVFEHDFGRSPEVSRLTRTLQRLLAKTRHNNFTIRKYRAQLVGQICDEALQYAARLRELEPGWSATPGCQL
HDAEQLWLDPLRAQTDETFLQRRLRGDWPAEVGNRFANWLNRAVSSDSQILGSPEAAQWSQELSKELTMFKE
ILEDERD
>GCF_001420185-WP_057383734.1/1-434 type I-F CRISPR-associated protein Csy1 [Pseudomonas aeruginosa]
MTSPLPTPTW--QELRQLIESFIQERLQ---GKLDKLKPDEDVKRQSLLAGHRREAWLADAARRVGQLQLVT
HTLKPIHPDARGSNLHSLPQAPGQPGLAGSHELGDRLVSDVVGNAAALDVFKFLSLQYQGKNLLNWLTEDSA
EAVQALSDNAEQAREWRQAFIDITAVKGAPASHSLAKQLYFPLPGSGYHLLAPLFPTSLVHHVHALLREARF
GDAAKAAREARSRQESWPHGFSEYPNLAIQKFGGTKPQNISQLNSERYGENWLLPSLPPHWQRQDQRAPIHH
SSVFEHDFGRSPEVSRLTRTLQRLLAKTRHNNFTIRRYRAQLVGQICDEALQYAARLRELEPGWSATPGCQL
HDAEQLWLDPLRAQTDETFLQRRLRGDWPAEVGNRFANWLNRAVSSDSQILGSPEAAQWSQELSKELTMFKE
ILEDERD
>GCF_003833665-WP_124090480.1/1-434 type I-F CRISPR-associated protein Csy1 [Pseudomonas aeruginosa]
MTSPLPTPTW--QELRQLIESFIQERLQ---GKLDKLHPDEDDKRQTLLATHRREAWLADAARRVGQLQLVT
HTLKPIHPDARGSNLHSLPQAPGQPGLAGSHELGDKLVSDVVGNAAALDVFKFLSLQYQGKNLLNWLTEDSA
EAVQALSDNAEQAREWRQAFIDITAVKGAPASHSLAKQLYFPLPGSGYHLLAPLFPTSLVHHVHGLLREARF
GEAARAAREARSRQESWPHGFSEYPNLAIQKFGGTKPQNISQLNSERYGENWLLPSLPPHWQRQDQRAPIRH
SSVFEHDFGRSPEVSRLTRTLQRLLAKTRHNNFTIRKYRAQLVGQICDEALQYAARLRELEPGWSATPGCQL
HDAEQLWLDPLRAQTDETFLQRRLRGDWPAEVGNRFANWLNRAVSSDSQILGSPEAAQWSQELSKELTMFKE
ILEDERD
>GCF_003632765-WP_121305654.1/1-434 type I-F CRISPR-associated protein Csy1 [Pseudomonas aeruginosa]
MTSPLPTPTW--QELRQFIESFIQERLQ---GKLDKLHPDEDDKRQTLLATHRREAWLADAARRVAQLQLVT
HTLKPIHPDARGSNLHSLPQAPGQPGLAGSHELGDKLVSDVVGNAAALDVFKFLSLQYQGKNLLNWLTEDSA
EAVQALSDNAEQAREWRQAFIDITAVKGAPASHSLAKQLYFPLPGSGYHLLAPLFPTSLVHHVHALLREARF
GDAAKAAREARNRRESWPHGFSEYPNLAIQKFGGTKPQNISQLNSERYGENWLLPSLPPHWQRQDQRAPIRH
SSVFEHDFGRSPEVSRLTRTLQRLLAKTRDNNFTIRRYRAQLVGQICDEALQYAARLRELEPGWSATPGCQL
HDAEQLWLDPLRAQTDETFLQHRLRGDWPAEVGNRFANWLNRAVSSDSQILGSPEAAQWSQELSKELTMFKE
ILEDERD
>GCF_003975575-WP_128687974.1/1-434 type I-F CRISPR-associated protein Csy1 [Pseudomonas aeruginosa]
MTSPLPTPTW--QELRQFIESFIQERLQ---GKLDKLHPDEDDKRQTLLATHRREAWLADAARRVGQLQLVT
HTLKPIHPDARGSNLHSLPQAPGQPGLAGSHELGDKLVSDVVGNAAALDVFKFLSLQYQGKNLLNWLKEDST
EALQALSDNAEQAREWRQAFIDITAVKGAPASHSLAKQLYFPLPGSDYHLLAPLFPTSLVHHVHALLREARF
GEAARAAREARSRQESWPHGFSEYPNLAIQKFGGTKPQNISQLNSERYGENWLLPSLPPHWQRQDQRAPIRH
SSVFEHDFGRGPEVSRLTRTLQRLLAKTRDNNFTIRKYRAQLVGQICDEALQYAARLRELEPGWSATPGCQL
HDAEQLWLDPLRAQTDETFLQRRLRGDWPAEVGNRFANWLNRAVSSDSQILGSPEAAQWSQELSKELTMFKE
ILEDERD
>GCF_011045375-WP_171978563.1/1-434 type I-F CRISPR-associated protein Csy1 [Pseudomonas aeruginosa]
MTSPLPTPTW--QELRQLIESFIQERLQ---GKLDKLKPDEDVKRQSLLAGHRREAWLADAARRVGQLQLVT
HTLKPIHPDARGSNLHSLPQAPGQPGLAGSHELGDRLVSDVVGNAAALDVFKFLSLQYQGKNLLNWLTEDSA
EAVQALSDNAEQAREWRQAFIGITAVKGAPASHSLAKQLYFPLPGSGYHLLAPLFPTSLVHHVHALLREARF
GEAARAAREARSRQESWPHGFSEYPNLAIQKFGGTKPQNISQLNSERYGENWLLPSLPPHWQRQDQRAPIRH
SSVFEHDFGRSPEVSRLTRTLQRLLAKTRDNNFTIRRYRAQLVGQICDEALQYAARLRELEPGWSATPGCQL
HDAEQLWLDPLRAQTDETFLQRRLRGDWPAEVGNRFANWLNRAVSSDSQILGSPEAAQWSQELSKELTMFKE
ILEDERD
>GCF_001450865-WP_058156381.1/1-434 type I-F CRISPR-associated protein Csy1 [Pseudomonas aeruginosa]
MTSPLPTPTW--QELRQFIESFIQERLQ---GKLDKLHPDEDDKRQTLLATHRREAWLADAARRVGQLQLVT
HTLKPIHPDARGSNLHSLPQAPGQPGLAGSHELGDKLVSDVVGNAAALDVFKFLSLQYQGKNLLNWLKEDST
EALQALSDNAEQAREWRQAFIDITAVKGAPASHSLAKQLYFPLPGSDYHLLAPLFPTSLVHHVHALLREARF
GEAARAAREARSRQESWPHGFSEYPNLAIQKFGGTKPQNISQLNSERYGENWLLPSLPPHWQRQDQRAPIRH
SSVFEHDFGRSPEVSRLTRTLQRLLAKTRDNNFTIRRYRAQLVGQICDEALQYAARLRELEPGWSATPGCQL
HDAEQLWLDPLRAQTDETFLQRRLRGDWPAEVGNRFANWLNRAVSSDSQILGSPEAAQWSQELSKELTMFKE
ILEDERD
>GCF_000297355-WP_003143952.1/1-433 type I-F CRISPR-associated protein Csy1 [Pseudomonas aeruginosa]
-MSERPNGDS--PTLRQLIESFIQERLQ---GKLDKLKPDEDVKRQSLLAGHRREAWLADAARRVGQLQLVT
HTLKPIHPDARGSNLHSLPQAPGQPGLAGSHELGDKLVSDVVGNAAALDVFKFLSLQYQGKNLLNWLTEDSA
EALQALSDNAEQAREWRQAFIGITTVKGAPASHSLAKQLYFPLPGSGYHLLAPLFPTSLVHHVHALLREARF
GEAARAAREARNRRESWPHGFSEYPNLAIQKLGGTKPQNISQLNNERRGENWLLPSLPPNWQRQDVNAPMRH
SSVFEHDFGRTPEVSRLTRTLQRFLAKTVHNNLAIRQRRAQLVAQICDEALQYAARLRELEPSWSAAPECRL
HETEQLWLDPLRAQTDETFLQRRLRGDWPAEVGNRFANWLNRAVSSDSQILGSPEAAQWSQELSKELTMFKE
ILEDERD
>GCF_003975555-WP_126869041.1/1-434 type I-F CRISPR-associated protein Csy1 [Pseudomonas aeruginosa]
MTSPLPTPTW--QELRQFIESFIQERLQ---GKLDKLHPDEDDKRQTLLATHRREAWLADAARRVGQLQLVT
HTLKPIHPDARGSNLHSLPQAPGQPGLAGSHELGDKLVSDVVGNAAALDVFKFLSLQYQGKNLLNWLKEDST
EALQALSDNAEQAREWRQAFIDITAVKGAPASHSLAKQLYFPLPGSGYHLLAPLFPTSLVHHVHGLLREARF
GEAARAAREARSRQESWPHGFSEYPNLAIQKFGGTKPQNISQLNSERYGENWLLPSLPPHWQRQDQRAPIRH
SSVFEHDFGRSPEVSRLTRTLQRLLAKTRHNNFTIRKYRAQLVGQICDEALQYAARLRELEPGWSAAPECRL
HETEQLWLDPLRAQTDETFLQRRLRGDWPAEVGNRFANWLNRAVSSDSQILGSPEAAQWSQELSKELTMFKE
ILEDERD
>GCF_003835165-WP_124120399.1/1-433 type I-F CRISPR-associated protein Csy1 [Pseudomonas aeruginosa]
-MSERPNGAP--PTLRQLIESFIQERLQ---GKLGKLKPDEDDKRQALLASHRREAWLADAARRVGQLQLVT
HTLKPIHPDARGSNLHSLPQAPGQPGLAGSHELGDKLVSDVVGNAAALDVFKFLSLQYQGKNLLNWLAEDSA
EAVQALSDNAEQAREWRQAFIGITAVKGAPASHSLAKQLYFPLPGSGYHLLAPLFPTSLVHHVHGLLREARF
GEAARAAREARSRQESWPHGFSEYPNLAIQKFGGTKPQNISQLNSERYGENWLLPSLPPNWQRQDVNAPMRH
SSVFEHDFGRTPEVSRLTRTLQRFLAKTVHNNLAIRQRRAQLVAQICDEALQYAARLRELEPGWSAAPECRL
HETEQLWLDPLRAQTDETFLQRRLRGDWPAEVGNRFANWLNRAVSSDSQILGSPEAAQWSQELSKELTMFKE
ILEDERD
>GCF_013178605-WP_171959738.1/1-436 type I-F CRISPR-associated protein Csy1 [Pseudomonas aeruginosa]
-MSERPNGAP--PTLRQLIESFIQERLQGKLGKLGKLKPDEDDKRQALLAGHRREAWLADAARRVGQLQLVT
HTLKPIHPDARGSNLHSLPQAPGQPGLAGSHELGDKLVSDVVGNAAALDVFKFLSLQYQGKNLLNWLAEDSA
EAVQALSDNAEQAREWRQAFIGITAVKGAPASHSLAKQLYFPLPGSGYHLLAPLFPTSLVHHVHGLLREARF
GEAARAAREARSRQESWPHGFSEYPNLAIQKFGGTKPQNISQLNSERYGENWLLPSLPPNWQRQDVNAPMRH
SSVFEHDFGRTPEVSRLTRTLQRFLAKTVHNNLAIRQRRAQLVAQICDEALQYAARLRELEPGWSAAPECRL
HETEQLWLDPLRAQTDETFLQRRLRDDWPAEVGNRFANWLNRAVSSDSQILGSPEAAQWSQELSKELTMFKE
ILEDERD
>GCF_003633435-WP_121350174.1/1-435 type I-F CRISPR-associated protein Csy1 [Pseudomonas aeruginosa]
-MSTGPNGEFSSPTLHQLIESFIQERLQ---GKLDKLKPDEDDKRQALLAGHRRETWLADAARRVGQLQLVT
HTLKPIHPDARGSNLHSLPQAPGQPGLAGSHELGDKLVSDVVGNAAALDVFKFLSLQYQGKNLLNWLAEDSA
EAVQALSDNAEQAREWRQAFIGITAVKGAPASHSLAKQLYFPLPGSGYHLLAPLFPTSLVHHVHGLLREARF
GEAARAAREARSRQESWPHGFSEYPNLAIQKFGGTKPQNISQLNSERYGENWLLPSLPPNWQRQDVNAPMRH
SSVFEHDFGRTPEVSRLTRTLQRFLAKTVHNNLAIRQRRAQLVAQICDEALQYAARLRELEPGWSAAPECRL
HETEQLWLDPLRAQTDETFLQRRLRGDWPAEVGNRFANWLNRAVSSDSQILGSPEAAQWSQELSKELTMFKE
ILEDERD
>GCF_002088225-WP_083556355.1/1-433 type I-F CRISPR-associated protein Csy1 [Pseudomonas aeruginosa]
-MSERPNGAP--PTLRQLIESFIQERLQ---SKLDKLKPTEDDKRQALLAGHRWEAWLADAARRVGQLQLVT
HTLKPIHPDARGSNLHSLPQAPGQPGLAGSHELGDKLVSDVVGNAAALDVFKFLSLQYQGKNLLNWLAEDSA
EAVQALSDNAEQAREWRQAFIGITAVKGAPASHSLAKQLYFPLPGSGYHLLAPLFPTSLVHHVHGLLREARF
GEAARAAREARSRQESWPHGFSEYPNLAIQKFGGTKPQNISQLNSERYGENWLLPSLPPNWQRQDVNAPMRH
SSVFEHDFGRTPEVSRLTRTLQRFLAKTVHNNLAIRQRRAQLVAQICDEALQYAARLRELEPGWSAAPECRL
HETEQLWLDPLRAQTDETFLQRRLRGDWPAEVGNRFANWLNRAVSSDSQILGSPEAAQWSQELSKELTMFKE
ILEDERD
>GCF_009911735-WP_034054824.1/1-433 type I-F CRISPR-associated protein Csy1 [Pseudomonas aeruginosa]
-MSERPNGDS--PTLRQLIESFIQERLQ---GKLDKLKPDEDVKRQSLLAGHRREAWLADAARRVGQLQLVT
HTLKPIHPDARGSNLHSLPQAPGQPGLAGSHELGDKLVSDVVGNAAALDVFKFLSLQYQGKNLLNWLTEDSA
EAVQALSDNAEQAREWRQAFIGITAVKGAPASHSLAKQLYFPLPGSGYHLLAPLFPTSLVHHVHALLREARF
GDAAKAAREARSRQESWPHGFSEYPNLAIQKFGGTKPQNISQLNSERYGENWLLPSLPPHWQRQDQRAPIRH
SSVFEHDFGRSPEVSRLTRTLQRLLAKTRHNNFTIRKYRAQLVGQICDEALQYAARLRELEPGWSATPGCQL
HDAEQLWLDPLRAQTDETFLQRRLRGDWPAEVGNRFANWLNRAVSSDSQILGSPEAAQWSQELSKELTMFKE
ILEDERD
>GCF_000791585-WP_033980640.1/1-433 type I-F CRISPR-associated protein Csy1 [Pseudomonas aeruginosa]
-MSERPNGDS--PTLRQLIESFIQERLQ---GKLDKLKPDEDVKRQSLLAGHRREAWLADAARRVGQLQLVT
HTLKPIHPDARGSNLHSLPQAPGQPGLAGSHELGDKLVSDVVGNAAALDVFKFLSLQYQGKNLLNWLTEDSA
EAVQALSDNAEQAREWRQAFIGITAVKGAPASHSLAKQLYFPLPGSGYHLLAPLFPTSLVHHVHALLREARF
GDAAKAAREARSRQESWPHGFSEYPNLAIQKFGGTKPQNISQLNSERYGENWLLPSLPPHWQRQDQRAPIRH
SSVFEHDFGRSPEVSRLTRTLQRLLAKTRHNNFTIRRYRAQLVGQICDEALQYAARLRELEPGWSATPGCQL
HDAEQLWLDPLRAQTDETFLQRRLRGDWPAEVGNRFANWLNRAVSSDSQILGSPEAAQWSQELSKELTMFKE
ILEDERD
>GCF_001679685-WP_033994843.1/1-433 type I-F CRISPR-associated protein Csy1 [Pseudomonas aeruginosa]
-MSERPNGDS--PTLRQLIESFIQERLQ---GKLDKLKPDEDVKRQSLLAGHRREAWLADAARRVGQLQLVT
HTLKPIHPDARGSNLHSLPQAPGQPGLAGSHELGDRLVSDVVGNAAALDVFKFLSLQYQGKNLLNWLTEDSA
EAVQALSDNAEQAREWRQAFIGITAVKGAPASHSLAKQLYFPLPGSGYHLLAPLFPTSLVHHVHALLREARF
GDAAKAAREARSRQESWPHGFSEYPNLAIQKFGGTKPQNISQLNSERYGENWLLPSLPPHWQRQDQRAPIRH
SSVFEHDFGRSPEVSRLTRTLQRLLAKTRDNNFTIRRYRAQLVGQICDEALQYAARLRELEPGWSATPGCQL
HDAEQLWLDPLRAQTDETFLQRRLRGDWPAEVGNRFANWLNRAVSSDSQILGSPEAAQWSQELSKELTMFKE
ILEDERD
>GCF_001516185-WP_023087478.1/1-433 MULTISPECIES: type I-F CRISPR-associated protein Csy1 [Pseudomonas]
-MSERPNGDS--PTLRQLIESFIQERLQ---GKLDKLKPDEDVKRQSLLAGHRREAWLADAARRVGQLQLVT
HTLKPIHPDARGSNLHSLPQAPGQPGLAGSHELGDKLVSDVVGNAAALDVFKFLSLQYQGKNLLNWLTEDSA
EAVQALSDNAEQAREWRQAFIGITAVKGAPASHSLAKQLYFPLPGSGYHLLAPLFPTSLVHHVHGLLREARF
GDAAKAAREARSRQESWPHGFSEYPNLAIQKFGGTKPQNISQLNSERYGENWLLPSLPPHWQRQDQRAPIRH
SSVFEHDFGRSPEVSRLTRTLQRLLAKTRHNNFTIRRYRAQLVGQICDEALQYAARLRELEPGWSATPGCQL
HDAEQLWLDPLRAQTDETFLQRRLRGDWPAEVGNRFANWLNRAVSSDSQILGSPEAAQWSQELSKELTMFKE
ILEDERD
>GCF_000790685-WP_034020359.1/1-433 type I-F CRISPR-associated protein Csy1 [Pseudomonas aeruginosa]
-MSERPNGDS--PTLRQLIESFIQERLQ---GKLDKLKPDEDVKRQSLLAGHRREAWLADAARRVGQLQLVT
HTLKPIHPDARGSNLHSLPQAPGQPGLAGSHELGDKLVSDVVGNAAALDVFKFLSLQYQGKNLLNWLTEDSA
EAVQALSDNAEQAREWRQAFIGITTVKGAPASHSLAKQLYFPLPGSGYHLLAPLFPTSLVHHVHALLREARF
GDAAKAAREARSRQESWPHGFSEYPNLAIQKFGGTKPQNISQLNSERYGENWLLPSLPPHWQRQDQRAPIHH
SSVFEHDFGRSPEVSRLTRTLQRLLAKTRDNNFTIRRYRAQLVGQICDEALQYAARLRELEPGWSATPGCQL
HDAEQLWLDPLRAQTDETFLQRRLRGDWPAEVGNRFANWLNRAVSSDSQILGSPEAAQWSQELSKELTMFKE
ILEDERD
>GCF_004373275-WP_134321152.1/1-433 type I-F CRISPR-associated protein Csy1 [Pseudomonas aeruginosa]
-MSERPNGDS--PTLRQLIESFIQERLQ---GKLDKLKPDEDVKRQSLLAGHRREAWLADAARRVGQLQLVT
HTLKPIHPDARGSNLHSLPQAPGQPGLAGSHELGDKLVSDVVGNAAALDVFKFLSLQYQGKNLLNWLTEDSA
EAVQALSDNAEQAREWRQAFIGITAVKGAPASHSLAKQLYFPLPGSGYHLLAPLFPTSLVHHVHGLLREARF
GDAAKAAREARSRQESWPHGFSEYXNLAIQKFGGTKPQNISQLNSERYGENWLLPSLPPHWQRQDQRAPIRH
SSVFEHDFGRSPEVSRLTRTLQRLLAKTRHNNFTIRRYRAQLVGQICDEALQYAARLRELEPGWSATPGCQL
HDAEQLWLDPLRAQTDETFLQRRLRGDWPAEVGNRFANWLNRAVSSDSQILGSPEAAQWSQELSKELTMFKE
ILEDERD
>GCF_000792945-WP_033980045.1/1-433 type I-F CRISPR-associated protein Csy1 [Pseudomonas aeruginosa]
-MSERPNGDS--PTLRQLIESFIQERLQ---GKLDKLKPDEDVKRQSLLAGHRREAWLADAARRVGQLQLVT
HTLKPIHPDARGSNLHSLPQAPGQPGLAASHELGDKLVSDVVGNAAALDVFKFLSLQYQGKNLLNWLTEDSA
EAVQALSDNAEQAREWRQAFIGITAVKGAPASHSLAKQLYFPLPGSGYHLLAPLFPTSLVHHVHGLLREARF
GDAAKAAREARSRQESWPHGFSEYPNLAIQKFGGTKPQNISQLNSERYGENWLLPSLPPHWQRQDQRAPIRH
SSVFEHDFGRSPEVSRLTRTLQRLLAKTRHNNFTIRRYRAQLVGQICDEALQYAARLRELEPGWSATPGCQL
HDAEQLWLDPLRAQTDETFLQRRLRGDWPAEVGNRFANWLNRAVSSDSQILGSPEAAQWSQELSKELTMFKE
ILEDERD
>GCF_004370105-WP_134242446.1/1-433 type I-F CRISPR-associated protein Csy1 [Pseudomonas aeruginosa]
-MSERPNGDS--PALRQLIESFIQERLQ---GKLDKLKPDEDVKRQSLLAGHRREAWLADAARRVGQLQLVT
HTLKPIHPDARGSNLHSLPQAPGQPGLAGSHELGDKLVSDVVGNAAALDVFKFLSLQYQGKNLLNWLTEDSA
EAVQALSDNAEQAREWRQAFIGITAVKGAPASHSLAKQLYFPLPGSGYHLLAPLFPTSLVHHVHGLLREARF
GEAARAAREARSRQESWPHGFSEYPNLAIQKFGGTKPQNISQLNSERYGENWLLPSLPPHWQRQDQRAPIRH
SSVFEHDFGRSPEVSRLTRTLQRLLAKTRHNNFTIRKYRAQLVGQICDEALQYAARLRELEPGWSATPGCQL
HDAEQLWLDPLRAQTDETFLQRRLRGDWPAEVGNRFANWLNRAVSSDSQILGSPEAAQWSQELSKELTMFKE
ILEDERD
>GCF_007559085-WP_023103132.1/1-433 MULTISPECIES: type I-F CRISPR-associated protein Csy1 [Pseudomonas]
-MSERPNGDS--PTLRQLIESFIQERLQ---GKLDKLKPDEDVKRQSLLAGHRREAWLADAARRVGQLQLVT
HTLKPIHPDARGSNLHSLPQAPGQPGLAGSHELGDKLVSDVVGNAAALDVFKFLSLQYQGKNLLNWLTEDSA
EAVQALSDNAEQAREWRQAFIGITAVKGAPASHSLAKQLYFPLPGSGYHLLAPLFPTSLVHHVHGLLREARF
GEAARAAREARSRQESWPHGFSEYPNLAIQKFGGTKPQNISQLNSERYGENWLLPSLPPHWQRQDQRAPIRH
SSVFEHDFGRSPEVSRLTRTLQRLLAKTRHNNFTIRKYRAQLVGQICDEALQYAARLRELEPGWSATPGCQL
HDAEQLWLDPLRAQTDETFLQRRLRGDWPAEVGNRFANWLNRAVSSDSQILGSPEAAQWSQELSKELTMFKE
ILEDERD
>GCF_000524595-WP_025324967.1/1-433 type I-F CRISPR-associated protein Csy1 [Pseudomonas aeruginosa]
-MSERPNGDS--PTLRQLIESFIQERLQ---GKLDKLKPDEDVKRQSLLAGHRREAWLADAARRVGQLQLVT
HTLKPIHPDARGSNLHSLPQAPGQPGLAGSHELGDKLVSDVVGNAAALDVFKFLSLQYQGKNLLNWLTEDSA
EAVQALSDNAEQAREWRQAFIGITAVKGAPASHSLAKQLYFPLPGSGYHLLAPLFPTSLVHHVHGLLREARF
GDAAKAAREARSRQESWPHGFSEYPNLAIQKFGGTKPQNISQLNSERYGENWLLPSLPPHWQRQDQRAPIRH
SSVFEHDFGRSPEVSRQTRTLQRLLAKTRHNNFTIRRYRAQLVGQICDEALQYAARLRELEPGWSATPGCQL
HDAEQLWLDPLRAQTDETFLQRRLRGDWPAEVGNRFANWLNRAVSSDSQILGSPEAAQWSQELSKELTMFKD
ILEDERD
>GCF_004374315-WP_134277129.1/1-433 type I-F CRISPR-associated protein Csy1 [Pseudomonas aeruginosa]
-MSERPNGDS--PTLRQLIESFIQERLQ---GKLDKLKPDEDVKRQSLLAGHRREAWLADAARRVGQLQLVT
HTLKPIHPDARGSNLHSLPQAPGQPGLAGSHELGDKLVSDVVGNAAALDVFKFLSLQYQGKNLLNWLTEDSA
EAVQALSDNAEQAREWRQAFIGITAVKGAPASHSLAKQLYFPLPGSGYHLLAPLFPTSLVHHVHGLLREARF
GDAAKAAREARSRQESWPHGFSEYPNLAIQKFGGTKPQNISQLNSERYGXNWLLPSLPPHWQRQDQRAPIRH
SSVFEHDFGRSPEVSRLTRTLQRLLAKTRHNNFTIRRYRAQLVGQICDEALQYAARLRELEPGWSATPGCQL
HDAEQLWLDPLRAQTDETFLQRRLRGDWPAEVGNRFANWLNRAVSSDSQILGSPXAAQWSQELSKELTMFKE
ILEDERD
>GCF_003629815-WP_121410065.1/1-433 type I-F CRISPR-associated protein Csy1 [Pseudomonas aeruginosa]
-MSERPNGDS--PTLRQLIESFIQERLQ---GKLDKLKPDEDVKRQSLLAGHRREAWLADAARRVGQLQLVT
HTLKPIHPDARGSNLHSLPQAPGQPGLAGSHELGDKLVSDVVGNAAALDVFKFLSLQYQGKNLLNWLTEDSA
EAVQALSDNAEQAREWRQAFIGITAVKGAPASHSLAKQLYFPLPGSGYHLLAPLFPTSLVHHVHGLLREARF
GEAARAAREARSRQESWPHGFSEYPNLAIQKFGGTKPQNISQLNSESYGENWLLPSLPPHWQRQDQRAPIRH
SSVFEHDFGRSPEVSRLTRTLQRLLAKTRHNNFTIRKYRAQLVGQICDEALQYAARLRELEPGWSATPGCQL
HDAEQLWLDPLRAQTDETFLQRRLRGDWPAEVGNRFANWLNRAVSSDSQILGSPEAAQWSQELSKELTMFKE
ILEDERD
>GCF_001554915-WP_061196291.1/1-433 type I-F CRISPR-associated protein Csy1 [Pseudomonas aeruginosa]
-MSERPNGDS--PTLRQLIESFIQERLQ---GKLDKLKPDEDVKRQSLLAGHRREAWLADAARRVGQLQLVT
HTLKPIHPDARGSNLHSLPQAPGQSGLAGSHELGDKLVSDVVGNAAALDVFKFLSLQYQGKNLLNWLTEDSA
EAVQALSDNAEQAREWRQAFIGITAVKGAPASHSLAKQLYFPLPGSGYHLLAPLFPTSLVHHVHGLLREARF
GEAARAAREARSRQESWPHGFSEYPNLAIQKFGGTKPQNISQLNSERYGENWLLPSLPPHWQRQDQRAPIRH
SSVFEHDFGRSPEVSRLTRTLQRLLAKTRHNNFTIRKYRAQLVGQICDEALQYAARLRELEPGWSATPGCQL
HDAEQLWLDPLRAQTDETFLQRRLRGDWPAEVGNRFANWLNRAVSSDSQILGSPEAAQWSQELSKELTMFKE
ILEDERD
>GCF_000341565-WP_003162917.1/1-433 type I-F CRISPR-associated protein Csy1 [Pseudomonas aeruginosa]
-MSERPNGDS--PTLRQLIESFIQERLQ---GKLDKLKPDEDVKRQSLLAGHRREAWLADAARRVGQLQLVT
HTLKPIHPDARGSNLHSLPQAPGQPGLAGSHELGDKLVSDVVGNAAALDVFKFLSLQYQGKNLLNWLTEDSA
EAVQALSDNAEQAREWRQAFIGITAVKGAPTSHSLAKQLYFPLPGSGYHLLAPLFPTSLVHHVHGLLREARF
GEAARAAREARSRQESWPHGFSEYPNLAIQKFGGTKPQNISQLNSERYGENWLLPSLPPHWQRQDQRAPIRH
SSVFEHDFGRSPEVSRLTRTLQRLLAKTRHNNFTIRKYRAQLVGQICDEALQYAARLRELEPGWSATPGCQL
HDAEQLWLDPLRAQTDETFLQRRLRGDWPAEVGNRFANWLNRAVSSDSQILGSPEAAQWSQELSKELTMFKE
ILEDERD
>GCF_000817165-WP_039700635.1/1-433 type I-F CRISPR-associated protein Csy1 [Pseudomonas aeruginosa]
-MSERPNGDS--PTLRQLIESFIQERLQ---GKLDKLKPDEDVKRQSLLAGHRREAWLADAARRVGQLQLVT
HTLKPIHPDARGSNLHSLPQAPGQPGLAGSHELGDKLVSDVVGNAAALDVFKFLSLQYQGKNLLNWLTEDSA
EAVQALSDNAEQAREWRQAFIGITAVKGAPTSHSLAKQLYFPLPGSGYHLLAPLFPTSLVHHVHGLLREARF
GEAARAAREARSRQESWPHGFSEYPNLAIQKFGGTKPQNISQLNSERYGENWLLPSLPPHWQRQDQRAPIRH
SSVFEHDFGRSPEVSRLTRTLQRLLDKTRHNNFTIRKYRAQLVGQICDEALQYAARLRELEPGWSATPGCQL
HDAEQLWLDPLRAQTDETFLQRRLRGDWPAEVGNRFANWLNRAVSSDSQILGSPEAAQWSQELSKELTMFKE
ILEDERD
>GCF_003839285-WP_124172564.1/1-434 type I-F CRISPR-associated protein Csy1 [Pseudomonas aeruginosa]
MTSPLPTPTW--QELRQFIESFIQERLQ---GKLDKLHPDEDDKRQTLLATHRREAWLADAARRVGQLQLVT
HTLKPIHPDARGSNLHSLPQAPGQPGLAGSHELGDKLVSDVVGNAAALDVFKFLSLQYQGKNLLNWLTEDSA
EALQALSDNAEQAREWRQAFIGITAVKGAPASHSLAKQLYFPLLGSGYHLLAPLFPTSLVHHVHALLREARF
GEAARAAREARSRQESWPHGFSEYPNLAIQKFGGTKPQNISQLNSEXYGENWLLASLPPHWEGQEVRAPLQQ
ASVFEHHFGQSPEVAELTSTLRRFLATTAHNNLAIRQYRAQLVGQICGEALQYAARLRELEPGWSASPDCRL
HEAEQLWLDPLRVHTDEAFMRRRLWGDWPVEVSERFANWLNQALTSKSLVMGEAEAKQWRQDLGKELKMFKE
VLDDERD
>GCF_012276675-WP_024917184.1/1-434 type I-F CRISPR-associated protein Csy1 [Pseudomonas aeruginosa]
MTSPLPTPTW--QELRQFIESFIQERLQ---GKLDKLHPDEDDKRQTLLATHRREAWLADAARRVGQLQLVT
HTLKPIHPDARGSNLHSLPQAPGQPGLAGSHELGDKLVSDVVGNAAALDVFKFLSLQYQGKNLLNWLTEDSA
EAVQALSDNAEQAREWRQAFIDITAVKGAPASHSLAKQLYFPLPGSGYHLLAPLFPTSLVHHVHALLREARF
GDAAKAAREARNRRESWPHGFSEYPNLAIQKFGGTKPQNISQLNSERYGENWLLASLPPHWEGQEVRAPLQQ
ASVFEHHFGQSPEVAELTSTLRRFLATTAHNNLAIRQYRAQLVGQICGEALQYAARLRELEPGWSASPDCRL
HEAEQLWLDPLRVHTDEAFMRRRLWGDWPVEVSERFANWLNQALTSKSLVMGEAEAKQWRQDLGKELKMFKE
VLDDERD
>GCF_003632685-WP_121129310.1/1-434 type I-F CRISPR-associated protein Csy1 [Pseudomonas aeruginosa]
MTSPLPTPTW--QELRQFIESFIQERLQ---GKLDKLHPDEDDKRQTLLATHRREAWLADAARRVAQLQLVT
HTLKPIHPDARGSNLHSLPQAPGQPGLAGSHELGDKLVSDVVGNAAALDVFKFLSLQYQGKNLLNWLTEDSA
EAVQALSDNAEQAREWRQAFIDITAVKGAPASHSLAKQLYFPLPGSGYHLLAPLFPTSLVHHVHALLREARF
GDAAKAAREARNRRESWPHGFSEYPNLAIQKFGGTKPQNISQLNSERYGENWLLASLPPHWEGQEVRAPLQQ
ASVFEHHFGQSPEVAELTSTLRRFLATTAHNNLAIRQYRAQLVGQICGEALQYAARLRELEPGWSASPDCRL
HEAEQLWLDPLRVHTDEAFMRRRLWGDWPVEVSERFANWLNQALTSKSLVMGEAEAKQWRQDLGKELKMFKE
VLDDERD
>GCF_013328785-WP_174219765.1/1-434 type I-F CRISPR-associated protein Csy1 [Pseudomonas aeruginosa]
MTSPLPTPTW--QELRQLIESFIQERLQ---GKLDKLKPDEDVKRQSLLAGHRREAWLADAARRVGQLQLVT
HTLKPIHPDARGSNLHSLPQAPGQPGLAGSHELGDKLVSDVVGNAAALDVFKFLSLQYQGKNLLNWLTEDSA
EAVQALSDNAEQAREWRQAFIDITAVKGAPASHSLAKQLYFPLPGSGYHLLAPLFPTSLVHHVHALLREARF
GDAAKAAREARNRRESWPHGFSEYPNLAIQKFGGTKPQNISQLNSERYGENWLLASLPPHWEGQEVRAPLQQ
ASVFEHHFGQSPEVAELTSTLRRFLATTAHNNLAIRQYRAQLVGQICGEALQYAARLRELEPGWSASPDCRL
HEAEQLWLDPLRVHTDEAFMRRRLWGDWPVEVSERFANWLNQALTSKSLVMGEAEAKQWRQDLGKELTMFKE
ILEDERD
>GCF_003840005-WP_124185453.1/1-434 type I-F CRISPR-associated protein Csy1 [Pseudomonas aeruginosa]
MTSPLPTPTW--QELRQFIESFIQERLQ---GKLDKLHPDEDDKRQTLLATHRREAWLADAARRVGQLQLVT
HTLKPIHPDARGSNLHSLPQAPGQPGLAGSHELGDKLVSDVVGNAAALDVFKFLSLQYQGKNLLNWLTEDSA
EAVQALSDNAEQAREWRQAFIGITTVKGAPASHSLAKQLYFPLPGSGYHLLAPLFPTSLVHHVHALLREARF
GEAARAAREARNRRESWPHGFSEYPNLAIQKLGGTKPQNISQLNSERYGENWLLASLPPHWEGQEVRAPLQQ
ASVFEHHFGQSPEVAELTSTLRRFLATTAHNNLAIRQYRAQLVGQICGEALQYAARLRELEPGWSASPDCRL
HEAEQLWLDPLRVHTDEAFMRRRLWGDWPVEVSERFANWLNQALTSKSLVMGEAEAKQWRQDLGKELKMFKE
VLDDERD
>GCF_000793005-WP_033978294.1/1-434 type I-F CRISPR-associated protein Csy1 [Pseudomonas aeruginosa]
MTSLLPTPTW--QELRQFIESFIQERLQ---GKLGKLKPDEDDKRQALLAGHRREAWLADAARRVGQLQLVT
HTLKPIHPDARGSNLHSLPQAPGQPGLAGSHELGDKLVSDVVGNAAALDVFKFLSLQYQGKNLLNWLAEDSA
EAVQALSDNAEQAREWRQAFIGITAVKGAPASHSLAKQLYFPLPGSGYHLLAPLFPTSLVHHVHGLLREARF
GEAARAAREARSRQESWPHGFSEYPNLAIQKFGGTKPQNISQLNSERYGENWLLASLPPHWEPQELRAPLQQ
VSVFEHDLGRSPEVARLTRTLRRFLATTKHNNLAIRQHRAQLVGQICDEALQYAARLRELEPGWSASPDCRL
HEAEQLWLDPLRVHADEAFMRRRLWGDWPMEVGERFANWLNRALTNKGLVMGEAEARQWRKDLGKELKMFKE
ILEDERD
>GCF_000789555-WP_042931586.1/1-434 type I-F CRISPR-associated protein Csy1 [Pseudomonas aeruginosa]
MTSPLPTPTW--QELRQFIESFIQERLQ---GKLDKLKPDEDVKRQSLLAGHRREAWLADAARRVGQLQLVT
HTLKPIHPDARGSNLHSLPQAPGQPGLAGSHELGDKLVSDVVGNAAALDVFKFLSLQYQGKNLLNWLTEDSA
EAVQALSDNAEQAREWRQAFIGITAVKGAPASHSLAKQLYFPLPGSGYHLLAPLFPTSLVHHVHGLLREARF
GDAAKAAREARSRQESWPHGFSEYPNLAIQKFGGTKPQNISQLNSERYGENWLLASLPPHWEGQEVRAPLQQ
ASVFEHHFGQSPEVAELTSTLRRFLATTAHNNLAIRQYRAQLVGQICGEALQYAARLCELEPGWSASPDCRL
HEAEQLWLDPLRVHTDEAFMRRRLWGDWPVEVSERFANWLNQALTSKSLVMGEAEAKQWRQDLGKELKMFKE
VLDDERD
>GCF_003332525-WP_114232850.1/1-434 type I-F CRISPR-associated protein Csy1 [Pseudomonas aeruginosa]
MTSLLPTPTW--QELRQFIENFIQERLQ---SKLDKLKPTEDDKRQALLAGHRREAWLADAARRVGQLQLVT
HTLKPIHPDARGSNLHSLPQAPGQPGLAGSHELGDELVSDVVGNAAALDVFKFLSLQYQGKNLLNWLAEDSA
EAVQALSDNAEQAREWRQAFIGITAVKGAPASHSLAKQLYFPLPGSGYHLLAPLFPTSLVHHVHGLLREARF
GEAARAAREARSRQESWPHGFSEYPNLAIQKFGGTKPQNISQLNSERYGENWLLASLPPHWEPQELRAPLQQ
VSVFEHDLGRSPEVARLTRTLRRFLATTKHNNLAIRQHRAQLVGQICDEALQYAARLRELEPGWSASPDCRL
HEAEQLWLDPLRVHADEAFMRRRLWGDWPMEVGERFANWLNRALTNKGLVMGEAEARQWRKDLGKELKMFKE
ILEDERD
>GCF_000813565-WP_039028030.1/1-434 type I-F CRISPR-associated protein Csy1 [Pseudomonas aeruginosa]
MTSLLPTPTW--QELRQFIENFIQERLQ---SKLDKLKPTEDDKRQALLAGHRRETWLADAARRVGQLQLVT
HTLKPIHPDARGSNLHSLPQAPGQPGLAGSHELGDELVSDVVGNAAALDVFKFLSLQYQGKNLLNWLAEDST
EAVQALSDNAEQAREWRQAFIGITAVKGAPASHSLAKQLYFPLPGSGYHLLAPLFPTSLVHHVHGLLREARF
GEAARAAREARSRQESWPHGFSEYPNLAIQKFGGTKPQNISQLNSERYGENWLLASLPPHWEPQELRAPLQQ
VSVFEHDLGRSPEVARLTRTLRRFLATTKHNNLAIRQHRAQLVGQICDEALQYAARLRELEPGWSASPDCRL
HEAEQLWLDPLRVHADEAFMRRRLWGDWPMEVGERFANWLNRALTNKGLVMGEAEARQWRKDLGKELKMFKE
ILEDERD
>GCF_003969825-WP_126623049.1/1-434 type I-F CRISPR-associated protein Csy1 [Pseudomonas aeruginosa]
MTSPLPTPTW--QELRQLIESFIQERLQ---GKLDKLKPDEDVKRQSLLAGHRREAWLADAARRVGQLQLVT
HTLKPIHPDARGSNLHSLPQAPGQPGLAGSHELGDRLVSDVVGNAAALDVFKFLSLQYQGKNLLNWLTEDSA
EAVQALSDNAEQAREWRQAFIGITAVKGAPASHSLAKQLYFPLPGSGYHLLAPLFPTSLVHHVHGLLREARF
GDAAKAAREARQQKKPWPHGFSEYPNLAIQKFGGTKPQNISQLNSERHGENWLLASLPPHWEPQELRAPLQQ
VSVFEHDLGRSPEVARLTRTLRGFLATTKHNNLAIRQHRAQLVGQICDEALHYAARLRELEPGWSASSDCRL
HEAEQLWLDPLRVHTDEAFMRRRLWGDWPMEVSERFANWLNRALTNKGLVMGEAESRQWRKDLGKELKMFKE
ILEDERD
>GCF_003840655-WP_124200878.1/1-433 type I-F CRISPR-associated protein Csy1 [Pseudomonas aeruginosa]
-MSERPNGDS--PTLRQLIESFIQERLQ---GKLDKLHPDEDDKRQTLLATHRREAWLADAARRVGQLQLVT
HTLKPIHPDARGSNLHSLPQAPGQPGLAGSHELGDKLVSDVVGNAAALDVFKFLSLQYQGKNLLNWLTEDSA
EAVQALSDNAEQAREWRQAFIDITAVKGAPASHSLAKQLYFPLPGSGYHLLAPLFPTSLVHHVHALLREARF
GDAAKAAREARNRRESWPHGFSEYPNLAIQKFGGTKPQNISQLNSERYGENWLLASLPPHWEGQEVRAPLQQ
ASVFEHHFGQSPEVAELTSTLRRFLAATAHNNLAIRQYRAQLVGQICGEALQYAARLRELEPGWSASPDCRL
HEAEQLWLDPLRVHTDEAFMRRRLWGDWPVEVSERFANWLNQALTSKRLVMGEAEAKQWRQDLGKELKMFKE
VLDDERD
>GCF_006971785-WP_034080631.1/1-434 type I-F CRISPR-associated protein Csy1 [Pseudomonas aeruginosa]
MTPHLPSPAE--QELRQLIESFIQERLQ---GKLDKLKPDEDDKRQALLAGHRREAWLADAARRVGQLQLVT
HTLKPIHPDARGSNLHSLPQAPGQPGLAGSHELGDKLVSDVVGNAAALDVFKFLSLQYQGKNLLNWLTESSA
ETLQALSDNAEQAREWRQAFIGITAVKGAPASHSLAKQLYFPLPGSGYHLLAPLFPTSLVHHVHGLLREARF
GEAAKAAREASKHKQPWPHGFSEYPNLAIQKFGGTKPQNISQLNSERYGENWLLASLPPHWERQEVRAPLQQ
VSVFEHDFGRSPEVARLTRTLRRFLATTTHNNLAIRQHRAQLVGQICDEALHYADRLRELEPGWSASPDCRL
HEAEQIWLDPLRVHTDEAFMRRRLWADWPMEVSERFANWLNRTITSKGLVMGEAEAGHWRQDLGKELKMFKE
ILEDERD
>GCF_003840215-WP_124182314.1/1-433 type I-F CRISPR-associated protein Csy1 [Pseudomonas aeruginosa]
-MSERPNGDS--PTLRQLIESFIQERLQ---GKLDKLKPDEDVKRQSLLAGHRREAWLADAARRVGQLQLVT
HTLKPIHPDARGSNLHSLPQAPGQPGLAGSHELGDKLVSDVVGNAAALDVFKFLSLQYQGKNLLNWLTEDSA
EAVQALSDNAEQAREWRQAFIDITAVKGAPASHSLAKQLYFPLPGSGYHLLAPLFPTSLVHHVHALLREARF
GDAAKAAREARNRRESWPHGFSEYPNLAIQKFGGTKPQNISQLNSERYGENWLLASLPPHWEGQEVRAPLQQ
ASVFEHHFGQSPEVAELTSTLRRFLATTAHNNLAIRQYRAQLVGQICGEALQYAARLRELEPGWSASPDCRL
HEAEQLWLDPLRVHTDEAFMRRRLWGDWPVEVSERFANWLNQALTSKSLVMGEAEAKQWRQDLGKELKMFKE
VLDDERD
>GCF_003025345-WP_107114087.1/1-434 type I-F CRISPR-associated protein Csy1 [Pseudomonas aeruginosa]
MTPHLPSPAE--QELRQLIESFIQERLQ---GKLDKLKPDEDDKRQALLAGHRREAWLADAARRVGQLQLVT
HTLKPIHPDARGSNLHSLPQAPGQPGLAGSHELGDKLVSDVVGNAAALDVFKFLSLEYQGKNLLNWLTESSA
ETLQALSDNAEQAREWRQAFIGITAVKGAPASHSLAKQLYFPLPGSGYHLLAPLFPTSLVHHVHGLLREARF
GEAAKAAREASKHKQPWPHGFSEYPNLAIQKFGGTKPQNISQLNSERYGENWLLASLPPHWERQEVRAPLQQ
VSVFEHDFGRSPEVARLTRTLRRFLATTTHNNLAIRQHRAQLVGQICDEALHYADRLRELEPGWSASPDCRL
HEAEQIWLDPLRVHTDEAFMRRRLWADWPMEVSERFANWLNRTITSKGLVMGEAEAGHWRQDLGKELKMFKE
ILEDERD
>GCF_000791105-WP_043103236.1/1-434 type I-F CRISPR-associated protein Csy1 [Pseudomonas aeruginosa]
MTPHLPSPAE--QELRQLIESFIQERLQ---GKLDKLKPDEDDKRQALLAGHRREAWLADAARRVGQLQLVT
HTLKPIHPDARGSNLHSLPQAPGQPGLAGSHELGDKLVSDVVGNAAALDVFKFLSLEYQGKNLLNWLTESSA
ETLQALSDNAEQAREWRQAFIGITAVKGAPASHSLAKQLYFPLPGSGYHLLAPLFPTSLVHHVHGLLREARF
GEAAKAAREASKHKQPWPHGFSEHPNLAIQKFGGTKPQNISQLNSERYGENWLLASLPPHWERQEVRAPLQQ
VSVFEHDFGRSPEVARLTRTLRRFLATTTHNNLAIRQHRAQLVGQICDEALHYADRLRELEPGWSASPDCRL
HEAEQIWLDPLRVHTDEAFMRRRLWADWPMEVSERFANWLNRTITSKGLVMGEAEAGHWRQDLGKELKMFKE
ILEDERD
>GCF_003976665-WP_128712148.1/1-433 type I-F CRISPR-associated protein Csy1 [Pseudomonas aeruginosa]
-MSERPNGDS--PTLRQLIESFIQERLQ---GKLDKLKPDEDVKRQSLLAGHRREAWLADAARRVAQLQLVT
HTLKPIHPDARGSNLHSLPQAPGQPGLAGSHELGDKLVSDVVGNAAALDVFKFLSLQYQGKNLLNWLTEDSA
EAVQALSDNAEQAREWRQAFIDITAVKGAPASHSLAKQLYFPLPGSGYHLLAPLFPTSLVHHVHALLREARF
GDAAKAAREARNRRESWPHGFSEYPNLAIQKFGGTKPQNISQLNSERYGENWLLASLPPHWEGQEVRAPLQQ
ASVFEHHFGQSPEVAELTSTLRRFLATTAHNNLAIRQYRAQLVGQICGEALQYAARLRELEPGWSASPDCRL
HEAEQLWLDPLRVHTDEAFMRRRLWGDWPVEVSERFANWLNQALTSKSLVMGEAEAKQWRQDLGKELKMFKE
VLDDERD
>GCF_001450355-WP_058162908.1/1-434 type I-F CRISPR-associated protein Csy1 [Pseudomonas aeruginosa]
MTPHLPSPAE--QELRQLIESFIQERLQ---GKLDKLKPDEDDKRQALLAGHRREAWLADAARRVGQLQLVT
HTLKPIHPDARGSNLHSLPQAPGQPGLAGSHELGDKLVSDVVGNAAALDVFKFLSLEYQGKNLLNWLTESSA
ETLQALSDNAEQAREWRQAFIGITAVKGAPASHSLAKQLYFPLPGSGYHLLAPLFPTSLAHHVHGLLREARF
GEAAKAAREASKHKQPWPHGFSEYPNLAIQKFGGTKPQNISQLNSERYGENWLLASLPPHWERQEVRAPLQQ
VSVFEHDFGQSPEVARLTRTLRRFLATTTHNNLAIRQHRAQLVGQICDEALHYADRLRELEPGWSASPDCQL
HEAEQIWLDPLRVHTDEAFMRRRLWADWPMEVSERFANWLNRTITSKGLVMGEAEAGHWRQDLGKELKMFKE
ILEDERD
>GCF_004347045-WP_070748425.1/1-428 MULTISPECIES: type I-F CRISPR-associated protein Csy1 [Pseudomonas]
-MSERPNGAP--PTLRQLIESFIQERLQ---GKLGKLKPDEDDKRQALLAGHRREAWLADAARRVGQLQLVT
HTLKPIHPDARGSNLHSLPQAPGQPGLAGSHELGDKLVSDVVGNAAALDVFKFLSLQYQGKNLLNWLAEDSA
EAVQALSDNAEQAREWRQAFIGITAVKGAPASHSLAKQLYFPLPGSGYHLLAPLFPTSLVHHVHGLLRE---
--AARAAREARKQKKPWPHGFSEYRNLAIQKFGGTKPQNISQLNSERYGENWLLASLPPHWKPQELRAPLQQ
VSVFEHDLGRSPEVARLTRTLRRFLATTKHNNLAIRQHRAQLVGQICDEALQYAARLRELEPGWSASPDCRL
HEAEQLWLDPLRVHADEAFMRRRLWGDWPMEVGERFANWLNRALTNKGLVMGEAEARQWRMDLGKELKMFKE
ILEDERD
>GCF_003633465-WP_121358668.1/1-435 type I-F CRISPR-associated protein Csy1 [Pseudomonas aeruginosa]
-MSTGPNGEFSSPTLHQLIESFIQERLQ---GKLDKLKPDEDDKRQALLAGHRRETWLADAARRVGQLQLVT
HTLKPIHPDARGSNLHSLPQAPGQPGLAGSHELGDELVSDVVGNAAALDVFKFLSLQYQGKNLLNWLAEDSA
EAVQALSDNAEQAREWRQAFIGITAVKGAPASHSLAKQLYFPLPGSGYHLLAPLFPTSLVHHVHGLLREARF
GEAAKAAREASKHKQLWPHGFSEYPNLAIQKFGGTKPQNISQLNSERYGENWLLASLPPHWEPQELRAPLQQ
VSVFEHDLGRSPEVARLTRTLRRFLATTKHNNLAIRQHRAQLVGQICDEALQYAARLRELEPGWSASPDCRL
HEAEQLWLDPLRVHADEAFMRRRLWGDWPMEVGERFANWLNRALTNKGLVMGEAEARQWRKDLGKELKMFKE
ILEDERD
>GCF_003836705-WP_124133303.1/1-428 type I-F CRISPR-associated protein Csy1 [Pseudomonas aeruginosa]
-MSERPNGAP--PTLRQLIESFIQVRLQ---GKLGKLKPDEDDKRQALLAGHRREAWLADAARRVGQLQLVT
HTLKPIHPDARGSNLHSLPQAPGQPGLAGSHELGDELVSDVVGNAAALDVFKFLSLQYQGKNLLNWLAEDSA
EAVQALSDNAEQAREWRQAFIGITAVKGAPASHSLAKQLYFPLPGSGYHLLAPLFPTSLVHHVHGLLRE---
--AARAAREARKQKKPWPHGFSEYRNLAIQKFGGTKPQNISQLNSERYGENWLLASLPPHWKPQELRAPLQQ
VSVFEHDLGRSPEVARLTRTLRRFLATTKHNNLAIRQHRAQLVGQICDEALQYAARLRELEPGWSASPDCRL
HEAEQLWLDPLRVHADEAFMRRRLWGDWPMEVGERFANWLNRALTNKGLVMGEAEARQWRMDLGKELKMFKE
ILEDERD
>GCF_000791145-WP_043095099.1/1-435 type I-F CRISPR-associated protein Csy1 [Pseudomonas aeruginosa]
-MSTGPNGEFSSPTLRQLIESFIQERLQ---GKLDKLKPDEDDKRQALLAGHRREAWLADAARRVGQLQLVT
HTLKPIHPDARGSNLHSLPQAPGQPGLAGSHELADELVSDVVGNAAALDVFKFLSLQYQGRYLLNWLTENSA
EALQALSDDPEQAREWRQAFVGITAGKAAPASHSLAKQLYFPLPGSGYHLLAPLFPTSLVQRVHGQIREARF
GEAARAAREARQQKKPWPHGFSEYPNLAIQKFGGTKPQNISQLNSERHGENWLLASLPPHWEPQELRAPLQQ
VSVFEHDLGRSPEVARLTRTLRGFLATTKHNNLAIRQHRAQLVGQICDEALHYAARLRELEPGWSASSDCRL
HEAEQLWLDPLRVHTDEAFMRRRLWGDWPMEVSERFANWLNRALTNKGLVMGEAESRQWRKDLGKELKMFKE
ILEDERD
