# Supplementary material for: Distribution and molecular evolution of the anti-CRISPR family AcrIF7
Source: PLoS Biol. 2023 Apr 21;21(4):e3002072. doi: 10.1371/journal.pbio.3002072 (PMC10155984; doi:10.1371/journal.pbio.3002072)
Supplement: S13 Data — Please open with a text editor. (FST) [file pbio.3002072.s020.fst]

#S13 Data. Pseudomonas aeruginosa Aca1 muscle alignment for diversity.
>GCF_008195485-WP_039026731.1/1-73 winged helix-turn-helix domain-containing protein [Pseudomonas aeruginosa]
-------------MKPDASNHNPDPRYLRGLLKKA------GISQRRA-AELLGL---SDRVMRYYLSEDVK
EGYRPAPYTVQFALEC----LANDPPSA
>GCF_003369755-WP_086822680.1/1-74 winged helix-turn-helix domain-containing protein [Pseudomonas aeruginosa]
------------MLKPDASNHNPDPRYLRGLLKKA------GISQRRA-AELLGL---SDRVMRYYLSEDVK
EGYRPAPYTVQFALEC----LANDPPSA
>GCF_003954195-WP_126071395.1/1-79 hypothetical protein [Pseudomonas aeruginosa]
-------MRFPGVKTPDASNHNPDPRYLRGLLKKA------GISQRRA-AELLGL---GDRVMRYYLSEDAK
DGYRPAPYTVQFALEC----LANDPSSA
>GCF_000794785-WP_034072296.1/1-73 winged helix-turn-helix domain-containing protein [Pseudomonas aeruginosa]
-------------MKPDASSHNPDPRYLRGLLKKA------GISQRRA-AELLGL---SDRVMRYYLSEDVK
EGYRPAPYTVQFALEC----LANDPSSA
>GCF_002205335-WP_015984373.1/1-73 winged helix-turn-helix domain-containing protein [Pseudomonas aeruginosa]
-------------MKPDASNHNPDPRYLRGLLKKA------GISQRRA-AELLGL---SDRVMRYYLSEDIK
EGYRPAPYTVQFALEC----LANDPPSA
>GCF_000794665-WP_031757297.1/1-73 winged helix-turn-helix domain-containing protein [Pseudomonas aeruginosa]
-------------MKPDASNHNPDPRYLRGLLKKA------GISQRRA-AELLGL---SDRVMRYYLSEDVK
EGYRPAPYTVQFALEC----LASDPPSA
>GCF_003974945-WP_023124856.1/1-74 winged helix-turn-helix domain-containing protein [Pseudomonas aeruginosa]
------------MLKPDASNHNPDPRYLRGLLKKA------GISQRRA-AELLGL---SDRVMRYYLSEDVK
EGYRPAPYTVQFALEC----LASDPPSA
>GCF_000793225-WP_043516753.1/1-73 winged helix-turn-helix domain-containing protein [Pseudomonas aeruginosa]
-------------MKPDASSHNPDPRYLRGLLKKA------GISQRRA-AELLGL---SDRVMRYYLSEDVK
EGYRPAPYTVQFALEC----LASVPPSA
>GCF_000796285-WP_079392601.1/1-74 hypothetical protein [Pseudomonas aeruginosa]
------------MLTPDASNHNPDPRYLRGLLKKA------GISQRRA-AELLGL---GDRVMRYYLSEDIK
EGYRPAPYTVQFALEC----LANAPPSA
>GCF_001452665-WP_058165223.1/1-73 winged helix-turn-helix domain-containing protein [Pseudomonas aeruginosa]
-------------MKPDASNHNPDPRYLRGLLKKA------GISQRRA-AELLGL---SDRVMRYYLSEDVK
EGYRPAPYTVQFALEC----LVNDPPSA
>GCF_000763245-WP_031294055.1/1-82 MULTISPECIES: winged helix-turn-helix domain-containing protein [Pseudomonas]
----MQLKPRNTVPRPDASSHNPDPRYLRGLLKKA------GISQRRA-AELLGL---SDRVMRYYLSEDVK
EGYRPAPYTVQFALEC----LASDPPSA
>GCF_003836725-WP_128692318.1/1-82 winged helix-turn-helix domain-containing protein [Pseudomonas aeruginosa]
----MQLKPRNTVPRPDASXHNPDPRYLRGLLKKA------GISQRRA-AELLGL---SDRVMRYYLSEDIK
EGYRPAPYTVQFALEC----LANDPPSA
>GCF_002136415-WP_022580026.1/1-74 winged helix-turn-helix domain-containing protein [Pseudomonas aeruginosa]
------------MPRPDASSHNPDPRYLRGLLKKA------GISQRRA-AELLGL---SDRVMRYYLSEDVK
EGYRPAPYTVQFALEC----LASDPPSA
>GCF_003055325-WP_108089143.1/1-82 winged helix-turn-helix domain-containing protein [Pseudomonas aeruginosa]
----MQLKPRNTVPRPDASSHNPDPRYLRGLLKKA------GISQRRA-AELLGL---SDRVMRYYLSEDIK
EGYRPAPYTVQFALEC----LANDPLSA
>GCF_000148745-WP_031632011.1/1-82 MULTISPECIES: winged helix-turn-helix domain-containing protein [Pseudomonas]
----MQLKPRNTVPRPDASSHNPDPRYLRGLLKKA------GISQRRA-AELLGL---SDRVMRYYLSEDIK
EGYRPAPYTVQFALEC----LANDPPSA
>GCF_001548135-WP_016068277.1/1-79 winged helix-turn-helix domain-containing protein [Pseudomonas aeruginosa]
-------MRFPGVKTPDASNHDPDPRYLRGLLKKA------GISQRRA-AELLGL---SDRVMRYYLSEDIK
EGYRPAPYTVQFALEC----LANDPPSA
>GCF_002136005-WP_086252192.1/1-79 hypothetical protein [Pseudomonas aeruginosa]
-------MRFRGVKTPDASNHNPDPRYLRGLLKKA------GISQRRA-AELLGL---GDRVMRYYLSEDVK
DGYRPAPYTVQFALEC----LASDPPSA
>GCF_003073615-WP_033975721.1/1-79 hypothetical protein [Pseudomonas aeruginosa]
-------MRFPGVKTPDASNHNPDPRYLRGLLKKA------GISQRRA-AELLGL---GDRVMRYYLSEDAK
DGYRPAPYTVQFALEC----LANDPPSA
>GCF_001555015-WP_060965277.1/1-82 winged helix-turn-helix domain-containing protein [Pseudomonas aeruginosa]
----MQLKPRNTVPRPDTSSHNPDPRYLRGLLKKA------GISQRRA-AELLGL---SDRVMRYYLSEDIK
EGYRPAPYTVQFALEC----LANDPPSA
>GCF_001909605-WP_143194643.1/1-74 hypothetical protein [Pseudomonas aeruginosa]
------------MLKPDASNHNPDPRYLRGLLKKA------GISQRRA-AELLGL---SDRVMRYYLSEDVK
EGYRPAPYTVQFALEC----LVNDPPSA
>GCF_000981825-WP_046599059.1/1-82 winged helix-turn-helix domain-containing protein [Pseudomonas aeruginosa]
----MQLKPRNTVPRPDASSHNPDPRYLRGLLKKA------GISQRRA-AELLGL---SDRVMRYYLSEDVK
EGYRPAPYTVQFALEC----LANDPPSA
>GCF_003840975-WP_124208165.1/1-73 hypothetical protein [Pseudomonas aeruginosa]
-------------MKPDASNHNSDPRYLRGLLKKA------GISQRRA-AELLGL---SDRVMRYYLSEDVK
EGYRPAPYTVQFALEC----LASDPPSA
>GCF_001792875-WP_016068569.1/1-73 winged helix-turn-helix domain-containing protein [Pseudomonas aeruginosa]
-------------MKPDASSHNPDPRYLRGLLKKA------GISQRRA-AELLGL---SDRVMRYYLSEDVK
EGYRPAPYTVQFALEC----LASDPPSA
>GCF_004351395-WP_034024179.1/1-74 hypothetical protein [Pseudomonas aeruginosa]
------------MLTPDASNHNPDPRYLRGLLKKA------GISQRRA-AELLGL---GDRVMRYYLSEDVK
EGYRPAPYTVQFALEC----LANDPPSA
>GCF_001516345-WP_016068302.1/1-74 hypothetical protein [Pseudomonas aeruginosa]
------------MLTPDASNHNPDPRYLRGLLKKA------GISQRRA-AELLGL---GDRVMRYYLSEDIK
EGYRPAPYTVQFALEC----LANDPPSA
>GCA_000906575-AFQ21893.1/1-74 hypothetical protein JBD24_037 [Pseudomonas phage JBD24]
------------MPRPDASSHNPDPRYLRGLLKKA------GISQRRA-AELLGL---SDRVMRYYLSEDIK
EGYRPAPYTVQFALEC----LANDPPSA
>GCF_003974475-WP_128675724.1/1-74 hypothetical protein [Pseudomonas aeruginosa]
------------MLTPDASNHNPDPRYLRGLLKKA------GISQRRA-AELLGL---GDRVMRYYLSEDIK
EGYRPAPYTVQFALEC----LASAPPSA
>GCF_004349825-WP_132671633.1/1-74 hypothetical protein [Pseudomonas aeruginosa]
------------MLKPDASNHNPDPRYLRGLLKKA------GISQRRA-AELLGL---GDRVMRYYLSEDIK
EGYRPAPYTVQFALEC----LANAPPSA
>GCF_002968955-WP_105446608.1/1-73 winged helix-turn-helix domain-containing protein [Pseudomonas aeruginosa]
-------------MKPDASSHNPDPRYLRGLLKKA------GISQRRA-AELLGL---SDRVMRYYLSEDVK
EGYRPAPYTVQFALEC----LATDPPSA
>GCF_009727515-WP_155688246.1/1-73 hypothetical protein [Pseudomonas aeruginosa]
-------------MKPDASNHNPDPRYLRGLLKKA------GISQRRA-AELLGL---GDRVMRYYLSEDIK
EGYRPAPYTVQFALEC----LANGPPSA
>GCF_000794745-WP_043549705.1/1-73 winged helix-turn-helix domain-containing protein [Pseudomonas aeruginosa]
-------------MKPDASSHNPDPRYLRGLLKKA------GISQRRA-AELLGL---SDRVMRYYLSEDVK
EGYRPAPYTVQFALEC----LANDLSSA
>GCF_000981825-WP_033997463.1/1-73 winged helix-turn-helix domain-containing protein [Pseudomonas aeruginosa]
-------------MKPDASSHNPDPRYLRGLLKKA------GISQRRA-AELLGL---SDRVMRYYLSEDVK
EGYRPAPYTVQFALEC----LANDPPSA
>H70_g9/1-73 locus_tag=ACQ49_gp35 protein_id=YP_009152338.1 location=19006..19227
-------------MKPDASNHNPDPRYLRGLLKKA------GISQRRA-AELLGL---GDRVMRYYLSEDVK
EGYRPAPYTVQFALEC----LANDPPSA
>GCF_002812825-WP_023465139.1/1-74 MULTISPECIES: hypothetical protein [Pseudomonas]
------------MLKPDASNHNPDPRYLRGLLKKA------GISQRRA-AELLGL---GDRVMRYYLSEDVK
EGYRPAPYTVQFALEC----LANDPPSA
>GCF_008195485-WP_034085408.1/1-74 hypothetical protein [Pseudomonas aeruginosa]
------------MLTPDASSHNPDPRYLRGLLKKA------GISQRRA-AELLGL---GDRVMRYYLSEDVK
EGYRPAPYTVQFALEC----LASDPPSA
>GCF_003433235-WP_117407690.1/1-74 winged helix-turn-helix domain-containing protein [Pseudomonas aeruginosa]
------------MLTPDASSHNPDPRYLRGLLKKA------GISQRRA-AELLGL---SDRVMRYYLSEDVK
EGYRPAPYTVQFALEC----LASDPPFA
>GCF_004350875-WP_132491873.1/1-82 hypothetical protein [Pseudomonas aeruginosa]
----MQLKPRNTVPRPDASSHNLDPRYLRGLLKKA------GISQRRA-AELLGL---SDRVMRYYLSEDVK
EGYRPAPYTVQFALEC----LASDPPSA
>GCF_003976405-WP_128695373.1/1-79 hypothetical protein [Pseudomonas aeruginosa]
-------MRFPGVKIPDASLHNPDPRYLRGLLKKA------GISQRRA-AELLGL---GDRVMRYYLSEDIK
EGYRPAPYTVQFALEC----LANDPPSA
>GCF_000792345-WP_033995456.1/1-73 hypothetical protein [Pseudomonas aeruginosa]
-------------MTPDASKHNPDPRYLRGLLKKA------GISQRRA-AELLGL---GDRVMRYYLSEDIK
EGYRPAPYTVQFALEC----LANDPPSA
>GCF_001452565-WP_058198957.1/1-74 hypothetical protein [Pseudomonas aeruginosa]
------------MLTPDASSHNPDPRYLRGLLKKA------GISQRRA-AELLGL---GDRVMRYYLSEDVK
EGYRPAPYTVQFALEC----LANDPPSA
>GCF_000026645-WP_012613791.1/1-73 hypothetical protein [Pseudomonas aeruginosa]
-------------MKPDASSHNPDPRYLRGLLKKA------GISQRRA-AELLGL---GDRVMRYYLSEDVK
EGYRPAPYTVQFALEC----LASDPPSA
>GCF_002085605-WP_031643706.1/1-82 MULTISPECIES: hypothetical protein [Pseudomonas]
----MQLKPRNTVPRPDASSHNPDPRYLRGLLKKA------GISQRRA-AELLGL---GDRVMRYYLSEDAK
DGYRPAPYTVQFALEC----LANDPPSA
>GCF_003812885-WP_088169595.1/1-74 MULTISPECIES: hypothetical protein [Pseudomonas]
------------MPRPDASSHNPDPRYLRGLLKKA------GISQRRA-AELLGL---GDRVMRYYLSEDAK
DGYRPAPYTVQFALEC----LANDPPSA
>GCF_004375295-WP_134227366.1/1-73 hypothetical protein [Pseudomonas aeruginosa]
-------------MKPDASSHNPDPRYLRGLLKKA------GISQRRA-AELLGL---GDRVMRYYLSEDVK
EGYRPAPYTVQFALEC----LANDPPSA
>GCF_002312145-WP_096068227.1/1-74 hypothetical protein [Pseudomonas aeruginosa]
------------MLTPDASNHNPDXRYLRGLLKKA------GISQRRA-AELLGL---GDRVMRYYLSEDVK
EGYRPAPYTVQFALEC----LANDPPSA
>GCF_003028335-WP_058162369.1/1-73 winged helix-turn-helix domain-containing protein [Pseudomonas aeruginosa]
-------------MRSWTSSWLFCPRVASGLLKKA------GISQRRA-AELLGL---SDRVMRYYLSEDVK
EGYRPAPYTVQFALEC----LANDPPSA
>GCF_003836725-WP_128692284.1/1-92 hypothetical protein [Pseudomonas aeruginosa]
MKITNDTTTYEVAELMGSEADELDGRIMMGLLSRECVVDTDDLSEDQW-LALIDE---SQKVMRYYLSEDIK
EGYRPAPYTVQFALEC----LANDPPSA
>GCF_900707915-WP_134599731.1/1-66 hypothetical protein, partial [Pseudomonas aeruginosa]
-------------------NHNPDPRYLRGLVDKA------GISQRQA-AELLGL---SWPGFRNYLRDESN
QLYRAAPYTVQFALEC----LAESPSS-
>GCF_003055385-WP_034001824.1/1-72 transcriptional regulator [Pseudomonas aeruginosa]
-------------MKPDSANHNPDPRYLRGLVDKA------GISQRQA-AELLGL---SWPGFRNYLRDESH
QLYRAAPYTVQFALEC----LAESPSS-
>GCF_002330255-WP_033973842.1/1-72 hypothetical protein [Pseudomonas aeruginosa]
-------------MKPDASNHNPDPRYLRGLVDKA------GVSQRQA-AELLGL---SWPGFRNYLRDESH
QLYRAAPYTVQFALEC----LAESPSS-
>GCF_003074095-WP_043087956.1/1-72 transcriptional regulator [Pseudomonas aeruginosa]
-------------MKPDSANHNPDPRYLRGLVDKA------GISQRQA-AELLGL---SWPGFRNYLRDESH
QLYRAAPYTVQFALEC----MAESPSS-
>GCF_900708285-WP_134485858.1/1-72 hypothetical protein [Pseudomonas aeruginosa]
-------------MKPDASNHNPDPRYLRGLVDKA------GISQRQA-AELLGL---SWPGFRNYLRDESH
QLYRAAPYTVQFALEC----LAESSSS-
>GCF_003976905-WP_126855041.1/1-81 hypothetical protein [Pseudomonas aeruginosa]
----MQLKPRNTVPRPDASSHNPDPRYLRGLVDKA------GVSQRQA-AELLGL---SWPGFRNYLRDESH
QLYRAAPYTVQFALEC----LAESPSS-
>GCF_000790265-WP_034005716.1/1-72 transcriptional regulator [Pseudomonas aeruginosa]
-------------MKPDSANHNPDPRYLRGLVDKA------GISQRQA-AELLGL---SWPGFRNYLREESH
QLYRAAPYTVQFALEC----MAESPSS-
>GCF_002330475-WP_034035502.1/1-72 hypothetical protein [Pseudomonas aeruginosa]
-------------MKPDASSHNPDPRYLRGLVDKA------GVSQRQA-AELLGL---SWPGFRNYLRDESH
QLYRAAPYTVQFALEC----LAESPSS-
>GCF_001594325-WP_031691693.1/1-72 transcriptional regulator [Pseudomonas aeruginosa]
-------------MKPDSANHNPDPRYLRGLVDRS------GISQRQA-AELLGL---SWPGFRNYLRDESH
QLYRAAPYTVQFALEC----LAESPSS-
>GCF_002326585-WP_034011097.1/1-72 hypothetical protein [Pseudomonas aeruginosa]
-------------MKPDASNHNPDPRYLRGLVDKA------GVSQRQA-AELLGL---SWPGFRNYLRDESH
QLYRAAPYTVQFALEC----MAESPSS-
>GCF_003632125-WP_121314691.1/1-72 hypothetical protein [Pseudomonas aeruginosa]
-------------MRPDASNHNPDPRYLRGLVDKA------GISQRQA-AELLGL---SWPGFRNYLRDESH
QLYRAAPYTVQFALEC----MAESPNS-
>GCF_000510305-WP_024099821.1/1-72 transcriptional regulator [Pseudomonas aeruginosa]
-------------MKPDASSHNPDPRYLRGLVDKA------GVSQRQA-AELLGL---SWPGFRNYLRDESH
QLYRAAPYTVQFALEC----MAESPSS-
>GCF_002325925-WP_094776113.1/1-69 hypothetical protein [Pseudomonas aeruginosa]
-------------MKPDASNHNPDPRYLRGLVDKA------GISQRQA-AELLGL---SWPGFRNYLRDESH
QLYRAAPYTVQFSLEC----LASQ----
>GCF_000481225-WP_031637228.1/1-69 transcriptional regulator [Pseudomonas aeruginosa]
-------------MKPDASNHNPDPRYLRGLVDKA------GISQRQA-AELLGL---SWPGFRNYLRDESH
QLYRAAPYTVQFSLEC----LASD----
>GCF_003839315-WP_124174281.1/1-75 hypothetical protein [Pseudomonas aeruginosa]
-------MRFPGVKTPDASNHNPDPRYLRGLVDKA------GISQRQA-AELLGL---SWPGFRNYLRDESH
QLYRAAPYTVQFSLEC----LASD----
>GCF_900145155-WP_031631834.1/1-72 transcriptional regulator [Pseudomonas aeruginosa]
-------------MKPDASNHNPDPRYLRGLVDKA------GVSQRQA-AELLGL---SWPGFRNYLRDESH
QLYRAAPYTVQFALEC----MAESPNS-
>GCF_003968375-WP_126633592.1/1-69 hypothetical protein [Pseudomonas aeruginosa]
-------------MKPDSSNHNPDPLYLRGLVDKA------GISQRQA-AELLGL---SWPGFRNYLRDESH
QLYRAAPYTVQFSLEC----LASE----
>GCF_003060845-WP_108565260.1/1-70 hypothetical protein [Pseudomonas aeruginosa]
-------------MKPDSANHNPDPRYLRGLVDKA------GISQRQA-AELLGL---SWPGFRNYLRDESH
QLYRAAPYTVQFALEC----MANES---
>GCF_003411985-WP_100882746.1/1-72 hypothetical protein [Pseudomonas aeruginosa]
-------------MKPDASSHNPDPRYLRGLVDKA------GVSQRQA-AELLGL---SWPGFRNYLRDESH
QLYRAAPYTVQFALEC----MAESPNS-
>GCF_003976185-WP_004351242.1/1-70 transcriptional regulator [Pseudomonas aeruginosa]
-------------MKPDSANHNPDPRYLRGLVDKA------GVSQRQA-AELLGL---SWPGFRNYLRDESH
QLYRAAPYTVQFALEC----LANES---
>GCF_001453645-WP_071572371.1/1-70 hypothetical protein [Pseudomonas aeruginosa]
-------------MKPDASNHNPDPRYLRGLVDKA------GISQRQA-AELLGL---SWPGFRNYLRDESH
QLYRAAPYTVQFALEC----MANES---
>GCF_002136415-WP_087937213.1/1-70 hypothetical protein [Pseudomonas aeruginosa]
-------------MKPDASNHNPDPRYLRGLVDKA------GISQRQA-AELLGL---SWPGFRNYLRDESH
QLYRAAPYTVQFSLEC----LASES---
>GCF_003975705-WP_126709598.1/1-72 hypothetical protein [Pseudomonas aeruginosa]
-------------MKPDASNHNPDPRYLRGLVDKA------GVSQRQA-AELLGL---SWPGFRNYLRDESH
QLYRAAPYTVQFALEC----MAESHNS-
>GCA_000915555-CDL74607.1/1-72 Hypothetical protein [Pseudomonas phage vB_PaeP_Tr60_Ab31]
----------MSRMKPDASSHNPDPRYLRGLVDKA------GISQRQA-AELLGL---SWPGFRNYLRDESH
QLYRAAPYTVQFSLEC----LASD----
>GCF_012987005-WP_169879161.1/1-72 hypothetical protein [Pseudomonas aeruginosa]
-------------MKPDASKHNPDPRYLRGLVDKA------GVSQRQA-AELLGL---SWPGFRNYLRDESH
QLYRAAPYTVQFALEC----MAESPNS-
>GCF_003974805-WP_128666981.1/1-72 hypothetical protein [Pseudomonas aeruginosa]
-------------MKPDASNHNPDPRYLRGLVDKA------GVSQRQA-AELLGL---SWPGFRNYLRDESH
QLYRAAPYTVQFALEC----MAESSNS-
>GCF_900146525-WP_043102984.1/1-72 helix-turn-helix domain-containing protein [Pseudomonas aeruginosa]
-------------MKPDASNHNPDPRYLRGLVDKA------GVSQRQA-AELLGM---SWPGFRNYLRDESH
QLYRAAPYTVQFALEC----MAESPNS-
>GCF_003000795-WP_106120498.1/1-81 hypothetical protein [Pseudomonas aeruginosa]
----MQLKPRNTVPRPDASSHNPDPRYLRGLVDKA------GVSQRQA-AELLGL---SWPGFRNYLRDESH
QLYRAAPYTVQFALEC----MAEIPSS-
>GCF_002330625-WP_096228979.1/1-69 hypothetical protein [Pseudomonas aeruginosa]
-------------MTPDASNHNPDPRYLRGLVDKA------GVSQRQA-AELLGL---SWPGFRNYLRDESH
QLYRAAPYTVQFSLEC----LASD----
>GCF_000791275-WP_033946092.1/1-76 transcriptional regulator [Pseudomonas aeruginosa]
-------MRFPGVKTPDASNHDPDPRYLRGLVDKA------GISQRQA-AELLGL---SWPGFRNYLRDESH
QLFRAAPYTVQFALEC----LASES---
>GCF_003969875-WP_079456356.1/1-75 hypothetical protein [Pseudomonas aeruginosa]
-------MRFPGVKTPDASNHDPDPRYLRGLVDKA------GVSQRQA-AELLGL---SWPGFRNYLRDESH
QLYRAAPYTVQFSLEC----LASQ----
>GCF_004123325-WP_129373529.1/1-70 hypothetical protein [Pseudomonas aeruginosa]
-------------MKPDASSHNPDPRYLRGLVDKA------GISQRQA-AELLGL---SWPGFRNYLRDESH
QLYRAAPYTVQFALEC----MANES---
>GCF_000792345-WP_033994931.1/1-70 transcriptional regulator [Pseudomonas aeruginosa]
-------------MKPDASSHNPDPRYLRGLVDKA------GVSQRQA-AELLGL---SWPGFRNYLRDESH
QLYRAAPYTVQFALEC----MANES---
>GCF_000520335-WP_031639061.1/1-71 MULTISPECIES: hypothetical protein [Pseudomonas]
-------------MKPDASRHNPDPRYLRGLLEQA------GVTQRQA-AQLLGI---SDRVMRYYLSDEAS
ESYRAAPYTVQFALEC----LARNPL--
>GCF_003812885-WP_071537767.1/1-70 helix-turn-helix transcriptional regulator [Pseudomonas aeruginosa]
-------------MKPNAASHNPDPAYLRGLLDAA------GLSQRKA-AELLGI---SDRVMRYYLSDQTS
DKYRPAPYPVQFALEC----LARSS---
>GCF_008330985-WP_031757130.1/1-67 helix-turn-helix transcriptional regulator [Pseudomonas aeruginosa]
-------------MKPDASNHNPDPRYLRGLYERA------GLKQEEA-ARRIGI---TARALRNYVSETAG
---REAPYPVQFALEC----LASES---
>GCF_000455705-WP_031276782.1/1-67 helix-turn-helix transcriptional regulator [Pseudomonas aeruginosa]
-------------MKPDASNHNPDPRYLRGLYEGA------GLKQEEA-ARRIGI---TARALRNYVSETAG
---REAPYPVQFALEC----LANES---
>GCF_000791585-WP_033981002.1/1-67 helix-turn-helix transcriptional regulator [Pseudomonas aeruginosa]
-------------MKPDASNHNPDPRYLRGLYERA------GLTQEEA-ARRIGI---TARALRNYVSETAG
---REAPYPVQFALEC----LASES---
>GCF_003332585-WP_033971918.1/1-67 helix-turn-helix transcriptional regulator [Pseudomonas aeruginosa]
-------------MKPDASNHNPDPRYLRGLYERA------GLKQEEA-ARRIGI---TARALRNYVSETAG
---REAPYPVQFALEC----LANES---
>GCF_003025345-WP_044727395.1/1-67 helix-turn-helix transcriptional regulator [Pseudomonas aeruginosa]
-------------MKPDASKHNPDPRYLRGLYERA------GLKQEEA-ARRIGI---TARALRNYVSETAG
---REAPYPVQFALEC----LASES---
>GCF_001909455-WP_074196965.1/1-67 hypothetical protein [Pseudomonas aeruginosa]
-------------MKPDASKHNPDPRYLRGLYEGA------GLKQEEA-ARQIGI---TARALRNYVSETAG
---RMAPYPVQFALEC----LASES---
>GCF_009025355-WP_042159165.1/1-67 helix-turn-helix domain-containing protein [Pseudomonas aeruginosa]
-------------MKPDASKHNPDPRYLRGLYEGA------GLKQEEA-ARQIGI---TARALRNYVSETAG
---RVAPYPVQFALEC----LASES---
>GCF_002135765-WP_071575696.1/1-67 helix-turn-helix transcriptional regulator [Pseudomonas aeruginosa]
-------------MKPDSSKHNPDPQYLRGLYERA------GLKQEEA-ARRIGI---TARALRNYVSETAG
---REAPYPVQFALEC----LASES---
>GCF_001909585-WP_031667925.1/1-67 helix-turn-helix transcriptional regulator [Pseudomonas aeruginosa]
-------------MKPDASKHNPDPQYLRGLYERA------GLKQEEA-ARRIGI---TARALRNYVSETAG
---REAPYPVQFALEC----LASES---
>GCA_013490765-QLI49458.1/1-74 hypothetical protein vBPaeMUSP18_51 [Pseudomonas phage vB_PaeM_USP_18]
---------MTKKSLPDAKRHRPDPQYTAELVELA--KQRAGLSSQAAVAERIGV---GLSTLKDW-----K
SGTASMSYPDQYALER----LAGVV---
>GCA_013187265-QIW89248.1/1-74 DNA-binding domain-containing protein [Pseudomonas phage 8P]
---------MSKKNLPDAKRHRPDPQYITELVELA--KDRNGLTSQAAVAERIGV---GLTTLKDW-----K
SGAATVSYPDQYTLER----LAGVL---
>GCF_002276485-WP_032495552.1/1-85 hypothetical protein [Pseudomonas aeruginosa]
--MTNDANIRLECLKPAERWAQPTGEEVREVLRLA------GFTGAKA-AQALGLGEKGGRTVRRWLSEDSG
ISY------ANWALLCEMAGLGLIWKED
>GCF_000793485-WP_011114067.1/1-85 MULTISPECIES: hypothetical protein [Bacteria]
--MTNDANIRLECLKPAERWAQPTGEEVREVLRLA------GFSGSKA-AKALGLGAKGDRTIRRWIGEDT-
----PIPYAA-WAILCDQAGLGVIWKED
>GCF_000751715-WP_041025163.1/1-85 MULTISPECIES: transcriptional repressor KorC [Proteobacteria]
--MTNDANIRLECLKPAERWAQPTGEEVREVLRLA------GLTGGKA-AKVLGLGPKGDRTIRRWVGEDT-
----PIPYAA-WALLCDYAGLGLIWKEV
