# Supplementary material for: Distribution and molecular evolution of the anti-CRISPR family AcrIF7
Source: PLoS Biol. 2023 Apr 21;21(4):e3002072. doi: 10.1371/journal.pbio.3002072 (PMC10155984; doi:10.1371/journal.pbio.3002072)
Supplement: S14 Data — Individual files can be open using Pymol or any structure visualisation tool. (ZIP) [file pbio.3002072.s021.zip]

Archive with 48 entries (48 files):
- Structural_analysis/6m3n_7jzx.drw
- Structural_analysis/6m3n_7jzx.pdb
- Structural_analysis/a1_7jzx.drw
- Structural_analysis/a1_7jzx.pdb
- Structural_analysis/a10_7jzx.drw
- Structural_analysis/a10_7jzx.pdb
- Structural_analysis/a2_7jzx.drw
- Structural_analysis/a2_7jzx.pdb
- Structural_analysis/a3_7jzx.drw
- Structural_analysis/a3_7jzx.pdb
- Structural_analysis/a4_7jzx.drw
- Structural_analysis/a4_7jzx.pdb
- Structural_analysis/a5_7jzx.drw
- Structural_analysis/a5_7jzx.pdb
- Structural_analysis/a6_7jzx.drw
- Structural_analysis/a6_7jzx.pdb
- Structural_analysis/a7_7jzx.drw
- Structural_analysis/a7_7jzx.pdb
- Structural_analysis/a8_7jzx.drw
- Structural_analysis/a8_7jzx.pdb
- Structural_analysis/a9_7jzx.drw
- Structural_analysis/a9_7jzx.pdb
- Structural_analysis/b12_7jzx.drw
- Structural_analysis/b12_7jzx.pdb
- Structural_analysis/c7_7jzx.drw
- Structural_analysis/c7_7jzx.pdb
- Structural_analysis/g2_7jzx.drw
- Structural_analysis/g2_7jzx.pdb
- Structural_analysis/s1_7jzx.drw
- Structural_analysis/s1_7jzx.pdb
- Structural_analysis/s10_7jzx.drw
- Structural_analysis/s10_7jzx.pdb
- Structural_analysis/s2_7jzx.drw
- Structural_analysis/s2_7jzx.pdb
- Structural_analysis/s3_7jzx.drw
- Structural_analysis/s3_7jzx.pdb
- Structural_analysis/s4_7jzx.drw
- Structural_analysis/s4_7jzx.pdb
- Structural_analysis/s5_7jzx.drw
- Structural_analysis/s5_7jzx.pdb
- Structural_analysis/s6_7jzx.drw
- Structural_analysis/s6_7jzx.pdb
- Structural_analysis/s7_7jzx.drw
- Structural_analysis/s7_7jzx.pdb
- Structural_analysis/s8_7jzx.drw
- Structural_analysis/s8_7jzx.pdb
- Structural_analysis/s9_7jzx.drw
- Structural_analysis/s9_7jzx.pdb
