# Supplementary material for: Distribution and molecular evolution of the anti-CRISPR family AcrIF7
Source: PLoS Biol. 2023 Apr 21;21(4):e3002072. doi: 10.1371/journal.pbio.3002072 (PMC10155984; doi:10.1371/journal.pbio.3002072)
Supplement: S14 Data — Individual files can be open using Pymol or any structure visualisation tool. (ZIP) [file pbio.3002072.s021.zip › Structural_analysis/6m3n_7jzx.drw]

#--- Created by: LigPlus v.2.2.5
#--- Date:       Thu Mar 10 18:51:49 GMT 2022
#V
#DL
#E 2
PDB CODE: 6m3n_7jzx
LABEL: 6m3n_7jzx
SELECTED
#O1M2_1
#R [LYS   28  A]
2LYS  28 A    11.781 -4.54 Lys28(A)
#A
 N   12.15 -5.507 12.583 -5.074 N # -36.088 -4.048 12.09   [0]
 CA  12.919 -6.737 13.352 -6.304 CA # -36.505 -2.668 12.253   [1]
 CB  14.452 -6.817 14.019 -6.383 CB # -37.1 -2.13 10.944   [2]
 CG  15.165 -5.47 15.599 -5.037 CG # -37.827 -0.797 11.069   [3]
 CD  14.183 -4.308 13.749 -3.874 CD # -36.945 0.274 11.696   [4]
 CE  14.893 -2.966 15.326 -2.533 CE # -35.817 0.692 10.77   [5]
 NZ  13.937 -1.83 14.37 -1.397 NZ # -36.324 1.325 9.526   [6]
 C   11.981 -7.94 11.547 -7.507 C # -37.514 -2.558 13.392   [7]
 O   10.766 -7.782 11.199 -7.348 O # -37.353 -1.739 14.289   [8]
#O2M2_2
#R [GLU   34  B]
2GLU  34 B    20.734 6.13 Glu34(B)
#A
 N   19.654 5.115 20.088 5.548 N # -32.378 2.777 9.8   [9]
 CA  18.353 5.77 18.787 6.204 CA # -32.081 1.447 9.285   [10]
 CB  17.019 5.023 16.585 5.457 CB # -33.06 1.082 8.168   [11]
 CG  17.15 3.509 17.584 3.942 CG # -33.427 -0.392 8.116   [12]
 CD  18.594 3.052 18.16 2.619 CD # -34.593 -0.667 7.191   [13]
 OE1 18.834 1.83 19.268 2.263 OE1 # -34.382 -1.28 6.127   [14]
 OE2 19.497 3.917 19.931 4.351 OE2 # -35.731 -0.27 7.526   [15]
 C   18.481 7.291 18.047 7.724 C # -30.644 1.337 8.784   [16]
 O   19.588 7.827 20.021 8.26 O # -30.027 0.277 8.878   [17]
#O1M2_3
#R [ARG   78  A]
2ARG  78 A    63.968 -5.35 Arg78(A)
#A
 N   59.838 -7.127 60.271 -6.694 N # -14.967 14.67 -8.898   [18]
 CA  60.895 -8.122 61.329 -8.555 CA # -16.103 13.869 -9.316   [19]
 CB  62.396 -7.823 61.963 -7.39 CB # -17.394 14.691 -9.325   [20]
 CG  62.727 -6.341 63.161 -5.908 CG # -18.044 14.828 -7.96   [21]
 CD  61.467 -5.493 61.033 -5.06 CD # -18.195 16.287 -7.563   [22]
 NE  61.761 -4.059 62.194 -3.626 NE # -19.466 16.857 -8.012   [23]
 CZ  60.822 -3.112 60.389 -2.678 CZ # -20.573 16.873 -7.268   [24]
 NH1 61.167 -1.83 61.6 -1.397 NH1 # -20.567 16.346 -6.05   [25]
 NH2 59.536 -3.445 59.103 -3.011 NH2 # -21.688 17.42 -7.74   [26]
 C   60.274 -9.503 59.84 -9.069 C # -15.829 13.306 -10.695   [27]
 O   59.052 -9.65 59.486 -9.217 O # -16.176 13.91 -11.709   [28]
#O2M2_4
#R [ASP   13  B]
2ASP  13 B    55.86 6.43 Asp13(B)
#A
 N   55.993 5.344 56.426 5.777 N # -22.395 15.467 -2.656   [29]
 CA  55.343 4.043 54.91 4.477 CA # -21.581 14.473 -3.337   [30]
 CB  56.068 2.695 56.501 3.129 CB # -20.132 14.51 -2.846   [31]
 CG  57.576 2.855 57.143 3.288 CG # -19.156 14.029 -3.902   [32]
 OD1 58.058 4.007 58.491 4.44 OD1 # -18.789 12.835 -3.882   [33]
 OD2 58.287 1.83 58.72 2.263 OD2 # -18.763 14.837 -4.767   [34]
 C   53.831 4.227 54.264 4.661 C # -22.189 13.09 -3.136   [35]
 O   53.344 5.357 53.778 5.791 O # -23.247 12.962 -2.522   [36]
#O2M2_5
#R [GLU   33  B]
2GLU  33 B    3.444 5.83 Glu33(B)
#A
 N   3.435 4.761 3.868 5.195 N # -32.532 5.471 10.321   [37]
 CA  2.293 3.851 1.859 3.417 CA # -32.38 4.559 11.452   [38]
 CB  2.417 2.328 2.851 2.761 CB # -33.665 4.504 12.277   [39]
 CG  3.849 1.83 3.416 1.397 CG # -34.913 4.26 11.452   [40]
 CD  4.873 2.944 5.306 3.378 CD # -36.119 3.882 12.284   [41]
 OE1 6.086 2.636 6.519 3.069 OE1 # -37.154 3.515 11.683   [42]
 OE2 4.465 4.121 4.898 4.554 OE2 # -36.03 3.937 13.525   [43]
 C   0.96 4.596 1.393 5.029 C # -31.987 3.151 11.01   [44]
 O   0.928 5.823 1.362 6.256 O # -31.329 2.424 11.748   [45]
#O2M2_6
#R [SER   30  B]
2SER  30 B    11.89 4.93 Ser30(B)
#A
 N   13.096 1.83 13.529 2.263 N # -37.194 6.492 8.766   [46]
 CA  12.944 3.276 12.51 2.842 CA # -36.98 5.059 8.883   [47]
 CB  14.121 4.253 14.554 4.687 CB # -38.244 4.275 8.524   [48]
 OG  15.356 3.552 15.79 3.985 OG # -38.422 3.177 9.408   [49]
 C   11.476 3.712 11.91 4.146 C # -35.773 4.577 8.074   [50]
 O   10.575 2.873 10.142 3.306 O # -35.193 3.534 8.379   [51]
#O1M2_7
#R [ASN  250  A]
2ASN 250 A    40.816 -3.227 Asn250(A)
#A
 N   38.057 -5.584 37.624 -5.15 N # -15.391 9.081 4.02   [52]
 CA  38.813 -4.33 39.247 -3.897 CA # -15.842 9.804 2.83   [53]
 CB  38.171 -2.937 38.605 -2.504 CB # -15.843 11.316 3.087   [54]
 CG  36.653 -2.976 37.087 -2.543 CG # -17.161 11.83 3.639   [55]
 OD1 36.09 -4.072 35.656 -3.638 OD1 # -17.369 11.862 4.853   [56]
 ND2 35.988 -1.83 36.421 -1.397 ND2 # -18.052 12.245 2.75   [57]
 C   40.32 -4.581 40.753 -4.147 C # -14.975 9.485 1.614   [58]
 O   40.771 -5.727 41.205 -5.293 O # -14.581 10.38 0.865   [59]
#O1M2_8
#R [HIS   47  A]
2HIS  47 A    21.741 -5.608 His47(A)
#A
 N   17.999 -6.461 17.566 -6.028 N # -41.395 -2.919 3.518   [60]
 CA  19.334 -5.87 19.767 -5.437 CA # -40.462 -3.985 3.867   [61]
 CB  19.588 -4.362 20.022 -3.928 CB # -39.693 -3.602 5.133   [62]
 CG  18.35 -3.521 18.783 -3.088 CG # -38.547 -2.666 4.906   [63]
 ND1 17.041 -3.967 16.607 -4.4 ND1 # -38.574 -1.624 3.997   [64]
 CD2 18.283 -2.171 18.716 -1.738 CD2 # -37.325 -2.625 5.482   [65]
 CE1 16.225 -2.926 15.792 -2.492 CE1 # -37.415 -0.988 4.028   [66]
 NE2 16.958 -1.83 17.391 -1.397 NE2 # -36.646 -1.578 4.921   [67]
 C   20.448 -6.912 20.881 -6.479 C # -41.145 -5.334 4.069   [68]
 O   20.175 -8.108 19.742 -7.675 O # -41.013 -5.941 5.127   [69]
#O1M2_9
#R [LYS   39  A]
2LYS  39 A    44.868 -4.766 Lys39(A)
#A
 N   45.834 -5.84 46.267 -5.407 N # -46.808 3.22 12.535   [70]
 CA  46.999 -6.714 47.432 -7.147 CA # -45.917 3.17 11.385   [71]
 CB  48.451 -6.242 48.884 -5.809 CB # -44.586 3.839 11.718   [72]
 CG  48.613 -4.731 49.046 -4.298 CG # -44.132 4.864 10.692   [73]
 CD  47.261 -4.038 47.694 -3.605 CD # -42.908 5.619 11.182   [74]
 CE  47.418 -2.528 47.852 -2.094 CE # -43.138 7.12 11.145   [75]
 NZ  46.106 -1.83 46.539 -1.397 NZ # -42.112 7.861 11.924   [76]
 C   46.549 -8.171 46.116 -7.738 C # -45.669 1.718 10.989   [77]
 O   45.353 -8.466 44.919 -8.032 O # -45.095 1.437 9.936   [78]
#O1M2_10
#R [LYS   71  A]
2LYS  71 A    54.414 -4.341 Lys71(A)
#A
 N   54.98 -5.536 55.414 -5.102 N # -11.634 8.873 -6.119   [79]
 CA  55.772 -6.761 56.206 -6.328 CA # -11.894 9.697 -4.943   [80]
 CB  57.301 -6.772 56.868 -6.338 CB # -13.03 9.125 -4.095   [81]
 CG  57.933 -5.386 58.366 -4.953 CG # -14.348 9.875 -4.233   [82]
 CD  56.869 -4.298 56.435 -3.864 CD # -14.284 11.229 -3.541   [83]
 CE  57.487 -2.906 57.92 -2.473 CE # -15.674 11.785 -3.263   [84]
 NZ  56.461 -1.83 56.894 -1.397 NZ # -16.252 12.482 -4.443   [85]
 C   54.921 -8.041 54.487 -7.608 C # -10.64 9.968 -4.096   [86]
 O   53.699 -7.943 54.132 -7.51 O # -10.453 11.095 -3.652   [87]
#O2M2_11
#R [ASP   29  B]
2ASP  29 B    44.817 5.53 Asp29(B)
#A
 N   48.664 4.428 49.098 4.861 N # -37.034 9.157 7.668   [88]
 CA  47.311 4.973 47.745 5.406 CA # -36.659 8.841 9.042   [89]
 CB  46.034 4.109 45.601 4.542 CB # -37.748 9.28 10.041   [90]
 CG  46.285 2.604 46.719 3.037 CG # -39.062 8.513 9.927   [91]
 OD1 47.465 2.191 47.899 2.625 OD1 # -39.423 8.099 8.804   [92]
 OD2 45.301 1.83 44.868 2.263 OD2 # -39.742 8.332 10.962   [93]
 C   47.308 6.497 46.875 6.931 C # -36.306 7.368 9.215   [94]
 O   48.368 7.128 48.801 7.562 O # -35.229 7.034 9.715   [95]
#O2M2_12
#R [PRO   12  B]
2PRO  12 B    62.462 2.83 Pro12(B)
#A
 N   60.096 5.552 59.662 5.986 N # -23.181 18.682 -2.249   [96]
 CA  60.367 4.158 60.801 4.591 CA # -23.833 17.404 -2.484   [97]
 CB  61.859 4.029 61.426 4.462 CB # -25.095 17.806 -3.249   [98]
 CG  62.433 5.399 62.866 5.832 CG # -24.746 19.081 -3.957   [99]
 CD  61.292 6.389 61.725 6.822 CD # -23.522 19.663 -3.29   [100]
 C   59.347 3.023 58.914 3.456 C # -22.984 16.449 -3.318   [101]
 O   59.674 1.83 60.107 2.263 O # -22.849 16.611 -4.537   [102]
#O2M2_13
#R [PHE   17  B]
3PHE  17 B    30.028 3.11 Phe17(B)
#A
 N   30.028 3.11 30.028 3.11 # -21.142 9.372 3.657   [103]
 CA  30.028 3.11 30.028 3.11 # -22.3 8.893 4.398   [104]
 CB  30.028 3.11 30.028 3.11 # -21.895 7.892 5.497   [105]
 CG  30.028 3.11 30.028 3.11 # -20.981 8.431 6.569   [106]
 CD1 30.028 3.11 30.028 3.11 # -19.726 8.932 6.257   [107]
 CD2 30.028 3.11 30.028 3.11 # -21.381 8.429 7.896   [108]
 CE1 30.028 3.11 30.028 3.11 # -18.892 9.421 7.244   [109]
 CE2 30.028 3.11 30.028 3.11 # -20.552 8.916 8.888   [110]
 CZ  30.028 3.11 30.028 3.11 # -19.305 9.413 8.562   [111]
 C   30.028 3.11 30.028 3.11 # -23.132 10.05 4.949   [112]
 O   30.028 3.11 30.028 3.11 # -23.236 10.253 6.159   [113]
#O2M2_14
#R [GLU   18  B]
2GLU  18 B    36.853 6.43 Glu18(B)
#A
 N   39.131 4.064 39.564 4.497 N # -23.723 10.814 4.045   [114]
 CA  38.423 5.332 37.99 5.766 CA # -24.542 11.95 4.431   [115]
 CB  36.902 5.481 37.335 5.914 CB # -23.951 13.25 3.885   [116]
 CG  36.138 4.169 35.704 4.602 CG # -22.513 13.513 4.295   [117]
 CD  37.064 2.974 37.498 3.407 CD # -21.641 13.862 3.11   [118]
 OE1 36.558 1.83 36.125 2.263 OE1 # -20.583 13.217 2.94   [119]
 OE2 38.299 3.179 38.732 3.612 OE2 # -22.021 14.773 2.341   [120]
 C   39.406 6.493 39.84 6.926 C # -25.963 11.785 3.915   [121]
 O   40.621 6.293 41.055 6.726 O # -26.229 10.952 3.048   [122]
#O2M2_15
#R [GLY   15  B]
3GLY  15 B    42.961 3.11 Gly15(B)
#A
 N   42.961 3.11 42.961 3.11 # -19.958 10.266 -2.399   [123]
 CA  42.961 3.11 42.961 3.11 # -18.854 9.457 -1.941   [124]
 C   42.961 3.11 42.961 3.11 # -18.686 9.573 -0.445   [125]
 O   42.961 3.11 42.961 3.11 # -17.569 9.637 0.057   [126]
#O1M2_16
#R [LEU   32  A]
3LEU  32 A    3.507 -3.11 Leu32(A)
#A
 N   3.507 -3.11 3.507 -3.11 # -37.197 -0.3 16.829   [127]
 CA  3.507 -3.11 3.507 -3.11 # -37.916 0.94 16.577   [128]
 CB  3.507 -3.11 3.507 -3.11 # -38.945 0.737 15.459   [129]
 CG  3.507 -3.11 3.507 -3.11 # -39.019 1.826 14.381   [130]
 CD1 3.507 -3.11 3.507 -3.11 # -40.042 1.452 13.319   [131]
 CD2 3.507 -3.11 3.507 -3.11 # -39.353 3.18 14.988   [132]
 C   3.507 -3.11 3.507 -3.11 # -38.626 1.387 17.849   [133]
 O   3.507 -3.11 3.507 -3.11 # -38.678 2.574 18.158   [134]
#O1M2_17
#R [GLN  249  A]
3GLN 249 A    33.648 -3.11 Gln249(A)
#A
 N   33.648 -3.11 33.648 -3.11 # -13.999 7.948 6.001   [135]
 CA  33.648 -3.11 33.648 -3.11 # -15.138 7.185 5.507   [136]
 CB  33.648 -3.11 33.648 -3.11 # -16.268 7.141 6.543   [137]
 CG  33.648 -3.11 33.648 -3.11 # -15.852 6.735 7.95   [138]
 CD  33.648 -3.11 33.648 -3.11 # -15.239 7.88 8.734   [139]
 OE1 33.648 -3.11 33.648 -3.11 # -15.472 9.05 8.435   [140]
 NE2 33.648 -3.11 33.648 -3.11 # -14.453 7.551 9.746   [141]
HE21 33.648 -3.11 33.648 -3.11 # -14.312 6.6 9.93   [142]
HE22 33.648 -3.11 33.648 -3.11 # -14.054 8.273 10.273   [143]
 C   33.648 -3.11 33.648 -3.11 # -15.668 7.794 4.215   [144]
 O   33.648 -3.11 33.648 -3.11 # -16.296 7.11 3.408   [145]
#O1M2_18
#R [ARG   24  A]
3ARG  24 A    22.788 -3.11 Arg24(A)
#A
 N   22.788 -3.11 22.788 -3.11 # -35.18 -7.8 7.613   [146]
 CA  22.788 -3.11 22.788 -3.11 # -35.022 -6.356 7.587   [147]
 CB  22.788 -3.11 22.788 -3.11 # -34.834 -5.865 6.15   [148]
 CG  22.788 -3.11 22.788 -3.11 # -34.003 -4.595 6.016   [149]
 CD  22.788 -3.11 22.788 -3.11 # -32.862 -4.543 7.028   [150]
 NE  22.788 -3.11 22.788 -3.11 # -32.082 -5.783 7.073   [151]
 CZ  22.788 -3.11 22.788 -3.11 # -30.779 -5.859 6.824   [152]
 NH1 22.788 -3.11 22.788 -3.11 # -30.092 -4.765 6.511   [153]
 NH2 22.788 -3.11 22.788 -3.11 # -30.168 -7.032 6.904   [154]
 C   22.788 -3.11 22.788 -3.11 # -36.204 -5.662 8.259   [155]
 O   22.788 -3.11 22.788 -3.11 # -36.042 -4.629 8.91   [156]
#O2M2_19
#R [PHE   14  B]
3PHE  14 B    22.788 3.11 Phe14(B)
#A
 N   22.788 3.11 22.788 3.11 # -21.533 12.062 -3.648   [157]
 CA  22.788 3.11 22.788 3.11 # -22.039 10.702 -3.52   [158]
 CB  22.788 3.11 22.788 3.11 # -22.736 10.247 -4.805   [159]
 CG  22.788 3.11 22.788 3.11 # -24.161 10.717 -4.905   [160]
 CD1 22.788 3.11 22.788 3.11 # -25.148 10.145 -4.118   [161]
 CD2 22.788 3.11 22.788 3.11 # -24.513 11.733 -5.779   [162]
 CE1 22.788 3.11 22.788 3.11 # -26.458 10.576 -4.199   [163]
 CE2 22.788 3.11 22.788 3.11 # -25.822 12.169 -5.866   [164]
 CZ  22.788 3.11 22.788 3.11 # -26.795 11.59 -5.075   [165]
 C   22.788 3.11 22.788 3.11 # -20.93 9.742 -3.123   [166]
 O   22.788 3.11 22.788 3.11 # -20.951 8.563 -3.469   [167]
#O2M2_20
#R [GLY   16  B]
3GLY  16 B    33.648 3.11 Gly16(B)
#A
 N   33.648 3.11 33.648 3.11 # -19.806 9.613 0.264   [168]
 CA  33.648 3.11 33.648 3.11 # -19.772 9.734 1.705   [169]
 C   33.648 3.11 33.648 3.11 # -21.033 9.2 2.349   [170]
 O   33.648 3.11 33.648 3.11 # -21.899 8.649 1.667   [171]
#O1M2_21
#R [GLY  110  A]
3GLY 110 A    26.408 -3.11 Gly110(A)
#A
 N   26.408 -3.11 26.408 -3.11 # -21.071 5.258 -3.398   [172]
 CA  26.408 -3.11 26.408 -3.11 # -22.409 5.758 -3.631   [173]
 C   26.408 -3.11 26.408 -3.11 # -23.107 6.173 -2.351   [174]
 O   26.408 -3.11 26.408 -3.11 # -22.46 6.595 -1.392   [175]
#O1M2_22
#R [ALA  112  A]
3ALA 112 A    30.028 -3.11 Ala112(A)
#A
 N   30.028 -3.11 30.028 -3.11 # -24.637 5.718 1.066   [176]
 CA  30.028 -3.11 30.028 -3.11 # -24.504 4.798 2.191   [177]
 CB  30.028 -3.11 30.028 -3.11 # -23.687 5.434 3.304   [178]
 C   30.028 -3.11 30.028 -3.11 # -25.867 4.353 2.714   [179]
 O   30.028 -3.11 30.028 -3.11 # -26.005 3.264 3.269   [180]
#O2M2_23
#R [ALA   35  B]
3ALA  35 B    51.004 3.11 Ala35(B)
#A
 N   51.004 3.11 51.004 3.11 # -30.112 2.433 8.262   [181]
 CA  51.004 3.11 51.004 3.11 # -28.755 2.435 7.729   [182]
 CB  51.004 3.11 51.004 3.11 # -28.691 3.247 6.444   [183]
 C   51.004 3.11 51.004 3.11 # -27.719 2.94 8.732   [184]
 O   51.004 3.11 51.004 3.11 # -26.582 2.474 8.741   [185]
#O1M2_24
#R [LEU   43  A]
3LEU  43 A    8.426 -3.11 Leu43(A)
#A
 N   8.426 -3.11 8.426 -3.11 # -44.48 0.157 7.362   [186]
 CA  8.426 -3.11 8.426 -3.11 # -43.275 -0.652 7.259   [187]
 CB  8.426 -3.11 8.426 -3.11 # -42.594 -0.794 8.625   [188]
 CG  8.426 -3.11 8.426 -3.11 # -41.431 0.164 8.918   [189]
 CD1 8.426 -3.11 8.426 -3.11 # -40.321 0.002 7.89   [190]
 CD2 8.426 -3.11 8.426 -3.11 # -41.908 1.608 8.976   [191]
 C   8.426 -3.11 8.426 -3.11 # -43.597 -2.025 6.676   [192]
 O   8.426 -3.11 8.426 -3.11 # -42.84 -2.552 5.861   [193]
#O1M2_25
#R [ALA  113  A]
3ALA 113 A    51.004 -3.11 Ala113(A)
#A
 N   51.004 -3.11 51.004 -3.11 # -26.88 5.19 2.511   [194]
 CA  51.004 -3.11 51.004 -3.11 # -28.234 4.88 2.963   [195]
 CB  51.004 -3.11 51.004 -3.11 # -29.075 6.144 3.049   [196]
 C   51.004 -3.11 51.004 -3.11 # -28.896 3.846 2.053   [197]
 O   51.004 -3.11 51.004 -3.11 # -30.052 3.479 2.249   [198]
#Odummy
#R [DUM    1  X]
7DUM   1 X
#A
 C1  0.598 0 0.598 0 # 0 0 0   [199]
 C2  65.568 0 65.568 0 # 0 0 0   [200]
#B
2 126 58
2 169 57
2 109 56
2 119 55
2 169 55
2 126 54
2 126 53
2 111 140
2 109 140
2 109 137
2 183 195
2 105 178
2 104 178
2 167 174
2 167 173
2 32 25
2 31 25
2 30 25
2 101 25
2 34 24
2 102 24
2 34 22
2 34 21
2 32 85
2 33 84
2 13 67
2 14 66
2 15 65
2 14 65
2 13 65
2 49 191
2 91 76
2 93 75
2 43 132
2 43 130
2 42 130
2 13 6
2 12 6
2 11 6
2 41 6
2 40 6
2 50 6
2 48 6
2 47 6
2 15 5
2 12 5
2 11 5
2 42 5
2 41 5
2 40 5
2 51 5
2 49 5
2 42 4
2 41 4
2 14 150
2 14 149
4 6 42
1 57 119 2.72
1 25 34 2.68
1 25 102 2.75
1 85 33 2.62
1 67 14 2.58
1 76 93 2.60
1 6 15 2.63
1 6 51 2.73
1 6 49 2.80
0 16 17 d
0 13 15
0 13 14 d
0 12 13
0 11 12
0 10 16
0 10 11
0 9 10
0 44 45 d
0 41 43
0 41 42 d
0 40 41
0 39 40
0 38 44
0 38 39
0 37 38
0 50 51 d
0 48 49
0 47 50
0 47 48
0 46 47
0 94 95 d
0 91 93
0 91 92 d
0 90 91
0 89 94
0 89 90
0 88 89
0 121 122 d
0 118 120
0 118 119 d
0 117 118
0 116 117
0 115 121
0 115 116
0 114 115
0 35 36 d
0 32 34
0 32 33 d
0 31 32
0 30 35
0 30 31
0 29 30
0 101 102 d
0 99 100
0 98 99
0 97 101
0 97 98
0 96 100
0 96 97
0 58 59 d
0 55 57
0 55 56 d
0 54 55
0 53 58
0 53 54
0 52 53
0 27 28 d
0 24 26
0 24 25 d
0 23 24
0 22 23
0 21 22
0 20 21
0 19 27
0 19 20
0 18 19
0 86 87 d
0 84 85
0 83 84
0 82 83
0 81 82
0 80 86
0 80 81
0 79 80
0 68 69 d
0 66 67
0 65 67
0 64 66 d
0 63 65 d
0 63 64
0 62 63
0 61 68
0 61 62
0 60 61
0 77 78 d
0 75 76
0 74 75
0 73 74
0 72 73
0 71 77
0 71 72
0 70 71
0 7 8 d
0 5 6
0 4 5
0 3 4
0 2 3
0 1 7
0 1 2
0 0 1
6 199 200
#T
6m3n_7jzx    0 0
#P
IFACE_RESNAME1_SIZE=0.800
ATOM_EDGES_STATUS=ON
IFACE_BOND2_WIDTH=0.190
HYDROPHOBIC_BOND_COLOUR=BRICK_RED
EQUIV_ELLIPSES_STATUS=ON
DISULPHIDE_WIDTH=0.070
NLIGATOM2_STATUS=ON
LIGATOM_RADIUS=0.330
LIGBOND_COLOUR=PURPLE
IFACE_HYDROPHNAME1_SIZE=0.500
ABODY_OTHER_RESNAME_COLOUR=DARK_SLATE_GREY
IFACE_ATMNAME1_SIZE=0.310
ABODY_LOOP_LIST_HEADING_SIZE=1.00
SULPHUR_COLOUR=YELLOW
EQUIV_SIDECHAINS_UNDERLAY_STATUS=OFF
INTERNAL_HBONDS_STATUS=OFF
DUMMY_COLOUR=BLACK
NLIGRESNAME2_COLOUR=PINK
ABODY_H3_ATNAME_COLOUR=SPRING_GREEN
ABODY_L2_COLOUR=SKY_BLUE
HYDROPHOBIC_WIDTH=0.070
NLIGATMNAME2_STATUS=ON
SALT_BRIDGE_COLOUR=RED
ABODY_H2_ATNAME_COLOUR=OLIVE_GREEN
HYDROPHOBIC_STATUS=OFF
WATER_COLOUR=TURQUOISE
LIGATMNAME_COLOUR=BLACK
CARBON_COLOUR=BLACK
IFACE_HPHOBIC1_RADIUS=1.150
SALT_BRIDGE_DIM_WIDTH=0.070
HYDROPHOBIC2_STATUS=OFF
IFACE_ATOM2_RADIUS=0.330
SPOKE_WIDTH=0.070
NLIGATMNAME2_COLOUR=BLUE
HBOND_WIDTH=0.070
LIGATMNAME_STATUS=ON
TITLE_DIM_SIZE=1.000
WATERNAME_SIZE=0.500
ABODY_H3_COLOUR=SPRING_GREEN
HYDROPHNAME_COLOUR=BLACK
TITLE_COLOUR=BLUE
HYDROPHOBIC2_BOND_COLOUR=BRICK_RED
WATERNAME_STATUS=ON
EXTBOND_COLOUR=PURPLE
METAL_COLOUR=PINK
ABODY_L1_RESNAME_COLOUR=CYAN
UNDERLAY_COLOUR=RED
HBTEXT_DIM_SIZE=0.440
HYDROPHNAME2_COLOUR=BLUE
DISULPHIDE_STATUS=ON
BACKGROUND_COLOUR=WHITE
DUMMY_WIDTH=0.070
HYDROPHOBIC2_WIDTH=0.070
NLIGRESNAME_STATUS=ON
ABODY_L1_ATNAME_COLOUR=CYAN
TITLE_STATUS=ON
ELLIPSE_WIDTH=0.140
LIGATOM_STATUS=ON
HBTEXT_STATUS=ON
SIMPLERES_COLOUR=BLACK
HBTEXT_COLOUR=OLIVE_GREEN
NLIGBOND2_WIDTH=0.130
ABODY_H3_RESNAME_COLOUR=SPRING_GREEN
NLIGBOND2_COLOUR=LILAC
LIGRESNAME_STATUS=ON
LIGRESNAME_COLOUR=BLUE
NLIGRESNAME2_STATUS=ON
SALT_BRIDGE_WIDTH=0.070
IFACE_BOND1_WIDTH=0.190
SHOW_BLANK_TEXT_STATUS=OFF
WATERNAME_DIM_SIZE=0.500
NLIGATMNAME2_SIZE=0.310
PLOT_LABEL_SIZE=12.0
INACTIVE_COLOUR=GREY
ABODY_L1_COLOUR=CYAN
HYDROPHOBIC_COLOUR=BRICK_RED
ABODY_LOOP_LABEL_SIZE=1.60
NLIGRESNAME_COLOUR=OLIVE_GREEN
HBOND_COLOUR=OLIVE_GREEN
PHOSPHORUS_COLOUR=PURPLE
PLOT_LIST_LABEL_SIZE=14.0
ABODY_L2_ATNAME_COLOUR=SKY_BLUE
NLIGATOM_RADIUS=0.330
NITROGEN_COLOUR=BLUE
DIMPLOT_SPLIT_WIDTH=100.0
HYDROPHNAME2_STATUS=ON
IFACE_ATMNAME2_SIZE=0.310
IFACE_RESNAME2_SIZE=0.800
EQUIV_HGROUPS_UNDERLAY_STATUS=ON
ABODY_H2_COLOUR=OLIVE_GREEN
ABODY_L3_RESNAME_COLOUR=BLUE
ABODY_H1_RESNAME_COLOUR=GREEN
NLIGBOND_COLOUR=ORANGE
LIGATMNAME_SIZE=0.310
ATOM_EDGE_COLOUR=BLACK
ABODY_OTHER_ATNAME_COLOUR=DARK_SLATE_GREY
SIMPLE_RADIUS=0.800
NLIGATMNAME_COLOUR=BLACK
HYDROPHNAME2_SIZE=0.500
TITLE_SIZE=1.000
DISULPHIDE_COLOUR=GOLD
IFACE_ATOM1_RADIUS=0.330
ABODY_L2_RESNAME_COLOUR=SKY_BLUE
IFACE_HPHOBIC2_RADIUS=1.150
HYDROPHOBIC2_COLOUR=PINK
HBTEXT_SIZE=0.440
DOUBLE_BONDS_STATUS=OFF
SIMPLETEXT_SIZE=0.500
ABODY_OTHER_COLOUR=DARK_SLATE_GREY
ABODY_L3_ATNAME_COLOUR=BLUE
ABODY_H1_ATNAME_COLOUR=GREEN
LIGRESNAME_SIZE=0.800
WATER_DIM_RADIUS=0.400
DUMMY_STATUS=ON
IFACE_HYDROPHNAME2_SIZE=0.500
NLIGATOM2_RADIUS=0.330
ABODY_L3_COLOUR=BLUE
EXTBOND_DIM_WIDTH=0.070
WATERNAME_COLOUR=PURPLE
ARC_WIDTH=0.070
NLIGATMNAME_SIZE=0.310
OTHER_COLOUR=LIME_GREEN
EXTBOND_WIDTH=0.070
PLOT_LIST_LABEL_COLOUR=BLUE
NLIGATMNAME_STATUS=ON
HBOND_STATUS=ON
INACTIVE_PLOTS_STATUS=ON
ABODY_H2_RESNAME_COLOUR=OLIVE_GREEN
NLIGRESNAME2_SIZE=0.630
HYDROPHNAME_STATUS=ON
LIGBOND_WIDTH=0.190
HBOND_DIM_WIDTH=0.070
SALT_BRIDGE_STATUS=ON
WATER_STATUS=ON
ELLIPSE_COLOUR=RED
DISULPHIDE_DIM_WIDTH=0.070
HYDROPHOBIC_DIM_WIDTH=0.070
NLIGATOM_STATUS=ON
OXYGEN_COLOUR=RED
ABODY_H1_COLOUR=GREEN
HYDROPHNAME_SIZE=0.500
HPHOBIC_RADIUS=1.150
NLIGBOND_WIDTH=0.130
WATER_RADIUS=0.400
NLIGRESNAME_SIZE=0.630
PLOT_LABEL_COLOUR=RED
