# Supplementary material for: Distribution and molecular evolution of the anti-CRISPR family AcrIF7
Source: PLoS Biol. 2023 Apr 21;21(4):e3002072. doi: 10.1371/journal.pbio.3002072 (PMC10155984; doi:10.1371/journal.pbio.3002072)
Supplement: S14 Data — Individual files can be open using Pymol or any structure visualisation tool. (ZIP) [file pbio.3002072.s021.zip › Structural_analysis/6m3n_7jzx.pdb]

REMARK FILENAME="complex_47w.pdb0"
REMARK ===============================================================
REMARK HADDOCK run for complex
REMARK initial structure: complex_47.pdb
REMARK ===============================================================
REMARK            total,bonds,angles,improper,dihe,vdw,elec,air,cdih,coup,rdcs,vean,dani,xpcs,rg
REMARK energies: -511.99, 0, 0, 0, 0, -19.8573, -492.133, 0, 0, 0, 0, 0, 0, 0, 0
REMARK ===============================================================
REMARK            bonds,angles,impropers,dihe,air,cdih,coup,rdcs,vean,dani,xpcs
REMARK rms-dev.: 0,0,0,0,0,0,0, 0, 0, 0, 0
REMARK ===============================================================
REMARK               air,cdih,coup,rdcs,vean,dani,xpcs
REMARK               >0.3,>5,>1,>0,>5,>0.2,>0.2
REMARK violations.: 0, 0, 0, 0, 0, 0, 0
REMARK ===============================================================
REMARK                        CVpartition#,violations,rms
REMARK AIRs cross-validation: 2, 2, 1.20825
REMARK ===============================================================
REMARK NCS energy: 0
REMARK ===============================================================
REMARK Symmetry energy: 0
REMARK ===============================================================
REMARK Membrane restraining energy: 0
REMARK ===============================================================
REMARK Local cross-correlation:  0.0000
REMARK ===============================================================
REMARK Desolvation energy: 7.08905
REMARK Internal energy free molecules: -17891.5
REMARK Internal energy complex: -17803.5
REMARK Binding energy: -416.816
REMARK ===============================================================
REMARK buried surface area: 1409.08
REMARK ===============================================================
REMARK water - chain_1: 0 0 0
REMARK water - chain_2: 0 0 0
REMARK ===============================================================
REMARK water - water: 0 0 0
REMARK ===============================================================
REMARK DATE:10-Mar-2022  14:56:10       created by user: enmr34
REMARK VERSION:1.3U
ATOM      1  N   PRO A   8     -30.949 -26.042  -5.554  1.00 15.00      A    N  
ATOM      2  CA  PRO A   8     -31.019 -25.316  -6.814  1.00 15.00      A    C  
ATOM      3  CB  PRO A   8     -30.130 -26.175  -7.711  1.00 15.00      A    C  
ATOM      4  CG  PRO A   8     -29.072 -26.707  -6.792  1.00 15.00      A    C  
ATOM      5  CD  PRO A   8     -29.627 -26.658  -5.385  1.00 15.00      A    C  
ATOM      6  C   PRO A   8     -32.442 -25.257  -7.361  1.00 15.00      A    C  
ATOM      7  O   PRO A   8     -32.732 -25.764  -8.447  1.00 15.00      A    O  
ATOM      8  N   THR A   9     -33.333 -24.646  -6.596  1.00 15.00      A    N  
ATOM      9  HN  THR A   9     -33.043 -24.261  -5.728  1.00 15.00      A    H  
ATOM     10  CA  THR A   9     -34.719 -24.509  -7.005  1.00 15.00      A    C  
ATOM     11  CB  THR A   9     -35.606 -25.679  -6.507  1.00 15.00      A    C  
ATOM     12  OG1 THR A   9     -36.980 -25.462  -6.865  1.00 15.00      A    O  
ATOM     13  HG1 THR A   9     -37.364 -26.294  -7.160  1.00 15.00      A    H  
ATOM     14  CG2 THR A   9     -35.493 -25.883  -5.005  1.00 15.00      A    C  
ATOM     15  C   THR A   9     -35.279 -23.151  -6.578  1.00 15.00      A    C  
ATOM     16  O   THR A   9     -35.007 -22.670  -5.479  1.00 15.00      A    O  
ATOM     17  N   TRP A  10     -36.068 -22.538  -7.451  1.00 15.00      A    N  
ATOM     18  HN  TRP A  10     -36.268 -22.978  -8.301  1.00 15.00      A    H  
ATOM     19  CA  TRP A  10     -36.639 -21.220  -7.182  1.00 15.00      A    C  
ATOM     20  CB  TRP A  10     -37.468 -20.721  -8.372  1.00 15.00      A    C  
ATOM     21  CG  TRP A  10     -38.856 -21.286  -8.449  1.00 15.00      A    C  
ATOM     22  CD1 TRP A  10     -39.214 -22.548  -8.829  1.00 15.00      A    C  
ATOM     23  CD2 TRP A  10     -40.075 -20.597  -8.147  1.00 15.00      A    C  
ATOM     24  NE1 TRP A  10     -40.579 -22.688  -8.778  1.00 15.00      A    N  
ATOM     25  HE1 TRP A  10     -41.077 -23.501  -9.003  1.00 15.00      A    H  
ATOM     26  CE2 TRP A  10     -41.131 -21.503  -8.362  1.00 15.00      A    C  
ATOM     27  CE3 TRP A  10     -40.374 -19.301  -7.713  1.00 15.00      A    C  
ATOM     28  CZ2 TRP A  10     -42.465 -21.155  -8.158  1.00 15.00      A    C  
ATOM     29  CZ3 TRP A  10     -41.697 -18.958  -7.512  1.00 15.00      A    C  
ATOM     30  CH2 TRP A  10     -42.726 -19.881  -7.734  1.00 15.00      A    C  
ATOM     31  C   TRP A  10     -37.447 -21.168  -5.886  1.00 15.00      A    C  
ATOM     32  O   TRP A  10     -37.613 -20.100  -5.302  1.00 15.00      A    O  
ATOM     33  N   GLN A  11     -37.922 -22.322  -5.429  1.00 15.00      A    N  
ATOM     34  HN  GLN A  11     -37.724 -23.147  -5.918  1.00 15.00      A    H  
ATOM     35  CA  GLN A  11     -38.715 -22.387  -4.208  1.00 15.00      A    C  
ATOM     36  CB  GLN A  11     -39.302 -23.785  -4.006  1.00 15.00      A    C  
ATOM     37  CG  GLN A  11     -40.255 -24.233  -5.107  1.00 15.00      A    C  
ATOM     38  CD  GLN A  11     -41.589 -23.504  -5.088  1.00 15.00      A    C  
ATOM     39  OE1 GLN A  11     -41.672 -22.327  -4.747  1.00 15.00      A    O  
ATOM     40  NE2 GLN A  11     -42.648 -24.209  -5.450  1.00 15.00      A    N  
ATOM     41 HE21 GLN A  11     -42.515 -25.144  -5.704  1.00 15.00      A    H  
ATOM     42 HE22 GLN A  11     -43.520 -23.764  -5.446  1.00 15.00      A    H  
ATOM     43  C   GLN A  11     -37.905 -21.961  -2.985  1.00 15.00      A    C  
ATOM     44  O   GLN A  11     -38.339 -21.104  -2.215  1.00 15.00      A    O  
ATOM     45  N   GLU A  12     -36.714 -22.532  -2.823  1.00 15.00      A    N  
ATOM     46  HN  GLU A  12     -36.390 -23.175  -3.487  1.00 15.00      A    H  
ATOM     47  CA  GLU A  12     -35.871 -22.195  -1.682  1.00 15.00      A    C  
ATOM     48  CB  GLU A  12     -34.819 -23.270  -1.381  1.00 15.00      A    C  
ATOM     49  CG  GLU A  12     -34.184 -23.919  -2.600  1.00 15.00      A    C  
ATOM     50  CD  GLU A  12     -32.980 -23.161  -3.118  1.00 15.00      A    C  
ATOM     51  OE1 GLU A  12     -32.609 -23.368  -4.293  1.00 15.00      A    O  
ATOM     52  OE2 GLU A  12     -32.410 -22.362  -2.350  1.00 15.00      A    O  
ATOM     53  C   GLU A  12     -35.259 -20.807  -1.820  1.00 15.00      A    C  
ATOM     54  O   GLU A  12     -34.987 -20.141  -0.823  1.00 15.00      A    O  
ATOM     55  N   LEU A  13     -35.071 -20.366  -3.055  1.00 15.00      A    N  
ATOM     56  HN  LEU A  13     -35.294 -20.948  -3.811  1.00 15.00      A    H  
ATOM     57  CA  LEU A  13     -34.512 -19.046  -3.310  1.00 15.00      A    C  
ATOM     58  CB  LEU A  13     -34.018 -18.934  -4.749  1.00 15.00      A    C  
ATOM     59  CG  LEU A  13     -32.699 -19.640  -5.060  1.00 15.00      A    C  
ATOM     60  CD1 LEU A  13     -32.297 -19.400  -6.505  1.00 15.00      A    C  
ATOM     61  CD2 LEU A  13     -31.604 -19.174  -4.112  1.00 15.00      A    C  
ATOM     62  C   LEU A  13     -35.545 -17.968  -3.013  1.00 15.00      A    C  
ATOM     63  O   LEU A  13     -35.235 -16.946  -2.399  1.00 15.00      A    O  
ATOM     64  N   ARG A  14     -36.776 -18.212  -3.448  1.00 15.00      A    N  
ATOM     65  HN  ARG A  14     -36.952 -19.041  -3.946  1.00 15.00      A    H  
ATOM     66  CA  ARG A  14     -37.872 -17.286  -3.218  1.00 15.00      A    C  
ATOM     67  CB  ARG A  14     -39.159 -17.835  -3.837  1.00 15.00      A    C  
ATOM     68  CG  ARG A  14     -40.402 -17.010  -3.554  1.00 15.00      A    C  
ATOM     69  CD  ARG A  14     -40.346 -15.657  -4.240  1.00 15.00      A    C  
ATOM     70  NE  ARG A  14     -41.663 -15.034  -4.270  1.00 15.00      A    N  
ATOM     71  HE  ARG A  14     -42.421 -15.586  -3.980  1.00 15.00      A    H  
ATOM     72  CZ  ARG A  14     -41.899 -13.783  -4.652  1.00 15.00      A    C  
ATOM     73  NH1 ARG A  14     -40.911 -12.987  -5.046  1.00 15.00      A    N  
ATOM     74 HH11 ARG A  14     -39.932 -13.330  -5.061  1.00 15.00      A    H  
ATOM     75 HH12 ARG A  14     -41.124 -11.999  -5.340  1.00 15.00      A    H  
ATOM     76  NH2 ARG A  14     -43.136 -13.323  -4.652  1.00 15.00      A    N  
ATOM     77 HH21 ARG A  14     -43.324 -12.333  -4.959  1.00 15.00      A    H  
ATOM     78 HH22 ARG A  14     -43.925 -13.931  -4.358  1.00 15.00      A    H  
ATOM     79  C   ARG A  14     -38.060 -17.078  -1.722  1.00 15.00      A    C  
ATOM     80  O   ARG A  14     -38.109 -15.945  -1.246  1.00 15.00      A    O  
ATOM     81  N   GLN A  15     -38.135 -18.182  -0.983  1.00 15.00      A    N  
ATOM     82  HN  GLN A  15     -38.075 -19.061  -1.417  1.00 15.00      A    H  
ATOM     83  CA  GLN A  15     -38.308 -18.107   0.460  1.00 15.00      A    C  
ATOM     84  CB  GLN A  15     -38.666 -19.466   1.076  1.00 15.00      A    C  
ATOM     85  CG  GLN A  15     -37.589 -20.532   0.959  1.00 15.00      A    C  
ATOM     86  CD  GLN A  15     -37.949 -21.817   1.678  1.00 15.00      A    C  
ATOM     87  OE1 GLN A  15     -39.118 -22.178   1.790  1.00 15.00      A    O  
ATOM     88  NE2 GLN A  15     -36.941 -22.521   2.170  1.00 15.00      A    N  
ATOM     89 HE21 GLN A  15     -36.032 -22.178   2.043  1.00 15.00      A    H  
ATOM     90 HE22 GLN A  15     -37.147 -23.353   2.643  1.00 15.00      A    H  
ATOM     91  C   GLN A  15     -37.086 -17.483   1.129  1.00 15.00      A    C  
ATOM     92  O   GLN A  15     -37.224 -16.735   2.092  1.00 15.00      A    O  
ATOM     93  N   PHE A  16     -35.894 -17.775   0.598  1.00 15.00      A    N  
ATOM     94  HN  PHE A  16     -35.846 -18.389  -0.166  1.00 15.00      A    H  
ATOM     95  CA  PHE A  16     -34.653 -17.221   1.139  1.00 15.00      A    C  
ATOM     96  CB  PHE A  16     -33.432 -17.806   0.422  1.00 15.00      A    C  
ATOM     97  CG  PHE A  16     -32.159 -17.739   1.220  1.00 15.00      A    C  
ATOM     98  CD1 PHE A  16     -31.959 -18.586   2.299  1.00 15.00      A    C  
ATOM     99  CD2 PHE A  16     -31.163 -16.834   0.893  1.00 15.00      A    C  
ATOM    100  CE1 PHE A  16     -30.791 -18.532   3.036  1.00 15.00      A    C  
ATOM    101  CE2 PHE A  16     -29.992 -16.773   1.625  1.00 15.00      A    C  
ATOM    102  CZ  PHE A  16     -29.806 -17.624   2.699  1.00 15.00      A    C  
ATOM    103  C   PHE A  16     -34.657 -15.700   1.017  1.00 15.00      A    C  
ATOM    104  O   PHE A  16     -34.242 -14.991   1.937  1.00 15.00      A    O  
ATOM    105  N   ILE A  17     -35.132 -15.205  -0.120  1.00 15.00      A    N  
ATOM    106  HN  ILE A  17     -35.426 -15.821  -0.828  1.00 15.00      A    H  
ATOM    107  CA  ILE A  17     -35.214 -13.770  -0.345  1.00 15.00      A    C  
ATOM    108  CB  ILE A  17     -35.512 -13.428  -1.825  1.00 15.00      A    C  
ATOM    109  CG1 ILE A  17     -34.317 -13.817  -2.703  1.00 15.00      A    C  
ATOM    110  CG2 ILE A  17     -35.830 -11.946  -1.990  1.00 15.00      A    C  
ATOM    111  CD1 ILE A  17     -34.580 -13.705  -4.189  1.00 15.00      A    C  
ATOM    112  C   ILE A  17     -36.275 -13.167   0.575  1.00 15.00      A    C  
ATOM    113  O   ILE A  17     -36.073 -12.100   1.159  1.00 15.00      A    O  
ATOM    114  N   GLU A  18     -37.389 -13.878   0.727  1.00 15.00      A    N  
ATOM    115  HN  GLU A  18     -37.490 -14.724   0.238  1.00 15.00      A    H  
ATOM    116  CA  GLU A  18     -38.470 -13.425   1.593  1.00 15.00      A    C  
ATOM    117  CB  GLU A  18     -39.695 -14.332   1.469  1.00 15.00      A    C  
ATOM    118  CG  GLU A  18     -40.473 -14.129   0.176  1.00 15.00      A    C  
ATOM    119  CD  GLU A  18     -41.966 -13.972   0.408  1.00 15.00      A    C  
ATOM    120  OE1 GLU A  18     -42.357 -13.110   1.225  1.00 15.00      A    O  
ATOM    121  OE2 GLU A  18     -42.749 -14.715  -0.227  1.00 15.00      A    O  
ATOM    122  C   GLU A  18     -37.997 -13.330   3.041  1.00 15.00      A    C  
ATOM    123  O   GLU A  18     -38.324 -12.375   3.743  1.00 15.00      A    O  
ATOM    124  N   SER A  19     -37.209 -14.310   3.483  1.00 15.00      A    N  
ATOM    125  HN  SER A  19     -36.998 -15.069   2.892  1.00 15.00      A    H  
ATOM    126  CA  SER A  19     -36.685 -14.295   4.841  1.00 15.00      A    C  
ATOM    127  CB  SER A  19     -35.992 -15.613   5.199  1.00 15.00      A    C  
ATOM    128  OG  SER A  19     -35.382 -16.207   4.068  1.00 15.00      A    O  
ATOM    129  HG  SER A  19     -34.799 -15.570   3.640  1.00 15.00      A    H  
ATOM    130  C   SER A  19     -35.753 -13.104   5.056  1.00 15.00      A    C  
ATOM    131  O   SER A  19     -35.702 -12.544   6.148  1.00 15.00      A    O  
ATOM    132  N   PHE A  20     -35.035 -12.708   4.005  1.00 15.00      A    N  
ATOM    133  HN  PHE A  20     -35.124 -13.188   3.153  1.00 15.00      A    H  
ATOM    134  CA  PHE A  20     -34.125 -11.571   4.093  1.00 15.00      A    C  
ATOM    135  CB  PHE A  20     -33.210 -11.499   2.867  1.00 15.00      A    C  
ATOM    136  CG  PHE A  20     -32.174 -10.410   2.945  1.00 15.00      A    C  
ATOM    137  CD1 PHE A  20     -32.327  -9.235   2.227  1.00 15.00      A    C  
ATOM    138  CD2 PHE A  20     -31.051 -10.560   3.742  1.00 15.00      A    C  
ATOM    139  CE1 PHE A  20     -31.380  -8.231   2.301  1.00 15.00      A    C  
ATOM    140  CE2 PHE A  20     -30.099  -9.560   3.820  1.00 15.00      A    C  
ATOM    141  CZ  PHE A  20     -30.264  -8.394   3.099  1.00 15.00      A    C  
ATOM    142  C   PHE A  20     -34.926 -10.281   4.238  1.00 15.00      A    C  
ATOM    143  O   PHE A  20     -34.597  -9.417   5.050  1.00 15.00      A    O  
ATOM    144  N   ILE A  21     -35.986 -10.162   3.445  1.00 15.00      A    N  
ATOM    145  HN  ILE A  21     -36.189 -10.880   2.804  1.00 15.00      A    H  
ATOM    146  CA  ILE A  21     -36.849  -8.989   3.499  1.00 15.00      A    C  
ATOM    147  CB  ILE A  21     -37.917  -9.015   2.382  1.00 15.00      A    C  
ATOM    148  CG1 ILE A  21     -37.249  -9.113   1.007  1.00 15.00      A    C  
ATOM    149  CG2 ILE A  21     -38.803  -7.779   2.455  1.00 15.00      A    C  
ATOM    150  CD1 ILE A  21     -38.218  -9.332  -0.136  1.00 15.00      A    C  
ATOM    151  C   ILE A  21     -37.538  -8.929   4.860  1.00 15.00      A    C  
ATOM    152  O   ILE A  21     -37.671  -7.860   5.461  1.00 15.00      A    O  
ATOM    153  N   GLN A  22     -37.946 -10.096   5.346  1.00 15.00      A    N  
ATOM    154  HN  GLN A  22     -37.804 -10.909   4.810  1.00 15.00      A    H  
ATOM    155  CA  GLN A  22     -38.611 -10.210   6.637  1.00 15.00      A    C  
ATOM    156  CB  GLN A  22     -39.167 -11.625   6.825  1.00 15.00      A    C  
ATOM    157  CG  GLN A  22     -40.386 -11.706   7.732  1.00 15.00      A    C  
ATOM    158  CD  GLN A  22     -41.285 -10.491   7.607  1.00 15.00      A    C  
ATOM    159  OE1 GLN A  22     -41.209  -9.566   8.408  1.00 15.00      A    O  
ATOM    160  NE2 GLN A  22     -42.131 -10.477   6.588  1.00 15.00      A    N  
ATOM    161 HE21 GLN A  22     -42.132 -11.242   5.975  1.00 15.00      A    H  
ATOM    162 HE22 GLN A  22     -42.715  -9.699   6.487  1.00 15.00      A    H  
ATOM    163  C   GLN A  22     -37.649  -9.858   7.768  1.00 15.00      A    C  
ATOM    164  O   GLN A  22     -38.035  -9.217   8.743  1.00 15.00      A    O  
ATOM    165  N   GLU A  23     -36.395 -10.275   7.623  1.00 15.00      A    N  
ATOM    166  HN  GLU A  23     -36.153 -10.798   6.827  1.00 15.00      A    H  
ATOM    167  CA  GLU A  23     -35.369  -9.989   8.618  1.00 15.00      A    C  
ATOM    168  CB  GLU A  23     -34.043 -10.654   8.219  1.00 15.00      A    C  
ATOM    169  CG  GLU A  23     -32.863 -10.355   9.137  1.00 15.00      A    C  
ATOM    170  CD  GLU A  23     -32.098  -9.107   8.730  1.00 15.00      A    C  
ATOM    171  OE1 GLU A  23     -31.865  -8.917   7.516  1.00 15.00      A    O  
ATOM    172  OE2 GLU A  23     -31.732  -8.310   9.617  1.00 15.00      A    O  
ATOM    173  C   GLU A  23     -35.194  -8.482   8.751  1.00 15.00      A    C  
ATOM    174  O   GLU A  23     -35.100  -7.950   9.855  1.00 15.00      A    O  
ATOM    175  N   ARG A  24     -35.180  -7.800   7.613  1.00 15.00      A    N  
ATOM    176  HN  ARG A  24     -35.267  -8.288   6.765  1.00 15.00      A    H  
ATOM    177  CA  ARG A  24     -35.022  -6.356   7.587  1.00 15.00      A    C  
ATOM    178  CB  ARG A  24     -34.834  -5.865   6.150  1.00 15.00      A    C  
ATOM    179  CG  ARG A  24     -34.003  -4.595   6.016  1.00 15.00      A    C  
ATOM    180  CD  ARG A  24     -32.862  -4.543   7.028  1.00 15.00      A    C  
ATOM    181  NE  ARG A  24     -32.082  -5.783   7.073  1.00 15.00      A    N  
ATOM    182  HE  ARG A  24     -32.562  -6.612   7.317  1.00 15.00      A    H  
ATOM    183  CZ  ARG A  24     -30.779  -5.859   6.824  1.00 15.00      A    C  
ATOM    184  NH1 ARG A  24     -30.092  -4.765   6.511  1.00 15.00      A    N  
ATOM    185 HH11 ARG A  24     -30.575  -3.843   6.459  1.00 15.00      A    H  
ATOM    186 HH12 ARG A  24     -29.074  -4.823   6.318  1.00 15.00      A    H  
ATOM    187  NH2 ARG A  24     -30.168  -7.032   6.904  1.00 15.00      A    N  
ATOM    188 HH21 ARG A  24     -30.724  -7.896   7.166  1.00 15.00      A    H  
ATOM    189 HH22 ARG A  24     -29.153  -7.115   6.716  1.00 15.00      A    H  
ATOM    190  C   ARG A  24     -36.204  -5.662   8.259  1.00 15.00      A    C  
ATOM    191  O   ARG A  24     -36.042  -4.629   8.910  1.00 15.00      A    O  
ATOM    192  N   LEU A  25     -37.390  -6.235   8.103  1.00 15.00      A    N  
ATOM    193  HN  LEU A  25     -37.460  -7.054   7.565  1.00 15.00      A    H  
ATOM    194  CA  LEU A  25     -38.590  -5.679   8.714  1.00 15.00      A    C  
ATOM    195  CB  LEU A  25     -39.851  -6.290   8.100  1.00 15.00      A    C  
ATOM    196  CG  LEU A  25     -41.183  -5.829   8.700  1.00 15.00      A    C  
ATOM    197  CD1 LEU A  25     -41.395  -4.341   8.469  1.00 15.00      A    C  
ATOM    198  CD2 LEU A  25     -42.339  -6.633   8.128  1.00 15.00      A    C  
ATOM    199  C   LEU A  25     -38.571  -5.919  10.220  1.00 15.00      A    C  
ATOM    200  O   LEU A  25     -38.726  -4.983  11.007  1.00 15.00      A    O  
ATOM    201  N   GLN A  26     -38.364  -7.175  10.606  1.00 15.00      A    N  
ATOM    202  HN  GLN A  26     -38.250  -7.873   9.920  1.00 15.00      A    H  
ATOM    203  CA  GLN A  26     -38.309  -7.557  12.013  1.00 15.00      A    C  
ATOM    204  CB  GLN A  26     -38.079  -9.064  12.145  1.00 15.00      A    C  
ATOM    205  CG  GLN A  26     -38.302  -9.606  13.547  1.00 15.00      A    C  
ATOM    206  CD  GLN A  26     -39.772  -9.687  13.909  1.00 15.00      A    C  
ATOM    207  OE1 GLN A  26     -40.556 -10.343  13.224  1.00 15.00      A    O  
ATOM    208  NE2 GLN A  26     -40.157  -9.015  14.981  1.00 15.00      A    N  
ATOM    209 HE21 GLN A  26     -39.470  -8.496  15.485  1.00 15.00      A    H  
ATOM    210 HE22 GLN A  26     -41.096  -9.055  15.238  1.00 15.00      A    H  
ATOM    211  C   GLN A  26     -37.189  -6.799  12.714  1.00 15.00      A    C  
ATOM    212  O   GLN A  26     -37.381  -6.239  13.792  1.00 15.00      A    O  
ATOM    213  N   GLY A  27     -36.023  -6.766  12.074  1.00 15.00      A    N  
ATOM    214  HN  GLY A  27     -35.934  -7.236  11.211  1.00 15.00      A    H  
ATOM    215  CA  GLY A  27     -34.884  -6.064  12.626  1.00 15.00      A    C  
ATOM    216  C   GLY A  27     -35.205  -4.611  12.902  1.00 15.00      A    C  
ATOM    217  O   GLY A  27     -34.667  -4.014  13.835  1.00 15.00      A    O  
ATOM    218  N   LYS A  28     -36.088  -4.048  12.090  1.00 15.00      A    N  
ATOM    219  HN  LYS A  28     -36.474  -4.581  11.361  1.00 15.00      A    H  
ATOM    220  CA  LYS A  28     -36.505  -2.668  12.253  1.00 15.00      A    C  
ATOM    221  CB  LYS A  28     -37.100  -2.130  10.944  1.00 15.00      A    C  
ATOM    222  CG  LYS A  28     -37.827  -0.797  11.069  1.00 15.00      A    C  
ATOM    223  CD  LYS A  28     -36.945   0.274  11.696  1.00 15.00      A    C  
ATOM    224  CE  LYS A  28     -35.817   0.692  10.770  1.00 15.00      A    C  
ATOM    225  NZ  LYS A  28     -36.324   1.325   9.526  1.00 15.00      A    N  
ATOM    226  HZ1 LYS A  28     -36.324   0.632   8.741  1.00 15.00      A    H  
ATOM    227  HZ2 LYS A  28     -35.718   2.129   9.260  1.00 15.00      A    H  
ATOM    228  HZ3 LYS A  28     -37.296   1.675   9.668  1.00 15.00      A    H  
ATOM    229  C   LYS A  28     -37.514  -2.558  13.392  1.00 15.00      A    C  
ATOM    230  O   LYS A  28     -37.353  -1.739  14.289  1.00 15.00      A    O  
ATOM    231  N   LEU A  29     -38.531  -3.412  13.367  1.00 15.00      A    N  
ATOM    232  HN  LEU A  29     -38.582  -4.074  12.639  1.00 15.00      A    H  
ATOM    233  CA  LEU A  29     -39.574  -3.400  14.390  1.00 15.00      A    C  
ATOM    234  CB  LEU A  29     -40.649  -4.447  14.082  1.00 15.00      A    C  
ATOM    235  CG  LEU A  29     -41.440  -4.234  12.785  1.00 15.00      A    C  
ATOM    236  CD1 LEU A  29     -42.381  -5.402  12.528  1.00 15.00      A    C  
ATOM    237  CD2 LEU A  29     -42.210  -2.922  12.831  1.00 15.00      A    C  
ATOM    238  C   LEU A  29     -39.006  -3.595  15.799  1.00 15.00      A    C  
ATOM    239  O   LEU A  29     -39.390  -2.887  16.733  1.00 15.00      A    O  
ATOM    240  N   ASP A  30     -38.073  -4.533  15.934  1.00 15.00      A    N  
ATOM    241  HN  ASP A  30     -37.817  -5.066  15.147  1.00 15.00      A    H  
ATOM    242  CA  ASP A  30     -37.443  -4.833  17.222  1.00 15.00      A    C  
ATOM    243  CB  ASP A  30     -36.674  -6.158  17.148  1.00 15.00      A    C  
ATOM    244  CG  ASP A  30     -37.570  -7.378  17.236  1.00 15.00      A    C  
ATOM    245  OD1 ASP A  30     -37.425  -8.151  18.202  1.00 15.00      A    O  
ATOM    246  OD2 ASP A  30     -38.409  -7.567  16.331  1.00 15.00      A    O  
ATOM    247  C   ASP A  30     -36.492  -3.728  17.680  1.00 15.00      A    C  
ATOM    248  O   ASP A  30     -36.045  -3.719  18.825  1.00 15.00      A    O  
ATOM    249  N   LYS A  31     -36.173  -2.798  16.790  1.00 15.00      A    N  
ATOM    250  HN  LYS A  31     -36.571  -2.831  15.893  1.00 15.00      A    H  
ATOM    251  CA  LYS A  31     -35.262  -1.711  17.131  1.00 15.00      A    C  
ATOM    252  CB  LYS A  31     -33.912  -1.880  16.425  1.00 15.00      A    C  
ATOM    253  CG  LYS A  31     -32.986  -2.877  17.109  1.00 15.00      A    C  
ATOM    254  CD  LYS A  31     -31.650  -3.001  16.391  1.00 15.00      A    C  
ATOM    255  CE  LYS A  31     -31.791  -3.718  15.057  1.00 15.00      A    C  
ATOM    256  NZ  LYS A  31     -32.513  -5.016  15.189  1.00 15.00      A    N  
ATOM    257  HZ1 LYS A  31     -33.522  -4.842  15.386  1.00 15.00      A    H  
ATOM    258  HZ2 LYS A  31     -32.111  -5.575  15.967  1.00 15.00      A    H  
ATOM    259  HZ3 LYS A  31     -32.434  -5.560  14.307  1.00 15.00      A    H  
ATOM    260  C   LYS A  31     -35.874  -0.349  16.835  1.00 15.00      A    C  
ATOM    261  O   LYS A  31     -35.163   0.626  16.612  1.00 15.00      A    O  
ATOM    262  N   LEU A  32     -37.197  -0.300  16.829  1.00 15.00      A    N  
ATOM    263  HN  LEU A  32     -37.703  -1.120  16.991  1.00 15.00      A    H  
ATOM    264  CA  LEU A  32     -37.916   0.940  16.577  1.00 15.00      A    C  
ATOM    265  CB  LEU A  32     -38.945   0.737  15.459  1.00 15.00      A    C  
ATOM    266  CG  LEU A  32     -39.019   1.826  14.381  1.00 15.00      A    C  
ATOM    267  CD1 LEU A  32     -40.042   1.452  13.319  1.00 15.00      A    C  
ATOM    268  CD2 LEU A  32     -39.353   3.180  14.988  1.00 15.00      A    C  
ATOM    269  C   LEU A  32     -38.626   1.387  17.849  1.00 15.00      A    C  
ATOM    270  O   LEU A  32     -38.678   2.574  18.158  1.00 15.00      A    O  
ATOM    271  N   GLN A  33     -39.169   0.410  18.578  1.00 15.00      A    N  
ATOM    272  HN  GLN A  33     -39.073  -0.512  18.268  1.00 15.00      A    H  
ATOM    273  CA  GLN A  33     -39.900   0.665  19.828  1.00 15.00      A    C  
ATOM    274  CB  GLN A  33     -38.958   1.213  20.909  1.00 15.00      A    C  
ATOM    275  CG  GLN A  33     -37.872   0.239  21.345  1.00 15.00      A    C  
ATOM    276  CD  GLN A  33     -36.868   0.864  22.297  1.00 15.00      A    C  
ATOM    277  OE1 GLN A  33     -35.828   1.368  21.881  1.00 15.00      A    O  
ATOM    278  NE2 GLN A  33     -37.176   0.839  23.585  1.00 15.00      A    N  
ATOM    279 HE21 GLN A  33     -38.022   0.425  23.850  1.00 15.00      A    H  
ATOM    280 HE22 GLN A  33     -36.542   1.235  24.217  1.00 15.00      A    H  
ATOM    281  C   GLN A  33     -41.087   1.622  19.617  1.00 15.00      A    C  
ATOM    282  O   GLN A  33     -41.217   2.618  20.327  1.00 15.00      A    O  
ATOM    283  N   PRO A  34     -41.982   1.325  18.651  1.00 15.00      A    N  
ATOM    284  CA  PRO A  34     -43.126   2.171  18.345  1.00 15.00      A    C  
ATOM    285  CB  PRO A  34     -43.204   2.033  16.818  1.00 15.00      A    C  
ATOM    286  CG  PRO A  34     -42.574   0.703  16.493  1.00 15.00      A    C  
ATOM    287  CD  PRO A  34     -41.963   0.160  17.765  1.00 15.00      A    C  
ATOM    288  C   PRO A  34     -44.429   1.674  18.977  1.00 15.00      A    C  
ATOM    289  O   PRO A  34     -44.977   0.641  18.570  1.00 15.00      A    O  
ATOM    290  N   ASP A  35     -44.924   2.412  19.961  1.00 15.00      A    N  
ATOM    291  HN  ASP A  35     -44.441   3.217  20.247  1.00 15.00      A    H  
ATOM    292  CA  ASP A  35     -46.171   2.056  20.629  1.00 15.00      A    C  
ATOM    293  CB  ASP A  35     -46.220   2.616  22.052  1.00 15.00      A    C  
ATOM    294  CG  ASP A  35     -46.506   1.538  23.084  1.00 15.00      A    C  
ATOM    295  OD1 ASP A  35     -45.540   1.007  23.674  1.00 15.00      A    O  
ATOM    296  OD2 ASP A  35     -47.694   1.216  23.297  1.00 15.00      A    O  
ATOM    297  C   ASP A  35     -47.362   2.543  19.807  1.00 15.00      A    C  
ATOM    298  O   ASP A  35     -48.180   1.745  19.346  1.00 15.00      A    O  
ATOM    299  N   GLU A  36     -47.435   3.853  19.598  1.00 15.00      A    N  
ATOM    300  HN  GLU A  36     -46.740   4.442  19.984  1.00 15.00      A    H  
ATOM    301  CA  GLU A  36     -48.504   4.454  18.806  1.00 15.00      A    C  
ATOM    302  CB  GLU A  36     -49.065   5.718  19.480  1.00 15.00      A    C  
ATOM    303  CG  GLU A  36     -48.289   6.196  20.701  1.00 15.00      A    C  
ATOM    304  CD  GLU A  36     -46.932   6.773  20.347  1.00 15.00      A    C  
ATOM    305  OE1 GLU A  36     -46.841   8.000  20.170  1.00 15.00      A    O  
ATOM    306  OE2 GLU A  36     -45.962   5.993  20.243  1.00 15.00      A    O  
ATOM    307  C   GLU A  36     -47.992   4.764  17.400  1.00 15.00      A    C  
ATOM    308  O   GLU A  36     -47.146   4.028  16.883  1.00 15.00      A    O  
ATOM    309  N   ASP A  37     -48.524   5.830  16.781  1.00 15.00      A    N  
ATOM    310  HN  ASP A  37     -49.204   6.351  17.252  1.00 15.00      A    H  
ATOM    311  CA  ASP A  37     -48.124   6.258  15.424  1.00 15.00      A    C  
ATOM    312  CB  ASP A  37     -46.603   6.471  15.336  1.00 15.00      A    C  
ATOM    313  CG  ASP A  37     -46.123   7.002  13.995  1.00 15.00      A    C  
ATOM    314  OD1 ASP A  37     -46.336   8.198  13.708  1.00 15.00      A    O  
ATOM    315  OD2 ASP A  37     -45.492   6.230  13.244  1.00 15.00      A    O  
ATOM    316  C   ASP A  37     -48.624   5.289  14.344  1.00 15.00      A    C  
ATOM    317  O   ASP A  37     -49.146   5.705  13.311  1.00 15.00      A    O  
ATOM    318  N   ASP A  38     -48.467   3.998  14.617  1.00 15.00      A    N  
ATOM    319  HN  ASP A  38     -48.039   3.756  15.468  1.00 15.00      A    H  
ATOM    320  CA  ASP A  38     -48.885   2.922  13.721  1.00 15.00      A    C  
ATOM    321  CB  ASP A  38     -50.389   2.886  13.458  1.00 15.00      A    C  
ATOM    322  CG  ASP A  38     -50.869   1.469  13.206  1.00 15.00      A    C  
ATOM    323  OD1 ASP A  38     -51.965   1.120  13.683  1.00 15.00      A    O  
ATOM    324  OD2 ASP A  38     -50.138   0.688  12.546  1.00 15.00      A    O  
ATOM    325  C   ASP A  38     -48.079   2.873  12.432  1.00 15.00      A    C  
ATOM    326  O   ASP A  38     -48.581   2.516  11.364  1.00 15.00      A    O  
ATOM    327  N   LYS A  39     -46.808   3.220  12.535  1.00 15.00      A    N  
ATOM    328  HN  LYS A  39     -46.473   3.559  13.392  1.00 15.00      A    H  
ATOM    329  CA  LYS A  39     -45.917   3.170  11.385  1.00 15.00      A    C  
ATOM    330  CB  LYS A  39     -44.586   3.839  11.718  1.00 15.00      A    C  
ATOM    331  CG  LYS A  39     -44.132   4.864  10.692  1.00 15.00      A    C  
ATOM    332  CD  LYS A  39     -42.908   5.619  11.182  1.00 15.00      A    C  
ATOM    333  CE  LYS A  39     -43.138   7.120  11.145  1.00 15.00      A    C  
ATOM    334  NZ  LYS A  39     -42.112   7.861  11.924  1.00 15.00      A    N  
ATOM    335  HZ1 LYS A  39     -42.419   8.840  12.077  1.00 15.00      A    H  
ATOM    336  HZ2 LYS A  39     -41.198   7.876  11.406  1.00 15.00      A    H  
ATOM    337  HZ3 LYS A  39     -41.965   7.406  12.844  1.00 15.00      A    H  
ATOM    338  C   LYS A  39     -45.669   1.718  10.989  1.00 15.00      A    C  
ATOM    339  O   LYS A  39     -45.095   1.437   9.936  1.00 15.00      A    O  
ATOM    340  N   ARG A  40     -46.126   0.803  11.845  1.00 15.00      A    N  
ATOM    341  HN  ARG A  40     -46.608   1.109  12.641  1.00 15.00      A    H  
ATOM    342  CA  ARG A  40     -45.967  -0.630  11.627  1.00 15.00      A    C  
ATOM    343  CB  ARG A  40     -46.641  -1.424  12.758  1.00 15.00      A    C  
ATOM    344  CG  ARG A  40     -46.182  -1.049  14.163  1.00 15.00      A    C  
ATOM    345  CD  ARG A  40     -46.986  -1.789  15.229  1.00 15.00      A    C  
ATOM    346  NE  ARG A  40     -46.658  -1.339  16.589  1.00 15.00      A    N  
ATOM    347  HE  ARG A  40     -46.020  -0.594  16.675  1.00 15.00      A    H  
ATOM    348  CZ  ARG A  40     -47.178  -1.864  17.702  1.00 15.00      A    C  
ATOM    349  NH1 ARG A  40     -48.053  -2.864  17.630  1.00 15.00      A    N  
ATOM    350 HH11 ARG A  40     -48.456  -3.271  18.501  1.00 15.00      A    H  
ATOM    351 HH12 ARG A  40     -48.345  -3.239  16.704  1.00 15.00      A    H  
ATOM    352  NH2 ARG A  40     -46.824  -1.382  18.889  1.00 15.00      A    N  
ATOM    353 HH21 ARG A  40     -47.224  -1.783  19.764  1.00 15.00      A    H  
ATOM    354 HH22 ARG A  40     -46.143  -0.586  18.953  1.00 15.00      A    H  
ATOM    355  C   ARG A  40     -46.559  -1.038  10.283  1.00 15.00      A    C  
ATOM    356  O   ARG A  40     -45.916  -1.733   9.500  1.00 15.00      A    O  
ATOM    357  N   GLN A  41     -47.775  -0.575  10.014  1.00 15.00      A    N  
ATOM    358  HN  GLN A  41     -48.227  -0.003  10.675  1.00 15.00      A    H  
ATOM    359  CA  GLN A  41     -48.462  -0.892   8.767  1.00 15.00      A    C  
ATOM    360  CB  GLN A  41     -49.904  -0.383   8.794  1.00 15.00      A    C  
ATOM    361  CG  GLN A  41     -50.858  -1.330   9.507  1.00 15.00      A    C  
ATOM    362  CD  GLN A  41     -52.169  -0.682   9.903  1.00 15.00      A    C  
ATOM    363  OE1 GLN A  41     -53.124  -0.657   9.128  1.00 15.00      A    O  
ATOM    364  NE2 GLN A  41     -52.224  -0.155  11.110  1.00 15.00      A    N  
ATOM    365 HE21 GLN A  41     -51.417  -0.202  11.685  1.00 15.00      A    H  
ATOM    366 HE22 GLN A  41     -53.059   0.264  11.397  1.00 15.00      A    H  
ATOM    367  C   GLN A  41     -47.704  -0.378   7.544  1.00 15.00      A    C  
ATOM    368  O   GLN A  41     -47.611  -1.070   6.531  1.00 15.00      A    O  
ATOM    369  N   THR A  42     -47.147   0.824   7.648  1.00 15.00      A    N  
ATOM    370  HN  THR A  42     -47.252   1.330   8.480  1.00 15.00      A    H  
ATOM    371  CA  THR A  42     -46.386   1.408   6.548  1.00 15.00      A    C  
ATOM    372  CB  THR A  42     -45.980   2.868   6.847  1.00 15.00      A    C  
ATOM    373  OG1 THR A  42     -45.495   3.493   5.653  1.00 15.00      A    O  
ATOM    374  HG1 THR A  42     -45.055   4.316   5.878  1.00 15.00      A    H  
ATOM    375  CG2 THR A  42     -47.165   3.659   7.381  1.00 15.00      A    C  
ATOM    376  C   THR A  42     -45.131   0.576   6.284  1.00 15.00      A    C  
ATOM    377  O   THR A  42     -44.772   0.303   5.134  1.00 15.00      A    O  
ATOM    378  N   LEU A  43     -44.480   0.157   7.362  1.00 15.00      A    N  
ATOM    379  HN  LEU A  43     -44.819   0.400   8.251  1.00 15.00      A    H  
ATOM    380  CA  LEU A  43     -43.275  -0.652   7.259  1.00 15.00      A    C  
ATOM    381  CB  LEU A  43     -42.594  -0.794   8.625  1.00 15.00      A    C  
ATOM    382  CG  LEU A  43     -41.431   0.164   8.918  1.00 15.00      A    C  
ATOM    383  CD1 LEU A  43     -40.321   0.002   7.890  1.00 15.00      A    C  
ATOM    384  CD2 LEU A  43     -41.908   1.608   8.976  1.00 15.00      A    C  
ATOM    385  C   LEU A  43     -43.597  -2.025   6.676  1.00 15.00      A    C  
ATOM    386  O   LEU A  43     -42.840  -2.552   5.861  1.00 15.00      A    O  
ATOM    387  N   LEU A  44     -44.738  -2.581   7.078  1.00 15.00      A    N  
ATOM    388  HN  LEU A  44     -45.300  -2.098   7.723  1.00 15.00      A    H  
ATOM    389  CA  LEU A  44     -45.177  -3.894   6.604  1.00 15.00      A    C  
ATOM    390  CB  LEU A  44     -46.329  -4.426   7.459  1.00 15.00      A    C  
ATOM    391  CG  LEU A  44     -45.987  -5.563   8.425  1.00 15.00      A    C  
ATOM    392  CD1 LEU A  44     -45.267  -5.032   9.653  1.00 15.00      A    C  
ATOM    393  CD2 LEU A  44     -47.239  -6.330   8.819  1.00 15.00      A    C  
ATOM    394  C   LEU A  44     -45.593  -3.865   5.135  1.00 15.00      A    C  
ATOM    395  O   LEU A  44     -45.796  -4.911   4.518  1.00 15.00      A    O  
ATOM    396  N   ALA A  45     -45.739  -2.673   4.583  1.00 15.00      A    N  
ATOM    397  HN  ALA A  45     -45.596  -1.871   5.129  1.00 15.00      A    H  
ATOM    398  CA  ALA A  45     -46.116  -2.531   3.187  1.00 15.00      A    C  
ATOM    399  CB  ALA A  45     -46.982  -1.297   2.989  1.00 15.00      A    C  
ATOM    400  C   ALA A  45     -44.866  -2.459   2.321  1.00 15.00      A    C  
ATOM    401  O   ALA A  45     -44.759  -3.137   1.296  1.00 15.00      A    O  
ATOM    402  N   THR A  46     -43.917  -1.644   2.755  1.00 15.00      A    N  
ATOM    403  HN  THR A  46     -44.069  -1.133   3.580  1.00 15.00      A    H  
ATOM    404  CA  THR A  46     -42.666  -1.472   2.039  1.00 15.00      A    C  
ATOM    405  CB  THR A  46     -41.960  -0.163   2.469  1.00 15.00      A    C  
ATOM    406  OG1 THR A  46     -40.539  -0.269   2.274  1.00 15.00      A    O  
ATOM    407  HG1 THR A  46     -40.301   0.128   1.426  1.00 15.00      A    H  
ATOM    408  CG2 THR A  46     -42.492   1.021   1.675  1.00 15.00      A    C  
ATOM    409  C   THR A  46     -41.723  -2.657   2.261  1.00 15.00      A    C  
ATOM    410  O   THR A  46     -41.332  -3.341   1.316  1.00 15.00      A    O  
ATOM    411  N   HIS A  47     -41.395  -2.919   3.518  1.00 15.00      A    N  
ATOM    412  HN  HIS A  47     -41.812  -2.397   4.240  1.00 15.00      A    H  
ATOM    413  CA  HIS A  47     -40.462  -3.985   3.867  1.00 15.00      A    C  
ATOM    414  CB  HIS A  47     -39.693  -3.602   5.133  1.00 15.00      A    C  
ATOM    415  CG  HIS A  47     -38.547  -2.666   4.906  1.00 15.00      A    C  
ATOM    416  ND1 HIS A  47     -38.574  -1.624   3.997  1.00 15.00      A    N  
ATOM    417  HD1 HIS A  47     -39.333  -1.379   3.416  1.00 15.00      A    H  
ATOM    418  CD2 HIS A  47     -37.325  -2.625   5.482  1.00 15.00      A    C  
ATOM    419  CE1 HIS A  47     -37.415  -0.988   4.028  1.00 15.00      A    C  
ATOM    420  NE2 HIS A  47     -36.646  -1.578   4.921  1.00 15.00      A    N  
ATOM    421  HE2 HIS A  47     -35.724  -1.293   5.170  1.00 15.00      A    H  
ATOM    422  C   HIS A  47     -41.145  -5.334   4.069  1.00 15.00      A    C  
ATOM    423  O   HIS A  47     -41.013  -5.941   5.127  1.00 15.00      A    O  
ATOM    424  N   ARG A  48     -41.845  -5.817   3.050  1.00 15.00      A    N  
ATOM    425  HN  ARG A  48     -41.887  -5.309   2.212  1.00 15.00      A    H  
ATOM    426  CA  ARG A  48     -42.534  -7.103   3.151  1.00 15.00      A    C  
ATOM    427  CB  ARG A  48     -43.658  -7.037   4.191  1.00 15.00      A    C  
ATOM    428  CG  ARG A  48     -44.364  -8.360   4.440  1.00 15.00      A    C  
ATOM    429  CD  ARG A  48     -45.815  -8.306   3.979  1.00 15.00      A    C  
ATOM    430  NE  ARG A  48     -46.141  -9.414   3.078  1.00 15.00      A    N  
ATOM    431  HE  ARG A  48     -45.383  -9.933   2.719  1.00 15.00      A    H  
ATOM    432  CZ  ARG A  48     -47.380  -9.755   2.724  1.00 15.00      A    C  
ATOM    433  NH1 ARG A  48     -48.428  -9.076   3.191  1.00 15.00      A    N  
ATOM    434 HH11 ARG A  48     -48.284  -8.270   3.838  1.00 15.00      A    H  
ATOM    435 HH12 ARG A  48     -49.397  -9.348   2.917  1.00 15.00      A    H  
ATOM    436  NH2 ARG A  48     -47.571 -10.778   1.895  1.00 15.00      A    N  
ATOM    437 HH21 ARG A  48     -48.534 -11.057   1.613  1.00 15.00      A    H  
ATOM    438 HH22 ARG A  48     -46.751 -11.312   1.524  1.00 15.00      A    H  
ATOM    439  C   ARG A  48     -43.088  -7.559   1.804  1.00 15.00      A    C  
ATOM    440  O   ARG A  48     -43.233  -8.753   1.556  1.00 15.00      A    O  
ATOM    441  N   ARG A  49     -43.415  -6.610   0.942  1.00 15.00      A    N  
ATOM    442  HN  ARG A  49     -43.281  -5.671   1.186  1.00 15.00      A    H  
ATOM    443  CA  ARG A  49     -43.957  -6.941  -0.370  1.00 15.00      A    C  
ATOM    444  CB  ARG A  49     -45.178  -6.066  -0.695  1.00 15.00      A    C  
ATOM    445  CG  ARG A  49     -46.523  -6.783  -0.607  1.00 15.00      A    C  
ATOM    446  CD  ARG A  49     -47.579  -6.095  -1.471  1.00 15.00      A    C  
ATOM    447  NE  ARG A  49     -48.888  -6.764  -1.404  1.00 15.00      A    N  
ATOM    448  HE  ARG A  49     -49.284  -6.876  -0.513  1.00 15.00      A    H  
ATOM    449  CZ  ARG A  49     -49.573  -7.194  -2.474  1.00 15.00      A    C  
ATOM    450  NH1 ARG A  49     -49.085  -7.021  -3.698  1.00 15.00      A    N  
ATOM    451 HH11 ARG A  49     -49.619  -7.355  -4.529  1.00 15.00      A    H  
ATOM    452 HH12 ARG A  49     -48.168  -6.546  -3.834  1.00 15.00      A    H  
ATOM    453  NH2 ARG A  49     -50.745  -7.808  -2.319  1.00 15.00      A    N  
ATOM    454 HH21 ARG A  49     -51.277  -8.142  -3.153  1.00 15.00      A    H  
ATOM    455 HH22 ARG A  49     -51.140  -7.958  -1.367  1.00 15.00      A    H  
ATOM    456  C   ARG A  49     -42.904  -6.775  -1.459  1.00 15.00      A    C  
ATOM    457  O   ARG A  49     -41.757  -6.424  -1.182  1.00 15.00      A    O  
ATOM    458  N   GLU A  50     -43.322  -7.006  -2.703  1.00 15.00      A    N  
ATOM    459  HN  GLU A  50     -44.243  -7.298  -2.842  1.00 15.00      A    H  
ATOM    460  CA  GLU A  50     -42.449  -6.873  -3.869  1.00 15.00      A    C  
ATOM    461  CB  GLU A  50     -43.191  -7.336  -5.122  1.00 15.00      A    C  
ATOM    462  CG  GLU A  50     -43.667  -8.773  -5.058  1.00 15.00      A    C  
ATOM    463  CD  GLU A  50     -42.547  -9.766  -5.284  1.00 15.00      A    C  
ATOM    464  OE1 GLU A  50     -42.847 -10.927  -5.600  1.00 15.00      A    O  
ATOM    465  OE2 GLU A  50     -41.370  -9.389  -5.146  1.00 15.00      A    O  
ATOM    466  C   GLU A  50     -42.027  -5.422  -4.049  1.00 15.00      A    C  
ATOM    467  O   GLU A  50     -41.159  -5.102  -4.861  1.00 15.00      A    O  
ATOM    468  N   ALA A  51     -42.659  -4.545  -3.281  1.00 15.00      A    N  
ATOM    469  HN  ALA A  51     -43.335  -4.867  -2.656  1.00 15.00      A    H  
ATOM    470  CA  ALA A  51     -42.357  -3.132  -3.329  1.00 15.00      A    C  
ATOM    471  CB  ALA A  51     -43.363  -2.343  -2.506  1.00 15.00      A    C  
ATOM    472  C   ALA A  51     -40.946  -2.901  -2.817  1.00 15.00      A    C  
ATOM    473  O   ALA A  51     -40.282  -1.959  -3.230  1.00 15.00      A    O  
ATOM    474  N   TRP A  52     -40.485  -3.791  -1.939  1.00 15.00      A    N  
ATOM    475  HN  TRP A  52     -41.055  -4.543  -1.671  1.00 15.00      A    H  
ATOM    476  CA  TRP A  52     -39.147  -3.680  -1.383  1.00 15.00      A    C  
ATOM    477  CB  TRP A  52     -38.913  -4.723  -0.282  1.00 15.00      A    C  
ATOM    478  CG  TRP A  52     -37.610  -4.554   0.447  1.00 15.00      A    C  
ATOM    479  CD1 TRP A  52     -37.351  -3.706   1.486  1.00 15.00      A    C  
ATOM    480  CD2 TRP A  52     -36.385  -5.251   0.188  1.00 15.00      A    C  
ATOM    481  NE1 TRP A  52     -36.041  -3.833   1.888  1.00 15.00      A    N  
ATOM    482  HE1 TRP A  52     -35.613  -3.331   2.613  1.00 15.00      A    H  
ATOM    483  CE2 TRP A  52     -35.428  -4.775   1.106  1.00 15.00      A    C  
ATOM    484  CE3 TRP A  52     -36.004  -6.232  -0.731  1.00 15.00      A    C  
ATOM    485  CZ2 TRP A  52     -34.118  -5.246   1.131  1.00 15.00      A    C  
ATOM    486  CZ3 TRP A  52     -34.704  -6.698  -0.705  1.00 15.00      A    C  
ATOM    487  CH2 TRP A  52     -33.776  -6.206   0.219  1.00 15.00      A    C  
ATOM    488  C   TRP A  52     -38.111  -3.831  -2.489  1.00 15.00      A    C  
ATOM    489  O   TRP A  52     -37.176  -3.052  -2.572  1.00 15.00      A    O  
ATOM    490  N   LEU A  53     -38.307  -4.824  -3.352  1.00 15.00      A    N  
ATOM    491  HN  LEU A  53     -39.090  -5.402  -3.244  1.00 15.00      A    H  
ATOM    492  CA  LEU A  53     -37.385  -5.074  -4.456  1.00 15.00      A    C  
ATOM    493  CB  LEU A  53     -37.672  -6.425  -5.113  1.00 15.00      A    C  
ATOM    494  CG  LEU A  53     -37.289  -7.670  -4.311  1.00 15.00      A    C  
ATOM    495  CD1 LEU A  53     -37.819  -8.923  -4.992  1.00 15.00      A    C  
ATOM    496  CD2 LEU A  53     -35.781  -7.756  -4.139  1.00 15.00      A    C  
ATOM    497  C   LEU A  53     -37.444  -3.955  -5.494  1.00 15.00      A    C  
ATOM    498  O   LEU A  53     -36.416  -3.545  -6.029  1.00 15.00      A    O  
ATOM    499  N   ALA A  54     -38.650  -3.463  -5.773  1.00 15.00      A    N  
ATOM    500  HN  ALA A  54     -39.435  -3.839  -5.320  1.00 15.00      A    H  
ATOM    501  CA  ALA A  54     -38.830  -2.379  -6.736  1.00 15.00      A    C  
ATOM    502  CB  ALA A  54     -40.310  -2.137  -6.992  1.00 15.00      A    C  
ATOM    503  C   ALA A  54     -38.178  -1.115  -6.196  1.00 15.00      A    C  
ATOM    504  O   ALA A  54     -37.455  -0.413  -6.904  1.00 15.00      A    O  
ATOM    505  N   ASP A  55     -38.438  -0.853  -4.921  1.00 15.00      A    N  
ATOM    506  HN  ASP A  55     -39.036  -1.457  -4.426  1.00 15.00      A    H  
ATOM    507  CA  ASP A  55     -37.879   0.303  -4.230  1.00 15.00      A    C  
ATOM    508  CB  ASP A  55     -38.546   0.486  -2.855  1.00 15.00      A    C  
ATOM    509  CG  ASP A  55     -37.683   1.229  -1.847  1.00 15.00      A    C  
ATOM    510  OD1 ASP A  55     -37.397   0.652  -0.766  1.00 15.00      A    O  
ATOM    511  OD2 ASP A  55     -37.282   2.387  -2.133  1.00 15.00      A    O  
ATOM    512  C   ASP A  55     -36.367   0.155  -4.086  1.00 15.00      A    C  
ATOM    513  O   ASP A  55     -35.623   1.131  -4.203  1.00 15.00      A    O  
ATOM    514  N   ALA A  56     -35.915  -1.076  -3.853  1.00 15.00      A    N  
ATOM    515  HN  ALA A  56     -36.560  -1.814  -3.759  1.00 15.00      A    H  
ATOM    516  CA  ALA A  56     -34.490  -1.356  -3.706  1.00 15.00      A    C  
ATOM    517  CB  ALA A  56     -34.253  -2.748  -3.140  1.00 15.00      A    C  
ATOM    518  C   ALA A  56     -33.769  -1.190  -5.036  1.00 15.00      A    C  
ATOM    519  O   ALA A  56     -32.633  -0.723  -5.077  1.00 15.00      A    O  
ATOM    520  N   ALA A  57     -34.436  -1.571  -6.125  1.00 15.00      A    N  
ATOM    521  HN  ALA A  57     -35.335  -1.958  -6.026  1.00 15.00      A    H  
ATOM    522  CA  ALA A  57     -33.860  -1.441  -7.461  1.00 15.00      A    C  
ATOM    523  CB  ALA A  57     -34.796  -2.031  -8.506  1.00 15.00      A    C  
ATOM    524  C   ALA A  57     -33.585   0.028  -7.756  1.00 15.00      A    C  
ATOM    525  O   ALA A  57     -32.657   0.373  -8.486  1.00 15.00      A    O  
ATOM    526  N   ARG A  58     -34.398   0.885  -7.152  1.00 15.00      A    N  
ATOM    527  HN  ARG A  58     -35.122   0.532  -6.592  1.00 15.00      A    H  
ATOM    528  CA  ARG A  58     -34.264   2.325  -7.301  1.00 15.00      A    C  
ATOM    529  CB  ARG A  58     -35.532   3.004  -6.763  1.00 15.00      A    C  
ATOM    530  CG  ARG A  58     -35.635   4.499  -7.022  1.00 15.00      A    C  
ATOM    531  CD  ARG A  58     -35.358   5.307  -5.761  1.00 15.00      A    C  
ATOM    532  NE  ARG A  58     -36.074   4.789  -4.588  1.00 15.00      A    N  
ATOM    533  HE  ARG A  58     -36.360   3.845  -4.614  1.00 15.00      A    H  
ATOM    534  CZ  ARG A  58     -36.357   5.516  -3.503  1.00 15.00      A    C  
ATOM    535  NH1 ARG A  58     -35.995   6.797  -3.445  1.00 15.00      A    N  
ATOM    536 HH11 ARG A  58     -35.490   7.235  -4.243  1.00 15.00      A    H  
ATOM    537 HH12 ARG A  58     -36.213   7.368  -2.598  1.00 15.00      A    H  
ATOM    538  NH2 ARG A  58     -36.970   4.957  -2.464  1.00 15.00      A    N  
ATOM    539 HH21 ARG A  58     -37.230   3.929  -2.483  1.00 15.00      A    H  
ATOM    540 HH22 ARG A  58     -37.196   5.522  -1.618  1.00 15.00      A    H  
ATOM    541  C   ARG A  58     -33.027   2.817  -6.543  1.00 15.00      A    C  
ATOM    542  O   ARG A  58     -32.481   3.877  -6.843  1.00 15.00      A    O  
ATOM    543  N   ARG A  59     -32.584   2.026  -5.568  1.00 15.00      A    N  
ATOM    544  HN  ARG A  59     -33.050   1.180  -5.391  1.00 15.00      A    H  
ATOM    545  CA  ARG A  59     -31.415   2.369  -4.762  1.00 15.00      A    C  
ATOM    546  CB  ARG A  59     -31.500   1.743  -3.364  1.00 15.00      A    C  
ATOM    547  CG  ARG A  59     -32.574   2.339  -2.469  1.00 15.00      A    C  
ATOM    548  CD  ARG A  59     -32.287   2.087  -0.990  1.00 15.00      A    C  
ATOM    549  NE  ARG A  59     -32.577   0.713  -0.565  1.00 15.00      A    N  
ATOM    550  HE  ARG A  59     -31.808   0.159  -0.259  1.00 15.00      A    H  
ATOM    551  CZ  ARG A  59     -33.799   0.183  -0.518  1.00 15.00      A    C  
ATOM    552  NH1 ARG A  59     -34.848   0.903  -0.871  1.00 15.00      A    N  
ATOM    553 HH11 ARG A  59     -35.818   0.492  -0.830  1.00 15.00      A    H  
ATOM    554 HH12 ARG A  59     -34.727   1.882  -1.188  1.00 15.00      A    H  
ATOM    555  NH2 ARG A  59     -33.968  -1.066  -0.108  1.00 15.00      A    N  
ATOM    556 HH21 ARG A  59     -34.918  -1.484  -0.074  1.00 15.00      A    H  
ATOM    557 HH22 ARG A  59     -33.132  -1.640   0.194  1.00 15.00      A    H  
ATOM    558  C   ARG A  59     -30.123   1.932  -5.444  1.00 15.00      A    C  
ATOM    559  O   ARG A  59     -29.058   2.481  -5.171  1.00 15.00      A    O  
ATOM    560  N   VAL A  60     -30.223   0.949  -6.338  1.00 15.00      A    N  
ATOM    561  HN  VAL A  60     -31.103   0.556  -6.519  1.00 15.00      A    H  
ATOM    562  CA  VAL A  60     -29.052   0.439  -7.055  1.00 15.00      A    C  
ATOM    563  CB  VAL A  60     -29.396  -0.762  -7.961  1.00 15.00      A    C  
ATOM    564  CG1 VAL A  60     -28.127  -1.469  -8.409  1.00 15.00      A    C  
ATOM    565  CG2 VAL A  60     -30.319  -1.735  -7.249  1.00 15.00      A    C  
ATOM    566  C   VAL A  60     -28.423   1.539  -7.902  1.00 15.00      A    C  
ATOM    567  O   VAL A  60     -27.213   1.551  -8.136  1.00 15.00      A    O  
ATOM    568  N   GLY A  61     -29.253   2.475  -8.343  1.00 15.00      A    N  
ATOM    569  HN  GLY A  61     -30.206   2.412  -8.125  1.00 15.00      A    H  
ATOM    570  CA  GLY A  61     -28.767   3.580  -9.140  1.00 15.00      A    C  
ATOM    571  C   GLY A  61     -27.889   4.512  -8.327  1.00 15.00      A    C  
ATOM    572  O   GLY A  61     -27.190   5.356  -8.882  1.00 15.00      A    O  
ATOM    573  N   GLN A  62     -27.916   4.346  -7.008  1.00 15.00      A    N  
ATOM    574  HN  GLN A  62     -28.485   3.639  -6.625  1.00 15.00      A    H  
ATOM    575  CA  GLN A  62     -27.121   5.177  -6.114  1.00 15.00      A    C  
ATOM    576  CB  GLN A  62     -27.969   5.650  -4.929  1.00 15.00      A    C  
ATOM    577  CG  GLN A  62     -29.170   6.501  -5.313  1.00 15.00      A    C  
ATOM    578  CD  GLN A  62     -29.985   6.948  -4.113  1.00 15.00      A    C  
ATOM    579  OE1 GLN A  62     -30.047   6.259  -3.095  1.00 15.00      A    O  
ATOM    580  NE2 GLN A  62     -30.616   8.107  -4.223  1.00 15.00      A    N  
ATOM    581 HE21 GLN A  62     -30.523   8.607  -5.061  1.00 15.00      A    H  
ATOM    582 HE22 GLN A  62     -31.147   8.418  -3.462  1.00 15.00      A    H  
ATOM    583  C   GLN A  62     -25.891   4.428  -5.603  1.00 15.00      A    C  
ATOM    584  O   GLN A  62     -25.169   4.929  -4.744  1.00 15.00      A    O  
ATOM    585  N   LEU A  63     -25.646   3.238  -6.141  1.00 15.00      A    N  
ATOM    586  HN  LEU A  63     -26.242   2.895  -6.841  1.00 15.00      A    H  
ATOM    587  CA  LEU A  63     -24.506   2.433  -5.721  1.00 15.00      A    C  
ATOM    588  CB  LEU A  63     -24.972   1.204  -4.938  1.00 15.00      A    C  
ATOM    589  CG  LEU A  63     -25.212   1.361  -3.440  1.00 15.00      A    C  
ATOM    590  CD1 LEU A  63     -25.390  -0.008  -2.810  1.00 15.00      A    C  
ATOM    591  CD2 LEU A  63     -24.067   2.111  -2.777  1.00 15.00      A    C  
ATOM    592  C   LEU A  63     -23.715   1.935  -6.911  1.00 15.00      A    C  
ATOM    593  O   LEU A  63     -24.251   1.786  -8.011  1.00 15.00      A    O  
ATOM    594  N   GLN A  64     -22.445   1.667  -6.682  1.00 15.00      A    N  
ATOM    595  HN  GLN A  64     -22.074   1.843  -5.789  1.00 15.00      A    H  
ATOM    596  CA  GLN A  64     -21.581   1.145  -7.714  1.00 15.00      A    C  
ATOM    597  CB  GLN A  64     -21.067   2.245  -8.634  1.00 15.00      A    C  
ATOM    598  CG  GLN A  64     -20.397   1.688  -9.874  1.00 15.00      A    C  
ATOM    599  CD  GLN A  64     -19.617   2.721 -10.644  1.00 15.00      A    C  
ATOM    600  OE1 GLN A  64     -19.993   3.889 -10.707  1.00 15.00      A    O  
ATOM    601  NE2 GLN A  64     -18.517   2.290 -11.234  1.00 15.00      A    N  
ATOM    602 HE21 GLN A  64     -18.284   1.341 -11.137  1.00 15.00      A    H  
ATOM    603 HE22 GLN A  64     -17.971   2.938 -11.733  1.00 15.00      A    H  
ATOM    604  C   GLN A  64     -20.407   0.376  -7.126  1.00 15.00      A    C  
ATOM    605  O   GLN A  64     -19.760   0.837  -6.183  1.00 15.00      A    O  
ATOM    606  N   LEU A  65     -20.155  -0.799  -7.682  1.00 15.00      A    N  
ATOM    607  HN  LEU A  65     -20.727  -1.105  -8.420  1.00 15.00      A    H  
ATOM    608  CA  LEU A  65     -19.043  -1.636  -7.259  1.00 15.00      A    C  
ATOM    609  CB  LEU A  65     -19.319  -3.105  -7.590  1.00 15.00      A    C  
ATOM    610  CG  LEU A  65     -20.372  -3.817  -6.742  1.00 15.00      A    C  
ATOM    611  CD1 LEU A  65     -20.461  -5.285  -7.129  1.00 15.00      A    C  
ATOM    612  CD2 LEU A  65     -20.061  -3.674  -5.262  1.00 15.00      A    C  
ATOM    613  C   LEU A  65     -17.811  -1.168  -8.012  1.00 15.00      A    C  
ATOM    614  O   LEU A  65     -17.892  -0.905  -9.213  1.00 15.00      A    O  
ATOM    615  N   VAL A  66     -16.683  -1.046  -7.332  1.00 15.00      A    N  
ATOM    616  HN  VAL A  66     -16.653  -1.294  -6.378  1.00 15.00      A    H  
ATOM    617  CA  VAL A  66     -15.483  -0.556  -7.992  1.00 15.00      A    C  
ATOM    618  CB  VAL A  66     -15.295   0.960  -7.765  1.00 15.00      A    C  
ATOM    619  CG1 VAL A  66     -16.290   1.757  -8.590  1.00 15.00      A    C  
ATOM    620  CG2 VAL A  66     -15.432   1.300  -6.289  1.00 15.00      A    C  
ATOM    621  C   VAL A  66     -14.206  -1.269  -7.570  1.00 15.00      A    C  
ATOM    622  O   VAL A  66     -14.121  -1.869  -6.499  1.00 15.00      A    O  
ATOM    623  N   THR A  67     -13.223  -1.205  -8.455  1.00 15.00      A    N  
ATOM    624  HN  THR A  67     -13.392  -0.754  -9.312  1.00 15.00      A    H  
ATOM    625  CA  THR A  67     -11.910  -1.776  -8.215  1.00 15.00      A    C  
ATOM    626  CB  THR A  67     -11.525  -2.780  -9.326  1.00 15.00      A    C  
ATOM    627  OG1 THR A  67     -12.494  -3.832  -9.389  1.00 15.00      A    O  
ATOM    628  HG1 THR A  67     -13.384  -3.461  -9.315  1.00 15.00      A    H  
ATOM    629  CG2 THR A  67     -10.155  -3.388  -9.057  1.00 15.00      A    C  
ATOM    630  C   THR A  67     -10.908  -0.628  -8.217  1.00 15.00      A    C  
ATOM    631  O   THR A  67      -9.897  -0.646  -7.509  1.00 15.00      A    O  
ATOM    632  N   HIS A  68     -11.233   0.391  -9.004  1.00 15.00      A    N  
ATOM    633  HN  HIS A  68     -12.073   0.350  -9.513  1.00 15.00      A    H  
ATOM    634  CA  HIS A  68     -10.397   1.570  -9.141  1.00 15.00      A    C  
ATOM    635  CB  HIS A  68      -9.798   1.619 -10.546  1.00 15.00      A    C  
ATOM    636  CG  HIS A  68      -8.970   0.422 -10.893  1.00 15.00      A    C  
ATOM    637  ND1 HIS A  68      -9.471  -0.592 -11.673  1.00 15.00      A    N  
ATOM    638  CD2 HIS A  68      -7.697   0.124 -10.536  1.00 15.00      A    C  
ATOM    639  CE1 HIS A  68      -8.501  -1.483 -11.773  1.00 15.00      A    C  
ATOM    640  NE2 HIS A  68      -7.411  -1.092 -11.100  1.00 15.00      A    N  
ATOM    641  HE2 HIS A  68      -6.568  -1.586 -11.020  1.00 15.00      A    H  
ATOM    642  C   HIS A  68     -11.222   2.823  -8.877  1.00 15.00      A    C  
ATOM    643  O   HIS A  68     -12.167   3.126  -9.608  1.00 15.00      A    O  
ATOM    644  N   THR A  69     -10.863   3.543  -7.829  1.00 15.00      A    N  
ATOM    645  HN  THR A  69     -10.091   3.253  -7.297  1.00 15.00      A    H  
ATOM    646  CA  THR A  69     -11.577   4.754  -7.447  1.00 15.00      A    C  
ATOM    647  CB  THR A  69     -11.852   4.766  -5.934  1.00 15.00      A    C  
ATOM    648  OG1 THR A  69     -10.650   4.416  -5.233  1.00 15.00      A    O  
ATOM    649  HG1 THR A  69      -9.968   4.172  -5.864  1.00 15.00      A    H  
ATOM    650  CG2 THR A  69     -12.947   3.773  -5.581  1.00 15.00      A    C  
ATOM    651  C   THR A  69     -10.794   6.014  -7.813  1.00 15.00      A    C  
ATOM    652  O   THR A  69      -9.565   5.994  -7.893  1.00 15.00      A    O  
ATOM    653  N   LEU A  70     -11.516   7.104  -8.032  1.00 15.00      A    N  
ATOM    654  HN  LEU A  70     -12.499   7.045  -7.981  1.00 15.00      A    H  
ATOM    655  CA  LEU A  70     -10.901   8.381  -8.369  1.00 15.00      A    C  
ATOM    656  CB  LEU A  70     -11.487   8.927  -9.679  1.00 15.00      A    C  
ATOM    657  CG  LEU A  70     -10.725  10.076 -10.348  1.00 15.00      A    C  
ATOM    658  CD1 LEU A  70      -9.259   9.720 -10.534  1.00 15.00      A    C  
ATOM    659  CD2 LEU A  70     -11.358  10.433 -11.683  1.00 15.00      A    C  
ATOM    660  C   LEU A  70     -11.107   9.376  -7.228  1.00 15.00      A    C  
ATOM    661  O   LEU A  70     -10.794  10.557  -7.344  1.00 15.00      A    O  
ATOM    662  N   LYS A  71     -11.634   8.873  -6.119  1.00 15.00      A    N  
ATOM    663  HN  LYS A  71     -11.847   7.921  -6.087  1.00 15.00      A    H  
ATOM    664  CA  LYS A  71     -11.894   9.697  -4.943  1.00 15.00      A    C  
ATOM    665  CB  LYS A  71     -13.030   9.125  -4.095  1.00 15.00      A    C  
ATOM    666  CG  LYS A  71     -14.348   9.875  -4.233  1.00 15.00      A    C  
ATOM    667  CD  LYS A  71     -14.284  11.229  -3.541  1.00 15.00      A    C  
ATOM    668  CE  LYS A  71     -15.674  11.785  -3.263  1.00 15.00      A    C  
ATOM    669  NZ  LYS A  71     -16.252  12.482  -4.443  1.00 15.00      A    N  
ATOM    670  HZ1 LYS A  71     -17.250  12.738  -4.252  1.00 15.00      A    H  
ATOM    671  HZ2 LYS A  71     -16.219  11.867  -5.278  1.00 15.00      A    H  
ATOM    672  HZ3 LYS A  71     -15.718  13.353  -4.645  1.00 15.00      A    H  
ATOM    673  C   LYS A  71     -10.640   9.968  -4.096  1.00 15.00      A    C  
ATOM    674  O   LYS A  71     -10.453  11.095  -3.652  1.00 15.00      A    O  
ATOM    675  N   PRO A  72      -9.782   8.954  -3.814  1.00 15.00      A    N  
ATOM    676  CA  PRO A  72      -8.545   9.167  -3.038  1.00 15.00      A    C  
ATOM    677  CB  PRO A  72      -7.795   7.852  -3.216  1.00 15.00      A    C  
ATOM    678  CG  PRO A  72      -8.871   6.845  -3.375  1.00 15.00      A    C  
ATOM    679  CD  PRO A  72      -9.956   7.528  -4.159  1.00 15.00      A    C  
ATOM    680  C   PRO A  72      -7.709  10.322  -3.605  1.00 15.00      A    C  
ATOM    681  O   PRO A  72      -7.039  11.043  -2.868  1.00 15.00      A    O  
ATOM    682  N   ILE A  73      -7.770  10.494  -4.920  1.00 15.00      A    N  
ATOM    683  HN  ILE A  73      -8.344   9.906  -5.450  1.00 15.00      A    H  
ATOM    684  CA  ILE A  73      -7.042  11.561  -5.586  1.00 15.00      A    C  
ATOM    685  CB  ILE A  73      -6.790  11.227  -7.073  1.00 15.00      A    C  
ATOM    686  CG1 ILE A  73      -6.486   9.733  -7.221  1.00 15.00      A    C  
ATOM    687  CG2 ILE A  73      -5.631  12.050  -7.612  1.00 15.00      A    C  
ATOM    688  CD1 ILE A  73      -6.298   9.270  -8.650  1.00 15.00      A    C  
ATOM    689  C   ILE A  73      -7.844  12.857  -5.471  1.00 15.00      A    C  
ATOM    690  O   ILE A  73      -8.362  13.364  -6.460  1.00 15.00      A    O  
ATOM    691  N   HIS A  74      -7.921  13.357  -4.247  1.00 15.00      A    N  
ATOM    692  HN  HIS A  74      -7.452  12.888  -3.530  1.00 15.00      A    H  
ATOM    693  CA  HIS A  74      -8.671  14.570  -3.907  1.00 15.00      A    C  
ATOM    694  CB  HIS A  74      -8.379  15.742  -4.856  1.00 15.00      A    C  
ATOM    695  CG  HIS A  74      -8.596  17.092  -4.243  1.00 15.00      A    C  
ATOM    696  ND1 HIS A  74      -9.474  17.996  -4.791  1.00 15.00      A    N  
ATOM    697  CD2 HIS A  74      -8.031  17.635  -3.132  1.00 15.00      A    C  
ATOM    698  CE1 HIS A  74      -9.428  19.061  -4.013  1.00 15.00      A    C  
ATOM    699  NE2 HIS A  74      -8.572  18.886  -2.999  1.00 15.00      A    N  
ATOM    700  HE2 HIS A  74      -8.398  19.518  -2.276  1.00 15.00      A    H  
ATOM    701  C   HIS A  74     -10.165  14.253  -3.815  1.00 15.00      A    C  
ATOM    702  O   HIS A  74     -10.778  13.859  -4.802  1.00 15.00      A    O  
ATOM    703  N   PRO A  75     -10.770  14.438  -2.629  1.00 15.00      A    N  
ATOM    704  CA  PRO A  75     -12.188  14.120  -2.405  1.00 15.00      A    C  
ATOM    705  CB  PRO A  75     -12.344  14.273  -0.887  1.00 15.00      A    C  
ATOM    706  CG  PRO A  75     -11.308  15.277  -0.511  1.00 15.00      A    C  
ATOM    707  CD  PRO A  75     -10.143  15.019  -1.427  1.00 15.00      A    C  
ATOM    708  C   PRO A  75     -13.120  15.081  -3.123  1.00 15.00      A    C  
ATOM    709  O   PRO A  75     -14.301  14.790  -3.322  1.00 15.00      A    O  
ATOM    710  N   ASP A  76     -12.560  16.196  -3.556  1.00 15.00      A    N  
ATOM    711  HN  ASP A  76     -11.594  16.320  -3.438  1.00 15.00      A    H  
ATOM    712  CA  ASP A  76     -13.329  17.226  -4.228  1.00 15.00      A    C  
ATOM    713  CB  ASP A  76     -12.738  18.611  -3.932  1.00 15.00      A    C  
ATOM    714  CG  ASP A  76     -12.688  18.921  -2.444  1.00 15.00      A    C  
ATOM    715  OD1 ASP A  76     -13.763  19.064  -1.831  1.00 15.00      A    O  
ATOM    716  OD2 ASP A  76     -11.568  19.020  -1.890  1.00 15.00      A    O  
ATOM    717  C   ASP A  76     -13.396  16.954  -5.727  1.00 15.00      A    C  
ATOM    718  O   ASP A  76     -13.745  17.833  -6.520  1.00 15.00      A    O  
ATOM    719  N   ALA A  77     -13.068  15.726  -6.114  1.00 15.00      A    N  
ATOM    720  HN  ALA A  77     -12.784  15.070  -5.444  1.00 15.00      A    H  
ATOM    721  CA  ALA A  77     -13.108  15.335  -7.509  1.00 15.00      A    C  
ATOM    722  CB  ALA A  77     -11.803  14.660  -7.913  1.00 15.00      A    C  
ATOM    723  C   ALA A  77     -14.298  14.419  -7.785  1.00 15.00      A    C  
ATOM    724  O   ALA A  77     -14.616  13.526  -6.994  1.00 15.00      A    O  
ATOM    725  N   ARG A  78     -14.967  14.670  -8.898  1.00 15.00      A    N  
ATOM    726  HN  ARG A  78     -14.684  15.422  -9.465  1.00 15.00      A    H  
ATOM    727  CA  ARG A  78     -16.103  13.869  -9.316  1.00 15.00      A    C  
ATOM    728  CB  ARG A  78     -17.394  14.691  -9.325  1.00 15.00      A    C  
ATOM    729  CG  ARG A  78     -18.044  14.828  -7.960  1.00 15.00      A    C  
ATOM    730  CD  ARG A  78     -18.195  16.287  -7.563  1.00 15.00      A    C  
ATOM    731  NE  ARG A  78     -19.466  16.857  -8.012  1.00 15.00      A    N  
ATOM    732  HE  ARG A  78     -19.491  17.245  -8.913  1.00 15.00      A    H  
ATOM    733  CZ  ARG A  78     -20.573  16.873  -7.268  1.00 15.00      A    C  
ATOM    734  NH1 ARG A  78     -20.567  16.346  -6.050  1.00 15.00      A    N  
ATOM    735 HH11 ARG A  78     -19.688  15.906  -5.662  1.00 15.00      A    H  
ATOM    736 HH12 ARG A  78     -21.434  16.360  -5.464  1.00 15.00      A    H  
ATOM    737  NH2 ARG A  78     -21.688  17.420  -7.740  1.00 15.00      A    N  
ATOM    738 HH21 ARG A  78     -22.551  17.431  -7.155  1.00 15.00      A    H  
ATOM    739 HH22 ARG A  78     -21.706  17.840  -8.693  1.00 15.00      A    H  
ATOM    740  C   ARG A  78     -15.829  13.306 -10.695  1.00 15.00      A    C  
ATOM    741  O   ARG A  78     -16.176  13.910 -11.709  1.00 15.00      A    O  
ATOM    742  N   GLY A  79     -15.171  12.165 -10.724  1.00 15.00      A    N  
ATOM    743  HN  GLY A  79     -14.924  11.731  -9.884  1.00 15.00      A    H  
ATOM    744  CA  GLY A  79     -14.837  11.538 -11.978  1.00 15.00      A    C  
ATOM    745  C   GLY A  79     -15.509  10.199 -12.127  1.00 15.00      A    C  
ATOM    746  O   GLY A  79     -16.463   9.894 -11.411  1.00 15.00      A    O  
ATOM    747  N   SER A  80     -14.993   9.388 -13.027  1.00 15.00      A    N  
ATOM    748  HN  SER A  80     -14.203   9.672 -13.534  1.00 15.00      A    H  
ATOM    749  CA  SER A  80     -15.563   8.081 -13.281  1.00 15.00      A    C  
ATOM    750  CB  SER A  80     -15.558   7.786 -14.785  1.00 15.00      A    C  
ATOM    751  OG  SER A  80     -16.095   6.505 -15.066  1.00 15.00      A    O  
ATOM    752  HG  SER A  80     -15.558   5.833 -14.636  1.00 15.00      A    H  
ATOM    753  C   SER A  80     -14.834   6.980 -12.521  1.00 15.00      A    C  
ATOM    754  O   SER A  80     -13.626   6.800 -12.664  1.00 15.00      A    O  
ATOM    755  N   ASN A  81     -15.585   6.263 -11.700  1.00 15.00      A    N  
ATOM    756  HN  ASN A  81     -16.533   6.492 -11.605  1.00 15.00      A    H  
ATOM    757  CA  ASN A  81     -15.049   5.143 -10.937  1.00 15.00      A    C  
ATOM    758  CB  ASN A  81     -15.784   5.006  -9.598  1.00 15.00      A    C  
ATOM    759  CG  ASN A  81     -15.317   5.990  -8.539  1.00 15.00      A    C  
ATOM    760  OD1 ASN A  81     -14.154   6.393  -8.507  1.00 15.00      A    O  
ATOM    761  ND2 ASN A  81     -16.224   6.380  -7.655  1.00 15.00      A    N  
ATOM    762 HD21 ASN A  81     -17.133   6.018  -7.734  1.00 15.00      A    H  
ATOM    763 HD22 ASN A  81     -15.950   7.010  -6.958  1.00 15.00      A    H  
ATOM    764  C   ASN A  81     -15.237   3.880 -11.768  1.00 15.00      A    C  
ATOM    765  O   ASN A  81     -16.271   3.723 -12.424  1.00 15.00      A    O  
ATOM    766  N   LEU A  82     -14.263   2.980 -11.750  1.00 15.00      A    N  
ATOM    767  HN  LEU A  82     -13.478   3.120 -11.175  1.00 15.00      A    H  
ATOM    768  CA  LEU A  82     -14.350   1.772 -12.560  1.00 15.00      A    C  
ATOM    769  CB  LEU A  82     -13.354   1.828 -13.718  1.00 15.00      A    C  
ATOM    770  CG  LEU A  82     -13.714   2.751 -14.883  1.00 15.00      A    C  
ATOM    771  CD1 LEU A  82     -12.593   2.771 -15.913  1.00 15.00      A    C  
ATOM    772  CD2 LEU A  82     -15.024   2.320 -15.523  1.00 15.00      A    C  
ATOM    773  C   LEU A  82     -14.147   0.484 -11.778  1.00 15.00      A    C  
ATOM    774  O   LEU A  82     -13.531   0.463 -10.711  1.00 15.00      A    O  
ATOM    775  N   HIS A  83     -14.677  -0.589 -12.349  1.00 15.00      A    N  
ATOM    776  HN  HIS A  83     -15.156  -0.478 -13.196  1.00 15.00      A    H  
ATOM    777  CA  HIS A  83     -14.574  -1.925 -11.789  1.00 15.00      A    C  
ATOM    778  CB  HIS A  83     -15.907  -2.353 -11.162  1.00 15.00      A    C  
ATOM    779  CG  HIS A  83     -15.839  -3.623 -10.360  1.00 15.00      A    C  
ATOM    780  ND1 HIS A  83     -15.332  -3.638  -9.084  1.00 15.00      A    N  
ATOM    781  CD2 HIS A  83     -16.229  -4.878 -10.696  1.00 15.00      A    C  
ATOM    782  CE1 HIS A  83     -15.428  -4.888  -8.668  1.00 15.00      A    C  
ATOM    783  NE2 HIS A  83     -15.963  -5.672  -9.610  1.00 15.00      A    N  
ATOM    784  HE2 HIS A  83     -16.136  -6.631  -9.539  1.00 15.00      A    H  
ATOM    785  C   HIS A  83     -14.194  -2.868 -12.924  1.00 15.00      A    C  
ATOM    786  O   HIS A  83     -14.979  -3.717 -13.348  1.00 15.00      A    O  
ATOM    787  N   SER A  84     -13.001  -2.669 -13.452  1.00 15.00      A    N  
ATOM    788  HN  SER A  84     -12.431  -1.957 -13.095  1.00 15.00      A    H  
ATOM    789  CA  SER A  84     -12.507  -3.477 -14.552  1.00 15.00      A    C  
ATOM    790  CB  SER A  84     -12.448  -2.624 -15.821  1.00 15.00      A    C  
ATOM    791  OG  SER A  84     -12.134  -1.274 -15.506  1.00 15.00      A    O  
ATOM    792  HG  SER A  84     -11.185  -1.194 -15.361  1.00 15.00      A    H  
ATOM    793  C   SER A  84     -11.127  -4.031 -14.231  1.00 15.00      A    C  
ATOM    794  O   SER A  84     -10.238  -3.294 -13.800  1.00 15.00      A    O  
ATOM    795  N   LEU A  85     -10.956  -5.328 -14.423  1.00 15.00      A    N  
ATOM    796  HN  LEU A  85     -11.704  -5.869 -14.744  1.00 15.00      A    H  
ATOM    797  CA  LEU A  85      -9.677  -5.968 -14.168  1.00 15.00      A    C  
ATOM    798  CB  LEU A  85      -9.862  -7.459 -13.856  1.00 15.00      A    C  
ATOM    799  CG  LEU A  85     -10.368  -7.808 -12.453  1.00 15.00      A    C  
ATOM    800  CD1 LEU A  85     -11.863  -7.549 -12.330  1.00 15.00      A    C  
ATOM    801  CD2 LEU A  85     -10.037  -9.252 -12.111  1.00 15.00      A    C  
ATOM    802  C   LEU A  85      -8.771  -5.797 -15.378  1.00 15.00      A    C  
ATOM    803  O   LEU A  85      -9.209  -5.986 -16.514  1.00 15.00      A    O  
ATOM    804  N   PRO A  86      -7.507  -5.413 -15.163  1.00 15.00      A    N  
ATOM    805  CA  PRO A  86      -6.562  -5.221 -16.257  1.00 15.00      A    C  
ATOM    806  CB  PRO A  86      -5.363  -4.550 -15.583  1.00 15.00      A    C  
ATOM    807  CG  PRO A  86      -5.436  -4.986 -14.160  1.00 15.00      A    C  
ATOM    808  CD  PRO A  86      -6.899  -5.150 -13.847  1.00 15.00      A    C  
ATOM    809  C   PRO A  86      -6.149  -6.557 -16.858  1.00 15.00      A    C  
ATOM    810  O   PRO A  86      -6.045  -7.557 -16.151  1.00 15.00      A    O  
ATOM    811  N   GLN A  87      -5.945  -6.577 -18.165  1.00 15.00      A    N  
ATOM    812  HN  GLN A  87      -6.074  -5.759 -18.683  1.00 15.00      A    H  
ATOM    813  CA  GLN A  87      -5.531  -7.795 -18.840  1.00 15.00      A    C  
ATOM    814  CB  GLN A  87      -5.680  -7.661 -20.358  1.00 15.00      A    C  
ATOM    815  CG  GLN A  87      -7.120  -7.546 -20.840  1.00 15.00      A    C  
ATOM    816  CD  GLN A  87      -7.956  -8.772 -20.517  1.00 15.00      A    C  
ATOM    817  OE1 GLN A  87      -7.450  -9.890 -20.463  1.00 15.00      A    O  
ATOM    818  NE2 GLN A  87      -9.247  -8.568 -20.303  1.00 15.00      A    N  
ATOM    819 HE21 GLN A  87      -9.588  -7.654 -20.365  1.00 15.00      A    H  
ATOM    820 HE22 GLN A  87      -9.805  -9.343 -20.086  1.00 15.00      A    H  
ATOM    821  C   GLN A  87      -4.089  -8.133 -18.472  1.00 15.00      A    C  
ATOM    822  O   GLN A  87      -3.257  -7.238 -18.310  1.00 15.00      A    O  
ATOM    823  N   ALA A  88      -3.811  -9.419 -18.324  1.00 15.00      A    N  
ATOM    824  HN  ALA A  88      -4.526 -10.075 -18.452  1.00 15.00      A    H  
ATOM    825  CA  ALA A  88      -2.475  -9.885 -17.970  1.00 15.00      A    C  
ATOM    826  CB  ALA A  88      -2.493 -11.376 -17.661  1.00 15.00      A    C  
ATOM    827  C   ALA A  88      -1.457  -9.568 -19.063  1.00 15.00      A    C  
ATOM    828  O   ALA A  88      -1.603  -9.997 -20.209  1.00 15.00      A    O  
ATOM    829  N   PRO A  89      -0.425  -8.785 -18.722  1.00 15.00      A    N  
ATOM    830  CA  PRO A  89       0.624  -8.409 -19.670  1.00 15.00      A    C  
ATOM    831  CB  PRO A  89       1.463  -7.386 -18.896  1.00 15.00      A    C  
ATOM    832  CG  PRO A  89       1.194  -7.676 -17.460  1.00 15.00      A    C  
ATOM    833  CD  PRO A  89      -0.216  -8.186 -17.395  1.00 15.00      A    C  
ATOM    834  C   PRO A  89       1.490  -9.599 -20.095  1.00 15.00      A    C  
ATOM    835  O   PRO A  89       1.707 -10.534 -19.324  1.00 15.00      A    O  
ATOM    836  N   GLY A  90       1.997  -9.540 -21.325  1.00 15.00      A    N  
ATOM    837  HN  GLY A  90       1.805  -8.759 -21.881  1.00 15.00      A    H  
ATOM    838  CA  GLY A  90       2.834 -10.612 -21.847  1.00 15.00      A    C  
ATOM    839  C   GLY A  90       4.267 -10.479 -21.380  1.00 15.00      A    C  
ATOM    840  O   GLY A  90       5.124 -11.300 -21.704  1.00 15.00      A    O  
ATOM    841  N   GLN A  91       4.512  -9.438 -20.607  1.00 15.00      A    N  
ATOM    842  HN  GLN A  91       3.772  -8.845 -20.372  1.00 15.00      A    H  
ATOM    843  CA  GLN A  91       5.828  -9.160 -20.070  1.00 15.00      A    C  
ATOM    844  CB  GLN A  91       6.111  -7.662 -20.135  1.00 15.00      A    C  
ATOM    845  CG  GLN A  91       6.667  -7.184 -21.467  1.00 15.00      A    C  
ATOM    846  CD  GLN A  91       6.466  -5.696 -21.669  1.00 15.00      A    C  
ATOM    847  OE1 GLN A  91       5.443  -5.139 -21.279  1.00 15.00      A    O  
ATOM    848  NE2 GLN A  91       7.445  -5.037 -22.269  1.00 15.00      A    N  
ATOM    849 HE21 GLN A  91       8.238  -5.536 -22.549  1.00 15.00      A    H  
ATOM    850 HE22 GLN A  91       7.335  -4.072 -22.403  1.00 15.00      A    H  
ATOM    851  C   GLN A  91       5.921  -9.653 -18.630  1.00 15.00      A    C  
ATOM    852  O   GLN A  91       5.279  -9.100 -17.734  1.00 15.00      A    O  
ATOM    853  N   PRO A  92       6.716 -10.709 -18.400  1.00 15.00      A    N  
ATOM    854  CA  PRO A  92       6.897 -11.297 -17.070  1.00 15.00      A    C  
ATOM    855  CB  PRO A  92       7.712 -12.565 -17.352  1.00 15.00      A    C  
ATOM    856  CG  PRO A  92       8.437 -12.270 -18.618  1.00 15.00      A    C  
ATOM    857  CD  PRO A  92       7.511 -11.408 -19.427  1.00 15.00      A    C  
ATOM    858  C   PRO A  92       7.681 -10.379 -16.137  1.00 15.00      A    C  
ATOM    859  O   PRO A  92       8.598  -9.677 -16.567  1.00 15.00      A    O  
ATOM    860  N   GLY A  93       7.309 -10.382 -14.864  1.00 15.00      A    N  
ATOM    861  HN  GLY A  93       6.552 -10.936 -14.586  1.00 15.00      A    H  
ATOM    862  CA  GLY A  93       7.997  -9.561 -13.892  1.00 15.00      A    C  
ATOM    863  C   GLY A  93       7.068  -8.600 -13.185  1.00 15.00      A    C  
ATOM    864  O   GLY A  93       6.905  -8.667 -11.970  1.00 15.00      A    O  
ATOM    865  N   LEU A  94       6.449  -7.714 -13.947  1.00 15.00      A    N  
ATOM    866  HN  LEU A  94       6.612  -7.720 -14.913  1.00 15.00      A    H  
ATOM    867  CA  LEU A  94       5.537  -6.725 -13.384  1.00 15.00      A    C  
ATOM    868  CB  LEU A  94       5.618  -5.404 -14.159  1.00 15.00      A    C  
ATOM    869  CG  LEU A  94       5.252  -5.452 -15.647  1.00 15.00      A    C  
ATOM    870  CD1 LEU A  94       4.747  -4.096 -16.113  1.00 15.00      A    C  
ATOM    871  CD2 LEU A  94       6.447  -5.889 -16.484  1.00 15.00      A    C  
ATOM    872  C   LEU A  94       4.095  -7.227 -13.333  1.00 15.00      A    C  
ATOM    873  O   LEU A  94       3.576  -7.771 -14.311  1.00 15.00      A    O  
ATOM    874  N   ALA A  95       3.460  -7.041 -12.183  1.00 15.00      A    N  
ATOM    875  HN  ALA A  95       3.941  -6.622 -11.436  1.00 15.00      A    H  
ATOM    876  CA  ALA A  95       2.075  -7.442 -11.974  1.00 15.00      A    C  
ATOM    877  CB  ALA A  95       2.022  -8.811 -11.313  1.00 15.00      A    C  
ATOM    878  C   ALA A  95       1.387  -6.411 -11.092  1.00 15.00      A    C  
ATOM    879  O   ALA A  95       2.042  -5.502 -10.584  1.00 15.00      A    O  
ATOM    880  N   GLY A  96       0.081  -6.538 -10.913  1.00 15.00      A    N  
ATOM    881  HN  GLY A  96      -0.402  -7.277 -11.338  1.00 15.00      A    H  
ATOM    882  CA  GLY A  96      -0.626  -5.597 -10.079  1.00 15.00      A    C  
ATOM    883  C   GLY A  96      -2.066  -5.382 -10.494  1.00 15.00      A    C  
ATOM    884  O   GLY A  96      -2.334  -4.862 -11.578  1.00 15.00      A    O  
ATOM    885  N   SER A  97      -2.983  -5.820  -9.634  1.00 15.00      A    N  
ATOM    886  HN  SER A  97      -2.675  -6.297  -8.832  1.00 15.00      A    H  
ATOM    887  CA  SER A  97      -4.425  -5.655  -9.843  1.00 15.00      A    C  
ATOM    888  CB  SER A  97      -4.770  -4.206 -10.241  1.00 15.00      A    C  
ATOM    889  OG  SER A  97      -6.131  -3.885  -9.983  1.00 15.00      A    O  
ATOM    890  HG  SER A  97      -6.696  -4.561 -10.373  1.00 15.00      A    H  
ATOM    891  C   SER A  97      -5.023  -6.666 -10.827  1.00 15.00      A    C  
ATOM    892  O   SER A  97      -6.178  -6.530 -11.226  1.00 15.00      A    O  
ATOM    893  N   HIS A  98      -4.269  -7.690 -11.194  1.00 15.00      A    N  
ATOM    894  HN  HIS A  98      -3.359  -7.790 -10.821  1.00 15.00      A    H  
ATOM    895  CA  HIS A  98      -4.795  -8.690 -12.130  1.00 15.00      A    C  
ATOM    896  CB  HIS A  98      -4.195  -8.602 -13.540  1.00 15.00      A    C  
ATOM    897  CG  HIS A  98      -2.699  -8.608 -13.616  1.00 15.00      A    C  
ATOM    898  ND1 HIS A  98      -1.980  -9.781 -13.610  1.00 15.00      A    N  
ATOM    899  CD2 HIS A  98      -1.844  -7.562 -13.733  1.00 15.00      A    C  
ATOM    900  CE1 HIS A  98      -0.713  -9.428 -13.724  1.00 15.00      A    C  
ATOM    901  NE2 HIS A  98      -0.583  -8.098 -13.802  1.00 15.00      A    N  
ATOM    902  HE2 HIS A  98       0.256  -7.601 -13.905  1.00 15.00      A    H  
ATOM    903  C   HIS A  98      -4.762 -10.102 -11.566  1.00 15.00      A    C  
ATOM    904  O   HIS A  98      -5.462 -10.995 -12.040  1.00 15.00      A    O  
ATOM    905  N   GLU A  99      -3.974 -10.287 -10.526  1.00 15.00      A    N  
ATOM    906  HN  GLU A  99      -3.434  -9.531 -10.188  1.00 15.00      A    H  
ATOM    907  CA  GLU A  99      -3.860 -11.581  -9.870  1.00 15.00      A    C  
ATOM    908  CB  GLU A  99      -2.510 -11.698  -9.155  1.00 15.00      A    C  
ATOM    909  CG  GLU A  99      -1.361 -10.958  -9.834  1.00 15.00      A    C  
ATOM    910  CD  GLU A  99      -1.238  -9.520  -9.352  1.00 15.00      A    C  
ATOM    911  OE1 GLU A  99      -2.151  -8.710  -9.627  1.00 15.00      A    O  
ATOM    912  OE2 GLU A  99      -0.242  -9.195  -8.693  1.00 15.00      A    O  
ATOM    913  C   GLU A  99      -4.998 -11.737  -8.861  1.00 15.00      A    C  
ATOM    914  O   GLU A  99      -5.103 -12.744  -8.147  1.00 15.00      A    O  
ATOM    915  N   LEU A 100      -5.852 -10.725  -8.819  1.00 15.00      A    N  
ATOM    916  HN  LEU A 100      -5.718  -9.969  -9.430  1.00 15.00      A    H  
ATOM    917  CA  LEU A 100      -6.987 -10.706  -7.914  1.00 15.00      A    C  
ATOM    918  CB  LEU A 100      -7.330  -9.270  -7.504  1.00 15.00      A    C  
ATOM    919  CG  LEU A 100      -6.201  -8.446  -6.877  1.00 15.00      A    C  
ATOM    920  CD1 LEU A 100      -6.663  -7.020  -6.612  1.00 15.00      A    C  
ATOM    921  CD2 LEU A 100      -5.703  -9.095  -5.593  1.00 15.00      A    C  
ATOM    922  C   LEU A 100      -8.203 -11.361  -8.555  1.00 15.00      A    C  
ATOM    923  O   LEU A 100      -9.118 -10.680  -9.005  1.00 15.00      A    O  
ATOM    924  N   GLY A 101      -8.194 -12.684  -8.601  1.00 15.00      A    N  
ATOM    925  HN  GLY A 101      -7.426 -13.171  -8.247  1.00 15.00      A    H  
ATOM    926  CA  GLY A 101      -9.307 -13.411  -9.176  1.00 15.00      A    C  
ATOM    927  C   GLY A 101     -10.380 -13.666  -8.141  1.00 15.00      A    C  
ATOM    928  O   GLY A 101     -11.171 -12.778  -7.824  1.00 15.00      A    O  
ATOM    929  N   ASP A 102     -10.371 -14.866  -7.577  1.00 15.00      A    N  
ATOM    930  HN  ASP A 102      -9.715 -15.525  -7.875  1.00 15.00      A    H  
ATOM    931  CA  ASP A 102     -11.341 -15.256  -6.552  1.00 15.00      A    C  
ATOM    932  CB  ASP A 102     -11.346 -16.781  -6.391  1.00 15.00      A    C  
ATOM    933  CG  ASP A 102     -12.025 -17.513  -7.536  1.00 15.00      A    C  
ATOM    934  OD1 ASP A 102     -12.233 -16.895  -8.603  1.00 15.00      A    O  
ATOM    935  OD2 ASP A 102     -12.339 -18.709  -7.370  1.00 15.00      A    O  
ATOM    936  C   ASP A 102     -10.997 -14.609  -5.209  1.00 15.00      A    C  
ATOM    937  O   ASP A 102     -11.370 -15.106  -4.149  1.00 15.00      A    O  
ATOM    938  N   ARG A 103     -10.286 -13.492  -5.267  1.00 15.00      A    N  
ATOM    939  HN  ARG A 103     -10.054 -13.127  -6.147  1.00 15.00      A    H  
ATOM    940  CA  ARG A 103      -9.871 -12.772  -4.072  1.00 15.00      A    C  
ATOM    941  CB  ARG A 103      -8.360 -12.937  -3.849  1.00 15.00      A    C  
ATOM    942  CG  ARG A 103      -7.518 -12.710  -5.098  1.00 15.00      A    C  
ATOM    943  CD  ARG A 103      -6.040 -12.984  -4.850  1.00 15.00      A    C  
ATOM    944  NE  ARG A 103      -5.785 -14.377  -4.469  1.00 15.00      A    N  
ATOM    945  HE  ARG A 103      -6.213 -14.697  -3.645  1.00 15.00      A    H  
ATOM    946  CZ  ARG A 103      -5.012 -15.221  -5.166  1.00 15.00      A    C  
ATOM    947  NH1 ARG A 103      -4.418 -14.822  -6.289  1.00 15.00      A    N  
ATOM    948 HH11 ARG A 103      -3.815 -15.481  -6.828  1.00 15.00      A    H  
ATOM    949 HH12 ARG A 103      -4.550 -13.844  -6.640  1.00 15.00      A    H  
ATOM    950  NH2 ARG A 103      -4.835 -16.469  -4.735  1.00 15.00      A    N  
ATOM    951 HH21 ARG A 103      -4.234 -17.130  -5.273  1.00 15.00      A    H  
ATOM    952 HH22 ARG A 103      -5.294 -16.793  -3.856  1.00 15.00      A    H  
ATOM    953  C   ARG A 103     -10.242 -11.297  -4.186  1.00 15.00      A    C  
ATOM    954  O   ARG A 103      -9.667 -10.442  -3.514  1.00 15.00      A    O  
ATOM    955  N   LEU A 104     -11.204 -11.011  -5.055  1.00 15.00      A    N  
ATOM    956  HN  LEU A 104     -11.623 -11.741  -5.558  1.00 15.00      A    H  
ATOM    957  CA  LEU A 104     -11.667  -9.648  -5.270  1.00 15.00      A    C  
ATOM    958  CB  LEU A 104     -12.426  -9.544  -6.596  1.00 15.00      A    C  
ATOM    959  CG  LEU A 104     -11.611  -9.139  -7.824  1.00 15.00      A    C  
ATOM    960  CD1 LEU A 104     -12.480  -9.191  -9.071  1.00 15.00      A    C  
ATOM    961  CD2 LEU A 104     -11.020  -7.749  -7.642  1.00 15.00      A    C  
ATOM    962  C   LEU A 104     -12.581  -9.206  -4.138  1.00 15.00      A    C  
ATOM    963  O   LEU A 104     -13.714  -9.672  -4.030  1.00 15.00      A    O  
ATOM    964  N   VAL A 105     -12.084  -8.313  -3.294  1.00 15.00      A    N  
ATOM    965  HN  VAL A 105     -11.167  -7.994  -3.414  1.00 15.00      A    H  
ATOM    966  CA  VAL A 105     -12.873  -7.811  -2.176  1.00 15.00      A    C  
ATOM    967  CB  VAL A 105     -12.021  -7.002  -1.177  1.00 15.00      A    C  
ATOM    968  CG1 VAL A 105     -12.718  -6.934   0.175  1.00 15.00      A    C  
ATOM    969  CG2 VAL A 105     -10.629  -7.607  -1.035  1.00 15.00      A    C  
ATOM    970  C   VAL A 105     -14.028  -6.952  -2.687  1.00 15.00      A    C  
ATOM    971  O   VAL A 105     -15.121  -6.982  -2.130  1.00 15.00      A    O  
ATOM    972  N   SER A 106     -13.762  -6.208  -3.764  1.00 15.00      A    N  
ATOM    973  HN  SER A 106     -12.869  -6.256  -4.148  1.00 15.00      A    H  
ATOM    974  CA  SER A 106     -14.752  -5.337  -4.399  1.00 15.00      A    C  
ATOM    975  CB  SER A 106     -15.943  -6.146  -4.928  1.00 15.00      A    C  
ATOM    976  OG  SER A 106     -16.763  -5.360  -5.776  1.00 15.00      A    O  
ATOM    977  HG  SER A 106     -17.365  -4.835  -5.239  1.00 15.00      A    H  
ATOM    978  C   SER A 106     -15.222  -4.205  -3.484  1.00 15.00      A    C  
ATOM    979  O   SER A 106     -15.957  -4.427  -2.522  1.00 15.00      A    O  
ATOM    980  N   ASP A 107     -14.810  -2.991  -3.808  1.00 15.00      A    N  
ATOM    981  HN  ASP A 107     -14.251  -2.868  -4.602  1.00 15.00      A    H  
ATOM    982  CA  ASP A 107     -15.194  -1.824  -3.029  1.00 15.00      A    C  
ATOM    983  CB  ASP A 107     -14.156  -0.710  -3.174  1.00 15.00      A    C  
ATOM    984  CG  ASP A 107     -14.054   0.169  -1.939  1.00 15.00      A    C  
ATOM    985  OD1 ASP A 107     -15.072   0.357  -1.241  1.00 15.00      A    O  
ATOM    986  OD2 ASP A 107     -12.949   0.667  -1.655  1.00 15.00      A    O  
ATOM    987  C   ASP A 107     -16.558  -1.329  -3.494  1.00 15.00      A    C  
ATOM    988  O   ASP A 107     -17.030  -1.709  -4.569  1.00 15.00      A    O  
ATOM    989  N   VAL A 108     -17.186  -0.485  -2.694  1.00 15.00      A    N  
ATOM    990  HN  VAL A 108     -16.739  -0.187  -1.867  1.00 15.00      A    H  
ATOM    991  CA  VAL A 108     -18.503   0.046  -3.023  1.00 15.00      A    C  
ATOM    992  CB  VAL A 108     -19.614  -0.604  -2.162  1.00 15.00      A    C  
ATOM    993  CG1 VAL A 108     -20.992  -0.274  -2.719  1.00 15.00      A    C  
ATOM    994  CG2 VAL A 108     -19.424  -2.109  -2.059  1.00 15.00      A    C  
ATOM    995  C   VAL A 108     -18.539   1.556  -2.812  1.00 15.00      A    C  
ATOM    996  O   VAL A 108     -18.050   2.061  -1.801  1.00 15.00      A    O  
ATOM    997  N   VAL A 109     -19.100   2.271  -3.778  1.00 15.00      A    N  
ATOM    998  HN  VAL A 109     -19.445   1.810  -4.577  1.00 15.00      A    H  
ATOM    999  CA  VAL A 109     -19.217   3.721  -3.691  1.00 15.00      A    C  
ATOM   1000  CB  VAL A 109     -18.241   4.452  -4.640  1.00 15.00      A    C  
ATOM   1001  CG1 VAL A 109     -16.810   4.338  -4.136  1.00 15.00      A    C  
ATOM   1002  CG2 VAL A 109     -18.356   3.923  -6.063  1.00 15.00      A    C  
ATOM   1003  C   VAL A 109     -20.645   4.158  -4.001  1.00 15.00      A    C  
ATOM   1004  O   VAL A 109     -21.350   3.496  -4.767  1.00 15.00      A    O  
ATOM   1005  N   GLY A 110     -21.071   5.258  -3.398  1.00 15.00      A    N  
ATOM   1006  HN  GLY A 110     -20.476   5.735  -2.783  1.00 15.00      A    H  
ATOM   1007  CA  GLY A 110     -22.409   5.758  -3.631  1.00 15.00      A    C  
ATOM   1008  C   GLY A 110     -23.107   6.173  -2.351  1.00 15.00      A    C  
ATOM   1009  O   GLY A 110     -22.460   6.595  -1.392  1.00 15.00      A    O  
ATOM   1010  N   ASN A 111     -24.426   6.046  -2.339  1.00 15.00      A    N  
ATOM   1011  HN  ASN A 111     -24.874   5.684  -3.138  1.00 15.00      A    H  
ATOM   1012  CA  ASN A 111     -25.230   6.412  -1.178  1.00 15.00      A    C  
ATOM   1013  CB  ASN A 111     -26.689   6.658  -1.591  1.00 15.00      A    C  
ATOM   1014  CG  ASN A 111     -27.602   6.976  -0.417  1.00 15.00      A    C  
ATOM   1015  OD1 ASN A 111     -27.156   7.446   0.629  1.00 15.00      A    O  
ATOM   1016  ND2 ASN A 111     -28.894   6.731  -0.586  1.00 15.00      A    N  
ATOM   1017 HD21 ASN A 111     -29.190   6.362  -1.451  1.00 15.00      A    H  
ATOM   1018 HD22 ASN A 111     -29.502   6.929   0.155  1.00 15.00      A    H  
ATOM   1019  C   ASN A 111     -25.155   5.339  -0.097  1.00 15.00      A    C  
ATOM   1020  O   ASN A 111     -25.565   4.197  -0.311  1.00 15.00      A    O  
ATOM   1021  N   ALA A 112     -24.637   5.718   1.066  1.00 15.00      A    N  
ATOM   1022  HN  ALA A 112     -24.328   6.643   1.169  1.00 15.00      A    H  
ATOM   1023  CA  ALA A 112     -24.504   4.798   2.191  1.00 15.00      A    C  
ATOM   1024  CB  ALA A 112     -23.687   5.434   3.304  1.00 15.00      A    C  
ATOM   1025  C   ALA A 112     -25.867   4.353   2.714  1.00 15.00      A    C  
ATOM   1026  O   ALA A 112     -26.005   3.264   3.269  1.00 15.00      A    O  
ATOM   1027  N   ALA A 113     -26.880   5.190   2.511  1.00 15.00      A    N  
ATOM   1028  HN  ALA A 113     -26.714   6.039   2.044  1.00 15.00      A    H  
ATOM   1029  CA  ALA A 113     -28.234   4.880   2.963  1.00 15.00      A    C  
ATOM   1030  CB  ALA A 113     -29.075   6.144   3.049  1.00 15.00      A    C  
ATOM   1031  C   ALA A 113     -28.896   3.846   2.053  1.00 15.00      A    C  
ATOM   1032  O   ALA A 113     -30.052   3.479   2.249  1.00 15.00      A    O  
ATOM   1033  N   ALA A 114     -28.152   3.391   1.053  1.00 15.00      A    N  
ATOM   1034  HN  ALA A 114     -27.241   3.740   0.940  1.00 15.00      A    H  
ATOM   1035  CA  ALA A 114     -28.642   2.392   0.113  1.00 15.00      A    C  
ATOM   1036  CB  ALA A 114     -28.712   2.986  -1.286  1.00 15.00      A    C  
ATOM   1037  C   ALA A 114     -27.716   1.181   0.126  1.00 15.00      A    C  
ATOM   1038  O   ALA A 114     -27.730   0.357  -0.789  1.00 15.00      A    O  
ATOM   1039  N   LEU A 115     -26.927   1.071   1.192  1.00 15.00      A    N  
ATOM   1040  HN  LEU A 115     -26.996   1.746   1.901  1.00 15.00      A    H  
ATOM   1041  CA  LEU A 115     -25.966  -0.018   1.345  1.00 15.00      A    C  
ATOM   1042  CB  LEU A 115     -24.994   0.297   2.485  1.00 15.00      A    C  
ATOM   1043  CG  LEU A 115     -23.720  -0.549   2.551  1.00 15.00      A    C  
ATOM   1044  CD1 LEU A 115     -22.862  -0.325   1.315  1.00 15.00      A    C  
ATOM   1045  CD2 LEU A 115     -22.937  -0.234   3.816  1.00 15.00      A    C  
ATOM   1046  C   LEU A 115     -26.657  -1.355   1.600  1.00 15.00      A    C  
ATOM   1047  O   LEU A 115     -26.013  -2.411   1.615  1.00 15.00      A    O  
ATOM   1048  N   ASP A 116     -27.964  -1.309   1.798  1.00 15.00      A    N  
ATOM   1049  HN  ASP A 116     -28.425  -0.441   1.762  1.00 15.00      A    H  
ATOM   1050  CA  ASP A 116     -28.744  -2.511   2.046  1.00 15.00      A    C  
ATOM   1051  CB  ASP A 116     -30.158  -2.143   2.496  1.00 15.00      A    C  
ATOM   1052  CG  ASP A 116     -30.994  -1.596   1.361  1.00 15.00      A    C  
ATOM   1053  OD1 ASP A 116     -31.974  -2.257   0.973  1.00 15.00      A    O  
ATOM   1054  OD2 ASP A 116     -30.654  -0.514   0.836  1.00 15.00      A    O  
ATOM   1055  C   ASP A 116     -28.798  -3.367   0.784  1.00 15.00      A    C  
ATOM   1056  O   ASP A 116     -28.774  -4.597   0.857  1.00 15.00      A    O  
ATOM   1057  N   VAL A 117     -28.836  -2.704  -0.370  1.00 15.00      A    N  
ATOM   1058  HN  VAL A 117     -28.850  -1.721  -0.353  1.00 15.00      A    H  
ATOM   1059  CA  VAL A 117     -28.883  -3.394  -1.654  1.00 15.00      A    C  
ATOM   1060  CB  VAL A 117     -29.098  -2.413  -2.825  1.00 15.00      A    C  
ATOM   1061  CG1 VAL A 117     -29.209  -3.165  -4.143  1.00 15.00      A    C  
ATOM   1062  CG2 VAL A 117     -30.341  -1.570  -2.589  1.00 15.00      A    C  
ATOM   1063  C   VAL A 117     -27.598  -4.183  -1.875  1.00 15.00      A    C  
ATOM   1064  O   VAL A 117     -27.625  -5.304  -2.388  1.00 15.00      A    O  
ATOM   1065  N   PHE A 118     -26.474  -3.599  -1.471  1.00 15.00      A    N  
ATOM   1066  HN  PHE A 118     -26.514  -2.703  -1.076  1.00 15.00      A    H  
ATOM   1067  CA  PHE A 118     -25.188  -4.267  -1.611  1.00 15.00      A    C  
ATOM   1068  CB  PHE A 118     -24.031  -3.350  -1.197  1.00 15.00      A    C  
ATOM   1069  CG  PHE A 118     -22.717  -4.072  -1.058  1.00 15.00      A    C  
ATOM   1070  CD1 PHE A 118     -22.129  -4.686  -2.153  1.00 15.00      A    C  
ATOM   1071  CD2 PHE A 118     -22.078  -4.147   0.169  1.00 15.00      A    C  
ATOM   1072  CE1 PHE A 118     -20.930  -5.361  -2.027  1.00 15.00      A    C  
ATOM   1073  CE2 PHE A 118     -20.877  -4.818   0.302  1.00 15.00      A    C  
ATOM   1074  CZ  PHE A 118     -20.302  -5.427  -0.798  1.00 15.00      A    C  
ATOM   1075  C   PHE A 118     -25.176  -5.544  -0.782  1.00 15.00      A    C  
ATOM   1076  O   PHE A 118     -24.692  -6.577  -1.228  1.00 15.00      A    O  
ATOM   1077  N   LYS A 119     -25.738  -5.469   0.419  1.00 15.00      A    N  
ATOM   1078  HN  LYS A 119     -26.136  -4.621   0.708  1.00 15.00      A    H  
ATOM   1079  CA  LYS A 119     -25.793  -6.623   1.307  1.00 15.00      A    C  
ATOM   1080  CB  LYS A 119     -26.222  -6.207   2.717  1.00 15.00      A    C  
ATOM   1081  CG  LYS A 119     -25.224  -5.312   3.441  1.00 15.00      A    C  
ATOM   1082  CD  LYS A 119     -23.880  -6.004   3.623  1.00 15.00      A    C  
ATOM   1083  CE  LYS A 119     -22.997  -5.261   4.617  1.00 15.00      A    C  
ATOM   1084  NZ  LYS A 119     -22.664  -3.882   4.158  1.00 15.00      A    N  
ATOM   1085  HZ1 LYS A 119     -23.535  -3.355   3.943  1.00 15.00      A    H  
ATOM   1086  HZ2 LYS A 119     -22.076  -3.921   3.301  1.00 15.00      A    H  
ATOM   1087  HZ3 LYS A 119     -22.140  -3.375   4.900  1.00 15.00      A    H  
ATOM   1088  C   LYS A 119     -26.739  -7.684   0.750  1.00 15.00      A    C  
ATOM   1089  O   LYS A 119     -26.542  -8.878   0.962  1.00 15.00      A    O  
ATOM   1090  N   PHE A 120     -27.761  -7.232   0.036  1.00 15.00      A    N  
ATOM   1091  HN  PHE A 120     -27.871  -6.264  -0.082  1.00 15.00      A    H  
ATOM   1092  CA  PHE A 120     -28.733  -8.131  -0.571  1.00 15.00      A    C  
ATOM   1093  CB  PHE A 120     -29.938  -7.333  -1.087  1.00 15.00      A    C  
ATOM   1094  CG  PHE A 120     -30.912  -8.131  -1.910  1.00 15.00      A    C  
ATOM   1095  CD1 PHE A 120     -31.661  -9.146  -1.336  1.00 15.00      A    C  
ATOM   1096  CD2 PHE A 120     -31.079  -7.862  -3.258  1.00 15.00      A    C  
ATOM   1097  CE1 PHE A 120     -32.558  -9.877  -2.091  1.00 15.00      A    C  
ATOM   1098  CE2 PHE A 120     -31.973  -8.589  -4.020  1.00 15.00      A    C  
ATOM   1099  CZ  PHE A 120     -32.713  -9.599  -3.435  1.00 15.00      A    C  
ATOM   1100  C   PHE A 120     -28.083  -8.924  -1.704  1.00 15.00      A    C  
ATOM   1101  O   PHE A 120     -28.261 -10.133  -1.815  1.00 15.00      A    O  
ATOM   1102  N   LEU A 121     -27.307  -8.234  -2.530  1.00 15.00      A    N  
ATOM   1103  HN  LEU A 121     -27.193  -7.269  -2.385  1.00 15.00      A    H  
ATOM   1104  CA  LEU A 121     -26.628  -8.869  -3.654  1.00 15.00      A    C  
ATOM   1105  CB  LEU A 121     -26.227  -7.820  -4.698  1.00 15.00      A    C  
ATOM   1106  CG  LEU A 121     -27.366  -7.088  -5.410  1.00 15.00      A    C  
ATOM   1107  CD1 LEU A 121     -26.811  -6.067  -6.394  1.00 15.00      A    C  
ATOM   1108  CD2 LEU A 121     -28.278  -8.076  -6.118  1.00 15.00      A    C  
ATOM   1109  C   LEU A 121     -25.379  -9.619  -3.198  1.00 15.00      A    C  
ATOM   1110  O   LEU A 121     -24.803 -10.400  -3.960  1.00 15.00      A    O  
ATOM   1111  N   SER A 122     -24.980  -9.396  -1.950  1.00 15.00      A    N  
ATOM   1112  HN  SER A 122     -25.505  -8.797  -1.381  1.00 15.00      A    H  
ATOM   1113  CA  SER A 122     -23.783 -10.022  -1.404  1.00 15.00      A    C  
ATOM   1114  CB  SER A 122     -23.032  -9.033  -0.505  1.00 15.00      A    C  
ATOM   1115  OG  SER A 122     -21.682  -9.424  -0.319  1.00 15.00      A    O  
ATOM   1116  HG  SER A 122     -21.569 -10.335  -0.617  1.00 15.00      A    H  
ATOM   1117  C   SER A 122     -24.085 -11.307  -0.635  1.00 15.00      A    C  
ATOM   1118  O   SER A 122     -23.179 -11.928  -0.081  1.00 15.00      A    O  
ATOM   1119  N   LEU A 123     -25.350 -11.704  -0.577  1.00 15.00      A    N  
ATOM   1120  HN  LEU A 123     -26.048 -11.163  -0.998  1.00 15.00      A    H  
ATOM   1121  CA  LEU A 123     -25.708 -12.932   0.132  1.00 15.00      A    C  
ATOM   1122  CB  LEU A 123     -27.221 -13.008   0.456  1.00 15.00      A    C  
ATOM   1123  CG  LEU A 123     -28.223 -13.196  -0.696  1.00 15.00      A    C  
ATOM   1124  CD1 LEU A 123     -28.382 -14.667  -1.057  1.00 15.00      A    C  
ATOM   1125  CD2 LEU A 123     -29.575 -12.607  -0.313  1.00 15.00      A    C  
ATOM   1126  C   LEU A 123     -25.205 -14.176  -0.616  1.00 15.00      A    C  
ATOM   1127  O   LEU A 123     -25.495 -14.356  -1.798  1.00 15.00      A    O  
ATOM   1128  N   GLN A 124     -24.427 -15.021   0.059  1.00 15.00      A    N  
ATOM   1129  HN  GLN A 124     -24.188 -14.823   0.987  1.00 15.00      A    H  
ATOM   1130  CA  GLN A 124     -23.907 -16.233  -0.576  1.00 15.00      A    C  
ATOM   1131  CB  GLN A 124     -22.412 -16.411  -0.281  1.00 15.00      A    C  
ATOM   1132  CG  GLN A 124     -21.597 -15.133  -0.350  1.00 15.00      A    C  
ATOM   1133  CD  GLN A 124     -20.241 -15.337  -0.993  1.00 15.00      A    C  
ATOM   1134  OE1 GLN A 124     -19.667 -14.416  -1.561  1.00 15.00      A    O  
ATOM   1135  NE2 GLN A 124     -19.725 -16.564  -0.937  1.00 15.00      A    N  
ATOM   1136 HE21 GLN A 124     -20.249 -17.259  -0.496  1.00 15.00      A    H  
ATOM   1137 HE22 GLN A 124     -18.832 -16.705  -1.316  1.00 15.00      A    H  
ATOM   1138  C   GLN A 124     -24.663 -17.477  -0.117  1.00 15.00      A    C  
ATOM   1139  O   GLN A 124     -24.379 -18.014   0.944  1.00 15.00      A    O  
ATOM   1140  N   TYR A 125     -25.631 -17.939  -0.906  1.00 15.00      A    N  
ATOM   1141  HN  TYR A 125     -25.845 -17.465  -1.733  1.00 15.00      A    H  
ATOM   1142  CA  TYR A 125     -26.393 -19.133  -0.522  1.00 15.00      A    C  
ATOM   1143  CB  TYR A 125     -27.840 -19.088  -1.039  1.00 15.00      A    C  
ATOM   1144  CG  TYR A 125     -28.599 -20.365  -0.772  1.00 15.00      A    C  
ATOM   1145  CD1 TYR A 125     -29.137 -20.623   0.478  1.00 15.00      A    C  
ATOM   1146  CD2 TYR A 125     -28.751 -21.324  -1.765  1.00 15.00      A    C  
ATOM   1147  CE1 TYR A 125     -29.804 -21.800   0.733  1.00 15.00      A    C  
ATOM   1148  CE2 TYR A 125     -29.419 -22.502  -1.522  1.00 15.00      A    C  
ATOM   1149  CZ  TYR A 125     -29.943 -22.732  -0.272  1.00 15.00      A    C  
ATOM   1150  OH  TYR A 125     -30.615 -23.904  -0.024  1.00 15.00      A    O  
ATOM   1151  HH  TYR A 125     -31.495 -23.852  -0.409  1.00 15.00      A    H  
ATOM   1152  C   TYR A 125     -25.719 -20.459  -0.906  1.00 15.00      A    C  
ATOM   1153  O   TYR A 125     -25.308 -21.225  -0.039  1.00 15.00      A    O  
ATOM   1154  N   GLN A 126     -25.612 -20.720  -2.204  1.00 15.00      A    N  
ATOM   1155  HN  GLN A 126     -25.941 -20.066  -2.841  1.00 15.00      A    H  
ATOM   1156  CA  GLN A 126     -25.023 -21.975  -2.691  1.00 15.00      A    C  
ATOM   1157  CB  GLN A 126     -25.518 -22.302  -4.112  1.00 15.00      A    C  
ATOM   1158  CG  GLN A 126     -24.980 -23.605  -4.701  1.00 15.00      A    C  
ATOM   1159  CD  GLN A 126     -25.469 -24.862  -3.994  1.00 15.00      A    C  
ATOM   1160  OE1 GLN A 126     -26.579 -24.911  -3.472  1.00 15.00      A    O  
ATOM   1161  NE2 GLN A 126     -24.634 -25.893  -3.984  1.00 15.00      A    N  
ATOM   1162 HE21 GLN A 126     -23.764 -25.788  -4.421  1.00 15.00      A    H  
ATOM   1163 HE22 GLN A 126     -24.925 -26.719  -3.543  1.00 15.00      A    H  
ATOM   1164  C   GLN A 126     -23.494 -21.975  -2.613  1.00 15.00      A    C  
ATOM   1165  O   GLN A 126     -22.904 -22.781  -1.904  1.00 15.00      A    O  
ATOM   1166  N   GLY A 127     -22.861 -21.077  -3.356  1.00 15.00      A    N  
ATOM   1167  HN  GLY A 127     -23.377 -20.477  -3.929  1.00 15.00      A    H  
ATOM   1168  CA  GLY A 127     -21.413 -20.994  -3.343  1.00 15.00      A    C  
ATOM   1169  C   GLY A 127     -20.924 -19.776  -4.091  1.00 15.00      A    C  
ATOM   1170  O   GLY A 127     -19.839 -19.778  -4.666  1.00 15.00      A    O  
ATOM   1171  N   LYS A 128     -21.738 -18.731  -4.079  1.00 15.00      A    N  
ATOM   1172  HN  LYS A 128     -22.572 -18.781  -3.570  1.00 15.00      A    H  
ATOM   1173  CA  LYS A 128     -21.416 -17.490  -4.760  1.00 15.00      A    C  
ATOM   1174  CB  LYS A 128     -21.407 -17.675  -6.288  1.00 15.00      A    C  
ATOM   1175  CG  LYS A 128     -22.683 -18.270  -6.873  1.00 15.00      A    C  
ATOM   1176  CD  LYS A 128     -22.412 -19.050  -8.159  1.00 15.00      A    C  
ATOM   1177  CE  LYS A 128     -22.181 -18.131  -9.350  1.00 15.00      A    C  
ATOM   1178  NZ  LYS A 128     -21.982 -18.891 -10.615  1.00 15.00      A    N  
ATOM   1179  HZ1 LYS A 128     -22.847 -19.423 -10.858  1.00 15.00      A    H  
ATOM   1180  HZ2 LYS A 128     -21.194 -19.556 -10.522  1.00 15.00      A    H  
ATOM   1181  HZ3 LYS A 128     -21.776 -18.231 -11.406  1.00 15.00      A    H  
ATOM   1182  C   LYS A 128     -22.410 -16.415  -4.353  1.00 15.00      A    C  
ATOM   1183  O   LYS A 128     -23.457 -16.725  -3.781  1.00 15.00      A    O  
ATOM   1184  N   ASN A 129     -22.070 -15.165  -4.632  1.00 15.00      A    N  
ATOM   1185  HN  ASN A 129     -21.214 -14.992  -5.069  1.00 15.00      A    H  
ATOM   1186  CA  ASN A 129     -22.936 -14.037  -4.306  1.00 15.00      A    C  
ATOM   1187  CB  ASN A 129     -22.224 -12.711  -4.607  1.00 15.00      A    C  
ATOM   1188  CG  ASN A 129     -21.236 -12.297  -3.538  1.00 15.00      A    C  
ATOM   1189  OD1 ASN A 129     -21.619 -11.814  -2.481  1.00 15.00      A    O  
ATOM   1190  ND2 ASN A 129     -19.953 -12.455  -3.817  1.00 15.00      A    N  
ATOM   1191 HD21 ASN A 129     -19.708 -12.822  -4.687  1.00 15.00      A    H  
ATOM   1192 HD22 ASN A 129     -19.300 -12.199  -3.131  1.00 15.00      A    H  
ATOM   1193  C   ASN A 129     -24.211 -14.095  -5.129  1.00 15.00      A    C  
ATOM   1194  O   ASN A 129     -24.251 -14.746  -6.177  1.00 15.00      A    O  
ATOM   1195  N   LEU A 130     -25.247 -13.413  -4.662  1.00 15.00      A    N  
ATOM   1196  HN  LEU A 130     -25.165 -12.933  -3.808  1.00 15.00      A    H  
ATOM   1197  CA  LEU A 130     -26.508 -13.374  -5.382  1.00 15.00      A    C  
ATOM   1198  CB  LEU A 130     -27.582 -12.656  -4.563  1.00 15.00      A    C  
ATOM   1199  CG  LEU A 130     -28.997 -12.671  -5.146  1.00 15.00      A    C  
ATOM   1200  CD1 LEU A 130     -29.534 -14.093  -5.226  1.00 15.00      A    C  
ATOM   1201  CD2 LEU A 130     -29.923 -11.790  -4.326  1.00 15.00      A    C  
ATOM   1202  C   LEU A 130     -26.296 -12.666  -6.715  1.00 15.00      A    C  
ATOM   1203  O   LEU A 130     -26.896 -13.022  -7.727  1.00 15.00      A    O  
ATOM   1204  N   LEU A 131     -25.415 -11.670  -6.704  1.00 15.00      A    N  
ATOM   1205  HN  LEU A 131     -24.977 -11.426  -5.858  1.00 15.00      A    H  
ATOM   1206  CA  LEU A 131     -25.097 -10.924  -7.911  1.00 15.00      A    C  
ATOM   1207  CB  LEU A 131     -24.197  -9.727  -7.597  1.00 15.00      A    C  
ATOM   1208  CG  LEU A 131     -23.867  -8.809  -8.779  1.00 15.00      A    C  
ATOM   1209  CD1 LEU A 131     -25.125  -8.137  -9.307  1.00 15.00      A    C  
ATOM   1210  CD2 LEU A 131     -22.827  -7.776  -8.383  1.00 15.00      A    C  
ATOM   1211  C   LEU A 131     -24.427 -11.838  -8.933  1.00 15.00      A    C  
ATOM   1212  O   LEU A 131     -24.683 -11.733 -10.129  1.00 15.00      A    O  
ATOM   1213  N   ASN A 132     -23.592 -12.754  -8.441  1.00 15.00      A    N  
ATOM   1214  HN  ASN A 132     -23.447 -12.794  -7.474  1.00 15.00      A    H  
ATOM   1215  CA  ASN A 132     -22.889 -13.702  -9.307  1.00 15.00      A    C  
ATOM   1216  CB  ASN A 132     -21.811 -14.479  -8.541  1.00 15.00      A    C  
ATOM   1217  CG  ASN A 132     -20.529 -13.695  -8.331  1.00 15.00      A    C  
ATOM   1218  OD1 ASN A 132     -20.554 -12.525  -7.956  1.00 15.00      A    O  
ATOM   1219  ND2 ASN A 132     -19.393 -14.340  -8.568  1.00 15.00      A    N  
ATOM   1220 HD21 ASN A 132     -19.443 -15.272  -8.862  1.00 15.00      A    H  
ATOM   1221 HD22 ASN A 132     -18.549 -13.854  -8.443  1.00 15.00      A    H  
ATOM   1222  C   ASN A 132     -23.873 -14.677  -9.937  1.00 15.00      A    C  
ATOM   1223  O   ASN A 132     -23.577 -15.307 -10.946  1.00 15.00      A    O  
ATOM   1224  N   TRP A 133     -25.035 -14.812  -9.319  1.00 15.00      A    N  
ATOM   1225  HN  TRP A 133     -25.202 -14.304  -8.498  1.00 15.00      A    H  
ATOM   1226  CA  TRP A 133     -26.074 -15.686  -9.837  1.00 15.00      A    C  
ATOM   1227  CB  TRP A 133     -27.029 -16.107  -8.715  1.00 15.00      A    C  
ATOM   1228  CG  TRP A 133     -26.609 -17.335  -7.964  1.00 15.00      A    C  
ATOM   1229  CD1 TRP A 133     -26.336 -17.424  -6.630  1.00 15.00      A    C  
ATOM   1230  CD2 TRP A 133     -26.427 -18.652  -8.499  1.00 15.00      A    C  
ATOM   1231  NE1 TRP A 133     -25.995 -18.713  -6.301  1.00 15.00      A    N  
ATOM   1232  HE1 TRP A 133     -25.759 -19.027  -5.406  1.00 15.00      A    H  
ATOM   1233  CE2 TRP A 133     -26.043 -19.487  -7.431  1.00 15.00      A    C  
ATOM   1234  CE3 TRP A 133     -26.550 -19.206  -9.778  1.00 15.00      A    C  
ATOM   1235  CZ2 TRP A 133     -25.783 -20.844  -7.602  1.00 15.00      A    C  
ATOM   1236  CZ3 TRP A 133     -26.291 -20.552  -9.946  1.00 15.00      A    C  
ATOM   1237  CH2 TRP A 133     -25.912 -21.356  -8.865  1.00 15.00      A    C  
ATOM   1238  C   TRP A 133     -26.858 -14.936 -10.901  1.00 15.00      A    C  
ATOM   1239  O   TRP A 133     -27.337 -15.518 -11.868  1.00 15.00      A    O  
ATOM   1240  N   LEU A 134     -26.964 -13.628 -10.713  1.00 15.00      A    N  
ATOM   1241  HN  LEU A 134     -26.545 -13.226  -9.923  1.00 15.00      A    H  
ATOM   1242  CA  LEU A 134     -27.690 -12.775 -11.636  1.00 15.00      A    C  
ATOM   1243  CB  LEU A 134     -28.060 -11.449 -10.969  1.00 15.00      A    C  
ATOM   1244  CG  LEU A 134     -29.071 -11.544  -9.826  1.00 15.00      A    C  
ATOM   1245  CD1 LEU A 134     -29.299 -10.181  -9.196  1.00 15.00      A    C  
ATOM   1246  CD2 LEU A 134     -30.384 -12.136 -10.317  1.00 15.00      A    C  
ATOM   1247  C   LEU A 134     -26.915 -12.534 -12.928  1.00 15.00      A    C  
ATOM   1248  O   LEU A 134     -27.519 -12.348 -13.984  1.00 15.00      A    O  
ATOM   1249  N   THR A 135     -25.589 -12.522 -12.837  1.00 15.00      A    N  
ATOM   1250  HN  THR A 135     -25.167 -12.643 -11.959  1.00 15.00      A    H  
ATOM   1251  CA  THR A 135     -24.741 -12.312 -14.005  1.00 15.00      A    C  
ATOM   1252  CB  THR A 135     -23.254 -12.299 -13.611  1.00 15.00      A    C  
ATOM   1253  OG1 THR A 135     -23.080 -13.061 -12.411  1.00 15.00      A    O  
ATOM   1254  HG1 THR A 135     -23.222 -13.996 -12.595  1.00 15.00      A    H  
ATOM   1255  CG2 THR A 135     -22.785 -10.877 -13.359  1.00 15.00      A    C  
ATOM   1256  C   THR A 135     -24.982 -13.395 -15.052  1.00 15.00      A    C  
ATOM   1257  O   THR A 135     -25.046 -13.117 -16.249  1.00 15.00      A    O  
ATOM   1258  N   GLU A 136     -25.136 -14.621 -14.585  1.00 15.00      A    N  
ATOM   1259  HN  GLU A 136     -25.090 -14.772 -13.618  1.00 15.00      A    H  
ATOM   1260  CA  GLU A 136     -25.386 -15.753 -15.462  1.00 15.00      A    C  
ATOM   1261  CB  GLU A 136     -24.555 -16.961 -15.008  1.00 15.00      A    C  
ATOM   1262  CG  GLU A 136     -24.543 -17.172 -13.500  1.00 15.00      A    C  
ATOM   1263  CD  GLU A 136     -23.349 -17.968 -13.015  1.00 15.00      A    C  
ATOM   1264  OE1 GLU A 136     -22.268 -17.374 -12.814  1.00 15.00      A    O  
ATOM   1265  OE2 GLU A 136     -23.488 -19.185 -12.786  1.00 15.00      A    O  
ATOM   1266  C   GLU A 136     -26.878 -16.083 -15.468  1.00 15.00      A    C  
ATOM   1267  O   GLU A 136     -27.389 -16.709 -14.537  1.00 15.00      A    O  
ATOM   1268  N   ASP A 137     -27.584 -15.637 -16.504  1.00 15.00      A    N  
ATOM   1269  HN  ASP A 137     -27.129 -15.137 -17.223  1.00 15.00      A    H  
ATOM   1270  CA  ASP A 137     -29.021 -15.882 -16.608  1.00 15.00      A    C  
ATOM   1271  CB  ASP A 137     -29.735 -15.016 -17.668  1.00 15.00      A    C  
ATOM   1272  CG  ASP A 137     -28.895 -14.612 -18.870  1.00 15.00      A    C  
ATOM   1273  OD1 ASP A 137     -29.384 -14.769 -20.006  1.00 15.00      A    O  
ATOM   1274  OD2 ASP A 137     -27.776 -14.081 -18.677  1.00 15.00      A    O  
ATOM   1275  C   ASP A 137     -29.351 -17.365 -16.743  1.00 15.00      A    C  
ATOM   1276  O   ASP A 137     -29.256 -17.948 -17.822  1.00 15.00      A    O  
ATOM   1277  N   SER A 138     -29.717 -17.967 -15.618  1.00 15.00      A    N  
ATOM   1278  HN  SER A 138     -29.754 -17.445 -14.792  1.00 15.00      A    H  
ATOM   1279  CA  SER A 138     -30.055 -19.379 -15.564  1.00 15.00      A    C  
ATOM   1280  CB  SER A 138     -29.203 -20.051 -14.485  1.00 15.00      A    C  
ATOM   1281  OG  SER A 138     -28.929 -19.143 -13.428  1.00 15.00      A    O  
ATOM   1282  HG  SER A 138     -28.254 -18.515 -13.713  1.00 15.00      A    H  
ATOM   1283  C   SER A 138     -31.545 -19.571 -15.273  1.00 15.00      A    C  
ATOM   1284  O   SER A 138     -32.376 -18.762 -15.694  1.00 15.00      A    O  
ATOM   1285  N   ALA A 139     -31.877 -20.639 -14.552  1.00 15.00      A    N  
ATOM   1286  HN  ALA A 139     -31.168 -21.234 -14.218  1.00 15.00      A    H  
ATOM   1287  CA  ALA A 139     -33.262 -20.932 -14.210  1.00 15.00      A    C  
ATOM   1288  CB  ALA A 139     -33.544 -22.418 -14.364  1.00 15.00      A    C  
ATOM   1289  C   ALA A 139     -33.552 -20.483 -12.786  1.00 15.00      A    C  
ATOM   1290  O   ALA A 139     -34.600 -19.898 -12.506  1.00 15.00      A    O  
ATOM   1291  N   GLU A 140     -32.615 -20.770 -11.893  1.00 15.00      A    N  
ATOM   1292  HN  GLU A 140     -31.813 -21.270 -12.185  1.00 15.00      A    H  
ATOM   1293  CA  GLU A 140     -32.735 -20.386 -10.497  1.00 15.00      A    C  
ATOM   1294  CB  GLU A 140     -31.561 -20.943  -9.672  1.00 15.00      A    C  
ATOM   1295  CG  GLU A 140     -30.212 -20.952 -10.391  1.00 15.00      A    C  
ATOM   1296  CD  GLU A 140     -30.009 -22.180 -11.263  1.00 15.00      A    C  
ATOM   1297  OE1 GLU A 140     -29.429 -23.167 -10.774  1.00 15.00      A    O  
ATOM   1298  OE2 GLU A 140     -30.440 -22.153 -12.440  1.00 15.00      A    O  
ATOM   1299  C   GLU A 140     -32.809 -18.866 -10.381  1.00 15.00      A    C  
ATOM   1300  O   GLU A 140     -33.575 -18.323  -9.581  1.00 15.00      A    O  
ATOM   1301  N   ALA A 141     -32.019 -18.187 -11.199  1.00 15.00      A    N  
ATOM   1302  HN  ALA A 141     -31.437 -18.680 -11.817  1.00 15.00      A    H  
ATOM   1303  CA  ALA A 141     -32.001 -16.736 -11.210  1.00 15.00      A    C  
ATOM   1304  CB  ALA A 141     -30.632 -16.217 -11.618  1.00 15.00      A    C  
ATOM   1305  C   ALA A 141     -33.074 -16.209 -12.156  1.00 15.00      A    C  
ATOM   1306  O   ALA A 141     -33.501 -16.917 -13.063  1.00 15.00      A    O  
ATOM   1307  N   LEU A 142     -33.518 -14.975 -11.911  1.00 15.00      A    N  
ATOM   1308  HN  LEU A 142     -33.146 -14.490 -11.150  1.00 15.00      A    H  
ATOM   1309  CA  LEU A 142     -34.549 -14.314 -12.726  1.00 15.00      A    C  
ATOM   1310  CB  LEU A 142     -34.284 -14.448 -14.234  1.00 15.00      A    C  
ATOM   1311  CG  LEU A 142     -35.083 -13.515 -15.152  1.00 15.00      A    C  
ATOM   1312  CD1 LEU A 142     -34.397 -12.164 -15.268  1.00 15.00      A    C  
ATOM   1313  CD2 LEU A 142     -35.282 -14.141 -16.525  1.00 15.00      A    C  
ATOM   1314  C   LEU A 142     -35.961 -14.789 -12.380  1.00 15.00      A    C  
ATOM   1315  O   LEU A 142     -36.926 -14.055 -12.560  1.00 15.00      A    O  
ATOM   1316  N   GLN A 143     -36.079 -16.001 -11.864  1.00 15.00      A    N  
ATOM   1317  HN  GLN A 143     -35.276 -16.549 -11.732  1.00 15.00      A    H  
ATOM   1318  CA  GLN A 143     -37.385 -16.549 -11.522  1.00 15.00      A    C  
ATOM   1319  CB  GLN A 143     -37.455 -18.028 -11.899  1.00 15.00      A    C  
ATOM   1320  CG  GLN A 143     -38.813 -18.650 -11.631  1.00 15.00      A    C  
ATOM   1321  CD  GLN A 143     -38.861 -20.141 -11.881  1.00 15.00      A    C  
ATOM   1322  OE1 GLN A 143     -37.880 -20.858 -11.696  1.00 15.00      A    O  
ATOM   1323  NE2 GLN A 143     -40.018 -20.616 -12.302  1.00 15.00      A    N  
ATOM   1324 HE21 GLN A 143     -40.757 -19.985 -12.424  1.00 15.00      A    H  
ATOM   1325 HE22 GLN A 143     -40.090 -21.575 -12.471  1.00 15.00      A    H  
ATOM   1326  C   GLN A 143     -37.730 -16.384 -10.043  1.00 15.00      A    C  
ATOM   1327  O   GLN A 143     -38.884 -16.168  -9.684  1.00 15.00      A    O  
ATOM   1328  N   ALA A 144     -36.727 -16.456  -9.191  1.00 15.00      A    N  
ATOM   1329  HN  ALA A 144     -35.819 -16.586  -9.528  1.00 15.00      A    H  
ATOM   1330  CA  ALA A 144     -36.947 -16.363  -7.752  1.00 15.00      A    C  
ATOM   1331  CB  ALA A 144     -35.805 -17.027  -7.003  1.00 15.00      A    C  
ATOM   1332  C   ALA A 144     -37.160 -14.938  -7.240  1.00 15.00      A    C  
ATOM   1333  O   ALA A 144     -37.389 -14.746  -6.051  1.00 15.00      A    O  
ATOM   1334  N   LEU A 145     -37.101 -13.942  -8.115  1.00 15.00      A    N  
ATOM   1335  HN  LEU A 145     -36.951 -14.134  -9.066  1.00 15.00      A    H  
ATOM   1336  CA  LEU A 145     -37.276 -12.559  -7.666  1.00 15.00      A    C  
ATOM   1337  CB  LEU A 145     -36.082 -11.663  -8.033  1.00 15.00      A    C  
ATOM   1338  CG  LEU A 145     -35.756 -11.521  -9.521  1.00 15.00      A    C  
ATOM   1339  CD1 LEU A 145     -35.479 -10.064  -9.863  1.00 15.00      A    C  
ATOM   1340  CD2 LEU A 145     -34.558 -12.386  -9.878  1.00 15.00      A    C  
ATOM   1341  C   LEU A 145     -38.594 -11.939  -8.113  1.00 15.00      A    C  
ATOM   1342  O   LEU A 145     -38.944 -10.851  -7.668  1.00 15.00      A    O  
ATOM   1343  N   SER A 146     -39.322 -12.632  -8.977  1.00 15.00      A    N  
ATOM   1344  HN  SER A 146     -39.005 -13.507  -9.279  1.00 15.00      A    H  
ATOM   1345  CA  SER A 146     -40.603 -12.134  -9.475  1.00 15.00      A    C  
ATOM   1346  CB  SER A 146     -40.408 -10.905 -10.374  1.00 15.00      A    C  
ATOM   1347  OG  SER A 146     -40.324  -9.715  -9.610  1.00 15.00      A    O  
ATOM   1348  HG  SER A 146     -39.989  -9.928  -8.722  1.00 15.00      A    H  
ATOM   1349  C   SER A 146     -41.338 -13.212 -10.254  1.00 15.00      A    C  
ATOM   1350  O   SER A 146     -40.732 -13.935 -11.048  1.00 15.00      A    O  
ATOM   1351  N   ASP A 147     -42.639 -13.315 -10.017  1.00 15.00      A    N  
ATOM   1352  HN  ASP A 147     -43.048 -12.736  -9.336  1.00 15.00      A    H  
ATOM   1353  CA  ASP A 147     -43.479 -14.288 -10.709  1.00 15.00      A    C  
ATOM   1354  CB  ASP A 147     -44.888 -14.309 -10.103  1.00 15.00      A    C  
ATOM   1355  CG  ASP A 147     -44.903 -14.756  -8.652  1.00 15.00      A    C  
ATOM   1356  OD1 ASP A 147     -45.145 -15.955  -8.398  1.00 15.00      A    O  
ATOM   1357  OD2 ASP A 147     -44.667 -13.908  -7.765  1.00 15.00      A    O  
ATOM   1358  C   ASP A 147     -43.551 -13.943 -12.197  1.00 15.00      A    C  
ATOM   1359  O   ASP A 147     -43.626 -14.823 -13.055  1.00 15.00      A    O  
ATOM   1360  N   ASN A 148     -43.529 -12.644 -12.487  1.00 15.00      A    N  
ATOM   1361  HN  ASN A 148     -43.490 -12.002 -11.751  1.00 15.00      A    H  
ATOM   1362  CA  ASN A 148     -43.561 -12.149 -13.862  1.00 15.00      A    C  
ATOM   1363  CB  ASN A 148     -44.382 -10.855 -13.962  1.00 15.00      A    C  
ATOM   1364  CG  ASN A 148     -45.831 -11.091 -14.359  1.00 15.00      A    C  
ATOM   1365  OD1 ASN A 148     -46.709 -11.231 -13.507  1.00 15.00      A    O  
ATOM   1366  ND2 ASN A 148     -46.091 -11.133 -15.657  1.00 15.00      A    N  
ATOM   1367 HD21 ASN A 148     -45.338 -11.010 -16.290  1.00 15.00      A    H  
ATOM   1368 HD22 ASN A 148     -47.015 -11.283 -15.939  1.00 15.00      A    H  
ATOM   1369  C   ASN A 148     -42.128 -11.917 -14.348  1.00 15.00      A    C  
ATOM   1370  O   ASN A 148     -41.362 -11.183 -13.716  1.00 15.00      A    O  
ATOM   1371  N   ALA A 149     -41.776 -12.524 -15.479  1.00 15.00      A    N  
ATOM   1372  HN  ALA A 149     -42.451 -13.037 -15.971  1.00 15.00      A    H  
ATOM   1373  CA  ALA A 149     -40.422 -12.428 -16.028  1.00 15.00      A    C  
ATOM   1374  CB  ALA A 149     -40.197 -13.485 -17.098  1.00 15.00      A    C  
ATOM   1375  C   ALA A 149     -40.090 -11.038 -16.563  1.00 15.00      A    C  
ATOM   1376  O   ALA A 149     -38.918 -10.680 -16.697  1.00 15.00      A    O  
ATOM   1377  N   GLU A 150     -41.120 -10.264 -16.866  1.00 15.00      A    N  
ATOM   1378  HN  GLU A 150     -42.037 -10.613 -16.745  1.00 15.00      A    H  
ATOM   1379  CA  GLU A 150     -40.943  -8.914 -17.385  1.00 15.00      A    C  
ATOM   1380  CB  GLU A 150     -42.295  -8.293 -17.763  1.00 15.00      A    C  
ATOM   1381  CG  GLU A 150     -43.045  -9.029 -18.866  1.00 15.00      A    C  
ATOM   1382  CD  GLU A 150     -43.746 -10.282 -18.372  1.00 15.00      A    C  
ATOM   1383  OE1 GLU A 150     -44.242 -11.054 -19.210  1.00 15.00      A    O  
ATOM   1384  OE2 GLU A 150     -43.793 -10.498 -17.138  1.00 15.00      A    O  
ATOM   1385  C   GLU A 150     -40.231  -8.038 -16.361  1.00 15.00      A    C  
ATOM   1386  O   GLU A 150     -39.134  -7.538 -16.614  1.00 15.00      A    O  
ATOM   1387  N   GLN A 151     -40.853  -7.885 -15.194  1.00 15.00      A    N  
ATOM   1388  HN  GLN A 151     -41.717  -8.324 -15.056  1.00 15.00      A    H  
ATOM   1389  CA  GLN A 151     -40.286  -7.076 -14.118  1.00 15.00      A    C  
ATOM   1390  CB  GLN A 151     -41.295  -6.879 -12.980  1.00 15.00      A    C  
ATOM   1391  CG  GLN A 151     -42.018  -8.146 -12.548  1.00 15.00      A    C  
ATOM   1392  CD  GLN A 151     -42.994  -7.904 -11.413  1.00 15.00      A    C  
ATOM   1393  OE1 GLN A 151     -44.146  -7.537 -11.639  1.00 15.00      A    O  
ATOM   1394  NE2 GLN A 151     -42.548  -8.125 -10.186  1.00 15.00      A    N  
ATOM   1395 HE21 GLN A 151     -41.617  -8.434 -10.075  1.00 15.00      A    H  
ATOM   1396 HE22 GLN A 151     -43.160  -7.975  -9.437  1.00 15.00      A    H  
ATOM   1397  C   GLN A 151     -38.992  -7.693 -13.597  1.00 15.00      A    C  
ATOM   1398  O   GLN A 151     -38.079  -6.986 -13.178  1.00 15.00      A    O  
ATOM   1399  N   ALA A 152     -38.918  -9.018 -13.632  1.00 15.00      A    N  
ATOM   1400  HN  ALA A 152     -39.686  -9.534 -13.960  1.00 15.00      A    H  
ATOM   1401  CA  ALA A 152     -37.728  -9.721 -13.182  1.00 15.00      A    C  
ATOM   1402  CB  ALA A 152     -37.965 -11.220 -13.196  1.00 15.00      A    C  
ATOM   1403  C   ALA A 152     -36.541  -9.359 -14.070  1.00 15.00      A    C  
ATOM   1404  O   ALA A 152     -35.434  -9.129 -13.582  1.00 15.00      A    O  
ATOM   1405  N   ARG A 153     -36.787  -9.292 -15.376  1.00 15.00      A    N  
ATOM   1406  HN  ARG A 153     -37.697  -9.480 -15.702  1.00 15.00      A    H  
ATOM   1407  CA  ARG A 153     -35.743  -8.951 -16.336  1.00 15.00      A    C  
ATOM   1408  CB  ARG A 153     -36.230  -9.158 -17.776  1.00 15.00      A    C  
ATOM   1409  CG  ARG A 153     -35.154  -8.964 -18.840  1.00 15.00      A    C  
ATOM   1410  CD  ARG A 153     -34.069 -10.033 -18.756  1.00 15.00      A    C  
ATOM   1411  NE  ARG A 153     -34.512 -11.319 -19.302  1.00 15.00      A    N  
ATOM   1412  HE  ARG A 153     -35.474 -11.418 -19.478  1.00 15.00      A    H  
ATOM   1413  CZ  ARG A 153     -33.698 -12.348 -19.576  1.00 15.00      A    C  
ATOM   1414  NH1 ARG A 153     -32.387 -12.252 -19.363  1.00 15.00      A    N  
ATOM   1415 HH11 ARG A 153     -31.756 -13.062 -19.582  1.00 15.00      A    H  
ATOM   1416 HH12 ARG A 153     -31.981 -11.379 -18.978  1.00 15.00      A    H  
ATOM   1417  NH2 ARG A 153     -34.201 -13.476 -20.064  1.00 15.00      A    N  
ATOM   1418 HH21 ARG A 153     -33.571 -14.282 -20.281  1.00 15.00      A    H  
ATOM   1419 HH22 ARG A 153     -35.225 -13.566 -20.231  1.00 15.00      A    H  
ATOM   1420  C   ARG A 153     -35.263  -7.517 -16.126  1.00 15.00      A    C  
ATOM   1421  O   ARG A 153     -34.071  -7.228 -16.261  1.00 15.00      A    O  
ATOM   1422  N   GLU A 154     -36.194  -6.631 -15.791  1.00 15.00      A    N  
ATOM   1423  HN  GLU A 154     -37.128  -6.926 -15.703  1.00 15.00      A    H  
ATOM   1424  CA  GLU A 154     -35.873  -5.231 -15.546  1.00 15.00      A    C  
ATOM   1425  CB  GLU A 154     -37.154  -4.402 -15.422  1.00 15.00      A    C  
ATOM   1426  CG  GLU A 154     -36.930  -2.952 -15.025  1.00 15.00      A    C  
ATOM   1427  CD  GLU A 154     -38.227  -2.215 -14.759  1.00 15.00      A    C  
ATOM   1428  OE1 GLU A 154     -39.024  -2.696 -13.926  1.00 15.00      A    O  
ATOM   1429  OE2 GLU A 154     -38.444  -1.154 -15.381  1.00 15.00      A    O  
ATOM   1430  C   GLU A 154     -35.033  -5.098 -14.280  1.00 15.00      A    C  
ATOM   1431  O   GLU A 154     -33.943  -4.522 -14.302  1.00 15.00      A    O  
ATOM   1432  N   TRP A 155     -35.534  -5.662 -13.184  1.00 15.00      A    N  
ATOM   1433  HN  TRP A 155     -36.408  -6.112 -13.232  1.00 15.00      A    H  
ATOM   1434  CA  TRP A 155     -34.832  -5.611 -11.906  1.00 15.00      A    C  
ATOM   1435  CB  TRP A 155     -35.660  -6.244 -10.781  1.00 15.00      A    C  
ATOM   1436  CG  TRP A 155     -36.928  -5.498 -10.461  1.00 15.00      A    C  
ATOM   1437  CD1 TRP A 155     -37.309  -4.274 -10.935  1.00 15.00      A    C  
ATOM   1438  CD2 TRP A 155     -37.981  -5.932  -9.590  1.00 15.00      A    C  
ATOM   1439  NE1 TRP A 155     -38.534  -3.925 -10.422  1.00 15.00      A    N  
ATOM   1440  HE1 TRP A 155     -39.019  -3.094 -10.622  1.00 15.00      A    H  
ATOM   1441  CE2 TRP A 155     -38.969  -4.926  -9.593  1.00 15.00      A    C  
ATOM   1442  CE3 TRP A 155     -38.187  -7.075  -8.813  1.00 15.00      A    C  
ATOM   1443  CZ2 TRP A 155     -40.141  -5.031  -8.848  1.00 15.00      A    C  
ATOM   1444  CZ3 TRP A 155     -39.351  -7.175  -8.074  1.00 15.00      A    C  
ATOM   1445  CH2 TRP A 155     -40.313  -6.160  -8.097  1.00 15.00      A    C  
ATOM   1446  C   TRP A 155     -33.449  -6.255 -12.009  1.00 15.00      A    C  
ATOM   1447  O   TRP A 155     -32.482  -5.753 -11.438  1.00 15.00      A    O  
ATOM   1448  N   ARG A 156     -33.352  -7.359 -12.755  1.00 15.00      A    N  
ATOM   1449  HN  ARG A 156     -34.162  -7.729 -13.173  1.00 15.00      A    H  
ATOM   1450  CA  ARG A 156     -32.071  -8.039 -12.946  1.00 15.00      A    C  
ATOM   1451  CB  ARG A 156     -32.237  -9.338 -13.749  1.00 15.00      A    C  
ATOM   1452  CG  ARG A 156     -30.958 -10.162 -13.905  1.00 15.00      A    C  
ATOM   1453  CD  ARG A 156     -30.274  -9.925 -15.252  1.00 15.00      A    C  
ATOM   1454  NE  ARG A 156     -29.233 -10.926 -15.513  1.00 15.00      A    N  
ATOM   1455  HE  ARG A 156     -28.909 -11.449 -14.739  1.00 15.00      A    H  
ATOM   1456  CZ  ARG A 156     -28.687 -11.173 -16.709  1.00 15.00      A    C  
ATOM   1457  NH1 ARG A 156     -29.054 -10.478 -17.781  1.00 15.00      A    N  
ATOM   1458 HH11 ARG A 156     -29.770  -9.730 -17.699  1.00 15.00      A    H  
ATOM   1459 HH12 ARG A 156     -28.619 -10.682 -18.709  1.00 15.00      A    H  
ATOM   1460  NH2 ARG A 156     -27.760 -12.116 -16.822  1.00 15.00      A    N  
ATOM   1461 HH21 ARG A 156     -27.329 -12.336 -17.753  1.00 15.00      A    H  
ATOM   1462 HH22 ARG A 156     -27.457 -12.658 -15.981  1.00 15.00      A    H  
ATOM   1463  C   ARG A 156     -31.094  -7.112 -13.658  1.00 15.00      A    C  
ATOM   1464  O   ARG A 156     -29.902  -7.114 -13.367  1.00 15.00      A    O  
ATOM   1465  N   GLN A 157     -31.611  -6.318 -14.589  1.00 15.00      A    N  
ATOM   1466  HN  GLN A 157     -32.576  -6.349 -14.769  1.00 15.00      A    H  
ATOM   1467  CA  GLN A 157     -30.777  -5.386 -15.333  1.00 15.00      A    C  
ATOM   1468  CB  GLN A 157     -31.534  -4.794 -16.524  1.00 15.00      A    C  
ATOM   1469  CG  GLN A 157     -30.628  -4.144 -17.559  1.00 15.00      A    C  
ATOM   1470  CD  GLN A 157     -29.923  -5.157 -18.441  1.00 15.00      A    C  
ATOM   1471  OE1 GLN A 157     -28.757  -4.996 -18.785  1.00 15.00      A    O  
ATOM   1472  NE2 GLN A 157     -30.635  -6.204 -18.832  1.00 15.00      A    N  
ATOM   1473 HE21 GLN A 157     -31.565  -6.266 -18.533  1.00 15.00      A    H  
ATOM   1474 HE22 GLN A 157     -30.203  -6.860 -19.414  1.00 15.00      A    H  
ATOM   1475  C   GLN A 157     -30.296  -4.274 -14.408  1.00 15.00      A    C  
ATOM   1476  O   GLN A 157     -29.155  -3.827 -14.500  1.00 15.00      A    O  
ATOM   1477  N   ALA A 158     -31.176  -3.847 -13.509  1.00 15.00      A    N  
ATOM   1478  HN  ALA A 158     -32.076  -4.240 -13.495  1.00 15.00      A    H  
ATOM   1479  CA  ALA A 158     -30.844  -2.802 -12.552  1.00 15.00      A    C  
ATOM   1480  CB  ALA A 158     -32.085  -2.362 -11.789  1.00 15.00      A    C  
ATOM   1481  C   ALA A 158     -29.766  -3.289 -11.588  1.00 15.00      A    C  
ATOM   1482  O   ALA A 158     -28.827  -2.559 -11.274  1.00 15.00      A    O  
ATOM   1483  N   PHE A 159     -29.903  -4.534 -11.138  1.00 15.00      A    N  
ATOM   1484  HN  PHE A 159     -30.681  -5.063 -11.426  1.00 15.00      A    H  
ATOM   1485  CA  PHE A 159     -28.939  -5.128 -10.218  1.00 15.00      A    C  
ATOM   1486  CB  PHE A 159     -29.433  -6.481  -9.701  1.00 15.00      A    C  
ATOM   1487  CG  PHE A 159     -30.590  -6.390  -8.745  1.00 15.00      A    C  
ATOM   1488  CD1 PHE A 159     -30.628  -5.406  -7.771  1.00 15.00      A    C  
ATOM   1489  CD2 PHE A 159     -31.636  -7.293  -8.820  1.00 15.00      A    C  
ATOM   1490  CE1 PHE A 159     -31.690  -5.324  -6.890  1.00 15.00      A    C  
ATOM   1491  CE2 PHE A 159     -32.701  -7.218  -7.943  1.00 15.00      A    C  
ATOM   1492  CZ  PHE A 159     -32.728  -6.231  -6.976  1.00 15.00      A    C  
ATOM   1493  C   PHE A 159     -27.570  -5.280 -10.874  1.00 15.00      A    C  
ATOM   1494  O   PHE A 159     -26.544  -5.060 -10.239  1.00 15.00      A    O  
ATOM   1495  N   ILE A 160     -27.560  -5.656 -12.149  1.00 15.00      A    N  
ATOM   1496  HN  ILE A 160     -28.411  -5.830 -12.606  1.00 15.00      A    H  
ATOM   1497  CA  ILE A 160     -26.307  -5.818 -12.883  1.00 15.00      A    C  
ATOM   1498  CB  ILE A 160     -26.523  -6.538 -14.240  1.00 15.00      A    C  
ATOM   1499  CG1 ILE A 160     -27.043  -7.964 -14.022  1.00 15.00      A    C  
ATOM   1500  CG2 ILE A 160     -25.247  -6.558 -15.074  1.00 15.00      A    C  
ATOM   1501  CD1 ILE A 160     -26.142  -8.826 -13.163  1.00 15.00      A    C  
ATOM   1502  C   ILE A 160     -25.658  -4.451 -13.110  1.00 15.00      A    C  
ATOM   1503  O   ILE A 160     -24.433  -4.329 -13.195  1.00 15.00      A    O  
ATOM   1504  N   GLY A 161     -26.493  -3.419 -13.148  1.00 15.00      A    N  
ATOM   1505  HN  GLY A 161     -27.455  -3.579 -13.033  1.00 15.00      A    H  
ATOM   1506  CA  GLY A 161     -26.016  -2.065 -13.365  1.00 15.00      A    C  
ATOM   1507  C   GLY A 161     -25.247  -1.493 -12.184  1.00 15.00      A    C  
ATOM   1508  O   GLY A 161     -24.870  -0.319 -12.192  1.00 15.00      A    O  
ATOM   1509  N   ILE A 162     -25.016  -2.306 -11.163  1.00 15.00      A    N  
ATOM   1510  HN  ILE A 162     -25.356  -3.226 -11.195  1.00 15.00      A    H  
ATOM   1511  CA  ILE A 162     -24.277  -1.857  -9.995  1.00 15.00      A    C  
ATOM   1512  CB  ILE A 162     -24.671  -2.636  -8.716  1.00 15.00      A    C  
ATOM   1513  CG1 ILE A 162     -24.283  -1.851  -7.456  1.00 15.00      A    C  
ATOM   1514  CG2 ILE A 162     -24.042  -4.023  -8.701  1.00 15.00      A    C  
ATOM   1515  CD1 ILE A 162     -24.832  -2.436  -6.171  1.00 15.00      A    C  
ATOM   1516  C   ILE A 162     -22.769  -1.961 -10.237  1.00 15.00      A    C  
ATOM   1517  O   ILE A 162     -21.982  -1.315  -9.556  1.00 15.00      A    O  
ATOM   1518  N   THR A 163     -22.375  -2.759 -11.224  1.00 15.00      A    N  
ATOM   1519  HN  THR A 163     -23.046  -3.241 -11.755  1.00 15.00      A    H  
ATOM   1520  CA  THR A 163     -20.962  -2.938 -11.532  1.00 15.00      A    C  
ATOM   1521  CB  THR A 163     -20.598  -4.434 -11.690  1.00 15.00      A    C  
ATOM   1522  OG1 THR A 163     -19.178  -4.585 -11.793  1.00 15.00      A    O  
ATOM   1523  HG1 THR A 163     -18.810  -3.831 -12.273  1.00 15.00      A    H  
ATOM   1524  CG2 THR A 163     -21.259  -5.031 -12.924  1.00 15.00      A    C  
ATOM   1525  C   THR A 163     -20.555  -2.164 -12.787  1.00 15.00      A    C  
ATOM   1526  O   THR A 163     -19.380  -2.133 -13.156  1.00 15.00      A    O  
ATOM   1527  N   THR A 164     -21.523  -1.536 -13.435  1.00 15.00      A    N  
ATOM   1528  HN  THR A 164     -22.440  -1.581 -13.095  1.00 15.00      A    H  
ATOM   1529  CA  THR A 164     -21.251  -0.772 -14.640  1.00 15.00      A    C  
ATOM   1530  CB  THR A 164     -22.341  -1.008 -15.704  1.00 15.00      A    C  
ATOM   1531  OG1 THR A 164     -23.631  -0.883 -15.096  1.00 15.00      A    O  
ATOM   1532  HG1 THR A 164     -24.212  -0.388 -15.680  1.00 15.00      A    H  
ATOM   1533  CG2 THR A 164     -22.207  -2.396 -16.314  1.00 15.00      A    C  
ATOM   1534  C   THR A 164     -21.152   0.721 -14.332  1.00 15.00      A    C  
ATOM   1535  O   THR A 164     -21.714   1.199 -13.341  1.00 15.00      A    O  
ATOM   1536  N   VAL A 165     -20.421   1.445 -15.172  1.00 15.00      A    N  
ATOM   1537  HN  VAL A 165     -19.989   1.003 -15.929  1.00 15.00      A    H  
ATOM   1538  CA  VAL A 165     -20.254   2.882 -15.005  1.00 15.00      A    C  
ATOM   1539  CB  VAL A 165     -19.169   3.435 -15.962  1.00 15.00      A    C  
ATOM   1540  CG1 VAL A 165     -19.519   3.149 -17.417  1.00 15.00      A    C  
ATOM   1541  CG2 VAL A 165     -18.935   4.922 -15.739  1.00 15.00      A    C  
ATOM   1542  C   VAL A 165     -21.585   3.594 -15.243  1.00 15.00      A    C  
ATOM   1543  O   VAL A 165     -22.359   3.203 -16.119  1.00 15.00      A    O  
ATOM   1544  N   LYS A 166     -21.863   4.617 -14.451  1.00 15.00      A    N  
ATOM   1545  HN  LYS A 166     -21.217   4.886 -13.766  1.00 15.00      A    H  
ATOM   1546  CA  LYS A 166     -23.105   5.356 -14.583  1.00 15.00      A    C  
ATOM   1547  CB  LYS A 166     -23.819   5.447 -13.234  1.00 15.00      A    C  
ATOM   1548  CG  LYS A 166     -24.235   4.093 -12.684  1.00 15.00      A    C  
ATOM   1549  CD  LYS A 166     -24.880   4.214 -11.316  1.00 15.00      A    C  
ATOM   1550  CE  LYS A 166     -25.420   2.873 -10.851  1.00 15.00      A    C  
ATOM   1551  NZ  LYS A 166     -24.340   1.864 -10.685  1.00 15.00      A    N  
ATOM   1552  HZ1 LYS A 166     -24.599   0.978 -11.173  1.00 15.00      A    H  
ATOM   1553  HZ2 LYS A 166     -24.197   1.661  -9.672  1.00 15.00      A    H  
ATOM   1554  HZ3 LYS A 166     -23.450   2.221 -11.086  1.00 15.00      A    H  
ATOM   1555  C   LYS A 166     -22.869   6.738 -15.178  1.00 15.00      A    C  
ATOM   1556  O   LYS A 166     -22.682   7.715 -14.456  1.00 15.00      A    O  
ATOM   1557  N   GLY A 167     -22.856   6.801 -16.501  1.00 15.00      A    N  
ATOM   1558  HN  GLY A 167     -22.974   5.980 -17.023  1.00 15.00      A    H  
ATOM   1559  CA  GLY A 167     -22.644   8.059 -17.184  1.00 15.00      A    C  
ATOM   1560  C   GLY A 167     -21.547   7.958 -18.220  1.00 15.00      A    C  
ATOM   1561  O   GLY A 167     -21.263   6.872 -18.725  1.00 15.00      A    O  
ATOM   1562  N   ALA A 168     -20.929   9.084 -18.535  1.00 15.00      A    N  
ATOM   1563  HN  ALA A 168     -21.188   9.914 -18.085  1.00 15.00      A    H  
ATOM   1564  CA  ALA A 168     -19.856   9.119 -19.515  1.00 15.00      A    C  
ATOM   1565  CB  ALA A 168     -19.992  10.350 -20.401  1.00 15.00      A    C  
ATOM   1566  C   ALA A 168     -18.503   9.115 -18.815  1.00 15.00      A    C  
ATOM   1567  O   ALA A 168     -18.324   9.793 -17.802  1.00 15.00      A    O  
ATOM   1568  N   PRO A 169     -17.544   8.324 -19.322  1.00 15.00      A    N  
ATOM   1569  CA  PRO A 169     -16.196   8.242 -18.748  1.00 15.00      A    C  
ATOM   1570  CB  PRO A 169     -15.484   7.215 -19.638  1.00 15.00      A    C  
ATOM   1571  CG  PRO A 169     -16.585   6.445 -20.281  1.00 15.00      A    C  
ATOM   1572  CD  PRO A 169     -17.702   7.427 -20.478  1.00 15.00      A    C  
ATOM   1573  C   PRO A 169     -15.474   9.589 -18.808  1.00 15.00      A    C  
ATOM   1574  O   PRO A 169     -15.009  10.014 -19.866  1.00 15.00      A    O  
ATOM   1575  N   ALA A 170     -15.404  10.260 -17.665  1.00 15.00      A    N  
ATOM   1576  HN  ALA A 170     -15.811   9.873 -16.862  1.00 15.00      A    H  
ATOM   1577  CA  ALA A 170     -14.749  11.555 -17.568  1.00 15.00      A    C  
ATOM   1578  CB  ALA A 170     -15.792  12.661 -17.504  1.00 15.00      A    C  
ATOM   1579  C   ALA A 170     -13.851  11.603 -16.335  1.00 15.00      A    C  
ATOM   1580  O   ALA A 170     -13.946  10.745 -15.455  1.00 15.00      A    O  
ATOM   1581  N   SER A 171     -12.976  12.598 -16.274  1.00 15.00      A    N  
ATOM   1582  HN  SER A 171     -12.941  13.253 -17.003  1.00 15.00      A    H  
ATOM   1583  CA  SER A 171     -12.069  12.754 -15.147  1.00 15.00      A    C  
ATOM   1584  CB  SER A 171     -10.661  12.286 -15.525  1.00 15.00      A    C  
ATOM   1585  OG  SER A 171     -10.685  10.931 -15.940  1.00 15.00      A    O  
ATOM   1586  HG  SER A 171     -11.590  10.672 -16.131  1.00 15.00      A    H  
ATOM   1587  C   SER A 171     -12.053  14.203 -14.668  1.00 15.00      A    C  
ATOM   1588  O   SER A 171     -12.025  15.131 -15.475  1.00 15.00      A    O  
ATOM   1589  N   HIS A 172     -12.086  14.390 -13.352  1.00 15.00      A    N  
ATOM   1590  HN  HIS A 172     -12.104  13.610 -12.760  1.00 15.00      A    H  
ATOM   1591  CA  HIS A 172     -12.087  15.725 -12.764  1.00 15.00      A    C  
ATOM   1592  CB  HIS A 172     -12.435  15.641 -11.274  1.00 15.00      A    C  
ATOM   1593  CG  HIS A 172     -13.144  16.849 -10.736  1.00 15.00      A    C  
ATOM   1594  ND1 HIS A 172     -14.514  16.930 -10.737  1.00 15.00      A    N  
ATOM   1595  CD2 HIS A 172     -12.632  17.978 -10.184  1.00 15.00      A    C  
ATOM   1596  CE1 HIS A 172     -14.811  18.096 -10.191  1.00 15.00      A    C  
ATOM   1597  NE2 HIS A 172     -13.704  18.762  -9.842  1.00 15.00      A    N  
ATOM   1598  HE2 HIS A 172     -13.666  19.642  -9.409  1.00 15.00      A    H  
ATOM   1599  C   HIS A 172     -10.730  16.397 -12.949  1.00 15.00      A    C  
ATOM   1600  O   HIS A 172      -9.714  15.724 -13.108  1.00 15.00      A    O  
ATOM   1601  N   SER A 173     -10.718  17.725 -12.910  1.00 15.00      A    N  
ATOM   1602  HN  SER A 173     -11.560  18.206 -12.776  1.00 15.00      A    H  
ATOM   1603  CA  SER A 173      -9.485  18.487 -13.080  1.00 15.00      A    C  
ATOM   1604  CB  SER A 173      -9.794  19.976 -13.269  1.00 15.00      A    C  
ATOM   1605  OG  SER A 173      -8.642  20.690 -13.680  1.00 15.00      A    O  
ATOM   1606  HG  SER A 173      -7.856  20.277 -13.300  1.00 15.00      A    H  
ATOM   1607  C   SER A 173      -8.512  18.286 -11.913  1.00 15.00      A    C  
ATOM   1608  O   SER A 173      -7.338  18.638 -12.013  1.00 15.00      A    O  
ATOM   1609  N   LEU A 174      -9.005  17.722 -10.812  1.00 15.00      A    N  
ATOM   1610  HN  LEU A 174      -9.947  17.467 -10.789  1.00 15.00      A    H  
ATOM   1611  CA  LEU A 174      -8.173  17.478  -9.633  1.00 15.00      A    C  
ATOM   1612  CB  LEU A 174      -8.979  17.680  -8.342  1.00 15.00      A    C  
ATOM   1613  CG  LEU A 174      -9.137  19.122  -7.840  1.00 15.00      A    C  
ATOM   1614  CD1 LEU A 174      -7.798  19.845  -7.811  1.00 15.00      A    C  
ATOM   1615  CD2 LEU A 174     -10.156  19.891  -8.667  1.00 15.00      A    C  
ATOM   1616  C   LEU A 174      -7.566  16.076  -9.660  1.00 15.00      A    C  
ATOM   1617  O   LEU A 174      -6.731  15.728  -8.818  1.00 15.00      A    O  
ATOM   1618  N   ALA A 175      -7.973  15.282 -10.647  1.00 15.00      A    N  
ATOM   1619  HN  ALA A 175      -8.606  15.631 -11.309  1.00 15.00      A    H  
ATOM   1620  CA  ALA A 175      -7.483  13.915 -10.789  1.00 15.00      A    C  
ATOM   1621  CB  ALA A 175      -8.408  13.119 -11.699  1.00 15.00      A    C  
ATOM   1622  C   ALA A 175      -6.055  13.905 -11.330  1.00 15.00      A    C  
ATOM   1623  O   ALA A 175      -5.304  14.865 -11.147  1.00 15.00      A    O  
ATOM   1624  N   LYS A 176      -5.669  12.815 -11.974  1.00 15.00      A    N  
ATOM   1625  HN  LYS A 176      -6.300  12.068 -12.085  1.00 15.00      A    H  
ATOM   1626  CA  LYS A 176      -4.334  12.701 -12.538  1.00 15.00      A    C  
ATOM   1627  CB  LYS A 176      -3.421  11.848 -11.644  1.00 15.00      A    C  
ATOM   1628  CG  LYS A 176      -3.136  12.440 -10.269  1.00 15.00      A    C  
ATOM   1629  CD  LYS A 176      -2.456  13.798 -10.367  1.00 15.00      A    C  
ATOM   1630  CE  LYS A 176      -2.419  14.499  -9.015  1.00 15.00      A    C  
ATOM   1631  NZ  LYS A 176      -3.785  14.812  -8.502  1.00 15.00      A    N  
ATOM   1632  HZ1 LYS A 176      -4.296  13.935  -8.276  1.00 15.00      A    H  
ATOM   1633  HZ2 LYS A 176      -4.330  15.338  -9.219  1.00 15.00      A    H  
ATOM   1634  HZ3 LYS A 176      -3.720  15.392  -7.641  1.00 15.00      A    H  
ATOM   1635  C   LYS A 176      -4.388  12.109 -13.939  1.00 15.00      A    C  
ATOM   1636  O   LYS A 176      -5.087  11.128 -14.179  1.00 15.00      A    O  
ATOM   1637  N   GLN A 177      -3.681  12.748 -14.859  1.00 15.00      A    N  
ATOM   1638  HN  GLN A 177      -3.200  13.563 -14.604  1.00 15.00      A    H  
ATOM   1639  CA  GLN A 177      -3.588  12.297 -16.243  1.00 15.00      A    C  
ATOM   1640  CB  GLN A 177      -4.590  13.038 -17.143  1.00 15.00      A    C  
ATOM   1641  CG  GLN A 177      -5.508  13.996 -16.394  1.00 15.00      A    C  
ATOM   1642  CD  GLN A 177      -6.832  14.252 -17.086  1.00 15.00      A    C  
ATOM   1643  OE1 GLN A 177      -7.345  13.413 -17.824  1.00 15.00      A    O  
ATOM   1644  NE2 GLN A 177      -7.403  15.419 -16.831  1.00 15.00      A    N  
ATOM   1645 HE21 GLN A 177      -6.945  16.035 -16.222  1.00 15.00      A    H  
ATOM   1646 HE22 GLN A 177      -8.259  15.617 -17.260  1.00 15.00      A    H  
ATOM   1647  C   GLN A 177      -2.155  12.544 -16.699  1.00 15.00      A    C  
ATOM   1648  O   GLN A 177      -1.637  13.653 -16.537  1.00 15.00      A    O  
ATOM   1649  N   LEU A 178      -1.506  11.520 -17.237  1.00 15.00      A    N  
ATOM   1650  HN  LEU A 178      -1.983  10.673 -17.391  1.00 15.00      A    H  
ATOM   1651  CA  LEU A 178      -0.111  11.637 -17.649  1.00 15.00      A    C  
ATOM   1652  CB  LEU A 178       0.773  10.761 -16.757  1.00 15.00      A    C  
ATOM   1653  CG  LEU A 178       0.800  11.122 -15.269  1.00 15.00      A    C  
ATOM   1654  CD1 LEU A 178       1.577  10.081 -14.480  1.00 15.00      A    C  
ATOM   1655  CD2 LEU A 178       1.399  12.506 -15.064  1.00 15.00      A    C  
ATOM   1656  C   LEU A 178       0.107  11.272 -19.113  1.00 15.00      A    C  
ATOM   1657  O   LEU A 178      -0.224  10.168 -19.546  1.00 15.00      A    O  
ATOM   1658  N   TYR A 179       0.691  12.207 -19.857  1.00 15.00      A    N  
ATOM   1659  HN  TYR A 179       0.937  13.055 -19.440  1.00 15.00      A    H  
ATOM   1660  CA  TYR A 179       0.973  12.010 -21.275  1.00 15.00      A    C  
ATOM   1661  CB  TYR A 179       1.411  13.323 -21.930  1.00 15.00      A    C  
ATOM   1662  CG  TYR A 179       0.286  14.305 -22.158  1.00 15.00      A    C  
ATOM   1663  CD1 TYR A 179      -0.665  14.082 -23.144  1.00 15.00      A    C  
ATOM   1664  CD2 TYR A 179       0.179  15.458 -21.391  1.00 15.00      A    C  
ATOM   1665  CE1 TYR A 179      -1.691  14.981 -23.363  1.00 15.00      A    C  
ATOM   1666  CE2 TYR A 179      -0.845  16.361 -21.601  1.00 15.00      A    C  
ATOM   1667  CZ  TYR A 179      -1.777  16.118 -22.588  1.00 15.00      A    C  
ATOM   1668  OH  TYR A 179      -2.796  17.018 -22.803  1.00 15.00      A    O  
ATOM   1669  HH  TYR A 179      -3.623  16.544 -22.917  1.00 15.00      A    H  
ATOM   1670  C   TYR A 179       2.037  10.942 -21.504  1.00 15.00      A    C  
ATOM   1671  O   TYR A 179       3.225  11.163 -21.255  1.00 15.00      A    O  
ATOM   1672  N   PHE A 180       1.599   9.785 -21.972  1.00 15.00      A    N  
ATOM   1673  HN  PHE A 180       0.636   9.668 -22.120  1.00 15.00      A    H  
ATOM   1674  CA  PHE A 180       2.503   8.681 -22.256  1.00 15.00      A    C  
ATOM   1675  CB  PHE A 180       1.866   7.349 -21.859  1.00 15.00      A    C  
ATOM   1676  CG  PHE A 180       2.861   6.249 -21.615  1.00 15.00      A    C  
ATOM   1677  CD1 PHE A 180       3.183   5.349 -22.617  1.00 15.00      A    C  
ATOM   1678  CD2 PHE A 180       3.476   6.118 -20.380  1.00 15.00      A    C  
ATOM   1679  CE1 PHE A 180       4.101   4.339 -22.394  1.00 15.00      A    C  
ATOM   1680  CE2 PHE A 180       4.394   5.111 -20.149  1.00 15.00      A    C  
ATOM   1681  CZ  PHE A 180       4.707   4.220 -21.158  1.00 15.00      A    C  
ATOM   1682  C   PHE A 180       2.862   8.668 -23.738  1.00 15.00      A    C  
ATOM   1683  O   PHE A 180       1.981   8.560 -24.595  1.00 15.00      A    O  
ATOM   1684  N   PRO A 181       4.159   8.799 -24.053  1.00 15.00      A    N  
ATOM   1685  CA  PRO A 181       4.649   8.810 -25.437  1.00 15.00      A    C  
ATOM   1686  CB  PRO A 181       6.104   9.265 -25.294  1.00 15.00      A    C  
ATOM   1687  CG  PRO A 181       6.496   8.847 -23.918  1.00 15.00      A    C  
ATOM   1688  CD  PRO A 181       5.254   8.958 -23.078  1.00 15.00      A    C  
ATOM   1689  C   PRO A 181       4.595   7.435 -26.101  1.00 15.00      A    C  
ATOM   1690  O   PRO A 181       4.991   6.428 -25.509  1.00 15.00      A    O  
ATOM   1691  N   LEU A 182       4.103   7.402 -27.331  1.00 15.00      A    N  
ATOM   1692  HN  LEU A 182       3.793   8.237 -27.743  1.00 15.00      A    H  
ATOM   1693  CA  LEU A 182       4.014   6.163 -28.087  1.00 15.00      A    C  
ATOM   1694  CB  LEU A 182       2.857   6.237 -29.090  1.00 15.00      A    C  
ATOM   1695  CG  LEU A 182       1.461   6.419 -28.487  1.00 15.00      A    C  
ATOM   1696  CD1 LEU A 182       0.403   6.474 -29.578  1.00 15.00      A    C  
ATOM   1697  CD2 LEU A 182       1.154   5.307 -27.494  1.00 15.00      A    C  
ATOM   1698  C   LEU A 182       5.337   5.901 -28.803  1.00 15.00      A    C  
ATOM   1699  O   LEU A 182       6.098   6.836 -29.048  1.00 15.00      A    O  
ATOM   1700  N   PRO A 183       5.629   4.634 -29.157  1.00 15.00      A    N  
ATOM   1701  CA  PRO A 183       6.881   4.267 -29.838  1.00 15.00      A    C  
ATOM   1702  CB  PRO A 183       6.775   2.748 -30.010  1.00 15.00      A    C  
ATOM   1703  CG  PRO A 183       5.322   2.446 -29.878  1.00 15.00      A    C  
ATOM   1704  CD  PRO A 183       4.775   3.459 -28.915  1.00 15.00      A    C  
ATOM   1705  C   PRO A 183       7.043   4.950 -31.195  1.00 15.00      A    C  
ATOM   1706  O   PRO A 183       8.145   5.025 -31.735  1.00 15.00      A    O  
ATOM   1707  N   GLY A 184       5.939   5.436 -31.743  1.00 15.00      A    N  
ATOM   1708  HN  GLY A 184       5.092   5.342 -31.270  1.00 15.00      A    H  
ATOM   1709  CA  GLY A 184       5.982   6.115 -33.019  1.00 15.00      A    C  
ATOM   1710  C   GLY A 184       5.728   7.598 -32.860  1.00 15.00      A    C  
ATOM   1711  O   GLY A 184       6.652   8.406 -32.922  1.00 15.00      A    O  
ATOM   1712  N   SER A 185       4.468   7.954 -32.644  1.00 15.00      A    N  
ATOM   1713  HN  SER A 185       3.779   7.260 -32.601  1.00 15.00      A    H  
ATOM   1714  CA  SER A 185       4.072   9.344 -32.467  1.00 15.00      A    C  
ATOM   1715  CB  SER A 185       3.983  10.053 -33.824  1.00 15.00      A    C  
ATOM   1716  OG  SER A 185       5.236  10.062 -34.484  1.00 15.00      A    O  
ATOM   1717  HG  SER A 185       5.879   9.561 -33.959  1.00 15.00      A    H  
ATOM   1718  C   SER A 185       2.723   9.414 -31.760  1.00 15.00      A    C  
ATOM   1719  O   SER A 185       1.858   8.567 -31.981  1.00 15.00      A    O  
ATOM   1720  N   GLY A 186       2.558  10.409 -30.901  1.00 15.00      A    N  
ATOM   1721  HN  GLY A 186       3.298  11.029 -30.735  1.00 15.00      A    H  
ATOM   1722  CA  GLY A 186       1.307  10.569 -30.187  1.00 15.00      A    C  
ATOM   1723  C   GLY A 186       1.485  10.414 -28.692  1.00 15.00      A    C  
ATOM   1724  O   GLY A 186       2.502   9.886 -28.237  1.00 15.00      A    O  
ATOM   1725  N   TYR A 187       0.503  10.876 -27.929  1.00 15.00      A    N  
ATOM   1726  HN  TYR A 187      -0.287  11.275 -28.353  1.00 15.00      A    H  
ATOM   1727  CA  TYR A 187       0.556  10.791 -26.476  1.00 15.00      A    C  
ATOM   1728  CB  TYR A 187       0.940  12.146 -25.871  1.00 15.00      A    C  
ATOM   1729  CG  TYR A 187       2.303  12.657 -26.276  1.00 15.00      A    C  
ATOM   1730  CD1 TYR A 187       3.456  12.165 -25.680  1.00 15.00      A    C  
ATOM   1731  CD2 TYR A 187       2.435  13.639 -27.249  1.00 15.00      A    C  
ATOM   1732  CE1 TYR A 187       4.704  12.635 -26.044  1.00 15.00      A    C  
ATOM   1733  CE2 TYR A 187       3.677  14.114 -27.620  1.00 15.00      A    C  
ATOM   1734  CZ  TYR A 187       4.808  13.610 -27.014  1.00 15.00      A    C  
ATOM   1735  OH  TYR A 187       6.045  14.083 -27.380  1.00 15.00      A    O  
ATOM   1736  HH  TYR A 187       6.045  15.043 -27.341  1.00 15.00      A    H  
ATOM   1737  C   TYR A 187      -0.788  10.359 -25.910  1.00 15.00      A    C  
ATOM   1738  O   TYR A 187      -1.831  10.879 -26.306  1.00 15.00      A    O  
ATOM   1739  N   HIS A 188      -0.758   9.405 -24.993  1.00 15.00      A    N  
ATOM   1740  HN  HIS A 188       0.107   9.017 -24.735  1.00 15.00      A    H  
ATOM   1741  CA  HIS A 188      -1.974   8.922 -24.356  1.00 15.00      A    C  
ATOM   1742  CB  HIS A 188      -1.865   7.426 -24.038  1.00 15.00      A    C  
ATOM   1743  CG  HIS A 188      -2.259   6.527 -25.171  1.00 15.00      A    C  
ATOM   1744  ND1 HIS A 188      -2.692   5.228 -25.012  1.00 15.00      A    N  
ATOM   1745  HD1 HIS A 188      -2.780   4.750 -24.164  1.00 15.00      A    H  
ATOM   1746  CD2 HIS A 188      -2.288   6.765 -26.507  1.00 15.00      A    C  
ATOM   1747  CE1 HIS A 188      -2.959   4.727 -26.228  1.00 15.00      A    C  
ATOM   1748  NE2 HIS A 188      -2.731   5.623 -27.170  1.00 15.00      A    N  
ATOM   1749  C   HIS A 188      -2.229   9.716 -23.079  1.00 15.00      A    C  
ATOM   1750  O   HIS A 188      -1.288  10.050 -22.366  1.00 15.00      A    O  
ATOM   1751  N   LEU A 189      -3.493  10.032 -22.805  1.00 15.00      A    N  
ATOM   1752  HN  LEU A 189      -4.198   9.770 -23.431  1.00 15.00      A    H  
ATOM   1753  CA  LEU A 189      -3.847  10.789 -21.603  1.00 15.00      A    C  
ATOM   1754  CB  LEU A 189      -5.310  11.238 -21.648  1.00 15.00      A    C  
ATOM   1755  CG  LEU A 189      -5.605  12.521 -22.429  1.00 15.00      A    C  
ATOM   1756  CD1 LEU A 189      -7.106  12.746 -22.534  1.00 15.00      A    C  
ATOM   1757  CD2 LEU A 189      -4.928  13.717 -21.777  1.00 15.00      A    C  
ATOM   1758  C   LEU A 189      -3.578   9.976 -20.340  1.00 15.00      A    C  
ATOM   1759  O   LEU A 189      -3.140  10.521 -19.334  1.00 15.00      A    O  
ATOM   1760  N   LEU A 190      -3.854   8.674 -20.423  1.00 15.00      A    N  
ATOM   1761  HN  LEU A 190      -4.209   8.332 -21.267  1.00 15.00      A    H  
ATOM   1762  CA  LEU A 190      -3.643   7.728 -19.321  1.00 15.00      A    C  
ATOM   1763  CB  LEU A 190      -2.213   7.185 -19.326  1.00 15.00      A    C  
ATOM   1764  CG  LEU A 190      -1.884   6.162 -20.413  1.00 15.00      A    C  
ATOM   1765  CD1 LEU A 190      -0.532   5.523 -20.147  1.00 15.00      A    C  
ATOM   1766  CD2 LEU A 190      -2.969   5.100 -20.504  1.00 15.00      A    C  
ATOM   1767  C   LEU A 190      -4.005   8.262 -17.936  1.00 15.00      A    C  
ATOM   1768  O   LEU A 190      -3.148   8.770 -17.214  1.00 15.00      A    O  
ATOM   1769  N   ALA A 191      -5.272   8.139 -17.569  1.00 15.00      A    N  
ATOM   1770  HN  ALA A 191      -5.915   7.746 -18.189  1.00 15.00      A    H  
ATOM   1771  CA  ALA A 191      -5.729   8.578 -16.256  1.00 15.00      A    C  
ATOM   1772  CB  ALA A 191      -7.134   9.157 -16.344  1.00 15.00      A    C  
ATOM   1773  C   ALA A 191      -5.691   7.396 -15.289  1.00 15.00      A    C  
ATOM   1774  O   ALA A 191      -6.543   6.509 -15.349  1.00 15.00      A    O  
ATOM   1775  N   PRO A 192      -4.685   7.352 -14.401  1.00 15.00      A    N  
ATOM   1776  CA  PRO A 192      -4.527   6.262 -13.440  1.00 15.00      A    C  
ATOM   1777  CB  PRO A 192      -3.069   6.394 -12.998  1.00 15.00      A    C  
ATOM   1778  CG  PRO A 192      -2.748   7.841 -13.157  1.00 15.00      A    C  
ATOM   1779  CD  PRO A 192      -3.622   8.366 -14.265  1.00 15.00      A    C  
ATOM   1780  C   PRO A 192      -5.466   6.378 -12.241  1.00 15.00      A    C  
ATOM   1781  O   PRO A 192      -5.451   7.372 -11.513  1.00 15.00      A    O  
ATOM   1782  N   LEU A 193      -6.286   5.355 -12.051  1.00 15.00      A    N  
ATOM   1783  HN  LEU A 193      -6.263   4.606 -12.680  1.00 15.00      A    H  
ATOM   1784  CA  LEU A 193      -7.222   5.318 -10.939  1.00 15.00      A    C  
ATOM   1785  CB  LEU A 193      -8.522   4.631 -11.363  1.00 15.00      A    C  
ATOM   1786  CG  LEU A 193      -9.234   5.225 -12.583  1.00 15.00      A    C  
ATOM   1787  CD1 LEU A 193     -10.428   4.371 -12.978  1.00 15.00      A    C  
ATOM   1788  CD2 LEU A 193      -9.668   6.656 -12.307  1.00 15.00      A    C  
ATOM   1789  C   LEU A 193      -6.597   4.586  -9.754  1.00 15.00      A    C  
ATOM   1790  O   LEU A 193      -5.665   3.801  -9.927  1.00 15.00      A    O  
ATOM   1791  N   PHE A 194      -7.113   4.838  -8.559  1.00 15.00      A    N  
ATOM   1792  HN  PHE A 194      -7.874   5.457  -8.488  1.00 15.00      A    H  
ATOM   1793  CA  PHE A 194      -6.590   4.213  -7.347  1.00 15.00      A    C  
ATOM   1794  CB  PHE A 194      -6.861   5.111  -6.134  1.00 15.00      A    C  
ATOM   1795  CG  PHE A 194      -6.200   4.649  -4.867  1.00 15.00      A    C  
ATOM   1796  CD1 PHE A 194      -4.854   4.889  -4.646  1.00 15.00      A    C  
ATOM   1797  CD2 PHE A 194      -6.925   3.978  -3.896  1.00 15.00      A    C  
ATOM   1798  CE1 PHE A 194      -4.243   4.468  -3.482  1.00 15.00      A    C  
ATOM   1799  CE2 PHE A 194      -6.321   3.553  -2.729  1.00 15.00      A    C  
ATOM   1800  CZ  PHE A 194      -4.978   3.800  -2.523  1.00 15.00      A    C  
ATOM   1801  C   PHE A 194      -7.188   2.821  -7.125  1.00 15.00      A    C  
ATOM   1802  O   PHE A 194      -8.385   2.689  -6.845  1.00 15.00      A    O  
ATOM   1803  N   PRO A 195      -6.354   1.766  -7.242  1.00 15.00      A    N  
ATOM   1804  CA  PRO A 195      -6.782   0.372  -7.060  1.00 15.00      A    C  
ATOM   1805  CB  PRO A 195      -5.593  -0.443  -7.575  1.00 15.00      A    C  
ATOM   1806  CG  PRO A 195      -4.414   0.453  -7.405  1.00 15.00      A    C  
ATOM   1807  CD  PRO A 195      -4.917   1.862  -7.562  1.00 15.00      A    C  
ATOM   1808  C   PRO A 195      -7.062   0.042  -5.596  1.00 15.00      A    C  
ATOM   1809  O   PRO A 195      -6.245  -0.573  -4.907  1.00 15.00      A    O  
ATOM   1810  N   THR A 196      -8.230   0.450  -5.142  1.00 15.00      A    N  
ATOM   1811  HN  THR A 196      -8.834   0.921  -5.754  1.00 15.00      A    H  
ATOM   1812  CA  THR A 196      -8.653   0.233  -3.773  1.00 15.00      A    C  
ATOM   1813  CB  THR A 196     -10.004   0.934  -3.496  1.00 15.00      A    C  
ATOM   1814  OG1 THR A 196     -10.484   0.589  -2.197  1.00 15.00      A    O  
ATOM   1815  HG1 THR A 196     -11.462   0.661  -2.176  1.00 15.00      A    H  
ATOM   1816  CG2 THR A 196     -11.042   0.583  -4.554  1.00 15.00      A    C  
ATOM   1817  C   THR A 196      -8.715  -1.261  -3.427  1.00 15.00      A    C  
ATOM   1818  O   THR A 196      -8.325  -1.670  -2.329  1.00 15.00      A    O  
ATOM   1819  N   SER A 197      -9.165  -2.075  -4.379  1.00 15.00      A    N  
ATOM   1820  HN  SER A 197      -9.449  -1.697  -5.238  1.00 15.00      A    H  
ATOM   1821  CA  SER A 197      -9.266  -3.513  -4.169  1.00 15.00      A    C  
ATOM   1822  CB  SER A 197     -10.010  -4.175  -5.332  1.00 15.00      A    C  
ATOM   1823  OG  SER A 197     -11.224  -3.492  -5.603  1.00 15.00      A    O  
ATOM   1824  HG  SER A 197     -11.568  -3.771  -6.458  1.00 15.00      A    H  
ATOM   1825  C   SER A 197      -7.886  -4.146  -3.966  1.00 15.00      A    C  
ATOM   1826  O   SER A 197      -7.721  -5.036  -3.134  1.00 15.00      A    O  
ATOM   1827  N   LEU A 198      -6.896  -3.672  -4.717  1.00 15.00      A    N  
ATOM   1828  HN  LEU A 198      -7.079  -2.955  -5.358  1.00 15.00      A    H  
ATOM   1829  CA  LEU A 198      -5.540  -4.197  -4.598  1.00 15.00      A    C  
ATOM   1830  CB  LEU A 198      -4.673  -3.722  -5.769  1.00 15.00      A    C  
ATOM   1831  CG  LEU A 198      -3.211  -4.180  -5.769  1.00 15.00      A    C  
ATOM   1832  CD1 LEU A 198      -3.112  -5.694  -5.898  1.00 15.00      A    C  
ATOM   1833  CD2 LEU A 198      -2.436  -3.491  -6.882  1.00 15.00      A    C  
ATOM   1834  C   LEU A 198      -4.927  -3.762  -3.272  1.00 15.00      A    C  
ATOM   1835  O   LEU A 198      -4.276  -4.551  -2.588  1.00 15.00      A    O  
ATOM   1836  N   VAL A 199      -5.163  -2.506  -2.913  1.00 15.00      A    N  
ATOM   1837  HN  VAL A 199      -5.696  -1.934  -3.507  1.00 15.00      A    H  
ATOM   1838  CA  VAL A 199      -4.650  -1.948  -1.667  1.00 15.00      A    C  
ATOM   1839  CB  VAL A 199      -4.981  -0.443  -1.552  1.00 15.00      A    C  
ATOM   1840  CG1 VAL A 199      -4.741   0.073  -0.141  1.00 15.00      A    C  
ATOM   1841  CG2 VAL A 199      -4.155   0.350  -2.552  1.00 15.00      A    C  
ATOM   1842  C   VAL A 199      -5.209  -2.709  -0.467  1.00 15.00      A    C  
ATOM   1843  O   VAL A 199      -4.505  -2.956   0.507  1.00 15.00      A    O  
ATOM   1844  N   HIS A 200      -6.473  -3.100  -0.559  1.00 15.00      A    N  
ATOM   1845  HN  HIS A 200      -6.986  -2.879  -1.367  1.00 15.00      A    H  
ATOM   1846  CA  HIS A 200      -7.118  -3.847   0.511  1.00 15.00      A    C  
ATOM   1847  CB  HIS A 200      -8.603  -4.042   0.206  1.00 15.00      A    C  
ATOM   1848  CG  HIS A 200      -9.402  -4.500   1.382  1.00 15.00      A    C  
ATOM   1849  ND1 HIS A 200      -9.546  -5.834   1.673  1.00 15.00      A    N  
ATOM   1850  CD2 HIS A 200     -10.072  -3.766   2.303  1.00 15.00      A    C  
ATOM   1851  CE1 HIS A 200     -10.297  -5.887   2.756  1.00 15.00      A    C  
ATOM   1852  NE2 HIS A 200     -10.637  -4.662   3.169  1.00 15.00      A    N  
ATOM   1853  HE2 HIS A 200     -11.214  -4.443   3.953  1.00 15.00      A    H  
ATOM   1854  C   HIS A 200      -6.434  -5.199   0.700  1.00 15.00      A    C  
ATOM   1855  O   HIS A 200      -6.204  -5.639   1.827  1.00 15.00      A    O  
ATOM   1856  N   HIS A 201      -6.095  -5.836  -0.416  1.00 15.00      A    N  
ATOM   1857  HN  HIS A 201      -6.298  -5.422  -1.281  1.00 15.00      A    H  
ATOM   1858  CA  HIS A 201      -5.428  -7.133  -0.394  1.00 15.00      A    C  
ATOM   1859  CB  HIS A 201      -5.285  -7.679  -1.820  1.00 15.00      A    C  
ATOM   1860  CG  HIS A 201      -4.594  -9.007  -1.905  1.00 15.00      A    C  
ATOM   1861  ND1 HIS A 201      -3.504  -9.195  -2.721  1.00 15.00      A    N  
ATOM   1862  CD2 HIS A 201      -4.878 -10.170  -1.265  1.00 15.00      A    C  
ATOM   1863  CE1 HIS A 201      -3.144 -10.453  -2.562  1.00 15.00      A    C  
ATOM   1864  NE2 HIS A 201      -3.945 -11.081  -1.691  1.00 15.00      A    N  
ATOM   1865  HE2 HIS A 201      -3.871 -12.013  -1.401  1.00 15.00      A    H  
ATOM   1866  C   HIS A 201      -4.060  -7.007   0.269  1.00 15.00      A    C  
ATOM   1867  O   HIS A 201      -3.704  -7.799   1.144  1.00 15.00      A    O  
ATOM   1868  N   VAL A 202      -3.307  -5.997  -0.146  1.00 15.00      A    N  
ATOM   1869  HN  VAL A 202      -3.648  -5.403  -0.851  1.00 15.00      A    H  
ATOM   1870  CA  VAL A 202      -1.984  -5.751   0.411  1.00 15.00      A    C  
ATOM   1871  CB  VAL A 202      -1.248  -4.624  -0.348  1.00 15.00      A    C  
ATOM   1872  CG1 VAL A 202       0.132  -4.378   0.246  1.00 15.00      A    C  
ATOM   1873  CG2 VAL A 202      -1.130  -4.972  -1.825  1.00 15.00      A    C  
ATOM   1874  C   VAL A 202      -2.097  -5.404   1.895  1.00 15.00      A    C  
ATOM   1875  O   VAL A 202      -1.322  -5.893   2.719  1.00 15.00      A    O  
ATOM   1876  N   HIS A 203      -3.086  -4.578   2.226  1.00 15.00      A    N  
ATOM   1877  HN  HIS A 203      -3.666  -4.219   1.516  1.00 15.00      A    H  
ATOM   1878  CA  HIS A 203      -3.325  -4.171   3.608  1.00 15.00      A    C  
ATOM   1879  CB  HIS A 203      -4.492  -3.178   3.680  1.00 15.00      A    C  
ATOM   1880  CG  HIS A 203      -4.545  -2.374   4.947  1.00 15.00      A    C  
ATOM   1881  ND1 HIS A 203      -4.218  -1.040   4.957  1.00 15.00      A    N  
ATOM   1882  CD2 HIS A 203      -4.898  -2.755   6.202  1.00 15.00      A    C  
ATOM   1883  CE1 HIS A 203      -4.369  -0.637   6.204  1.00 15.00      A    C  
ATOM   1884  NE2 HIS A 203      -4.778  -1.639   6.993  1.00 15.00      A    N  
ATOM   1885  HE2 HIS A 203      -4.951  -1.584   7.956  1.00 15.00      A    H  
ATOM   1886  C   HIS A 203      -3.619  -5.389   4.479  1.00 15.00      A    C  
ATOM   1887  O   HIS A 203      -3.181  -5.463   5.625  1.00 15.00      A    O  
ATOM   1888  N   ALA A 204      -4.363  -6.344   3.930  1.00 15.00      A    N  
ATOM   1889  HN  ALA A 204      -4.696  -6.226   3.011  1.00 15.00      A    H  
ATOM   1890  CA  ALA A 204      -4.703  -7.558   4.659  1.00 15.00      A    C  
ATOM   1891  CB  ALA A 204      -5.747  -8.367   3.902  1.00 15.00      A    C  
ATOM   1892  C   ALA A 204      -3.457  -8.397   4.926  1.00 15.00      A    C  
ATOM   1893  O   ALA A 204      -3.237  -8.853   6.049  1.00 15.00      A    O  
ATOM   1894  N   LEU A 205      -2.637  -8.575   3.894  1.00 15.00      A    N  
ATOM   1895  HN  LEU A 205      -2.868  -8.174   3.025  1.00 15.00      A    H  
ATOM   1896  CA  LEU A 205      -1.407  -9.356   4.012  1.00 15.00      A    C  
ATOM   1897  CB  LEU A 205      -0.739  -9.529   2.644  1.00 15.00      A    C  
ATOM   1898  CG  LEU A 205      -1.562 -10.238   1.563  1.00 15.00      A    C  
ATOM   1899  CD1 LEU A 205      -0.796 -10.275   0.249  1.00 15.00      A    C  
ATOM   1900  CD2 LEU A 205      -1.942 -11.644   2.003  1.00 15.00      A    C  
ATOM   1901  C   LEU A 205      -0.431  -8.710   4.995  1.00 15.00      A    C  
ATOM   1902  O   LEU A 205       0.146  -9.385   5.849  1.00 15.00      A    O  
ATOM   1903  N   LEU A 206      -0.259  -7.398   4.875  1.00 15.00      A    N  
ATOM   1904  HN  LEU A 206      -0.750  -6.912   4.173  1.00 15.00      A    H  
ATOM   1905  CA  LEU A 206       0.645  -6.659   5.749  1.00 15.00      A    C  
ATOM   1906  CB  LEU A 206       0.835  -5.228   5.240  1.00 15.00      A    C  
ATOM   1907  CG  LEU A 206       2.055  -4.971   4.350  1.00 15.00      A    C  
ATOM   1908  CD1 LEU A 206       2.124  -5.980   3.213  1.00 15.00      A    C  
ATOM   1909  CD2 LEU A 206       2.016  -3.554   3.801  1.00 15.00      A    C  
ATOM   1910  C   LEU A 206       0.135  -6.640   7.187  1.00 15.00      A    C  
ATOM   1911  O   LEU A 206       0.918  -6.556   8.133  1.00 15.00      A    O  
ATOM   1912  N   ARG A 207      -1.179  -6.709   7.344  1.00 15.00      A    N  
ATOM   1913  HN  ARG A 207      -1.755  -6.758   6.550  1.00 15.00      A    H  
ATOM   1914  CA  ARG A 207      -1.786  -6.705   8.665  1.00 15.00      A    C  
ATOM   1915  CB  ARG A 207      -3.293  -6.462   8.568  1.00 15.00      A    C  
ATOM   1916  CG  ARG A 207      -3.975  -6.239   9.909  1.00 15.00      A    C  
ATOM   1917  CD  ARG A 207      -5.447  -6.610   9.845  1.00 15.00      A    C  
ATOM   1918  NE  ARG A 207      -6.174  -5.827   8.844  1.00 15.00      A    N  
ATOM   1919  HE  ARG A 207      -5.895  -4.894   8.719  1.00 15.00      A    H  
ATOM   1920  CZ  ARG A 207      -7.173  -6.310   8.099  1.00 15.00      A    C  
ATOM   1921  NH1 ARG A 207      -7.560  -7.574   8.242  1.00 15.00      A    N  
ATOM   1922 HH11 ARG A 207      -8.340  -7.955   7.663  1.00 15.00      A    H  
ATOM   1923 HH12 ARG A 207      -7.084  -8.193   8.932  1.00 15.00      A    H  
ATOM   1924  NH2 ARG A 207      -7.792  -5.523   7.220  1.00 15.00      A    N  
ATOM   1925 HH21 ARG A 207      -7.499  -4.530   7.107  1.00 15.00      A    H  
ATOM   1926 HH22 ARG A 207      -8.575  -5.896   6.637  1.00 15.00      A    H  
ATOM   1927  C   ARG A 207      -1.513  -8.019   9.387  1.00 15.00      A    C  
ATOM   1928  O   ARG A 207      -1.158  -8.023  10.565  1.00 15.00      A    O  
ATOM   1929  N   GLU A 208      -1.667  -9.128   8.669  1.00 15.00      A    N  
ATOM   1930  HN  GLU A 208      -1.934  -9.056   7.725  1.00 15.00      A    H  
ATOM   1931  CA  GLU A 208      -1.444 -10.454   9.244  1.00 15.00      A    C  
ATOM   1932  CB  GLU A 208      -1.860 -11.547   8.252  1.00 15.00      A    C  
ATOM   1933  CG  GLU A 208      -2.462 -12.795   8.891  1.00 15.00      A    C  
ATOM   1934  CD  GLU A 208      -1.469 -13.584   9.728  1.00 15.00      A    C  
ATOM   1935  OE1 GLU A 208      -0.422 -13.989   9.188  1.00 15.00      A    O  
ATOM   1936  OE2 GLU A 208      -1.740 -13.801  10.929  1.00 15.00      A    O  
ATOM   1937  C   GLU A 208       0.018 -10.633   9.645  1.00 15.00      A    C  
ATOM   1938  O   GLU A 208       0.321 -11.000  10.779  1.00 15.00      A    O  
ATOM   1939  N   ALA A 209       0.918 -10.312   8.727  1.00 15.00      A    N  
ATOM   1940  HN  ALA A 209       0.611  -9.981   7.856  1.00 15.00      A    H  
ATOM   1941  CA  ALA A 209       2.350 -10.453   8.967  1.00 15.00      A    C  
ATOM   1942  CB  ALA A 209       3.125 -10.172   7.691  1.00 15.00      A    C  
ATOM   1943  C   ALA A 209       2.859  -9.575  10.115  1.00 15.00      A    C  
ATOM   1944  O   ALA A 209       4.004  -9.708  10.546  1.00 15.00      A    O  
ATOM   1945  N   ARG A 210       2.021  -8.682  10.618  1.00 15.00      A    N  
ATOM   1946  HN  ARG A 210       1.113  -8.614  10.254  1.00 15.00      A    H  
ATOM   1947  CA  ARG A 210       2.431  -7.808  11.706  1.00 15.00      A    C  
ATOM   1948  CB  ARG A 210       2.334  -6.337  11.296  1.00 15.00      A    C  
ATOM   1949  CG  ARG A 210       3.322  -5.918  10.220  1.00 15.00      A    C  
ATOM   1950  CD  ARG A 210       4.067  -4.650  10.614  1.00 15.00      A    C  
ATOM   1951  NE  ARG A 210       3.162  -3.577  11.044  1.00 15.00      A    N  
ATOM   1952  HE  ARG A 210       2.960  -3.523  12.003  1.00 15.00      A    H  
ATOM   1953  CZ  ARG A 210       2.619  -2.681  10.216  1.00 15.00      A    C  
ATOM   1954  NH1 ARG A 210       2.886  -2.727   8.915  1.00 15.00      A    N  
ATOM   1955 HH11 ARG A 210       2.465  -2.030   8.264  1.00 15.00      A    H  
ATOM   1956 HH12 ARG A 210       3.522  -3.464   8.538  1.00 15.00      A    H  
ATOM   1957  NH2 ARG A 210       1.812  -1.734  10.693  1.00 15.00      A    N  
ATOM   1958 HH21 ARG A 210       1.386  -1.032  10.049  1.00 15.00      A    H  
ATOM   1959 HH22 ARG A 210       1.602  -1.688  11.713  1.00 15.00      A    H  
ATOM   1960  C   ARG A 210       1.626  -8.044  12.981  1.00 15.00      A    C  
ATOM   1961  O   ARG A 210       2.195  -8.268  14.054  1.00 15.00      A    O  
ATOM   1962  N   PHE A 211       0.307  -8.013  12.861  1.00 15.00      A    N  
ATOM   1963  HN  PHE A 211      -0.096  -7.897  11.970  1.00 15.00      A    H  
ATOM   1964  CA  PHE A 211      -0.567  -8.161  14.019  1.00 15.00      A    C  
ATOM   1965  CB  PHE A 211      -1.636  -7.070  14.007  1.00 15.00      A    C  
ATOM   1966  CG  PHE A 211      -1.065  -5.691  13.870  1.00 15.00      A    C  
ATOM   1967  CD1 PHE A 211      -0.415  -5.093  14.934  1.00 15.00      A    C  
ATOM   1968  CD2 PHE A 211      -1.167  -4.999  12.674  1.00 15.00      A    C  
ATOM   1969  CE1 PHE A 211       0.123  -3.828  14.812  1.00 15.00      A    C  
ATOM   1970  CE2 PHE A 211      -0.633  -3.733  12.545  1.00 15.00      A    C  
ATOM   1971  CZ  PHE A 211       0.014  -3.146  13.616  1.00 15.00      A    C  
ATOM   1972  C   PHE A 211      -1.225  -9.528  14.118  1.00 15.00      A    C  
ATOM   1973  O   PHE A 211      -1.780  -9.862  15.162  1.00 15.00      A    O  
ATOM   1974  N   GLY A 212      -1.152 -10.310  13.052  1.00 15.00      A    N  
ATOM   1975  HN  GLY A 212      -0.658 -10.008  12.262  1.00 15.00      A    H  
ATOM   1976  CA  GLY A 212      -1.770 -11.623  13.051  1.00 15.00      A    C  
ATOM   1977  C   GLY A 212      -1.164 -12.553  14.080  1.00 15.00      A    C  
ATOM   1978  O   GLY A 212       0.000 -12.395  14.459  1.00 15.00      A    O  
ATOM   1979  N   ASP A 213      -1.952 -13.520  14.530  1.00 15.00      A    N  
ATOM   1980  HN  ASP A 213      -2.868 -13.586  14.187  1.00 15.00      A    H  
ATOM   1981  CA  ASP A 213      -1.502 -14.483  15.528  1.00 15.00      A    C  
ATOM   1982  CB  ASP A 213      -2.681 -15.270  16.108  1.00 15.00      A    C  
ATOM   1983  CG  ASP A 213      -3.563 -14.425  17.008  1.00 15.00      A    C  
ATOM   1984  OD1 ASP A 213      -3.022 -13.757  17.915  1.00 15.00      A    O  
ATOM   1985  OD2 ASP A 213      -4.795 -14.428  16.802  1.00 15.00      A    O  
ATOM   1986  C   ASP A 213      -0.459 -15.433  14.953  1.00 15.00      A    C  
ATOM   1987  O   ASP A 213       0.384 -15.959  15.685  1.00 15.00      A    O  
ATOM   1988  N   ALA A 214      -0.503 -15.635  13.639  1.00 15.00      A    N  
ATOM   1989  HN  ALA A 214      -1.183 -15.170  13.101  1.00 15.00      A    H  
ATOM   1990  CA  ALA A 214       0.449 -16.517  12.977  1.00 15.00      A    C  
ATOM   1991  CB  ALA A 214       0.085 -16.707  11.513  1.00 15.00      A    C  
ATOM   1992  C   ALA A 214       1.855 -15.950  13.115  1.00 15.00      A    C  
ATOM   1993  O   ALA A 214       2.799 -16.666  13.459  1.00 15.00      A    O  
ATOM   1994  N   ALA A 215       1.981 -14.655  12.864  1.00 15.00      A    N  
ATOM   1995  HN  ALA A 215       1.191 -14.144  12.577  1.00 15.00      A    H  
ATOM   1996  CA  ALA A 215       3.261 -13.980  12.982  1.00 15.00      A    C  
ATOM   1997  CB  ALA A 215       3.302 -12.741  12.102  1.00 15.00      A    C  
ATOM   1998  C   ALA A 215       3.537 -13.618  14.438  1.00 15.00      A    C  
ATOM   1999  O   ALA A 215       4.691 -13.517  14.853  1.00 15.00      A    O  
ATOM   2000  N   LYS A 216       2.472 -13.427  15.213  1.00 15.00      A    N  
ATOM   2001  HN  LYS A 216       1.571 -13.501  14.821  1.00 15.00      A    H  
ATOM   2002  CA  LYS A 216       2.609 -13.090  16.625  1.00 15.00      A    C  
ATOM   2003  CB  LYS A 216       1.243 -12.831  17.270  1.00 15.00      A    C  
ATOM   2004  CG  LYS A 216       1.314 -12.157  18.634  1.00 15.00      A    C  
ATOM   2005  CD  LYS A 216       1.652 -10.678  18.508  1.00 15.00      A    C  
ATOM   2006  CE  LYS A 216       0.517  -9.909  17.849  1.00 15.00      A    C  
ATOM   2007  NZ  LYS A 216       0.824  -8.458  17.714  1.00 15.00      A    N  
ATOM   2008  HZ1 LYS A 216       1.617  -8.319  17.057  1.00 15.00      A    H  
ATOM   2009  HZ2 LYS A 216       1.080  -8.058  18.639  1.00 15.00      A    H  
ATOM   2010  HZ3 LYS A 216      -0.008  -7.952  17.348  1.00 15.00      A    H  
ATOM   2011  C   LYS A 216       3.345 -14.199  17.371  1.00 15.00      A    C  
ATOM   2012  O   LYS A 216       4.355 -13.945  18.024  1.00 15.00      A    O  
ATOM   2013  N   ALA A 217       2.845 -15.426  17.247  1.00 15.00      A    N  
ATOM   2014  HN  ALA A 217       2.032 -15.561  16.707  1.00 15.00      A    H  
ATOM   2015  CA  ALA A 217       3.456 -16.575  17.910  1.00 15.00      A    C  
ATOM   2016  CB  ALA A 217       2.621 -17.826  17.688  1.00 15.00      A    C  
ATOM   2017  C   ALA A 217       4.896 -16.797  17.441  1.00 15.00      A    C  
ATOM   2018  O   ALA A 217       5.763 -17.172  18.230  1.00 15.00      A    O  
ATOM   2019  N   ALA A 218       5.146 -16.557  16.157  1.00 15.00      A    N  
ATOM   2020  HN  ALA A 218       4.418 -16.259  15.575  1.00 15.00      A    H  
ATOM   2021  CA  ALA A 218       6.482 -16.729  15.596  1.00 15.00      A    C  
ATOM   2022  CB  ALA A 218       6.439 -16.632  14.080  1.00 15.00      A    C  
ATOM   2023  C   ALA A 218       7.447 -15.696  16.172  1.00 15.00      A    C  
ATOM   2024  O   ALA A 218       8.595 -16.008  16.490  1.00 15.00      A    O  
ATOM   2025  N   ARG A 219       6.966 -14.465  16.310  1.00 15.00      A    N  
ATOM   2026  HN  ARG A 219       6.041 -14.280  16.039  1.00 15.00      A    H  
ATOM   2027  CA  ARG A 219       7.776 -13.382  16.851  1.00 15.00      A    C  
ATOM   2028  CB  ARG A 219       7.058 -12.041  16.670  1.00 15.00      A    C  
ATOM   2029  CG  ARG A 219       7.981 -10.832  16.605  1.00 15.00      A    C  
ATOM   2030  CD  ARG A 219       7.235  -9.585  16.145  1.00 15.00      A    C  
ATOM   2031  NE  ARG A 219       7.067  -9.531  14.691  1.00 15.00      A    N  
ATOM   2032  HE  ARG A 219       7.898  -9.478  14.141  1.00 15.00      A    H  
ATOM   2033  CZ  ARG A 219       5.889  -9.478  14.068  1.00 15.00      A    C  
ATOM   2034  NH1 ARG A 219       4.765  -9.457  14.776  1.00 15.00      A    N  
ATOM   2035 HH11 ARG A 219       4.808  -9.482  15.812  1.00 15.00      A    H  
ATOM   2036 HH12 ARG A 219       3.840  -9.407  14.294  1.00 15.00      A    H  
ATOM   2037  NH2 ARG A 219       5.839  -9.452  12.739  1.00 15.00      A    N  
ATOM   2038 HH21 ARG A 219       4.921  -9.414  12.241  1.00 15.00      A    H  
ATOM   2039 HH22 ARG A 219       6.726  -9.468  12.177  1.00 15.00      A    H  
ATOM   2040  C   ARG A 219       8.082 -13.645  18.324  1.00 15.00      A    C  
ATOM   2041  O   ARG A 219       9.158 -13.308  18.817  1.00 15.00      A    O  
ATOM   2042  N   GLU A 220       7.131 -14.273  19.006  1.00 15.00      A    N  
ATOM   2043  HN  GLU A 220       6.295 -14.511  18.548  1.00 15.00      A    H  
ATOM   2044  CA  GLU A 220       7.277 -14.611  20.416  1.00 15.00      A    C  
ATOM   2045  CB  GLU A 220       5.952 -15.139  20.957  1.00 15.00      A    C  
ATOM   2046  CG  GLU A 220       5.195 -14.173  21.847  1.00 15.00      A    C  
ATOM   2047  CD  GLU A 220       4.073 -14.865  22.590  1.00 15.00      A    C  
ATOM   2048  OE1 GLU A 220       4.241 -16.063  22.938  1.00 15.00      A    O  
ATOM   2049  OE2 GLU A 220       3.033 -14.222  22.828  1.00 15.00      A    O  
ATOM   2050  C   GLU A 220       8.340 -15.688  20.596  1.00 15.00      A    C  
ATOM   2051  O   GLU A 220       9.186 -15.602  21.489  1.00 15.00      A    O  
ATOM   2052  N   ALA A 221       8.290 -16.699  19.734  1.00 15.00      A    N  
ATOM   2053  HN  ALA A 221       7.589 -16.701  19.044  1.00 15.00      A    H  
ATOM   2054  CA  ALA A 221       9.236 -17.808  19.783  1.00 15.00      A    C  
ATOM   2055  CB  ALA A 221       8.903 -18.834  18.714  1.00 15.00      A    C  
ATOM   2056  C   ALA A 221      10.666 -17.316  19.616  1.00 15.00      A    C  
ATOM   2057  O   ALA A 221      11.600 -17.903  20.158  1.00 15.00      A    O  
ATOM   2058  N   ARG A 222      10.825 -16.229  18.875  1.00 15.00      A    N  
ATOM   2059  HN  ARG A 222      10.037 -15.804  18.472  1.00 15.00      A    H  
ATOM   2060  CA  ARG A 222      12.140 -15.652  18.643  1.00 15.00      A    C  
ATOM   2061  CB  ARG A 222      12.062 -14.541  17.602  1.00 15.00      A    C  
ATOM   2062  CG  ARG A 222      13.413 -13.966  17.224  1.00 15.00      A    C  
ATOM   2063  CD  ARG A 222      13.260 -12.697  16.412  1.00 15.00      A    C  
ATOM   2064  NE  ARG A 222      14.552 -12.089  16.106  1.00 15.00      A    N  
ATOM   2065  HE  ARG A 222      15.351 -12.649  16.223  1.00 15.00      A    H  
ATOM   2066  CZ  ARG A 222      14.698 -10.834  15.684  1.00 15.00      A    C  
ATOM   2067  NH1 ARG A 222      13.631 -10.056  15.519  1.00 15.00      A    N  
ATOM   2068 HH11 ARG A 222      13.738  -9.074  15.187  1.00 15.00      A    H  
ATOM   2069 HH12 ARG A 222      12.676 -10.426  15.716  1.00 15.00      A    H  
ATOM   2070  NH2 ARG A 222      15.913 -10.362  15.421  1.00 15.00      A    N  
ATOM   2071 HH21 ARG A 222      16.750 -10.971  15.544  1.00 15.00      A    H  
ATOM   2072 HH22 ARG A 222      16.034  -9.382  15.089  1.00 15.00      A    H  
ATOM   2073  C   ARG A 222      12.731 -15.113  19.942  1.00 15.00      A    C  
ATOM   2074  O   ARG A 222      13.937 -15.190  20.165  1.00 15.00      A    O  
ATOM   2075  N   SER A 223      11.870 -14.576  20.796  1.00 15.00      A    N  
ATOM   2076  HN  SER A 223      10.917 -14.542  20.562  1.00 15.00      A    H  
ATOM   2077  CA  SER A 223      12.302 -14.029  22.074  1.00 15.00      A    C  
ATOM   2078  CB  SER A 223      11.237 -13.081  22.622  1.00 15.00      A    C  
ATOM   2079  OG  SER A 223      10.861 -12.131  21.637  1.00 15.00      A    O  
ATOM   2080  HG  SER A 223      11.340 -11.312  21.784  1.00 15.00      A    H  
ATOM   2081  C   SER A 223      12.588 -15.151  23.068  1.00 15.00      A    C  
ATOM   2082  O   SER A 223      13.271 -14.954  24.069  1.00 15.00      A    O  
ATOM   2083  N   ARG A 224      12.056 -16.330  22.781  1.00 15.00      A    N  
ATOM   2084  HN  ARG A 224      11.507 -16.424  21.975  1.00 15.00      A    H  
ATOM   2085  CA  ARG A 224      12.267 -17.486  23.637  1.00 15.00      A    C  
ATOM   2086  CB  ARG A 224      11.015 -18.362  23.681  1.00 15.00      A    C  
ATOM   2087  CG  ARG A 224       9.737 -17.614  24.009  1.00 15.00      A    C  
ATOM   2088  CD  ARG A 224       8.646 -18.575  24.433  1.00 15.00      A    C  
ATOM   2089  NE  ARG A 224       7.328 -18.170  23.953  1.00 15.00      A    N  
ATOM   2090  HE  ARG A 224       7.053 -17.240  24.110  1.00 15.00      A    H  
ATOM   2091  CZ  ARG A 224       6.497 -18.988  23.315  1.00 15.00      A    C  
ATOM   2092  NH1 ARG A 224       6.860 -20.250  23.076  1.00 15.00      A    N  
ATOM   2093 HH11 ARG A 224       6.218 -20.897  22.581  1.00 15.00      A    H  
ATOM   2094 HH12 ARG A 224       7.811 -20.601  23.384  1.00 15.00      A    H  
ATOM   2095  NH2 ARG A 224       5.308 -18.544  22.909  1.00 15.00      A    N  
ATOM   2096 HH21 ARG A 224       4.655 -19.178  22.413  1.00 15.00      A    H  
ATOM   2097 HH22 ARG A 224       5.018 -17.539  23.087  1.00 15.00      A    H  
ATOM   2098  C   ARG A 224      13.446 -18.303  23.128  1.00 15.00      A    C  
ATOM   2099  O   ARG A 224      13.910 -19.221  23.802  1.00 15.00      A    O  
ATOM   2100  N   GLN A 225      13.910 -17.957  21.926  1.00 15.00      A    N  
ATOM   2101  HN  GLN A 225      13.482 -17.215  21.451  1.00 15.00      A    H  
ATOM   2102  CA  GLN A 225      15.028 -18.645  21.285  1.00 15.00      A    C  
ATOM   2103  CB  GLN A 225      16.325 -18.522  22.104  1.00 15.00      A    C  
ATOM   2104  CG  GLN A 225      16.978 -17.145  22.044  1.00 15.00      A    C  
ATOM   2105  CD  GLN A 225      18.302 -17.081  22.789  1.00 15.00      A    C  
ATOM   2106  OE1 GLN A 225      18.349 -16.760  23.972  1.00 15.00      A    O  
ATOM   2107  NE2 GLN A 225      19.391 -17.383  22.096  1.00 15.00      A    N  
ATOM   2108 HE21 GLN A 225      19.287 -17.628  21.154  1.00 15.00      A    H  
ATOM   2109 HE22 GLN A 225      20.254 -17.349  22.557  1.00 15.00      A    H  
ATOM   2110  C   GLN A 225      14.686 -20.109  20.994  1.00 15.00      A    C  
ATOM   2111  O   GLN A 225      15.567 -20.965  20.946  1.00 15.00      A    O  
ATOM   2112  N   GLU A 226      13.397 -20.378  20.780  1.00 15.00      A    N  
ATOM   2113  HN  GLU A 226      12.747 -19.643  20.811  1.00 15.00      A    H  
ATOM   2114  CA  GLU A 226      12.926 -21.736  20.493  1.00 15.00      A    C  
ATOM   2115  CB  GLU A 226      11.536 -21.969  21.094  1.00 15.00      A    C  
ATOM   2116  CG  GLU A 226      11.516 -22.065  22.612  1.00 15.00      A    C  
ATOM   2117  CD  GLU A 226      10.124 -22.316  23.161  1.00 15.00      A    C  
ATOM   2118  OE1 GLU A 226       9.771 -23.491  23.375  1.00 15.00      A    O  
ATOM   2119  OE2 GLU A 226       9.376 -21.333  23.372  1.00 15.00      A    O  
ATOM   2120  C   GLU A 226      12.901 -22.007  18.988  1.00 15.00      A    C  
ATOM   2121  O   GLU A 226      13.342 -21.177  18.192  1.00 15.00      A    O  
ATOM   2122  N   SER A 227      12.375 -23.166  18.601  1.00 15.00      A    N  
ATOM   2123  HN  SER A 227      12.021 -23.781  19.278  1.00 15.00      A    H  
ATOM   2124  CA  SER A 227      12.302 -23.540  17.196  1.00 15.00      A    C  
ATOM   2125  CB  SER A 227      12.908 -24.934  16.988  1.00 15.00      A    C  
ATOM   2126  OG  SER A 227      13.248 -25.160  15.630  1.00 15.00      A    O  
ATOM   2127  HG  SER A 227      12.459 -25.091  15.084  1.00 15.00      A    H  
ATOM   2128  C   SER A 227      10.858 -23.514  16.694  1.00 15.00      A    C  
ATOM   2129  O   SER A 227      10.031 -24.328  17.108  1.00 15.00      A    O  
ATOM   2130  N   TRP A 228      10.559 -22.576  15.806  1.00 15.00      A    N  
ATOM   2131  HN  TRP A 228      11.253 -21.949  15.516  1.00 15.00      A    H  
ATOM   2132  CA  TRP A 228       9.220 -22.461  15.244  1.00 15.00      A    C  
ATOM   2133  CB  TRP A 228       8.772 -20.994  15.209  1.00 15.00      A    C  
ATOM   2134  CG  TRP A 228       7.319 -20.796  15.532  1.00 15.00      A    C  
ATOM   2135  CD1 TRP A 228       6.371 -20.226  14.733  1.00 15.00      A    C  
ATOM   2136  CD2 TRP A 228       6.646 -21.174  16.742  1.00 15.00      A    C  
ATOM   2137  NE1 TRP A 228       5.154 -20.220  15.369  1.00 15.00      A    N  
ATOM   2138  HE1 TRP A 228       4.320 -19.862  14.998  1.00 15.00      A    H  
ATOM   2139  CE2 TRP A 228       5.295 -20.798  16.604  1.00 15.00      A    C  
ATOM   2140  CE3 TRP A 228       7.055 -21.793  17.928  1.00 15.00      A    C  
ATOM   2141  CZ2 TRP A 228       4.352 -21.022  17.607  1.00 15.00      A    C  
ATOM   2142  CZ3 TRP A 228       6.120 -22.014  18.921  1.00 15.00      A    C  
ATOM   2143  CH2 TRP A 228       4.783 -21.630  18.755  1.00 15.00      A    C  
ATOM   2144  C   TRP A 228       9.195 -23.066  13.841  1.00 15.00      A    C  
ATOM   2145  O   TRP A 228      10.178 -22.970  13.107  1.00 15.00      A    O  
ATOM   2146  N   PRO A 229       8.085 -23.724  13.461  1.00 15.00      A    N  
ATOM   2147  CA  PRO A 229       7.950 -24.344  12.137  1.00 15.00      A    C  
ATOM   2148  CB  PRO A 229       6.629 -25.114  12.232  1.00 15.00      A    C  
ATOM   2149  CG  PRO A 229       5.865 -24.424  13.308  1.00 15.00      A    C  
ATOM   2150  CD  PRO A 229       6.888 -23.937  14.295  1.00 15.00      A    C  
ATOM   2151  C   PRO A 229       7.889 -23.314  11.008  1.00 15.00      A    C  
ATOM   2152  O   PRO A 229       8.207 -23.622   9.861  1.00 15.00      A    O  
ATOM   2153  N   HIS A 230       7.480 -22.095  11.335  1.00 15.00      A    N  
ATOM   2154  HN  HIS A 230       7.247 -21.900  12.266  1.00 15.00      A    H  
ATOM   2155  CA  HIS A 230       7.387 -21.034  10.339  1.00 15.00      A    C  
ATOM   2156  CB  HIS A 230       5.937 -20.817   9.872  1.00 15.00      A    C  
ATOM   2157  CG  HIS A 230       5.010 -20.240  10.902  1.00 15.00      A    C  
ATOM   2158  ND1 HIS A 230       4.235 -21.047  11.702  1.00 15.00      A    N  
ATOM   2159  CD2 HIS A 230       4.755 -18.941  11.200  1.00 15.00      A    C  
ATOM   2160  CE1 HIS A 230       3.531 -20.231  12.462  1.00 15.00      A    C  
ATOM   2161  NE2 HIS A 230       3.812 -18.950  12.193  1.00 15.00      A    N  
ATOM   2162  HE2 HIS A 230       3.414 -18.158  12.625  1.00 15.00      A    H  
ATOM   2163  C   HIS A 230       8.010 -19.739  10.850  1.00 15.00      A    C  
ATOM   2164  O   HIS A 230       8.168 -19.552  12.056  1.00 15.00      A    O  
ATOM   2165  N   GLY A 231       8.360 -18.852   9.927  1.00 15.00      A    N  
ATOM   2166  HN  GLY A 231       8.194 -19.051   8.984  1.00 15.00      A    H  
ATOM   2167  CA  GLY A 231       8.967 -17.590  10.301  1.00 15.00      A    C  
ATOM   2168  C   GLY A 231       8.000 -16.431  10.191  1.00 15.00      A    C  
ATOM   2169  O   GLY A 231       6.793 -16.632  10.061  1.00 15.00      A    O  
ATOM   2170  N   PHE A 232       8.528 -15.217  10.220  1.00 15.00      A    N  
ATOM   2171  HN  PHE A 232       9.501 -15.116  10.295  1.00 15.00      A    H  
ATOM   2172  CA  PHE A 232       7.700 -14.024  10.138  1.00 15.00      A    C  
ATOM   2173  CB  PHE A 232       7.231 -13.610  11.539  1.00 15.00      A    C  
ATOM   2174  CG  PHE A 232       8.355 -13.268  12.482  1.00 15.00      A    C  
ATOM   2175  CD1 PHE A 232       9.023 -14.264  13.175  1.00 15.00      A    C  
ATOM   2176  CD2 PHE A 232       8.744 -11.952  12.671  1.00 15.00      A    C  
ATOM   2177  CE1 PHE A 232      10.057 -13.956  14.037  1.00 15.00      A    C  
ATOM   2178  CE2 PHE A 232       9.777 -11.638  13.533  1.00 15.00      A    C  
ATOM   2179  CZ  PHE A 232      10.434 -12.641  14.216  1.00 15.00      A    C  
ATOM   2180  C   PHE A 232       8.466 -12.874   9.499  1.00 15.00      A    C  
ATOM   2181  O   PHE A 232       9.676 -12.964   9.285  1.00 15.00      A    O  
ATOM   2182  N   SER A 233       7.747 -11.807   9.190  1.00 15.00      A    N  
ATOM   2183  HN  SER A 233       6.781 -11.818   9.356  1.00 15.00      A    H  
ATOM   2184  CA  SER A 233       8.336 -10.617   8.604  1.00 15.00      A    C  
ATOM   2185  CB  SER A 233       7.689 -10.340   7.245  1.00 15.00      A    C  
ATOM   2186  OG  SER A 233       6.374 -10.869   7.199  1.00 15.00      A    O  
ATOM   2187  HG  SER A 233       6.240 -11.325   6.363  1.00 15.00      A    H  
ATOM   2188  C   SER A 233       8.131  -9.433   9.549  1.00 15.00      A    C  
ATOM   2189  O   SER A 233       7.313  -9.506  10.465  1.00 15.00      A    O  
ATOM   2190  N   GLU A 234       8.871  -8.353   9.334  1.00 15.00      A    N  
ATOM   2191  HN  GLU A 234       9.515  -8.352   8.602  1.00 15.00      A    H  
ATOM   2192  CA  GLU A 234       8.755  -7.175  10.188  1.00 15.00      A    C  
ATOM   2193  CB  GLU A 234      10.133  -6.764  10.715  1.00 15.00      A    C  
ATOM   2194  CG  GLU A 234      10.219  -6.657  12.231  1.00 15.00      A    C  
ATOM   2195  CD  GLU A 234      10.057  -7.994  12.933  1.00 15.00      A    C  
ATOM   2196  OE1 GLU A 234      11.062  -8.731  13.056  1.00 15.00      A    O  
ATOM   2197  OE2 GLU A 234       8.928  -8.304  13.372  1.00 15.00      A    O  
ATOM   2198  C   GLU A 234       8.088  -6.004   9.460  1.00 15.00      A    C  
ATOM   2199  O   GLU A 234       7.232  -5.324  10.024  1.00 15.00      A    O  
ATOM   2200  N   TYR A 235       8.482  -5.790   8.201  1.00 15.00      A    N  
ATOM   2201  HN  TYR A 235       9.158  -6.379   7.817  1.00 15.00      A    H  
ATOM   2202  CA  TYR A 235       7.942  -4.700   7.372  1.00 15.00      A    C  
ATOM   2203  CB  TYR A 235       6.431  -4.842   7.153  1.00 15.00      A    C  
ATOM   2204  CG  TYR A 235       6.028  -5.924   6.181  1.00 15.00      A    C  
ATOM   2205  CD1 TYR A 235       6.303  -5.808   4.824  1.00 15.00      A    C  
ATOM   2206  CD2 TYR A 235       5.360  -7.056   6.621  1.00 15.00      A    C  
ATOM   2207  CE1 TYR A 235       5.921  -6.792   3.933  1.00 15.00      A    C  
ATOM   2208  CE2 TYR A 235       4.978  -8.044   5.739  1.00 15.00      A    C  
ATOM   2209  CZ  TYR A 235       5.259  -7.909   4.398  1.00 15.00      A    C  
ATOM   2210  OH  TYR A 235       4.874  -8.894   3.522  1.00 15.00      A    O  
ATOM   2211  HH  TYR A 235       3.986  -9.188   3.742  1.00 15.00      A    H  
ATOM   2212  C   TYR A 235       8.248  -3.318   7.956  1.00 15.00      A    C  
ATOM   2213  O   TYR A 235       7.362  -2.661   8.502  1.00 15.00      A    O  
ATOM   2214  N   PRO A 236       9.503  -2.855   7.853  1.00 15.00      A    N  
ATOM   2215  CA  PRO A 236       9.898  -1.552   8.373  1.00 15.00      A    C  
ATOM   2216  CB  PRO A 236      11.355  -1.803   8.752  1.00 15.00      A    C  
ATOM   2217  CG  PRO A 236      11.845  -2.774   7.724  1.00 15.00      A    C  
ATOM   2218  CD  PRO A 236      10.645  -3.559   7.246  1.00 15.00      A    C  
ATOM   2219  C   PRO A 236       9.819  -0.446   7.316  1.00 15.00      A    C  
ATOM   2220  O   PRO A 236       9.672  -0.722   6.124  1.00 15.00      A    O  
ATOM   2221  N   ASN A 237       9.914   0.803   7.778  1.00 15.00      A    N  
ATOM   2222  HN  ASN A 237      10.008   0.937   8.742  1.00 15.00      A    H  
ATOM   2223  CA  ASN A 237       9.886   1.986   6.906  1.00 15.00      A    C  
ATOM   2224  CB  ASN A 237      11.106   2.023   5.972  1.00 15.00      A    C  
ATOM   2225  CG  ASN A 237      12.425   2.190   6.706  1.00 15.00      A    C  
ATOM   2226  OD1 ASN A 237      12.480   2.761   7.794  1.00 15.00      A    O  
ATOM   2227  ND2 ASN A 237      13.503   1.697   6.110  1.00 15.00      A    N  
ATOM   2228 HD21 ASN A 237      13.391   1.257   5.241  1.00 15.00      A    H  
ATOM   2229 HD22 ASN A 237      14.366   1.794   6.562  1.00 15.00      A    H  
ATOM   2230  C   ASN A 237       8.591   2.109   6.099  1.00 15.00      A    C  
ATOM   2231  O   ASN A 237       8.609   2.536   4.946  1.00 15.00      A    O  
ATOM   2232  N   LEU A 238       7.467   1.760   6.714  1.00 15.00      A    N  
ATOM   2233  HN  LEU A 238       7.505   1.455   7.640  1.00 15.00      A    H  
ATOM   2234  CA  LEU A 238       6.175   1.836   6.039  1.00 15.00      A    C  
ATOM   2235  CB  LEU A 238       5.226   0.755   6.559  1.00 15.00      A    C  
ATOM   2236  CG  LEU A 238       4.836  -0.334   5.558  1.00 15.00      A    C  
ATOM   2237  CD1 LEU A 238       6.027  -1.223   5.234  1.00 15.00      A    C  
ATOM   2238  CD2 LEU A 238       3.675  -1.158   6.087  1.00 15.00      A    C  
ATOM   2239  C   LEU A 238       5.548   3.218   6.203  1.00 15.00      A    C  
ATOM   2240  O   LEU A 238       5.621   3.817   7.276  1.00 15.00      A    O  
ATOM   2241  N   ALA A 239       4.922   3.715   5.142  1.00 15.00      A    N  
ATOM   2242  HN  ALA A 239       4.874   3.179   4.319  1.00 15.00      A    H  
ATOM   2243  CA  ALA A 239       4.300   5.034   5.175  1.00 15.00      A    C  
ATOM   2244  CB  ALA A 239       4.608   5.805   3.901  1.00 15.00      A    C  
ATOM   2245  C   ALA A 239       2.793   4.952   5.411  1.00 15.00      A    C  
ATOM   2246  O   ALA A 239       2.064   4.299   4.657  1.00 15.00      A    O  
ATOM   2247  N   ILE A 240       2.336   5.624   6.463  1.00 15.00      A    N  
ATOM   2248  HN  ILE A 240       2.971   6.118   7.022  1.00 15.00      A    H  
ATOM   2249  CA  ILE A 240       0.923   5.643   6.817  1.00 15.00      A    C  
ATOM   2250  CB  ILE A 240       0.713   5.631   8.349  1.00 15.00      A    C  
ATOM   2251  CG1 ILE A 240       1.572   4.549   9.014  1.00 15.00      A    C  
ATOM   2252  CG2 ILE A 240      -0.761   5.442   8.694  1.00 15.00      A    C  
ATOM   2253  CD1 ILE A 240       1.280   3.140   8.540  1.00 15.00      A    C  
ATOM   2254  C   ILE A 240       0.221   6.868   6.229  1.00 15.00      A    C  
ATOM   2255  O   ILE A 240       0.038   7.882   6.905  1.00 15.00      A    O  
ATOM   2256  N   GLN A 241      -0.148   6.774   4.964  1.00 15.00      A    N  
ATOM   2257  HN  GLN A 241       0.056   5.953   4.468  1.00 15.00      A    H  
ATOM   2258  CA  GLN A 241      -0.850   7.854   4.288  1.00 15.00      A    C  
ATOM   2259  CB  GLN A 241      -0.537   7.801   2.787  1.00 15.00      A    C  
ATOM   2260  CG  GLN A 241      -1.410   8.681   1.904  1.00 15.00      A    C  
ATOM   2261  CD  GLN A 241      -1.206   8.400   0.427  1.00 15.00      A    C  
ATOM   2262  OE1 GLN A 241      -0.904   7.274   0.029  1.00 15.00      A    O  
ATOM   2263  NE2 GLN A 241      -1.372   9.422  -0.398  1.00 15.00      A    N  
ATOM   2264 HE21 GLN A 241      -1.615  10.290  -0.017  1.00 15.00      A    H  
ATOM   2265 HE22 GLN A 241      -1.238   9.267  -1.357  1.00 15.00      A    H  
ATOM   2266  C   GLN A 241      -2.346   7.683   4.519  1.00 15.00      A    C  
ATOM   2267  O   GLN A 241      -2.809   6.563   4.712  1.00 15.00      A    O  
ATOM   2268  N   LYS A 242      -3.083   8.787   4.541  1.00 15.00      A    N  
ATOM   2269  HN  LYS A 242      -2.647   9.657   4.414  1.00 15.00      A    H  
ATOM   2270  CA  LYS A 242      -4.527   8.746   4.726  1.00 15.00      A    C  
ATOM   2271  CB  LYS A 242      -4.924   8.955   6.191  1.00 15.00      A    C  
ATOM   2272  CG  LYS A 242      -4.194  10.087   6.900  1.00 15.00      A    C  
ATOM   2273  CD  LYS A 242      -4.779  10.349   8.283  1.00 15.00      A    C  
ATOM   2274  CE  LYS A 242      -4.774   9.093   9.147  1.00 15.00      A    C  
ATOM   2275  NZ  LYS A 242      -3.393   8.652   9.488  1.00 15.00      A    N  
ATOM   2276  HZ1 LYS A 242      -2.869   8.415   8.622  1.00 15.00      A    H  
ATOM   2277  HZ2 LYS A 242      -3.427   7.812  10.100  1.00 15.00      A    H  
ATOM   2278  HZ3 LYS A 242      -2.890   9.412   9.988  1.00 15.00      A    H  
ATOM   2279  C   LYS A 242      -5.192   9.774   3.823  1.00 15.00      A    C  
ATOM   2280  O   LYS A 242      -4.748  10.917   3.753  1.00 15.00      A    O  
ATOM   2281  N   PHE A 243      -6.234   9.358   3.114  1.00 15.00      A    N  
ATOM   2282  HN  PHE A 243      -6.527   8.428   3.199  1.00 15.00      A    H  
ATOM   2283  CA  PHE A 243      -6.942  10.246   2.195  1.00 15.00      A    C  
ATOM   2284  CB  PHE A 243      -7.593   9.434   1.082  1.00 15.00      A    C  
ATOM   2285  CG  PHE A 243      -6.691   8.361   0.552  1.00 15.00      A    C  
ATOM   2286  CD1 PHE A 243      -5.528   8.692  -0.124  1.00 15.00      A    C  
ATOM   2287  CD2 PHE A 243      -6.991   7.024   0.748  1.00 15.00      A    C  
ATOM   2288  CE1 PHE A 243      -4.680   7.709  -0.594  1.00 15.00      A    C  
ATOM   2289  CE2 PHE A 243      -6.148   6.036   0.278  1.00 15.00      A    C  
ATOM   2290  CZ  PHE A 243      -4.991   6.381  -0.393  1.00 15.00      A    C  
ATOM   2291  C   PHE A 243      -7.974  11.104   2.914  1.00 15.00      A    C  
ATOM   2292  O   PHE A 243      -8.089  12.302   2.657  1.00 15.00      A    O  
ATOM   2293  N   GLY A 244      -8.723  10.487   3.814  1.00 15.00      A    N  
ATOM   2294  HN  GLY A 244      -8.597   9.534   3.968  1.00 15.00      A    H  
ATOM   2295  CA  GLY A 244      -9.717  11.219   4.568  1.00 15.00      A    C  
ATOM   2296  C   GLY A 244      -9.091  11.914   5.758  1.00 15.00      A    C  
ATOM   2297  O   GLY A 244      -8.601  11.254   6.672  1.00 15.00      A    O  
ATOM   2298  N   GLY A 245      -9.093  13.243   5.735  1.00 15.00      A    N  
ATOM   2299  HN  GLY A 245      -9.484  13.707   4.966  1.00 15.00      A    H  
ATOM   2300  CA  GLY A 245      -8.507  14.010   6.821  1.00 15.00      A    C  
ATOM   2301  C   GLY A 245      -9.259  13.853   8.128  1.00 15.00      A    C  
ATOM   2302  O   GLY A 245      -8.757  13.254   9.075  1.00 15.00      A    O  
ATOM   2303  N   THR A 246     -10.471  14.390   8.181  1.00 15.00      A    N  
ATOM   2304  HN  THR A 246     -10.824  14.855   7.397  1.00 15.00      A    H  
ATOM   2305  CA  THR A 246     -11.283  14.303   9.387  1.00 15.00      A    C  
ATOM   2306  CB  THR A 246     -11.961  15.650   9.715  1.00 15.00      A    C  
ATOM   2307  OG1 THR A 246     -12.519  16.218   8.517  1.00 15.00      A    O  
ATOM   2308  HG1 THR A 246     -12.034  17.022   8.296  1.00 15.00      A    H  
ATOM   2309  CG2 THR A 246     -10.959  16.624  10.316  1.00 15.00      A    C  
ATOM   2310  C   THR A 246     -12.350  13.226   9.244  1.00 15.00      A    C  
ATOM   2311  O   THR A 246     -13.064  12.916  10.194  1.00 15.00      A    O  
ATOM   2312  N   LYS A 247     -12.461  12.671   8.044  1.00 15.00      A    N  
ATOM   2313  HN  LYS A 247     -11.855  12.958   7.330  1.00 15.00      A    H  
ATOM   2314  CA  LYS A 247     -13.439  11.629   7.766  1.00 15.00      A    C  
ATOM   2315  CB  LYS A 247     -14.788  12.231   7.360  1.00 15.00      A    C  
ATOM   2316  CG  LYS A 247     -15.715  12.537   8.528  1.00 15.00      A    C  
ATOM   2317  CD  LYS A 247     -16.965  13.273   8.072  1.00 15.00      A    C  
ATOM   2318  CE  LYS A 247     -16.622  14.610   7.433  1.00 15.00      A    C  
ATOM   2319  NZ  LYS A 247     -15.759  15.443   8.318  1.00 15.00      A    N  
ATOM   2320  HZ1 LYS A 247     -15.543  16.349   7.857  1.00 15.00      A    H  
ATOM   2321  HZ2 LYS A 247     -14.866  14.947   8.516  1.00 15.00      A    H  
ATOM   2322  HZ3 LYS A 247     -16.245  15.629   9.218  1.00 15.00      A    H  
ATOM   2323  C   LYS A 247     -12.937  10.693   6.675  1.00 15.00      A    C  
ATOM   2324  O   LYS A 247     -13.174  10.923   5.491  1.00 15.00      A    O  
ATOM   2325  N   PRO A 248     -12.210   9.637   7.062  1.00 15.00      A    N  
ATOM   2326  CA  PRO A 248     -11.676   8.647   6.119  1.00 15.00      A    C  
ATOM   2327  CB  PRO A 248     -10.752   7.780   6.986  1.00 15.00      A    C  
ATOM   2328  CG  PRO A 248     -10.555   8.551   8.247  1.00 15.00      A    C  
ATOM   2329  CD  PRO A 248     -11.815   9.338   8.444  1.00 15.00      A    C  
ATOM   2330  C   PRO A 248     -12.777   7.781   5.507  1.00 15.00      A    C  
ATOM   2331  O   PRO A 248     -12.521   6.981   4.607  1.00 15.00      A    O  
ATOM   2332  N   GLN A 249     -13.999   7.948   6.001  1.00 15.00      A    N  
ATOM   2333  HN  GLN A 249     -14.138   8.606   6.716  1.00 15.00      A    H  
ATOM   2334  CA  GLN A 249     -15.138   7.185   5.507  1.00 15.00      A    C  
ATOM   2335  CB  GLN A 249     -16.268   7.141   6.543  1.00 15.00      A    C  
ATOM   2336  CG  GLN A 249     -15.852   6.735   7.950  1.00 15.00      A    C  
ATOM   2337  CD  GLN A 249     -15.239   7.880   8.734  1.00 15.00      A    C  
ATOM   2338  OE1 GLN A 249     -15.472   9.050   8.435  1.00 15.00      A    O  
ATOM   2339  NE2 GLN A 249     -14.453   7.551   9.746  1.00 15.00      A    N  
ATOM   2340 HE21 GLN A 249     -14.312   6.600   9.930  1.00 15.00      A    H  
ATOM   2341 HE22 GLN A 249     -14.054   8.273  10.273  1.00 15.00      A    H  
ATOM   2342  C   GLN A 249     -15.668   7.794   4.215  1.00 15.00      A    C  
ATOM   2343  O   GLN A 249     -16.296   7.110   3.408  1.00 15.00      A    O  
ATOM   2344  N   ASN A 250     -15.391   9.081   4.020  1.00 15.00      A    N  
ATOM   2345  HN  ASN A 250     -14.865   9.560   4.692  1.00 15.00      A    H  
ATOM   2346  CA  ASN A 250     -15.842   9.804   2.830  1.00 15.00      A    C  
ATOM   2347  CB  ASN A 250     -15.843  11.316   3.087  1.00 15.00      A    C  
ATOM   2348  CG  ASN A 250     -17.161  11.830   3.639  1.00 15.00      A    C  
ATOM   2349  OD1 ASN A 250     -17.369  11.862   4.853  1.00 15.00      A    O  
ATOM   2350  ND2 ASN A 250     -18.052  12.245   2.750  1.00 15.00      A    N  
ATOM   2351 HD21 ASN A 250     -17.816  12.196   1.802  1.00 15.00      A    H  
ATOM   2352 HD22 ASN A 250     -18.922  12.593   3.077  1.00 15.00      A    H  
ATOM   2353  C   ASN A 250     -14.975   9.485   1.614  1.00 15.00      A    C  
ATOM   2354  O   ASN A 250     -14.581  10.380   0.865  1.00 15.00      A    O  
ATOM   2355  N   ILE A 251     -14.684   8.206   1.420  1.00 15.00      A    N  
ATOM   2356  HN  ILE A 251     -15.045   7.539   2.044  1.00 15.00      A    H  
ATOM   2357  CA  ILE A 251     -13.871   7.763   0.296  1.00 15.00      A    C  
ATOM   2358  CB  ILE A 251     -12.437   7.367   0.734  1.00 15.00      A    C  
ATOM   2359  CG1 ILE A 251     -11.697   8.562   1.351  1.00 15.00      A    C  
ATOM   2360  CG2 ILE A 251     -11.644   6.794  -0.438  1.00 15.00      A    C  
ATOM   2361  CD1 ILE A 251     -11.407   9.686   0.375  1.00 15.00      A    C  
ATOM   2362  C   ILE A 251     -14.539   6.580  -0.402  1.00 15.00      A    C  
ATOM   2363  O   ILE A 251     -15.000   6.700  -1.539  1.00 15.00      A    O  
ATOM   2364  N   SER A 252     -14.596   5.445   0.293  1.00 15.00      A    N  
ATOM   2365  HN  SER A 252     -14.228   5.425   1.199  1.00 15.00      A    H  
ATOM   2366  CA  SER A 252     -15.197   4.225  -0.245  1.00 15.00      A    C  
ATOM   2367  CB  SER A 252     -14.234   3.543  -1.226  1.00 15.00      A    C  
ATOM   2368  OG  SER A 252     -13.791   4.443  -2.230  1.00 15.00      A    O  
ATOM   2369  HG  SER A 252     -14.269   5.278  -2.140  1.00 15.00      A    H  
ATOM   2370  C   SER A 252     -15.553   3.262   0.895  1.00 15.00      A    C  
ATOM   2371  O   SER A 252     -15.206   3.513   2.052  1.00 15.00      A    O  
ATOM   2372  N   GLN A 253     -16.227   2.162   0.562  1.00 15.00      A    N  
ATOM   2373  HN  GLN A 253     -16.447   2.008  -0.385  1.00 15.00      A    H  
ATOM   2374  CA  GLN A 253     -16.638   1.164   1.551  1.00 15.00      A    C  
ATOM   2375  CB  GLN A 253     -17.592   0.136   0.920  1.00 15.00      A    C  
ATOM   2376  CG  GLN A 253     -17.710  -1.193   1.666  1.00 15.00      A    C  
ATOM   2377  CD  GLN A 253     -18.568  -1.115   2.918  1.00 15.00      A    C  
ATOM   2378  OE1 GLN A 253     -19.776  -1.356   2.879  1.00 15.00      A    O  
ATOM   2379  NE2 GLN A 253     -17.946  -0.792   4.042  1.00 15.00      A    N  
ATOM   2380 HE21 GLN A 253     -16.977  -0.625   4.004  1.00 15.00      A    H  
ATOM   2381 HE22 GLN A 253     -18.474  -0.734   4.863  1.00 15.00      A    H  
ATOM   2382  C   GLN A 253     -15.442   0.468   2.205  1.00 15.00      A    C  
ATOM   2383  O   GLN A 253     -15.365   0.388   3.431  1.00 15.00      A    O  
ATOM   2384  N   LEU A 254     -14.506  -0.011   1.394  1.00 15.00      A    N  
ATOM   2385  HN  LEU A 254     -14.605   0.107   0.415  1.00 15.00      A    H  
ATOM   2386  CA  LEU A 254     -13.332  -0.711   1.916  1.00 15.00      A    C  
ATOM   2387  CB  LEU A 254     -12.570  -1.428   0.798  1.00 15.00      A    C  
ATOM   2388  CG  LEU A 254     -13.304  -2.588   0.124  1.00 15.00      A    C  
ATOM   2389  CD1 LEU A 254     -12.426  -3.240  -0.932  1.00 15.00      A    C  
ATOM   2390  CD2 LEU A 254     -13.759  -3.606   1.159  1.00 15.00      A    C  
ATOM   2391  C   LEU A 254     -12.407   0.241   2.661  1.00 15.00      A    C  
ATOM   2392  O   LEU A 254     -11.551  -0.180   3.441  1.00 15.00      A    O  
ATOM   2393  N   ASN A 255     -12.607   1.529   2.441  1.00 15.00      A    N  
ATOM   2394  HN  ASN A 255     -13.320   1.805   1.830  1.00 15.00      A    H  
ATOM   2395  CA  ASN A 255     -11.789   2.542   3.086  1.00 15.00      A    C  
ATOM   2396  CB  ASN A 255     -11.721   3.811   2.232  1.00 15.00      A    C  
ATOM   2397  CG  ASN A 255     -10.434   4.589   2.439  1.00 15.00      A    C  
ATOM   2398  OD1 ASN A 255      -9.407   4.303   1.821  1.00 15.00      A    O  
ATOM   2399  ND2 ASN A 255     -10.485   5.595   3.295  1.00 15.00      A    N  
ATOM   2400 HD21 ASN A 255     -11.343   5.782   3.744  1.00 15.00      A    H  
ATOM   2401 HD22 ASN A 255      -9.670   6.109   3.450  1.00 15.00      A    H  
ATOM   2402  C   ASN A 255     -12.292   2.841   4.501  1.00 15.00      A    C  
ATOM   2403  O   ASN A 255     -11.774   3.723   5.180  1.00 15.00      A    O  
ATOM   2404  N   ASN A 256     -13.312   2.099   4.934  1.00 15.00      A    N  
ATOM   2405  HN  ASN A 256     -13.697   1.424   4.335  1.00 15.00      A    H  
ATOM   2406  CA  ASN A 256     -13.872   2.258   6.275  1.00 15.00      A    C  
ATOM   2407  CB  ASN A 256     -15.345   1.822   6.314  1.00 15.00      A    C  
ATOM   2408  CG  ASN A 256     -16.332   2.904   5.883  1.00 15.00      A    C  
ATOM   2409  OD1 ASN A 256     -16.829   3.671   6.705  1.00 15.00      A    O  
ATOM   2410  ND2 ASN A 256     -16.630   2.964   4.594  1.00 15.00      A    N  
ATOM   2411 HD21 ASN A 256     -16.203   2.322   3.989  1.00 15.00      A    H  
ATOM   2412 HD22 ASN A 256     -17.267   3.648   4.298  1.00 15.00      A    H  
ATOM   2413  C   ASN A 256     -13.058   1.420   7.260  1.00 15.00      A    C  
ATOM   2414  O   ASN A 256     -12.751   1.876   8.367  1.00 15.00      A    O  
ATOM   2415  N   GLU A 257     -12.711   0.190   6.851  1.00 15.00      A    N  
ATOM   2416  HN  GLU A 257     -13.012  -0.129   5.977  1.00 15.00      A    H  
ATOM   2417  CA  GLU A 257     -11.906  -0.698   7.687  1.00 15.00      A    C  
ATOM   2418  CB  GLU A 257     -11.832  -2.086   7.041  1.00 15.00      A    C  
ATOM   2419  CG  GLU A 257     -13.199  -2.674   6.706  1.00 15.00      A    C  
ATOM   2420  CD  GLU A 257     -13.145  -3.767   5.653  1.00 15.00      A    C  
ATOM   2421  OE1 GLU A 257     -12.030  -4.150   5.254  1.00 15.00      A    O  
ATOM   2422  OE2 GLU A 257     -14.220  -4.227   5.216  1.00 15.00      A    O  
ATOM   2423  C   GLU A 257     -10.517  -0.083   7.814  1.00 15.00      A    C  
ATOM   2424  O   GLU A 257     -10.042   0.234   8.907  1.00 15.00      A    O  
ATOM   2425  N   ARG A 258      -9.859   0.058   6.681  1.00 15.00      A    N  
ATOM   2426  HN  ARG A 258     -10.251  -0.292   5.854  1.00 15.00      A    H  
ATOM   2427  CA  ARG A 258      -8.565   0.714   6.640  1.00 15.00      A    C  
ATOM   2428  CB  ARG A 258      -7.640   0.132   5.560  1.00 15.00      A    C  
ATOM   2429  CG  ARG A 258      -8.295  -0.153   4.222  1.00 15.00      A    C  
ATOM   2430  CD  ARG A 258      -7.247  -0.297   3.126  1.00 15.00      A    C  
ATOM   2431  NE  ARG A 258      -7.875  -0.400   1.817  1.00 15.00      A    N  
ATOM   2432  HE  ARG A 258      -8.036  -1.300   1.466  1.00 15.00      A    H  
ATOM   2433  CZ  ARG A 258      -8.241   0.649   1.090  1.00 15.00      A    C  
ATOM   2434  NH1 ARG A 258      -8.016   1.878   1.537  1.00 15.00      A    N  
ATOM   2435 HH11 ARG A 258      -8.304   2.710   0.973  1.00 15.00      A    H  
ATOM   2436 HH12 ARG A 258      -7.554   2.022   2.459  1.00 15.00      A    H  
ATOM   2437  NH2 ARG A 258      -8.882   0.470  -0.053  1.00 15.00      A    N  
ATOM   2438 HH21 ARG A 258      -9.173   1.290  -0.625  1.00 15.00      A    H  
ATOM   2439 HH22 ARG A 258      -9.111  -0.491  -0.388  1.00 15.00      A    H  
ATOM   2440  C   ARG A 258      -8.793   2.234   6.473  1.00 15.00      A    C  
ATOM   2441  O   ARG A 258      -8.774   2.764   5.365  1.00 15.00      A    O  
ATOM   2442  N   ARG A 259      -9.030   2.896   7.619  1.00 15.00      A    N  
ATOM   2443  HN  ARG A 259      -9.012   2.376   8.449  1.00 15.00      A    H  
ATOM   2444  CA  ARG A 259      -9.333   4.338   7.725  1.00 15.00      A    C  
ATOM   2445  CB  ARG A 259      -9.610   4.714   9.184  1.00 15.00      A    C  
ATOM   2446  CG  ARG A 259      -9.616   3.519  10.121  1.00 15.00      A    C  
ATOM   2447  CD  ARG A 259      -8.360   3.501  10.980  1.00 15.00      A    C  
ATOM   2448  NE  ARG A 259      -8.581   4.063  12.305  1.00 15.00      A    N  
ATOM   2449  HE  ARG A 259      -9.443   4.487  12.470  1.00 15.00      A    H  
ATOM   2450  CZ  ARG A 259      -7.678   3.988  13.298  1.00 15.00      A    C  
ATOM   2451  NH1 ARG A 259      -6.519   3.369  13.103  1.00 15.00      A    N  
ATOM   2452 HH11 ARG A 259      -6.310   2.929  12.161  1.00 15.00      A    H  
ATOM   2453 HH12 ARG A 259      -5.788   3.311  13.888  1.00 15.00      A    H  
ATOM   2454  NH2 ARG A 259      -7.938   4.568  14.454  1.00 15.00      A    N  
ATOM   2455 HH21 ARG A 259      -8.852   5.111  14.588  1.00 15.00      A    H  
ATOM   2456 HH22 ARG A 259      -7.250   4.503  15.234  1.00 15.00      A    H  
ATOM   2457  C   ARG A 259      -8.333   5.285   7.071  1.00 15.00      A    C  
ATOM   2458  O   ARG A 259      -7.528   5.954   7.741  1.00 15.00      A    O  
ATOM   2459  N   GLY A 260      -8.397   5.332   5.763  1.00 15.00      A    N  
ATOM   2460  HN  GLY A 260      -9.020   4.730   5.287  1.00 15.00      A    H  
ATOM   2461  CA  GLY A 260      -7.531   6.193   5.017  1.00 15.00      A    C  
ATOM   2462  C   GLY A 260      -6.136   5.609   4.882  1.00 15.00      A    C  
ATOM   2463  O   GLY A 260      -5.390   6.004   3.989  1.00 15.00      A    O  
ATOM   2464  N   GLU A 261      -5.783   4.675   5.760  1.00 15.00      A    N  
ATOM   2465  HN  GLU A 261      -6.439   4.380   6.423  1.00 15.00      A    H  
ATOM   2466  CA  GLU A 261      -4.457   4.052   5.738  1.00 15.00      A    C  
ATOM   2467  CB  GLU A 261      -4.264   3.147   6.946  1.00 15.00      A    C  
ATOM   2468  CG  GLU A 261      -4.263   3.896   8.269  1.00 15.00      A    C  
ATOM   2469  CD  GLU A 261      -4.011   2.993   9.451  1.00 15.00      A    C  
ATOM   2470  OE1 GLU A 261      -2.853   2.555   9.616  1.00 15.00      A    O  
ATOM   2471  OE2 GLU A 261      -4.965   2.741  10.224  1.00 15.00      A    O  
ATOM   2472  C   GLU A 261      -4.241   3.267   4.461  1.00 15.00      A    C  
ATOM   2473  O   GLU A 261      -5.021   2.377   4.126  1.00 15.00      A    O  
ATOM   2474  N   ASN A 262      -3.190   3.630   3.761  1.00 15.00      A    N  
ATOM   2475  HN  ASN A 262      -2.635   4.364   4.096  1.00 15.00      A    H  
ATOM   2476  CA  ASN A 262      -2.839   3.000   2.502  1.00 15.00      A    C  
ATOM   2477  CB  ASN A 262      -2.412   4.091   1.520  1.00 15.00      A    C  
ATOM   2478  CG  ASN A 262      -2.218   3.600   0.103  1.00 15.00      A    C  
ATOM   2479  OD1 ASN A 262      -2.704   2.545  -0.282  1.00 15.00      A    O  
ATOM   2480  ND2 ASN A 262      -1.526   4.395  -0.695  1.00 15.00      A    N  
ATOM   2481 HD21 ASN A 262      -1.192   5.241  -0.327  1.00 15.00      A    H  
ATOM   2482 HD22 ASN A 262      -1.371   4.105  -1.617  1.00 15.00      A    H  
ATOM   2483  C   ASN A 262      -1.713   1.993   2.698  1.00 15.00      A    C  
ATOM   2484  O   ASN A 262      -1.653   0.977   2.012  1.00 15.00      A    O  
ATOM   2485  N   TRP A 263      -0.828   2.291   3.652  1.00 15.00      A    N  
ATOM   2486  HN  TRP A 263      -0.948   3.109   4.167  1.00 15.00      A    H  
ATOM   2487  CA  TRP A 263       0.309   1.422   3.960  1.00 15.00      A    C  
ATOM   2488  CB  TRP A 263      -0.160   0.073   4.511  1.00 15.00      A    C  
ATOM   2489  CG  TRP A 263      -0.674   0.131   5.921  1.00 15.00      A    C  
ATOM   2490  CD1 TRP A 263      -1.186   1.216   6.580  1.00 15.00      A    C  
ATOM   2491  CD2 TRP A 263      -0.721  -0.955   6.845  1.00 15.00      A    C  
ATOM   2492  NE1 TRP A 263      -1.546   0.865   7.861  1.00 15.00      A    N  
ATOM   2493  HE1 TRP A 263      -1.944   1.478   8.539  1.00 15.00      A    H  
ATOM   2494  CE2 TRP A 263      -1.272  -0.465   8.046  1.00 15.00      A    C  
ATOM   2495  CE3 TRP A 263      -0.351  -2.296   6.770  1.00 15.00      A    C  
ATOM   2496  CZ2 TRP A 263      -1.460  -1.277   9.160  1.00 15.00      A    C  
ATOM   2497  CZ3 TRP A 263      -0.537  -3.098   7.875  1.00 15.00      A    C  
ATOM   2498  CH2 TRP A 263      -1.087  -2.588   9.054  1.00 15.00      A    C  
ATOM   2499  C   TRP A 263       1.217   1.227   2.745  1.00 15.00      A    C  
ATOM   2500  O   TRP A 263       1.270   0.148   2.154  1.00 15.00      A    O  
ATOM   2501  N   LEU A 264       1.936   2.282   2.385  1.00 15.00      A    N  
ATOM   2502  HN  LEU A 264       1.865   3.107   2.907  1.00 15.00      A    H  
ATOM   2503  CA  LEU A 264       2.839   2.240   1.238  1.00 15.00      A    C  
ATOM   2504  CB  LEU A 264       3.139   3.651   0.724  1.00 15.00      A    C  
ATOM   2505  CG  LEU A 264       1.942   4.504   0.310  1.00 15.00      A    C  
ATOM   2506  CD1 LEU A 264       1.507   5.398   1.458  1.00 15.00      A    C  
ATOM   2507  CD2 LEU A 264       2.280   5.334  -0.917  1.00 15.00      A    C  
ATOM   2508  C   LEU A 264       4.154   1.562   1.597  1.00 15.00      A    C  
ATOM   2509  O   LEU A 264       4.641   1.690   2.723  1.00 15.00      A    O  
ATOM   2510  N   LEU A 265       4.722   0.853   0.629  1.00 15.00      A    N  
ATOM   2511  HN  LEU A 265       4.276   0.792  -0.240  1.00 15.00      A    H  
ATOM   2512  CA  LEU A 265       5.990   0.165   0.819  1.00 15.00      A    C  
ATOM   2513  CB  LEU A 265       6.109  -1.013  -0.152  1.00 15.00      A    C  
ATOM   2514  CG  LEU A 265       5.056  -2.118  -0.022  1.00 15.00      A    C  
ATOM   2515  CD1 LEU A 265       5.214  -3.138  -1.141  1.00 15.00      A    C  
ATOM   2516  CD2 LEU A 265       5.148  -2.796   1.338  1.00 15.00      A    C  
ATOM   2517  C   LEU A 265       7.160   1.127   0.610  1.00 15.00      A    C  
ATOM   2518  O   LEU A 265       7.071   2.062  -0.191  1.00 15.00      A    O  
ATOM   2519  N   PRO A 266       8.262   0.915   1.343  1.00 15.00      A    N  
ATOM   2520  CA  PRO A 266       9.463   1.755   1.249  1.00 15.00      A    C  
ATOM   2521  CB  PRO A 266      10.285   1.336   2.470  1.00 15.00      A    C  
ATOM   2522  CG  PRO A 266       9.852  -0.059   2.757  1.00 15.00      A    C  
ATOM   2523  CD  PRO A 266       8.406  -0.143   2.360  1.00 15.00      A    C  
ATOM   2524  C   PRO A 266      10.281   1.540  -0.029  1.00 15.00      A    C  
ATOM   2525  O   PRO A 266      11.064   0.594  -0.133  1.00 15.00      A    O  
ATOM   2526  N   SER A 267      10.090   2.423  -0.998  1.00 15.00      A    N  
ATOM   2527  HN  SER A 267       9.421   3.124  -0.874  1.00 15.00      A    H  
ATOM   2528  CA  SER A 267      10.835   2.371  -2.249  1.00 15.00      A    C  
ATOM   2529  CB  SER A 267       9.880   2.537  -3.439  1.00 15.00      A    C  
ATOM   2530  OG  SER A 267      10.500   2.180  -4.662  1.00 15.00      A    O  
ATOM   2531  HG  SER A 267      11.209   2.802  -4.855  1.00 15.00      A    H  
ATOM   2532  C   SER A 267      11.871   3.495  -2.231  1.00 15.00      A    C  
ATOM   2533  O   SER A 267      11.745   4.490  -2.945  1.00 15.00      A    O  
ATOM   2534  N   LEU A 268      12.891   3.331  -1.399  1.00 15.00      A    N  
ATOM   2535  HN  LEU A 268      12.962   2.498  -0.888  1.00 15.00      A    H  
ATOM   2536  CA  LEU A 268      13.922   4.346  -1.239  1.00 15.00      A    C  
ATOM   2537  CB  LEU A 268      13.965   4.789   0.228  1.00 15.00      A    C  
ATOM   2538  CG  LEU A 268      12.634   5.236   0.833  1.00 15.00      A    C  
ATOM   2539  CD1 LEU A 268      12.684   5.184   2.349  1.00 15.00      A    C  
ATOM   2540  CD2 LEU A 268      12.276   6.632   0.353  1.00 15.00      A    C  
ATOM   2541  C   LEU A 268      15.297   3.843  -1.663  1.00 15.00      A    C  
ATOM   2542  O   LEU A 268      15.580   2.648  -1.583  1.00 15.00      A    O  
ATOM   2543  N   PRO A 269      16.165   4.759  -2.131  1.00 15.00      A    N  
ATOM   2544  CA  PRO A 269      17.531   4.419  -2.544  1.00 15.00      A    C  
ATOM   2545  CB  PRO A 269      18.050   5.727  -3.157  1.00 15.00      A    C  
ATOM   2546  CG  PRO A 269      17.227   6.797  -2.531  1.00 15.00      A    C  
ATOM   2547  CD  PRO A 269      15.872   6.195  -2.303  1.00 15.00      A    C  
ATOM   2548  C   PRO A 269      18.380   4.032  -1.330  1.00 15.00      A    C  
ATOM   2549  O   PRO A 269      18.062   4.410  -0.206  1.00 15.00      A    O  
ATOM   2550  N   PRO A 270      19.472   3.272  -1.533  1.00 15.00      A    N  
ATOM   2551  CA  PRO A 270      20.347   2.844  -0.431  1.00 15.00      A    C  
ATOM   2552  CB  PRO A 270      21.420   1.995  -1.126  1.00 15.00      A    C  
ATOM   2553  CG  PRO A 270      20.816   1.612  -2.435  1.00 15.00      A    C  
ATOM   2554  CD  PRO A 270      19.933   2.758  -2.834  1.00 15.00      A    C  
ATOM   2555  C   PRO A 270      20.988   4.032   0.290  1.00 15.00      A    C  
ATOM   2556  O   PRO A 270      21.314   3.957   1.475  1.00 15.00      A    O  
ATOM   2557  N   ASN A 271      21.143   5.134  -0.430  1.00 15.00      A    N  
ATOM   2558  HN  ASN A 271      20.844   5.141  -1.364  1.00 15.00      A    H  
ATOM   2559  CA  ASN A 271      21.740   6.338   0.129  1.00 15.00      A    C  
ATOM   2560  CB  ASN A 271      22.761   6.962  -0.837  1.00 15.00      A    C  
ATOM   2561  CG  ASN A 271      22.157   7.406  -2.162  1.00 15.00      A    C  
ATOM   2562  OD1 ASN A 271      21.267   6.752  -2.705  1.00 15.00      A    O  
ATOM   2563  ND2 ASN A 271      22.637   8.525  -2.689  1.00 15.00      A    N  
ATOM   2564 HD21 ASN A 271      23.343   9.000  -2.204  1.00 15.00      A    H  
ATOM   2565 HD22 ASN A 271      22.266   8.829  -3.543  1.00 15.00      A    H  
ATOM   2566  C   ASN A 271      20.675   7.362   0.522  1.00 15.00      A    C  
ATOM   2567  O   ASN A 271      20.897   8.568   0.428  1.00 15.00      A    O  
ATOM   2568  N   TRP A 272      19.516   6.879   0.965  1.00 15.00      A    N  
ATOM   2569  HN  TRP A 272      19.378   5.906   0.996  1.00 15.00      A    H  
ATOM   2570  CA  TRP A 272      18.438   7.771   1.389  1.00 15.00      A    C  
ATOM   2571  CB  TRP A 272      17.084   7.047   1.437  1.00 15.00      A    C  
ATOM   2572  CG  TRP A 272      16.940   6.074   2.570  1.00 15.00      A    C  
ATOM   2573  CD1 TRP A 272      17.591   4.885   2.717  1.00 15.00      A    C  
ATOM   2574  CD2 TRP A 272      16.082   6.205   3.711  1.00 15.00      A    C  
ATOM   2575  NE1 TRP A 272      17.199   4.269   3.877  1.00 15.00      A    N  
ATOM   2576  HE1 TRP A 272      17.529   3.406   4.198  1.00 15.00      A    H  
ATOM   2577  CE2 TRP A 272      16.271   5.058   4.506  1.00 15.00      A    C  
ATOM   2578  CE3 TRP A 272      15.175   7.180   4.138  1.00 15.00      A    C  
ATOM   2579  CZ2 TRP A 272      15.587   4.859   5.703  1.00 15.00      A    C  
ATOM   2580  CZ3 TRP A 272      14.497   6.980   5.325  1.00 15.00      A    C  
ATOM   2581  CH2 TRP A 272      14.707   5.829   6.094  1.00 15.00      A    C  
ATOM   2582  C   TRP A 272      18.772   8.408   2.738  1.00 15.00      A    C  
ATOM   2583  O   TRP A 272      18.195   9.424   3.120  1.00 15.00      A    O  
ATOM   2584  N   GLN A 273      19.711   7.793   3.453  1.00 15.00      A    N  
ATOM   2585  HN  GLN A 273      20.126   6.986   3.091  1.00 15.00      A    H  
ATOM   2586  CA  GLN A 273      20.148   8.295   4.749  1.00 15.00      A    C  
ATOM   2587  CB  GLN A 273      20.517   7.139   5.684  1.00 15.00      A    C  
ATOM   2588  CG  GLN A 273      19.335   6.296   6.146  1.00 15.00      A    C  
ATOM   2589  CD  GLN A 273      18.445   7.008   7.150  1.00 15.00      A    C  
ATOM   2590  OE1 GLN A 273      18.317   8.229   7.137  1.00 15.00      A    O  
ATOM   2591  NE2 GLN A 273      17.823   6.243   8.034  1.00 15.00      A    N  
ATOM   2592 HE21 GLN A 273      17.967   5.277   7.994  1.00 15.00      A    H  
ATOM   2593 HE22 GLN A 273      17.240   6.679   8.689  1.00 15.00      A    H  
ATOM   2594  C   GLN A 273      21.346   9.219   4.557  1.00 15.00      A    C  
ATOM   2595  O   GLN A 273      22.429   8.774   4.176  1.00 15.00      A    O  
ATOM   2596  N   ARG A 274      21.140  10.501   4.813  1.00 15.00      A    N  
ATOM   2597  HN  ARG A 274      20.252  10.785   5.113  1.00 15.00      A    H  
ATOM   2598  CA  ARG A 274      22.192  11.499   4.649  1.00 15.00      A    C  
ATOM   2599  CB  ARG A 274      21.600  12.910   4.646  1.00 15.00      A    C  
ATOM   2600  CG  ARG A 274      22.599  14.002   4.298  1.00 15.00      A    C  
ATOM   2601  CD  ARG A 274      22.234  15.320   4.964  1.00 15.00      A    C  
ATOM   2602  NE  ARG A 274      22.516  15.312   6.403  1.00 15.00      A    N  
ATOM   2603  HE  ARG A 274      23.458  15.374   6.675  1.00 15.00      A    H  
ATOM   2604  CZ  ARG A 274      21.577  15.221   7.348  1.00 15.00      A    C  
ATOM   2605  NH1 ARG A 274      20.296  15.126   7.008  1.00 15.00      A    N  
ATOM   2606 HH11 ARG A 274      20.021  15.122   6.003  1.00 15.00      A    H  
ATOM   2607 HH12 ARG A 274      19.560  15.051   7.742  1.00 15.00      A    H  
ATOM   2608  NH2 ARG A 274      21.920  15.237   8.633  1.00 15.00      A    N  
ATOM   2609 HH21 ARG A 274      22.921  15.323   8.908  1.00 15.00      A    H  
ATOM   2610 HH22 ARG A 274      21.189  15.164   9.373  1.00 15.00      A    H  
ATOM   2611  C   ARG A 274      23.294  11.389   5.705  1.00 15.00      A    C  
ATOM   2612  O   ARG A 274      23.210  12.001   6.774  1.00 15.00      A    O  
ATOM   2613  N   GLN A 275      24.320  10.608   5.399  1.00 15.00      A    N  
ATOM   2614  HN  GLN A 275      24.313  10.125   4.545  1.00 15.00      A    H  
ATOM   2615  CA  GLN A 275      25.452  10.441   6.298  1.00 15.00      A    C  
ATOM   2616  CB  GLN A 275      26.168   9.115   6.024  1.00 15.00      A    C  
ATOM   2617  CG  GLN A 275      25.327   7.882   6.321  1.00 15.00      A    C  
ATOM   2618  CD  GLN A 275      25.180   6.966   5.120  1.00 15.00      A    C  
ATOM   2619  OE1 GLN A 275      26.072   6.875   4.279  1.00 15.00      A    O  
ATOM   2620  NE2 GLN A 275      24.048   6.284   5.031  1.00 15.00      A    N  
ATOM   2621 HE21 GLN A 275      23.377   6.407   5.735  1.00 15.00      A    H  
ATOM   2622 HE22 GLN A 275      23.926   5.692   4.260  1.00 15.00      A    H  
ATOM   2623  C   GLN A 275      26.415  11.609   6.117  1.00 15.00      A    C  
ATOM   2624  O   GLN A 275      26.556  12.137   5.015  1.00 15.00      A    O  
ATOM   2625  N   ASN A 276      27.063  12.023   7.193  1.00 15.00      A    N  
ATOM   2626  HN  ASN A 276      26.936  11.554   8.043  1.00 15.00      A    H  
ATOM   2627  CA  ASN A 276      27.992  13.144   7.124  1.00 15.00      A    C  
ATOM   2628  CB  ASN A 276      27.868  14.061   8.347  1.00 15.00      A    C  
ATOM   2629  CG  ASN A 276      27.954  13.318   9.665  1.00 15.00      A    C  
ATOM   2630  OD1 ASN A 276      29.034  13.107  10.206  1.00 15.00      A    O  
ATOM   2631  ND2 ASN A 276      26.806  12.924  10.195  1.00 15.00      A    N  
ATOM   2632 HD21 ASN A 276      25.979  13.130   9.714  1.00 15.00      A    H  
ATOM   2633 HD22 ASN A 276      26.833  12.443  11.049  1.00 15.00      A    H  
ATOM   2634  C   ASN A 276      29.426  12.676   6.937  1.00 15.00      A    C  
ATOM   2635  O   ASN A 276      29.772  11.545   7.281  1.00 15.00      A    O  
ATOM   2636  N   VAL A 277      30.243  13.556   6.380  1.00 15.00      A    N  
ATOM   2637  HN  VAL A 277      29.898  14.440   6.150  1.00 15.00      A    H  
ATOM   2638  CA  VAL A 277      31.647  13.268   6.129  1.00 15.00      A    C  
ATOM   2639  CB  VAL A 277      32.180  14.088   4.937  1.00 15.00      A    C  
ATOM   2640  CG1 VAL A 277      31.876  13.367   3.633  1.00 15.00      A    C  
ATOM   2641  CG2 VAL A 277      31.557  15.478   4.925  1.00 15.00      A    C  
ATOM   2642  C   VAL A 277      32.462  13.558   7.378  1.00 15.00      A    C  
ATOM   2643  O   VAL A 277      32.031  14.342   8.220  1.00 15.00      A    O  
ATOM   2644  N   ASN A 278      33.629  12.930   7.494  1.00 15.00      A    N  
ATOM   2645  HN  ASN A 278      33.943  12.362   6.763  1.00 15.00      A    H  
ATOM   2646  CA  ASN A 278      34.467  13.094   8.672  1.00 15.00      A    C  
ATOM   2647  CB  ASN A 278      33.884  12.240   9.810  1.00 15.00      A    C  
ATOM   2648  CG  ASN A 278      33.227  13.044  10.918  1.00 15.00      A    C  
ATOM   2649  OD1 ASN A 278      33.830  13.281  11.966  1.00 15.00      A    O  
ATOM   2650  ND2 ASN A 278      31.985  13.456  10.700  1.00 15.00      A    N  
ATOM   2651 HD21 ASN A 278      31.559  13.223   9.839  1.00 15.00      A    H  
ATOM   2652 HD22 ASN A 278      31.544  13.983  11.394  1.00 15.00      A    H  
ATOM   2653  C   ASN A 278      35.907  12.647   8.393  1.00 15.00      A    C  
ATOM   2654  O   ASN A 278      36.252  11.480   8.595  1.00 15.00      A    O  
ATOM   2655  N   ALA A 279      36.735  13.557   7.903  1.00 15.00      A    N  
ATOM   2656  HN  ALA A 279      36.393  14.462   7.703  1.00 15.00      A    H  
ATOM   2657  CA  ALA A 279      38.135  13.245   7.620  1.00 15.00      A    C  
ATOM   2658  CB  ALA A 279      38.709  14.232   6.610  1.00 15.00      A    C  
ATOM   2659  C   ALA A 279      38.978  13.239   8.904  1.00 15.00      A    C  
ATOM   2660  O   ALA A 279      38.678  13.958   9.857  1.00 15.00      A    O  
ATOM   2661  N   PRO A 280      40.028  12.397   8.957  1.00 15.00      A    N  
ATOM   2662  CA  PRO A 280      40.922  12.308  10.126  1.00 15.00      A    C  
ATOM   2663  CB  PRO A 280      41.803  11.103   9.795  1.00 15.00      A    C  
ATOM   2664  CG  PRO A 280      41.802  11.036   8.309  1.00 15.00      A    C  
ATOM   2665  CD  PRO A 280      40.427  11.466   7.888  1.00 15.00      A    C  
ATOM   2666  C   PRO A 280      41.778  13.568  10.294  1.00 15.00      A    C  
ATOM   2667  O   PRO A 280      42.259  14.129   9.310  1.00 15.00      A    O  
ATOM   2668  N   MET A 281      41.968  14.001  11.541  1.00 15.00      A    N  
ATOM   2669  HN  MET A 281      41.565  13.510  12.282  1.00 15.00      A    H  
ATOM   2670  CA  MET A 281      42.752  15.204  11.819  1.00 15.00      A    C  
ATOM   2671  CB  MET A 281      41.913  16.226  12.595  1.00 15.00      A    C  
ATOM   2672  CG  MET A 281      40.682  16.735  11.863  1.00 15.00      A    C  
ATOM   2673  SD  MET A 281      41.017  18.182  10.839  1.00 15.00      A    S  
ATOM   2674  CE  MET A 281      41.632  17.411   9.345  1.00 15.00      A    C  
ATOM   2675  C   MET A 281      44.036  14.910  12.598  1.00 15.00      A    C  
ATOM   2676  O   MET A 281      45.133  15.164  12.126  1.00 15.00      A    O  
ATOM   2677  N   ARG A 282      43.900  14.393  13.813  1.00 15.00      A    N  
ATOM   2678  HN  ARG A 282      43.001  14.195  14.157  1.00 15.00      A    H  
ATOM   2679  CA  ARG A 282      45.072  14.103  14.639  1.00 15.00      A    C  
ATOM   2680  CB  ARG A 282      44.873  14.620  16.064  1.00 15.00      A    C  
ATOM   2681  CG  ARG A 282      44.934  16.128  16.192  1.00 15.00      A    C  
ATOM   2682  CD  ARG A 282      43.788  16.646  17.039  1.00 15.00      A    C  
ATOM   2683  NE  ARG A 282      43.908  16.282  18.457  1.00 15.00      A    N  
ATOM   2684  HE  ARG A 282      44.774  15.929  18.765  1.00 15.00      A    H  
ATOM   2685  CZ  ARG A 282      42.897  16.386  19.321  1.00 15.00      A    C  
ATOM   2686  NH1 ARG A 282      41.718  16.810  18.888  1.00 15.00      A    N  
ATOM   2687 HH11 ARG A 282      40.915  16.896  19.544  1.00 15.00      A    H  
ATOM   2688 HH12 ARG A 282      41.593  17.062  17.885  1.00 15.00      A    H  
ATOM   2689  NH2 ARG A 282      43.074  16.159  20.623  1.00 15.00      A    N  
ATOM   2690 HH21 ARG A 282      42.269  16.243  21.283  1.00 15.00      A    H  
ATOM   2691 HH22 ARG A 282      44.015  15.907  20.992  1.00 15.00      A    H  
ATOM   2692  C   ARG A 282      45.401  12.619  14.683  1.00 15.00      A    C  
ATOM   2693  O   ARG A 282      44.608  11.797  14.263  1.00 15.00      A    O  
ATOM   2694  N   HIS A 283      46.592  12.313  15.202  1.00 15.00      A    N  
ATOM   2695  HN  HIS A 283      47.188  13.052  15.449  1.00 15.00      A    H  
ATOM   2696  CA  HIS A 283      47.096  10.939  15.359  1.00 15.00      A    C  
ATOM   2697  CB  HIS A 283      48.283  10.922  16.337  1.00 15.00      A    C  
ATOM   2698  CG  HIS A 283      48.956   9.590  16.502  1.00 15.00      A    C  
ATOM   2699  ND1 HIS A 283      50.078   9.210  15.787  1.00 15.00      A    N  
ATOM   2700  HD1 HIS A 283      50.532   9.746  15.099  1.00 15.00      A    H  
ATOM   2701  CD2 HIS A 283      48.678   8.557  17.332  1.00 15.00      A    C  
ATOM   2702  CE1 HIS A 283      50.454   8.004  16.173  1.00 15.00      A    C  
ATOM   2703  NE2 HIS A 283      49.624   7.589  17.109  1.00 15.00      A    N  
ATOM   2704  HE2 HIS A 283      49.677   6.723  17.575  1.00 15.00      A    H  
ATOM   2705  C   HIS A 283      46.030   9.877  15.726  1.00 15.00      A    C  
ATOM   2706  O   HIS A 283      45.885   8.897  15.004  1.00 15.00      A    O  
ATOM   2707  N   SER A 284      45.314  10.046  16.845  1.00 15.00      A    N  
ATOM   2708  HN  SER A 284      45.471  10.827  17.410  1.00 15.00      A    H  
ATOM   2709  CA  SER A 284      44.284   9.081  17.258  1.00 15.00      A    C  
ATOM   2710  CB  SER A 284      43.789   9.462  18.655  1.00 15.00      A    C  
ATOM   2711  OG  SER A 284      44.874   9.961  19.440  1.00 15.00      A    O  
ATOM   2712  HG  SER A 284      44.601  10.005  20.363  1.00 15.00      A    H  
ATOM   2713  C   SER A 284      43.128   9.058  16.254  1.00 15.00      A    C  
ATOM   2714  O   SER A 284      42.675   7.996  15.821  1.00 15.00      A    O  
ATOM   2715  N   SER A 285      42.702  10.247  15.849  1.00 15.00      A    N  
ATOM   2716  HN  SER A 285      43.135  11.044  16.198  1.00 15.00      A    H  
ATOM   2717  CA  SER A 285      41.614  10.392  14.895  1.00 15.00      A    C  
ATOM   2718  CB  SER A 285      41.269  11.870  14.681  1.00 15.00      A    C  
ATOM   2719  OG  SER A 285      40.010  12.026  14.052  1.00 15.00      A    O  
ATOM   2720  HG  SER A 285      39.313  11.733  14.653  1.00 15.00      A    H  
ATOM   2721  C   SER A 285      41.954   9.726  13.559  1.00 15.00      A    C  
ATOM   2722  O   SER A 285      41.071   9.179  12.900  1.00 15.00      A    O  
ATOM   2723  N   VAL A 286      43.229   9.779  13.164  1.00 15.00      A    N  
ATOM   2724  HN  VAL A 286      43.886  10.249  13.729  1.00 15.00      A    H  
ATOM   2725  CA  VAL A 286      43.676   9.169  11.908  1.00 15.00      A    C  
ATOM   2726  CB  VAL A 286      45.125   9.573  11.539  1.00 15.00      A    C  
ATOM   2727  CG1 VAL A 286      45.659   8.721  10.394  1.00 15.00      A    C  
ATOM   2728  CG2 VAL A 286      45.168  11.041  11.157  1.00 15.00      A    C  
ATOM   2729  C   VAL A 286      43.543   7.647  11.952  1.00 15.00      A    C  
ATOM   2730  O   VAL A 286      43.152   7.025  10.972  1.00 15.00      A    O  
ATOM   2731  N   PHE A 287      43.873   7.053  13.089  1.00 15.00      A    N  
ATOM   2732  HN  PHE A 287      44.210   7.593  13.834  1.00 15.00      A    H  
ATOM   2733  CA  PHE A 287      43.765   5.608  13.241  1.00 15.00      A    C  
ATOM   2734  CB  PHE A 287      44.420   5.142  14.543  1.00 15.00      A    C  
ATOM   2735  CG  PHE A 287      45.890   4.867  14.412  1.00 15.00      A    C  
ATOM   2736  CD1 PHE A 287      46.339   3.642  13.947  1.00 15.00      A    C  
ATOM   2737  CD2 PHE A 287      46.822   5.832  14.752  1.00 15.00      A    C  
ATOM   2738  CE1 PHE A 287      47.691   3.384  13.823  1.00 15.00      A    C  
ATOM   2739  CE2 PHE A 287      48.175   5.582  14.632  1.00 15.00      A    C  
ATOM   2740  CZ  PHE A 287      48.611   4.356  14.167  1.00 15.00      A    C  
ATOM   2741  C   PHE A 287      42.303   5.155  13.184  1.00 15.00      A    C  
ATOM   2742  O   PHE A 287      41.975   4.179  12.515  1.00 15.00      A    O  
ATOM   2743  N   GLU A 288      41.429   5.885  13.871  1.00 15.00      A    N  
ATOM   2744  HN  GLU A 288      41.749   6.662  14.383  1.00 15.00      A    H  
ATOM   2745  CA  GLU A 288      40.009   5.547  13.905  1.00 15.00      A    C  
ATOM   2746  CB  GLU A 288      39.320   6.252  15.070  1.00 15.00      A    C  
ATOM   2747  CG  GLU A 288      39.862   5.887  16.440  1.00 15.00      A    C  
ATOM   2748  CD  GLU A 288      39.552   6.952  17.472  1.00 15.00      A    C  
ATOM   2749  OE1 GLU A 288      38.364   7.119  17.814  1.00 15.00      A    O  
ATOM   2750  OE2 GLU A 288      40.498   7.632  17.925  1.00 15.00      A    O  
ATOM   2751  C   GLU A 288      39.305   5.914  12.600  1.00 15.00      A    C  
ATOM   2752  O   GLU A 288      38.333   5.271  12.199  1.00 15.00      A    O  
ATOM   2753  N   HIS A 289      39.791   6.952  11.933  1.00 15.00      A    N  
ATOM   2754  HN  HIS A 289      40.582   7.423  12.282  1.00 15.00      A    H  
ATOM   2755  CA  HIS A 289      39.177   7.406  10.689  1.00 15.00      A    C  
ATOM   2756  CB  HIS A 289      38.991   8.920  10.672  1.00 15.00      A    C  
ATOM   2757  CG  HIS A 289      37.751   9.360  11.378  1.00 15.00      A    C  
ATOM   2758  ND1 HIS A 289      36.741  10.066  10.762  1.00 15.00      A    N  
ATOM   2759  HD1 HIS A 289      36.739  10.378   9.820  1.00 15.00      A    H  
ATOM   2760  CD2 HIS A 289      37.345   9.167  12.656  1.00 15.00      A    C  
ATOM   2761  CE1 HIS A 289      35.769  10.286  11.626  1.00 15.00      A    C  
ATOM   2762  NE2 HIS A 289      36.109   9.752  12.780  1.00 15.00      A    N  
ATOM   2763  HE2 HIS A 289      35.564   9.769  13.594  1.00 15.00      A    H  
ATOM   2764  C   HIS A 289      39.918   6.929   9.452  1.00 15.00      A    C  
ATOM   2765  O   HIS A 289      39.669   7.417   8.354  1.00 15.00      A    O  
ATOM   2766  N   ASP A 290      40.819   5.978   9.642  1.00 15.00      A    N  
ATOM   2767  HN  ASP A 290      40.989   5.652  10.550  1.00 15.00      A    H  
ATOM   2768  CA  ASP A 290      41.584   5.416   8.535  1.00 15.00      A    C  
ATOM   2769  CB  ASP A 290      42.645   4.459   9.081  1.00 15.00      A    C  
ATOM   2770  CG  ASP A 290      43.573   3.925   8.011  1.00 15.00      A    C  
ATOM   2771  OD1 ASP A 290      43.934   4.695   7.103  1.00 15.00      A    O  
ATOM   2772  OD2 ASP A 290      43.980   2.746   8.105  1.00 15.00      A    O  
ATOM   2773  C   ASP A 290      40.645   4.648   7.617  1.00 15.00      A    C  
ATOM   2774  O   ASP A 290      40.571   4.892   6.416  1.00 15.00      A    O  
ATOM   2775  N   PHE A 291      39.898   3.741   8.219  1.00 15.00      A    N  
ATOM   2776  HN  PHE A 291      39.994   3.615   9.184  1.00 15.00      A    H  
ATOM   2777  CA  PHE A 291      38.957   2.918   7.488  1.00 15.00      A    C  
ATOM   2778  CB  PHE A 291      38.688   1.609   8.236  1.00 15.00      A    C  
ATOM   2779  CG  PHE A 291      38.643   1.740   9.736  1.00 15.00      A    C  
ATOM   2780  CD1 PHE A 291      39.786   1.543  10.494  1.00 15.00      A    C  
ATOM   2781  CD2 PHE A 291      37.458   2.045  10.389  1.00 15.00      A    C  
ATOM   2782  CE1 PHE A 291      39.753   1.653  11.870  1.00 15.00      A    C  
ATOM   2783  CE2 PHE A 291      37.417   2.158  11.766  1.00 15.00      A    C  
ATOM   2784  CZ  PHE A 291      38.566   1.958  12.508  1.00 15.00      A    C  
ATOM   2785  C   PHE A 291      37.645   3.642   7.217  1.00 15.00      A    C  
ATOM   2786  O   PHE A 291      37.071   3.498   6.137  1.00 15.00      A    O  
ATOM   2787  N   GLY A 292      37.172   4.412   8.198  1.00 15.00      A    N  
ATOM   2788  HN  GLY A 292      37.692   4.513   9.022  1.00 15.00      A    H  
ATOM   2789  CA  GLY A 292      35.909   5.121   8.044  1.00 15.00      A    C  
ATOM   2790  C   GLY A 292      34.799   4.168   7.638  1.00 15.00      A    C  
ATOM   2791  O   GLY A 292      34.274   4.250   6.528  1.00 15.00      A    O  
ATOM   2792  N   ARG A 293      34.463   3.245   8.526  1.00 15.00      A    N  
ATOM   2793  HN  ARG A 293      34.896   3.243   9.405  1.00 15.00      A    H  
ATOM   2794  CA  ARG A 293      33.441   2.251   8.236  1.00 15.00      A    C  
ATOM   2795  CB  ARG A 293      33.806   0.896   8.842  1.00 15.00      A    C  
ATOM   2796  CG  ARG A 293      35.093   0.293   8.289  1.00 15.00      A    C  
ATOM   2797  CD  ARG A 293      35.010   0.044   6.785  1.00 15.00      A    C  
ATOM   2798  NE  ARG A 293      35.318   1.241   5.995  1.00 15.00      A    N  
ATOM   2799  HE  ARG A 293      35.827   1.958   6.441  1.00 15.00      A    H  
ATOM   2800  CZ  ARG A 293      34.959   1.415   4.721  1.00 15.00      A    C  
ATOM   2801  NH1 ARG A 293      34.268   0.473   4.085  1.00 15.00      A    N  
ATOM   2802 HH11 ARG A 293      34.010  -0.408   4.576  1.00 15.00      A    H  
ATOM   2803 HH12 ARG A 293      33.983   0.610   3.091  1.00 15.00      A    H  
ATOM   2804  NH2 ARG A 293      35.294   2.535   4.091  1.00 15.00      A    N  
ATOM   2805 HH21 ARG A 293      35.017   2.685   3.100  1.00 15.00      A    H  
ATOM   2806 HH22 ARG A 293      35.843   3.274   4.594  1.00 15.00      A    H  
ATOM   2807  C   ARG A 293      32.047   2.694   8.655  1.00 15.00      A    C  
ATOM   2808  O   ARG A 293      31.820   3.101   9.791  1.00 15.00      A    O  
ATOM   2809  N   THR A 294      31.122   2.611   7.712  1.00 15.00      A    N  
ATOM   2810  HN  THR A 294      31.373   2.281   6.827  1.00 15.00      A    H  
ATOM   2811  CA  THR A 294      29.742   2.991   7.938  1.00 15.00      A    C  
ATOM   2812  CB  THR A 294      29.127   3.497   6.617  1.00 15.00      A    C  
ATOM   2813  OG1 THR A 294      29.561   2.649   5.545  1.00 15.00      A    O  
ATOM   2814  HG1 THR A 294      29.232   2.996   4.703  1.00 15.00      A    H  
ATOM   2815  CG2 THR A 294      29.573   4.926   6.333  1.00 15.00      A    C  
ATOM   2816  C   THR A 294      28.934   1.790   8.448  1.00 15.00      A    C  
ATOM   2817  O   THR A 294      29.379   0.645   8.331  1.00 15.00      A    O  
ATOM   2818  N   PRO A 295      27.737   2.031   9.019  1.00 15.00      A    N  
ATOM   2819  CA  PRO A 295      26.876   0.961   9.543  1.00 15.00      A    C  
ATOM   2820  CB  PRO A 295      25.640   1.703  10.068  1.00 15.00      A    C  
ATOM   2821  CG  PRO A 295      25.689   3.050   9.429  1.00 15.00      A    C  
ATOM   2822  CD  PRO A 295      27.141   3.361   9.220  1.00 15.00      A    C  
ATOM   2823  C   PRO A 295      26.486  -0.057   8.467  1.00 15.00      A    C  
ATOM   2824  O   PRO A 295      26.170  -1.210   8.769  1.00 15.00      A    O  
ATOM   2825  N   GLU A 296      26.533   0.372   7.213  1.00 15.00      A    N  
ATOM   2826  HN  GLU A 296      26.806   1.294   7.041  1.00 15.00      A    H  
ATOM   2827  CA  GLU A 296      26.201  -0.488   6.086  1.00 15.00      A    C  
ATOM   2828  CB  GLU A 296      26.210   0.332   4.787  1.00 15.00      A    C  
ATOM   2829  CG  GLU A 296      25.285  -0.182   3.689  1.00 15.00      A    C  
ATOM   2830  CD  GLU A 296      25.834  -1.392   2.950  1.00 15.00      A    C  
ATOM   2831  OE1 GLU A 296      25.025  -2.146   2.362  1.00 15.00      A    O  
ATOM   2832  OE2 GLU A 296      27.063  -1.602   2.976  1.00 15.00      A    O  
ATOM   2833  C   GLU A 296      27.205  -1.633   5.991  1.00 15.00      A    C  
ATOM   2834  O   GLU A 296      26.838  -2.807   6.093  1.00 15.00      A    O  
ATOM   2835  N   VAL A 297      28.480  -1.276   5.861  1.00 15.00      A    N  
ATOM   2836  HN  VAL A 297      28.710  -0.323   5.851  1.00 15.00      A    H  
ATOM   2837  CA  VAL A 297      29.542  -2.264   5.734  1.00 15.00      A    C  
ATOM   2838  CB  VAL A 297      30.882  -1.660   5.261  1.00 15.00      A    C  
ATOM   2839  CG1 VAL A 297      30.783  -1.228   3.807  1.00 15.00      A    C  
ATOM   2840  CG2 VAL A 297      31.304  -0.492   6.138  1.00 15.00      A    C  
ATOM   2841  C   VAL A 297      29.734  -3.072   7.010  1.00 15.00      A    C  
ATOM   2842  O   VAL A 297      30.182  -4.216   6.962  1.00 15.00      A    O  
ATOM   2843  N   SER A 298      29.389  -2.483   8.150  1.00 15.00      A    N  
ATOM   2844  HN  SER A 298      29.060  -1.558   8.136  1.00 15.00      A    H  
ATOM   2845  CA  SER A 298      29.514  -3.181   9.424  1.00 15.00      A    C  
ATOM   2846  CB  SER A 298      29.345  -2.216  10.600  1.00 15.00      A    C  
ATOM   2847  OG  SER A 298      28.026  -1.704  10.666  1.00 15.00      A    O  
ATOM   2848  HG  SER A 298      27.605  -1.781   9.802  1.00 15.00      A    H  
ATOM   2849  C   SER A 298      28.495  -4.318   9.503  1.00 15.00      A    C  
ATOM   2850  O   SER A 298      28.679  -5.289  10.233  1.00 15.00      A    O  
ATOM   2851  N   ARG A 299      27.416  -4.185   8.737  1.00 15.00      A    N  
ATOM   2852  HN  ARG A 299      27.325  -3.386   8.172  1.00 15.00      A    H  
ATOM   2853  CA  ARG A 299      26.374  -5.198   8.702  1.00 15.00      A    C  
ATOM   2854  CB  ARG A 299      25.003  -4.550   8.466  1.00 15.00      A    C  
ATOM   2855  CG  ARG A 299      23.820  -5.515   8.468  1.00 15.00      A    C  
ATOM   2856  CD  ARG A 299      23.416  -5.904   7.052  1.00 15.00      A    C  
ATOM   2857  NE  ARG A 299      23.413  -4.747   6.159  1.00 15.00      A    N  
ATOM   2858  HE  ARG A 299      23.099  -3.896   6.532  1.00 15.00      A    H  
ATOM   2859  CZ  ARG A 299      23.821  -4.776   4.889  1.00 15.00      A    C  
ATOM   2860  NH1 ARG A 299      24.263  -5.910   4.350  1.00 15.00      A    N  
ATOM   2861 HH11 ARG A 299      24.581  -5.927   3.357  1.00 15.00      A    H  
ATOM   2862 HH12 ARG A 299      24.296  -6.784   4.916  1.00 15.00      A    H  
ATOM   2863  NH2 ARG A 299      23.791  -3.663   4.166  1.00 15.00      A    N  
ATOM   2864 HH21 ARG A 299      23.449  -2.775   4.584  1.00 15.00      A    H  
ATOM   2865 HH22 ARG A 299      24.124  -3.659   3.168  1.00 15.00      A    H  
ATOM   2866  C   ARG A 299      26.691  -6.212   7.611  1.00 15.00      A    C  
ATOM   2867  O   ARG A 299      26.404  -7.401   7.750  1.00 15.00      A    O  
ATOM   2868  N   LEU A 300      27.295  -5.725   6.535  1.00 15.00      A    N  
ATOM   2869  HN  LEU A 300      27.486  -4.762   6.490  1.00 15.00      A    H  
ATOM   2870  CA  LEU A 300      27.670  -6.565   5.408  1.00 15.00      A    C  
ATOM   2871  CB  LEU A 300      28.076  -5.690   4.217  1.00 15.00      A    C  
ATOM   2872  CG  LEU A 300      28.056  -6.342   2.831  1.00 15.00      A    C  
ATOM   2873  CD1 LEU A 300      26.803  -7.184   2.644  1.00 15.00      A    C  
ATOM   2874  CD2 LEU A 300      28.138  -5.275   1.752  1.00 15.00      A    C  
ATOM   2875  C   LEU A 300      28.800  -7.523   5.794  1.00 15.00      A    C  
ATOM   2876  O   LEU A 300      28.819  -8.676   5.368  1.00 15.00      A    O  
ATOM   2877  N   THR A 301      29.727  -7.048   6.621  1.00 15.00      A    N  
ATOM   2878  HN  THR A 301      29.664  -6.120   6.937  1.00 15.00      A    H  
ATOM   2879  CA  THR A 301      30.846  -7.876   7.065  1.00 15.00      A    C  
ATOM   2880  CB  THR A 301      31.923  -7.045   7.788  1.00 15.00      A    C  
ATOM   2881  OG1 THR A 301      31.294  -6.012   8.557  1.00 15.00      A    O  
ATOM   2882  HG1 THR A 301      31.226  -5.213   8.022  1.00 15.00      A    H  
ATOM   2883  CG2 THR A 301      32.874  -6.416   6.780  1.00 15.00      A    C  
ATOM   2884  C   THR A 301      30.356  -8.994   7.982  1.00 15.00      A    C  
ATOM   2885  O   THR A 301      30.879 -10.108   7.960  1.00 15.00      A    O  
ATOM   2886  N   ARG A 302      29.329  -8.693   8.770  1.00 15.00      A    N  
ATOM   2887  HN  ARG A 302      28.957  -7.788   8.741  1.00 15.00      A    H  
ATOM   2888  CA  ARG A 302      28.755  -9.672   9.685  1.00 15.00      A    C  
ATOM   2889  CB  ARG A 302      27.825  -9.009  10.699  1.00 15.00      A    C  
ATOM   2890  CG  ARG A 302      28.549  -8.154  11.726  1.00 15.00      A    C  
ATOM   2891  CD  ARG A 302      27.665  -7.851  12.925  1.00 15.00      A    C  
ATOM   2892  NE  ARG A 302      26.449  -7.119  12.557  1.00 15.00      A    N  
ATOM   2893  HE  ARG A 302      25.713  -7.642  12.171  1.00 15.00      A    H  
ATOM   2894  CZ  ARG A 302      26.295  -5.803  12.714  1.00 15.00      A    C  
ATOM   2895  NH1 ARG A 302      27.279  -5.072  13.229  1.00 15.00      A    N  
ATOM   2896 HH11 ARG A 302      27.163  -4.043  13.353  1.00 15.00      A    H  
ATOM   2897 HH12 ARG A 302      28.175  -5.525  13.508  1.00 15.00      A    H  
ATOM   2898  NH2 ARG A 302      25.149  -5.220  12.369  1.00 15.00      A    N  
ATOM   2899 HH21 ARG A 302      25.026  -4.191  12.492  1.00 15.00      A    H  
ATOM   2900 HH22 ARG A 302      24.369  -5.788  11.977  1.00 15.00      A    H  
ATOM   2901  C   ARG A 302      28.021 -10.761   8.913  1.00 15.00      A    C  
ATOM   2902  O   ARG A 302      27.735 -11.832   9.444  1.00 15.00      A    O  
ATOM   2903  N   THR A 303      27.711 -10.476   7.656  1.00 15.00      A    N  
ATOM   2904  HN  THR A 303      27.950  -9.599   7.287  1.00 15.00      A    H  
ATOM   2905  CA  THR A 303      27.040 -11.444   6.810  1.00 15.00      A    C  
ATOM   2906  CB  THR A 303      26.329 -10.759   5.625  1.00 15.00      A    C  
ATOM   2907  OG1 THR A 303      25.710  -9.546   6.082  1.00 15.00      A    O  
ATOM   2908  HG1 THR A 303      25.896  -9.425   7.020  1.00 15.00      A    H  
ATOM   2909  CG2 THR A 303      25.257 -11.670   5.048  1.00 15.00      A    C  
ATOM   2910  C   THR A 303      28.078 -12.442   6.298  1.00 15.00      A    C  
ATOM   2911  O   THR A 303      27.801 -13.632   6.163  1.00 15.00      A    O  
ATOM   2912  N   LEU A 304      29.289 -11.940   6.055  1.00 15.00      A    N  
ATOM   2913  HN  LEU A 304      29.443 -10.982   6.194  1.00 15.00      A    H  
ATOM   2914  CA  LEU A 304      30.394 -12.768   5.583  1.00 15.00      A    C  
ATOM   2915  CB  LEU A 304      31.559 -11.894   5.106  1.00 15.00      A    C  
ATOM   2916  CG  LEU A 304      31.606 -11.572   3.612  1.00 15.00      A    C  
ATOM   2917  CD1 LEU A 304      32.784 -10.661   3.302  1.00 15.00      A    C  
ATOM   2918  CD2 LEU A 304      31.689 -12.851   2.791  1.00 15.00      A    C  
ATOM   2919  C   LEU A 304      30.875 -13.695   6.695  1.00 15.00      A    C  
ATOM   2920  O   LEU A 304      31.300 -14.823   6.439  1.00 15.00      A    O  
ATOM   2921  N   GLN A 305      30.796 -13.208   7.931  1.00 15.00      A    N  
ATOM   2922  HN  GLN A 305      30.454 -12.300   8.063  1.00 15.00      A    H  
ATOM   2923  CA  GLN A 305      31.218 -13.983   9.096  1.00 15.00      A    C  
ATOM   2924  CB  GLN A 305      31.229 -13.111  10.352  1.00 15.00      A    C  
ATOM   2925  CG  GLN A 305      32.409 -12.157  10.440  1.00 15.00      A    C  
ATOM   2926  CD  GLN A 305      32.460 -11.411  11.758  1.00 15.00      A    C  
ATOM   2927  OE1 GLN A 305      31.428 -11.083  12.345  1.00 15.00      A    O  
ATOM   2928  NE2 GLN A 305      33.664 -11.142  12.240  1.00 15.00      A    N  
ATOM   2929 HE21 GLN A 305      34.444 -11.432  11.724  1.00 15.00      A    H  
ATOM   2930 HE22 GLN A 305      33.724 -10.669  13.095  1.00 15.00      A    H  
ATOM   2931  C   GLN A 305      30.321 -15.199   9.310  1.00 15.00      A    C  
ATOM   2932  O   GLN A 305      30.693 -16.147  10.000  1.00 15.00      A    O  
ATOM   2933  N   ARG A 306      29.138 -15.168   8.711  1.00 15.00      A    N  
ATOM   2934  HN  ARG A 306      28.895 -14.390   8.166  1.00 15.00      A    H  
ATOM   2935  CA  ARG A 306      28.198 -16.272   8.834  1.00 15.00      A    C  
ATOM   2936  CB  ARG A 306      26.765 -15.765   9.029  1.00 15.00      A    C  
ATOM   2937  CG  ARG A 306      26.199 -16.034  10.417  1.00 15.00      A    C  
ATOM   2938  CD  ARG A 306      24.683 -15.885  10.438  1.00 15.00      A    C  
ATOM   2939  NE  ARG A 306      24.092 -16.393  11.683  1.00 15.00      A    N  
ATOM   2940  HE  ARG A 306      24.485 -16.076  12.526  1.00 15.00      A    H  
ATOM   2941  CZ  ARG A 306      23.059 -17.240  11.729  1.00 15.00      A    C  
ATOM   2942  NH1 ARG A 306      22.502 -17.678  10.605  1.00 15.00      A    N  
ATOM   2943 HH11 ARG A 306      21.697 -18.339  10.639  1.00 15.00      A    H  
ATOM   2944 HH12 ARG A 306      22.868 -17.360   9.681  1.00 15.00      A    H  
ATOM   2945  NH2 ARG A 306      22.590 -17.659  12.901  1.00 15.00      A    N  
ATOM   2946 HH21 ARG A 306      21.785 -18.321  12.939  1.00 15.00      A    H  
ATOM   2947 HH22 ARG A 306      23.025 -17.329  13.789  1.00 15.00      A    H  
ATOM   2948  C   ARG A 306      28.287 -17.197   7.624  1.00 15.00      A    C  
ATOM   2949  O   ARG A 306      27.501 -18.133   7.486  1.00 15.00      A    O  
ATOM   2950  N   PHE A 307      29.258 -16.933   6.756  1.00 15.00      A    N  
ATOM   2951  HN  PHE A 307      29.864 -16.177   6.926  1.00 15.00      A    H  
ATOM   2952  CA  PHE A 307      29.455 -17.740   5.559  1.00 15.00      A    C  
ATOM   2953  CB  PHE A 307      29.511 -16.859   4.300  1.00 15.00      A    C  
ATOM   2954  CG  PHE A 307      28.164 -16.418   3.774  1.00 15.00      A    C  
ATOM   2955  CD1 PHE A 307      27.087 -17.291   3.748  1.00 15.00      A    C  
ATOM   2956  CD2 PHE A 307      27.980 -15.129   3.293  1.00 15.00      A    C  
ATOM   2957  CE1 PHE A 307      25.856 -16.888   3.261  1.00 15.00      A    C  
ATOM   2958  CE2 PHE A 307      26.752 -14.719   2.805  1.00 15.00      A    C  
ATOM   2959  CZ  PHE A 307      25.689 -15.601   2.787  1.00 15.00      A    C  
ATOM   2960  C   PHE A 307      30.720 -18.593   5.685  1.00 15.00      A    C  
ATOM   2961  O   PHE A 307      31.509 -18.697   4.742  1.00 15.00      A    O  
ATOM   2962  N   LEU A 308      30.902 -19.192   6.863  1.00 15.00      A    N  
ATOM   2963  HN  LEU A 308      30.243 -19.051   7.572  1.00 15.00      A    H  
ATOM   2964  CA  LEU A 308      32.059 -20.045   7.129  1.00 15.00      A    C  
ATOM   2965  CB  LEU A 308      32.542 -19.872   8.578  1.00 15.00      A    C  
ATOM   2966  CG  LEU A 308      33.012 -18.468   8.987  1.00 15.00      A    C  
ATOM   2967  CD1 LEU A 308      33.175 -18.377  10.498  1.00 15.00      A    C  
ATOM   2968  CD2 LEU A 308      34.316 -18.104   8.289  1.00 15.00      A    C  
ATOM   2969  C   LEU A 308      31.744 -21.521   6.840  1.00 15.00      A    C  
ATOM   2970  O   LEU A 308      32.261 -22.099   5.887  1.00 15.00      A    O  
ATOM   2971  N   ALA A 309      30.885 -22.121   7.662  1.00 15.00      A    N  
ATOM   2972  HN  ALA A 309      30.492 -21.608   8.394  1.00 15.00      A    H  
ATOM   2973  CA  ALA A 309      30.509 -23.528   7.496  1.00 15.00      A    C  
ATOM   2974  CB  ALA A 309      29.799 -24.037   8.741  1.00 15.00      A    C  
ATOM   2975  C   ALA A 309      29.624 -23.726   6.265  1.00 15.00      A    C  
ATOM   2976  O   ALA A 309      28.589 -23.079   6.131  1.00 15.00      A    O  
ATOM   2977  N   LYS A 310      30.033 -24.627   5.371  1.00 15.00      A    N  
ATOM   2978  HN  LYS A 310      30.859 -25.123   5.536  1.00 15.00      A    H  
ATOM   2979  CA  LYS A 310      29.274 -24.892   4.151  1.00 15.00      A    C  
ATOM   2980  CB  LYS A 310      29.642 -23.887   3.041  1.00 15.00      A    C  
ATOM   2981  CG  LYS A 310      31.055 -23.312   3.120  1.00 15.00      A    C  
ATOM   2982  CD  LYS A 310      32.123 -24.348   2.790  1.00 15.00      A    C  
ATOM   2983  CE  LYS A 310      33.179 -24.418   3.885  1.00 15.00      A    C  
ATOM   2984  NZ  LYS A 310      34.196 -25.471   3.614  1.00 15.00      A    N  
ATOM   2985  HZ1 LYS A 310      34.721 -25.244   2.747  1.00 15.00      A    H  
ATOM   2986  HZ2 LYS A 310      33.732 -26.394   3.495  1.00 15.00      A    H  
ATOM   2987  HZ3 LYS A 310      34.868 -25.533   4.408  1.00 15.00      A    H  
ATOM   2988  C   LYS A 310      29.472 -26.320   3.639  1.00 15.00      A    C  
ATOM   2989  O   LYS A 310      30.556 -26.894   3.770  1.00 15.00      A    O  
ATOM   2990  N   THR A 311      28.414 -26.887   3.066  1.00 15.00      A    N  
ATOM   2991  HN  THR A 311      27.574 -26.386   3.018  1.00 15.00      A    H  
ATOM   2992  CA  THR A 311      28.474 -28.227   2.490  1.00 15.00      A    C  
ATOM   2993  CB  THR A 311      27.134 -28.991   2.639  1.00 15.00      A    C  
ATOM   2994  OG1 THR A 311      27.206 -30.253   1.952  1.00 15.00      A    O  
ATOM   2995  HG1 THR A 311      27.042 -30.971   2.579  1.00 15.00      A    H  
ATOM   2996  CG2 THR A 311      26.832 -29.248   4.107  1.00 15.00      A    C  
ATOM   2997  C   THR A 311      28.845 -28.065   1.014  1.00 15.00      A    C  
ATOM   2998  O   THR A 311      28.719 -26.969   0.479  1.00 15.00      A    O  
ATOM   2999  N   VAL A 312      29.265 -29.133   0.354  1.00 15.00      A    N  
ATOM   3000  HN  VAL A 312      29.262 -30.006   0.801  1.00 15.00      A    H  
ATOM   3001  CA  VAL A 312      29.697 -29.044  -1.043  1.00 15.00      A    C  
ATOM   3002  CB  VAL A 312      30.346 -30.348  -1.542  1.00 15.00      A    C  
ATOM   3003  CG1 VAL A 312      31.703 -30.547  -0.881  1.00 15.00      A    C  
ATOM   3004  CG2 VAL A 312      29.438 -31.539  -1.269  1.00 15.00      A    C  
ATOM   3005  C   VAL A 312      28.587 -28.613  -2.000  1.00 15.00      A    C  
ATOM   3006  O   VAL A 312      28.848 -27.987  -3.022  1.00 15.00      A    O  
ATOM   3007  N   HIS A 313      27.350 -28.933  -1.666  1.00 15.00      A    N  
ATOM   3008  HN  HIS A 313      27.181 -29.400  -0.820  1.00 15.00      A    H  
ATOM   3009  CA  HIS A 313      26.235 -28.578  -2.534  1.00 15.00      A    C  
ATOM   3010  CB  HIS A 313      25.118 -29.612  -2.466  1.00 15.00      A    C  
ATOM   3011  CG  HIS A 313      24.893 -30.310  -3.769  1.00 15.00      A    C  
ATOM   3012  ND1 HIS A 313      25.617 -31.417  -4.164  1.00 15.00      A    N  
ATOM   3013  HD1 HIS A 313      26.331 -31.849  -3.647  1.00 15.00      A    H  
ATOM   3014  CD2 HIS A 313      24.028 -30.049  -4.779  1.00 15.00      A    C  
ATOM   3015  CE1 HIS A 313      25.209 -31.805  -5.357  1.00 15.00      A    C  
ATOM   3016  NE2 HIS A 313      24.246 -30.993  -5.752  1.00 15.00      A    N  
ATOM   3017  HE2 HIS A 313      23.763 -31.058  -6.602  1.00 15.00      A    H  
ATOM   3018  C   HIS A 313      25.716 -27.180  -2.244  1.00 15.00      A    C  
ATOM   3019  O   HIS A 313      25.041 -26.579  -3.074  1.00 15.00      A    O  
ATOM   3020  N   ASN A 314      26.041 -26.669  -1.069  1.00 15.00      A    N  
ATOM   3021  HN  ASN A 314      26.583 -27.198  -0.450  1.00 15.00      A    H  
ATOM   3022  CA  ASN A 314      25.612 -25.331  -0.674  1.00 15.00      A    C  
ATOM   3023  CB  ASN A 314      25.192 -25.308   0.802  1.00 15.00      A    C  
ATOM   3024  CG  ASN A 314      23.687 -25.236   0.986  1.00 15.00      A    C  
ATOM   3025  OD1 ASN A 314      23.007 -26.258   1.031  1.00 15.00      A    O  
ATOM   3026  ND2 ASN A 314      23.160 -24.026   1.101  1.00 15.00      A    N  
ATOM   3027 HD21 ASN A 314      23.760 -23.254   1.060  1.00 15.00      A    H  
ATOM   3028 HD22 ASN A 314      22.191 -23.955   1.225  1.00 15.00      A    H  
ATOM   3029  C   ASN A 314      26.737 -24.329  -0.913  1.00 15.00      A    C  
ATOM   3030  O   ASN A 314      26.504 -23.127  -1.044  1.00 15.00      A    O  
ATOM   3031  N   ASN A 315      27.957 -24.855  -0.983  1.00 15.00      A    N  
ATOM   3032  HN  ASN A 315      28.056 -25.825  -0.879  1.00 15.00      A    H  
ATOM   3033  CA  ASN A 315      29.159 -24.052  -1.193  1.00 15.00      A    C  
ATOM   3034  CB  ASN A 315      30.426 -24.928  -1.100  1.00 15.00      A    C  
ATOM   3035  CG  ASN A 315      31.495 -24.608  -2.133  1.00 15.00      A    C  
ATOM   3036  OD1 ASN A 315      31.454 -25.104  -3.252  1.00 15.00      A    O  
ATOM   3037  ND2 ASN A 315      32.472 -23.794  -1.757  1.00 15.00      A    N  
ATOM   3038 HD21 ASN A 315      32.452 -23.436  -0.846  1.00 15.00      A    H  
ATOM   3039 HD22 ASN A 315      33.178 -23.593  -2.409  1.00 15.00      A    H  
ATOM   3040  C   ASN A 315      29.111 -23.256  -2.496  1.00 15.00      A    C  
ATOM   3041  O   ASN A 315      29.629 -22.145  -2.555  1.00 15.00      A    O  
ATOM   3042  N   LEU A 316      28.474 -23.812  -3.523  1.00 15.00      A    N  
ATOM   3043  HN  LEU A 316      28.067 -24.695  -3.415  1.00 15.00      A    H  
ATOM   3044  CA  LEU A 316      28.370 -23.128  -4.810  1.00 15.00      A    C  
ATOM   3045  CB  LEU A 316      27.666 -24.008  -5.843  1.00 15.00      A    C  
ATOM   3046  CG  LEU A 316      28.492 -25.165  -6.405  1.00 15.00      A    C  
ATOM   3047  CD1 LEU A 316      27.855 -26.501  -6.058  1.00 15.00      A    C  
ATOM   3048  CD2 LEU A 316      28.668 -25.021  -7.910  1.00 15.00      A    C  
ATOM   3049  C   LEU A 316      27.645 -21.797  -4.656  1.00 15.00      A    C  
ATOM   3050  O   LEU A 316      28.172 -20.744  -5.022  1.00 15.00      A    O  
ATOM   3051  N   ALA A 317      26.454 -21.848  -4.073  1.00 15.00      A    N  
ATOM   3052  HN  ALA A 317      26.101 -22.713  -3.780  1.00 15.00      A    H  
ATOM   3053  CA  ALA A 317      25.660 -20.648  -3.852  1.00 15.00      A    C  
ATOM   3054  CB  ALA A 317      24.274 -21.019  -3.349  1.00 15.00      A    C  
ATOM   3055  C   ALA A 317      26.360 -19.749  -2.844  1.00 15.00      A    C  
ATOM   3056  O   ALA A 317      26.297 -18.523  -2.934  1.00 15.00      A    O  
ATOM   3057  N   ILE A 318      27.034 -20.378  -1.888  1.00 15.00      A    N  
ATOM   3058  HN  ILE A 318      27.025 -21.362  -1.868  1.00 15.00      A    H  
ATOM   3059  CA  ILE A 318      27.766 -19.654  -0.858  1.00 15.00      A    C  
ATOM   3060  CB  ILE A 318      28.239 -20.591   0.288  1.00 15.00      A    C  
ATOM   3061  CG1 ILE A 318      27.300 -20.479   1.498  1.00 15.00      A    C  
ATOM   3062  CG2 ILE A 318      29.679 -20.321   0.708  1.00 15.00      A    C  
ATOM   3063  CD1 ILE A 318      25.831 -20.641   1.165  1.00 15.00      A    C  
ATOM   3064  C   ILE A 318      28.914 -18.841  -1.462  1.00 15.00      A    C  
ATOM   3065  O   ILE A 318      29.183 -17.724  -1.026  1.00 15.00      A    O  
ATOM   3066  N   ARG A 319      29.573 -19.387  -2.478  1.00 15.00      A    N  
ATOM   3067  HN  ARG A 319      29.326 -20.288  -2.791  1.00 15.00      A    H  
ATOM   3068  CA  ARG A 319      30.666 -18.674  -3.130  1.00 15.00      A    C  
ATOM   3069  CB  ARG A 319      31.463 -19.586  -4.066  1.00 15.00      A    C  
ATOM   3070  CG  ARG A 319      32.148 -20.757  -3.377  1.00 15.00      A    C  
ATOM   3071  CD  ARG A 319      32.599 -20.420  -1.960  1.00 15.00      A    C  
ATOM   3072  NE  ARG A 319      33.639 -19.392  -1.906  1.00 15.00      A    N  
ATOM   3073  HE  ARG A 319      33.422 -18.504  -2.275  1.00 15.00      A    H  
ATOM   3074  CZ  ARG A 319      34.849 -19.590  -1.388  1.00 15.00      A    C  
ATOM   3075  NH1 ARG A 319      35.177 -20.773  -0.895  1.00 15.00      A    N  
ATOM   3076 HH11 ARG A 319      36.127 -20.925  -0.477  1.00 15.00      A    H  
ATOM   3077 HH12 ARG A 319      34.496 -21.555  -0.915  1.00 15.00      A    H  
ATOM   3078  NH2 ARG A 319      35.729 -18.607  -1.358  1.00 15.00      A    N  
ATOM   3079 HH21 ARG A 319      36.676 -18.760  -0.954  1.00 15.00      A    H  
ATOM   3080 HH22 ARG A 319      35.474 -17.657  -1.750  1.00 15.00      A    H  
ATOM   3081  C   ARG A 319      30.125 -17.481  -3.901  1.00 15.00      A    C  
ATOM   3082  O   ARG A 319      30.686 -16.388  -3.848  1.00 15.00      A    O  
ATOM   3083  N   GLN A 320      29.018 -17.697  -4.600  1.00 15.00      A    N  
ATOM   3084  HN  GLN A 320      28.613 -18.592  -4.592  1.00 15.00      A    H  
ATOM   3085  CA  GLN A 320      28.387 -16.638  -5.375  1.00 15.00      A    C  
ATOM   3086  CB  GLN A 320      27.214 -17.195  -6.184  1.00 15.00      A    C  
ATOM   3087  CG  GLN A 320      27.611 -18.281  -7.174  1.00 15.00      A    C  
ATOM   3088  CD  GLN A 320      26.418 -18.987  -7.788  1.00 15.00      A    C  
ATOM   3089  OE1 GLN A 320      25.893 -19.946  -7.227  1.00 15.00      A    O  
ATOM   3090  NE2 GLN A 320      25.985 -18.520  -8.948  1.00 15.00      A    N  
ATOM   3091 HE21 GLN A 320      26.451 -17.755  -9.341  1.00 15.00      A    H  
ATOM   3092 HE22 GLN A 320      25.218 -18.963  -9.365  1.00 15.00      A    H  
ATOM   3093  C   GLN A 320      27.919 -15.523  -4.441  1.00 15.00      A    C  
ATOM   3094  O   GLN A 320      28.040 -14.341  -4.755  1.00 15.00      A    O  
ATOM   3095  N   ARG A 321      27.405 -15.911  -3.280  1.00 15.00      A    N  
ATOM   3096  HN  ARG A 321      27.325 -16.872  -3.087  1.00 15.00      A    H  
ATOM   3097  CA  ARG A 321      26.942 -14.947  -2.293  1.00 15.00      A    C  
ATOM   3098  CB  ARG A 321      26.064 -15.621  -1.237  1.00 15.00      A    C  
ATOM   3099  CG  ARG A 321      24.656 -15.949  -1.715  1.00 15.00      A    C  
ATOM   3100  CD  ARG A 321      23.843 -14.686  -1.967  1.00 15.00      A    C  
ATOM   3101  NE  ARG A 321      23.633 -13.915  -0.740  1.00 15.00      A    N  
ATOM   3102  HE  ARG A 321      23.319 -14.409   0.049  1.00 15.00      A    H  
ATOM   3103  CZ  ARG A 321      23.837 -12.599  -0.639  1.00 15.00      A    C  
ATOM   3104  NH1 ARG A 321      24.248 -11.904  -1.694  1.00 15.00      A    N  
ATOM   3105 HH11 ARG A 321      24.410 -10.876  -1.617  1.00 15.00      A    H  
ATOM   3106 HH12 ARG A 321      24.413 -12.382  -2.606  1.00 15.00      A    H  
ATOM   3107  NH2 ARG A 321      23.641 -11.982   0.521  1.00 15.00      A    N  
ATOM   3108 HH21 ARG A 321      23.328 -12.520   1.357  1.00 15.00      A    H  
ATOM   3109 HH22 ARG A 321      23.801 -10.956   0.603  1.00 15.00      A    H  
ATOM   3110  C   ARG A 321      28.120 -14.233  -1.635  1.00 15.00      A    C  
ATOM   3111  O   ARG A 321      28.028 -13.052  -1.308  1.00 15.00      A    O  
ATOM   3112  N   ARG A 322      29.222 -14.955  -1.447  1.00 15.00      A    N  
ATOM   3113  HN  ARG A 322      29.231 -15.899  -1.720  1.00 15.00      A    H  
ATOM   3114  CA  ARG A 322      30.417 -14.381  -0.836  1.00 15.00      A    C  
ATOM   3115  CB  ARG A 322      31.420 -15.470  -0.442  1.00 15.00      A    C  
ATOM   3116  CG  ARG A 322      31.187 -16.043   0.948  1.00 15.00      A    C  
ATOM   3117  CD  ARG A 322      31.909 -17.367   1.150  1.00 15.00      A    C  
ATOM   3118  NE  ARG A 322      33.365 -17.233   1.104  1.00 15.00      A    N  
ATOM   3119  HE  ARG A 322      33.744 -16.703   0.366  1.00 15.00      A    H  
ATOM   3120  CZ  ARG A 322      34.197 -17.791   1.993  1.00 15.00      A    C  
ATOM   3121  NH1 ARG A 322      33.726 -18.523   3.002  1.00 15.00      A    N  
ATOM   3122 HH11 ARG A 322      32.698 -18.663   3.121  1.00 15.00      A    H  
ATOM   3123 HH12 ARG A 322      34.382 -18.965   3.683  1.00 15.00      A    H  
ATOM   3124  NH2 ARG A 322      35.505 -17.598   1.881  1.00 15.00      A    N  
ATOM   3125 HH21 ARG A 322      35.882 -17.010   1.110  1.00 15.00      A    H  
ATOM   3126 HH22 ARG A 322      36.160 -18.038   2.564  1.00 15.00      A    H  
ATOM   3127  C   ARG A 322      31.059 -13.355  -1.762  1.00 15.00      A    C  
ATOM   3128  O   ARG A 322      31.417 -12.261  -1.327  1.00 15.00      A    O  
ATOM   3129  N   ALA A 323      31.188 -13.707  -3.038  1.00 15.00      A    N  
ATOM   3130  HN  ALA A 323      30.893 -14.602  -3.323  1.00 15.00      A    H  
ATOM   3131  CA  ALA A 323      31.773 -12.804  -4.025  1.00 15.00      A    C  
ATOM   3132  CB  ALA A 323      31.945 -13.512  -5.360  1.00 15.00      A    C  
ATOM   3133  C   ALA A 323      30.897 -11.566  -4.183  1.00 15.00      A    C  
ATOM   3134  O   ALA A 323      31.393 -10.450  -4.320  1.00 15.00      A    O  
ATOM   3135  N   GLN A 324      29.587 -11.775  -4.144  1.00 15.00      A    N  
ATOM   3136  HN  GLN A 324      29.253 -12.689  -4.036  1.00 15.00      A    H  
ATOM   3137  CA  GLN A 324      28.634 -10.682  -4.268  1.00 15.00      A    C  
ATOM   3138  CB  GLN A 324      27.203 -11.230  -4.291  1.00 15.00      A    C  
ATOM   3139  CG  GLN A 324      26.130 -10.179  -4.537  1.00 15.00      A    C  
ATOM   3140  CD  GLN A 324      26.100  -9.694  -5.973  1.00 15.00      A    C  
ATOM   3141  OE1 GLN A 324      26.422 -10.432  -6.899  1.00 15.00      A    O  
ATOM   3142  NE2 GLN A 324      25.710  -8.445  -6.168  1.00 15.00      A    N  
ATOM   3143 HE21 GLN A 324      25.467  -7.909  -5.387  1.00 15.00      A    H  
ATOM   3144 HE22 GLN A 324      25.678  -8.112  -7.088  1.00 15.00      A    H  
ATOM   3145  C   GLN A 324      28.798  -9.711  -3.103  1.00 15.00      A    C  
ATOM   3146  O   GLN A 324      28.673  -8.497  -3.266  1.00 15.00      A    O  
ATOM   3147  N   LEU A 325      29.087 -10.261  -1.930  1.00 15.00      A    N  
ATOM   3148  HN  LEU A 325      29.186 -11.234  -1.872  1.00 15.00      A    H  
ATOM   3149  CA  LEU A 325      29.270  -9.459  -0.732  1.00 15.00      A    C  
ATOM   3150  CB  LEU A 325      29.236 -10.337   0.519  1.00 15.00      A    C  
ATOM   3151  CG  LEU A 325      28.002 -10.188   1.409  1.00 15.00      A    C  
ATOM   3152  CD1 LEU A 325      26.726 -10.405   0.608  1.00 15.00      A    C  
ATOM   3153  CD2 LEU A 325      28.070 -11.154   2.578  1.00 15.00      A    C  
ATOM   3154  C   LEU A 325      30.567  -8.667  -0.792  1.00 15.00      A    C  
ATOM   3155  O   LEU A 325      30.584  -7.477  -0.482  1.00 15.00      A    O  
ATOM   3156  N   VAL A 326      31.650  -9.323  -1.203  1.00 15.00      A    N  
ATOM   3157  HN  VAL A 326      31.576 -10.272  -1.454  1.00 15.00      A    H  
ATOM   3158  CA  VAL A 326      32.942  -8.654  -1.304  1.00 15.00      A    C  
ATOM   3159  CB  VAL A 326      34.081  -9.625  -1.688  1.00 15.00      A    C  
ATOM   3160  CG1 VAL A 326      35.409  -8.887  -1.794  1.00 15.00      A    C  
ATOM   3161  CG2 VAL A 326      34.186 -10.749  -0.667  1.00 15.00      A    C  
ATOM   3162  C   VAL A 326      32.847  -7.508  -2.307  1.00 15.00      A    C  
ATOM   3163  O   VAL A 326      33.298  -6.391  -2.038  1.00 15.00      A    O  
ATOM   3164  N   ALA A 327      32.221  -7.787  -3.445  1.00 15.00      A    N  
ATOM   3165  HN  ALA A 327      31.904  -8.706  -3.604  1.00 15.00      A    H  
ATOM   3166  CA  ALA A 327      32.027  -6.785  -4.482  1.00 15.00      A    C  
ATOM   3167  CB  ALA A 327      31.344  -7.403  -5.693  1.00 15.00      A    C  
ATOM   3168  C   ALA A 327      31.206  -5.612  -3.947  1.00 15.00      A    C  
ATOM   3169  O   ALA A 327      31.484  -4.456  -4.259  1.00 15.00      A    O  
ATOM   3170  N   GLN A 328      30.204  -5.919  -3.125  1.00 15.00      A    N  
ATOM   3171  HN  GLN A 328      30.036  -6.863  -2.907  1.00 15.00      A    H  
ATOM   3172  CA  GLN A 328      29.347  -4.890  -2.540  1.00 15.00      A    C  
ATOM   3173  CB  GLN A 328      28.127  -5.514  -1.855  1.00 15.00      A    C  
ATOM   3174  CG  GLN A 328      26.973  -5.783  -2.810  1.00 15.00      A    C  
ATOM   3175  CD  GLN A 328      25.811  -6.533  -2.178  1.00 15.00      A    C  
ATOM   3176  OE1 GLN A 328      25.991  -7.433  -1.355  1.00 15.00      A    O  
ATOM   3177  NE2 GLN A 328      24.598  -6.146  -2.551  1.00 15.00      A    N  
ATOM   3178 HE21 GLN A 328      24.526  -5.408  -3.195  1.00 15.00      A    H  
ATOM   3179 HE22 GLN A 328      23.827  -6.610  -2.168  1.00 15.00      A    H  
ATOM   3180  C   GLN A 328      30.135  -4.000  -1.581  1.00 15.00      A    C  
ATOM   3181  O   GLN A 328      29.985  -2.778  -1.588  1.00 15.00      A    O  
ATOM   3182  N   ILE A 329      30.985  -4.623  -0.770  1.00 15.00      A    N  
ATOM   3183  HN  ILE A 329      31.037  -5.603  -0.798  1.00 15.00      A    H  
ATOM   3184  CA  ILE A 329      31.826  -3.893   0.174  1.00 15.00      A    C  
ATOM   3185  CB  ILE A 329      32.615  -4.857   1.088  1.00 15.00      A    C  
ATOM   3186  CG1 ILE A 329      31.654  -5.731   1.894  1.00 15.00      A    C  
ATOM   3187  CG2 ILE A 329      33.543  -4.087   2.020  1.00 15.00      A    C  
ATOM   3188  CD1 ILE A 329      32.333  -6.847   2.658  1.00 15.00      A    C  
ATOM   3189  C   ILE A 329      32.812  -3.016  -0.592  1.00 15.00      A    C  
ATOM   3190  O   ILE A 329      33.104  -1.886  -0.193  1.00 15.00      A    O  
ATOM   3191  N   CYS A 330      33.317  -3.552  -1.697  1.00 15.00      A    N  
ATOM   3192  HN  CYS A 330      33.051  -4.464  -1.951  1.00 15.00      A    H  
ATOM   3193  CA  CYS A 330      34.257  -2.831  -2.539  1.00 15.00      A    C  
ATOM   3194  CB  CYS A 330      34.787  -3.743  -3.649  1.00 15.00      A    C  
ATOM   3195  SG  CYS A 330      36.152  -3.046  -4.609  1.00 15.00      A    S  
ATOM   3196  HG  CYS A 330      35.943  -3.328  -5.888  1.00 15.00      A    H  
ATOM   3197  C   CYS A 330      33.572  -1.614  -3.145  1.00 15.00      A    C  
ATOM   3198  O   CYS A 330      34.134  -0.518  -3.168  1.00 15.00      A    O  
ATOM   3199  N   ASP A 331      32.348  -1.815  -3.611  1.00 15.00      A    N  
ATOM   3200  HN  ASP A 331      31.956  -2.716  -3.564  1.00 15.00      A    H  
ATOM   3201  CA  ASP A 331      31.575  -0.739  -4.211  1.00 15.00      A    C  
ATOM   3202  CB  ASP A 331      30.235  -1.254  -4.729  1.00 15.00      A    C  
ATOM   3203  CG  ASP A 331      29.485  -0.200  -5.510  1.00 15.00      A    C  
ATOM   3204  OD1 ASP A 331      28.654   0.497  -4.904  1.00 15.00      A    O  
ATOM   3205  OD2 ASP A 331      29.730  -0.069  -6.726  1.00 15.00      A    O  
ATOM   3206  C   ASP A 331      31.384   0.420  -3.230  1.00 15.00      A    C  
ATOM   3207  O   ASP A 331      31.746   1.557  -3.535  1.00 15.00      A    O  
ATOM   3208  N   GLU A 332      30.851   0.130  -2.041  1.00 15.00      A    N  
ATOM   3209  HN  GLU A 332      30.571  -0.794  -1.849  1.00 15.00      A    H  
ATOM   3210  CA  GLU A 332      30.644   1.172  -1.027  1.00 15.00      A    C  
ATOM   3211  CB  GLU A 332      29.826   0.651   0.166  1.00 15.00      A    C  
ATOM   3212  CG  GLU A 332      29.881   1.513   1.427  1.00 15.00      A    C  
ATOM   3213  CD  GLU A 332      29.230   2.884   1.300  1.00 15.00      A    C  
ATOM   3214  OE1 GLU A 332      28.853   3.298   0.181  1.00 15.00      A    O  
ATOM   3215  OE2 GLU A 332      29.119   3.567   2.339  1.00 15.00      A    O  
ATOM   3216  C   GLU A 332      31.975   1.801  -0.591  1.00 15.00      A    C  
ATOM   3217  O   GLU A 332      32.029   2.977  -0.227  1.00 15.00      A    O  
ATOM   3218  N   ALA A 333      33.059   1.027  -0.643  1.00 15.00      A    N  
ATOM   3219  HN  ALA A 333      32.973   0.093  -0.938  1.00 15.00      A    H  
ATOM   3220  CA  ALA A 333      34.371   1.550  -0.282  1.00 15.00      A    C  
ATOM   3221  CB  ALA A 333      35.417   0.445  -0.291  1.00 15.00      A    C  
ATOM   3222  C   ALA A 333      34.749   2.648  -1.267  1.00 15.00      A    C  
ATOM   3223  O   ALA A 333      35.273   3.699  -0.886  1.00 15.00      A    O  
ATOM   3224  N   LEU A 334      34.443   2.399  -2.535  1.00 15.00      A    N  
ATOM   3225  HN  LEU A 334      34.014   1.540  -2.763  1.00 15.00      A    H  
ATOM   3226  CA  LEU A 334      34.716   3.353  -3.599  1.00 15.00      A    C  
ATOM   3227  CB  LEU A 334      34.535   2.694  -4.971  1.00 15.00      A    C  
ATOM   3228  CG  LEU A 334      35.701   1.839  -5.469  1.00 15.00      A    C  
ATOM   3229  CD1 LEU A 334      35.270   0.982  -6.650  1.00 15.00      A    C  
ATOM   3230  CD2 LEU A 334      36.882   2.722  -5.849  1.00 15.00      A    C  
ATOM   3231  C   LEU A 334      33.795   4.562  -3.469  1.00 15.00      A    C  
ATOM   3232  O   LEU A 334      34.218   5.703  -3.663  1.00 15.00      A    O  
ATOM   3233  N   GLN A 335      32.540   4.303  -3.125  1.00 15.00      A    N  
ATOM   3234  HN  GLN A 335      32.260   3.368  -2.991  1.00 15.00      A    H  
ATOM   3235  CA  GLN A 335      31.560   5.362  -2.961  1.00 15.00      A    C  
ATOM   3236  CB  GLN A 335      30.159   4.786  -2.793  1.00 15.00      A    C  
ATOM   3237  CG  GLN A 335      29.702   3.954  -3.978  1.00 15.00      A    C  
ATOM   3238  CD  GLN A 335      28.198   3.938  -4.138  1.00 15.00      A    C  
ATOM   3239  OE1 GLN A 335      27.508   4.904  -3.801  1.00 15.00      A    O  
ATOM   3240  NE2 GLN A 335      27.676   2.837  -4.641  1.00 15.00      A    N  
ATOM   3241 HE21 GLN A 335      28.290   2.084  -4.875  1.00 15.00      A    H  
ATOM   3242 HE22 GLN A 335      26.712   2.801  -4.773  1.00 15.00      A    H  
ATOM   3243  C   GLN A 335      31.921   6.267  -1.791  1.00 15.00      A    C  
ATOM   3244  O   GLN A 335      31.765   7.487  -1.872  1.00 15.00      A    O  
ATOM   3245  N   TYR A 336      32.404   5.669  -0.705  1.00 15.00      A    N  
ATOM   3246  HN  TYR A 336      32.476   4.687  -0.688  1.00 15.00      A    H  
ATOM   3247  CA  TYR A 336      32.809   6.437   0.465  1.00 15.00      A    C  
ATOM   3248  CB  TYR A 336      33.179   5.519   1.642  1.00 15.00      A    C  
ATOM   3249  CG  TYR A 336      33.811   6.237   2.825  1.00 15.00      A    C  
ATOM   3250  CD1 TYR A 336      33.037   6.946   3.738  1.00 15.00      A    C  
ATOM   3251  CD2 TYR A 336      35.186   6.202   3.024  1.00 15.00      A    C  
ATOM   3252  CE1 TYR A 336      33.617   7.599   4.814  1.00 15.00      A    C  
ATOM   3253  CE2 TYR A 336      35.772   6.849   4.093  1.00 15.00      A    C  
ATOM   3254  CZ  TYR A 336      34.987   7.546   4.985  1.00 15.00      A    C  
ATOM   3255  OH  TYR A 336      35.575   8.184   6.055  1.00 15.00      A    O  
ATOM   3256  HH  TYR A 336      36.487   7.885   6.141  1.00 15.00      A    H  
ATOM   3257  C   TYR A 336      33.976   7.344   0.101  1.00 15.00      A    C  
ATOM   3258  O   TYR A 336      34.039   8.491   0.534  1.00 15.00      A    O  
ATOM   3259  N   ALA A 337      34.888   6.822  -0.713  1.00 15.00      A    N  
ATOM   3260  HN  ALA A 337      34.780   5.898  -1.026  1.00 15.00      A    H  
ATOM   3261  CA  ALA A 337      36.048   7.587  -1.150  1.00 15.00      A    C  
ATOM   3262  CB  ALA A 337      37.042   6.691  -1.875  1.00 15.00      A    C  
ATOM   3263  C   ALA A 337      35.620   8.748  -2.036  1.00 15.00      A    C  
ATOM   3264  O   ALA A 337      36.013   9.890  -1.804  1.00 15.00      A    O  
ATOM   3265  N   ALA A 338      34.791   8.452  -3.031  1.00 15.00      A    N  
ATOM   3266  HN  ALA A 338      34.498   7.519  -3.150  1.00 15.00      A    H  
ATOM   3267  CA  ALA A 338      34.309   9.469  -3.956  1.00 15.00      A    C  
ATOM   3268  CB  ALA A 338      33.421   8.849  -5.023  1.00 15.00      A    C  
ATOM   3269  C   ALA A 338      33.575  10.590  -3.226  1.00 15.00      A    C  
ATOM   3270  O   ALA A 338      33.880  11.765  -3.410  1.00 15.00      A    O  
ATOM   3271  N   ARG A 339      32.636  10.228  -2.362  1.00 15.00      A    N  
ATOM   3272  HN  ARG A 339      32.448   9.272  -2.219  1.00 15.00      A    H  
ATOM   3273  CA  ARG A 339      31.871  11.231  -1.630  1.00 15.00      A    C  
ATOM   3274  CB  ARG A 339      30.571  10.661  -1.056  1.00 15.00      A    C  
ATOM   3275  CG  ARG A 339      30.753   9.749   0.141  1.00 15.00      A    C  
ATOM   3276  CD  ARG A 339      29.447   9.068   0.505  1.00 15.00      A    C  
ATOM   3277  NE  ARG A 339      29.617   8.127   1.605  1.00 15.00      A    N  
ATOM   3278  HE  ARG A 339      29.889   8.496   2.472  1.00 15.00      A    H  
ATOM   3279  CZ  ARG A 339      29.421   6.813   1.501  1.00 15.00      A    C  
ATOM   3280  NH1 ARG A 339      29.051   6.273   0.340  1.00 15.00      A    N  
ATOM   3281 HH11 ARG A 339      28.910   6.873  -0.497  1.00 15.00      A    H  
ATOM   3282 HH12 ARG A 339      28.896   5.230   0.264  1.00 15.00      A    H  
ATOM   3283  NH2 ARG A 339      29.596   6.039   2.559  1.00 15.00      A    N  
ATOM   3284 HH21 ARG A 339      29.880   6.444   3.471  1.00 15.00      A    H  
ATOM   3285 HH22 ARG A 339      29.436   4.996   2.477  1.00 15.00      A    H  
ATOM   3286  C   ARG A 339      32.696  11.949  -0.560  1.00 15.00      A    C  
ATOM   3287  O   ARG A 339      32.245  12.932   0.010  1.00 15.00      A    O  
ATOM   3288  N   LEU A 340      33.895  11.460  -0.278  1.00 15.00      A    N  
ATOM   3289  HN  LEU A 340      34.209  10.650  -0.735  1.00 15.00      A    H  
ATOM   3290  CA  LEU A 340      34.751  12.104   0.718  1.00 15.00      A    C  
ATOM   3291  CB  LEU A 340      35.496  11.062   1.561  1.00 15.00      A    C  
ATOM   3292  CG  LEU A 340      36.374  11.588   2.707  1.00 15.00      A    C  
ATOM   3293  CD1 LEU A 340      35.574  12.473   3.651  1.00 15.00      A    C  
ATOM   3294  CD2 LEU A 340      36.999  10.433   3.472  1.00 15.00      A    C  
ATOM   3295  C   LEU A 340      35.730  13.065   0.042  1.00 15.00      A    C  
ATOM   3296  O   LEU A 340      36.036  14.128   0.571  1.00 15.00      A    O  
ATOM   3297  N   ARG A 341      36.171  12.699  -1.154  1.00 15.00      A    N  
ATOM   3298  HN  ARG A 341      35.848  11.860  -1.543  1.00 15.00      A    H  
ATOM   3299  CA  ARG A 341      37.123  13.503  -1.914  1.00 15.00      A    C  
ATOM   3300  CB  ARG A 341      37.798  12.628  -2.982  1.00 15.00      A    C  
ATOM   3301  CG  ARG A 341      36.850  12.137  -4.075  1.00 15.00      A    C  
ATOM   3302  CD  ARG A 341      37.585  11.535  -5.268  1.00 15.00      A    C  
ATOM   3303  NE  ARG A 341      36.801  11.633  -6.504  1.00 15.00      A    N  
ATOM   3304  HE  ARG A 341      35.864  11.936  -6.418  1.00 15.00      A    H  
ATOM   3305  CZ  ARG A 341      37.265  11.366  -7.727  1.00 15.00      A    C  
ATOM   3306  NH1 ARG A 341      38.531  10.976  -7.917  1.00 15.00      A    N  
ATOM   3307 HH11 ARG A 341      39.194  10.881  -7.096  1.00 15.00      A    H  
ATOM   3308 HH12 ARG A 341      38.881  10.766  -8.876  1.00 15.00      A    H  
ATOM   3309  NH2 ARG A 341      36.445  11.505  -8.769  1.00 15.00      A    N  
ATOM   3310 HH21 ARG A 341      35.451  11.826  -8.610  1.00 15.00      A    H  
ATOM   3311 HH22 ARG A 341      36.775  11.305  -9.733  1.00 15.00      A    H  
ATOM   3312  C   ARG A 341      36.446  14.681  -2.608  1.00 15.00      A    C  
ATOM   3313  O   ARG A 341      37.094  15.683  -2.924  1.00 15.00      A    O  
ATOM   3314  N   GLU A 342      35.149  14.554  -2.840  1.00 15.00      A    N  
ATOM   3315  HN  GLU A 342      34.687  13.745  -2.539  1.00 15.00      A    H  
ATOM   3316  CA  GLU A 342      34.397  15.583  -3.548  1.00 15.00      A    C  
ATOM   3317  CB  GLU A 342      33.583  14.941  -4.684  1.00 15.00      A    C  
ATOM   3318  CG  GLU A 342      34.436  14.283  -5.765  1.00 15.00      A    C  
ATOM   3319  CD  GLU A 342      33.640  13.409  -6.722  1.00 15.00      A    C  
ATOM   3320  OE1 GLU A 342      34.264  12.568  -7.417  1.00 15.00      A    O  
ATOM   3321  OE2 GLU A 342      32.405  13.553  -6.779  1.00 15.00      A    O  
ATOM   3322  C   GLU A 342      33.490  16.425  -2.644  1.00 15.00      A    C  
ATOM   3323  O   GLU A 342      33.188  17.572  -2.969  1.00 15.00      A    O  
ATOM   3324  N   LEU A 343      33.066  15.872  -1.511  1.00 15.00      A    N  
ATOM   3325  HN  LEU A 343      33.353  14.967  -1.283  1.00 15.00      A    H  
ATOM   3326  CA  LEU A 343      32.164  16.594  -0.605  1.00 15.00      A    C  
ATOM   3327  CB  LEU A 343      31.128  15.648   0.003  1.00 15.00      A    C  
ATOM   3328  CG  LEU A 343      29.749  15.621  -0.653  1.00 15.00      A    C  
ATOM   3329  CD1 LEU A 343      28.952  16.866  -0.285  1.00 15.00      A    C  
ATOM   3330  CD2 LEU A 343      29.002  14.361  -0.245  1.00 15.00      A    C  
ATOM   3331  C   LEU A 343      32.867  17.349   0.519  1.00 15.00      A    C  
ATOM   3332  O   LEU A 343      32.373  18.382   0.970  1.00 15.00      A    O  
ATOM   3333  N   GLU A 344      33.999  16.846   0.989  1.00 15.00      A    N  
ATOM   3334  HN  GLU A 344      34.376  16.034   0.593  1.00 15.00      A    H  
ATOM   3335  CA  GLU A 344      34.695  17.500   2.089  1.00 15.00      A    C  
ATOM   3336  CB  GLU A 344      34.519  16.708   3.389  1.00 15.00      A    C  
ATOM   3337  CG  GLU A 344      35.058  17.409   4.630  1.00 15.00      A    C  
ATOM   3338  CD  GLU A 344      34.997  16.535   5.866  1.00 15.00      A    C  
ATOM   3339  OE1 GLU A 344      34.031  16.665   6.638  1.00 15.00      A    O  
ATOM   3340  OE2 GLU A 344      35.920  15.716   6.061  1.00 15.00      A    O  
ATOM   3341  C   GLU A 344      36.179  17.717   1.805  1.00 15.00      A    C  
ATOM   3342  O   GLU A 344      36.941  16.766   1.645  1.00 15.00      A    O  
ATOM   3343  N   PRO A 345      36.607  18.983   1.753  1.00 15.00      A    N  
ATOM   3344  CA  PRO A 345      38.005  19.334   1.526  1.00 15.00      A    C  
ATOM   3345  CB  PRO A 345      37.888  20.740   0.932  1.00 15.00      A    C  
ATOM   3346  CG  PRO A 345      36.691  21.326   1.603  1.00 15.00      A    C  
ATOM   3347  CD  PRO A 345      35.754  20.180   1.887  1.00 15.00      A    C  
ATOM   3348  C   PRO A 345      38.761  19.388   2.854  1.00 15.00      A    C  
ATOM   3349  O   PRO A 345      39.774  20.073   2.982  1.00 15.00      A    O  
ATOM   3350  N   GLY A 346      38.263  18.640   3.835  1.00 15.00      A    N  
ATOM   3351  HN  GLY A 346      37.471  18.086   3.657  1.00 15.00      A    H  
ATOM   3352  CA  GLY A 346      38.862  18.627   5.159  1.00 15.00      A    C  
ATOM   3353  C   GLY A 346      40.223  17.955   5.237  1.00 15.00      A    C  
ATOM   3354  O   GLY A 346      40.989  18.220   6.160  1.00 15.00      A    O  
ATOM   3355  N   TRP A 347      40.545  17.113   4.263  1.00 15.00      A    N  
ATOM   3356  HN  TRP A 347      39.906  16.950   3.537  1.00 15.00      A    H  
ATOM   3357  CA  TRP A 347      41.829  16.409   4.260  1.00 15.00      A    C  
ATOM   3358  CB  TRP A 347      41.854  15.315   3.193  1.00 15.00      A    C  
ATOM   3359  CG  TRP A 347      42.588  14.083   3.624  1.00 15.00      A    C  
ATOM   3360  CD1 TRP A 347      43.938  13.931   3.764  1.00 15.00      A    C  
ATOM   3361  CD2 TRP A 347      42.008  12.826   3.970  1.00 15.00      A    C  
ATOM   3362  NE1 TRP A 347      44.231  12.659   4.179  1.00 15.00      A    N  
ATOM   3363  HE1 TRP A 347      45.129  12.310   4.351  1.00 15.00      A    H  
ATOM   3364  CE2 TRP A 347      43.061  11.957   4.312  1.00 15.00      A    C  
ATOM   3365  CE3 TRP A 347      40.697  12.354   4.023  1.00 15.00      A    C  
ATOM   3366  CZ2 TRP A 347      42.842  10.643   4.702  1.00 15.00      A    C  
ATOM   3367  CZ3 TRP A 347      40.479  11.051   4.408  1.00 15.00      A    C  
ATOM   3368  CH2 TRP A 347      41.544  10.209   4.742  1.00 15.00      A    C  
ATOM   3369  C   TRP A 347      43.015  17.361   4.089  1.00 15.00      A    C  
ATOM   3370  O   TRP A 347      44.147  17.029   4.430  1.00 15.00      A    O  
ATOM   3371  N   SER A 348      42.752  18.546   3.575  1.00 15.00      A    N  
ATOM   3372  HN  SER A 348      41.831  18.771   3.329  1.00 15.00      A    H  
ATOM   3373  CA  SER A 348      43.801  19.531   3.374  1.00 15.00      A    C  
ATOM   3374  CB  SER A 348      43.884  19.893   1.895  1.00 15.00      A    C  
ATOM   3375  OG  SER A 348      42.592  20.153   1.376  1.00 15.00      A    O  
ATOM   3376  HG  SER A 348      42.325  21.042   1.627  1.00 15.00      A    H  
ATOM   3377  C   SER A 348      43.521  20.772   4.209  1.00 15.00      A    C  
ATOM   3378  O   SER A 348      43.938  21.873   3.862  1.00 15.00      A    O  
ATOM   3379  N   ALA A 349      42.805  20.584   5.314  1.00 15.00      A    N  
ATOM   3380  HN  ALA A 349      42.502  19.677   5.541  1.00 15.00      A    H  
ATOM   3381  CA  ALA A 349      42.458  21.694   6.194  1.00 15.00      A    C  
ATOM   3382  CB  ALA A 349      41.164  21.399   6.941  1.00 15.00      A    C  
ATOM   3383  C   ALA A 349      43.583  22.006   7.175  1.00 15.00      A    C  
ATOM   3384  O   ALA A 349      44.017  23.150   7.292  1.00 15.00      A    O  
ATOM   3385  N   THR A 350      44.053  20.986   7.876  1.00 15.00      A    N  
ATOM   3386  HN  THR A 350      43.679  20.093   7.738  1.00 15.00      A    H  
ATOM   3387  CA  THR A 350      45.113  21.162   8.850  1.00 15.00      A    C  
ATOM   3388  CB  THR A 350      44.549  21.117  10.285  1.00 15.00      A    C  
ATOM   3389  OG1 THR A 350      43.400  20.260  10.315  1.00 15.00      A    O  
ATOM   3390  HG1 THR A 350      43.646  19.381  10.013  1.00 15.00      A    H  
ATOM   3391  CG2 THR A 350      44.144  22.510  10.739  1.00 15.00      A    C  
ATOM   3392  C   THR A 350      46.179  20.084   8.699  1.00 15.00      A    C  
ATOM   3393  O   THR A 350      45.859  18.902   8.573  1.00 15.00      A    O  
ATOM   3394  N   PRO A 351      47.459  20.483   8.688  1.00 15.00      A    N  
ATOM   3395  CA  PRO A 351      48.578  19.554   8.567  1.00 15.00      A    C  
ATOM   3396  CB  PRO A 351      49.767  20.456   8.187  1.00 15.00      A    C  
ATOM   3397  CG  PRO A 351      49.202  21.830   8.004  1.00 15.00      A    C  
ATOM   3398  CD  PRO A 351      47.922  21.869   8.786  1.00 15.00      A    C  
ATOM   3399  C   PRO A 351      48.858  18.855   9.895  1.00 15.00      A    C  
ATOM   3400  O   PRO A 351      48.507  19.366  10.961  1.00 15.00      A    O  
ATOM   3401  N   GLY A 352      49.504  17.700   9.829  1.00 15.00      A    N  
ATOM   3402  HN  GLY A 352      49.783  17.350   8.957  1.00 15.00      A    H  
ATOM   3403  CA  GLY A 352      49.811  16.961  11.033  1.00 15.00      A    C  
ATOM   3404  C   GLY A 352      51.068  16.134  10.891  1.00 15.00      A    C  
ATOM   3405  O   GLY A 352      51.699  16.130   9.836  1.00 15.00      A    O  
ATOM   3406  N   CYS A 353      51.426  15.428  11.955  1.00 15.00      A    N  
ATOM   3407  HN  CYS A 353      50.880  15.478  12.763  1.00 15.00      A    H  
ATOM   3408  CA  CYS A 353      52.618  14.590  11.955  1.00 15.00      A    C  
ATOM   3409  CB  CYS A 353      53.284  14.627  13.335  1.00 15.00      A    C  
ATOM   3410  SG  CYS A 353      54.932  13.888  13.406  1.00 15.00      A    S  
ATOM   3411  HG  CYS A 353      55.541  14.135  12.253  1.00 15.00      A    H  
ATOM   3412  C   CYS A 353      52.271  13.152  11.568  1.00 15.00      A    C  
ATOM   3413  O   CYS A 353      53.153  12.314  11.401  1.00 15.00      A    O  
ATOM   3414  N   GLN A 354      50.976  12.875  11.441  1.00 15.00      A    N  
ATOM   3415  HN  GLN A 354      50.321  13.587  11.591  1.00 15.00      A    H  
ATOM   3416  CA  GLN A 354      50.501  11.545  11.074  1.00 15.00      A    C  
ATOM   3417  CB  GLN A 354      50.541  10.616  12.292  1.00 15.00      A    C  
ATOM   3418  CG  GLN A 354      50.746   9.148  11.960  1.00 15.00      A    C  
ATOM   3419  CD  GLN A 354      52.199   8.814  11.689  1.00 15.00      A    C  
ATOM   3420  OE1 GLN A 354      52.651   8.843  10.551  1.00 15.00      A    O  
ATOM   3421  NE2 GLN A 354      52.939   8.491  12.740  1.00 15.00      A    N  
ATOM   3422 HE21 GLN A 354      52.518   8.480  13.619  1.00 15.00      A    H  
ATOM   3423 HE22 GLN A 354      53.886   8.286  12.588  1.00 15.00      A    H  
ATOM   3424  C   GLN A 354      49.068  11.637  10.571  1.00 15.00      A    C  
ATOM   3425  O   GLN A 354      48.149  11.829  11.366  1.00 15.00      A    O  
ATOM   3426  N   LEU A 355      48.880  11.513   9.265  1.00 15.00      A    N  
ATOM   3427  HN  LEU A 355      49.654  11.367   8.678  1.00 15.00      A    H  
ATOM   3428  CA  LEU A 355      47.546  11.599   8.681  1.00 15.00      A    C  
ATOM   3429  CB  LEU A 355      47.339  12.961   8.013  1.00 15.00      A    C  
ATOM   3430  CG  LEU A 355      46.386  13.923   8.723  1.00 15.00      A    C  
ATOM   3431  CD1 LEU A 355      47.111  14.680   9.823  1.00 15.00      A    C  
ATOM   3432  CD2 LEU A 355      45.749  14.885   7.731  1.00 15.00      A    C  
ATOM   3433  C   LEU A 355      47.283  10.491   7.668  1.00 15.00      A    C  
ATOM   3434  O   LEU A 355      46.324  10.573   6.902  1.00 15.00      A    O  
ATOM   3435  N   HIS A 356      48.125   9.454   7.670  1.00 15.00      A    N  
ATOM   3436  HN  HIS A 356      48.869   9.445   8.305  1.00 15.00      A    H  
ATOM   3437  CA  HIS A 356      47.969   8.339   6.726  1.00 15.00      A    C  
ATOM   3438  CB  HIS A 356      46.611   7.641   6.908  1.00 15.00      A    C  
ATOM   3439  CG  HIS A 356      46.675   6.213   7.366  1.00 15.00      A    C  
ATOM   3440  ND1 HIS A 356      46.981   5.160   6.530  1.00 15.00      A    N  
ATOM   3441  HD1 HIS A 356      47.169   5.224   5.556  1.00 15.00      A    H  
ATOM   3442  CD2 HIS A 356      46.417   5.663   8.578  1.00 15.00      A    C  
ATOM   3443  CE1 HIS A 356      46.907   4.030   7.208  1.00 15.00      A    C  
ATOM   3444  NE2 HIS A 356      46.563   4.306   8.450  1.00 15.00      A    N  
ATOM   3445  HE2 HIS A 356      46.358   3.641   9.142  1.00 15.00      A    H  
ATOM   3446  C   HIS A 356      48.098   8.873   5.301  1.00 15.00      A    C  
ATOM   3447  O   HIS A 356      47.244   8.639   4.448  1.00 15.00      A    O  
ATOM   3448  N   ASP A 357      49.182   9.594   5.064  1.00 15.00      A    N  
ATOM   3449  HN  ASP A 357      49.841   9.724   5.787  1.00 15.00      A    H  
ATOM   3450  CA  ASP A 357      49.453  10.205   3.765  1.00 15.00      A    C  
ATOM   3451  CB  ASP A 357      50.545  11.269   3.896  1.00 15.00      A    C  
ATOM   3452  CG  ASP A 357      51.731  10.786   4.707  1.00 15.00      A    C  
ATOM   3453  OD1 ASP A 357      51.562  10.585   5.933  1.00 15.00      A    O  
ATOM   3454  OD2 ASP A 357      52.818  10.598   4.125  1.00 15.00      A    O  
ATOM   3455  C   ASP A 357      49.851   9.176   2.716  1.00 15.00      A    C  
ATOM   3456  O   ASP A 357      49.887   9.482   1.526  1.00 15.00      A    O  
ATOM   3457  N   ALA A 358      50.129   7.957   3.165  1.00 15.00      A    N  
ATOM   3458  HN  ALA A 358      50.087   7.788   4.127  1.00 15.00      A    H  
ATOM   3459  CA  ALA A 358      50.521   6.867   2.268  1.00 15.00      A    C  
ATOM   3460  CB  ALA A 358      51.155   5.737   3.063  1.00 15.00      A    C  
ATOM   3461  C   ALA A 358      49.329   6.349   1.456  1.00 15.00      A    C  
ATOM   3462  O   ALA A 358      49.452   5.393   0.690  1.00 15.00      A    O  
ATOM   3463  N   GLU A 359      48.181   6.977   1.648  1.00 15.00      A    N  
ATOM   3464  HN  GLU A 359      48.145   7.710   2.295  1.00 15.00      A    H  
ATOM   3465  CA  GLU A 359      46.971   6.602   0.936  1.00 15.00      A    C  
ATOM   3466  CB  GLU A 359      45.756   6.776   1.844  1.00 15.00      A    C  
ATOM   3467  CG  GLU A 359      45.157   5.471   2.342  1.00 15.00      A    C  
ATOM   3468  CD  GLU A 359      46.173   4.577   3.020  1.00 15.00      A    C  
ATOM   3469  OE1 GLU A 359      46.249   3.384   2.665  1.00 15.00      A    O  
ATOM   3470  OE2 GLU A 359      46.910   5.063   3.909  1.00 15.00      A    O  
ATOM   3471  C   GLU A 359      46.799   7.451  -0.319  1.00 15.00      A    C  
ATOM   3472  O   GLU A 359      46.757   6.926  -1.427  1.00 15.00      A    O  
ATOM   3473  N   GLN A 360      46.669   8.766  -0.117  1.00 15.00      A    N  
ATOM   3474  HN  GLN A 360      46.694   9.098   0.802  1.00 15.00      A    H  
ATOM   3475  CA  GLN A 360      46.506   9.741  -1.209  1.00 15.00      A    C  
ATOM   3476  CB  GLN A 360      47.662   9.672  -2.216  1.00 15.00      A    C  
ATOM   3477  CG  GLN A 360      48.992  10.167  -1.668  1.00 15.00      A    C  
ATOM   3478  CD  GLN A 360      50.160   9.298  -2.091  1.00 15.00      A    C  
ATOM   3479  OE1 GLN A 360      50.490   8.327  -1.425  1.00 15.00      A    O  
ATOM   3480  NE2 GLN A 360      50.797   9.642  -3.201  1.00 15.00      A    N  
ATOM   3481 HE21 GLN A 360      50.492  10.430  -3.687  1.00 15.00      A    H  
ATOM   3482 HE22 GLN A 360      51.551   9.083  -3.492  1.00 15.00      A    H  
ATOM   3483  C   GLN A 360      45.139   9.678  -1.916  1.00 15.00      A    C  
ATOM   3484  O   GLN A 360      44.696  10.672  -2.482  1.00 15.00      A    O  
ATOM   3485  N   LEU A 361      44.487   8.522  -1.848  1.00 15.00      A    N  
ATOM   3486  HN  LEU A 361      44.904   7.783  -1.361  1.00 15.00      A    H  
ATOM   3487  CA  LEU A 361      43.190   8.288  -2.492  1.00 15.00      A    C  
ATOM   3488  CB  LEU A 361      42.715   6.865  -2.173  1.00 15.00      A    C  
ATOM   3489  CG  LEU A 361      41.272   6.507  -2.542  1.00 15.00      A    C  
ATOM   3490  CD1 LEU A 361      40.969   5.072  -2.138  1.00 15.00      A    C  
ATOM   3491  CD2 LEU A 361      41.026   6.708  -4.028  1.00 15.00      A    C  
ATOM   3492  C   LEU A 361      42.112   9.298  -2.092  1.00 15.00      A    C  
ATOM   3493  O   LEU A 361      41.545   9.981  -2.936  1.00 15.00      A    O  
ATOM   3494  N   TRP A 362      41.838   9.383  -0.800  1.00 15.00      A    N  
ATOM   3495  HN  TRP A 362      42.336   8.824  -0.173  1.00 15.00      A    H  
ATOM   3496  CA  TRP A 362      40.805  10.276  -0.277  1.00 15.00      A    C  
ATOM   3497  CB  TRP A 362      40.473   9.865   1.162  1.00 15.00      A    C  
ATOM   3498  CG  TRP A 362      39.752   8.556   1.296  1.00 15.00      A    C  
ATOM   3499  CD1 TRP A 362      38.410   8.358   1.189  1.00 15.00      A    C  
ATOM   3500  CD2 TRP A 362      40.321   7.264   1.578  1.00 15.00      A    C  
ATOM   3501  NE1 TRP A 362      38.103   7.037   1.384  1.00 15.00      A    N  
ATOM   3502  HE1 TRP A 362      37.204   6.654   1.355  1.00 15.00      A    H  
ATOM   3503  CE2 TRP A 362      39.258   6.342   1.625  1.00 15.00      A    C  
ATOM   3504  CE3 TRP A 362      41.622   6.796   1.797  1.00 15.00      A    C  
ATOM   3505  CZ2 TRP A 362      39.452   4.986   1.876  1.00 15.00      A    C  
ATOM   3506  CZ3 TRP A 362      41.811   5.448   2.046  1.00 15.00      A    C  
ATOM   3507  CH2 TRP A 362      40.733   4.559   2.086  1.00 15.00      A    C  
ATOM   3508  C   TRP A 362      41.214  11.756  -0.290  1.00 15.00      A    C  
ATOM   3509  O   TRP A 362      40.904  12.478   0.656  1.00 15.00      A    O  
ATOM   3510  N   LEU A 363      41.884  12.212  -1.351  1.00 15.00      A    N  
ATOM   3511  HN  LEU A 363      42.059  11.602  -2.106  1.00 15.00      A    H  
ATOM   3512  CA  LEU A 363      42.324  13.611  -1.440  1.00 15.00      A    C  
ATOM   3513  CB  LEU A 363      43.239  14.009  -0.275  1.00 15.00      A    C  
ATOM   3514  CG  LEU A 363      44.578  13.278  -0.165  1.00 15.00      A    C  
ATOM   3515  CD1 LEU A 363      44.438  12.004   0.652  1.00 15.00      A    C  
ATOM   3516  CD2 LEU A 363      45.622  14.191   0.448  1.00 15.00      A    C  
ATOM   3517  C   LEU A 363      42.985  13.927  -2.779  1.00 15.00      A    C  
ATOM   3518  O   LEU A 363      44.135  14.372  -2.843  1.00 15.00      A    O  
ATOM   3519  N   ASP A 364      42.240  13.697  -3.837  1.00 15.00      A    N  
ATOM   3520  HN  ASP A 364      41.335  13.320  -3.709  1.00 15.00      A    H  
ATOM   3521  CA  ASP A 364      42.697  13.947  -5.196  1.00 15.00      A    C  
ATOM   3522  CB  ASP A 364      41.846  13.195  -6.248  1.00 15.00      A    C  
ATOM   3523  CG  ASP A 364      40.844  12.194  -5.669  1.00 15.00      A    C  
ATOM   3524  OD1 ASP A 364      40.637  11.131  -6.290  1.00 15.00      A    O  
ATOM   3525  OD2 ASP A 364      40.234  12.482  -4.615  1.00 15.00      A    O  
ATOM   3526  C   ASP A 364      42.743  15.452  -5.491  1.00 15.00      A    C  
ATOM   3527  O   ASP A 364      43.819  15.995  -5.734  1.00 15.00      A    O  
ATOM   3528  N   PRO A 365      41.592  16.171  -5.451  1.00 15.00      A    N  
ATOM   3529  CA  PRO A 365      41.566  17.615  -5.716  1.00 15.00      A    C  
ATOM   3530  CB  PRO A 365      40.072  17.978  -5.636  1.00 15.00      A    C  
ATOM   3531  CG  PRO A 365      39.358  16.682  -5.809  1.00 15.00      A    C  
ATOM   3532  CD  PRO A 365      40.238  15.658  -5.157  1.00 15.00      A    C  
ATOM   3533  C   PRO A 365      42.344  18.379  -4.650  1.00 15.00      A    C  
ATOM   3534  O   PRO A 365      43.012  19.376  -4.940  1.00 15.00      A    O  
ATOM   3535  N   LEU A 366      42.281  17.864  -3.427  1.00 15.00      A    N  
ATOM   3536  HN  LEU A 366      41.767  17.041  -3.291  1.00 15.00      A    H  
ATOM   3537  CA  LEU A 366      42.945  18.473  -2.281  1.00 15.00      A    C  
ATOM   3538  CB  LEU A 366      42.623  17.704  -0.990  1.00 15.00      A    C  
ATOM   3539  CG  LEU A 366      41.169  17.753  -0.499  1.00 15.00      A    C  
ATOM   3540  CD1 LEU A 366      40.493  19.053  -0.912  1.00 15.00      A    C  
ATOM   3541  CD2 LEU A 366      40.378  16.552  -0.996  1.00 15.00      A    C  
ATOM   3542  C   LEU A 366      44.459  18.596  -2.463  1.00 15.00      A    C  
ATOM   3543  O   LEU A 366      45.080  19.488  -1.894  1.00 15.00      A    O  
ATOM   3544  N   ARG A 367      45.047  17.715  -3.263  1.00 15.00      A    N  
ATOM   3545  HN  ARG A 367      44.503  17.027  -3.707  1.00 15.00      A    H  
ATOM   3546  CA  ARG A 367      46.491  17.748  -3.493  1.00 15.00      A    C  
ATOM   3547  CB  ARG A 367      47.147  16.486  -2.934  1.00 15.00      A    C  
ATOM   3548  CG  ARG A 367      47.879  16.681  -1.616  1.00 15.00      A    C  
ATOM   3549  CD  ARG A 367      48.369  15.349  -1.056  1.00 15.00      A    C  
ATOM   3550  NE  ARG A 367      49.313  14.672  -1.953  1.00 15.00      A    N  
ATOM   3551  HE  ARG A 367      50.250  14.961  -1.914  1.00 15.00      A    H  
ATOM   3552  CZ  ARG A 367      48.977  13.697  -2.803  1.00 15.00      A    C  
ATOM   3553  NH1 ARG A 367      47.717  13.277  -2.879  1.00 15.00      A    N  
ATOM   3554 HH11 ARG A 367      47.453  12.516  -3.543  1.00 15.00      A    H  
ATOM   3555 HH12 ARG A 367      46.982  13.710  -2.279  1.00 15.00      A    H  
ATOM   3556  NH2 ARG A 367      49.899  13.166  -3.597  1.00 15.00      A    N  
ATOM   3557 HH21 ARG A 367      50.884  13.504  -3.559  1.00 15.00      A    H  
ATOM   3558 HH22 ARG A 367      49.643  12.410  -4.266  1.00 15.00      A    H  
ATOM   3559  C   ARG A 367      46.830  17.899  -4.974  1.00 15.00      A    C  
ATOM   3560  O   ARG A 367      47.896  17.480  -5.419  1.00 15.00      A    O  
ATOM   3561  N   ALA A 368      45.926  18.504  -5.732  1.00 15.00      A    N  
ATOM   3562  HN  ALA A 368      45.098  18.827  -5.325  1.00 15.00      A    H  
ATOM   3563  CA  ALA A 368      46.151  18.698  -7.162  1.00 15.00      A    C  
ATOM   3564  CB  ALA A 368      45.437  17.627  -7.969  1.00 15.00      A    C  
ATOM   3565  C   ALA A 368      45.715  20.087  -7.616  1.00 15.00      A    C  
ATOM   3566  O   ALA A 368      46.376  20.716  -8.435  1.00 15.00      A    O  
ATOM   3567  N   GLN A 369      44.605  20.564  -7.066  1.00 15.00      A    N  
ATOM   3568  HN  GLN A 369      44.128  20.025  -6.403  1.00 15.00      A    H  
ATOM   3569  CA  GLN A 369      44.076  21.878  -7.425  1.00 15.00      A    C  
ATOM   3570  CB  GLN A 369      42.562  21.927  -7.216  1.00 15.00      A    C  
ATOM   3571  CG  GLN A 369      41.758  21.920  -8.506  1.00 15.00      A    C  
ATOM   3572  CD  GLN A 369      40.267  21.796  -8.262  1.00 15.00      A    C  
ATOM   3573  OE1 GLN A 369      39.574  22.788  -8.054  1.00 15.00      A    O  
ATOM   3574  NE2 GLN A 369      39.760  20.573  -8.292  1.00 15.00      A    N  
ATOM   3575 HE21 GLN A 369      40.365  19.827  -8.469  1.00 15.00      A    H  
ATOM   3576 HE22 GLN A 369      38.797  20.470  -8.139  1.00 15.00      A    H  
ATOM   3577  C   GLN A 369      44.761  22.992  -6.639  1.00 15.00      A    C  
ATOM   3578  O   GLN A 369      44.426  24.164  -6.785  1.00 15.00      A    O  
ATOM   3579  N   THR A 370      45.707  22.612  -5.796  1.00 15.00      A    N  
ATOM   3580  HN  THR A 370      45.918  21.663  -5.718  1.00 15.00      A    H  
ATOM   3581  CA  THR A 370      46.454  23.571  -4.998  1.00 15.00      A    C  
ATOM   3582  CB  THR A 370      46.308  23.281  -3.483  1.00 15.00      A    C  
ATOM   3583  OG1 THR A 370      46.952  24.308  -2.715  1.00 15.00      A    O  
ATOM   3584  HG1 THR A 370      47.643  23.911  -2.171  1.00 15.00      A    H  
ATOM   3585  CG2 THR A 370      44.842  23.202  -3.080  1.00 15.00      A    C  
ATOM   3586  C   THR A 370      47.927  23.483  -5.382  1.00 15.00      A    C  
ATOM   3587  O   THR A 370      48.515  24.437  -5.893  1.00 15.00      A    O  
ATOM   3588  N   ASP A 371      48.499  22.308  -5.163  1.00 15.00      A    N  
ATOM   3589  HN  ASP A 371      47.968  21.593  -4.761  1.00 15.00      A    H  
ATOM   3590  CA  ASP A 371      49.897  22.054  -5.472  1.00 15.00      A    C  
ATOM   3591  CB  ASP A 371      50.451  20.992  -4.526  1.00 15.00      A    C  
ATOM   3592  CG  ASP A 371      50.401  21.419  -3.078  1.00 15.00      A    C  
ATOM   3593  OD1 ASP A 371      51.373  22.043  -2.614  1.00 15.00      A    O  
ATOM   3594  OD2 ASP A 371      49.388  21.124  -2.409  1.00 15.00      A    O  
ATOM   3595  C   ASP A 371      50.058  21.580  -6.910  1.00 15.00      A    C  
ATOM   3596  O   ASP A 371      50.077  20.376  -7.176  1.00 15.00      A    O  
ATOM   3597  N   GLU A 372      50.180  22.534  -7.825  1.00 15.00      A    N  
ATOM   3598  HN  GLU A 372      50.147  23.471  -7.536  1.00 15.00      A    H  
ATOM   3599  CA  GLU A 372      50.332  22.244  -9.252  1.00 15.00      A    C  
ATOM   3600  CB  GLU A 372      50.496  23.541 -10.051  1.00 15.00      A    C  
ATOM   3601  CG  GLU A 372      49.227  24.369 -10.182  1.00 15.00      A    C  
ATOM   3602  CD  GLU A 372      49.453  25.645 -10.968  1.00 15.00      A    C  
ATOM   3603  OE1 GLU A 372      49.800  26.670 -10.345  1.00 15.00      A    O  
ATOM   3604  OE2 GLU A 372      49.289  25.621 -12.207  1.00 15.00      A    O  
ATOM   3605  C   GLU A 372      51.495  21.293  -9.562  1.00 15.00      A    C  
ATOM   3606  O   GLU A 372      51.311  20.271 -10.220  1.00 15.00      A    O  
ATOM   3607  N   THR A 373      52.691  21.627  -9.095  1.00 15.00      A    N  
ATOM   3608  HN  THR A 373      52.795  22.451  -8.577  1.00 15.00      A    H  
ATOM   3609  CA  THR A 373      53.863  20.804  -9.370  1.00 15.00      A    C  
ATOM   3610  CB  THR A 373      55.002  21.686  -9.938  1.00 15.00      A    C  
ATOM   3611  OG1 THR A 373      55.524  22.539  -8.911  1.00 15.00      A    O  
ATOM   3612  HG1 THR A 373      56.412  22.253  -8.676  1.00 15.00      A    H  
ATOM   3613  CG2 THR A 373      56.123  20.853 -10.543  1.00 15.00      A    C  
ATOM   3614  C   THR A 373      54.351  20.048  -8.126  1.00 15.00      A    C  
ATOM   3615  O   THR A 373      55.172  19.134  -8.222  1.00 15.00      A    O  
ATOM   3616  N   PHE A 374      53.822  20.413  -6.968  1.00 15.00      A    N  
ATOM   3617  HN  PHE A 374      53.136  21.110  -6.954  1.00 15.00      A    H  
ATOM   3618  CA  PHE A 374      54.231  19.789  -5.714  1.00 15.00      A    C  
ATOM   3619  CB  PHE A 374      53.829  20.652  -4.514  1.00 15.00      A    C  
ATOM   3620  CG  PHE A 374      54.878  21.613  -4.021  1.00 15.00      A    C  
ATOM   3621  CD1 PHE A 374      54.958  22.898  -4.532  1.00 15.00      A    C  
ATOM   3622  CD2 PHE A 374      55.766  21.238  -3.023  1.00 15.00      A    C  
ATOM   3623  CE1 PHE A 374      55.903  23.790  -4.060  1.00 15.00      A    C  
ATOM   3624  CE2 PHE A 374      56.715  22.124  -2.550  1.00 15.00      A    C  
ATOM   3625  CZ  PHE A 374      56.783  23.403  -3.068  1.00 15.00      A    C  
ATOM   3626  C   PHE A 374      53.682  18.372  -5.549  1.00 15.00      A    C  
ATOM   3627  O   PHE A 374      54.391  17.393  -5.772  1.00 15.00      A    O  
ATOM   3628  N   LEU A 375      52.415  18.261  -5.172  1.00 15.00      A    N  
ATOM   3629  HN  LEU A 375      51.877  19.071  -5.032  1.00 15.00      A    H  
ATOM   3630  CA  LEU A 375      51.813  16.957  -4.940  1.00 15.00      A    C  
ATOM   3631  CB  LEU A 375      50.840  16.996  -3.758  1.00 15.00      A    C  
ATOM   3632  CG  LEU A 375      51.470  17.088  -2.357  1.00 15.00      A    C  
ATOM   3633  CD1 LEU A 375      52.567  16.048  -2.174  1.00 15.00      A    C  
ATOM   3634  CD2 LEU A 375      51.987  18.488  -2.058  1.00 15.00      A    C  
ATOM   3635  C   LEU A 375      51.190  16.319  -6.185  1.00 15.00      A    C  
ATOM   3636  O   LEU A 375      51.009  15.102  -6.222  1.00 15.00      A    O  
ATOM   3637  N   GLN A 376      50.871  17.125  -7.197  1.00 15.00      A    N  
ATOM   3638  HN  GLN A 376      51.005  18.091  -7.105  1.00 15.00      A    H  
ATOM   3639  CA  GLN A 376      50.283  16.594  -8.432  1.00 15.00      A    C  
ATOM   3640  CB  GLN A 376      49.806  17.714  -9.368  1.00 15.00      A    C  
ATOM   3641  CG  GLN A 376      49.293  17.235 -10.725  1.00 15.00      A    C  
ATOM   3642  CD  GLN A 376      47.934  16.553 -10.651  1.00 15.00      A    C  
ATOM   3643  OE1 GLN A 376      46.897  17.186 -10.831  1.00 15.00      A    O  
ATOM   3644  NE2 GLN A 376      47.930  15.252 -10.397  1.00 15.00      A    N  
ATOM   3645 HE21 GLN A 376      48.790  14.801 -10.273  1.00 15.00      A    H  
ATOM   3646 HE22 GLN A 376      47.061  14.798 -10.335  1.00 15.00      A    H  
ATOM   3647  C   GLN A 376      51.246  15.642  -9.148  1.00 15.00      A    C  
ATOM   3648  O   GLN A 376      50.820  14.634  -9.724  1.00 15.00      A    O  
ATOM   3649  N   ARG A 377      52.544  15.958  -9.116  1.00 15.00      A    N  
ATOM   3650  HN  ARG A 377      52.829  16.778  -8.662  1.00 15.00      A    H  
ATOM   3651  CA  ARG A 377      53.545  15.103  -9.752  1.00 15.00      A    C  
ATOM   3652  CB  ARG A 377      54.924  15.766  -9.783  1.00 15.00      A    C  
ATOM   3653  CG  ARG A 377      55.137  16.714 -10.950  1.00 15.00      A    C  
ATOM   3654  CD  ARG A 377      56.615  17.027 -11.145  1.00 15.00      A    C  
ATOM   3655  NE  ARG A 377      57.307  16.011 -11.949  1.00 15.00      A    N  
ATOM   3656  HE  ARG A 377      56.749  15.408 -12.487  1.00 15.00      A    H  
ATOM   3657  CZ  ARG A 377      58.633  15.864 -11.976  1.00 15.00      A    C  
ATOM   3658  NH1 ARG A 377      59.403  16.657 -11.238  1.00 15.00      A    N  
ATOM   3659 HH11 ARG A 377      60.440  16.549 -11.253  1.00 15.00      A    H  
ATOM   3660 HH12 ARG A 377      58.971  17.391 -10.639  1.00 15.00      A    H  
ATOM   3661  NH2 ARG A 377      59.194  14.940 -12.757  1.00 15.00      A    N  
ATOM   3662 HH21 ARG A 377      58.600  14.325 -13.355  1.00 15.00      A    H  
ATOM   3663 HH22 ARG A 377      60.230  14.827 -12.777  1.00 15.00      A    H  
ATOM   3664  C   ARG A 377      53.626  13.767  -9.030  1.00 15.00      A    C  
ATOM   3665  O   ARG A 377      53.634  12.711  -9.662  1.00 15.00      A    O  
ATOM   3666  N   ARG A 378      53.636  13.825  -7.702  1.00 15.00      A    N  
ATOM   3667  HN  ARG A 378      53.588  14.698  -7.262  1.00 15.00      A    H  
ATOM   3668  CA  ARG A 378      53.705  12.623  -6.880  1.00 15.00      A    C  
ATOM   3669  CB  ARG A 378      54.328  12.913  -5.518  1.00 15.00      A    C  
ATOM   3670  CG  ARG A 378      55.500  12.004  -5.199  1.00 15.00      A    C  
ATOM   3671  CD  ARG A 378      55.732  11.909  -3.708  1.00 15.00      A    C  
ATOM   3672  NE  ARG A 378      56.716  10.881  -3.376  1.00 15.00      A    N  
ATOM   3673  HE  ARG A 378      57.301  10.567  -4.106  1.00 15.00      A    H  
ATOM   3674  CZ  ARG A 378      56.830  10.329  -2.174  1.00 15.00      A    C  
ATOM   3675  NH1 ARG A 378      56.014  10.700  -1.192  1.00 15.00      A    N  
ATOM   3676 HH11 ARG A 378      56.098  10.274  -0.246  1.00 15.00      A    H  
ATOM   3677 HH12 ARG A 378      55.278  11.415  -1.370  1.00 15.00      A    H  
ATOM   3678  NH2 ARG A 378      57.768   9.418  -1.949  1.00 15.00      A    N  
ATOM   3679 HH21 ARG A 378      57.864   8.985  -1.009  1.00 15.00      A    H  
ATOM   3680 HH22 ARG A 378      58.411   9.130  -2.719  1.00 15.00      A    H  
ATOM   3681  C   ARG A 378      52.326  11.987  -6.734  1.00 15.00      A    C  
ATOM   3682  O   ARG A 378      51.906  11.576  -5.646  1.00 15.00      A    O  
ATOM   3683  N   LEU A 379      51.630  11.936  -7.854  1.00 15.00      A    N  
ATOM   3684  HN  LEU A 379      52.039  12.297  -8.668  1.00 15.00      A    H  
ATOM   3685  CA  LEU A 379      50.302  11.363  -7.939  1.00 15.00      A    C  
ATOM   3686  CB  LEU A 379      49.251  12.438  -7.643  1.00 15.00      A    C  
ATOM   3687  CG  LEU A 379      47.812  11.958  -7.421  1.00 15.00      A    C  
ATOM   3688  CD1 LEU A 379      47.708  11.124  -6.153  1.00 15.00      A    C  
ATOM   3689  CD2 LEU A 379      46.861  13.144  -7.363  1.00 15.00      A    C  
ATOM   3690  C   LEU A 379      50.118  10.817  -9.350  1.00 15.00      A    C  
ATOM   3691  O   LEU A 379      49.702   9.680  -9.545  1.00 15.00      A    O  
ATOM   3692  N   ARG A 380      50.466  11.637 -10.338  1.00 15.00      A    N  
ATOM   3693  HN  ARG A 380      50.787  12.541 -10.121  1.00 15.00      A    H  
ATOM   3694  CA  ARG A 380      50.362  11.231 -11.734  1.00 15.00      A    C  
ATOM   3695  CB  ARG A 380      50.301  12.451 -12.667  1.00 15.00      A    C  
ATOM   3696  CG  ARG A 380      50.166  12.103 -14.148  1.00 15.00      A    C  
ATOM   3697  CD  ARG A 380      50.270  13.338 -15.036  1.00 15.00      A    C  
ATOM   3698  NE  ARG A 380      49.001  14.063 -15.121  1.00 15.00      A    N  
ATOM   3699  HE  ARG A 380      48.193  13.581 -14.838  1.00 15.00      A    H  
ATOM   3700  CZ  ARG A 380      48.881  15.313 -15.567  1.00 15.00      A    C  
ATOM   3701  NH1 ARG A 380      49.953  15.985 -15.976  1.00 15.00      A    N  
ATOM   3702 HH11 ARG A 380      50.892  15.536 -15.950  1.00 15.00      A    H  
ATOM   3703 HH12 ARG A 380      49.860  16.963 -16.324  1.00 15.00      A    H  
ATOM   3704  NH2 ARG A 380      47.684  15.892 -15.610  1.00 15.00      A    N  
ATOM   3705 HH21 ARG A 380      46.836  15.370 -15.296  1.00 15.00      A    H  
ATOM   3706 HH22 ARG A 380      47.584  16.870 -15.957  1.00 15.00      A    H  
ATOM   3707  C   ARG A 380      51.528  10.320 -12.115  1.00 15.00      A    C  
ATOM   3708  O   ARG A 380      51.447   9.561 -13.078  1.00 15.00      A    O  
ATOM   3709  N   GLY A 381      52.603  10.390 -11.345  1.00 15.00      A    N  
ATOM   3710  HN  GLY A 381      52.611  10.998 -10.577  1.00 15.00      A    H  
ATOM   3711  CA  GLY A 381      53.768   9.576 -11.633  1.00 15.00      A    C  
ATOM   3712  C   GLY A 381      53.856   8.318 -10.789  1.00 15.00      A    C  
ATOM   3713  O   GLY A 381      54.275   7.273 -11.280  1.00 15.00      A    O  
ATOM   3714  N   ASP A 382      53.471   8.418  -9.526  1.00 15.00      A    N  
ATOM   3715  HN  ASP A 382      53.171   9.286  -9.183  1.00 15.00      A    H  
ATOM   3716  CA  ASP A 382      53.537   7.277  -8.610  1.00 15.00      A    C  
ATOM   3717  CB  ASP A 382      53.739   7.738  -7.156  1.00 15.00      A    C  
ATOM   3718  CG  ASP A 382      54.744   8.863  -6.993  1.00 15.00      A    C  
ATOM   3719  OD1 ASP A 382      55.748   8.679  -6.265  1.00 15.00      A    O  
ATOM   3720  OD2 ASP A 382      54.516   9.947  -7.570  1.00 15.00      A    O  
ATOM   3721  C   ASP A 382      52.284   6.414  -8.669  1.00 15.00      A    C  
ATOM   3722  O   ASP A 382      52.357   5.215  -8.426  1.00 15.00      A    O  
ATOM   3723  N   TRP A 383      51.146   7.026  -9.017  1.00 15.00      A    N  
ATOM   3724  HN  TRP A 383      51.176   7.974  -9.246  1.00 15.00      A    H  
ATOM   3725  CA  TRP A 383      49.851   6.323  -9.066  1.00 15.00      A    C  
ATOM   3726  CB  TRP A 383      49.580   5.541 -10.371  1.00 15.00      A    C  
ATOM   3727  CG  TRP A 383      50.781   5.120 -11.173  1.00 15.00      A    C  
ATOM   3728  CD1 TRP A 383      51.521   5.897 -12.015  1.00 15.00      A    C  
ATOM   3729  CD2 TRP A 383      51.360   3.809 -11.232  1.00 15.00      A    C  
ATOM   3730  NE1 TRP A 383      52.530   5.160 -12.583  1.00 15.00      A    N  
ATOM   3731  HE1 TRP A 383      53.198   5.502 -13.214  1.00 15.00      A    H  
ATOM   3732  CE2 TRP A 383      52.454   3.873 -12.116  1.00 15.00      A    C  
ATOM   3733  CE3 TRP A 383      51.062   2.591 -10.614  1.00 15.00      A    C  
ATOM   3734  CZ2 TRP A 383      53.249   2.766 -12.399  1.00 15.00      A    C  
ATOM   3735  CZ3 TRP A 383      51.851   1.494 -10.896  1.00 15.00      A    C  
ATOM   3736  CH2 TRP A 383      52.931   1.588 -11.779  1.00 15.00      A    C  
ATOM   3737  C   TRP A 383      49.613   5.469  -7.813  1.00 15.00      A    C  
ATOM   3738  O   TRP A 383      49.841   4.260  -7.815  1.00 15.00      A    O  
ATOM   3739  N   PRO A 384      49.126   6.099  -6.730  1.00 15.00      A    N  
ATOM   3740  CA  PRO A 384      48.893   5.428  -5.448  1.00 15.00      A    C  
ATOM   3741  CB  PRO A 384      48.704   6.585  -4.452  1.00 15.00      A    C  
ATOM   3742  CG  PRO A 384      48.979   7.836  -5.224  1.00 15.00      A    C  
ATOM   3743  CD  PRO A 384      48.735   7.508  -6.666  1.00 15.00      A    C  
ATOM   3744  C   PRO A 384      47.674   4.506  -5.438  1.00 15.00      A    C  
ATOM   3745  O   PRO A 384      46.594   4.880  -4.980  1.00 15.00      A    O  
ATOM   3746  N   ALA A 385      47.861   3.292  -5.927  1.00 15.00      A    N  
ATOM   3747  HN  ALA A 385      48.749   3.053  -6.289  1.00 15.00      A    H  
ATOM   3748  CA  ALA A 385      46.790   2.309  -5.954  1.00 15.00      A    C  
ATOM   3749  CB  ALA A 385      46.684   1.685  -7.339  1.00 15.00      A    C  
ATOM   3750  C   ALA A 385      47.066   1.237  -4.905  1.00 15.00      A    C  
ATOM   3751  O   ALA A 385      46.478   0.153  -4.921  1.00 15.00      A    O  
ATOM   3752  N   GLU A 386      47.969   1.558  -3.988  1.00 15.00      A    N  
ATOM   3753  HN  GLU A 386      48.398   2.442  -4.034  1.00 15.00      A    H  
ATOM   3754  CA  GLU A 386      48.376   0.639  -2.929  1.00 15.00      A    C  
ATOM   3755  CB  GLU A 386      49.765   1.021  -2.400  1.00 15.00      A    C  
ATOM   3756  CG  GLU A 386      50.938   0.476  -3.217  1.00 15.00      A    C  
ATOM   3757  CD  GLU A 386      50.657   0.402  -4.708  1.00 15.00      A    C  
ATOM   3758  OE1 GLU A 386      50.427   1.458  -5.326  1.00 15.00      A    O  
ATOM   3759  OE2 GLU A 386      50.639  -0.721  -5.258  1.00 15.00      A    O  
ATOM   3760  C   GLU A 386      47.356   0.581  -1.793  1.00 15.00      A    C  
ATOM   3761  O   GLU A 386      47.511  -0.191  -0.846  1.00 15.00      A    O  
ATOM   3762  N   VAL A 387      46.305   1.385  -1.903  1.00 15.00      A    N  
ATOM   3763  HN  VAL A 387      46.240   1.984  -2.674  1.00 15.00      A    H  
ATOM   3764  CA  VAL A 387      45.250   1.407  -0.894  1.00 15.00      A    C  
ATOM   3765  CB  VAL A 387      44.274   2.582  -1.121  1.00 15.00      A    C  
ATOM   3766  CG1 VAL A 387      43.318   2.727   0.054  1.00 15.00      A    C  
ATOM   3767  CG2 VAL A 387      45.041   3.875  -1.349  1.00 15.00      A    C  
ATOM   3768  C   VAL A 387      44.480   0.088  -0.940  1.00 15.00      A    C  
ATOM   3769  O   VAL A 387      43.937  -0.374   0.065  1.00 15.00      A    O  
ATOM   3770  N   GLY A 388      44.469  -0.525  -2.119  1.00 15.00      A    N  
ATOM   3771  HN  GLY A 388      44.932  -0.110  -2.874  1.00 15.00      A    H  
ATOM   3772  CA  GLY A 388      43.788  -1.792  -2.301  1.00 15.00      A    C  
ATOM   3773  C   GLY A 388      44.455  -2.905  -1.520  1.00 15.00      A    C  
ATOM   3774  O   GLY A 388      43.793  -3.829  -1.050  1.00 15.00      A    O  
ATOM   3775  N   ASN A 389      45.770  -2.805  -1.370  1.00 15.00      A    N  
ATOM   3776  HN  ASN A 389      46.239  -2.041  -1.761  1.00 15.00      A    H  
ATOM   3777  CA  ASN A 389      46.534  -3.801  -0.629  1.00 15.00      A    C  
ATOM   3778  CB  ASN A 389      48.038  -3.600  -0.828  1.00 15.00      A    C  
ATOM   3779  CG  ASN A 389      48.498  -4.004  -2.215  1.00 15.00      A    C  
ATOM   3780  OD1 ASN A 389      48.412  -3.222  -3.165  1.00 15.00      A    O  
ATOM   3781  ND2 ASN A 389      48.991  -5.228  -2.344  1.00 15.00      A    N  
ATOM   3782 HD21 ASN A 389      49.029  -5.799  -1.547  1.00 15.00      A    H  
ATOM   3783 HD22 ASN A 389      49.301  -5.511  -3.228  1.00 15.00      A    H  
ATOM   3784  C   ASN A 389      46.178  -3.733   0.847  1.00 15.00      A    C  
ATOM   3785  O   ASN A 389      46.114  -4.753   1.528  1.00 15.00      A    O  
ATOM   3786  N   ARG A 390      45.926  -2.524   1.335  1.00 15.00      A    N  
ATOM   3787  HN  ARG A 390      45.988  -1.743   0.747  1.00 15.00      A    H  
ATOM   3788  CA  ARG A 390      45.554  -2.346   2.729  1.00 15.00      A    C  
ATOM   3789  CB  ARG A 390      45.795  -0.916   3.210  1.00 15.00      A    C  
ATOM   3790  CG  ARG A 390      45.941  -0.817   4.723  1.00 15.00      A    C  
ATOM   3791  CD  ARG A 390      45.929   0.621   5.219  1.00 15.00      A    C  
ATOM   3792  NE  ARG A 390      46.764   1.512   4.413  1.00 15.00      A    N  
ATOM   3793  HE  ARG A 390      46.291   2.122   3.780  1.00 15.00      A    H  
ATOM   3794  CZ  ARG A 390      48.092   1.580   4.466  1.00 15.00      A    C  
ATOM   3795  NH1 ARG A 390      48.787   0.793   5.284  1.00 15.00      A    N  
ATOM   3796 HH11 ARG A 390      49.825   0.853   5.313  1.00 15.00      A    H  
ATOM   3797 HH12 ARG A 390      48.292   0.115   5.899  1.00 15.00      A    H  
ATOM   3798  NH2 ARG A 390      48.719   2.468   3.710  1.00 15.00      A    N  
ATOM   3799 HH21 ARG A 390      49.755   2.544   3.724  1.00 15.00      A    H  
ATOM   3800 HH22 ARG A 390      48.155   3.111   3.092  1.00 15.00      A    H  
ATOM   3801  C   ARG A 390      44.094  -2.734   2.924  1.00 15.00      A    C  
ATOM   3802  O   ARG A 390      43.694  -3.177   3.998  1.00 15.00      A    O  
ATOM   3803  N   PHE A 391      43.306  -2.565   1.867  1.00 15.00      A    N  
ATOM   3804  HN  PHE A 391      43.685  -2.183   1.045  1.00 15.00      A    H  
ATOM   3805  CA  PHE A 391      41.891  -2.911   1.897  1.00 15.00      A    C  
ATOM   3806  CB  PHE A 391      41.200  -2.436   0.612  1.00 15.00      A    C  
ATOM   3807  CG  PHE A 391      39.744  -2.799   0.502  1.00 15.00      A    C  
ATOM   3808  CD1 PHE A 391      38.808  -2.264   1.373  1.00 15.00      A    C  
ATOM   3809  CD2 PHE A 391      39.313  -3.673  -0.482  1.00 15.00      A    C  
ATOM   3810  CE1 PHE A 391      37.470  -2.595   1.264  1.00 15.00      A    C  
ATOM   3811  CE2 PHE A 391      37.978  -4.009  -0.597  1.00 15.00      A    C  
ATOM   3812  CZ  PHE A 391      37.055  -3.470   0.278  1.00 15.00      A    C  
ATOM   3813  C   PHE A 391      41.720  -4.419   2.093  1.00 15.00      A    C  
ATOM   3814  O   PHE A 391      40.775  -4.868   2.743  1.00 15.00      A    O  
ATOM   3815  N   ALA A 392      42.652  -5.195   1.542  1.00 15.00      A    N  
ATOM   3816  HN  ALA A 392      43.379  -4.781   1.028  1.00 15.00      A    H  
ATOM   3817  CA  ALA A 392      42.613  -6.646   1.678  1.00 15.00      A    C  
ATOM   3818  CB  ALA A 392      43.689  -7.298   0.823  1.00 15.00      A    C  
ATOM   3819  C   ALA A 392      42.775  -7.038   3.144  1.00 15.00      A    C  
ATOM   3820  O   ALA A 392      42.158  -7.994   3.613  1.00 15.00      A    O  
ATOM   3821  N   ASN A 393      43.588  -6.263   3.862  1.00 15.00      A    N  
ATOM   3822  HN  ASN A 393      44.040  -5.515   3.420  1.00 15.00      A    H  
ATOM   3823  CA  ASN A 393      43.837  -6.496   5.285  1.00 15.00      A    C  
ATOM   3824  CB  ASN A 393      44.804  -5.444   5.847  1.00 15.00      A    C  
ATOM   3825  CG  ASN A 393      46.268  -5.814   5.695  1.00 15.00      A    C  
ATOM   3826  OD1 ASN A 393      46.636  -6.608   4.838  1.00 15.00      A    O  
ATOM   3827  ND2 ASN A 393      47.120  -5.227   6.529  1.00 15.00      A    N  
ATOM   3828 HD21 ASN A 393      46.764  -4.598   7.188  1.00 15.00      A    H  
ATOM   3829 HD22 ASN A 393      48.073  -5.444   6.442  1.00 15.00      A    H  
ATOM   3830  C   ASN A 393      42.532  -6.448   6.071  1.00 15.00      A    C  
ATOM   3831  O   ASN A 393      42.370  -7.151   7.071  1.00 15.00      A    O  
ATOM   3832  N   TRP A 394      41.605  -5.612   5.617  1.00 15.00      A    N  
ATOM   3833  HN  TRP A 394      41.792  -5.077   4.814  1.00 15.00      A    H  
ATOM   3834  CA  TRP A 394      40.313  -5.479   6.273  1.00 15.00      A    C  
ATOM   3835  CB  TRP A 394      39.595  -4.204   5.828  1.00 15.00      A    C  
ATOM   3836  CG  TRP A 394      39.537  -3.158   6.898  1.00 15.00      A    C  
ATOM   3837  CD1 TRP A 394      40.322  -2.048   7.001  1.00 15.00      A    C  
ATOM   3838  CD2 TRP A 394      38.651  -3.130   8.025  1.00 15.00      A    C  
ATOM   3839  NE1 TRP A 394      39.981  -1.330   8.120  1.00 15.00      A    N  
ATOM   3840  HE1 TRP A 394      40.403  -0.491   8.409  1.00 15.00      A    H  
ATOM   3841  CE2 TRP A 394      38.956  -1.974   8.765  1.00 15.00      A    C  
ATOM   3842  CE3 TRP A 394      37.627  -3.971   8.478  1.00 15.00      A    C  
ATOM   3843  CZ2 TRP A 394      38.276  -1.636   9.934  1.00 15.00      A    C  
ATOM   3844  CZ3 TRP A 394      36.954  -3.634   9.636  1.00 15.00      A    C  
ATOM   3845  CH2 TRP A 394      37.281  -2.476  10.351  1.00 15.00      A    C  
ATOM   3846  C   TRP A 394      39.451  -6.702   5.999  1.00 15.00      A    C  
ATOM   3847  O   TRP A 394      38.785  -7.218   6.895  1.00 15.00      A    O  
ATOM   3848  N   LEU A 395      39.490  -7.178   4.761  1.00 15.00      A    N  
ATOM   3849  HN  LEU A 395      40.047  -6.727   4.089  1.00 15.00      A    H  
ATOM   3850  CA  LEU A 395      38.720  -8.352   4.375  1.00 15.00      A    C  
ATOM   3851  CB  LEU A 395      38.682  -8.509   2.855  1.00 15.00      A    C  
ATOM   3852  CG  LEU A 395      37.931  -7.410   2.099  1.00 15.00      A    C  
ATOM   3853  CD1 LEU A 395      38.091  -7.580   0.598  1.00 15.00      A    C  
ATOM   3854  CD2 LEU A 395      36.460  -7.398   2.486  1.00 15.00      A    C  
ATOM   3855  C   LEU A 395      39.279  -9.600   5.047  1.00 15.00      A    C  
ATOM   3856  O   LEU A 395      38.566 -10.579   5.261  1.00 15.00      A    O  
ATOM   3857  N   ASN A 396      40.560  -9.548   5.396  1.00 15.00      A    N  
ATOM   3858  HN  ASN A 396      41.083  -8.745   5.178  1.00 15.00      A    H  
ATOM   3859  CA  ASN A 396      41.214 -10.661   6.075  1.00 15.00      A    C  
ATOM   3860  CB  ASN A 396      42.740 -10.529   6.014  1.00 15.00      A    C  
ATOM   3861  CG  ASN A 396      43.316 -10.768   4.628  1.00 15.00      A    C  
ATOM   3862  OD1 ASN A 396      44.280 -10.122   4.227  1.00 15.00      A    O  
ATOM   3863  ND2 ASN A 396      42.744 -11.709   3.891  1.00 15.00      A    N  
ATOM   3864 HD21 ASN A 396      41.990 -12.203   4.272  1.00 15.00      A    H  
ATOM   3865 HD22 ASN A 396      43.098 -11.866   2.991  1.00 15.00      A    H  
ATOM   3866  C   ASN A 396      40.757 -10.721   7.528  1.00 15.00      A    C  
ATOM   3867  O   ASN A 396      40.918 -11.734   8.200  1.00 15.00      A    O  
ATOM   3868  N   ARG A 397      40.182  -9.621   8.000  1.00 15.00      A    N  
ATOM   3869  HN  ARG A 397      40.083  -8.843   7.410  1.00 15.00      A    H  
ATOM   3870  CA  ARG A 397      39.687  -9.536   9.367  1.00 15.00      A    C  
ATOM   3871  CB  ARG A 397      40.020  -8.172   9.974  1.00 15.00      A    C  
ATOM   3872  CG  ARG A 397      41.458  -8.052  10.446  1.00 15.00      A    C  
ATOM   3873  CD  ARG A 397      41.998  -6.645  10.249  1.00 15.00      A    C  
ATOM   3874  NE  ARG A 397      43.345  -6.507  10.806  1.00 15.00      A    N  
ATOM   3875  HE  ARG A 397      43.416  -6.142  11.715  1.00 15.00      A    H  
ATOM   3876  CZ  ARG A 397      44.464  -6.839  10.154  1.00 15.00      A    C  
ATOM   3877  NH1 ARG A 397      44.402  -7.316   8.914  1.00 15.00      A    N  
ATOM   3878 HH11 ARG A 397      43.474  -7.431   8.439  1.00 15.00      A    H  
ATOM   3879 HH12 ARG A 397      45.274  -7.577   8.406  1.00 15.00      A    H  
ATOM   3880  NH2 ARG A 397      45.645  -6.708  10.751  1.00 15.00      A    N  
ATOM   3881 HH21 ARG A 397      45.702  -6.348  11.728  1.00 15.00      A    H  
ATOM   3882 HH22 ARG A 397      46.520  -6.967  10.247  1.00 15.00      A    H  
ATOM   3883  C   ARG A 397      38.184  -9.777   9.398  1.00 15.00      A    C  
ATOM   3884  O   ARG A 397      37.569  -9.805  10.461  1.00 15.00      A    O  
ATOM   3885  N   ALA A 398      37.604  -9.950   8.218  1.00 15.00      A    N  
ATOM   3886  HN  ALA A 398      38.151  -9.914   7.406  1.00 15.00      A    H  
ATOM   3887  CA  ALA A 398      36.175 -10.202   8.099  1.00 15.00      A    C  
ATOM   3888  CB  ALA A 398      35.637  -9.604   6.808  1.00 15.00      A    C  
ATOM   3889  C   ALA A 398      35.916 -11.700   8.143  1.00 15.00      A    C  
ATOM   3890  O   ALA A 398      34.772 -12.151   8.111  1.00 15.00      A    O  
ATOM   3891  N   VAL A 399      36.999 -12.461   8.215  1.00 15.00      A    N  
ATOM   3892  HN  VAL A 399      37.878 -12.032   8.251  1.00 15.00      A    H  
ATOM   3893  CA  VAL A 399      36.926 -13.911   8.270  1.00 15.00      A    C  
ATOM   3894  CB  VAL A 399      37.491 -14.569   6.986  1.00 15.00      A    C  
ATOM   3895  CG1 VAL A 399      36.640 -14.216   5.774  1.00 15.00      A    C  
ATOM   3896  CG2 VAL A 399      38.944 -14.176   6.757  1.00 15.00      A    C  
ATOM   3897  C   VAL A 399      37.694 -14.425   9.482  1.00 15.00      A    C  
ATOM   3898  O   VAL A 399      38.661 -13.802   9.923  1.00 15.00      A    O  
ATOM   3899  N   SER A 400      37.250 -15.542  10.030  1.00 15.00      A    N  
ATOM   3900  HN  SER A 400      36.463 -15.981   9.653  1.00 15.00      A    H  
ATOM   3901  CA  SER A 400      37.907 -16.135  11.182  1.00 15.00      A    C  
ATOM   3902  CB  SER A 400      36.888 -16.913  12.026  1.00 15.00      A    C  
ATOM   3903  OG  SER A 400      35.864 -16.058  12.512  1.00 15.00      A    O  
ATOM   3904  HG  SER A 400      35.556 -16.381  13.366  1.00 15.00      A    H  
ATOM   3905  C   SER A 400      39.023 -17.066  10.723  1.00 15.00      A    C  
ATOM   3906  O   SER A 400      39.101 -17.419   9.544  1.00 15.00      A    O  
ATOM   3907  N   SER A 401      39.887 -17.456  11.651  1.00 15.00      A    N  
ATOM   3908  HN  SER A 401      39.792 -17.123  12.568  1.00 15.00      A    H  
ATOM   3909  CA  SER A 401      40.987 -18.361  11.353  1.00 15.00      A    C  
ATOM   3910  CB  SER A 401      42.043 -18.238  12.454  1.00 15.00      A    C  
ATOM   3911  OG  SER A 401      41.464 -17.707  13.640  1.00 15.00      A    O  
ATOM   3912  HG  SER A 401      41.806 -18.182  14.403  1.00 15.00      A    H  
ATOM   3913  C   SER A 401      40.462 -19.793  11.284  1.00 15.00      A    C  
ATOM   3914  O   SER A 401      40.931 -20.682  11.997  1.00 15.00      A    O  
ATOM   3915  N   ASP A 402      39.480 -20.005  10.419  1.00 15.00      A    N  
ATOM   3916  HN  ASP A 402      39.169 -19.258   9.859  1.00 15.00      A    H  
ATOM   3917  CA  ASP A 402      38.860 -21.310  10.267  1.00 15.00      A    C  
ATOM   3918  CB  ASP A 402      37.441 -21.182   9.716  1.00 15.00      A    C  
ATOM   3919  CG  ASP A 402      36.551 -22.318  10.175  1.00 15.00      A    C  
ATOM   3920  OD1 ASP A 402      36.947 -23.491   9.995  1.00 15.00      A    O  
ATOM   3921  OD2 ASP A 402      35.465 -22.036  10.721  1.00 15.00      A    O  
ATOM   3922  C   ASP A 402      39.694 -22.231   9.391  1.00 15.00      A    C  
ATOM   3923  O   ASP A 402      39.705 -22.113   8.162  1.00 15.00      A    O  
ATOM   3924  N   SER A 403      40.394 -23.150  10.038  1.00 15.00      A    N  
ATOM   3925  HN  SER A 403      40.348 -23.178  11.016  1.00 15.00      A    H  
ATOM   3926  CA  SER A 403      41.244 -24.107   9.350  1.00 15.00      A    C  
ATOM   3927  CB  SER A 403      42.050 -24.916  10.367  1.00 15.00      A    C  
ATOM   3928  OG  SER A 403      42.695 -24.056  11.292  1.00 15.00      A    O  
ATOM   3929  HG  SER A 403      42.564 -24.385  12.184  1.00 15.00      A    H  
ATOM   3930  C   SER A 403      40.436 -25.035   8.441  1.00 15.00      A    C  
ATOM   3931  O   SER A 403      40.997 -25.672   7.546  1.00 15.00      A    O  
ATOM   3932  N   GLN A 404      39.121 -25.093   8.655  1.00 15.00      A    N  
ATOM   3933  HN  GLN A 404      38.717 -24.540   9.365  1.00 15.00      A    H  
ATOM   3934  CA  GLN A 404      38.256 -25.944   7.845  1.00 15.00      A    C  
ATOM   3935  CB  GLN A 404      36.878 -26.105   8.488  1.00 15.00      A    C  
ATOM   3936  CG  GLN A 404      36.576 -27.524   8.947  1.00 15.00      A    C  
ATOM   3937  CD  GLN A 404      35.921 -27.575  10.312  1.00 15.00      A    C  
ATOM   3938  OE1 GLN A 404      34.699 -27.550  10.430  1.00 15.00      A    O  
ATOM   3939  NE2 GLN A 404      36.735 -27.655  11.352  1.00 15.00      A    N  
ATOM   3940 HE21 GLN A 404      37.697 -27.677  11.183  1.00 15.00      A    H  
ATOM   3941 HE22 GLN A 404      36.338 -27.683  12.246  1.00 15.00      A    H  
ATOM   3942  C   GLN A 404      38.132 -25.400   6.425  1.00 15.00      A    C  
ATOM   3943  O   GLN A 404      37.753 -26.119   5.502  1.00 15.00      A    O  
ATOM   3944  N   ILE A 405      38.431 -24.118   6.261  1.00 15.00      A    N  
ATOM   3945  HN  ILE A 405      38.680 -23.578   7.042  1.00 15.00      A    H  
ATOM   3946  CA  ILE A 405      38.384 -23.494   4.946  1.00 15.00      A    C  
ATOM   3947  CB  ILE A 405      37.646 -22.121   4.944  1.00 15.00      A    C  
ATOM   3948  CG1 ILE A 405      36.801 -21.926   6.206  1.00 15.00      A    C  
ATOM   3949  CG2 ILE A 405      38.584 -20.938   4.732  1.00 15.00      A    C  
ATOM   3950  CD1 ILE A 405      35.475 -22.653   6.185  1.00 15.00      A    C  
ATOM   3951  C   ILE A 405      39.805 -23.355   4.400  1.00 15.00      A    C  
ATOM   3952  O   ILE A 405      40.047 -23.548   3.209  1.00 15.00      A    O  
ATOM   3953  N   LEU A 406      40.741 -23.063   5.304  1.00 15.00      A    N  
ATOM   3954  HN  LEU A 406      40.476 -22.952   6.240  1.00 15.00      A    H  
ATOM   3955  CA  LEU A 406      42.146 -22.888   4.944  1.00 15.00      A    C  
ATOM   3956  CB  LEU A 406      42.938 -22.286   6.108  1.00 15.00      A    C  
ATOM   3957  CG  LEU A 406      43.013 -20.757   6.152  1.00 15.00      A    C  
ATOM   3958  CD1 LEU A 406      42.053 -20.189   7.188  1.00 15.00      A    C  
ATOM   3959  CD2 LEU A 406      44.439 -20.295   6.418  1.00 15.00      A    C  
ATOM   3960  C   LEU A 406      42.790 -24.191   4.482  1.00 15.00      A    C  
ATOM   3961  O   LEU A 406      43.490 -24.222   3.469  1.00 15.00      A    O  
ATOM   3962  N   GLY A 407      42.547 -25.265   5.216  1.00 15.00      A    N  
ATOM   3963  HN  GLY A 407      41.969 -25.191   6.006  1.00 15.00      A    H  
ATOM   3964  CA  GLY A 407      43.116 -26.551   4.854  1.00 15.00      A    C  
ATOM   3965  C   GLY A 407      42.244 -27.281   3.853  1.00 15.00      A    C  
ATOM   3966  O   GLY A 407      42.016 -28.486   3.973  1.00 15.00      A    O  
ATOM   3967  N   SER A 408      41.754 -26.543   2.866  1.00 15.00      A    N  
ATOM   3968  HN  SER A 408      41.991 -25.590   2.823  1.00 15.00      A    H  
ATOM   3969  CA  SER A 408      40.889 -27.093   1.838  1.00 15.00      A    C  
ATOM   3970  CB  SER A 408      39.458 -27.199   2.381  1.00 15.00      A    C  
ATOM   3971  OG  SER A 408      39.364 -28.179   3.399  1.00 15.00      A    O  
ATOM   3972  HG  SER A 408      40.255 -28.448   3.670  1.00 15.00      A    H  
ATOM   3973  C   SER A 408      40.907 -26.189   0.600  1.00 15.00      A    C  
ATOM   3974  O   SER A 408      41.382 -25.055   0.668  1.00 15.00      A    O  
ATOM   3975  N   PRO A 409      40.392 -26.677  -0.551  1.00 15.00      A    N  
ATOM   3976  CA  PRO A 409      40.340 -25.894  -1.802  1.00 15.00      A    C  
ATOM   3977  CB  PRO A 409      39.758 -26.882  -2.824  1.00 15.00      A    C  
ATOM   3978  CG  PRO A 409      39.965 -28.232  -2.220  1.00 15.00      A    C  
ATOM   3979  CD  PRO A 409      39.857 -28.038  -0.738  1.00 15.00      A    C  
ATOM   3980  C   PRO A 409      39.426 -24.669  -1.678  1.00 15.00      A    C  
ATOM   3981  O   PRO A 409      39.375 -23.819  -2.567  1.00 15.00      A    O  
ATOM   3982  N   GLU A 410      38.714 -24.593  -0.562  1.00 15.00      A    N  
ATOM   3983  HN  GLU A 410      38.813 -25.300   0.101  1.00 15.00      A    H  
ATOM   3984  CA  GLU A 410      37.801 -23.495  -0.285  1.00 15.00      A    C  
ATOM   3985  CB  GLU A 410      37.032 -23.787   1.007  1.00 15.00      A    C  
ATOM   3986  CG  GLU A 410      35.618 -23.237   1.036  1.00 15.00      A    C  
ATOM   3987  CD  GLU A 410      35.490 -21.998   1.898  1.00 15.00      A    C  
ATOM   3988  OE1 GLU A 410      34.636 -21.997   2.800  1.00 15.00      A    O  
ATOM   3989  OE2 GLU A 410      36.239 -21.030   1.665  1.00 15.00      A    O  
ATOM   3990  C   GLU A 410      38.567 -22.180  -0.165  1.00 15.00      A    C  
ATOM   3991  O   GLU A 410      38.129 -21.145  -0.678  1.00 15.00      A    O  
ATOM   3992  N   ALA A 411      39.719 -22.237   0.499  1.00 15.00      A    N  
ATOM   3993  HN  ALA A 411      40.013 -23.096   0.877  1.00 15.00      A    H  
ATOM   3994  CA  ALA A 411      40.559 -21.061   0.683  1.00 15.00      A    C  
ATOM   3995  CB  ALA A 411      41.702 -21.367   1.637  1.00 15.00      A    C  
ATOM   3996  C   ALA A 411      41.105 -20.614  -0.661  1.00 15.00      A    C  
ATOM   3997  O   ALA A 411      41.243 -19.421  -0.926  1.00 15.00      A    O  
ATOM   3998  N   ALA A 412      41.391 -21.592  -1.511  1.00 15.00      A    N  
ATOM   3999  HN  ALA A 412      41.258 -22.519  -1.226  1.00 15.00      A    H  
ATOM   4000  CA  ALA A 412      41.909 -21.329  -2.845  1.00 15.00      A    C  
ATOM   4001  CB  ALA A 412      42.253 -22.636  -3.544  1.00 15.00      A    C  
ATOM   4002  C   ALA A 412      40.892 -20.534  -3.658  1.00 15.00      A    C  
ATOM   4003  O   ALA A 412      41.250 -19.593  -4.368  1.00 15.00      A    O  
ATOM   4004  N   GLN A 413      39.618 -20.906  -3.537  1.00 15.00      A    N  
ATOM   4005  HN  GLN A 413      39.391 -21.664  -2.956  1.00 15.00      A    H  
ATOM   4006  CA  GLN A 413      38.557 -20.210  -4.254  1.00 15.00      A    C  
ATOM   4007  CB  GLN A 413      37.242 -20.994  -4.219  1.00 15.00      A    C  
ATOM   4008  CG  GLN A 413      36.281 -20.627  -5.344  1.00 15.00      A    C  
ATOM   4009  CD  GLN A 413      35.059 -21.525  -5.403  1.00 15.00      A    C  
ATOM   4010  OE1 GLN A 413      35.091 -22.671  -4.959  1.00 15.00      A    O  
ATOM   4011  NE2 GLN A 413      33.974 -21.015  -5.968  1.00 15.00      A    N  
ATOM   4012 HE21 GLN A 413      34.017 -20.098  -6.312  1.00 15.00      A    H  
ATOM   4013 HE22 GLN A 413      33.173 -21.578  -6.019  1.00 15.00      A    H  
ATOM   4014  C   GLN A 413      38.371 -18.815  -3.672  1.00 15.00      A    C  
ATOM   4015  O   GLN A 413      37.954 -17.892  -4.365  1.00 15.00      A    O  
ATOM   4016  N   TRP A 414      38.705 -18.674  -2.395  1.00 15.00      A    N  
ATOM   4017  HN  TRP A 414      39.037 -19.454  -1.901  1.00 15.00      A    H  
ATOM   4018  CA  TRP A 414      38.602 -17.395  -1.709  1.00 15.00      A    C  
ATOM   4019  CB  TRP A 414      38.770 -17.597  -0.199  1.00 15.00      A    C  
ATOM   4020  CG  TRP A 414      38.654 -16.345   0.616  1.00 15.00      A    C  
ATOM   4021  CD1 TRP A 414      37.614 -15.461   0.625  1.00 15.00      A    C  
ATOM   4022  CD2 TRP A 414      39.616 -15.843   1.550  1.00 15.00      A    C  
ATOM   4023  NE1 TRP A 414      37.867 -14.442   1.510  1.00 15.00      A    N  
ATOM   4024  HE1 TRP A 414      37.271 -13.685   1.693  1.00 15.00      A    H  
ATOM   4025  CE2 TRP A 414      39.093 -14.652   2.089  1.00 15.00      A    C  
ATOM   4026  CE3 TRP A 414      40.869 -16.287   1.983  1.00 15.00      A    C  
ATOM   4027  CZ2 TRP A 414      39.779 -13.899   3.038  1.00 15.00      A    C  
ATOM   4028  CZ3 TRP A 414      41.549 -15.539   2.924  1.00 15.00      A    C  
ATOM   4029  CH2 TRP A 414      41.002 -14.359   3.441  1.00 15.00      A    C  
ATOM   4030  C   TRP A 414      39.662 -16.442  -2.248  1.00 15.00      A    C  
ATOM   4031  O   TRP A 414      39.394 -15.266  -2.487  1.00 15.00      A    O  
ATOM   4032  N   SER A 415      40.861 -16.968  -2.454  1.00 15.00      A    N  
ATOM   4033  HN  SER A 415      41.016 -17.913  -2.229  1.00 15.00      A    H  
ATOM   4034  CA  SER A 415      41.962 -16.179  -2.976  1.00 15.00      A    C  
ATOM   4035  CB  SER A 415      43.262 -16.983  -2.916  1.00 15.00      A    C  
ATOM   4036  OG  SER A 415      43.414 -17.598  -1.647  1.00 15.00      A    O  
ATOM   4037  HG  SER A 415      43.379 -16.929  -0.960  1.00 15.00      A    H  
ATOM   4038  C   SER A 415      41.687 -15.712  -4.406  1.00 15.00      A    C  
ATOM   4039  O   SER A 415      42.023 -14.586  -4.764  1.00 15.00      A    O  
ATOM   4040  N   GLN A 416      41.069 -16.572  -5.219  1.00 15.00      A    N  
ATOM   4041  HN  GLN A 416      40.820 -17.460  -4.882  1.00 15.00      A    H  
ATOM   4042  CA  GLN A 416      40.770 -16.217  -6.606  1.00 15.00      A    C  
ATOM   4043  CB  GLN A 416      40.441 -17.441  -7.478  1.00 15.00      A    C  
ATOM   4044  CG  GLN A 416      39.157 -18.173  -7.119  1.00 15.00      A    C  
ATOM   4045  CD  GLN A 416      37.931 -17.626  -7.832  1.00 15.00      A    C  
ATOM   4046  OE1 GLN A 416      37.998 -17.205  -8.985  1.00 15.00      A    O  
ATOM   4047  NE2 GLN A 416      36.806 -17.600  -7.131  1.00 15.00      A    N  
ATOM   4048 HE21 GLN A 416      36.829 -17.924  -6.203  1.00 15.00      A    H  
ATOM   4049 HE22 GLN A 416      35.999 -17.262  -7.565  1.00 15.00      A    H  
ATOM   4050  C   GLN A 416      39.704 -15.126  -6.710  1.00 15.00      A    C  
ATOM   4051  O   GLN A 416      39.838 -14.196  -7.503  1.00 15.00      A    O  
ATOM   4052  N   GLU A 417      38.650 -15.226  -5.904  1.00 15.00      A    N  
ATOM   4053  HN  GLU A 417      38.579 -15.984  -5.284  1.00 15.00      A    H  
ATOM   4054  CA  GLU A 417      37.597 -14.221  -5.935  1.00 15.00      A    C  
ATOM   4055  CB  GLU A 417      36.310 -14.688  -5.234  1.00 15.00      A    C  
ATOM   4056  CG  GLU A 417      36.501 -15.317  -3.863  1.00 15.00      A    C  
ATOM   4057  CD  GLU A 417      35.334 -16.201  -3.458  1.00 15.00      A    C  
ATOM   4058  OE1 GLU A 417      34.724 -16.832  -4.346  1.00 15.00      A    O  
ATOM   4059  OE2 GLU A 417      35.038 -16.288  -2.243  1.00 15.00      A    O  
ATOM   4060  C   GLU A 417      38.107 -12.900  -5.378  1.00 15.00      A    C  
ATOM   4061  O   GLU A 417      37.823 -11.834  -5.919  1.00 15.00      A    O  
ATOM   4062  N   LEU A 418      38.906 -12.994  -4.324  1.00 15.00      A    N  
ATOM   4063  HN  LEU A 418      39.109 -13.882  -3.961  1.00 15.00      A    H  
ATOM   4064  CA  LEU A 418      39.482 -11.823  -3.685  1.00 15.00      A    C  
ATOM   4065  CB  LEU A 418      40.236 -12.240  -2.419  1.00 15.00      A    C  
ATOM   4066  CG  LEU A 418      39.722 -11.664  -1.098  1.00 15.00      A    C  
ATOM   4067  CD1 LEU A 418      39.992 -10.170  -1.025  1.00 15.00      A    C  
ATOM   4068  CD2 LEU A 418      38.241 -11.955  -0.921  1.00 15.00      A    C  
ATOM   4069  C   LEU A 418      40.430 -11.100  -4.634  1.00 15.00      A    C  
ATOM   4070  O   LEU A 418      40.393  -9.875  -4.748  1.00 15.00      A    O  
ATOM   4071  N   SER A 419      41.268 -11.869  -5.325  1.00 15.00      A    N  
ATOM   4072  HN  SER A 419      41.235 -12.842  -5.204  1.00 15.00      A    H  
ATOM   4073  CA  SER A 419      42.232 -11.298  -6.261  1.00 15.00      A    C  
ATOM   4074  CB  SER A 419      43.300 -12.320  -6.674  1.00 15.00      A    C  
ATOM   4075  OG  SER A 419      42.718 -13.549  -7.074  1.00 15.00      A    O  
ATOM   4076  HG  SER A 419      42.598 -14.114  -6.299  1.00 15.00      A    H  
ATOM   4077  C   SER A 419      41.544 -10.701  -7.482  1.00 15.00      A    C  
ATOM   4078  O   SER A 419      41.891  -9.605  -7.920  1.00 15.00      A    O  
ATOM   4079  N   LYS A 420      40.563 -11.419  -8.021  1.00 15.00      A    N  
ATOM   4080  HN  LYS A 420      40.346 -12.298  -7.639  1.00 15.00      A    H  
ATOM   4081  CA  LYS A 420      39.825 -10.951  -9.187  1.00 15.00      A    C  
ATOM   4082  CB  LYS A 420      38.811 -11.999  -9.680  1.00 15.00      A    C  
ATOM   4083  CG  LYS A 420      37.415 -11.945  -9.061  1.00 15.00      A    C  
ATOM   4084  CD  LYS A 420      36.543 -13.058  -9.634  1.00 15.00      A    C  
ATOM   4085  CE  LYS A 420      35.084 -12.946  -9.208  1.00 15.00      A    C  
ATOM   4086  NZ  LYS A 420      34.906 -13.102  -7.741  1.00 15.00      A    N  
ATOM   4087  HZ1 LYS A 420      35.558 -13.819  -7.371  1.00 15.00      A    H  
ATOM   4088  HZ2 LYS A 420      33.932 -13.388  -7.525  1.00 15.00      A    H  
ATOM   4089  HZ3 LYS A 420      35.099 -12.188  -7.256  1.00 15.00      A    H  
ATOM   4090  C   LYS A 420      39.163  -9.601  -8.930  1.00 15.00      A    C  
ATOM   4091  O   LYS A 420      39.188  -8.717  -9.786  1.00 15.00      A    O  
ATOM   4092  N   GLU A 421      38.602  -9.434  -7.737  1.00 15.00      A    N  
ATOM   4093  HN  GLU A 421      38.635 -10.167  -7.084  1.00 15.00      A    H  
ATOM   4094  CA  GLU A 421      37.941  -8.185  -7.377  1.00 15.00      A    C  
ATOM   4095  CB  GLU A 421      36.947  -8.379  -6.237  1.00 15.00      A    C  
ATOM   4096  CG  GLU A 421      35.517  -8.605  -6.693  1.00 15.00      A    C  
ATOM   4097  CD  GLU A 421      34.890  -9.790  -5.998  1.00 15.00      A    C  
ATOM   4098  OE1 GLU A 421      34.374  -9.624  -4.879  1.00 15.00      A    O  
ATOM   4099  OE2 GLU A 421      34.922 -10.895  -6.575  1.00 15.00      A    O  
ATOM   4100  C   GLU A 421      38.957  -7.119  -7.012  1.00 15.00      A    C  
ATOM   4101  O   GLU A 421      38.733  -5.934  -7.246  1.00 15.00      A    O  
ATOM   4102  N   LEU A 422      40.078  -7.543  -6.440  1.00 15.00      A    N  
ATOM   4103  HN  LEU A 422      40.197  -8.501  -6.258  1.00 15.00      A    H  
ATOM   4104  CA  LEU A 422      41.130  -6.611  -6.067  1.00 15.00      A    C  
ATOM   4105  CB  LEU A 422      42.181  -7.281  -5.176  1.00 15.00      A    C  
ATOM   4106  CG  LEU A 422      42.350  -6.687  -3.773  1.00 15.00      A    C  
ATOM   4107  CD1 LEU A 422      41.048  -6.773  -2.987  1.00 15.00      A    C  
ATOM   4108  CD2 LEU A 422      43.477  -7.381  -3.024  1.00 15.00      A    C  
ATOM   4109  C   LEU A 422      41.773  -6.049  -7.326  1.00 15.00      A    C  
ATOM   4110  O   LEU A 422      42.227  -4.908  -7.349  1.00 15.00      A    O  
ATOM   4111  N   THR A 423      41.784  -6.861  -8.379  1.00 15.00      A    N  
ATOM   4112  HN  THR A 423      41.407  -7.764  -8.289  1.00 15.00      A    H  
ATOM   4113  CA  THR A 423      42.345  -6.450  -9.658  1.00 15.00      A    C  
ATOM   4114  CB  THR A 423      42.389  -7.622 -10.661  1.00 15.00      A    C  
ATOM   4115  OG1 THR A 423      43.144  -8.703 -10.098  1.00 15.00      A    O  
ATOM   4116  HG1 THR A 423      42.711  -9.015  -9.294  1.00 15.00      A    H  
ATOM   4117  CG2 THR A 423      43.038  -7.190 -11.969  1.00 15.00      A    C  
ATOM   4118  C   THR A 423      41.522  -5.304 -10.238  1.00 15.00      A    C  
ATOM   4119  O   THR A 423      42.064  -4.261 -10.603  1.00 15.00      A    O  
ATOM   4120  N   MET A 424      40.204  -5.486 -10.278  1.00 15.00      A    N  
ATOM   4121  HN  MET A 424      39.823  -6.328  -9.953  1.00 15.00      A    H  
ATOM   4122  CA  MET A 424      39.318  -4.453 -10.804  1.00 15.00      A    C  
ATOM   4123  CB  MET A 424      37.913  -4.990 -11.096  1.00 15.00      A    C  
ATOM   4124  CG  MET A 424      37.176  -5.549  -9.894  1.00 15.00      A    C  
ATOM   4125  SD  MET A 424      35.643  -6.385 -10.346  1.00 15.00      A    S  
ATOM   4126  CE  MET A 424      36.266  -7.691 -11.404  1.00 15.00      A    C  
ATOM   4127  C   MET A 424      39.279  -3.248  -9.868  1.00 15.00      A    C  
ATOM   4128  O   MET A 424      38.931  -2.144 -10.269  1.00 15.00      A    O  
ATOM   4129  N   PHE A 425      39.653  -3.469  -8.614  1.00 15.00      A    N  
ATOM   4130  HN  PHE A 425      39.902  -4.377  -8.342  1.00 15.00      A    H  
ATOM   4131  CA  PHE A 425      39.695  -2.395  -7.635  1.00 15.00      A    C  
ATOM   4132  CB  PHE A 425      39.711  -2.969  -6.214  1.00 15.00      A    C  
ATOM   4133  CG  PHE A 425      39.644  -1.936  -5.122  1.00 15.00      A    C  
ATOM   4134  CD1 PHE A 425      38.691  -0.932  -5.155  1.00 15.00      A    C  
ATOM   4135  CD2 PHE A 425      40.529  -1.977  -4.058  1.00 15.00      A    C  
ATOM   4136  CE1 PHE A 425      38.624   0.014  -4.151  1.00 15.00      A    C  
ATOM   4137  CE2 PHE A 425      40.468  -1.032  -3.050  1.00 15.00      A    C  
ATOM   4138  CZ  PHE A 425      39.512  -0.037  -3.095  1.00 15.00      A    C  
ATOM   4139  C   PHE A 425      40.940  -1.551  -7.883  1.00 15.00      A    C  
ATOM   4140  O   PHE A 425      40.980  -0.364  -7.576  1.00 15.00      A    O  
ATOM   4141  N   LYS A 426      41.948  -2.187  -8.464  1.00 15.00      A    N  
ATOM   4142  HN  LYS A 426      41.843  -3.135  -8.690  1.00 15.00      A    H  
ATOM   4143  CA  LYS A 426      43.206  -1.531  -8.775  1.00 15.00      A    C  
ATOM   4144  CB  LYS A 426      44.309  -2.573  -8.941  1.00 15.00      A    C  
ATOM   4145  CG  LYS A 426      45.059  -2.902  -7.664  1.00 15.00      A    C  
ATOM   4146  CD  LYS A 426      46.281  -2.016  -7.518  1.00 15.00      A    C  
ATOM   4147  CE  LYS A 426      47.302  -2.623  -6.571  1.00 15.00      A    C  
ATOM   4148  NZ  LYS A 426      48.323  -1.625  -6.168  1.00 15.00      A    N  
ATOM   4149  HZ1 LYS A 426      49.021  -2.054  -5.523  1.00 15.00      A    H  
ATOM   4150  HZ2 LYS A 426      47.868  -0.829  -5.679  1.00 15.00      A    H  
ATOM   4151  HZ3 LYS A 426      48.823  -1.260  -7.002  1.00 15.00      A    H  
ATOM   4152  C   LYS A 426      43.095  -0.697 -10.043  1.00 15.00      A    C  
ATOM   4153  O   LYS A 426      43.665   0.387 -10.123  1.00 15.00      A    O  
ATOM   4154  N   GLU A 427      42.373  -1.209 -11.036  1.00 15.00      A    N  
ATOM   4155  HN  GLU A 427      41.956  -2.092 -10.929  1.00 15.00      A    H  
ATOM   4156  CA  GLU A 427      42.203  -0.484 -12.291  1.00 15.00      A    C  
ATOM   4157  CB  GLU A 427      41.697  -1.378 -13.427  1.00 15.00      A    C  
ATOM   4158  CG  GLU A 427      40.446  -2.174 -13.108  1.00 15.00      A    C  
ATOM   4159  CD  GLU A 427      40.189  -3.272 -14.118  1.00 15.00      A    C  
ATOM   4160  OE1 GLU A 427      39.020  -3.456 -14.512  1.00 15.00      A    O  
ATOM   4161  OE2 GLU A 427      41.159  -3.952 -14.513  1.00 15.00      A    O  
ATOM   4162  C   GLU A 427      41.337   0.759 -12.100  1.00 15.00      A    C  
ATOM   4163  O   GLU A 427      41.607   1.802 -12.688  1.00 15.00      A    O  
ATOM   4164  N   ILE A 428      40.317   0.654 -11.249  1.00 15.00      A    N  
ATOM   4165  HN  ILE A 428      40.136  -0.208 -10.816  1.00 15.00      A    H  
ATOM   4166  CA  ILE A 428      39.447   1.796 -10.965  1.00 15.00      A    C  
ATOM   4167  CB  ILE A 428      38.129   1.365 -10.264  1.00 15.00      A    C  
ATOM   4168  CG1 ILE A 428      37.374   0.356 -11.136  1.00 15.00      A    C  
ATOM   4169  CG2 ILE A 428      37.236   2.565  -9.972  1.00 15.00      A    C  
ATOM   4170  CD1 ILE A 428      36.128  -0.212 -10.486  1.00 15.00      A    C  
ATOM   4171  C   ILE A 428      40.215   2.816 -10.109  1.00 15.00      A    C  
ATOM   4172  O   ILE A 428      39.785   3.948  -9.905  1.00 15.00      A    O  
ATOM   4173  N   LEU A 429      41.380   2.402  -9.627  1.00 15.00      A    N  
ATOM   4174  HN  LEU A 429      41.684   1.493  -9.832  1.00 15.00      A    H  
ATOM   4175  CA  LEU A 429      42.226   3.266  -8.818  1.00 15.00      A    C  
ATOM   4176  CB  LEU A 429      42.601   2.578  -7.503  1.00 15.00      A    C  
ATOM   4177  CG  LEU A 429      41.529   2.566  -6.413  1.00 15.00      A    C  
ATOM   4178  CD1 LEU A 429      42.049   1.864  -5.168  1.00 15.00      A    C  
ATOM   4179  CD2 LEU A 429      41.086   3.981  -6.084  1.00 15.00      A    C  
ATOM   4180  C   LEU A 429      43.487   3.629  -9.593  1.00 15.00      A    C  
ATOM   4181  O   LEU A 429      44.507   3.990  -9.014  1.00 15.00      A    O  
ATOM   4182  N   GLU A 430      43.403   3.518 -10.909  1.00 15.00      A    N  
ATOM   4183  HN  GLU A 430      42.556   3.219 -11.307  1.00 15.00      A    H  
ATOM   4184  CA  GLU A 430      44.528   3.821 -11.782  1.00 15.00      A    C  
ATOM   4185  CB  GLU A 430      44.867   2.584 -12.623  1.00 15.00      A    C  
ATOM   4186  CG  GLU A 430      46.288   2.539 -13.162  1.00 15.00      A    C  
ATOM   4187  CD  GLU A 430      46.423   3.182 -14.529  1.00 15.00      A    C  
ATOM   4188  OE1 GLU A 430      45.519   2.999 -15.367  1.00 15.00      A    O  
ATOM   4189  OE2 GLU A 430      47.435   3.877 -14.761  1.00 15.00      A    O  
ATOM   4190  C   GLU A 430      44.176   4.997 -12.690  1.00 15.00      A    C  
ATOM   4191  O   GLU A 430      45.024   5.832 -13.019  1.00 15.00      A    O  
ATOM   4192  N   ASP A 431      42.906   5.078 -13.051  1.00 15.00      A    N  
ATOM   4193  HN  ASP A 431      42.268   4.410 -12.715  1.00 15.00      A    H  
ATOM   4194  CA  ASP A 431      42.414   6.133 -13.930  1.00 15.00      A    C  
ATOM   4195  CB  ASP A 431      41.197   5.654 -14.730  1.00 15.00      A    C  
ATOM   4196  CG  ASP A 431      40.068   5.129 -13.860  1.00 15.00      A    C  
ATOM   4197  OD1 ASP A 431      40.156   5.259 -12.620  1.00 15.00      A    O  
ATOM   4198  OD2 ASP A 431      39.095   4.583 -14.416  1.00 15.00      A    O  
ATOM   4199  C   ASP A 431      42.082   7.409 -13.161  1.00 15.00      A    C  
ATOM   4200  O   ASP A 431      41.588   8.378 -13.734  1.00 15.00      A    O  
ATOM   4201  N   GLU A 432      42.384   7.410 -11.866  1.00 15.00      A    N  
ATOM   4202  HN  GLU A 432      42.770   6.600 -11.473  1.00 15.00      A    H  
ATOM   4203  CA  GLU A 432      42.128   8.564 -10.998  1.00 15.00      A    C  
ATOM   4204  CB  GLU A 432      42.554   8.250  -9.561  1.00 15.00      A    C  
ATOM   4205  CG  GLU A 432      43.914   7.575  -9.455  1.00 15.00      A    C  
ATOM   4206  CD  GLU A 432      44.812   8.205  -8.407  1.00 15.00      A    C  
ATOM   4207  OE1 GLU A 432      44.965   7.614  -7.326  1.00 15.00      A    O  
ATOM   4208  OE2 GLU A 432      45.384   9.285  -8.680  1.00 15.00      A    O  
ATOM   4209  C   GLU A 432      42.844   9.827 -11.490  1.00 15.00      A    C  
ATOM   4210  O   GLU A 432      42.495  10.940 -11.101  1.00 15.00      A    O  
ATOM   4211  N   ARG A 433      43.829   9.645 -12.364  1.00 15.00      A    N  
ATOM   4212  HN  ARG A 433      44.035   8.737 -12.660  1.00 15.00      A    H  
ATOM   4213  CA  ARG A 433      44.595  10.764 -12.904  1.00 15.00      A    C  
ATOM   4214  CB  ARG A 433      46.016  10.326 -13.267  1.00 15.00      A    C  
ATOM   4215  CG  ARG A 433      47.015  10.379 -12.120  1.00 15.00      A    C  
ATOM   4216  CD  ARG A 433      47.034   9.084 -11.319  1.00 15.00      A    C  
ATOM   4217  NE  ARG A 433      46.914   7.894 -12.166  1.00 15.00      A    N  
ATOM   4218  HE  ARG A 433      46.026   7.470 -12.214  1.00 15.00      A    H  
ATOM   4219  CZ  ARG A 433      47.916   7.339 -12.853  1.00 15.00      A    C  
ATOM   4220  NH1 ARG A 433      49.143   7.846 -12.796  1.00 15.00      A    N  
ATOM   4221 HH11 ARG A 433      49.336   8.686 -12.216  1.00 15.00      A    H  
ATOM   4222 HH12 ARG A 433      49.919   7.401 -13.332  1.00 15.00      A    H  
ATOM   4223  NH2 ARG A 433      47.681   6.264 -13.589  1.00 15.00      A    N  
ATOM   4224 HH21 ARG A 433      48.446   5.805 -14.130  1.00 15.00      A    H  
ATOM   4225 HH22 ARG A 433      46.714   5.857 -13.632  1.00 15.00      A    H  
ATOM   4226  C   ARG A 433      43.914  11.375 -14.128  1.00 15.00      A    C  
ATOM   4227  O   ARG A 433      44.426  12.330 -14.715  1.00 15.00      A    O  
ATOM   4228  N   ASP A 434      42.777  10.809 -14.512  1.00 15.00      A    N  
ATOM   4229  HN  ASP A 434      42.424  10.046 -14.001  1.00 15.00      A    H  
ATOM   4230  CA  ASP A 434      42.021  11.296 -15.667  1.00 15.00      A    C  
ATOM   4231  CB  ASP A 434      41.969  10.237 -16.772  1.00 15.00      A    C  
ATOM   4232  CG  ASP A 434      41.138  10.678 -17.966  1.00 15.00      A    C  
ATOM   4233  OD1 ASP A 434      41.697  11.336 -18.867  1.00 15.00      A    O  
ATOM   4234  OD2 ASP A 434      39.930  10.366 -18.001  1.00 15.00      A    O  
ATOM   4235  C   ASP A 434      40.607  11.690 -15.260  1.00 15.00      A    C  
ATOM   4236  O   ASP A 434      40.381  12.153 -14.138  1.00 15.00      A    O  
ATOM   4237  N   MET B   1     -28.498  10.343  24.615  1.00 15.00      B    N  
ATOM   4238  HN  MET B   1     -27.518  10.388  24.598  1.00 15.00      B    H  
ATOM   4239  CA  MET B   1     -29.248  11.058  23.593  1.00 15.00      B    C  
ATOM   4240  CB  MET B   1     -29.934  12.291  24.186  1.00 15.00      B    C  
ATOM   4241  CG  MET B   1     -30.982  11.978  25.244  1.00 15.00      B    C  
ATOM   4242  SD  MET B   1     -32.372  11.019  24.605  1.00 15.00      B    S  
ATOM   4243  CE  MET B   1     -31.915   9.362  25.112  1.00 15.00      B    C  
ATOM   4244  C   MET B   1     -28.332  11.466  22.449  1.00 15.00      B    C  
ATOM   4245  O   MET B   1     -27.197  11.888  22.673  1.00 15.00      B    O  
ATOM   4246  N   THR B   2     -28.824  11.330  21.231  1.00 15.00      B    N  
ATOM   4247  HN  THR B   2     -29.734  10.984  21.118  1.00 15.00      B    H  
ATOM   4248  CA  THR B   2     -28.051  11.677  20.051  1.00 15.00      B    C  
ATOM   4249  CB  THR B   2     -28.397  10.737  18.885  1.00 15.00      B    C  
ATOM   4250  OG1 THR B   2     -29.767  10.334  19.003  1.00 15.00      B    O  
ATOM   4251  HG1 THR B   2     -30.337  11.088  18.825  1.00 15.00      B    H  
ATOM   4252  CG2 THR B   2     -27.510   9.502  18.911  1.00 15.00      B    C  
ATOM   4253  C   THR B   2     -28.314  13.117  19.628  1.00 15.00      B    C  
ATOM   4254  O   THR B   2     -29.462  13.517  19.429  1.00 15.00      B    O  
ATOM   4255  N   THR B   3     -27.251  13.892  19.503  1.00 15.00      B    N  
ATOM   4256  HN  THR B   3     -26.361  13.524  19.695  1.00 15.00      B    H  
ATOM   4257  CA  THR B   3     -27.365  15.281  19.101  1.00 15.00      B    C  
ATOM   4258  CB  THR B   3     -26.245  16.120  19.738  1.00 15.00      B    C  
ATOM   4259  OG1 THR B   3     -25.168  15.248  20.114  1.00 15.00      B    O  
ATOM   4260  HG1 THR B   3     -24.337  15.598  19.775  1.00 15.00      B    H  
ATOM   4261  CG2 THR B   3     -26.762  16.835  20.977  1.00 15.00      B    C  
ATOM   4262  C   THR B   3     -27.308  15.416  17.580  1.00 15.00      B    C  
ATOM   4263  O   THR B   3     -26.614  14.653  16.901  1.00 15.00      B    O  
ATOM   4264  N   PHE B   4     -28.057  16.374  17.053  1.00 15.00      B    N  
ATOM   4265  HN  PHE B   4     -28.597  16.938  17.645  1.00 15.00      B    H  
ATOM   4266  CA  PHE B   4     -28.096  16.625  15.620  1.00 15.00      B    C  
ATOM   4267  CB  PHE B   4     -29.529  16.490  15.092  1.00 15.00      B    C  
ATOM   4268  CG  PHE B   4     -30.106  15.106  15.214  1.00 15.00      B    C  
ATOM   4269  CD1 PHE B   4     -29.907  14.168  14.214  1.00 15.00      B    C  
ATOM   4270  CD2 PHE B   4     -30.848  14.745  16.327  1.00 15.00      B    C  
ATOM   4271  CE1 PHE B   4     -30.437  12.895  14.321  1.00 15.00      B    C  
ATOM   4272  CE2 PHE B   4     -31.381  13.474  16.441  1.00 15.00      B    C  
ATOM   4273  CZ  PHE B   4     -31.175  12.548  15.437  1.00 15.00      B    C  
ATOM   4274  C   PHE B   4     -27.567  18.025  15.341  1.00 15.00      B    C  
ATOM   4275  O   PHE B   4     -27.534  18.864  16.241  1.00 15.00      B    O  
ATOM   4276  N   THR B   5     -27.150  18.275  14.109  1.00 15.00      B    N  
ATOM   4277  HN  THR B   5     -27.201  17.572  13.428  1.00 15.00      B    H  
ATOM   4278  CA  THR B   5     -26.622  19.580  13.741  1.00 15.00      B    C  
ATOM   4279  CB  THR B   5     -25.176  19.777  14.263  1.00 15.00      B    C  
ATOM   4280  OG1 THR B   5     -24.736  21.120  14.021  1.00 15.00      B    O  
ATOM   4281  HG1 THR B   5     -23.837  21.225  14.348  1.00 15.00      B    H  
ATOM   4282  CG2 THR B   5     -24.210  18.795  13.612  1.00 15.00      B    C  
ATOM   4283  C   THR B   5     -26.677  19.783  12.228  1.00 15.00      B    C  
ATOM   4284  O   THR B   5     -26.640  18.817  11.459  1.00 15.00      B    O  
ATOM   4285  N   SER B   6     -26.790  21.037  11.811  1.00 15.00      B    N  
ATOM   4286  HN  SER B   6     -26.829  21.759  12.474  1.00 15.00      B    H  
ATOM   4287  CA  SER B   6     -26.849  21.378  10.400  1.00 15.00      B    C  
ATOM   4288  CB  SER B   6     -28.302  21.402   9.916  1.00 15.00      B    C  
ATOM   4289  OG  SER B   6     -28.940  20.158  10.152  1.00 15.00      B    O  
ATOM   4290  HG  SER B   6     -28.364  19.444   9.854  1.00 15.00      B    H  
ATOM   4291  C   SER B   6     -26.196  22.732  10.150  1.00 15.00      B    C  
ATOM   4292  O   SER B   6     -26.435  23.692  10.882  1.00 15.00      B    O  
ATOM   4293  N   ILE B   7     -25.358  22.794   9.126  1.00 15.00      B    N  
ATOM   4294  HN  ILE B   7     -25.200  21.988   8.591  1.00 15.00      B    H  
ATOM   4295  CA  ILE B   7     -24.670  24.023   8.761  1.00 15.00      B    C  
ATOM   4296  CB  ILE B   7     -23.133  23.858   8.880  1.00 15.00      B    C  
ATOM   4297  CG1 ILE B   7     -22.765  23.305  10.262  1.00 15.00      B    C  
ATOM   4298  CG2 ILE B   7     -22.421  25.182   8.633  1.00 15.00      B    C  
ATOM   4299  CD1 ILE B   7     -21.301  22.952  10.423  1.00 15.00      B    C  
ATOM   4300  C   ILE B   7     -25.048  24.397   7.328  1.00 15.00      B    C  
ATOM   4301  O   ILE B   7     -25.314  23.516   6.509  1.00 15.00      B    O  
ATOM   4302  N   VAL B   8     -25.107  25.695   7.037  1.00 15.00      B    N  
ATOM   4303  HN  VAL B   8     -24.898  26.351   7.731  1.00 15.00      B    H  
ATOM   4304  CA  VAL B   8     -25.459  26.162   5.700  1.00 15.00      B    C  
ATOM   4305  CB  VAL B   8     -25.777  27.673   5.681  1.00 15.00      B    C  
ATOM   4306  CG1 VAL B   8     -26.293  28.100   4.312  1.00 15.00      B    C  
ATOM   4307  CG2 VAL B   8     -26.783  28.025   6.767  1.00 15.00      B    C  
ATOM   4308  C   VAL B   8     -24.319  25.880   4.736  1.00 15.00      B    C  
ATOM   4309  O   VAL B   8     -23.396  26.682   4.591  1.00 15.00      B    O  
ATOM   4310  N   THR B   9     -24.366  24.729   4.101  1.00 15.00      B    N  
ATOM   4311  HN  THR B   9     -25.119  24.117   4.261  1.00 15.00      B    H  
ATOM   4312  CA  THR B   9     -23.331  24.348   3.169  1.00 15.00      B    C  
ATOM   4313  CB  THR B   9     -22.174  23.609   3.881  1.00 15.00      B    C  
ATOM   4314  OG1 THR B   9     -22.008  24.122   5.224  1.00 15.00      B    O  
ATOM   4315  HG1 THR B   9     -21.782  25.061   5.190  1.00 15.00      B    H  
ATOM   4316  CG2 THR B   9     -20.875  23.806   3.115  1.00 15.00      B    C  
ATOM   4317  C   THR B   9     -23.922  23.496   2.047  1.00 15.00      B    C  
ATOM   4318  O   THR B   9     -24.651  22.533   2.294  1.00 15.00      B    O  
ATOM   4319  N   THR B  10     -23.618  23.877   0.816  1.00 15.00      B    N  
ATOM   4320  HN  THR B  10     -23.021  24.639   0.690  1.00 15.00      B    H  
ATOM   4321  CA  THR B  10     -24.132  23.190  -0.353  1.00 15.00      B    C  
ATOM   4322  CB  THR B  10     -24.808  24.186  -1.333  1.00 15.00      B    C  
ATOM   4323  OG1 THR B  10     -25.097  23.559  -2.586  1.00 15.00      B    O  
ATOM   4324  HG1 THR B  10     -24.299  23.542  -3.122  1.00 15.00      B    H  
ATOM   4325  CG2 THR B  10     -23.944  25.422  -1.558  1.00 15.00      B    C  
ATOM   4326  C   THR B  10     -23.049  22.362  -1.052  1.00 15.00      B    C  
ATOM   4327  O   THR B  10     -22.466  22.776  -2.058  1.00 15.00      B    O  
ATOM   4328  N   ASN B  11     -22.764  21.198  -0.490  1.00 15.00      B    N  
ATOM   4329  HN  ASN B  11     -23.235  20.936   0.330  1.00 15.00      B    H  
ATOM   4330  CA  ASN B  11     -21.772  20.292  -1.055  1.00 15.00      B    C  
ATOM   4331  CB  ASN B  11     -20.513  20.235  -0.180  1.00 15.00      B    C  
ATOM   4332  CG  ASN B  11     -19.612  21.450  -0.328  1.00 15.00      B    C  
ATOM   4333  OD1 ASN B  11     -18.960  21.869   0.625  1.00 15.00      B    O  
ATOM   4334  ND2 ASN B  11     -19.566  22.027  -1.521  1.00 15.00      B    N  
ATOM   4335 HD21 ASN B  11     -20.109  21.648  -2.241  1.00 15.00      B    H  
ATOM   4336 HD22 ASN B  11     -18.986  22.807  -1.632  1.00 15.00      B    H  
ATOM   4337  C   ASN B  11     -22.375  18.901  -1.198  1.00 15.00      B    C  
ATOM   4338  O   ASN B  11     -22.145  18.030  -0.366  1.00 15.00      B    O  
ATOM   4339  N   PRO B  12     -23.181  18.682  -2.249  1.00 15.00      B    N  
ATOM   4340  CA  PRO B  12     -23.833  17.404  -2.484  1.00 15.00      B    C  
ATOM   4341  CB  PRO B  12     -25.095  17.806  -3.249  1.00 15.00      B    C  
ATOM   4342  CG  PRO B  12     -24.746  19.081  -3.957  1.00 15.00      B    C  
ATOM   4343  CD  PRO B  12     -23.522  19.663  -3.290  1.00 15.00      B    C  
ATOM   4344  C   PRO B  12     -22.984  16.449  -3.318  1.00 15.00      B    C  
ATOM   4345  O   PRO B  12     -22.849  16.611  -4.537  1.00 15.00      B    O  
ATOM   4346  N   ASP B  13     -22.395  15.467  -2.656  1.00 15.00      B    N  
ATOM   4347  HN  ASP B  13     -22.511  15.405  -1.682  1.00 15.00      B    H  
ATOM   4348  CA  ASP B  13     -21.581  14.473  -3.337  1.00 15.00      B    C  
ATOM   4349  CB  ASP B  13     -20.132  14.510  -2.846  1.00 15.00      B    C  
ATOM   4350  CG  ASP B  13     -19.156  14.029  -3.902  1.00 15.00      B    C  
ATOM   4351  OD1 ASP B  13     -18.789  12.835  -3.882  1.00 15.00      B    O  
ATOM   4352  OD2 ASP B  13     -18.763  14.837  -4.767  1.00 15.00      B    O  
ATOM   4353  C   ASP B  13     -22.189  13.090  -3.136  1.00 15.00      B    C  
ATOM   4354  O   ASP B  13     -23.247  12.962  -2.522  1.00 15.00      B    O  
ATOM   4355  N   PHE B  14     -21.533  12.062  -3.648  1.00 15.00      B    N  
ATOM   4356  HN  PHE B  14     -20.674  12.216  -4.103  1.00 15.00      B    H  
ATOM   4357  CA  PHE B  14     -22.039  10.702  -3.520  1.00 15.00      B    C  
ATOM   4358  CB  PHE B  14     -22.736  10.247  -4.805  1.00 15.00      B    C  
ATOM   4359  CG  PHE B  14     -24.161  10.717  -4.905  1.00 15.00      B    C  
ATOM   4360  CD1 PHE B  14     -25.148  10.145  -4.118  1.00 15.00      B    C  
ATOM   4361  CD2 PHE B  14     -24.513  11.733  -5.779  1.00 15.00      B    C  
ATOM   4362  CE1 PHE B  14     -26.458  10.576  -4.199  1.00 15.00      B    C  
ATOM   4363  CE2 PHE B  14     -25.822  12.169  -5.866  1.00 15.00      B    C  
ATOM   4364  CZ  PHE B  14     -26.795  11.590  -5.075  1.00 15.00      B    C  
ATOM   4365  C   PHE B  14     -20.930   9.742  -3.123  1.00 15.00      B    C  
ATOM   4366  O   PHE B  14     -20.951   8.563  -3.469  1.00 15.00      B    O  
ATOM   4367  N   GLY B  15     -19.958  10.266  -2.399  1.00 15.00      B    N  
ATOM   4368  HN  GLY B  15     -19.989  11.220  -2.172  1.00 15.00      B    H  
ATOM   4369  CA  GLY B  15     -18.854   9.457  -1.941  1.00 15.00      B    C  
ATOM   4370  C   GLY B  15     -18.686   9.573  -0.445  1.00 15.00      B    C  
ATOM   4371  O   GLY B  15     -17.569   9.637   0.057  1.00 15.00      B    O  
ATOM   4372  N   GLY B  16     -19.806   9.613   0.264  1.00 15.00      B    N  
ATOM   4373  HN  GLY B  16     -20.669   9.550  -0.197  1.00 15.00      B    H  
ATOM   4374  CA  GLY B  16     -19.772   9.734   1.705  1.00 15.00      B    C  
ATOM   4375  C   GLY B  16     -21.033   9.200   2.349  1.00 15.00      B    C  
ATOM   4376  O   GLY B  16     -21.899   8.649   1.667  1.00 15.00      B    O  
ATOM   4377  N   PHE B  17     -21.142   9.372   3.657  1.00 15.00      B    N  
ATOM   4378  HN  PHE B  17     -20.432   9.846   4.137  1.00 15.00      B    H  
ATOM   4379  CA  PHE B  17     -22.300   8.893   4.398  1.00 15.00      B    C  
ATOM   4380  CB  PHE B  17     -21.895   7.892   5.497  1.00 15.00      B    C  
ATOM   4381  CG  PHE B  17     -20.981   8.431   6.569  1.00 15.00      B    C  
ATOM   4382  CD1 PHE B  17     -19.726   8.932   6.257  1.00 15.00      B    C  
ATOM   4383  CD2 PHE B  17     -21.381   8.429   7.896  1.00 15.00      B    C  
ATOM   4384  CE1 PHE B  17     -18.892   9.421   7.244  1.00 15.00      B    C  
ATOM   4385  CE2 PHE B  17     -20.552   8.916   8.888  1.00 15.00      B    C  
ATOM   4386  CZ  PHE B  17     -19.305   9.413   8.562  1.00 15.00      B    C  
ATOM   4387  C   PHE B  17     -23.132  10.050   4.949  1.00 15.00      B    C  
ATOM   4388  O   PHE B  17     -23.236  10.253   6.159  1.00 15.00      B    O  
ATOM   4389  N   GLU B  18     -23.723  10.814   4.045  1.00 15.00      B    N  
ATOM   4390  HN  GLU B  18     -23.611  10.606   3.094  1.00 15.00      B    H  
ATOM   4391  CA  GLU B  18     -24.542  11.950   4.431  1.00 15.00      B    C  
ATOM   4392  CB  GLU B  18     -23.951  13.250   3.885  1.00 15.00      B    C  
ATOM   4393  CG  GLU B  18     -22.513  13.513   4.295  1.00 15.00      B    C  
ATOM   4394  CD  GLU B  18     -21.641  13.862   3.110  1.00 15.00      B    C  
ATOM   4395  OE1 GLU B  18     -20.583  13.217   2.940  1.00 15.00      B    O  
ATOM   4396  OE2 GLU B  18     -22.021  14.773   2.341  1.00 15.00      B    O  
ATOM   4397  C   GLU B  18     -25.963  11.785   3.915  1.00 15.00      B    C  
ATOM   4398  O   GLU B  18     -26.229  10.952   3.048  1.00 15.00      B    O  
ATOM   4399  N   PHE B  19     -26.872  12.576   4.460  1.00 15.00      B    N  
ATOM   4400  HN  PHE B  19     -26.597  13.210   5.155  1.00 15.00      B    H  
ATOM   4401  CA  PHE B  19     -28.266  12.540   4.053  1.00 15.00      B    C  
ATOM   4402  CB  PHE B  19     -29.144  12.061   5.212  1.00 15.00      B    C  
ATOM   4403  CG  PHE B  19     -30.437  11.428   4.781  1.00 15.00      B    C  
ATOM   4404  CD1 PHE B  19     -30.561  10.050   4.725  1.00 15.00      B    C  
ATOM   4405  CD2 PHE B  19     -31.529  12.208   4.435  1.00 15.00      B    C  
ATOM   4406  CE1 PHE B  19     -31.747   9.461   4.331  1.00 15.00      B    C  
ATOM   4407  CE2 PHE B  19     -32.718  11.627   4.039  1.00 15.00      B    C  
ATOM   4408  CZ  PHE B  19     -32.827  10.251   3.988  1.00 15.00      B    C  
ATOM   4409  C   PHE B  19     -28.689  13.934   3.612  1.00 15.00      B    C  
ATOM   4410  O   PHE B  19     -28.346  14.921   4.263  1.00 15.00      B    O  
ATOM   4411  N   TYR B  20     -29.412  14.017   2.505  1.00 15.00      B    N  
ATOM   4412  HN  TYR B  20     -29.657  13.197   2.027  1.00 15.00      B    H  
ATOM   4413  CA  TYR B  20     -29.860  15.302   1.985  1.00 15.00      B    C  
ATOM   4414  CB  TYR B  20     -29.021  15.726   0.773  1.00 15.00      B    C  
ATOM   4415  CG  TYR B  20     -27.589  16.064   1.124  1.00 15.00      B    C  
ATOM   4416  CD1 TYR B  20     -27.219  17.365   1.434  1.00 15.00      B    C  
ATOM   4417  CD2 TYR B  20     -26.612  15.078   1.167  1.00 15.00      B    C  
ATOM   4418  CE1 TYR B  20     -25.919  17.673   1.780  1.00 15.00      B    C  
ATOM   4419  CE2 TYR B  20     -25.308  15.378   1.506  1.00 15.00      B    C  
ATOM   4420  CZ  TYR B  20     -24.967  16.676   1.814  1.00 15.00      B    C  
ATOM   4421  OH  TYR B  20     -23.676  16.980   2.179  1.00 15.00      B    O  
ATOM   4422  HH  TYR B  20     -23.100  16.204   2.039  1.00 15.00      B    H  
ATOM   4423  C   TYR B  20     -31.336  15.265   1.630  1.00 15.00      B    C  
ATOM   4424  O   TYR B  20     -31.796  14.344   0.960  1.00 15.00      B    O  
ATOM   4425  N   VAL B  21     -32.067  16.265   2.094  1.00 15.00      B    N  
ATOM   4426  HN  VAL B  21     -31.633  16.967   2.624  1.00 15.00      B    H  
ATOM   4427  CA  VAL B  21     -33.496  16.358   1.832  1.00 15.00      B    C  
ATOM   4428  CB  VAL B  21     -34.274  16.775   3.101  1.00 15.00      B    C  
ATOM   4429  CG1 VAL B  21     -35.775  16.680   2.870  1.00 15.00      B    C  
ATOM   4430  CG2 VAL B  21     -33.861  15.922   4.292  1.00 15.00      B    C  
ATOM   4431  C   VAL B  21     -33.764  17.371   0.725  1.00 15.00      B    C  
ATOM   4432  O   VAL B  21     -33.269  18.502   0.778  1.00 15.00      B    O  
ATOM   4433  N   GLU B  22     -34.527  16.956  -0.276  1.00 15.00      B    N  
ATOM   4434  HN  GLU B  22     -34.872  16.032  -0.265  1.00 15.00      B    H  
ATOM   4435  CA  GLU B  22     -34.865  17.825  -1.394  1.00 15.00      B    C  
ATOM   4436  CB  GLU B  22     -35.336  17.003  -2.599  1.00 15.00      B    C  
ATOM   4437  CG  GLU B  22     -34.378  15.900  -3.021  1.00 15.00      B    C  
ATOM   4438  CD  GLU B  22     -34.925  15.052  -4.156  1.00 15.00      B    C  
ATOM   4439  OE1 GLU B  22     -36.141  14.760  -4.150  1.00 15.00      B    O  
ATOM   4440  OE2 GLU B  22     -34.136  14.672  -5.047  1.00 15.00      B    O  
ATOM   4441  C   GLU B  22     -35.948  18.820  -0.989  1.00 15.00      B    C  
ATOM   4442  O   GLU B  22     -36.661  18.613  -0.004  1.00 15.00      B    O  
ATOM   4443  N   ALA B  23     -36.063  19.901  -1.743  1.00 15.00      B    N  
ATOM   4444  HN  ALA B  23     -35.459  20.019  -2.505  1.00 15.00      B    H  
ATOM   4445  CA  ALA B  23     -37.069  20.916  -1.464  1.00 15.00      B    C  
ATOM   4446  CB  ALA B  23     -36.831  22.151  -2.322  1.00 15.00      B    C  
ATOM   4447  C   ALA B  23     -38.467  20.350  -1.697  1.00 15.00      B    C  
ATOM   4448  O   ALA B  23     -38.860  20.093  -2.834  1.00 15.00      B    O  
ATOM   4449  N   GLY B  24     -39.205  20.142  -0.615  1.00 15.00      B    N  
ATOM   4450  HN  GLY B  24     -38.841  20.369   0.266  1.00 15.00      B    H  
ATOM   4451  CA  GLY B  24     -40.541  19.594  -0.725  1.00 15.00      B    C  
ATOM   4452  C   GLY B  24     -40.550  18.086  -0.558  1.00 15.00      B    C  
ATOM   4453  O   GLY B  24     -41.588  17.442  -0.701  1.00 15.00      B    O  
ATOM   4454  N   GLN B  25     -39.390  17.524  -0.248  1.00 15.00      B    N  
ATOM   4455  HN  GLN B  25     -38.597  18.093  -0.134  1.00 15.00      B    H  
ATOM   4456  CA  GLN B  25     -39.263  16.088  -0.060  1.00 15.00      B    C  
ATOM   4457  CB  GLN B  25     -37.910  15.607  -0.599  1.00 15.00      B    C  
ATOM   4458  CG  GLN B  25     -37.779  14.102  -0.762  1.00 15.00      B    C  
ATOM   4459  CD  GLN B  25     -36.511  13.556  -0.131  1.00 15.00      B    C  
ATOM   4460  OE1 GLN B  25     -35.502  14.255  -0.014  1.00 15.00      B    O  
ATOM   4461  NE2 GLN B  25     -36.560  12.300   0.282  1.00 15.00      B    N  
ATOM   4462 HE21 GLN B  25     -37.395  11.805   0.161  1.00 15.00      B    H  
ATOM   4463 HE22 GLN B  25     -35.760  11.915   0.696  1.00 15.00      B    H  
ATOM   4464  C   GLN B  25     -39.412  15.744   1.421  1.00 15.00      B    C  
ATOM   4465  O   GLN B  25     -39.125  16.565   2.291  1.00 15.00      B    O  
ATOM   4466  N   GLN B  26     -39.881  14.541   1.700  1.00 15.00      B    N  
ATOM   4467  HN  GLN B  26     -40.099  13.932   0.967  1.00 15.00      B    H  
ATOM   4468  CA  GLN B  26     -40.067  14.095   3.071  1.00 15.00      B    C  
ATOM   4469  CB  GLN B  26     -41.244  13.118   3.152  1.00 15.00      B    C  
ATOM   4470  CG  GLN B  26     -41.189  12.005   2.117  1.00 15.00      B    C  
ATOM   4471  CD  GLN B  26     -41.942  10.759   2.540  1.00 15.00      B    C  
ATOM   4472  OE1 GLN B  26     -43.152  10.653   2.343  1.00 15.00      B    O  
ATOM   4473  NE2 GLN B  26     -41.226   9.792   3.097  1.00 15.00      B    N  
ATOM   4474 HE21 GLN B  26     -40.257   9.928   3.202  1.00 15.00      B    H  
ATOM   4475 HE22 GLN B  26     -41.691   8.979   3.381  1.00 15.00      B    H  
ATOM   4476  C   GLN B  26     -38.803  13.420   3.583  1.00 15.00      B    C  
ATOM   4477  O   GLN B  26     -38.192  12.625   2.873  1.00 15.00      B    O  
ATOM   4478  N   PHE B  27     -38.410  13.748   4.805  1.00 15.00      B    N  
ATOM   4479  HN  PHE B  27     -38.923  14.413   5.315  1.00 15.00      B    H  
ATOM   4480  CA  PHE B  27     -37.227  13.153   5.403  1.00 15.00      B    C  
ATOM   4481  CB  PHE B  27     -36.844  13.888   6.691  1.00 15.00      B    C  
ATOM   4482  CG  PHE B  27     -35.702  13.251   7.432  1.00 15.00      B    C  
ATOM   4483  CD1 PHE B  27     -35.909  12.634   8.654  1.00 15.00      B    C  
ATOM   4484  CD2 PHE B  27     -34.425  13.262   6.901  1.00 15.00      B    C  
ATOM   4485  CE1 PHE B  27     -34.864  12.040   9.332  1.00 15.00      B    C  
ATOM   4486  CE2 PHE B  27     -33.375  12.671   7.574  1.00 15.00      B    C  
ATOM   4487  CZ  PHE B  27     -33.594  12.059   8.791  1.00 15.00      B    C  
ATOM   4488  C   PHE B  27     -37.467  11.675   5.690  1.00 15.00      B    C  
ATOM   4489  O   PHE B  27     -38.385  11.320   6.430  1.00 15.00      B    O  
ATOM   4490  N   ASP B  28     -36.652  10.821   5.088  1.00 15.00      B    N  
ATOM   4491  HN  ASP B  28     -35.960  11.164   4.486  1.00 15.00      B    H  
ATOM   4492  CA  ASP B  28     -36.771   9.384   5.283  1.00 15.00      B    C  
ATOM   4493  CB  ASP B  28     -36.087   8.616   4.148  1.00 15.00      B    C  
ATOM   4494  CG  ASP B  28     -36.825   8.744   2.828  1.00 15.00      B    C  
ATOM   4495  OD1 ASP B  28     -37.960   8.231   2.730  1.00 15.00      B    O  
ATOM   4496  OD2 ASP B  28     -36.269   9.355   1.889  1.00 15.00      B    O  
ATOM   4497  C   ASP B  28     -36.212   8.977   6.642  1.00 15.00      B    C  
ATOM   4498  O   ASP B  28     -35.068   8.525   6.758  1.00 15.00      B    O  
ATOM   4499  N   ASP B  29     -37.034   9.157   7.668  1.00 15.00      B    N  
ATOM   4500  HN  ASP B  29     -37.934   9.515   7.493  1.00 15.00      B    H  
ATOM   4501  CA  ASP B  29     -36.659   8.841   9.042  1.00 15.00      B    C  
ATOM   4502  CB  ASP B  29     -37.748   9.280  10.041  1.00 15.00      B    C  
ATOM   4503  CG  ASP B  29     -39.062   8.513   9.927  1.00 15.00      B    C  
ATOM   4504  OD1 ASP B  29     -39.423   8.099   8.804  1.00 15.00      B    O  
ATOM   4505  OD2 ASP B  29     -39.742   8.332  10.962  1.00 15.00      B    O  
ATOM   4506  C   ASP B  29     -36.306   7.368   9.215  1.00 15.00      B    C  
ATOM   4507  O   ASP B  29     -35.229   7.034   9.715  1.00 15.00      B    O  
ATOM   4508  N   SER B  30     -37.194   6.492   8.766  1.00 15.00      B    N  
ATOM   4509  HN  SER B  30     -38.032   6.826   8.366  1.00 15.00      B    H  
ATOM   4510  CA  SER B  30     -36.980   5.059   8.883  1.00 15.00      B    C  
ATOM   4511  CB  SER B  30     -38.244   4.275   8.524  1.00 15.00      B    C  
ATOM   4512  OG  SER B  30     -38.422   3.177   9.408  1.00 15.00      B    O  
ATOM   4513  HG  SER B  30     -38.158   3.444  10.313  1.00 15.00      B    H  
ATOM   4514  C   SER B  30     -35.773   4.577   8.074  1.00 15.00      B    C  
ATOM   4515  O   SER B  30     -35.193   3.534   8.379  1.00 15.00      B    O  
ATOM   4516  N   ALA B  31     -35.384   5.333   7.056  1.00 15.00      B    N  
ATOM   4517  HN  ALA B  31     -35.872   6.161   6.853  1.00 15.00      B    H  
ATOM   4518  CA  ALA B  31     -34.236   4.957   6.240  1.00 15.00      B    C  
ATOM   4519  CB  ALA B  31     -34.276   5.657   4.891  1.00 15.00      B    C  
ATOM   4520  C   ALA B  31     -32.942   5.282   6.977  1.00 15.00      B    C  
ATOM   4521  O   ALA B  31     -31.970   4.531   6.917  1.00 15.00      B    O  
ATOM   4522  N   TYR B  32     -32.953   6.395   7.699  1.00 15.00      B    N  
ATOM   4523  HN  TYR B  32     -33.770   6.942   7.721  1.00 15.00      B    H  
ATOM   4524  CA  TYR B  32     -31.789   6.834   8.456  1.00 15.00      B    C  
ATOM   4525  CB  TYR B  32     -32.015   8.249   8.996  1.00 15.00      B    C  
ATOM   4526  CG  TYR B  32     -30.744   9.010   9.302  1.00 15.00      B    C  
ATOM   4527  CD1 TYR B  32     -30.228   9.056  10.591  1.00 15.00      B    C  
ATOM   4528  CD2 TYR B  32     -30.062   9.689   8.301  1.00 15.00      B    C  
ATOM   4529  CE1 TYR B  32     -29.070   9.756  10.872  1.00 15.00      B    C  
ATOM   4530  CE2 TYR B  32     -28.903  10.391   8.573  1.00 15.00      B    C  
ATOM   4531  CZ  TYR B  32     -28.411  10.421   9.860  1.00 15.00      B    C  
ATOM   4532  OH  TYR B  32     -27.254  11.120  10.136  1.00 15.00      B    O  
ATOM   4533  HH  TYR B  32     -27.199  11.886   9.549  1.00 15.00      B    H  
ATOM   4534  C   TYR B  32     -31.491   5.871   9.604  1.00 15.00      B    C  
ATOM   4535  O   TYR B  32     -30.345   5.484   9.821  1.00 15.00      B    O  
ATOM   4536  N   GLU B  33     -32.532   5.471  10.321  1.00 15.00      B    N  
ATOM   4537  HN  GLU B  33     -33.428   5.806  10.094  1.00 15.00      B    H  
ATOM   4538  CA  GLU B  33     -32.380   4.559  11.452  1.00 15.00      B    C  
ATOM   4539  CB  GLU B  33     -33.665   4.504  12.277  1.00 15.00      B    C  
ATOM   4540  CG  GLU B  33     -34.913   4.260  11.452  1.00 15.00      B    C  
ATOM   4541  CD  GLU B  33     -36.119   3.882  12.284  1.00 15.00      B    C  
ATOM   4542  OE1 GLU B  33     -37.154   3.515  11.683  1.00 15.00      B    O  
ATOM   4543  OE2 GLU B  33     -36.030   3.937  13.525  1.00 15.00      B    O  
ATOM   4544  C   GLU B  33     -31.987   3.151  11.010  1.00 15.00      B    C  
ATOM   4545  O   GLU B  33     -31.329   2.424  11.748  1.00 15.00      B    O  
ATOM   4546  N   GLU B  34     -32.378   2.777   9.800  1.00 15.00      B    N  
ATOM   4547  HN  GLU B  34     -32.876   3.408   9.240  1.00 15.00      B    H  
ATOM   4548  CA  GLU B  34     -32.081   1.447   9.285  1.00 15.00      B    C  
ATOM   4549  CB  GLU B  34     -33.060   1.082   8.168  1.00 15.00      B    C  
ATOM   4550  CG  GLU B  34     -33.427  -0.392   8.116  1.00 15.00      B    C  
ATOM   4551  CD  GLU B  34     -34.593  -0.667   7.191  1.00 15.00      B    C  
ATOM   4552  OE1 GLU B  34     -34.382  -1.280   6.127  1.00 15.00      B    O  
ATOM   4553  OE2 GLU B  34     -35.731  -0.270   7.526  1.00 15.00      B    O  
ATOM   4554  C   GLU B  34     -30.644   1.337   8.784  1.00 15.00      B    C  
ATOM   4555  O   GLU B  34     -30.027   0.277   8.878  1.00 15.00      B    O  
ATOM   4556  N   ALA B  35     -30.112   2.433   8.262  1.00 15.00      B    N  
ATOM   4557  HN  ALA B  35     -30.646   3.254   8.221  1.00 15.00      B    H  
ATOM   4558  CA  ALA B  35     -28.755   2.435   7.729  1.00 15.00      B    C  
ATOM   4559  CB  ALA B  35     -28.691   3.247   6.444  1.00 15.00      B    C  
ATOM   4560  C   ALA B  35     -27.719   2.940   8.732  1.00 15.00      B    C  
ATOM   4561  O   ALA B  35     -26.582   2.474   8.741  1.00 15.00      B    O  
ATOM   4562  N   TYR B  36     -28.107   3.888   9.576  1.00 15.00      B    N  
ATOM   4563  HN  TYR B  36     -29.030   4.221   9.540  1.00 15.00      B    H  
ATOM   4564  CA  TYR B  36     -27.179   4.454  10.551  1.00 15.00      B    C  
ATOM   4565  CB  TYR B  36     -27.228   5.984  10.525  1.00 15.00      B    C  
ATOM   4566  CG  TYR B  36     -26.805   6.574   9.197  1.00 15.00      B    C  
ATOM   4567  CD1 TYR B  36     -27.734   6.817   8.194  1.00 15.00      B    C  
ATOM   4568  CD2 TYR B  36     -25.473   6.873   8.942  1.00 15.00      B    C  
ATOM   4569  CE1 TYR B  36     -27.350   7.341   6.974  1.00 15.00      B    C  
ATOM   4570  CE2 TYR B  36     -25.080   7.401   7.727  1.00 15.00      B    C  
ATOM   4571  CZ  TYR B  36     -26.022   7.631   6.746  1.00 15.00      B    C  
ATOM   4572  OH  TYR B  36     -25.634   8.148   5.532  1.00 15.00      B    O  
ATOM   4573  HH  TYR B  36     -26.182   8.907   5.315  1.00 15.00      B    H  
ATOM   4574  C   TYR B  36     -27.397   3.914  11.962  1.00 15.00      B    C  
ATOM   4575  O   TYR B  36     -26.661   4.267  12.884  1.00 15.00      B    O  
ATOM   4576  N   GLY B  37     -28.413   3.074  12.124  1.00 15.00      B    N  
ATOM   4577  HN  GLY B  37     -28.971   2.846  11.353  1.00 15.00      B    H  
ATOM   4578  CA  GLY B  37     -28.701   2.477  13.421  1.00 15.00      B    C  
ATOM   4579  C   GLY B  37     -29.132   3.474  14.483  1.00 15.00      B    C  
ATOM   4580  O   GLY B  37     -28.960   3.224  15.675  1.00 15.00      B    O  
ATOM   4581  N   VAL B  38     -29.692   4.600  14.061  1.00 15.00      B    N  
ATOM   4582  HN  VAL B  38     -29.812   4.743  13.101  1.00 15.00      B    H  
ATOM   4583  CA  VAL B  38     -30.144   5.625  14.997  1.00 15.00      B    C  
ATOM   4584  CB  VAL B  38     -29.131   6.787  15.140  1.00 15.00      B    C  
ATOM   4585  CG1 VAL B  38     -28.005   6.408  16.090  1.00 15.00      B    C  
ATOM   4586  CG2 VAL B  38     -28.573   7.200  13.786  1.00 15.00      B    C  
ATOM   4587  C   VAL B  38     -31.506   6.180  14.592  1.00 15.00      B    C  
ATOM   4588  O   VAL B  38     -31.632   6.855  13.568  1.00 15.00      B    O  
ATOM   4589  N   SER B  39     -32.523   5.870  15.386  1.00 15.00      B    N  
ATOM   4590  HN  SER B  39     -32.364   5.302  16.167  1.00 15.00      B    H  
ATOM   4591  CA  SER B  39     -33.877   6.337  15.121  1.00 15.00      B    C  
ATOM   4592  CB  SER B  39     -34.867   5.636  16.051  1.00 15.00      B    C  
ATOM   4593  OG  SER B  39     -34.752   4.229  15.928  1.00 15.00      B    O  
ATOM   4594  HG  SER B  39     -35.250   3.935  15.144  1.00 15.00      B    H  
ATOM   4595  C   SER B  39     -33.979   7.853  15.268  1.00 15.00      B    C  
ATOM   4596  O   SER B  39     -33.397   8.443  16.182  1.00 15.00      B    O  
ATOM   4597  N   VAL B  40     -34.714   8.479  14.360  1.00 15.00      B    N  
ATOM   4598  HN  VAL B  40     -35.163   7.955  13.664  1.00 15.00      B    H  
ATOM   4599  CA  VAL B  40     -34.885   9.924  14.380  1.00 15.00      B    C  
ATOM   4600  CB  VAL B  40     -34.624  10.549  12.992  1.00 15.00      B    C  
ATOM   4601  CG1 VAL B  40     -34.553  12.067  13.090  1.00 15.00      B    C  
ATOM   4602  CG2 VAL B  40     -33.348   9.992  12.379  1.00 15.00      B    C  
ATOM   4603  C   VAL B  40     -36.291  10.295  14.843  1.00 15.00      B    C  
ATOM   4604  O   VAL B  40     -37.280   9.913  14.220  1.00 15.00      B    O  
ATOM   4605  N   PRO B  41     -36.394  11.034  15.959  1.00 15.00      B    N  
ATOM   4606  CA  PRO B  41     -37.683  11.466  16.505  1.00 15.00      B    C  
ATOM   4607  CB  PRO B  41     -37.306  12.203  17.796  1.00 15.00      B    C  
ATOM   4608  CG  PRO B  41     -35.873  12.576  17.622  1.00 15.00      B    C  
ATOM   4609  CD  PRO B  41     -35.262  11.495  16.779  1.00 15.00      B    C  
ATOM   4610  C   PRO B  41     -38.416  12.406  15.549  1.00 15.00      B    C  
ATOM   4611  O   PRO B  41     -37.794  13.242  14.888  1.00 15.00      B    O  
ATOM   4612  N   SER B  42     -39.739  12.272  15.502  1.00 15.00      B    N  
ATOM   4613  HN  SER B  42     -40.168  11.599  16.072  1.00 15.00      B    H  
ATOM   4614  CA  SER B  42     -40.587  13.078  14.630  1.00 15.00      B    C  
ATOM   4615  CB  SER B  42     -42.049  12.727  14.897  1.00 15.00      B    C  
ATOM   4616  OG  SER B  42     -42.132  11.682  15.857  1.00 15.00      B    O  
ATOM   4617  HG  SER B  42     -43.042  11.365  15.910  1.00 15.00      B    H  
ATOM   4618  C   SER B  42     -40.356  14.578  14.812  1.00 15.00      B    C  
ATOM   4619  O   SER B  42     -40.504  15.350  13.868  1.00 15.00      B    O  
ATOM   4620  N   ALA B  43     -39.987  14.979  16.025  1.00 15.00      B    N  
ATOM   4621  HN  ALA B  43     -39.883  14.315  16.734  1.00 15.00      B    H  
ATOM   4622  CA  ALA B  43     -39.731  16.385  16.321  1.00 15.00      B    C  
ATOM   4623  CB  ALA B  43     -39.359  16.562  17.786  1.00 15.00      B    C  
ATOM   4624  C   ALA B  43     -38.635  16.938  15.414  1.00 15.00      B    C  
ATOM   4625  O   ALA B  43     -38.845  17.919  14.705  1.00 15.00      B    O  
ATOM   4626  N   VAL B  44     -37.483  16.272  15.413  1.00 15.00      B    N  
ATOM   4627  HN  VAL B  44     -37.389  15.480  15.977  1.00 15.00      B    H  
ATOM   4628  CA  VAL B  44     -36.353  16.694  14.589  1.00 15.00      B    C  
ATOM   4629  CB  VAL B  44     -35.081  15.874  14.904  1.00 15.00      B    C  
ATOM   4630  CG1 VAL B  44     -33.885  16.408  14.128  1.00 15.00      B    C  
ATOM   4631  CG2 VAL B  44     -34.793  15.883  16.398  1.00 15.00      B    C  
ATOM   4632  C   VAL B  44     -36.697  16.559  13.106  1.00 15.00      B    C  
ATOM   4633  O   VAL B  44     -36.270  17.365  12.279  1.00 15.00      B    O  
ATOM   4634  N   VAL B  45     -37.484  15.536  12.781  1.00 15.00      B    N  
ATOM   4635  HN  VAL B  45     -37.793  14.928  13.486  1.00 15.00      B    H  
ATOM   4636  CA  VAL B  45     -37.899  15.296  11.403  1.00 15.00      B    C  
ATOM   4637  CB  VAL B  45     -38.782  14.032  11.278  1.00 15.00      B    C  
ATOM   4638  CG1 VAL B  45     -39.246  13.830   9.843  1.00 15.00      B    C  
ATOM   4639  CG2 VAL B  45     -38.029  12.804  11.764  1.00 15.00      B    C  
ATOM   4640  C   VAL B  45     -38.655  16.503  10.854  1.00 15.00      B    C  
ATOM   4641  O   VAL B  45     -38.317  17.024   9.790  1.00 15.00      B    O  
ATOM   4642  N   GLU B  46     -39.650  16.966  11.604  1.00 15.00      B    N  
ATOM   4643  HN  GLU B  46     -39.852  16.522  12.457  1.00 15.00      B    H  
ATOM   4644  CA  GLU B  46     -40.456  18.109  11.191  1.00 15.00      B    C  
ATOM   4645  CB  GLU B  46     -41.658  18.301  12.115  1.00 15.00      B    C  
ATOM   4646  CG  GLU B  46     -42.702  17.204  11.984  1.00 15.00      B    C  
ATOM   4647  CD  GLU B  46     -42.929  16.797  10.541  1.00 15.00      B    C  
ATOM   4648  OE1 GLU B  46     -42.465  15.705  10.150  1.00 15.00      B    O  
ATOM   4649  OE2 GLU B  46     -43.546  17.578   9.792  1.00 15.00      B    O  
ATOM   4650  C   GLU B  46     -39.629  19.385  11.093  1.00 15.00      B    C  
ATOM   4651  O   GLU B  46     -39.869  20.222  10.221  1.00 15.00      B    O  
ATOM   4652  N   GLU B  47     -38.651  19.528  11.981  1.00 15.00      B    N  
ATOM   4653  HN  GLU B  47     -38.516  18.834  12.664  1.00 15.00      B    H  
ATOM   4654  CA  GLU B  47     -37.779  20.697  11.971  1.00 15.00      B    C  
ATOM   4655  CB  GLU B  47     -36.790  20.645  13.138  1.00 15.00      B    C  
ATOM   4656  CG  GLU B  47     -37.432  20.808  14.505  1.00 15.00      B    C  
ATOM   4657  CD  GLU B  47     -36.431  20.693  15.638  1.00 15.00      B    C  
ATOM   4658  OE1 GLU B  47     -35.760  19.642  15.736  1.00 15.00      B    O  
ATOM   4659  OE2 GLU B  47     -36.322  21.652  16.432  1.00 15.00      B    O  
ATOM   4660  C   GLU B  47     -37.024  20.761  10.650  1.00 15.00      B    C  
ATOM   4661  O   GLU B  47     -36.840  21.834  10.067  1.00 15.00      B    O  
ATOM   4662  N   MET B  48     -36.611  19.595  10.172  1.00 15.00      B    N  
ATOM   4663  HN  MET B  48     -36.800  18.777  10.685  1.00 15.00      B    H  
ATOM   4664  CA  MET B  48     -35.887  19.493   8.917  1.00 15.00      B    C  
ATOM   4665  CB  MET B  48     -35.104  18.181   8.854  1.00 15.00      B    C  
ATOM   4666  CG  MET B  48     -34.083  18.028   9.967  1.00 15.00      B    C  
ATOM   4667  SD  MET B  48     -32.936  16.669   9.683  1.00 15.00      B    S  
ATOM   4668  CE  MET B  48     -31.378  17.502   9.968  1.00 15.00      B    C  
ATOM   4669  C   MET B  48     -36.847  19.601   7.740  1.00 15.00      B    C  
ATOM   4670  O   MET B  48     -36.524  20.209   6.718  1.00 15.00      B    O  
ATOM   4671  N   ASN B  49     -38.033  19.019   7.898  1.00 15.00      B    N  
ATOM   4672  HN  ASN B  49     -38.224  18.546   8.739  1.00 15.00      B    H  
ATOM   4673  CA  ASN B  49     -39.058  19.054   6.856  1.00 15.00      B    C  
ATOM   4674  CB  ASN B  49     -40.297  18.242   7.268  1.00 15.00      B    C  
ATOM   4675  CG  ASN B  49     -40.128  16.742   7.082  1.00 15.00      B    C  
ATOM   4676  OD1 ASN B  49     -39.355  16.287   6.235  1.00 15.00      B    O  
ATOM   4677  ND2 ASN B  49     -40.859  15.958   7.866  1.00 15.00      B    N  
ATOM   4678 HD21 ASN B  49     -41.469  16.380   8.523  1.00 15.00      B    H  
ATOM   4679 HD22 ASN B  49     -40.765  14.991   7.768  1.00 15.00      B    H  
ATOM   4680  C   ASN B  49     -39.454  20.496   6.558  1.00 15.00      B    C  
ATOM   4681  O   ASN B  49     -39.629  20.881   5.402  1.00 15.00      B    O  
ATOM   4682  N   ALA B  50     -39.575  21.296   7.614  1.00 15.00      B    N  
ATOM   4683  HN  ALA B  50     -39.434  20.922   8.514  1.00 15.00      B    H  
ATOM   4684  CA  ALA B  50     -39.931  22.702   7.478  1.00 15.00      B    C  
ATOM   4685  CB  ALA B  50     -40.210  23.316   8.842  1.00 15.00      B    C  
ATOM   4686  C   ALA B  50     -38.826  23.471   6.765  1.00 15.00      B    C  
ATOM   4687  O   ALA B  50     -39.091  24.404   6.008  1.00 15.00      B    O  
ATOM   4688  N   LYS B  51     -37.584  23.070   7.006  1.00 15.00      B    N  
ATOM   4689  HN  LYS B  51     -37.436  22.313   7.613  1.00 15.00      B    H  
ATOM   4690  CA  LYS B  51     -36.440  23.717   6.382  1.00 15.00      B    C  
ATOM   4691  CB  LYS B  51     -35.131  23.225   7.004  1.00 15.00      B    C  
ATOM   4692  CG  LYS B  51     -34.857  23.796   8.384  1.00 15.00      B    C  
ATOM   4693  CD  LYS B  51     -34.731  25.308   8.330  1.00 15.00      B    C  
ATOM   4694  CE  LYS B  51     -34.597  25.907   9.717  1.00 15.00      B    C  
ATOM   4695  NZ  LYS B  51     -34.446  27.385   9.658  1.00 15.00      B    N  
ATOM   4696  HZ1 LYS B  51     -35.287  27.814   9.219  1.00 15.00      B    H  
ATOM   4697  HZ2 LYS B  51     -33.610  27.635   9.092  1.00 15.00      B    H  
ATOM   4698  HZ3 LYS B  51     -34.331  27.772  10.616  1.00 15.00      B    H  
ATOM   4699  C   LYS B  51     -36.442  23.472   4.881  1.00 15.00      B    C  
ATOM   4700  O   LYS B  51     -36.175  24.379   4.094  1.00 15.00      B    O  
ATOM   4701  N   ALA B  52     -36.776  22.247   4.494  1.00 15.00      B    N  
ATOM   4702  HN  ALA B  52     -36.992  21.574   5.178  1.00 15.00      B    H  
ATOM   4703  CA  ALA B  52     -36.826  21.868   3.088  1.00 15.00      B    C  
ATOM   4704  CB  ALA B  52     -36.975  20.359   2.956  1.00 15.00      B    C  
ATOM   4705  C   ALA B  52     -37.964  22.582   2.360  1.00 15.00      B    C  
ATOM   4706  O   ALA B  52     -38.002  22.617   1.133  1.00 15.00      B    O  
ATOM   4707  N   ALA B  53     -38.890  23.147   3.125  1.00 15.00      B    N  
ATOM   4708  HN  ALA B  53     -38.812  23.078   4.100  1.00 15.00      B    H  
ATOM   4709  CA  ALA B  53     -40.023  23.862   2.553  1.00 15.00      B    C  
ATOM   4710  CB  ALA B  53     -41.279  23.605   3.373  1.00 15.00      B    C  
ATOM   4711  C   ALA B  53     -39.738  25.359   2.463  1.00 15.00      B    C  
ATOM   4712  O   ALA B  53     -40.472  26.104   1.817  1.00 15.00      B    O  
ATOM   4713  N   GLN B  54     -38.669  25.794   3.119  1.00 15.00      B    N  
ATOM   4714  HN  GLN B  54     -38.118  25.152   3.615  1.00 15.00      B    H  
ATOM   4715  CA  GLN B  54     -38.288  27.201   3.113  1.00 15.00      B    C  
ATOM   4716  CB  GLN B  54     -37.791  27.622   4.499  1.00 15.00      B    C  
ATOM   4717  CG  GLN B  54     -38.912  27.922   5.480  1.00 15.00      B    C  
ATOM   4718  CD  GLN B  54     -38.488  27.818   6.934  1.00 15.00      B    C  
ATOM   4719  OE1 GLN B  54     -37.312  27.982   7.280  1.00 15.00      B    O  
ATOM   4720  NE2 GLN B  54     -39.453  27.553   7.803  1.00 15.00      B    N  
ATOM   4721 HE21 GLN B  54     -40.365  27.441   7.459  1.00 15.00      B    H  
ATOM   4722 HE22 GLN B  54     -39.218  27.488   8.749  1.00 15.00      B    H  
ATOM   4723  C   GLN B  54     -37.220  27.459   2.061  1.00 15.00      B    C  
ATOM   4724  O   GLN B  54     -37.029  28.594   1.603  1.00 15.00      B    O  
ATOM   4725  N   LEU B  55     -36.533  26.395   1.682  1.00 15.00      B    N  
ATOM   4726  HN  LEU B  55     -36.742  25.528   2.082  1.00 15.00      B    H  
ATOM   4727  CA  LEU B  55     -35.483  26.475   0.686  1.00 15.00      B    C  
ATOM   4728  CB  LEU B  55     -34.512  25.303   0.831  1.00 15.00      B    C  
ATOM   4729  CG  LEU B  55     -33.761  25.216   2.164  1.00 15.00      B    C  
ATOM   4730  CD1 LEU B  55     -32.977  23.915   2.254  1.00 15.00      B    C  
ATOM   4731  CD2 LEU B  55     -32.838  26.414   2.351  1.00 15.00      B    C  
ATOM   4732  C   LEU B  55     -36.065  26.520  -0.724  1.00 15.00      B    C  
ATOM   4733  O   LEU B  55     -37.277  26.395  -0.920  1.00 15.00      B    O  
ATOM   4734  N   LYS B  56     -35.192  26.719  -1.695  1.00 15.00      B    N  
ATOM   4735  HN  LYS B  56     -34.234  26.816  -1.460  1.00 15.00      B    H  
ATOM   4736  CA  LYS B  56     -35.574  26.803  -3.091  1.00 15.00      B    C  
ATOM   4737  CB  LYS B  56     -35.469  28.252  -3.580  1.00 15.00      B    C  
ATOM   4738  CG  LYS B  56     -36.485  29.189  -2.953  1.00 15.00      B    C  
ATOM   4739  CD  LYS B  56     -36.025  30.636  -3.001  1.00 15.00      B    C  
ATOM   4740  CE  LYS B  56     -36.785  31.472  -1.986  1.00 15.00      B    C  
ATOM   4741  NZ  LYS B  56     -36.677  30.900  -0.613  1.00 15.00      B    N  
ATOM   4742  HZ1 LYS B  56     -37.276  31.433   0.047  1.00 15.00      B    H  
ATOM   4743  HZ2 LYS B  56     -35.691  30.945  -0.283  1.00 15.00      B    H  
ATOM   4744  HZ3 LYS B  56     -36.982  29.903  -0.614  1.00 15.00      B    H  
ATOM   4745  C   LYS B  56     -34.688  25.910  -3.946  1.00 15.00      B    C  
ATOM   4746  O   LYS B  56     -33.785  25.235  -3.442  1.00 15.00      B    O  
ATOM   4747  N   ASP B  57     -34.955  25.934  -5.240  1.00 15.00      B    N  
ATOM   4748  HN  ASP B  57     -35.663  26.537  -5.565  1.00 15.00      B    H  
ATOM   4749  CA  ASP B  57     -34.229  25.142  -6.220  1.00 15.00      B    C  
ATOM   4750  CB  ASP B  57     -34.878  25.253  -7.612  1.00 15.00      B    C  
ATOM   4751  CG  ASP B  57     -35.284  26.671  -8.010  1.00 15.00      B    C  
ATOM   4752  OD1 ASP B  57     -35.117  27.018  -9.189  1.00 15.00      B    O  
ATOM   4753  OD2 ASP B  57     -35.800  27.424  -7.156  1.00 15.00      B    O  
ATOM   4754  C   ASP B  57     -32.745  25.490  -6.269  1.00 15.00      B    C  
ATOM   4755  O   ASP B  57     -32.339  26.508  -6.826  1.00 15.00      B    O  
ATOM   4756  N   GLY B  58     -31.939  24.626  -5.668  1.00 15.00      B    N  
ATOM   4757  HN  GLY B  58     -32.323  23.845  -5.222  1.00 15.00      B    H  
ATOM   4758  CA  GLY B  58     -30.510  24.835  -5.636  1.00 15.00      B    C  
ATOM   4759  C   GLY B  58     -29.945  24.564  -4.259  1.00 15.00      B    C  
ATOM   4760  O   GLY B  58     -28.823  24.077  -4.123  1.00 15.00      B    O  
ATOM   4761  N   GLU B  59     -30.733  24.864  -3.235  1.00 15.00      B    N  
ATOM   4762  HN  GLU B  59     -31.625  25.236  -3.411  1.00 15.00      B    H  
ATOM   4763  CA  GLU B  59     -30.309  24.658  -1.858  1.00 15.00      B    C  
ATOM   4764  CB  GLU B  59     -30.826  25.781  -0.955  1.00 15.00      B    C  
ATOM   4765  CG  GLU B  59     -30.616  27.181  -1.512  1.00 15.00      B    C  
ATOM   4766  CD  GLU B  59     -31.892  27.996  -1.497  1.00 15.00      B    C  
ATOM   4767  OE1 GLU B  59     -31.898  29.119  -2.034  1.00 15.00      B    O  
ATOM   4768  OE2 GLU B  59     -32.892  27.513  -0.938  1.00 15.00      B    O  
ATOM   4769  C   GLU B  59     -30.756  23.292  -1.342  1.00 15.00      B    C  
ATOM   4770  O   GLU B  59     -31.876  22.850  -1.606  1.00 15.00      B    O  
ATOM   4771  N   TRP B  60     -29.863  22.626  -0.616  1.00 15.00      B    N  
ATOM   4772  HN  TRP B  60     -28.996  23.041  -0.438  1.00 15.00      B    H  
ATOM   4773  CA  TRP B  60     -30.136  21.304  -0.065  1.00 15.00      B    C  
ATOM   4774  CB  TRP B  60     -29.289  20.246  -0.778  1.00 15.00      B    C  
ATOM   4775  CG  TRP B  60     -29.424  20.294  -2.268  1.00 15.00      B    C  
ATOM   4776  CD1 TRP B  60     -28.450  20.603  -3.170  1.00 15.00      B    C  
ATOM   4777  CD2 TRP B  60     -30.613  20.045  -3.028  1.00 15.00      B    C  
ATOM   4778  NE1 TRP B  60     -28.955  20.555  -4.446  1.00 15.00      B    N  
ATOM   4779  HE1 TRP B  60     -28.449  20.737  -5.264  1.00 15.00      B    H  
ATOM   4780  CE2 TRP B  60     -30.284  20.215  -4.386  1.00 15.00      B    C  
ATOM   4781  CE3 TRP B  60     -31.924  19.691  -2.689  1.00 15.00      B    C  
ATOM   4782  CZ2 TRP B  60     -31.219  20.043  -5.406  1.00 15.00      B    C  
ATOM   4783  CZ3 TRP B  60     -32.848  19.522  -3.700  1.00 15.00      B    C  
ATOM   4784  CH2 TRP B  60     -32.493  19.698  -5.042  1.00 15.00      B    C  
ATOM   4785  C   TRP B  60     -29.844  21.278   1.428  1.00 15.00      B    C  
ATOM   4786  O   TRP B  60     -28.982  22.012   1.910  1.00 15.00      B    O  
ATOM   4787  N   LEU B  61     -30.561  20.429   2.152  1.00 15.00      B    N  
ATOM   4788  HN  LEU B  61     -31.232  19.868   1.705  1.00 15.00      B    H  
ATOM   4789  CA  LEU B  61     -30.384  20.317   3.596  1.00 15.00      B    C  
ATOM   4790  CB  LEU B  61     -31.744  20.223   4.294  1.00 15.00      B    C  
ATOM   4791  CG  LEU B  61     -31.725  20.346   5.820  1.00 15.00      B    C  
ATOM   4792  CD1 LEU B  61     -31.182  21.705   6.243  1.00 15.00      B    C  
ATOM   4793  CD2 LEU B  61     -33.114  20.122   6.392  1.00 15.00      B    C  
ATOM   4794  C   LEU B  61     -29.517  19.119   3.978  1.00 15.00      B    C  
ATOM   4795  O   LEU B  61     -29.784  17.991   3.561  1.00 15.00      B    O  
ATOM   4796  N   ASN B  62     -28.480  19.379   4.770  1.00 15.00      B    N  
ATOM   4797  HN  ASN B  62     -28.317  20.303   5.048  1.00 15.00      B    H  
ATOM   4798  CA  ASN B  62     -27.571  18.330   5.233  1.00 15.00      B    C  
ATOM   4799  CB  ASN B  62     -26.143  18.876   5.383  1.00 15.00      B    C  
ATOM   4800  CG  ASN B  62     -25.159  17.839   5.909  1.00 15.00      B    C  
ATOM   4801  OD1 ASN B  62     -25.022  17.649   7.117  1.00 15.00      B    O  
ATOM   4802  ND2 ASN B  62     -24.456  17.170   5.007  1.00 15.00      B    N  
ATOM   4803 HD21 ASN B  62     -24.598  17.372   4.055  1.00 15.00      B    H  
ATOM   4804 HD22 ASN B  62     -23.814  16.502   5.324  1.00 15.00      B    H  
ATOM   4805  C   ASN B  62     -28.045  17.745   6.562  1.00 15.00      B    C  
ATOM   4806  O   ASN B  62     -28.201  18.464   7.551  1.00 15.00      B    O  
ATOM   4807  N   VAL B  63     -28.288  16.441   6.570  1.00 15.00      B    N  
ATOM   4808  HN  VAL B  63     -28.175  15.931   5.737  1.00 15.00      B    H  
ATOM   4809  CA  VAL B  63     -28.733  15.738   7.768  1.00 15.00      B    C  
ATOM   4810  CB  VAL B  63     -29.920  14.802   7.445  1.00 15.00      B    C  
ATOM   4811  CG1 VAL B  63     -30.459  14.147   8.709  1.00 15.00      B    C  
ATOM   4812  CG2 VAL B  63     -31.018  15.555   6.708  1.00 15.00      B    C  
ATOM   4813  C   VAL B  63     -27.590  14.899   8.341  1.00 15.00      B    C  
ATOM   4814  O   VAL B  63     -27.125  13.952   7.701  1.00 15.00      B    O  
ATOM   4815  N   SER B  64     -27.142  15.243   9.542  1.00 15.00      B    N  
ATOM   4816  HN  SER B  64     -27.560  15.996  10.012  1.00 15.00      B    H  
ATOM   4817  CA  SER B  64     -26.055  14.521  10.190  1.00 15.00      B    C  
ATOM   4818  CB  SER B  64     -24.722  15.252   9.990  1.00 15.00      B    C  
ATOM   4819  OG  SER B  64     -23.626  14.361  10.127  1.00 15.00      B    O  
ATOM   4820  HG  SER B  64     -23.101  14.372   9.321  1.00 15.00      B    H  
ATOM   4821  C   SER B  64     -26.357  14.328  11.676  1.00 15.00      B    C  
ATOM   4822  O   SER B  64     -27.309  14.908  12.200  1.00 15.00      B    O  
ATOM   4823  N   HIS B  65     -25.544  13.524  12.354  1.00 15.00      B    N  
ATOM   4824  HN  HIS B  65     -24.762  13.135  11.899  1.00 15.00      B    H  
ATOM   4825  CA  HIS B  65     -25.748  13.251  13.772  1.00 15.00      B    C  
ATOM   4826  CB  HIS B  65     -26.708  12.061  13.978  1.00 15.00      B    C  
ATOM   4827  CG  HIS B  65     -26.133  10.699  13.688  1.00 15.00      B    C  
ATOM   4828  ND1 HIS B  65     -26.032  10.171  12.416  1.00 15.00      B    N  
ATOM   4829  HD1 HIS B  65     -26.316  10.618  11.580  1.00 15.00      B    H  
ATOM   4830  CD2 HIS B  65     -25.647   9.746  14.524  1.00 15.00      B    C  
ATOM   4831  CE1 HIS B  65     -25.509   8.960  12.482  1.00 15.00      B    C  
ATOM   4832  NE2 HIS B  65     -25.269   8.678  13.749  1.00 15.00      B    N  
ATOM   4833  HE2 HIS B  65     -24.892   7.835  14.082  1.00 15.00      B    H  
ATOM   4834  C   HIS B  65     -24.419  12.997  14.466  1.00 15.00      B    C  
ATOM   4835  O   HIS B  65     -23.492  12.470  13.852  1.00 15.00      B    O  
ATOM   4836  N   GLU B  66     -24.339  13.361  15.739  1.00 15.00      B    N  
ATOM   4837  HN  GLU B  66     -25.120  13.772  16.174  1.00 15.00      B    H  
ATOM   4838  CA  GLU B  66     -23.122  13.167  16.511  1.00 15.00      B    C  
ATOM   4839  CB  GLU B  66     -23.126  14.049  17.762  1.00 15.00      B    C  
ATOM   4840  CG  GLU B  66     -21.806  14.058  18.514  1.00 15.00      B    C  
ATOM   4841  CD  GLU B  66     -20.621  14.240  17.583  1.00 15.00      B    C  
ATOM   4842  OE1 GLU B  66     -20.047  13.226  17.140  1.00 15.00      B    O  
ATOM   4843  OE2 GLU B  66     -20.275  15.390  17.285  1.00 15.00      B    O  
ATOM   4844  C   GLU B  66     -22.968  11.703  16.896  1.00 15.00      B    C  
ATOM   4845  O   GLU B  66     -23.963  10.995  17.081  1.00 15.00      B    O  
ATOM   4846  N   ALA B  67     -21.728  11.259  17.010  1.00 15.00      B    N  
ATOM   4847  HN  ALA B  67     -20.975  11.897  16.873  1.00 15.00      B    H  
ATOM   4848  CA  ALA B  67     -21.436   9.878  17.359  1.00 15.00      B    C  
ATOM   4849  CB  ALA B  67     -21.655   8.975  16.154  1.00 15.00      B    C  
ATOM   4850  C   ALA B  67     -20.018   9.722  17.896  1.00 15.00      B    C  
ATOM   4851  O   ALA B  67     -19.716   8.743  18.585  1.00 15.00      B    O  
END
