# Supplementary material for: Distribution and molecular evolution of the anti-CRISPR family AcrIF7
Source: PLoS Biol. 2023 Apr 21;21(4):e3002072. doi: 10.1371/journal.pbio.3002072 (PMC10155984; doi:10.1371/journal.pbio.3002072)
Supplement: S14 Data — Individual files can be open using Pymol or any structure visualisation tool. (ZIP) [file pbio.3002072.s021.zip › Structural_analysis/a1_7jzx.drw]

#--- Created by: LigPlus v.2.2.5
#--- Date:       Thu Mar 10 18:57:28 GMT 2022
#V
#DL
#E 6
PDB CODE: a1_7jzx
LABEL: a1_7jzx
SELECTED
#O1M6_1
#R [LYS   28  A]
2LYS  28 A    45.297 -3.966 Lys28(A)
#A
 N   45.527 -5.017 45.961 -4.584 N # -36.648 -0.933 11.353   [0]
 CA  46.007 -6.387 46.44 -5.954 CA # -37.069 0.434 11.104   [1]
 CB  47.488 -6.796 47.055 -7.229 CB # -37.478 0.597 9.632   [2]
 CG  48.485 -5.643 48.918 -5.21 CG # -38.244 1.873 9.303   [3]
 CD  47.794 -4.287 47.36 -3.854 CD # -37.452 3.124 9.655   [4]
 CE  48.791 -3.145 49.225 -2.711 CE # -36.117 3.168 8.936   [5]
 NZ  48.11 -1.83 48.543 -1.397 NZ # -35.359 4.394 9.275   [6]
 C   44.835 -7.366 44.401 -7.799 C # -38.219 0.819 12.032   [7]
 O   43.682 -6.955 44.115 -6.522 O # -38.245 1.92 12.566   [8]
#O1M6_2
#R [LYS  247  A]
2LYS 247 A    26.992 -4.036 Lys247(A)
#A
 N   27.281 -5.079 27.715 -4.646 N # -13.751 14.083 5.888   [9]
 CA  27.787 -6.444 28.22 -6.011 CA # -14.649 12.94 5.81   [10]
 CB  29.272 -6.829 28.839 -7.263 CB # -16.031 13.364 5.297   [11]
 CG  30.238 -5.653 30.671 -5.22 CG # -16.737 14.409 6.149   [12]
 CD  29.497 -4.321 29.063 -3.888 CD # -18.176 14.005 6.45   [13]
 CE  30.454 -3.135 30.887 -2.702 CE # -19.005 13.857 5.18   [14]
 NZ  29.739 -1.83 30.172 -1.397 NZ # -19.466 15.168 4.648   [15]
 C   26.629 -7.436 26.195 -7.87 C # -14.066 11.872 4.89   [16]
 O   25.464 -7.037 25.897 -6.604 O # -14.261 11.92 3.675   [17]
#O2M6_3
#R [PHE   17  B]
3PHE  17 B    37.722 3.11 Phe17(B)
#A
 N   37.722 3.11 37.722 3.11 # -20.423 10.405 0.481   [18]
 CA  37.722 3.11 37.722 3.11 # -21.213 10.109 1.67   [19]
 CB  37.722 3.11 37.722 3.11 # -20.387 9.336 2.704   [20]
 CG  37.722 3.11 37.722 3.11 # -20.266 7.86 2.421   [21]
 CD1 37.722 3.11 37.722 3.11 # -20.373 6.936 3.448   [22]
 CD2 37.722 3.11 37.722 3.11 # -20.045 7.396 1.133   [23]
 CE1 37.722 3.11 37.722 3.11 # -20.26 5.581 3.197   [24]
 CE2 37.722 3.11 37.722 3.11 # -19.931 6.043 0.874   [25]
 CZ  37.722 3.11 37.722 3.11 # -20.039 5.134 1.908   [26]
 C   37.722 3.11 37.722 3.11 # -21.806 11.378 2.276   [27]
 O   37.722 3.11 37.722 3.11 # -21.409 11.817 3.359   [28]
#O2M6_4
#R [GLU   18  B]
2GLU  18 B    31.742 6.43 Glu18(B)
#A
 N   33.72 3.858 34.153 4.291 N # -22.749 11.967 1.556   [29]
 CA  33.106 5.174 32.673 4.741 CA # -23.419 13.177 1.999   [30]
 CB  31.598 5.445 32.032 5.878 CB # -23.284 14.279 0.943   [31]
 CG  30.727 4.199 30.293 4.632 CG # -21.853 14.658 0.596   [32]
 CD  31.534 2.919 31.968 3.352 CD # -21.111 15.275 1.762   [33]
 OE1 30.932 1.83 30.499 2.263 OE1 # -20.083 14.713 2.181   [34]
 OE2 32.776 2.994 33.209 3.427 OE2 # -21.549 16.325 2.265   [35]
 C   34.19 6.245 34.623 6.678 C # -24.895 12.887 2.24   [36]
 O   35.382 5.934 35.815 6.367 O # -25.606 12.45 1.334   [37]
#O1M6_5
#R [ARG   78  A]
2ARG  78 A    1.645 -5.292 Arg78(A)
#A
 N   1.947 -6.317 2.381 -5.883 N # -14.452 13.217 -11.364   [38]
 CA  2.595 -7.616 3.028 -7.183 CA # -15.68 12.507 -11.675   [39]
 CB  4.106 -7.861 3.673 -7.428 CB # -16.817 13.49 -11.967   [40]
 CG  4.951 -6.6 5.385 -6.167 CG # -17.033 14.544 -10.896   [41]
 CD  4.083 -5.353 3.649 -4.92 CD # -18.157 15.494 -11.275   [42]
 NE  4.879 -4.125 5.313 -3.692 NE # -19.465 14.837 -11.256   [43]
 CZ  4.354 -2.898 3.92 -2.465 CZ # -20.303 14.88 -10.218   [44]
 NH1 5.136 -1.83 5.569 -1.397 NH1 # -19.984 15.546 -9.119   [45]
 NH2 3.041 -2.728 3.474 -2.295 NH2 # -21.466 14.249 -10.267   [46]
 C   1.524 -8.692 1.091 -9.126 C # -15.438 11.626 -12.887   [47]
 O   0.33 -8.399 0.763 -7.966 O # -15.903 11.918 -13.987   [48]
#O1M6_6
#R [LYS   31  A]
2LYS  31 A    52.954 -5.69 Lys31(A)
#A
 N   55.801 -8.248 56.235 -7.814 N # -37.021 1.071 15.709   [49]
 CA  54.871 -7.126 54.438 -6.693 CA # -36.131 2.22 15.819   [50]
 CB  55.299 -5.657 55.732 -5.223 CB # -34.817 1.913 15.097   [51]
 CG  54.155 -4.658 53.722 -4.225 CG # -33.641 2.777 15.517   [52]
 CD  54.685 -3.238 55.118 -2.805 CD # -32.394 2.394 14.745   [53]
 CE  56.201 -3.218 55.767 -2.785 CE # -31.251 3.344 15.043   [54]
 NZ  56.729 -1.83 57.162 -1.397 NZ # -29.973 2.86 14.461   [55]
 C   53.415 -7.594 52.981 -7.161 C # -36.768 3.49 15.252   [56]
 O   53.138 -8.79 52.705 -8.357 O # -36.073 4.435 14.891   [57]
#O2M6_7
#R [ASP   13  B]
2ASP  13 B    -0.109 5.23 Asp13(B)
#A
 N   3.89 5.486 4.323 5.92 N # -24.972 16.338 -4.6   [58]
 CA  2.432 5.464 2.865 5.897 CA # -24.237 15.334 -5.361   [59]
 CB  1.576 4.198 1.143 4.631 CB # -22.815 15.798 -5.674   [60]
 CG  2.421 2.938 2.854 3.372 CG # -22.101 14.851 -6.619   [61]
 OD1 3.659 3.05 4.092 3.484 OD1 # -21.322 14.006 -6.144   [62]
 OD2 1.844 1.83 1.411 2.263 OD2 # -22.317 14.955 -7.845   [63]
 C   1.887 6.884 1.453 7.317 C # -24.21 14.017 -4.6   [64]
 O   2.647 7.851 3.08 8.284 O # -23.81 13.969 -3.438   [65]
#O2M6_8
#R [GLU   33  B]
2GLU  33 B    57.379 6.13 Glu33(B)
#A
 N   56.113 4.922 56.546 5.355 N # -27.395 6.159 10.936   [66]
 CA  54.94 5.784 54.507 6.218 CA # -26.646 5.344 11.882   [67]
 CB  53.501 5.274 53.068 5.707 CB # -27.531 4.944 13.06   [68]
 CG  53.364 3.763 53.797 4.196 CG # -27.974 6.096 13.942   [69]
 CD  54.71 3.075 54.277 2.642 CD # -28.272 5.642 15.353   [70]
 OE1 54.741 1.83 55.174 2.263 OE1 # -28.49 6.503 16.226   [71]
 OE2 55.741 3.782 56.175 4.216 OE2 # -28.281 4.414 15.59   [72]
 C   55.324 7.261 54.89 7.694 C # -26.09 4.084 11.227   [73]
 O   56.503 7.605 56.937 8.038 O # -24.93 3.73 11.426   [74]
#O2M6_9
#R [ASP   28  B]
2ASP  28 B    43.768 5.53 Asp28(B)
#A
 N   47.621 4.98 48.054 5.413 N # -34.191 10.598 8.217   [75]
 CA  46.191 5.267 46.624 5.701 CA # -34.091 9.21 8.653   [76]
 CB  45.093 4.203 44.659 4.636 CB # -34.116 8.262 7.453   [77]
 CG  45.649 2.793 46.082 3.226 CG # -34.434 6.833 7.847   [78]
 OD1 46.889 2.633 47.322 3.067 OD1 # -33.54 6.139 8.378   [79]
 OD2 44.853 1.83 44.419 2.263 OD2 # -35.583 6.391 7.633   [80]
 C   45.937 6.772 45.504 7.206 C # -32.829 8.988 9.482   [81]
 O   46.872 7.577 47.306 8.01 O # -31.718 8.929 8.949   [82]
#O1M6_10
#R [GLN  249  A]
3GLN 249 A    37.722 -3.11 Gln249(A)
#A
 N   37.722 -3.11 37.722 -3.11 # -15.008 9.036 4.506   [83]
 CA  37.722 -3.11 37.722 -3.11 # -16.107 8.224 4.006   [84]
 CB  37.722 -3.11 37.722 -3.11 # -17.339 8.362 4.91   [85]
 CG  37.722 -3.11 37.722 -3.11 # -17.157 7.837 6.327   [86]
 CD  37.722 -3.11 37.722 -3.11 # -16.355 8.774 7.207   [87]
 OE1 37.722 -3.11 37.722 -3.11 # -16.36 9.989 7.011   [88]
 NE2 37.722 -3.11 37.722 -3.11 # -15.656 8.217 8.183   [89]
HE21 37.722 -3.11 37.722 -3.11 # -15.697 7.241 8.282   [90]
HE22 37.722 -3.11 37.722 -3.11 # -15.127 8.801 8.764   [91]
 C   37.722 -3.11 37.722 -3.11 # -16.473 8.631 2.584   [92]
 O   37.722 -3.11 37.722 -3.11 # -17.071 7.858 1.842   [93]
#O1M6_11
#R [ASN  250  A]
2ASN 250 A    36.042 -5.588 Asn250(A)
#A
 N   32.173 -6.04 31.74 -5.606 N # -16.074 9.837 2.201   [94]
 CA  33.533 -5.506 33.1 -5.072 CA # -16.377 10.369 0.874   [95]
 CB  33.857 -4.01 34.29 -3.577 CB # -16.326 11.898 0.878   [96]
 CG  32.616 -3.143 33.049 -2.71 CG # -17.51 12.521 1.586   [97]
 OD1 31.514 -3.688 31.08 -3.255 OD1 # -17.952 12.041 2.628   [98]
 ND2 32.758 -1.83 33.191 -1.397 ND2 # -18.037 13.591 1.018   [99]
 C   34.595 -6.599 35.028 -6.166 C # -15.45 9.822 -0.205   [100]
 O   34.271 -7.788 33.838 -7.355 O # -15.304 10.423 -1.271   [101]
#O2M6_12
#R [GLN   26  B]
2GLN  26 B    22.217 5.83 Gln26(B)
#A
 N   21.771 4.79 22.204 5.223 N # -38.619 13.694 5.917   [102]
 CA  20.423 4.248 20.856 3.814 CA # -38.224 13.4 7.284   [103]
 CB  20.079 2.753 19.646 3.186 CB # -39.162 12.366 7.919   [104]
 CG  21.29 1.83 20.857 1.397 CG # -40.501 12.929 8.375   [105]
 CD  22.612 2.582 23.046 3.015 CD # -40.717 12.811 9.876   [106]
 OE1 23.664 1.939 24.097 2.373 OE1 # -41.274 11.828 10.367   [107]
 NE2 22.597 3.903 22.163 3.469 NE2 # -40.279 13.813 10.617   [108]
HE21 21.724 4.358 22.157 4.791 HE21 # -39.842 14.569 10.163   [109]
HE22 23.453 4.375 23.886 4.808 HE22 # -40.399 13.76 11.586   [110]
 C   19.402 5.374 18.968 5.807 C # -36.79 12.896 7.321   [111]
 O   19.761 6.551 20.195 6.984 O # -36.378 12.104 6.474   [112]
#O1M6_13
#R [LYS   39  A]
2LYS  39 A    20.877 -3.474 Lys39(A)
#A
 N   20.878 -4.409 21.311 -3.976 N # -47.542 6.637 10.657   [113]
 CA  21.065 -5.861 21.498 -5.428 CA # -46.534 6.45 9.612   [114]
 CB  22.424 -6.574 21.991 -7.007 CB # -45.205 7.089 10.038   [115]
 CG  23.635 -5.657 24.068 -5.224 CG # -45.054 8.56 9.69   [116]
 CD  23.205 -4.197 22.772 -3.764 CD # -44.066 9.237 10.629   [117]
 CE  24.404 -3.263 24.837 -2.83 CE # -44.211 10.749 10.595   [118]
 NZ  23.995 -1.83 24.429 -1.397 NZ # -43.739 11.384 11.858   [119]
 C   19.71 -6.56 19.276 -6.993 C # -46.304 4.962 9.371   [120]
 O   18.661 -5.913 19.095 -5.479 O # -45.785 4.561 8.328   [121]
#O1M6_14
#R [ARG   24  A]
2ARG  24 A    7.511 -6.333 Arg24(A)
#A
 N   7.213 -7.347 7.646 -6.913 N # -35.71 -5.564 7.602   [122]
 CA  8.456 -8.113 8.89 -8.546 CA # -35.433 -4.155 7.337   [123]
 CB  9.86 -7.498 10.293 -7.064 CB # -35.169 -3.921 5.846   [124]
 CG  9.884 -5.973 10.318 -5.539 CG # -33.915 -4.603 5.309   [125]
 CD  8.48 -5.379 8.914 -4.946 CD # -32.642 -3.907 5.776   [126]
 NE  8.492 -3.917 8.926 -3.484 NE # -32.288 -4.254 7.151   [127]
 CZ  7.397 -3.155 7.83 -2.722 CZ # -31.694 -3.422 8.009   [128]
 NH1 7.506 -1.83 7.939 -1.397 NH1 # -31.383 -2.183 7.64   [129]
 NH2 6.196 -3.716 5.763 -3.283 NH2 # -31.43 -3.827 9.243   [130]
 C   8.164 -9.61 7.731 -9.177 C # -36.587 -3.281 7.819   [131]
 O   7.008 -10.033 6.574 -9.599 O # -36.393 -2.129 8.208   [132]
#O2M6_15
#R [SER   30  B]
2SER  30 B    49.996 5.53 Ser30(B)
#A
 N   49.635 4.505 50.069 4.939 N # -32.135 6.282 11.445   [133]
 CA  50.551 3.378 50.985 2.945 CA # -31.691 4.904 11.323   [134]
 CB  50.102 1.92 49.669 2.353 CB # -32.899 3.977 11.224   [135]
 OG  48.681 1.83 49.114 2.263 OG # -34.076 4.631 11.688   [136]
 C   52.014 3.815 51.58 4.248 C # -30.736 4.701 10.15   [137]
 O   52.304 5.013 52.737 5.446 O # -29.656 4.132 10.32   [138]
#O2M6_16
#R [GLU   34  B]
2GLU  34 B    6.734 6.43 Glu34(B)
#A
 N   8.638 3.805 9.072 4.239 N # -26.921 3.422 10.435   [139]
 CA  8.093 5.158 7.659 4.724 CA # -26.535 2.18 9.775   [140]
 CB  6.59 5.459 7.023 5.892 CB # -27.778 1.406 9.323   [141]
 CG  5.719 4.208 5.285 4.641 CG # -28.593 0.835 10.478   [142]
 CD  6.518 2.918 6.951 3.351 CD # -30.018 0.484 10.093   [143]
 OE1 5.897 1.83 5.464 2.263 OE1 # -30.213 -0.491 9.331   [144]
 OE2 7.767 2.99 8.2 3.423 OE2 # -30.947 1.174 10.568   [145]
 C   9.168 6.248 9.602 6.681 C # -25.557 2.386 8.615   [146]
 O   10.361 5.944 10.795 6.377 O # -24.867 1.45 8.21   [147]
#O2M6_17
#R [SER   64  B]
2SER  64 B    28.594 6.13 Ser64(B)
#A
 N   26.851 2.853 26.418 3.286 N # -24.045 16.463 7.916   [148]
 CA  28.012 3.726 28.445 4.16 CA # -22.738 15.861 8.116   [149]
 CB  29.467 3.248 29.901 3.681 CB # -21.655 16.676 7.402   [150]
 OG  29.538 1.83 29.972 2.263 OG # -21.606 16.358 6.019   [151]
 C   27.574 5.189 28.007 5.622 C # -22.434 15.74 9.607   [152]
 O   26.379 5.481 26.812 5.914 O # -23.231 16.165 10.442   [153]
#O2M6_18
#R [PHE   14  B]
3PHE  14 B    41.342 3.11 Phe14(B)
#A
 N   41.342 3.11 41.342 3.11 # -24.636 12.951 -5.257   [154]
 CA  41.342 3.11 41.342 3.11 # -24.689 11.637 -4.63   [155]
 CB  41.342 3.11 41.342 3.11 # -25.965 10.899 -5.049   [156]
 CG  41.342 3.11 41.342 3.11 # -27.23 11.648 -4.726   [157]
 CD1 41.342 3.11 41.342 3.11 # -27.789 11.578 -3.46   [158]
 CD2 41.342 3.11 41.342 3.11 # -27.857 12.424 -5.688   [159]
 CE1 41.342 3.11 41.342 3.11 # -28.949 12.268 -3.16   [160]
 CE2 41.342 3.11 41.342 3.11 # -29.017 13.116 -5.395   [161]
 CZ  41.342 3.11 41.342 3.11 # -29.563 13.038 -4.128   [162]
 C   41.342 3.11 41.342 3.11 # -23.452 10.8 -4.947   [163]
 O   41.342 3.11 41.342 3.11 # -23.507 9.57 -4.951   [164]
#O2M6_19
#R [GLY   15  B]
3GLY  15 B    12.701 3.11 Gly15(B)
#A
 N   12.701 3.11 12.701 3.11 # -22.336 11.47 -5.206   [165]
 CA  12.701 3.11 12.701 3.11 # -21.102 10.772 -5.507   [166]
 C   12.701 3.11 12.701 3.11 # -20.219 10.637 -4.282   [167]
 O   12.701 3.11 12.701 3.11 # -19.042 10.285 -4.387   [168]
#O2M6_20
#R [GLU   66  B]
3GLU  66 B    16.321 3.11 Glu66(B)
#A
 N   16.321 3.11 16.321 3.11 # -18.915 15.675 12.509   [169]
 CA  16.321 3.11 16.321 3.11 # -17.492 15.787 12.777   [170]
 CB  16.321 3.11 16.321 3.11 # -17.053 17.252 12.654   [171]
 CG  16.321 3.11 16.321 3.11 # -15.547 17.468 12.693   [172]
 CD  16.321 3.11 16.321 3.11 # -14.796 16.483 11.82   [173]
 OE1 16.321 3.11 16.321 3.11 # -14.619 16.767 10.618   [174]
 OE2 16.321 3.11 16.321 3.11 # -14.39 15.422 12.345   [175]
 C   16.321 3.11 16.321 3.11 # -17.196 15.252 14.175   [176]
 O   16.321 3.11 16.321 3.11 # -18.061 15.288 15.055   [177]
#O1M6_21
#R [LYS   71  A]
3LYS  71 A    12.701 -3.11 Lys71(A)
#A
 N   12.701 -3.11 12.701 -3.11 # -11.29 7.669 -7.382   [178]
 CA  12.701 -3.11 12.701 -3.11 # -11.608 8.556 -6.277   [179]
 CB  12.701 -3.11 12.701 -3.11 # -12.706 7.964 -5.394   [180]
 CG  12.701 -3.11 12.701 -3.11 # -14.094 8.477 -5.723   [181]
 CD  12.701 -3.11 12.701 -3.11 # -14.364 9.795 -5.021   [182]
 CE  12.701 -3.11 12.701 -3.11 # -15.436 10.59 -5.743   [183]
 NZ  12.701 -3.11 12.701 -3.11 # -14.921 11.193 -7.005   [184]
 C   12.701 -3.11 12.701 -3.11 # -10.374 8.928 -5.459   [185]
 O   12.701 -3.11 12.701 -3.11 # -10.156 10.104 -5.207   [186]
#O1M6_22
#R [GLY  110  A]
3GLY 110 A    41.342 -3.11 Gly110(A)
#A
 N   41.342 -3.11 41.342 -3.11 # -21.062 5.231 -4.649   [187]
 CA  41.342 -3.11 41.342 -3.11 # -22.355 5.795 -4.974   [188]
 C   41.342 -3.11 41.342 -3.11 # -23.109 6.296 -3.76   [189]
 O   41.342 -3.11 41.342 -3.11 # -22.507 6.753 -2.787   [190]
#O1M6_23
#R [THR  246  A]
3THR 246 A    16.321 -3.11 Thr246(A)
#A
 N   16.321 -3.11 16.321 -3.11 # -11.227 15.451 5.8   [191]
 CA  16.321 -3.11 16.321 -3.11 # -12.15 15.573 6.92   [192]
 CB  16.321 -3.11 16.321 -3.11 # -13.015 16.839 6.79   [193]
 OG1 16.321 -3.11 16.321 -3.11 # -12.947 17.327 5.439   [194]
 CG2 16.321 -3.11 16.321 -3.11 # -12.527 17.921 7.742   [195]
 C   16.321 -3.11 16.321 -3.11 # -13.058 14.351 6.988   [196]
 O   16.321 -3.11 16.321 -3.11 # -13.121 13.662 8.001   [197]
#Odummy
#R [DUM    1  X]
7DUM   1 X
#A
 C1  -2.349 0 -2.349 0 # 0 0 0   [198]
 C2  59.619 0 59.619 0 # 0 0 0   [199]
#B
2 33 99
2 20 98
2 34 97
2 18 97
2 25 93
2 23 93
2 22 93
2 21 93
2 20 93
2 21 92
2 22 85
2 21 85
2 20 85
2 150 15
2 33 15
2 151 14
2 34 14
2 28 14
2 174 195
2 164 189
2 61 46
2 61 45
2 63 44
2 168 183
2 106 119
2 107 118
2 107 117
2 70 55
2 69 55
2 68 55
2 72 54
2 70 54
2 135 53
2 135 6
2 78 6
2 136 5
2 80 5
2 143 129
2 144 128
1 99 34 2.61
1 15 151 2.81
1 15 34 2.58
1 46 63 2.66
1 45 63 2.72
1 119 107 2.91
1 55 72 2.56
1 6 136 2.74
1 6 80 2.60
1 6 79 2.68
1 129 144 2.66
0 152 153 d
0 150 151
0 149 152
0 149 150
0 148 149
0 146 147 d
0 143 145
0 143 144 d
0 142 143
0 141 142
0 140 146
0 140 141
0 139 140
0 73 74 d
0 70 72
0 70 71 d
0 69 70
0 68 69
0 67 73
0 67 68
0 66 67
0 137 138 d
0 135 136
0 134 137
0 134 135
0 133 134
0 81 82 d
0 78 80
0 78 79 d
0 77 78
0 76 81
0 76 77
0 75 76
0 111 112 d
0 109 110
0 108 110
0 108 109
0 106 108
0 106 107 d
0 105 106
0 104 105
0 103 111
0 103 104
0 102 103
0 36 37 d
0 33 35
0 33 34 d
0 32 33
0 31 32
0 30 36
0 30 31
0 29 30
0 64 65 d
0 61 63
0 61 62 d
0 60 61
0 59 64
0 59 60
0 58 59
0 100 101 d
0 97 99
0 97 98 d
0 96 97
0 95 100
0 95 96
0 94 95
0 16 17 d
0 14 15
0 13 14
0 12 13
0 11 12
0 10 16
0 10 11
0 9 10
0 47 48 d
0 44 46
0 44 45 d
0 43 44
0 42 43
0 41 42
0 40 41
0 39 47
0 39 40
0 38 39
0 120 121 d
0 118 119
0 117 118
0 116 117
0 115 116
0 114 120
0 114 115
0 113 114
0 56 57 d
0 54 55
0 53 54
0 52 53
0 51 52
0 50 56
0 50 51
0 49 50
0 7 8 d
0 5 6
0 4 5
0 3 4
0 2 3
0 1 7
0 1 2
0 0 1
0 131 132 d
0 128 130
0 128 129 d
0 127 128
0 126 127
0 125 126
0 124 125
0 123 131
0 123 124
0 122 123
6 198 199
#T
a1_7jzx    0 0
#P
IFACE_RESNAME1_SIZE=0.800
ATOM_EDGES_STATUS=ON
IFACE_BOND2_WIDTH=0.190
HYDROPHOBIC_BOND_COLOUR=BRICK_RED
EQUIV_ELLIPSES_STATUS=ON
DISULPHIDE_WIDTH=0.070
NLIGATOM2_STATUS=ON
LIGATOM_RADIUS=0.330
LIGBOND_COLOUR=PURPLE
IFACE_HYDROPHNAME1_SIZE=0.500
ABODY_OTHER_RESNAME_COLOUR=DARK_SLATE_GREY
IFACE_ATMNAME1_SIZE=0.310
ABODY_LOOP_LIST_HEADING_SIZE=1.00
SULPHUR_COLOUR=YELLOW
EQUIV_SIDECHAINS_UNDERLAY_STATUS=OFF
INTERNAL_HBONDS_STATUS=OFF
DUMMY_COLOUR=BLACK
NLIGRESNAME2_COLOUR=PINK
ABODY_H3_ATNAME_COLOUR=SPRING_GREEN
ABODY_L2_COLOUR=SKY_BLUE
HYDROPHOBIC_WIDTH=0.070
NLIGATMNAME2_STATUS=ON
SALT_BRIDGE_COLOUR=RED
ABODY_H2_ATNAME_COLOUR=OLIVE_GREEN
HYDROPHOBIC_STATUS=OFF
WATER_COLOUR=TURQUOISE
LIGATMNAME_COLOUR=BLACK
CARBON_COLOUR=BLACK
IFACE_HPHOBIC1_RADIUS=1.150
SALT_BRIDGE_DIM_WIDTH=0.070
HYDROPHOBIC2_STATUS=OFF
IFACE_ATOM2_RADIUS=0.330
SPOKE_WIDTH=0.070
NLIGATMNAME2_COLOUR=BLUE
HBOND_WIDTH=0.070
LIGATMNAME_STATUS=ON
TITLE_DIM_SIZE=1.000
WATERNAME_SIZE=0.500
ABODY_H3_COLOUR=SPRING_GREEN
HYDROPHNAME_COLOUR=BLACK
TITLE_COLOUR=BLUE
HYDROPHOBIC2_BOND_COLOUR=BRICK_RED
WATERNAME_STATUS=ON
EXTBOND_COLOUR=PURPLE
METAL_COLOUR=PINK
ABODY_L1_RESNAME_COLOUR=CYAN
UNDERLAY_COLOUR=RED
HBTEXT_DIM_SIZE=0.440
HYDROPHNAME2_COLOUR=BLUE
DISULPHIDE_STATUS=ON
BACKGROUND_COLOUR=WHITE
DUMMY_WIDTH=0.070
HYDROPHOBIC2_WIDTH=0.070
NLIGRESNAME_STATUS=ON
ABODY_L1_ATNAME_COLOUR=CYAN
TITLE_STATUS=ON
ELLIPSE_WIDTH=0.140
LIGATOM_STATUS=ON
HBTEXT_STATUS=ON
SIMPLERES_COLOUR=BLACK
HBTEXT_COLOUR=OLIVE_GREEN
NLIGBOND2_WIDTH=0.130
ABODY_H3_RESNAME_COLOUR=SPRING_GREEN
NLIGBOND2_COLOUR=LILAC
LIGRESNAME_STATUS=ON
LIGRESNAME_COLOUR=BLUE
NLIGRESNAME2_STATUS=ON
SALT_BRIDGE_WIDTH=0.070
IFACE_BOND1_WIDTH=0.190
SHOW_BLANK_TEXT_STATUS=OFF
WATERNAME_DIM_SIZE=0.500
NLIGATMNAME2_SIZE=0.310
PLOT_LABEL_SIZE=12.0
INACTIVE_COLOUR=GREY
ABODY_L1_COLOUR=CYAN
HYDROPHOBIC_COLOUR=BRICK_RED
ABODY_LOOP_LABEL_SIZE=1.60
NLIGRESNAME_COLOUR=OLIVE_GREEN
HBOND_COLOUR=OLIVE_GREEN
PHOSPHORUS_COLOUR=PURPLE
PLOT_LIST_LABEL_SIZE=14.0
ABODY_L2_ATNAME_COLOUR=SKY_BLUE
NLIGATOM_RADIUS=0.330
NITROGEN_COLOUR=BLUE
DIMPLOT_SPLIT_WIDTH=100.0
HYDROPHNAME2_STATUS=ON
IFACE_ATMNAME2_SIZE=0.310
IFACE_RESNAME2_SIZE=0.800
EQUIV_HGROUPS_UNDERLAY_STATUS=ON
ABODY_H2_COLOUR=OLIVE_GREEN
ABODY_L3_RESNAME_COLOUR=BLUE
ABODY_H1_RESNAME_COLOUR=GREEN
NLIGBOND_COLOUR=ORANGE
LIGATMNAME_SIZE=0.310
ATOM_EDGE_COLOUR=BLACK
ABODY_OTHER_ATNAME_COLOUR=DARK_SLATE_GREY
SIMPLE_RADIUS=0.800
NLIGATMNAME_COLOUR=BLACK
HYDROPHNAME2_SIZE=0.500
TITLE_SIZE=1.000
DISULPHIDE_COLOUR=GOLD
IFACE_ATOM1_RADIUS=0.330
ABODY_L2_RESNAME_COLOUR=SKY_BLUE
IFACE_HPHOBIC2_RADIUS=1.150
HYDROPHOBIC2_COLOUR=PINK
HBTEXT_SIZE=0.440
DOUBLE_BONDS_STATUS=OFF
SIMPLETEXT_SIZE=0.500
ABODY_OTHER_COLOUR=DARK_SLATE_GREY
ABODY_L3_ATNAME_COLOUR=BLUE
ABODY_H1_ATNAME_COLOUR=GREEN
LIGRESNAME_SIZE=0.800
WATER_DIM_RADIUS=0.400
DUMMY_STATUS=ON
IFACE_HYDROPHNAME2_SIZE=0.500
NLIGATOM2_RADIUS=0.330
ABODY_L3_COLOUR=BLUE
EXTBOND_DIM_WIDTH=0.070
WATERNAME_COLOUR=PURPLE
ARC_WIDTH=0.070
NLIGATMNAME_SIZE=0.310
OTHER_COLOUR=LIME_GREEN
EXTBOND_WIDTH=0.070
PLOT_LIST_LABEL_COLOUR=BLUE
NLIGATMNAME_STATUS=ON
HBOND_STATUS=ON
INACTIVE_PLOTS_STATUS=ON
ABODY_H2_RESNAME_COLOUR=OLIVE_GREEN
NLIGRESNAME2_SIZE=0.630
HYDROPHNAME_STATUS=ON
LIGBOND_WIDTH=0.190
HBOND_DIM_WIDTH=0.070
SALT_BRIDGE_STATUS=ON
WATER_STATUS=ON
ELLIPSE_COLOUR=RED
DISULPHIDE_DIM_WIDTH=0.070
HYDROPHOBIC_DIM_WIDTH=0.070
NLIGATOM_STATUS=ON
OXYGEN_COLOUR=RED
ABODY_H1_COLOUR=GREEN
HYDROPHNAME_SIZE=0.500
HPHOBIC_RADIUS=1.150
NLIGBOND_WIDTH=0.130
WATER_RADIUS=0.400
NLIGRESNAME_SIZE=0.630
PLOT_LABEL_COLOUR=RED
