# Supplementary material for: Distribution and molecular evolution of the anti-CRISPR family AcrIF7
Source: PLoS Biol. 2023 Apr 21;21(4):e3002072. doi: 10.1371/journal.pbio.3002072 (PMC10155984; doi:10.1371/journal.pbio.3002072)
Supplement: S14 Data — Individual files can be open using Pymol or any structure visualisation tool. (ZIP) [file pbio.3002072.s021.zip › Structural_analysis/a1_7jzx.pdb]

REMARK FILENAME="complex_1w.pdb0"
REMARK ===============================================================
REMARK HADDOCK run for complex
REMARK initial structure: complex_1.pdb
REMARK ===============================================================
REMARK            total,bonds,angles,improper,dihe,vdw,elec,air,cdih,coup,rdcs,vean,dani,xpcs,rg
REMARK energies: -519.04, 0, 0, 0, 0, -10.0239, -509.016, 0, 0, 0, 0, 0, 0, 0, 0
REMARK ===============================================================
REMARK            bonds,angles,impropers,dihe,air,cdih,coup,rdcs,vean,dani,xpcs
REMARK rms-dev.: 0,0,0,0,0,0,0, 0, 0, 0, 0
REMARK ===============================================================
REMARK               air,cdih,coup,rdcs,vean,dani,xpcs
REMARK               >0.3,>5,>1,>0,>5,>0.2,>0.2
REMARK violations.: 0, 0, 0, 0, 0, 0, 0
REMARK ===============================================================
REMARK                        CVpartition#,violations,rms
REMARK AIRs cross-validation: 1, 1, 1.4201
REMARK ===============================================================
REMARK NCS energy: 0
REMARK ===============================================================
REMARK Symmetry energy: 0
REMARK ===============================================================
REMARK Membrane restraining energy: 0
REMARK ===============================================================
REMARK Local cross-correlation:  0.0000
REMARK ===============================================================
REMARK Desolvation energy: 10.221
REMARK Internal energy free molecules: -18196.7
REMARK Internal energy complex: -18125.4
REMARK Binding energy: -437.589
REMARK ===============================================================
REMARK buried surface area: 1558.47
REMARK ===============================================================
REMARK water - chain_1: 0 0 0
REMARK water - chain_2: 0 0 0
REMARK ===============================================================
REMARK water - water: 0 0 0
REMARK ===============================================================
REMARK DATE:10-Mar-2022  15:44:52       created by user: enm009
REMARK VERSION:1.3U
ATOM      1  N   PRO A   8     -31.955 -25.779  -2.157  1.00 15.00      A    N  
ATOM      2  CA  PRO A   8     -32.011 -25.411  -3.564  1.00 15.00      A    C  
ATOM      3  CB  PRO A   8     -31.192 -26.530  -4.200  1.00 15.00      A    C  
ATOM      4  CG  PRO A   8     -30.127 -26.821  -3.190  1.00 15.00      A    C  
ATOM      5  CD  PRO A   8     -30.674 -26.421  -1.837  1.00 15.00      A    C  
ATOM      6  C   PRO A   8     -33.440 -25.418  -4.095  1.00 15.00      A    C  
ATOM      7  O   PRO A   8     -33.753 -26.081  -5.086  1.00 15.00      A    O  
ATOM      8  N   THR A   9     -34.309 -24.678  -3.426  1.00 15.00      A    N  
ATOM      9  HN  THR A   9     -33.998 -24.162  -2.638  1.00 15.00      A    H  
ATOM     10  CA  THR A   9     -35.700 -24.590  -3.831  1.00 15.00      A    C  
ATOM     11  CB  THR A   9     -36.601 -25.618  -3.099  1.00 15.00      A    C  
ATOM     12  OG1 THR A   9     -37.981 -25.419  -3.440  1.00 15.00      A    O  
ATOM     13  HG1 THR A   9     -38.392 -26.274  -3.596  1.00 15.00      A    H  
ATOM     14  CG2 THR A   9     -36.429 -25.555  -1.589  1.00 15.00      A    C  
ATOM     15  C   THR A   9     -36.222 -23.163  -3.675  1.00 15.00      A    C  
ATOM     16  O   THR A   9     -35.918 -22.480  -2.699  1.00 15.00      A    O  
ATOM     17  N   TRP A  10     -37.017 -22.721  -4.639  1.00 15.00      A    N  
ATOM     18  HN  TRP A  10     -37.248 -23.320  -5.377  1.00 15.00      A    H  
ATOM     19  CA  TRP A  10     -37.558 -21.366  -4.630  1.00 15.00      A    C  
ATOM     20  CB  TRP A  10     -38.334 -21.068  -5.919  1.00 15.00      A    C  
ATOM     21  CG  TRP A  10     -39.735 -21.603  -5.942  1.00 15.00      A    C  
ATOM     22  CD1 TRP A  10     -40.122 -22.897  -6.148  1.00 15.00      A    C  
ATOM     23  CD2 TRP A  10     -40.937 -20.848  -5.760  1.00 15.00      A    C  
ATOM     24  NE1 TRP A  10     -41.491 -22.994  -6.097  1.00 15.00      A    N  
ATOM     25  HE1 TRP A  10     -42.009 -23.816  -6.213  1.00 15.00      A    H  
ATOM     26  CE2 TRP A  10     -42.015 -21.748  -5.861  1.00 15.00      A    C  
ATOM     27  CE3 TRP A  10     -41.204 -19.497  -5.518  1.00 15.00      A    C  
ATOM     28  CZ2 TRP A  10     -43.340 -21.340  -5.730  1.00 15.00      A    C  
ATOM     29  CZ3 TRP A  10     -42.518 -19.094  -5.389  1.00 15.00      A    C  
ATOM     30  CH2 TRP A  10     -43.570 -20.012  -5.494  1.00 15.00      A    C  
ATOM     31  C   TRP A  10     -38.399 -21.065  -3.387  1.00 15.00      A    C  
ATOM     32  O   TRP A  10     -38.598 -19.903  -3.039  1.00 15.00      A    O  
ATOM     33  N   GLN A  11     -38.869 -22.109  -2.713  1.00 15.00      A    N  
ATOM     34  HN  GLN A  11     -38.652 -23.015  -3.021  1.00 15.00      A    H  
ATOM     35  CA  GLN A  11     -39.684 -21.935  -1.517  1.00 15.00      A    C  
ATOM     36  CB  GLN A  11     -40.294 -23.265  -1.070  1.00 15.00      A    C  
ATOM     37  CG  GLN A  11     -41.262 -23.881  -2.070  1.00 15.00      A    C  
ATOM     38  CD  GLN A  11     -42.563 -23.106  -2.207  1.00 15.00      A    C  
ATOM     39  OE1 GLN A  11     -42.595 -21.883  -2.105  1.00 15.00      A    O  
ATOM     40  NE2 GLN A  11     -43.650 -23.824  -2.432  1.00 15.00      A    N  
ATOM     41 HE21 GLN A  11     -43.557 -24.795  -2.495  1.00 15.00      A    H  
ATOM     42 HE22 GLN A  11     -44.502 -23.351  -2.526  1.00 15.00      A    H  
ATOM     43  C   GLN A  11     -38.875 -21.315  -0.382  1.00 15.00      A    C  
ATOM     44  O   GLN A  11     -39.316 -20.354   0.250  1.00 15.00      A    O  
ATOM     45  N   GLU A  12     -37.682 -21.848  -0.140  1.00 15.00      A    N  
ATOM     46  HN  GLU A  12     -37.360 -22.590  -0.696  1.00 15.00      A    H  
ATOM     47  CA  GLU A  12     -36.832 -21.330   0.923  1.00 15.00      A    C  
ATOM     48  CB  GLU A  12     -35.759 -22.334   1.368  1.00 15.00      A    C  
ATOM     49  CG  GLU A  12     -35.103 -23.126   0.248  1.00 15.00      A    C  
ATOM     50  CD  GLU A  12     -33.835 -22.484  -0.275  1.00 15.00      A    C  
ATOM     51  OE1 GLU A  12     -33.351 -22.915  -1.343  1.00 15.00      A    O  
ATOM     52  OE2 GLU A  12     -33.330 -21.551   0.382  1.00 15.00      A    O  
ATOM     53  C   GLU A  12     -36.238 -19.982   0.542  1.00 15.00      A    C  
ATOM     54  O   GLU A  12     -36.040 -19.122   1.396  1.00 15.00      A    O  
ATOM     55  N   LEU A  13     -35.988 -19.796  -0.745  1.00 15.00      A    N  
ATOM     56  HN  LEU A  13     -36.154 -20.527  -1.376  1.00 15.00      A    H  
ATOM     57  CA  LEU A  13     -35.440 -18.542  -1.237  1.00 15.00      A    C  
ATOM     58  CB  LEU A  13     -34.947 -18.699  -2.674  1.00 15.00      A    C  
ATOM     59  CG  LEU A  13     -33.640 -19.473  -2.856  1.00 15.00      A    C  
ATOM     60  CD1 LEU A  13     -33.424 -19.822  -4.320  1.00 15.00      A    C  
ATOM     61  CD2 LEU A  13     -32.464 -18.672  -2.317  1.00 15.00      A    C  
ATOM     62  C   LEU A  13     -36.481 -17.430  -1.138  1.00 15.00      A    C  
ATOM     63  O   LEU A  13     -36.161 -16.297  -0.775  1.00 15.00      A    O  
ATOM     64  N   ARG A  14     -37.731 -17.765  -1.450  1.00 15.00      A    N  
ATOM     65  HN  ARG A  14     -37.921 -18.684  -1.745  1.00 15.00      A    H  
ATOM     66  CA  ARG A  14     -38.824 -16.804  -1.380  1.00 15.00      A    C  
ATOM     67  CB  ARG A  14     -40.126 -17.432  -1.889  1.00 15.00      A    C  
ATOM     68  CG  ARG A  14     -41.349 -16.534  -1.786  1.00 15.00      A    C  
ATOM     69  CD  ARG A  14     -41.234 -15.322  -2.694  1.00 15.00      A    C  
ATOM     70  NE  ARG A  14     -42.507 -14.620  -2.807  1.00 15.00      A    N  
ATOM     71  HE  ARG A  14     -43.307 -15.088  -2.485  1.00 15.00      A    H  
ATOM     72  CZ  ARG A  14     -42.648 -13.398  -3.306  1.00 15.00      A    C  
ATOM     73  NH1 ARG A  14     -41.594 -12.712  -3.745  1.00 15.00      A    N  
ATOM     74 HH11 ARG A  14     -40.644 -13.126  -3.703  1.00 15.00      A    H  
ATOM     75 HH12 ARG A  14     -41.724 -11.744  -4.135  1.00 15.00      A    H  
ATOM     76  NH2 ARG A  14     -43.851 -12.864  -3.376  1.00 15.00      A    N  
ATOM     77 HH21 ARG A  14     -43.968 -11.894  -3.777  1.00 15.00      A    H  
ATOM     78 HH22 ARG A  14     -44.682 -13.389  -3.049  1.00 15.00      A    H  
ATOM     79  C   ARG A  14     -38.999 -16.318   0.053  1.00 15.00      A    C  
ATOM     80  O   ARG A  14     -39.058 -15.115   0.303  1.00 15.00      A    O  
ATOM     81  N   GLN A  15     -39.055 -17.258   0.992  1.00 15.00      A    N  
ATOM     82  HN  GLN A  15     -38.988 -18.205   0.736  1.00 15.00      A    H  
ATOM     83  CA  GLN A  15     -39.213 -16.903   2.394  1.00 15.00      A    C  
ATOM     84  CB  GLN A  15     -39.571 -18.114   3.267  1.00 15.00      A    C  
ATOM     85  CG  GLN A  15     -38.544 -19.234   3.273  1.00 15.00      A    C  
ATOM     86  CD  GLN A  15     -38.899 -20.352   4.235  1.00 15.00      A    C  
ATOM     87  OE1 GLN A  15     -40.069 -20.626   4.490  1.00 15.00      A    O  
ATOM     88  NE2 GLN A  15     -37.885 -21.010   4.776  1.00 15.00      A    N  
ATOM     89 HE21 GLN A  15     -36.976 -20.745   4.527  1.00 15.00      A    H  
ATOM     90 HE22 GLN A  15     -38.089 -21.732   5.406  1.00 15.00      A    H  
ATOM     91  C   GLN A  15     -37.979 -16.173   2.914  1.00 15.00      A    C  
ATOM     92  O   GLN A  15     -38.099 -15.222   3.679  1.00 15.00      A    O  
ATOM     93  N   PHE A  16     -36.798 -16.609   2.467  1.00 15.00      A    N  
ATOM     94  HN  PHE A  16     -36.774 -17.381   1.859  1.00 15.00      A    H  
ATOM     95  CA  PHE A  16     -35.537 -15.989   2.869  1.00 15.00      A    C  
ATOM     96  CB  PHE A  16     -34.358 -16.699   2.195  1.00 15.00      A    C  
ATOM     97  CG  PHE A  16     -33.059 -16.597   2.945  1.00 15.00      A    C  
ATOM     98  CD1 PHE A  16     -32.794 -17.441   4.012  1.00 15.00      A    C  
ATOM     99  CD2 PHE A  16     -32.100 -15.665   2.581  1.00 15.00      A    C  
ATOM    100  CE1 PHE A  16     -31.599 -17.358   4.701  1.00 15.00      A    C  
ATOM    101  CE2 PHE A  16     -30.904 -15.575   3.267  1.00 15.00      A    C  
ATOM    102  CZ  PHE A  16     -30.653 -16.423   4.328  1.00 15.00      A    C  
ATOM    103  C   PHE A  16     -35.533 -14.510   2.492  1.00 15.00      A    C  
ATOM    104  O   PHE A  16     -35.153 -13.654   3.293  1.00 15.00      A    O  
ATOM    105  N   ILE A  17     -35.972 -14.218   1.273  1.00 15.00      A    N  
ATOM    106  HN  ILE A  17     -36.262 -14.947   0.679  1.00 15.00      A    H  
ATOM    107  CA  ILE A  17     -36.030 -12.843   0.794  1.00 15.00      A    C  
ATOM    108  CB  ILE A  17     -36.300 -12.769  -0.728  1.00 15.00      A    C  
ATOM    109  CG1 ILE A  17     -35.091 -13.318  -1.498  1.00 15.00      A    C  
ATOM    110  CG2 ILE A  17     -36.599 -11.339  -1.162  1.00 15.00      A    C  
ATOM    111  CD1 ILE A  17     -35.318 -13.458  -2.989  1.00 15.00      A    C  
ATOM    112  C   ILE A  17     -37.080 -12.055   1.579  1.00 15.00      A    C  
ATOM    113  O   ILE A  17     -36.843 -10.910   1.971  1.00 15.00      A    O  
ATOM    114  N   GLU A  18     -38.221 -12.688   1.842  1.00 15.00      A    N  
ATOM    115  HN  GLU A  18     -38.349 -13.606   1.515  1.00 15.00      A    H  
ATOM    116  CA  GLU A  18     -39.290 -12.047   2.597  1.00 15.00      A    C  
ATOM    117  CB  GLU A  18     -40.565 -12.890   2.605  1.00 15.00      A    C  
ATOM    118  CG  GLU A  18     -41.466 -12.645   1.404  1.00 15.00      A    C  
ATOM    119  CD  GLU A  18     -42.914 -13.011   1.672  1.00 15.00      A    C  
ATOM    120  OE1 GLU A  18     -43.601 -12.237   2.374  1.00 15.00      A    O  
ATOM    121  OE2 GLU A  18     -43.364 -14.068   1.175  1.00 15.00      A    O  
ATOM    122  C   GLU A  18     -38.842 -11.714   4.017  1.00 15.00      A    C  
ATOM    123  O   GLU A  18     -39.119 -10.623   4.520  1.00 15.00      A    O  
ATOM    124  N   SER A  19     -38.134 -12.642   4.659  1.00 15.00      A    N  
ATOM    125  HN  SER A  19     -37.958 -13.508   4.221  1.00 15.00      A    H  
ATOM    126  CA  SER A  19     -37.640 -12.409   6.009  1.00 15.00      A    C  
ATOM    127  CB  SER A  19     -37.005 -13.667   6.612  1.00 15.00      A    C  
ATOM    128  OG  SER A  19     -36.340 -14.441   5.631  1.00 15.00      A    O  
ATOM    129  HG  SER A  19     -35.839 -13.865   5.043  1.00 15.00      A    H  
ATOM    130  C   SER A  19     -36.671 -11.230   6.038  1.00 15.00      A    C  
ATOM    131  O   SER A  19     -36.658 -10.456   6.991  1.00 15.00      A    O  
ATOM    132  N   PHE A  20     -35.884 -11.084   4.972  1.00 15.00      A    N  
ATOM    133  HN  PHE A  20     -35.951 -11.729   4.235  1.00 15.00      A    H  
ATOM    134  CA  PHE A  20     -34.927  -9.987   4.873  1.00 15.00      A    C  
ATOM    135  CB  PHE A  20     -33.991 -10.191   3.676  1.00 15.00      A    C  
ATOM    136  CG  PHE A  20     -32.958  -9.108   3.507  1.00 15.00      A    C  
ATOM    137  CD1 PHE A  20     -33.120  -8.121   2.548  1.00 15.00      A    C  
ATOM    138  CD2 PHE A  20     -31.825  -9.078   4.306  1.00 15.00      A    C  
ATOM    139  CE1 PHE A  20     -32.175  -7.126   2.388  1.00 15.00      A    C  
ATOM    140  CE2 PHE A  20     -30.876  -8.085   4.151  1.00 15.00      A    C  
ATOM    141  CZ  PHE A  20     -31.051  -7.107   3.191  1.00 15.00      A    C  
ATOM    142  C   PHE A  20     -35.667  -8.657   4.754  1.00 15.00      A    C  
ATOM    143  O   PHE A  20     -35.314  -7.677   5.408  1.00 15.00      A    O  
ATOM    144  N   ILE A  21     -36.705  -8.633   3.923  1.00 15.00      A    N  
ATOM    145  HN  ILE A  21     -36.938  -9.446   3.421  1.00 15.00      A    H  
ATOM    146  CA  ILE A  21     -37.502  -7.425   3.738  1.00 15.00      A    C  
ATOM    147  CB  ILE A  21     -38.547  -7.591   2.610  1.00 15.00      A    C  
ATOM    148  CG1 ILE A  21     -37.856  -7.967   1.296  1.00 15.00      A    C  
ATOM    149  CG2 ILE A  21     -39.358  -6.313   2.434  1.00 15.00      A    C  
ATOM    150  CD1 ILE A  21     -38.811  -8.375   0.194  1.00 15.00      A    C  
ATOM    151  C   ILE A  21     -38.214  -7.078   5.043  1.00 15.00      A    C  
ATOM    152  O   ILE A  21     -38.288  -5.914   5.439  1.00 15.00      A    O  
ATOM    153  N   GLN A  22     -38.714  -8.109   5.715  1.00 15.00      A    N  
ATOM    154  HN  GLN A  22     -38.619  -9.014   5.339  1.00 15.00      A    H  
ATOM    155  CA  GLN A  22     -39.408  -7.941   6.984  1.00 15.00      A    C  
ATOM    156  CB  GLN A  22     -40.043  -9.266   7.416  1.00 15.00      A    C  
ATOM    157  CG  GLN A  22     -41.085  -9.144   8.520  1.00 15.00      A    C  
ATOM    158  CD  GLN A  22     -42.283  -8.295   8.125  1.00 15.00      A    C  
ATOM    159  OE1 GLN A  22     -42.924  -7.678   8.970  1.00 15.00      A    O  
ATOM    160  NE2 GLN A  22     -42.596  -8.258   6.838  1.00 15.00      A    N  
ATOM    161 HE21 GLN A  22     -42.047  -8.775   6.212  1.00 15.00      A    H  
ATOM    162 HE22 GLN A  22     -43.360  -7.714   6.569  1.00 15.00      A    H  
ATOM    163  C   GLN A  22     -38.445  -7.433   8.055  1.00 15.00      A    C  
ATOM    164  O   GLN A  22     -38.813  -6.615   8.893  1.00 15.00      A    O  
ATOM    165  N   GLU A  23     -37.207  -7.921   8.010  1.00 15.00      A    N  
ATOM    166  HN  GLU A  23     -36.979  -8.581   7.318  1.00 15.00      A    H  
ATOM    167  CA  GLU A  23     -36.178  -7.517   8.963  1.00 15.00      A    C  
ATOM    168  CB  GLU A  23     -34.898  -8.337   8.740  1.00 15.00      A    C  
ATOM    169  CG  GLU A  23     -33.751  -8.021   9.693  1.00 15.00      A    C  
ATOM    170  CD  GLU A  23     -32.831  -6.930   9.173  1.00 15.00      A    C  
ATOM    171  OE1 GLU A  23     -32.766  -6.738   7.940  1.00 15.00      A    O  
ATOM    172  OE2 GLU A  23     -32.179  -6.252   9.994  1.00 15.00      A    O  
ATOM    173  C   GLU A  23     -35.890  -6.024   8.838  1.00 15.00      A    C  
ATOM    174  O   GLU A  23     -35.852  -5.303   9.839  1.00 15.00      A    O  
ATOM    175  N   ARG A  24     -35.710  -5.564   7.602  1.00 15.00      A    N  
ATOM    176  HN  ARG A  24     -35.754  -6.194   6.849  1.00 15.00      A    H  
ATOM    177  CA  ARG A  24     -35.433  -4.155   7.337  1.00 15.00      A    C  
ATOM    178  CB  ARG A  24     -35.169  -3.921   5.846  1.00 15.00      A    C  
ATOM    179  CG  ARG A  24     -33.915  -4.603   5.309  1.00 15.00      A    C  
ATOM    180  CD  ARG A  24     -32.642  -3.907   5.776  1.00 15.00      A    C  
ATOM    181  NE  ARG A  24     -32.288  -4.254   7.151  1.00 15.00      A    N  
ATOM    182  HE  ARG A  24     -32.495  -5.185   7.453  1.00 15.00      A    H  
ATOM    183  CZ  ARG A  24     -31.694  -3.422   8.009  1.00 15.00      A    C  
ATOM    184  NH1 ARG A  24     -31.383  -2.183   7.640  1.00 15.00      A    N  
ATOM    185 HH11 ARG A  24     -31.592  -1.857   6.679  1.00 15.00      A    H  
ATOM    186 HH12 ARG A  24     -30.915  -1.525   8.325  1.00 15.00      A    H  
ATOM    187  NH2 ARG A  24     -31.430  -3.827   9.243  1.00 15.00      A    N  
ATOM    188 HH21 ARG A  24     -31.684  -4.808   9.546  1.00 15.00      A    H  
ATOM    189 HH22 ARG A  24     -30.970  -3.182   9.917  1.00 15.00      A    H  
ATOM    190  C   ARG A  24     -36.587  -3.281   7.819  1.00 15.00      A    C  
ATOM    191  O   ARG A  24     -36.393  -2.129   8.208  1.00 15.00      A    O  
ATOM    192  N   LEU A  25     -37.787  -3.843   7.789  1.00 15.00      A    N  
ATOM    193  HN  LEU A  25     -37.875  -4.760   7.451  1.00 15.00      A    H  
ATOM    194  CA  LEU A  25     -38.977  -3.141   8.239  1.00 15.00      A    C  
ATOM    195  CB  LEU A  25     -40.232  -3.815   7.680  1.00 15.00      A    C  
ATOM    196  CG  LEU A  25     -41.567  -3.368   8.281  1.00 15.00      A    C  
ATOM    197  CD1 LEU A  25     -41.914  -1.952   7.846  1.00 15.00      A    C  
ATOM    198  CD2 LEU A  25     -42.674  -4.339   7.907  1.00 15.00      A    C  
ATOM    199  C   LEU A  25     -39.029  -3.125   9.763  1.00 15.00      A    C  
ATOM    200  O   LEU A  25     -39.231  -2.077  10.371  1.00 15.00      A    O  
ATOM    201  N   GLN A  26     -38.833  -4.295  10.366  1.00 15.00      A    N  
ATOM    202  HN  GLN A  26     -38.677  -5.093   9.811  1.00 15.00      A    H  
ATOM    203  CA  GLN A  26     -38.852  -4.439  11.819  1.00 15.00      A    C  
ATOM    204  CB  GLN A  26     -38.553  -5.890  12.207  1.00 15.00      A    C  
ATOM    205  CG  GLN A  26     -38.890  -6.245  13.648  1.00 15.00      A    C  
ATOM    206  CD  GLN A  26     -40.381  -6.212  13.926  1.00 15.00      A    C  
ATOM    207  OE1 GLN A  26     -41.138  -7.029  13.404  1.00 15.00      A    O  
ATOM    208  NE2 GLN A  26     -40.811  -5.285  14.764  1.00 15.00      A    N  
ATOM    209 HE21 GLN A  26     -40.143  -4.664  15.167  1.00 15.00      A    H  
ATOM    210 HE22 GLN A  26     -41.765  -5.248  14.960  1.00 15.00      A    H  
ATOM    211  C   GLN A  26     -37.831  -3.509  12.464  1.00 15.00      A    C  
ATOM    212  O   GLN A  26     -38.165  -2.733  13.357  1.00 15.00      A    O  
ATOM    213  N   GLY A  27     -36.591  -3.572  11.980  1.00 15.00      A    N  
ATOM    214  HN  GLY A  27     -36.389  -4.204  11.252  1.00 15.00      A    H  
ATOM    215  CA  GLY A  27     -35.538  -2.726  12.513  1.00 15.00      A    C  
ATOM    216  C   GLY A  27     -35.878  -1.256  12.380  1.00 15.00      A    C  
ATOM    217  O   GLY A  27     -35.460  -0.434  13.193  1.00 15.00      A    O  
ATOM    218  N   LYS A  28     -36.648  -0.933  11.353  1.00 15.00      A    N  
ATOM    219  HN  LYS A  28     -36.945  -1.641  10.743  1.00 15.00      A    H  
ATOM    220  CA  LYS A  28     -37.069   0.434  11.104  1.00 15.00      A    C  
ATOM    221  CB  LYS A  28     -37.478   0.597   9.632  1.00 15.00      A    C  
ATOM    222  CG  LYS A  28     -38.244   1.873   9.303  1.00 15.00      A    C  
ATOM    223  CD  LYS A  28     -37.452   3.124   9.655  1.00 15.00      A    C  
ATOM    224  CE  LYS A  28     -36.117   3.168   8.936  1.00 15.00      A    C  
ATOM    225  NZ  LYS A  28     -35.359   4.394   9.275  1.00 15.00      A    N  
ATOM    226  HZ1 LYS A  28     -35.351   4.546  10.307  1.00 15.00      A    H  
ATOM    227  HZ2 LYS A  28     -35.791   5.228   8.813  1.00 15.00      A    H  
ATOM    228  HZ3 LYS A  28     -34.377   4.316   8.943  1.00 15.00      A    H  
ATOM    229  C   LYS A  28     -38.219   0.819  12.032  1.00 15.00      A    C  
ATOM    230  O   LYS A  28     -38.245   1.920  12.566  1.00 15.00      A    O  
ATOM    231  N   LEU A  29     -39.156  -0.101  12.227  1.00 15.00      A    N  
ATOM    232  HN  LEU A  29     -39.063  -0.977  11.786  1.00 15.00      A    H  
ATOM    233  CA  LEU A  29     -40.318   0.143  13.078  1.00 15.00      A    C  
ATOM    234  CB  LEU A  29     -41.332  -0.999  12.958  1.00 15.00      A    C  
ATOM    235  CG  LEU A  29     -42.049  -1.136  11.613  1.00 15.00      A    C  
ATOM    236  CD1 LEU A  29     -42.963  -2.352  11.622  1.00 15.00      A    C  
ATOM    237  CD2 LEU A  29     -42.836   0.126  11.290  1.00 15.00      A    C  
ATOM    238  C   LEU A  29     -39.924   0.338  14.538  1.00 15.00      A    C  
ATOM    239  O   LEU A  29     -40.339   1.311  15.176  1.00 15.00      A    O  
ATOM    240  N   ASP A  30     -39.127  -0.585  15.059  1.00 15.00      A    N  
ATOM    241  HN  ASP A  30     -38.837  -1.341  14.498  1.00 15.00      A    H  
ATOM    242  CA  ASP A  30     -38.680  -0.523  16.449  1.00 15.00      A    C  
ATOM    243  CB  ASP A  30     -37.884  -1.781  16.815  1.00 15.00      A    C  
ATOM    244  CG  ASP A  30     -38.758  -3.007  16.998  1.00 15.00      A    C  
ATOM    245  OD1 ASP A  30     -38.973  -3.418  18.156  1.00 15.00      A    O  
ATOM    246  OD2 ASP A  30     -39.226  -3.561  15.980  1.00 15.00      A    O  
ATOM    247  C   ASP A  30     -37.824   0.711  16.698  1.00 15.00      A    C  
ATOM    248  O   ASP A  30     -37.909   1.341  17.752  1.00 15.00      A    O  
ATOM    249  N   LYS A  31     -37.021   1.071  15.709  1.00 15.00      A    N  
ATOM    250  HN  LYS A  31     -37.024   0.547  14.879  1.00 15.00      A    H  
ATOM    251  CA  LYS A  31     -36.131   2.220  15.819  1.00 15.00      A    C  
ATOM    252  CB  LYS A  31     -34.817   1.913  15.097  1.00 15.00      A    C  
ATOM    253  CG  LYS A  31     -33.641   2.777  15.517  1.00 15.00      A    C  
ATOM    254  CD  LYS A  31     -32.394   2.394  14.745  1.00 15.00      A    C  
ATOM    255  CE  LYS A  31     -31.251   3.344  15.043  1.00 15.00      A    C  
ATOM    256  NZ  LYS A  31     -29.973   2.860  14.461  1.00 15.00      A    N  
ATOM    257  HZ1 LYS A  31     -30.014   2.893  13.424  1.00 15.00      A    H  
ATOM    258  HZ2 LYS A  31     -29.790   1.885  14.761  1.00 15.00      A    H  
ATOM    259  HZ3 LYS A  31     -29.183   3.467  14.789  1.00 15.00      A    H  
ATOM    260  C   LYS A  31     -36.768   3.490  15.252  1.00 15.00      A    C  
ATOM    261  O   LYS A  31     -36.073   4.435  14.891  1.00 15.00      A    O  
ATOM    262  N   LEU A  32     -38.089   3.508  15.170  1.00 15.00      A    N  
ATOM    263  HN  LEU A  32     -38.595   2.721  15.458  1.00 15.00      A    H  
ATOM    264  CA  LEU A  32     -38.799   4.670  14.650  1.00 15.00      A    C  
ATOM    265  CB  LEU A  32     -39.813   4.235  13.589  1.00 15.00      A    C  
ATOM    266  CG  LEU A  32     -39.795   4.990  12.256  1.00 15.00      A    C  
ATOM    267  CD1 LEU A  32     -40.675   4.281  11.238  1.00 15.00      A    C  
ATOM    268  CD2 LEU A  32     -40.250   6.431  12.439  1.00 15.00      A    C  
ATOM    269  C   LEU A  32     -39.527   5.402  15.768  1.00 15.00      A    C  
ATOM    270  O   LEU A  32     -39.679   6.621  15.727  1.00 15.00      A    O  
ATOM    271  N   GLN A  33     -39.976   4.635  16.763  1.00 15.00      A    N  
ATOM    272  HN  GLN A  33     -39.789   3.674  16.734  1.00 15.00      A    H  
ATOM    273  CA  GLN A  33     -40.725   5.178  17.901  1.00 15.00      A    C  
ATOM    274  CB  GLN A  33     -39.809   6.001  18.815  1.00 15.00      A    C  
ATOM    275  CG  GLN A  33     -39.487   5.331  20.139  1.00 15.00      A    C  
ATOM    276  CD  GLN A  33     -38.750   6.249  21.096  1.00 15.00      A    C  
ATOM    277  OE1 GLN A  33     -37.522   6.274  21.135  1.00 15.00      A    O  
ATOM    278  NE2 GLN A  33     -39.499   7.016  21.875  1.00 15.00      A    N  
ATOM    279 HE21 GLN A  33     -40.475   6.951  21.791  1.00 15.00      A    H  
ATOM    280 HE22 GLN A  33     -39.047   7.617  22.500  1.00 15.00      A    H  
ATOM    281  C   GLN A  33     -41.928   6.023  17.445  1.00 15.00      A    C  
ATOM    282  O   GLN A  33     -42.093   7.158  17.890  1.00 15.00      A    O  
ATOM    283  N   PRO A  34     -42.794   5.486  16.560  1.00 15.00      A    N  
ATOM    284  CA  PRO A  34     -43.946   6.206  16.057  1.00 15.00      A    C  
ATOM    285  CB  PRO A  34     -44.031   5.699  14.609  1.00 15.00      A    C  
ATOM    286  CG  PRO A  34     -43.332   4.364  14.599  1.00 15.00      A    C  
ATOM    287  CD  PRO A  34     -42.741   4.146  15.972  1.00 15.00      A    C  
ATOM    288  C   PRO A  34     -45.224   5.842  16.808  1.00 15.00      A    C  
ATOM    289  O   PRO A  34     -45.886   4.857  16.473  1.00 15.00      A    O  
ATOM    290  N   ASP A  35     -45.549   6.618  17.830  1.00 15.00      A    N  
ATOM    291  HN  ASP A  35     -44.964   7.368  18.066  1.00 15.00      A    H  
ATOM    292  CA  ASP A  35     -46.752   6.384  18.620  1.00 15.00      A    C  
ATOM    293  CB  ASP A  35     -46.714   7.184  19.926  1.00 15.00      A    C  
ATOM    294  CG  ASP A  35     -46.422   6.314  21.133  1.00 15.00      A    C  
ATOM    295  OD1 ASP A  35     -45.260   6.302  21.592  1.00 15.00      A    O  
ATOM    296  OD2 ASP A  35     -47.353   5.632  21.614  1.00 15.00      A    O  
ATOM    297  C   ASP A  35     -47.983   6.764  17.815  1.00 15.00      A    C  
ATOM    298  O   ASP A  35     -48.863   5.941  17.570  1.00 15.00      A    O  
ATOM    299  N   GLU A  36     -48.022   8.013  17.391  1.00 15.00      A    N  
ATOM    300  HN  GLU A  36     -47.272   8.618  17.621  1.00 15.00      A    H  
ATOM    301  CA  GLU A  36     -49.121   8.540  16.594  1.00 15.00      A    C  
ATOM    302  CB  GLU A  36     -49.626   9.878  17.163  1.00 15.00      A    C  
ATOM    303  CG  GLU A  36     -48.700  10.544  18.177  1.00 15.00      A    C  
ATOM    304  CD  GLU A  36     -47.352  10.926  17.594  1.00 15.00      A    C  
ATOM    305  OE1 GLU A  36     -47.231  12.042  17.058  1.00 15.00      A    O  
ATOM    306  OE2 GLU A  36     -46.421  10.099  17.668  1.00 15.00      A    O  
ATOM    307  C   GLU A  36     -48.677   8.717  15.147  1.00 15.00      A    C  
ATOM    308  O   GLU A  36     -47.775   8.006  14.683  1.00 15.00      A    O  
ATOM    309  N   ASP A  37     -49.342   9.638  14.436  1.00 15.00      A    N  
ATOM    310  HN  ASP A  37     -50.081  10.114  14.865  1.00 15.00      A    H  
ATOM    311  CA  ASP A  37     -49.030   9.952  13.033  1.00 15.00      A    C  
ATOM    312  CB  ASP A  37     -47.519  10.148  12.844  1.00 15.00      A    C  
ATOM    313  CG  ASP A  37     -47.154  10.980  11.635  1.00 15.00      A    C  
ATOM    314  OD1 ASP A  37     -46.589  12.078  11.825  1.00 15.00      A    O  
ATOM    315  OD2 ASP A  37     -47.370  10.518  10.500  1.00 15.00      A    O  
ATOM    316  C   ASP A  37     -49.553   8.862  12.103  1.00 15.00      A    C  
ATOM    317  O   ASP A  37     -50.202   9.144  11.096  1.00 15.00      A    O  
ATOM    318  N   ASP A  38     -49.268   7.618  12.481  1.00 15.00      A    N  
ATOM    319  HN  ASP A  38     -48.741   7.494  13.301  1.00 15.00      A    H  
ATOM    320  CA  ASP A  38     -49.686   6.430  11.739  1.00 15.00      A    C  
ATOM    321  CB  ASP A  38     -51.172   6.445  11.365  1.00 15.00      A    C  
ATOM    322  CG  ASP A  38     -51.883   5.167  11.766  1.00 15.00      A    C  
ATOM    323  OD1 ASP A  38     -53.128   5.123  11.659  1.00 15.00      A    O  
ATOM    324  OD2 ASP A  38     -51.198   4.199  12.178  1.00 15.00      A    O  
ATOM    325  C   ASP A  38     -48.789   6.175  10.540  1.00 15.00      A    C  
ATOM    326  O   ASP A  38     -49.193   5.560   9.550  1.00 15.00      A    O  
ATOM    327  N   LYS A  39     -47.542   6.637  10.657  1.00 15.00      A    N  
ATOM    328  HN  LYS A  39     -47.305   7.143  11.462  1.00 15.00      A    H  
ATOM    329  CA  LYS A  39     -46.534   6.450   9.612  1.00 15.00      A    C  
ATOM    330  CB  LYS A  39     -45.205   7.089  10.038  1.00 15.00      A    C  
ATOM    331  CG  LYS A  39     -45.054   8.560   9.690  1.00 15.00      A    C  
ATOM    332  CD  LYS A  39     -44.066   9.237  10.629  1.00 15.00      A    C  
ATOM    333  CE  LYS A  39     -44.211  10.749  10.595  1.00 15.00      A    C  
ATOM    334  NZ  LYS A  39     -43.739  11.384  11.858  1.00 15.00      A    N  
ATOM    335  HZ1 LYS A  39     -44.254  12.276  12.022  1.00 15.00      A    H  
ATOM    336  HZ2 LYS A  39     -42.722  11.587  11.794  1.00 15.00      A    H  
ATOM    337  HZ3 LYS A  39     -43.907  10.749  12.665  1.00 15.00      A    H  
ATOM    338  C   LYS A  39     -46.304   4.962   9.371  1.00 15.00      A    C  
ATOM    339  O   LYS A  39     -45.785   4.561   8.328  1.00 15.00      A    O  
ATOM    340  N   ARG A  40     -46.706   4.157  10.355  1.00 15.00      A    N  
ATOM    341  HN  ARG A  40     -47.131   4.561  11.140  1.00 15.00      A    H  
ATOM    342  CA  ARG A  40     -46.561   2.707  10.305  1.00 15.00      A    C  
ATOM    343  CB  ARG A  40     -47.240   2.062  11.524  1.00 15.00      A    C  
ATOM    344  CG  ARG A  40     -46.743   2.574  12.874  1.00 15.00      A    C  
ATOM    345  CD  ARG A  40     -47.558   1.992  14.027  1.00 15.00      A    C  
ATOM    346  NE  ARG A  40     -47.226   2.606  15.319  1.00 15.00      A    N  
ATOM    347  HE  ARG A  40     -46.547   3.322  15.321  1.00 15.00      A    H  
ATOM    348  CZ  ARG A  40     -47.798   2.266  16.479  1.00 15.00      A    C  
ATOM    349  NH1 ARG A  40     -48.727   1.319  16.512  1.00 15.00      A    N  
ATOM    350 HH11 ARG A  40     -49.173   1.053  17.414  1.00 15.00      A    H  
ATOM    351 HH12 ARG A  40     -49.018   0.843  15.633  1.00 15.00      A    H  
ATOM    352  NH2 ARG A  40     -47.444   2.884  17.602  1.00 15.00      A    N  
ATOM    353 HH21 ARG A  40     -47.884   2.626  18.511  1.00 15.00      A    H  
ATOM    354 HH22 ARG A  40     -46.723   3.644  17.578  1.00 15.00      A    H  
ATOM    355  C   ARG A  40     -47.146   2.136   9.014  1.00 15.00      A    C  
ATOM    356  O   ARG A  40     -46.570   1.235   8.410  1.00 15.00      A    O  
ATOM    357  N   GLN A  41     -48.275   2.689   8.582  1.00 15.00      A    N  
ATOM    358  HN  GLN A  41     -48.671   3.432   9.090  1.00 15.00      A    H  
ATOM    359  CA  GLN A  41     -48.940   2.230   7.368  1.00 15.00      A    C  
ATOM    360  CB  GLN A  41     -50.331   2.853   7.247  1.00 15.00      A    C  
ATOM    361  CG  GLN A  41     -51.413   2.073   7.978  1.00 15.00      A    C  
ATOM    362  CD  GLN A  41     -52.643   2.907   8.267  1.00 15.00      A    C  
ATOM    363  OE1 GLN A  41     -53.524   3.048   7.421  1.00 15.00      A    O  
ATOM    364  NE2 GLN A  41     -52.721   3.448   9.468  1.00 15.00      A    N  
ATOM    365 HE21 GLN A  41     -51.993   3.283  10.106  1.00 15.00      A    H  
ATOM    366 HE22 GLN A  41     -53.503   4.002   9.680  1.00 15.00      A    H  
ATOM    367  C   GLN A  41     -48.107   2.503   6.116  1.00 15.00      A    C  
ATOM    368  O   GLN A  41     -48.000   1.648   5.239  1.00 15.00      A    O  
ATOM    369  N   THR A  42     -47.502   3.685   6.048  1.00 15.00      A    N  
ATOM    370  HN  THR A  42     -47.609   4.321   6.785  1.00 15.00      A    H  
ATOM    371  CA  THR A  42     -46.679   4.057   4.899  1.00 15.00      A    C  
ATOM    372  CB  THR A  42     -46.224   5.533   4.976  1.00 15.00      A    C  
ATOM    373  OG1 THR A  42     -45.903   6.012   3.664  1.00 15.00      A    O  
ATOM    374  HG1 THR A  42     -45.798   6.968   3.689  1.00 15.00      A    H  
ATOM    375  CG2 THR A  42     -47.316   6.408   5.576  1.00 15.00      A    C  
ATOM    376  C   THR A  42     -45.451   3.148   4.808  1.00 15.00      A    C  
ATOM    377  O   THR A  42     -45.047   2.724   3.721  1.00 15.00      A    O  
ATOM    378  N   LEU A  43     -44.875   2.834   5.961  1.00 15.00      A    N  
ATOM    379  HN  LEU A  43     -45.247   3.192   6.796  1.00 15.00      A    H  
ATOM    380  CA  LEU A  43     -43.701   1.975   6.016  1.00 15.00      A    C  
ATOM    381  CB  LEU A  43     -43.038   2.025   7.397  1.00 15.00      A    C  
ATOM    382  CG  LEU A  43     -41.875   3.013   7.554  1.00 15.00      A    C  
ATOM    383  CD1 LEU A  43     -40.823   2.789   6.476  1.00 15.00      A    C  
ATOM    384  CD2 LEU A  43     -42.370   4.452   7.540  1.00 15.00      A    C  
ATOM    385  C   LEU A  43     -44.042   0.538   5.626  1.00 15.00      A    C  
ATOM    386  O   LEU A  43     -43.274  -0.119   4.921  1.00 15.00      A    O  
ATOM    387  N   LEU A  44     -45.211   0.071   6.061  1.00 15.00      A    N  
ATOM    388  HN  LEU A  44     -45.783   0.654   6.606  1.00 15.00      A    H  
ATOM    389  CA  LEU A  44     -45.663  -1.289   5.764  1.00 15.00      A    C  
ATOM    390  CB  LEU A  44     -46.791  -1.709   6.708  1.00 15.00      A    C  
ATOM    391  CG  LEU A  44     -46.400  -2.620   7.874  1.00 15.00      A    C  
ATOM    392  CD1 LEU A  44     -45.582  -1.860   8.905  1.00 15.00      A    C  
ATOM    393  CD2 LEU A  44     -47.635  -3.237   8.514  1.00 15.00      A    C  
ATOM    394  C   LEU A  44     -46.114  -1.439   4.313  1.00 15.00      A    C  
ATOM    395  O   LEU A  44     -46.424  -2.544   3.858  1.00 15.00      A    O  
ATOM    396  N   ALA A  45     -46.171  -0.332   3.594  1.00 15.00      A    N  
ATOM    397  HN  ALA A  45     -45.945   0.524   4.014  1.00 15.00      A    H  
ATOM    398  CA  ALA A  45     -46.572  -0.362   2.199  1.00 15.00      A    C  
ATOM    399  CB  ALA A  45     -47.481   0.815   1.879  1.00 15.00      A    C  
ATOM    400  C   ALA A  45     -45.342  -0.351   1.301  1.00 15.00      A    C  
ATOM    401  O   ALA A  45     -45.231  -1.142   0.361  1.00 15.00      A    O  
ATOM    402  N   THR A  46     -44.410   0.537   1.611  1.00 15.00      A    N  
ATOM    403  HN  THR A  46     -44.550   1.130   2.382  1.00 15.00      A    H  
ATOM    404  CA  THR A  46     -43.189   0.666   0.834  1.00 15.00      A    C  
ATOM    405  CB  THR A  46     -42.537   2.050   1.046  1.00 15.00      A    C  
ATOM    406  OG1 THR A  46     -41.175   2.026   0.592  1.00 15.00      A    O  
ATOM    407  HG1 THR A  46     -41.143   2.295  -0.335  1.00 15.00      A    H  
ATOM    408  CG2 THR A  46     -43.300   3.124   0.286  1.00 15.00      A    C  
ATOM    409  C   THR A  46     -42.174  -0.425   1.175  1.00 15.00      A    C  
ATOM    410  O   THR A  46     -41.793  -1.224   0.317  1.00 15.00      A    O  
ATOM    411  N   HIS A  47     -41.753  -0.474   2.430  1.00 15.00      A    N  
ATOM    412  HN  HIS A  47     -42.145   0.133   3.096  1.00 15.00      A    H  
ATOM    413  CA  HIS A  47     -40.752  -1.444   2.856  1.00 15.00      A    C  
ATOM    414  CB  HIS A  47     -39.717  -0.778   3.772  1.00 15.00      A    C  
ATOM    415  CG  HIS A  47     -38.718   0.096   3.062  1.00 15.00      A    C  
ATOM    416  ND1 HIS A  47     -39.036   0.910   1.989  1.00 15.00      A    N  
ATOM    417  HD1 HIS A  47     -39.928   1.002   1.576  1.00 15.00      A    H  
ATOM    418  CD2 HIS A  47     -37.394   0.284   3.286  1.00 15.00      A    C  
ATOM    419  CE1 HIS A  47     -37.954   1.553   1.586  1.00 15.00      A    C  
ATOM    420  NE2 HIS A  47     -36.946   1.192   2.357  1.00 15.00      A    N  
ATOM    421  HE2 HIS A  47     -36.026   1.520   2.273  1.00 15.00      A    H  
ATOM    422  C   HIS A  47     -41.382  -2.650   3.542  1.00 15.00      A    C  
ATOM    423  O   HIS A  47     -41.201  -2.855   4.738  1.00 15.00      A    O  
ATOM    424  N   ARG A  48     -42.112  -3.448   2.772  1.00 15.00      A    N  
ATOM    425  HN  ARG A  48     -42.202  -3.237   1.822  1.00 15.00      A    H  
ATOM    426  CA  ARG A  48     -42.769  -4.640   3.304  1.00 15.00      A    C  
ATOM    427  CB  ARG A  48     -43.890  -4.260   4.277  1.00 15.00      A    C  
ATOM    428  CG  ARG A  48     -44.533  -5.444   4.979  1.00 15.00      A    C  
ATOM    429  CD  ARG A  48     -45.980  -5.628   4.546  1.00 15.00      A    C  
ATOM    430  NE  ARG A  48     -46.230  -6.965   4.001  1.00 15.00      A    N  
ATOM    431  HE  ARG A  48     -45.442  -7.494   3.733  1.00 15.00      A    H  
ATOM    432  CZ  ARG A  48     -47.445  -7.496   3.855  1.00 15.00      A    C  
ATOM    433  NH1 ARG A  48     -48.522  -6.797   4.204  1.00 15.00      A    N  
ATOM    434 HH11 ARG A  48     -48.415  -5.836   4.599  1.00 15.00      A    H  
ATOM    435 HH12 ARG A  48     -49.473  -7.204   4.095  1.00 15.00      A    H  
ATOM    436  NH2 ARG A  48     -47.582  -8.718   3.345  1.00 15.00      A    N  
ATOM    437 HH21 ARG A  48     -48.528  -9.138   3.228  1.00 15.00      A    H  
ATOM    438 HH22 ARG A  48     -46.737  -9.269   3.065  1.00 15.00      A    H  
ATOM    439  C   ARG A  48     -43.322  -5.509   2.177  1.00 15.00      A    C  
ATOM    440  O   ARG A  48     -43.498  -6.718   2.335  1.00 15.00      A    O  
ATOM    441  N   ARG A  49     -43.616  -4.885   1.049  1.00 15.00      A    N  
ATOM    442  HN  ARG A  49     -43.475  -3.920   0.985  1.00 15.00      A    H  
ATOM    443  CA  ARG A  49     -44.146  -5.604  -0.101  1.00 15.00      A    C  
ATOM    444  CB  ARG A  49     -45.402  -4.906  -0.638  1.00 15.00      A    C  
ATOM    445  CG  ARG A  49     -46.710  -5.614  -0.318  1.00 15.00      A    C  
ATOM    446  CD  ARG A  49     -47.842  -5.093  -1.196  1.00 15.00      A    C  
ATOM    447  NE  ARG A  49     -49.105  -5.800  -0.958  1.00 15.00      A    N  
ATOM    448  HE  ARG A  49     -49.545  -5.647  -0.093  1.00 15.00      A    H  
ATOM    449  CZ  ARG A  49     -49.693  -6.609  -1.847  1.00 15.00      A    C  
ATOM    450  NH1 ARG A  49     -49.140  -6.808  -3.039  1.00 15.00      A    N  
ATOM    451 HH11 ARG A  49     -49.600  -7.438  -3.734  1.00 15.00      A    H  
ATOM    452 HH12 ARG A  49     -48.247  -6.336  -3.287  1.00 15.00      A    H  
ATOM    453  NH2 ARG A  49     -50.835  -7.220  -1.541  1.00 15.00      A    N  
ATOM    454 HH21 ARG A  49     -51.297  -7.850  -2.234  1.00 15.00      A    H  
ATOM    455 HH22 ARG A  49     -51.277  -7.073  -0.609  1.00 15.00      A    H  
ATOM    456  C   ARG A  49     -43.099  -5.682  -1.207  1.00 15.00      A    C  
ATOM    457  O   ARG A  49     -41.958  -5.256  -1.026  1.00 15.00      A    O  
ATOM    458  N   GLU A  50     -43.513  -6.204  -2.357  1.00 15.00      A    N  
ATOM    459  HN  GLU A  50     -44.431  -6.530  -2.420  1.00 15.00      A    H  
ATOM    460  CA  GLU A  50     -42.643  -6.340  -3.526  1.00 15.00      A    C  
ATOM    461  CB  GLU A  50     -43.405  -7.063  -4.622  1.00 15.00      A    C  
ATOM    462  CG  GLU A  50     -44.036  -8.351  -4.162  1.00 15.00      A    C  
ATOM    463  CD  GLU A  50     -43.135  -9.536  -4.393  1.00 15.00      A    C  
ATOM    464  OE1 GLU A  50     -43.664 -10.642  -4.508  1.00 15.00      A    O  
ATOM    465  OE2 GLU A  50     -41.904  -9.360  -4.469  1.00 15.00      A    O  
ATOM    466  C   GLU A  50     -42.230  -4.977  -4.052  1.00 15.00      A    C  
ATOM    467  O   GLU A  50     -41.339  -4.861  -4.892  1.00 15.00      A    O  
ATOM    468  N   ALA A  51     -42.895  -3.947  -3.553  1.00 15.00      A    N  
ATOM    469  HN  ALA A  51     -43.586  -4.111  -2.885  1.00 15.00      A    H  
ATOM    470  CA  ALA A  51     -42.613  -2.587  -3.961  1.00 15.00      A    C  
ATOM    471  CB  ALA A  51     -43.619  -1.629  -3.344  1.00 15.00      A    C  
ATOM    472  C   ALA A  51     -41.192  -2.204  -3.571  1.00 15.00      A    C  
ATOM    473  O   ALA A  51     -40.552  -1.405  -4.250  1.00 15.00      A    O  
ATOM    474  N   TRP A  52     -40.695  -2.802  -2.489  1.00 15.00      A    N  
ATOM    475  HN  TRP A  52     -41.244  -3.453  -2.002  1.00 15.00      A    H  
ATOM    476  CA  TRP A  52     -39.346  -2.514  -2.023  1.00 15.00      A    C  
ATOM    477  CB  TRP A  52     -39.049  -3.168  -0.668  1.00 15.00      A    C  
ATOM    478  CG  TRP A  52     -37.652  -2.895  -0.180  1.00 15.00      A    C  
ATOM    479  CD1 TRP A  52     -37.186  -1.739   0.379  1.00 15.00      A    C  
ATOM    480  CD2 TRP A  52     -36.535  -3.793  -0.225  1.00 15.00      A    C  
ATOM    481  NE1 TRP A  52     -35.850  -1.864   0.688  1.00 15.00      A    N  
ATOM    482  HE1 TRP A  52     -35.285  -1.171   1.098  1.00 15.00      A    H  
ATOM    483  CE2 TRP A  52     -35.430  -3.115   0.326  1.00 15.00      A    C  
ATOM    484  CE3 TRP A  52     -36.365  -5.104  -0.676  1.00 15.00      A    C  
ATOM    485  CZ2 TRP A  52     -34.173  -3.706   0.436  1.00 15.00      A    C  
ATOM    486  CZ3 TRP A  52     -35.117  -5.686  -0.566  1.00 15.00      A    C  
ATOM    487  CH2 TRP A  52     -34.037  -4.988  -0.014  1.00 15.00      A    C  
ATOM    488  C   TRP A  52     -38.313  -2.934  -3.059  1.00 15.00      A    C  
ATOM    489  O   TRP A  52     -37.342  -2.223  -3.287  1.00 15.00      A    O  
ATOM    490  N   LEU A  53     -38.527  -4.083  -3.693  1.00 15.00      A    N  
ATOM    491  HN  LEU A  53     -39.323  -4.616  -3.482  1.00 15.00      A    H  
ATOM    492  CA  LEU A  53     -37.597  -4.553  -4.708  1.00 15.00      A    C  
ATOM    493  CB  LEU A  53     -37.912  -5.978  -5.161  1.00 15.00      A    C  
ATOM    494  CG  LEU A  53     -37.507  -7.088  -4.184  1.00 15.00      A    C  
ATOM    495  CD1 LEU A  53     -37.988  -8.441  -4.675  1.00 15.00      A    C  
ATOM    496  CD2 LEU A  53     -35.999  -7.100  -3.971  1.00 15.00      A    C  
ATOM    497  C   LEU A  53     -37.567  -3.577  -5.874  1.00 15.00      A    C  
ATOM    498  O   LEU A  53     -36.510  -3.302  -6.426  1.00 15.00      A    O  
ATOM    499  N   ALA A  54     -38.731  -3.043  -6.230  1.00 15.00      A    N  
ATOM    500  HN  ALA A  54     -39.551  -3.336  -5.779  1.00 15.00      A    H  
ATOM    501  CA  ALA A  54     -38.816  -2.055  -7.297  1.00 15.00      A    C  
ATOM    502  CB  ALA A  54     -40.266  -1.778  -7.667  1.00 15.00      A    C  
ATOM    503  C   ALA A  54     -38.117  -0.769  -6.853  1.00 15.00      A    C  
ATOM    504  O   ALA A  54     -37.402  -0.141  -7.635  1.00 15.00      A    O  
ATOM    505  N   ASP A  55     -38.321  -0.389  -5.588  1.00 15.00      A    N  
ATOM    506  HN  ASP A  55     -38.922  -0.923  -5.019  1.00 15.00      A    H  
ATOM    507  CA  ASP A  55     -37.681   0.810  -5.034  1.00 15.00      A    C  
ATOM    508  CB  ASP A  55     -38.101   1.055  -3.583  1.00 15.00      A    C  
ATOM    509  CG  ASP A  55     -37.432   2.289  -3.010  1.00 15.00      A    C  
ATOM    510  OD1 ASP A  55     -36.900   2.229  -1.879  1.00 15.00      A    O  
ATOM    511  OD2 ASP A  55     -37.431   3.320  -3.704  1.00 15.00      A    O  
ATOM    512  C   ASP A  55     -36.178   0.641  -5.079  1.00 15.00      A    C  
ATOM    513  O   ASP A  55     -35.460   1.466  -5.644  1.00 15.00      A    O  
ATOM    514  N   ALA A  56     -35.718  -0.449  -4.487  1.00 15.00      A    N  
ATOM    515  HN  ALA A  56     -36.358  -1.060  -4.051  1.00 15.00      A    H  
ATOM    516  CA  ALA A  56     -34.306  -0.767  -4.449  1.00 15.00      A    C  
ATOM    517  CB  ALA A  56     -34.092  -2.058  -3.688  1.00 15.00      A    C  
ATOM    518  C   ALA A  56     -33.741  -0.883  -5.856  1.00 15.00      A    C  
ATOM    519  O   ALA A  56     -32.646  -0.399  -6.117  1.00 15.00      A    O  
ATOM    520  N   ALA A  57     -34.514  -1.487  -6.759  1.00 15.00      A    N  
ATOM    521  HN  ALA A  57     -35.398  -1.823  -6.481  1.00 15.00      A    H  
ATOM    522  CA  ALA A  57     -34.089  -1.671  -8.154  1.00 15.00      A    C  
ATOM    523  CB  ALA A  57     -35.121  -2.469  -8.941  1.00 15.00      A    C  
ATOM    524  C   ALA A  57     -33.809  -0.337  -8.835  1.00 15.00      A    C  
ATOM    525  O   ALA A  57     -32.853  -0.204  -9.597  1.00 15.00      A    O  
ATOM    526  N   ARG A  58     -34.655   0.638  -8.544  1.00 15.00      A    N  
ATOM    527  HN  ARG A  58     -35.414   0.437  -7.954  1.00 15.00      A    H  
ATOM    528  CA  ARG A  58     -34.531   1.983  -9.088  1.00 15.00      A    C  
ATOM    529  CB  ARG A  58     -35.868   2.717  -8.877  1.00 15.00      A    C  
ATOM    530  CG  ARG A  58     -35.972   4.103  -9.495  1.00 15.00      A    C  
ATOM    531  CD  ARG A  58     -35.730   5.196  -8.464  1.00 15.00      A    C  
ATOM    532  NE  ARG A  58     -36.356   4.906  -7.165  1.00 15.00      A    N  
ATOM    533  HE  ARG A  58     -36.738   4.004  -7.037  1.00 15.00      A    H  
ATOM    534  CZ  ARG A  58     -36.456   5.795  -6.167  1.00 15.00      A    C  
ATOM    535  NH1 ARG A  58     -35.993   7.036  -6.328  1.00 15.00      A    N  
ATOM    536 HH11 ARG A  58     -35.550   7.315  -7.228  1.00 15.00      A    H  
ATOM    537 HH12 ARG A  58     -36.072   7.730  -5.555  1.00 15.00      A    H  
ATOM    538  NH2 ARG A  58     -36.943   5.432  -4.984  1.00 15.00      A    N  
ATOM    539 HH21 ARG A  58     -37.248   4.429  -4.806  1.00 15.00      A    H  
ATOM    540 HH22 ARG A  58     -37.027   6.121  -4.213  1.00 15.00      A    H  
ATOM    541  C   ARG A  58     -33.371   2.735  -8.420  1.00 15.00      A    C  
ATOM    542  O   ARG A  58     -32.853   3.713  -8.961  1.00 15.00      A    O  
ATOM    543  N   ARG A  59     -32.965   2.274  -7.240  1.00 15.00      A    N  
ATOM    544  HN  ARG A  59     -33.438   1.513  -6.830  1.00 15.00      A    H  
ATOM    545  CA  ARG A  59     -31.860   2.895  -6.524  1.00 15.00      A    C  
ATOM    546  CB  ARG A  59     -32.120   2.888  -5.023  1.00 15.00      A    C  
ATOM    547  CG  ARG A  59     -33.242   3.833  -4.653  1.00 15.00      A    C  
ATOM    548  CD  ARG A  59     -33.324   4.005  -3.162  1.00 15.00      A    C  
ATOM    549  NE  ARG A  59     -33.673   2.755  -2.490  1.00 15.00      A    N  
ATOM    550  HE  ARG A  59     -34.045   2.031  -3.048  1.00 15.00      A    H  
ATOM    551  CZ  ARG A  59     -33.549   2.558  -1.176  1.00 15.00      A    C  
ATOM    552  NH1 ARG A  59     -33.092   3.544  -0.394  1.00 15.00      A    N  
ATOM    553 HH11 ARG A  59     -32.983   3.392   0.637  1.00 15.00      A    H  
ATOM    554 HH12 ARG A  59     -32.842   4.461  -0.806  1.00 15.00      A    H  
ATOM    555  NH2 ARG A  59     -33.816   1.379  -0.668  1.00 15.00      A    N  
ATOM    556 HH21 ARG A  59     -33.715   1.214   0.349  1.00 15.00      A    H  
ATOM    557 HH22 ARG A  59     -34.115   0.597  -1.290  1.00 15.00      A    H  
ATOM    558  C   ARG A  59     -30.546   2.230  -6.855  1.00 15.00      A    C  
ATOM    559  O   ARG A  59     -29.496   2.664  -6.395  1.00 15.00      A    O  
ATOM    560  N   VAL A  60     -30.612   1.171  -7.650  1.00 15.00      A    N  
ATOM    561  HN  VAL A  60     -31.490   0.873  -7.975  1.00 15.00      A    H  
ATOM    562  CA  VAL A  60     -29.403   0.446  -8.048  1.00 15.00      A    C  
ATOM    563  CB  VAL A  60     -29.718  -0.905  -8.729  1.00 15.00      A    C  
ATOM    564  CG1 VAL A  60     -28.432  -1.639  -9.065  1.00 15.00      A    C  
ATOM    565  CG2 VAL A  60     -30.556  -1.770  -7.811  1.00 15.00      A    C  
ATOM    566  C   VAL A  60     -28.561   1.335  -8.964  1.00 15.00      A    C  
ATOM    567  O   VAL A  60     -27.335   1.248  -9.000  1.00 15.00      A    O  
ATOM    568  N   GLY A  61     -29.240   2.232  -9.680  1.00 15.00      A    N  
ATOM    569  HN  GLY A  61     -30.219   2.256  -9.617  1.00 15.00      A    H  
ATOM    570  CA  GLY A  61     -28.560   3.159 -10.558  1.00 15.00      A    C  
ATOM    571  C   GLY A  61     -27.682   4.137  -9.789  1.00 15.00      A    C  
ATOM    572  O   GLY A  61     -26.854   4.835 -10.374  1.00 15.00      A    O  
ATOM    573  N   GLN A  62     -27.852   4.173  -8.468  1.00 15.00      A    N  
ATOM    574  HN  GLN A  62     -28.517   3.579  -8.051  1.00 15.00      A    H  
ATOM    575  CA  GLN A  62     -27.075   5.070  -7.619  1.00 15.00      A    C  
ATOM    576  CB  GLN A  62     -27.977   5.676  -6.536  1.00 15.00      A    C  
ATOM    577  CG  GLN A  62     -29.188   6.415  -7.083  1.00 15.00      A    C  
ATOM    578  CD  GLN A  62     -30.056   7.017  -5.998  1.00 15.00      A    C  
ATOM    579  OE1 GLN A  62     -30.147   6.495  -4.887  1.00 15.00      A    O  
ATOM    580  NE2 GLN A  62     -30.702   8.128  -6.313  1.00 15.00      A    N  
ATOM    581 HE21 GLN A  62     -30.582   8.493  -7.214  1.00 15.00      A    H  
ATOM    582 HE22 GLN A  62     -31.275   8.537  -5.633  1.00 15.00      A    H  
ATOM    583  C   GLN A  62     -25.906   4.337  -6.960  1.00 15.00      A    C  
ATOM    584  O   GLN A  62     -25.148   4.929  -6.193  1.00 15.00      A    O  
ATOM    585  N   LEU A  63     -25.762   3.049  -7.253  1.00 15.00      A    N  
ATOM    586  HN  LEU A  63     -26.378   2.629  -7.891  1.00 15.00      A    H  
ATOM    587  CA  LEU A  63     -24.694   2.254  -6.664  1.00 15.00      A    C  
ATOM    588  CB  LEU A  63     -25.258   1.259  -5.650  1.00 15.00      A    C  
ATOM    589  CG  LEU A  63     -25.314   1.711  -4.192  1.00 15.00      A    C  
ATOM    590  CD1 LEU A  63     -25.517   0.509  -3.285  1.00 15.00      A    C  
ATOM    591  CD2 LEU A  63     -24.050   2.465  -3.807  1.00 15.00      A    C  
ATOM    592  C   LEU A  63     -23.922   1.485  -7.719  1.00 15.00      A    C  
ATOM    593  O   LEU A  63     -24.457   1.144  -8.775  1.00 15.00      A    O  
ATOM    594  N   GLN A  64     -22.662   1.211  -7.427  1.00 15.00      A    N  
ATOM    595  HN  GLN A  64     -22.285   1.533  -6.578  1.00 15.00      A    H  
ATOM    596  CA  GLN A  64     -21.818   0.458  -8.333  1.00 15.00      A    C  
ATOM    597  CB  GLN A  64     -21.203   1.364  -9.400  1.00 15.00      A    C  
ATOM    598  CG  GLN A  64     -20.545   0.588 -10.528  1.00 15.00      A    C  
ATOM    599  CD  GLN A  64     -19.699   1.445 -11.441  1.00 15.00      A    C  
ATOM    600  OE1 GLN A  64     -19.991   2.615 -11.671  1.00 15.00      A    O  
ATOM    601  NE2 GLN A  64     -18.638   0.859 -11.968  1.00 15.00      A    N  
ATOM    602 HE21 GLN A  64     -18.468  -0.081 -11.737  1.00 15.00      A    H  
ATOM    603 HE22 GLN A  64     -18.061   1.387 -12.561  1.00 15.00      A    H  
ATOM    604  C   GLN A  64     -20.713  -0.274  -7.580  1.00 15.00      A    C  
ATOM    605  O   GLN A  64     -20.103   0.278  -6.661  1.00 15.00      A    O  
ATOM    606  N   LEU A  65     -20.481  -1.521  -7.965  1.00 15.00      A    N  
ATOM    607  HN  LEU A  65     -21.025  -1.903  -8.690  1.00 15.00      A    H  
ATOM    608  CA  LEU A  65     -19.428  -2.329  -7.369  1.00 15.00      A    C  
ATOM    609  CB  LEU A  65     -19.777  -3.816  -7.451  1.00 15.00      A    C  
ATOM    610  CG  LEU A  65     -20.965  -4.289  -6.612  1.00 15.00      A    C  
ATOM    611  CD1 LEU A  65     -21.097  -5.800  -6.690  1.00 15.00      A    C  
ATOM    612  CD2 LEU A  65     -20.815  -3.839  -5.167  1.00 15.00      A    C  
ATOM    613  C   LEU A  65     -18.159  -2.056  -8.155  1.00 15.00      A    C  
ATOM    614  O   LEU A  65     -18.206  -1.980  -9.386  1.00 15.00      A    O  
ATOM    615  N   VAL A  66     -17.033  -1.894  -7.478  1.00 15.00      A    N  
ATOM    616  HN  VAL A  66     -17.030  -1.991  -6.497  1.00 15.00      A    H  
ATOM    617  CA  VAL A  66     -15.799  -1.582  -8.182  1.00 15.00      A    C  
ATOM    618  CB  VAL A  66     -15.540  -0.063  -8.218  1.00 15.00      A    C  
ATOM    619  CG1 VAL A  66     -16.422   0.607  -9.257  1.00 15.00      A    C  
ATOM    620  CG2 VAL A  66     -15.774   0.548  -6.846  1.00 15.00      A    C  
ATOM    621  C   VAL A  66     -14.562  -2.274  -7.623  1.00 15.00      A    C  
ATOM    622  O   VAL A  66     -14.504  -2.657  -6.453  1.00 15.00      A    O  
ATOM    623  N   THR A  67     -13.588  -2.446  -8.504  1.00 15.00      A    N  
ATOM    624  HN  THR A  67     -13.741  -2.162  -9.433  1.00 15.00      A    H  
ATOM    625  CA  THR A  67     -12.307  -3.037  -8.162  1.00 15.00      A    C  
ATOM    626  CB  THR A  67     -11.934  -4.157  -9.160  1.00 15.00      A    C  
ATOM    627  OG1 THR A  67     -13.027  -5.068  -9.304  1.00 15.00      A    O  
ATOM    628  HG1 THR A  67     -13.862  -4.607  -9.138  1.00 15.00      A    H  
ATOM    629  CG2 THR A  67     -10.705  -4.920  -8.693  1.00 15.00      A    C  
ATOM    630  C   THR A  67     -11.267  -1.931  -8.274  1.00 15.00      A    C  
ATOM    631  O   THR A  67     -10.276  -1.887  -7.537  1.00 15.00      A    O  
ATOM    632  N   HIS A  68     -11.535  -1.025  -9.206  1.00 15.00      A    N  
ATOM    633  HN  HIS A  68     -12.359  -1.121  -9.735  1.00 15.00      A    H  
ATOM    634  CA  HIS A  68     -10.672   0.109  -9.474  1.00 15.00      A    C  
ATOM    635  CB  HIS A  68     -10.069  -0.009 -10.875  1.00 15.00      A    C  
ATOM    636  CG  HIS A  68      -9.361  -1.305 -11.124  1.00 15.00      A    C  
ATOM    637  ND1 HIS A  68      -9.866  -2.239 -11.994  1.00 15.00      A    N  
ATOM    638  CD2 HIS A  68      -8.205  -1.771 -10.588  1.00 15.00      A    C  
ATOM    639  CE1 HIS A  68      -9.016  -3.249 -11.972  1.00 15.00      A    C  
ATOM    640  NE2 HIS A  68      -7.998  -3.010 -11.136  1.00 15.00      A    N  
ATOM    641  HE2 HIS A  68      -7.246  -3.609 -10.947  1.00 15.00      A    H  
ATOM    642  C   HIS A  68     -11.485   1.389  -9.364  1.00 15.00      A    C  
ATOM    643  O   HIS A  68     -12.485   1.566 -10.062  1.00 15.00      A    O  
ATOM    644  N   THR A  69     -11.056   2.275  -8.486  1.00 15.00      A    N  
ATOM    645  HN  THR A  69     -10.240   2.086  -7.977  1.00 15.00      A    H  
ATOM    646  CA  THR A  69     -11.758   3.527  -8.265  1.00 15.00      A    C  
ATOM    647  CB  THR A  69     -12.057   3.723  -6.765  1.00 15.00      A    C  
ATOM    648  OG1 THR A  69     -10.865   3.467  -6.004  1.00 15.00      A    O  
ATOM    649  HG1 THR A  69     -10.202   3.064  -6.571  1.00 15.00      A    H  
ATOM    650  CG2 THR A  69     -13.161   2.787  -6.305  1.00 15.00      A    C  
ATOM    651  C   THR A  69     -10.950   4.727  -8.741  1.00 15.00      A    C  
ATOM    652  O   THR A  69      -9.721   4.730  -8.678  1.00 15.00      A    O  
ATOM    653  N   LEU A  70     -11.651   5.737  -9.222  1.00 15.00      A    N  
ATOM    654  HN  LEU A  70     -12.631   5.649  -9.292  1.00 15.00      A    H  
ATOM    655  CA  LEU A  70     -11.021   6.971  -9.659  1.00 15.00      A    C  
ATOM    656  CB  LEU A  70     -11.478   7.356 -11.071  1.00 15.00      A    C  
ATOM    657  CG  LEU A  70     -10.619   8.399 -11.798  1.00 15.00      A    C  
ATOM    658  CD1 LEU A  70      -9.141   8.045 -11.702  1.00 15.00      A    C  
ATOM    659  CD2 LEU A  70     -11.043   8.519 -13.253  1.00 15.00      A    C  
ATOM    660  C   LEU A  70     -11.384   8.050  -8.647  1.00 15.00      A    C  
ATOM    661  O   LEU A  70     -11.763   9.166  -8.992  1.00 15.00      A    O  
ATOM    662  N   LYS A  71     -11.290   7.669  -7.382  1.00 15.00      A    N  
ATOM    663  HN  LYS A  71     -10.986   6.761  -7.186  1.00 15.00      A    H  
ATOM    664  CA  LYS A  71     -11.608   8.556  -6.277  1.00 15.00      A    C  
ATOM    665  CB  LYS A  71     -12.706   7.964  -5.394  1.00 15.00      A    C  
ATOM    666  CG  LYS A  71     -14.094   8.477  -5.723  1.00 15.00      A    C  
ATOM    667  CD  LYS A  71     -14.364   9.795  -5.021  1.00 15.00      A    C  
ATOM    668  CE  LYS A  71     -15.436  10.590  -5.743  1.00 15.00      A    C  
ATOM    669  NZ  LYS A  71     -14.921  11.193  -7.005  1.00 15.00      A    N  
ATOM    670  HZ1 LYS A  71     -15.702  11.599  -7.553  1.00 15.00      A    H  
ATOM    671  HZ2 LYS A  71     -14.444  10.474  -7.583  1.00 15.00      A    H  
ATOM    672  HZ3 LYS A  71     -14.240  11.953  -6.786  1.00 15.00      A    H  
ATOM    673  C   LYS A  71     -10.374   8.928  -5.459  1.00 15.00      A    C  
ATOM    674  O   LYS A  71     -10.156  10.104  -5.207  1.00 15.00      A    O  
ATOM    675  N   PRO A  72      -9.566   7.943  -4.994  1.00 15.00      A    N  
ATOM    676  CA  PRO A  72      -8.341   8.235  -4.235  1.00 15.00      A    C  
ATOM    677  CB  PRO A  72      -7.639   6.880  -4.204  1.00 15.00      A    C  
ATOM    678  CG  PRO A  72      -8.757   5.905  -4.197  1.00 15.00      A    C  
ATOM    679  CD  PRO A  72      -9.800   6.489  -5.104  1.00 15.00      A    C  
ATOM    680  C   PRO A  72      -7.459   9.262  -4.947  1.00 15.00      A    C  
ATOM    681  O   PRO A  72      -6.822  10.106  -4.315  1.00 15.00      A    O  
ATOM    682  N   ILE A  73      -7.441   9.196  -6.272  1.00 15.00      A    N  
ATOM    683  HN  ILE A  73      -7.987   8.522  -6.724  1.00 15.00      A    H  
ATOM    684  CA  ILE A  73      -6.651  10.114  -7.076  1.00 15.00      A    C  
ATOM    685  CB  ILE A  73      -6.281   9.482  -8.443  1.00 15.00      A    C  
ATOM    686  CG1 ILE A  73      -6.274   7.952  -8.333  1.00 15.00      A    C  
ATOM    687  CG2 ILE A  73      -4.920   9.976  -8.918  1.00 15.00      A    C  
ATOM    688  CD1 ILE A  73      -6.223   7.219  -9.658  1.00 15.00      A    C  
ATOM    689  C   ILE A  73      -7.446  11.393  -7.314  1.00 15.00      A    C  
ATOM    690  O   ILE A  73      -7.783  11.716  -8.442  1.00 15.00      A    O  
ATOM    691  N   HIS A  74      -7.706  12.108  -6.231  1.00 15.00      A    N  
ATOM    692  HN  HIS A  74      -7.370  11.780  -5.387  1.00 15.00      A    H  
ATOM    693  CA  HIS A  74      -8.476  13.350  -6.226  1.00 15.00      A    C  
ATOM    694  CB  HIS A  74      -8.104  14.320  -7.357  1.00 15.00      A    C  
ATOM    695  CG  HIS A  74      -8.205  15.757  -6.955  1.00 15.00      A    C  
ATOM    696  ND1 HIS A  74      -9.186  16.577  -7.456  1.00 15.00      A    N  
ATOM    697  CD2 HIS A  74      -7.448  16.453  -6.077  1.00 15.00      A    C  
ATOM    698  CE1 HIS A  74      -9.013  17.748  -6.872  1.00 15.00      A    C  
ATOM    699  NE2 HIS A  74      -7.974  17.716  -6.029  1.00 15.00      A    N  
ATOM    700  HE2 HIS A  74      -7.667  18.447  -5.462  1.00 15.00      A    H  
ATOM    701  C   HIS A  74      -9.966  13.043  -6.185  1.00 15.00      A    C  
ATOM    702  O   HIS A  74     -10.514  12.473  -7.124  1.00 15.00      A    O  
ATOM    703  N   PRO A  75     -10.645  13.450  -5.103  1.00 15.00      A    N  
ATOM    704  CA  PRO A  75     -12.066  13.169  -4.911  1.00 15.00      A    C  
ATOM    705  CB  PRO A  75     -12.309  13.588  -3.461  1.00 15.00      A    C  
ATOM    706  CG  PRO A  75     -11.316  14.671  -3.228  1.00 15.00      A    C  
ATOM    707  CD  PRO A  75     -10.092  14.269  -4.007  1.00 15.00      A    C  
ATOM    708  C   PRO A  75     -12.947  13.978  -5.843  1.00 15.00      A    C  
ATOM    709  O   PRO A  75     -14.091  13.605  -6.116  1.00 15.00      A    O  
ATOM    710  N   ASP A  76     -12.385  15.050  -6.366  1.00 15.00      A    N  
ATOM    711  HN  ASP A  76     -11.444  15.243  -6.159  1.00 15.00      A    H  
ATOM    712  CA  ASP A  76     -13.105  15.940  -7.251  1.00 15.00      A    C  
ATOM    713  CB  ASP A  76     -12.464  17.331  -7.253  1.00 15.00      A    C  
ATOM    714  CG  ASP A  76     -12.478  17.983  -5.876  1.00 15.00      A    C  
ATOM    715  OD1 ASP A  76     -13.535  18.511  -5.479  1.00 15.00      A    O  
ATOM    716  OD2 ASP A  76     -11.428  17.963  -5.196  1.00 15.00      A    O  
ATOM    717  C   ASP A  76     -13.174  15.363  -8.657  1.00 15.00      A    C  
ATOM    718  O   ASP A  76     -13.929  15.847  -9.506  1.00 15.00      A    O  
ATOM    719  N   ALA A  77     -12.396  14.313  -8.900  1.00 15.00      A    N  
ATOM    720  HN  ALA A  77     -11.818  13.968  -8.187  1.00 15.00      A    H  
ATOM    721  CA  ALA A  77     -12.386  13.666 -10.198  1.00 15.00      A    C  
ATOM    722  CB  ALA A  77     -11.137  12.810 -10.370  1.00 15.00      A    C  
ATOM    723  C   ALA A  77     -13.648  12.830 -10.389  1.00 15.00      A    C  
ATOM    724  O   ALA A  77     -13.904  11.877  -9.643  1.00 15.00      A    O  
ATOM    725  N   ARG A  78     -14.452  13.217 -11.364  1.00 15.00      A    N  
ATOM    726  HN  ARG A  78     -14.209  14.004 -11.898  1.00 15.00      A    H  
ATOM    727  CA  ARG A  78     -15.680  12.507 -11.675  1.00 15.00      A    C  
ATOM    728  CB  ARG A  78     -16.817  13.490 -11.967  1.00 15.00      A    C  
ATOM    729  CG  ARG A  78     -17.033  14.544 -10.896  1.00 15.00      A    C  
ATOM    730  CD  ARG A  78     -18.157  15.494 -11.275  1.00 15.00      A    C  
ATOM    731  NE  ARG A  78     -19.465  14.837 -11.256  1.00 15.00      A    N  
ATOM    732  HE  ARG A  78     -19.730  14.340 -12.060  1.00 15.00      A    H  
ATOM    733  CZ  ARG A  78     -20.303  14.880 -10.218  1.00 15.00      A    C  
ATOM    734  NH1 ARG A  78     -19.984  15.546  -9.119  1.00 15.00      A    N  
ATOM    735 HH11 ARG A  78     -19.076  16.045  -9.045  1.00 15.00      A    H  
ATOM    736 HH12 ARG A  78     -20.658  15.563  -8.310  1.00 15.00      A    H  
ATOM    737  NH2 ARG A  78     -21.466  14.249 -10.267  1.00 15.00      A    N  
ATOM    738 HH21 ARG A  78     -22.115  14.296  -9.434  1.00 15.00      A    H  
ATOM    739 HH22 ARG A  78     -21.744  13.711 -11.110  1.00 15.00      A    H  
ATOM    740  C   ARG A  78     -15.438  11.626 -12.887  1.00 15.00      A    C  
ATOM    741  O   ARG A  78     -15.903  11.918 -13.987  1.00 15.00      A    O  
ATOM    742  N   GLY A  79     -14.682  10.563 -12.685  1.00 15.00      A    N  
ATOM    743  HN  GLY A  79     -14.349  10.373 -11.785  1.00 15.00      A    H  
ATOM    744  CA  GLY A  79     -14.367   9.668 -13.771  1.00 15.00      A    C  
ATOM    745  C   GLY A  79     -15.158   8.387 -13.710  1.00 15.00      A    C  
ATOM    746  O   GLY A  79     -16.044   8.233 -12.867  1.00 15.00      A    O  
ATOM    747  N   SER A  80     -14.820   7.464 -14.590  1.00 15.00      A    N  
ATOM    748  HN  SER A  80     -14.082   7.644 -15.210  1.00 15.00      A    H  
ATOM    749  CA  SER A  80     -15.504   6.190 -14.662  1.00 15.00      A    C  
ATOM    750  CB  SER A  80     -15.542   5.696 -16.112  1.00 15.00      A    C  
ATOM    751  OG  SER A  80     -16.133   4.412 -16.209  1.00 15.00      A    O  
ATOM    752  HG  SER A  80     -15.635   3.788 -15.671  1.00 15.00      A    H  
ATOM    753  C   SER A  80     -14.853   5.142 -13.768  1.00 15.00      A    C  
ATOM    754  O   SER A  80     -13.678   4.811 -13.927  1.00 15.00      A    O  
ATOM    755  N   ASN A  81     -15.628   4.637 -12.823  1.00 15.00      A    N  
ATOM    756  HN  ASN A  81     -16.542   4.975 -12.733  1.00 15.00      A    H  
ATOM    757  CA  ASN A  81     -15.167   3.594 -11.914  1.00 15.00      A    C  
ATOM    758  CB  ASN A  81     -15.949   3.658 -10.598  1.00 15.00      A    C  
ATOM    759  CG  ASN A  81     -15.463   4.747  -9.656  1.00 15.00      A    C  
ATOM    760  OD1 ASN A  81     -14.277   5.072  -9.613  1.00 15.00      A    O  
ATOM    761  ND2 ASN A  81     -16.378   5.319  -8.888  1.00 15.00      A    N  
ATOM    762 HD21 ASN A  81     -17.307   5.013  -8.968  1.00 15.00      A    H  
ATOM    763 HD22 ASN A  81     -16.090   6.019  -8.270  1.00 15.00      A    H  
ATOM    764  C   ASN A  81     -15.383   2.242 -12.591  1.00 15.00      A    C  
ATOM    765  O   ASN A  81     -16.356   2.074 -13.331  1.00 15.00      A    O  
ATOM    766  N   LEU A  82     -14.506   1.275 -12.340  1.00 15.00      A    N  
ATOM    767  HN  LEU A  82     -13.777   1.431 -11.699  1.00 15.00      A    H  
ATOM    768  CA  LEU A  82     -14.626  -0.029 -12.991  1.00 15.00      A    C  
ATOM    769  CB  LEU A  82     -13.616  -0.155 -14.135  1.00 15.00      A    C  
ATOM    770  CG  LEU A  82     -13.972   0.560 -15.440  1.00 15.00      A    C  
ATOM    771  CD1 LEU A  82     -12.840   0.429 -16.446  1.00 15.00      A    C  
ATOM    772  CD2 LEU A  82     -15.270   0.012 -16.017  1.00 15.00      A    C  
ATOM    773  C   LEU A  82     -14.473  -1.210 -12.038  1.00 15.00      A    C  
ATOM    774  O   LEU A  82     -13.863  -1.104 -10.971  1.00 15.00      A    O  
ATOM    775  N   HIS A  83     -15.025  -2.340 -12.463  1.00 15.00      A    N  
ATOM    776  HN  HIS A  83     -15.485  -2.339 -13.329  1.00 15.00      A    H  
ATOM    777  CA  HIS A  83     -14.976  -3.585 -11.708  1.00 15.00      A    C  
ATOM    778  CB  HIS A  83     -16.330  -3.863 -11.044  1.00 15.00      A    C  
ATOM    779  CG  HIS A  83     -16.300  -4.943 -10.000  1.00 15.00      A    C  
ATOM    780  ND1 HIS A  83     -15.737  -4.729  -8.766  1.00 15.00      A    N  
ATOM    781  CD2 HIS A  83     -16.778  -6.208 -10.053  1.00 15.00      A    C  
ATOM    782  CE1 HIS A  83     -15.882  -5.856  -8.095  1.00 15.00      A    C  
ATOM    783  NE2 HIS A  83     -16.505  -6.778  -8.833  1.00 15.00      A    N  
ATOM    784  HE2 HIS A  83     -16.729  -7.689  -8.556  1.00 15.00      A    H  
ATOM    785  C   HIS A  83     -14.619  -4.716 -12.669  1.00 15.00      A    C  
ATOM    786  O   HIS A  83     -15.405  -5.634 -12.900  1.00 15.00      A    O  
ATOM    787  N   SER A  84     -13.441  -4.618 -13.259  1.00 15.00      A    N  
ATOM    788  HN  SER A  84     -12.865  -3.855 -13.054  1.00 15.00      A    H  
ATOM    789  CA  SER A  84     -12.981  -5.613 -14.211  1.00 15.00      A    C  
ATOM    790  CB  SER A  84     -12.880  -4.975 -15.598  1.00 15.00      A    C  
ATOM    791  OG  SER A  84     -12.676  -3.573 -15.493  1.00 15.00      A    O  
ATOM    792  HG  SER A  84     -11.732  -3.388 -15.465  1.00 15.00      A    H  
ATOM    793  C   SER A  84     -11.631  -6.184 -13.793  1.00 15.00      A    C  
ATOM    794  O   SER A  84     -10.695  -5.436 -13.503  1.00 15.00      A    O  
ATOM    795  N   LEU A  85     -11.539  -7.503 -13.752  1.00 15.00      A    N  
ATOM    796  HN  LEU A  85     -12.322  -8.046 -13.971  1.00 15.00      A    H  
ATOM    797  CA  LEU A  85     -10.299  -8.167 -13.385  1.00 15.00      A    C  
ATOM    798  CB  LEU A  85     -10.569  -9.582 -12.852  1.00 15.00      A    C  
ATOM    799  CG  LEU A  85     -11.091  -9.687 -11.415  1.00 15.00      A    C  
ATOM    800  CD1 LEU A  85     -12.565  -9.312 -11.340  1.00 15.00      A    C  
ATOM    801  CD2 LEU A  85     -10.861 -11.088 -10.863  1.00 15.00      A    C  
ATOM    802  C   LEU A  85      -9.371  -8.230 -14.591  1.00 15.00      A    C  
ATOM    803  O   LEU A  85      -9.801  -8.591 -15.688  1.00 15.00      A    O  
ATOM    804  N   PRO A  86      -8.096  -7.859 -14.418  1.00 15.00      A    N  
ATOM    805  CA  PRO A  86      -7.126  -7.887 -15.507  1.00 15.00      A    C  
ATOM    806  CB  PRO A  86      -5.894  -7.196 -14.912  1.00 15.00      A    C  
ATOM    807  CG  PRO A  86      -6.026  -7.395 -13.441  1.00 15.00      A    C  
ATOM    808  CD  PRO A  86      -7.500  -7.400 -13.152  1.00 15.00      A    C  
ATOM    809  C   PRO A  86      -6.790  -9.319 -15.896  1.00 15.00      A    C  
ATOM    810  O   PRO A  86      -6.743 -10.208 -15.046  1.00 15.00      A    O  
ATOM    811  N   GLN A  87      -6.583  -9.547 -17.181  1.00 15.00      A    N  
ATOM    812  HN  GLN A  87      -6.651  -8.810 -17.817  1.00 15.00      A    H  
ATOM    813  CA  GLN A  87      -6.244 -10.876 -17.659  1.00 15.00      A    C  
ATOM    814  CB  GLN A  87      -6.395 -10.966 -19.180  1.00 15.00      A    C  
ATOM    815  CG  GLN A  87      -7.833 -10.865 -19.671  1.00 15.00      A    C  
ATOM    816  CD  GLN A  87      -8.717 -11.982 -19.144  1.00 15.00      A    C  
ATOM    817  OE1 GLN A  87      -8.264 -13.103 -18.922  1.00 15.00      A    O  
ATOM    818  NE2 GLN A  87      -9.990 -11.683 -18.941  1.00 15.00      A    N  
ATOM    819 HE21 GLN A  87     -10.289 -10.773 -19.141  1.00 15.00      A    H  
ATOM    820 HE22 GLN A  87     -10.578 -12.384 -18.594  1.00 15.00      A    H  
ATOM    821  C   GLN A  87      -4.825 -11.232 -17.240  1.00 15.00      A    C  
ATOM    822  O   GLN A  87      -3.941 -10.373 -17.226  1.00 15.00      A    O  
ATOM    823  N   ALA A  88      -4.624 -12.489 -16.877  1.00 15.00      A    N  
ATOM    824  HN  ALA A  88      -5.375 -13.114 -16.894  1.00 15.00      A    H  
ATOM    825  CA  ALA A  88      -3.315 -12.967 -16.451  1.00 15.00      A    C  
ATOM    826  CB  ALA A  88      -3.413 -14.387 -15.916  1.00 15.00      A    C  
ATOM    827  C   ALA A  88      -2.297 -12.883 -17.587  1.00 15.00      A    C  
ATOM    828  O   ALA A  88      -2.477 -13.489 -18.646  1.00 15.00      A    O  
ATOM    829  N   PRO A  89      -1.226 -12.104 -17.384  1.00 15.00      A    N  
ATOM    830  CA  PRO A  89      -0.166 -11.938 -18.384  1.00 15.00      A    C  
ATOM    831  CB  PRO A  89       0.725 -10.847 -17.779  1.00 15.00      A    C  
ATOM    832  CG  PRO A  89       0.470 -10.924 -16.311  1.00 15.00      A    C  
ATOM    833  CD  PRO A  89      -0.971 -11.315 -16.167  1.00 15.00      A    C  
ATOM    834  C   PRO A  89       0.637 -13.224 -18.592  1.00 15.00      A    C  
ATOM    835  O   PRO A  89       0.762 -14.046 -17.682  1.00 15.00      A    O  
ATOM    836  N   GLY A  90       1.194 -13.377 -19.790  1.00 15.00      A    N  
ATOM    837  HN  GLY A  90       1.074 -12.679 -20.464  1.00 15.00      A    H  
ATOM    838  CA  GLY A  90       1.980 -14.560 -20.107  1.00 15.00      A    C  
ATOM    839  C   GLY A  90       3.426 -14.401 -19.683  1.00 15.00      A    C  
ATOM    840  O   GLY A  90       4.274 -15.247 -19.971  1.00 15.00      A    O  
ATOM    841  N   GLN A  91       3.695 -13.305 -19.000  1.00 15.00      A    N  
ATOM    842  HN  GLN A  91       2.966 -12.688 -18.798  1.00 15.00      A    H  
ATOM    843  CA  GLN A  91       5.026 -12.994 -18.517  1.00 15.00      A    C  
ATOM    844  CB  GLN A  91       5.366 -11.537 -18.826  1.00 15.00      A    C  
ATOM    845  CG  GLN A  91       5.889 -11.298 -20.233  1.00 15.00      A    C  
ATOM    846  CD  GLN A  91       5.792  -9.840 -20.643  1.00 15.00      A    C  
ATOM    847  OE1 GLN A  91       4.838  -9.148 -20.298  1.00 15.00      A    O  
ATOM    848  NE2 GLN A  91       6.787  -9.358 -21.368  1.00 15.00      A    N  
ATOM    849 HE21 GLN A  91       7.526  -9.957 -21.597  1.00 15.00      A    H  
ATOM    850 HE22 GLN A  91       6.742  -8.420 -21.644  1.00 15.00      A    H  
ATOM    851  C   GLN A  91       5.103 -13.243 -17.013  1.00 15.00      A    C  
ATOM    852  O   GLN A  91       4.553 -12.474 -16.221  1.00 15.00      A    O  
ATOM    853  N   PRO A  92       5.776 -14.330 -16.607  1.00 15.00      A    N  
ATOM    854  CA  PRO A  92       5.921 -14.696 -15.193  1.00 15.00      A    C  
ATOM    855  CB  PRO A  92       6.608 -16.065 -15.251  1.00 15.00      A    C  
ATOM    856  CG  PRO A  92       7.325 -16.071 -16.557  1.00 15.00      A    C  
ATOM    857  CD  PRO A  92       6.461 -15.284 -17.498  1.00 15.00      A    C  
ATOM    858  C   PRO A  92       6.795 -13.709 -14.426  1.00 15.00      A    C  
ATOM    859  O   PRO A  92       7.812 -13.238 -14.934  1.00 15.00      A    O  
ATOM    860  N   GLY A  93       6.389 -13.397 -13.202  1.00 15.00      A    N  
ATOM    861  HN  GLY A  93       5.557 -13.782 -12.859  1.00 15.00      A    H  
ATOM    862  CA  GLY A  93       7.152 -12.481 -12.380  1.00 15.00      A    C  
ATOM    863  C   GLY A  93       6.310 -11.341 -11.854  1.00 15.00      A    C  
ATOM    864  O   GLY A  93       6.253 -11.105 -10.650  1.00 15.00      A    O  
ATOM    865  N   LEU A  94       5.646 -10.636 -12.758  1.00 15.00      A    N  
ATOM    866  HN  LEU A  94       5.723 -10.878 -13.703  1.00 15.00      A    H  
ATOM    867  CA  LEU A  94       4.808  -9.509 -12.377  1.00 15.00      A    C  
ATOM    868  CB  LEU A  94       4.968  -8.346 -13.364  1.00 15.00      A    C  
ATOM    869  CG  LEU A  94       4.607  -8.633 -14.825  1.00 15.00      A    C  
ATOM    870  CD1 LEU A  94       4.123  -7.367 -15.511  1.00 15.00      A    C  
ATOM    871  CD2 LEU A  94       5.800  -9.220 -15.570  1.00 15.00      A    C  
ATOM    872  C   LEU A  94       3.340  -9.903 -12.246  1.00 15.00      A    C  
ATOM    873  O   LEU A  94       2.761 -10.514 -13.145  1.00 15.00      A    O  
ATOM    874  N   ALA A  95       2.753  -9.554 -11.109  1.00 15.00      A    N  
ATOM    875  HN  ALA A  95       3.279  -9.083 -10.428  1.00 15.00      A    H  
ATOM    876  CA  ALA A  95       1.353  -9.837 -10.831  1.00 15.00      A    C  
ATOM    877  CB  ALA A  95       1.239 -11.015  -9.878  1.00 15.00      A    C  
ATOM    878  C   ALA A  95       0.714  -8.600 -10.216  1.00 15.00      A    C  
ATOM    879  O   ALA A  95       1.385  -7.582 -10.053  1.00 15.00      A    O  
ATOM    880  N   GLY A  96      -0.567  -8.677  -9.883  1.00 15.00      A    N  
ATOM    881  HN  GLY A  96      -1.063  -9.508 -10.037  1.00 15.00      A    H  
ATOM    882  CA  GLY A  96      -1.225  -7.544  -9.283  1.00 15.00      A    C  
ATOM    883  C   GLY A  96      -2.650  -7.344  -9.752  1.00 15.00      A    C  
ATOM    884  O   GLY A  96      -2.884  -7.016 -10.916  1.00 15.00      A    O  
ATOM    885  N   SER A  97      -3.591  -7.585  -8.846  1.00 15.00      A    N  
ATOM    886  HN  SER A  97      -3.315  -7.930  -7.972  1.00 15.00      A    H  
ATOM    887  CA  SER A  97      -5.020  -7.389  -9.105  1.00 15.00      A    C  
ATOM    888  CB  SER A  97      -5.280  -6.020  -9.767  1.00 15.00      A    C  
ATOM    889  OG  SER A  97      -6.593  -5.542  -9.515  1.00 15.00      A    O  
ATOM    890  HG  SER A  97      -7.229  -6.231  -9.732  1.00 15.00      A    H  
ATOM    891  C   SER A  97      -5.663  -8.525  -9.903  1.00 15.00      A    C  
ATOM    892  O   SER A  97      -6.810  -8.401 -10.330  1.00 15.00      A    O  
ATOM    893  N   HIS A  98      -4.965  -9.633 -10.085  1.00 15.00      A    N  
ATOM    894  HN  HIS A  98      -4.058  -9.718  -9.694  1.00 15.00      A    H  
ATOM    895  CA  HIS A  98      -5.553 -10.744 -10.848  1.00 15.00      A    C  
ATOM    896  CB  HIS A  98      -4.930 -10.960 -12.234  1.00 15.00      A    C  
ATOM    897  CG  HIS A  98      -3.434 -11.052 -12.278  1.00 15.00      A    C  
ATOM    898  ND1 HIS A  98      -2.775 -12.241 -12.067  1.00 15.00      A    N  
ATOM    899  CD2 HIS A  98      -2.527 -10.085 -12.563  1.00 15.00      A    C  
ATOM    900  CE1 HIS A  98      -1.491 -11.978 -12.232  1.00 15.00      A    C  
ATOM    901  NE2 HIS A  98      -1.295 -10.688 -12.534  1.00 15.00      A    N  
ATOM    902  HE2 HIS A  98      -0.434 -10.257 -12.720  1.00 15.00      A    H  
ATOM    903  C   HIS A  98      -5.670 -12.034 -10.052  1.00 15.00      A    C  
ATOM    904  O   HIS A  98      -6.527 -12.873 -10.323  1.00 15.00      A    O  
ATOM    905  N   GLU A  99      -4.834 -12.169  -9.048  1.00 15.00      A    N  
ATOM    906  HN  GLU A  99      -4.168 -11.459  -8.880  1.00 15.00      A    H  
ATOM    907  CA  GLU A  99      -4.846 -13.345  -8.192  1.00 15.00      A    C  
ATOM    908  CB  GLU A  99      -3.491 -13.506  -7.496  1.00 15.00      A    C  
ATOM    909  CG  GLU A  99      -2.302 -12.967  -8.288  1.00 15.00      A    C  
ATOM    910  CD  GLU A  99      -2.077 -11.482  -8.059  1.00 15.00      A    C  
ATOM    911  OE1 GLU A  99      -2.707 -10.665  -8.764  1.00 15.00      A    O  
ATOM    912  OE2 GLU A  99      -1.289 -11.128  -7.173  1.00 15.00      A    O  
ATOM    913  C   GLU A  99      -5.967 -13.211  -7.158  1.00 15.00      A    C  
ATOM    914  O   GLU A  99      -6.102 -14.022  -6.232  1.00 15.00      A    O  
ATOM    915  N   LEU A 100      -6.776 -12.177  -7.335  1.00 15.00      A    N  
ATOM    916  HN  LEU A 100      -6.625 -11.589  -8.104  1.00 15.00      A    H  
ATOM    917  CA  LEU A 100      -7.892 -11.899  -6.448  1.00 15.00      A    C  
ATOM    918  CB  LEU A 100      -8.132 -10.387  -6.338  1.00 15.00      A    C  
ATOM    919  CG  LEU A 100      -6.973  -9.547  -5.788  1.00 15.00      A    C  
ATOM    920  CD1 LEU A 100      -7.339  -8.069  -5.753  1.00 15.00      A    C  
ATOM    921  CD2 LEU A 100      -6.563 -10.031  -4.407  1.00 15.00      A    C  
ATOM    922  C   LEU A 100      -9.155 -12.589  -6.945  1.00 15.00      A    C  
ATOM    923  O   LEU A 100     -10.063 -11.946  -7.458  1.00 15.00      A    O  
ATOM    924  N   GLY A 101      -9.194 -13.904  -6.793  1.00 15.00      A    N  
ATOM    925  HN  GLY A 101      -8.432 -14.358  -6.389  1.00 15.00      A    H  
ATOM    926  CA  GLY A 101     -10.350 -14.670  -7.222  1.00 15.00      A    C  
ATOM    927  C   GLY A 101     -11.433 -14.675  -6.166  1.00 15.00      A    C  
ATOM    928  O   GLY A 101     -12.123 -13.673  -5.976  1.00 15.00      A    O  
ATOM    929  N   ASP A 102     -11.559 -15.791  -5.454  1.00 15.00      A    N  
ATOM    930  HN  ASP A 102     -10.989 -16.559  -5.669  1.00 15.00      A    H  
ATOM    931  CA  ASP A 102     -12.554 -15.932  -4.386  1.00 15.00      A    C  
ATOM    932  CB  ASP A 102     -12.730 -17.410  -4.015  1.00 15.00      A    C  
ATOM    933  CG  ASP A 102     -13.304 -18.241  -5.145  1.00 15.00      A    C  
ATOM    934  OD1 ASP A 102     -14.543 -18.366  -5.219  1.00 15.00      A    O  
ATOM    935  OD2 ASP A 102     -12.509 -18.765  -5.958  1.00 15.00      A    O  
ATOM    936  C   ASP A 102     -12.122 -15.146  -3.147  1.00 15.00      A    C  
ATOM    937  O   ASP A 102     -12.428 -15.514  -2.015  1.00 15.00      A    O  
ATOM    938  N   ARG A 103     -11.407 -14.056  -3.382  1.00 15.00      A    N  
ATOM    939  HN  ARG A 103     -11.225 -13.807  -4.314  1.00 15.00      A    H  
ATOM    940  CA  ARG A 103     -10.910 -13.199  -2.319  1.00 15.00      A    C  
ATOM    941  CB  ARG A 103      -9.404 -13.426  -2.118  1.00 15.00      A    C  
ATOM    942  CG  ARG A 103      -8.604 -13.477  -3.413  1.00 15.00      A    C  
ATOM    943  CD  ARG A 103      -7.131 -13.773  -3.166  1.00 15.00      A    C  
ATOM    944  NE  ARG A 103      -6.921 -15.071  -2.518  1.00 15.00      A    N  
ATOM    945  HE  ARG A 103      -7.382 -15.220  -1.663  1.00 15.00      A    H  
ATOM    946  CZ  ARG A 103      -6.152 -16.048  -3.015  1.00 15.00      A    C  
ATOM    947  NH1 ARG A 103      -5.518 -15.885  -4.175  1.00 15.00      A    N  
ATOM    948 HH11 ARG A 103      -4.918 -16.647  -4.558  1.00 15.00      A    H  
ATOM    949 HH12 ARG A 103      -5.619 -14.990  -4.712  1.00 15.00      A    H  
ATOM    950  NH2 ARG A 103      -6.014 -17.189  -2.344  1.00 15.00      A    N  
ATOM    951 HH21 ARG A 103      -5.416 -17.954  -2.725  1.00 15.00      A    H  
ATOM    952 HH22 ARG A 103      -6.501 -17.326  -1.431  1.00 15.00      A    H  
ATOM    953  C   ARG A 103     -11.193 -11.743  -2.668  1.00 15.00      A    C  
ATOM    954  O   ARG A 103     -10.544 -10.827  -2.166  1.00 15.00      A    O  
ATOM    955  N   LEU A 104     -12.167 -11.549  -3.551  1.00 15.00      A    N  
ATOM    956  HN  LEU A 104     -12.639 -12.328  -3.912  1.00 15.00      A    H  
ATOM    957  CA  LEU A 104     -12.565 -10.218  -3.989  1.00 15.00      A    C  
ATOM    958  CB  LEU A 104     -13.330 -10.299  -5.315  1.00 15.00      A    C  
ATOM    959  CG  LEU A 104     -12.505 -10.177  -6.595  1.00 15.00      A    C  
ATOM    960  CD1 LEU A 104     -13.390 -10.398  -7.812  1.00 15.00      A    C  
ATOM    961  CD2 LEU A 104     -11.826  -8.817  -6.667  1.00 15.00      A    C  
ATOM    962  C   LEU A 104     -13.452  -9.555  -2.946  1.00 15.00      A    C  
ATOM    963  O   LEU A 104     -14.617  -9.915  -2.800  1.00 15.00      A    O  
ATOM    964  N   VAL A 105     -12.893  -8.598  -2.220  1.00 15.00      A    N  
ATOM    965  HN  VAL A 105     -11.951  -8.376  -2.361  1.00 15.00      A    H  
ATOM    966  CA  VAL A 105     -13.648  -7.882  -1.195  1.00 15.00      A    C  
ATOM    967  CB  VAL A 105     -12.738  -6.964  -0.355  1.00 15.00      A    C  
ATOM    968  CG1 VAL A 105     -13.386  -6.663   0.988  1.00 15.00      A    C  
ATOM    969  CG2 VAL A 105     -11.365  -7.595  -0.166  1.00 15.00      A    C  
ATOM    970  C   VAL A 105     -14.758  -7.051  -1.839  1.00 15.00      A    C  
ATOM    971  O   VAL A 105     -15.860  -6.961  -1.306  1.00 15.00      A    O  
ATOM    972  N   SER A 106     -14.443  -6.471  -2.999  1.00 15.00      A    N  
ATOM    973  HN  SER A 106     -13.546  -6.607  -3.355  1.00 15.00      A    H  
ATOM    974  CA  SER A 106     -15.380  -5.647  -3.764  1.00 15.00      A    C  
ATOM    975  CB  SER A 106     -16.636  -6.439  -4.148  1.00 15.00      A    C  
ATOM    976  OG  SER A 106     -17.345  -5.805  -5.202  1.00 15.00      A    O  
ATOM    977  HG  SER A 106     -18.019  -5.228  -4.828  1.00 15.00      A    H  
ATOM    978  C   SER A 106     -15.750  -4.346  -3.049  1.00 15.00      A    C  
ATOM    979  O   SER A 106     -16.350  -4.354  -1.977  1.00 15.00      A    O  
ATOM    980  N   ASP A 107     -15.397  -3.228  -3.662  1.00 15.00      A    N  
ATOM    981  HN  ASP A 107     -14.936  -3.277  -4.525  1.00 15.00      A    H  
ATOM    982  CA  ASP A 107     -15.703  -1.923  -3.096  1.00 15.00      A    C  
ATOM    983  CB  ASP A 107     -14.605  -0.916  -3.440  1.00 15.00      A    C  
ATOM    984  CG  ASP A 107     -14.384   0.120  -2.354  1.00 15.00      A    C  
ATOM    985  OD1 ASP A 107     -15.371   0.556  -1.724  1.00 15.00      A    O  
ATOM    986  OD2 ASP A 107     -13.222   0.515  -2.129  1.00 15.00      A    O  
ATOM    987  C   ASP A 107     -17.048  -1.447  -3.630  1.00 15.00      A    C  
ATOM    988  O   ASP A 107     -17.541  -1.962  -4.637  1.00 15.00      A    O  
ATOM    989  N   VAL A 108     -17.638  -0.470  -2.963  1.00 15.00      A    N  
ATOM    990  HN  VAL A 108     -17.172  -0.068  -2.194  1.00 15.00      A    H  
ATOM    991  CA  VAL A 108     -18.938   0.055  -3.362  1.00 15.00      A    C  
ATOM    992  CB  VAL A 108     -20.047  -0.368  -2.369  1.00 15.00      A    C  
ATOM    993  CG1 VAL A 108     -21.423  -0.019  -2.914  1.00 15.00      A    C  
ATOM    994  CG2 VAL A 108     -19.960  -1.852  -2.048  1.00 15.00      A    C  
ATOM    995  C   VAL A 108     -18.898   1.578  -3.439  1.00 15.00      A    C  
ATOM    996  O   VAL A 108     -18.510   2.244  -2.479  1.00 15.00      A    O  
ATOM    997  N   VAL A 109     -19.291   2.124  -4.582  1.00 15.00      A    N  
ATOM    998  HN  VAL A 109     -19.587   1.540  -5.318  1.00 15.00      A    H  
ATOM    999  CA  VAL A 109     -19.300   3.571  -4.773  1.00 15.00      A    C  
ATOM   1000  CB  VAL A 109     -18.285   4.025  -5.846  1.00 15.00      A    C  
ATOM   1001  CG1 VAL A 109     -16.865   3.967  -5.307  1.00 15.00      A    C  
ATOM   1002  CG2 VAL A 109     -18.416   3.189  -7.112  1.00 15.00      A    C  
ATOM   1003  C   VAL A 109     -20.687   4.066  -5.162  1.00 15.00      A    C  
ATOM   1004  O   VAL A 109     -21.407   3.396  -5.905  1.00 15.00      A    O  
ATOM   1005  N   GLY A 110     -21.062   5.231  -4.649  1.00 15.00      A    N  
ATOM   1006  HN  GLY A 110     -20.463   5.705  -4.035  1.00 15.00      A    H  
ATOM   1007  CA  GLY A 110     -22.355   5.795  -4.974  1.00 15.00      A    C  
ATOM   1008  C   GLY A 110     -23.109   6.296  -3.760  1.00 15.00      A    C  
ATOM   1009  O   GLY A 110     -22.507   6.753  -2.787  1.00 15.00      A    O  
ATOM   1010  N   ASN A 111     -24.428   6.195  -3.820  1.00 15.00      A    N  
ATOM   1011  HN  ASN A 111     -24.835   5.791  -4.621  1.00 15.00      A    H  
ATOM   1012  CA  ASN A 111     -25.295   6.648  -2.740  1.00 15.00      A    C  
ATOM   1013  CB  ASN A 111     -26.709   6.911  -3.271  1.00 15.00      A    C  
ATOM   1014  CG  ASN A 111     -27.674   7.377  -2.197  1.00 15.00      A    C  
ATOM   1015  OD1 ASN A 111     -27.271   7.912  -1.166  1.00 15.00      A    O  
ATOM   1016  ND2 ASN A 111     -28.963   7.181  -2.433  1.00 15.00      A    N  
ATOM   1017 HD21 ASN A 111     -29.222   6.749  -3.281  1.00 15.00      A    H  
ATOM   1018 HD22 ASN A 111     -29.605   7.481  -1.760  1.00 15.00      A    H  
ATOM   1019  C   ASN A 111     -25.332   5.637  -1.599  1.00 15.00      A    C  
ATOM   1020  O   ASN A 111     -25.784   4.504  -1.769  1.00 15.00      A    O  
ATOM   1021  N   ALA A 112     -24.870   6.064  -0.430  1.00 15.00      A    N  
ATOM   1022  HN  ALA A 112     -24.533   6.982  -0.361  1.00 15.00      A    H  
ATOM   1023  CA  ALA A 112     -24.836   5.206   0.751  1.00 15.00      A    C  
ATOM   1024  CB  ALA A 112     -23.970   5.831   1.834  1.00 15.00      A    C  
ATOM   1025  C   ALA A 112     -26.237   4.915   1.287  1.00 15.00      A    C  
ATOM   1026  O   ALA A 112     -26.430   3.982   2.065  1.00 15.00      A    O  
ATOM   1027  N   ALA A 113     -27.219   5.701   0.855  1.00 15.00      A    N  
ATOM   1028  HN  ALA A 113     -27.011   6.422   0.221  1.00 15.00      A    H  
ATOM   1029  CA  ALA A 113     -28.598   5.520   1.303  1.00 15.00      A    C  
ATOM   1030  CB  ALA A 113     -29.418   6.776   1.051  1.00 15.00      A    C  
ATOM   1031  C   ALA A 113     -29.253   4.301   0.651  1.00 15.00      A    C  
ATOM   1032  O   ALA A 113     -30.424   4.010   0.893  1.00 15.00      A    O  
ATOM   1033  N   ALA A 114     -28.494   3.605  -0.185  1.00 15.00      A    N  
ATOM   1034  HN  ALA A 114     -27.575   3.903  -0.354  1.00 15.00      A    H  
ATOM   1035  CA  ALA A 114     -28.982   2.410  -0.860  1.00 15.00      A    C  
ATOM   1036  CB  ALA A 114     -29.006   2.629  -2.366  1.00 15.00      A    C  
ATOM   1037  C   ALA A 114     -28.093   1.223  -0.503  1.00 15.00      A    C  
ATOM   1038  O   ALA A 114     -27.978   0.256  -1.258  1.00 15.00      A    O  
ATOM   1039  N   LEU A 115     -27.474   1.304   0.672  1.00 15.00      A    N  
ATOM   1040  HN  LEU A 115     -27.626   2.093   1.232  1.00 15.00      A    H  
ATOM   1041  CA  LEU A 115     -26.577   0.257   1.151  1.00 15.00      A    C  
ATOM   1042  CB  LEU A 115     -25.799   0.740   2.378  1.00 15.00      A    C  
ATOM   1043  CG  LEU A 115     -24.563  -0.079   2.764  1.00 15.00      A    C  
ATOM   1044  CD1 LEU A 115     -23.543  -0.082   1.635  1.00 15.00      A    C  
ATOM   1045  CD2 LEU A 115     -23.946   0.460   4.046  1.00 15.00      A    C  
ATOM   1046  C   LEU A 115     -27.330  -1.034   1.465  1.00 15.00      A    C  
ATOM   1047  O   LEU A 115     -26.721  -2.101   1.608  1.00 15.00      A    O  
ATOM   1048  N   ASP A 116     -28.651  -0.937   1.567  1.00 15.00      A    N  
ATOM   1049  HN  ASP A 116     -29.081  -0.066   1.422  1.00 15.00      A    H  
ATOM   1050  CA  ASP A 116     -29.486  -2.098   1.851  1.00 15.00      A    C  
ATOM   1051  CB  ASP A 116     -30.907  -1.708   2.314  1.00 15.00      A    C  
ATOM   1052  CG  ASP A 116     -31.655  -0.753   1.387  1.00 15.00      A    C  
ATOM   1053  OD1 ASP A 116     -32.877  -0.548   1.595  1.00 15.00      A    O  
ATOM   1054  OD2 ASP A 116     -31.030  -0.192   0.464  1.00 15.00      A    O  
ATOM   1055  C   ASP A 116     -29.518  -3.038   0.652  1.00 15.00      A    C  
ATOM   1056  O   ASP A 116     -29.562  -4.260   0.807  1.00 15.00      A    O  
ATOM   1057  N   VAL A 117     -29.454  -2.458  -0.541  1.00 15.00      A    N  
ATOM   1058  HN  VAL A 117     -29.420  -1.475  -0.591  1.00 15.00      A    H  
ATOM   1059  CA  VAL A 117     -29.458  -3.234  -1.777  1.00 15.00      A    C  
ATOM   1060  CB  VAL A 117     -29.595  -2.327  -3.019  1.00 15.00      A    C  
ATOM   1061  CG1 VAL A 117     -29.830  -3.160  -4.272  1.00 15.00      A    C  
ATOM   1062  CG2 VAL A 117     -30.713  -1.315  -2.829  1.00 15.00      A    C  
ATOM   1063  C   VAL A 117     -28.173  -4.052  -1.895  1.00 15.00      A    C  
ATOM   1064  O   VAL A 117     -28.194  -5.210  -2.315  1.00 15.00      A    O  
ATOM   1065  N   PHE A 118     -27.054  -3.443  -1.508  1.00 15.00      A    N  
ATOM   1066  HN  PHE A 118     -27.103  -2.520  -1.181  1.00 15.00      A    H  
ATOM   1067  CA  PHE A 118     -25.760  -4.116  -1.564  1.00 15.00      A    C  
ATOM   1068  CB  PHE A 118     -24.621  -3.149  -1.214  1.00 15.00      A    C  
ATOM   1069  CG  PHE A 118     -23.298  -3.827  -0.966  1.00 15.00      A    C  
ATOM   1070  CD1 PHE A 118     -22.662  -4.533  -1.977  1.00 15.00      A    C  
ATOM   1071  CD2 PHE A 118     -22.695  -3.765   0.280  1.00 15.00      A    C  
ATOM   1072  CE1 PHE A 118     -21.453  -5.162  -1.749  1.00 15.00      A    C  
ATOM   1073  CE2 PHE A 118     -21.485  -4.390   0.514  1.00 15.00      A    C  
ATOM   1074  CZ  PHE A 118     -20.863  -5.091  -0.501  1.00 15.00      A    C  
ATOM   1075  C   PHE A 118     -25.739  -5.322  -0.632  1.00 15.00      A    C  
ATOM   1076  O   PHE A 118     -25.249  -6.389  -0.994  1.00 15.00      A    O  
ATOM   1077  N   LYS A 119     -26.291  -5.149   0.564  1.00 15.00      A    N  
ATOM   1078  HN  LYS A 119     -26.691  -4.282   0.785  1.00 15.00      A    H  
ATOM   1079  CA  LYS A 119     -26.331  -6.226   1.546  1.00 15.00      A    C  
ATOM   1080  CB  LYS A 119     -26.804  -5.703   2.905  1.00 15.00      A    C  
ATOM   1081  CG  LYS A 119     -25.868  -4.691   3.553  1.00 15.00      A    C  
ATOM   1082  CD  LYS A 119     -24.516  -5.306   3.884  1.00 15.00      A    C  
ATOM   1083  CE  LYS A 119     -23.706  -4.409   4.811  1.00 15.00      A    C  
ATOM   1084  NZ  LYS A 119     -23.347  -3.112   4.171  1.00 15.00      A    N  
ATOM   1085  HZ1 LYS A 119     -24.196  -2.663   3.772  1.00 15.00      A    H  
ATOM   1086  HZ2 LYS A 119     -22.658  -3.266   3.408  1.00 15.00      A    H  
ATOM   1087  HZ3 LYS A 119     -22.928  -2.470   4.875  1.00 15.00      A    H  
ATOM   1088  C   LYS A 119     -27.233  -7.358   1.066  1.00 15.00      A    C  
ATOM   1089  O   LYS A 119     -26.985  -8.527   1.357  1.00 15.00      A    O  
ATOM   1090  N   PHE A 120     -28.268  -6.998   0.320  1.00 15.00      A    N  
ATOM   1091  HN  PHE A 120     -28.411  -6.046   0.130  1.00 15.00      A    H  
ATOM   1092  CA  PHE A 120     -29.209  -7.972  -0.217  1.00 15.00      A    C  
ATOM   1093  CB  PHE A 120     -30.395  -7.252  -0.871  1.00 15.00      A    C  
ATOM   1094  CG  PHE A 120     -31.388  -8.163  -1.536  1.00 15.00      A    C  
ATOM   1095  CD1 PHE A 120     -32.169  -9.027  -0.786  1.00 15.00      A    C  
ATOM   1096  CD2 PHE A 120     -31.542  -8.152  -2.912  1.00 15.00      A    C  
ATOM   1097  CE1 PHE A 120     -33.084  -9.864  -1.395  1.00 15.00      A    C  
ATOM   1098  CE2 PHE A 120     -32.455  -8.985  -3.529  1.00 15.00      A    C  
ATOM   1099  CZ  PHE A 120     -33.227  -9.843  -2.769  1.00 15.00      A    C  
ATOM   1100  C   PHE A 120     -28.521  -8.895  -1.225  1.00 15.00      A    C  
ATOM   1101  O   PHE A 120     -28.709 -10.107  -1.200  1.00 15.00      A    O  
ATOM   1102  N   LEU A 121     -27.706  -8.316  -2.096  1.00 15.00      A    N  
ATOM   1103  HN  LEU A 121     -27.576  -7.345  -2.056  1.00 15.00      A    H  
ATOM   1104  CA  LEU A 121     -26.997  -9.091  -3.109  1.00 15.00      A    C  
ATOM   1105  CB  LEU A 121     -26.566  -8.187  -4.269  1.00 15.00      A    C  
ATOM   1106  CG  LEU A 121     -27.683  -7.552  -5.098  1.00 15.00      A    C  
ATOM   1107  CD1 LEU A 121     -27.103  -6.660  -6.186  1.00 15.00      A    C  
ATOM   1108  CD2 LEU A 121     -28.576  -8.625  -5.703  1.00 15.00      A    C  
ATOM   1109  C   LEU A 121     -25.766  -9.781  -2.528  1.00 15.00      A    C  
ATOM   1110  O   LEU A 121     -25.171 -10.646  -3.173  1.00 15.00      A    O  
ATOM   1111  N   SER A 122     -25.405  -9.413  -1.305  1.00 15.00      A    N  
ATOM   1112  HN  SER A 122     -25.949  -8.754  -0.825  1.00 15.00      A    H  
ATOM   1113  CA  SER A 122     -24.227  -9.969  -0.655  1.00 15.00      A    C  
ATOM   1114  CB  SER A 122     -23.496  -8.883   0.135  1.00 15.00      A    C  
ATOM   1115  OG  SER A 122     -22.138  -9.223   0.341  1.00 15.00      A    O  
ATOM   1116  HG  SER A 122     -21.999 -10.148   0.095  1.00 15.00      A    H  
ATOM   1117  C   SER A 122     -24.554 -11.157   0.251  1.00 15.00      A    C  
ATOM   1118  O   SER A 122     -23.666 -11.712   0.897  1.00 15.00      A    O  
ATOM   1119  N   LEU A 123     -25.818 -11.552   0.313  1.00 15.00      A    N  
ATOM   1120  HN  LEU A 123     -26.501 -11.073  -0.195  1.00 15.00      A    H  
ATOM   1121  CA  LEU A 123     -26.194 -12.689   1.149  1.00 15.00      A    C  
ATOM   1122  CB  LEU A 123     -27.704 -12.699   1.485  1.00 15.00      A    C  
ATOM   1123  CG  LEU A 123     -28.699 -13.077   0.377  1.00 15.00      A    C  
ATOM   1124  CD1 LEU A 123     -28.901 -14.587   0.315  1.00 15.00      A    C  
ATOM   1125  CD2 LEU A 123     -30.035 -12.380   0.610  1.00 15.00      A    C  
ATOM   1126  C   LEU A 123     -25.727 -14.014   0.529  1.00 15.00      A    C  
ATOM   1127  O   LEU A 123     -25.987 -14.290  -0.643  1.00 15.00      A    O  
ATOM   1128  N   GLN A 124     -25.015 -14.827   1.309  1.00 15.00      A    N  
ATOM   1129  HN  GLN A 124     -24.799 -14.548   2.217  1.00 15.00      A    H  
ATOM   1130  CA  GLN A 124     -24.539 -16.121   0.821  1.00 15.00      A    C  
ATOM   1131  CB  GLN A 124     -23.026 -16.273   1.027  1.00 15.00      A    C  
ATOM   1132  CG  GLN A 124     -22.201 -15.027   0.759  1.00 15.00      A    C  
ATOM   1133  CD  GLN A 124     -20.787 -15.345   0.314  1.00 15.00      A    C  
ATOM   1134  OE1 GLN A 124     -20.132 -14.530  -0.321  1.00 15.00      A    O  
ATOM   1135  NE2 GLN A 124     -20.308 -16.545   0.634  1.00 15.00      A    N  
ATOM   1136 HE21 GLN A 124     -20.890 -17.151   1.132  1.00 15.00      A    H  
ATOM   1137 HE22 GLN A 124     -19.390 -16.759   0.365  1.00 15.00      A    H  
ATOM   1138  C   GLN A 124     -25.263 -17.271   1.523  1.00 15.00      A    C  
ATOM   1139  O   GLN A 124     -24.990 -17.556   2.673  1.00 15.00      A    O  
ATOM   1140  N   TYR A 125     -26.192 -17.918   0.822  1.00 15.00      A    N  
ATOM   1141  HN  TYR A 125     -26.382 -17.628  -0.091  1.00 15.00      A    H  
ATOM   1142  CA  TYR A 125     -26.953 -19.041   1.404  1.00 15.00      A    C  
ATOM   1143  CB  TYR A 125     -28.416 -19.012   0.925  1.00 15.00      A    C  
ATOM   1144  CG  TYR A 125     -29.197 -20.276   1.208  1.00 15.00      A    C  
ATOM   1145  CD1 TYR A 125     -29.737 -20.526   2.461  1.00 15.00      A    C  
ATOM   1146  CD2 TYR A 125     -29.385 -21.225   0.212  1.00 15.00      A    C  
ATOM   1147  CE1 TYR A 125     -30.447 -21.688   2.709  1.00 15.00      A    C  
ATOM   1148  CE2 TYR A 125     -30.091 -22.383   0.448  1.00 15.00      A    C  
ATOM   1149  CZ  TYR A 125     -30.619 -22.614   1.699  1.00 15.00      A    C  
ATOM   1150  OH  TYR A 125     -31.325 -23.772   1.944  1.00 15.00      A    O  
ATOM   1151  HH  TYR A 125     -32.252 -23.559   2.069  1.00 15.00      A    H  
ATOM   1152  C   TYR A 125     -26.311 -20.414   1.144  1.00 15.00      A    C  
ATOM   1153  O   TYR A 125     -26.015 -21.150   2.078  1.00 15.00      A    O  
ATOM   1154  N   GLN A 126     -26.090 -20.744  -0.119  1.00 15.00      A    N  
ATOM   1155  HN  GLN A 126     -26.323 -20.112  -0.813  1.00 15.00      A    H  
ATOM   1156  CA  GLN A 126     -25.513 -22.042  -0.482  1.00 15.00      A    C  
ATOM   1157  CB  GLN A 126     -26.027 -22.509  -1.850  1.00 15.00      A    C  
ATOM   1158  CG  GLN A 126     -25.537 -23.888  -2.282  1.00 15.00      A    C  
ATOM   1159  CD  GLN A 126     -26.157 -25.038  -1.499  1.00 15.00      A    C  
ATOM   1160  OE1 GLN A 126     -27.309 -24.975  -1.081  1.00 15.00      A    O  
ATOM   1161  NE2 GLN A 126     -25.385 -26.097  -1.298  1.00 15.00      A    N  
ATOM   1162 HE21 GLN A 126     -24.473 -26.079  -1.656  1.00 15.00      A    H  
ATOM   1163 HE22 GLN A 126     -25.760 -26.854  -0.803  1.00 15.00      A    H  
ATOM   1164  C   GLN A 126     -23.984 -22.045  -0.432  1.00 15.00      A    C  
ATOM   1165  O   GLN A 126     -23.391 -22.781   0.346  1.00 15.00      A    O  
ATOM   1166  N   GLY A 127     -23.359 -21.237  -1.270  1.00 15.00      A    N  
ATOM   1167  HN  GLY A 127     -23.876 -20.687  -1.883  1.00 15.00      A    H  
ATOM   1168  CA  GLY A 127     -21.911 -21.173  -1.290  1.00 15.00      A    C  
ATOM   1169  C   GLY A 127     -21.418 -20.067  -2.194  1.00 15.00      A    C  
ATOM   1170  O   GLY A 127     -20.364 -20.178  -2.813  1.00 15.00      A    O  
ATOM   1171  N   LYS A 128     -22.194 -18.998  -2.265  1.00 15.00      A    N  
ATOM   1172  HN  LYS A 128     -23.008 -18.966  -1.724  1.00 15.00      A    H  
ATOM   1173  CA  LYS A 128     -21.865 -17.849  -3.091  1.00 15.00      A    C  
ATOM   1174  CB  LYS A 128     -21.860 -18.218  -4.586  1.00 15.00      A    C  
ATOM   1175  CG  LYS A 128     -23.121 -18.918  -5.080  1.00 15.00      A    C  
ATOM   1176  CD  LYS A 128     -22.836 -19.834  -6.268  1.00 15.00      A    C  
ATOM   1177  CE  LYS A 128     -22.648 -19.053  -7.562  1.00 15.00      A    C  
ATOM   1178  NZ  LYS A 128     -22.471 -19.950  -8.736  1.00 15.00      A    N  
ATOM   1179  HZ1 LYS A 128     -23.319 -20.539  -8.873  1.00 15.00      A    H  
ATOM   1180  HZ2 LYS A 128     -21.651 -20.569  -8.602  1.00 15.00      A    H  
ATOM   1181  HZ3 LYS A 128     -22.326 -19.380  -9.608  1.00 15.00      A    H  
ATOM   1182  C   LYS A 128     -22.849 -16.725  -2.819  1.00 15.00      A    C  
ATOM   1183  O   LYS A 128     -23.910 -16.959  -2.235  1.00 15.00      A    O  
ATOM   1184  N   ASN A 129     -22.482 -15.518  -3.226  1.00 15.00      A    N  
ATOM   1185  HN  ASN A 129     -21.613 -15.411  -3.658  1.00 15.00      A    H  
ATOM   1186  CA  ASN A 129     -23.328 -14.342  -3.047  1.00 15.00      A    C  
ATOM   1187  CB  ASN A 129     -22.585 -13.082  -3.514  1.00 15.00      A    C  
ATOM   1188  CG  ASN A 129     -21.651 -12.497  -2.474  1.00 15.00      A    C  
ATOM   1189  OD1 ASN A 129     -22.088 -11.853  -1.530  1.00 15.00      A    O  
ATOM   1190  ND2 ASN A 129     -20.354 -12.686  -2.657  1.00 15.00      A    N  
ATOM   1191 HD21 ASN A 129     -20.062 -13.182  -3.446  1.00 15.00      A    H  
ATOM   1192 HD22 ASN A 129     -19.738 -12.320  -1.986  1.00 15.00      A    H  
ATOM   1193  C   ASN A 129     -24.597 -14.481  -3.872  1.00 15.00      A    C  
ATOM   1194  O   ASN A 129     -24.634 -15.256  -4.832  1.00 15.00      A    O  
ATOM   1195  N   LEU A 130     -25.629 -13.733  -3.509  1.00 15.00      A    N  
ATOM   1196  HN  LEU A 130     -25.552 -13.153  -2.720  1.00 15.00      A    H  
ATOM   1197  CA  LEU A 130     -26.881 -13.768  -4.249  1.00 15.00      A    C  
ATOM   1198  CB  LEU A 130     -27.962 -12.952  -3.538  1.00 15.00      A    C  
ATOM   1199  CG  LEU A 130     -29.376 -13.067  -4.110  1.00 15.00      A    C  
ATOM   1200  CD1 LEU A 130     -29.894 -14.493  -3.987  1.00 15.00      A    C  
ATOM   1201  CD2 LEU A 130     -30.314 -12.093  -3.417  1.00 15.00      A    C  
ATOM   1202  C   LEU A 130     -26.648 -13.233  -5.658  1.00 15.00      A    C  
ATOM   1203  O   LEU A 130     -27.249 -13.704  -6.624  1.00 15.00      A    O  
ATOM   1204  N   LEU A 131     -25.753 -12.256  -5.767  1.00 15.00      A    N  
ATOM   1205  HN  LEU A 131     -25.317 -11.913  -4.955  1.00 15.00      A    H  
ATOM   1206  CA  LEU A 131     -25.415 -11.673  -7.057  1.00 15.00      A    C  
ATOM   1207  CB  LEU A 131     -24.495 -10.460  -6.888  1.00 15.00      A    C  
ATOM   1208  CG  LEU A 131     -24.144  -9.698  -8.170  1.00 15.00      A    C  
ATOM   1209  CD1 LEU A 131     -25.384  -9.053  -8.771  1.00 15.00      A    C  
ATOM   1210  CD2 LEU A 131     -23.070  -8.658  -7.901  1.00 15.00      A    C  
ATOM   1211  C   LEU A 131     -24.749 -12.722  -7.943  1.00 15.00      A    C  
ATOM   1212  O   LEU A 131     -24.976 -12.761  -9.150  1.00 15.00      A    O  
ATOM   1213  N   ASN A 132     -23.956 -13.593  -7.318  1.00 15.00      A    N  
ATOM   1214  HN  ASN A 132     -23.835 -13.514  -6.351  1.00 15.00      A    H  
ATOM   1215  CA  ASN A 132     -23.260 -14.662  -8.035  1.00 15.00      A    C  
ATOM   1216  CB  ASN A 132     -22.226 -15.358  -7.141  1.00 15.00      A    C  
ATOM   1217  CG  ASN A 132     -20.923 -14.592  -6.998  1.00 15.00      A    C  
ATOM   1218  OD1 ASN A 132     -20.914 -13.409  -6.672  1.00 15.00      A    O  
ATOM   1219  ND2 ASN A 132     -19.809 -15.271  -7.236  1.00 15.00      A    N  
ATOM   1220 HD21 ASN A 132     -19.886 -16.213  -7.489  1.00 15.00      A    H  
ATOM   1221 HD22 ASN A 132     -18.953 -14.800  -7.150  1.00 15.00      A    H  
ATOM   1222  C   ASN A 132     -24.254 -15.693  -8.555  1.00 15.00      A    C  
ATOM   1223  O   ASN A 132     -23.943 -16.467  -9.455  1.00 15.00      A    O  
ATOM   1224  N   TRP A 133     -25.440 -15.712  -7.970  1.00 15.00      A    N  
ATOM   1225  HN  TRP A 133     -25.623 -15.087  -7.239  1.00 15.00      A    H  
ATOM   1226  CA  TRP A 133     -26.483 -16.633  -8.393  1.00 15.00      A    C  
ATOM   1227  CB  TRP A 133     -27.452 -16.917  -7.241  1.00 15.00      A    C  
ATOM   1228  CG  TRP A 133     -27.044 -18.052  -6.352  1.00 15.00      A    C  
ATOM   1229  CD1 TRP A 133     -26.772 -17.988  -5.017  1.00 15.00      A    C  
ATOM   1230  CD2 TRP A 133     -26.874 -19.424  -6.733  1.00 15.00      A    C  
ATOM   1231  NE1 TRP A 133     -26.442 -19.235  -4.541  1.00 15.00      A    N  
ATOM   1232  HE1 TRP A 133     -26.210 -19.445  -3.616  1.00 15.00      A    H  
ATOM   1233  CE2 TRP A 133     -26.498 -20.134  -5.576  1.00 15.00      A    C  
ATOM   1234  CE3 TRP A 133     -27.003 -20.120  -7.939  1.00 15.00      A    C  
ATOM   1235  CZ2 TRP A 133     -26.252 -21.505  -5.589  1.00 15.00      A    C  
ATOM   1236  CZ3 TRP A 133     -26.758 -21.481  -7.949  1.00 15.00      A    C  
ATOM   1237  CH2 TRP A 133     -26.387 -22.159  -6.783  1.00 15.00      A    C  
ATOM   1238  C   TRP A 133     -27.249 -16.020  -9.553  1.00 15.00      A    C  
ATOM   1239  O   TRP A 133     -27.716 -16.716 -10.448  1.00 15.00      A    O  
ATOM   1240  N   LEU A 134     -27.362 -14.700  -9.529  1.00 15.00      A    N  
ATOM   1241  HN  LEU A 134     -26.954 -14.201  -8.789  1.00 15.00      A    H  
ATOM   1242  CA  LEU A 134     -28.074 -13.973 -10.565  1.00 15.00      A    C  
ATOM   1243  CB  LEU A 134     -28.433 -12.566 -10.087  1.00 15.00      A    C  
ATOM   1244  CG  LEU A 134     -29.408 -12.494  -8.911  1.00 15.00      A    C  
ATOM   1245  CD1 LEU A 134     -29.652 -11.050  -8.503  1.00 15.00      A    C  
ATOM   1246  CD2 LEU A 134     -30.719 -13.183  -9.253  1.00 15.00      A    C  
ATOM   1247  C   LEU A 134     -27.281 -13.914 -11.863  1.00 15.00      A    C  
ATOM   1248  O   LEU A 134     -27.867 -13.883 -12.944  1.00 15.00      A    O  
ATOM   1249  N   THR A 135     -25.957 -13.883 -11.751  1.00 15.00      A    N  
ATOM   1250  HN  THR A 135     -25.552 -13.879 -10.857  1.00 15.00      A    H  
ATOM   1251  CA  THR A 135     -25.085 -13.837 -12.921  1.00 15.00      A    C  
ATOM   1252  CB  THR A 135     -23.607 -13.807 -12.502  1.00 15.00      A    C  
ATOM   1253  OG1 THR A 135     -23.477 -14.386 -11.199  1.00 15.00      A    O  
ATOM   1254  HG1 THR A 135     -23.673 -15.331 -11.241  1.00 15.00      A    H  
ATOM   1255  CG2 THR A 135     -23.101 -12.376 -12.449  1.00 15.00      A    C  
ATOM   1256  C   THR A 135     -25.331 -15.033 -13.834  1.00 15.00      A    C  
ATOM   1257  O   THR A 135     -25.346 -14.905 -15.056  1.00 15.00      A    O  
ATOM   1258  N   GLU A 136     -25.549 -16.186 -13.226  1.00 15.00      A    N  
ATOM   1259  HN  GLU A 136     -25.543 -16.219 -12.246  1.00 15.00      A    H  
ATOM   1260  CA  GLU A 136     -25.807 -17.410 -13.966  1.00 15.00      A    C  
ATOM   1261  CB  GLU A 136     -24.982 -18.561 -13.368  1.00 15.00      A    C  
ATOM   1262  CG  GLU A 136     -24.927 -18.557 -11.846  1.00 15.00      A    C  
ATOM   1263  CD  GLU A 136     -23.714 -19.275 -11.284  1.00 15.00      A    C  
ATOM   1264  OE1 GLU A 136     -22.669 -18.624 -11.073  1.00 15.00      A    O  
ATOM   1265  OE2 GLU A 136     -23.805 -20.486 -11.005  1.00 15.00      A    O  
ATOM   1266  C   GLU A 136     -27.301 -17.735 -13.941  1.00 15.00      A    C  
ATOM   1267  O   GLU A 136     -27.819 -18.232 -12.940  1.00 15.00      A    O  
ATOM   1268  N   ASP A 137     -28.001 -17.431 -15.036  1.00 15.00      A    N  
ATOM   1269  HN  ASP A 137     -27.542 -17.032 -15.812  1.00 15.00      A    H  
ATOM   1270  CA  ASP A 137     -29.439 -17.691 -15.114  1.00 15.00      A    C  
ATOM   1271  CB  ASP A 137     -30.176 -16.939 -16.246  1.00 15.00      A    C  
ATOM   1272  CG  ASP A 137     -29.352 -16.605 -17.482  1.00 15.00      A    C  
ATOM   1273  OD1 ASP A 137     -29.893 -16.733 -18.599  1.00 15.00      A    O  
ATOM   1274  OD2 ASP A 137     -28.193 -16.148 -17.339  1.00 15.00      A    O  
ATOM   1275  C   ASP A 137     -29.770 -19.180 -15.079  1.00 15.00      A    C  
ATOM   1276  O   ASP A 137     -29.706 -19.878 -16.089  1.00 15.00      A    O  
ATOM   1277  N   SER A 138     -30.106 -19.652 -13.885  1.00 15.00      A    N  
ATOM   1278  HN  SER A 138     -30.124 -19.039 -13.124  1.00 15.00      A    H  
ATOM   1279  CA  SER A 138     -30.440 -21.047 -13.659  1.00 15.00      A    C  
ATOM   1280  CB  SER A 138     -29.608 -21.565 -12.483  1.00 15.00      A    C  
ATOM   1281  OG  SER A 138     -29.332 -20.511 -11.572  1.00 15.00      A    O  
ATOM   1282  HG  SER A 138     -28.660 -19.932 -11.951  1.00 15.00      A    H  
ATOM   1283  C   SER A 138     -31.936 -21.212 -13.381  1.00 15.00      A    C  
ATOM   1284  O   SER A 138     -32.768 -20.588 -14.044  1.00 15.00      A    O  
ATOM   1285  N   ALA A 139     -32.276 -22.046 -12.400  1.00 15.00      A    N  
ATOM   1286  HN  ALA A 139     -31.570 -22.503 -11.887  1.00 15.00      A    H  
ATOM   1287  CA  ALA A 139     -33.671 -22.287 -12.045  1.00 15.00      A    C  
ATOM   1288  CB  ALA A 139     -33.959 -23.779 -12.004  1.00 15.00      A    C  
ATOM   1289  C   ALA A 139     -34.001 -21.640 -10.707  1.00 15.00      A    C  
ATOM   1290  O   ALA A 139     -35.046 -21.009 -10.548  1.00 15.00      A    O  
ATOM   1291  N   GLU A 140     -33.101 -21.816  -9.745  1.00 15.00      A    N  
ATOM   1292  HN  GLU A 140     -32.301 -22.366  -9.933  1.00 15.00      A    H  
ATOM   1293  CA  GLU A 140     -33.264 -21.241  -8.418  1.00 15.00      A    C  
ATOM   1294  CB  GLU A 140     -32.141 -21.705  -7.476  1.00 15.00      A    C  
ATOM   1295  CG  GLU A 140     -30.774 -21.881  -8.133  1.00 15.00      A    C  
ATOM   1296  CD  GLU A 140     -30.628 -23.212  -8.852  1.00 15.00      A    C  
ATOM   1297  OE1 GLU A 140     -30.220 -24.195  -8.207  1.00 15.00      A    O  
ATOM   1298  OE2 GLU A 140     -30.931 -23.270 -10.068  1.00 15.00      A    O  
ATOM   1299  C   GLU A 140     -33.302 -19.719  -8.514  1.00 15.00      A    C  
ATOM   1300  O   GLU A 140     -34.061 -19.050  -7.808  1.00 15.00      A    O  
ATOM   1301  N   ALA A 141     -32.491 -19.182  -9.412  1.00 15.00      A    N  
ATOM   1302  HN  ALA A 141     -31.917 -19.772  -9.948  1.00 15.00      A    H  
ATOM   1303  CA  ALA A 141     -32.434 -17.749  -9.632  1.00 15.00      A    C  
ATOM   1304  CB  ALA A 141     -31.057 -17.338 -10.132  1.00 15.00      A    C  
ATOM   1305  C   ALA A 141     -33.513 -17.342 -10.631  1.00 15.00      A    C  
ATOM   1306  O   ALA A 141     -33.964 -18.168 -11.419  1.00 15.00      A    O  
ATOM   1307  N   LEU A 142     -33.926 -16.075 -10.567  1.00 15.00      A    N  
ATOM   1308  HN  LEU A 142     -33.524 -15.489  -9.898  1.00 15.00      A    H  
ATOM   1309  CA  LEU A 142     -34.962 -15.523 -11.451  1.00 15.00      A    C  
ATOM   1310  CB  LEU A 142     -34.728 -15.880 -12.930  1.00 15.00      A    C  
ATOM   1311  CG  LEU A 142     -35.496 -15.041 -13.958  1.00 15.00      A    C  
ATOM   1312  CD1 LEU A 142     -34.813 -13.701 -14.172  1.00 15.00      A    C  
ATOM   1313  CD2 LEU A 142     -35.639 -15.789 -15.275  1.00 15.00      A    C  
ATOM   1314  C   LEU A 142     -36.375 -15.906 -11.009  1.00 15.00      A    C  
ATOM   1315  O   LEU A 142     -37.297 -15.108 -11.115  1.00 15.00      A    O  
ATOM   1316  N   GLN A 143     -36.538 -17.115 -10.486  1.00 15.00      A    N  
ATOM   1317  HN  GLN A 143     -35.762 -17.710 -10.399  1.00 15.00      A    H  
ATOM   1318  CA  GLN A 143     -37.853 -17.585 -10.058  1.00 15.00      A    C  
ATOM   1319  CB  GLN A 143     -37.951 -19.108 -10.203  1.00 15.00      A    C  
ATOM   1320  CG  GLN A 143     -39.338 -19.654  -9.901  1.00 15.00      A    C  
ATOM   1321  CD  GLN A 143     -39.392 -21.166  -9.790  1.00 15.00      A    C  
ATOM   1322  OE1 GLN A 143     -38.443 -21.814  -9.353  1.00 15.00      A    O  
ATOM   1323  NE2 GLN A 143     -40.513 -21.737 -10.194  1.00 15.00      A    N  
ATOM   1324 HE21 GLN A 143     -41.226 -21.160 -10.537  1.00 15.00      A    H  
ATOM   1325 HE22 GLN A 143     -40.582 -22.709 -10.131  1.00 15.00      A    H  
ATOM   1326  C   GLN A 143     -38.171 -17.193  -8.616  1.00 15.00      A    C  
ATOM   1327  O   GLN A 143     -39.298 -16.827  -8.294  1.00 15.00      A    O  
ATOM   1328  N   ALA A 144     -37.169 -17.248  -7.758  1.00 15.00      A    N  
ATOM   1329  HN  ALA A 144     -36.280 -17.507  -8.077  1.00 15.00      A    H  
ATOM   1330  CA  ALA A 144     -37.358 -16.950  -6.344  1.00 15.00      A    C  
ATOM   1331  CB  ALA A 144     -36.227 -17.547  -5.530  1.00 15.00      A    C  
ATOM   1332  C   ALA A 144     -37.519 -15.463  -6.016  1.00 15.00      A    C  
ATOM   1333  O   ALA A 144     -37.645 -15.108  -4.848  1.00 15.00      A    O  
ATOM   1334  N   LEU A 145     -37.535 -14.593  -7.016  1.00 15.00      A    N  
ATOM   1335  HN  LEU A 145     -37.469 -14.909  -7.942  1.00 15.00      A    H  
ATOM   1336  CA  LEU A 145     -37.678 -13.163  -6.738  1.00 15.00      A    C  
ATOM   1337  CB  LEU A 145     -36.478 -12.342  -7.220  1.00 15.00      A    C  
ATOM   1338  CG  LEU A 145     -36.138 -12.412  -8.710  1.00 15.00      A    C  
ATOM   1339  CD1 LEU A 145     -35.975 -11.010  -9.283  1.00 15.00      A    C  
ATOM   1340  CD2 LEU A 145     -34.869 -13.223  -8.920  1.00 15.00      A    C  
ATOM   1341  C   LEU A 145     -38.992 -12.586  -7.247  1.00 15.00      A    C  
ATOM   1342  O   LEU A 145     -39.384 -11.487  -6.856  1.00 15.00      A    O  
ATOM   1343  N   SER A 146     -39.676 -13.329  -8.104  1.00 15.00      A    N  
ATOM   1344  HN  SER A 146     -39.329 -14.210  -8.361  1.00 15.00      A    H  
ATOM   1345  CA  SER A 146     -40.947 -12.887  -8.665  1.00 15.00      A    C  
ATOM   1346  CB  SER A 146     -40.732 -11.770  -9.691  1.00 15.00      A    C  
ATOM   1347  OG  SER A 146     -40.518 -10.521  -9.056  1.00 15.00      A    O  
ATOM   1348  HG  SER A 146     -40.292 -10.672  -8.121  1.00 15.00      A    H  
ATOM   1349  C   SER A 146     -41.678 -14.045  -9.327  1.00 15.00      A    C  
ATOM   1350  O   SER A 146     -41.085 -14.803 -10.097  1.00 15.00      A    O  
ATOM   1351  N   ASP A 147     -42.963 -14.175  -9.017  1.00 15.00      A    N  
ATOM   1352  HN  ASP A 147     -43.362 -13.553  -8.367  1.00 15.00      A    H  
ATOM   1353  CA  ASP A 147     -43.804 -15.226  -9.585  1.00 15.00      A    C  
ATOM   1354  CB  ASP A 147     -45.214 -15.155  -8.986  1.00 15.00      A    C  
ATOM   1355  CG  ASP A 147     -45.202 -14.860  -7.498  1.00 15.00      A    C  
ATOM   1356  OD1 ASP A 147     -45.416 -15.795  -6.700  1.00 15.00      A    O  
ATOM   1357  OD2 ASP A 147     -44.969 -13.690  -7.130  1.00 15.00      A    O  
ATOM   1358  C   ASP A 147     -43.874 -15.067 -11.100  1.00 15.00      A    C  
ATOM   1359  O   ASP A 147     -43.939 -16.045 -11.845  1.00 15.00      A    O  
ATOM   1360  N   ASN A 148     -43.868 -13.813 -11.543  1.00 15.00      A    N  
ATOM   1361  HN  ASN A 148     -43.849 -13.087 -10.890  1.00 15.00      A    H  
ATOM   1362  CA  ASN A 148     -43.891 -13.485 -12.966  1.00 15.00      A    C  
ATOM   1363  CB  ASN A 148     -44.688 -12.199 -13.218  1.00 15.00      A    C  
ATOM   1364  CG  ASN A 148     -46.137 -12.454 -13.601  1.00 15.00      A    C  
ATOM   1365  OD1 ASN A 148     -47.025 -12.474 -12.749  1.00 15.00      A    O  
ATOM   1366  ND2 ASN A 148     -46.386 -12.645 -14.888  1.00 15.00      A    N  
ATOM   1367 HD21 ASN A 148     -45.626 -12.611 -15.524  1.00 15.00      A    H  
ATOM   1368 HD22 ASN A 148     -47.311 -12.811 -15.159  1.00 15.00      A    H  
ATOM   1369  C   ASN A 148     -42.455 -13.328 -13.466  1.00 15.00      A    C  
ATOM   1370  O   ASN A 148     -41.684 -12.537 -12.916  1.00 15.00      A    O  
ATOM   1371  N   ALA A 149     -42.105 -14.064 -14.515  1.00 15.00      A    N  
ATOM   1372  HN  ALA A 149     -42.782 -14.625 -14.949  1.00 15.00      A    H  
ATOM   1373  CA  ALA A 149     -40.748 -14.041 -15.060  1.00 15.00      A    C  
ATOM   1374  CB  ALA A 149     -40.518 -15.229 -15.983  1.00 15.00      A    C  
ATOM   1375  C   ALA A 149     -40.412 -12.733 -15.769  1.00 15.00      A    C  
ATOM   1376  O   ALA A 149     -39.238 -12.402 -15.950  1.00 15.00      A    O  
ATOM   1377  N   GLU A 150     -41.439 -11.996 -16.164  1.00 15.00      A    N  
ATOM   1378  HN  GLU A 150     -42.359 -12.318 -15.994  1.00 15.00      A    H  
ATOM   1379  CA  GLU A 150     -41.254 -10.727 -16.853  1.00 15.00      A    C  
ATOM   1380  CB  GLU A 150     -42.598 -10.152 -17.315  1.00 15.00      A    C  
ATOM   1381  CG  GLU A 150     -43.344 -11.018 -18.322  1.00 15.00      A    C  
ATOM   1382  CD  GLU A 150     -44.100 -12.165 -17.677  1.00 15.00      A    C  
ATOM   1383  OE1 GLU A 150     -44.682 -12.982 -18.413  1.00 15.00      A    O  
ATOM   1384  OE2 GLU A 150     -44.109 -12.250 -16.427  1.00 15.00      A    O  
ATOM   1385  C   GLU A 150     -40.535  -9.726 -15.954  1.00 15.00      A    C  
ATOM   1386  O   GLU A 150     -39.439  -9.265 -16.274  1.00 15.00      A    O  
ATOM   1387  N   GLN A 151     -41.152  -9.424 -14.813  1.00 15.00      A    N  
ATOM   1388  HN  GLN A 151     -42.017  -9.841 -14.619  1.00 15.00      A    H  
ATOM   1389  CA  GLN A 151     -40.580  -8.487 -13.849  1.00 15.00      A    C  
ATOM   1390  CB  GLN A 151     -41.585  -8.152 -12.740  1.00 15.00      A    C  
ATOM   1391  CG  GLN A 151     -42.293  -9.358 -12.137  1.00 15.00      A    C  
ATOM   1392  CD  GLN A 151     -43.238  -8.980 -11.011  1.00 15.00      A    C  
ATOM   1393  OE1 GLN A 151     -44.385  -8.609 -11.249  1.00 15.00      A    O  
ATOM   1394  NE2 GLN A 151     -42.773  -9.096  -9.777  1.00 15.00      A    N  
ATOM   1395 HE21 GLN A 151     -41.849  -9.420  -9.653  1.00 15.00      A    H  
ATOM   1396 HE22 GLN A 151     -43.367  -8.858  -9.035  1.00 15.00      A    H  
ATOM   1397  C   GLN A 151     -39.288  -9.037 -13.255  1.00 15.00      A    C  
ATOM   1398  O   GLN A 151     -38.368  -8.286 -12.935  1.00 15.00      A    O  
ATOM   1399  N   ALA A 152     -39.224 -10.356 -13.120  1.00 15.00      A    N  
ATOM   1400  HN  ALA A 152     -39.995 -10.903 -13.380  1.00 15.00      A    H  
ATOM   1401  CA  ALA A 152     -38.041 -11.006 -12.582  1.00 15.00      A    C  
ATOM   1402  CB  ALA A 152     -38.290 -12.495 -12.423  1.00 15.00      A    C  
ATOM   1403  C   ALA A 152     -36.843 -10.762 -13.492  1.00 15.00      A    C  
ATOM   1404  O   ALA A 152     -35.744 -10.459 -13.025  1.00 15.00      A    O  
ATOM   1405  N   ARG A 153     -37.070 -10.876 -14.799  1.00 15.00      A    N  
ATOM   1406  HN  ARG A 153     -37.975 -11.109 -15.109  1.00 15.00      A    H  
ATOM   1407  CA  ARG A 153     -36.011 -10.667 -15.781  1.00 15.00      A    C  
ATOM   1408  CB  ARG A 153     -36.480 -11.058 -17.187  1.00 15.00      A    C  
ATOM   1409  CG  ARG A 153     -35.382 -11.042 -18.247  1.00 15.00      A    C  
ATOM   1410  CD  ARG A 153     -34.331 -12.120 -17.998  1.00 15.00      A    C  
ATOM   1411  NE  ARG A 153     -34.797 -13.453 -18.388  1.00 15.00      A    N  
ATOM   1412  HE  ARG A 153     -35.762 -13.558 -18.544  1.00 15.00      A    H  
ATOM   1413  CZ  ARG A 153     -33.999 -14.518 -18.551  1.00 15.00      A    C  
ATOM   1414  NH1 ARG A 153     -32.684 -14.418 -18.361  1.00 15.00      A    N  
ATOM   1415 HH11 ARG A 153     -32.064 -15.257 -18.491  1.00 15.00      A    H  
ATOM   1416 HH12 ARG A 153     -32.263 -13.511 -18.083  1.00 15.00      A    H  
ATOM   1417  NH2 ARG A 153     -34.522 -15.688 -18.901  1.00 15.00      A    N  
ATOM   1418 HH21 ARG A 153     -33.905 -16.522 -19.029  1.00 15.00      A    H  
ATOM   1419 HH22 ARG A 153     -35.549 -15.782 -19.047  1.00 15.00      A    H  
ATOM   1420  C   ARG A 153     -35.520  -9.221 -15.752  1.00 15.00      A    C  
ATOM   1421  O   ARG A 153     -34.326  -8.962 -15.927  1.00 15.00      A    O  
ATOM   1422  N   GLU A 154     -36.442  -8.292 -15.522  1.00 15.00      A    N  
ATOM   1423  HN  GLU A 154     -37.376  -8.565 -15.391  1.00 15.00      A    H  
ATOM   1424  CA  GLU A 154     -36.105  -6.875 -15.455  1.00 15.00      A    C  
ATOM   1425  CB  GLU A 154     -37.376  -6.021 -15.454  1.00 15.00      A    C  
ATOM   1426  CG  GLU A 154     -37.132  -4.538 -15.220  1.00 15.00      A    C  
ATOM   1427  CD  GLU A 154     -38.413  -3.767 -14.974  1.00 15.00      A    C  
ATOM   1428  OE1 GLU A 154     -39.127  -4.096 -14.002  1.00 15.00      A    O  
ATOM   1429  OE2 GLU A 154     -38.701  -2.832 -15.748  1.00 15.00      A    O  
ATOM   1430  C   GLU A 154     -35.281  -6.591 -14.204  1.00 15.00      A    C  
ATOM   1431  O   GLU A 154     -34.177  -6.045 -14.285  1.00 15.00      A    O  
ATOM   1432  N   TRP A 155     -35.809  -6.992 -13.051  1.00 15.00      A    N  
ATOM   1433  HN  TRP A 155     -36.692  -7.430 -13.056  1.00 15.00      A    H  
ATOM   1434  CA  TRP A 155     -35.127  -6.783 -11.778  1.00 15.00      A    C  
ATOM   1435  CB  TRP A 155     -35.982  -7.264 -10.599  1.00 15.00      A    C  
ATOM   1436  CG  TRP A 155     -37.215  -6.435 -10.358  1.00 15.00      A    C  
ATOM   1437  CD1 TRP A 155     -37.553  -5.260 -10.970  1.00 15.00      A    C  
ATOM   1438  CD2 TRP A 155     -38.275  -6.717  -9.432  1.00 15.00      A    C  
ATOM   1439  NE1 TRP A 155     -38.754  -4.800 -10.489  1.00 15.00      A    N  
ATOM   1440  HE1 TRP A 155     -39.206  -3.978 -10.783  1.00 15.00      A    H  
ATOM   1441  CE2 TRP A 155     -39.219  -5.674  -9.543  1.00 15.00      A    C  
ATOM   1442  CE3 TRP A 155     -38.519  -7.750  -8.523  1.00 15.00      A    C  
ATOM   1443  CZ2 TRP A 155     -40.384  -5.637  -8.779  1.00 15.00      A    C  
ATOM   1444  CZ3 TRP A 155     -39.675  -7.710  -7.767  1.00 15.00      A    C  
ATOM   1445  CH2 TRP A 155     -40.593  -6.663  -7.899  1.00 15.00      A    C  
ATOM   1446  C   TRP A 155     -33.745  -7.440 -11.775  1.00 15.00      A    C  
ATOM   1447  O   TRP A 155     -32.783  -6.868 -11.264  1.00 15.00      A    O  
ATOM   1448  N   ARG A 156     -33.645  -8.633 -12.366  1.00 15.00      A    N  
ATOM   1449  HN  ARG A 156     -34.453  -9.050 -12.743  1.00 15.00      A    H  
ATOM   1450  CA  ARG A 156     -32.366  -9.340 -12.447  1.00 15.00      A    C  
ATOM   1451  CB  ARG A 156     -32.536 -10.729 -13.080  1.00 15.00      A    C  
ATOM   1452  CG  ARG A 156     -31.265 -11.580 -13.112  1.00 15.00      A    C  
ATOM   1453  CD  ARG A 156     -30.564 -11.527 -14.469  1.00 15.00      A    C  
ATOM   1454  NE  ARG A 156     -29.556 -12.585 -14.605  1.00 15.00      A    N  
ATOM   1455  HE  ARG A 156     -29.236 -13.008 -13.771  1.00 15.00      A    H  
ATOM   1456  CZ  ARG A 156     -29.036 -13.006 -15.764  1.00 15.00      A    C  
ATOM   1457  NH1 ARG A 156     -29.403 -12.450 -16.914  1.00 15.00      A    N  
ATOM   1458 HH11 ARG A 156     -30.095 -11.676 -16.924  1.00 15.00      A    H  
ATOM   1459 HH12 ARG A 156     -28.990 -12.789 -17.812  1.00 15.00      A    H  
ATOM   1460  NH2 ARG A 156     -28.139 -13.983 -15.761  1.00 15.00      A    N  
ATOM   1461 HH21 ARG A 156     -27.729 -14.337 -16.661  1.00 15.00      A    H  
ATOM   1462 HH22 ARG A 156     -27.836 -14.416 -14.860  1.00 15.00      A    H  
ATOM   1463  C   ARG A 156     -31.365  -8.522 -13.252  1.00 15.00      A    C  
ATOM   1464  O   ARG A 156     -30.179  -8.497 -12.936  1.00 15.00      A    O  
ATOM   1465  N   GLN A 157     -31.851  -7.848 -14.289  1.00 15.00      A    N  
ATOM   1466  HN  GLN A 157     -32.813  -7.892 -14.484  1.00 15.00      A    H  
ATOM   1467  CA  GLN A 157     -30.992  -7.027 -15.129  1.00 15.00      A    C  
ATOM   1468  CB  GLN A 157     -31.725  -6.580 -16.396  1.00 15.00      A    C  
ATOM   1469  CG  GLN A 157     -30.798  -6.081 -17.494  1.00 15.00      A    C  
ATOM   1470  CD  GLN A 157     -30.141  -7.211 -18.265  1.00 15.00      A    C  
ATOM   1471  OE1 GLN A 157     -28.969  -7.139 -18.617  1.00 15.00      A    O  
ATOM   1472  NE2 GLN A 157     -30.900  -8.258 -18.551  1.00 15.00      A    N  
ATOM   1473 HE21 GLN A 157     -31.832  -8.247 -18.252  1.00 15.00      A    H  
ATOM   1474 HE22 GLN A 157     -30.498  -8.989 -19.061  1.00 15.00      A    H  
ATOM   1475  C   GLN A 157     -30.506  -5.814 -14.346  1.00 15.00      A    C  
ATOM   1476  O   GLN A 157     -29.354  -5.406 -14.466  1.00 15.00      A    O  
ATOM   1477  N   ALA A 158     -31.397  -5.256 -13.533  1.00 15.00      A    N  
ATOM   1478  HN  ALA A 158     -32.305  -5.628 -13.488  1.00 15.00      A    H  
ATOM   1479  CA  ALA A 158     -31.064  -4.098 -12.714  1.00 15.00      A    C  
ATOM   1480  CB  ALA A 158     -32.310  -3.543 -12.042  1.00 15.00      A    C  
ATOM   1481  C   ALA A 158     -30.011  -4.465 -11.674  1.00 15.00      A    C  
ATOM   1482  O   ALA A 158     -29.081  -3.700 -11.423  1.00 15.00      A    O  
ATOM   1483  N   PHE A 159     -30.156  -5.649 -11.086  1.00 15.00      A    N  
ATOM   1484  HN  PHE A 159     -30.925  -6.212 -11.326  1.00 15.00      A    H  
ATOM   1485  CA  PHE A 159     -29.211  -6.126 -10.083  1.00 15.00      A    C  
ATOM   1486  CB  PHE A 159     -29.729  -7.385  -9.385  1.00 15.00      A    C  
ATOM   1487  CG  PHE A 159     -30.900  -7.142  -8.474  1.00 15.00      A    C  
ATOM   1488  CD1 PHE A 159     -30.947  -6.019  -7.662  1.00 15.00      A    C  
ATOM   1489  CD2 PHE A 159     -31.954  -8.038  -8.430  1.00 15.00      A    C  
ATOM   1490  CE1 PHE A 159     -32.022  -5.796  -6.824  1.00 15.00      A    C  
ATOM   1491  CE2 PHE A 159     -33.033  -7.823  -7.594  1.00 15.00      A    C  
ATOM   1492  CZ  PHE A 159     -33.068  -6.700  -6.791  1.00 15.00      A    C  
ATOM   1493  C   PHE A 159     -27.840  -6.382 -10.702  1.00 15.00      A    C  
ATOM   1494  O   PHE A 159     -26.814  -6.090 -10.095  1.00 15.00      A    O  
ATOM   1495  N   ILE A 160     -27.828  -6.926 -11.914  1.00 15.00      A    N  
ATOM   1496  HN  ILE A 160     -28.679  -7.151 -12.348  1.00 15.00      A    H  
ATOM   1497  CA  ILE A 160     -26.574  -7.197 -12.612  1.00 15.00      A    C  
ATOM   1498  CB  ILE A 160     -26.794  -8.081 -13.867  1.00 15.00      A    C  
ATOM   1499  CG1 ILE A 160     -27.338  -9.459 -13.473  1.00 15.00      A    C  
ATOM   1500  CG2 ILE A 160     -25.513  -8.227 -14.681  1.00 15.00      A    C  
ATOM   1501  CD1 ILE A 160     -26.464 -10.216 -12.496  1.00 15.00      A    C  
ATOM   1502  C   ILE A 160     -25.915  -5.877 -13.013  1.00 15.00      A    C  
ATOM   1503  O   ILE A 160     -24.690  -5.769 -13.092  1.00 15.00      A    O  
ATOM   1504  N   GLY A 161     -26.746  -4.860 -13.207  1.00 15.00      A    N  
ATOM   1505  HN  GLY A 161     -27.711  -5.004 -13.089  1.00 15.00      A    H  
ATOM   1506  CA  GLY A 161     -26.262  -3.549 -13.599  1.00 15.00      A    C  
ATOM   1507  C   GLY A 161     -25.497  -2.823 -12.504  1.00 15.00      A    C  
ATOM   1508  O   GLY A 161     -25.118  -1.663 -12.671  1.00 15.00      A    O  
ATOM   1509  N   ILE A 162     -25.273  -3.487 -11.379  1.00 15.00      A    N  
ATOM   1510  HN  ILE A 162     -25.613  -4.404 -11.283  1.00 15.00      A    H  
ATOM   1511  CA  ILE A 162     -24.538  -2.879 -10.279  1.00 15.00      A    C  
ATOM   1512  CB  ILE A 162     -24.960  -3.447  -8.902  1.00 15.00      A    C  
ATOM   1513  CG1 ILE A 162     -24.558  -2.488  -7.775  1.00 15.00      A    C  
ATOM   1514  CG2 ILE A 162     -24.362  -4.830  -8.672  1.00 15.00      A    C  
ATOM   1515  CD1 ILE A 162     -25.113  -2.866  -6.416  1.00 15.00      A    C  
ATOM   1516  C   ILE A 162     -23.029  -3.036 -10.483  1.00 15.00      A    C  
ATOM   1517  O   ILE A 162     -22.238  -2.298  -9.904  1.00 15.00      A    O  
ATOM   1518  N   THR A 163     -22.638  -3.986 -11.328  1.00 15.00      A    N  
ATOM   1519  HN  THR A 163     -23.313  -4.538 -11.778  1.00 15.00      A    H  
ATOM   1520  CA  THR A 163     -21.226  -4.228 -11.596  1.00 15.00      A    C  
ATOM   1521  CB  THR A 163     -20.894  -5.739 -11.592  1.00 15.00      A    C  
ATOM   1522  OG1 THR A 163     -19.475  -5.928 -11.602  1.00 15.00      A    O  
ATOM   1523  HG1 THR A 163     -19.060  -5.221 -12.110  1.00 15.00      A    H  
ATOM   1524  CG2 THR A 163     -21.503  -6.440 -12.798  1.00 15.00      A    C  
ATOM   1525  C   THR A 163     -20.793  -3.598 -12.920  1.00 15.00      A    C  
ATOM   1526  O   THR A 163     -19.602  -3.518 -13.221  1.00 15.00      A    O  
ATOM   1527  N   THR A 164     -21.762  -3.149 -13.703  1.00 15.00      A    N  
ATOM   1528  HN  THR A 164     -22.692  -3.233 -13.413  1.00 15.00      A    H  
ATOM   1529  CA  THR A 164     -21.475  -2.531 -14.986  1.00 15.00      A    C  
ATOM   1530  CB  THR A 164     -22.550  -2.903 -16.025  1.00 15.00      A    C  
ATOM   1531  OG1 THR A 164     -23.838  -2.877 -15.400  1.00 15.00      A    O  
ATOM   1532  HG1 THR A 164     -24.444  -2.362 -15.941  1.00 15.00      A    H  
ATOM   1533  CG2 THR A 164     -22.294  -4.296 -16.584  1.00 15.00      A    C  
ATOM   1534  C   THR A 164     -21.397  -1.012 -14.852  1.00 15.00      A    C  
ATOM   1535  O   THR A 164     -22.015  -0.424 -13.958  1.00 15.00      A    O  
ATOM   1536  N   VAL A 165     -20.626  -0.386 -15.734  1.00 15.00      A    N  
ATOM   1537  HN  VAL A 165     -20.155  -0.911 -16.411  1.00 15.00      A    H  
ATOM   1538  CA  VAL A 165     -20.467   1.063 -15.728  1.00 15.00      A    C  
ATOM   1539  CB  VAL A 165     -19.335   1.507 -16.687  1.00 15.00      A    C  
ATOM   1540  CG1 VAL A 165     -19.649   1.131 -18.128  1.00 15.00      A    C  
ATOM   1541  CG2 VAL A 165     -19.053   2.997 -16.560  1.00 15.00      A    C  
ATOM   1542  C   VAL A 165     -21.785   1.741 -16.109  1.00 15.00      A    C  
ATOM   1543  O   VAL A 165     -22.558   1.211 -16.909  1.00 15.00      A    O  
ATOM   1544  N   LYS A 166     -22.049   2.897 -15.519  1.00 15.00      A    N  
ATOM   1545  HN  LYS A 166     -21.401   3.275 -14.888  1.00 15.00      A    H  
ATOM   1546  CA  LYS A 166     -23.276   3.623 -15.794  1.00 15.00      A    C  
ATOM   1547  CB  LYS A 166     -24.057   3.859 -14.500  1.00 15.00      A    C  
ATOM   1548  CG  LYS A 166     -24.452   2.573 -13.793  1.00 15.00      A    C  
ATOM   1549  CD  LYS A 166     -25.174   2.849 -12.487  1.00 15.00      A    C  
ATOM   1550  CE  LYS A 166     -25.693   1.562 -11.870  1.00 15.00      A    C  
ATOM   1551  NZ  LYS A 166     -24.591   0.665 -11.436  1.00 15.00      A    N  
ATOM   1552  HZ1 LYS A 166     -24.802  -0.320 -11.712  1.00 15.00      A    H  
ATOM   1553  HZ2 LYS A 166     -24.484   0.709 -10.398  1.00 15.00      A    H  
ATOM   1554  HZ3 LYS A 166     -23.696   0.953 -11.878  1.00 15.00      A    H  
ATOM   1555  C   LYS A 166     -22.991   4.937 -16.509  1.00 15.00      A    C  
ATOM   1556  O   LYS A 166     -22.795   5.973 -15.877  1.00 15.00      A    O  
ATOM   1557  N   GLY A 167     -22.948   4.878 -17.832  1.00 15.00      A    N  
ATOM   1558  HN  GLY A 167     -23.078   4.016 -18.279  1.00 15.00      A    H  
ATOM   1559  CA  GLY A 167     -22.687   6.062 -18.621  1.00 15.00      A    C  
ATOM   1560  C   GLY A 167     -21.607   5.819 -19.652  1.00 15.00      A    C  
ATOM   1561  O   GLY A 167     -21.421   4.690 -20.106  1.00 15.00      A    O  
ATOM   1562  N   ALA A 168     -20.894   6.872 -20.018  1.00 15.00      A    N  
ATOM   1563  HN  ALA A 168     -21.079   7.742 -19.610  1.00 15.00      A    H  
ATOM   1564  CA  ALA A 168     -19.825   6.764 -20.998  1.00 15.00      A    C  
ATOM   1565  CB  ALA A 168     -19.947   7.871 -22.036  1.00 15.00      A    C  
ATOM   1566  C   ALA A 168     -18.470   6.829 -20.305  1.00 15.00      A    C  
ATOM   1567  O   ALA A 168     -18.258   7.670 -19.431  1.00 15.00      A    O  
ATOM   1568  N   PRO A 169     -17.549   5.918 -20.661  1.00 15.00      A    N  
ATOM   1569  CA  PRO A 169     -16.202   5.877 -20.079  1.00 15.00      A    C  
ATOM   1570  CB  PRO A 169     -15.530   4.702 -20.802  1.00 15.00      A    C  
ATOM   1571  CG  PRO A 169     -16.662   3.871 -21.298  1.00 15.00      A    C  
ATOM   1572  CD  PRO A 169     -17.753   4.840 -21.642  1.00 15.00      A    C  
ATOM   1573  C   PRO A 169     -15.429   7.172 -20.330  1.00 15.00      A    C  
ATOM   1574  O   PRO A 169     -14.857   7.376 -21.402  1.00 15.00      A    O  
ATOM   1575  N   ALA A 170     -15.433   8.049 -19.335  1.00 15.00      A    N  
ATOM   1576  HN  ALA A 170     -15.921   7.832 -18.513  1.00 15.00      A    H  
ATOM   1577  CA  ALA A 170     -14.743   9.325 -19.425  1.00 15.00      A    C  
ATOM   1578  CB  ALA A 170     -15.754  10.458 -19.543  1.00 15.00      A    C  
ATOM   1579  C   ALA A 170     -13.851   9.532 -18.204  1.00 15.00      A    C  
ATOM   1580  O   ALA A 170     -13.918   8.765 -17.240  1.00 15.00      A    O  
ATOM   1581  N   SER A 171     -13.016  10.561 -18.246  1.00 15.00      A    N  
ATOM   1582  HN  SER A 171     -13.005  11.140 -19.038  1.00 15.00      A    H  
ATOM   1583  CA  SER A 171     -12.117  10.862 -17.143  1.00 15.00      A    C  
ATOM   1584  CB  SER A 171     -10.720  10.308 -17.429  1.00 15.00      A    C  
ATOM   1585  OG  SER A 171     -10.778   8.911 -17.660  1.00 15.00      A    O  
ATOM   1586  HG  SER A 171     -11.684   8.658 -17.859  1.00 15.00      A    H  
ATOM   1587  C   SER A 171     -12.061  12.364 -16.880  1.00 15.00      A    C  
ATOM   1588  O   SER A 171     -12.055  13.166 -17.812  1.00 15.00      A    O  
ATOM   1589  N   HIS A 172     -12.032  12.735 -15.607  1.00 15.00      A    N  
ATOM   1590  HN  HIS A 172     -12.040  12.048 -14.912  1.00 15.00      A    H  
ATOM   1591  CA  HIS A 172     -11.984  14.136 -15.215  1.00 15.00      A    C  
ATOM   1592  CB  HIS A 172     -12.389  14.281 -13.747  1.00 15.00      A    C  
ATOM   1593  CG  HIS A 172     -13.087  15.567 -13.425  1.00 15.00      A    C  
ATOM   1594  ND1 HIS A 172     -14.447  15.689 -13.553  1.00 15.00      A    N  
ATOM   1595  CD2 HIS A 172     -12.573  16.741 -12.986  1.00 15.00      A    C  
ATOM   1596  CE1 HIS A 172     -14.736  16.926 -13.195  1.00 15.00      A    C  
ATOM   1597  NE2 HIS A 172     -13.633  17.598 -12.844  1.00 15.00      A    N  
ATOM   1598  HE2 HIS A 172     -13.592  18.528 -12.534  1.00 15.00      A    H  
ATOM   1599  C   HIS A 172     -10.583  14.700 -15.424  1.00 15.00      A    C  
ATOM   1600  O   HIS A 172      -9.605  13.955 -15.436  1.00 15.00      A    O  
ATOM   1601  N   SER A 173     -10.489  16.017 -15.564  1.00 15.00      A    N  
ATOM   1602  HN  SER A 173     -11.306  16.560 -15.538  1.00 15.00      A    H  
ATOM   1603  CA  SER A 173      -9.204  16.677 -15.775  1.00 15.00      A    C  
ATOM   1604  CB  SER A 173      -9.411  18.132 -16.203  1.00 15.00      A    C  
ATOM   1605  OG  SER A 173      -8.204  18.701 -16.677  1.00 15.00      A    O  
ATOM   1606  HG  SER A 173      -7.463  18.351 -16.168  1.00 15.00      A    H  
ATOM   1607  C   SER A 173      -8.311  16.603 -14.533  1.00 15.00      A    C  
ATOM   1608  O   SER A 173      -7.120  16.901 -14.601  1.00 15.00      A    O  
ATOM   1609  N   LEU A 174      -8.890  16.205 -13.403  1.00 15.00      A    N  
ATOM   1610  HN  LEU A 174      -9.841  15.985 -13.408  1.00 15.00      A    H  
ATOM   1611  CA  LEU A 174      -8.142  16.094 -12.154  1.00 15.00      A    C  
ATOM   1612  CB  LEU A 174      -9.020  16.460 -10.950  1.00 15.00      A    C  
ATOM   1613  CG  LEU A 174      -9.143  17.951 -10.610  1.00 15.00      A    C  
ATOM   1614  CD1 LEU A 174      -7.780  18.629 -10.623  1.00 15.00      A    C  
ATOM   1615  CD2 LEU A 174     -10.113  18.655 -11.545  1.00 15.00      A    C  
ATOM   1616  C   LEU A 174      -7.571  14.691 -11.973  1.00 15.00      A    C  
ATOM   1617  O   LEU A 174      -6.779  14.449 -11.060  1.00 15.00      A    O  
ATOM   1618  N   ALA A 175      -7.964  13.776 -12.854  1.00 15.00      A    N  
ATOM   1619  HN  ALA A 175      -8.571  14.040 -13.576  1.00 15.00      A    H  
ATOM   1620  CA  ALA A 175      -7.497  12.394 -12.793  1.00 15.00      A    C  
ATOM   1621  CB  ALA A 175      -8.416  11.493 -13.604  1.00 15.00      A    C  
ATOM   1622  C   ALA A 175      -6.062  12.298 -13.299  1.00 15.00      A    C  
ATOM   1623  O   ALA A 175      -5.297  13.255 -13.193  1.00 15.00      A    O  
ATOM   1624  N   LYS A 176      -5.687  11.149 -13.840  1.00 15.00      A    N  
ATOM   1625  HN  LYS A 176      -6.335  10.417 -13.918  1.00 15.00      A    H  
ATOM   1626  CA  LYS A 176      -4.338  10.956 -14.351  1.00 15.00      A    C  
ATOM   1627  CB  LYS A 176      -3.453  10.220 -13.333  1.00 15.00      A    C  
ATOM   1628  CG  LYS A 176      -3.287  10.927 -11.991  1.00 15.00      A    C  
ATOM   1629  CD  LYS A 176      -2.597  12.276 -12.140  1.00 15.00      A    C  
ATOM   1630  CE  LYS A 176      -2.860  13.172 -10.933  1.00 15.00      A    C  
ATOM   1631  NZ  LYS A 176      -4.301  13.536 -10.803  1.00 15.00      A    N  
ATOM   1632  HZ1 LYS A 176      -4.871  12.693 -10.586  1.00 15.00      A    H  
ATOM   1633  HZ2 LYS A 176      -4.652  13.945 -11.698  1.00 15.00      A    H  
ATOM   1634  HZ3 LYS A 176      -4.436  14.236 -10.045  1.00 15.00      A    H  
ATOM   1635  C   LYS A 176      -4.366  10.191 -15.667  1.00 15.00      A    C  
ATOM   1636  O   LYS A 176      -5.037   9.169 -15.784  1.00 15.00      A    O  
ATOM   1637  N   GLN A 177      -3.665  10.723 -16.658  1.00 15.00      A    N  
ATOM   1638  HN  GLN A 177      -3.197  11.569 -16.504  1.00 15.00      A    H  
ATOM   1639  CA  GLN A 177      -3.562  10.102 -17.974  1.00 15.00      A    C  
ATOM   1640  CB  GLN A 177      -4.533  10.757 -18.970  1.00 15.00      A    C  
ATOM   1641  CG  GLN A 177      -5.508  11.739 -18.332  1.00 15.00      A    C  
ATOM   1642  CD  GLN A 177      -6.784  11.947 -19.125  1.00 15.00      A    C  
ATOM   1643  OE1 GLN A 177      -7.249  11.060 -19.840  1.00 15.00      A    O  
ATOM   1644  NE2 GLN A 177      -7.366  13.128 -18.990  1.00 15.00      A    N  
ATOM   1645 HE21 GLN A 177      -6.945  13.785 -18.398  1.00 15.00      A    H  
ATOM   1646 HE22 GLN A 177      -8.192  13.292 -19.485  1.00 15.00      A    H  
ATOM   1647  C   GLN A 177      -2.120  10.256 -18.439  1.00 15.00      A    C  
ATOM   1648  O   GLN A 177      -1.581  11.364 -18.418  1.00 15.00      A    O  
ATOM   1649  N   LEU A 178      -1.493   9.158 -18.832  1.00 15.00      A    N  
ATOM   1650  HN  LEU A 178      -1.987   8.308 -18.873  1.00 15.00      A    H  
ATOM   1651  CA  LEU A 178      -0.095   9.192 -19.247  1.00 15.00      A    C  
ATOM   1652  CB  LEU A 178       0.769   8.395 -18.262  1.00 15.00      A    C  
ATOM   1653  CG  LEU A 178       0.871   8.958 -16.842  1.00 15.00      A    C  
ATOM   1654  CD1 LEU A 178       1.694   8.038 -15.954  1.00 15.00      A    C  
ATOM   1655  CD2 LEU A 178       1.466  10.359 -16.857  1.00 15.00      A    C  
ATOM   1656  C   LEU A 178       0.109   8.671 -20.660  1.00 15.00      A    C  
ATOM   1657  O   LEU A 178      -0.252   7.538 -20.974  1.00 15.00      A    O  
ATOM   1658  N   TYR A 179       0.710   9.508 -21.499  1.00 15.00      A    N  
ATOM   1659  HN  TYR A 179       0.983  10.387 -21.172  1.00 15.00      A    H  
ATOM   1660  CA  TYR A 179       0.978   9.157 -22.887  1.00 15.00      A    C  
ATOM   1661  CB  TYR A 179       1.416  10.387 -23.686  1.00 15.00      A    C  
ATOM   1662  CG  TYR A 179       0.284  11.328 -24.029  1.00 15.00      A    C  
ATOM   1663  CD1 TYR A 179      -0.638  11.001 -25.015  1.00 15.00      A    C  
ATOM   1664  CD2 TYR A 179       0.140  12.544 -23.374  1.00 15.00      A    C  
ATOM   1665  CE1 TYR A 179      -1.673  11.855 -25.338  1.00 15.00      A    C  
ATOM   1666  CE2 TYR A 179      -0.894  13.405 -23.690  1.00 15.00      A    C  
ATOM   1667  CZ  TYR A 179      -1.797  13.055 -24.674  1.00 15.00      A    C  
ATOM   1668  OH  TYR A 179      -2.827  13.910 -24.993  1.00 15.00      A    O  
ATOM   1669  HH  TYR A 179      -3.640  13.408 -25.098  1.00 15.00      A    H  
ATOM   1670  C   TYR A 179       2.025   8.056 -23.003  1.00 15.00      A    C  
ATOM   1671  O   TYR A 179       3.223   8.300 -22.850  1.00 15.00      A    O  
ATOM   1672  N   PHE A 180       1.562   6.846 -23.265  1.00 15.00      A    N  
ATOM   1673  HN  PHE A 180       0.592   6.718 -23.353  1.00 15.00      A    H  
ATOM   1674  CA  PHE A 180       2.448   5.702 -23.417  1.00 15.00      A    C  
ATOM   1675  CB  PHE A 180       1.796   4.437 -22.855  1.00 15.00      A    C  
ATOM   1676  CG  PHE A 180       2.777   3.353 -22.506  1.00 15.00      A    C  
ATOM   1677  CD1 PHE A 180       3.034   2.318 -23.391  1.00 15.00      A    C  
ATOM   1678  CD2 PHE A 180       3.444   3.373 -21.293  1.00 15.00      A    C  
ATOM   1679  CE1 PHE A 180       3.938   1.323 -23.071  1.00 15.00      A    C  
ATOM   1680  CE2 PHE A 180       4.349   2.381 -20.966  1.00 15.00      A    C  
ATOM   1681  CZ  PHE A 180       4.596   1.354 -21.857  1.00 15.00      A    C  
ATOM   1682  C   PHE A 180       2.801   5.505 -24.886  1.00 15.00      A    C  
ATOM   1683  O   PHE A 180       1.914   5.322 -25.726  1.00 15.00      A    O  
ATOM   1684  N   PRO A 181       4.100   5.561 -25.213  1.00 15.00      A    N  
ATOM   1685  CA  PRO A 181       4.584   5.397 -26.588  1.00 15.00      A    C  
ATOM   1686  CB  PRO A 181       6.045   5.843 -26.500  1.00 15.00      A    C  
ATOM   1687  CG  PRO A 181       6.436   5.565 -25.090  1.00 15.00      A    C  
ATOM   1688  CD  PRO A 181       5.203   5.795 -24.262  1.00 15.00      A    C  
ATOM   1689  C   PRO A 181       4.507   3.955 -27.078  1.00 15.00      A    C  
ATOM   1690  O   PRO A 181       4.808   3.015 -26.340  1.00 15.00      A    O  
ATOM   1691  N   LEU A 182       4.096   3.788 -28.325  1.00 15.00      A    N  
ATOM   1692  HN  LEU A 182       3.855   4.575 -28.857  1.00 15.00      A    H  
ATOM   1693  CA  LEU A 182       3.995   2.467 -28.925  1.00 15.00      A    C  
ATOM   1694  CB  LEU A 182       2.863   2.444 -29.958  1.00 15.00      A    C  
ATOM   1695  CG  LEU A 182       1.459   2.737 -29.415  1.00 15.00      A    C  
ATOM   1696  CD1 LEU A 182       0.429   2.716 -30.534  1.00 15.00      A    C  
ATOM   1697  CD2 LEU A 182       1.087   1.750 -28.319  1.00 15.00      A    C  
ATOM   1698  C   LEU A 182       5.327   2.100 -29.577  1.00 15.00      A    C  
ATOM   1699  O   LEU A 182       6.105   2.987 -29.927  1.00 15.00      A    O  
ATOM   1700  N   PRO A 183       5.607   0.794 -29.761  1.00 15.00      A    N  
ATOM   1701  CA  PRO A 183       6.865   0.327 -30.371  1.00 15.00      A    C  
ATOM   1702  CB  PRO A 183       6.748  -1.202 -30.324  1.00 15.00      A    C  
ATOM   1703  CG  PRO A 183       5.288  -1.470 -30.185  1.00 15.00      A    C  
ATOM   1704  CD  PRO A 183       4.734  -0.328 -29.382  1.00 15.00      A    C  
ATOM   1705  C   PRO A 183       7.040   0.806 -31.814  1.00 15.00      A    C  
ATOM   1706  O   PRO A 183       8.122   0.695 -32.387  1.00 15.00      A    O  
ATOM   1707  N   GLY A 184       5.967   1.323 -32.394  1.00 15.00      A    N  
ATOM   1708  HN  GLY A 184       5.134   1.378 -31.888  1.00 15.00      A    H  
ATOM   1709  CA  GLY A 184       6.021   1.821 -33.750  1.00 15.00      A    C  
ATOM   1710  C   GLY A 184       5.749   3.309 -33.795  1.00 15.00      A    C  
ATOM   1711  O   GLY A 184       6.667   4.113 -33.937  1.00 15.00      A    O  
ATOM   1712  N   SER A 185       4.481   3.675 -33.665  1.00 15.00      A    N  
ATOM   1713  HN  SER A 185       3.796   2.985 -33.554  1.00 15.00      A    H  
ATOM   1714  CA  SER A 185       4.071   5.071 -33.682  1.00 15.00      A    C  
ATOM   1715  CB  SER A 185       3.990   5.589 -35.123  1.00 15.00      A    C  
ATOM   1716  OG  SER A 185       5.249   5.511 -35.769  1.00 15.00      A    O  
ATOM   1717  HG  SER A 185       5.896   5.113 -35.166  1.00 15.00      A    H  
ATOM   1718  C   SER A 185       2.716   5.227 -33.002  1.00 15.00      A    C  
ATOM   1719  O   SER A 185       1.818   4.411 -33.207  1.00 15.00      A    O  
ATOM   1720  N   GLY A 186       2.581   6.257 -32.179  1.00 15.00      A    N  
ATOM   1721  HN  GLY A 186       3.344   6.849 -32.019  1.00 15.00      A    H  
ATOM   1722  CA  GLY A 186       1.327   6.496 -31.494  1.00 15.00      A    C  
ATOM   1723  C   GLY A 186       1.506   6.600 -29.996  1.00 15.00      A    C  
ATOM   1724  O   GLY A 186       2.510   6.134 -29.453  1.00 15.00      A    O  
ATOM   1725  N   TYR A 187       0.540   7.219 -29.329  1.00 15.00      A    N  
ATOM   1726  HN  TYR A 187      -0.236   7.564 -29.820  1.00 15.00      A    H  
ATOM   1727  CA  TYR A 187       0.589   7.386 -27.883  1.00 15.00      A    C  
ATOM   1728  CB  TYR A 187       0.988   8.822 -27.519  1.00 15.00      A    C  
ATOM   1729  CG  TYR A 187       2.374   9.220 -27.973  1.00 15.00      A    C  
ATOM   1730  CD1 TYR A 187       3.503   8.748 -27.317  1.00 15.00      A    C  
ATOM   1731  CD2 TYR A 187       2.552  10.068 -29.059  1.00 15.00      A    C  
ATOM   1732  CE1 TYR A 187       4.772   9.111 -27.730  1.00 15.00      A    C  
ATOM   1733  CE2 TYR A 187       3.817  10.434 -29.478  1.00 15.00      A    C  
ATOM   1734  CZ  TYR A 187       4.922   9.953 -28.811  1.00 15.00      A    C  
ATOM   1735  OH  TYR A 187       6.181  10.317 -29.226  1.00 15.00      A    O  
ATOM   1736  HH  TYR A 187       6.232  11.272 -29.297  1.00 15.00      A    H  
ATOM   1737  C   TYR A 187      -0.760   7.060 -27.259  1.00 15.00      A    C  
ATOM   1738  O   TYR A 187      -1.787   7.600 -27.667  1.00 15.00      A    O  
ATOM   1739  N   HIS A 188      -0.753   6.168 -26.282  1.00 15.00      A    N  
ATOM   1740  HN  HIS A 188       0.102   5.764 -26.011  1.00 15.00      A    H  
ATOM   1741  CA  HIS A 188      -1.976   5.776 -25.596  1.00 15.00      A    C  
ATOM   1742  CB  HIS A 188      -1.862   4.339 -25.077  1.00 15.00      A    C  
ATOM   1743  CG  HIS A 188      -2.284   3.290 -26.060  1.00 15.00      A    C  
ATOM   1744  ND1 HIS A 188      -2.700   2.025 -25.705  1.00 15.00      A    N  
ATOM   1745  HD1 HIS A 188      -2.758   1.671 -24.796  1.00 15.00      A    H  
ATOM   1746  CD2 HIS A 188      -2.355   3.337 -27.413  1.00 15.00      A    C  
ATOM   1747  CE1 HIS A 188      -3.001   1.359 -26.829  1.00 15.00      A    C  
ATOM   1748  NE2 HIS A 188      -2.810   2.112 -27.893  1.00 15.00      A    N  
ATOM   1749  C   HIS A 188      -2.249   6.722 -24.434  1.00 15.00      A    C  
ATOM   1750  O   HIS A 188      -1.319   7.147 -23.754  1.00 15.00      A    O  
ATOM   1751  N   LEU A 189      -3.520   7.062 -24.222  1.00 15.00      A    N  
ATOM   1752  HN  LEU A 189      -4.212   6.720 -24.822  1.00 15.00      A    H  
ATOM   1753  CA  LEU A 189      -3.899   7.953 -23.124  1.00 15.00      A    C  
ATOM   1754  CB  LEU A 189      -5.367   8.372 -23.238  1.00 15.00      A    C  
ATOM   1755  CG  LEU A 189      -5.666   9.546 -24.175  1.00 15.00      A    C  
ATOM   1756  CD1 LEU A 189      -7.169   9.735 -24.326  1.00 15.00      A    C  
ATOM   1757  CD2 LEU A 189      -5.018  10.822 -23.658  1.00 15.00      A    C  
ATOM   1758  C   LEU A 189      -3.638   7.281 -21.780  1.00 15.00      A    C  
ATOM   1759  O   LEU A 189      -3.183   7.925 -20.840  1.00 15.00      A    O  
ATOM   1760  N   LEU A 190      -3.945   5.985 -21.722  1.00 15.00      A    N  
ATOM   1761  HN  LEU A 190      -4.322   5.567 -22.520  1.00 15.00      A    H  
ATOM   1762  CA  LEU A 190      -3.746   5.154 -20.529  1.00 15.00      A    C  
ATOM   1763  CB  LEU A 190      -2.328   4.583 -20.473  1.00 15.00      A    C  
ATOM   1764  CG  LEU A 190      -2.043   3.397 -21.395  1.00 15.00      A    C  
ATOM   1765  CD1 LEU A 190      -0.695   2.779 -21.067  1.00 15.00      A    C  
ATOM   1766  CD2 LEU A 190      -3.146   2.356 -21.295  1.00 15.00      A    C  
ATOM   1767  C   LEU A 190      -4.107   5.830 -19.207  1.00 15.00      A    C  
ATOM   1768  O   LEU A 190      -3.254   6.421 -18.545  1.00 15.00      A    O  
ATOM   1769  N   ALA A 191      -5.371   5.726 -18.827  1.00 15.00      A    N  
ATOM   1770  HN  ALA A 191      -6.005   5.253 -19.399  1.00 15.00      A    H  
ATOM   1771  CA  ALA A 191      -5.838   6.297 -17.574  1.00 15.00      A    C  
ATOM   1772  CB  ALA A 191      -7.235   6.877 -17.742  1.00 15.00      A    C  
ATOM   1773  C   ALA A 191      -5.826   5.222 -16.489  1.00 15.00      A    C  
ATOM   1774  O   ALA A 191      -6.668   4.323 -16.487  1.00 15.00      A    O  
ATOM   1775  N   PRO A 192      -4.848   5.283 -15.570  1.00 15.00      A    N  
ATOM   1776  CA  PRO A 192      -4.718   4.307 -14.492  1.00 15.00      A    C  
ATOM   1777  CB  PRO A 192      -3.260   4.466 -14.058  1.00 15.00      A    C  
ATOM   1778  CG  PRO A 192      -2.927   5.890 -14.358  1.00 15.00      A    C  
ATOM   1779  CD  PRO A 192      -3.795   6.312 -15.515  1.00 15.00      A    C  
ATOM   1780  C   PRO A 192      -5.660   4.588 -13.325  1.00 15.00      A    C  
ATOM   1781  O   PRO A 192      -5.691   5.693 -12.781  1.00 15.00      A    O  
ATOM   1782  N   LEU A 193      -6.429   3.578 -12.947  1.00 15.00      A    N  
ATOM   1783  HN  LEU A 193      -6.361   2.725 -13.420  1.00 15.00      A    H  
ATOM   1784  CA  LEU A 193      -7.367   3.701 -11.843  1.00 15.00      A    C  
ATOM   1785  CB  LEU A 193      -8.669   2.965 -12.165  1.00 15.00      A    C  
ATOM   1786  CG  LEU A 193      -9.363   3.364 -13.472  1.00 15.00      A    C  
ATOM   1787  CD1 LEU A 193     -10.572   2.479 -13.733  1.00 15.00      A    C  
ATOM   1788  CD2 LEU A 193      -9.765   4.828 -13.445  1.00 15.00      A    C  
ATOM   1789  C   LEU A 193      -6.744   3.139 -10.571  1.00 15.00      A    C  
ATOM   1790  O   LEU A 193      -5.781   2.376 -10.634  1.00 15.00      A    O  
ATOM   1791  N   PHE A 194      -7.299   3.503  -9.425  1.00 15.00      A    N  
ATOM   1792  HN  PHE A 194      -8.088   4.087  -9.439  1.00 15.00      A    H  
ATOM   1793  CA  PHE A 194      -6.777   3.040  -8.147  1.00 15.00      A    C  
ATOM   1794  CB  PHE A 194      -7.017   4.095  -7.066  1.00 15.00      A    C  
ATOM   1795  CG  PHE A 194      -6.280   3.838  -5.784  1.00 15.00      A    C  
ATOM   1796  CD1 PHE A 194      -4.946   4.179  -5.661  1.00 15.00      A    C  
ATOM   1797  CD2 PHE A 194      -6.926   3.264  -4.701  1.00 15.00      A    C  
ATOM   1798  CE1 PHE A 194      -4.266   3.955  -4.480  1.00 15.00      A    C  
ATOM   1799  CE2 PHE A 194      -6.253   3.035  -3.517  1.00 15.00      A    C  
ATOM   1800  CZ  PHE A 194      -4.921   3.383  -3.408  1.00 15.00      A    C  
ATOM   1801  C   PHE A 194      -7.405   1.712  -7.737  1.00 15.00      A    C  
ATOM   1802  O   PHE A 194      -8.598   1.649  -7.426  1.00 15.00      A    O  
ATOM   1803  N   PRO A 195      -6.598   0.635  -7.727  1.00 15.00      A    N  
ATOM   1804  CA  PRO A 195      -7.053  -0.710  -7.351  1.00 15.00      A    C  
ATOM   1805  CB  PRO A 195      -5.869  -1.603  -7.731  1.00 15.00      A    C  
ATOM   1806  CG  PRO A 195      -4.684  -0.704  -7.662  1.00 15.00      A    C  
ATOM   1807  CD  PRO A 195      -5.167   0.653  -8.085  1.00 15.00      A    C  
ATOM   1808  C   PRO A 195      -7.331  -0.808  -5.853  1.00 15.00      A    C  
ATOM   1809  O   PRO A 195      -6.517  -1.321  -5.082  1.00 15.00      A    O  
ATOM   1810  N   THR A 196      -8.491  -0.317  -5.457  1.00 15.00      A    N  
ATOM   1811  HN  THR A 196      -9.098   0.060  -6.129  1.00 15.00      A    H  
ATOM   1812  CA  THR A 196      -8.901  -0.315  -4.064  1.00 15.00      A    C  
ATOM   1813  CB  THR A 196     -10.226   0.461  -3.876  1.00 15.00      A    C  
ATOM   1814  OG1 THR A 196     -10.631   0.433  -2.504  1.00 15.00      A    O  
ATOM   1815  HG1 THR A 196     -11.609   0.416  -2.453  1.00 15.00      A    H  
ATOM   1816  CG2 THR A 196     -11.328  -0.110  -4.754  1.00 15.00      A    C  
ATOM   1817  C   THR A 196      -9.016  -1.735  -3.505  1.00 15.00      A    C  
ATOM   1818  O   THR A 196      -8.681  -1.984  -2.344  1.00 15.00      A    O  
ATOM   1819  N   SER A 197      -9.455  -2.668  -4.343  1.00 15.00      A    N  
ATOM   1820  HN  SER A 197      -9.695  -2.416  -5.261  1.00 15.00      A    H  
ATOM   1821  CA  SER A 197      -9.602  -4.054  -3.925  1.00 15.00      A    C  
ATOM   1822  CB  SER A 197     -10.404  -4.839  -4.962  1.00 15.00      A    C  
ATOM   1823  OG  SER A 197     -11.597  -4.148  -5.295  1.00 15.00      A    O  
ATOM   1824  HG  SER A 197     -12.084  -4.643  -5.961  1.00 15.00      A    H  
ATOM   1825  C   SER A 197      -8.239  -4.697  -3.680  1.00 15.00      A    C  
ATOM   1826  O   SER A 197      -8.073  -5.489  -2.754  1.00 15.00      A    O  
ATOM   1827  N   LEU A 198      -7.262  -4.340  -4.507  1.00 15.00      A    N  
ATOM   1828  HN  LEU A 198      -7.449  -3.699  -5.221  1.00 15.00      A    H  
ATOM   1829  CA  LEU A 198      -5.915  -4.876  -4.367  1.00 15.00      A    C  
ATOM   1830  CB  LEU A 198      -5.075  -4.551  -5.606  1.00 15.00      A    C  
ATOM   1831  CG  LEU A 198      -3.606  -4.977  -5.564  1.00 15.00      A    C  
ATOM   1832  CD1 LEU A 198      -3.482  -6.492  -5.491  1.00 15.00      A    C  
ATOM   1833  CD2 LEU A 198      -2.858  -4.433  -6.772  1.00 15.00      A    C  
ATOM   1834  C   LEU A 198      -5.258  -4.304  -3.118  1.00 15.00      A    C  
ATOM   1835  O   LEU A 198      -4.625  -5.025  -2.350  1.00 15.00      A    O  
ATOM   1836  N   VAL A 199      -5.432  -3.003  -2.919  1.00 15.00      A    N  
ATOM   1837  HN  VAL A 199      -5.948  -2.484  -3.573  1.00 15.00      A    H  
ATOM   1838  CA  VAL A 199      -4.870  -2.323  -1.760  1.00 15.00      A    C  
ATOM   1839  CB  VAL A 199      -5.111  -0.799  -1.824  1.00 15.00      A    C  
ATOM   1840  CG1 VAL A 199      -4.742  -0.132  -0.507  1.00 15.00      A    C  
ATOM   1841  CG2 VAL A 199      -4.311  -0.191  -2.965  1.00 15.00      A    C  
ATOM   1842  C   VAL A 199      -5.459  -2.896  -0.474  1.00 15.00      A    C  
ATOM   1843  O   VAL A 199      -4.764  -3.048   0.525  1.00 15.00      A    O  
ATOM   1844  N   HIS A 200      -6.742  -3.235  -0.520  1.00 15.00      A    N  
ATOM   1845  HN  HIS A 200      -7.245  -3.094  -1.350  1.00 15.00      A    H  
ATOM   1846  CA  HIS A 200      -7.420  -3.810   0.633  1.00 15.00      A    C  
ATOM   1847  CB  HIS A 200      -8.906  -4.004   0.327  1.00 15.00      A    C  
ATOM   1848  CG  HIS A 200      -9.729  -4.339   1.528  1.00 15.00      A    C  
ATOM   1849  ND1 HIS A 200      -9.822  -5.628   1.993  1.00 15.00      A    N  
ATOM   1850  CD2 HIS A 200     -10.470  -3.526   2.317  1.00 15.00      A    C  
ATOM   1851  CE1 HIS A 200     -10.611  -5.575   3.047  1.00 15.00      A    C  
ATOM   1852  NE2 HIS A 200     -11.024  -4.327   3.278  1.00 15.00      A    N  
ATOM   1853  HE2 HIS A 200     -11.636  -4.034   4.009  1.00 15.00      A    H  
ATOM   1854  C   HIS A 200      -6.777  -5.145   1.000  1.00 15.00      A    C  
ATOM   1855  O   HIS A 200      -6.553  -5.440   2.175  1.00 15.00      A    O  
ATOM   1856  N   HIS A 201      -6.466  -5.933  -0.024  1.00 15.00      A    N  
ATOM   1857  HN  HIS A 201      -6.666  -5.629  -0.934  1.00 15.00      A    H  
ATOM   1858  CA  HIS A 201      -5.835  -7.234   0.160  1.00 15.00      A    C  
ATOM   1859  CB  HIS A 201      -5.713  -7.942  -1.196  1.00 15.00      A    C  
ATOM   1860  CG  HIS A 201      -4.974  -9.247  -1.165  1.00 15.00      A    C  
ATOM   1861  ND1 HIS A 201      -3.908  -9.480  -1.999  1.00 15.00      A    N  
ATOM   1862  CD2 HIS A 201      -5.191 -10.347  -0.401  1.00 15.00      A    C  
ATOM   1863  CE1 HIS A 201      -3.497 -10.703  -1.732  1.00 15.00      A    C  
ATOM   1864  NE2 HIS A 201      -4.243 -11.267  -0.773  1.00 15.00      A    N  
ATOM   1865  HE2 HIS A 201      -4.127 -12.163  -0.399  1.00 15.00      A    H  
ATOM   1866  C   HIS A 201      -4.461  -7.061   0.802  1.00 15.00      A    C  
ATOM   1867  O   HIS A 201      -4.114  -7.761   1.756  1.00 15.00      A    O  
ATOM   1868  N   VAL A 202      -3.695  -6.111   0.282  1.00 15.00      A    N  
ATOM   1869  HN  VAL A 202      -4.033  -5.587  -0.477  1.00 15.00      A    H  
ATOM   1870  CA  VAL A 202      -2.365  -5.828   0.807  1.00 15.00      A    C  
ATOM   1871  CB  VAL A 202      -1.618  -4.800  -0.073  1.00 15.00      A    C  
ATOM   1872  CG1 VAL A 202      -0.243  -4.489   0.500  1.00 15.00      A    C  
ATOM   1873  CG2 VAL A 202      -1.493  -5.316  -1.499  1.00 15.00      A    C  
ATOM   1874  C   VAL A 202      -2.470  -5.310   2.240  1.00 15.00      A    C  
ATOM   1875  O   VAL A 202      -1.716  -5.728   3.121  1.00 15.00      A    O  
ATOM   1876  N   HIS A 203      -3.432  -4.420   2.466  1.00 15.00      A    N  
ATOM   1877  HN  HIS A 203      -3.997  -4.129   1.715  1.00 15.00      A    H  
ATOM   1878  CA  HIS A 203      -3.665  -3.844   3.784  1.00 15.00      A    C  
ATOM   1879  CB  HIS A 203      -4.817  -2.830   3.727  1.00 15.00      A    C  
ATOM   1880  CG  HIS A 203      -4.839  -1.847   4.862  1.00 15.00      A    C  
ATOM   1881  ND1 HIS A 203      -4.556  -0.519   4.657  1.00 15.00      A    N  
ATOM   1882  CD2 HIS A 203      -5.119  -2.044   6.176  1.00 15.00      A    C  
ATOM   1883  CE1 HIS A 203      -4.666   0.064   5.834  1.00 15.00      A    C  
ATOM   1884  NE2 HIS A 203      -5.005  -0.818   6.783  1.00 15.00      A    N  
ATOM   1885  HE2 HIS A 203      -5.134  -0.625   7.735  1.00 15.00      A    H  
ATOM   1886  C   HIS A 203      -3.985  -4.940   4.796  1.00 15.00      A    C  
ATOM   1887  O   HIS A 203      -3.556  -4.879   5.947  1.00 15.00      A    O  
ATOM   1888  N   ALA A 204      -4.742  -5.940   4.361  1.00 15.00      A    N  
ATOM   1889  HN  ALA A 204      -5.063  -5.930   3.430  1.00 15.00      A    H  
ATOM   1890  CA  ALA A 204      -5.112  -7.051   5.229  1.00 15.00      A    C  
ATOM   1891  CB  ALA A 204      -6.162  -7.928   4.563  1.00 15.00      A    C  
ATOM   1892  C   ALA A 204      -3.885  -7.872   5.615  1.00 15.00      A    C  
ATOM   1893  O   ALA A 204      -3.683  -8.184   6.790  1.00 15.00      A    O  
ATOM   1894  N   LEU A 205      -3.062  -8.203   4.625  1.00 15.00      A    N  
ATOM   1895  HN  LEU A 205      -3.274  -7.913   3.709  1.00 15.00      A    H  
ATOM   1896  CA  LEU A 205      -1.852  -8.988   4.860  1.00 15.00      A    C  
ATOM   1897  CB  LEU A 205      -1.185  -9.366   3.533  1.00 15.00      A    C  
ATOM   1898  CG  LEU A 205      -2.049 -10.133   2.528  1.00 15.00      A    C  
ATOM   1899  CD1 LEU A 205      -1.302 -10.322   1.218  1.00 15.00      A    C  
ATOM   1900  CD2 LEU A 205      -2.483 -11.476   3.097  1.00 15.00      A    C  
ATOM   1901  C   LEU A 205      -0.866  -8.228   5.746  1.00 15.00      A    C  
ATOM   1902  O   LEU A 205      -0.309  -8.785   6.694  1.00 15.00      A    O  
ATOM   1903  N   LEU A 206      -0.665  -6.951   5.440  1.00 15.00      A    N  
ATOM   1904  HN  LEU A 206      -1.143  -6.562   4.671  1.00 15.00      A    H  
ATOM   1905  CA  LEU A 206       0.249  -6.110   6.207  1.00 15.00      A    C  
ATOM   1906  CB  LEU A 206       0.453  -4.764   5.503  1.00 15.00      A    C  
ATOM   1907  CG  LEU A 206       1.673  -4.641   4.584  1.00 15.00      A    C  
ATOM   1908  CD1 LEU A 206       1.724  -5.788   3.585  1.00 15.00      A    C  
ATOM   1909  CD2 LEU A 206       1.657  -3.304   3.859  1.00 15.00      A    C  
ATOM   1910  C   LEU A 206      -0.265  -5.887   7.626  1.00 15.00      A    C  
ATOM   1911  O   LEU A 206       0.514  -5.670   8.555  1.00 15.00      A    O  
ATOM   1912  N   ARG A 207      -1.581  -5.935   7.784  1.00 15.00      A    N  
ATOM   1913  HN  ARG A 207      -2.150  -6.092   6.999  1.00 15.00      A    H  
ATOM   1914  CA  ARG A 207      -2.205  -5.748   9.086  1.00 15.00      A    C  
ATOM   1915  CB  ARG A 207      -3.712  -5.526   8.925  1.00 15.00      A    C  
ATOM   1916  CG  ARG A 207      -4.443  -5.194  10.217  1.00 15.00      A    C  
ATOM   1917  CD  ARG A 207      -5.912  -5.585  10.133  1.00 15.00      A    C  
ATOM   1918  NE  ARG A 207      -6.619  -4.880   9.060  1.00 15.00      A    N  
ATOM   1919  HE  ARG A 207      -6.298  -3.980   8.829  1.00 15.00      A    H  
ATOM   1920  CZ  ARG A 207      -7.657  -5.389   8.387  1.00 15.00      A    C  
ATOM   1921  NH1 ARG A 207      -8.107  -6.607   8.674  1.00 15.00      A    N  
ATOM   1922 HH11 ARG A 207      -8.917  -7.006   8.151  1.00 15.00      A    H  
ATOM   1923 HH12 ARG A 207      -7.652  -7.170   9.423  1.00 15.00      A    H  
ATOM   1924  NH2 ARG A 207      -8.250  -4.673   7.433  1.00 15.00      A    N  
ATOM   1925 HH21 ARG A 207      -7.908  -3.715   7.206  1.00 15.00      A    H  
ATOM   1926 HH22 ARG A 207      -9.063  -5.065   6.906  1.00 15.00      A    H  
ATOM   1927  C   ARG A 207      -1.947  -6.951   9.987  1.00 15.00      A    C  
ATOM   1928  O   ARG A 207      -1.603  -6.793  11.160  1.00 15.00      A    O  
ATOM   1929  N   GLU A 208      -2.100  -8.148   9.428  1.00 15.00      A    N  
ATOM   1930  HN  GLU A 208      -2.352  -8.204   8.479  1.00 15.00      A    H  
ATOM   1931  CA  GLU A 208      -1.898  -9.384  10.182  1.00 15.00      A    C  
ATOM   1932  CB  GLU A 208      -2.320 -10.598   9.346  1.00 15.00      A    C  
ATOM   1933  CG  GLU A 208      -2.955 -11.733  10.142  1.00 15.00      A    C  
ATOM   1934  CD  GLU A 208      -1.987 -12.419  11.091  1.00 15.00      A    C  
ATOM   1935  OE1 GLU A 208      -0.938 -12.903  10.625  1.00 15.00      A    O  
ATOM   1936  OE2 GLU A 208      -2.279 -12.474  12.305  1.00 15.00      A    O  
ATOM   1937  C   GLU A 208      -0.445  -9.527  10.622  1.00 15.00      A    C  
ATOM   1938  O   GLU A 208      -0.160  -9.730  11.801  1.00 15.00      A    O  
ATOM   1939  N   ALA A 209       0.469  -9.361   9.674  1.00 15.00      A    N  
ATOM   1940  HN  ALA A 209       0.175  -9.157   8.761  1.00 15.00      A    H  
ATOM   1941  CA  ALA A 209       1.898  -9.489   9.944  1.00 15.00      A    C  
ATOM   1942  CB  ALA A 209       2.688  -9.390   8.651  1.00 15.00      A    C  
ATOM   1943  C   ALA A 209       2.409  -8.473  10.970  1.00 15.00      A    C  
ATOM   1944  O   ALA A 209       3.551  -8.554  11.420  1.00 15.00      A    O  
ATOM   1945  N   ARG A 210       1.572  -7.521  11.349  1.00 15.00      A    N  
ATOM   1946  HN  ARG A 210       0.666  -7.501  10.977  1.00 15.00      A    H  
ATOM   1947  CA  ARG A 210       1.977  -6.515  12.316  1.00 15.00      A    C  
ATOM   1948  CB  ARG A 210       1.892  -5.110  11.715  1.00 15.00      A    C  
ATOM   1949  CG  ARG A 210       2.902  -4.834  10.614  1.00 15.00      A    C  
ATOM   1950  CD  ARG A 210       3.650  -3.531  10.857  1.00 15.00      A    C  
ATOM   1951  NE  ARG A 210       2.748  -2.401  11.109  1.00 15.00      A    N  
ATOM   1952  HE  ARG A 210       2.512  -2.220  12.045  1.00 15.00      A    H  
ATOM   1953  CZ  ARG A 210       2.249  -1.615  10.153  1.00 15.00      A    C  
ATOM   1954  NH1 ARG A 210       2.558  -1.837   8.880  1.00 15.00      A    N  
ATOM   1955 HH11 ARG A 210       2.171  -1.227   8.129  1.00 15.00      A    H  
ATOM   1956 HH12 ARG A 210       3.194  -2.624   8.626  1.00 15.00      A    H  
ATOM   1957  NH2 ARG A 210       1.446  -0.602  10.472  1.00 15.00      A    N  
ATOM   1958 HH21 ARG A 210       1.053   0.013   9.726  1.00 15.00      A    H  
ATOM   1959 HH22 ARG A 210       1.205  -0.416  11.469  1.00 15.00      A    H  
ATOM   1960  C   ARG A 210       1.157  -6.577  13.602  1.00 15.00      A    C  
ATOM   1961  O   ARG A 210       1.712  -6.660  14.703  1.00 15.00      A    O  
ATOM   1962  N   PHE A 211      -0.162  -6.559  13.467  1.00 15.00      A    N  
ATOM   1963  HN  PHE A 211      -0.555  -6.561  12.564  1.00 15.00      A    H  
ATOM   1964  CA  PHE A 211      -1.045  -6.547  14.627  1.00 15.00      A    C  
ATOM   1965  CB  PHE A 211      -2.104  -5.457  14.464  1.00 15.00      A    C  
ATOM   1966  CG  PHE A 211      -1.518  -4.110  14.162  1.00 15.00      A    C  
ATOM   1967  CD1 PHE A 211      -0.845  -3.402  15.142  1.00 15.00      A    C  
ATOM   1968  CD2 PHE A 211      -1.632  -3.557  12.897  1.00 15.00      A    C  
ATOM   1969  CE1 PHE A 211      -0.295  -2.166  14.869  1.00 15.00      A    C  
ATOM   1970  CE2 PHE A 211      -1.086  -2.320  12.617  1.00 15.00      A    C  
ATOM   1971  CZ  PHE A 211      -0.416  -1.624  13.604  1.00 15.00      A    C  
ATOM   1972  C   PHE A 211      -1.717  -7.882  14.912  1.00 15.00      A    C  
ATOM   1973  O   PHE A 211      -2.203  -8.091  16.021  1.00 15.00      A    O  
ATOM   1974  N   GLY A 212      -1.730  -8.773  13.932  1.00 15.00      A    N  
ATOM   1975  HN  GLY A 212      -1.282  -8.569  13.086  1.00 15.00      A    H  
ATOM   1976  CA  GLY A 212      -2.370 -10.066  14.107  1.00 15.00      A    C  
ATOM   1977  C   GLY A 212      -1.745 -10.890  15.214  1.00 15.00      A    C  
ATOM   1978  O   GLY A 212      -0.568 -10.712  15.540  1.00 15.00      A    O  
ATOM   1979  N   ASP A 213      -2.531 -11.793  15.786  1.00 15.00      A    N  
ATOM   1980  HN  ASP A 213      -3.455 -11.884  15.475  1.00 15.00      A    H  
ATOM   1981  CA  ASP A 213      -2.067 -12.648  16.874  1.00 15.00      A    C  
ATOM   1982  CB  ASP A 213      -3.240 -13.351  17.563  1.00 15.00      A    C  
ATOM   1983  CG  ASP A 213      -4.173 -12.383  18.262  1.00 15.00      A    C  
ATOM   1984  OD1 ASP A 213      -3.693 -11.603  19.112  1.00 15.00      A    O  
ATOM   1985  OD2 ASP A 213      -5.384 -12.402  17.955  1.00 15.00      A    O  
ATOM   1986  C   ASP A 213      -1.047 -13.669  16.387  1.00 15.00      A    C  
ATOM   1987  O   ASP A 213      -0.218 -14.150  17.166  1.00 15.00      A    O  
ATOM   1988  N   ALA A 214      -1.093 -13.985  15.095  1.00 15.00      A    N  
ATOM   1989  HN  ALA A 214      -1.762 -13.552  14.516  1.00 15.00      A    H  
ATOM   1990  CA  ALA A 214      -0.161 -14.943  14.518  1.00 15.00      A    C  
ATOM   1991  CB  ALA A 214      -0.523 -15.249  13.073  1.00 15.00      A    C  
ATOM   1992  C   ALA A 214       1.257 -14.399  14.617  1.00 15.00      A    C  
ATOM   1993  O   ALA A 214       2.173 -15.087  15.075  1.00 15.00      A    O  
ATOM   1994  N   ALA A 215       1.425 -13.150  14.205  1.00 15.00      A    N  
ATOM   1995  HN  ALA A 215       0.657 -12.662  13.835  1.00 15.00      A    H  
ATOM   1996  CA  ALA A 215       2.722 -12.499  14.266  1.00 15.00      A    C  
ATOM   1997  CB  ALA A 215       2.813 -11.385  13.236  1.00 15.00      A    C  
ATOM   1998  C   ALA A 215       2.973 -11.959  15.671  1.00 15.00      A    C  
ATOM   1999  O   ALA A 215       4.119 -11.787  16.084  1.00 15.00      A    O  
ATOM   2000  N   LYS A 216       1.893 -11.692  16.402  1.00 15.00      A    N  
ATOM   2001  HN  LYS A 216       1.000 -11.829  16.008  1.00 15.00      A    H  
ATOM   2002  CA  LYS A 216       1.999 -11.185  17.767  1.00 15.00      A    C  
ATOM   2003  CB  LYS A 216       0.616 -10.882  18.350  1.00 15.00      A    C  
ATOM   2004  CG  LYS A 216       0.645 -10.078  19.644  1.00 15.00      A    C  
ATOM   2005  CD  LYS A 216       0.952  -8.611  19.382  1.00 15.00      A    C  
ATOM   2006  CE  LYS A 216      -0.184  -7.938  18.628  1.00 15.00      A    C  
ATOM   2007  NZ  LYS A 216       0.108  -6.508  18.332  1.00 15.00      A    N  
ATOM   2008  HZ1 LYS A 216       0.888  -6.436  17.648  1.00 15.00      A    H  
ATOM   2009  HZ2 LYS A 216       0.380  -6.011  19.204  1.00 15.00      A    H  
ATOM   2010  HZ3 LYS A 216      -0.734  -6.048  17.931  1.00 15.00      A    H  
ATOM   2011  C   LYS A 216       2.731 -12.184  18.653  1.00 15.00      A    C  
ATOM   2012  O   LYS A 216       3.746 -11.851  19.261  1.00 15.00      A    O  
ATOM   2013  N   ALA A 217       2.226 -13.414  18.694  1.00 15.00      A    N  
ATOM   2014  HN  ALA A 217       1.415 -13.618  18.175  1.00 15.00      A    H  
ATOM   2015  CA  ALA A 217       2.831 -14.466  19.505  1.00 15.00      A    C  
ATOM   2016  CB  ALA A 217       1.976 -15.724  19.473  1.00 15.00      A    C  
ATOM   2017  C   ALA A 217       4.259 -14.772  19.055  1.00 15.00      A    C  
ATOM   2018  O   ALA A 217       5.125 -15.079  19.873  1.00 15.00      A    O  
ATOM   2019  N   ALA A 218       4.500 -14.679  17.752  1.00 15.00      A    N  
ATOM   2020  HN  ALA A 218       3.772 -14.428  17.147  1.00 15.00      A    H  
ATOM   2021  CA  ALA A 218       5.826 -14.941  17.201  1.00 15.00      A    C  
ATOM   2022  CB  ALA A 218       5.766 -15.002  15.683  1.00 15.00      A    C  
ATOM   2023  C   ALA A 218       6.816 -13.874  17.655  1.00 15.00      A    C  
ATOM   2024  O   ALA A 218       7.954 -14.176  18.018  1.00 15.00      A    O  
ATOM   2025  N   ARG A 219       6.367 -12.624  17.643  1.00 15.00      A    N  
ATOM   2026  HN  ARG A 219       5.447 -12.451  17.346  1.00 15.00      A    H  
ATOM   2027  CA  ARG A 219       7.199 -11.502  18.055  1.00 15.00      A    C  
ATOM   2028  CB  ARG A 219       6.501 -10.181  17.709  1.00 15.00      A    C  
ATOM   2029  CG  ARG A 219       7.438  -8.996  17.522  1.00 15.00      A    C  
ATOM   2030  CD  ARG A 219       6.697  -7.785  16.962  1.00 15.00      A    C  
ATOM   2031  NE  ARG A 219       6.544  -7.847  15.507  1.00 15.00      A    N  
ATOM   2032  HE  ARG A 219       7.379  -7.786  14.960  1.00 15.00      A    H  
ATOM   2033  CZ  ARG A 219       5.378  -7.938  14.868  1.00 15.00      A    C  
ATOM   2034  NH1 ARG A 219       4.239  -7.962  15.558  1.00 15.00      A    N  
ATOM   2035 HH11 ARG A 219       4.261  -7.913  16.594  1.00 15.00      A    H  
ATOM   2036 HH12 ARG A 219       3.324  -8.025  15.060  1.00 15.00      A    H  
ATOM   2037  NH2 ARG A 219       5.354  -8.024  13.543  1.00 15.00      A    N  
ATOM   2038 HH21 ARG A 219       4.449  -8.099  13.026  1.00 15.00      A    H  
ATOM   2039 HH22 ARG A 219       6.254  -8.020  13.001  1.00 15.00      A    H  
ATOM   2040  C   ARG A 219       7.483 -11.588  19.553  1.00 15.00      A    C  
ATOM   2041  O   ARG A 219       8.556 -11.203  20.018  1.00 15.00      A    O  
ATOM   2042  N   GLU A 220       6.513 -12.116  20.289  1.00 15.00      A    N  
ATOM   2043  HN  GLU A 220       5.685 -12.402  19.845  1.00 15.00      A    H  
ATOM   2044  CA  GLU A 220       6.624 -12.280  21.732  1.00 15.00      A    C  
ATOM   2045  CB  GLU A 220       5.283 -12.745  22.294  1.00 15.00      A    C  
ATOM   2046  CG  GLU A 220       4.589 -11.741  23.194  1.00 15.00      A    C  
ATOM   2047  CD  GLU A 220       3.460 -12.373  23.980  1.00 15.00      A    C  
ATOM   2048  OE1 GLU A 220       3.651 -13.478  24.483  1.00 15.00      A    O  
ATOM   2049  OE2 GLU A 220       2.388 -11.766  24.099  1.00 15.00      A    O  
ATOM   2050  C   GLU A 220       7.686 -13.319  22.072  1.00 15.00      A    C  
ATOM   2051  O   GLU A 220       8.526 -13.106  22.948  1.00 15.00      A    O  
ATOM   2052  N   ALA A 221       7.642 -14.443  21.362  1.00 15.00      A    N  
ATOM   2053  HN  ALA A 221       6.947 -14.542  20.674  1.00 15.00      A    H  
ATOM   2054  CA  ALA A 221       8.586 -15.535  21.575  1.00 15.00      A    C  
ATOM   2055  CB  ALA A 221       8.259 -16.702  20.661  1.00 15.00      A    C  
ATOM   2056  C   ALA A 221      10.023 -15.081  21.360  1.00 15.00      A    C  
ATOM   2057  O   ALA A 221      10.948 -15.604  21.980  1.00 15.00      A    O  
ATOM   2058  N   ARG A 222      10.203 -14.098  20.487  1.00 15.00      A    N  
ATOM   2059  HN  ARG A 222       9.423 -13.720  20.028  1.00 15.00      A    H  
ATOM   2060  CA  ARG A 222      11.528 -13.569  20.195  1.00 15.00      A    C  
ATOM   2061  CB  ARG A 222      11.468 -12.596  19.019  1.00 15.00      A    C  
ATOM   2062  CG  ARG A 222      12.825 -12.060  18.596  1.00 15.00      A    C  
ATOM   2063  CD  ARG A 222      12.678 -10.910  17.618  1.00 15.00      A    C  
ATOM   2064  NE  ARG A 222      13.969 -10.328  17.257  1.00 15.00      A    N  
ATOM   2065  HE  ARG A 222      14.773 -10.848  17.481  1.00 15.00      A    H  
ATOM   2066  CZ  ARG A 222      14.110  -9.150  16.649  1.00 15.00      A    C  
ATOM   2067  NH1 ARG A 222      13.037  -8.427  16.334  1.00 15.00      A    N  
ATOM   2068 HH11 ARG A 222      13.139  -7.505  15.857  1.00 15.00      A    H  
ATOM   2069 HH12 ARG A 222      12.081  -8.780  16.558  1.00 15.00      A    H  
ATOM   2070  NH2 ARG A 222      15.325  -8.699  16.352  1.00 15.00      A    N  
ATOM   2071 HH21 ARG A 222      16.168  -9.263  16.591  1.00 15.00      A    H  
ATOM   2072 HH22 ARG A 222      15.440  -7.779  15.877  1.00 15.00      A    H  
ATOM   2073  C   ARG A 222      12.117 -12.878  21.421  1.00 15.00      A    C  
ATOM   2074  O   ARG A 222      13.321 -12.938  21.660  1.00 15.00      A    O  
ATOM   2075  N   SER A 223      11.257 -12.232  22.197  1.00 15.00      A    N  
ATOM   2076  HN  SER A 223      10.306 -12.222  21.956  1.00 15.00      A    H  
ATOM   2077  CA  SER A 223      11.686 -11.533  23.399  1.00 15.00      A    C  
ATOM   2078  CB  SER A 223      10.617 -10.525  23.817  1.00 15.00      A    C  
ATOM   2079  OG  SER A 223      10.144  -9.806  22.689  1.00 15.00      A    O  
ATOM   2080  HG  SER A 223      10.548  -8.936  22.674  1.00 15.00      A    H  
ATOM   2081  C   SER A 223      11.952 -12.523  24.527  1.00 15.00      A    C  
ATOM   2082  O   SER A 223      12.621 -12.205  25.507  1.00 15.00      A    O  
ATOM   2083  N   ARG A 224      11.419 -13.725  24.377  1.00 15.00      A    N  
ATOM   2084  HN  ARG A 224      10.888 -13.917  23.576  1.00 15.00      A    H  
ATOM   2085  CA  ARG A 224      11.604 -14.767  25.374  1.00 15.00      A    C  
ATOM   2086  CB  ARG A 224      10.329 -15.595  25.526  1.00 15.00      A    C  
ATOM   2087  CG  ARG A 224       9.060 -14.773  25.665  1.00 15.00      A    C  
ATOM   2088  CD  ARG A 224       7.927 -15.623  26.202  1.00 15.00      A    C  
ATOM   2089  NE  ARG A 224       6.627 -15.234  25.664  1.00 15.00      A    N  
ATOM   2090  HE  ARG A 224       6.390 -14.278  25.685  1.00 15.00      A    H  
ATOM   2091  CZ  ARG A 224       5.763 -16.105  25.146  1.00 15.00      A    C  
ATOM   2092  NH1 ARG A 224       6.071 -17.393  25.089  1.00 15.00      A    N  
ATOM   2093 HH11 ARG A 224       5.399 -18.074  24.689  1.00 15.00      A    H  
ATOM   2094 HH12 ARG A 224       7.006 -17.733  25.442  1.00 15.00      A    H  
ATOM   2095  NH2 ARG A 224       4.596 -15.692  24.687  1.00 15.00      A    N  
ATOM   2096 HH21 ARG A 224       3.915 -16.358  24.284  1.00 15.00      A    H  
ATOM   2097 HH22 ARG A 224       4.344 -14.666  24.728  1.00 15.00      A    H  
ATOM   2098  C   ARG A 224      12.764 -15.671  24.979  1.00 15.00      A    C  
ATOM   2099  O   ARG A 224      13.200 -16.511  25.764  1.00 15.00      A    O  
ATOM   2100  N   GLN A 225      13.249 -15.486  23.750  1.00 15.00      A    N  
ATOM   2101  HN  GLN A 225      12.848 -14.796  23.184  1.00 15.00      A    H  
ATOM   2102  CA  GLN A 225      14.356 -16.277  23.212  1.00 15.00      A    C  
ATOM   2103  CB  GLN A 225      15.643 -16.092  24.032  1.00 15.00      A    C  
ATOM   2104  CG  GLN A 225      16.299 -14.724  23.882  1.00 15.00      A    C  
ATOM   2105  CD  GLN A 225      17.630 -14.624  24.610  1.00 15.00      A    C  
ATOM   2106  OE1 GLN A 225      17.690 -14.249  25.777  1.00 15.00      A    O  
ATOM   2107  NE2 GLN A 225      18.712 -14.956  23.921  1.00 15.00      A    N  
ATOM   2108 HE21 GLN A 225      18.599 -15.244  22.993  1.00 15.00      A    H  
ATOM   2109 HE22 GLN A 225      19.579 -14.900  24.372  1.00 15.00      A    H  
ATOM   2110  C   GLN A 225      13.981 -17.759  23.100  1.00 15.00      A    C  
ATOM   2111  O   GLN A 225      14.842 -18.633  23.188  1.00 15.00      A    O  
ATOM   2112  N   GLU A 226      12.693 -18.029  22.886  1.00 15.00      A    N  
ATOM   2113  HN  GLU A 226      12.057 -17.286  22.805  1.00 15.00      A    H  
ATOM   2114  CA  GLU A 226      12.201 -19.405  22.765  1.00 15.00      A    C  
ATOM   2115  CB  GLU A 226      10.804 -19.543  23.385  1.00 15.00      A    C  
ATOM   2116  CG  GLU A 226      10.773 -19.387  24.899  1.00 15.00      A    C  
ATOM   2117  CD  GLU A 226       9.370 -19.474  25.472  1.00 15.00      A    C  
ATOM   2118  OE1 GLU A 226       9.013 -20.537  26.012  1.00 15.00      A    O  
ATOM   2119  OE2 GLU A 226       8.620 -18.476  25.379  1.00 15.00      A    O  
ATOM   2120  C   GLU A 226      12.186 -19.868  21.306  1.00 15.00      A    C  
ATOM   2121  O   GLU A 226      12.653 -19.156  20.416  1.00 15.00      A    O  
ATOM   2122  N   SER A 227      11.641 -21.057  21.061  1.00 15.00      A    N  
ATOM   2123  HN  SER A 227      11.269 -21.578  21.805  1.00 15.00      A    H  
ATOM   2124  CA  SER A 227      11.580 -21.604  19.711  1.00 15.00      A    C  
ATOM   2125  CB  SER A 227      12.157 -23.025  19.690  1.00 15.00      A    C  
ATOM   2126  OG  SER A 227      12.512 -23.423  18.376  1.00 15.00      A    O  
ATOM   2127  HG  SER A 227      11.738 -23.382  17.807  1.00 15.00      A    H  
ATOM   2128  C   SER A 227      10.146 -21.608  19.180  1.00 15.00      A    C  
ATOM   2129  O   SER A 227       9.301 -22.368  19.653  1.00 15.00      A    O  
ATOM   2130  N   TRP A 228       9.876 -20.758  18.198  1.00 15.00      A    N  
ATOM   2131  HN  TRP A 228      10.585 -20.172  17.860  1.00 15.00      A    H  
ATOM   2132  CA  TRP A 228       8.548 -20.682  17.603  1.00 15.00      A    C  
ATOM   2133  CB  TRP A 228       8.125 -19.223  17.394  1.00 15.00      A    C  
ATOM   2134  CG  TRP A 228       6.672 -18.970  17.679  1.00 15.00      A    C  
ATOM   2135  CD1 TRP A 228       5.738 -18.481  16.814  1.00 15.00      A    C  
ATOM   2136  CD2 TRP A 228       5.986 -19.201  18.918  1.00 15.00      A    C  
ATOM   2137  NE1 TRP A 228       4.516 -18.389  17.435  1.00 15.00      A    N  
ATOM   2138  HE1 TRP A 228       3.690 -18.066  17.019  1.00 15.00      A    H  
ATOM   2139  CE2 TRP A 228       4.642 -18.826  18.727  1.00 15.00      A    C  
ATOM   2140  CE3 TRP A 228       6.378 -19.688  20.169  1.00 15.00      A    C  
ATOM   2141  CZ2 TRP A 228       3.689 -18.923  19.740  1.00 15.00      A    C  
ATOM   2142  CZ3 TRP A 228       5.433 -19.784  21.172  1.00 15.00      A    C  
ATOM   2143  CH2 TRP A 228       4.104 -19.403  20.953  1.00 15.00      A    C  
ATOM   2144  C   TRP A 228       8.523 -21.449  16.281  1.00 15.00      A    C  
ATOM   2145  O   TRP A 228       9.500 -21.427  15.531  1.00 15.00      A    O  
ATOM   2146  N   PRO A 229       7.417 -22.156  15.991  1.00 15.00      A    N  
ATOM   2147  CA  PRO A 229       7.275 -22.937  14.753  1.00 15.00      A    C  
ATOM   2148  CB  PRO A 229       5.964 -23.701  14.958  1.00 15.00      A    C  
ATOM   2149  CG  PRO A 229       5.200 -22.880  15.938  1.00 15.00      A    C  
ATOM   2150  CD  PRO A 229       6.224 -22.267  16.850  1.00 15.00      A    C  
ATOM   2151  C   PRO A 229       7.192 -22.057  13.507  1.00 15.00      A    C  
ATOM   2152  O   PRO A 229       7.423 -22.525  12.392  1.00 15.00      A    O  
ATOM   2153  N   HIS A 230       6.857 -20.788  13.697  1.00 15.00      A    N  
ATOM   2154  HN  HIS A 230       6.688 -20.467  14.608  1.00 15.00      A    H  
ATOM   2155  CA  HIS A 230       6.752 -19.855  12.584  1.00 15.00      A    C  
ATOM   2156  CB  HIS A 230       5.298 -19.690  12.111  1.00 15.00      A    C  
ATOM   2157  CG  HIS A 230       4.382 -18.976  13.065  1.00 15.00      A    C  
ATOM   2158  ND1 HIS A 230       3.595 -19.666  13.957  1.00 15.00      A    N  
ATOM   2159  CD2 HIS A 230       4.146 -17.647  13.199  1.00 15.00      A    C  
ATOM   2160  CE1 HIS A 230       2.899 -18.752  14.607  1.00 15.00      A    C  
ATOM   2161  NE2 HIS A 230       3.200 -17.519  14.182  1.00 15.00      A    N  
ATOM   2162  HE2 HIS A 230       2.811 -16.674  14.509  1.00 15.00      A    H  
ATOM   2163  C   HIS A 230       7.390 -18.511  12.927  1.00 15.00      A    C  
ATOM   2164  O   HIS A 230       7.568 -18.182  14.100  1.00 15.00      A    O  
ATOM   2165  N   GLY A 231       7.735 -17.744  11.898  1.00 15.00      A    N  
ATOM   2166  HN  GLY A 231       7.556 -18.056  10.989  1.00 15.00      A    H  
ATOM   2167  CA  GLY A 231       8.356 -16.450  12.107  1.00 15.00      A    C  
ATOM   2168  C   GLY A 231       7.405 -15.303  11.837  1.00 15.00      A    C  
ATOM   2169  O   GLY A 231       6.200 -15.509  11.696  1.00 15.00      A    O  
ATOM   2170  N   PHE A 232       7.946 -14.095  11.745  1.00 15.00      A    N  
ATOM   2171  HN  PHE A 232       8.917 -13.995  11.837  1.00 15.00      A    H  
ATOM   2172  CA  PHE A 232       7.133 -12.912  11.504  1.00 15.00      A    C  
ATOM   2173  CB  PHE A 232       6.665 -12.318  12.840  1.00 15.00      A    C  
ATOM   2174  CG  PHE A 232       7.793 -11.897  13.747  1.00 15.00      A    C  
ATOM   2175  CD1 PHE A 232       8.420 -12.818  14.570  1.00 15.00      A    C  
ATOM   2176  CD2 PHE A 232       8.228 -10.582  13.773  1.00 15.00      A    C  
ATOM   2177  CE1 PHE A 232       9.457 -12.439  15.399  1.00 15.00      A    C  
ATOM   2178  CE2 PHE A 232       9.265 -10.197  14.601  1.00 15.00      A    C  
ATOM   2179  CZ  PHE A 232       9.880 -11.126  15.414  1.00 15.00      A    C  
ATOM   2180  C   PHE A 232       7.914 -11.857  10.729  1.00 15.00      A    C  
ATOM   2181  O   PHE A 232       9.123 -11.984  10.534  1.00 15.00      A    O  
ATOM   2182  N   SER A 233       7.206 -10.828  10.284  1.00 15.00      A    N  
ATOM   2183  HN  SER A 233       6.241 -10.811  10.444  1.00 15.00      A    H  
ATOM   2184  CA  SER A 233       7.810  -9.725   9.559  1.00 15.00      A    C  
ATOM   2185  CB  SER A 233       7.217  -9.642   8.150  1.00 15.00      A    C  
ATOM   2186  OG  SER A 233       5.922 -10.222   8.111  1.00 15.00      A    O  
ATOM   2187  HG  SER A 233       5.825 -10.738   7.305  1.00 15.00      A    H  
ATOM   2188  C   SER A 233       7.565  -8.425  10.326  1.00 15.00      A    C  
ATOM   2189  O   SER A 233       6.639  -8.346  11.130  1.00 15.00      A    O  
ATOM   2190  N   GLU A 234       8.392  -7.413  10.085  1.00 15.00      A    N  
ATOM   2191  HN  GLU A 234       9.116  -7.531   9.443  1.00 15.00      A    H  
ATOM   2192  CA  GLU A 234       8.249  -6.137  10.782  1.00 15.00      A    C  
ATOM   2193  CB  GLU A 234       9.611  -5.652  11.288  1.00 15.00      A    C  
ATOM   2194  CG  GLU A 234       9.685  -5.452  12.796  1.00 15.00      A    C  
ATOM   2195  CD  GLU A 234       9.598  -6.752  13.576  1.00 15.00      A    C  
ATOM   2196  OE1 GLU A 234      10.663  -7.321  13.911  1.00 15.00      A    O  
ATOM   2197  OE2 GLU A 234       8.465  -7.200  13.866  1.00 15.00      A    O  
ATOM   2198  C   GLU A 234       7.594  -5.067   9.903  1.00 15.00      A    C  
ATOM   2199  O   GLU A 234       6.719  -4.335  10.361  1.00 15.00      A    O  
ATOM   2200  N   TYR A 235       8.023  -4.994   8.640  1.00 15.00      A    N  
ATOM   2201  HN  TYR A 235       8.712  -5.616   8.346  1.00 15.00      A    H  
ATOM   2202  CA  TYR A 235       7.496  -4.012   7.677  1.00 15.00      A    C  
ATOM   2203  CB  TYR A 235       5.990  -4.182   7.451  1.00 15.00      A    C  
ATOM   2204  CG  TYR A 235       5.603  -5.377   6.615  1.00 15.00      A    C  
ATOM   2205  CD1 TYR A 235       5.935  -5.449   5.267  1.00 15.00      A    C  
ATOM   2206  CD2 TYR A 235       4.893  -6.430   7.172  1.00 15.00      A    C  
ATOM   2207  CE1 TYR A 235       5.568  -6.538   4.500  1.00 15.00      A    C  
ATOM   2208  CE2 TYR A 235       4.525  -7.522   6.413  1.00 15.00      A    C  
ATOM   2209  CZ  TYR A 235       4.865  -7.572   5.080  1.00 15.00      A    C  
ATOM   2210  OH  TYR A 235       4.496  -8.660   4.326  1.00 15.00      A    O  
ATOM   2211  HH  TYR A 235       3.588  -8.897   4.531  1.00 15.00      A    H  
ATOM   2212  C   TYR A 235       7.793  -2.569   8.095  1.00 15.00      A    C  
ATOM   2213  O   TYR A 235       6.901  -1.855   8.552  1.00 15.00      A    O  
ATOM   2214  N   PRO A 236       9.048  -2.117   7.948  1.00 15.00      A    N  
ATOM   2215  CA  PRO A 236       9.441  -0.760   8.311  1.00 15.00      A    C  
ATOM   2216  CB  PRO A 236      10.888  -0.971   8.750  1.00 15.00      A    C  
ATOM   2217  CG  PRO A 236      11.393  -2.061   7.857  1.00 15.00      A    C  
ATOM   2218  CD  PRO A 236      10.196  -2.888   7.441  1.00 15.00      A    C  
ATOM   2219  C   PRO A 236       9.397   0.204   7.122  1.00 15.00      A    C  
ATOM   2220  O   PRO A 236       9.244  -0.215   5.974  1.00 15.00      A    O  
ATOM   2221  N   ASN A 237       9.526   1.498   7.423  1.00 15.00      A    N  
ATOM   2222  HN  ASN A 237       9.624   1.750   8.363  1.00 15.00      A    H  
ATOM   2223  CA  ASN A 237       9.531   2.562   6.411  1.00 15.00      A    C  
ATOM   2224  CB  ASN A 237      10.768   2.471   5.503  1.00 15.00      A    C  
ATOM   2225  CG  ASN A 237      12.077   2.719   6.232  1.00 15.00      A    C  
ATOM   2226  OD1 ASN A 237      12.115   3.378   7.269  1.00 15.00      A    O  
ATOM   2227  ND2 ASN A 237      13.168   2.196   5.685  1.00 15.00      A    N  
ATOM   2228 HD21 ASN A 237      13.071   1.687   4.852  1.00 15.00      A    H  
ATOM   2229 HD22 ASN A 237      14.024   2.343   6.134  1.00 15.00      A    H  
ATOM   2230  C   ASN A 237       8.253   2.602   5.569  1.00 15.00      A    C  
ATOM   2231  O   ASN A 237       8.299   2.897   4.376  1.00 15.00      A    O  
ATOM   2232  N   LEU A 238       7.115   2.324   6.191  1.00 15.00      A    N  
ATOM   2233  HN  LEU A 238       7.132   2.116   7.145  1.00 15.00      A    H  
ATOM   2234  CA  LEU A 238       5.839   2.333   5.482  1.00 15.00      A    C  
ATOM   2235  CB  LEU A 238       4.862   1.335   6.107  1.00 15.00      A    C  
ATOM   2236  CG  LEU A 238       4.503   0.120   5.248  1.00 15.00      A    C  
ATOM   2237  CD1 LEU A 238       5.713  -0.780   5.046  1.00 15.00      A    C  
ATOM   2238  CD2 LEU A 238       3.352  -0.653   5.868  1.00 15.00      A    C  
ATOM   2239  C   LEU A 238       5.232   3.734   5.460  1.00 15.00      A    C  
ATOM   2240  O   LEU A 238       5.292   4.462   6.453  1.00 15.00      A    O  
ATOM   2241  N   ALA A 239       4.639   4.106   4.332  1.00 15.00      A    N  
ATOM   2242  HN  ALA A 239       4.597   3.471   3.581  1.00 15.00      A    H  
ATOM   2243  CA  ALA A 239       4.038   5.428   4.185  1.00 15.00      A    C  
ATOM   2244  CB  ALA A 239       4.293   5.981   2.791  1.00 15.00      A    C  
ATOM   2245  C   ALA A 239       2.544   5.411   4.498  1.00 15.00      A    C  
ATOM   2246  O   ALA A 239       1.768   4.697   3.854  1.00 15.00      A    O  
ATOM   2247  N   ILE A 240       2.146   6.209   5.483  1.00 15.00      A    N  
ATOM   2248  HN  ILE A 240       2.811   6.758   5.950  1.00 15.00      A    H  
ATOM   2249  CA  ILE A 240       0.748   6.290   5.892  1.00 15.00      A    C  
ATOM   2250  CB  ILE A 240       0.594   6.436   7.425  1.00 15.00      A    C  
ATOM   2251  CG1 ILE A 240       1.447   5.392   8.158  1.00 15.00      A    C  
ATOM   2252  CG2 ILE A 240      -0.870   6.315   7.837  1.00 15.00      A    C  
ATOM   2253  CD1 ILE A 240       1.066   3.956   7.856  1.00 15.00      A    C  
ATOM   2254  C   ILE A 240       0.017   7.434   5.185  1.00 15.00      A    C  
ATOM   2255  O   ILE A 240      -0.271   8.476   5.780  1.00 15.00      A    O  
ATOM   2256  N   GLN A 241      -0.249   7.242   3.904  1.00 15.00      A    N  
ATOM   2257  HN  GLN A 241       0.054   6.414   3.476  1.00 15.00      A    H  
ATOM   2258  CA  GLN A 241      -0.970   8.228   3.108  1.00 15.00      A    C  
ATOM   2259  CB  GLN A 241      -0.688   7.976   1.619  1.00 15.00      A    C  
ATOM   2260  CG  GLN A 241      -1.513   8.799   0.640  1.00 15.00      A    C  
ATOM   2261  CD  GLN A 241      -1.374   8.315  -0.791  1.00 15.00      A    C  
ATOM   2262  OE1 GLN A 241      -1.132   7.135  -1.041  1.00 15.00      A    O  
ATOM   2263  NE2 GLN A 241      -1.532   9.224  -1.741  1.00 15.00      A    N  
ATOM   2264 HE21 GLN A 241      -1.729  10.146  -1.472  1.00 15.00      A    H  
ATOM   2265 HE22 GLN A 241      -1.442   8.937  -2.672  1.00 15.00      A    H  
ATOM   2266  C   GLN A 241      -2.468   8.103   3.391  1.00 15.00      A    C  
ATOM   2267  O   GLN A 241      -2.920   7.072   3.891  1.00 15.00      A    O  
ATOM   2268  N   LYS A 242      -3.221   9.157   3.102  1.00 15.00      A    N  
ATOM   2269  HN  LYS A 242      -2.798   9.958   2.726  1.00 15.00      A    H  
ATOM   2270  CA  LYS A 242      -4.664   9.156   3.299  1.00 15.00      A    C  
ATOM   2271  CB  LYS A 242      -5.060   9.551   4.726  1.00 15.00      A    C  
ATOM   2272  CG  LYS A 242      -4.288  10.723   5.311  1.00 15.00      A    C  
ATOM   2273  CD  LYS A 242      -4.877  11.156   6.648  1.00 15.00      A    C  
ATOM   2274  CE  LYS A 242      -4.958   9.998   7.634  1.00 15.00      A    C  
ATOM   2275  NZ  LYS A 242      -3.612   9.539   8.072  1.00 15.00      A    N  
ATOM   2276  HZ1 LYS A 242      -3.065   9.199   7.255  1.00 15.00      A    H  
ATOM   2277  HZ2 LYS A 242      -3.705   8.763   8.759  1.00 15.00      A    H  
ATOM   2278  HZ3 LYS A 242      -3.096  10.322   8.519  1.00 15.00      A    H  
ATOM   2279  C   LYS A 242      -5.326  10.054   2.267  1.00 15.00      A    C  
ATOM   2280  O   LYS A 242      -4.814  11.128   1.958  1.00 15.00      A    O  
ATOM   2281  N   PHE A 243      -6.445   9.602   1.722  1.00 15.00      A    N  
ATOM   2282  HN  PHE A 243      -6.794   8.730   2.003  1.00 15.00      A    H  
ATOM   2283  CA  PHE A 243      -7.161  10.360   0.701  1.00 15.00      A    C  
ATOM   2284  CB  PHE A 243      -7.761   9.405  -0.330  1.00 15.00      A    C  
ATOM   2285  CG  PHE A 243      -6.866   8.241  -0.641  1.00 15.00      A    C  
ATOM   2286  CD1 PHE A 243      -5.668   8.433  -1.310  1.00 15.00      A    C  
ATOM   2287  CD2 PHE A 243      -7.213   6.959  -0.250  1.00 15.00      A    C  
ATOM   2288  CE1 PHE A 243      -4.834   7.368  -1.584  1.00 15.00      A    C  
ATOM   2289  CE2 PHE A 243      -6.384   5.889  -0.522  1.00 15.00      A    C  
ATOM   2290  CZ  PHE A 243      -5.192   6.095  -1.190  1.00 15.00      A    C  
ATOM   2291  C   PHE A 243      -8.250  11.240   1.299  1.00 15.00      A    C  
ATOM   2292  O   PHE A 243      -8.495  12.348   0.825  1.00 15.00      A    O  
ATOM   2293  N   GLY A 244      -8.906  10.740   2.333  1.00 15.00      A    N  
ATOM   2294  HN  GLY A 244      -8.668   9.856   2.672  1.00 15.00      A    H  
ATOM   2295  CA  GLY A 244      -9.960  11.498   2.971  1.00 15.00      A    C  
ATOM   2296  C   GLY A 244      -9.418  12.471   3.998  1.00 15.00      A    C  
ATOM   2297  O   GLY A 244      -8.780  12.059   4.969  1.00 15.00      A    O  
ATOM   2298  N   GLY A 245      -9.653  13.759   3.771  1.00 15.00      A    N  
ATOM   2299  HN  GLY A 245     -10.144  14.020   2.966  1.00 15.00      A    H  
ATOM   2300  CA  GLY A 245      -9.185  14.776   4.693  1.00 15.00      A    C  
ATOM   2301  C   GLY A 245     -10.050  14.852   5.936  1.00 15.00      A    C  
ATOM   2302  O   GLY A 245      -9.660  14.378   6.998  1.00 15.00      A    O  
ATOM   2303  N   THR A 246     -11.227  15.451   5.800  1.00 15.00      A    N  
ATOM   2304  HN  THR A 246     -11.480  15.824   4.933  1.00 15.00      A    H  
ATOM   2305  CA  THR A 246     -12.150  15.573   6.920  1.00 15.00      A    C  
ATOM   2306  CB  THR A 246     -13.015  16.839   6.790  1.00 15.00      A    C  
ATOM   2307  OG1 THR A 246     -12.947  17.327   5.439  1.00 15.00      A    O  
ATOM   2308  HG1 THR A 246     -12.821  18.281   5.455  1.00 15.00      A    H  
ATOM   2309  CG2 THR A 246     -12.527  17.921   7.742  1.00 15.00      A    C  
ATOM   2310  C   THR A 246     -13.058  14.351   6.988  1.00 15.00      A    C  
ATOM   2311  O   THR A 246     -13.121  13.662   8.001  1.00 15.00      A    O  
ATOM   2312  N   LYS A 247     -13.751  14.083   5.888  1.00 15.00      A    N  
ATOM   2313  HN  LYS A 247     -13.654  14.668   5.111  1.00 15.00      A    H  
ATOM   2314  CA  LYS A 247     -14.649  12.940   5.810  1.00 15.00      A    C  
ATOM   2315  CB  LYS A 247     -16.031  13.364   5.297  1.00 15.00      A    C  
ATOM   2316  CG  LYS A 247     -16.737  14.409   6.149  1.00 15.00      A    C  
ATOM   2317  CD  LYS A 247     -18.176  14.005   6.450  1.00 15.00      A    C  
ATOM   2318  CE  LYS A 247     -19.005  13.857   5.180  1.00 15.00      A    C  
ATOM   2319  NZ  LYS A 247     -19.466  15.168   4.648  1.00 15.00      A    N  
ATOM   2320  HZ1 LYS A 247     -19.844  15.045   3.677  1.00 15.00      A    H  
ATOM   2321  HZ2 LYS A 247     -18.680  15.841   4.616  1.00 15.00      A    H  
ATOM   2322  HZ3 LYS A 247     -20.223  15.559   5.250  1.00 15.00      A    H  
ATOM   2323  C   LYS A 247     -14.066  11.872   4.890  1.00 15.00      A    C  
ATOM   2324  O   LYS A 247     -14.261  11.920   3.675  1.00 15.00      A    O  
ATOM   2325  N   PRO A 248     -13.332  10.897   5.453  1.00 15.00      A    N  
ATOM   2326  CA  PRO A 248     -12.718   9.809   4.677  1.00 15.00      A    C  
ATOM   2327  CB  PRO A 248     -11.885   9.042   5.715  1.00 15.00      A    C  
ATOM   2328  CG  PRO A 248     -11.763   9.967   6.878  1.00 15.00      A    C  
ATOM   2329  CD  PRO A 248     -13.021  10.783   6.885  1.00 15.00      A    C  
ATOM   2330  C   PRO A 248     -13.767   8.886   4.062  1.00 15.00      A    C  
ATOM   2331  O   PRO A 248     -13.460   8.066   3.197  1.00 15.00      A    O  
ATOM   2332  N   GLN A 249     -15.008   9.036   4.506  1.00 15.00      A    N  
ATOM   2333  HN  GLN A 249     -15.190   9.717   5.190  1.00 15.00      A    H  
ATOM   2334  CA  GLN A 249     -16.107   8.224   4.006  1.00 15.00      A    C  
ATOM   2335  CB  GLN A 249     -17.339   8.362   4.910  1.00 15.00      A    C  
ATOM   2336  CG  GLN A 249     -17.157   7.837   6.327  1.00 15.00      A    C  
ATOM   2337  CD  GLN A 249     -16.355   8.774   7.207  1.00 15.00      A    C  
ATOM   2338  OE1 GLN A 249     -16.360   9.989   7.011  1.00 15.00      A    O  
ATOM   2339  NE2 GLN A 249     -15.656   8.217   8.183  1.00 15.00      A    N  
ATOM   2340 HE21 GLN A 249     -15.697   7.241   8.282  1.00 15.00      A    H  
ATOM   2341 HE22 GLN A 249     -15.127   8.801   8.764  1.00 15.00      A    H  
ATOM   2342  C   GLN A 249     -16.473   8.631   2.584  1.00 15.00      A    C  
ATOM   2343  O   GLN A 249     -17.071   7.858   1.842  1.00 15.00      A    O  
ATOM   2344  N   ASN A 250     -16.074   9.837   2.201  1.00 15.00      A    N  
ATOM   2345  HN  ASN A 250     -15.557  10.389   2.827  1.00 15.00      A    H  
ATOM   2346  CA  ASN A 250     -16.377  10.369   0.874  1.00 15.00      A    C  
ATOM   2347  CB  ASN A 250     -16.326  11.898   0.878  1.00 15.00      A    C  
ATOM   2348  CG  ASN A 250     -17.510  12.521   1.586  1.00 15.00      A    C  
ATOM   2349  OD1 ASN A 250     -17.952  12.041   2.628  1.00 15.00      A    O  
ATOM   2350  ND2 ASN A 250     -18.037  13.591   1.018  1.00 15.00      A    N  
ATOM   2351 HD21 ASN A 250     -17.640  13.919   0.187  1.00 15.00      A    H  
ATOM   2352 HD22 ASN A 250     -18.823  14.012   1.455  1.00 15.00      A    H  
ATOM   2353  C   ASN A 250     -15.450   9.822  -0.205  1.00 15.00      A    C  
ATOM   2354  O   ASN A 250     -15.304  10.423  -1.271  1.00 15.00      A    O  
ATOM   2355  N   ILE A 251     -14.829   8.686   0.066  1.00 15.00      A    N  
ATOM   2356  HN  ILE A 251     -14.987   8.248   0.928  1.00 15.00      A    H  
ATOM   2357  CA  ILE A 251     -13.930   8.070  -0.895  1.00 15.00      A    C  
ATOM   2358  CB  ILE A 251     -12.546   7.757  -0.284  1.00 15.00      A    C  
ATOM   2359  CG1 ILE A 251     -11.916   9.022   0.315  1.00 15.00      A    C  
ATOM   2360  CG2 ILE A 251     -11.621   7.142  -1.327  1.00 15.00      A    C  
ATOM   2361  CD1 ILE A 251     -11.653  10.124  -0.693  1.00 15.00      A    C  
ATOM   2362  C   ILE A 251     -14.545   6.798  -1.472  1.00 15.00      A    C  
ATOM   2363  O   ILE A 251     -14.782   6.711  -2.677  1.00 15.00      A    O  
ATOM   2364  N   SER A 252     -14.816   5.825  -0.603  1.00 15.00      A    N  
ATOM   2365  HN  SER A 252     -14.625   5.963   0.347  1.00 15.00      A    H  
ATOM   2366  CA  SER A 252     -15.396   4.558  -1.028  1.00 15.00      A    C  
ATOM   2367  CB  SER A 252     -14.383   3.780  -1.874  1.00 15.00      A    C  
ATOM   2368  OG  SER A 252     -15.033   2.990  -2.848  1.00 15.00      A    O  
ATOM   2369  HG  SER A 252     -15.004   2.060  -2.574  1.00 15.00      A    H  
ATOM   2370  C   SER A 252     -15.821   3.727   0.186  1.00 15.00      A    C  
ATOM   2371  O   SER A 252     -15.557   4.107   1.330  1.00 15.00      A    O  
ATOM   2372  N   GLN A 253     -16.468   2.592  -0.067  1.00 15.00      A    N  
ATOM   2373  HN  GLN A 253     -16.633   2.337  -1.004  1.00 15.00      A    H  
ATOM   2374  CA  GLN A 253     -16.934   1.706   0.998  1.00 15.00      A    C  
ATOM   2375  CB  GLN A 253     -17.878   0.633   0.434  1.00 15.00      A    C  
ATOM   2376  CG  GLN A 253     -18.066  -0.595   1.322  1.00 15.00      A    C  
ATOM   2377  CD  GLN A 253     -18.945  -0.335   2.533  1.00 15.00      A    C  
ATOM   2378  OE1 GLN A 253     -20.162  -0.517   2.485  1.00 15.00      A    O  
ATOM   2379  NE2 GLN A 253     -18.334   0.082   3.631  1.00 15.00      A    N  
ATOM   2380 HE21 GLN A 253     -17.357   0.197   3.605  1.00 15.00      A    H  
ATOM   2381 HE22 GLN A 253     -18.878   0.259   4.425  1.00 15.00      A    H  
ATOM   2382  C   GLN A 253     -15.769   1.056   1.743  1.00 15.00      A    C  
ATOM   2383  O   GLN A 253     -15.699   1.126   2.971  1.00 15.00      A    O  
ATOM   2384  N   LEU A 254     -14.847   0.451   1.001  1.00 15.00      A    N  
ATOM   2385  HN  LEU A 254     -14.940   0.457   0.015  1.00 15.00      A    H  
ATOM   2386  CA  LEU A 254     -13.696  -0.223   1.607  1.00 15.00      A    C  
ATOM   2387  CB  LEU A 254     -12.950  -1.087   0.584  1.00 15.00      A    C  
ATOM   2388  CG  LEU A 254     -13.716  -2.284   0.015  1.00 15.00      A    C  
ATOM   2389  CD1 LEU A 254     -12.819  -3.110  -0.896  1.00 15.00      A    C  
ATOM   2390  CD2 LEU A 254     -14.288  -3.141   1.133  1.00 15.00      A    C  
ATOM   2391  C   LEU A 254     -12.739   0.767   2.262  1.00 15.00      A    C  
ATOM   2392  O   LEU A 254     -11.829   0.382   2.994  1.00 15.00      A    O  
ATOM   2393  N   ASN A 255     -12.958   2.049   2.006  1.00 15.00      A    N  
ATOM   2394  HN  ASN A 255     -13.705   2.297   1.421  1.00 15.00      A    H  
ATOM   2395  CA  ASN A 255     -12.118   3.096   2.572  1.00 15.00      A    C  
ATOM   2396  CB  ASN A 255     -12.142   4.344   1.688  1.00 15.00      A    C  
ATOM   2397  CG  ASN A 255     -10.801   5.052   1.633  1.00 15.00      A    C  
ATOM   2398  OD1 ASN A 255     -10.488   5.891   2.474  1.00 15.00      A    O  
ATOM   2399  ND2 ASN A 255     -10.001   4.730   0.626  1.00 15.00      A    N  
ATOM   2400 HD21 ASN A 255     -10.316   4.063  -0.019  1.00 15.00      A    H  
ATOM   2401 HD22 ASN A 255      -9.130   5.172   0.570  1.00 15.00      A    H  
ATOM   2402  C   ASN A 255     -12.561   3.440   3.994  1.00 15.00      A    C  
ATOM   2403  O   ASN A 255     -11.956   4.279   4.655  1.00 15.00      A    O  
ATOM   2404  N   ASN A 256     -13.628   2.788   4.454  1.00 15.00      A    N  
ATOM   2405  HN  ASN A 256     -14.083   2.146   3.870  1.00 15.00      A    H  
ATOM   2406  CA  ASN A 256     -14.145   3.014   5.800  1.00 15.00      A    C  
ATOM   2407  CB  ASN A 256     -15.630   2.632   5.890  1.00 15.00      A    C  
ATOM   2408  CG  ASN A 256     -16.577   3.750   5.475  1.00 15.00      A    C  
ATOM   2409  OD1 ASN A 256     -17.006   4.551   6.302  1.00 15.00      A    O  
ATOM   2410  ND2 ASN A 256     -16.916   3.808   4.193  1.00 15.00      A    N  
ATOM   2411 HD21 ASN A 256     -16.542   3.139   3.582  1.00 15.00      A    H  
ATOM   2412 HD22 ASN A 256     -17.534   4.516   3.911  1.00 15.00      A    H  
ATOM   2413  C   ASN A 256     -13.338   2.223   6.830  1.00 15.00      A    C  
ATOM   2414  O   ASN A 256     -13.065   2.717   7.928  1.00 15.00      A    O  
ATOM   2415  N   GLU A 257     -12.965   0.990   6.470  1.00 15.00      A    N  
ATOM   2416  HN  GLU A 257     -13.220   0.654   5.586  1.00 15.00      A    H  
ATOM   2417  CA  GLU A 257     -12.176   0.128   7.353  1.00 15.00      A    C  
ATOM   2418  CB  GLU A 257     -12.129  -1.288   6.779  1.00 15.00      A    C  
ATOM   2419  CG  GLU A 257     -13.504  -1.911   6.572  1.00 15.00      A    C  
ATOM   2420  CD  GLU A 257     -13.508  -3.023   5.539  1.00 15.00      A    C  
ATOM   2421  OE1 GLU A 257     -12.426  -3.585   5.274  1.00 15.00      A    O  
ATOM   2422  OE2 GLU A 257     -14.583  -3.327   4.986  1.00 15.00      A    O  
ATOM   2423  C   GLU A 257     -10.781   0.718   7.454  1.00 15.00      A    C  
ATOM   2424  O   GLU A 257     -10.261   0.980   8.545  1.00 15.00      A    O  
ATOM   2425  N   ARG A 258     -10.179   0.919   6.298  1.00 15.00      A    N  
ATOM   2426  HN  ARG A 258     -10.619   0.619   5.472  1.00 15.00      A    H  
ATOM   2427  CA  ARG A 258      -8.886   1.556   6.221  1.00 15.00      A    C  
ATOM   2428  CB  ARG A 258      -7.964   0.859   5.206  1.00 15.00      A    C  
ATOM   2429  CG  ARG A 258      -8.639   0.338   3.944  1.00 15.00      A    C  
ATOM   2430  CD  ARG A 258      -7.605  -0.131   2.918  1.00 15.00      A    C  
ATOM   2431  NE  ARG A 258      -8.198  -0.299   1.595  1.00 15.00      A    N  
ATOM   2432  HE  ARG A 258      -8.687  -1.130   1.432  1.00 15.00      A    H  
ATOM   2433  CZ  ARG A 258      -8.104   0.595   0.611  1.00 15.00      A    C  
ATOM   2434  NH1 ARG A 258      -7.415   1.716   0.791  1.00 15.00      A    N  
ATOM   2435 HH11 ARG A 258      -7.336   2.411   0.025  1.00 15.00      A    H  
ATOM   2436 HH12 ARG A 258      -6.946   1.901   1.706  1.00 15.00      A    H  
ATOM   2437  NH2 ARG A 258      -8.754   0.399  -0.530  1.00 15.00      A    N  
ATOM   2438 HH21 ARG A 258      -8.688   1.093  -1.305  1.00 15.00      A    H  
ATOM   2439 HH22 ARG A 258      -9.348  -0.451  -0.659  1.00 15.00      A    H  
ATOM   2440  C   ARG A 258      -9.114   3.035   5.892  1.00 15.00      A    C  
ATOM   2441  O   ARG A 258      -9.053   3.445   4.735  1.00 15.00      A    O  
ATOM   2442  N   ARG A 259      -9.435   3.793   6.945  1.00 15.00      A    N  
ATOM   2443  HN  ARG A 259      -9.455   3.359   7.827  1.00 15.00      A    H  
ATOM   2444  CA  ARG A 259      -9.748   5.233   6.881  1.00 15.00      A    C  
ATOM   2445  CB  ARG A 259     -10.068   5.751   8.287  1.00 15.00      A    C  
ATOM   2446  CG  ARG A 259      -9.947   4.667   9.349  1.00 15.00      A    C  
ATOM   2447  CD  ARG A 259      -8.629   4.760  10.089  1.00 15.00      A    C  
ATOM   2448  NE  ARG A 259      -8.790   5.476  11.365  1.00 15.00      A    N  
ATOM   2449  HE  ARG A 259      -9.647   5.940  11.506  1.00 15.00      A    H  
ATOM   2450  CZ  ARG A 259      -7.878   5.467  12.333  1.00 15.00      A    C  
ATOM   2451  NH1 ARG A 259      -6.757   4.772  12.175  1.00 15.00      A    N  
ATOM   2452 HH11 ARG A 259      -6.605   4.245  11.266  1.00 15.00      A    H  
ATOM   2453 HH12 ARG A 259      -6.021   4.735  12.926  1.00 15.00      A    H  
ATOM   2454  NH2 ARG A 259      -8.110   6.136  13.459  1.00 15.00      A    N  
ATOM   2455 HH21 ARG A 259      -9.001   6.668  13.600  1.00 15.00      A    H  
ATOM   2456 HH22 ARG A 259      -7.393   6.128  14.217  1.00 15.00      A    H  
ATOM   2457  C   ARG A 259      -8.671   6.084   6.196  1.00 15.00      A    C  
ATOM   2458  O   ARG A 259      -7.819   6.734   6.837  1.00 15.00      A    O  
ATOM   2459  N   GLY A 260      -8.725   6.063   4.882  1.00 15.00      A    N  
ATOM   2460  HN  GLY A 260      -9.409   5.495   4.443  1.00 15.00      A    H  
ATOM   2461  CA  GLY A 260      -7.795   6.814   4.080  1.00 15.00      A    C  
ATOM   2462  C   GLY A 260      -6.430   6.138   3.982  1.00 15.00      A    C  
ATOM   2463  O   GLY A 260      -5.682   6.397   3.045  1.00 15.00      A    O  
ATOM   2464  N   GLU A 261      -6.110   5.258   4.927  1.00 15.00      A    N  
ATOM   2465  HN  GLU A 261      -6.770   5.038   5.618  1.00 15.00      A    H  
ATOM   2466  CA  GLU A 261      -4.818   4.584   4.944  1.00 15.00      A    C  
ATOM   2467  CB  GLU A 261      -4.629   3.783   6.229  1.00 15.00      A    C  
ATOM   2468  CG  GLU A 261      -4.541   4.655   7.474  1.00 15.00      A    C  
ATOM   2469  CD  GLU A 261      -4.288   3.873   8.746  1.00 15.00      A    C  
ATOM   2470  OE1 GLU A 261      -3.128   3.476   8.964  1.00 15.00      A    O  
ATOM   2471  OE2 GLU A 261      -5.247   3.674   9.532  1.00 15.00      A    O  
ATOM   2472  C   GLU A 261      -4.601   3.709   3.719  1.00 15.00      A    C  
ATOM   2473  O   GLU A 261      -5.441   2.873   3.369  1.00 15.00      A    O  
ATOM   2474  N   ASN A 262      -3.473   3.934   3.070  1.00 15.00      A    N  
ATOM   2475  HN  ASN A 262      -2.875   4.637   3.396  1.00 15.00      A    H  
ATOM   2476  CA  ASN A 262      -3.108   3.188   1.875  1.00 15.00      A    C  
ATOM   2477  CB  ASN A 262      -2.654   4.172   0.794  1.00 15.00      A    C  
ATOM   2478  CG  ASN A 262      -2.527   3.546  -0.582  1.00 15.00      A    C  
ATOM   2479  OD1 ASN A 262      -3.125   2.517  -0.869  1.00 15.00      A    O  
ATOM   2480  ND2 ASN A 262      -1.769   4.191  -1.454  1.00 15.00      A    N  
ATOM   2481 HD21 ASN A 262      -1.344   5.029  -1.170  1.00 15.00      A    H  
ATOM   2482 HD22 ASN A 262      -1.662   3.803  -2.346  1.00 15.00      A    H  
ATOM   2483  C   ASN A 262      -1.998   2.197   2.190  1.00 15.00      A    C  
ATOM   2484  O   ASN A 262      -1.955   1.100   1.636  1.00 15.00      A    O  
ATOM   2485  N   TRP A 263      -1.109   2.603   3.099  1.00 15.00      A    N  
ATOM   2486  HN  TRP A 263      -1.216   3.489   3.500  1.00 15.00      A    H  
ATOM   2487  CA  TRP A 263       0.021   1.772   3.516  1.00 15.00      A    C  
ATOM   2488  CB  TRP A 263      -0.454   0.493   4.214  1.00 15.00      A    C  
ATOM   2489  CG  TRP A 263      -0.949   0.706   5.617  1.00 15.00      A    C  
ATOM   2490  CD1 TRP A 263      -1.431   1.863   6.168  1.00 15.00      A    C  
ATOM   2491  CD2 TRP A 263      -1.011  -0.281   6.649  1.00 15.00      A    C  
ATOM   2492  NE1 TRP A 263      -1.784   1.650   7.480  1.00 15.00      A    N  
ATOM   2493  HE1 TRP A 263      -2.165   2.336   8.097  1.00 15.00      A    H  
ATOM   2494  CE2 TRP A 263      -1.535   0.342   7.798  1.00 15.00      A    C  
ATOM   2495  CE3 TRP A 263      -0.670  -1.633   6.713  1.00 15.00      A    C  
ATOM   2496  CZ2 TRP A 263      -1.731  -0.348   8.994  1.00 15.00      A    C  
ATOM   2497  CZ3 TRP A 263      -0.864  -2.314   7.898  1.00 15.00      A    C  
ATOM   2498  CH2 TRP A 263      -1.386  -1.671   9.024  1.00 15.00      A    C  
ATOM   2499  C   TRP A 263       0.949   1.448   2.343  1.00 15.00      A    C  
ATOM   2500  O   TRP A 263       0.994   0.317   1.859  1.00 15.00      A    O  
ATOM   2501  N   LEU A 264       1.694   2.455   1.901  1.00 15.00      A    N  
ATOM   2502  HN  LEU A 264       1.633   3.323   2.349  1.00 15.00      A    H  
ATOM   2503  CA  LEU A 264       2.615   2.297   0.775  1.00 15.00      A    C  
ATOM   2504  CB  LEU A 264       2.914   3.649   0.118  1.00 15.00      A    C  
ATOM   2505  CG  LEU A 264       1.723   4.422  -0.446  1.00 15.00      A    C  
ATOM   2506  CD1 LEU A 264       1.104   5.304   0.623  1.00 15.00      A    C  
ATOM   2507  CD2 LEU A 264       2.152   5.256  -1.644  1.00 15.00      A    C  
ATOM   2508  C   LEU A 264       3.928   1.663   1.216  1.00 15.00      A    C  
ATOM   2509  O   LEU A 264       4.379   1.867   2.345  1.00 15.00      A    O  
ATOM   2510  N   LEU A 265       4.542   0.912   0.309  1.00 15.00      A    N  
ATOM   2511  HN  LEU A 265       4.131   0.801  -0.571  1.00 15.00      A    H  
ATOM   2512  CA  LEU A 265       5.809   0.247   0.583  1.00 15.00      A    C  
ATOM   2513  CB  LEU A 265       5.944  -1.014  -0.278  1.00 15.00      A    C  
ATOM   2514  CG  LEU A 265       4.898  -2.110  -0.055  1.00 15.00      A    C  
ATOM   2515  CD1 LEU A 265       5.092  -3.245  -1.049  1.00 15.00      A    C  
ATOM   2516  CD2 LEU A 265       4.956  -2.629   1.373  1.00 15.00      A    C  
ATOM   2517  C   LEU A 265       6.989   1.183   0.319  1.00 15.00      A    C  
ATOM   2518  O   LEU A 265       6.910   2.069  -0.535  1.00 15.00      A    O  
ATOM   2519  N   PRO A 266       8.091   1.000   1.062  1.00 15.00      A    N  
ATOM   2520  CA  PRO A 266       9.301   1.818   0.913  1.00 15.00      A    C  
ATOM   2521  CB  PRO A 266      10.126   1.463   2.152  1.00 15.00      A    C  
ATOM   2522  CG  PRO A 266       9.677   0.093   2.529  1.00 15.00      A    C  
ATOM   2523  CD  PRO A 266       8.228   0.000   2.138  1.00 15.00      A    C  
ATOM   2524  C   PRO A 266      10.098   1.506  -0.355  1.00 15.00      A    C  
ATOM   2525  O   PRO A 266      10.870   0.548  -0.403  1.00 15.00      A    O  
ATOM   2526  N   SER A 267       9.902   2.320  -1.378  1.00 15.00      A    N  
ATOM   2527  HN  SER A 267       9.247   3.041  -1.290  1.00 15.00      A    H  
ATOM   2528  CA  SER A 267      10.618   2.166  -2.635  1.00 15.00      A    C  
ATOM   2529  CB  SER A 267       9.634   2.232  -3.810  1.00 15.00      A    C  
ATOM   2530  OG  SER A 267      10.192   1.676  -4.988  1.00 15.00      A    O  
ATOM   2531  HG  SER A 267      10.938   2.212  -5.271  1.00 15.00      A    H  
ATOM   2532  C   SER A 267      11.653   3.287  -2.737  1.00 15.00      A    C  
ATOM   2533  O   SER A 267      11.537   4.190  -3.564  1.00 15.00      A    O  
ATOM   2534  N   LEU A 268      12.660   3.224  -1.878  1.00 15.00      A    N  
ATOM   2535  HN  LEU A 268      12.720   2.458  -1.268  1.00 15.00      A    H  
ATOM   2536  CA  LEU A 268      13.693   4.246  -1.830  1.00 15.00      A    C  
ATOM   2537  CB  LEU A 268      13.727   4.860  -0.425  1.00 15.00      A    C  
ATOM   2538  CG  LEU A 268      12.399   5.412   0.097  1.00 15.00      A    C  
ATOM   2539  CD1 LEU A 268      12.423   5.552   1.611  1.00 15.00      A    C  
ATOM   2540  CD2 LEU A 268      12.077   6.745  -0.562  1.00 15.00      A    C  
ATOM   2541  C   LEU A 268      15.064   3.679  -2.181  1.00 15.00      A    C  
ATOM   2542  O   LEU A 268      15.326   2.496  -1.965  1.00 15.00      A    O  
ATOM   2543  N   PRO A 269      15.951   4.521  -2.742  1.00 15.00      A    N  
ATOM   2544  CA  PRO A 269      17.311   4.110  -3.109  1.00 15.00      A    C  
ATOM   2545  CB  PRO A 269      17.860   5.332  -3.858  1.00 15.00      A    C  
ATOM   2546  CG  PRO A 269      17.059   6.480  -3.354  1.00 15.00      A    C  
ATOM   2547  CD  PRO A 269      15.690   5.934  -3.072  1.00 15.00      A    C  
ATOM   2548  C   PRO A 269      18.155   3.835  -1.861  1.00 15.00      A    C  
ATOM   2549  O   PRO A 269      17.835   4.317  -0.778  1.00 15.00      A    O  
ATOM   2550  N   PRO A 270      19.246   3.057  -1.987  1.00 15.00      A    N  
ATOM   2551  CA  PRO A 270      20.118   2.732  -0.848  1.00 15.00      A    C  
ATOM   2552  CB  PRO A 270      21.162   1.781  -1.445  1.00 15.00      A    C  
ATOM   2553  CG  PRO A 270      20.559   1.295  -2.719  1.00 15.00      A    C  
ATOM   2554  CD  PRO A 270      19.711   2.423  -3.230  1.00 15.00      A    C  
ATOM   2555  C   PRO A 270      20.794   3.976  -0.268  1.00 15.00      A    C  
ATOM   2556  O   PRO A 270      21.160   4.010   0.907  1.00 15.00      A    O  
ATOM   2557  N   ASN A 271      20.939   5.002  -1.096  1.00 15.00      A    N  
ATOM   2558  HN  ASN A 271      20.610   4.922  -2.019  1.00 15.00      A    H  
ATOM   2559  CA  ASN A 271      21.562   6.248  -0.674  1.00 15.00      A    C  
ATOM   2560  CB  ASN A 271      22.577   6.750  -1.715  1.00 15.00      A    C  
ATOM   2561  CG  ASN A 271      21.952   7.095  -3.057  1.00 15.00      A    C  
ATOM   2562  OD1 ASN A 271      21.070   6.389  -3.548  1.00 15.00      A    O  
ATOM   2563  ND2 ASN A 271      22.397   8.190  -3.659  1.00 15.00      A    N  
ATOM   2564 HD21 ASN A 271      23.093   8.711  -3.212  1.00 15.00      A    H  
ATOM   2565 HD22 ASN A 271      22.009   8.430  -4.526  1.00 15.00      A    H  
ATOM   2566  C   ASN A 271      20.515   7.322  -0.390  1.00 15.00      A    C  
ATOM   2567  O   ASN A 271      20.764   8.511  -0.582  1.00 15.00      A    O  
ATOM   2568  N   TRP A 272      19.340   6.898   0.068  1.00 15.00      A    N  
ATOM   2569  HN  TRP A 272      19.186   5.935   0.180  1.00 15.00      A    H  
ATOM   2570  CA  TRP A 272      18.268   7.836   0.393  1.00 15.00      A    C  
ATOM   2571  CB  TRP A 272      16.916   7.121   0.532  1.00 15.00      A    C  
ATOM   2572  CG  TRP A 272      16.782   6.278   1.767  1.00 15.00      A    C  
ATOM   2573  CD1 TRP A 272      17.448   5.121   2.048  1.00 15.00      A    C  
ATOM   2574  CD2 TRP A 272      15.920   6.524   2.885  1.00 15.00      A    C  
ATOM   2575  NE1 TRP A 272      17.059   4.633   3.269  1.00 15.00      A    N  
ATOM   2576  HE1 TRP A 272      17.398   3.815   3.687  1.00 15.00      A    H  
ATOM   2577  CE2 TRP A 272      16.119   5.475   3.804  1.00 15.00      A    C  
ATOM   2578  CE3 TRP A 272      15.000   7.530   3.198  1.00 15.00      A    C  
ATOM   2579  CZ2 TRP A 272      15.433   5.403   5.014  1.00 15.00      A    C  
ATOM   2580  CZ3 TRP A 272      14.320   7.456   4.399  1.00 15.00      A    C  
ATOM   2581  CH2 TRP A 272      14.540   6.400   5.292  1.00 15.00      A    C  
ATOM   2582  C   TRP A 272      18.605   8.619   1.659  1.00 15.00      A    C  
ATOM   2583  O   TRP A 272      18.043   9.683   1.917  1.00 15.00      A    O  
ATOM   2584  N   GLN A 273      19.532   8.081   2.444  1.00 15.00      A    N  
ATOM   2585  HN  GLN A 273      19.941   7.234   2.180  1.00 15.00      A    H  
ATOM   2586  CA  GLN A 273      19.966   8.724   3.675  1.00 15.00      A    C  
ATOM   2587  CB  GLN A 273      20.340   7.681   4.732  1.00 15.00      A    C  
ATOM   2588  CG  GLN A 273      19.157   6.898   5.284  1.00 15.00      A    C  
ATOM   2589  CD  GLN A 273      18.254   7.729   6.181  1.00 15.00      A    C  
ATOM   2590  OE1 GLN A 273      18.145   8.942   6.029  1.00 15.00      A    O  
ATOM   2591  NE2 GLN A 273      17.595   7.076   7.124  1.00 15.00      A    N  
ATOM   2592 HE21 GLN A 273      17.721   6.108   7.194  1.00 15.00      A    H  
ATOM   2593 HE22 GLN A 273      17.003   7.590   7.711  1.00 15.00      A    H  
ATOM   2594  C   GLN A 273      21.150   9.640   3.388  1.00 15.00      A    C  
ATOM   2595  O   GLN A 273      22.238   9.175   3.041  1.00 15.00      A    O  
ATOM   2596  N   ARG A 274      20.927  10.938   3.526  1.00 15.00      A    N  
ATOM   2597  HN  ARG A 274      20.037  11.236   3.807  1.00 15.00      A    H  
ATOM   2598  CA  ARG A 274      21.959  11.932   3.262  1.00 15.00      A    C  
ATOM   2599  CB  ARG A 274      21.340  13.324   3.119  1.00 15.00      A    C  
ATOM   2600  CG  ARG A 274      22.307  14.390   2.625  1.00 15.00      A    C  
ATOM   2601  CD  ARG A 274      21.945  15.760   3.175  1.00 15.00      A    C  
ATOM   2602  NE  ARG A 274      22.246  15.882   4.605  1.00 15.00      A    N  
ATOM   2603  HE  ARG A 274      23.194  15.943   4.858  1.00 15.00      A    H  
ATOM   2604  CZ  ARG A 274      21.319  15.898   5.566  1.00 15.00      A    C  
ATOM   2605  NH1 ARG A 274      20.030  15.802   5.252  1.00 15.00      A    N  
ATOM   2606 HH11 ARG A 274      19.741  15.707   4.255  1.00 15.00      A    H  
ATOM   2607 HH12 ARG A 274      19.305  15.812   5.999  1.00 15.00      A    H  
ATOM   2608  NH2 ARG A 274      21.681  16.035   6.838  1.00 15.00      A    N  
ATOM   2609 HH21 ARG A 274      22.687  16.126   7.090  1.00 15.00      A    H  
ATOM   2610 HH22 ARG A 274      20.960  16.048   7.591  1.00 15.00      A    H  
ATOM   2611  C   ARG A 274      23.059  11.946   4.326  1.00 15.00      A    C  
ATOM   2612  O   ARG A 274      22.992  12.705   5.299  1.00 15.00      A    O  
ATOM   2613  N   GLN A 275      24.061  11.099   4.138  1.00 15.00      A    N  
ATOM   2614  HN  GLN A 275      24.037  10.501   3.361  1.00 15.00      A    H  
ATOM   2615  CA  GLN A 275      25.188  11.023   5.055  1.00 15.00      A    C  
ATOM   2616  CB  GLN A 275      25.895   9.671   4.921  1.00 15.00      A    C  
ATOM   2617  CG  GLN A 275      25.030   8.486   5.327  1.00 15.00      A    C  
ATOM   2618  CD  GLN A 275      24.982   7.396   4.272  1.00 15.00      A    C  
ATOM   2619  OE1 GLN A 275      25.960   7.144   3.572  1.00 15.00      A    O  
ATOM   2620  NE2 GLN A 275      23.833   6.750   4.146  1.00 15.00      A    N  
ATOM   2621 HE21 GLN A 275      23.091   7.008   4.731  1.00 15.00      A    H  
ATOM   2622 HE22 GLN A 275      23.771   6.047   3.466  1.00 15.00      A    H  
ATOM   2623  C   GLN A 275      26.154  12.168   4.770  1.00 15.00      A    C  
ATOM   2624  O   GLN A 275      26.240  12.646   3.638  1.00 15.00      A    O  
ATOM   2625  N   ASN A 276      26.873  12.616   5.787  1.00 15.00      A    N  
ATOM   2626  HN  ASN A 276      26.793  12.184   6.661  1.00 15.00      A    H  
ATOM   2627  CA  ASN A 276      27.805  13.722   5.617  1.00 15.00      A    C  
ATOM   2628  CB  ASN A 276      27.666  14.760   6.738  1.00 15.00      A    C  
ATOM   2629  CG  ASN A 276      27.791  14.170   8.130  1.00 15.00      A    C  
ATOM   2630  OD1 ASN A 276      28.879  14.084   8.689  1.00 15.00      A    O  
ATOM   2631  ND2 ASN A 276      26.667  13.767   8.704  1.00 15.00      A    N  
ATOM   2632 HD21 ASN A 276      25.831  13.870   8.207  1.00 15.00      A    H  
ATOM   2633 HD22 ASN A 276      26.721  13.382   9.604  1.00 15.00      A    H  
ATOM   2634  C   ASN A 276      29.243  13.249   5.487  1.00 15.00      A    C  
ATOM   2635  O   ASN A 276      29.603  12.172   5.964  1.00 15.00      A    O  
ATOM   2636  N   VAL A 277      30.048  14.065   4.822  1.00 15.00      A    N  
ATOM   2637  HN  VAL A 277      29.688  14.904   4.479  1.00 15.00      A    H  
ATOM   2638  CA  VAL A 277      31.457  13.772   4.609  1.00 15.00      A    C  
ATOM   2639  CB  VAL A 277      31.998  14.510   3.370  1.00 15.00      A    C  
ATOM   2640  CG1 VAL A 277      31.699  13.706   2.113  1.00 15.00      A    C  
ATOM   2641  CG2 VAL A 277      31.380  15.897   3.264  1.00 15.00      A    C  
ATOM   2642  C   VAL A 277      32.243  14.179   5.844  1.00 15.00      A    C  
ATOM   2643  O   VAL A 277      31.778  15.017   6.614  1.00 15.00      A    O  
ATOM   2644  N   ASN A 278      33.420  13.594   6.029  1.00 15.00      A    N  
ATOM   2645  HN  ASN A 278      33.764  12.982   5.349  1.00 15.00      A    H  
ATOM   2646  CA  ASN A 278      34.230  13.870   7.208  1.00 15.00      A    C  
ATOM   2647  CB  ASN A 278      33.617  13.114   8.401  1.00 15.00      A    C  
ATOM   2648  CG  ASN A 278      33.017  14.006   9.479  1.00 15.00      A    C  
ATOM   2649  OD1 ASN A 278      33.577  14.142  10.570  1.00 15.00      A    O  
ATOM   2650  ND2 ASN A 278      31.876  14.610   9.193  1.00 15.00      A    N  
ATOM   2651 HD21 ASN A 278      31.475  14.458   8.300  1.00 15.00      A    H  
ATOM   2652 HD22 ASN A 278      31.475  15.185   9.872  1.00 15.00      A    H  
ATOM   2653  C   ASN A 278      35.671  13.391   6.993  1.00 15.00      A    C  
ATOM   2654  O   ASN A 278      36.007  12.251   7.323  1.00 15.00      A    O  
ATOM   2655  N   ALA A 279      36.510  14.238   6.413  1.00 15.00      A    N  
ATOM   2656  HN  ALA A 279      36.178  15.119   6.118  1.00 15.00      A    H  
ATOM   2657  CA  ALA A 279      37.911  13.887   6.170  1.00 15.00      A    C  
ATOM   2658  CB  ALA A 279      38.493  14.748   5.056  1.00 15.00      A    C  
ATOM   2659  C   ALA A 279      38.755  14.014   7.445  1.00 15.00      A    C  
ATOM   2660  O   ALA A 279      38.445  14.811   8.330  1.00 15.00      A    O  
ATOM   2661  N   PRO A 280      39.822  13.200   7.567  1.00 15.00      A    N  
ATOM   2662  CA  PRO A 280      40.716  13.231   8.732  1.00 15.00      A    C  
ATOM   2663  CB  PRO A 280      41.601  11.999   8.530  1.00 15.00      A    C  
ATOM   2664  CG  PRO A 280      41.603  11.779   7.059  1.00 15.00      A    C  
ATOM   2665  CD  PRO A 280      40.236  12.179   6.584  1.00 15.00      A    C  
ATOM   2666  C   PRO A 280      41.573  14.497   8.763  1.00 15.00      A    C  
ATOM   2667  O   PRO A 280      42.061  14.954   7.730  1.00 15.00      A    O  
ATOM   2668  N   MET A 281      41.750  15.061   9.955  1.00 15.00      A    N  
ATOM   2669  HN  MET A 281      41.335  14.653  10.739  1.00 15.00      A    H  
ATOM   2670  CA  MET A 281      42.541  16.278  10.114  1.00 15.00      A    C  
ATOM   2671  CB  MET A 281      41.692  17.401  10.719  1.00 15.00      A    C  
ATOM   2672  CG  MET A 281      40.465  17.783   9.904  1.00 15.00      A    C  
ATOM   2673  SD  MET A 281      40.781  19.117   8.734  1.00 15.00      A    S  
ATOM   2674  CE  MET A 281      41.430  18.202   7.337  1.00 15.00      A    C  
ATOM   2675  C   MET A 281      43.791  16.049  10.965  1.00 15.00      A    C  
ATOM   2676  O   MET A 281      44.908  16.170  10.487  1.00 15.00      A    O  
ATOM   2677  N   ARG A 282      43.607  15.726  12.237  1.00 15.00      A    N  
ATOM   2678  HN  ARG A 282      42.697  15.628  12.584  1.00 15.00      A    H  
ATOM   2679  CA  ARG A 282      44.749  15.515  13.122  1.00 15.00      A    C  
ATOM   2680  CB  ARG A 282      44.553  16.236  14.450  1.00 15.00      A    C  
ATOM   2681  CG  ARG A 282      44.621  17.748  14.333  1.00 15.00      A    C  
ATOM   2682  CD  ARG A 282      43.515  18.410  15.129  1.00 15.00      A    C  
ATOM   2683  NE  ARG A 282      43.641  18.159  16.567  1.00 15.00      A    N  
ATOM   2684  HE  ARG A 282      44.519  17.861  16.896  1.00 15.00      A    H  
ATOM   2685  CZ  ARG A 282      42.640  18.315  17.439  1.00 15.00      A    C  
ATOM   2686  NH1 ARG A 282      41.445  18.712  17.016  1.00 15.00      A    N  
ATOM   2687 HH11 ARG A 282      40.663  18.834  17.693  1.00 15.00      A    H  
ATOM   2688 HH12 ARG A 282      41.285  18.909  16.004  1.00 15.00      A    H  
ATOM   2689  NH2 ARG A 282      42.839  18.103  18.735  1.00 15.00      A    N  
ATOM   2690 HH21 ARG A 282      42.055  18.225  19.411  1.00 15.00      A    H  
ATOM   2691 HH22 ARG A 282      43.779  17.819  19.085  1.00 15.00      A    H  
ATOM   2692  C   ARG A 282      45.064  14.039  13.347  1.00 15.00      A    C  
ATOM   2693  O   ARG A 282      44.239  13.183  13.087  1.00 15.00      A    O  
ATOM   2694  N   HIS A 283      46.277  13.788  13.849  1.00 15.00      A    N  
ATOM   2695  HN  HIS A 283      46.867  14.558  14.022  1.00 15.00      A    H  
ATOM   2696  CA  HIS A 283      46.804  12.440  14.135  1.00 15.00      A    C  
ATOM   2697  CB  HIS A 283      47.903  12.516  15.204  1.00 15.00      A    C  
ATOM   2698  CG  HIS A 283      48.588  11.208  15.477  1.00 15.00      A    C  
ATOM   2699  ND1 HIS A 283      49.719  10.799  14.800  1.00 15.00      A    N  
ATOM   2700  HD1 HIS A 283      50.163  11.294  14.077  1.00 15.00      A    H  
ATOM   2701  CD2 HIS A 283      48.317  10.231  16.380  1.00 15.00      A    C  
ATOM   2702  CE1 HIS A 283      50.116   9.637  15.276  1.00 15.00      A    C  
ATOM   2703  NE2 HIS A 283      49.285   9.271  16.235  1.00 15.00      A    N  
ATOM   2704  HE2 HIS A 283      49.358   8.450  16.767  1.00 15.00      A    H  
ATOM   2705  C   HIS A 283      45.754  11.402  14.540  1.00 15.00      A    C  
ATOM   2706  O   HIS A 283      45.569  10.408  13.839  1.00 15.00      A    O  
ATOM   2707  N   SER A 284      45.104  11.610  15.682  1.00 15.00      A    N  
ATOM   2708  HN  SER A 284      45.297  12.413  16.210  1.00 15.00      A    H  
ATOM   2709  CA  SER A 284      44.086  10.675  16.171  1.00 15.00      A    C  
ATOM   2710  CB  SER A 284      43.586  11.144  17.542  1.00 15.00      A    C  
ATOM   2711  OG  SER A 284      44.555  11.980  18.164  1.00 15.00      A    O  
ATOM   2712  HG  SER A 284      44.311  12.126  19.088  1.00 15.00      A    H  
ATOM   2713  C   SER A 284      42.925  10.562  15.175  1.00 15.00      A    C  
ATOM   2714  O   SER A 284      42.525   9.458  14.794  1.00 15.00      A    O  
ATOM   2715  N   SER A 285      42.441  11.715  14.731  1.00 15.00      A    N  
ATOM   2716  HN  SER A 285      42.840  12.539  15.055  1.00 15.00      A    H  
ATOM   2717  CA  SER A 285      41.341  11.790  13.782  1.00 15.00      A    C  
ATOM   2718  CB  SER A 285      41.024  13.257  13.469  1.00 15.00      A    C  
ATOM   2719  OG  SER A 285      39.821  13.388  12.738  1.00 15.00      A    O  
ATOM   2720  HG  SER A 285      39.079  13.145  13.302  1.00 15.00      A    H  
ATOM   2721  C   SER A 285      41.655  11.039  12.491  1.00 15.00      A    C  
ATOM   2722  O   SER A 285      40.754  10.497  11.853  1.00 15.00      A    O  
ATOM   2723  N   VAL A 286      42.927  11.034  12.099  1.00 15.00      A    N  
ATOM   2724  HN  VAL A 286      43.593  11.515  12.636  1.00 15.00      A    H  
ATOM   2725  CA  VAL A 286      43.358  10.350  10.890  1.00 15.00      A    C  
ATOM   2726  CB  VAL A 286      44.808  10.708  10.494  1.00 15.00      A    C  
ATOM   2727  CG1 VAL A 286      45.276   9.843   9.329  1.00 15.00      A    C  
ATOM   2728  CG2 VAL A 286      44.903  12.180  10.116  1.00 15.00      A    C  
ATOM   2729  C   VAL A 286      43.214   8.842  11.048  1.00 15.00      A    C  
ATOM   2730  O   VAL A 286      42.765   8.156  10.137  1.00 15.00      A    O  
ATOM   2731  N   PHE A 287      43.577   8.335  12.214  1.00 15.00      A    N  
ATOM   2732  HN  PHE A 287      43.918   8.932  12.909  1.00 15.00      A    H  
ATOM   2733  CA  PHE A 287      43.468   6.907  12.485  1.00 15.00      A    C  
ATOM   2734  CB  PHE A 287      44.115   6.548  13.829  1.00 15.00      A    C  
ATOM   2735  CG  PHE A 287      45.587   6.258  13.732  1.00 15.00      A    C  
ATOM   2736  CD1 PHE A 287      46.037   4.980  13.437  1.00 15.00      A    C  
ATOM   2737  CD2 PHE A 287      46.521   7.261  13.935  1.00 15.00      A    C  
ATOM   2738  CE1 PHE A 287      47.390   4.708  13.348  1.00 15.00      A    C  
ATOM   2739  CE2 PHE A 287      47.873   6.996  13.848  1.00 15.00      A    C  
ATOM   2740  CZ  PHE A 287      48.310   5.718  13.554  1.00 15.00      A    C  
ATOM   2741  C   PHE A 287      42.004   6.462  12.467  1.00 15.00      A    C  
ATOM   2742  O   PHE A 287      41.661   5.445  11.863  1.00 15.00      A    O  
ATOM   2743  N   GLU A 288      41.145   7.238  13.117  1.00 15.00      A    N  
ATOM   2744  HN  GLU A 288      41.479   8.038  13.582  1.00 15.00      A    H  
ATOM   2745  CA  GLU A 288      39.723   6.922  13.182  1.00 15.00      A    C  
ATOM   2746  CB  GLU A 288      39.038   7.787  14.238  1.00 15.00      A    C  
ATOM   2747  CG  GLU A 288      39.600   7.635  15.639  1.00 15.00      A    C  
ATOM   2748  CD  GLU A 288      39.347   8.867  16.482  1.00 15.00      A    C  
ATOM   2749  OE1 GLU A 288      38.177   9.112  16.844  1.00 15.00      A    O  
ATOM   2750  OE2 GLU A 288      40.317   9.600  16.766  1.00 15.00      A    O  
ATOM   2751  C   GLU A 288      39.031   7.134  11.838  1.00 15.00      A    C  
ATOM   2752  O   GLU A 288      38.097   6.412  11.486  1.00 15.00      A    O  
ATOM   2753  N   HIS A 289      39.489   8.121  11.081  1.00 15.00      A    N  
ATOM   2754  HN  HIS A 289      40.258   8.651  11.390  1.00 15.00      A    H  
ATOM   2755  CA  HIS A 289      38.878   8.426   9.789  1.00 15.00      A    C  
ATOM   2756  CB  HIS A 289      38.684   9.930   9.603  1.00 15.00      A    C  
ATOM   2757  CG  HIS A 289      37.468  10.451  10.298  1.00 15.00      A    C  
ATOM   2758  ND1 HIS A 289      36.493  11.190   9.664  1.00 15.00      A    N  
ATOM   2759  HD1 HIS A 289      36.501  11.470   8.713  1.00 15.00      A    H  
ATOM   2760  CD2 HIS A 289      37.053  10.312  11.581  1.00 15.00      A    C  
ATOM   2761  CE1 HIS A 289      35.535  11.480  10.522  1.00 15.00      A    C  
ATOM   2762  NE2 HIS A 289      35.848  10.959  11.690  1.00 15.00      A    N  
ATOM   2763  HE2 HIS A 289      35.302  11.021  12.502  1.00 15.00      A    H  
ATOM   2764  C   HIS A 289      39.629   7.811   8.622  1.00 15.00      A    C  
ATOM   2765  O   HIS A 289      39.381   8.159   7.469  1.00 15.00      A    O  
ATOM   2766  N   ASP A 290      40.531   6.896   8.935  1.00 15.00      A    N  
ATOM   2767  HN  ASP A 290      40.685   6.684   9.879  1.00 15.00      A    H  
ATOM   2768  CA  ASP A 290      41.319   6.203   7.923  1.00 15.00      A    C  
ATOM   2769  CB  ASP A 290      42.339   5.301   8.625  1.00 15.00      A    C  
ATOM   2770  CG  ASP A 290      43.279   4.589   7.676  1.00 15.00      A    C  
ATOM   2771  OD1 ASP A 290      43.553   5.129   6.590  1.00 15.00      A    O  
ATOM   2772  OD2 ASP A 290      43.789   3.506   8.042  1.00 15.00      A    O  
ATOM   2773  C   ASP A 290      40.397   5.342   7.070  1.00 15.00      A    C  
ATOM   2774  O   ASP A 290      40.320   5.487   5.852  1.00 15.00      A    O  
ATOM   2775  N   PHE A 291      39.667   4.472   7.742  1.00 15.00      A    N  
ATOM   2776  HN  PHE A 291      39.762   4.426   8.714  1.00 15.00      A    H  
ATOM   2777  CA  PHE A 291      38.746   3.574   7.078  1.00 15.00      A    C  
ATOM   2778  CB  PHE A 291      38.454   2.354   7.956  1.00 15.00      A    C  
ATOM   2779  CG  PHE A 291      38.394   2.643   9.433  1.00 15.00      A    C  
ATOM   2780  CD1 PHE A 291      39.529   2.532  10.219  1.00 15.00      A    C  
ATOM   2781  CD2 PHE A 291      37.202   3.014  10.035  1.00 15.00      A    C  
ATOM   2782  CE1 PHE A 291      39.479   2.786  11.575  1.00 15.00      A    C  
ATOM   2783  CE2 PHE A 291      37.144   3.270  11.391  1.00 15.00      A    C  
ATOM   2784  CZ  PHE A 291      38.285   3.155  12.163  1.00 15.00      A    C  
ATOM   2785  C   PHE A 291      37.442   4.265   6.699  1.00 15.00      A    C  
ATOM   2786  O   PHE A 291      36.875   3.982   5.643  1.00 15.00      A    O  
ATOM   2787  N   GLY A 292      36.970   5.165   7.564  1.00 15.00      A    N  
ATOM   2788  HN  GLY A 292      37.483   5.366   8.371  1.00 15.00      A    H  
ATOM   2789  CA  GLY A 292      35.718   5.863   7.306  1.00 15.00      A    C  
ATOM   2790  C   GLY A 292      34.601   4.881   6.999  1.00 15.00      A    C  
ATOM   2791  O   GLY A 292      34.093   4.835   5.880  1.00 15.00      A    O  
ATOM   2792  N   ARG A 293      34.238   4.077   7.986  1.00 15.00      A    N  
ATOM   2793  HN  ARG A 293      34.659   4.176   8.866  1.00 15.00      A    H  
ATOM   2794  CA  ARG A 293      33.205   3.070   7.799  1.00 15.00      A    C  
ATOM   2795  CB  ARG A 293      33.550   1.785   8.554  1.00 15.00      A    C  
ATOM   2796  CG  ARG A 293      34.850   1.127   8.102  1.00 15.00      A    C  
ATOM   2797  CD  ARG A 293      34.799   0.694   6.641  1.00 15.00      A    C  
ATOM   2798  NE  ARG A 293      35.076   1.796   5.713  1.00 15.00      A    N  
ATOM   2799  HE  ARG A 293      35.578   2.569   6.066  1.00 15.00      A    H  
ATOM   2800  CZ  ARG A 293      34.689   1.821   4.437  1.00 15.00      A    C  
ATOM   2801  NH1 ARG A 293      34.009   0.800   3.923  1.00 15.00      A    N  
ATOM   2802 HH11 ARG A 293      33.774  -0.022   4.517  1.00 15.00      A    H  
ATOM   2803 HH12 ARG A 293      33.704   0.818   2.927  1.00 15.00      A    H  
ATOM   2804  NH2 ARG A 293      34.994   2.866   3.677  1.00 15.00      A    N  
ATOM   2805 HH21 ARG A 293      34.698   2.898   2.680  1.00 15.00      A    H  
ATOM   2806 HH22 ARG A 293      35.534   3.668   4.083  1.00 15.00      A    H  
ATOM   2807  C   ARG A 293      31.816   3.576   8.161  1.00 15.00      A    C  
ATOM   2808  O   ARG A 293      31.605   4.153   9.224  1.00 15.00      A    O  
ATOM   2809  N   THR A 294      30.879   3.353   7.255  1.00 15.00      A    N  
ATOM   2810  HN  THR A 294      31.117   2.894   6.426  1.00 15.00      A    H  
ATOM   2811  CA  THR A 294      29.502   3.769   7.441  1.00 15.00      A    C  
ATOM   2812  CB  THR A 294      28.896   4.147   6.074  1.00 15.00      A    C  
ATOM   2813  OG1 THR A 294      29.411   3.253   5.074  1.00 15.00      A    O  
ATOM   2814  HG1 THR A 294      29.166   3.577   4.190  1.00 15.00      A    H  
ATOM   2815  CG2 THR A 294      29.270   5.578   5.703  1.00 15.00      A    C  
ATOM   2816  C   THR A 294      28.683   2.635   8.069  1.00 15.00      A    C  
ATOM   2817  O   THR A 294      29.112   1.478   8.060  1.00 15.00      A    O  
ATOM   2818  N   PRO A 295      27.494   2.946   8.626  1.00 15.00      A    N  
ATOM   2819  CA  PRO A 295      26.619   1.943   9.255  1.00 15.00      A    C  
ATOM   2820  CB  PRO A 295      25.387   2.745   9.696  1.00 15.00      A    C  
ATOM   2821  CG  PRO A 295      25.459   4.024   8.931  1.00 15.00      A    C  
ATOM   2822  CD  PRO A 295      26.919   4.296   8.711  1.00 15.00      A    C  
ATOM   2823  C   PRO A 295      26.221   0.824   8.287  1.00 15.00      A    C  
ATOM   2824  O   PRO A 295      25.873  -0.283   8.706  1.00 15.00      A    O  
ATOM   2825  N   GLU A 296      26.290   1.118   6.995  1.00 15.00      A    N  
ATOM   2826  HN  GLU A 296      26.578   2.014   6.730  1.00 15.00      A    H  
ATOM   2827  CA  GLU A 296      25.954   0.148   5.962  1.00 15.00      A    C  
ATOM   2828  CB  GLU A 296      26.008   0.822   4.584  1.00 15.00      A    C  
ATOM   2829  CG  GLU A 296      25.038   0.259   3.551  1.00 15.00      A    C  
ATOM   2830  CD  GLU A 296      25.477  -1.077   2.976  1.00 15.00      A    C  
ATOM   2831  OE1 GLU A 296      24.604  -1.830   2.489  1.00 15.00      A    O  
ATOM   2832  OE2 GLU A 296      26.684  -1.382   3.026  1.00 15.00      A    O  
ATOM   2833  C   GLU A 296      26.937  -1.021   6.012  1.00 15.00      A    C  
ATOM   2834  O   GLU A 296      26.549  -2.166   6.260  1.00 15.00      A    O  
ATOM   2835  N   VAL A 297      28.218  -0.708   5.833  1.00 15.00      A    N  
ATOM   2836  HN  VAL A 297      28.464   0.230   5.690  1.00 15.00      A    H  
ATOM   2837  CA  VAL A 297      29.262  -1.725   5.835  1.00 15.00      A    C  
ATOM   2838  CB  VAL A 297      30.611  -1.216   5.284  1.00 15.00      A    C  
ATOM   2839  CG1 VAL A 297      30.510  -0.950   3.791  1.00 15.00      A    C  
ATOM   2840  CG2 VAL A 297      31.074   0.030   6.022  1.00 15.00      A    C  
ATOM   2841  C   VAL A 297      29.448  -2.359   7.207  1.00 15.00      A    C  
ATOM   2842  O   VAL A 297      29.894  -3.501   7.308  1.00 15.00      A    O  
ATOM   2843  N   SER A 298      29.104  -1.627   8.264  1.00 15.00      A    N  
ATOM   2844  HN  SER A 298      28.775  -0.711   8.130  1.00 15.00      A    H  
ATOM   2845  CA  SER A 298      29.230  -2.157   9.617  1.00 15.00      A    C  
ATOM   2846  CB  SER A 298      29.042  -1.055  10.663  1.00 15.00      A    C  
ATOM   2847  OG  SER A 298      27.708  -0.579  10.679  1.00 15.00      A    O  
ATOM   2848  HG  SER A 298      27.292  -0.753   9.827  1.00 15.00      A    H  
ATOM   2849  C   SER A 298      28.228  -3.291   9.838  1.00 15.00      A    C  
ATOM   2850  O   SER A 298      28.406  -4.136  10.712  1.00 15.00      A    O  
ATOM   2851  N   ARG A 299      27.171  -3.296   9.034  1.00 15.00      A    N  
ATOM   2852  HN  ARG A 299      27.081  -2.591   8.356  1.00 15.00      A    H  
ATOM   2853  CA  ARG A 299      26.149  -4.324   9.125  1.00 15.00      A    C  
ATOM   2854  CB  ARG A 299      24.767  -3.725   8.835  1.00 15.00      A    C  
ATOM   2855  CG  ARG A 299      23.607  -4.713   8.898  1.00 15.00      A    C  
ATOM   2856  CD  ARG A 299      23.227  -5.217   7.512  1.00 15.00      A    C  
ATOM   2857  NE  ARG A 299      23.219  -4.136   6.529  1.00 15.00      A    N  
ATOM   2858  HE  ARG A 299      22.873  -3.266   6.822  1.00 15.00      A    H  
ATOM   2859  CZ  ARG A 299      23.656  -4.259   5.275  1.00 15.00      A    C  
ATOM   2860  NH1 ARG A 299      24.133  -5.420   4.839  1.00 15.00      A    N  
ATOM   2861 HH11 ARG A 299      24.473  -5.509   3.858  1.00 15.00      A    H  
ATOM   2862 HH12 ARG A 299      24.172  -6.245   5.475  1.00 15.00      A    H  
ATOM   2863  NH2 ARG A 299      23.621  -3.212   4.467  1.00 15.00      A    N  
ATOM   2864 HH21 ARG A 299      23.255  -2.300   4.804  1.00 15.00      A    H  
ATOM   2865 HH22 ARG A 299      23.973  -3.282   3.477  1.00 15.00      A    H  
ATOM   2866  C   ARG A 299      26.471  -5.446   8.147  1.00 15.00      A    C  
ATOM   2867  O   ARG A 299      26.223  -6.619   8.426  1.00 15.00      A    O  
ATOM   2868  N   LEU A 300      27.036  -5.068   7.007  1.00 15.00      A    N  
ATOM   2869  HN  LEU A 300      27.200  -4.113   6.850  1.00 15.00      A    H  
ATOM   2870  CA  LEU A 300      27.409  -6.021   5.970  1.00 15.00      A    C  
ATOM   2871  CB  LEU A 300      27.797  -5.277   4.689  1.00 15.00      A    C  
ATOM   2872  CG  LEU A 300      27.812  -6.092   3.393  1.00 15.00      A    C  
ATOM   2873  CD1 LEU A 300      26.563  -6.951   3.285  1.00 15.00      A    C  
ATOM   2874  CD2 LEU A 300      27.913  -5.161   2.195  1.00 15.00      A    C  
ATOM   2875  C   LEU A 300      28.545  -6.929   6.442  1.00 15.00      A    C  
ATOM   2876  O   LEU A 300      28.581  -8.114   6.114  1.00 15.00      A    O  
ATOM   2877  N   THR A 301      29.458  -6.377   7.232  1.00 15.00      A    N  
ATOM   2878  HN  THR A 301      29.382  -5.427   7.467  1.00 15.00      A    H  
ATOM   2879  CA  THR A 301      30.579  -7.151   7.753  1.00 15.00      A    C  
ATOM   2880  CB  THR A 301      31.640  -6.242   8.400  1.00 15.00      A    C  
ATOM   2881  OG1 THR A 301      30.989  -5.161   9.078  1.00 15.00      A    O  
ATOM   2882  HG1 THR A 301      30.910  -4.410   8.480  1.00 15.00      A    H  
ATOM   2883  CG2 THR A 301      32.577  -5.681   7.342  1.00 15.00      A    C  
ATOM   2884  C   THR A 301      30.092  -8.174   8.775  1.00 15.00      A    C  
ATOM   2885  O   THR A 301      30.617  -9.284   8.862  1.00 15.00      A    O  
ATOM   2886  N   ARG A 302      29.059  -7.800   9.524  1.00 15.00      A    N  
ATOM   2887  HN  ARG A 302      28.679  -6.907   9.396  1.00 15.00      A    H  
ATOM   2888  CA  ARG A 302      28.486  -8.682  10.533  1.00 15.00      A    C  
ATOM   2889  CB  ARG A 302      27.571  -7.914  11.488  1.00 15.00      A    C  
ATOM   2890  CG  ARG A 302      28.307  -6.917  12.368  1.00 15.00      A    C  
ATOM   2891  CD  ARG A 302      27.447  -6.454  13.533  1.00 15.00      A    C  
ATOM   2892  NE  ARG A 302      26.221  -5.779  13.095  1.00 15.00      A    N  
ATOM   2893  HE  ARG A 302      25.485  -6.349  12.782  1.00 15.00      A    H  
ATOM   2894  CZ  ARG A 302      26.055  -4.454  13.098  1.00 15.00      A    C  
ATOM   2895  NH1 ARG A 302      27.035  -3.659  13.514  1.00 15.00      A    N  
ATOM   2896 HH11 ARG A 302      26.909  -2.624  13.517  1.00 15.00      A    H  
ATOM   2897 HH12 ARG A 302      27.939  -4.067  13.835  1.00 15.00      A    H  
ATOM   2898  NH2 ARG A 302      24.902  -3.926  12.696  1.00 15.00      A    N  
ATOM   2899 HH21 ARG A 302      24.770  -2.891  12.698  1.00 15.00      A    H  
ATOM   2900 HH22 ARG A 302      24.124  -4.543  12.379  1.00 15.00      A    H  
ATOM   2901  C   ARG A 302      27.738  -9.835   9.876  1.00 15.00      A    C  
ATOM   2902  O   ARG A 302      27.423 -10.836  10.517  1.00 15.00      A    O  
ATOM   2903  N   THR A 303      27.450  -9.682   8.591  1.00 15.00      A    N  
ATOM   2904  HN  THR A 303      27.710  -8.855   8.134  1.00 15.00      A    H  
ATOM   2905  CA  THR A 303      26.769 -10.721   7.844  1.00 15.00      A    C  
ATOM   2906  CB  THR A 303      26.081 -10.145   6.589  1.00 15.00      A    C  
ATOM   2907  OG1 THR A 303      25.523  -8.859   6.901  1.00 15.00      A    O  
ATOM   2908  HG1 THR A 303      25.642  -8.680   7.840  1.00 15.00      A    H  
ATOM   2909  CG2 THR A 303      24.965 -11.067   6.121  1.00 15.00      A    C  
ATOM   2910  C   THR A 303      27.795 -11.779   7.442  1.00 15.00      A    C  
ATOM   2911  O   THR A 303      27.501 -12.973   7.417  1.00 15.00      A    O  
ATOM   2912  N   LEU A 304      29.015 -11.319   7.169  1.00 15.00      A    N  
ATOM   2913  HN  LEU A 304      29.182 -10.354   7.223  1.00 15.00      A    H  
ATOM   2914  CA  LEU A 304      30.112 -12.201   6.788  1.00 15.00      A    C  
ATOM   2915  CB  LEU A 304      31.284 -11.389   6.231  1.00 15.00      A    C  
ATOM   2916  CG  LEU A 304      31.321 -11.191   4.715  1.00 15.00      A    C  
ATOM   2917  CD1 LEU A 304      32.465 -10.266   4.328  1.00 15.00      A    C  
ATOM   2918  CD2 LEU A 304      31.455 -12.531   4.006  1.00 15.00      A    C  
ATOM   2919  C   LEU A 304      30.582 -13.013   7.988  1.00 15.00      A    C  
ATOM   2920  O   LEU A 304      30.985 -14.168   7.852  1.00 15.00      A    O  
ATOM   2921  N   GLN A 305      30.512 -12.398   9.166  1.00 15.00      A    N  
ATOM   2922  HN  GLN A 305      30.183 -11.475   9.202  1.00 15.00      A    H  
ATOM   2923  CA  GLN A 305      30.926 -13.051  10.405  1.00 15.00      A    C  
ATOM   2924  CB  GLN A 305      30.944 -12.054  11.564  1.00 15.00      A    C  
ATOM   2925  CG  GLN A 305      32.084 -11.049  11.505  1.00 15.00      A    C  
ATOM   2926  CD  GLN A 305      32.150 -10.164  12.735  1.00 15.00      A    C  
ATOM   2927  OE1 GLN A 305      31.130  -9.822  13.331  1.00 15.00      A    O  
ATOM   2928  NE2 GLN A 305      33.358  -9.786  13.126  1.00 15.00      A    N  
ATOM   2929 HE21 GLN A 305      34.130 -10.093  12.607  1.00 15.00      A    H  
ATOM   2930 HE22 GLN A 305      33.430  -9.219  13.921  1.00 15.00      A    H  
ATOM   2931  C   GLN A 305      30.029 -14.240  10.744  1.00 15.00      A    C  
ATOM   2932  O   GLN A 305      30.396 -15.099  11.543  1.00 15.00      A    O  
ATOM   2933  N   ARG A 306      28.854 -14.286  10.131  1.00 15.00      A    N  
ATOM   2934  HN  ARG A 306      28.613 -13.575   9.501  1.00 15.00      A    H  
ATOM   2935  CA  ARG A 306      27.920 -15.376  10.369  1.00 15.00      A    C  
ATOM   2936  CB  ARG A 306      26.481 -14.863  10.487  1.00 15.00      A    C  
ATOM   2937  CG  ARG A 306      25.914 -14.937  11.898  1.00 15.00      A    C  
ATOM   2938  CD  ARG A 306      24.408 -14.708  11.906  1.00 15.00      A    C  
ATOM   2939  NE  ARG A 306      23.796 -15.077  13.188  1.00 15.00      A    N  
ATOM   2940  HE  ARG A 306      24.174 -14.669  13.998  1.00 15.00      A    H  
ATOM   2941  CZ  ARG A 306      22.765 -15.919  13.310  1.00 15.00      A    C  
ATOM   2942  NH1 ARG A 306      22.227 -16.478  12.231  1.00 15.00      A    N  
ATOM   2943 HH11 ARG A 306      21.422 -17.135  12.324  1.00 15.00      A    H  
ATOM   2944 HH12 ARG A 306      22.607 -16.262  11.285  1.00 15.00      A    H  
ATOM   2945  NH2 ARG A 306      22.276 -16.209  14.513  1.00 15.00      A    N  
ATOM   2946 HH21 ARG A 306      21.472 -16.866  14.609  1.00 15.00      A    H  
ATOM   2947 HH22 ARG A 306      22.695 -15.783  15.368  1.00 15.00      A    H  
ATOM   2948  C   ARG A 306      28.029 -16.434   9.274  1.00 15.00      A    C  
ATOM   2949  O   ARG A 306      27.297 -17.420   9.276  1.00 15.00      A    O  
ATOM   2950  N   PHE A 307      28.960 -16.229   8.349  1.00 15.00      A    N  
ATOM   2951  HN  PHE A 307      29.532 -15.431   8.411  1.00 15.00      A    H  
ATOM   2952  CA  PHE A 307      29.168 -17.163   7.250  1.00 15.00      A    C  
ATOM   2953  CB  PHE A 307      29.227 -16.429   5.902  1.00 15.00      A    C  
ATOM   2954  CG  PHE A 307      27.885 -16.004   5.359  1.00 15.00      A    C  
ATOM   2955  CD1 PHE A 307      26.787 -16.846   5.438  1.00 15.00      A    C  
ATOM   2956  CD2 PHE A 307      27.724 -14.763   4.760  1.00 15.00      A    C  
ATOM   2957  CE1 PHE A 307      25.557 -16.459   4.934  1.00 15.00      A    C  
ATOM   2958  CE2 PHE A 307      26.499 -14.369   4.255  1.00 15.00      A    C  
ATOM   2959  CZ  PHE A 307      25.413 -15.219   4.342  1.00 15.00      A    C  
ATOM   2960  C   PHE A 307      30.435 -17.995   7.474  1.00 15.00      A    C  
ATOM   2961  O   PHE A 307      31.240 -18.188   6.558  1.00 15.00      A    O  
ATOM   2962  N   LEU A 308      30.599 -18.479   8.704  1.00 15.00      A    N  
ATOM   2963  HN  LEU A 308      29.928 -18.275   9.386  1.00 15.00      A    H  
ATOM   2964  CA  LEU A 308      31.753 -19.296   9.067  1.00 15.00      A    C  
ATOM   2965  CB  LEU A 308      32.234 -18.962  10.487  1.00 15.00      A    C  
ATOM   2966  CG  LEU A 308      32.650 -17.510  10.754  1.00 15.00      A    C  
ATOM   2967  CD1 LEU A 308      32.917 -17.292  12.236  1.00 15.00      A    C  
ATOM   2968  CD2 LEU A 308      33.875 -17.135   9.931  1.00 15.00      A    C  
ATOM   2969  C   LEU A 308      31.423 -20.789   8.956  1.00 15.00      A    C  
ATOM   2970  O   LEU A 308      31.944 -21.486   8.088  1.00 15.00      A    O  
ATOM   2971  N   ALA A 309      30.544 -21.271   9.831  1.00 15.00      A    N  
ATOM   2972  HN  ALA A 309      30.147 -20.666  10.489  1.00 15.00      A    H  
ATOM   2973  CA  ALA A 309      30.148 -22.681   9.834  1.00 15.00      A    C  
ATOM   2974  CB  ALA A 309      29.448 -23.030  11.141  1.00 15.00      A    C  
ATOM   2975  C   ALA A 309      29.248 -23.011   8.643  1.00 15.00      A    C  
ATOM   2976  O   ALA A 309      28.158 -22.458   8.508  1.00 15.00      A    O  
ATOM   2977  N   LYS A 310      29.703 -23.926   7.790  1.00 15.00      A    N  
ATOM   2978  HN  LYS A 310      30.568 -24.349   7.962  1.00 15.00      A    H  
ATOM   2979  CA  LYS A 310      28.941 -24.322   6.606  1.00 15.00      A    C  
ATOM   2980  CB  LYS A 310      29.300 -23.436   5.396  1.00 15.00      A    C  
ATOM   2981  CG  LYS A 310      30.697 -22.819   5.433  1.00 15.00      A    C  
ATOM   2982  CD  LYS A 310      31.794 -23.865   5.271  1.00 15.00      A    C  
ATOM   2983  CE  LYS A 310      32.824 -23.757   6.387  1.00 15.00      A    C  
ATOM   2984  NZ  LYS A 310      33.889 -24.792   6.282  1.00 15.00      A    N  
ATOM   2985  HZ1 LYS A 310      34.427 -24.663   5.402  1.00 15.00      A    H  
ATOM   2986  HZ2 LYS A 310      33.467 -25.741   6.282  1.00 15.00      A    H  
ATOM   2987  HZ3 LYS A 310      34.544 -24.715   7.089  1.00 15.00      A    H  
ATOM   2988  C   LYS A 310      29.160 -25.793   6.252  1.00 15.00      A    C  
ATOM   2989  O   LYS A 310      30.248 -26.335   6.463  1.00 15.00      A    O  
ATOM   2990  N   THR A 311      28.119 -26.433   5.721  1.00 15.00      A    N  
ATOM   2991  HN  THR A 311      27.276 -25.951   5.602  1.00 15.00      A    H  
ATOM   2992  CA  THR A 311      28.200 -27.828   5.301  1.00 15.00      A    C  
ATOM   2993  CB  THR A 311      26.865 -28.578   5.511  1.00 15.00      A    C  
ATOM   2994  OG1 THR A 311      26.957 -29.917   4.998  1.00 15.00      A    O  
ATOM   2995  HG1 THR A 311      26.748 -30.543   5.705  1.00 15.00      A    H  
ATOM   2996  CG2 THR A 311      26.519 -28.637   6.991  1.00 15.00      A    C  
ATOM   2997  C   THR A 311      28.607 -27.862   3.826  1.00 15.00      A    C  
ATOM   2998  O   THR A 311      28.557 -26.834   3.154  1.00 15.00      A    O  
ATOM   2999  N   VAL A 312      28.979 -29.028   3.312  1.00 15.00      A    N  
ATOM   3000  HN  VAL A 312      28.929 -29.837   3.867  1.00 15.00      A    H  
ATOM   3001  CA  VAL A 312      29.432 -29.142   1.925  1.00 15.00      A    C  
ATOM   3002  CB  VAL A 312      30.067 -30.517   1.630  1.00 15.00      A    C  
ATOM   3003  CG1 VAL A 312      31.357 -30.687   2.415  1.00 15.00      A    C  
ATOM   3004  CG2 VAL A 312      29.093 -31.645   1.942  1.00 15.00      A    C  
ATOM   3005  C   VAL A 312      28.333 -28.845   0.904  1.00 15.00      A    C  
ATOM   3006  O   VAL A 312      28.614 -28.467  -0.228  1.00 15.00      A    O  
ATOM   3007  N   HIS A 313      27.081 -29.006   1.303  1.00 15.00      A    N  
ATOM   3008  HN  HIS A 313      26.898 -29.291   2.222  1.00 15.00      A    H  
ATOM   3009  CA  HIS A 313      25.976 -28.756   0.387  1.00 15.00      A    C  
ATOM   3010  CB  HIS A 313      24.858 -29.778   0.562  1.00 15.00      A    C  
ATOM   3011  CG  HIS A 313      24.599 -30.575  -0.678  1.00 15.00      A    C  
ATOM   3012  ND1 HIS A 313      25.282 -31.736  -0.980  1.00 15.00      A    N  
ATOM   3013  HD1 HIS A 313      25.984 -32.148  -0.430  1.00 15.00      A    H  
ATOM   3014  CD2 HIS A 313      23.736 -30.371  -1.705  1.00 15.00      A    C  
ATOM   3015  CE1 HIS A 313      24.854 -32.208  -2.134  1.00 15.00      A    C  
ATOM   3016  NE2 HIS A 313      23.917 -31.401  -2.594  1.00 15.00      A    N  
ATOM   3017  HE2 HIS A 313      23.429 -31.521  -3.436  1.00 15.00      A    H  
ATOM   3018  C   HIS A 313      25.446 -27.337   0.511  1.00 15.00      A    C  
ATOM   3019  O   HIS A 313      24.734 -26.857  -0.367  1.00 15.00      A    O  
ATOM   3020  N   ASN A 314      25.808 -26.672   1.594  1.00 15.00      A    N  
ATOM   3021  HN  ASN A 314      26.383 -27.110   2.253  1.00 15.00      A    H  
ATOM   3022  CA  ASN A 314      25.369 -25.299   1.827  1.00 15.00      A    C  
ATOM   3023  CB  ASN A 314      24.930 -25.113   3.283  1.00 15.00      A    C  
ATOM   3024  CG  ASN A 314      23.425 -25.029   3.435  1.00 15.00      A    C  
ATOM   3025  OD1 ASN A 314      22.749 -26.041   3.600  1.00 15.00      A    O  
ATOM   3026  ND2 ASN A 314      22.892 -23.818   3.384  1.00 15.00      A    N  
ATOM   3027 HD21 ASN A 314      23.488 -23.054   3.253  1.00 15.00      A    H  
ATOM   3028 HD22 ASN A 314      21.920 -23.739   3.481  1.00 15.00      A    H  
ATOM   3029  C   ASN A 314      26.489 -24.322   1.496  1.00 15.00      A    C  
ATOM   3030  O   ASN A 314      26.250 -23.139   1.251  1.00 15.00      A    O  
ATOM   3031  N   ASN A 315      27.712 -24.841   1.478  1.00 15.00      A    N  
ATOM   3032  HN  ASN A 315      27.820 -25.797   1.672  1.00 15.00      A    H  
ATOM   3033  CA  ASN A 315      28.902 -24.046   1.191  1.00 15.00      A    C  
ATOM   3034  CB  ASN A 315      30.178 -24.886   1.377  1.00 15.00      A    C  
ATOM   3035  CG  ASN A 315      31.249 -24.645   0.327  1.00 15.00      A    C  
ATOM   3036  OD1 ASN A 315      31.233 -25.252  -0.737  1.00 15.00      A    O  
ATOM   3037  ND2 ASN A 315      32.193 -23.763   0.625  1.00 15.00      A    N  
ATOM   3038 HD21 ASN A 315      32.150 -23.314   1.492  1.00 15.00      A    H  
ATOM   3039 HD22 ASN A 315      32.904 -23.610  -0.036  1.00 15.00      A    H  
ATOM   3040  C   ASN A 315      28.849 -23.387  -0.186  1.00 15.00      A    C  
ATOM   3041  O   ASN A 315      29.338 -22.274  -0.353  1.00 15.00      A    O  
ATOM   3042  N   LEU A 316      28.234 -24.059  -1.156  1.00 15.00      A    N  
ATOM   3043  HN  LEU A 316      27.848 -24.936  -0.962  1.00 15.00      A    H  
ATOM   3044  CA  LEU A 316      28.127 -23.516  -2.508  1.00 15.00      A    C  
ATOM   3045  CB  LEU A 316      27.430 -24.506  -3.442  1.00 15.00      A    C  
ATOM   3046  CG  LEU A 316      28.226 -25.763  -3.796  1.00 15.00      A    C  
ATOM   3047  CD1 LEU A 316      27.502 -27.010  -3.315  1.00 15.00      A    C  
ATOM   3048  CD2 LEU A 316      28.490 -25.832  -5.292  1.00 15.00      A    C  
ATOM   3049  C   LEU A 316      27.393 -22.180  -2.498  1.00 15.00      A    C  
ATOM   3050  O   LEU A 316      27.908 -21.174  -2.991  1.00 15.00      A    O  
ATOM   3051  N   ALA A 317      26.208 -22.169  -1.902  1.00 15.00      A    N  
ATOM   3052  HN  ALA A 317      25.863 -22.995  -1.509  1.00 15.00      A    H  
ATOM   3053  CA  ALA A 317      25.410 -20.955  -1.813  1.00 15.00      A    C  
ATOM   3054  CB  ALA A 317      24.022 -21.275  -1.279  1.00 15.00      A    C  
ATOM   3055  C   ALA A 317      26.107 -19.952  -0.906  1.00 15.00      A    C  
ATOM   3056  O   ALA A 317      26.047 -18.743  -1.129  1.00 15.00      A    O  
ATOM   3057  N   ILE A 318      26.777 -20.473   0.115  1.00 15.00      A    N  
ATOM   3058  HN  ILE A 318      26.773 -21.446   0.239  1.00 15.00      A    H  
ATOM   3059  CA  ILE A 318      27.498 -19.641   1.064  1.00 15.00      A    C  
ATOM   3060  CB  ILE A 318      27.955 -20.443   2.315  1.00 15.00      A    C  
ATOM   3061  CG1 ILE A 318      26.992 -20.209   3.485  1.00 15.00      A    C  
ATOM   3062  CG2 ILE A 318      29.383 -20.111   2.730  1.00 15.00      A    C  
ATOM   3063  CD1 ILE A 318      25.529 -20.406   3.145  1.00 15.00      A    C  
ATOM   3064  C   ILE A 318      28.649 -18.891   0.388  1.00 15.00      A    C  
ATOM   3065  O   ILE A 318      28.927 -17.742   0.720  1.00 15.00      A    O  
ATOM   3066  N   ARG A 319      29.303 -19.533  -0.577  1.00 15.00      A    N  
ATOM   3067  HN  ARG A 319      29.053 -20.459  -0.798  1.00 15.00      A    H  
ATOM   3068  CA  ARG A 319      30.399 -18.891  -1.298  1.00 15.00      A    C  
ATOM   3069  CB  ARG A 319      31.185 -19.892  -2.144  1.00 15.00      A    C  
ATOM   3070  CG  ARG A 319      31.837 -21.013  -1.354  1.00 15.00      A    C  
ATOM   3071  CD  ARG A 319      32.376 -20.540  -0.011  1.00 15.00      A    C  
ATOM   3072  NE  ARG A 319      33.463 -19.564  -0.126  1.00 15.00      A    N  
ATOM   3073  HE  ARG A 319      33.311 -18.776  -0.701  1.00 15.00      A    H  
ATOM   3074  CZ  ARG A 319      34.634 -19.688   0.494  1.00 15.00      A    C  
ATOM   3075  NH1 ARG A 319      34.878 -20.735   1.267  1.00 15.00      A    N  
ATOM   3076 HH11 ARG A 319      35.798 -20.823   1.766  1.00 15.00      A    H  
ATOM   3077 HH12 ARG A 319      34.159 -21.473   1.384  1.00 15.00      A    H  
ATOM   3078  NH2 ARG A 319      35.550 -18.745   0.380  1.00 15.00      A    N  
ATOM   3079 HH21 ARG A 319      36.465 -18.841   0.864  1.00 15.00      A    H  
ATOM   3080 HH22 ARG A 319      35.352 -17.888  -0.204  1.00 15.00      A    H  
ATOM   3081  C   ARG A 319      29.859 -17.784  -2.187  1.00 15.00      A    C  
ATOM   3082  O   ARG A 319      30.426 -16.693  -2.254  1.00 15.00      A    O  
ATOM   3083  N   GLN A 320      28.746 -18.069  -2.851  1.00 15.00      A    N  
ATOM   3084  HN  GLN A 320      28.335 -18.955  -2.738  1.00 15.00      A    H  
ATOM   3085  CA  GLN A 320      28.114 -17.099  -3.732  1.00 15.00      A    C  
ATOM   3086  CB  GLN A 320      26.941 -17.738  -4.482  1.00 15.00      A    C  
ATOM   3087  CG  GLN A 320      27.336 -18.912  -5.366  1.00 15.00      A    C  
ATOM   3088  CD  GLN A 320      26.136 -19.663  -5.915  1.00 15.00      A    C  
ATOM   3089  OE1 GLN A 320      25.592 -20.549  -5.261  1.00 15.00      A    O  
ATOM   3090  NE2 GLN A 320      25.719 -19.321  -7.124  1.00 15.00      A    N  
ATOM   3091 HE21 GLN A 320      26.198 -18.609  -7.594  1.00 15.00      A    H  
ATOM   3092 HE22 GLN A 320      24.950 -19.799  -7.498  1.00 15.00      A    H  
ATOM   3093  C   GLN A 320      27.643 -15.897  -2.921  1.00 15.00      A    C  
ATOM   3094  O   GLN A 320      27.749 -14.754  -3.360  1.00 15.00      A    O  
ATOM   3095  N   ARG A 321      27.140 -16.169  -1.723  1.00 15.00      A    N  
ATOM   3096  HN  ARG A 321      27.078 -17.106  -1.431  1.00 15.00      A    H  
ATOM   3097  CA  ARG A 321      26.669 -15.115  -0.838  1.00 15.00      A    C  
ATOM   3098  CB  ARG A 321      25.781 -15.688   0.268  1.00 15.00      A    C  
ATOM   3099  CG  ARG A 321      24.386 -16.085  -0.194  1.00 15.00      A    C  
ATOM   3100  CD  ARG A 321      23.553 -14.866  -0.563  1.00 15.00      A    C  
ATOM   3101  NE  ARG A 321      23.360 -13.971   0.580  1.00 15.00      A    N  
ATOM   3102  HE  ARG A 321      23.031 -14.375   1.414  1.00 15.00      A    H  
ATOM   3103  CZ  ARG A 321      23.596 -12.657   0.550  1.00 15.00      A    C  
ATOM   3104  NH1 ARG A 321      24.028 -12.081  -0.568  1.00 15.00      A    N  
ATOM   3105 HH11 ARG A 321      24.215 -11.056  -0.594  1.00 15.00      A    H  
ATOM   3106 HH12 ARG A 321      24.182 -12.653  -1.426  1.00 15.00      A    H  
ATOM   3107  NH2 ARG A 321      23.412 -11.922   1.642  1.00 15.00      A    N  
ATOM   3108 HH21 ARG A 321      23.083 -12.366   2.525  1.00 15.00      A    H  
ATOM   3109 HH22 ARG A 321      23.598 -10.897   1.621  1.00 15.00      A    H  
ATOM   3110  C   ARG A 321      27.841 -14.344  -0.238  1.00 15.00      A    C  
ATOM   3111  O   ARG A 321      27.746 -13.139  -0.013  1.00 15.00      A    O  
ATOM   3112  N   ARG A 322      28.944 -15.046   0.015  1.00 15.00      A    N  
ATOM   3113  HN  ARG A 322      28.955 -16.009  -0.180  1.00 15.00      A    H  
ATOM   3114  CA  ARG A 322      30.136 -14.422   0.582  1.00 15.00      A    C  
ATOM   3115  CB  ARG A 322      31.134 -15.475   1.082  1.00 15.00      A    C  
ATOM   3116  CG  ARG A 322      30.928 -15.871   2.538  1.00 15.00      A    C  
ATOM   3117  CD  ARG A 322      31.656 -17.162   2.893  1.00 15.00      A    C  
ATOM   3118  NE  ARG A 322      33.112 -17.030   2.823  1.00 15.00      A    N  
ATOM   3119  HE  ARG A 322      33.481 -16.526   2.062  1.00 15.00      A    H  
ATOM   3120  CZ  ARG A 322      33.958 -17.566   3.713  1.00 15.00      A    C  
ATOM   3121  NH1 ARG A 322      33.503 -18.267   4.750  1.00 15.00      A    N  
ATOM   3122 HH11 ARG A 322      32.478 -18.405   4.888  1.00 15.00      A    H  
ATOM   3123 HH12 ARG A 322      34.171 -18.691   5.432  1.00 15.00      A    H  
ATOM   3124  NH2 ARG A 322      35.263 -17.371   3.579  1.00 15.00      A    N  
ATOM   3125 HH21 ARG A 322      35.628 -16.804   2.786  1.00 15.00      A    H  
ATOM   3126 HH22 ARG A 322      35.929 -17.791   4.265  1.00 15.00      A    H  
ATOM   3127  C   ARG A 322      30.789 -13.488  -0.428  1.00 15.00      A    C  
ATOM   3128  O   ARG A 322      31.111 -12.345  -0.103  1.00 15.00      A    O  
ATOM   3129  N   ALA A 323      30.966 -13.973  -1.654  1.00 15.00      A    N  
ATOM   3130  HN  ALA A 323      30.697 -14.898  -1.850  1.00 15.00      A    H  
ATOM   3131  CA  ALA A 323      31.568 -13.168  -2.714  1.00 15.00      A    C  
ATOM   3132  CB  ALA A 323      31.785 -14.008  -3.963  1.00 15.00      A    C  
ATOM   3133  C   ALA A 323      30.689 -11.961  -3.024  1.00 15.00      A    C  
ATOM   3134  O   ALA A 323      31.182 -10.864  -3.272  1.00 15.00      A    O  
ATOM   3135  N   GLN A 324      29.378 -12.175  -2.989  1.00 15.00      A    N  
ATOM   3136  HN  GLN A 324      29.047 -13.076  -2.792  1.00 15.00      A    H  
ATOM   3137  CA  GLN A 324      28.421 -11.107  -3.248  1.00 15.00      A    C  
ATOM   3138  CB  GLN A 324      26.995 -11.664  -3.226  1.00 15.00      A    C  
ATOM   3139  CG  GLN A 324      25.923 -10.652  -3.593  1.00 15.00      A    C  
ATOM   3140  CD  GLN A 324      25.925 -10.302  -5.069  1.00 15.00      A    C  
ATOM   3141  OE1 GLN A 324      26.219 -11.137  -5.919  1.00 15.00      A    O  
ATOM   3142  NE2 GLN A 324      25.604  -9.059  -5.382  1.00 15.00      A    N  
ATOM   3143 HE21 GLN A 324      25.389  -8.440  -4.656  1.00 15.00      A    H  
ATOM   3144 HE22 GLN A 324      25.596  -8.812  -6.329  1.00 15.00      A    H  
ATOM   3145  C   GLN A 324      28.565 -10.011  -2.197  1.00 15.00      A    C  
ATOM   3146  O   GLN A 324      28.425  -8.824  -2.493  1.00 15.00      A    O  
ATOM   3147  N   LEU A 325      28.856 -10.425  -0.969  1.00 15.00      A    N  
ATOM   3148  HN  LEU A 325      28.969 -11.385  -0.806  1.00 15.00      A    H  
ATOM   3149  CA  LEU A 325      29.022  -9.497   0.137  1.00 15.00      A    C  
ATOM   3150  CB  LEU A 325      28.978 -10.239   1.472  1.00 15.00      A    C  
ATOM   3151  CG  LEU A 325      27.747  -9.986   2.342  1.00 15.00      A    C  
ATOM   3152  CD1 LEU A 325      26.468 -10.265   1.567  1.00 15.00      A    C  
ATOM   3153  CD2 LEU A 325      27.804 -10.829   3.602  1.00 15.00      A    C  
ATOM   3154  C   LEU A 325      30.321  -8.716   0.009  1.00 15.00      A    C  
ATOM   3155  O   LEU A 325      30.337  -7.500   0.196  1.00 15.00      A    O  
ATOM   3156  N   VAL A 326      31.404  -9.414  -0.318  1.00 15.00      A    N  
ATOM   3157  HN  VAL A 326      31.328 -10.383  -0.470  1.00 15.00      A    H  
ATOM   3158  CA  VAL A 326      32.702  -8.765  -0.472  1.00 15.00      A    C  
ATOM   3159  CB  VAL A 326      33.835  -9.779  -0.745  1.00 15.00      A    C  
ATOM   3160  CG1 VAL A 326      35.174  -9.068  -0.884  1.00 15.00      A    C  
ATOM   3161  CG2 VAL A 326      33.902 -10.811   0.371  1.00 15.00      A    C  
ATOM   3162  C   VAL A 326      32.629  -7.730  -1.590  1.00 15.00      A    C  
ATOM   3163  O   VAL A 326      33.069  -6.588  -1.425  1.00 15.00      A    O  
ATOM   3164  N   ALA A 327      32.036  -8.127  -2.710  1.00 15.00      A    N  
ATOM   3165  HN  ALA A 327      31.729  -9.060  -2.784  1.00 15.00      A    H  
ATOM   3166  CA  ALA A 327      31.870  -7.237  -3.848  1.00 15.00      A    C  
ATOM   3167  CB  ALA A 327      31.242  -7.979  -5.019  1.00 15.00      A    C  
ATOM   3168  C   ALA A 327      31.018  -6.028  -3.460  1.00 15.00      A    C  
ATOM   3169  O   ALA A 327      31.271  -4.912  -3.908  1.00 15.00      A    O  
ATOM   3170  N   GLN A 328      30.018  -6.256  -2.610  1.00 15.00      A    N  
ATOM   3171  HN  GLN A 328      29.867  -7.171  -2.281  1.00 15.00      A    H  
ATOM   3172  CA  GLN A 328      29.141  -5.181  -2.156  1.00 15.00      A    C  
ATOM   3173  CB  GLN A 328      27.916  -5.737  -1.423  1.00 15.00      A    C  
ATOM   3174  CG  GLN A 328      26.712  -5.951  -2.331  1.00 15.00      A    C  
ATOM   3175  CD  GLN A 328      25.558  -6.688  -1.665  1.00 15.00      A    C  
ATOM   3176  OE1 GLN A 328      25.750  -7.600  -0.859  1.00 15.00      A    O  
ATOM   3177  NE2 GLN A 328      24.341  -6.284  -1.993  1.00 15.00      A    N  
ATOM   3178 HE21 GLN A 328      24.254  -5.545  -2.632  1.00 15.00      A    H  
ATOM   3179 HE22 GLN A 328      23.579  -6.738  -1.583  1.00 15.00      A    H  
ATOM   3180  C   GLN A 328      29.909  -4.183  -1.290  1.00 15.00      A    C  
ATOM   3181  O   GLN A 328      29.744  -2.972  -1.429  1.00 15.00      A    O  
ATOM   3182  N   ILE A 329      30.761  -4.704  -0.411  1.00 15.00      A    N  
ATOM   3183  HN  ILE A 329      30.835  -5.682  -0.340  1.00 15.00      A    H  
ATOM   3184  CA  ILE A 329      31.580  -3.862   0.458  1.00 15.00      A    C  
ATOM   3185  CB  ILE A 329      32.369  -4.704   1.486  1.00 15.00      A    C  
ATOM   3186  CG1 ILE A 329      31.415  -5.531   2.347  1.00 15.00      A    C  
ATOM   3187  CG2 ILE A 329      33.243  -3.814   2.362  1.00 15.00      A    C  
ATOM   3188  CD1 ILE A 329      32.108  -6.562   3.210  1.00 15.00      A    C  
ATOM   3189  C   ILE A 329      32.572  -3.076  -0.390  1.00 15.00      A    C  
ATOM   3190  O   ILE A 329      32.869  -1.913  -0.110  1.00 15.00      A    O  
ATOM   3191  N   CYS A 330      33.077  -3.729  -1.429  1.00 15.00      A    N  
ATOM   3192  HN  CYS A 330      32.799  -4.658  -1.591  1.00 15.00      A    H  
ATOM   3193  CA  CYS A 330      34.025  -3.107  -2.334  1.00 15.00      A    C  
ATOM   3194  CB  CYS A 330      34.554  -4.136  -3.337  1.00 15.00      A    C  
ATOM   3195  SG  CYS A 330      35.912  -3.543  -4.371  1.00 15.00      A    S  
ATOM   3196  HG  CYS A 330      35.598  -3.774  -5.638  1.00 15.00      A    H  
ATOM   3197  C   CYS A 330      33.343  -1.967  -3.068  1.00 15.00      A    C  
ATOM   3198  O   CYS A 330      33.896  -0.873  -3.191  1.00 15.00      A    O  
ATOM   3199  N   ASP A 331      32.130  -2.230  -3.532  1.00 15.00      A    N  
ATOM   3200  HN  ASP A 331      31.751  -3.130  -3.405  1.00 15.00      A    H  
ATOM   3201  CA  ASP A 331      31.354  -1.230  -4.249  1.00 15.00      A    C  
ATOM   3202  CB  ASP A 331      30.027  -1.804  -4.743  1.00 15.00      A    C  
ATOM   3203  CG  ASP A 331      29.218  -0.786  -5.517  1.00 15.00      A    C  
ATOM   3204  OD1 ASP A 331      28.324  -0.165  -4.912  1.00 15.00      A    O  
ATOM   3205  OD2 ASP A 331      29.479  -0.604  -6.724  1.00 15.00      A    O  
ATOM   3206  C   ASP A 331      31.145   0.032  -3.406  1.00 15.00      A    C  
ATOM   3207  O   ASP A 331      31.500   1.128  -3.841  1.00 15.00      A    O  
ATOM   3208  N   GLU A 332      30.607  -0.114  -2.188  1.00 15.00      A    N  
ATOM   3209  HN  GLU A 332      30.329  -1.008  -1.885  1.00 15.00      A    H  
ATOM   3210  CA  GLU A 332      30.396   1.051  -1.313  1.00 15.00      A    C  
ATOM   3211  CB  GLU A 332      29.557   0.710  -0.068  1.00 15.00      A    C  
ATOM   3212  CG  GLU A 332      29.758   1.636   1.140  1.00 15.00      A    C  
ATOM   3213  CD  GLU A 332      29.166   3.036   0.994  1.00 15.00      A    C  
ATOM   3214  OE1 GLU A 332      28.840   3.456  -0.136  1.00 15.00      A    O  
ATOM   3215  OE2 GLU A 332      29.057   3.739   2.026  1.00 15.00      A    O  
ATOM   3216  C   GLU A 332      31.727   1.712  -0.940  1.00 15.00      A    C  
ATOM   3217  O   GLU A 332      31.798   2.929  -0.755  1.00 15.00      A    O  
ATOM   3218  N   ALA A 333      32.790   0.914  -0.845  1.00 15.00      A    N  
ATOM   3219  HN  ALA A 333      32.687  -0.052  -1.007  1.00 15.00      A    H  
ATOM   3220  CA  ALA A 333      34.106   1.453  -0.518  1.00 15.00      A    C  
ATOM   3221  CB  ALA A 333      35.134   0.338  -0.386  1.00 15.00      A    C  
ATOM   3222  C   ALA A 333      34.522   2.442  -1.599  1.00 15.00      A    C  
ATOM   3223  O   ALA A 333      35.076   3.506  -1.311  1.00 15.00      A    O  
ATOM   3224  N   LEU A 334      34.220   2.086  -2.842  1.00 15.00      A    N  
ATOM   3225  HN  LEU A 334      33.776   1.220  -2.994  1.00 15.00      A    H  
ATOM   3226  CA  LEU A 334      34.527   2.931  -3.984  1.00 15.00      A    C  
ATOM   3227  CB  LEU A 334      34.379   2.143  -5.290  1.00 15.00      A    C  
ATOM   3228  CG  LEU A 334      35.532   1.202  -5.644  1.00 15.00      A    C  
ATOM   3229  CD1 LEU A 334      35.109   0.232  -6.736  1.00 15.00      A    C  
ATOM   3230  CD2 LEU A 334      36.755   1.997  -6.081  1.00 15.00      A    C  
ATOM   3231  C   LEU A 334      33.610   4.153  -3.999  1.00 15.00      A    C  
ATOM   3232  O   LEU A 334      34.045   5.266  -4.302  1.00 15.00      A    O  
ATOM   3233  N   GLN A 335      32.346   3.939  -3.653  1.00 15.00      A    N  
ATOM   3234  HN  GLN A 335      32.058   3.026  -3.424  1.00 15.00      A    H  
ATOM   3235  CA  GLN A 335      31.367   5.016  -3.624  1.00 15.00      A    C  
ATOM   3236  CB  GLN A 335      29.962   4.463  -3.390  1.00 15.00      A    C  
ATOM   3237  CG  GLN A 335      29.504   3.482  -4.455  1.00 15.00      A    C  
ATOM   3238  CD  GLN A 335      27.999   3.463  -4.626  1.00 15.00      A    C  
ATOM   3239  OE1 GLN A 335      27.320   4.476  -4.440  1.00 15.00      A    O  
ATOM   3240  NE2 GLN A 335      27.460   2.310  -4.969  1.00 15.00      A    N  
ATOM   3241 HE21 GLN A 335      28.058   1.522  -5.090  1.00 15.00      A    H  
ATOM   3242 HE22 GLN A 335      26.497   2.275  -5.091  1.00 15.00      A    H  
ATOM   3243  C   GLN A 335      31.722   6.059  -2.573  1.00 15.00      A    C  
ATOM   3244  O   GLN A 335      31.604   7.263  -2.818  1.00 15.00      A    O  
ATOM   3245  N   TYR A 336      32.150   5.592  -1.404  1.00 15.00      A    N  
ATOM   3246  HN  TYR A 336      32.176   4.618  -1.262  1.00 15.00      A    H  
ATOM   3247  CA  TYR A 336      32.551   6.482  -0.319  1.00 15.00      A    C  
ATOM   3248  CB  TYR A 336      32.899   5.676   0.945  1.00 15.00      A    C  
ATOM   3249  CG  TYR A 336      33.543   6.477   2.064  1.00 15.00      A    C  
ATOM   3250  CD1 TYR A 336      32.779   7.276   2.909  1.00 15.00      A    C  
ATOM   3251  CD2 TYR A 336      34.915   6.422   2.281  1.00 15.00      A    C  
ATOM   3252  CE1 TYR A 336      33.366   7.994   3.935  1.00 15.00      A    C  
ATOM   3253  CE2 TYR A 336      35.508   7.138   3.303  1.00 15.00      A    C  
ATOM   3254  CZ  TYR A 336      34.729   7.923   4.128  1.00 15.00      A    C  
ATOM   3255  OH  TYR A 336      35.315   8.629   5.155  1.00 15.00      A    O  
ATOM   3256  HH  TYR A 336      36.197   8.282   5.320  1.00 15.00      A    H  
ATOM   3257  C   TYR A 336      33.735   7.334  -0.755  1.00 15.00      A    C  
ATOM   3258  O   TYR A 336      33.810   8.517  -0.431  1.00 15.00      A    O  
ATOM   3259  N   ALA A 337      34.645   6.723  -1.504  1.00 15.00      A    N  
ATOM   3260  HN  ALA A 337      34.512   5.781  -1.742  1.00 15.00      A    H  
ATOM   3261  CA  ALA A 337      35.826   7.418  -1.991  1.00 15.00      A    C  
ATOM   3262  CB  ALA A 337      36.806   6.434  -2.612  1.00 15.00      A    C  
ATOM   3263  C   ALA A 337      35.428   8.482  -3.002  1.00 15.00      A    C  
ATOM   3264  O   ALA A 337      35.819   9.641  -2.884  1.00 15.00      A    O  
ATOM   3265  N   ALA A 338      34.622   8.080  -3.977  1.00 15.00      A    N  
ATOM   3266  HN  ALA A 338      34.332   7.140  -4.001  1.00 15.00      A    H  
ATOM   3267  CA  ALA A 338      34.163   8.989  -5.015  1.00 15.00      A    C  
ATOM   3268  CB  ALA A 338      33.298   8.252  -6.026  1.00 15.00      A    C  
ATOM   3269  C   ALA A 338      33.410  10.177  -4.421  1.00 15.00      A    C  
ATOM   3270  O   ALA A 338      33.714  11.327  -4.721  1.00 15.00      A    O  
ATOM   3271  N   ARG A 339      32.462   9.904  -3.537  1.00 15.00      A    N  
ATOM   3272  HN  ARG A 339      32.281   8.967  -3.292  1.00 15.00      A    H  
ATOM   3273  CA  ARG A 339      31.679  10.974  -2.931  1.00 15.00      A    C  
ATOM   3274  CB  ARG A 339      30.358  10.458  -2.353  1.00 15.00      A    C  
ATOM   3275  CG  ARG A 339      30.501   9.708  -1.045  1.00 15.00      A    C  
ATOM   3276  CD  ARG A 339      29.232   8.953  -0.695  1.00 15.00      A    C  
ATOM   3277  NE  ARG A 339      29.390   8.213   0.550  1.00 15.00      A    N  
ATOM   3278  HE  ARG A 339      29.590   8.735   1.356  1.00 15.00      A    H  
ATOM   3279  CZ  ARG A 339      29.280   6.887   0.656  1.00 15.00      A    C  
ATOM   3280  NH1 ARG A 339      29.000   6.147  -0.415  1.00 15.00      A    N  
ATOM   3281 HH11 ARG A 339      28.867   6.595  -1.343  1.00 15.00      A    H  
ATOM   3282 HH12 ARG A 339      28.911   5.094  -0.326  1.00 15.00      A    H  
ATOM   3283  NH2 ARG A 339      29.465   6.302   1.831  1.00 15.00      A    N  
ATOM   3284 HH21 ARG A 339      29.697   6.867   2.671  1.00 15.00      A    H  
ATOM   3285 HH22 ARG A 339      29.374   5.250   1.918  1.00 15.00      A    H  
ATOM   3286  C   ARG A 339      32.472  11.782  -1.898  1.00 15.00      A    C  
ATOM   3287  O   ARG A 339      31.961  12.742  -1.338  1.00 15.00      A    O  
ATOM   3288  N   LEU A 340      33.709  11.390  -1.632  1.00 15.00      A    N  
ATOM   3289  HN  LEU A 340      34.067  10.588  -2.070  1.00 15.00      A    H  
ATOM   3290  CA  LEU A 340      34.546  12.122  -0.684  1.00 15.00      A    C  
ATOM   3291  CB  LEU A 340      35.275  11.157   0.262  1.00 15.00      A    C  
ATOM   3292  CG  LEU A 340      36.169  11.779   1.345  1.00 15.00      A    C  
ATOM   3293  CD1 LEU A 340      35.396  12.785   2.185  1.00 15.00      A    C  
ATOM   3294  CD2 LEU A 340      36.754  10.691   2.234  1.00 15.00      A    C  
ATOM   3295  C   LEU A 340      35.544  12.996  -1.438  1.00 15.00      A    C  
ATOM   3296  O   LEU A 340      35.874  14.098  -1.015  1.00 15.00      A    O  
ATOM   3297  N   ARG A 341      35.981  12.503  -2.585  1.00 15.00      A    N  
ATOM   3298  HN  ARG A 341      35.641  11.636  -2.888  1.00 15.00      A    H  
ATOM   3299  CA  ARG A 341      36.949  13.203  -3.413  1.00 15.00      A    C  
ATOM   3300  CB  ARG A 341      37.593  12.203  -4.377  1.00 15.00      A    C  
ATOM   3301  CG  ARG A 341      36.620  11.587  -5.374  1.00 15.00      A    C  
ATOM   3302  CD  ARG A 341      37.330  10.783  -6.453  1.00 15.00      A    C  
ATOM   3303  NE  ARG A 341      36.606  10.822  -7.724  1.00 15.00      A    N  
ATOM   3304  HE  ARG A 341      35.695  11.202  -7.710  1.00 15.00      A    H  
ATOM   3305  CZ  ARG A 341      37.097  10.406  -8.891  1.00 15.00      A    C  
ATOM   3306  NH1 ARG A 341      38.337   9.914  -8.986  1.00 15.00      A    N  
ATOM   3307 HH11 ARG A 341      38.959   9.854  -8.132  1.00 15.00      A    H  
ATOM   3308 HH12 ARG A 341      38.705   9.591  -9.903  1.00 15.00      A    H  
ATOM   3309  NH2 ARG A 341      36.339  10.509  -9.976  1.00 15.00      A    N  
ATOM   3310 HH21 ARG A 341      35.367  10.915  -9.896  1.00 15.00      A    H  
ATOM   3311 HH22 ARG A 341      36.694  10.196 -10.901  1.00 15.00      A    H  
ATOM   3312  C   ARG A 341      36.296  14.315  -4.225  1.00 15.00      A    C  
ATOM   3313  O   ARG A 341      36.961  15.268  -4.639  1.00 15.00      A    O  
ATOM   3314  N   GLU A 342      34.997  14.191  -4.444  1.00 15.00      A    N  
ATOM   3315  HN  GLU A 342      34.520  13.424  -4.066  1.00 15.00      A    H  
ATOM   3316  CA  GLU A 342      34.266  15.158  -5.251  1.00 15.00      A    C  
ATOM   3317  CB  GLU A 342      33.476  14.419  -6.345  1.00 15.00      A    C  
ATOM   3318  CG  GLU A 342      34.345  13.560  -7.262  1.00 15.00      A    C  
ATOM   3319  CD  GLU A 342      33.557  12.591  -8.133  1.00 15.00      A    C  
ATOM   3320  OE1 GLU A 342      34.191  11.859  -8.933  1.00 15.00      A    O  
ATOM   3321  OE2 GLU A 342      32.318  12.545  -8.013  1.00 15.00      A    O  
ATOM   3322  C   GLU A 342      33.342  16.073  -4.433  1.00 15.00      A    C  
ATOM   3323  O   GLU A 342      33.038  17.186  -4.858  1.00 15.00      A    O  
ATOM   3324  N   LEU A 343      32.918  15.621  -3.251  1.00 15.00      A    N  
ATOM   3325  HN  LEU A 343      33.222  14.747  -2.937  1.00 15.00      A    H  
ATOM   3326  CA  LEU A 343      31.997  16.409  -2.419  1.00 15.00      A    C  
ATOM   3327  CB  LEU A 343      30.955  15.508  -1.756  1.00 15.00      A    C  
ATOM   3328  CG  LEU A 343      29.596  15.395  -2.445  1.00 15.00      A    C  
ATOM   3329  CD1 LEU A 343      28.816  16.695  -2.312  1.00 15.00      A    C  
ATOM   3330  CD2 LEU A 343      28.807  14.234  -1.858  1.00 15.00      A    C  
ATOM   3331  C   LEU A 343      32.675  17.257  -1.344  1.00 15.00      A    C  
ATOM   3332  O   LEU A 343      32.139  18.295  -0.952  1.00 15.00      A    O  
ATOM   3333  N   GLU A 344      33.829  16.831  -0.854  1.00 15.00      A    N  
ATOM   3334  HN  GLU A 344      34.239  16.018  -1.211  1.00 15.00      A    H  
ATOM   3335  CA  GLU A 344      34.509  17.577   0.197  1.00 15.00      A    C  
ATOM   3336  CB  GLU A 344      34.299  16.910   1.561  1.00 15.00      A    C  
ATOM   3337  CG  GLU A 344      34.812  17.727   2.739  1.00 15.00      A    C  
ATOM   3338  CD  GLU A 344      34.836  16.940   4.035  1.00 15.00      A    C  
ATOM   3339  OE1 GLU A 344      33.916  17.115   4.855  1.00 15.00      A    O  
ATOM   3340  OE2 GLU A 344      35.782  16.152   4.235  1.00 15.00      A    O  
ATOM   3341  C   GLU A 344      35.995  17.730  -0.078  1.00 15.00      A    C  
ATOM   3342  O   GLU A 344      36.736  16.753  -0.117  1.00 15.00      A    O  
ATOM   3343  N   PRO A 345      36.455  18.969  -0.275  1.00 15.00      A    N  
ATOM   3344  CA  PRO A 345      37.859  19.252  -0.516  1.00 15.00      A    C  
ATOM   3345  CB  PRO A 345      37.808  20.551  -1.328  1.00 15.00      A    C  
ATOM   3346  CG  PRO A 345      36.526  21.222  -0.941  1.00 15.00      A    C  
ATOM   3347  CD  PRO A 345      35.634  20.188  -0.300  1.00 15.00      A    C  
ATOM   3348  C   PRO A 345      38.608  19.465   0.803  1.00 15.00      A    C  
ATOM   3349  O   PRO A 345      39.630  20.143   0.851  1.00 15.00      A    O  
ATOM   3350  N   GLY A 346      38.090  18.859   1.870  1.00 15.00      A    N  
ATOM   3351  HN  GLY A 346      37.282  18.312   1.760  1.00 15.00      A    H  
ATOM   3352  CA  GLY A 346      38.686  18.991   3.191  1.00 15.00      A    C  
ATOM   3353  C   GLY A 346      40.071  18.375   3.330  1.00 15.00      A    C  
ATOM   3354  O   GLY A 346      40.844  18.789   4.187  1.00 15.00      A    O  
ATOM   3355  N   TRP A 347      40.395  17.402   2.486  1.00 15.00      A    N  
ATOM   3356  HN  TRP A 347      39.744  17.115   1.813  1.00 15.00      A    H  
ATOM   3357  CA  TRP A 347      41.699  16.731   2.549  1.00 15.00      A    C  
ATOM   3358  CB  TRP A 347      41.750  15.547   1.582  1.00 15.00      A    C  
ATOM   3359  CG  TRP A 347      42.445  14.348   2.145  1.00 15.00      A    C  
ATOM   3360  CD1 TRP A 347      43.787  14.180   2.338  1.00 15.00      A    C  
ATOM   3361  CD2 TRP A 347      41.825  13.143   2.591  1.00 15.00      A    C  
ATOM   3362  NE1 TRP A 347      44.039  12.941   2.876  1.00 15.00      A    N  
ATOM   3363  HE1 TRP A 347      44.927  12.590   3.108  1.00 15.00      A    H  
ATOM   3364  CE2 TRP A 347      42.850  12.283   3.040  1.00 15.00      A    C  
ATOM   3365  CE3 TRP A 347      40.504  12.710   2.653  1.00 15.00      A    C  
ATOM   3366  CZ2 TRP A 347      42.590  11.014   3.544  1.00 15.00      A    C  
ATOM   3367  CZ3 TRP A 347      40.246  11.452   3.154  1.00 15.00      A    C  
ATOM   3368  CH2 TRP A 347      41.281  10.618   3.592  1.00 15.00      A    C  
ATOM   3369  C   TRP A 347      42.870  17.682   2.276  1.00 15.00      A    C  
ATOM   3370  O   TRP A 347      44.008  17.405   2.651  1.00 15.00      A    O  
ATOM   3371  N   SER A 348      42.599  18.802   1.635  1.00 15.00      A    N  
ATOM   3372  HN  SER A 348      41.676  18.995   1.371  1.00 15.00      A    H  
ATOM   3373  CA  SER A 348      43.646  19.761   1.325  1.00 15.00      A    C  
ATOM   3374  CB  SER A 348      43.732  19.953  -0.188  1.00 15.00      A    C  
ATOM   3375  OG  SER A 348      42.432  20.034  -0.746  1.00 15.00      A    O  
ATOM   3376  HG  SER A 348      42.053  20.893  -0.536  1.00 15.00      A    H  
ATOM   3377  C   SER A 348      43.383  21.091   2.016  1.00 15.00      A    C  
ATOM   3378  O   SER A 348      43.851  22.136   1.572  1.00 15.00      A    O  
ATOM   3379  N   ALA A 349      42.633  21.041   3.110  1.00 15.00      A    N  
ATOM   3380  HN  ALA A 349      42.292  20.173   3.423  1.00 15.00      A    H  
ATOM   3381  CA  ALA A 349      42.307  22.249   3.857  1.00 15.00      A    C  
ATOM   3382  CB  ALA A 349      40.998  22.078   4.612  1.00 15.00      A    C  
ATOM   3383  C   ALA A 349      43.432  22.631   4.813  1.00 15.00      A    C  
ATOM   3384  O   ALA A 349      43.898  23.769   4.816  1.00 15.00      A    O  
ATOM   3385  N   THR A 350      43.871  21.679   5.616  1.00 15.00      A    N  
ATOM   3386  HN  THR A 350      43.472  20.790   5.571  1.00 15.00      A    H  
ATOM   3387  CA  THR A 350      44.927  21.928   6.574  1.00 15.00      A    C  
ATOM   3388  CB  THR A 350      44.341  22.045   7.995  1.00 15.00      A    C  
ATOM   3389  OG1 THR A 350      43.083  21.357   8.049  1.00 15.00      A    O  
ATOM   3390  HG1 THR A 350      43.233  20.418   8.192  1.00 15.00      A    H  
ATOM   3391  CG2 THR A 350      44.115  23.504   8.342  1.00 15.00      A    C  
ATOM   3392  C   THR A 350      45.980  20.827   6.544  1.00 15.00      A    C  
ATOM   3393  O   THR A 350      45.647  19.645   6.562  1.00 15.00      A    O  
ATOM   3394  N   PRO A 351      47.267  21.205   6.479  1.00 15.00      A    N  
ATOM   3395  CA  PRO A 351      48.373  20.250   6.452  1.00 15.00      A    C  
ATOM   3396  CB  PRO A 351      49.574  21.089   5.982  1.00 15.00      A    C  
ATOM   3397  CG  PRO A 351      49.034  22.450   5.673  1.00 15.00      A    C  
ATOM   3398  CD  PRO A 351      47.750  22.586   6.435  1.00 15.00      A    C  
ATOM   3399  C   PRO A 351      48.646  19.686   7.845  1.00 15.00      A    C  
ATOM   3400  O   PRO A 351      48.319  20.309   8.857  1.00 15.00      A    O  
ATOM   3401  N   GLY A 352      49.253  18.512   7.894  1.00 15.00      A    N  
ATOM   3402  HN  GLY A 352      49.509  18.065   7.059  1.00 15.00      A    H  
ATOM   3403  CA  GLY A 352      49.554  17.892   9.164  1.00 15.00      A    C  
ATOM   3404  C   GLY A 352      50.827  17.080   9.110  1.00 15.00      A    C  
ATOM   3405  O   GLY A 352      51.438  16.942   8.052  1.00 15.00      A    O  
ATOM   3406  N   CYS A 353      51.222  16.542  10.253  1.00 15.00      A    N  
ATOM   3407  HN  CYS A 353      50.692  16.700  11.058  1.00 15.00      A    H  
ATOM   3408  CA  CYS A 353      52.431  15.735  10.349  1.00 15.00      A    C  
ATOM   3409  CB  CYS A 353      53.083  15.940  11.722  1.00 15.00      A    C  
ATOM   3410  SG  CYS A 353      54.734  15.226  11.901  1.00 15.00      A    S  
ATOM   3411  HG  CYS A 353      55.233  15.037  10.686  1.00 15.00      A    H  
ATOM   3412  C   CYS A 353      52.109  14.257  10.123  1.00 15.00      A    C  
ATOM   3413  O   CYS A 353      53.003  13.414  10.089  1.00 15.00      A    O  
ATOM   3414  N   GLN A 354      50.821  13.956   9.971  1.00 15.00      A    N  
ATOM   3415  HN  GLN A 354      50.161  14.677  10.000  1.00 15.00      A    H  
ATOM   3416  CA  GLN A 354      50.360  12.588   9.750  1.00 15.00      A    C  
ATOM   3417  CB  GLN A 354      50.421  11.793  11.058  1.00 15.00      A    C  
ATOM   3418  CG  GLN A 354      50.547  10.288  10.879  1.00 15.00      A    C  
ATOM   3419  CD  GLN A 354      51.974   9.861  10.608  1.00 15.00      A    C  
ATOM   3420  OE1 GLN A 354      52.386   9.719   9.462  1.00 15.00      A    O  
ATOM   3421  NE2 GLN A 354      52.740   9.659  11.670  1.00 15.00      A    N  
ATOM   3422 HE21 GLN A 354      52.351   9.791  12.555  1.00 15.00      A    H  
ATOM   3423 HE22 GLN A 354      53.671   9.395  11.520  1.00 15.00      A    H  
ATOM   3424  C   GLN A 354      48.923  12.619   9.253  1.00 15.00      A    C  
ATOM   3425  O   GLN A 354      48.006  12.862  10.036  1.00 15.00      A    O  
ATOM   3426  N   LEU A 355      48.728  12.377   7.964  1.00 15.00      A    N  
ATOM   3427  HN  LEU A 355      49.499  12.180   7.386  1.00 15.00      A    H  
ATOM   3428  CA  LEU A 355      47.389  12.409   7.385  1.00 15.00      A    C  
ATOM   3429  CB  LEU A 355      47.201  13.685   6.562  1.00 15.00      A    C  
ATOM   3430  CG  LEU A 355      46.197  14.701   7.106  1.00 15.00      A    C  
ATOM   3431  CD1 LEU A 355      46.824  15.524   8.218  1.00 15.00      A    C  
ATOM   3432  CD2 LEU A 355      45.686  15.600   5.991  1.00 15.00      A    C  
ATOM   3433  C   LEU A 355      47.105  11.203   6.499  1.00 15.00      A    C  
ATOM   3434  O   LEU A 355      46.135  11.219   5.741  1.00 15.00      A    O  
ATOM   3435  N   HIS A 356      47.932  10.159   6.596  1.00 15.00      A    N  
ATOM   3436  HN  HIS A 356      48.679  10.198   7.226  1.00 15.00      A    H  
ATOM   3437  CA  HIS A 356      47.746   8.961   5.767  1.00 15.00      A    C  
ATOM   3438  CB  HIS A 356      46.368   8.325   6.022  1.00 15.00      A    C  
ATOM   3439  CG  HIS A 356      46.390   6.940   6.598  1.00 15.00      A    C  
ATOM   3440  ND1 HIS A 356      46.701   5.816   5.860  1.00 15.00      A    N  
ATOM   3441  HD1 HIS A 356      46.923   5.797   4.894  1.00 15.00      A    H  
ATOM   3442  CD2 HIS A 356      46.085   6.498   7.840  1.00 15.00      A    C  
ATOM   3443  CE1 HIS A 356      46.589   4.748   6.624  1.00 15.00      A    C  
ATOM   3444  NE2 HIS A 356      46.212   5.132   7.828  1.00 15.00      A    N  
ATOM   3445  HE2 HIS A 356      45.966   4.530   8.563  1.00 15.00      A    H  
ATOM   3446  C   HIS A 356      47.874   9.350   4.293  1.00 15.00      A    C  
ATOM   3447  O   HIS A 356      47.008   9.049   3.473  1.00 15.00      A    O  
ATOM   3448  N   ASP A 357      48.968  10.026   3.978  1.00 15.00      A    N  
ATOM   3449  HN  ASP A 357      49.638  10.211   4.679  1.00 15.00      A    H  
ATOM   3450  CA  ASP A 357      49.234  10.503   2.621  1.00 15.00      A    C  
ATOM   3451  CB  ASP A 357      50.298  11.600   2.647  1.00 15.00      A    C  
ATOM   3452  CG  ASP A 357      51.511  11.204   3.464  1.00 15.00      A    C  
ATOM   3453  OD1 ASP A 357      51.374  11.089   4.705  1.00 15.00      A    O  
ATOM   3454  OD2 ASP A 357      52.590  11.002   2.872  1.00 15.00      A    O  
ATOM   3455  C   ASP A 357      49.663   9.381   1.688  1.00 15.00      A    C  
ATOM   3456  O   ASP A 357      49.700   9.559   0.471  1.00 15.00      A    O  
ATOM   3457  N   ALA A 358      49.965   8.220   2.263  1.00 15.00      A    N  
ATOM   3458  HN  ALA A 358      49.923   8.152   3.237  1.00 15.00      A    H  
ATOM   3459  CA  ALA A 358      50.386   7.054   1.487  1.00 15.00      A    C  
ATOM   3460  CB  ALA A 358      51.043   6.031   2.402  1.00 15.00      A    C  
ATOM   3461  C   ALA A 358      49.210   6.421   0.734  1.00 15.00      A    C  
ATOM   3462  O   ALA A 358      49.341   5.348   0.145  1.00 15.00      A    O  
ATOM   3463  N   GLU A 359      48.066   7.086   0.779  1.00 15.00      A    N  
ATOM   3464  HN  GLU A 359      48.027   7.921   1.286  1.00 15.00      A    H  
ATOM   3465  CA  GLU A 359      46.871   6.609   0.101  1.00 15.00      A    C  
ATOM   3466  CB  GLU A 359      45.648   6.825   0.992  1.00 15.00      A    C  
ATOM   3467  CG  GLU A 359      45.038   5.544   1.535  1.00 15.00      A    C  
ATOM   3468  CD  GLU A 359      45.995   4.756   2.403  1.00 15.00      A    C  
ATOM   3469  OE1 GLU A 359      46.080   3.524   2.234  1.00 15.00      A    O  
ATOM   3470  OE2 GLU A 359      46.674   5.364   3.259  1.00 15.00      A    O  
ATOM   3471  C   GLU A 359      46.675   7.345  -1.223  1.00 15.00      A    C  
ATOM   3472  O   GLU A 359      46.630   6.726  -2.281  1.00 15.00      A    O  
ATOM   3473  N   GLN A 360      46.514   8.671  -1.137  1.00 15.00      A    N  
ATOM   3474  HN  GLN A 360      46.527   9.082  -0.251  1.00 15.00      A    H  
ATOM   3475  CA  GLN A 360      46.328   9.543  -2.310  1.00 15.00      A    C  
ATOM   3476  CB  GLN A 360      47.453   9.374  -3.339  1.00 15.00      A    C  
ATOM   3477  CG  GLN A 360      48.807   9.889  -2.873  1.00 15.00      A    C  
ATOM   3478  CD  GLN A 360      49.935   8.926  -3.189  1.00 15.00      A    C  
ATOM   3479  OE1 GLN A 360      50.220   8.021  -2.419  1.00 15.00      A    O  
ATOM   3480  NE2 GLN A 360      50.592   9.117  -4.325  1.00 15.00      A    N  
ATOM   3481 HE21 GLN A 360      50.326   9.861  -4.896  1.00 15.00      A    H  
ATOM   3482 HE22 GLN A 360      51.315   8.491  -4.549  1.00 15.00      A    H  
ATOM   3483  C   GLN A 360      44.949   9.421  -2.973  1.00 15.00      A    C  
ATOM   3484  O   GLN A 360      44.471  10.380  -3.574  1.00 15.00      A    O  
ATOM   3485  N   LEU A 361      44.327   8.254  -2.838  1.00 15.00      A    N  
ATOM   3486  HN  LEU A 361      44.779   7.547  -2.335  1.00 15.00      A    H  
ATOM   3487  CA  LEU A 361      43.017   7.961  -3.427  1.00 15.00      A    C  
ATOM   3488  CB  LEU A 361      42.545   6.583  -2.942  1.00 15.00      A    C  
ATOM   3489  CG  LEU A 361      41.113   6.168  -3.286  1.00 15.00      A    C  
ATOM   3490  CD1 LEU A 361      40.811   4.791  -2.712  1.00 15.00      A    C  
ATOM   3491  CD2 LEU A 361      40.892   6.182  -4.790  1.00 15.00      A    C  
ATOM   3492  C   LEU A 361      41.953   9.022  -3.121  1.00 15.00      A    C  
ATOM   3493  O   LEU A 361      41.424   9.660  -4.024  1.00 15.00      A    O  
ATOM   3494  N   TRP A 362      41.648   9.197  -1.842  1.00 15.00      A    N  
ATOM   3495  HN  TRP A 362      42.111   8.661  -1.172  1.00 15.00      A    H  
ATOM   3496  CA  TRP A 362      40.629  10.151  -1.397  1.00 15.00      A    C  
ATOM   3497  CB  TRP A 362      40.301   9.881   0.072  1.00 15.00      A    C  
ATOM   3498  CG  TRP A 362      39.581   8.594   0.341  1.00 15.00      A    C  
ATOM   3499  CD1 TRP A 362      38.242   8.375   0.234  1.00 15.00      A    C  
ATOM   3500  CD2 TRP A 362      40.153   7.353   0.785  1.00 15.00      A    C  
ATOM   3501  NE1 TRP A 362      37.940   7.083   0.584  1.00 15.00      A    N  
ATOM   3502  HE1 TRP A 362      37.043   6.691   0.587  1.00 15.00      A    H  
ATOM   3503  CE2 TRP A 362      39.096   6.433   0.922  1.00 15.00      A    C  
ATOM   3504  CE3 TRP A 362      41.453   6.929   1.075  1.00 15.00      A    C  
ATOM   3505  CZ2 TRP A 362      39.295   5.120   1.340  1.00 15.00      A    C  
ATOM   3506  CZ3 TRP A 362      41.649   5.625   1.490  1.00 15.00      A    C  
ATOM   3507  CH2 TRP A 362      40.577   4.735   1.617  1.00 15.00      A    C  
ATOM   3508  C   TRP A 362      41.059  11.618  -1.533  1.00 15.00      A    C  
ATOM   3509  O   TRP A 362      40.775  12.419  -0.645  1.00 15.00      A    O  
ATOM   3510  N   LEU A 363      41.718  11.974  -2.633  1.00 15.00      A    N  
ATOM   3511  HN  LEU A 363      41.883  11.299  -3.333  1.00 15.00      A    H  
ATOM   3512  CA  LEU A 363      42.169  13.348  -2.852  1.00 15.00      A    C  
ATOM   3513  CB  LEU A 363      43.105  13.852  -1.737  1.00 15.00      A    C  
ATOM   3514  CG  LEU A 363      44.444  13.131  -1.551  1.00 15.00      A    C  
ATOM   3515  CD1 LEU A 363      44.310  11.961  -0.589  1.00 15.00      A    C  
ATOM   3516  CD2 LEU A 363      45.496  14.105  -1.053  1.00 15.00      A    C  
ATOM   3517  C   LEU A 363      42.808  13.512  -4.226  1.00 15.00      A    C  
ATOM   3518  O   LEU A 363      43.965  13.927  -4.353  1.00 15.00      A    O  
ATOM   3519  N   ASP A 364      42.044  13.178  -5.249  1.00 15.00      A    N  
ATOM   3520  HN  ASP A 364      41.128  12.843  -5.077  1.00 15.00      A    H  
ATOM   3521  CA  ASP A 364      42.502  13.275  -6.628  1.00 15.00      A    C  
ATOM   3522  CB  ASP A 364      41.649  12.433  -7.603  1.00 15.00      A    C  
ATOM   3523  CG  ASP A 364      40.621  11.536  -6.925  1.00 15.00      A    C  
ATOM   3524  OD1 ASP A 364      40.450  10.383  -7.364  1.00 15.00      A    O  
ATOM   3525  OD2 ASP A 364      39.957  11.994  -5.970  1.00 15.00      A    O  
ATOM   3526  C   ASP A 364      42.577  14.732  -7.083  1.00 15.00      A    C  
ATOM   3527  O   ASP A 364      43.669  15.233  -7.355  1.00 15.00      A    O  
ATOM   3528  N   PRO A 365      41.437  15.466  -7.132  1.00 15.00      A    N  
ATOM   3529  CA  PRO A 365      41.436  16.866  -7.568  1.00 15.00      A    C  
ATOM   3530  CB  PRO A 365      39.948  17.254  -7.555  1.00 15.00      A    C  
ATOM   3531  CG  PRO A 365      39.210  15.959  -7.532  1.00 15.00      A    C  
ATOM   3532  CD  PRO A 365      40.082  15.017  -6.762  1.00 15.00      A    C  
ATOM   3533  C   PRO A 365      42.206  17.735  -6.586  1.00 15.00      A    C  
ATOM   3534  O   PRO A 365      42.888  18.689  -6.976  1.00 15.00      A    O  
ATOM   3535  N   LEU A 366      42.121  17.356  -5.317  1.00 15.00      A    N  
ATOM   3536  HN  LEU A 366      41.591  16.559  -5.102  1.00 15.00      A    H  
ATOM   3537  CA  LEU A 366      42.778  18.073  -4.232  1.00 15.00      A    C  
ATOM   3538  CB  LEU A 366      42.433  17.437  -2.876  1.00 15.00      A    C  
ATOM   3539  CG  LEU A 366      40.975  17.554  -2.407  1.00 15.00      A    C  
ATOM   3540  CD1 LEU A 366      40.313  18.795  -2.986  1.00 15.00      A    C  
ATOM   3541  CD2 LEU A 366      40.181  16.301  -2.748  1.00 15.00      A    C  
ATOM   3542  C   LEU A 366      44.293  18.151  -4.416  1.00 15.00      A    C  
ATOM   3543  O   LEU A 366      44.933  19.064  -3.910  1.00 15.00      A    O  
ATOM   3544  N   ARG A 367      44.860  17.202  -5.147  1.00 15.00      A    N  
ATOM   3545  HN  ARG A 367      44.304  16.495  -5.540  1.00 15.00      A    H  
ATOM   3546  CA  ARG A 367      46.302  17.188  -5.375  1.00 15.00      A    C  
ATOM   3547  CB  ARG A 367      46.932  15.990  -4.671  1.00 15.00      A    C  
ATOM   3548  CG  ARG A 367      47.687  16.327  -3.397  1.00 15.00      A    C  
ATOM   3549  CD  ARG A 367      48.221  15.066  -2.727  1.00 15.00      A    C  
ATOM   3550  NE  ARG A 367      49.126  14.308  -3.595  1.00 15.00      A    N  
ATOM   3551  HE  ARG A 367      50.064  14.602  -3.626  1.00 15.00      A    H  
ATOM   3552  CZ  ARG A 367      48.756  13.261  -4.341  1.00 15.00      A    C  
ATOM   3553  NH1 ARG A 367      47.494  12.841  -4.328  1.00 15.00      A    N  
ATOM   3554 HH11 ARG A 367      47.204  12.025  -4.912  1.00 15.00      A    H  
ATOM   3555 HH12 ARG A 367      46.784  13.328  -3.740  1.00 15.00      A    H  
ATOM   3556  NH2 ARG A 367      49.647  12.656  -5.119  1.00 15.00      A    N  
ATOM   3557 HH21 ARG A 367      50.632  12.993  -5.152  1.00 15.00      A    H  
ATOM   3558 HH22 ARG A 367      49.366  11.844  -5.707  1.00 15.00      A    H  
ATOM   3559  C   ARG A 367      46.636  17.150  -6.863  1.00 15.00      A    C  
ATOM   3560  O   ARG A 367      47.664  16.608  -7.265  1.00 15.00      A    O  
ATOM   3561  N   ALA A 368      45.767  17.731  -7.675  1.00 15.00      A    N  
ATOM   3562  HN  ALA A 368      44.971  18.153  -7.295  1.00 15.00      A    H  
ATOM   3563  CA  ALA A 368      45.978  17.755  -9.119  1.00 15.00      A    C  
ATOM   3564  CB  ALA A 368      45.223  16.619  -9.791  1.00 15.00      A    C  
ATOM   3565  C   ALA A 368      45.565  19.094  -9.716  1.00 15.00      A    C  
ATOM   3566  O   ALA A 368      46.227  19.619 -10.605  1.00 15.00      A    O  
ATOM   3567  N   GLN A 369      44.472  19.649  -9.206  1.00 15.00      A    N  
ATOM   3568  HN  GLN A 369      43.994  19.189  -8.485  1.00 15.00      A    H  
ATOM   3569  CA  GLN A 369      43.962  20.929  -9.693  1.00 15.00      A    C  
ATOM   3570  CB  GLN A 369      42.448  21.013  -9.490  1.00 15.00      A    C  
ATOM   3571  CG  GLN A 369      41.642  20.891 -10.772  1.00 15.00      A    C  
ATOM   3572  CD  GLN A 369      40.153  20.784 -10.512  1.00 15.00      A    C  
ATOM   3573  OE1 GLN A 369      39.457  21.788 -10.397  1.00 15.00      A    O  
ATOM   3574  NE2 GLN A 369      39.653  19.562 -10.423  1.00 15.00      A    N  
ATOM   3575 HE21 GLN A 369      40.262  18.804 -10.530  1.00 15.00      A    H  
ATOM   3576 HE22 GLN A 369      38.692  19.470 -10.255  1.00 15.00      A    H  
ATOM   3577  C   GLN A 369      44.652  22.099  -9.003  1.00 15.00      A    C  
ATOM   3578  O   GLN A 369      44.300  23.256  -9.219  1.00 15.00      A    O  
ATOM   3579  N   THR A 370      45.626  21.786  -8.165  1.00 15.00      A    N  
ATOM   3580  HN  THR A 370      45.854  20.846  -8.033  1.00 15.00      A    H  
ATOM   3581  CA  THR A 370      46.379  22.805  -7.448  1.00 15.00      A    C  
ATOM   3582  CB  THR A 370      46.231  22.643  -5.915  1.00 15.00      A    C  
ATOM   3583  OG1 THR A 370      46.749  23.796  -5.241  1.00 15.00      A    O  
ATOM   3584  HG1 THR A 370      47.493  23.533  -4.688  1.00 15.00      A    H  
ATOM   3585  CG2 THR A 370      44.774  22.446  -5.521  1.00 15.00      A    C  
ATOM   3586  C   THR A 370      47.852  22.677  -7.818  1.00 15.00      A    C  
ATOM   3587  O   THR A 370      48.452  23.587  -8.390  1.00 15.00      A    O  
ATOM   3588  N   ASP A 371      48.414  21.518  -7.509  1.00 15.00      A    N  
ATOM   3589  HN  ASP A 371      47.877  20.839  -7.054  1.00 15.00      A    H  
ATOM   3590  CA  ASP A 371      49.811  21.233  -7.792  1.00 15.00      A    C  
ATOM   3591  CB  ASP A 371      50.363  20.269  -6.746  1.00 15.00      A    C  
ATOM   3592  CG  ASP A 371      50.215  20.789  -5.336  1.00 15.00      A    C  
ATOM   3593  OD1 ASP A 371      51.144  21.465  -4.858  1.00 15.00      A    O  
ATOM   3594  OD2 ASP A 371      49.171  20.511  -4.711  1.00 15.00      A    O  
ATOM   3595  C   ASP A 371      49.975  20.620  -9.177  1.00 15.00      A    C  
ATOM   3596  O   ASP A 371      50.028  19.396  -9.319  1.00 15.00      A    O  
ATOM   3597  N   GLU A 372      50.062  21.479 -10.187  1.00 15.00      A    N  
ATOM   3598  HN  GLU A 372      50.002  22.440  -9.995  1.00 15.00      A    H  
ATOM   3599  CA  GLU A 372      50.214  21.048 -11.578  1.00 15.00      A    C  
ATOM   3600  CB  GLU A 372      50.382  22.261 -12.500  1.00 15.00      A    C  
ATOM   3601  CG  GLU A 372      49.142  23.128 -12.642  1.00 15.00      A    C  
ATOM   3602  CD  GLU A 372      49.380  24.323 -13.543  1.00 15.00      A    C  
ATOM   3603  OE1 GLU A 372      49.818  25.374 -13.030  1.00 15.00      A    O  
ATOM   3604  OE2 GLU A 372      49.137  24.208 -14.764  1.00 15.00      A    O  
ATOM   3605  C   GLU A 372      51.389  20.085 -11.784  1.00 15.00      A    C  
ATOM   3606  O   GLU A 372      51.222  18.997 -12.332  1.00 15.00      A    O  
ATOM   3607  N   THR A 373      52.576  20.483 -11.352  1.00 15.00      A    N  
ATOM   3608  HN  THR A 373      52.664  21.359 -10.923  1.00 15.00      A    H  
ATOM   3609  CA  THR A 373      53.760  19.654 -11.531  1.00 15.00      A    C  
ATOM   3610  CB  THR A 373      54.901  20.496 -12.151  1.00 15.00      A    C  
ATOM   3611  OG1 THR A 373      55.315  21.515 -11.231  1.00 15.00      A    O  
ATOM   3612  HG1 THR A 373      56.225  21.355 -10.963  1.00 15.00      A    H  
ATOM   3613  CG2 THR A 373      56.095  19.640 -12.550  1.00 15.00      A    C  
ATOM   3614  C   THR A 373      54.227  19.013 -10.216  1.00 15.00      A    C  
ATOM   3615  O   THR A 373      55.004  18.057 -10.218  1.00 15.00      A    O  
ATOM   3616  N   PHE A 374      53.720  19.521  -9.102  1.00 15.00      A    N  
ATOM   3617  HN  PHE A 374      53.060  20.238  -9.163  1.00 15.00      A    H  
ATOM   3618  CA  PHE A 374      54.110  19.024  -7.787  1.00 15.00      A    C  
ATOM   3619  CB  PHE A 374      53.700  20.011  -6.689  1.00 15.00      A    C  
ATOM   3620  CG  PHE A 374      54.748  21.013  -6.294  1.00 15.00      A    C  
ATOM   3621  CD1 PHE A 374      54.840  22.233  -6.941  1.00 15.00      A    C  
ATOM   3622  CD2 PHE A 374      55.624  20.742  -5.255  1.00 15.00      A    C  
ATOM   3623  CE1 PHE A 374      55.787  23.166  -6.562  1.00 15.00      A    C  
ATOM   3624  CE2 PHE A 374      56.577  21.668  -4.873  1.00 15.00      A    C  
ATOM   3625  CZ  PHE A 374      56.657  22.883  -5.527  1.00 15.00      A    C  
ATOM   3626  C   PHE A 374      53.533  17.643  -7.478  1.00 15.00      A    C  
ATOM   3627  O   PHE A 374      54.214  16.627  -7.613  1.00 15.00      A    O  
ATOM   3628  N   LEU A 375      52.272  17.607  -7.075  1.00 15.00      A    N  
ATOM   3629  HN  LEU A 375      51.760  18.443  -7.015  1.00 15.00      A    H  
ATOM   3630  CA  LEU A 375      51.637  16.355  -6.702  1.00 15.00      A    C  
ATOM   3631  CB  LEU A 375      50.659  16.556  -5.544  1.00 15.00      A    C  
ATOM   3632  CG  LEU A 375      51.283  16.712  -4.148  1.00 15.00      A    C  
ATOM   3633  CD1 LEU A 375      52.317  15.626  -3.885  1.00 15.00      A    C  
ATOM   3634  CD2 LEU A 375      51.885  18.097  -3.951  1.00 15.00      A    C  
ATOM   3635  C   LEU A 375      51.008  15.590  -7.867  1.00 15.00      A    C  
ATOM   3636  O   LEU A 375      50.788  14.384  -7.758  1.00 15.00      A    O  
ATOM   3637  N   GLN A 376      50.727  16.273  -8.977  1.00 15.00      A    N  
ATOM   3638  HN  GLN A 376      50.893  17.238  -9.006  1.00 15.00      A    H  
ATOM   3639  CA  GLN A 376      50.136  15.606 -10.140  1.00 15.00      A    C  
ATOM   3640  CB  GLN A 376      49.654  16.605 -11.200  1.00 15.00      A    C  
ATOM   3641  CG  GLN A 376      49.131  15.957 -12.479  1.00 15.00      A    C  
ATOM   3642  CD  GLN A 376      47.788  15.268 -12.297  1.00 15.00      A    C  
ATOM   3643  OE1 GLN A 376      46.741  15.834 -12.593  1.00 15.00      A    O  
ATOM   3644  NE2 GLN A 376      47.809  14.036 -11.810  1.00 15.00      A    N  
ATOM   3645 HE21 GLN A 376      48.678  13.636 -11.595  1.00 15.00      A    H  
ATOM   3646 HE22 GLN A 376      46.951  13.581 -11.674  1.00 15.00      A    H  
ATOM   3647  C   GLN A 376      51.102  14.582 -10.746  1.00 15.00      A    C  
ATOM   3648  O   GLN A 376      50.677  13.521 -11.218  1.00 15.00      A    O  
ATOM   3649  N   ARG A 377      52.398  14.898 -10.735  1.00 15.00      A    N  
ATOM   3650  HN  ARG A 377      52.682  15.757 -10.360  1.00 15.00      A    H  
ATOM   3651  CA  ARG A 377      53.399  13.982 -11.271  1.00 15.00      A    C  
ATOM   3652  CB  ARG A 377      54.783  14.625 -11.340  1.00 15.00      A    C  
ATOM   3653  CG  ARG A 377      55.014  15.465 -12.581  1.00 15.00      A    C  
ATOM   3654  CD  ARG A 377      56.497  15.726 -12.800  1.00 15.00      A    C  
ATOM   3655  NE  ARG A 377      57.167  14.621 -13.494  1.00 15.00      A    N  
ATOM   3656  HE  ARG A 377      56.597  13.964 -13.953  1.00 15.00      A    H  
ATOM   3657  CZ  ARG A 377      58.492  14.459 -13.520  1.00 15.00      A    C  
ATOM   3658  NH1 ARG A 377      59.275  15.325 -12.885  1.00 15.00      A    N  
ATOM   3659 HH11 ARG A 377      60.310  15.208 -12.899  1.00 15.00      A    H  
ATOM   3660 HH12 ARG A 377      58.854  16.125 -12.366  1.00 15.00      A    H  
ATOM   3661  NH2 ARG A 377      59.035  13.452 -14.202  1.00 15.00      A    N  
ATOM   3662 HH21 ARG A 377      58.430  12.781 -14.721  1.00 15.00      A    H  
ATOM   3663 HH22 ARG A 377      60.071  13.329 -14.221  1.00 15.00      A    H  
ATOM   3664  C   ARG A 377      53.448  12.724 -10.426  1.00 15.00      A    C  
ATOM   3665  O   ARG A 377      53.398  11.611 -10.952  1.00 15.00      A    O  
ATOM   3666  N   ARG A 378      53.500  12.914  -9.111  1.00 15.00      A    N  
ATOM   3667  HN  ARG A 378      53.510  13.827  -8.761  1.00 15.00      A    H  
ATOM   3668  CA  ARG A 378      53.533  11.799  -8.179  1.00 15.00      A    C  
ATOM   3669  CB  ARG A 378      54.181  12.186  -6.855  1.00 15.00      A    C  
ATOM   3670  CG  ARG A 378      55.241  11.195  -6.414  1.00 15.00      A    C  
ATOM   3671  CD  ARG A 378      55.560  11.335  -4.942  1.00 15.00      A    C  
ATOM   3672  NE  ARG A 378      56.508  10.320  -4.498  1.00 15.00      A    N  
ATOM   3673  HE  ARG A 378      57.071   9.900  -5.191  1.00 15.00      A    H  
ATOM   3674  CZ  ARG A 378      56.621   9.915  -3.237  1.00 15.00      A    C  
ATOM   3675  NH1 ARG A 378      55.832  10.432  -2.302  1.00 15.00      A    N  
ATOM   3676 HH11 ARG A 378      55.913  10.121  -1.311  1.00 15.00      A    H  
ATOM   3677 HH12 ARG A 378      55.121  11.150  -2.558  1.00 15.00      A    H  
ATOM   3678  NH2 ARG A 378      57.528   9.002  -2.912  1.00 15.00      A    N  
ATOM   3679 HH21 ARG A 378      57.620   8.682  -1.926  1.00 15.00      A    H  
ATOM   3680 HH22 ARG A 378      58.151   8.600  -3.646  1.00 15.00      A    H  
ATOM   3681  C   ARG A 378      52.127  11.248  -7.971  1.00 15.00      A    C  
ATOM   3682  O   ARG A 378      51.626  11.132  -6.846  1.00 15.00      A    O  
ATOM   3683  N   LEU A 379      51.502  10.937  -9.091  1.00 15.00      A    N  
ATOM   3684  HN  LEU A 379      51.983  11.067  -9.937  1.00 15.00      A    H  
ATOM   3685  CA  LEU A 379      50.158  10.402  -9.137  1.00 15.00      A    C  
ATOM   3686  CB  LEU A 379      49.142  11.540  -8.975  1.00 15.00      A    C  
ATOM   3687  CG  LEU A 379      47.685  11.136  -8.733  1.00 15.00      A    C  
ATOM   3688  CD1 LEU A 379      47.556  10.340  -7.444  1.00 15.00      A    C  
ATOM   3689  CD2 LEU A 379      46.792  12.369  -8.690  1.00 15.00      A    C  
ATOM   3690  C   LEU A 379      49.979   9.722 -10.488  1.00 15.00      A    C  
ATOM   3691  O   LEU A 379      49.567   8.570 -10.573  1.00 15.00      A    O  
ATOM   3692  N   ARG A 380      50.326  10.443 -11.551  1.00 15.00      A    N  
ATOM   3693  HN  ARG A 380      50.644  11.365 -11.425  1.00 15.00      A    H  
ATOM   3694  CA  ARG A 380      50.226   9.899 -12.899  1.00 15.00      A    C  
ATOM   3695  CB  ARG A 380      50.173  11.021 -13.947  1.00 15.00      A    C  
ATOM   3696  CG  ARG A 380      50.105  10.526 -15.388  1.00 15.00      A    C  
ATOM   3697  CD  ARG A 380      50.167  11.672 -16.386  1.00 15.00      A    C  
ATOM   3698  NE  ARG A 380      48.885  12.363 -16.509  1.00 15.00      A    N  
ATOM   3699  HE  ARG A 380      48.093  11.903 -16.155  1.00 15.00      A    H  
ATOM   3700  CZ  ARG A 380      48.734  13.561 -17.072  1.00 15.00      A    C  
ATOM   3701  NH1 ARG A 380      49.789  14.201 -17.567  1.00 15.00      A    N  
ATOM   3702 HH11 ARG A 380      50.734  13.767 -17.516  1.00 15.00      A    H  
ATOM   3703 HH12 ARG A 380      49.677  15.138 -18.008  1.00 15.00      A    H  
ATOM   3704  NH2 ARG A 380      47.527  14.113 -17.151  1.00 15.00      A    N  
ATOM   3705 HH21 ARG A 380      46.694  13.612 -16.773  1.00 15.00      A    H  
ATOM   3706 HH22 ARG A 380      47.405  15.051 -17.590  1.00 15.00      A    H  
ATOM   3707  C   ARG A 380      51.397   8.960 -13.179  1.00 15.00      A    C  
ATOM   3708  O   ARG A 380      51.340   8.129 -14.082  1.00 15.00      A    O  
ATOM   3709  N   GLY A 381      52.447   9.084 -12.383  1.00 15.00      A    N  
ATOM   3710  HN  GLY A 381      52.433   9.746 -11.660  1.00 15.00      A    H  
ATOM   3711  CA  GLY A 381      53.619   8.253 -12.577  1.00 15.00      A    C  
ATOM   3712  C   GLY A 381      53.726   7.092 -11.607  1.00 15.00      A    C  
ATOM   3713  O   GLY A 381      54.176   6.013 -11.985  1.00 15.00      A    O  
ATOM   3714  N   ASP A 382      53.322   7.308 -10.363  1.00 15.00      A    N  
ATOM   3715  HN  ASP A 382      53.000   8.198 -10.109  1.00 15.00      A    H  
ATOM   3716  CA  ASP A 382      53.409   6.268  -9.337  1.00 15.00      A    C  
ATOM   3717  CB  ASP A 382      53.678   6.871  -7.944  1.00 15.00      A    C  
ATOM   3718  CG  ASP A 382      54.542   8.122  -7.955  1.00 15.00      A    C  
ATOM   3719  OD1 ASP A 382      55.541   8.174  -7.200  1.00 15.00      A    O  
ATOM   3720  OD2 ASP A 382      54.205   9.070  -8.696  1.00 15.00      A    O  
ATOM   3721  C   ASP A 382      52.150   5.410  -9.266  1.00 15.00      A    C  
ATOM   3722  O   ASP A 382      52.222   4.256  -8.860  1.00 15.00      A    O  
ATOM   3723  N   TRP A 383      51.009   5.978  -9.677  1.00 15.00      A    N  
ATOM   3724  HN  TRP A 383      51.041   6.892 -10.021  1.00 15.00      A    H  
ATOM   3725  CA  TRP A 383      49.707   5.280  -9.633  1.00 15.00      A    C  
ATOM   3726  CB  TRP A 383      49.419   4.391 -10.857  1.00 15.00      A    C  
ATOM   3727  CG  TRP A 383      50.621   3.891 -11.599  1.00 15.00      A    C  
ATOM   3728  CD1 TRP A 383      51.385   4.588 -12.486  1.00 15.00      A    C  
ATOM   3729  CD2 TRP A 383      51.184   2.578 -11.531  1.00 15.00      A    C  
ATOM   3730  NE1 TRP A 383      52.399   3.800 -12.962  1.00 15.00      A    N  
ATOM   3731  HE1 TRP A 383      53.086   4.081 -13.601  1.00 15.00      A    H  
ATOM   3732  CE2 TRP A 383      52.300   2.559 -12.390  1.00 15.00      A    C  
ATOM   3733  CE3 TRP A 383      50.860   1.423 -10.817  1.00 15.00      A    C  
ATOM   3734  CZ2 TRP A 383      53.089   1.427 -12.559  1.00 15.00      A    C  
ATOM   3735  CZ3 TRP A 383      51.642   0.299 -10.986  1.00 15.00      A    C  
ATOM   3736  CH2 TRP A 383      52.745   0.310 -11.846  1.00 15.00      A    C  
ATOM   3737  C   TRP A 383      49.477   4.549  -8.304  1.00 15.00      A    C  
ATOM   3738  O   TRP A 383      49.749   3.355  -8.173  1.00 15.00      A    O  
ATOM   3739  N   PRO A 384      48.945   5.273  -7.308  1.00 15.00      A    N  
ATOM   3740  CA  PRO A 384      48.708   4.747  -5.961  1.00 15.00      A    C  
ATOM   3741  CB  PRO A 384      48.505   6.009  -5.106  1.00 15.00      A    C  
ATOM   3742  CG  PRO A 384      48.744   7.164  -6.026  1.00 15.00      A    C  
ATOM   3743  CD  PRO A 384      48.505   6.663  -7.415  1.00 15.00      A    C  
ATOM   3744  C   PRO A 384      47.494   3.824  -5.852  1.00 15.00      A    C  
ATOM   3745  O   PRO A 384      46.433   4.219  -5.366  1.00 15.00      A    O  
ATOM   3746  N   ALA A 385      47.663   2.586  -6.290  1.00 15.00      A    N  
ATOM   3747  HN  ALA A 385      48.534   2.329  -6.679  1.00 15.00      A    H  
ATOM   3748  CA  ALA A 385      46.590   1.600  -6.219  1.00 15.00      A    C  
ATOM   3749  CB  ALA A 385      46.493   0.825  -7.527  1.00 15.00      A    C  
ATOM   3750  C   ALA A 385      46.854   0.654  -5.049  1.00 15.00      A    C  
ATOM   3751  O   ALA A 385      46.261  -0.424  -4.937  1.00 15.00      A    O  
ATOM   3752  N   GLU A 386      47.765   1.075  -4.180  1.00 15.00      A    N  
ATOM   3753  HN  GLU A 386      48.213   1.933  -4.348  1.00 15.00      A    H  
ATOM   3754  CA  GLU A 386      48.163   0.298  -3.010  1.00 15.00      A    C  
ATOM   3755  CB  GLU A 386      49.534   0.759  -2.510  1.00 15.00      A    C  
ATOM   3756  CG  GLU A 386      50.716   0.044  -3.158  1.00 15.00      A    C  
ATOM   3757  CD  GLU A 386      50.473  -0.316  -4.610  1.00 15.00      A    C  
ATOM   3758  OE1 GLU A 386      50.192   0.595  -5.402  1.00 15.00      A    O  
ATOM   3759  OE2 GLU A 386      50.537  -1.515  -4.957  1.00 15.00      A    O  
ATOM   3760  C   GLU A 386      47.128   0.362  -1.890  1.00 15.00      A    C  
ATOM   3761  O   GLU A 386      47.267  -0.306  -0.865  1.00 15.00      A    O  
ATOM   3762  N   VAL A 387      46.078   1.145  -2.099  1.00 15.00      A    N  
ATOM   3763  HN  VAL A 387      46.014   1.644  -2.939  1.00 15.00      A    H  
ATOM   3764  CA  VAL A 387      45.017   1.275  -1.107  1.00 15.00      A    C  
ATOM   3765  CB  VAL A 387      44.057   2.434  -1.448  1.00 15.00      A    C  
ATOM   3766  CG1 VAL A 387      43.077   2.675  -0.306  1.00 15.00      A    C  
ATOM   3767  CG2 VAL A 387      44.844   3.698  -1.754  1.00 15.00      A    C  
ATOM   3768  C   VAL A 387      44.235  -0.034  -1.026  1.00 15.00      A    C  
ATOM   3769  O   VAL A 387      43.682  -0.389   0.015  1.00 15.00      A    O  
ATOM   3770  N   GLY A 388      44.226  -0.764  -2.137  1.00 15.00      A    N  
ATOM   3771  HN  GLY A 388      44.696  -0.432  -2.928  1.00 15.00      A    H  
ATOM   3772  CA  GLY A 388      43.536  -2.037  -2.191  1.00 15.00      A    C  
ATOM   3773  C   GLY A 388      44.204  -3.067  -1.306  1.00 15.00      A    C  
ATOM   3774  O   GLY A 388      43.544  -3.944  -0.750  1.00 15.00      A    O  
ATOM   3775  N   ASN A 389      45.518  -2.948  -1.164  1.00 15.00      A    N  
ATOM   3776  HN  ASN A 389      45.984  -2.222  -1.627  1.00 15.00      A    H  
ATOM   3777  CA  ASN A 389      46.284  -3.864  -0.331  1.00 15.00      A    C  
ATOM   3778  CB  ASN A 389      47.787  -3.675  -0.547  1.00 15.00      A    C  
ATOM   3779  CG  ASN A 389      48.273  -4.294  -1.844  1.00 15.00      A    C  
ATOM   3780  OD1 ASN A 389      48.160  -3.694  -2.915  1.00 15.00      A    O  
ATOM   3781  ND2 ASN A 389      48.821  -5.497  -1.759  1.00 15.00      A    N  
ATOM   3782 HD21 ASN A 389      48.881  -5.918  -0.875  1.00 15.00      A    H  
ATOM   3783 HD22 ASN A 389      49.148  -5.915  -2.581  1.00 15.00      A    H  
ATOM   3784  C   ASN A 389      45.921  -3.662   1.132  1.00 15.00      A    C  
ATOM   3785  O   ASN A 389      45.872  -4.613   1.907  1.00 15.00      A    O  
ATOM   3786  N   ARG A 390      45.652  -2.416   1.505  1.00 15.00      A    N  
ATOM   3787  HN  ARG A 390      45.711  -1.691   0.847  1.00 15.00      A    H  
ATOM   3788  CA  ARG A 390      45.270  -2.112   2.875  1.00 15.00      A    C  
ATOM   3789  CB  ARG A 390      45.510  -0.644   3.226  1.00 15.00      A    C  
ATOM   3790  CG  ARG A 390      45.642  -0.409   4.724  1.00 15.00      A    C  
ATOM   3791  CD  ARG A 390      45.665   1.070   5.083  1.00 15.00      A    C  
ATOM   3792  NE  ARG A 390      46.537   1.860   4.212  1.00 15.00      A    N  
ATOM   3793  HE  ARG A 390      46.090   2.441   3.535  1.00 15.00      A    H  
ATOM   3794  CZ  ARG A 390      47.867   1.863   4.253  1.00 15.00      A    C  
ATOM   3795  NH1 ARG A 390      48.527   1.104   5.123  1.00 15.00      A    N  
ATOM   3796 HH11 ARG A 390      49.568   1.114   5.143  1.00 15.00      A    H  
ATOM   3797 HH12 ARG A 390      48.005   0.496   5.785  1.00 15.00      A    H  
ATOM   3798  NH2 ARG A 390      48.530   2.665   3.435  1.00 15.00      A    N  
ATOM   3799 HH21 ARG A 390      49.568   2.689   3.440  1.00 15.00      A    H  
ATOM   3800 HH22 ARG A 390      47.996   3.287   2.774  1.00 15.00      A    H  
ATOM   3801  C   ARG A 390      43.809  -2.481   3.098  1.00 15.00      A    C  
ATOM   3802  O   ARG A 390      43.405  -2.817   4.210  1.00 15.00      A    O  
ATOM   3803  N   PHE A 391      43.024  -2.419   2.028  1.00 15.00      A    N  
ATOM   3804  HN  PHE A 391      43.405  -2.121   1.173  1.00 15.00      A    H  
ATOM   3805  CA  PHE A 391      41.609  -2.766   2.091  1.00 15.00      A    C  
ATOM   3806  CB  PHE A 391      40.917  -2.444   0.759  1.00 15.00      A    C  
ATOM   3807  CG  PHE A 391      39.455  -2.800   0.706  1.00 15.00      A    C  
ATOM   3808  CD1 PHE A 391      38.536  -2.154   1.519  1.00 15.00      A    C  
ATOM   3809  CD2 PHE A 391      39.002  -3.778  -0.164  1.00 15.00      A    C  
ATOM   3810  CE1 PHE A 391      37.193  -2.480   1.465  1.00 15.00      A    C  
ATOM   3811  CE2 PHE A 391      37.662  -4.108  -0.223  1.00 15.00      A    C  
ATOM   3812  CZ  PHE A 391      36.756  -3.459   0.593  1.00 15.00      A    C  
ATOM   3813  C   PHE A 391      41.449  -4.242   2.449  1.00 15.00      A    C  
ATOM   3814  O   PHE A 391      40.504  -4.628   3.140  1.00 15.00      A    O  
ATOM   3815  N   ALA A 392      42.394  -5.060   1.990  1.00 15.00      A    N  
ATOM   3816  HN  ALA A 392      43.118  -4.694   1.438  1.00 15.00      A    H  
ATOM   3817  CA  ALA A 392      42.374  -6.489   2.281  1.00 15.00      A    C  
ATOM   3818  CB  ALA A 392      43.461  -7.209   1.499  1.00 15.00      A    C  
ATOM   3819  C   ALA A 392      42.548  -6.715   3.778  1.00 15.00      A    C  
ATOM   3820  O   ALA A 392      41.943  -7.620   4.355  1.00 15.00      A    O  
ATOM   3821  N   ASN A 393      43.355  -5.858   4.403  1.00 15.00      A    N  
ATOM   3822  HN  ASN A 393      43.795  -5.156   3.880  1.00 15.00      A    H  
ATOM   3823  CA  ASN A 393      43.614  -5.934   5.841  1.00 15.00      A    C  
ATOM   3824  CB  ASN A 393      44.582  -4.826   6.277  1.00 15.00      A    C  
ATOM   3825  CG  ASN A 393      46.038  -5.253   6.271  1.00 15.00      A    C  
ATOM   3826  OD1 ASN A 393      46.427  -6.168   5.558  1.00 15.00      A    O  
ATOM   3827  ND2 ASN A 393      46.858  -4.580   7.068  1.00 15.00      A    N  
ATOM   3828 HD21 ASN A 393      46.488  -3.855   7.611  1.00 15.00      A    H  
ATOM   3829 HD22 ASN A 393      47.807  -4.831   7.069  1.00 15.00      A    H  
ATOM   3830  C   ASN A 393      42.316  -5.804   6.627  1.00 15.00      A    C  
ATOM   3831  O   ASN A 393      42.164  -6.395   7.699  1.00 15.00      A    O  
ATOM   3832  N   TRP A 394      41.384  -5.024   6.094  1.00 15.00      A    N  
ATOM   3833  HN  TRP A 394      41.563  -4.581   5.237  1.00 15.00      A    H  
ATOM   3834  CA  TRP A 394      40.099  -4.824   6.744  1.00 15.00      A    C  
ATOM   3835  CB  TRP A 394      39.382  -3.596   6.184  1.00 15.00      A    C  
ATOM   3836  CG  TRP A 394      39.329  -2.461   7.157  1.00 15.00      A    C  
ATOM   3837  CD1 TRP A 394      40.142  -1.366   7.183  1.00 15.00      A    C  
ATOM   3838  CD2 TRP A 394      38.423  -2.318   8.256  1.00 15.00      A    C  
ATOM   3839  NE1 TRP A 394      39.797  -0.549   8.229  1.00 15.00      A    N  
ATOM   3840  HE1 TRP A 394      40.235   0.300   8.456  1.00 15.00      A    H  
ATOM   3841  CE2 TRP A 394      38.743  -1.111   8.904  1.00 15.00      A    C  
ATOM   3842  CE3 TRP A 394      37.371  -3.093   8.755  1.00 15.00      A    C  
ATOM   3843  CZ2 TRP A 394      38.048  -0.660  10.024  1.00 15.00      A    C  
ATOM   3844  CZ3 TRP A 394      36.683  -2.643   9.866  1.00 15.00      A    C  
ATOM   3845  CH2 TRP A 394      37.024  -1.438  10.489  1.00 15.00      A    C  
ATOM   3846  C   TRP A 394      39.231  -6.066   6.601  1.00 15.00      A    C  
ATOM   3847  O   TRP A 394      38.578  -6.493   7.550  1.00 15.00      A    O  
ATOM   3848  N   LEU A 395      39.253  -6.658   5.413  1.00 15.00      A    N  
ATOM   3849  HN  LEU A 395      39.803  -6.273   4.697  1.00 15.00      A    H  
ATOM   3850  CA  LEU A 395      38.479  -7.863   5.147  1.00 15.00      A    C  
ATOM   3851  CB  LEU A 395      38.471  -8.184   3.651  1.00 15.00      A    C  
ATOM   3852  CG  LEU A 395      37.718  -7.189   2.765  1.00 15.00      A    C  
ATOM   3853  CD1 LEU A 395      37.977  -7.476   1.296  1.00 15.00      A    C  
ATOM   3854  CD2 LEU A 395      36.226  -7.224   3.064  1.00 15.00      A    C  
ATOM   3855  C   LEU A 395      39.028  -9.036   5.951  1.00 15.00      A    C  
ATOM   3856  O   LEU A 395      38.308  -9.982   6.264  1.00 15.00      A    O  
ATOM   3857  N   ASN A 396      40.309  -8.953   6.297  1.00 15.00      A    N  
ATOM   3858  HN  ASN A 396      40.835  -8.177   5.998  1.00 15.00      A    H  
ATOM   3859  CA  ASN A 396      40.961  -9.992   7.088  1.00 15.00      A    C  
ATOM   3860  CB  ASN A 396      42.488  -9.863   7.016  1.00 15.00      A    C  
ATOM   3861  CG  ASN A 396      43.069 -10.263   5.671  1.00 15.00      A    C  
ATOM   3862  OD1 ASN A 396      44.040  -9.673   5.206  1.00 15.00      A    O  
ATOM   3863  ND2 ASN A 396      42.497 -11.279   5.044  1.00 15.00      A    N  
ATOM   3864 HD21 ASN A 396      41.737 -11.722   5.473  1.00 15.00      A    H  
ATOM   3865 HD22 ASN A 396      42.856 -11.541   4.171  1.00 15.00      A    H  
ATOM   3866  C   ASN A 396      40.508  -9.910   8.540  1.00 15.00      A    C  
ATOM   3867  O   ASN A 396      40.725 -10.830   9.322  1.00 15.00      A    O  
ATOM   3868  N   ARG A 397      39.879  -8.794   8.891  1.00 15.00      A    N  
ATOM   3869  HN  ARG A 397      39.736  -8.094   8.217  1.00 15.00      A    H  
ATOM   3870  CA  ARG A 397      39.385  -8.583  10.245  1.00 15.00      A    C  
ATOM   3871  CB  ARG A 397      39.739  -7.175  10.728  1.00 15.00      A    C  
ATOM   3872  CG  ARG A 397      41.184  -7.026  11.164  1.00 15.00      A    C  
ATOM   3873  CD  ARG A 397      41.737  -5.651  10.824  1.00 15.00      A    C  
ATOM   3874  NE  ARG A 397      43.081  -5.462  11.375  1.00 15.00      A    N  
ATOM   3875  HE  ARG A 397      43.143  -5.034  12.257  1.00 15.00      A    H  
ATOM   3876  CZ  ARG A 397      44.206  -5.824  10.752  1.00 15.00      A    C  
ATOM   3877  NH1 ARG A 397      44.157  -6.392   9.551  1.00 15.00      A    N  
ATOM   3878 HH11 ARG A 397      43.232  -6.553   9.081  1.00 15.00      A    H  
ATOM   3879 HH12 ARG A 397      45.033  -6.679   9.067  1.00 15.00      A    H  
ATOM   3880  NH2 ARG A 397      45.384  -5.629  11.340  1.00 15.00      A    N  
ATOM   3881 HH21 ARG A 397      45.433  -5.192  12.285  1.00 15.00      A    H  
ATOM   3882 HH22 ARG A 397      46.264  -5.913  10.859  1.00 15.00      A    H  
ATOM   3883  C   ARG A 397      37.880  -8.802  10.301  1.00 15.00      A    C  
ATOM   3884  O   ARG A 397      37.257  -8.671  11.353  1.00 15.00      A    O  
ATOM   3885  N   ALA A 398      37.304  -9.141   9.155  1.00 15.00      A    N  
ATOM   3886  HN  ALA A 398      37.857  -9.232   8.352  1.00 15.00      A    H  
ATOM   3887  CA  ALA A 398      35.873  -9.392   9.062  1.00 15.00      A    C  
ATOM   3888  CB  ALA A 398      35.336  -8.905   7.724  1.00 15.00      A    C  
ATOM   3889  C   ALA A 398      35.604 -10.879   9.237  1.00 15.00      A    C  
ATOM   3890  O   ALA A 398      34.464 -11.336   9.158  1.00 15.00      A    O  
ATOM   3891  N   VAL A 399      36.674 -11.622   9.471  1.00 15.00      A    N  
ATOM   3892  HN  VAL A 399      37.547 -11.186   9.535  1.00 15.00      A    H  
ATOM   3893  CA  VAL A 399      36.597 -13.059   9.663  1.00 15.00      A    C  
ATOM   3894  CB  VAL A 399      37.161 -13.835   8.446  1.00 15.00      A    C  
ATOM   3895  CG1 VAL A 399      36.266 -13.656   7.228  1.00 15.00      A    C  
ATOM   3896  CG2 VAL A 399      38.588 -13.403   8.133  1.00 15.00      A    C  
ATOM   3897  C   VAL A 399      37.377 -13.450  10.912  1.00 15.00      A    C  
ATOM   3898  O   VAL A 399      38.347 -12.787  11.280  1.00 15.00      A    O  
ATOM   3899  N   SER A 400      36.940 -14.506  11.573  1.00 15.00      A    N  
ATOM   3900  HN  SER A 400      36.146 -14.977  11.253  1.00 15.00      A    H  
ATOM   3901  CA  SER A 400      37.612 -14.979  12.769  1.00 15.00      A    C  
ATOM   3902  CB  SER A 400      36.603 -15.670  13.691  1.00 15.00      A    C  
ATOM   3903  OG  SER A 400      35.490 -14.827  13.947  1.00 15.00      A    O  
ATOM   3904  HG  SER A 400      35.175 -14.974  14.844  1.00 15.00      A    H  
ATOM   3905  C   SER A 400      38.727 -15.946  12.387  1.00 15.00      A    C  
ATOM   3906  O   SER A 400      38.774 -16.434  11.254  1.00 15.00      A    O  
ATOM   3907  N   SER A 401      39.626 -16.218  13.324  1.00 15.00      A    N  
ATOM   3908  HN  SER A 401      39.556 -15.782  14.200  1.00 15.00      A    H  
ATOM   3909  CA  SER A 401      40.728 -17.141  13.092  1.00 15.00      A    C  
ATOM   3910  CB  SER A 401      41.803 -16.897  14.151  1.00 15.00      A    C  
ATOM   3911  OG  SER A 401      41.244 -16.233  15.278  1.00 15.00      A    O  
ATOM   3912  HG  SER A 401      41.437 -16.736  16.075  1.00 15.00      A    H  
ATOM   3913  C   SER A 401      40.217 -18.577  13.178  1.00 15.00      A    C  
ATOM   3914  O   SER A 401      40.740 -19.397  13.936  1.00 15.00      A    O  
ATOM   3915  N   ASP A 402      39.194 -18.871  12.388  1.00 15.00      A    N  
ATOM   3916  HN  ASP A 402      38.854 -18.183  11.773  1.00 15.00      A    H  
ATOM   3917  CA  ASP A 402      38.582 -20.188  12.389  1.00 15.00      A    C  
ATOM   3918  CB  ASP A 402      37.162 -20.146  11.830  1.00 15.00      A    C  
ATOM   3919  CG  ASP A 402      36.340 -21.326  12.302  1.00 15.00      A    C  
ATOM   3920  OD1 ASP A 402      36.856 -22.463  12.255  1.00 15.00      A    O  
ATOM   3921  OD2 ASP A 402      35.188 -21.115  12.726  1.00 15.00      A    O  
ATOM   3922  C   ASP A 402      39.430 -21.201  11.639  1.00 15.00      A    C  
ATOM   3923  O   ASP A 402      39.522 -21.178  10.408  1.00 15.00      A    O  
ATOM   3924  N   SER A 403      40.039 -22.099  12.395  1.00 15.00      A    N  
ATOM   3925  HN  SER A 403      39.899 -22.072  13.363  1.00 15.00      A    H  
ATOM   3926  CA  SER A 403      40.890 -23.130  11.831  1.00 15.00      A    C  
ATOM   3927  CB  SER A 403      41.621 -23.869  12.950  1.00 15.00      A    C  
ATOM   3928  OG  SER A 403      42.183 -22.950  13.872  1.00 15.00      A    O  
ATOM   3929  HG  SER A 403      41.716 -22.111  13.815  1.00 15.00      A    H  
ATOM   3930  C   SER A 403      40.089 -24.112  10.975  1.00 15.00      A    C  
ATOM   3931  O   SER A 403      40.656 -24.816  10.141  1.00 15.00      A    O  
ATOM   3932  N   GLN A 404      38.769 -24.130  11.161  1.00 15.00      A    N  
ATOM   3933  HN  GLN A 404      38.360 -23.510  11.814  1.00 15.00      A    H  
ATOM   3934  CA  GLN A 404      37.902 -25.028  10.405  1.00 15.00      A    C  
ATOM   3935  CB  GLN A 404      36.518 -25.134  11.047  1.00 15.00      A    C  
ATOM   3936  CG  GLN A 404      36.228 -26.491  11.664  1.00 15.00      A    C  
ATOM   3937  CD  GLN A 404      35.560 -26.389  13.022  1.00 15.00      A    C  
ATOM   3938  OE1 GLN A 404      34.337 -26.346  13.127  1.00 15.00      A    O  
ATOM   3939  NE2 GLN A 404      36.364 -26.365  14.073  1.00 15.00      A    N  
ATOM   3940 HE21 GLN A 404      37.327 -26.413  13.917  1.00 15.00      A    H  
ATOM   3941 HE22 GLN A 404      35.958 -26.296  14.960  1.00 15.00      A    H  
ATOM   3942  C   GLN A 404      37.790 -24.589   8.948  1.00 15.00      A    C  
ATOM   3943  O   GLN A 404      37.412 -25.376   8.081  1.00 15.00      A    O  
ATOM   3944  N   ILE A 405      38.098 -23.326   8.683  1.00 15.00      A    N  
ATOM   3945  HN  ILE A 405      38.350 -22.725   9.417  1.00 15.00      A    H  
ATOM   3946  CA  ILE A 405      38.053 -22.812   7.321  1.00 15.00      A    C  
ATOM   3947  CB  ILE A 405      37.353 -21.424   7.208  1.00 15.00      A    C  
ATOM   3948  CG1 ILE A 405      36.436 -21.156   8.405  1.00 15.00      A    C  
ATOM   3949  CG2 ILE A 405      38.336 -20.278   7.012  1.00 15.00      A    C  
ATOM   3950  CD1 ILE A 405      35.131 -21.915   8.369  1.00 15.00      A    C  
ATOM   3951  C   ILE A 405      39.466 -22.765   6.739  1.00 15.00      A    C  
ATOM   3952  O   ILE A 405      39.678 -23.084   5.569  1.00 15.00      A    O  
ATOM   3953  N   LEU A 406      40.426 -22.412   7.593  1.00 15.00      A    N  
ATOM   3954  HN  LEU A 406      40.181 -22.211   8.520  1.00 15.00      A    H  
ATOM   3955  CA  LEU A 406      41.826 -22.301   7.193  1.00 15.00      A    C  
ATOM   3956  CB  LEU A 406      42.648 -21.583   8.267  1.00 15.00      A    C  
ATOM   3957  CG  LEU A 406      42.714 -20.056   8.158  1.00 15.00      A    C  
ATOM   3958  CD1 LEU A 406      41.751 -19.394   9.131  1.00 15.00      A    C  
ATOM   3959  CD2 LEU A 406      44.134 -19.563   8.385  1.00 15.00      A    C  
ATOM   3960  C   LEU A 406      42.448 -23.654   6.865  1.00 15.00      A    C  
ATOM   3961  O   LEU A 406      43.086 -23.814   5.826  1.00 15.00      A    O  
ATOM   3962  N   GLY A 407      42.253 -24.627   7.743  1.00 15.00      A    N  
ATOM   3963  HN  GLY A 407      41.715 -24.455   8.546  1.00 15.00      A    H  
ATOM   3964  CA  GLY A 407      42.807 -25.948   7.520  1.00 15.00      A    C  
ATOM   3965  C   GLY A 407      41.922 -26.778   6.613  1.00 15.00      A    C  
ATOM   3966  O   GLY A 407      41.650 -27.945   6.894  1.00 15.00      A    O  
ATOM   3967  N   SER A 408      41.478 -26.168   5.524  1.00 15.00      A    N  
ATOM   3968  HN  SER A 408      41.757 -25.241   5.355  1.00 15.00      A    H  
ATOM   3969  CA  SER A 408      40.607 -26.818   4.562  1.00 15.00      A    C  
ATOM   3970  CB  SER A 408      39.171 -26.834   5.104  1.00 15.00      A    C  
ATOM   3971  OG  SER A 408      39.048 -27.694   6.224  1.00 15.00      A    O  
ATOM   3972  HG  SER A 408      39.930 -27.919   6.557  1.00 15.00      A    H  
ATOM   3973  C   SER A 408      40.644 -26.055   3.235  1.00 15.00      A    C  
ATOM   3974  O   SER A 408      41.114 -24.919   3.187  1.00 15.00      A    O  
ATOM   3975  N   PRO A 409      40.151 -26.665   2.136  1.00 15.00      A    N  
ATOM   3976  CA  PRO A 409      40.118 -26.019   0.810  1.00 15.00      A    C  
ATOM   3977  CB  PRO A 409      39.561 -27.113  -0.114  1.00 15.00      A    C  
ATOM   3978  CG  PRO A 409      39.748 -28.390   0.636  1.00 15.00      A    C  
ATOM   3979  CD  PRO A 409      39.616 -28.037   2.087  1.00 15.00      A    C  
ATOM   3980  C   PRO A 409      39.194 -24.798   0.793  1.00 15.00      A    C  
ATOM   3981  O   PRO A 409      39.160 -24.038  -0.175  1.00 15.00      A    O  
ATOM   3982  N   GLU A 410      38.456 -24.624   1.881  1.00 15.00      A    N  
ATOM   3983  HN  GLU A 410      38.541 -25.269   2.610  1.00 15.00      A    H  
ATOM   3984  CA  GLU A 410      37.529 -23.512   2.033  1.00 15.00      A    C  
ATOM   3985  CB  GLU A 410      36.752 -23.680   3.341  1.00 15.00      A    C  
ATOM   3986  CG  GLU A 410      35.355 -23.088   3.326  1.00 15.00      A    C  
ATOM   3987  CD  GLU A 410      35.274 -21.762   4.052  1.00 15.00      A    C  
ATOM   3988  OE1 GLU A 410      34.393 -21.618   4.915  1.00 15.00      A    O  
ATOM   3989  OE2 GLU A 410      36.082 -20.864   3.745  1.00 15.00      A    O  
ATOM   3990  C   GLU A 410      38.285 -22.184   2.033  1.00 15.00      A    C  
ATOM   3991  O   GLU A 410      37.860 -21.215   1.396  1.00 15.00      A    O  
ATOM   3992  N   ALA A 411      39.419 -22.158   2.730  1.00 15.00      A    N  
ATOM   3993  HN  ALA A 411      39.706 -22.967   3.211  1.00 15.00      A    H  
ATOM   3994  CA  ALA A 411      40.248 -20.961   2.808  1.00 15.00      A    C  
ATOM   3995  CB  ALA A 411      41.363 -21.147   3.823  1.00 15.00      A    C  
ATOM   3996  C   ALA A 411      40.832 -20.656   1.442  1.00 15.00      A    C  
ATOM   3997  O   ALA A 411      40.993 -19.497   1.064  1.00 15.00      A    O  
ATOM   3998  N   ALA A 412      41.131 -21.718   0.703  1.00 15.00      A    N  
ATOM   3999  HN  ALA A 412      40.979 -22.611   1.076  1.00 15.00      A    H  
ATOM   4000  CA  ALA A 412      41.682 -21.592  -0.636  1.00 15.00      A    C  
ATOM   4001  CB  ALA A 412      42.044 -22.962  -1.187  1.00 15.00      A    C  
ATOM   4002  C   ALA A 412      40.684 -20.891  -1.550  1.00 15.00      A    C  
ATOM   4003  O   ALA A 412      41.056 -20.041  -2.361  1.00 15.00      A    O  
ATOM   4004  N   GLN A 413      39.407 -21.235  -1.396  1.00 15.00      A    N  
ATOM   4005  HN  GLN A 413      39.169 -21.916  -0.730  1.00 15.00      A    H  
ATOM   4006  CA  GLN A 413      38.355 -20.624  -2.199  1.00 15.00      A    C  
ATOM   4007  CB  GLN A 413      37.045 -21.408  -2.094  1.00 15.00      A    C  
ATOM   4008  CG  GLN A 413      36.111 -21.202  -3.279  1.00 15.00      A    C  
ATOM   4009  CD  GLN A 413      34.831 -22.013  -3.179  1.00 15.00      A    C  
ATOM   4010  OE1 GLN A 413      34.790 -23.059  -2.534  1.00 15.00      A    O  
ATOM   4011  NE2 GLN A 413      33.777 -21.539  -3.826  1.00 15.00      A    N  
ATOM   4012 HE21 GLN A 413      33.877 -20.702  -4.326  1.00 15.00      A    H  
ATOM   4013 HE22 GLN A 413      32.942 -22.049  -3.782  1.00 15.00      A    H  
ATOM   4014  C   GLN A 413      38.152 -19.178  -1.766  1.00 15.00      A    C  
ATOM   4015  O   GLN A 413      37.692 -18.344  -2.541  1.00 15.00      A    O  
ATOM   4016  N   TRP A 414      38.515 -18.892  -0.522  1.00 15.00      A    N  
ATOM   4017  HN  TRP A 414      38.875 -19.608   0.047  1.00 15.00      A    H  
ATOM   4018  CA  TRP A 414      38.399 -17.549   0.022  1.00 15.00      A    C  
ATOM   4019  CB  TRP A 414      38.572 -17.585   1.546  1.00 15.00      A    C  
ATOM   4020  CG  TRP A 414      38.436 -16.253   2.218  1.00 15.00      A    C  
ATOM   4021  CD1 TRP A 414      37.394 -15.379   2.111  1.00 15.00      A    C  
ATOM   4022  CD2 TRP A 414      39.377 -15.647   3.112  1.00 15.00      A    C  
ATOM   4023  NE1 TRP A 414      37.626 -14.268   2.884  1.00 15.00      A    N  
ATOM   4024  HE1 TRP A 414      37.023 -13.500   2.972  1.00 15.00      A    H  
ATOM   4025  CE2 TRP A 414      38.840 -14.407   3.505  1.00 15.00      A    C  
ATOM   4026  CE3 TRP A 414      40.623 -16.034   3.614  1.00 15.00      A    C  
ATOM   4027  CZ2 TRP A 414      39.503 -13.552   4.382  1.00 15.00      A    C  
ATOM   4028  CZ3 TRP A 414      41.280 -15.184   4.483  1.00 15.00      A    C  
ATOM   4029  CH2 TRP A 414      40.719 -13.958   4.857  1.00 15.00      A    C  
ATOM   4030  C   TRP A 414      39.451 -16.653  -0.617  1.00 15.00      A    C  
ATOM   4031  O   TRP A 414      39.177 -15.511  -0.981  1.00 15.00      A    O  
ATOM   4032  N   SER A 415      40.651 -17.194  -0.769  1.00 15.00      A    N  
ATOM   4033  HN  SER A 415      40.809 -18.111  -0.448  1.00 15.00      A    H  
ATOM   4034  CA  SER A 415      41.749 -16.463  -1.374  1.00 15.00      A    C  
ATOM   4035  CB  SER A 415      43.043 -17.267  -1.253  1.00 15.00      A    C  
ATOM   4036  OG  SER A 415      43.176 -17.812   0.049  1.00 15.00      A    O  
ATOM   4037  HG  SER A 415      43.070 -17.115   0.701  1.00 15.00      A    H  
ATOM   4038  C   SER A 415      41.462 -16.135  -2.839  1.00 15.00      A    C  
ATOM   4039  O   SER A 415      41.779 -15.041  -3.303  1.00 15.00      A    O  
ATOM   4040  N   GLN A 416      40.849 -17.074  -3.562  1.00 15.00      A    N  
ATOM   4041  HN  GLN A 416      40.608 -17.927  -3.138  1.00 15.00      A    H  
ATOM   4042  CA  GLN A 416      40.539 -16.858  -4.975  1.00 15.00      A    C  
ATOM   4043  CB  GLN A 416      40.199 -18.162  -5.715  1.00 15.00      A    C  
ATOM   4044  CG  GLN A 416      38.930 -18.865  -5.257  1.00 15.00      A    C  
ATOM   4045  CD  GLN A 416      37.684 -18.402  -5.995  1.00 15.00      A    C  
ATOM   4046  OE1 GLN A 416      37.731 -18.075  -7.179  1.00 15.00      A    O  
ATOM   4047  NE2 GLN A 416      36.567 -18.341  -5.286  1.00 15.00      A    N  
ATOM   4048 HE21 GLN A 416      36.605 -18.590  -4.335  1.00 15.00      A    H  
ATOM   4049 HE22 GLN A 416      35.748 -18.055  -5.736  1.00 15.00      A    H  
ATOM   4050  C   GLN A 416      39.472 -15.785  -5.180  1.00 15.00      A    C  
ATOM   4051  O   GLN A 416      39.611 -14.926  -6.047  1.00 15.00      A    O  
ATOM   4052  N   GLU A 417      38.411 -15.820  -4.378  1.00 15.00      A    N  
ATOM   4053  HN  GLU A 417      38.338 -16.524  -3.696  1.00 15.00      A    H  
ATOM   4054  CA  GLU A 417      37.352 -14.828  -4.507  1.00 15.00      A    C  
ATOM   4055  CB  GLU A 417      36.066 -15.238  -3.772  1.00 15.00      A    C  
ATOM   4056  CG  GLU A 417      36.245 -15.665  -2.325  1.00 15.00      A    C  
ATOM   4057  CD  GLU A 417      35.094 -16.520  -1.827  1.00 15.00      A    C  
ATOM   4058  OE1 GLU A 417      34.509 -17.269  -2.636  1.00 15.00      A    O  
ATOM   4059  OE2 GLU A 417      34.792 -16.470  -0.614  1.00 15.00      A    O  
ATOM   4060  C   GLU A 417      37.849 -13.456  -4.077  1.00 15.00      A    C  
ATOM   4061  O   GLU A 417      37.546 -12.447  -4.711  1.00 15.00      A    O  
ATOM   4062  N   LEU A 418      38.656 -13.442  -3.027  1.00 15.00      A    N  
ATOM   4063  HN  LEU A 418      38.878 -14.291  -2.587  1.00 15.00      A    H  
ATOM   4064  CA  LEU A 418      39.216 -12.207  -2.501  1.00 15.00      A    C  
ATOM   4065  CB  LEU A 418      39.973 -12.498  -1.202  1.00 15.00      A    C  
ATOM   4066  CG  LEU A 418      39.508 -11.743   0.045  1.00 15.00      A    C  
ATOM   4067  CD1 LEU A 418      39.843 -10.266  -0.068  1.00 15.00      A    C  
ATOM   4068  CD2 LEU A 418      38.019 -11.945   0.274  1.00 15.00      A    C  
ATOM   4069  C   LEU A 418      40.159 -11.570  -3.515  1.00 15.00      A    C  
ATOM   4070  O   LEU A 418      40.095 -10.365  -3.766  1.00 15.00      A    O  
ATOM   4071  N   SER A 419      41.024 -12.390  -4.107  1.00 15.00      A    N  
ATOM   4072  HN  SER A 419      41.012 -13.345  -3.878  1.00 15.00      A    H  
ATOM   4073  CA  SER A 419      41.989 -11.905  -5.090  1.00 15.00      A    C  
ATOM   4074  CB  SER A 419      43.078 -12.947  -5.374  1.00 15.00      A    C  
ATOM   4075  OG  SER A 419      42.522 -14.215  -5.676  1.00 15.00      A    O  
ATOM   4076  HG  SER A 419      42.385 -14.708  -4.858  1.00 15.00      A    H  
ATOM   4077  C   SER A 419      41.308 -11.463  -6.381  1.00 15.00      A    C  
ATOM   4078  O   SER A 419      41.657 -10.428  -6.948  1.00 15.00      A    O  
ATOM   4079  N   LYS A 420      40.334 -12.245  -6.838  1.00 15.00      A    N  
ATOM   4080  HN  LYS A 420      40.116 -13.072  -6.353  1.00 15.00      A    H  
ATOM   4081  CA  LYS A 420      39.606 -11.924  -8.060  1.00 15.00      A    C  
ATOM   4082  CB  LYS A 420      38.589 -13.021  -8.420  1.00 15.00      A    C  
ATOM   4083  CG  LYS A 420      37.196 -12.900  -7.804  1.00 15.00      A    C  
ATOM   4084  CD  LYS A 420      36.352 -14.109  -8.193  1.00 15.00      A    C  
ATOM   4085  CE  LYS A 420      34.886 -13.953  -7.824  1.00 15.00      A    C  
ATOM   4086  NZ  LYS A 420      34.686 -13.906  -6.355  1.00 15.00      A    N  
ATOM   4087  HZ1 LYS A 420      35.299 -14.594  -5.882  1.00 15.00      A    H  
ATOM   4088  HZ2 LYS A 420      33.699 -14.115  -6.120  1.00 15.00      A    H  
ATOM   4089  HZ3 LYS A 420      34.915 -12.946  -5.999  1.00 15.00      A    H  
ATOM   4090  C   LYS A 420      38.944 -10.554  -7.974  1.00 15.00      A    C  
ATOM   4091  O   LYS A 420      38.975  -9.781  -8.931  1.00 15.00      A    O  
ATOM   4092  N   GLU A 421      38.379 -10.245  -6.815  1.00 15.00      A    N  
ATOM   4093  HN  GLU A 421      38.413 -10.891  -6.076  1.00 15.00      A    H  
ATOM   4094  CA  GLU A 421      37.719  -8.963  -6.614  1.00 15.00      A    C  
ATOM   4095  CB  GLU A 421      36.695  -9.025  -5.486  1.00 15.00      A    C  
ATOM   4096  CG  GLU A 421      35.292  -9.376  -5.942  1.00 15.00      A    C  
ATOM   4097  CD  GLU A 421      34.668 -10.428  -5.061  1.00 15.00      A    C  
ATOM   4098  OE1 GLU A 421      34.192 -10.100  -3.970  1.00 15.00      A    O  
ATOM   4099  OE2 GLU A 421      34.664 -11.594  -5.462  1.00 15.00      A    O  
ATOM   4100  C   GLU A 421      38.740  -7.873  -6.343  1.00 15.00      A    C  
ATOM   4101  O   GLU A 421      38.528  -6.717  -6.699  1.00 15.00      A    O  
ATOM   4102  N   LEU A 422      39.851  -8.245  -5.713  1.00 15.00      A    N  
ATOM   4103  HN  LEU A 422      39.952  -9.180  -5.426  1.00 15.00      A    H  
ATOM   4104  CA  LEU A 422      40.911  -7.291  -5.420  1.00 15.00      A    C  
ATOM   4105  CB  LEU A 422      41.954  -7.892  -4.472  1.00 15.00      A    C  
ATOM   4106  CG  LEU A 422      42.185  -7.137  -3.158  1.00 15.00      A    C  
ATOM   4107  CD1 LEU A 422      40.928  -7.145  -2.301  1.00 15.00      A    C  
ATOM   4108  CD2 LEU A 422      43.361  -7.727  -2.395  1.00 15.00      A    C  
ATOM   4109  C   LEU A 422      41.570  -6.847  -6.718  1.00 15.00      A    C  
ATOM   4110  O   LEU A 422      42.030  -5.714  -6.840  1.00 15.00      A    O  
ATOM   4111  N   THR A 423      41.596  -7.752  -7.693  1.00 15.00      A    N  
ATOM   4112  HN  THR A 423      41.217  -8.644  -7.526  1.00 15.00      A    H  
ATOM   4113  CA  THR A 423      42.179  -7.460  -8.994  1.00 15.00      A    C  
ATOM   4114  CB  THR A 423      42.251  -8.721  -9.883  1.00 15.00      A    C  
ATOM   4115  OG1 THR A 423      42.957  -9.755  -9.184  1.00 15.00      A    O  
ATOM   4116  HG1 THR A 423      42.506  -9.954  -8.356  1.00 15.00      A    H  
ATOM   4117  CG2 THR A 423      42.973  -8.419 -11.189  1.00 15.00      A    C  
ATOM   4118  C   THR A 423      41.364  -6.378  -9.697  1.00 15.00      A    C  
ATOM   4119  O   THR A 423      41.912  -5.380 -10.163  1.00 15.00      A    O  
ATOM   4120  N   MET A 424      40.047  -6.558  -9.727  1.00 15.00      A    N  
ATOM   4121  HN  MET A 424      39.661  -7.360  -9.317  1.00 15.00      A    H  
ATOM   4122  CA  MET A 424      39.168  -5.583 -10.363  1.00 15.00      A    C  
ATOM   4123  CB  MET A 424      37.770  -6.152 -10.627  1.00 15.00      A    C  
ATOM   4124  CG  MET A 424      36.983  -6.515  -9.380  1.00 15.00      A    C  
ATOM   4125  SD  MET A 424      35.451  -7.389  -9.758  1.00 15.00      A    S  
ATOM   4126  CE  MET A 424      36.087  -8.852 -10.574  1.00 15.00      A    C  
ATOM   4127  C   MET A 424      39.109  -4.297  -9.544  1.00 15.00      A    C  
ATOM   4128  O   MET A 424      38.721  -3.246 -10.041  1.00 15.00      A    O  
ATOM   4129  N   PHE A 425      39.510  -4.387  -8.285  1.00 15.00      A    N  
ATOM   4130  HN  PHE A 425      39.794  -5.257  -7.934  1.00 15.00      A    H  
ATOM   4131  CA  PHE A 425      39.536  -3.224  -7.410  1.00 15.00      A    C  
ATOM   4132  CB  PHE A 425      39.554  -3.668  -5.942  1.00 15.00      A    C  
ATOM   4133  CG  PHE A 425      39.471  -2.541  -4.950  1.00 15.00      A    C  
ATOM   4134  CD1 PHE A 425      38.474  -1.585  -5.049  1.00 15.00      A    C  
ATOM   4135  CD2 PHE A 425      40.389  -2.438  -3.919  1.00 15.00      A    C  
ATOM   4136  CE1 PHE A 425      38.390  -0.553  -4.134  1.00 15.00      A    C  
ATOM   4137  CE2 PHE A 425      40.310  -1.408  -3.001  1.00 15.00      A    C  
ATOM   4138  CZ  PHE A 425      39.311  -0.462  -3.112  1.00 15.00      A    C  
ATOM   4139  C   PHE A 425      40.782  -2.407  -7.726  1.00 15.00      A    C  
ATOM   4140  O   PHE A 425      40.834  -1.202  -7.498  1.00 15.00      A    O  
ATOM   4141  N   LYS A 426      41.772  -3.092  -8.282  1.00 15.00      A    N  
ATOM   4142  HN  LYS A 426      41.643  -4.047  -8.454  1.00 15.00      A    H  
ATOM   4143  CA  LYS A 426      43.038  -2.482  -8.652  1.00 15.00      A    C  
ATOM   4144  CB  LYS A 426      44.122  -3.560  -8.736  1.00 15.00      A    C  
ATOM   4145  CG  LYS A 426      44.870  -3.820  -7.438  1.00 15.00      A    C  
ATOM   4146  CD  LYS A 426      46.062  -2.886  -7.303  1.00 15.00      A    C  
ATOM   4147  CE  LYS A 426      47.081  -3.404  -6.297  1.00 15.00      A    C  
ATOM   4148  NZ  LYS A 426      48.105  -2.373  -5.970  1.00 15.00      A    N  
ATOM   4149  HZ1 LYS A 426      48.781  -2.738  -5.265  1.00 15.00      A    H  
ATOM   4150  HZ2 LYS A 426      47.646  -1.526  -5.580  1.00 15.00      A    H  
ATOM   4151  HZ3 LYS A 426      48.632  -2.101  -6.824  1.00 15.00      A    H  
ATOM   4152  C   LYS A 426      42.934  -1.767  -9.993  1.00 15.00      A    C  
ATOM   4153  O   LYS A 426      43.504  -0.694 -10.172  1.00 15.00      A    O  
ATOM   4154  N   GLU A 427      42.213  -2.368 -10.936  1.00 15.00      A    N  
ATOM   4155  HN  GLU A 427      41.786  -3.230 -10.742  1.00 15.00      A    H  
ATOM   4156  CA  GLU A 427      42.051  -1.770 -12.258  1.00 15.00      A    C  
ATOM   4157  CB  GLU A 427      41.535  -2.775 -13.289  1.00 15.00      A    C  
ATOM   4158  CG  GLU A 427      40.251  -3.484 -12.898  1.00 15.00      A    C  
ATOM   4159  CD  GLU A 427      40.012  -4.737 -13.715  1.00 15.00      A    C  
ATOM   4160  OE1 GLU A 427      38.863  -4.952 -14.149  1.00 15.00      A    O  
ATOM   4161  OE2 GLU A 427      40.975  -5.506 -13.916  1.00 15.00      A    O  
ATOM   4162  C   GLU A 427      41.189  -0.513 -12.198  1.00 15.00      A    C  
ATOM   4163  O   GLU A 427      41.445   0.456 -12.909  1.00 15.00      A    O  
ATOM   4164  N   ILE A 428      40.184  -0.517 -11.324  1.00 15.00      A    N  
ATOM   4165  HN  ILE A 428      40.015  -1.321 -10.789  1.00 15.00      A    H  
ATOM   4166  CA  ILE A 428      39.317   0.651 -11.160  1.00 15.00      A    C  
ATOM   4167  CB  ILE A 428      37.983   0.295 -10.448  1.00 15.00      A    C  
ATOM   4168  CG1 ILE A 428      37.265  -0.824 -11.210  1.00 15.00      A    C  
ATOM   4169  CG2 ILE A 428      37.072   1.513 -10.337  1.00 15.00      A    C  
ATOM   4170  CD1 ILE A 428      35.986  -1.302 -10.550  1.00 15.00      A    C  
ATOM   4171  C   ILE A 428      40.080   1.745 -10.398  1.00 15.00      A    C  
ATOM   4172  O   ILE A 428      39.620   2.873 -10.241  1.00 15.00      A    O  
ATOM   4173  N   LEU A 429      41.271   1.392  -9.933  1.00 15.00      A    N  
ATOM   4174  HN  LEU A 429      41.587   0.477 -10.086  1.00 15.00      A    H  
ATOM   4175  CA  LEU A 429      42.128   2.324  -9.218  1.00 15.00      A    C  
ATOM   4176  CB  LEU A 429      42.485   1.779  -7.832  1.00 15.00      A    C  
ATOM   4177  CG  LEU A 429      41.377   1.827  -6.779  1.00 15.00      A    C  
ATOM   4178  CD1 LEU A 429      41.871   1.251  -5.460  1.00 15.00      A    C  
ATOM   4179  CD2 LEU A 429      40.879   3.249  -6.589  1.00 15.00      A    C  
ATOM   4180  C   LEU A 429      43.393   2.568 -10.034  1.00 15.00      A    C  
ATOM   4181  O   LEU A 429      44.453   2.874  -9.494  1.00 15.00      A    O  
ATOM   4182  N   GLU A 430      43.263   2.404 -11.341  1.00 15.00      A    N  
ATOM   4183  HN  GLU A 430      42.389   2.140 -11.698  1.00 15.00      A    H  
ATOM   4184  CA  GLU A 430      44.375   2.597 -12.261  1.00 15.00      A    C  
ATOM   4185  CB  GLU A 430      44.706   1.265 -12.944  1.00 15.00      A    C  
ATOM   4186  CG  GLU A 430      46.156   1.107 -13.372  1.00 15.00      A    C  
ATOM   4187  CD  GLU A 430      46.398   1.557 -14.798  1.00 15.00      A    C  
ATOM   4188  OE1 GLU A 430      45.561   1.253 -15.669  1.00 15.00      A    O  
ATOM   4189  OE2 GLU A 430      47.427   2.219 -15.045  1.00 15.00      A    O  
ATOM   4190  C   GLU A 430      43.996   3.648 -13.303  1.00 15.00      A    C  
ATOM   4191  O   GLU A 430      44.830   4.443 -13.750  1.00 15.00      A    O  
ATOM   4192  N   ASP A 431      42.716   3.669 -13.647  1.00 15.00      A    N  
ATOM   4193  HN  ASP A 431      42.098   3.032 -13.225  1.00 15.00      A    H  
ATOM   4194  CA  ASP A 431      42.183   4.608 -14.629  1.00 15.00      A    C  
ATOM   4195  CB  ASP A 431      40.915   4.045 -15.284  1.00 15.00      A    C  
ATOM   4196  CG  ASP A 431      39.812   3.719 -14.289  1.00 15.00      A    C  
ATOM   4197  OD1 ASP A 431      39.997   3.979 -13.080  1.00 15.00      A    O  
ATOM   4198  OD2 ASP A 431      38.766   3.191 -14.715  1.00 15.00      A    O  
ATOM   4199  C   ASP A 431      41.893   5.963 -13.990  1.00 15.00      A    C  
ATOM   4200  O   ASP A 431      41.436   6.890 -14.654  1.00 15.00      A    O  
ATOM   4201  N   GLU A 432      42.187   6.067 -12.697  1.00 15.00      A    N  
ATOM   4202  HN  GLU A 432      42.538   5.280 -12.234  1.00 15.00      A    H  
ATOM   4203  CA  GLU A 432      41.973   7.297 -11.929  1.00 15.00      A    C  
ATOM   4204  CB  GLU A 432      42.425   7.091 -10.481  1.00 15.00      A    C  
ATOM   4205  CG  GLU A 432      43.772   6.394 -10.354  1.00 15.00      A    C  
ATOM   4206  CD  GLU A 432      44.641   6.978  -9.257  1.00 15.00      A    C  
ATOM   4207  OE1 GLU A 432      44.587   6.467  -8.128  1.00 15.00      A    O  
ATOM   4208  OE2 GLU A 432      45.394   7.940  -9.536  1.00 15.00      A    O  
ATOM   4209  C   GLU A 432      42.712   8.492 -12.535  1.00 15.00      A    C  
ATOM   4210  O   GLU A 432      42.378   9.643 -12.263  1.00 15.00      A    O  
ATOM   4211  N   ARG A 433      43.710   8.211 -13.369  1.00 15.00      A    N  
ATOM   4212  HN  ARG A 433      43.911   7.274 -13.566  1.00 15.00      A    H  
ATOM   4213  CA  ARG A 433      44.491   9.261 -14.012  1.00 15.00      A    C  
ATOM   4214  CB  ARG A 433      45.909   8.772 -14.314  1.00 15.00      A    C  
ATOM   4215  CG  ARG A 433      46.909   8.990 -13.189  1.00 15.00      A    C  
ATOM   4216  CD  ARG A 433      46.987   7.794 -12.248  1.00 15.00      A    C  
ATOM   4217  NE  ARG A 433      46.848   6.516 -12.950  1.00 15.00      A    N  
ATOM   4218  HE  ARG A 433      45.956   6.099 -12.934  1.00 15.00      A    H  
ATOM   4219  CZ  ARG A 433      47.835   5.868 -13.576  1.00 15.00      A    C  
ATOM   4220  NH1 ARG A 433      49.070   6.361 -13.618  1.00 15.00      A    N  
ATOM   4221 HH11 ARG A 433      49.294   7.263 -13.154  1.00 15.00      A    H  
ATOM   4222 HH12 ARG A 433      49.826   5.834 -14.109  1.00 15.00      A    H  
ATOM   4223  NH2 ARG A 433      47.571   4.721 -14.172  1.00 15.00      A    N  
ATOM   4224 HH21 ARG A 433      48.320   4.186 -14.666  1.00 15.00      A    H  
ATOM   4225 HH22 ARG A 433      46.600   4.329 -14.150  1.00 15.00      A    H  
ATOM   4226  C   ARG A 433      43.821   9.741 -15.298  1.00 15.00      A    C  
ATOM   4227  O   ARG A 433      44.378  10.566 -16.026  1.00 15.00      A    O  
ATOM   4228  N   ASP A 434      42.638   9.207 -15.570  1.00 15.00      A    N  
ATOM   4229  HN  ASP A 434      42.258   8.549 -14.945  1.00 15.00      A    H  
ATOM   4230  CA  ASP A 434      41.867   9.567 -16.760  1.00 15.00      A    C  
ATOM   4231  CB  ASP A 434      41.890   8.431 -17.788  1.00 15.00      A    C  
ATOM   4232  CG  ASP A 434      41.012   8.714 -18.999  1.00 15.00      A    C  
ATOM   4233  OD1 ASP A 434      41.557   9.133 -20.040  1.00 15.00      A    O  
ATOM   4234  OD2 ASP A 434      39.782   8.515 -18.908  1.00 15.00      A    O  
ATOM   4235  C   ASP A 434      40.425   9.882 -16.381  1.00 15.00      A    C  
ATOM   4236  O   ASP A 434      40.157  10.348 -15.271  1.00 15.00      A    O  
ATOM   4237  N   MET B   1     -16.816  14.495  20.981  1.00 15.00      B    N  
ATOM   4238  HN  MET B   1     -16.227  14.744  20.233  1.00 15.00      B    H  
ATOM   4239  CA  MET B   1     -18.235  14.282  20.719  1.00 15.00      B    C  
ATOM   4240  CB  MET B   1     -19.089  15.264  21.525  1.00 15.00      B    C  
ATOM   4241  CG  MET B   1     -18.890  15.180  23.029  1.00 15.00      B    C  
ATOM   4242  SD  MET B   1     -19.981  16.296  23.932  1.00 15.00      B    S  
ATOM   4243  CE  MET B   1     -19.396  16.065  25.610  1.00 15.00      B    C  
ATOM   4244  C   MET B   1     -18.536  14.437  19.235  1.00 15.00      B    C  
ATOM   4245  O   MET B   1     -17.807  15.117  18.514  1.00 15.00      B    O  
ATOM   4246  N   THR B   2     -19.610  13.809  18.785  1.00 15.00      B    N  
ATOM   4247  HN  THR B   2     -20.153  13.285  19.405  1.00 15.00      B    H  
ATOM   4248  CA  THR B   2     -20.003  13.874  17.390  1.00 15.00      B    C  
ATOM   4249  CB  THR B   2     -20.787  12.613  16.989  1.00 15.00      B    C  
ATOM   4250  OG1 THR B   2     -20.373  11.514  17.816  1.00 15.00      B    O  
ATOM   4251  HG1 THR B   2     -21.053  10.837  17.812  1.00 15.00      B    H  
ATOM   4252  CG2 THR B   2     -20.523  12.269  15.531  1.00 15.00      B    C  
ATOM   4253  C   THR B   2     -20.860  15.107  17.117  1.00 15.00      B    C  
ATOM   4254  O   THR B   2     -22.045  15.136  17.442  1.00 15.00      B    O  
ATOM   4255  N   THR B   3     -20.254  16.120  16.526  1.00 15.00      B    N  
ATOM   4256  HN  THR B   3     -19.304  16.035  16.278  1.00 15.00      B    H  
ATOM   4257  CA  THR B   3     -20.962  17.347  16.208  1.00 15.00      B    C  
ATOM   4258  CB  THR B   3     -20.014  18.556  16.268  1.00 15.00      B    C  
ATOM   4259  OG1 THR B   3     -19.116  18.386  17.374  1.00 15.00      B    O  
ATOM   4260  HG1 THR B   3     -19.126  17.465  17.656  1.00 15.00      B    H  
ATOM   4261  CG2 THR B   3     -20.804  19.845  16.458  1.00 15.00      B    C  
ATOM   4262  C   THR B   3     -21.577  17.250  14.816  1.00 15.00      B    C  
ATOM   4263  O   THR B   3     -20.879  16.991  13.836  1.00 15.00      B    O  
ATOM   4264  N   PHE B   4     -22.884  17.436  14.735  1.00 15.00      B    N  
ATOM   4265  HN  PHE B   4     -23.391  17.642  15.547  1.00 15.00      B    H  
ATOM   4266  CA  PHE B   4     -23.583  17.356  13.463  1.00 15.00      B    C  
ATOM   4267  CB  PHE B   4     -24.977  16.753  13.647  1.00 15.00      B    C  
ATOM   4268  CG  PHE B   4     -24.959  15.289  13.996  1.00 15.00      B    C  
ATOM   4269  CD1 PHE B   4     -25.028  14.326  13.002  1.00 15.00      B    C  
ATOM   4270  CD2 PHE B   4     -24.870  14.875  15.316  1.00 15.00      B    C  
ATOM   4271  CE1 PHE B   4     -25.009  12.981  13.318  1.00 15.00      B    C  
ATOM   4272  CE2 PHE B   4     -24.852  13.532  15.638  1.00 15.00      B    C  
ATOM   4273  CZ  PHE B   4     -24.921  12.583  14.637  1.00 15.00      B    C  
ATOM   4274  C   PHE B   4     -23.658  18.719  12.786  1.00 15.00      B    C  
ATOM   4275  O   PHE B   4     -23.744  19.752  13.450  1.00 15.00      B    O  
ATOM   4276  N   THR B   5     -23.606  18.712  11.467  1.00 15.00      B    N  
ATOM   4277  HN  THR B   5     -23.534  17.851  10.996  1.00 15.00      B    H  
ATOM   4278  CA  THR B   5     -23.659  19.935  10.685  1.00 15.00      B    C  
ATOM   4279  CB  THR B   5     -22.315  20.173   9.971  1.00 15.00      B    C  
ATOM   4280  OG1 THR B   5     -21.469  19.027  10.161  1.00 15.00      B    O  
ATOM   4281  HG1 THR B   5     -21.233  18.955  11.090  1.00 15.00      B    H  
ATOM   4282  CG2 THR B   5     -21.624  21.406  10.530  1.00 15.00      B    C  
ATOM   4283  C   THR B   5     -24.770  19.851   9.642  1.00 15.00      B    C  
ATOM   4284  O   THR B   5     -25.028  18.782   9.093  1.00 15.00      B    O  
ATOM   4285  N   SER B   6     -25.427  20.973   9.381  1.00 15.00      B    N  
ATOM   4286  HN  SER B   6     -25.186  21.793   9.860  1.00 15.00      B    H  
ATOM   4287  CA  SER B   6     -26.504  21.016   8.403  1.00 15.00      B    C  
ATOM   4288  CB  SER B   6     -27.849  21.121   9.122  1.00 15.00      B    C  
ATOM   4289  OG  SER B   6     -27.897  22.293   9.926  1.00 15.00      B    O  
ATOM   4290  HG  SER B   6     -27.387  22.991   9.491  1.00 15.00      B    H  
ATOM   4291  C   SER B   6     -26.332  22.208   7.468  1.00 15.00      B    C  
ATOM   4292  O   SER B   6     -26.308  23.354   7.919  1.00 15.00      B    O  
ATOM   4293  N   ILE B   7     -26.201  21.939   6.179  1.00 15.00      B    N  
ATOM   4294  HN  ILE B   7     -26.212  20.999   5.880  1.00 15.00      B    H  
ATOM   4295  CA  ILE B   7     -26.043  23.001   5.190  1.00 15.00      B    C  
ATOM   4296  CB  ILE B   7     -24.627  23.033   4.574  1.00 15.00      B    C  
ATOM   4297  CG1 ILE B   7     -24.155  21.621   4.210  1.00 15.00      B    C  
ATOM   4298  CG2 ILE B   7     -23.645  23.704   5.526  1.00 15.00      B    C  
ATOM   4299  CD1 ILE B   7     -22.848  21.585   3.446  1.00 15.00      B    C  
ATOM   4300  C   ILE B   7     -27.090  22.879   4.088  1.00 15.00      B    C  
ATOM   4301  O   ILE B   7     -27.419  21.777   3.655  1.00 15.00      B    O  
ATOM   4302  N   VAL B   8     -27.621  24.013   3.653  1.00 15.00      B    N  
ATOM   4303  HN  VAL B   8     -27.316  24.861   4.036  1.00 15.00      B    H  
ATOM   4304  CA  VAL B   8     -28.639  24.033   2.609  1.00 15.00      B    C  
ATOM   4305  CB  VAL B   8     -29.641  25.190   2.827  1.00 15.00      B    C  
ATOM   4306  CG1 VAL B   8     -30.771  25.132   1.810  1.00 15.00      B    C  
ATOM   4307  CG2 VAL B   8     -30.190  25.168   4.247  1.00 15.00      B    C  
ATOM   4308  C   VAL B   8     -27.994  24.177   1.234  1.00 15.00      B    C  
ATOM   4309  O   VAL B   8     -27.182  25.073   1.016  1.00 15.00      B    O  
ATOM   4310  N   THR B   9     -28.348  23.287   0.318  1.00 15.00      B    N  
ATOM   4311  HN  THR B   9     -28.997  22.584   0.554  1.00 15.00      B    H  
ATOM   4312  CA  THR B   9     -27.806  23.326  -1.030  1.00 15.00      B    C  
ATOM   4313  CB  THR B   9     -26.597  22.374  -1.198  1.00 15.00      B    C  
ATOM   4314  OG1 THR B   9     -26.157  22.378  -2.566  1.00 15.00      B    O  
ATOM   4315  HG1 THR B   9     -25.722  21.542  -2.768  1.00 15.00      B    H  
ATOM   4316  CG2 THR B   9     -26.950  20.952  -0.780  1.00 15.00      B    C  
ATOM   4317  C   THR B   9     -28.881  22.991  -2.060  1.00 15.00      B    C  
ATOM   4318  O   THR B   9     -29.699  22.095  -1.853  1.00 15.00      B    O  
ATOM   4319  N   THR B  10     -28.885  23.726  -3.160  1.00 15.00      B    N  
ATOM   4320  HN  THR B  10     -28.227  24.447  -3.258  1.00 15.00      B    H  
ATOM   4321  CA  THR B  10     -29.848  23.509  -4.224  1.00 15.00      B    C  
ATOM   4322  CB  THR B  10     -30.128  24.828  -4.960  1.00 15.00      B    C  
ATOM   4323  OG1 THR B  10     -28.977  25.678  -4.843  1.00 15.00      B    O  
ATOM   4324  HG1 THR B  10     -28.752  26.031  -5.708  1.00 15.00      B    H  
ATOM   4325  CG2 THR B  10     -31.335  25.529  -4.355  1.00 15.00      B    C  
ATOM   4326  C   THR B  10     -29.324  22.479  -5.222  1.00 15.00      B    C  
ATOM   4327  O   THR B  10     -30.039  22.052  -6.127  1.00 15.00      B    O  
ATOM   4328  N   ASN B  11     -28.068  22.087  -5.048  1.00 15.00      B    N  
ATOM   4329  HN  ASN B  11     -27.551  22.456  -4.300  1.00 15.00      B    H  
ATOM   4330  CA  ASN B  11     -27.442  21.108  -5.928  1.00 15.00      B    C  
ATOM   4331  CB  ASN B  11     -26.450  21.785  -6.880  1.00 15.00      B    C  
ATOM   4332  CG  ASN B  11     -25.916  20.841  -7.944  1.00 15.00      B    C  
ATOM   4333  OD1 ASN B  11     -26.447  20.768  -9.049  1.00 15.00      B    O  
ATOM   4334  ND2 ASN B  11     -24.862  20.108  -7.616  1.00 15.00      B    N  
ATOM   4335 HD21 ASN B  11     -24.487  20.211  -6.716  1.00 15.00      B    H  
ATOM   4336 HD22 ASN B  11     -24.504  19.489  -8.285  1.00 15.00      B    H  
ATOM   4337  C   ASN B  11     -26.733  20.036  -5.109  1.00 15.00      B    C  
ATOM   4338  O   ASN B  11     -25.597  20.228  -4.668  1.00 15.00      B    O  
ATOM   4339  N   PRO B  12     -27.407  18.908  -4.867  1.00 15.00      B    N  
ATOM   4340  CA  PRO B  12     -26.852  17.800  -4.101  1.00 15.00      B    C  
ATOM   4341  CB  PRO B  12     -28.107  17.206  -3.462  1.00 15.00      B    C  
ATOM   4342  CG  PRO B  12     -29.196  17.441  -4.461  1.00 15.00      B    C  
ATOM   4343  CD  PRO B  12     -28.786  18.626  -5.304  1.00 15.00      B    C  
ATOM   4344  C   PRO B  12     -26.169  16.756  -4.989  1.00 15.00      B    C  
ATOM   4345  O   PRO B  12     -26.719  16.335  -6.008  1.00 15.00      B    O  
ATOM   4346  N   ASP B  13     -24.972  16.338  -4.600  1.00 15.00      B    N  
ATOM   4347  HN  ASP B  13     -24.577  16.701  -3.777  1.00 15.00      B    H  
ATOM   4348  CA  ASP B  13     -24.237  15.334  -5.361  1.00 15.00      B    C  
ATOM   4349  CB  ASP B  13     -22.815  15.798  -5.674  1.00 15.00      B    C  
ATOM   4350  CG  ASP B  13     -22.101  14.851  -6.619  1.00 15.00      B    C  
ATOM   4351  OD1 ASP B  13     -21.322  14.006  -6.144  1.00 15.00      B    O  
ATOM   4352  OD2 ASP B  13     -22.317  14.955  -7.845  1.00 15.00      B    O  
ATOM   4353  C   ASP B  13     -24.210  14.017  -4.600  1.00 15.00      B    C  
ATOM   4354  O   ASP B  13     -23.810  13.969  -3.438  1.00 15.00      B    O  
ATOM   4355  N   PHE B  14     -24.636  12.951  -5.257  1.00 15.00      B    N  
ATOM   4356  HN  PHE B  14     -24.915  13.047  -6.190  1.00 15.00      B    H  
ATOM   4357  CA  PHE B  14     -24.689  11.637  -4.630  1.00 15.00      B    C  
ATOM   4358  CB  PHE B  14     -25.965  10.899  -5.049  1.00 15.00      B    C  
ATOM   4359  CG  PHE B  14     -27.230  11.648  -4.726  1.00 15.00      B    C  
ATOM   4360  CD1 PHE B  14     -27.789  11.578  -3.460  1.00 15.00      B    C  
ATOM   4361  CD2 PHE B  14     -27.857  12.424  -5.688  1.00 15.00      B    C  
ATOM   4362  CE1 PHE B  14     -28.949  12.268  -3.160  1.00 15.00      B    C  
ATOM   4363  CE2 PHE B  14     -29.017  13.116  -5.395  1.00 15.00      B    C  
ATOM   4364  CZ  PHE B  14     -29.563  13.038  -4.128  1.00 15.00      B    C  
ATOM   4365  C   PHE B  14     -23.452  10.800  -4.947  1.00 15.00      B    C  
ATOM   4366  O   PHE B  14     -23.507   9.570  -4.951  1.00 15.00      B    O  
ATOM   4367  N   GLY B  15     -22.336  11.470  -5.206  1.00 15.00      B    N  
ATOM   4368  HN  GLY B  15     -22.348  12.454  -5.201  1.00 15.00      B    H  
ATOM   4369  CA  GLY B  15     -21.102  10.772  -5.507  1.00 15.00      B    C  
ATOM   4370  C   GLY B  15     -20.219  10.637  -4.282  1.00 15.00      B    C  
ATOM   4371  O   GLY B  15     -19.042  10.285  -4.387  1.00 15.00      B    O  
ATOM   4372  N   GLY B  16     -20.795  10.920  -3.121  1.00 15.00      B    N  
ATOM   4373  HN  GLY B  16     -21.738  11.188  -3.108  1.00 15.00      B    H  
ATOM   4374  CA  GLY B  16     -20.063  10.831  -1.875  1.00 15.00      B    C  
ATOM   4375  C   GLY B  16     -20.987  10.533  -0.712  1.00 15.00      B    C  
ATOM   4376  O   GLY B  16     -22.202  10.429  -0.892  1.00 15.00      B    O  
ATOM   4377  N   PHE B  17     -20.423  10.405   0.481  1.00 15.00      B    N  
ATOM   4378  HN  PHE B  17     -19.455  10.518   0.568  1.00 15.00      B    H  
ATOM   4379  CA  PHE B  17     -21.213  10.109   1.670  1.00 15.00      B    C  
ATOM   4380  CB  PHE B  17     -20.387   9.336   2.704  1.00 15.00      B    C  
ATOM   4381  CG  PHE B  17     -20.266   7.860   2.421  1.00 15.00      B    C  
ATOM   4382  CD1 PHE B  17     -20.373   6.936   3.448  1.00 15.00      B    C  
ATOM   4383  CD2 PHE B  17     -20.045   7.396   1.133  1.00 15.00      B    C  
ATOM   4384  CE1 PHE B  17     -20.260   5.581   3.197  1.00 15.00      B    C  
ATOM   4385  CE2 PHE B  17     -19.931   6.043   0.874  1.00 15.00      B    C  
ATOM   4386  CZ  PHE B  17     -20.039   5.134   1.908  1.00 15.00      B    C  
ATOM   4387  C   PHE B  17     -21.806  11.378   2.276  1.00 15.00      B    C  
ATOM   4388  O   PHE B  17     -21.409  11.817   3.359  1.00 15.00      B    O  
ATOM   4389  N   GLU B  18     -22.749  11.967   1.556  1.00 15.00      B    N  
ATOM   4390  HN  GLU B  18     -23.007  11.569   0.696  1.00 15.00      B    H  
ATOM   4391  CA  GLU B  18     -23.419  13.177   1.999  1.00 15.00      B    C  
ATOM   4392  CB  GLU B  18     -23.284  14.279   0.943  1.00 15.00      B    C  
ATOM   4393  CG  GLU B  18     -21.853  14.658   0.596  1.00 15.00      B    C  
ATOM   4394  CD  GLU B  18     -21.111  15.275   1.762  1.00 15.00      B    C  
ATOM   4395  OE1 GLU B  18     -20.083  14.713   2.181  1.00 15.00      B    O  
ATOM   4396  OE2 GLU B  18     -21.549  16.325   2.265  1.00 15.00      B    O  
ATOM   4397  C   GLU B  18     -24.895  12.887   2.240  1.00 15.00      B    C  
ATOM   4398  O   GLU B  18     -25.606  12.450   1.334  1.00 15.00      B    O  
ATOM   4399  N   SER B  19     -25.352  13.114   3.461  1.00 15.00      B    N  
ATOM   4400  HN  SER B  19     -24.742  13.458   4.146  1.00 15.00      B    H  
ATOM   4401  CA  SER B  19     -26.745  12.878   3.799  1.00 15.00      B    C  
ATOM   4402  CB  SER B  19     -26.904  12.682   5.307  1.00 15.00      B    C  
ATOM   4403  OG  SER B  19     -27.945  11.765   5.598  1.00 15.00      B    O  
ATOM   4404  HG  SER B  19     -28.772  12.241   5.703  1.00 15.00      B    H  
ATOM   4405  C   SER B  19     -27.598  14.047   3.327  1.00 15.00      B    C  
ATOM   4406  O   SER B  19     -27.474  15.157   3.838  1.00 15.00      B    O  
ATOM   4407  N   TYR B  20     -28.455  13.797   2.351  1.00 15.00      B    N  
ATOM   4408  HN  TYR B  20     -28.513  12.891   1.981  1.00 15.00      B    H  
ATOM   4409  CA  TYR B  20     -29.313  14.840   1.812  1.00 15.00      B    C  
ATOM   4410  CB  TYR B  20     -29.167  14.928   0.293  1.00 15.00      B    C  
ATOM   4411  CG  TYR B  20     -27.832  15.456  -0.174  1.00 15.00      B    C  
ATOM   4412  CD1 TYR B  20     -27.405  16.731   0.176  1.00 15.00      B    C  
ATOM   4413  CD2 TYR B  20     -27.007  14.688  -0.983  1.00 15.00      B    C  
ATOM   4414  CE1 TYR B  20     -26.190  17.221  -0.261  1.00 15.00      B    C  
ATOM   4415  CE2 TYR B  20     -25.791  15.168  -1.421  1.00 15.00      B    C  
ATOM   4416  CZ  TYR B  20     -25.388  16.437  -1.062  1.00 15.00      B    C  
ATOM   4417  OH  TYR B  20     -24.183  16.924  -1.511  1.00 15.00      B    O  
ATOM   4418  HH  TYR B  20     -23.538  16.894  -0.796  1.00 15.00      B    H  
ATOM   4419  C   TYR B  20     -30.774  14.611   2.166  1.00 15.00      B    C  
ATOM   4420  O   TYR B  20     -31.322  13.537   1.925  1.00 15.00      B    O  
ATOM   4421  N   VAL B  21     -31.390  15.621   2.752  1.00 15.00      B    N  
ATOM   4422  HN  VAL B  21     -30.879  16.438   2.958  1.00 15.00      B    H  
ATOM   4423  CA  VAL B  21     -32.796  15.557   3.113  1.00 15.00      B    C  
ATOM   4424  CB  VAL B  21     -33.049  16.033   4.560  1.00 15.00      B    C  
ATOM   4425  CG1 VAL B  21     -34.458  15.668   5.003  1.00 15.00      B    C  
ATOM   4426  CG2 VAL B  21     -32.020  15.443   5.514  1.00 15.00      B    C  
ATOM   4427  C   VAL B  21     -33.587  16.438   2.154  1.00 15.00      B    C  
ATOM   4428  O   VAL B  21     -33.244  17.605   1.948  1.00 15.00      B    O  
ATOM   4429  N   GLU B  22     -34.623  15.874   1.555  1.00 15.00      B    N  
ATOM   4430  HN  GLU B  22     -34.841  14.941   1.756  1.00 15.00      B    H  
ATOM   4431  CA  GLU B  22     -35.452  16.604   0.610  1.00 15.00      B    C  
ATOM   4432  CB  GLU B  22     -36.269  15.620  -0.227  1.00 15.00      B    C  
ATOM   4433  CG  GLU B  22     -36.778  16.174  -1.546  1.00 15.00      B    C  
ATOM   4434  CD  GLU B  22     -37.364  15.093  -2.429  1.00 15.00      B    C  
ATOM   4435  OE1 GLU B  22     -38.339  14.441  -2.001  1.00 15.00      B    O  
ATOM   4436  OE2 GLU B  22     -36.845  14.894  -3.546  1.00 15.00      B    O  
ATOM   4437  C   GLU B  22     -36.370  17.584   1.335  1.00 15.00      B    C  
ATOM   4438  O   GLU B  22     -36.619  17.445   2.536  1.00 15.00      B    O  
ATOM   4439  N   ALA B  23     -36.857  18.581   0.605  1.00 15.00      B    N  
ATOM   4440  HN  ALA B  23     -36.613  18.639  -0.339  1.00 15.00      B    H  
ATOM   4441  CA  ALA B  23     -37.747  19.587   1.170  1.00 15.00      B    C  
ATOM   4442  CB  ALA B  23     -38.024  20.676   0.147  1.00 15.00      B    C  
ATOM   4443  C   ALA B  23     -39.052  18.955   1.640  1.00 15.00      B    C  
ATOM   4444  O   ALA B  23     -39.814  18.409   0.843  1.00 15.00      B    O  
ATOM   4445  N   GLY B  24     -39.297  19.022   2.940  1.00 15.00      B    N  
ATOM   4446  HN  GLY B  24     -38.651  19.472   3.530  1.00 15.00      B    H  
ATOM   4447  CA  GLY B  24     -40.507  18.451   3.498  1.00 15.00      B    C  
ATOM   4448  C   GLY B  24     -40.352  16.979   3.827  1.00 15.00      B    C  
ATOM   4449  O   GLY B  24     -41.311  16.320   4.231  1.00 15.00      B    O  
ATOM   4450  N   GLN B  25     -39.145  16.460   3.651  1.00 15.00      B    N  
ATOM   4451  HN  GLN B  25     -38.417  17.035   3.323  1.00 15.00      B    H  
ATOM   4452  CA  GLN B  25     -38.872  15.061   3.937  1.00 15.00      B    C  
ATOM   4453  CB  GLN B  25     -37.816  14.510   2.975  1.00 15.00      B    C  
ATOM   4454  CG  GLN B  25     -38.297  13.356   2.110  1.00 15.00      B    C  
ATOM   4455  CD  GLN B  25     -38.620  12.113   2.917  1.00 15.00      B    C  
ATOM   4456  OE1 GLN B  25     -37.750  11.292   3.187  1.00 15.00      B    O  
ATOM   4457  NE2 GLN B  25     -39.877  11.965   3.307  1.00 15.00      B    N  
ATOM   4458 HE21 GLN B  25     -40.524  12.658   3.055  1.00 15.00      B    H  
ATOM   4459 HE22 GLN B  25     -40.107  11.166   3.823  1.00 15.00      B    H  
ATOM   4460  C   GLN B  25     -38.412  14.887   5.378  1.00 15.00      B    C  
ATOM   4461  O   GLN B  25     -37.883  15.816   5.988  1.00 15.00      B    O  
ATOM   4462  N   GLN B  26     -38.619  13.694   5.917  1.00 15.00      B    N  
ATOM   4463  HN  GLN B  26     -39.029  12.990   5.376  1.00 15.00      B    H  
ATOM   4464  CA  GLN B  26     -38.224  13.400   7.284  1.00 15.00      B    C  
ATOM   4465  CB  GLN B  26     -39.162  12.366   7.919  1.00 15.00      B    C  
ATOM   4466  CG  GLN B  26     -40.501  12.929   8.375  1.00 15.00      B    C  
ATOM   4467  CD  GLN B  26     -40.717  12.811   9.876  1.00 15.00      B    C  
ATOM   4468  OE1 GLN B  26     -41.274  11.828  10.367  1.00 15.00      B    O  
ATOM   4469  NE2 GLN B  26     -40.279  13.813  10.617  1.00 15.00      B    N  
ATOM   4470 HE21 GLN B  26     -39.842  14.569  10.163  1.00 15.00      B    H  
ATOM   4471 HE22 GLN B  26     -40.399  13.760  11.586  1.00 15.00      B    H  
ATOM   4472  C   GLN B  26     -36.790  12.896   7.321  1.00 15.00      B    C  
ATOM   4473  O   GLN B  26     -36.378  12.104   6.474  1.00 15.00      B    O  
ATOM   4474  N   PHE B  27     -36.029  13.382   8.286  1.00 15.00      B    N  
ATOM   4475  HN  PHE B  27     -36.409  14.037   8.909  1.00 15.00      B    H  
ATOM   4476  CA  PHE B  27     -34.646  12.967   8.443  1.00 15.00      B    C  
ATOM   4477  CB  PHE B  27     -33.886  13.961   9.329  1.00 15.00      B    C  
ATOM   4478  CG  PHE B  27     -32.492  13.525   9.687  1.00 15.00      B    C  
ATOM   4479  CD1 PHE B  27     -32.157  13.244  11.001  1.00 15.00      B    C  
ATOM   4480  CD2 PHE B  27     -31.520  13.393   8.709  1.00 15.00      B    C  
ATOM   4481  CE1 PHE B  27     -30.879  12.840  11.334  1.00 15.00      B    C  
ATOM   4482  CE2 PHE B  27     -30.240  12.990   9.034  1.00 15.00      B    C  
ATOM   4483  CZ  PHE B  27     -29.919  12.712  10.349  1.00 15.00      B    C  
ATOM   4484  C   PHE B  27     -34.587  11.564   9.037  1.00 15.00      B    C  
ATOM   4485  O   PHE B  27     -34.916  11.366  10.206  1.00 15.00      B    O  
ATOM   4486  N   ASP B  28     -34.191  10.598   8.217  1.00 15.00      B    N  
ATOM   4487  HN  ASP B  28     -33.968  10.822   7.291  1.00 15.00      B    H  
ATOM   4488  CA  ASP B  28     -34.091   9.210   8.653  1.00 15.00      B    C  
ATOM   4489  CB  ASP B  28     -34.116   8.262   7.453  1.00 15.00      B    C  
ATOM   4490  CG  ASP B  28     -34.434   6.833   7.847  1.00 15.00      B    C  
ATOM   4491  OD1 ASP B  28     -33.540   6.139   8.378  1.00 15.00      B    O  
ATOM   4492  OD2 ASP B  28     -35.583   6.391   7.633  1.00 15.00      B    O  
ATOM   4493  C   ASP B  28     -32.829   8.988   9.482  1.00 15.00      B    C  
ATOM   4494  O   ASP B  28     -31.718   8.929   8.949  1.00 15.00      B    O  
ATOM   4495  N   ASP B  29     -33.014   8.882  10.788  1.00 15.00      B    N  
ATOM   4496  HN  ASP B  29     -33.929   8.953  11.145  1.00 15.00      B    H  
ATOM   4497  CA  ASP B  29     -31.913   8.673  11.724  1.00 15.00      B    C  
ATOM   4498  CB  ASP B  29     -32.420   8.836  13.161  1.00 15.00      B    C  
ATOM   4499  CG  ASP B  29     -33.709   8.073  13.407  1.00 15.00      B    C  
ATOM   4500  OD1 ASP B  29     -34.781   8.705  13.376  1.00 15.00      B    O  
ATOM   4501  OD2 ASP B  29     -33.651   6.834  13.590  1.00 15.00      B    O  
ATOM   4502  C   ASP B  29     -31.288   7.291  11.569  1.00 15.00      B    C  
ATOM   4503  O   ASP B  29     -30.063   7.149  11.554  1.00 15.00      B    O  
ATOM   4504  N   SER B  30     -32.135   6.282  11.445  1.00 15.00      B    N  
ATOM   4505  HN  SER B  30     -33.098   6.471  11.452  1.00 15.00      B    H  
ATOM   4506  CA  SER B  30     -31.691   4.904  11.323  1.00 15.00      B    C  
ATOM   4507  CB  SER B  30     -32.899   3.977  11.224  1.00 15.00      B    C  
ATOM   4508  OG  SER B  30     -34.076   4.631  11.688  1.00 15.00      B    O  
ATOM   4509  HG  SER B  30     -33.863   5.190  12.460  1.00 15.00      B    H  
ATOM   4510  C   SER B  30     -30.736   4.701  10.150  1.00 15.00      B    C  
ATOM   4511  O   SER B  30     -29.656   4.132  10.320  1.00 15.00      B    O  
ATOM   4512  N   ALA B  31     -31.120   5.190   8.972  1.00 15.00      B    N  
ATOM   4513  HN  ALA B  31     -31.994   5.650   8.900  1.00 15.00      B    H  
ATOM   4514  CA  ALA B  31     -30.287   5.060   7.781  1.00 15.00      B    C  
ATOM   4515  CB  ALA B  31     -30.989   5.641   6.563  1.00 15.00      B    C  
ATOM   4516  C   ALA B  31     -28.937   5.733   7.991  1.00 15.00      B    C  
ATOM   4517  O   ALA B  31     -27.912   5.252   7.515  1.00 15.00      B    O  
ATOM   4518  N   TYR B  32     -28.943   6.842   8.719  1.00 15.00      B    N  
ATOM   4519  HN  TYR B  32     -29.794   7.176   9.078  1.00 15.00      B    H  
ATOM   4520  CA  TYR B  32     -27.716   7.572   9.000  1.00 15.00      B    C  
ATOM   4521  CB  TYR B  32     -28.029   8.917   9.661  1.00 15.00      B    C  
ATOM   4522  CG  TYR B  32     -26.905   9.924   9.562  1.00 15.00      B    C  
ATOM   4523  CD1 TYR B  32     -25.910   9.990  10.530  1.00 15.00      B    C  
ATOM   4524  CD2 TYR B  32     -26.838  10.806   8.496  1.00 15.00      B    C  
ATOM   4525  CE1 TYR B  32     -24.882  10.909  10.434  1.00 15.00      B    C  
ATOM   4526  CE2 TYR B  32     -25.815  11.726   8.393  1.00 15.00      B    C  
ATOM   4527  CZ  TYR B  32     -24.840  11.775   9.362  1.00 15.00      B    C  
ATOM   4528  OH  TYR B  32     -23.818  12.692   9.254  1.00 15.00      B    O  
ATOM   4529  HH  TYR B  32     -24.156  13.491   8.823  1.00 15.00      B    H  
ATOM   4530  C   TYR B  32     -26.809   6.744   9.904  1.00 15.00      B    C  
ATOM   4531  O   TYR B  32     -25.610   6.626   9.661  1.00 15.00      B    O  
ATOM   4532  N   GLU B  33     -27.395   6.159  10.936  1.00 15.00      B    N  
ATOM   4533  HN  GLU B  33     -28.361   6.286  11.072  1.00 15.00      B    H  
ATOM   4534  CA  GLU B  33     -26.646   5.344  11.882  1.00 15.00      B    C  
ATOM   4535  CB  GLU B  33     -27.531   4.944  13.060  1.00 15.00      B    C  
ATOM   4536  CG  GLU B  33     -27.974   6.096  13.942  1.00 15.00      B    C  
ATOM   4537  CD  GLU B  33     -28.272   5.642  15.353  1.00 15.00      B    C  
ATOM   4538  OE1 GLU B  33     -28.490   6.503  16.226  1.00 15.00      B    O  
ATOM   4539  OE2 GLU B  33     -28.281   4.414  15.590  1.00 15.00      B    O  
ATOM   4540  C   GLU B  33     -26.090   4.084  11.227  1.00 15.00      B    C  
ATOM   4541  O   GLU B  33     -24.930   3.730  11.426  1.00 15.00      B    O  
ATOM   4542  N   GLU B  34     -26.921   3.422  10.435  1.00 15.00      B    N  
ATOM   4543  HN  GLU B  34     -27.828   3.778  10.289  1.00 15.00      B    H  
ATOM   4544  CA  GLU B  34     -26.535   2.180   9.775  1.00 15.00      B    C  
ATOM   4545  CB  GLU B  34     -27.778   1.406   9.323  1.00 15.00      B    C  
ATOM   4546  CG  GLU B  34     -28.593   0.835  10.478  1.00 15.00      B    C  
ATOM   4547  CD  GLU B  34     -30.018   0.484  10.093  1.00 15.00      B    C  
ATOM   4548  OE1 GLU B  34     -30.213  -0.491   9.331  1.00 15.00      B    O  
ATOM   4549  OE2 GLU B  34     -30.947   1.174  10.568  1.00 15.00      B    O  
ATOM   4550  C   GLU B  34     -25.557   2.386   8.615  1.00 15.00      B    C  
ATOM   4551  O   GLU B  34     -24.867   1.450   8.210  1.00 15.00      B    O  
ATOM   4552  N   ALA B  35     -25.487   3.601   8.083  1.00 15.00      B    N  
ATOM   4553  HN  ALA B  35     -26.061   4.315   8.431  1.00 15.00      B    H  
ATOM   4554  CA  ALA B  35     -24.589   3.879   6.964  1.00 15.00      B    C  
ATOM   4555  CB  ALA B  35     -25.328   4.590   5.840  1.00 15.00      B    C  
ATOM   4556  C   ALA B  35     -23.342   4.665   7.371  1.00 15.00      B    C  
ATOM   4557  O   ALA B  35     -22.299   4.551   6.729  1.00 15.00      B    O  
ATOM   4558  N   TYR B  36     -23.440   5.464   8.427  1.00 15.00      B    N  
ATOM   4559  HN  TYR B  36     -24.292   5.525   8.911  1.00 15.00      B    H  
ATOM   4560  CA  TYR B  36     -22.305   6.270   8.870  1.00 15.00      B    C  
ATOM   4561  CB  TYR B  36     -22.700   7.743   9.003  1.00 15.00      B    C  
ATOM   4562  CG  TYR B  36     -23.120   8.373   7.692  1.00 15.00      B    C  
ATOM   4563  CD1 TYR B  36     -22.212   9.081   6.917  1.00 15.00      B    C  
ATOM   4564  CD2 TYR B  36     -24.424   8.254   7.228  1.00 15.00      B    C  
ATOM   4565  CE1 TYR B  36     -22.590   9.647   5.714  1.00 15.00      B    C  
ATOM   4566  CE2 TYR B  36     -24.811   8.817   6.028  1.00 15.00      B    C  
ATOM   4567  CZ  TYR B  36     -23.891   9.514   5.276  1.00 15.00      B    C  
ATOM   4568  OH  TYR B  36     -24.272  10.072   4.079  1.00 15.00      B    O  
ATOM   4569  HH  TYR B  36     -25.116  10.517   4.186  1.00 15.00      B    H  
ATOM   4570  C   TYR B  36     -21.675   5.750  10.159  1.00 15.00      B    C  
ATOM   4571  O   TYR B  36     -20.647   6.265  10.603  1.00 15.00      B    O  
ATOM   4572  N   GLY B  37     -22.305   4.749  10.763  1.00 15.00      B    N  
ATOM   4573  HN  GLY B  37     -23.136   4.403  10.374  1.00 15.00      B    H  
ATOM   4574  CA  GLY B  37     -21.785   4.152  11.986  1.00 15.00      B    C  
ATOM   4575  C   GLY B  37     -21.756   5.096  13.176  1.00 15.00      B    C  
ATOM   4576  O   GLY B  37     -20.915   4.955  14.063  1.00 15.00      B    O  
ATOM   4577  N   VAL B  38     -22.673   6.053  13.208  1.00 15.00      B    N  
ATOM   4578  HN  VAL B  38     -23.333   6.108  12.486  1.00 15.00      B    H  
ATOM   4579  CA  VAL B  38     -22.737   7.013  14.305  1.00 15.00      B    C  
ATOM   4580  CB  VAL B  38     -22.113   8.379  13.933  1.00 15.00      B    C  
ATOM   4581  CG1 VAL B  38     -20.594   8.297  13.915  1.00 15.00      B    C  
ATOM   4582  CG2 VAL B  38     -22.642   8.875  12.596  1.00 15.00      B    C  
ATOM   4583  C   VAL B  38     -24.176   7.222  14.760  1.00 15.00      B    C  
ATOM   4584  O   VAL B  38     -25.080   7.329  13.934  1.00 15.00      B    O  
ATOM   4585  N   SER B  39     -24.377   7.269  16.070  1.00 15.00      B    N  
ATOM   4586  HN  SER B  39     -23.615   7.172  16.673  1.00 15.00      B    H  
ATOM   4587  CA  SER B  39     -25.704   7.462  16.637  1.00 15.00      B    C  
ATOM   4588  CB  SER B  39     -25.734   6.999  18.097  1.00 15.00      B    C  
ATOM   4589  OG  SER B  39     -27.023   6.541  18.473  1.00 15.00      B    O  
ATOM   4590  HG  SER B  39     -27.585   6.460  17.679  1.00 15.00      B    H  
ATOM   4591  C   SER B  39     -26.136   8.922  16.530  1.00 15.00      B    C  
ATOM   4592  O   SER B  39     -25.320   9.836  16.690  1.00 15.00      B    O  
ATOM   4593  N   VAL B  40     -27.417   9.134  16.259  1.00 15.00      B    N  
ATOM   4594  HN  VAL B  40     -28.020   8.358  16.161  1.00 15.00      B    H  
ATOM   4595  CA  VAL B  40     -27.960  10.478  16.117  1.00 15.00      B    C  
ATOM   4596  CB  VAL B  40     -28.651  10.677  14.749  1.00 15.00      B    C  
ATOM   4597  CG1 VAL B  40     -28.912  12.153  14.488  1.00 15.00      B    C  
ATOM   4598  CG2 VAL B  40     -27.826  10.068  13.624  1.00 15.00      B    C  
ATOM   4599  C   VAL B  40     -28.968  10.782  17.225  1.00 15.00      B    C  
ATOM   4600  O   VAL B  40     -30.048  10.195  17.272  1.00 15.00      B    O  
ATOM   4601  N   PRO B  41     -28.623  11.703  18.139  1.00 15.00      B    N  
ATOM   4602  CA  PRO B  41     -29.509  12.089  19.240  1.00 15.00      B    C  
ATOM   4603  CB  PRO B  41     -28.682  13.097  20.046  1.00 15.00      B    C  
ATOM   4604  CG  PRO B  41     -27.618  13.565  19.112  1.00 15.00      B    C  
ATOM   4605  CD  PRO B  41     -27.342  12.424  18.176  1.00 15.00      B    C  
ATOM   4606  C   PRO B  41     -30.798  12.736  18.729  1.00 15.00      B    C  
ATOM   4607  O   PRO B  41     -30.780  13.482  17.746  1.00 15.00      B    O  
ATOM   4608  N   THR B  42     -31.902  12.451  19.417  1.00 15.00      B    N  
ATOM   4609  HN  THR B  42     -31.834  11.860  20.197  1.00 15.00      B    H  
ATOM   4610  CA  THR B  42     -33.223  12.964  19.056  1.00 15.00      B    C  
ATOM   4611  CB  THR B  42     -34.235  12.659  20.172  1.00 15.00      B    C  
ATOM   4612  OG1 THR B  42     -33.747  11.547  20.941  1.00 15.00      B    O  
ATOM   4613  HG1 THR B  42     -34.428  10.869  20.982  1.00 15.00      B    H  
ATOM   4614  CG2 THR B  42     -35.589  12.299  19.579  1.00 15.00      B    C  
ATOM   4615  C   THR B  42     -33.221  14.464  18.765  1.00 15.00      B    C  
ATOM   4616  O   THR B  42     -33.770  14.898  17.754  1.00 15.00      B    O  
ATOM   4617  N   ALA B  43     -32.576  15.238  19.637  1.00 15.00      B    N  
ATOM   4618  HN  ALA B  43     -32.156  14.823  20.414  1.00 15.00      B    H  
ATOM   4619  CA  ALA B  43     -32.499  16.692  19.481  1.00 15.00      B    C  
ATOM   4620  CB  ALA B  43     -31.587  17.288  20.542  1.00 15.00      B    C  
ATOM   4621  C   ALA B  43     -32.018  17.083  18.086  1.00 15.00      B    C  
ATOM   4622  O   ALA B  43     -32.539  18.014  17.475  1.00 15.00      B    O  
ATOM   4623  N   VAL B  44     -31.033  16.353  17.579  1.00 15.00      B    N  
ATOM   4624  HN  VAL B  44     -30.679  15.602  18.096  1.00 15.00      B    H  
ATOM   4625  CA  VAL B  44     -30.490  16.627  16.257  1.00 15.00      B    C  
ATOM   4626  CB  VAL B  44     -29.138  15.913  16.040  1.00 15.00      B    C  
ATOM   4627  CG1 VAL B  44     -28.633  16.119  14.621  1.00 15.00      B    C  
ATOM   4628  CG2 VAL B  44     -28.110  16.417  17.044  1.00 15.00      B    C  
ATOM   4629  C   VAL B  44     -31.493  16.207  15.186  1.00 15.00      B    C  
ATOM   4630  O   VAL B  44     -31.694  16.910  14.198  1.00 15.00      B    O  
ATOM   4631  N   VAL B  45     -32.137  15.067  15.404  1.00 15.00      B    N  
ATOM   4632  HN  VAL B  45     -31.938  14.554  16.217  1.00 15.00      B    H  
ATOM   4633  CA  VAL B  45     -33.137  14.560  14.471  1.00 15.00      B    C  
ATOM   4634  CB  VAL B  45     -33.712  13.204  14.936  1.00 15.00      B    C  
ATOM   4635  CG1 VAL B  45     -34.724  12.669  13.933  1.00 15.00      B    C  
ATOM   4636  CG2 VAL B  45     -32.595  12.195  15.155  1.00 15.00      B    C  
ATOM   4637  C   VAL B  45     -34.276  15.570  14.328  1.00 15.00      B    C  
ATOM   4638  O   VAL B  45     -34.690  15.903  13.216  1.00 15.00      B    O  
ATOM   4639  N   GLU B  46     -34.760  16.066  15.459  1.00 15.00      B    N  
ATOM   4640  HN  GLU B  46     -34.382  15.760  16.318  1.00 15.00      B    H  
ATOM   4641  CA  GLU B  46     -35.842  17.043  15.475  1.00 15.00      B    C  
ATOM   4642  CB  GLU B  46     -36.279  17.318  16.914  1.00 15.00      B    C  
ATOM   4643  CG  GLU B  46     -36.906  16.115  17.600  1.00 15.00      B    C  
ATOM   4644  CD  GLU B  46     -36.897  16.227  19.112  1.00 15.00      B    C  
ATOM   4645  OE1 GLU B  46     -37.831  16.839  19.669  1.00 15.00      B    O  
ATOM   4646  OE2 GLU B  46     -35.955  15.697  19.741  1.00 15.00      B    O  
ATOM   4647  C   GLU B  46     -35.415  18.339  14.791  1.00 15.00      B    C  
ATOM   4648  O   GLU B  46     -36.149  18.890  13.969  1.00 15.00      B    O  
ATOM   4649  N   GLU B  47     -34.213  18.799  15.118  1.00 15.00      B    N  
ATOM   4650  HN  GLU B  47     -33.675  18.302  15.774  1.00 15.00      B    H  
ATOM   4651  CA  GLU B  47     -33.671  20.027  14.548  1.00 15.00      B    C  
ATOM   4652  CB  GLU B  47     -32.308  20.338  15.165  1.00 15.00      B    C  
ATOM   4653  CG  GLU B  47     -31.848  21.767  14.957  1.00 15.00      B    C  
ATOM   4654  CD  GLU B  47     -30.349  21.877  14.787  1.00 15.00      B    C  
ATOM   4655  OE1 GLU B  47     -29.797  21.172  13.914  1.00 15.00      B    O  
ATOM   4656  OE2 GLU B  47     -29.728  22.697  15.483  1.00 15.00      B    O  
ATOM   4657  C   GLU B  47     -33.546  19.928  13.028  1.00 15.00      B    C  
ATOM   4658  O   GLU B  47     -33.968  20.830  12.301  1.00 15.00      B    O  
ATOM   4659  N   MET B  48     -32.979  18.825  12.554  1.00 15.00      B    N  
ATOM   4660  HN  MET B  48     -32.662  18.141  13.187  1.00 15.00      B    H  
ATOM   4661  CA  MET B  48     -32.803  18.610  11.121  1.00 15.00      B    C  
ATOM   4662  CB  MET B  48     -31.990  17.342  10.848  1.00 15.00      B    C  
ATOM   4663  CG  MET B  48     -30.571  17.383  11.387  1.00 15.00      B    C  
ATOM   4664  SD  MET B  48     -29.644  18.820  10.814  1.00 15.00      B    S  
ATOM   4665  CE  MET B  48     -28.173  18.692  11.830  1.00 15.00      B    C  
ATOM   4666  C   MET B  48     -34.148  18.540  10.410  1.00 15.00      B    C  
ATOM   4667  O   MET B  48     -34.302  19.053   9.304  1.00 15.00      B    O  
ATOM   4668  N   ASN B  49     -35.121  17.917  11.060  1.00 15.00      B    N  
ATOM   4669  HN  ASN B  49     -34.938  17.535  11.944  1.00 15.00      B    H  
ATOM   4670  CA  ASN B  49     -36.458  17.786  10.490  1.00 15.00      B    C  
ATOM   4671  CB  ASN B  49     -37.325  16.843  11.329  1.00 15.00      B    C  
ATOM   4672  CG  ASN B  49     -37.235  15.404  10.864  1.00 15.00      B    C  
ATOM   4673  OD1 ASN B  49     -37.928  14.998   9.937  1.00 15.00      B    O  
ATOM   4674  ND2 ASN B  49     -36.380  14.622  11.506  1.00 15.00      B    N  
ATOM   4675 HD21 ASN B  49     -35.852  15.014  12.242  1.00 15.00      B    H  
ATOM   4676 HD22 ASN B  49     -36.307  13.683  11.228  1.00 15.00      B    H  
ATOM   4677  C   ASN B  49     -37.129  19.148  10.364  1.00 15.00      B    C  
ATOM   4678  O   ASN B  49     -37.834  19.415   9.393  1.00 15.00      B    O  
ATOM   4679  N   ALA B  50     -36.894  20.007  11.348  1.00 15.00      B    N  
ATOM   4680  HN  ALA B  50     -36.328  19.731  12.100  1.00 15.00      B    H  
ATOM   4681  CA  ALA B  50     -37.462  21.348  11.343  1.00 15.00      B    C  
ATOM   4682  CB  ALA B  50     -37.197  22.044  12.669  1.00 15.00      B    C  
ATOM   4683  C   ALA B  50     -36.879  22.153  10.188  1.00 15.00      B    C  
ATOM   4684  O   ALA B  50     -37.589  22.891   9.509  1.00 15.00      B    O  
ATOM   4685  N   LYS B  51     -35.580  21.989   9.967  1.00 15.00      B    N  
ATOM   4686  HN  LYS B  51     -35.069  21.385  10.549  1.00 15.00      B    H  
ATOM   4687  CA  LYS B  51     -34.894  22.686   8.889  1.00 15.00      B    C  
ATOM   4688  CB  LYS B  51     -33.378  22.532   9.031  1.00 15.00      B    C  
ATOM   4689  CG  LYS B  51     -32.786  23.252  10.233  1.00 15.00      B    C  
ATOM   4690  CD  LYS B  51     -31.365  22.787  10.512  1.00 15.00      B    C  
ATOM   4691  CE  LYS B  51     -30.743  23.559  11.664  1.00 15.00      B    C  
ATOM   4692  NZ  LYS B  51     -29.445  22.971  12.089  1.00 15.00      B    N  
ATOM   4693  HZ1 LYS B  51     -29.611  22.133  12.700  1.00 15.00      B    H  
ATOM   4694  HZ2 LYS B  51     -28.894  23.665  12.628  1.00 15.00      B    H  
ATOM   4695  HZ3 LYS B  51     -28.893  22.671  11.257  1.00 15.00      B    H  
ATOM   4696  C   LYS B  51     -35.354  22.158   7.535  1.00 15.00      B    C  
ATOM   4697  O   LYS B  51     -35.522  22.919   6.585  1.00 15.00      B    O  
ATOM   4698  N   ALA B  52     -35.572  20.850   7.462  1.00 15.00      B    N  
ATOM   4699  HN  ALA B  52     -35.420  20.294   8.258  1.00 15.00      B    H  
ATOM   4700  CA  ALA B  52     -36.021  20.212   6.228  1.00 15.00      B    C  
ATOM   4701  CB  ALA B  52     -35.984  18.699   6.367  1.00 15.00      B    C  
ATOM   4702  C   ALA B  52     -37.422  20.678   5.845  1.00 15.00      B    C  
ATOM   4703  O   ALA B  52     -37.804  20.639   4.676  1.00 15.00      B    O  
ATOM   4704  N   ALA B  53     -38.182  21.122   6.836  1.00 15.00      B    N  
ATOM   4705  HN  ALA B  53     -37.824  21.124   7.750  1.00 15.00      B    H  
ATOM   4706  CA  ALA B  53     -39.539  21.601   6.604  1.00 15.00      B    C  
ATOM   4707  CB  ALA B  53     -40.400  21.373   7.835  1.00 15.00      B    C  
ATOM   4708  C   ALA B  53     -39.544  23.077   6.217  1.00 15.00      B    C  
ATOM   4709  O   ALA B  53     -40.587  23.633   5.884  1.00 15.00      B    O  
ATOM   4710  N   GLN B  54     -38.376  23.705   6.266  1.00 15.00      B    N  
ATOM   4711  HN  GLN B  54     -37.573  23.209   6.535  1.00 15.00      B    H  
ATOM   4712  CA  GLN B  54     -38.254  25.116   5.919  1.00 15.00      B    C  
ATOM   4713  CB  GLN B  54     -37.426  25.863   6.967  1.00 15.00      B    C  
ATOM   4714  CG  GLN B  54     -38.145  26.080   8.288  1.00 15.00      B    C  
ATOM   4715  CD  GLN B  54     -37.326  26.888   9.274  1.00 15.00      B    C  
ATOM   4716  OE1 GLN B  54     -36.099  26.807   9.301  1.00 15.00      B    O  
ATOM   4717  NE2 GLN B  54     -38.004  27.682  10.092  1.00 15.00      B    N  
ATOM   4718 HE21 GLN B  54     -38.979  27.701  10.015  1.00 15.00      B    H  
ATOM   4719 HE22 GLN B  54     -37.500  28.217  10.741  1.00 15.00      B    H  
ATOM   4720  C   GLN B  54     -37.625  25.279   4.542  1.00 15.00      B    C  
ATOM   4721  O   GLN B  54     -37.461  26.395   4.048  1.00 15.00      B    O  
ATOM   4722  N   LEU B  55     -37.283  24.155   3.928  1.00 15.00      B    N  
ATOM   4723  HN  LEU B  55     -37.459  23.302   4.367  1.00 15.00      B    H  
ATOM   4724  CA  LEU B  55     -36.667  24.160   2.611  1.00 15.00      B    C  
ATOM   4725  CB  LEU B  55     -35.870  22.872   2.387  1.00 15.00      B    C  
ATOM   4726  CG  LEU B  55     -34.827  22.516   3.445  1.00 15.00      B    C  
ATOM   4727  CD1 LEU B  55     -34.226  21.152   3.149  1.00 15.00      B    C  
ATOM   4728  CD2 LEU B  55     -33.743  23.580   3.514  1.00 15.00      B    C  
ATOM   4729  C   LEU B  55     -37.723  24.289   1.529  1.00 15.00      B    C  
ATOM   4730  O   LEU B  55     -38.822  23.744   1.649  1.00 15.00      B    O  
ATOM   4731  N   LYS B  56     -37.387  25.008   0.477  1.00 15.00      B    N  
ATOM   4732  HN  LYS B  56     -36.488  25.424   0.445  1.00 15.00      B    H  
ATOM   4733  CA  LYS B  56     -38.297  25.203  -0.634  1.00 15.00      B    C  
ATOM   4734  CB  LYS B  56     -38.113  26.598  -1.232  1.00 15.00      B    C  
ATOM   4735  CG  LYS B  56     -38.114  27.713  -0.201  1.00 15.00      B    C  
ATOM   4736  CD  LYS B  56     -37.350  28.924  -0.704  1.00 15.00      B    C  
ATOM   4737  CE  LYS B  56     -36.703  29.679   0.444  1.00 15.00      B    C  
ATOM   4738  NZ  LYS B  56     -35.641  30.607  -0.030  1.00 15.00      B    N  
ATOM   4739  HZ1 LYS B  56     -36.003  31.198  -0.804  1.00 15.00      B    H  
ATOM   4740  HZ2 LYS B  56     -34.823  30.061  -0.377  1.00 15.00      B    H  
ATOM   4741  HZ3 LYS B  56     -35.330  31.223   0.748  1.00 15.00      B    H  
ATOM   4742  C   LYS B  56     -38.047  24.142  -1.695  1.00 15.00      B    C  
ATOM   4743  O   LYS B  56     -37.111  23.348  -1.579  1.00 15.00      B    O  
ATOM   4744  N   ASP B  57     -38.881  24.132  -2.723  1.00 15.00      B    N  
ATOM   4745  HN  ASP B  57     -39.599  24.792  -2.760  1.00 15.00      B    H  
ATOM   4746  CA  ASP B  57     -38.747  23.166  -3.804  1.00 15.00      B    C  
ATOM   4747  CB  ASP B  57     -39.855  23.359  -4.842  1.00 15.00      B    C  
ATOM   4748  CG  ASP B  57     -39.987  22.176  -5.782  1.00 15.00      B    C  
ATOM   4749  OD1 ASP B  57     -39.198  22.086  -6.744  1.00 15.00      B    O  
ATOM   4750  OD2 ASP B  57     -40.881  21.334  -5.554  1.00 15.00      B    O  
ATOM   4751  C   ASP B  57     -37.377  23.291  -4.460  1.00 15.00      B    C  
ATOM   4752  O   ASP B  57     -37.041  24.331  -5.028  1.00 15.00      B    O  
ATOM   4753  N   GLY B  58     -36.576  22.243  -4.337  1.00 15.00      B    N  
ATOM   4754  HN  GLY B  58     -36.891  21.454  -3.854  1.00 15.00      B    H  
ATOM   4755  CA  GLY B  58     -35.251  22.252  -4.923  1.00 15.00      B    C  
ATOM   4756  C   GLY B  58     -34.143  22.422  -3.899  1.00 15.00      B    C  
ATOM   4757  O   GLY B  58     -32.979  22.154  -4.194  1.00 15.00      B    O  
ATOM   4758  N   GLU B  59     -34.495  22.855  -2.694  1.00 15.00      B    N  
ATOM   4759  HN  GLU B  59     -35.442  23.037  -2.504  1.00 15.00      B    H  
ATOM   4760  CA  GLU B  59     -33.506  23.053  -1.639  1.00 15.00      B    C  
ATOM   4761  CB  GLU B  59     -33.898  24.234  -0.735  1.00 15.00      B    C  
ATOM   4762  CG  GLU B  59     -33.794  25.610  -1.397  1.00 15.00      B    C  
ATOM   4763  CD  GLU B  59     -34.475  26.710  -0.592  1.00 15.00      B    C  
ATOM   4764  OE1 GLU B  59     -34.390  27.902  -0.988  1.00 15.00      B    O  
ATOM   4765  OE2 GLU B  59     -35.107  26.391   0.433  1.00 15.00      B    O  
ATOM   4766  C   GLU B  59     -33.325  21.770  -0.821  1.00 15.00      B    C  
ATOM   4767  O   GLU B  59     -34.279  21.249  -0.244  1.00 15.00      B    O  
ATOM   4768  N   TRP B  60     -32.102  21.247  -0.803  1.00 15.00      B    N  
ATOM   4769  HN  TRP B  60     -31.381  21.698  -1.298  1.00 15.00      B    H  
ATOM   4770  CA  TRP B  60     -31.792  20.024  -0.063  1.00 15.00      B    C  
ATOM   4771  CB  TRP B  60     -31.040  19.025  -0.953  1.00 15.00      B    C  
ATOM   4772  CG  TRP B  60     -31.847  18.460  -2.085  1.00 15.00      B    C  
ATOM   4773  CD1 TRP B  60     -32.288  19.126  -3.191  1.00 15.00      B    C  
ATOM   4774  CD2 TRP B  60     -32.293  17.105  -2.230  1.00 15.00      B    C  
ATOM   4775  NE1 TRP B  60     -32.985  18.275  -4.011  1.00 15.00      B    N  
ATOM   4776  HE1 TRP B  60     -33.403  18.518  -4.864  1.00 15.00      B    H  
ATOM   4777  CE2 TRP B  60     -33.003  17.028  -3.445  1.00 15.00      B    C  
ATOM   4778  CE3 TRP B  60     -32.163  15.951  -1.452  1.00 15.00      B    C  
ATOM   4779  CZ2 TRP B  60     -33.579  15.843  -3.898  1.00 15.00      B    C  
ATOM   4780  CZ3 TRP B  60     -32.735  14.777  -1.905  1.00 15.00      B    C  
ATOM   4781  CH2 TRP B  60     -33.435  14.732  -3.117  1.00 15.00      B    C  
ATOM   4782  C   TRP B  60     -30.942  20.335   1.167  1.00 15.00      B    C  
ATOM   4783  O   TRP B  60     -30.122  21.259   1.154  1.00 15.00      B    O  
ATOM   4784  N   LEU B  61     -31.138  19.562   2.227  1.00 15.00      B    N  
ATOM   4785  HN  LEU B  61     -31.812  18.847   2.180  1.00 15.00      B    H  
ATOM   4786  CA  LEU B  61     -30.386  19.751   3.462  1.00 15.00      B    C  
ATOM   4787  CB  LEU B  61     -31.326  19.701   4.670  1.00 15.00      B    C  
ATOM   4788  CG  LEU B  61     -30.693  19.990   6.034  1.00 15.00      B    C  
ATOM   4789  CD1 LEU B  61     -30.327  21.461   6.158  1.00 15.00      B    C  
ATOM   4790  CD2 LEU B  61     -31.625  19.567   7.158  1.00 15.00      B    C  
ATOM   4791  C   LEU B  61     -29.303  18.687   3.604  1.00 15.00      B    C  
ATOM   4792  O   LEU B  61     -29.592  17.494   3.568  1.00 15.00      B    O  
ATOM   4793  N   ASN B  62     -28.062  19.125   3.745  1.00 15.00      B    N  
ATOM   4794  HN  ASN B  62     -27.895  20.095   3.744  1.00 15.00      B    H  
ATOM   4795  CA  ASN B  62     -26.936  18.210   3.904  1.00 15.00      B    C  
ATOM   4796  CB  ASN B  62     -25.713  18.732   3.136  1.00 15.00      B    C  
ATOM   4797  CG  ASN B  62     -24.513  17.792   3.164  1.00 15.00      B    C  
ATOM   4798  OD1 ASN B  62     -24.355  16.970   4.066  1.00 15.00      B    O  
ATOM   4799  ND2 ASN B  62     -23.646  17.922   2.175  1.00 15.00      B    N  
ATOM   4800 HD21 ASN B  62     -23.818  18.599   1.493  1.00 15.00      B    H  
ATOM   4801 HD22 ASN B  62     -22.848  17.328   2.173  1.00 15.00      B    H  
ATOM   4802  C   ASN B  62     -26.600  18.057   5.381  1.00 15.00      B    C  
ATOM   4803  O   ASN B  62     -26.297  19.039   6.059  1.00 15.00      B    O  
ATOM   4804  N   VAL B  63     -26.667  16.828   5.872  1.00 15.00      B    N  
ATOM   4805  HN  VAL B  63     -26.916  16.089   5.272  1.00 15.00      B    H  
ATOM   4806  CA  VAL B  63     -26.374  16.541   7.268  1.00 15.00      B    C  
ATOM   4807  CB  VAL B  63     -27.505  15.732   7.940  1.00 15.00      B    C  
ATOM   4808  CG1 VAL B  63     -27.242  15.576   9.431  1.00 15.00      B    C  
ATOM   4809  CG2 VAL B  63     -28.855  16.392   7.700  1.00 15.00      B    C  
ATOM   4810  C   VAL B  63     -25.056  15.781   7.410  1.00 15.00      B    C  
ATOM   4811  O   VAL B  63     -24.962  14.600   7.071  1.00 15.00      B    O  
ATOM   4812  N   SER B  64     -24.045  16.463   7.916  1.00 15.00      B    N  
ATOM   4813  HN  SER B  64     -24.187  17.401   8.177  1.00 15.00      B    H  
ATOM   4814  CA  SER B  64     -22.738  15.861   8.116  1.00 15.00      B    C  
ATOM   4815  CB  SER B  64     -21.655  16.676   7.402  1.00 15.00      B    C  
ATOM   4816  OG  SER B  64     -21.606  16.358   6.019  1.00 15.00      B    O  
ATOM   4817  HG  SER B  64     -22.445  16.606   5.599  1.00 15.00      B    H  
ATOM   4818  C   SER B  64     -22.434  15.740   9.607  1.00 15.00      B    C  
ATOM   4819  O   SER B  64     -23.231  16.165  10.442  1.00 15.00      B    O  
ATOM   4820  N   HIS B  65     -21.293  15.151   9.939  1.00 15.00      B    N  
ATOM   4821  HN  HIS B  65     -20.687  14.845   9.233  1.00 15.00      B    H  
ATOM   4822  CA  HIS B  65     -20.900  14.978  11.331  1.00 15.00      B    C  
ATOM   4823  CB  HIS B  65     -21.471  13.676  11.922  1.00 15.00      B    C  
ATOM   4824  CG  HIS B  65     -20.913  12.409  11.335  1.00 15.00      B    C  
ATOM   4825  ND1 HIS B  65     -21.490  11.757  10.266  1.00 15.00      B    N  
ATOM   4826  HD1 HIS B  65     -22.312  12.043   9.791  1.00 15.00      B    H  
ATOM   4827  CD2 HIS B  65     -19.829  11.669  11.681  1.00 15.00      B    C  
ATOM   4828  CE1 HIS B  65     -20.788  10.675   9.979  1.00 15.00      B    C  
ATOM   4829  NE2 HIS B  65     -19.777  10.599  10.822  1.00 15.00      B    N  
ATOM   4830  HE2 HIS B  65     -19.098   9.889  10.833  1.00 15.00      B    H  
ATOM   4831  C   HIS B  65     -19.386  15.011  11.469  1.00 15.00      B    C  
ATOM   4832  O   HIS B  65     -18.674  14.444  10.641  1.00 15.00      B    O  
ATOM   4833  N   GLU B  66     -18.915  15.675  12.509  1.00 15.00      B    N  
ATOM   4834  HN  GLU B  66     -19.548  16.113  13.122  1.00 15.00      B    H  
ATOM   4835  CA  GLU B  66     -17.492  15.787  12.777  1.00 15.00      B    C  
ATOM   4836  CB  GLU B  66     -17.053  17.252  12.654  1.00 15.00      B    C  
ATOM   4837  CG  GLU B  66     -15.547  17.468  12.693  1.00 15.00      B    C  
ATOM   4838  CD  GLU B  66     -14.796  16.483  11.820  1.00 15.00      B    C  
ATOM   4839  OE1 GLU B  66     -14.619  16.767  10.618  1.00 15.00      B    O  
ATOM   4840  OE2 GLU B  66     -14.390  15.422  12.345  1.00 15.00      B    O  
ATOM   4841  C   GLU B  66     -17.196  15.252  14.175  1.00 15.00      B    C  
ATOM   4842  O   GLU B  66     -18.061  15.288  15.055  1.00 15.00      B    O  
ATOM   4843  N   ALA B  67     -15.990  14.747  14.373  1.00 15.00      B    N  
ATOM   4844  HN  ALA B  67     -15.335  14.760  13.626  1.00 15.00      B    H  
ATOM   4845  CA  ALA B  67     -15.588  14.203  15.662  1.00 15.00      B    C  
ATOM   4846  CB  ALA B  67     -14.804  12.914  15.472  1.00 15.00      B    C  
ATOM   4847  C   ALA B  67     -14.768  15.218  16.452  1.00 15.00      B    C  
ATOM   4848  O   ALA B  67     -14.507  15.032  17.643  1.00 15.00      B    O  
END
