# Supplementary material for: Distribution and molecular evolution of the anti-CRISPR family AcrIF7
Source: PLoS Biol. 2023 Apr 21;21(4):e3002072. doi: 10.1371/journal.pbio.3002072 (PMC10155984; doi:10.1371/journal.pbio.3002072)
Supplement: S14 Data — Individual files can be open using Pymol or any structure visualisation tool. (ZIP) [file pbio.3002072.s021.zip › Structural_analysis/a10_7jzx.drw]

#--- Created by: LigPlus v.2.2.5
#--- Date:       Thu Mar 10 20:01:32 GMT 2022
#V
#DL
#E 34
PDB CODE: a10_7jzx
LABEL: a10_7jzx
SELECTED
#O1M34_1
#R [LYS   31  A]
2LYS  31 A    16.905 -4.599 Lys31(A)
#A
 N   17.446 -5.562 17.88 -5.129 N # 36.773 5.256 -13.259   [0]
 CA  18.288 -6.744 18.722 -6.311 CA # 35.954 6.425 -12.998   [1]
 CB  19.817 -6.733 19.383 -6.299 CB # 34.53 6.027 -12.611   [2]
 CG  20.413 -5.335 20.847 -4.902 CG # 33.51 7.132 -12.83   [3]
 CD  19.329 -4.274 18.895 -3.84 CD # 32.931 7.615 -11.513   [4]
 CE  19.923 -2.881 20.357 -2.448 CE # 31.71 6.809 -11.122   [5]
 NZ  18.874 -1.83 19.307 -1.397 NZ # 31.192 7.2 -9.786   [6]
 C   17.422 -7.999 16.989 -7.566 C # 36.607 7.287 -11.923   [7]
 O   16.19 -7.934 16.623 -7.5 O # 36.122 7.388 -10.793   [8]
#O2M34_2
#R [GLU   34  B]
2GLU  34 B    45.158 5.53 Glu34(B)
#A
 N   43.532 4.372 43.965 4.806 N # 31.759 6.535 -3.441   [9]
 CA  42.676 5.558 42.243 5.991 CA # 32.197 5.97 -2.166   [10]
 CB  41.143 5.517 41.577 5.95 CB # 33.54 6.582 -1.75   [11]
 CG  40.543 4.117 40.109 4.55 CG # 34.248 5.854 -0.614   [12]
 CD  41.593 3.024 42.026 2.591 CD # 35.014 4.633 -1.082   [13]
 OE1 41.214 1.83 40.781 2.263 OE1 # 35.491 4.637 -2.24   [14]
 OE2 42.801 3.354 43.234 3.787 OE2 # 35.158 3.673 -0.291   [15]
 C   43.504 6.843 43.937 7.277 C # 31.158 6.198 -1.068   [16]
 O   44.731 6.801 45.165 7.235 O # 31.042 5.405 -0.137   [17]
#O1M34_3
#R [LYS   28  A]
2LYS  28 A    28.954 -2.304 Lys28(A)
#A
 N   28.662 -3.532 29.096 -3.099 N # 36.519 2.021 -9.779   [18]
 CA  28.472 -4.972 28.905 -4.539 CA # 36.913 3.22 -9.06   [19]
 CB  29.606 -6.004 29.173 -6.438 CB # 37.287 2.861 -7.617   [20]
 CG  31.007 -5.412 31.441 -4.979 CG # 37.964 3.978 -6.837   [21]
 CD  30.976 -3.892 30.542 -3.458 CD # 36.987 5.087 -6.48   [22]
 CE  32.38 -3.314 32.813 -2.881 CE # 35.929 4.594 -5.509   [23]
 NZ  32.361 -1.83 32.795 -1.397 NZ # 35.468 5.677 -4.605   [24]
 C   26.985 -5.313 26.552 -5.746 C # 38.093 3.894 -9.754   [25]
 O   26.139 -4.425 26.572 -3.992 O # 38.148 5.115 -9.851   [26]
#O2M34_4
#R [SER   30  B]
2SER  30 B    30.508 5.53 Ser30(B)
#A
 N   30.526 4.423 30.959 4.857 N # 34.295 10.317 -8.112   [27]
 CA  29.11 4.121 28.677 3.688 CA # 34.983 9.189 -7.52   [28]
 CB  27.993 5.161 27.56 5.594 CB # 36.491 9.386 -7.645   [29]
 OG  28.525 6.475 28.959 6.909 OG # 36.828 9.92 -8.915   [30]
 C   28.899 2.609 29.332 3.042 C # 34.581 9.043 -6.054   [31]
 O   29.861 1.83 30.294 2.263 O # 34.259 7.943 -5.587   [32]
#O1M34_5
#R [ARG  259  A]
2ARG 259 A    64.233 -6.203 Arg259(A)
#A
 N   64.293 -7.181 64.726 -6.747 N # 9.997 7.001 -4.269   [33]
 CA  65.673 -7.666 65.24 -8.1 CA # 10.188 8.283 -3.59   [34]
 CB  66.885 -6.726 67.319 -6.293 CB # 10.351 9.42 -4.607   [35]
 CG  66.537 -5.244 66.97 -4.811 CG # 11.407 9.168 -5.674   [36]
 CD  65.029 -5.023 65.462 -4.59 CD # 10.805 8.524 -6.917   [37]
 NE  64.677 -3.603 65.11 -3.17 NE # 10.06 9.483 -7.733   [38]
 CZ  63.427 -3.14 63.861 -2.707 CZ # 8.733 9.496 -7.852   [39]
 NH1 63.204 -1.83 63.638 -1.397 NH1 # 7.998 8.602 -7.199   [40]
 NH2 62.405 -3.987 61.972 -3.554 NH2 # 8.146 10.391 -8.638   [41]
 C   65.806 -9.189 66.239 -8.756 C # 9.087 8.637 -2.59   [42]
 O   64.802 -9.903 64.368 -9.47 O # 8.175 9.401 -2.91   [43]
#O2M34_6
#R [GLU   18  B]
2GLU  18 B    56.784 6.43 Glu18(B)
#A
 N   60.136 4.733 60.569 5.166 N # 23.453 14.388 1.54   [44]
 CA  59.079 5.731 58.646 6.165 CA # 23.488 15.062 0.252   [45]
 CB  57.587 5.408 57.154 5.841 CB # 22.51 16.234 0.231   [46]
 CG  57.268 3.923 56.835 4.357 CG # 21.047 15.829 0.254   [47]
 CD  58.52 3.074 58.086 2.64 CD # 20.127 17.027 0.325   [48]
 OE1 58.403 1.83 58.836 2.263 OE1 # 19.192 17.122 -0.498   [49]
 OE2 59.631 3.64 60.065 4.074 OE2 # 20.33 17.886 1.207   [50]
 C   59.653 7.141 60.086 7.574 C # 24.892 15.55 -0.076   [51]
 O   60.87 7.331 61.303 7.765 O # 25.629 16.001 0.802   [52]
#O2M34_7
#R [GLU   66  B]
2GLU  66 B    63.547 6.43 Glu66(B)
#A
 N   65.214 3.585 65.647 4.018 N # 17.5 10.324 -8.343   [53]
 CA  64.719 4.951 64.286 4.517 CA # 16.252 9.588 -8.236   [54]
 CB  63.242 5.364 63.675 5.797 CB # 15.145 10.352 -8.974   [55]
 CG  62.256 4.208 61.822 4.641 CG # 13.742 9.81 -8.757   [56]
 CD  62.94 2.855 63.374 3.288 CD # 12.684 10.616 -9.486   [57]
 OE1 62.231 1.83 61.798 2.263 OE1 # 12.758 10.713 -10.726   [58]
 OE2 64.192 2.819 64.626 3.252 OE2 # 11.768 11.142 -8.813   [59]
 C   65.908 5.908 66.342 6.341 C # 16.441 8.201 -8.845   [60]
 O   67.059 5.467 67.492 5.9 O # 17.353 7.996 -9.648   [61]
#O1M34_8
#R [LYS  247  A]
2LYS 247 A    56.522 -6.512 Lys247(A)
#A
 N   58.331 -5.367 58.765 -4.933 N # 13.513 15.263 0.502   [62]
 CA  59.012 -6.661 59.446 -6.227 CA # 14.639 14.33 0.5   [63]
 CB  60.54 -6.842 60.107 -6.408 CB # 15.739 14.807 1.464   [64]
 CG  61.345 -5.548 61.778 -5.114 CG # 16.162 16.261 1.294   [65]
 CD  60.434 -4.328 60.001 -3.895 CD # 17.039 16.722 2.449   [66]
 CE  61.23 -3.03 61.664 -2.597 CE # 17.124 18.241 2.521   [67]
 NZ  60.354 -1.83 60.787 -1.397 NZ # 17.927 18.815 1.41   [68]
 C   58.002 -7.812 57.568 -8.246 C # 14.185 12.922 0.899   [69]
 O   56.794 -7.581 57.227 -7.147 O # 14.447 12.476 2.015   [70]
#O2M34_9
#R [ASP   29  B]
2ASP  29 B    16.703 5.53 Asp29(B)
#A
 N   16.588 4.533 17.021 4.967 N # 33.301 12.674 -8.831   [71]
 CA  17.925 3.949 17.491 3.516 CA # 32.407 11.534 -9.001   [72]
 CB  19.227 4.762 19.661 5.195 CB # 32.075 11.315 -10.484   [73]
 CG  19.013 6.269 18.58 5.835 CG # 33.294 11.043 -11.354   [74]
 OD1 17.843 6.706 18.277 7.139 OD1 # 34.427 11.318 -10.906   [75]
 OD2 20.015 7.015 20.449 7.448 OD2 # 33.114 10.562 -12.493   [76]
 C   17.858 2.426 18.291 2.859 C # 33.004 10.272 -8.388   [77]
 O   16.774 1.83 16.34 2.263 O # 32.304 9.28 -8.15   [78]
#O2M34_10
#R [ASP   40  B]
2ASP  40 B    12.505 2.23 Asp40(B)
#A
 N   13.817 5.818 14.25 6.252 N # 28.171 7.297 -11.67   [79]
 CA  12.877 4.702 12.444 4.269 CA # 27.726 8.451 -12.444   [80]
 CB  13.285 3.219 13.718 3.652 CB # 27.973 9.762 -11.678   [81]
 CG  14.786 3.007 14.353 3.44 CG # 28.31 9.55 -10.215   [82]
 OD1 15.528 4.01 15.961 4.443 OD1 # 27.386 9.603 -9.378   [83]
 OD2 15.224 1.83 15.658 2.263 OD2 # 29.503 9.31 -9.905   [84]
 C   11.436 5.204 11.869 5.637 C # 28.437 8.508 -13.793   [85]
 O   11.19 6.41 11.623 6.843 O # 29.633 8.231 -13.886   [86]
#O1M34_11
#R [HIS   47  A]
2HIS  47 A    37.155 -6.4 His47(A)
#A
 N   34.808 -4.028 35.241 -3.594 N # 41.71 -0.269 -0.509   [87]
 CA  35.568 -5.272 36.002 -4.839 CA # 40.63 -1.033 -1.123   [88]
 CB  37.101 -5.339 36.667 -4.906 CB # 39.669 -0.102 -1.873   [89]
 CG  37.806 -4.01 38.239 -3.576 CG # 38.764 0.729 -1.004   [90]
 ND1 37.221 -2.754 36.788 -2.321 ND1 # 39.055 1.079 0.304   [91]
 CD2 39.144 -3.793 39.577 -3.36 CD2 # 37.562 1.293 -1.278   [92]
 CE1 38.169 -1.83 38.603 -1.397 CE1 # 38.072 1.823 0.787   [93]
 NE2 39.341 -2.438 39.774 -2.004 NE2 # 37.159 1.966 -0.155   [94]
 C   34.662 -6.5 34.229 -6.066 C # 41.153 -2.115 -2.063   [95]
 O   33.44 -6.375 33.873 -5.942 O # 40.917 -2.065 -3.268   [96]
#O2M34_12
#R [GLU   33  B]
2GLU  33 B    25.391 6.13 Glu33(B)
#A
 N   23.922 2.606 23.489 3.04 N # 30.691 8.115 -5.438   [97]
 CA  24.948 3.638 25.382 4.071 CA # 30.386 6.692 -5.444   [98]
 CB  24.653 5.136 25.086 5.569 CB # 31.13 6.006 -6.587   [99]
 CG  23.175 5.479 23.609 5.912 CG # 30.649 4.599 -6.887   [100]
 CD  22.309 4.243 21.876 4.676 CD # 31.225 4.069 -8.177   [101]
 OE1 21.075 4.387 21.509 4.821 OE1 # 32.128 3.218 -8.115   [102]
 OE2 22.869 3.127 23.302 3.56 OE2 # 30.783 4.522 -9.253   [103]
 C   26.357 3.045 26.79 3.479 C # 30.736 6.025 -4.114   [104]
 O   26.523 1.83 26.956 2.263 O # 30.074 5.081 -3.696   [105]
#O2M34_13
#R [ALA   35  B]
3ALA  35 B    47.214 3.11 Ala35(B)
#A
 N   47.214 3.11 47.214 3.11 # 30.393 7.276 -1.189   [106]
 CA  47.214 3.11 47.214 3.11 # 29.386 7.604 -0.187   [107]
 CB  47.214 3.11 47.214 3.11 # 29.584 9.03 0.304   [108]
 C   47.214 3.11 47.214 3.11 # 27.963 7.411 -0.704   [109]
 O   47.214 3.11 47.214 3.11 # 27.001 7.814 -0.049   [110]
#O1M34_14
#R [ALA  113  A]
3ALA 113 A    47.214 -3.11 Ala113(A)
#A
 N   47.214 -3.11 47.214 -3.11 # 27.26 5.856 3.191   [111]
 CA  47.214 -3.11 47.214 -3.11 # 28.672 5.815 2.817   [112]
 CB  47.214 -3.11 47.214 -3.11 # 29.445 6.922 3.519   [113]
 C   47.214 -3.11 47.214 -3.11 # 29.29 4.449 3.114   [114]
 O   47.214 -3.11 47.214 -3.11 # 30.493 4.251 2.958   [115]
#O2M34_15
#R [ALA   67  B]
3ALA  67 B    69.399 3.11 Ala67(B)
#A
 N   69.399 3.11 69.399 3.11 # 15.604 7.253 -8.454   [116]
 CA  69.399 3.11 69.399 3.11 # 15.695 5.895 -8.971   [117]
 CB  69.399 3.11 69.399 3.11 # 16.486 5.013 -8.017   [118]
 C   69.399 3.11 69.399 3.11 # 14.303 5.324 -9.201   [119]
 O   69.399 3.11 69.399 3.11 # 13.308 5.927 -8.796   [120]
#O1M34_16
#R [LEU   32  A]
3LEU  32 A    23.799 -3.11 Leu32(A)
#A
 N   23.799 -3.11 23.799 -3.11 # 37.729 7.884 -12.296   [121]
 CA  23.799 -3.11 23.799 -3.11 # 38.5 8.737 -11.404   [122]
 CB  23.799 -3.11 23.799 -3.11 # 39.352 7.865 -10.469   [123]
 CG  23.799 -3.11 23.799 -3.11 # 39.557 8.366 -9.035   [124]
 CD1 23.799 -3.11 23.799 -3.11 # 40.033 7.231 -8.139   [125]
 CD2 23.799 -3.11 23.799 -3.11 # 40.543 9.523 -8.995   [126]
 C   23.799 -3.11 23.799 -3.11 # 39.418 9.619 -12.24   [127]
 O   23.799 -3.11 23.799 -3.11 # 39.615 10.797 -11.939   [128]
#O1M34_17
#R [ARG   59  A]
2ARG  59 A    42.916 -5.547 Arg59(A)
#A
 N   43.007 -4.489 43.44 -4.056 N # 32.769 -0.517 9.164   [129]
 CA  41.625 -4.028 42.058 -3.595 CA # 31.683 0.267 8.59   [130]
 CB  40.401 -4.952 39.967 -4.518 CB # 31.909 0.517 7.094   [131]
 CG  40.741 -6.435 41.175 -6.001 CG # 33.24 1.179 6.769   [132]
 CD  42.245 -6.67 42.679 -6.236 CD # 33.094 2.244 5.691   [133]
 NE  42.601 -8.09 43.035 -7.657 NE # 32.897 1.68 4.354   [134]
 CZ  43.858 -8.541 43.425 -8.975 CZ # 33.372 2.235 3.236   [135]
 NH1 44.102 -9.847 44.535 -9.414 NH1 # 34.074 3.361 3.293   [136]
 NH2 44.874 -7.69 45.307 -7.257 NH2 # 33.135 1.675 2.059   [137]
 C   41.558 -2.503 41.125 -2.069 C # 30.336 -0.413 8.823   [138]
 O   42.587 -1.83 43.021 -1.397 O # 29.285 0.203 8.654   [139]
#O2M34_18
#R [PHE   17  B]
3PHE  17 B    5.23 3.11 Phe17(B)
#A
 N   5.23 3.11 5.23 3.11 # 22.22 13.331 3.955   [140]
 CA  5.23 3.11 5.23 3.11 # 23.073 12.546 3.069   [141]
 CB  5.23 3.11 5.23 3.11 # 22.608 11.086 3.041   [142]
 CG  5.23 3.11 5.23 3.11 # 22.539 10.443 4.396   [143]
 CD1 5.23 3.11 5.23 3.11 # 23.671 9.894 4.975   [144]
 CD2 5.23 3.11 5.23 3.11 # 21.342 10.388 5.092   [145]
 CE1 5.23 3.11 5.23 3.11 # 23.612 9.303 6.223   [146]
 CE2 5.23 3.11 5.23 3.11 # 21.275 9.798 6.34   [147]
 CZ  5.23 3.11 5.23 3.11 # 22.412 9.255 6.906   [148]
 C   5.23 3.11 5.23 3.11 # 23.073 13.124 1.655   [149]
 O   5.23 3.11 5.23 3.11 # 22.746 12.432 0.688   [150]
#O1M34_19
#R [ALA  112  A]
3ALA 112 A    50.834 -3.11 Ala112(A)
#A
 N   50.834 -3.11 50.834 -3.11 # 24.845 5.757 4.37   [151]
 CA  50.834 -3.11 50.834 -3.11 # 24.885 5.386 2.958   [152]
 CB  50.834 -3.11 50.834 -3.11 # 24.104 6.392 2.125   [153]
 C   50.834 -3.11 50.834 -3.11 # 26.321 5.269 2.451   [154]
 O   50.834 -3.11 50.834 -3.11 # 26.577 4.642 1.425   [155]
#O1M34_20
#R [ASN  250  A]
3ASN 250 A    8.85 -3.11 Asn250(A)
#A
 N   8.85 -3.11 8.85 -3.11 # 16.764 10.235 2.078   [156]
 CA  8.85 -3.11 8.85 -3.11 # 17.258 10.302 3.452   [157]
 CB  8.85 -3.11 8.85 -3.11 # 17.384 11.767 3.902   [158]
 CG  8.85 -3.11 8.85 -3.11 # 18.535 12.51 3.243   [159]
 OD1 8.85 -3.11 8.85 -3.11 # 19.078 12.074 2.232   [160]
 ND2 8.85 -3.11 8.85 -3.11 # 18.909 13.651 3.807   [161]
 C   8.85 -3.11 8.85 -3.11 # 16.345 9.546 4.415   [162]
 O   8.85 -3.11 8.85 -3.11 # 16.318 9.836 5.613   [163]
#O1M34_21
#R [GLU  257  A]
3GLU 257 A    73.019 -3.11 Glu257(A)
#A
 N   73.019 -3.11 73.019 -3.11 # 14.012 3.885 -4.528   [164]
 CA  73.019 -3.11 73.019 -3.11 # 13.273 3.556 -5.74   [165]
 CB  73.019 -3.11 73.019 -3.11 # 13.063 2.045 -5.837   [166]
 CG  73.019 -3.11 73.019 -3.11 # 14.103 1.219 -5.098   [167]
 CD  73.019 -3.11 73.019 -3.11 # 13.604 -0.17 -4.763   [168]
 OE1 73.019 -3.11 73.019 -3.11 # 12.378 -0.402 -4.859   [169]
 OE2 73.019 -3.11 73.019 -3.11 # 14.429 -1.023 -4.395   [170]
 C   73.019 -3.11 73.019 -3.11 # 11.923 4.259 -5.715   [171]
 O   73.019 -3.11 73.019 -3.11 # 11.585 5.031 -6.61   [172]
#O1M34_22
#R [GLY  110  A]
3GLY 110 A    5.23 -3.11 Gly110(A)
#A
 N   5.23 -3.11 5.23 -3.11 # 20.975 3.616 8.12   [173]
 CA  5.23 -3.11 5.23 -3.11 # 22.255 3.986 8.681   [174]
 C   5.23 -3.11 5.23 -3.11 # 23.022 4.942 7.796   [175]
 O   5.23 -3.11 5.23 -3.11 # 22.474 5.934 7.317   [176]
#O1M34_23
#R [ASN  256  A]
3ASN 256 A    69.399 -3.11 Asn256(A)
#A
 N   69.399 -3.11 69.399 -3.11 # 14.603 4.623 -1.966   [177]
 CA  69.399 -3.11 69.399 -3.11 # 15.347 5.255 -3.052   [178]
 CB  69.399 -3.11 69.399 -3.11 # 16.766 4.684 -3.139   [179]
 CG  69.399 -3.11 69.399 -3.11 # 17.747 5.39 -2.223   [180]
 OD1 69.399 -3.11 69.399 -3.11 # 18.49 6.276 -2.653   [181]
 ND2 69.399 -3.11 69.399 -3.11 # 17.758 5.003 -0.953   [182]
 C   69.399 -3.11 69.399 -3.11 # 14.626 5.054 -4.377   [183]
 O   69.399 -3.11 69.399 -3.11 # 14.63 5.933 -5.24   [184]
#O2M34_24
#R [GLY   16  B]
3GLY  16 B    8.85 3.11 Gly16(B)
#A
 N   8.85 3.11 8.85 3.11 # 22.297 16.134 6.296   [185]
 CA  8.85 3.11 8.85 3.11 # 21.668 15.135 5.462   [186]
 C   8.85 3.11 8.85 3.11 # 22.66 14.423 4.565   [187]
 O   8.85 3.11 8.85 3.11 # 23.802 14.858 4.417   [188]
#O2M34_25
#R [TYR   36  B]
3TYR  36 B    1.61 3.11 Tyr36(B)
#A
 N   1.61 3.11 1.61 3.11 # 27.822 6.791 -1.868   [189]
 CA  1.61 3.11 1.61 3.11 # 26.499 6.577 -2.446   [190]
 CB  1.61 3.11 1.61 3.11 # 26.191 7.634 -3.508   [191]
 CG  1.61 3.11 1.61 3.11 # 25.724 8.96 -2.951   [192]
 CD1 1.61 3.11 1.61 3.11 # 24.384 9.18 -2.666   [193]
 CD2 1.61 3.11 1.61 3.11 # 26.621 9.996 -2.721   [194]
 CE1 1.61 3.11 1.61 3.11 # 23.949 10.392 -2.17   [195]
 CE2 1.61 3.11 1.61 3.11 # 26.195 11.211 -2.221   [196]
 CZ  1.61 3.11 1.61 3.11 # 24.858 11.403 -1.949   [197]
 OH  1.61 3.11 1.61 3.11 # 24.428 12.612 -1.462   [198]
 C   1.61 3.11 1.61 3.11 # 26.335 5.184 -3.041   [199]
 O   1.61 3.11 1.61 3.11 # 25.237 4.629 -3.035   [200]
#O2M34_26
#R [HIS   65  B]
3HIS  65 B    50.834 3.11 His65(B)
#A
 N   50.834 3.11 50.834 3.11 # 19.885 12.237 -6.59   [201]
 CA  50.834 3.11 50.834 3.11 # 19.604 11.252 -7.625   [202]
 CB  50.834 3.11 50.834 3.11 # 20.8 10.322 -7.896   [203]
 CG  50.834 3.11 50.834 3.11 # 21.253 9.488 -6.732   [204]
 ND1 50.834 3.11 50.834 3.11 # 20.531 8.419 -6.237   [205]
 CD2 50.834 3.11 50.834 3.11 # 22.374 9.561 -5.976   [206]
 CE1 50.834 3.11 50.834 3.11 # 21.189 7.873 -5.23   [207]
 NE2 50.834 3.11 50.834 3.11 # 22.309 8.547 -5.053   [208]
 C   50.834 3.11 50.834 3.11 # 18.337 10.458 -7.331   [209]
 O   50.834 3.11 50.834 3.11 # 18.13 9.989 -6.211   [210]
#O1M34_27
#R [LEU  115  A]
3LEU 115 A    1.61 -3.11 Leu115(A)
#A
 N   1.61 -3.11 1.61 -3.11 # 27.335 1.644 2.109   [211]
 CA  1.61 -3.11 1.61 -3.11 # 26.399 0.827 1.342   [212]
 CB  1.61 -3.11 1.61 -3.11 # 25.592 1.705 0.383   [213]
 CG  1.61 -3.11 1.61 -3.11 # 24.341 1.071 -0.23   [214]
 CD1 1.61 -3.11 1.61 -3.11 # 23.304 0.777 0.845   [215]
 CD2 1.61 -3.11 1.61 -3.11 # 23.758 1.97 -1.31   [216]
 C   1.61 -3.11 1.61 -3.11 # 27.099 -0.293 0.574   [217]
 O   1.61 -3.11 1.61 -3.11 # 26.451 -1.245 0.122   [218]
#O1M34_28
#R [GLN  249  A]
3GLN 249 A    54.454 -3.11 Gln249(A)
#A
 N   54.454 -3.11 54.454 -3.11 # 15.284 10.171 -0.161   [219]
 CA  54.454 -3.11 54.454 -3.11 # 16.448 9.29 -0.126   [220]
 CB  54.454 -3.11 54.454 -3.11 # 17.541 9.799 -1.075   [221]
 CG  54.454 -3.11 54.454 -3.11 # 17.158 9.837 -2.549   [222]
 CD  54.454 -3.11 54.454 -3.11 # 16.205 10.969 -2.889   [223]
 OE1 54.454 -3.11 54.454 -3.11 # 16.151 11.984 -2.197   [224]
 NE2 54.454 -3.11 54.454 -3.11 # 15.451 10.804 -3.963   [225]
HE21 54.454 -3.11 54.454 -3.11 # 15.547 9.973 -4.472   [226]
HE22 54.454 -3.11 54.454 -3.11 # 14.83 11.521 -4.205   [227]
 C   54.454 -3.11 54.454 -3.11 # 17.011 9.198 1.287   [228]
 O   54.454 -3.11 54.454 -3.11 # 17.626 8.2 1.659   [229]
#Odummy
#R [DUM    1  X]
7DUM   1 X
#A
 C1  0 0 0 0 # 0 0 0   [230]
 C2  74.629 0 74.629 0 # 0 0 0   [231]
#B
2 59 39
2 57 38
2 56 38
2 59 37
2 57 37
2 56 37
2 59 36
2 119 172
2 120 171
2 120 165
2 118 184
2 117 184
2 186 161
2 142 160
2 140 159
2 210 222
2 48 68
2 50 67
2 49 67
2 50 66
2 49 66
2 48 66
2 49 65
2 200 216
2 17 114
2 108 113
2 107 113
2 110 112
2 107 112
2 17 112
2 109 155
2 110 154
2 110 153
2 148 176
2 146 176
2 13 94
2 15 93
2 15 92
2 30 126
2 30 124
2 29 124
2 30 123
2 30 122
2 29 8
2 82 6
2 101 6
2 99 6
2 77 6
2 86 5
2 84 5
2 79 5
2 103 5
2 78 4
2 76 4
2 74 4
2 76 3
2 13 24
2 11 24
2 31 24
2 14 23
2 32 23
4 137 15
1 38 59 2.61
1 68 50 2.58
1 94 15 2.63
1 6 84 2.71
1 6 103 2.76
1 6 78 2.87
1 24 14 2.58
1 24 32 2.75
0 60 61 d
0 57 59
0 57 58 d
0 56 57
0 55 56
0 54 60
0 54 55
0 53 54
0 85 86 d
0 82 84
0 82 83 d
0 81 82
0 80 85
0 80 81
0 79 80
0 16 17 d
0 13 15
0 13 14 d
0 12 13
0 11 12
0 10 16
0 10 11
0 9 10
0 104 105 d
0 101 103
0 101 102 d
0 100 101
0 99 100
0 98 104
0 98 99
0 97 98
0 31 32 d
0 29 30
0 28 31
0 28 29
0 27 28
0 77 78 d
0 74 76
0 74 75 d
0 73 74
0 72 77
0 72 73
0 71 72
0 51 52 d
0 48 50
0 48 49 d
0 47 48
0 46 47
0 45 51
0 45 46
0 44 45
0 42 43 d
0 39 41
0 39 40 d
0 38 39
0 37 38
0 36 37
0 35 36
0 34 42
0 34 35
0 33 34
0 69 70 d
0 67 68
0 66 67
0 65 66
0 64 65
0 63 69
0 63 64
0 62 63
0 138 139 d
0 135 137
0 135 136 d
0 134 135
0 133 134
0 132 133
0 131 132
0 130 138
0 130 131
0 129 130
0 95 96 d
0 93 94
0 92 94
0 91 93 d
0 90 92 d
0 90 91
0 89 90
0 88 95
0 88 89
0 87 88
0 7 8 d
0 5 6
0 4 5
0 3 4
0 2 3
0 1 7
0 1 2
0 0 1
0 25 26 d
0 23 24
0 22 23
0 21 22
0 20 21
0 19 25
0 19 20
0 18 19
6 230 231
#T
a10_7jzx    0 0
#P
IFACE_RESNAME1_SIZE=0.800
ATOM_EDGES_STATUS=ON
IFACE_BOND2_WIDTH=0.190
HYDROPHOBIC_BOND_COLOUR=BRICK_RED
EQUIV_ELLIPSES_STATUS=ON
DISULPHIDE_WIDTH=0.070
NLIGATOM2_STATUS=ON
LIGATOM_RADIUS=0.330
LIGBOND_COLOUR=PURPLE
IFACE_HYDROPHNAME1_SIZE=0.500
ABODY_OTHER_RESNAME_COLOUR=DARK_SLATE_GREY
IFACE_ATMNAME1_SIZE=0.310
ABODY_LOOP_LIST_HEADING_SIZE=1.00
SULPHUR_COLOUR=YELLOW
EQUIV_SIDECHAINS_UNDERLAY_STATUS=OFF
INTERNAL_HBONDS_STATUS=OFF
DUMMY_COLOUR=BLACK
NLIGRESNAME2_COLOUR=PINK
ABODY_H3_ATNAME_COLOUR=SPRING_GREEN
ABODY_L2_COLOUR=SKY_BLUE
HYDROPHOBIC_WIDTH=0.070
NLIGATMNAME2_STATUS=ON
SALT_BRIDGE_COLOUR=RED
ABODY_H2_ATNAME_COLOUR=OLIVE_GREEN
HYDROPHOBIC_STATUS=OFF
WATER_COLOUR=TURQUOISE
LIGATMNAME_COLOUR=BLACK
CARBON_COLOUR=BLACK
IFACE_HPHOBIC1_RADIUS=1.150
SALT_BRIDGE_DIM_WIDTH=0.070
HYDROPHOBIC2_STATUS=OFF
IFACE_ATOM2_RADIUS=0.330
SPOKE_WIDTH=0.070
NLIGATMNAME2_COLOUR=BLUE
HBOND_WIDTH=0.070
LIGATMNAME_STATUS=ON
TITLE_DIM_SIZE=1.000
WATERNAME_SIZE=0.500
ABODY_H3_COLOUR=SPRING_GREEN
HYDROPHNAME_COLOUR=BLACK
TITLE_COLOUR=BLUE
HYDROPHOBIC2_BOND_COLOUR=BRICK_RED
WATERNAME_STATUS=ON
EXTBOND_COLOUR=PURPLE
METAL_COLOUR=PINK
ABODY_L1_RESNAME_COLOUR=CYAN
UNDERLAY_COLOUR=RED
HBTEXT_DIM_SIZE=0.440
HYDROPHNAME2_COLOUR=BLUE
DISULPHIDE_STATUS=ON
BACKGROUND_COLOUR=WHITE
DUMMY_WIDTH=0.070
HYDROPHOBIC2_WIDTH=0.070
NLIGRESNAME_STATUS=ON
ABODY_L1_ATNAME_COLOUR=CYAN
TITLE_STATUS=ON
ELLIPSE_WIDTH=0.140
LIGATOM_STATUS=ON
HBTEXT_STATUS=ON
SIMPLERES_COLOUR=BLACK
HBTEXT_COLOUR=OLIVE_GREEN
NLIGBOND2_WIDTH=0.130
ABODY_H3_RESNAME_COLOUR=SPRING_GREEN
NLIGBOND2_COLOUR=LILAC
LIGRESNAME_STATUS=ON
LIGRESNAME_COLOUR=BLUE
NLIGRESNAME2_STATUS=ON
SALT_BRIDGE_WIDTH=0.070
IFACE_BOND1_WIDTH=0.190
SHOW_BLANK_TEXT_STATUS=OFF
WATERNAME_DIM_SIZE=0.500
NLIGATMNAME2_SIZE=0.310
PLOT_LABEL_SIZE=12.0
INACTIVE_COLOUR=GREY
ABODY_L1_COLOUR=CYAN
HYDROPHOBIC_COLOUR=BRICK_RED
ABODY_LOOP_LABEL_SIZE=1.60
NLIGRESNAME_COLOUR=OLIVE_GREEN
HBOND_COLOUR=OLIVE_GREEN
PHOSPHORUS_COLOUR=PURPLE
PLOT_LIST_LABEL_SIZE=14.0
ABODY_L2_ATNAME_COLOUR=SKY_BLUE
NLIGATOM_RADIUS=0.330
NITROGEN_COLOUR=BLUE
DIMPLOT_SPLIT_WIDTH=100.0
HYDROPHNAME2_STATUS=ON
IFACE_ATMNAME2_SIZE=0.310
IFACE_RESNAME2_SIZE=0.800
EQUIV_HGROUPS_UNDERLAY_STATUS=ON
ABODY_H2_COLOUR=OLIVE_GREEN
ABODY_L3_RESNAME_COLOUR=BLUE
ABODY_H1_RESNAME_COLOUR=GREEN
NLIGBOND_COLOUR=ORANGE
LIGATMNAME_SIZE=0.310
ATOM_EDGE_COLOUR=BLACK
ABODY_OTHER_ATNAME_COLOUR=DARK_SLATE_GREY
SIMPLE_RADIUS=0.800
NLIGATMNAME_COLOUR=BLACK
HYDROPHNAME2_SIZE=0.500
TITLE_SIZE=1.000
DISULPHIDE_COLOUR=GOLD
IFACE_ATOM1_RADIUS=0.330
ABODY_L2_RESNAME_COLOUR=SKY_BLUE
IFACE_HPHOBIC2_RADIUS=1.150
HYDROPHOBIC2_COLOUR=PINK
HBTEXT_SIZE=0.440
DOUBLE_BONDS_STATUS=OFF
SIMPLETEXT_SIZE=0.500
ABODY_OTHER_COLOUR=DARK_SLATE_GREY
ABODY_L3_ATNAME_COLOUR=BLUE
ABODY_H1_ATNAME_COLOUR=GREEN
LIGRESNAME_SIZE=0.800
WATER_DIM_RADIUS=0.400
DUMMY_STATUS=ON
IFACE_HYDROPHNAME2_SIZE=0.500
NLIGATOM2_RADIUS=0.330
ABODY_L3_COLOUR=BLUE
EXTBOND_DIM_WIDTH=0.070
WATERNAME_COLOUR=PURPLE
ARC_WIDTH=0.070
NLIGATMNAME_SIZE=0.310
OTHER_COLOUR=LIME_GREEN
EXTBOND_WIDTH=0.070
PLOT_LIST_LABEL_COLOUR=BLUE
NLIGATMNAME_STATUS=ON
HBOND_STATUS=ON
INACTIVE_PLOTS_STATUS=ON
ABODY_H2_RESNAME_COLOUR=OLIVE_GREEN
NLIGRESNAME2_SIZE=0.630
HYDROPHNAME_STATUS=ON
LIGBOND_WIDTH=0.190
HBOND_DIM_WIDTH=0.070
SALT_BRIDGE_STATUS=ON
WATER_STATUS=ON
ELLIPSE_COLOUR=RED
DISULPHIDE_DIM_WIDTH=0.070
HYDROPHOBIC_DIM_WIDTH=0.070
NLIGATOM_STATUS=ON
OXYGEN_COLOUR=RED
ABODY_H1_COLOUR=GREEN
HYDROPHNAME_SIZE=0.500
HPHOBIC_RADIUS=1.150
NLIGBOND_WIDTH=0.130
WATER_RADIUS=0.400
NLIGRESNAME_SIZE=0.630
PLOT_LABEL_COLOUR=RED
