# Supplementary material for: Distribution and molecular evolution of the anti-CRISPR family AcrIF7
Source: PLoS Biol. 2023 Apr 21;21(4):e3002072. doi: 10.1371/journal.pbio.3002072 (PMC10155984; doi:10.1371/journal.pbio.3002072)
Supplement: S14 Data — Individual files can be open using Pymol or any structure visualisation tool. (ZIP) [file pbio.3002072.s021.zip › Structural_analysis/a10_7jzx.pdb]

REMARK FILENAME="complex_55w.pdb0"
REMARK ===============================================================
REMARK HADDOCK run for complex
REMARK initial structure: complex_55.pdb
REMARK ===============================================================
REMARK            total,bonds,angles,improper,dihe,vdw,elec,air,cdih,coup,rdcs,vean,dani,xpcs,rg
REMARK energies: -579.842, 0, 0, 0, 0, -28.7481, -551.093, 0, 0, 0, 0, 0, 0, 0, 0
REMARK ===============================================================
REMARK            bonds,angles,impropers,dihe,air,cdih,coup,rdcs,vean,dani,xpcs
REMARK rms-dev.: 0,0,0,0,0,0,0, 0, 0, 0, 0
REMARK ===============================================================
REMARK               air,cdih,coup,rdcs,vean,dani,xpcs
REMARK               >0.3,>5,>1,>0,>5,>0.2,>0.2
REMARK violations.: 0, 0, 0, 0, 0, 0, 0
REMARK ===============================================================
REMARK                        CVpartition#,violations,rms
REMARK AIRs cross-validation: 1, 1, 0.568677
REMARK ===============================================================
REMARK NCS energy: 0
REMARK ===============================================================
REMARK Symmetry energy: 0
REMARK ===============================================================
REMARK Membrane restraining energy: 0
REMARK ===============================================================
REMARK Local cross-correlation:  0.0000
REMARK ===============================================================
REMARK Desolvation energy: 16.5734
REMARK Internal energy free molecules: -18141.3
REMARK Internal energy complex: -18035.6
REMARK Binding energy: -457.57
REMARK ===============================================================
REMARK buried surface area: 1537.75
REMARK ===============================================================
REMARK water - chain_1: 0 0 0
REMARK water - chain_2: 0 0 0
REMARK ===============================================================
REMARK water - water: 0 0 0
REMARK ===============================================================
REMARK DATE:10-Mar-2022  16:07:07       created by user: enm009
REMARK VERSION:1.3U
ATOM      1  N   PRO A   8      33.382 -26.113  -3.441  1.00 15.00      A    N  
ATOM      2  CA  PRO A   8      33.317 -25.889  -2.002  1.00 15.00      A    C  
ATOM      3  CB  PRO A   8      32.533 -27.113  -1.535  1.00 15.00      A    C  
ATOM      4  CG  PRO A   8      31.575 -27.385  -2.651  1.00 15.00      A    C  
ATOM      5  CD  PRO A   8      32.196 -26.837  -3.917  1.00 15.00      A    C  
ATOM      6  C   PRO A   8      34.709 -25.862  -1.374  1.00 15.00      A    C  
ATOM      7  O   PRO A   8      35.037 -26.674  -0.505  1.00 15.00      A    O  
ATOM      8  N   THR A   9      35.525 -24.926  -1.830  1.00 15.00      A    N  
ATOM      9  HN  THR A   9      35.197 -24.300  -2.517  1.00 15.00      A    H  
ATOM     10  CA  THR A   9      36.879 -24.779  -1.326  1.00 15.00      A    C  
ATOM     11  CB  THR A   9      37.925 -25.448  -2.256  1.00 15.00      A    C  
ATOM     12  OG1 THR A   9      39.258 -25.151  -1.810  1.00 15.00      A    O  
ATOM     13  HG1 THR A   9      39.779 -25.960  -1.809  1.00 15.00      A    H  
ATOM     14  CG2 THR A   9      37.760 -24.998  -3.700  1.00 15.00      A    C  
ATOM     15  C   THR A   9      37.207 -23.305  -1.113  1.00 15.00      A    C  
ATOM     16  O   THR A   9      36.746 -22.443  -1.861  1.00 15.00      A    O  
ATOM     17  N   TRP A  10      38.009 -23.016  -0.098  1.00 15.00      A    N  
ATOM     18  HN  TRP A  10      38.361 -23.742   0.457  1.00 15.00      A    H  
ATOM     19  CA  TRP A  10      38.374 -21.640   0.211  1.00 15.00      A    C  
ATOM     20  CB  TRP A  10      39.095 -21.543   1.563  1.00 15.00      A    C  
ATOM     21  CG  TRP A  10      40.543 -21.928   1.529  1.00 15.00      A    C  
ATOM     22  CD1 TRP A  10      41.058 -23.190   1.475  1.00 15.00      A    C  
ATOM     23  CD2 TRP A  10      41.665 -21.037   1.557  1.00 15.00      A    C  
ATOM     24  NE1 TRP A  10      42.431 -23.141   1.461  1.00 15.00      A    N  
ATOM     25  HE1 TRP A  10      43.029 -23.915   1.424  1.00 15.00      A    H  
ATOM     26  CE2 TRP A  10      42.828 -21.829   1.512  1.00 15.00      A    C  
ATOM     27  CE3 TRP A  10      41.797 -19.645   1.614  1.00 15.00      A    C  
ATOM     28  CZ2 TRP A  10      44.106 -21.277   1.521  1.00 15.00      A    C  
ATOM     29  CZ3 TRP A  10      43.067 -19.100   1.624  1.00 15.00      A    C  
ATOM     30  CH2 TRP A  10      44.204 -19.914   1.578  1.00 15.00      A    C  
ATOM     31  C   TRP A  10      39.199 -21.000  -0.903  1.00 15.00      A    C  
ATOM     32  O   TRP A  10      39.312 -19.781  -0.967  1.00 15.00      A    O  
ATOM     33  N   GLN A  11      39.756 -21.823  -1.789  1.00 15.00      A    N  
ATOM     34  HN  GLN A  11      39.612 -22.789  -1.701  1.00 15.00      A    H  
ATOM     35  CA  GLN A  11      40.565 -21.318  -2.890  1.00 15.00      A    C  
ATOM     36  CB  GLN A  11      41.317 -22.453  -3.589  1.00 15.00      A    C  
ATOM     37  CG  GLN A  11      42.378 -23.130  -2.735  1.00 15.00      A    C  
ATOM     38  CD  GLN A  11      43.538 -22.217  -2.378  1.00 15.00      A    C  
ATOM     39  OE1 GLN A  11      43.372 -21.015  -2.189  1.00 15.00      A    O  
ATOM     40  NE2 GLN A  11      44.730 -22.786  -2.294  1.00 15.00      A    N  
ATOM     41 HE21 GLN A  11      44.797 -23.746  -2.466  1.00 15.00      A    H  
ATOM     42 HE22 GLN A  11      45.494 -22.219  -2.061  1.00 15.00      A    H  
ATOM     43  C   GLN A  11      39.713 -20.558  -3.899  1.00 15.00      A    C  
ATOM     44  O   GLN A  11      40.074 -19.460  -4.329  1.00 15.00      A    O  
ATOM     45  N   GLU A  12      38.572 -21.131  -4.260  1.00 15.00      A    N  
ATOM     46  HN  GLU A  12      38.312 -21.985  -3.858  1.00 15.00      A    H  
ATOM     47  CA  GLU A  12      37.688 -20.495  -5.225  1.00 15.00      A    C  
ATOM     48  CB  GLU A  12      36.726 -21.498  -5.873  1.00 15.00      A    C  
ATOM     49  CG  GLU A  12      35.949 -22.370  -4.901  1.00 15.00      A    C  
ATOM     50  CD  GLU A  12      34.594 -21.796  -4.554  1.00 15.00      A    C  
ATOM     51  OE1 GLU A  12      33.989 -22.260  -3.567  1.00 15.00      A    O  
ATOM     52  OE2 GLU A  12      34.141 -20.879  -5.268  1.00 15.00      A    O  
ATOM     53  C   GLU A  12      36.961 -19.309  -4.604  1.00 15.00      A    C  
ATOM     54  O   GLU A  12      36.745 -18.291  -5.259  1.00 15.00      A    O  
ATOM     55  N   LEU A  13      36.619 -19.436  -3.329  1.00 15.00      A    N  
ATOM     56  HN  LEU A  13      36.812 -20.276  -2.862  1.00 15.00      A    H  
ATOM     57  CA  LEU A  13      35.942 -18.367  -2.614  1.00 15.00      A    C  
ATOM     58  CB  LEU A  13      35.440 -18.871  -1.261  1.00 15.00      A    C  
ATOM     59  CG  LEU A  13      34.293 -19.882  -1.303  1.00 15.00      A    C  
ATOM     60  CD1 LEU A  13      34.279 -20.727  -0.039  1.00 15.00      A    C  
ATOM     61  CD2 LEU A  13      32.961 -19.170  -1.485  1.00 15.00      A    C  
ATOM     62  C   LEU A  13      36.891 -17.193  -2.419  1.00 15.00      A    C  
ATOM     63  O   LEU A  13      36.502 -16.033  -2.563  1.00 15.00      A    O  
ATOM     64  N   ARG A  14      38.146 -17.507  -2.106  1.00 15.00      A    N  
ATOM     65  HN  ARG A  14      38.390 -18.455  -2.005  1.00 15.00      A    H  
ATOM     66  CA  ARG A  14      39.168 -16.488  -1.899  1.00 15.00      A    C  
ATOM     67  CB  ARG A  14      40.496 -17.122  -1.460  1.00 15.00      A    C  
ATOM     68  CG  ARG A  14      41.636 -16.137  -1.245  1.00 15.00      A    C  
ATOM     69  CD  ARG A  14      41.294 -15.085  -0.196  1.00 15.00      A    C  
ATOM     70  NE  ARG A  14      42.367 -14.100  -0.053  1.00 15.00      A    N  
ATOM     71  HE  ARG A  14      42.993 -14.012  -0.807  1.00 15.00      A    H  
ATOM     72  CZ  ARG A  14      42.538 -13.310   1.013  1.00 15.00      A    C  
ATOM     73  NH1 ARG A  14      41.705 -13.366   2.048  1.00 15.00      A    N  
ATOM     74 HH11 ARG A  14      40.905 -14.028   2.045  1.00 15.00      A    H  
ATOM     75 HH12 ARG A  14      41.856 -12.736   2.872  1.00 15.00      A    H  
ATOM     76  NH2 ARG A  14      43.564 -12.477   1.055  1.00 15.00      A    N  
ATOM     77 HH21 ARG A  14      43.710 -11.861   1.901  1.00 15.00      A    H  
ATOM     78 HH22 ARG A  14      44.234 -12.429   0.263  1.00 15.00      A    H  
ATOM     79  C   ARG A  14      39.355 -15.657  -3.162  1.00 15.00      A    C  
ATOM     80  O   ARG A  14      39.310 -14.428  -3.108  1.00 15.00      A    O  
ATOM     81  N   GLN A  15      39.538 -16.327  -4.299  1.00 15.00      A    N  
ATOM     82  HN  GLN A  15      39.555 -17.311  -4.287  1.00 15.00      A    H  
ATOM     83  CA  GLN A  15      39.717 -15.621  -5.562  1.00 15.00      A    C  
ATOM     84  CB  GLN A  15      40.207 -16.546  -6.685  1.00 15.00      A    C  
ATOM     85  CG  GLN A  15      39.313 -17.742  -6.964  1.00 15.00      A    C  
ATOM     86  CD  GLN A  15      39.711 -18.497  -8.217  1.00 15.00      A    C  
ATOM     87  OE1 GLN A  15      40.878 -18.522  -8.603  1.00 15.00      A    O  
ATOM     88  NE2 GLN A  15      38.739 -19.126  -8.859  1.00 15.00      A    N  
ATOM     89 HE21 GLN A  15      37.830 -19.071  -8.493  1.00 15.00      A    H  
ATOM     90 HE22 GLN A  15      38.967 -19.618  -9.674  1.00 15.00      A    H  
ATOM     91  C   GLN A  15      38.441 -14.884  -5.957  1.00 15.00      A    C  
ATOM     92  O   GLN A  15      38.500 -13.780  -6.490  1.00 15.00      A    O  
ATOM     93  N   PHE A  16      37.289 -15.495  -5.669  1.00 15.00      A    N  
ATOM     94  HN  PHE A  16      37.310 -16.382  -5.245  1.00 15.00      A    H  
ATOM     95  CA  PHE A  16      35.997 -14.892  -5.980  1.00 15.00      A    C  
ATOM     96  CB  PHE A  16      34.855 -15.833  -5.583  1.00 15.00      A    C  
ATOM     97  CG  PHE A  16      33.562 -15.568  -6.302  1.00 15.00      A    C  
ATOM     98  CD1 PHE A  16      33.370 -16.023  -7.596  1.00 15.00      A    C  
ATOM     99  CD2 PHE A  16      32.539 -14.867  -5.684  1.00 15.00      A    C  
ATOM    100  CE1 PHE A  16      32.183 -15.785  -8.262  1.00 15.00      A    C  
ATOM    101  CE2 PHE A  16      31.348 -14.624  -6.344  1.00 15.00      A    C  
ATOM    102  CZ  PHE A  16      31.170 -15.084  -7.635  1.00 15.00      A    C  
ATOM    103  C   PHE A  16      35.852 -13.558  -5.257  1.00 15.00      A    C  
ATOM    104  O   PHE A  16      35.427 -12.559  -5.844  1.00 15.00      A    O  
ATOM    105  N   ILE A  17      36.223 -13.543  -3.982  1.00 15.00      A    N  
ATOM    106  HN  ILE A  17      36.551 -14.372  -3.567  1.00 15.00      A    H  
ATOM    107  CA  ILE A  17      36.148 -12.330  -3.184  1.00 15.00      A    C  
ATOM    108  CB  ILE A  17      36.383 -12.609  -1.682  1.00 15.00      A    C  
ATOM    109  CG1 ILE A  17      35.234 -13.464  -1.131  1.00 15.00      A    C  
ATOM    110  CG2 ILE A  17      36.500 -11.307  -0.895  1.00 15.00      A    C  
ATOM    111  CD1 ILE A  17      35.439 -13.936   0.292  1.00 15.00      A    C  
ATOM    112  C   ILE A  17      37.139 -11.294  -3.709  1.00 15.00      A    C  
ATOM    113  O   ILE A  17      36.807 -10.112  -3.825  1.00 15.00      A    O  
ATOM    114  N   GLU A  18      38.344 -11.747  -4.057  1.00 15.00      A    N  
ATOM    115  HN  GLU A  18      38.553 -12.701  -3.948  1.00 15.00      A    H  
ATOM    116  CA  GLU A  18      39.363 -10.852  -4.594  1.00 15.00      A    C  
ATOM    117  CB  GLU A  18      40.713 -11.557  -4.770  1.00 15.00      A    C  
ATOM    118  CG  GLU A  18      41.682 -11.326  -3.619  1.00 15.00      A    C  
ATOM    119  CD  GLU A  18      43.125 -11.626  -3.985  1.00 15.00      A    C  
ATOM    120  OE1 GLU A  18      43.796 -10.734  -4.562  1.00 15.00      A    O  
ATOM    121  OE2 GLU A  18      43.595 -12.745  -3.679  1.00 15.00      A    O  
ATOM    122  C   GLU A  18      38.893 -10.226  -5.904  1.00 15.00      A    C  
ATOM    123  O   GLU A  18      39.091  -9.033  -6.132  1.00 15.00      A    O  
ATOM    124  N   SER A  19      38.260 -11.026  -6.764  1.00 15.00      A    N  
ATOM    125  HN  SER A  19      38.157 -11.984  -6.553  1.00 15.00      A    H  
ATOM    126  CA  SER A  19      37.753 -10.512  -8.029  1.00 15.00      A    C  
ATOM    127  CB  SER A  19      37.280 -11.634  -8.962  1.00 15.00      A    C  
ATOM    128  OG  SER A  19      36.659 -12.688  -8.250  1.00 15.00      A    O  
ATOM    129  HG  SER A  19      36.145 -12.331  -7.518  1.00 15.00      A    H  
ATOM    130  C   SER A  19      36.658  -9.473  -7.799  1.00 15.00      A    C  
ATOM    131  O   SER A  19      36.548  -8.507  -8.549  1.00 15.00      A    O  
ATOM    132  N   PHE A  20      35.865  -9.665  -6.744  1.00 15.00      A    N  
ATOM    133  HN  PHE A  20      36.000 -10.458  -6.180  1.00 15.00      A    H  
ATOM    134  CA  PHE A  20      34.801  -8.724  -6.408  1.00 15.00      A    C  
ATOM    135  CB  PHE A  20      33.895  -9.295  -5.310  1.00 15.00      A    C  
ATOM    136  CG  PHE A  20      32.748  -8.396  -4.929  1.00 15.00      A    C  
ATOM    137  CD1 PHE A  20      32.679  -7.839  -3.663  1.00 15.00      A    C  
ATOM    138  CD2 PHE A  20      31.742  -8.108  -5.839  1.00 15.00      A    C  
ATOM    139  CE1 PHE A  20      31.629  -7.011  -3.310  1.00 15.00      A    C  
ATOM    140  CE2 PHE A  20      30.690  -7.281  -5.492  1.00 15.00      A    C  
ATOM    141  CZ  PHE A  20      30.633  -6.732  -4.225  1.00 15.00      A    C  
ATOM    142  C   PHE A  20      35.412  -7.399  -5.961  1.00 15.00      A    C  
ATOM    143  O   PHE A  20      34.956  -6.325  -6.349  1.00 15.00      A    O  
ATOM    144  N   ILE A  21      36.458  -7.487  -5.145  1.00 15.00      A    N  
ATOM    145  HN  ILE A  21      36.768  -8.374  -4.854  1.00 15.00      A    H  
ATOM    146  CA  ILE A  21      37.151  -6.296  -4.664  1.00 15.00      A    C  
ATOM    147  CB  ILE A  21      38.205  -6.640  -3.586  1.00 15.00      A    C  
ATOM    148  CG1 ILE A  21      37.572  -7.444  -2.447  1.00 15.00      A    C  
ATOM    149  CG2 ILE A  21      38.849  -5.371  -3.043  1.00 15.00      A    C  
ATOM    150  CD1 ILE A  21      38.581  -8.092  -1.522  1.00 15.00      A    C  
ATOM    151  C   ILE A  21      37.846  -5.606  -5.835  1.00 15.00      A    C  
ATOM    152  O   ILE A  21      37.831  -4.380  -5.947  1.00 15.00      A    O  
ATOM    153  N   GLN A  22      38.436  -6.412  -6.713  1.00 15.00      A    N  
ATOM    154  HN  GLN A  22      38.407  -7.384  -6.560  1.00 15.00      A    H  
ATOM    155  CA  GLN A  22      39.137  -5.902  -7.884  1.00 15.00      A    C  
ATOM    156  CB  GLN A  22      39.884  -7.034  -8.596  1.00 15.00      A    C  
ATOM    157  CG  GLN A  22      41.042  -6.569  -9.465  1.00 15.00      A    C  
ATOM    158  CD  GLN A  22      41.924  -5.553  -8.766  1.00 15.00      A    C  
ATOM    159  OE1 GLN A  22      41.763  -4.350  -8.941  1.00 15.00      A    O  
ATOM    160  NE2 GLN A  22      42.852  -6.032  -7.951  1.00 15.00      A    N  
ATOM    161 HE21 GLN A  22      42.919  -7.003  -7.844  1.00 15.00      A    H  
ATOM    162 HE22 GLN A  22      43.431  -5.393  -7.489  1.00 15.00      A    H  
ATOM    163  C   GLN A  22      38.175  -5.211  -8.845  1.00 15.00      A    C  
ATOM    164  O   GLN A  22      38.518  -4.201  -9.452  1.00 15.00      A    O  
ATOM    165  N   GLU A  23      36.974  -5.761  -8.982  1.00 15.00      A    N  
ATOM    166  HN  GLU A  23      36.762  -6.584  -8.488  1.00 15.00      A    H  
ATOM    167  CA  GLU A  23      35.961  -5.179  -9.854  1.00 15.00      A    C  
ATOM    168  CB  GLU A  23      34.717  -6.077  -9.893  1.00 15.00      A    C  
ATOM    169  CG  GLU A  23      33.515  -5.478 -10.611  1.00 15.00      A    C  
ATOM    170  CD  GLU A  23      32.414  -5.050  -9.657  1.00 15.00      A    C  
ATOM    171  OE1 GLU A  23      32.683  -4.920  -8.444  1.00 15.00      A    O  
ATOM    172  OE2 GLU A  23      31.276  -4.825 -10.117  1.00 15.00      A    O  
ATOM    173  C   GLU A  23      35.604  -3.783  -9.356  1.00 15.00      A    C  
ATOM    174  O   GLU A  23      35.588  -2.816 -10.122  1.00 15.00      A    O  
ATOM    175  N   ARG A  24      35.354  -3.689  -8.056  1.00 15.00      A    N  
ATOM    176  HN  ARG A  24      35.388  -4.503  -7.507  1.00 15.00      A    H  
ATOM    177  CA  ARG A  24      35.007  -2.426  -7.428  1.00 15.00      A    C  
ATOM    178  CB  ARG A  24      34.590  -2.660  -5.975  1.00 15.00      A    C  
ATOM    179  CG  ARG A  24      33.359  -1.876  -5.546  1.00 15.00      A    C  
ATOM    180  CD  ARG A  24      32.120  -2.759  -5.498  1.00 15.00      A    C  
ATOM    181  NE  ARG A  24      31.628  -3.119  -6.829  1.00 15.00      A    N  
ATOM    182  HE  ARG A  24      32.086  -3.874  -7.298  1.00 15.00      A    H  
ATOM    183  CZ  ARG A  24      30.623  -2.502  -7.450  1.00 15.00      A    C  
ATOM    184  NH1 ARG A  24      29.999  -1.482  -6.865  1.00 15.00      A    N  
ATOM    185 HH11 ARG A  24      30.294  -1.162  -5.921  1.00 15.00      A    H  
ATOM    186 HH12 ARG A  24      29.217  -0.998  -7.353  1.00 15.00      A    H  
ATOM    187  NH2 ARG A  24      30.234  -2.913  -8.650  1.00 15.00      A    N  
ATOM    188 HH21 ARG A  24      30.722  -3.732  -9.115  1.00 15.00      A    H  
ATOM    189 HH22 ARG A  24      29.455  -2.439  -9.143  1.00 15.00      A    H  
ATOM    190  C   ARG A  24      36.182  -1.454  -7.489  1.00 15.00      A    C  
ATOM    191  O   ARG A  24      35.996  -0.244  -7.613  1.00 15.00      A    O  
ATOM    192  N   LEU A  25      37.394  -1.992  -7.401  1.00 15.00      A    N  
ATOM    193  HN  LEU A  25      37.479  -2.965  -7.291  1.00 15.00      A    H  
ATOM    194  CA  LEU A  25      38.598  -1.175  -7.457  1.00 15.00      A    C  
ATOM    195  CB  LEU A  25      39.821  -1.964  -6.977  1.00 15.00      A    C  
ATOM    196  CG  LEU A  25      41.156  -1.212  -6.987  1.00 15.00      A    C  
ATOM    197  CD1 LEU A  25      41.119  -0.025  -6.036  1.00 15.00      A    C  
ATOM    198  CD2 LEU A  25      42.300  -2.148  -6.634  1.00 15.00      A    C  
ATOM    199  C   LEU A  25      38.827  -0.646  -8.867  1.00 15.00      A    C  
ATOM    200  O   LEU A  25      39.094   0.541  -9.053  1.00 15.00      A    O  
ATOM    201  N   GLN A  26      38.712  -1.528  -9.856  1.00 15.00      A    N  
ATOM    202  HN  GLN A  26      38.505  -2.467  -9.640  1.00 15.00      A    H  
ATOM    203  CA  GLN A  26      38.899  -1.148 -11.252  1.00 15.00      A    C  
ATOM    204  CB  GLN A  26      38.749  -2.358 -12.178  1.00 15.00      A    C  
ATOM    205  CG  GLN A  26      38.999  -2.041 -13.645  1.00 15.00      A    C  
ATOM    206  CD  GLN A  26      40.450  -1.704 -13.934  1.00 15.00      A    C  
ATOM    207  OE1 GLN A  26      41.365  -2.295 -13.361  1.00 15.00      A    O  
ATOM    208  NE2 GLN A  26      40.670  -0.732 -14.805  1.00 15.00      A    N  
ATOM    209 HE21 GLN A  26      39.885  -0.277 -15.213  1.00 15.00      A    H  
ATOM    210 HE22 GLN A  26      41.594  -0.499 -15.012  1.00 15.00      A    H  
ATOM    211  C   GLN A  26      37.910  -0.059 -11.646  1.00 15.00      A    C  
ATOM    212  O   GLN A  26      38.290   0.945 -12.244  1.00 15.00      A    O  
ATOM    213  N   GLY A  27      36.642  -0.258 -11.287  1.00 15.00      A    N  
ATOM    214  HN  GLY A  27      36.398  -1.084 -10.811  1.00 15.00      A    H  
ATOM    215  CA  GLY A  27      35.620   0.726 -11.596  1.00 15.00      A    C  
ATOM    216  C   GLY A  27      35.950   2.069 -10.977  1.00 15.00      A    C  
ATOM    217  O   GLY A  27      35.714   3.119 -11.576  1.00 15.00      A    O  
ATOM    218  N   LYS A  28      36.519   2.021  -9.779  1.00 15.00      A    N  
ATOM    219  HN  LYS A  28      36.674   1.147  -9.364  1.00 15.00      A    H  
ATOM    220  CA  LYS A  28      36.913   3.220  -9.060  1.00 15.00      A    C  
ATOM    221  CB  LYS A  28      37.287   2.861  -7.617  1.00 15.00      A    C  
ATOM    222  CG  LYS A  28      37.964   3.978  -6.837  1.00 15.00      A    C  
ATOM    223  CD  LYS A  28      36.987   5.087  -6.480  1.00 15.00      A    C  
ATOM    224  CE  LYS A  28      35.929   4.594  -5.509  1.00 15.00      A    C  
ATOM    225  NZ  LYS A  28      35.468   5.677  -4.605  1.00 15.00      A    N  
ATOM    226  HZ1 LYS A  28      35.200   5.274  -3.674  1.00 15.00      A    H  
ATOM    227  HZ2 LYS A  28      34.644   6.163  -5.013  1.00 15.00      A    H  
ATOM    228  HZ3 LYS A  28      36.227   6.369  -4.461  1.00 15.00      A    H  
ATOM    229  C   LYS A  28      38.093   3.894  -9.754  1.00 15.00      A    C  
ATOM    230  O   LYS A  28      38.148   5.115  -9.851  1.00 15.00      A    O  
ATOM    231  N   LEU A  29      39.033   3.088 -10.233  1.00 15.00      A    N  
ATOM    232  HN  LEU A  29      38.928   2.116 -10.127  1.00 15.00      A    H  
ATOM    233  CA  LEU A  29      40.213   3.605 -10.916  1.00 15.00      A    C  
ATOM    234  CB  LEU A  29      41.257   2.503 -11.103  1.00 15.00      A    C  
ATOM    235  CG  LEU A  29      41.869   1.926  -9.823  1.00 15.00      A    C  
ATOM    236  CD1 LEU A  29      42.740   0.722 -10.144  1.00 15.00      A    C  
ATOM    237  CD2 LEU A  29      42.670   2.987  -9.083  1.00 15.00      A    C  
ATOM    238  C   LEU A  29      39.846   4.220 -12.261  1.00 15.00      A    C  
ATOM    239  O   LEU A  29      40.333   5.298 -12.614  1.00 15.00      A    O  
ATOM    240  N   ASP A  30      38.994   3.525 -13.008  1.00 15.00      A    N  
ATOM    241  HN  ASP A  30      38.660   2.659 -12.677  1.00 15.00      A    H  
ATOM    242  CA  ASP A  30      38.551   4.005 -14.310  1.00 15.00      A    C  
ATOM    243  CB  ASP A  30      37.697   2.953 -15.023  1.00 15.00      A    C  
ATOM    244  CG  ASP A  30      38.506   2.082 -15.964  1.00 15.00      A    C  
ATOM    245  OD1 ASP A  30      38.946   2.590 -17.015  1.00 15.00      A    O  
ATOM    246  OD2 ASP A  30      38.699   0.885 -15.653  1.00 15.00      A    O  
ATOM    247  C   ASP A  30      37.761   5.292 -14.143  1.00 15.00      A    C  
ATOM    248  O   ASP A  30      38.052   6.307 -14.781  1.00 15.00      A    O  
ATOM    249  N   LYS A  31      36.773   5.256 -13.259  1.00 15.00      A    N  
ATOM    250  HN  LYS A  31      36.599   4.425 -12.764  1.00 15.00      A    H  
ATOM    251  CA  LYS A  31      35.954   6.425 -12.998  1.00 15.00      A    C  
ATOM    252  CB  LYS A  31      34.530   6.027 -12.611  1.00 15.00      A    C  
ATOM    253  CG  LYS A  31      33.510   7.132 -12.830  1.00 15.00      A    C  
ATOM    254  CD  LYS A  31      32.931   7.615 -11.513  1.00 15.00      A    C  
ATOM    255  CE  LYS A  31      31.710   6.809 -11.122  1.00 15.00      A    C  
ATOM    256  NZ  LYS A  31      31.192   7.200  -9.786  1.00 15.00      A    N  
ATOM    257  HZ1 LYS A  31      30.507   7.989  -9.875  1.00 15.00      A    H  
ATOM    258  HZ2 LYS A  31      31.975   7.510  -9.179  1.00 15.00      A    H  
ATOM    259  HZ3 LYS A  31      30.718   6.385  -9.338  1.00 15.00      A    H  
ATOM    260  C   LYS A  31      36.607   7.287 -11.923  1.00 15.00      A    C  
ATOM    261  O   LYS A  31      36.122   7.388 -10.793  1.00 15.00      A    O  
ATOM    262  N   LEU A  32      37.729   7.884 -12.296  1.00 15.00      A    N  
ATOM    263  HN  LEU A  32      38.048   7.745 -13.212  1.00 15.00      A    H  
ATOM    264  CA  LEU A  32      38.500   8.737 -11.404  1.00 15.00      A    C  
ATOM    265  CB  LEU A  32      39.352   7.865 -10.469  1.00 15.00      A    C  
ATOM    266  CG  LEU A  32      39.557   8.366  -9.035  1.00 15.00      A    C  
ATOM    267  CD1 LEU A  32      40.033   7.231  -8.139  1.00 15.00      A    C  
ATOM    268  CD2 LEU A  32      40.543   9.523  -8.995  1.00 15.00      A    C  
ATOM    269  C   LEU A  32      39.418   9.619 -12.240  1.00 15.00      A    C  
ATOM    270  O   LEU A  32      39.615  10.797 -11.939  1.00 15.00      A    O  
ATOM    271  N   GLN A  33      39.973   9.021 -13.297  1.00 15.00      A    N  
ATOM    272  HN  GLN A  33      39.768   8.077 -13.466  1.00 15.00      A    H  
ATOM    273  CA  GLN A  33      40.894   9.712 -14.202  1.00 15.00      A    C  
ATOM    274  CB  GLN A  33      40.186  10.851 -14.951  1.00 15.00      A    C  
ATOM    275  CG  GLN A  33      40.322  10.785 -16.465  1.00 15.00      A    C  
ATOM    276  CD  GLN A  33      41.176  11.906 -17.030  1.00 15.00      A    C  
ATOM    277  OE1 GLN A  33      40.672  12.984 -17.352  1.00 15.00      A    O  
ATOM    278  NE2 GLN A  33      42.469  11.658 -17.166  1.00 15.00      A    N  
ATOM    279 HE21 GLN A  33      42.806  10.777 -16.902  1.00 15.00      A    H  
ATOM    280 HE22 GLN A  33      43.046  12.367 -17.519  1.00 15.00      A    H  
ATOM    281  C   GLN A  33      42.125  10.230 -13.449  1.00 15.00      A    C  
ATOM    282  O   GLN A  33      42.424  11.422 -13.480  1.00 15.00      A    O  
ATOM    283  N   PRO A  34      42.860   9.335 -12.757  1.00 15.00      A    N  
ATOM    284  CA  PRO A  34      44.038   9.703 -11.999  1.00 15.00      A    C  
ATOM    285  CB  PRO A  34      43.954   8.748 -10.804  1.00 15.00      A    C  
ATOM    286  CG  PRO A  34      43.184   7.551 -11.293  1.00 15.00      A    C  
ATOM    287  CD  PRO A  34      42.610   7.895 -12.648  1.00 15.00      A    C  
ATOM    288  C   PRO A  34      45.322   9.452 -12.788  1.00 15.00      A    C  
ATOM    289  O   PRO A  34      45.938   8.384 -12.669  1.00 15.00      A    O  
ATOM    290  N   ASP A  35      45.696  10.417 -13.618  1.00 15.00      A    N  
ATOM    291  HN  ASP A  35      45.133  11.217 -13.704  1.00 15.00      A    H  
ATOM    292  CA  ASP A  35      46.913  10.321 -14.421  1.00 15.00      A    C  
ATOM    293  CB  ASP A  35      46.976  11.472 -15.430  1.00 15.00      A    C  
ATOM    294  CG  ASP A  35      46.504  11.065 -16.809  1.00 15.00      A    C  
ATOM    295  OD1 ASP A  35      45.277  11.092 -17.052  1.00 15.00      A    O  
ATOM    296  OD2 ASP A  35      47.356  10.705 -17.645  1.00 15.00      A    O  
ATOM    297  C   ASP A  35      48.129  10.368 -13.513  1.00 15.00      A    C  
ATOM    298  O   ASP A  35      48.815   9.362 -13.312  1.00 15.00      A    O  
ATOM    299  N   GLU A  36      48.370  11.543 -12.956  1.00 15.00      A    N  
ATOM    300  HN  GLU A  36      47.782  12.303 -13.174  1.00 15.00      A    H  
ATOM    301  CA  GLU A  36      49.466  11.757 -12.030  1.00 15.00      A    C  
ATOM    302  CB  GLU A  36      50.069  13.158 -12.217  1.00 15.00      A    C  
ATOM    303  CG  GLU A  36      49.576  13.906 -13.449  1.00 15.00      A    C  
ATOM    304  CD  GLU A  36      48.306  14.690 -13.186  1.00 15.00      A    C  
ATOM    305  OE1 GLU A  36      48.409  15.882 -12.835  1.00 15.00      A    O  
ATOM    306  OE2 GLU A  36      47.212  14.105 -13.325  1.00 15.00      A    O  
ATOM    307  C   GLU A  36      48.911  11.597 -10.617  1.00 15.00      A    C  
ATOM    308  O   GLU A  36      47.938  10.858 -10.435  1.00 15.00      A    O  
ATOM    309  N   ASP A  37      49.539  12.248  -9.623  1.00 15.00      A    N  
ATOM    310  HN  ASP A  37      50.344  12.764  -9.836  1.00 15.00      A    H  
ATOM    311  CA  ASP A  37      49.077  12.196  -8.213  1.00 15.00      A    C  
ATOM    312  CB  ASP A  37      47.537  12.411  -8.135  1.00 15.00      A    C  
ATOM    313  CG  ASP A  37      46.957  12.690  -6.749  1.00 15.00      A    C  
ATOM    314  OD1 ASP A  37      47.654  12.471  -5.742  1.00 15.00      A    O  
ATOM    315  OD2 ASP A  37      45.772  13.116  -6.674  1.00 15.00      A    O  
ATOM    316  C   ASP A  37      49.502  10.871  -7.567  1.00 15.00      A    C  
ATOM    317  O   ASP A  37      49.921  10.824  -6.408  1.00 15.00      A    O  
ATOM    318  N   ASP A  38      49.442   9.811  -8.370  1.00 15.00      A    N  
ATOM    319  HN  ASP A  38      49.153   9.948  -9.296  1.00 15.00      A    H  
ATOM    320  CA  ASP A  38      49.788   8.461  -7.940  1.00 15.00      A    C  
ATOM    321  CB  ASP A  38      51.256   8.305  -7.528  1.00 15.00      A    C  
ATOM    322  CG  ASP A  38      51.990   7.277  -8.379  1.00 15.00      A    C  
ATOM    323  OD1 ASP A  38      51.439   6.169  -8.591  1.00 15.00      A    O  
ATOM    324  OD2 ASP A  38      53.122   7.564  -8.819  1.00 15.00      A    O  
ATOM    325  C   ASP A  38      48.821   7.948  -6.879  1.00 15.00      A    C  
ATOM    326  O   ASP A  38      49.175   7.130  -6.024  1.00 15.00      A    O  
ATOM    327  N   LYS A  39      47.575   8.430  -6.960  1.00 15.00      A    N  
ATOM    328  HN  LYS A  39      47.374   9.101  -7.645  1.00 15.00      A    H  
ATOM    329  CA  LYS A  39      46.517   8.013  -6.041  1.00 15.00      A    C  
ATOM    330  CB  LYS A  39      45.208   8.754  -6.363  1.00 15.00      A    C  
ATOM    331  CG  LYS A  39      44.733   9.735  -5.294  1.00 15.00      A    C  
ATOM    332  CD  LYS A  39      43.438  10.430  -5.712  1.00 15.00      A    C  
ATOM    333  CE  LYS A  39      43.224  11.742  -4.962  1.00 15.00      A    C  
ATOM    334  NZ  LYS A  39      42.153  12.581  -5.586  1.00 15.00      A    N  
ATOM    335  HZ1 LYS A  39      41.989  13.437  -5.016  1.00 15.00      A    H  
ATOM    336  HZ2 LYS A  39      41.264  12.047  -5.648  1.00 15.00      A    H  
ATOM    337  HZ3 LYS A  39      42.440  12.869  -6.545  1.00 15.00      A    H  
ATOM    338  C   LYS A  39      46.297   6.510  -6.189  1.00 15.00      A    C  
ATOM    339  O   LYS A  39      45.796   5.843  -5.281  1.00 15.00      A    O  
ATOM    340  N   ARG A  40      46.706   5.998  -7.351  1.00 15.00      A    N  
ATOM    341  HN  ARG A  40      47.114   6.605  -8.002  1.00 15.00      A    H  
ATOM    342  CA  ARG A  40      46.587   4.584  -7.696  1.00 15.00      A    C  
ATOM    343  CB  ARG A  40      47.276   4.312  -9.047  1.00 15.00      A    C  
ATOM    344  CG  ARG A  40      46.773   5.168 -10.205  1.00 15.00      A    C  
ATOM    345  CD  ARG A  40      47.613   4.970 -11.467  1.00 15.00      A    C  
ATOM    346  NE  ARG A  40      47.244   5.913 -12.531  1.00 15.00      A    N  
ATOM    347  HE  ARG A  40      46.642   6.655 -12.284  1.00 15.00      A    H  
ATOM    348  CZ  ARG A  40      47.681   5.849 -13.794  1.00 15.00      A    C  
ATOM    349  NH1 ARG A  40      48.515   4.885 -14.177  1.00 15.00      A    N  
ATOM    350 HH11 ARG A  40      48.850   4.845 -15.163  1.00 15.00      A    H  
ATOM    351 HH12 ARG A  40      48.841   4.171 -13.493  1.00 15.00      A    H  
ATOM    352  NH2 ARG A  40      47.277   6.761 -14.674  1.00 15.00      A    N  
ATOM    353 HH21 ARG A  40      47.606   6.729 -15.661  1.00 15.00      A    H  
ATOM    354 HH22 ARG A  40      46.627   7.525 -14.373  1.00 15.00      A    H  
ATOM    355  C   ARG A  40      47.194   3.683  -6.617  1.00 15.00      A    C  
ATOM    356  O   ARG A  40      46.618   2.658  -6.262  1.00 15.00      A    O  
ATOM    357  N   GLN A  41      48.344   4.084  -6.086  1.00 15.00      A    N  
ATOM    358  HN  GLN A  41      48.743   4.931  -6.386  1.00 15.00      A    H  
ATOM    359  CA  GLN A  41      49.028   3.302  -5.061  1.00 15.00      A    C  
ATOM    360  CB  GLN A  41      50.457   3.813  -4.856  1.00 15.00      A    C  
ATOM    361  CG  GLN A  41      51.416   3.429  -5.977  1.00 15.00      A    C  
ATOM    362  CD  GLN A  41      52.782   4.075  -5.828  1.00 15.00      A    C  
ATOM    363  OE1 GLN A  41      53.611   3.621  -5.037  1.00 15.00      A    O  
ATOM    364  NE2 GLN A  41      53.042   5.113  -6.610  1.00 15.00      A    N  
ATOM    365 HE21 GLN A  41      52.345   5.410  -7.252  1.00 15.00      A    H  
ATOM    366 HE22 GLN A  41      53.913   5.552  -6.525  1.00 15.00      A    H  
ATOM    367  C   GLN A  41      48.250   3.278  -3.744  1.00 15.00      A    C  
ATOM    368  O   GLN A  41      48.217   2.261  -3.054  1.00 15.00      A    O  
ATOM    369  N   THR A  42      47.613   4.395  -3.409  1.00 15.00      A    N  
ATOM    370  HN  THR A  42      47.663   5.170  -4.006  1.00 15.00      A    H  
ATOM    371  CA  THR A  42      46.834   4.494  -2.177  1.00 15.00      A    C  
ATOM    372  CB  THR A  42      46.407   5.952  -1.893  1.00 15.00      A    C  
ATOM    373  OG1 THR A  42      45.970   6.080  -0.534  1.00 15.00      A    O  
ATOM    374  HG1 THR A  42      46.591   6.629  -0.049  1.00 15.00      A    H  
ATOM    375  CG2 THR A  42      47.558   6.916  -2.145  1.00 15.00      A    C  
ATOM    376  C   THR A  42      45.584   3.616  -2.265  1.00 15.00      A    C  
ATOM    377  O   THR A  42      45.198   2.951  -1.296  1.00 15.00      A    O  
ATOM    378  N   LEU A  43      44.966   3.604  -3.441  1.00 15.00      A    N  
ATOM    379  HN  LEU A  43      45.328   4.144  -4.175  1.00 15.00      A    H  
ATOM    380  CA  LEU A  43      43.761   2.817  -3.668  1.00 15.00      A    C  
ATOM    381  CB  LEU A  43      43.110   3.193  -5.004  1.00 15.00      A    C  
ATOM    382  CG  LEU A  43      41.997   4.248  -4.952  1.00 15.00      A    C  
ATOM    383  CD1 LEU A  43      40.858   3.790  -4.052  1.00 15.00      A    C  
ATOM    384  CD2 LEU A  43      42.540   5.597  -4.500  1.00 15.00      A    C  
ATOM    385  C   LEU A  43      44.052   1.318  -3.623  1.00 15.00      A    C  
ATOM    386  O   LEU A  43      43.290   0.552  -3.033  1.00 15.00      A    O  
ATOM    387  N   LEU A  44      45.167   0.914  -4.226  1.00 15.00      A    N  
ATOM    388  HN  LEU A  44      45.743   1.580  -4.659  1.00 15.00      A    H  
ATOM    389  CA  LEU A  44      45.557  -0.494  -4.268  1.00 15.00      A    C  
ATOM    390  CB  LEU A  44      46.614  -0.736  -5.347  1.00 15.00      A    C  
ATOM    391  CG  LEU A  44      46.095  -1.206  -6.712  1.00 15.00      A    C  
ATOM    392  CD1 LEU A  44      45.376  -0.077  -7.440  1.00 15.00      A    C  
ATOM    393  CD2 LEU A  44      47.235  -1.757  -7.559  1.00 15.00      A    C  
ATOM    394  C   LEU A  44      46.062  -0.995  -2.918  1.00 15.00      A    C  
ATOM    395  O   LEU A  44      46.290  -2.194  -2.735  1.00 15.00      A    O  
ATOM    396  N   ALA A  45      46.251  -0.081  -1.982  1.00 15.00      A    N  
ATOM    397  HN  ALA A  45      46.072   0.861  -2.187  1.00 15.00      A    H  
ATOM    398  CA  ALA A  45      46.721  -0.444  -0.656  1.00 15.00      A    C  
ATOM    399  CB  ALA A  45      47.653   0.625  -0.109  1.00 15.00      A    C  
ATOM    400  C   ALA A  45      45.543  -0.658   0.286  1.00 15.00      A    C  
ATOM    401  O   ALA A  45      45.469  -1.665   0.996  1.00 15.00      A    O  
ATOM    402  N   THR A  46      44.611   0.283   0.267  1.00 15.00      A    N  
ATOM    403  HN  THR A  46      44.719   1.047  -0.339  1.00 15.00      A    H  
ATOM    404  CA  THR A  46      43.439   0.217   1.124  1.00 15.00      A    C  
ATOM    405  CB  THR A  46      42.837   1.622   1.349  1.00 15.00      A    C  
ATOM    406  OG1 THR A  46      41.506   1.511   1.877  1.00 15.00      A    O  
ATOM    407  HG1 THR A  46      41.548   1.415   2.835  1.00 15.00      A    H  
ATOM    408  CG2 THR A  46      43.697   2.425   2.313  1.00 15.00      A    C  
ATOM    409  C   THR A  46      42.363  -0.711   0.560  1.00 15.00      A    C  
ATOM    410  O   THR A  46      42.147  -1.812   1.067  1.00 15.00      A    O  
ATOM    411  N   HIS A  47      41.710  -0.269  -0.509  1.00 15.00      A    N  
ATOM    412  HN  HIS A  47      41.977   0.584  -0.910  1.00 15.00      A    H  
ATOM    413  CA  HIS A  47      40.630  -1.033  -1.123  1.00 15.00      A    C  
ATOM    414  CB  HIS A  47      39.669  -0.102  -1.873  1.00 15.00      A    C  
ATOM    415  CG  HIS A  47      38.764   0.729  -1.004  1.00 15.00      A    C  
ATOM    416  ND1 HIS A  47      39.055   1.079   0.304  1.00 15.00      A    N  
ATOM    417  HD1 HIS A  47      39.866   0.830   0.803  1.00 15.00      A    H  
ATOM    418  CD2 HIS A  47      37.562   1.293  -1.278  1.00 15.00      A    C  
ATOM    419  CE1 HIS A  47      38.072   1.823   0.787  1.00 15.00      A    C  
ATOM    420  NE2 HIS A  47      37.159   1.966  -0.155  1.00 15.00      A    N  
ATOM    421  HE2 HIS A  47      36.323   2.501  -0.071  1.00 15.00      A    H  
ATOM    422  C   HIS A  47      41.153  -2.115  -2.063  1.00 15.00      A    C  
ATOM    423  O   HIS A  47      40.917  -2.065  -3.268  1.00 15.00      A    O  
ATOM    424  N   ARG A  48      41.860  -3.090  -1.502  1.00 15.00      A    N  
ATOM    425  HN  ARG A  48      42.012  -3.070  -0.534  1.00 15.00      A    H  
ATOM    426  CA  ARG A  48      42.408  -4.194  -2.283  1.00 15.00      A    C  
ATOM    427  CB  ARG A  48      43.480  -3.704  -3.261  1.00 15.00      A    C  
ATOM    428  CG  ARG A  48      43.941  -4.765  -4.247  1.00 15.00      A    C  
ATOM    429  CD  ARG A  48      45.454  -4.895  -4.246  1.00 15.00      A    C  
ATOM    430  NE  ARG A  48      45.884  -6.285  -4.094  1.00 15.00      A    N  
ATOM    431  HE  ARG A  48      45.177  -6.968  -4.017  1.00 15.00      A    H  
ATOM    432  CZ  ARG A  48      47.159  -6.670  -4.058  1.00 15.00      A    C  
ATOM    433  NH1 ARG A  48      48.130  -5.764  -4.157  1.00 15.00      A    N  
ATOM    434 HH11 ARG A  48      47.893  -4.753  -4.265  1.00 15.00      A    H  
ATOM    435 HH12 ARG A  48      49.127  -6.058  -4.132  1.00 15.00      A    H  
ATOM    436  NH2 ARG A  48      47.459  -7.958  -3.920  1.00 15.00      A    N  
ATOM    437 HH21 ARG A  48      48.452  -8.267  -3.891  1.00 15.00      A    H  
ATOM    438 HH22 ARG A  48      46.695  -8.671  -3.844  1.00 15.00      A    H  
ATOM    439  C   ARG A  48      42.988  -5.268  -1.371  1.00 15.00      A    C  
ATOM    440  O   ARG A  48      42.859  -6.459  -1.636  1.00 15.00      A    O  
ATOM    441  N   ARG A  49      43.640  -4.838  -0.297  1.00 15.00      A    N  
ATOM    442  HN  ARG A  49      43.721  -3.875  -0.140  1.00 15.00      A    H  
ATOM    443  CA  ARG A  49      44.245  -5.769   0.649  1.00 15.00      A    C  
ATOM    444  CB  ARG A  49      45.524  -5.172   1.238  1.00 15.00      A    C  
ATOM    445  CG  ARG A  49      46.805  -5.825   0.743  1.00 15.00      A    C  
ATOM    446  CD  ARG A  49      47.973  -5.498   1.662  1.00 15.00      A    C  
ATOM    447  NE  ARG A  49      49.236  -6.064   1.181  1.00 15.00      A    N  
ATOM    448  HE  ARG A  49      49.596  -5.701   0.342  1.00 15.00      A    H  
ATOM    449  CZ  ARG A  49      49.920  -7.020   1.818  1.00 15.00      A    C  
ATOM    450  NH1 ARG A  49      49.462  -7.520   2.961  1.00 15.00      A    N  
ATOM    451 HH11 ARG A  49      49.995  -8.266   3.459  1.00 15.00      A    H  
ATOM    452 HH12 ARG A  49      48.570  -7.169   3.367  1.00 15.00      A    H  
ATOM    453  NH2 ARG A  49      51.067  -7.469   1.317  1.00 15.00      A    N  
ATOM    454 HH21 ARG A  49      51.600  -8.215   1.814  1.00 15.00      A    H  
ATOM    455 HH22 ARG A  49      51.443  -7.078   0.427  1.00 15.00      A    H  
ATOM    456  C   ARG A  49      43.287  -6.130   1.780  1.00 15.00      A    C  
ATOM    457  O   ARG A  49      42.120  -5.733   1.775  1.00 15.00      A    O  
ATOM    458  N   GLU A  50      43.806  -6.869   2.763  1.00 15.00      A    N  
ATOM    459  HN  GLU A  50      44.739  -7.155   2.696  1.00 15.00      A    H  
ATOM    460  CA  GLU A  50      43.027  -7.289   3.927  1.00 15.00      A    C  
ATOM    461  CB  GLU A  50      43.885  -8.166   4.852  1.00 15.00      A    C  
ATOM    462  CG  GLU A  50      44.712  -9.229   4.139  1.00 15.00      A    C  
ATOM    463  CD  GLU A  50      43.896 -10.424   3.681  1.00 15.00      A    C  
ATOM    464  OE1 GLU A  50      44.502 -11.440   3.299  1.00 15.00      A    O  
ATOM    465  OE2 GLU A  50      42.655 -10.345   3.684  1.00 15.00      A    O  
ATOM    466  C   GLU A  50      42.533  -6.071   4.705  1.00 15.00      A    C  
ATOM    467  O   GLU A  50      41.596  -6.162   5.499  1.00 15.00      A    O  
ATOM    468  N   ALA A  51      43.169  -4.927   4.458  1.00 15.00      A    N  
ATOM    469  HN  ALA A  51      43.890  -4.919   3.797  1.00 15.00      A    H  
ATOM    470  CA  ALA A  51      42.812  -3.684   5.123  1.00 15.00      A    C  
ATOM    471  CB  ALA A  51      43.727  -2.557   4.668  1.00 15.00      A    C  
ATOM    472  C   ALA A  51      41.362  -3.325   4.851  1.00 15.00      A    C  
ATOM    473  O   ALA A  51      40.676  -2.810   5.725  1.00 15.00      A    O  
ATOM    474  N   TRP A  52      40.896  -3.628   3.644  1.00 15.00      A    N  
ATOM    475  HN  TRP A  52      41.482  -4.080   3.000  1.00 15.00      A    H  
ATOM    476  CA  TRP A  52      39.526  -3.326   3.266  1.00 15.00      A    C  
ATOM    477  CB  TRP A  52      39.295  -3.517   1.763  1.00 15.00      A    C  
ATOM    478  CG  TRP A  52      37.896  -3.176   1.341  1.00 15.00      A    C  
ATOM    479  CD1 TRP A  52      37.331  -1.932   1.302  1.00 15.00      A    C  
ATOM    480  CD2 TRP A  52      36.879  -4.091   0.915  1.00 15.00      A    C  
ATOM    481  NE1 TRP A  52      36.027  -2.018   0.876  1.00 15.00      A    N  
ATOM    482  HE1 TRP A  52      35.407  -1.260   0.768  1.00 15.00      A    H  
ATOM    483  CE2 TRP A  52      35.726  -3.331   0.632  1.00 15.00      A    C  
ATOM    484  CE3 TRP A  52      36.829  -5.478   0.742  1.00 15.00      A    C  
ATOM    485  CZ2 TRP A  52      34.540  -3.911   0.187  1.00 15.00      A    C  
ATOM    486  CZ3 TRP A  52      35.652  -6.051   0.301  1.00 15.00      A    C  
ATOM    487  CH2 TRP A  52      34.523  -5.269   0.028  1.00 15.00      A    C  
ATOM    488  C   TRP A  52      38.543  -4.166   4.065  1.00 15.00      A    C  
ATOM    489  O   TRP A  52      37.535  -3.660   4.533  1.00 15.00      A    O  
ATOM    490  N   LEU A  53      38.845  -5.446   4.235  1.00 15.00      A    N  
ATOM    491  HN  LEU A  53      39.673  -5.801   3.851  1.00 15.00      A    H  
ATOM    492  CA  LEU A  53      37.968  -6.330   4.991  1.00 15.00      A    C  
ATOM    493  CB  LEU A  53      38.434  -7.785   4.901  1.00 15.00      A    C  
ATOM    494  CG  LEU A  53      38.135  -8.499   3.579  1.00 15.00      A    C  
ATOM    495  CD1 LEU A  53      38.816  -9.858   3.536  1.00 15.00      A    C  
ATOM    496  CD2 LEU A  53      36.634  -8.645   3.370  1.00 15.00      A    C  
ATOM    497  C   LEU A  53      37.847  -5.864   6.442  1.00 15.00      A    C  
ATOM    498  O   LEU A  53      36.772  -5.923   7.033  1.00 15.00      A    O  
ATOM    499  N   ALA A  54      38.954  -5.384   7.001  1.00 15.00      A    N  
ATOM    500  HN  ALA A  54      39.789  -5.388   6.484  1.00 15.00      A    H  
ATOM    501  CA  ALA A  54      38.964  -4.874   8.369  1.00 15.00      A    C  
ATOM    502  CB  ALA A  54      40.391  -4.789   8.891  1.00 15.00      A    C  
ATOM    503  C   ALA A  54      38.293  -3.499   8.424  1.00 15.00      A    C  
ATOM    504  O   ALA A  54      37.574  -3.178   9.374  1.00 15.00      A    O  
ATOM    505  N   ASP A  55      38.539  -2.696   7.393  1.00 15.00      A    N  
ATOM    506  HN  ASP A  55      39.134  -3.014   6.679  1.00 15.00      A    H  
ATOM    507  CA  ASP A  55      37.967  -1.355   7.284  1.00 15.00      A    C  
ATOM    508  CB  ASP A  55      38.634  -0.586   6.132  1.00 15.00      A    C  
ATOM    509  CG  ASP A  55      37.792   0.541   5.556  1.00 15.00      A    C  
ATOM    510  OD1 ASP A  55      37.690   0.625   4.307  1.00 15.00      A    O  
ATOM    511  OD2 ASP A  55      37.252   1.351   6.352  1.00 15.00      A    O  
ATOM    512  C   ASP A  55      36.455  -1.426   7.082  1.00 15.00      A    C  
ATOM    513  O   ASP A  55      35.692  -0.799   7.820  1.00 15.00      A    O  
ATOM    514  N   ALA A  56      36.033  -2.201   6.089  1.00 15.00      A    N  
ATOM    515  HN  ALA A  56      36.700  -2.661   5.525  1.00 15.00      A    H  
ATOM    516  CA  ALA A  56      34.618  -2.372   5.787  1.00 15.00      A    C  
ATOM    517  CB  ALA A  56      34.426  -3.212   4.534  1.00 15.00      A    C  
ATOM    518  C   ALA A  56      33.867  -2.980   6.971  1.00 15.00      A    C  
ATOM    519  O   ALA A  56      32.710  -2.641   7.213  1.00 15.00      A    O  
ATOM    520  N   ALA A  57      34.528  -3.870   7.715  1.00 15.00      A    N  
ATOM    521  HN  ALA A  57      35.448  -4.112   7.469  1.00 15.00      A    H  
ATOM    522  CA  ALA A  57      33.911  -4.499   8.884  1.00 15.00      A    C  
ATOM    523  CB  ALA A  57      34.815  -5.576   9.461  1.00 15.00      A    C  
ATOM    524  C   ALA A  57      33.600  -3.443   9.939  1.00 15.00      A    C  
ATOM    525  O   ALA A  57      32.630  -3.549  10.689  1.00 15.00      A    O  
ATOM    526  N   ARG A  58      34.429  -2.411   9.970  1.00 15.00      A    N  
ATOM    527  HN  ARG A  58      35.183  -2.392   9.342  1.00 15.00      A    H  
ATOM    528  CA  ARG A  58      34.262  -1.310  10.902  1.00 15.00      A    C  
ATOM    529  CB  ARG A  58      35.572  -0.512  10.974  1.00 15.00      A    C  
ATOM    530  CG  ARG A  58      35.540   0.728  11.853  1.00 15.00      A    C  
ATOM    531  CD  ARG A  58      35.601   2.000  11.017  1.00 15.00      A    C  
ATOM    532  NE  ARG A  58      36.538   1.888   9.894  1.00 15.00      A    N  
ATOM    533  HE  ARG A  58      36.282   1.287   9.153  1.00 15.00      A    H  
ATOM    534  CZ  ARG A  58      37.700   2.536   9.815  1.00 15.00      A    C  
ATOM    535  NH1 ARG A  58      38.084   3.349  10.799  1.00 15.00      A    N  
ATOM    536 HH11 ARG A  58      37.477   3.481  11.635  1.00 15.00      A    H  
ATOM    537 HH12 ARG A  58      38.992   3.857  10.737  1.00 15.00      A    H  
ATOM    538  NH2 ARG A  58      38.464   2.391   8.737  1.00 15.00      A    N  
ATOM    539 HH21 ARG A  58      38.148   1.772   7.944  1.00 15.00      A    H  
ATOM    540 HH22 ARG A  58      39.374   2.889   8.664  1.00 15.00      A    H  
ATOM    541  C   ARG A  58      33.104  -0.420  10.446  1.00 15.00      A    C  
ATOM    542  O   ARG A  58      32.516   0.319  11.236  1.00 15.00      A    O  
ATOM    543  N   ARG A  59      32.769  -0.517   9.164  1.00 15.00      A    N  
ATOM    544  HN  ARG A  59      33.266  -1.139   8.586  1.00 15.00      A    H  
ATOM    545  CA  ARG A  59      31.683   0.267   8.590  1.00 15.00      A    C  
ATOM    546  CB  ARG A  59      31.909   0.517   7.094  1.00 15.00      A    C  
ATOM    547  CG  ARG A  59      33.240   1.179   6.769  1.00 15.00      A    C  
ATOM    548  CD  ARG A  59      33.094   2.244   5.691  1.00 15.00      A    C  
ATOM    549  NE  ARG A  59      32.897   1.680   4.354  1.00 15.00      A    N  
ATOM    550  HE  ARG A  59      32.386   0.843   4.286  1.00 15.00      A    H  
ATOM    551  CZ  ARG A  59      33.372   2.235   3.236  1.00 15.00      A    C  
ATOM    552  NH1 ARG A  59      34.074   3.361   3.293  1.00 15.00      A    N  
ATOM    553 HH11 ARG A  59      34.441   3.792   2.418  1.00 15.00      A    H  
ATOM    554 HH12 ARG A  59      34.260   3.814   4.209  1.00 15.00      A    H  
ATOM    555  NH2 ARG A  59      33.135   1.675   2.059  1.00 15.00      A    N  
ATOM    556 HH21 ARG A  59      33.506   2.107   1.187  1.00 15.00      A    H  
ATOM    557 HH22 ARG A  59      32.564   0.792   1.992  1.00 15.00      A    H  
ATOM    558  C   ARG A  59      30.336  -0.413   8.823  1.00 15.00      A    C  
ATOM    559  O   ARG A  59      29.285   0.203   8.654  1.00 15.00      A    O  
ATOM    560  N   VAL A  60      30.372  -1.683   9.229  1.00 15.00      A    N  
ATOM    561  HN  VAL A  60      31.240  -2.125   9.351  1.00 15.00      A    H  
ATOM    562  CA  VAL A  60      29.146  -2.434   9.497  1.00 15.00      A    C  
ATOM    563  CB  VAL A  60      29.421  -3.929   9.768  1.00 15.00      A    C  
ATOM    564  CG1 VAL A  60      28.119  -4.709   9.849  1.00 15.00      A    C  
ATOM    565  CG2 VAL A  60      30.313  -4.515   8.687  1.00 15.00      A    C  
ATOM    566  C   VAL A  60      28.417  -1.822  10.689  1.00 15.00      A    C  
ATOM    567  O   VAL A  60      27.200  -1.948  10.831  1.00 15.00      A    O  
ATOM    568  N   GLY A  61      29.173  -1.133  11.535  1.00 15.00      A    N  
ATOM    569  HN  GLY A  61      30.137  -1.066  11.369  1.00 15.00      A    H  
ATOM    570  CA  GLY A  61      28.595  -0.484  12.693  1.00 15.00      A    C  
ATOM    571  C   GLY A  61      27.761   0.717  12.292  1.00 15.00      A    C  
ATOM    572  O   GLY A  61      27.035   1.282  13.108  1.00 15.00      A    O  
ATOM    573  N   GLN A  62      27.861   1.096  11.023  1.00 15.00      A    N  
ATOM    574  HN  GLN A  62      28.454   0.596  10.420  1.00 15.00      A    H  
ATOM    575  CA  GLN A  62      27.118   2.229  10.496  1.00 15.00      A    C  
ATOM    576  CB  GLN A  62      28.041   3.121   9.657  1.00 15.00      A    C  
ATOM    577  CG  GLN A  62      29.362   3.468  10.324  1.00 15.00      A    C  
ATOM    578  CD  GLN A  62      30.244   4.334   9.446  1.00 15.00      A    C  
ATOM    579  OE1 GLN A  62      30.183   4.266   8.218  1.00 15.00      A    O  
ATOM    580  NE2 GLN A  62      31.070   5.159  10.068  1.00 15.00      A    N  
ATOM    581 HE21 GLN A  62      31.065   5.167  11.048  1.00 15.00      A    H  
ATOM    582 HE22 GLN A  62      31.651   5.729   9.523  1.00 15.00      A    H  
ATOM    583  C   GLN A  62      25.946   1.761   9.633  1.00 15.00      A    C  
ATOM    584  O   GLN A  62      25.204   2.578   9.093  1.00 15.00      A    O  
ATOM    585  N   LEU A  63      25.782   0.448   9.503  1.00 15.00      A    N  
ATOM    586  HN  LEU A  63      26.394  -0.161   9.967  1.00 15.00      A    H  
ATOM    587  CA  LEU A  63      24.705  -0.107   8.689  1.00 15.00      A    C  
ATOM    588  CB  LEU A  63      25.267  -0.817   7.457  1.00 15.00      A    C  
ATOM    589  CG  LEU A  63      25.303  -0.021   6.151  1.00 15.00      A    C  
ATOM    590  CD1 LEU A  63      25.300  -0.968   4.961  1.00 15.00      A    C  
ATOM    591  CD2 LEU A  63      24.136   0.953   6.068  1.00 15.00      A    C  
ATOM    592  C   LEU A  63      23.848  -1.091   9.474  1.00 15.00      A    C  
ATOM    593  O   LEU A  63      24.341  -1.803  10.351  1.00 15.00      A    O  
ATOM    594  N   GLN A  64      22.565  -1.127   9.154  1.00 15.00      A    N  
ATOM    595  HN  GLN A  64      22.225  -0.517   8.463  1.00 15.00      A    H  
ATOM    596  CA  GLN A  64      21.642  -2.038   9.804  1.00 15.00      A    C  
ATOM    597  CB  GLN A  64      21.036  -1.412  11.062  1.00 15.00      A    C  
ATOM    598  CG  GLN A  64      20.384  -2.428  11.987  1.00 15.00      A    C  
ATOM    599  CD  GLN A  64      19.445  -1.807  12.999  1.00 15.00      A    C  
ATOM    600  OE1 GLN A  64      19.623  -0.665  13.419  1.00 15.00      A    O  
ATOM    601  NE2 GLN A  64      18.438  -2.566  13.398  1.00 15.00      A    N  
ATOM    602 HE21 GLN A  64      18.362  -3.468  13.019  1.00 15.00      A    H  
ATOM    603 HE22 GLN A  64      17.807  -2.196  14.053  1.00 15.00      A    H  
ATOM    604  C   GLN A  64      20.533  -2.462   8.847  1.00 15.00      A    C  
ATOM    605  O   GLN A  64      19.972  -1.633   8.128  1.00 15.00      A    O  
ATOM    606  N   LEU A  65      20.242  -3.755   8.834  1.00 15.00      A    N  
ATOM    607  HN  LEU A  65      20.732  -4.359   9.435  1.00 15.00      A    H  
ATOM    608  CA  LEU A  65      19.189  -4.302   7.993  1.00 15.00      A    C  
ATOM    609  CB  LEU A  65      19.522  -5.744   7.588  1.00 15.00      A    C  
ATOM    610  CG  LEU A  65      20.753  -5.935   6.700  1.00 15.00      A    C  
ATOM    611  CD1 LEU A  65      20.938  -7.403   6.346  1.00 15.00      A    C  
ATOM    612  CD2 LEU A  65      20.641  -5.090   5.440  1.00 15.00      A    C  
ATOM    613  C   LEU A  65      17.905  -4.276   8.800  1.00 15.00      A    C  
ATOM    614  O   LEU A  65      17.911  -4.664   9.969  1.00 15.00      A    O  
ATOM    615  N   VAL A  66      16.812  -3.812   8.209  1.00 15.00      A    N  
ATOM    616  HN  VAL A  66      16.841  -3.539   7.263  1.00 15.00      A    H  
ATOM    617  CA  VAL A  66      15.566  -3.716   8.954  1.00 15.00      A    C  
ATOM    618  CB  VAL A  66      15.344  -2.293   9.503  1.00 15.00      A    C  
ATOM    619  CG1 VAL A  66      16.311  -1.996  10.634  1.00 15.00      A    C  
ATOM    620  CG2 VAL A  66      15.488  -1.265   8.392  1.00 15.00      A    C  
ATOM    621  C   VAL A  66      14.328  -4.127   8.169  1.00 15.00      A    C  
ATOM    622  O   VAL A  66      14.272  -4.020   6.942  1.00 15.00      A    O  
ATOM    623  N   THR A  67      13.347  -4.616   8.915  1.00 15.00      A    N  
ATOM    624  HN  THR A  67      13.498  -4.710   9.882  1.00 15.00      A    H  
ATOM    625  CA  THR A  67      12.062  -5.012   8.368  1.00 15.00      A    C  
ATOM    626  CB  THR A  67      11.603  -6.365   8.957  1.00 15.00      A    C  
ATOM    627  OG1 THR A  67      12.644  -7.335   8.820  1.00 15.00      A    O  
ATOM    628  HG1 THR A  67      13.505  -6.890   8.821  1.00 15.00      A    H  
ATOM    629  CG2 THR A  67      10.357  -6.874   8.250  1.00 15.00      A    C  
ATOM    630  C   THR A  67      11.057  -3.948   8.779  1.00 15.00      A    C  
ATOM    631  O   THR A  67      10.072  -3.679   8.087  1.00 15.00      A    O  
ATOM    632  N   HIS A  68      11.349  -3.333   9.918  1.00 15.00      A    N  
ATOM    633  HN  HIS A  68      12.170  -3.586  10.396  1.00 15.00      A    H  
ATOM    634  CA  HIS A  68      10.515  -2.292  10.484  1.00 15.00      A    C  
ATOM    635  CB  HIS A  68       9.899  -2.767  11.802  1.00 15.00      A    C  
ATOM    636  CG  HIS A  68       9.140  -4.052  11.693  1.00 15.00      A    C  
ATOM    637  ND1 HIS A  68       9.582  -5.199  12.307  1.00 15.00      A    N  
ATOM    638  CD2 HIS A  68       7.991  -4.318  11.026  1.00 15.00      A    C  
ATOM    639  CE1 HIS A  68       8.700  -6.133  12.004  1.00 15.00      A    C  
ATOM    640  NE2 HIS A  68       7.723  -5.647  11.231  1.00 15.00      A    N  
ATOM    641  HE2 HIS A  68       6.961  -6.146  10.872  1.00 15.00      A    H  
ATOM    642  C   HIS A  68      11.358  -1.050  10.726  1.00 15.00      A    C  
ATOM    643  O   HIS A  68      12.401  -1.111  11.382  1.00 15.00      A    O  
ATOM    644  N   THR A  69      10.906   0.067  10.195  1.00 15.00      A    N  
ATOM    645  HN  THR A  69      10.062   0.047   9.695  1.00 15.00      A    H  
ATOM    646  CA  THR A  69      11.620   1.324  10.332  1.00 15.00      A    C  
ATOM    647  CB  THR A  69      11.913   1.926   8.944  1.00 15.00      A    C  
ATOM    648  OG1 THR A  69      10.762   1.762   8.103  1.00 15.00      A    O  
ATOM    649  HG1 THR A  69      10.050   1.356   8.606  1.00 15.00      A    H  
ATOM    650  CG2 THR A  69      13.110   1.249   8.301  1.00 15.00      A    C  
ATOM    651  C   THR A  69      10.802   2.332  11.127  1.00 15.00      A    C  
ATOM    652  O   THR A  69       9.579   2.396  10.991  1.00 15.00      A    O  
ATOM    653  N   LEU A  70      11.477   3.105  11.964  1.00 15.00      A    N  
ATOM    654  HN  LEU A  70      12.450   2.972  12.066  1.00 15.00      A    H  
ATOM    655  CA  LEU A  70      10.819   4.138  12.750  1.00 15.00      A    C  
ATOM    656  CB  LEU A  70      11.370   4.162  14.180  1.00 15.00      A    C  
ATOM    657  CG  LEU A  70      10.607   5.019  15.195  1.00 15.00      A    C  
ATOM    658  CD1 LEU A  70       9.128   4.667  15.195  1.00 15.00      A    C  
ATOM    659  CD2 LEU A  70      11.191   4.849  16.585  1.00 15.00      A    C  
ATOM    660  C   LEU A  70      11.033   5.483  12.065  1.00 15.00      A    C  
ATOM    661  O   LEU A  70      10.573   6.523  12.526  1.00 15.00      A    O  
ATOM    662  N   LYS A  71      11.742   5.430  10.944  1.00 15.00      A    N  
ATOM    663  HN  LYS A  71      12.071   4.561  10.642  1.00 15.00      A    H  
ATOM    664  CA  LYS A  71      12.047   6.610  10.143  1.00 15.00      A    C  
ATOM    665  CB  LYS A  71      13.093   6.289   9.073  1.00 15.00      A    C  
ATOM    666  CG  LYS A  71      14.467   6.860   9.368  1.00 15.00      A    C  
ATOM    667  CD  LYS A  71      14.534   8.344   9.046  1.00 15.00      A    C  
ATOM    668  CE  LYS A  71      15.659   9.013   9.814  1.00 15.00      A    C  
ATOM    669  NZ  LYS A  71      15.249   9.361  11.201  1.00 15.00      A    N  
ATOM    670  HZ1 LYS A  71      16.085   9.555  11.784  1.00 15.00      A    H  
ATOM    671  HZ2 LYS A  71      14.711   8.584  11.632  1.00 15.00      A    H  
ATOM    672  HZ3 LYS A  71      14.648  10.217  11.191  1.00 15.00      A    H  
ATOM    673  C   LYS A  71      10.812   7.260   9.507  1.00 15.00      A    C  
ATOM    674  O   LYS A  71      10.679   8.481   9.556  1.00 15.00      A    O  
ATOM    675  N   PRO A  72       9.905   6.478   8.874  1.00 15.00      A    N  
ATOM    676  CA  PRO A  72       8.692   7.035   8.257  1.00 15.00      A    C  
ATOM    677  CB  PRO A  72       7.946   5.794   7.756  1.00 15.00      A    C  
ATOM    678  CG  PRO A  72       9.017   4.786   7.550  1.00 15.00      A    C  
ATOM    679  CD  PRO A  72       9.996   5.020   8.657  1.00 15.00      A    C  
ATOM    680  C   PRO A  72       7.819   7.812   9.252  1.00 15.00      A    C  
ATOM    681  O   PRO A  72       7.005   8.649   8.861  1.00 15.00      A    O  
ATOM    682  N   ILE A  73       8.023   7.546  10.544  1.00 15.00      A    N  
ATOM    683  HN  ILE A  73       8.731   6.919  10.796  1.00 15.00      A    H  
ATOM    684  CA  ILE A  73       7.254   8.192  11.596  1.00 15.00      A    C  
ATOM    685  CB  ILE A  73       6.906   7.199  12.724  1.00 15.00      A    C  
ATOM    686  CG1 ILE A  73       6.667   5.800  12.142  1.00 15.00      A    C  
ATOM    687  CG2 ILE A  73       5.674   7.672  13.483  1.00 15.00      A    C  
ATOM    688  CD1 ILE A  73       6.300   4.751  13.163  1.00 15.00      A    C  
ATOM    689  C   ILE A  73       8.031   9.366  12.174  1.00 15.00      A    C  
ATOM    690  O   ILE A  73       8.344   9.386  13.371  1.00 15.00      A    O  
ATOM    691  N   HIS A  74       8.309  10.346  11.300  1.00 15.00      A    N  
ATOM    692  HN  HIS A  74       7.991  10.240  10.380  1.00 15.00      A    H  
ATOM    693  CA  HIS A  74       9.074  11.548  11.630  1.00 15.00      A    C  
ATOM    694  CB  HIS A  74       8.738  12.146  13.011  1.00 15.00      A    C  
ATOM    695  CG  HIS A  74       8.891  13.635  13.071  1.00 15.00      A    C  
ATOM    696  ND1 HIS A  74       9.658  14.240  14.036  1.00 15.00      A    N  
ATOM    697  CD2 HIS A  74       8.373  14.585  12.254  1.00 15.00      A    C  
ATOM    698  CE1 HIS A  74       9.596  15.535  13.788  1.00 15.00      A    C  
ATOM    699  NE2 HIS A  74       8.833  15.788  12.719  1.00 15.00      A    N  
ATOM    700  HE2 HIS A  74       8.670  16.665  12.317  1.00 15.00      A    H  
ATOM    701  C   HIS A  74      10.561  11.275  11.466  1.00 15.00      A    C  
ATOM    702  O   HIS A  74      11.151  10.504  12.213  1.00 15.00      A    O  
ATOM    703  N   PRO A  75      11.185  11.903  10.456  1.00 15.00      A    N  
ATOM    704  CA  PRO A  75      12.606  11.724  10.155  1.00 15.00      A    C  
ATOM    705  CB  PRO A  75      12.816  12.540   8.876  1.00 15.00      A    C  
ATOM    706  CG  PRO A  75      11.716  13.546   8.896  1.00 15.00      A    C  
ATOM    707  CD  PRO A  75      10.547  12.860   9.533  1.00 15.00      A    C  
ATOM    708  C   PRO A  75      13.492  12.264  11.267  1.00 15.00      A    C  
ATOM    709  O   PRO A  75      14.630  11.833  11.438  1.00 15.00      A    O  
ATOM    710  N   ASP A  76      12.961  13.207  12.026  1.00 15.00      A    N  
ATOM    711  HN  ASP A  76      12.043  13.510  11.843  1.00 15.00      A    H  
ATOM    712  CA  ASP A  76      13.696  13.807  13.123  1.00 15.00      A    C  
ATOM    713  CB  ASP A  76      12.991  15.070  13.607  1.00 15.00      A    C  
ATOM    714  CG  ASP A  76      12.805  16.100  12.507  1.00 15.00      A    C  
ATOM    715  OD1 ASP A  76      13.745  16.870  12.247  1.00 15.00      A    O  
ATOM    716  OD2 ASP A  76      11.710  16.126  11.895  1.00 15.00      A    O  
ATOM    717  C   ASP A  76      13.823  12.803  14.255  1.00 15.00      A    C  
ATOM    718  O   ASP A  76      14.818  12.787  14.990  1.00 15.00      A    O  
ATOM    719  N   ALA A  77      12.805  11.952  14.384  1.00 15.00      A    N  
ATOM    720  HN  ALA A  77      12.041  12.024  13.769  1.00 15.00      A    H  
ATOM    721  CA  ALA A  77      12.785  10.932  15.413  1.00 15.00      A    C  
ATOM    722  CB  ALA A  77      11.469  10.167  15.388  1.00 15.00      A    C  
ATOM    723  C   ALA A  77      13.967   9.975  15.276  1.00 15.00      A    C  
ATOM    724  O   ALA A  77      14.360   9.583  14.170  1.00 15.00      A    O  
ATOM    725  N   ARG A  78      14.538   9.621  16.415  1.00 15.00      A    N  
ATOM    726  HN  ARG A  78      14.180   9.981  17.256  1.00 15.00      A    H  
ATOM    727  CA  ARG A  78      15.663   8.712  16.480  1.00 15.00      A    C  
ATOM    728  CB  ARG A  78      16.921   9.443  16.958  1.00 15.00      A    C  
ATOM    729  CG  ARG A  78      17.710  10.127  15.853  1.00 15.00      A    C  
ATOM    730  CD  ARG A  78      17.647  11.642  15.968  1.00 15.00      A    C  
ATOM    731  NE  ARG A  78      18.241  12.137  17.214  1.00 15.00      A    N  
ATOM    732  HE  ARG A  78      17.771  11.917  18.048  1.00 15.00      A    H  
ATOM    733  CZ  ARG A  78      19.368  12.851  17.276  1.00 15.00      A    C  
ATOM    734  NH1 ARG A  78      20.031  13.158  16.164  1.00 15.00      A    N  
ATOM    735 HH11 ARG A  78      19.674  12.839  15.238  1.00 15.00      A    H  
ATOM    736 HH12 ARG A  78      20.911  13.715  16.211  1.00 15.00      A    H  
ATOM    737  NH2 ARG A  78      19.820  13.276  18.453  1.00 15.00      A    N  
ATOM    738 HH21 ARG A  78      20.698  13.835  18.508  1.00 15.00      A    H  
ATOM    739 HH22 ARG A  78      19.298  13.053  19.328  1.00 15.00      A    H  
ATOM    740  C   ARG A  78      15.330   7.576  17.433  1.00 15.00      A    C  
ATOM    741  O   ARG A  78      15.465   7.710  18.649  1.00 15.00      A    O  
ATOM    742  N   GLY A  79      14.850   6.479  16.878  1.00 15.00      A    N  
ATOM    743  HN  GLY A  79      14.741   6.439  15.909  1.00 15.00      A    H  
ATOM    744  CA  GLY A  79      14.503   5.335  17.686  1.00 15.00      A    C  
ATOM    745  C   GLY A  79      15.251   4.104  17.243  1.00 15.00      A    C  
ATOM    746  O   GLY A  79      16.180   4.195  16.439  1.00 15.00      A    O  
ATOM    747  N   SER A  80      14.842   2.954  17.747  1.00 15.00      A    N  
ATOM    748  HN  SER A  80      14.081   2.944  18.364  1.00 15.00      A    H  
ATOM    749  CA  SER A  80      15.491   1.705  17.403  1.00 15.00      A    C  
ATOM    750  CB  SER A  80      15.516   0.772  18.619  1.00 15.00      A    C  
ATOM    751  OG  SER A  80      15.923  -0.538  18.262  1.00 15.00      A    O  
ATOM    752  HG  SER A  80      15.339  -0.878  17.575  1.00 15.00      A    H  
ATOM    753  C   SER A  80      14.802   1.021  16.228  1.00 15.00      A    C  
ATOM    754  O   SER A  80      13.615   0.704  16.288  1.00 15.00      A    O  
ATOM    755  N   ASN A  81      15.552   0.811  15.158  1.00 15.00      A    N  
ATOM    756  HN  ASN A  81      16.482   1.119  15.161  1.00 15.00      A    H  
ATOM    757  CA  ASN A  81      15.036   0.125  13.981  1.00 15.00      A    C  
ATOM    758  CB  ASN A  81      15.819   0.550  12.733  1.00 15.00      A    C  
ATOM    759  CG  ASN A  81      15.408   1.910  12.185  1.00 15.00      A    C  
ATOM    760  OD1 ASN A  81      14.230   2.277  12.191  1.00 15.00      A    O  
ATOM    761  ND2 ASN A  81      16.384   2.673  11.708  1.00 15.00      A    N  
ATOM    762 HD21 ASN A  81      17.301   2.325  11.738  1.00 15.00      A    H  
ATOM    763 HD22 ASN A  81      16.149   3.547  11.338  1.00 15.00      A    H  
ATOM    764  C   ASN A  81      15.182  -1.379  14.225  1.00 15.00      A    C  
ATOM    765  O   ASN A  81      16.101  -1.794  14.935  1.00 15.00      A    O  
ATOM    766  N   LEU A  82      14.302  -2.199  13.654  1.00 15.00      A    N  
ATOM    767  HN  LEU A  82      13.616  -1.837  13.052  1.00 15.00      A    H  
ATOM    768  CA  LEU A  82      14.368  -3.641  13.895  1.00 15.00      A    C  
ATOM    769  CB  LEU A  82      13.368  -4.055  14.976  1.00 15.00      A    C  
ATOM    770  CG  LEU A  82      13.820  -3.840  16.424  1.00 15.00      A    C  
ATOM    771  CD1 LEU A  82      12.690  -4.159  17.391  1.00 15.00      A    C  
ATOM    772  CD2 LEU A  82      15.049  -4.686  16.733  1.00 15.00      A    C  
ATOM    773  C   LEU A  82      14.176  -4.492  12.644  1.00 15.00      A    C  
ATOM    774  O   LEU A  82      13.608  -4.048  11.644  1.00 15.00      A    O  
ATOM    775  N   HIS A  83      14.636  -5.737  12.736  1.00 15.00      A    N  
ATOM    776  HN  HIS A  83      15.040  -6.026  13.581  1.00 15.00      A    H  
ATOM    777  CA  HIS A  83      14.553  -6.699  11.643  1.00 15.00      A    C  
ATOM    778  CB  HIS A  83      15.929  -6.841  10.975  1.00 15.00      A    C  
ATOM    779  CG  HIS A  83      15.914  -7.507   9.630  1.00 15.00      A    C  
ATOM    780  ND1 HIS A  83      15.304  -6.921   8.549  1.00 15.00      A    N  
ATOM    781  CD2 HIS A  83      16.464  -8.685   9.241  1.00 15.00      A    C  
ATOM    782  CE1 HIS A  83      15.492  -7.741   7.533  1.00 15.00      A    C  
ATOM    783  NE2 HIS A  83      16.186  -8.819   7.903  1.00 15.00      A    N  
ATOM    784  HE2 HIS A  83      16.458  -9.562   7.327  1.00 15.00      A    H  
ATOM    785  C   HIS A  83      14.109  -8.049  12.203  1.00 15.00      A    C  
ATOM    786  O   HIS A  83      14.862  -9.022  12.192  1.00 15.00      A    O  
ATOM    787  N   SER A  84      12.892  -8.095  12.715  1.00 15.00      A    N  
ATOM    788  HN  SER A  84      12.334  -7.291  12.703  1.00 15.00      A    H  
ATOM    789  CA  SER A  84      12.362  -9.315  13.302  1.00 15.00      A    C  
ATOM    790  CB  SER A  84      12.242  -9.151  14.819  1.00 15.00      A    C  
ATOM    791  OG  SER A  84      12.492  -7.803  15.205  1.00 15.00      A    O  
ATOM    792  HG  SER A  84      11.659  -7.369  15.402  1.00 15.00      A    H  
ATOM    793  C   SER A  84      11.012  -9.690  12.701  1.00 15.00      A    C  
ATOM    794  O   SER A  84      10.101  -8.865  12.634  1.00 15.00      A    O  
ATOM    795  N   LEU A  85      10.895 -10.935  12.253  1.00 15.00      A    N  
ATOM    796  HN  LEU A  85      11.661 -11.539  12.316  1.00 15.00      A    H  
ATOM    797  CA  LEU A  85       9.653 -11.425  11.673  1.00 15.00      A    C  
ATOM    798  CB  LEU A  85       9.908 -12.644  10.778  1.00 15.00      A    C  
ATOM    799  CG  LEU A  85      10.474 -12.367   9.380  1.00 15.00      A    C  
ATOM    800  CD1 LEU A  85      11.958 -12.026   9.450  1.00 15.00      A    C  
ATOM    801  CD2 LEU A  85      10.239 -13.559   8.462  1.00 15.00      A    C  
ATOM    802  C   LEU A  85       8.673 -11.796  12.779  1.00 15.00      A    C  
ATOM    803  O   LEU A  85       9.027 -12.527  13.708  1.00 15.00      A    O  
ATOM    804  N   PRO A  86       7.437 -11.283  12.711  1.00 15.00      A    N  
ATOM    805  CA  PRO A  86       6.412 -11.578  13.711  1.00 15.00      A    C  
ATOM    806  CB  PRO A  86       5.235 -10.687  13.301  1.00 15.00      A    C  
ATOM    807  CG  PRO A  86       5.454 -10.408  11.854  1.00 15.00      A    C  
ATOM    808  CD  PRO A  86       6.943 -10.381  11.658  1.00 15.00      A    C  
ATOM    809  C   PRO A  86       6.007 -13.045  13.655  1.00 15.00      A    C  
ATOM    810  O   PRO A  86       5.938 -13.639  12.578  1.00 15.00      A    O  
ATOM    811  N   GLN A  87       5.759 -13.629  14.815  1.00 15.00      A    N  
ATOM    812  HN  GLN A  87       5.833 -13.110  15.639  1.00 15.00      A    H  
ATOM    813  CA  GLN A  87       5.360 -15.024  14.883  1.00 15.00      A    C  
ATOM    814  CB  GLN A  87       5.466 -15.555  16.315  1.00 15.00      A    C  
ATOM    815  CG  GLN A  87       6.896 -15.691  16.818  1.00 15.00      A    C  
ATOM    816  CD  GLN A  87       7.730 -16.633  15.967  1.00 15.00      A    C  
ATOM    817  OE1 GLN A  87       7.223 -17.608  15.416  1.00 15.00      A    O  
ATOM    818  NE2 GLN A  87       9.016 -16.343  15.848  1.00 15.00      A    N  
ATOM    819 HE21 GLN A  87       9.356 -15.549  16.309  1.00 15.00      A    H  
ATOM    820 HE22 GLN A  87       9.572 -16.933  15.300  1.00 15.00      A    H  
ATOM    821  C   GLN A  87       3.945 -15.189  14.353  1.00 15.00      A    C  
ATOM    822  O   GLN A  87       3.084 -14.341  14.594  1.00 15.00      A    O  
ATOM    823  N   ALA A  88       3.724 -16.266  13.617  1.00 15.00      A    N  
ATOM    824  HN  ALA A  88       4.461 -16.888  13.455  1.00 15.00      A    H  
ATOM    825  CA  ALA A  88       2.418 -16.550  13.042  1.00 15.00      A    C  
ATOM    826  CB  ALA A  88       2.493 -17.752  12.115  1.00 15.00      A    C  
ATOM    827  C   ALA A  88       1.379 -16.776  14.135  1.00 15.00      A    C  
ATOM    828  O   ALA A  88       1.509 -17.691  14.951  1.00 15.00      A    O  
ATOM    829  N   PRO A  89       0.341 -15.929  14.174  1.00 15.00      A    N  
ATOM    830  CA  PRO A  89      -0.721 -16.034  15.174  1.00 15.00      A    C  
ATOM    831  CB  PRO A  89      -1.547 -14.762  14.952  1.00 15.00      A    C  
ATOM    832  CG  PRO A  89      -1.284 -14.379  13.537  1.00 15.00      A    C  
ATOM    833  CD  PRO A  89       0.126 -14.806  13.245  1.00 15.00      A    C  
ATOM    834  C   PRO A  89      -1.588 -17.270  14.955  1.00 15.00      A    C  
ATOM    835  O   PRO A  89      -1.671 -17.797  13.845  1.00 15.00      A    O  
ATOM    836  N   GLY A  90      -2.238 -17.724  16.019  1.00 15.00      A    N  
ATOM    837  HN  GLY A  90      -2.132 -17.267  16.879  1.00 15.00      A    H  
ATOM    838  CA  GLY A  90      -3.098 -18.885  15.924  1.00 15.00      A    C  
ATOM    839  C   GLY A  90      -4.518 -18.494  15.572  1.00 15.00      A    C  
ATOM    840  O   GLY A  90      -5.444 -19.291  15.703  1.00 15.00      A    O  
ATOM    841  N   GLN A  91      -4.680 -17.252  15.135  1.00 15.00      A    N  
ATOM    842  HN  GLN A  91      -3.894 -16.675  15.050  1.00 15.00      A    H  
ATOM    843  CA  GLN A  91      -5.981 -16.725  14.752  1.00 15.00      A    C  
ATOM    844  CB  GLN A  91      -6.262 -15.409  15.488  1.00 15.00      A    C  
ATOM    845  CG  GLN A  91      -6.793 -15.576  16.905  1.00 15.00      A    C  
ATOM    846  CD  GLN A  91      -6.672 -14.302  17.723  1.00 15.00      A    C  
ATOM    847  OE1 GLN A  91      -5.720 -13.539  17.569  1.00 15.00      A    O  
ATOM    848  NE2 GLN A  91      -7.639 -14.056  18.596  1.00 15.00      A    N  
ATOM    849 HE21 GLN A  91      -8.373 -14.700  18.670  1.00 15.00      A    H  
ATOM    850 HE22 GLN A  91      -7.580 -13.235  19.127  1.00 15.00      A    H  
ATOM    851  C   GLN A  91      -6.028 -16.505  13.242  1.00 15.00      A    C  
ATOM    852  O   GLN A  91      -5.471 -15.530  12.732  1.00 15.00      A    O  
ATOM    853  N   PRO A  92      -6.677 -17.423  12.509  1.00 15.00      A    N  
ATOM    854  CA  PRO A  92      -6.786 -17.342  11.049  1.00 15.00      A    C  
ATOM    855  CB  PRO A  92      -7.471 -18.658  10.662  1.00 15.00      A    C  
ATOM    856  CG  PRO A  92      -8.188 -19.091  11.895  1.00 15.00      A    C  
ATOM    857  CD  PRO A  92      -7.357 -18.612  13.050  1.00 15.00      A    C  
ATOM    858  C   PRO A  92      -7.626 -16.156  10.587  1.00 15.00      A    C  
ATOM    859  O   PRO A  92      -8.710 -15.903  11.113  1.00 15.00      A    O  
ATOM    860  N   GLY A  93      -7.118 -15.429   9.603  1.00 15.00      A    N  
ATOM    861  HN  GLY A  93      -6.239 -15.662   9.234  1.00 15.00      A    H  
ATOM    862  CA  GLY A  93      -7.840 -14.291   9.079  1.00 15.00      A    C  
ATOM    863  C   GLY A  93      -6.972 -13.060   8.978  1.00 15.00      A    C  
ATOM    864  O   GLY A  93      -6.947 -12.392   7.946  1.00 15.00      A    O  
ATOM    865  N   LEU A  94      -6.241 -12.766  10.041  1.00 15.00      A    N  
ATOM    866  HN  LEU A  94      -6.276 -13.349  10.830  1.00 15.00      A    H  
ATOM    867  CA  LEU A  94      -5.380 -11.598  10.056  1.00 15.00      A    C  
ATOM    868  CB  LEU A  94      -5.551 -10.790  11.348  1.00 15.00      A    C  
ATOM    869  CG  LEU A  94      -5.254 -11.520  12.661  1.00 15.00      A    C  
ATOM    870  CD1 LEU A  94      -4.646 -10.561  13.672  1.00 15.00      A    C  
ATOM    871  CD2 LEU A  94      -6.518 -12.154  13.223  1.00 15.00      A    C  
ATOM    872  C   LEU A  94      -3.920 -11.976   9.839  1.00 15.00      A    C  
ATOM    873  O   LEU A  94      -3.361 -12.799  10.565  1.00 15.00      A    O  
ATOM    874  N   ALA A  95      -3.320 -11.388   8.822  1.00 15.00      A    N  
ATOM    875  HN  ALA A  95      -3.829 -10.759   8.267  1.00 15.00      A    H  
ATOM    876  CA  ALA A  95      -1.922 -11.634   8.503  1.00 15.00      A    C  
ATOM    877  CB  ALA A  95      -1.813 -12.381   7.182  1.00 15.00      A    C  
ATOM    878  C   ALA A  95      -1.195 -10.304   8.419  1.00 15.00      A    C  
ATOM    879  O   ALA A  95      -1.761  -9.268   8.776  1.00 15.00      A    O  
ATOM    880  N   GLY A  96       0.047 -10.318   7.960  1.00 15.00      A    N  
ATOM    881  HN  GLY A  96       0.469 -11.169   7.692  1.00 15.00      A    H  
ATOM    882  CA  GLY A  96       0.776  -9.078   7.841  1.00 15.00      A    C  
ATOM    883  C   GLY A  96       2.193  -9.133   8.365  1.00 15.00      A    C  
ATOM    884  O   GLY A  96       2.416  -9.187   9.574  1.00 15.00      A    O  
ATOM    885  N   SER A  97       3.142  -9.150   7.435  1.00 15.00      A    N  
ATOM    886  HN  SER A  97       2.870  -9.191   6.494  1.00 15.00      A    H  
ATOM    887  CA  SER A  97       4.568  -9.139   7.754  1.00 15.00      A    C  
ATOM    888  CB  SER A  97       4.896  -8.071   8.817  1.00 15.00      A    C  
ATOM    889  OG  SER A  97       6.214  -7.568   8.681  1.00 15.00      A    O  
ATOM    890  HG  SER A  97       6.829  -8.307   8.608  1.00 15.00      A    H  
ATOM    891  C   SER A  97       5.143 -10.503   8.146  1.00 15.00      A    C  
ATOM    892  O   SER A  97       6.295 -10.576   8.565  1.00 15.00      A    O  
ATOM    893  N   HIS A  98       4.382 -11.582   8.012  1.00 15.00      A    N  
ATOM    894  HN  HIS A  98       3.459 -11.504   7.661  1.00 15.00      A    H  
ATOM    895  CA  HIS A  98       4.921 -12.896   8.379  1.00 15.00      A    C  
ATOM    896  CB  HIS A  98       4.234 -13.551   9.590  1.00 15.00      A    C  
ATOM    897  CG  HIS A  98       2.736 -13.549   9.583  1.00 15.00      A    C  
ATOM    898  ND1 HIS A  98       2.016 -14.537   8.953  1.00 15.00      A    N  
ATOM    899  CD2 HIS A  98       1.877 -12.681  10.173  1.00 15.00      A    C  
ATOM    900  CE1 HIS A  98       0.746 -14.255   9.173  1.00 15.00      A    C  
ATOM    901  NE2 HIS A  98       0.614 -13.142   9.907  1.00 15.00      A    N  
ATOM    902  HE2 HIS A  98      -0.224 -12.734  10.207  1.00 15.00      A    H  
ATOM    903  C   HIS A  98       5.061 -13.839   7.195  1.00 15.00      A    C  
ATOM    904  O   HIS A  98       5.932 -14.712   7.176  1.00 15.00      A    O  
ATOM    905  N   GLU A  99       4.231 -13.630   6.191  1.00 15.00      A    N  
ATOM    906  HN  GLU A  99       3.559 -12.916   6.270  1.00 15.00      A    H  
ATOM    907  CA  GLU A  99       4.247 -14.438   4.987  1.00 15.00      A    C  
ATOM    908  CB  GLU A  99       2.904 -14.315   4.256  1.00 15.00      A    C  
ATOM    909  CG  GLU A  99       1.721 -13.945   5.151  1.00 15.00      A    C  
ATOM    910  CD  GLU A  99       1.745 -12.481   5.576  1.00 15.00      A    C  
ATOM    911  OE1 GLU A  99       1.934 -12.208   6.791  1.00 15.00      A    O  
ATOM    912  OE2 GLU A  99       1.635 -11.609   4.693  1.00 15.00      A    O  
ATOM    913  C   GLU A  99       5.400 -14.020   4.077  1.00 15.00      A    C  
ATOM    914  O   GLU A  99       5.507 -14.465   2.925  1.00 15.00      A    O  
ATOM    915  N   LEU A 100       6.275 -13.183   4.620  1.00 15.00      A    N  
ATOM    916  HN  LEU A 100       6.144 -12.913   5.553  1.00 15.00      A    H  
ATOM    917  CA  LEU A 100       7.428 -12.674   3.898  1.00 15.00      A    C  
ATOM    918  CB  LEU A 100       7.685 -11.212   4.275  1.00 15.00      A    C  
ATOM    919  CG  LEU A 100       6.580 -10.210   3.940  1.00 15.00      A    C  
ATOM    920  CD1 LEU A 100       6.975  -8.816   4.401  1.00 15.00      A    C  
ATOM    921  CD2 LEU A 100       6.281 -10.219   2.451  1.00 15.00      A    C  
ATOM    922  C   LEU A 100       8.669 -13.504   4.207  1.00 15.00      A    C  
ATOM    923  O   LEU A 100       9.584 -13.035   4.877  1.00 15.00      A    O  
ATOM    924  N   GLY A 101       8.688 -14.740   3.730  1.00 15.00      A    N  
ATOM    925  HN  GLY A 101       7.923 -15.068   3.222  1.00 15.00      A    H  
ATOM    926  CA  GLY A 101       9.830 -15.607   3.964  1.00 15.00      A    C  
ATOM    927  C   GLY A 101      10.903 -15.408   2.913  1.00 15.00      A    C  
ATOM    928  O   GLY A 101      11.693 -14.467   2.995  1.00 15.00      A    O  
ATOM    929  N   ASP A 102      10.899 -16.270   1.898  1.00 15.00      A    N  
ATOM    930  HN  ASP A 102      10.242 -16.993   1.895  1.00 15.00      A    H  
ATOM    931  CA  ASP A 102      11.869 -16.200   0.799  1.00 15.00      A    C  
ATOM    932  CB  ASP A 102      11.860 -17.512  -0.001  1.00 15.00      A    C  
ATOM    933  CG  ASP A 102      12.486 -18.683   0.733  1.00 15.00      A    C  
ATOM    934  OD1 ASP A 102      12.869 -18.517   1.911  1.00 15.00      A    O  
ATOM    935  OD2 ASP A 102      12.580 -19.772   0.131  1.00 15.00      A    O  
ATOM    936  C   ASP A 102      11.524 -15.044  -0.137  1.00 15.00      A    C  
ATOM    937  O   ASP A 102      11.797 -15.085  -1.333  1.00 15.00      A    O  
ATOM    938  N   ARG A 103      10.925 -14.010   0.430  1.00 15.00      A    N  
ATOM    939  HN  ARG A 103      10.785 -14.026   1.402  1.00 15.00      A    H  
ATOM    940  CA  ARG A 103      10.509 -12.838  -0.317  1.00 15.00      A    C  
ATOM    941  CB  ARG A 103       9.004 -12.913  -0.608  1.00 15.00      A    C  
ATOM    942  CG  ARG A 103       8.164 -13.364   0.579  1.00 15.00      A    C  
ATOM    943  CD  ARG A 103       6.693 -13.495   0.217  1.00 15.00      A    C  
ATOM    944  NE  ARG A 103       6.452 -14.541  -0.781  1.00 15.00      A    N  
ATOM    945  HE  ARG A 103       6.975 -14.492  -1.611  1.00 15.00      A    H  
ATOM    946  CZ  ARG A 103       5.582 -15.545  -0.625  1.00 15.00      A    C  
ATOM    947  NH1 ARG A 103       4.868 -15.649   0.493  1.00 15.00      A    N  
ATOM    948 HH11 ARG A 103       4.188 -16.430   0.612  1.00 15.00      A    H  
ATOM    949 HH12 ARG A 103       4.990 -14.949   1.265  1.00 15.00      A    H  
ATOM    950  NH2 ARG A 103       5.413 -16.436  -1.599  1.00 15.00      A    N  
ATOM    951 HH21 ARG A 103       4.735 -17.220  -1.485  1.00 15.00      A    H  
ATOM    952 HH22 ARG A 103       5.959 -16.356  -2.484  1.00 15.00      A    H  
ATOM    953  C   ARG A 103      10.838 -11.581   0.479  1.00 15.00      A    C  
ATOM    954  O   ARG A 103      10.220 -10.532   0.302  1.00 15.00      A    O  
ATOM    955  N   LEU A 104      11.821 -11.709   1.361  1.00 15.00      A    N  
ATOM    956  HN  LEU A 104      12.275 -12.575   1.442  1.00 15.00      A    H  
ATOM    957  CA  LEU A 104      12.261 -10.603   2.201  1.00 15.00      A    C  
ATOM    958  CB  LEU A 104      13.002 -11.136   3.431  1.00 15.00      A    C  
ATOM    959  CG  LEU A 104      12.176 -11.343   4.699  1.00 15.00      A    C  
ATOM    960  CD1 LEU A 104      13.036 -11.949   5.799  1.00 15.00      A    C  
ATOM    961  CD2 LEU A 104      11.565 -10.028   5.162  1.00 15.00      A    C  
ATOM    962  C   LEU A 104      13.187  -9.674   1.428  1.00 15.00      A    C  
ATOM    963  O   LEU A 104      14.362  -9.982   1.235  1.00 15.00      A    O  
ATOM    964  N   VAL A 105      12.652  -8.544   0.981  1.00 15.00      A    N  
ATOM    965  HN  VAL A 105      11.701  -8.370   1.142  1.00 15.00      A    H  
ATOM    966  CA  VAL A 105      13.443  -7.568   0.233  1.00 15.00      A    C  
ATOM    967  CB  VAL A 105      12.572  -6.416  -0.311  1.00 15.00      A    C  
ATOM    968  CG1 VAL A 105      13.238  -5.773  -1.517  1.00 15.00      A    C  
ATOM    969  CG2 VAL A 105      11.176  -6.911  -0.668  1.00 15.00      A    C  
ATOM    970  C   VAL A 105      14.560  -6.999   1.111  1.00 15.00      A    C  
ATOM    971  O   VAL A 105      15.697  -6.858   0.668  1.00 15.00      A    O  
ATOM    972  N   SER A 106      14.206  -6.693   2.362  1.00 15.00      A    N  
ATOM    973  HN  SER A 106      13.278  -6.830   2.625  1.00 15.00      A    H  
ATOM    974  CA  SER A 106      15.143  -6.159   3.356  1.00 15.00      A    C  
ATOM    975  CB  SER A 106      16.355  -7.080   3.551  1.00 15.00      A    C  
ATOM    976  OG  SER A 106      16.955  -6.877   4.820  1.00 15.00      A    O  
ATOM    977  HG  SER A 106      17.655  -6.221   4.741  1.00 15.00      A    H  
ATOM    978  C   SER A 106      15.582  -4.721   3.077  1.00 15.00      A    C  
ATOM    979  O   SER A 106      16.249  -4.437   2.084  1.00 15.00      A    O  
ATOM    980  N   ASP A 107      15.207  -3.816   3.975  1.00 15.00      A    N  
ATOM    981  HN  ASP A 107      14.683  -4.100   4.752  1.00 15.00      A    H  
ATOM    982  CA  ASP A 107      15.575  -2.414   3.848  1.00 15.00      A    C  
ATOM    983  CB  ASP A 107      14.480  -1.512   4.427  1.00 15.00      A    C  
ATOM    984  CG  ASP A 107      14.338  -0.194   3.687  1.00 15.00      A    C  
ATOM    985  OD1 ASP A 107      15.368   0.393   3.287  1.00 15.00      A    O  
ATOM    986  OD2 ASP A 107      13.190   0.264   3.497  1.00 15.00      A    O  
ATOM    987  C   ASP A 107      16.882  -2.182   4.594  1.00 15.00      A    C  
ATOM    988  O   ASP A 107      17.251  -2.974   5.466  1.00 15.00      A    O  
ATOM    989  N   VAL A 108      17.578  -1.108   4.263  1.00 15.00      A    N  
ATOM    990  HN  VAL A 108      17.214  -0.490   3.592  1.00 15.00      A    H  
ATOM    991  CA  VAL A 108      18.854  -0.805   4.901  1.00 15.00      A    C  
ATOM    992  CB  VAL A 108      20.039  -0.964   3.920  1.00 15.00      A    C  
ATOM    993  CG1 VAL A 108      21.359  -1.009   4.674  1.00 15.00      A    C  
ATOM    994  CG2 VAL A 108      19.876  -2.206   3.056  1.00 15.00      A    C  
ATOM    995  C   VAL A 108      18.851   0.617   5.452  1.00 15.00      A    C  
ATOM    996  O   VAL A 108      18.503   1.563   4.744  1.00 15.00      A    O  
ATOM    997  N   VAL A 109      19.231   0.761   6.716  1.00 15.00      A    N  
ATOM    998  HN  VAL A 109      19.492  -0.036   7.233  1.00 15.00      A    H  
ATOM    999  CA  VAL A 109      19.278   2.068   7.358  1.00 15.00      A    C  
ATOM   1000  CB  VAL A 109      18.229   2.198   8.485  1.00 15.00      A    C  
ATOM   1001  CG1 VAL A 109      16.827   2.301   7.910  1.00 15.00      A    C  
ATOM   1002  CG2 VAL A 109      18.331   1.033   9.460  1.00 15.00      A    C  
ATOM   1003  C   VAL A 109      20.658   2.341   7.942  1.00 15.00      A    C  
ATOM   1004  O   VAL A 109      21.421   1.412   8.221  1.00 15.00      A    O  
ATOM   1005  N   GLY A 110      20.975   3.616   8.120  1.00 15.00      A    N  
ATOM   1006  HN  GLY A 110      20.338   4.313   7.857  1.00 15.00      A    H  
ATOM   1007  CA  GLY A 110      22.255   3.986   8.681  1.00 15.00      A    C  
ATOM   1008  C   GLY A 110      23.022   4.942   7.796  1.00 15.00      A    C  
ATOM   1009  O   GLY A 110      22.474   5.934   7.317  1.00 15.00      A    O  
ATOM   1010  N   ASN A 111      24.287   4.633   7.571  1.00 15.00      A    N  
ATOM   1011  HN  ASN A 111      24.654   3.810   7.969  1.00 15.00      A    H  
ATOM   1012  CA  ASN A 111      25.151   5.467   6.753  1.00 15.00      A    C  
ATOM   1013  CB  ASN A 111      26.543   5.564   7.382  1.00 15.00      A    C  
ATOM   1014  CG  ASN A 111      27.475   6.481   6.615  1.00 15.00      A    C  
ATOM   1015  OD1 ASN A 111      27.034   7.402   5.929  1.00 15.00      A    O  
ATOM   1016  ND2 ASN A 111      28.772   6.236   6.723  1.00 15.00      A    N  
ATOM   1017 HD21 ASN A 111      29.060   5.480   7.286  1.00 15.00      A    H  
ATOM   1018 HD22 ASN A 111      29.392   6.818   6.240  1.00 15.00      A    H  
ATOM   1019  C   ASN A 111      25.252   4.933   5.328  1.00 15.00      A    C  
ATOM   1020  O   ASN A 111      25.698   3.807   5.104  1.00 15.00      A    O  
ATOM   1021  N   ALA A 112      24.845   5.757   4.370  1.00 15.00      A    N  
ATOM   1022  HN  ALA A 112      24.502   6.640   4.619  1.00 15.00      A    H  
ATOM   1023  CA  ALA A 112      24.885   5.386   2.958  1.00 15.00      A    C  
ATOM   1024  CB  ALA A 112      24.104   6.392   2.125  1.00 15.00      A    C  
ATOM   1025  C   ALA A 112      26.321   5.269   2.451  1.00 15.00      A    C  
ATOM   1026  O   ALA A 112      26.577   4.642   1.425  1.00 15.00      A    O  
ATOM   1027  N   ALA A 113      27.260   5.856   3.191  1.00 15.00      A    N  
ATOM   1028  HN  ALA A 113      26.995   6.330   4.008  1.00 15.00      A    H  
ATOM   1029  CA  ALA A 113      28.672   5.815   2.817  1.00 15.00      A    C  
ATOM   1030  CB  ALA A 113      29.445   6.922   3.519  1.00 15.00      A    C  
ATOM   1031  C   ALA A 113      29.290   4.449   3.114  1.00 15.00      A    C  
ATOM   1032  O   ALA A 113      30.493   4.251   2.958  1.00 15.00      A    O  
ATOM   1033  N   ALA A 114      28.461   3.520   3.565  1.00 15.00      A    N  
ATOM   1034  HN  ALA A 114      27.517   3.752   3.705  1.00 15.00      A    H  
ATOM   1035  CA  ALA A 114      28.904   2.168   3.868  1.00 15.00      A    C  
ATOM   1036  CB  ALA A 114      28.883   1.937   5.372  1.00 15.00      A    C  
ATOM   1037  C   ALA A 114      27.992   1.171   3.164  1.00 15.00      A    C  
ATOM   1038  O   ALA A 114      27.902   0.005   3.548  1.00 15.00      A    O  
ATOM   1039  N   LEU A 115      27.335   1.644   2.109  1.00 15.00      A    N  
ATOM   1040  HN  LEU A 115      27.490   2.574   1.834  1.00 15.00      A    H  
ATOM   1041  CA  LEU A 115      26.399   0.827   1.342  1.00 15.00      A    C  
ATOM   1042  CB  LEU A 115      25.592   1.705   0.383  1.00 15.00      A    C  
ATOM   1043  CG  LEU A 115      24.341   1.071  -0.230  1.00 15.00      A    C  
ATOM   1044  CD1 LEU A 115      23.304   0.777   0.845  1.00 15.00      A    C  
ATOM   1045  CD2 LEU A 115      23.758   1.970  -1.310  1.00 15.00      A    C  
ATOM   1046  C   LEU A 115      27.099  -0.293   0.574  1.00 15.00      A    C  
ATOM   1047  O   LEU A 115      26.451  -1.245   0.122  1.00 15.00      A    O  
ATOM   1048  N   ASP A 116      28.414  -0.186   0.433  1.00 15.00      A    N  
ATOM   1049  HN  ASP A 116      28.880   0.581   0.834  1.00 15.00      A    H  
ATOM   1050  CA  ASP A 116      29.192  -1.193  -0.281  1.00 15.00      A    C  
ATOM   1051  CB  ASP A 116      30.585  -0.667  -0.662  1.00 15.00      A    C  
ATOM   1052  CG  ASP A 116      31.507  -0.460   0.527  1.00 15.00      A    C  
ATOM   1053  OD1 ASP A 116      31.027  -0.000   1.588  1.00 15.00      A    O  
ATOM   1054  OD2 ASP A 116      32.716  -0.736   0.402  1.00 15.00      A    O  
ATOM   1055  C   ASP A 116      29.292  -2.477   0.534  1.00 15.00      A    C  
ATOM   1056  O   ASP A 116      29.263  -3.576  -0.020  1.00 15.00      A    O  
ATOM   1057  N   VAL A 117      29.378  -2.327   1.852  1.00 15.00      A    N  
ATOM   1058  HN  VAL A 117      29.401  -1.417   2.226  1.00 15.00      A    H  
ATOM   1059  CA  VAL A 117      29.467  -3.469   2.756  1.00 15.00      A    C  
ATOM   1060  CB  VAL A 117      29.632  -3.024   4.225  1.00 15.00      A    C  
ATOM   1061  CG1 VAL A 117      29.912  -4.222   5.119  1.00 15.00      A    C  
ATOM   1062  CG2 VAL A 117      30.742  -1.991   4.352  1.00 15.00      A    C  
ATOM   1063  C   VAL A 117      28.218  -4.335   2.629  1.00 15.00      A    C  
ATOM   1064  O   VAL A 117      28.291  -5.565   2.652  1.00 15.00      A    O  
ATOM   1065  N   PHE A 118      27.071  -3.680   2.480  1.00 15.00      A    N  
ATOM   1066  HN  PHE A 118      27.078  -2.700   2.479  1.00 15.00      A    H  
ATOM   1067  CA  PHE A 118      25.808  -4.386   2.325  1.00 15.00      A    C  
ATOM   1068  CB  PHE A 118      24.629  -3.404   2.315  1.00 15.00      A    C  
ATOM   1069  CG  PHE A 118      23.343  -3.998   1.806  1.00 15.00      A    C  
ATOM   1070  CD1 PHE A 118      22.728  -5.040   2.481  1.00 15.00      A    C  
ATOM   1071  CD2 PHE A 118      22.754  -3.519   0.647  1.00 15.00      A    C  
ATOM   1072  CE1 PHE A 118      21.551  -5.592   2.010  1.00 15.00      A    C  
ATOM   1073  CE2 PHE A 118      21.577  -4.065   0.171  1.00 15.00      A    C  
ATOM   1074  CZ  PHE A 118      20.975  -5.104   0.854  1.00 15.00      A    C  
ATOM   1075  C   PHE A 118      25.824  -5.199   1.038  1.00 15.00      A    C  
ATOM   1076  O   PHE A 118      25.372  -6.339   1.006  1.00 15.00      A    O  
ATOM   1077  N   LYS A 119      26.374  -4.607  -0.016  1.00 15.00      A    N  
ATOM   1078  HN  LYS A 119      26.751  -3.707   0.084  1.00 15.00      A    H  
ATOM   1079  CA  LYS A 119      26.452  -5.271  -1.310  1.00 15.00      A    C  
ATOM   1080  CB  LYS A 119      26.885  -4.287  -2.401  1.00 15.00      A    C  
ATOM   1081  CG  LYS A 119      25.958  -3.088  -2.568  1.00 15.00      A    C  
ATOM   1082  CD  LYS A 119      24.564  -3.510  -3.013  1.00 15.00      A    C  
ATOM   1083  CE  LYS A 119      23.664  -2.305  -3.261  1.00 15.00      A    C  
ATOM   1084  NZ  LYS A 119      23.227  -1.654  -1.993  1.00 15.00      A    N  
ATOM   1085  HZ1 LYS A 119      24.055  -1.364  -1.435  1.00 15.00      A    H  
ATOM   1086  HZ2 LYS A 119      22.656  -2.315  -1.429  1.00 15.00      A    H  
ATOM   1087  HZ3 LYS A 119      22.652  -0.811  -2.202  1.00 15.00      A    H  
ATOM   1088  C   LYS A 119      27.401  -6.464  -1.243  1.00 15.00      A    C  
ATOM   1089  O   LYS A 119      27.205  -7.462  -1.935  1.00 15.00      A    O  
ATOM   1090  N   PHE A 120      28.420  -6.355  -0.396  1.00 15.00      A    N  
ATOM   1091  HN  PHE A 120      28.528  -5.525   0.116  1.00 15.00      A    H  
ATOM   1092  CA  PHE A 120      29.389  -7.430  -0.215  1.00 15.00      A    C  
ATOM   1093  CB  PHE A 120      30.557  -6.952   0.658  1.00 15.00      A    C  
ATOM   1094  CG  PHE A 120      31.554  -8.024   1.010  1.00 15.00      A    C  
ATOM   1095  CD1 PHE A 120      32.413  -8.535   0.051  1.00 15.00      A    C  
ATOM   1096  CD2 PHE A 120      31.630  -8.520   2.303  1.00 15.00      A    C  
ATOM   1097  CE1 PHE A 120      33.329  -9.519   0.373  1.00 15.00      A    C  
ATOM   1098  CE2 PHE A 120      32.543  -9.503   2.632  1.00 15.00      A    C  
ATOM   1099  CZ  PHE A 120      33.394 -10.004   1.665  1.00 15.00      A    C  
ATOM   1100  C   PHE A 120      28.712  -8.643   0.418  1.00 15.00      A    C  
ATOM   1101  O   PHE A 120      28.963  -9.781   0.034  1.00 15.00      A    O  
ATOM   1102  N   LEU A 121      27.836  -8.387   1.381  1.00 15.00      A    N  
ATOM   1103  HN  LEU A 121      27.672  -7.454   1.642  1.00 15.00      A    H  
ATOM   1104  CA  LEU A 121      27.116  -9.454   2.064  1.00 15.00      A    C  
ATOM   1105  CB  LEU A 121      26.652  -8.988   3.445  1.00 15.00      A    C  
ATOM   1106  CG  LEU A 121      27.747  -8.668   4.465  1.00 15.00      A    C  
ATOM   1107  CD1 LEU A 121      27.141  -8.116   5.746  1.00 15.00      A    C  
ATOM   1108  CD2 LEU A 121      28.585  -9.903   4.756  1.00 15.00      A    C  
ATOM   1109  C   LEU A 121      25.908  -9.905   1.249  1.00 15.00      A    C  
ATOM   1110  O   LEU A 121      25.296 -10.932   1.545  1.00 15.00      A    O  
ATOM   1111  N   SER A 122      25.589  -9.145   0.210  1.00 15.00      A    N  
ATOM   1112  HN  SER A 122      26.142  -8.361   0.005  1.00 15.00      A    H  
ATOM   1113  CA  SER A 122      24.443  -9.439  -0.634  1.00 15.00      A    C  
ATOM   1114  CB  SER A 122      23.769  -8.136  -1.074  1.00 15.00      A    C  
ATOM   1115  OG  SER A 122      22.360  -8.284  -1.165  1.00 15.00      A    O  
ATOM   1116  HG  SER A 122      22.131  -9.221  -1.098  1.00 15.00      A    H  
ATOM   1117  C   SER A 122      24.825 -10.267  -1.859  1.00 15.00      A    C  
ATOM   1118  O   SER A 122      23.977 -10.558  -2.702  1.00 15.00      A    O  
ATOM   1119  N   LEU A 123      26.093 -10.656  -1.971  1.00 15.00      A    N  
ATOM   1120  HN  LEU A 123      26.741 -10.416  -1.278  1.00 15.00      A    H  
ATOM   1121  CA  LEU A 123      26.514 -11.446  -3.122  1.00 15.00      A    C  
ATOM   1122  CB  LEU A 123      28.021 -11.336  -3.414  1.00 15.00      A    C  
ATOM   1123  CG  LEU A 123      28.994 -12.130  -2.528  1.00 15.00      A    C  
ATOM   1124  CD1 LEU A 123      29.292 -13.499  -3.135  1.00 15.00      A    C  
ATOM   1125  CD2 LEU A 123      30.289 -11.347  -2.347  1.00 15.00      A    C  
ATOM   1126  C   LEU A 123      26.043 -12.890  -3.015  1.00 15.00      A    C  
ATOM   1127  O   LEU A 123      26.295 -13.576  -2.024  1.00 15.00      A    O  
ATOM   1128  N   GLN A 124      25.317 -13.341  -4.023  1.00 15.00      A    N  
ATOM   1129  HN  GLN A 124      25.097 -12.737  -4.763  1.00 15.00      A    H  
ATOM   1130  CA  GLN A 124      24.821 -14.706  -4.046  1.00 15.00      A    C  
ATOM   1131  CB  GLN A 124      23.327 -14.724  -4.364  1.00 15.00      A    C  
ATOM   1132  CG  GLN A 124      22.525 -13.807  -3.447  1.00 15.00      A    C  
ATOM   1133  CD  GLN A 124      21.057 -14.171  -3.346  1.00 15.00      A    C  
ATOM   1134  OE1 GLN A 124      20.313 -13.577  -2.572  1.00 15.00      A    O  
ATOM   1135  NE2 GLN A 124      20.627 -15.170  -4.111  1.00 15.00      A    N  
ATOM   1136 HE21 GLN A 124      21.275 -15.619  -4.687  1.00 15.00      A    H  
ATOM   1137 HE22 GLN A 124      19.674 -15.397  -4.073  1.00 15.00      A    H  
ATOM   1138  C   GLN A 124      25.627 -15.533  -5.042  1.00 15.00      A    C  
ATOM   1139  O   GLN A 124      25.651 -15.233  -6.230  1.00 15.00      A    O  
ATOM   1140  N   TYR A 125      26.320 -16.550  -4.545  1.00 15.00      A    N  
ATOM   1141  HN  TYR A 125      26.297 -16.717  -3.581  1.00 15.00      A    H  
ATOM   1142  CA  TYR A 125      27.157 -17.392  -5.402  1.00 15.00      A    C  
ATOM   1143  CB  TYR A 125      28.566 -17.487  -4.803  1.00 15.00      A    C  
ATOM   1144  CG  TYR A 125      29.501 -18.497  -5.442  1.00 15.00      A    C  
ATOM   1145  CD1 TYR A 125      29.930 -18.358  -6.754  1.00 15.00      A    C  
ATOM   1146  CD2 TYR A 125      29.997 -19.560  -4.702  1.00 15.00      A    C  
ATOM   1147  CE1 TYR A 125      30.835 -19.251  -7.311  1.00 15.00      A    C  
ATOM   1148  CE2 TYR A 125      30.883 -20.461  -5.240  1.00 15.00      A    C  
ATOM   1149  CZ  TYR A 125      31.309 -20.304  -6.542  1.00 15.00      A    C  
ATOM   1150  OH  TYR A 125      32.232 -21.184  -7.053  1.00 15.00      A    O  
ATOM   1151  HH  TYR A 125      32.953 -21.289  -6.395  1.00 15.00      A    H  
ATOM   1152  C   TYR A 125      26.572 -18.786  -5.628  1.00 15.00      A    C  
ATOM   1153  O   TYR A 125      26.532 -19.282  -6.751  1.00 15.00      A    O  
ATOM   1154  N   GLN A 126      26.135 -19.430  -4.552  1.00 15.00      A    N  
ATOM   1155  HN  GLN A 126      26.208 -19.006  -3.678  1.00 15.00      A    H  
ATOM   1156  CA  GLN A 126      25.569 -20.768  -4.652  1.00 15.00      A    C  
ATOM   1157  CB  GLN A 126      26.020 -21.638  -3.478  1.00 15.00      A    C  
ATOM   1158  CG  GLN A 126      25.532 -23.082  -3.547  1.00 15.00      A    C  
ATOM   1159  CD  GLN A 126      26.249 -23.891  -4.613  1.00 15.00      A    C  
ATOM   1160  OE1 GLN A 126      27.425 -23.669  -4.891  1.00 15.00      A    O  
ATOM   1161  NE2 GLN A 126      25.544 -24.832  -5.218  1.00 15.00      A    N  
ATOM   1162 HE21 GLN A 126      24.610 -24.956  -4.949  1.00 15.00      A    H  
ATOM   1163 HE22 GLN A 126      25.985 -25.364  -5.912  1.00 15.00      A    H  
ATOM   1164  C   GLN A 126      24.046 -20.727  -4.723  1.00 15.00      A    C  
ATOM   1165  O   GLN A 126      23.448 -21.164  -5.701  1.00 15.00      A    O  
ATOM   1166  N   GLY A 127      23.423 -20.207  -3.677  1.00 15.00      A    N  
ATOM   1167  HN  GLY A 127      23.947 -19.881  -2.918  1.00 15.00      A    H  
ATOM   1168  CA  GLY A 127      21.974 -20.121  -3.644  1.00 15.00      A    C  
ATOM   1169  C   GLY A 127      21.479 -19.358  -2.433  1.00 15.00      A    C  
ATOM   1170  O   GLY A 127      20.450 -19.699  -1.856  1.00 15.00      A    O  
ATOM   1171  N   LYS A 128      22.229 -18.332  -2.045  1.00 15.00      A    N  
ATOM   1172  HN  LYS A 128      23.031 -18.111  -2.560  1.00 15.00      A    H  
ATOM   1173  CA  LYS A 128      21.886 -17.500  -0.895  1.00 15.00      A    C  
ATOM   1174  CB  LYS A 128      21.830 -18.328   0.403  1.00 15.00      A    C  
ATOM   1175  CG  LYS A 128      23.052 -19.201   0.660  1.00 15.00      A    C  
ATOM   1176  CD  LYS A 128      22.697 -20.453   1.457  1.00 15.00      A    C  
ATOM   1177  CE  LYS A 128      22.422 -20.137   2.921  1.00 15.00      A    C  
ATOM   1178  NZ  LYS A 128      22.237 -21.369   3.738  1.00 15.00      A    N  
ATOM   1179  HZ1 LYS A 128      23.089 -21.967   3.691  1.00 15.00      A    H  
ATOM   1180  HZ2 LYS A 128      21.425 -21.916   3.398  1.00 15.00      A    H  
ATOM   1181  HZ3 LYS A 128      22.073 -21.115   4.745  1.00 15.00      A    H  
ATOM   1182  C   LYS A 128      22.896 -16.365  -0.762  1.00 15.00      A    C  
ATOM   1183  O   LYS A 128      23.983 -16.432  -1.342  1.00 15.00      A    O  
ATOM   1184  N   ASN A 129      22.519 -15.324  -0.023  1.00 15.00      A    N  
ATOM   1185  HN  ASN A 129      21.629 -15.328   0.379  1.00 15.00      A    H  
ATOM   1186  CA  ASN A 129      23.392 -14.173   0.204  1.00 15.00      A    C  
ATOM   1187  CB  ASN A 129      22.659 -13.096   1.016  1.00 15.00      A    C  
ATOM   1188  CG  ASN A 129      21.768 -12.194   0.185  1.00 15.00      A    C  
ATOM   1189  OD1 ASN A 129      22.237 -11.261  -0.453  1.00 15.00      A    O  
ATOM   1190  ND2 ASN A 129      20.472 -12.446   0.208  1.00 15.00      A    N  
ATOM   1191 HD21 ASN A 129      20.153 -13.190   0.755  1.00 15.00      A    H  
ATOM   1192 HD22 ASN A 129      19.883 -11.873  -0.327  1.00 15.00      A    H  
ATOM   1193  C   ASN A 129      24.623 -14.606   0.986  1.00 15.00      A    C  
ATOM   1194  O   ASN A 129      24.612 -15.654   1.637  1.00 15.00      A    O  
ATOM   1195  N   LEU A 130      25.675 -13.798   0.942  1.00 15.00      A    N  
ATOM   1196  HN  LEU A 130      25.632 -12.977   0.407  1.00 15.00      A    H  
ATOM   1197  CA  LEU A 130      26.894 -14.116   1.672  1.00 15.00      A    C  
ATOM   1198  CB  LEU A 130      28.026 -13.151   1.316  1.00 15.00      A    C  
ATOM   1199  CG  LEU A 130      29.413 -13.521   1.851  1.00 15.00      A    C  
ATOM   1200  CD1 LEU A 130      29.884 -14.845   1.266  1.00 15.00      A    C  
ATOM   1201  CD2 LEU A 130      30.416 -12.417   1.561  1.00 15.00      A    C  
ATOM   1202  C   LEU A 130      26.611 -14.085   3.167  1.00 15.00      A    C  
ATOM   1203  O   LEU A 130      27.159 -14.875   3.935  1.00 15.00      A    O  
ATOM   1204  N   LEU A 131      25.729 -13.175   3.573  1.00 15.00      A    N  
ATOM   1205  HN  LEU A 131      25.328 -12.569   2.913  1.00 15.00      A    H  
ATOM   1206  CA  LEU A 131      25.351 -13.058   4.973  1.00 15.00      A    C  
ATOM   1207  CB  LEU A 131      24.465 -11.833   5.199  1.00 15.00      A    C  
ATOM   1208  CG  LEU A 131      24.088 -11.539   6.654  1.00 15.00      A    C  
ATOM   1209  CD1 LEU A 131      25.304 -11.084   7.447  1.00 15.00      A    C  
ATOM   1210  CD2 LEU A 131      22.976 -10.504   6.727  1.00 15.00      A    C  
ATOM   1211  C   LEU A 131      24.623 -14.323   5.407  1.00 15.00      A    C  
ATOM   1212  O   LEU A 131      24.762 -14.776   6.540  1.00 15.00      A    O  
ATOM   1213  N   ASN A 132      23.876 -14.905   4.468  1.00 15.00      A    N  
ATOM   1214  HN  ASN A 132      23.841 -14.503   3.577  1.00 15.00      A    H  
ATOM   1215  CA  ASN A 132      23.118 -16.129   4.717  1.00 15.00      A    C  
ATOM   1216  CB  ASN A 132      22.173 -16.431   3.549  1.00 15.00      A    C  
ATOM   1217  CG  ASN A 132      20.837 -15.715   3.636  1.00 15.00      A    C  
ATOM   1218  OD1 ASN A 132      20.757 -14.499   3.469  1.00 15.00      A    O  
ATOM   1219  ND2 ASN A 132      19.769 -16.473   3.862  1.00 15.00      A    N  
ATOM   1220 HD21 ASN A 132      19.895 -17.441   3.960  1.00 15.00      A    H  
ATOM   1221 HD22 ASN A 132      18.894 -16.034   3.920  1.00 15.00      A    H  
ATOM   1222  C   ASN A 132      24.058 -17.310   4.929  1.00 15.00      A    C  
ATOM   1223  O   ASN A 132      23.659 -18.344   5.453  1.00 15.00      A    O  
ATOM   1224  N   TRP A 133      25.304 -17.155   4.503  1.00 15.00      A    N  
ATOM   1225  HN  TRP A 133      25.564 -16.311   4.075  1.00 15.00      A    H  
ATOM   1226  CA  TRP A 133      26.301 -18.204   4.662  1.00 15.00      A    C  
ATOM   1227  CB  TRP A 133      27.328 -18.150   3.530  1.00 15.00      A    C  
ATOM   1228  CG  TRP A 133      26.936 -18.918   2.307  1.00 15.00      A    C  
ATOM   1229  CD1 TRP A 133      26.709 -18.413   1.062  1.00 15.00      A    C  
ATOM   1230  CD2 TRP A 133      26.731 -20.333   2.211  1.00 15.00      A    C  
ATOM   1231  NE1 TRP A 133      26.376 -19.424   0.195  1.00 15.00      A    N  
ATOM   1232  HE1 TRP A 133      26.171 -19.313  -0.754  1.00 15.00      A    H  
ATOM   1233  CE2 TRP A 133      26.381 -20.614   0.877  1.00 15.00      A    C  
ATOM   1234  CE3 TRP A 133      26.807 -21.391   3.125  1.00 15.00      A    C  
ATOM   1235  CZ2 TRP A 133      26.112 -21.906   0.431  1.00 15.00      A    C  
ATOM   1236  CZ3 TRP A 133      26.540 -22.671   2.682  1.00 15.00      A    C  
ATOM   1237  CH2 TRP A 133      26.195 -22.919   1.348  1.00 15.00      A    C  
ATOM   1238  C   TRP A 133      27.018 -18.037   5.990  1.00 15.00      A    C  
ATOM   1239  O   TRP A 133      27.436 -19.007   6.615  1.00 15.00      A    O  
ATOM   1240  N   LEU A 134      27.145 -16.792   6.421  1.00 15.00      A    N  
ATOM   1241  HN  LEU A 134      26.773 -16.062   5.884  1.00 15.00      A    H  
ATOM   1242  CA  LEU A 134      27.820 -16.483   7.669  1.00 15.00      A    C  
ATOM   1243  CB  LEU A 134      28.216 -15.006   7.717  1.00 15.00      A    C  
ATOM   1244  CG  LEU A 134      29.167 -14.527   6.618  1.00 15.00      A    C  
ATOM   1245  CD1 LEU A 134      29.443 -13.041   6.758  1.00 15.00      A    C  
ATOM   1246  CD2 LEU A 134      30.464 -15.323   6.640  1.00 15.00      A    C  
ATOM   1247  C   LEU A 134      26.959 -16.838   8.868  1.00 15.00      A    C  
ATOM   1248  O   LEU A 134      27.480 -17.214   9.917  1.00 15.00      A    O  
ATOM   1249  N   THR A 135      25.646 -16.709   8.713  1.00 15.00      A    N  
ATOM   1250  HN  THR A 135      25.293 -16.382   7.857  1.00 15.00      A    H  
ATOM   1251  CA  THR A 135      24.706 -17.023   9.783  1.00 15.00      A    C  
ATOM   1252  CB  THR A 135      23.258 -16.809   9.308  1.00 15.00      A    C  
ATOM   1253  OG1 THR A 135      23.220 -16.881   7.876  1.00 15.00      A    O  
ATOM   1254  HG1 THR A 135      23.437 -17.775   7.584  1.00 15.00      A    H  
ATOM   1255  CG2 THR A 135      22.746 -15.450   9.757  1.00 15.00      A    C  
ATOM   1256  C   THR A 135      24.880 -18.462  10.270  1.00 15.00      A    C  
ATOM   1257  O   THR A 135      24.751 -18.749  11.459  1.00 15.00      A    O  
ATOM   1258  N   GLU A 136      25.199 -19.351   9.343  1.00 15.00      A    N  
ATOM   1259  HN  GLU A 136      25.318 -19.053   8.416  1.00 15.00      A    H  
ATOM   1260  CA  GLU A 136      25.396 -20.756   9.653  1.00 15.00      A    C  
ATOM   1261  CB  GLU A 136      24.586 -21.620   8.671  1.00 15.00      A    C  
ATOM   1262  CG  GLU A 136      24.532 -21.054   7.256  1.00 15.00      A    C  
ATOM   1263  CD  GLU A 136      23.338 -21.539   6.454  1.00 15.00      A    C  
ATOM   1264  OE1 GLU A 136      22.313 -20.823   6.401  1.00 15.00      A    O  
ATOM   1265  OE2 GLU A 136      23.428 -22.614   5.826  1.00 15.00      A    O  
ATOM   1266  C   GLU A 136      26.886 -21.107   9.588  1.00 15.00      A    C  
ATOM   1267  O   GLU A 136      27.448 -21.253   8.501  1.00 15.00      A    O  
ATOM   1268  N   ASP A 137      27.536 -21.209  10.750  1.00 15.00      A    N  
ATOM   1269  HN  ASP A 137      27.048 -21.070  11.598  1.00 15.00      A    H  
ATOM   1270  CA  ASP A 137      28.961 -21.532  10.792  1.00 15.00      A    C  
ATOM   1271  CB  ASP A 137      29.687 -21.190  12.117  1.00 15.00      A    C  
ATOM   1272  CG  ASP A 137      28.828 -21.057  13.373  1.00 15.00      A    C  
ATOM   1273  OD1 ASP A 137      29.375 -21.282  14.477  1.00 15.00      A    O  
ATOM   1274  OD2 ASP A 137      27.642 -20.663  13.278  1.00 15.00      A    O  
ATOM   1275  C   ASP A 137      29.261 -22.943  10.293  1.00 15.00      A    C  
ATOM   1276  O   ASP A 137      29.157 -23.926  11.031  1.00 15.00      A    O  
ATOM   1277  N   SER A 138      29.620 -23.019   9.015  1.00 15.00      A    N  
ATOM   1278  HN  SER A 138      29.661 -22.194   8.491  1.00 15.00      A    H  
ATOM   1279  CA  SER A 138      29.933 -24.275   8.354  1.00 15.00      A    C  
ATOM   1280  CB  SER A 138      29.185 -24.313   7.020  1.00 15.00      A    C  
ATOM   1281  OG  SER A 138      28.968 -22.992   6.544  1.00 15.00      A    O  
ATOM   1282  HG  SER A 138      28.266 -22.576   7.059  1.00 15.00      A    H  
ATOM   1283  C   SER A 138      31.444 -24.412   8.131  1.00 15.00      A    C  
ATOM   1284  O   SER A 138      32.230 -24.243   9.063  1.00 15.00      A    O  
ATOM   1285  N   ALA A 139      31.850 -24.709   6.897  1.00 15.00      A    N  
ATOM   1286  HN  ALA A 139      31.181 -24.817   6.178  1.00 15.00      A    H  
ATOM   1287  CA  ALA A 139      33.265 -24.867   6.573  1.00 15.00      A    C  
ATOM   1288  CB  ALA A 139      33.540 -26.276   6.071  1.00 15.00      A    C  
ATOM   1289  C   ALA A 139      33.699 -23.835   5.542  1.00 15.00      A    C  
ATOM   1290  O   ALA A 139      34.757 -23.214   5.669  1.00 15.00      A    O  
ATOM   1291  N   GLU A 140      32.875 -23.664   4.517  1.00 15.00      A    N  
ATOM   1292  HN  GLU A 140      32.050 -24.211   4.469  1.00 15.00      A    H  
ATOM   1293  CA  GLU A 140      33.142 -22.704   3.455  1.00 15.00      A    C  
ATOM   1294  CB  GLU A 140      32.127 -22.848   2.307  1.00 15.00      A    C  
ATOM   1295  CG  GLU A 140      30.706 -23.205   2.731  1.00 15.00      A    C  
ATOM   1296  CD  GLU A 140      30.531 -24.681   3.051  1.00 15.00      A    C  
ATOM   1297  OE1 GLU A 140      30.245 -25.464   2.125  1.00 15.00      A    O  
ATOM   1298  OE2 GLU A 140      30.688 -25.055   4.237  1.00 15.00      A    O  
ATOM   1299  C   GLU A 140      33.137 -21.290   4.019  1.00 15.00      A    C  
ATOM   1300  O   GLU A 140      33.882 -20.415   3.567  1.00 15.00      A    O  
ATOM   1301  N   ALA A 141      32.294 -21.078   5.019  1.00 15.00      A    N  
ATOM   1302  HN  ALA A 141      31.721 -21.816   5.323  1.00 15.00      A    H  
ATOM   1303  CA  ALA A 141      32.204 -19.791   5.682  1.00 15.00      A    C  
ATOM   1304  CB  ALA A 141      30.819 -19.600   6.282  1.00 15.00      A    C  
ATOM   1305  C   ALA A 141      33.269 -19.719   6.766  1.00 15.00      A    C  
ATOM   1306  O   ALA A 141      33.762 -20.752   7.216  1.00 15.00      A    O  
ATOM   1307  N   LEU A 142      33.638 -18.500   7.159  1.00 15.00      A    N  
ATOM   1308  HN  LEU A 142      33.221 -17.724   6.733  1.00 15.00      A    H  
ATOM   1309  CA  LEU A 142      34.654 -18.269   8.195  1.00 15.00      A    C  
ATOM   1310  CB  LEU A 142      34.413 -19.114   9.455  1.00 15.00      A    C  
ATOM   1311  CG  LEU A 142      35.101 -18.635  10.739  1.00 15.00      A    C  
ATOM   1312  CD1 LEU A 142      34.385 -17.423  11.314  1.00 15.00      A    C  
ATOM   1313  CD2 LEU A 142      35.172 -19.755  11.767  1.00 15.00      A    C  
ATOM   1314  C   LEU A 142      36.073 -18.467   7.656  1.00 15.00      A    C  
ATOM   1315  O   LEU A 142      36.936 -17.611   7.844  1.00 15.00      A    O  
ATOM   1316  N   GLN A 143      36.304 -19.580   6.970  1.00 15.00      A    N  
ATOM   1317  HN  GLN A 143      35.576 -20.235   6.854  1.00 15.00      A    H  
ATOM   1318  CA  GLN A 143      37.620 -19.872   6.412  1.00 15.00      A    C  
ATOM   1319  CB  GLN A 143      37.712 -21.346   6.014  1.00 15.00      A    C  
ATOM   1320  CG  GLN A 143      39.127 -21.805   5.701  1.00 15.00      A    C  
ATOM   1321  CD  GLN A 143      39.184 -23.187   5.083  1.00 15.00      A    C  
ATOM   1322  OE1 GLN A 143      38.336 -23.567   4.277  1.00 15.00      A    O  
ATOM   1323  NE2 GLN A 143      40.188 -23.956   5.472  1.00 15.00      A    N  
ATOM   1324 HE21 GLN A 143      40.823 -23.591   6.124  1.00 15.00      A    H  
ATOM   1325 HE22 GLN A 143      40.252 -24.855   5.095  1.00 15.00      A    H  
ATOM   1326  C   GLN A 143      37.929 -19.003   5.194  1.00 15.00      A    C  
ATOM   1327  O   GLN A 143      39.033 -18.482   5.050  1.00 15.00      A    O  
ATOM   1328  N   ALA A 144      36.933 -18.823   4.338  1.00 15.00      A    N  
ATOM   1329  HN  ALA A 144      36.057 -19.218   4.537  1.00 15.00      A    H  
ATOM   1330  CA  ALA A 144      37.096 -18.064   3.098  1.00 15.00      A    C  
ATOM   1331  CB  ALA A 144      35.941 -18.345   2.155  1.00 15.00      A    C  
ATOM   1332  C   ALA A 144      37.273 -16.553   3.279  1.00 15.00      A    C  
ATOM   1333  O   ALA A 144      37.261 -15.816   2.295  1.00 15.00      A    O  
ATOM   1334  N   LEU A 145      37.445 -16.079   4.502  1.00 15.00      A    N  
ATOM   1335  HN  LEU A 145      37.469 -16.695   5.263  1.00 15.00      A    H  
ATOM   1336  CA  LEU A 145      37.619 -14.642   4.712  1.00 15.00      A    C  
ATOM   1337  CB  LEU A 145      36.435 -13.993   5.443  1.00 15.00      A    C  
ATOM   1338  CG  LEU A 145      35.987 -14.628   6.757  1.00 15.00      A    C  
ATOM   1339  CD1 LEU A 145      36.015 -13.596   7.878  1.00 15.00      A    C  
ATOM   1340  CD2 LEU A 145      34.590 -15.207   6.604  1.00 15.00      A    C  
ATOM   1341  C   LEU A 145      38.954 -14.293   5.357  1.00 15.00      A    C  
ATOM   1342  O   LEU A 145      39.446 -13.175   5.207  1.00 15.00      A    O  
ATOM   1343  N   SER A 146      39.546 -15.249   6.055  1.00 15.00      A    N  
ATOM   1344  HN  SER A 146      39.125 -16.133   6.121  1.00 15.00      A    H  
ATOM   1345  CA  SER A 146      40.821 -15.033   6.719  1.00 15.00      A    C  
ATOM   1346  CB  SER A 146      40.621 -14.234   8.013  1.00 15.00      A    C  
ATOM   1347  OG  SER A 146      40.212 -12.904   7.745  1.00 15.00      A    O  
ATOM   1348  HG  SER A 146      40.084 -12.794   6.788  1.00 15.00      A    H  
ATOM   1349  C   SER A 146      41.477 -16.365   7.049  1.00 15.00      A    C  
ATOM   1350  O   SER A 146      40.808 -17.290   7.513  1.00 15.00      A    O  
ATOM   1351  N   ASP A 147      42.776 -16.461   6.794  1.00 15.00      A    N  
ATOM   1352  HN  ASP A 147      43.241 -15.703   6.375  1.00 15.00      A    H  
ATOM   1353  CA  ASP A 147      43.537 -17.675   7.080  1.00 15.00      A    C  
ATOM   1354  CB  ASP A 147      44.998 -17.504   6.644  1.00 15.00      A    C  
ATOM   1355  CG  ASP A 147      45.136 -17.134   5.176  1.00 15.00      A    C  
ATOM   1356  OD1 ASP A 147      45.676 -17.953   4.401  1.00 15.00      A    O  
ATOM   1357  OD2 ASP A 147      44.698 -16.023   4.800  1.00 15.00      A    O  
ATOM   1358  C   ASP A 147      43.459 -17.982   8.569  1.00 15.00      A    C  
ATOM   1359  O   ASP A 147      43.296 -19.133   8.978  1.00 15.00      A    O  
ATOM   1360  N   ASN A 148      43.575 -16.935   9.375  1.00 15.00      A    N  
ATOM   1361  HN  ASN A 148      43.731 -16.051   8.985  1.00 15.00      A    H  
ATOM   1362  CA  ASN A 148      43.482 -17.065  10.820  1.00 15.00      A    C  
ATOM   1363  CB  ASN A 148      44.227 -15.925  11.522  1.00 15.00      A    C  
ATOM   1364  CG  ASN A 148      45.676 -16.260  11.816  1.00 15.00      A    C  
ATOM   1365  OD1 ASN A 148      46.571 -15.923  11.044  1.00 15.00      A    O  
ATOM   1366  ND2 ASN A 148      45.915 -16.927  12.935  1.00 15.00      A    N  
ATOM   1367 HD21 ASN A 148      45.144 -17.165  13.513  1.00 15.00      A    H  
ATOM   1368 HD22 ASN A 148      46.840 -17.161  13.144  1.00 15.00      A    H  
ATOM   1369  C   ASN A 148      42.014 -17.058  11.230  1.00 15.00      A    C  
ATOM   1370  O   ASN A 148      41.275 -16.124  10.904  1.00 15.00      A    O  
ATOM   1371  N   ALA A 149      41.593 -18.090  11.949  1.00 15.00      A    N  
ATOM   1372  HN  ALA A 149      42.234 -18.787  12.206  1.00 15.00      A    H  
ATOM   1373  CA  ALA A 149      40.204 -18.205  12.379  1.00 15.00      A    C  
ATOM   1374  CB  ALA A 149      39.888 -19.627  12.816  1.00 15.00      A    C  
ATOM   1375  C   ALA A 149      39.870 -17.206  13.480  1.00 15.00      A    C  
ATOM   1376  O   ALA A 149      38.697 -16.928  13.741  1.00 15.00      A    O  
ATOM   1377  N   GLU A 150      40.902 -16.669  14.120  1.00 15.00      A    N  
ATOM   1378  HN  GLU A 150      41.819 -16.948  13.875  1.00 15.00      A    H  
ATOM   1379  CA  GLU A 150      40.725 -15.693  15.185  1.00 15.00      A    C  
ATOM   1380  CB  GLU A 150      42.067 -15.348  15.842  1.00 15.00      A    C  
ATOM   1381  CG  GLU A 150      42.761 -16.522  16.520  1.00 15.00      A    C  
ATOM   1382  CD  GLU A 150      43.557 -17.383  15.555  1.00 15.00      A    C  
ATOM   1383  OE1 GLU A 150      44.212 -18.337  16.011  1.00 15.00      A    O  
ATOM   1384  OE2 GLU A 150      43.525 -17.104  14.335  1.00 15.00      A    O  
ATOM   1385  C   GLU A 150      40.065 -14.429  14.643  1.00 15.00      A    C  
ATOM   1386  O   GLU A 150      38.972 -14.054  15.077  1.00 15.00      A    O  
ATOM   1387  N   GLN A 151      40.719 -13.796  13.672  1.00 15.00      A    N  
ATOM   1388  HN  GLN A 151      41.573 -14.159  13.357  1.00 15.00      A    H  
ATOM   1389  CA  GLN A 151      40.192 -12.576  13.062  1.00 15.00      A    C  
ATOM   1390  CB  GLN A 151      41.232 -11.919  12.144  1.00 15.00      A    C  
ATOM   1391  CG  GLN A 151      41.908 -12.876  11.173  1.00 15.00      A    C  
ATOM   1392  CD  GLN A 151      42.911 -12.193  10.262  1.00 15.00      A    C  
ATOM   1393  OE1 GLN A 151      44.063 -11.991  10.637  1.00 15.00      A    O  
ATOM   1394  NE2 GLN A 151      42.488 -11.855   9.053  1.00 15.00      A    N  
ATOM   1395 HE21 GLN A 151      41.554 -12.059   8.809  1.00 15.00      A    H  
ATOM   1396 HE22 GLN A 151      43.124 -11.423   8.444  1.00 15.00      A    H  
ATOM   1397  C   GLN A 151      38.910 -12.874  12.293  1.00 15.00      A    C  
ATOM   1398  O   GLN A 151      37.999 -12.051  12.236  1.00 15.00      A    O  
ATOM   1399  N   ALA A 152      38.844 -14.069  11.718  1.00 15.00      A    N  
ATOM   1400  HN  ALA A 152      39.605 -14.684  11.804  1.00 15.00      A    H  
ATOM   1401  CA  ALA A 152      37.677 -14.488  10.959  1.00 15.00      A    C  
ATOM   1402  CB  ALA A 152      37.922 -15.848  10.325  1.00 15.00      A    C  
ATOM   1403  C   ALA A 152      36.439 -14.528  11.847  1.00 15.00      A    C  
ATOM   1404  O   ALA A 152      35.371 -14.044  11.465  1.00 15.00      A    O  
ATOM   1405  N   ARG A 153      36.590 -15.095  13.041  1.00 15.00      A    N  
ATOM   1406  HN  ARG A 153      37.472 -15.453  13.293  1.00 15.00      A    H  
ATOM   1407  CA  ARG A 153      35.485 -15.199  13.986  1.00 15.00      A    C  
ATOM   1408  CB  ARG A 153      35.878 -16.050  15.201  1.00 15.00      A    C  
ATOM   1409  CG  ARG A 153      34.727 -16.371  16.149  1.00 15.00      A    C  
ATOM   1410  CD  ARG A 153      33.699 -17.296  15.506  1.00 15.00      A    C  
ATOM   1411  NE  ARG A 153      34.154 -18.688  15.454  1.00 15.00      A    N  
ATOM   1412  HE  ARG A 153      35.115 -18.849  15.585  1.00 15.00      A    H  
ATOM   1413  CZ  ARG A 153      33.346 -19.739  15.251  1.00 15.00      A    C  
ATOM   1414  NH1 ARG A 153      32.038 -19.561  15.074  1.00 15.00      A    N  
ATOM   1415 HH11 ARG A 153      31.404 -20.386  14.914  1.00 15.00      A    H  
ATOM   1416 HH12 ARG A 153      31.634 -18.607  15.097  1.00 15.00      A    H  
ATOM   1417  NH2 ARG A 153      33.851 -20.968  15.218  1.00 15.00      A    N  
ATOM   1418 HH21 ARG A 153      33.223 -21.788  15.057  1.00 15.00      A    H  
ATOM   1419 HH22 ARG A 153      34.872 -21.122  15.353  1.00 15.00      A    H  
ATOM   1420  C   ARG A 153      35.003 -13.817  14.424  1.00 15.00      A    C  
ATOM   1421  O   ARG A 153      33.805 -13.610  14.641  1.00 15.00      A    O  
ATOM   1422  N   GLU A 154      35.938 -12.878  14.540  1.00 15.00      A    N  
ATOM   1423  HN  GLU A 154      36.874 -13.106  14.348  1.00 15.00      A    H  
ATOM   1424  CA  GLU A 154      35.611 -11.513  14.937  1.00 15.00      A    C  
ATOM   1425  CB  GLU A 154      36.880 -10.726  15.280  1.00 15.00      A    C  
ATOM   1426  CG  GLU A 154      36.641  -9.245  15.541  1.00 15.00      A    C  
ATOM   1427  CD  GLU A 154      37.911  -8.420  15.467  1.00 15.00      A    C  
ATOM   1428  OE1 GLU A 154      38.534  -8.380  14.384  1.00 15.00      A    O  
ATOM   1429  OE2 GLU A 154      38.279  -7.806  16.489  1.00 15.00      A    O  
ATOM   1430  C   GLU A 154      34.845 -10.808  13.824  1.00 15.00      A    C  
ATOM   1431  O   GLU A 154      33.737 -10.310  14.039  1.00 15.00      A    O  
ATOM   1432  N   TRP A 155      35.430 -10.795  12.628  1.00 15.00      A    N  
ATOM   1433  HN  TRP A 155      36.315 -11.216  12.524  1.00 15.00      A    H  
ATOM   1434  CA  TRP A 155      34.809 -10.154  11.474  1.00 15.00      A    C  
ATOM   1435  CB  TRP A 155      35.699 -10.261  10.228  1.00 15.00      A    C  
ATOM   1436  CG  TRP A 155      36.970  -9.462  10.310  1.00 15.00      A    C  
ATOM   1437  CD1 TRP A 155      37.342  -8.602  11.304  1.00 15.00      A    C  
ATOM   1438  CD2 TRP A 155      38.039  -9.447   9.353  1.00 15.00      A    C  
ATOM   1439  NE1 TRP A 155      38.574  -8.062  11.031  1.00 15.00      A    N  
ATOM   1440  HE1 TRP A 155      39.053  -7.423  11.604  1.00 15.00      A    H  
ATOM   1441  CE2 TRP A 155      39.024  -8.563   9.838  1.00 15.00      A    C  
ATOM   1442  CE3 TRP A 155      38.259 -10.099   8.136  1.00 15.00      A    C  
ATOM   1443  CZ2 TRP A 155      40.209  -8.316   9.148  1.00 15.00      A    C  
ATOM   1444  CZ3 TRP A 155      39.435  -9.850   7.454  1.00 15.00      A    C  
ATOM   1445  CH2 TRP A 155      40.395  -8.967   7.961  1.00 15.00      A    C  
ATOM   1446  C   TRP A 155      33.421 -10.730  11.202  1.00 15.00      A    C  
ATOM   1447  O   TRP A 155      32.484  -9.989  10.905  1.00 15.00      A    O  
ATOM   1448  N   ARG A 156      33.289 -12.052  11.324  1.00 15.00      A    N  
ATOM   1449  HN  ARG A 156      34.078 -12.594  11.554  1.00 15.00      A    H  
ATOM   1450  CA  ARG A 156      32.003 -12.715  11.109  1.00 15.00      A    C  
ATOM   1451  CB  ARG A 156      32.130 -14.238  11.270  1.00 15.00      A    C  
ATOM   1452  CG  ARG A 156      30.862 -15.026  10.942  1.00 15.00      A    C  
ATOM   1453  CD  ARG A 156      30.051 -15.360  12.194  1.00 15.00      A    C  
ATOM   1454  NE  ARG A 156      29.078 -16.427  11.945  1.00 15.00      A    N  
ATOM   1455  HE  ARG A 156      28.783 -16.558  11.011  1.00 15.00      A    H  
ATOM   1456  CZ  ARG A 156      28.556 -17.219  12.885  1.00 15.00      A    C  
ATOM   1457  NH1 ARG A 156      28.891 -17.071  14.163  1.00 15.00      A    N  
ATOM   1458 HH11 ARG A 156      29.560 -16.329  14.444  1.00 15.00      A    H  
ATOM   1459 HH12 ARG A 156      28.475 -17.700  14.887  1.00 15.00      A    H  
ATOM   1460  NH2 ARG A 156      27.698 -18.165  12.536  1.00 15.00      A    N  
ATOM   1461 HH21 ARG A 156      27.287 -18.810  13.258  1.00 15.00      A    H  
ATOM   1462 HH22 ARG A 156      27.427 -18.285  11.534  1.00 15.00      A    H  
ATOM   1463  C   ARG A 156      30.959 -12.172  12.075  1.00 15.00      A    C  
ATOM   1464  O   ARG A 156      29.800 -11.995  11.711  1.00 15.00      A    O  
ATOM   1465  N   GLN A 157      31.382 -11.901  13.305  1.00 15.00      A    N  
ATOM   1466  HN  GLN A 157      32.328 -12.039  13.530  1.00 15.00      A    H  
ATOM   1467  CA  GLN A 157      30.480 -11.377  14.320  1.00 15.00      A    C  
ATOM   1468  CB  GLN A 157      31.148 -11.377  15.697  1.00 15.00      A    C  
ATOM   1469  CG  GLN A 157      30.167 -11.253  16.852  1.00 15.00      A    C  
ATOM   1470  CD  GLN A 157      29.527 -12.577  17.221  1.00 15.00      A    C  
ATOM   1471  OE1 GLN A 157      28.344 -12.642  17.540  1.00 15.00      A    O  
ATOM   1472  NE2 GLN A 157      30.312 -13.645  17.199  1.00 15.00      A    N  
ATOM   1473 HE21 GLN A 157      31.250 -13.523  16.948  1.00 15.00      A    H  
ATOM   1474 HE22 GLN A 157      29.922 -14.506  17.450  1.00 15.00      A    H  
ATOM   1475  C   GLN A 157      30.046  -9.965  13.950  1.00 15.00      A    C  
ATOM   1476  O   GLN A 157      28.883  -9.599  14.112  1.00 15.00      A    O  
ATOM   1477  N   ALA A 158      30.994  -9.184  13.441  1.00 15.00      A    N  
ATOM   1478  HN  ALA A 158      31.905  -9.538  13.346  1.00 15.00      A    H  
ATOM   1479  CA  ALA A 158      30.720  -7.815  13.027  1.00 15.00      A    C  
ATOM   1480  CB  ALA A 158      32.007  -7.114  12.619  1.00 15.00      A    C  
ATOM   1481  C   ALA A 158      29.713  -7.799  11.885  1.00 15.00      A    C  
ATOM   1482  O   ALA A 158      28.797  -6.978  11.868  1.00 15.00      A    O  
ATOM   1483  N   PHE A 159      29.881  -8.723  10.943  1.00 15.00      A    N  
ATOM   1484  HN  PHE A 159      30.637  -9.346  11.015  1.00 15.00      A    H  
ATOM   1485  CA  PHE A 159      28.981  -8.827   9.799  1.00 15.00      A    C  
ATOM   1486  CB  PHE A 159      29.508  -9.833   8.772  1.00 15.00      A    C  
ATOM   1487  CG  PHE A 159      30.737  -9.373   8.036  1.00 15.00      A    C  
ATOM   1488  CD1 PHE A 159      30.817  -8.088   7.521  1.00 15.00      A    C  
ATOM   1489  CD2 PHE A 159      31.811 -10.228   7.855  1.00 15.00      A    C  
ATOM   1490  CE1 PHE A 159      31.944  -7.666   6.843  1.00 15.00      A    C  
ATOM   1491  CE2 PHE A 159      32.942  -9.813   7.178  1.00 15.00      A    C  
ATOM   1492  CZ  PHE A 159      33.009  -8.530   6.671  1.00 15.00      A    C  
ATOM   1493  C   PHE A 159      27.575  -9.212  10.250  1.00 15.00      A    C  
ATOM   1494  O   PHE A 159      26.588  -8.701   9.730  1.00 15.00      A    O  
ATOM   1495  N   ILE A 160      27.490 -10.112  11.225  1.00 15.00      A    N  
ATOM   1496  HN  ILE A 160      28.314 -10.497  11.596  1.00 15.00      A    H  
ATOM   1497  CA  ILE A 160      26.198 -10.543  11.753  1.00 15.00      A    C  
ATOM   1498  CB  ILE A 160      26.336 -11.785  12.669  1.00 15.00      A    C  
ATOM   1499  CG1 ILE A 160      26.938 -12.968  11.900  1.00 15.00      A    C  
ATOM   1500  CG2 ILE A 160      24.997 -12.177  13.281  1.00 15.00      A    C  
ATOM   1501  CD1 ILE A 160      26.162 -13.370  10.663  1.00 15.00      A    C  
ATOM   1502  C   ILE A 160      25.556  -9.395  12.531  1.00 15.00      A    C  
ATOM   1503  O   ILE A 160      24.331  -9.289  12.625  1.00 15.00      A    O  
ATOM   1504  N   GLY A 161      26.403  -8.506  13.040  1.00 15.00      A    N  
ATOM   1505  HN  GLY A 161      27.367  -8.632  12.898  1.00 15.00      A    H  
ATOM   1506  CA  GLY A 161      25.940  -7.365  13.806  1.00 15.00      A    C  
ATOM   1507  C   GLY A 161      25.199  -6.335  12.969  1.00 15.00      A    C  
ATOM   1508  O   GLY A 161      24.815  -5.280  13.474  1.00 15.00      A    O  
ATOM   1509  N   ILE A 162      25.005  -6.626  11.689  1.00 15.00      A    N  
ATOM   1510  HN  ILE A 162      25.357  -7.471  11.331  1.00 15.00      A    H  
ATOM   1511  CA  ILE A 162      24.292  -5.718  10.802  1.00 15.00      A    C  
ATOM   1512  CB  ILE A 162      24.748  -5.861   9.329  1.00 15.00      A    C  
ATOM   1513  CG1 ILE A 162      24.344  -4.623   8.518  1.00 15.00      A    C  
ATOM   1514  CG2 ILE A 162      24.178  -7.125   8.694  1.00 15.00      A    C  
ATOM   1515  CD1 ILE A 162      24.892  -4.605   7.105  1.00 15.00      A    C  
ATOM   1516  C   ILE A 162      22.784  -5.939  10.904  1.00 15.00      A    C  
ATOM   1517  O   ILE A 162      21.995  -5.052  10.583  1.00 15.00      A    O  
ATOM   1518  N   THR A 163      22.386  -7.115  11.372  1.00 15.00      A    N  
ATOM   1519  HN  THR A 163      23.058  -7.781  11.640  1.00 15.00      A    H  
ATOM   1520  CA  THR A 163      20.973  -7.437  11.500  1.00 15.00      A    C  
ATOM   1521  CB  THR A 163      20.663  -8.871  11.005  1.00 15.00      A    C  
ATOM   1522  OG1 THR A 163      19.257  -9.017  10.774  1.00 15.00      A    O  
ATOM   1523  HG1 THR A 163      18.769  -8.498  11.423  1.00 15.00      A    H  
ATOM   1524  CG2 THR A 163      21.121  -9.918  12.012  1.00 15.00      A    C  
ATOM   1525  C   THR A 163      20.485  -7.248  12.935  1.00 15.00      A    C  
ATOM   1526  O   THR A 163      19.284  -7.185  13.189  1.00 15.00      A    O  
ATOM   1527  N   THR A 164      21.422  -7.151  13.866  1.00 15.00      A    N  
ATOM   1528  HN  THR A 164      22.366  -7.206  13.609  1.00 15.00      A    H  
ATOM   1529  CA  THR A 164      21.086  -6.970  15.266  1.00 15.00      A    C  
ATOM   1530  CB  THR A 164      22.125  -7.660  16.167  1.00 15.00      A    C  
ATOM   1531  OG1 THR A 164      23.402  -7.635  15.515  1.00 15.00      A    O  
ATOM   1532  HG1 THR A 164      24.062  -7.279  16.118  1.00 15.00      A    H  
ATOM   1533  CG2 THR A 164      21.725  -9.104  16.436  1.00 15.00      A    C  
ATOM   1534  C   THR A 164      21.012  -5.487  15.621  1.00 15.00      A    C  
ATOM   1535  O   THR A 164      21.610  -4.645  14.943  1.00 15.00      A    O  
ATOM   1536  N   VAL A 165      20.271  -5.176  16.677  1.00 15.00      A    N  
ATOM   1537  HN  VAL A 165      19.815  -5.890  17.165  1.00 15.00      A    H  
ATOM   1538  CA  VAL A 165      20.119  -3.801  17.134  1.00 15.00      A    C  
ATOM   1539  CB  VAL A 165      19.009  -3.682  18.208  1.00 15.00      A    C  
ATOM   1540  CG1 VAL A 165      19.352  -4.487  19.455  1.00 15.00      A    C  
ATOM   1541  CG2 VAL A 165      18.726  -2.227  18.554  1.00 15.00      A    C  
ATOM   1542  C   VAL A 165      21.447  -3.270  17.677  1.00 15.00      A    C  
ATOM   1543  O   VAL A 165      22.240  -4.020  18.250  1.00 15.00      A    O  
ATOM   1544  N   LYS A 166      21.695  -1.983  17.480  1.00 15.00      A    N  
ATOM   1545  HN  LYS A 166      21.028  -1.431  17.021  1.00 15.00      A    H  
ATOM   1546  CA  LYS A 166      22.928  -1.367  17.942  1.00 15.00      A    C  
ATOM   1547  CB  LYS A 166      23.651  -0.682  16.780  1.00 15.00      A    C  
ATOM   1548  CG  LYS A 166      24.091  -1.639  15.686  1.00 15.00      A    C  
ATOM   1549  CD  LYS A 166      24.764  -0.902  14.544  1.00 15.00      A    C  
ATOM   1550  CE  LYS A 166      25.412  -1.872  13.572  1.00 15.00      A    C  
ATOM   1551  NZ  LYS A 166      24.411  -2.715  12.869  1.00 15.00      A    N  
ATOM   1552  HZ1 LYS A 166      24.667  -3.724  12.958  1.00 15.00      A    H  
ATOM   1553  HZ2 LYS A 166      24.381  -2.464  11.856  1.00 15.00      A    H  
ATOM   1554  HZ3 LYS A 166      23.468  -2.571  13.279  1.00 15.00      A    H  
ATOM   1555  C   LYS A 166      22.664  -0.380  19.072  1.00 15.00      A    C  
ATOM   1556  O   LYS A 166      22.693   0.833  18.873  1.00 15.00      A    O  
ATOM   1557  N   GLY A 167      22.389  -0.911  20.253  1.00 15.00      A    N  
ATOM   1558  HN  GLY A 167      22.352  -1.885  20.345  1.00 15.00      A    H  
ATOM   1559  CA  GLY A 167      22.125  -0.071  21.400  1.00 15.00      A    C  
ATOM   1560  C   GLY A 167      21.010  -0.627  22.254  1.00 15.00      A    C  
ATOM   1561  O   GLY A 167      20.820  -1.841  22.319  1.00 15.00      A    O  
ATOM   1562  N   ALA A 168      20.265   0.257  22.899  1.00 15.00      A    N  
ATOM   1563  HN  ALA A 168      20.448   1.212  22.784  1.00 15.00      A    H  
ATOM   1564  CA  ALA A 168      19.162  -0.152  23.753  1.00 15.00      A    C  
ATOM   1565  CB  ALA A 168      19.271   0.519  25.115  1.00 15.00      A    C  
ATOM   1566  C   ALA A 168      17.837   0.193  23.088  1.00 15.00      A    C  
ATOM   1567  O   ALA A 168      17.685   1.285  22.540  1.00 15.00      A    O  
ATOM   1568  N   PRO A 169      16.874  -0.743  23.104  1.00 15.00      A    N  
ATOM   1569  CA  PRO A 169      15.553  -0.537  22.497  1.00 15.00      A    C  
ATOM   1570  CB  PRO A 169      14.821  -1.864  22.749  1.00 15.00      A    C  
ATOM   1571  CG  PRO A 169      15.907  -2.852  23.007  1.00 15.00      A    C  
ATOM   1572  CD  PRO A 169      16.999  -2.086  23.694  1.00 15.00      A    C  
ATOM   1573  C   PRO A 169      14.784   0.624  23.134  1.00 15.00      A    C  
ATOM   1574  O   PRO A 169      14.068   0.449  24.119  1.00 15.00      A    O  
ATOM   1575  N   ALA A 170      14.955   1.812  22.567  1.00 15.00      A    N  
ATOM   1576  HN  ALA A 170      15.565   1.890  21.802  1.00 15.00      A    H  
ATOM   1577  CA  ALA A 170      14.280   3.006  23.050  1.00 15.00      A    C  
ATOM   1578  CB  ALA A 170      15.285   3.981  23.643  1.00 15.00      A    C  
ATOM   1579  C   ALA A 170      13.512   3.655  21.907  1.00 15.00      A    C  
ATOM   1580  O   ALA A 170      13.739   3.334  20.739  1.00 15.00      A    O  
ATOM   1581  N   SER A 171      12.607   4.561  22.234  1.00 15.00      A    N  
ATOM   1582  HN  SER A 171      12.472   4.795  23.176  1.00 15.00      A    H  
ATOM   1583  CA  SER A 171      11.814   5.226  21.217  1.00 15.00      A    C  
ATOM   1584  CB  SER A 171      10.382   4.689  21.233  1.00 15.00      A    C  
ATOM   1585  OG  SER A 171      10.387   3.276  21.149  1.00 15.00      A    O  
ATOM   1586  HG  SER A 171      11.280   2.952  21.299  1.00 15.00      A    H  
ATOM   1587  C   SER A 171      11.821   6.739  21.393  1.00 15.00      A    C  
ATOM   1588  O   SER A 171      11.811   7.246  22.515  1.00 15.00      A    O  
ATOM   1589  N   HIS A 172      11.860   7.447  20.274  1.00 15.00      A    N  
ATOM   1590  HN  HIS A 172      11.894   6.979  19.417  1.00 15.00      A    H  
ATOM   1591  CA  HIS A 172      11.852   8.900  20.283  1.00 15.00      A    C  
ATOM   1592  CB  HIS A 172      12.281   9.425  18.910  1.00 15.00      A    C  
ATOM   1593  CG  HIS A 172      12.905  10.788  18.924  1.00 15.00      A    C  
ATOM   1594  ND1 HIS A 172      14.270  10.948  18.960  1.00 15.00      A    N  
ATOM   1595  CD2 HIS A 172      12.318  12.008  18.871  1.00 15.00      A    C  
ATOM   1596  CE1 HIS A 172      14.485  12.249  18.926  1.00 15.00      A    C  
ATOM   1597  NE2 HIS A 172      13.335  12.929  18.871  1.00 15.00      A    N  
ATOM   1598  HE2 HIS A 172      13.235  13.904  18.825  1.00 15.00      A    H  
ATOM   1599  C   HIS A 172      10.445   9.385  20.608  1.00 15.00      A    C  
ATOM   1600  O   HIS A 172       9.466   8.705  20.304  1.00 15.00      A    O  
ATOM   1601  N   SER A 173      10.344  10.566  21.201  1.00 15.00      A    N  
ATOM   1602  HN  SER A 173      11.160  11.071  21.402  1.00 15.00      A    H  
ATOM   1603  CA  SER A 173       9.051  11.127  21.583  1.00 15.00      A    C  
ATOM   1604  CB  SER A 173       9.245  12.357  22.475  1.00 15.00      A    C  
ATOM   1605  OG  SER A 173       8.052  12.683  23.164  1.00 15.00      A    O  
ATOM   1606  HG  SER A 173       7.293  12.504  22.594  1.00 15.00      A    H  
ATOM   1607  C   SER A 173       8.175  11.472  20.373  1.00 15.00      A    C  
ATOM   1608  O   SER A 173       6.993  11.769  20.526  1.00 15.00      A    O  
ATOM   1609  N   LEU A 174       8.752  11.421  19.175  1.00 15.00      A    N  
ATOM   1610  HN  LEU A 174       9.691  11.163  19.107  1.00 15.00      A    H  
ATOM   1611  CA  LEU A 174       8.007  11.737  17.961  1.00 15.00      A    C  
ATOM   1612  CB  LEU A 174       8.859  12.544  16.976  1.00 15.00      A    C  
ATOM   1613  CG  LEU A 174       8.949  14.056  17.226  1.00 15.00      A    C  
ATOM   1614  CD1 LEU A 174       7.573  14.651  17.491  1.00 15.00      A    C  
ATOM   1615  CD2 LEU A 174       9.910  14.377  18.362  1.00 15.00      A    C  
ATOM   1616  C   LEU A 174       7.448  10.479  17.300  1.00 15.00      A    C  
ATOM   1617  O   LEU A 174       6.740  10.556  16.292  1.00 15.00      A    O  
ATOM   1618  N   ALA A 175       7.759   9.325  17.885  1.00 15.00      A    N  
ATOM   1619  HN  ALA A 175       8.316   9.334  18.690  1.00 15.00      A    H  
ATOM   1620  CA  ALA A 175       7.282   8.046  17.373  1.00 15.00      A    C  
ATOM   1621  CB  ALA A 175       8.130   6.909  17.924  1.00 15.00      A    C  
ATOM   1622  C   ALA A 175       5.811   7.853  17.741  1.00 15.00      A    C  
ATOM   1623  O   ALA A 175       5.059   8.820  17.836  1.00 15.00      A    O  
ATOM   1624  N   LYS A 176       5.402   6.619  17.981  1.00 15.00      A    N  
ATOM   1625  HN  LYS A 176       6.053   5.885  17.973  1.00 15.00      A    H  
ATOM   1626  CA  LYS A 176       4.014   6.333  18.317  1.00 15.00      A    C  
ATOM   1627  CB  LYS A 176       3.210   5.944  17.064  1.00 15.00      A    C  
ATOM   1628  CG  LYS A 176       3.105   7.029  15.995  1.00 15.00      A    C  
ATOM   1629  CD  LYS A 176       2.279   8.222  16.465  1.00 15.00      A    C  
ATOM   1630  CE  LYS A 176       2.596   9.478  15.654  1.00 15.00      A    C  
ATOM   1631  NZ  LYS A 176       4.003   9.936  15.844  1.00 15.00      A    N  
ATOM   1632  HZ1 LYS A 176       4.662   9.286  15.371  1.00 15.00      A    H  
ATOM   1633  HZ2 LYS A 176       4.238   9.952  16.864  1.00 15.00      A    H  
ATOM   1634  HZ3 LYS A 176       4.139  10.890  15.455  1.00 15.00      A    H  
ATOM   1635  C   LYS A 176       3.945   5.215  19.350  1.00 15.00      A    C  
ATOM   1636  O   LYS A 176       4.614   4.196  19.212  1.00 15.00      A    O  
ATOM   1637  N   GLN A 177       3.165   5.437  20.397  1.00 15.00      A    N  
ATOM   1638  HN  GLN A 177       2.686   6.288  20.464  1.00 15.00      A    H  
ATOM   1639  CA  GLN A 177       2.985   4.452  21.456  1.00 15.00      A    C  
ATOM   1640  CB  GLN A 177       3.871   4.782  22.671  1.00 15.00      A    C  
ATOM   1641  CG  GLN A 177       4.972   5.798  22.390  1.00 15.00      A    C  
ATOM   1642  CD  GLN A 177       6.167   5.679  23.319  1.00 15.00      A    C  
ATOM   1643  OE1 GLN A 177       6.515   4.593  23.779  1.00 15.00      A    O  
ATOM   1644  NE2 GLN A 177       6.805   6.806  23.598  1.00 15.00      A    N  
ATOM   1645 HE21 GLN A 177       6.475   7.636  23.196  1.00 15.00      A    H  
ATOM   1646 HE22 GLN A 177       7.581   6.762  24.193  1.00 15.00      A    H  
ATOM   1647  C   GLN A 177       1.515   4.445  21.855  1.00 15.00      A    C  
ATOM   1648  O   GLN A 177       0.945   5.501  22.137  1.00 15.00      A    O  
ATOM   1649  N   LEU A 178       0.896   3.273  21.851  1.00 15.00      A    N  
ATOM   1650  HN  LEU A 178       1.403   2.457  21.639  1.00 15.00      A    H  
ATOM   1651  CA  LEU A 178      -0.519   3.167  22.188  1.00 15.00      A    C  
ATOM   1652  CB  LEU A 178      -1.340   2.719  20.979  1.00 15.00      A    C  
ATOM   1653  CG  LEU A 178      -1.475   3.730  19.834  1.00 15.00      A    C  
ATOM   1654  CD1 LEU A 178      -2.354   3.171  18.726  1.00 15.00      A    C  
ATOM   1655  CD2 LEU A 178      -2.032   5.054  20.341  1.00 15.00      A    C  
ATOM   1656  C   LEU A 178      -0.756   2.233  23.363  1.00 15.00      A    C  
ATOM   1657  O   LEU A 178      -0.371   1.065  23.331  1.00 15.00      A    O  
ATOM   1658  N   TYR A 179      -1.405   2.759  24.393  1.00 15.00      A    N  
ATOM   1659  HN  TYR A 179      -1.691   3.692  24.345  1.00 15.00      A    H  
ATOM   1660  CA  TYR A 179      -1.708   1.988  25.589  1.00 15.00      A    C  
ATOM   1661  CB  TYR A 179      -2.156   2.906  26.727  1.00 15.00      A    C  
ATOM   1662  CG  TYR A 179      -1.019   3.643  27.394  1.00 15.00      A    C  
ATOM   1663  CD1 TYR A 179      -0.176   2.990  28.283  1.00 15.00      A    C  
ATOM   1664  CD2 TYR A 179      -0.789   4.988  27.138  1.00 15.00      A    C  
ATOM   1665  CE1 TYR A 179       0.867   3.655  28.898  1.00 15.00      A    C  
ATOM   1666  CE2 TYR A 179       0.252   5.662  27.749  1.00 15.00      A    C  
ATOM   1667  CZ  TYR A 179       1.076   4.991  28.629  1.00 15.00      A    C  
ATOM   1668  OH  TYR A 179       2.112   5.658  29.242  1.00 15.00      A    O  
ATOM   1669  HH  TYR A 179       2.893   5.099  29.249  1.00 15.00      A    H  
ATOM   1670  C   TYR A 179      -2.761   0.923  25.318  1.00 15.00      A    C  
ATOM   1671  O   TYR A 179      -3.958   1.214  25.251  1.00 15.00      A    O  
ATOM   1672  N   PHE A 180      -2.301  -0.306  25.153  1.00 15.00      A    N  
ATOM   1673  HN  PHE A 180      -1.331  -0.460  25.198  1.00 15.00      A    H  
ATOM   1674  CA  PHE A 180      -3.188  -1.427  24.898  1.00 15.00      A    C  
ATOM   1675  CB  PHE A 180      -2.523  -2.446  23.973  1.00 15.00      A    C  
ATOM   1676  CG  PHE A 180      -3.495  -3.359  23.280  1.00 15.00      A    C  
ATOM   1677  CD1 PHE A 180      -3.726  -4.641  23.754  1.00 15.00      A    C  
ATOM   1678  CD2 PHE A 180      -4.182  -2.932  22.155  1.00 15.00      A    C  
ATOM   1679  CE1 PHE A 180      -4.622  -5.479  23.118  1.00 15.00      A    C  
ATOM   1680  CE2 PHE A 180      -5.080  -3.765  21.515  1.00 15.00      A    C  
ATOM   1681  CZ  PHE A 180      -5.300  -5.041  21.997  1.00 15.00      A    C  
ATOM   1682  C   PHE A 180      -3.593  -2.087  26.209  1.00 15.00      A    C  
ATOM   1683  O   PHE A 180      -2.737  -2.529  26.981  1.00 15.00      A    O  
ATOM   1684  N   PRO A 181      -4.902  -2.143  26.480  1.00 15.00      A    N  
ATOM   1685  CA  PRO A 181      -5.434  -2.741  27.705  1.00 15.00      A    C  
ATOM   1686  CB  PRO A 181      -6.896  -2.286  27.709  1.00 15.00      A    C  
ATOM   1687  CG  PRO A 181      -7.232  -2.096  26.270  1.00 15.00      A    C  
ATOM   1688  CD  PRO A 181      -5.970  -1.618  25.609  1.00 15.00      A    C  
ATOM   1689  C   PRO A 181      -5.365  -4.264  27.693  1.00 15.00      A    C  
ATOM   1690  O   PRO A 181      -5.523  -4.904  26.653  1.00 15.00      A    O  
ATOM   1691  N   LEU A 182      -5.117  -4.837  28.859  1.00 15.00      A    N  
ATOM   1692  HN  LEU A 182      -4.979  -4.272  29.649  1.00 15.00      A    H  
ATOM   1693  CA  LEU A 182      -5.044  -6.279  29.001  1.00 15.00      A    C  
ATOM   1694  CB  LEU A 182      -3.969  -6.654  30.025  1.00 15.00      A    C  
ATOM   1695  CG  LEU A 182      -2.543  -6.211  29.690  1.00 15.00      A    C  
ATOM   1696  CD1 LEU A 182      -1.586  -6.573  30.816  1.00 15.00      A    C  
ATOM   1697  CD2 LEU A 182      -2.082  -6.828  28.377  1.00 15.00      A    C  
ATOM   1698  C   LEU A 182      -6.405  -6.813  29.432  1.00 15.00      A    C  
ATOM   1699  O   LEU A 182      -7.199  -6.077  30.016  1.00 15.00      A    O  
ATOM   1700  N   PRO A 183      -6.692  -8.100  29.159  1.00 15.00      A    N  
ATOM   1701  CA  PRO A 183      -7.976  -8.727  29.522  1.00 15.00      A    C  
ATOM   1702  CB  PRO A 183      -7.865 -10.143  28.944  1.00 15.00      A    C  
ATOM   1703  CG  PRO A 183      -6.402 -10.378  28.790  1.00 15.00      A    C  
ATOM   1704  CD  PRO A 183      -5.804  -9.043  28.460  1.00 15.00      A    C  
ATOM   1705  C   PRO A 183      -8.202  -8.783  31.034  1.00 15.00      A    C  
ATOM   1706  O   PRO A 183      -9.266  -9.187  31.498  1.00 15.00      A    O  
ATOM   1707  N   GLY A 184      -7.189  -8.388  31.791  1.00 15.00      A    N  
ATOM   1708  HN  GLY A 184      -6.370  -8.080  31.360  1.00 15.00      A    H  
ATOM   1709  CA  GLY A 184      -7.291  -8.381  33.233  1.00 15.00      A    C  
ATOM   1710  C   GLY A 184      -6.980  -7.011  33.791  1.00 15.00      A    C  
ATOM   1711  O   GLY A 184      -7.882  -6.258  34.155  1.00 15.00      A    O  
ATOM   1712  N   SER A 185      -5.698  -6.683  33.855  1.00 15.00      A    N  
ATOM   1713  HN  SER A 185      -5.026  -7.329  33.559  1.00 15.00      A    H  
ATOM   1714  CA  SER A 185      -5.254  -5.392  34.360  1.00 15.00      A    C  
ATOM   1715  CB  SER A 185      -5.224  -5.396  35.893  1.00 15.00      A    C  
ATOM   1716  OG  SER A 185      -6.512  -5.642  36.430  1.00 15.00      A    O  
ATOM   1717  HG  SER A 185      -7.145  -5.756  35.706  1.00 15.00      A    H  
ATOM   1718  C   SER A 185      -3.869  -5.063  33.815  1.00 15.00      A    C  
ATOM   1719  O   SER A 185      -2.964  -5.895  33.869  1.00 15.00      A    O  
ATOM   1720  N   GLY A 186      -3.717  -3.865  33.267  1.00 15.00      A    N  
ATOM   1721  HN  GLY A 186      -4.484  -3.258  33.212  1.00 15.00      A    H  
ATOM   1722  CA  GLY A 186      -2.433  -3.455  32.732  1.00 15.00      A    C  
ATOM   1723  C   GLY A 186      -2.561  -2.786  31.380  1.00 15.00      A    C  
ATOM   1724  O   GLY A 186      -3.541  -3.002  30.666  1.00 15.00      A    O  
ATOM   1725  N   TYR A 187      -1.575  -1.966  31.038  1.00 15.00      A    N  
ATOM   1726  HN  TYR A 187      -0.822  -1.840  31.653  1.00 15.00      A    H  
ATOM   1727  CA  TYR A 187      -1.566  -1.256  29.766  1.00 15.00      A    C  
ATOM   1728  CB  TYR A 187      -1.944   0.215  29.958  1.00 15.00      A    C  
ATOM   1729  CG  TYR A 187      -3.360   0.428  30.445  1.00 15.00      A    C  
ATOM   1730  CD1 TYR A 187      -4.446   0.162  29.620  1.00 15.00      A    C  
ATOM   1731  CD2 TYR A 187      -3.612   0.891  31.730  1.00 15.00      A    C  
ATOM   1732  CE1 TYR A 187      -5.741   0.351  30.061  1.00 15.00      A    C  
ATOM   1733  CE2 TYR A 187      -4.904   1.083  32.179  1.00 15.00      A    C  
ATOM   1734  CZ  TYR A 187      -5.964   0.811  31.341  1.00 15.00      A    C  
ATOM   1735  OH  TYR A 187      -7.252   1.000  31.785  1.00 15.00      A    O  
ATOM   1736  HH  TYR A 187      -7.342   1.888  32.139  1.00 15.00      A    H  
ATOM   1737  C   TYR A 187      -0.194  -1.361  29.112  1.00 15.00      A    C  
ATOM   1738  O   TYR A 187       0.806  -0.915  29.673  1.00 15.00      A    O  
ATOM   1739  N   HIS A 188      -0.156  -1.960  27.933  1.00 15.00      A    N  
ATOM   1740  HN  HIS A 188      -0.996  -2.290  27.540  1.00 15.00      A    H  
ATOM   1741  CA  HIS A 188       1.090  -2.134  27.198  1.00 15.00      A    C  
ATOM   1742  CB  HIS A 188       0.964  -3.301  26.212  1.00 15.00      A    C  
ATOM   1743  CG  HIS A 188       1.380  -4.629  26.765  1.00 15.00      A    C  
ATOM   1744  ND1 HIS A 188       1.769  -5.698  25.986  1.00 15.00      A    N  
ATOM   1745  HD1 HIS A 188       1.806  -5.717  25.008  1.00 15.00      A    H  
ATOM   1746  CD2 HIS A 188       1.468  -5.054  28.050  1.00 15.00      A    C  
ATOM   1747  CE1 HIS A 188       2.074  -6.714  26.805  1.00 15.00      A    C  
ATOM   1748  NE2 HIS A 188       1.909  -6.374  28.067  1.00 15.00      A    N  
ATOM   1749  C   HIS A 188       1.448  -0.866  26.435  1.00 15.00      A    C  
ATOM   1750  O   HIS A 188       0.568  -0.191  25.910  1.00 15.00      A    O  
ATOM   1751  N   LEU A 189       2.737  -0.537  26.395  1.00 15.00      A    N  
ATOM   1752  HN  LEU A 189       3.386  -1.085  26.884  1.00 15.00      A    H  
ATOM   1753  CA  LEU A 189       3.202   0.639  25.667  1.00 15.00      A    C  
ATOM   1754  CB  LEU A 189       4.679   0.916  25.963  1.00 15.00      A    C  
ATOM   1755  CG  LEU A 189       4.978   1.737  27.221  1.00 15.00      A    C  
ATOM   1756  CD1 LEU A 189       6.477   1.802  27.473  1.00 15.00      A    C  
ATOM   1757  CD2 LEU A 189       4.394   3.136  27.102  1.00 15.00      A    C  
ATOM   1758  C   LEU A 189       2.996   0.441  24.169  1.00 15.00      A    C  
ATOM   1759  O   LEU A 189       2.590   1.361  23.468  1.00 15.00      A    O  
ATOM   1760  N   LEU A 190       3.288  -0.781  23.714  1.00 15.00      A    N  
ATOM   1761  HN  LEU A 190       3.617  -1.443  24.353  1.00 15.00      A    H  
ATOM   1762  CA  LEU A 190       3.137  -1.185  22.314  1.00 15.00      A    C  
ATOM   1763  CB  LEU A 190       1.731  -1.713  22.028  1.00 15.00      A    C  
ATOM   1764  CG  LEU A 190       1.467  -3.161  22.448  1.00 15.00      A    C  
ATOM   1765  CD1 LEU A 190       0.126  -3.637  21.916  1.00 15.00      A    C  
ATOM   1766  CD2 LEU A 190       2.591  -4.072  21.975  1.00 15.00      A    C  
ATOM   1767  C   LEU A 190       3.550  -0.132  21.286  1.00 15.00      A    C  
ATOM   1768  O   LEU A 190       2.726   0.659  20.823  1.00 15.00      A    O  
ATOM   1769  N   ALA A 191       4.822  -0.145  20.920  1.00 15.00      A    N  
ATOM   1770  HN  ALA A 191       5.428  -0.796  21.323  1.00 15.00      A    H  
ATOM   1771  CA  ALA A 191       5.336   0.784  19.928  1.00 15.00      A    C  
ATOM   1772  CB  ALA A 191       6.740   1.235  20.304  1.00 15.00      A    C  
ATOM   1773  C   ALA A 191       5.334   0.115  18.555  1.00 15.00      A    C  
ATOM   1774  O   ALA A 191       6.109  -0.811  18.309  1.00 15.00      A    O  
ATOM   1775  N   PRO A 192       4.442   0.549  17.653  1.00 15.00      A    N  
ATOM   1776  CA  PRO A 192       4.337  -0.015  16.313  1.00 15.00      A    C  
ATOM   1777  CB  PRO A 192       2.882   0.271  15.941  1.00 15.00      A    C  
ATOM   1778  CG  PRO A 192       2.525   1.519  16.688  1.00 15.00      A    C  
ATOM   1779  CD  PRO A 192       3.458   1.622  17.872  1.00 15.00      A    C  
ATOM   1780  C   PRO A 192       5.285   0.648  15.317  1.00 15.00      A    C  
ATOM   1781  O   PRO A 192       5.256   1.864  15.120  1.00 15.00      A    O  
ATOM   1782  N   LEU A 193       6.130  -0.160  14.694  1.00 15.00      A    N  
ATOM   1783  HN  LEU A 193       6.116  -1.116  14.900  1.00 15.00      A    H  
ATOM   1784  CA  LEU A 193       7.075   0.342  13.710  1.00 15.00      A    C  
ATOM   1785  CB  LEU A 193       8.398  -0.422  13.794  1.00 15.00      A    C  
ATOM   1786  CG  LEU A 193       9.131  -0.357  15.138  1.00 15.00      A    C  
ATOM   1787  CD1 LEU A 193      10.401  -1.194  15.099  1.00 15.00      A    C  
ATOM   1788  CD2 LEU A 193       9.448   1.082  15.511  1.00 15.00      A    C  
ATOM   1789  C   LEU A 193       6.482   0.235  12.309  1.00 15.00      A    C  
ATOM   1790  O   LEU A 193       5.430  -0.375  12.120  1.00 15.00      A    O  
ATOM   1791  N   PHE A 194       7.152   0.829  11.332  1.00 15.00      A    N  
ATOM   1792  HN  PHE A 194       7.984   1.308  11.542  1.00 15.00      A    H  
ATOM   1793  CA  PHE A 194       6.677   0.798   9.958  1.00 15.00      A    C  
ATOM   1794  CB  PHE A 194       6.908   2.156   9.294  1.00 15.00      A    C  
ATOM   1795  CG  PHE A 194       6.227   2.312   7.968  1.00 15.00      A    C  
ATOM   1796  CD1 PHE A 194       4.876   2.606   7.903  1.00 15.00      A    C  
ATOM   1797  CD2 PHE A 194       6.938   2.170   6.788  1.00 15.00      A    C  
ATOM   1798  CE1 PHE A 194       4.246   2.756   6.685  1.00 15.00      A    C  
ATOM   1799  CE2 PHE A 194       6.315   2.318   5.568  1.00 15.00      A    C  
ATOM   1800  CZ  PHE A 194       4.967   2.611   5.518  1.00 15.00      A    C  
ATOM   1801  C   PHE A 194       7.359  -0.311   9.157  1.00 15.00      A    C  
ATOM   1802  O   PHE A 194       8.555  -0.226   8.861  1.00 15.00      A    O  
ATOM   1803  N   PRO A 195       6.604  -1.368   8.806  1.00 15.00      A    N  
ATOM   1804  CA  PRO A 195       7.122  -2.502   8.031  1.00 15.00      A    C  
ATOM   1805  CB  PRO A 195       5.998  -3.538   8.118  1.00 15.00      A    C  
ATOM   1806  CG  PRO A 195       4.761  -2.737   8.345  1.00 15.00      A    C  
ATOM   1807  CD  PRO A 195       5.179  -1.540   9.151  1.00 15.00      A    C  
ATOM   1808  C   PRO A 195       7.388  -2.130   6.574  1.00 15.00      A    C  
ATOM   1809  O   PRO A 195       6.591  -2.433   5.684  1.00 15.00      A    O  
ATOM   1810  N   THR A 196       8.517  -1.483   6.337  1.00 15.00      A    N  
ATOM   1811  HN  THR A 196       9.116  -1.280   7.088  1.00 15.00      A    H  
ATOM   1812  CA  THR A 196       8.895  -1.059   4.999  1.00 15.00      A    C  
ATOM   1813  CB  THR A 196      10.182  -0.202   5.027  1.00 15.00      A    C  
ATOM   1814  OG1 THR A 196      10.584   0.148   3.696  1.00 15.00      A    O  
ATOM   1815  HG1 THR A 196      11.560   0.097   3.631  1.00 15.00      A    H  
ATOM   1816  CG2 THR A 196      11.308  -0.935   5.741  1.00 15.00      A    C  
ATOM   1817  C   THR A 196       9.056  -2.258   4.058  1.00 15.00      A    C  
ATOM   1818  O   THR A 196       8.747  -2.172   2.867  1.00 15.00      A    O  
ATOM   1819  N   SER A 197       9.493  -3.389   4.609  1.00 15.00      A    N  
ATOM   1820  HN  SER A 197       9.697  -3.408   5.568  1.00 15.00      A    H  
ATOM   1821  CA  SER A 197       9.685  -4.596   3.819  1.00 15.00      A    C  
ATOM   1822  CB  SER A 197      10.471  -5.634   4.624  1.00 15.00      A    C  
ATOM   1823  OG  SER A 197      11.625  -5.044   5.202  1.00 15.00      A    O  
ATOM   1824  HG  SER A 197      12.096  -5.695   5.731  1.00 15.00      A    H  
ATOM   1825  C   SER A 197       8.343  -5.161   3.347  1.00 15.00      A    C  
ATOM   1826  O   SER A 197       8.251  -5.751   2.273  1.00 15.00      A    O  
ATOM   1827  N   LEU A 198       7.302  -4.956   4.147  1.00 15.00      A    N  
ATOM   1828  HN  LEU A 198       7.429  -4.459   4.982  1.00 15.00      A    H  
ATOM   1829  CA  LEU A 198       5.972  -5.436   3.799  1.00 15.00      A    C  
ATOM   1830  CB  LEU A 198       5.090  -5.540   5.048  1.00 15.00      A    C  
ATOM   1831  CG  LEU A 198       3.618  -5.902   4.819  1.00 15.00      A    C  
ATOM   1832  CD1 LEU A 198       3.476  -7.331   4.315  1.00 15.00      A    C  
ATOM   1833  CD2 LEU A 198       2.810  -5.692   6.090  1.00 15.00      A    C  
ATOM   1834  C   LEU A 198       5.343  -4.496   2.782  1.00 15.00      A    C  
ATOM   1835  O   LEU A 198       4.688  -4.930   1.835  1.00 15.00      A    O  
ATOM   1836  N   VAL A 199       5.566  -3.204   2.977  1.00 15.00      A    N  
ATOM   1837  HN  VAL A 199       6.101  -2.922   3.750  1.00 15.00      A    H  
ATOM   1838  CA  VAL A 199       5.032  -2.193   2.078  1.00 15.00      A    C  
ATOM   1839  CB  VAL A 199       5.241  -0.767   2.629  1.00 15.00      A    C  
ATOM   1840  CG1 VAL A 199       4.694   0.270   1.659  1.00 15.00      A    C  
ATOM   1841  CG2 VAL A 199       4.572  -0.625   3.987  1.00 15.00      A    C  
ATOM   1842  C   VAL A 199       5.667  -2.316   0.699  1.00 15.00      A    C  
ATOM   1843  O   VAL A 199       4.997  -2.149  -0.314  1.00 15.00      A    O  
ATOM   1844  N   HIS A 200       6.960  -2.629   0.665  1.00 15.00      A    N  
ATOM   1845  HN  HIS A 200       7.449  -2.747   1.508  1.00 15.00      A    H  
ATOM   1846  CA  HIS A 200       7.669  -2.790  -0.600  1.00 15.00      A    C  
ATOM   1847  CB  HIS A 200       9.157  -3.057  -0.360  1.00 15.00      A    C  
ATOM   1848  CG  HIS A 200      10.004  -2.891  -1.584  1.00 15.00      A    C  
ATOM   1849  ND1 HIS A 200      10.283  -3.950  -2.415  1.00 15.00      A    N  
ATOM   1850  CD2 HIS A 200      10.602  -1.775  -2.071  1.00 15.00      A    C  
ATOM   1851  CE1 HIS A 200      11.038  -3.462  -3.382  1.00 15.00      A    C  
ATOM   1852  NE2 HIS A 200      11.257  -2.155  -3.214  1.00 15.00      A    N  
ATOM   1853  HE2 HIS A 200      11.802  -1.566  -3.802  1.00 15.00      A    H  
ATOM   1854  C   HIS A 200       7.049  -3.933  -1.395  1.00 15.00      A    C  
ATOM   1855  O   HIS A 200       6.900  -3.853  -2.615  1.00 15.00      A    O  
ATOM   1856  N   HIS A 201       6.672  -4.987  -0.680  1.00 15.00      A    N  
ATOM   1857  HN  HIS A 201       6.825  -4.982   0.288  1.00 15.00      A    H  
ATOM   1858  CA  HIS A 201       6.041  -6.150  -1.284  1.00 15.00      A    C  
ATOM   1859  CB  HIS A 201       5.828  -7.229  -0.214  1.00 15.00      A    C  
ATOM   1860  CG  HIS A 201       5.127  -8.464  -0.691  1.00 15.00      A    C  
ATOM   1861  ND1 HIS A 201       3.970  -8.901  -0.091  1.00 15.00      A    N  
ATOM   1862  CD2 HIS A 201       5.461  -9.317  -1.690  1.00 15.00      A    C  
ATOM   1863  CE1 HIS A 201       3.624 -10.000  -0.728  1.00 15.00      A    C  
ATOM   1864  NE2 HIS A 201       4.494 -10.292  -1.703  1.00 15.00      A    N  
ATOM   1865  HE2 HIS A 201       4.447 -11.050  -2.318  1.00 15.00      A    H  
ATOM   1866  C   HIS A 201       4.709  -5.736  -1.909  1.00 15.00      A    C  
ATOM   1867  O   HIS A 201       4.407  -6.085  -3.052  1.00 15.00      A    O  
ATOM   1868  N   VAL A 202       3.932  -4.967  -1.153  1.00 15.00      A    N  
ATOM   1869  HN  VAL A 202       4.237  -4.723  -0.252  1.00 15.00      A    H  
ATOM   1870  CA  VAL A 202       2.641  -4.478  -1.621  1.00 15.00      A    C  
ATOM   1871  CB  VAL A 202       1.871  -3.760  -0.488  1.00 15.00      A    C  
ATOM   1872  CG1 VAL A 202       0.547  -3.202  -0.993  1.00 15.00      A    C  
ATOM   1873  CG2 VAL A 202       1.635  -4.707   0.679  1.00 15.00      A    C  
ATOM   1874  C   VAL A 202       2.841  -3.518  -2.793  1.00 15.00      A    C  
ATOM   1875  O   VAL A 202       2.135  -3.595  -3.800  1.00 15.00      A    O  
ATOM   1876  N   HIS A 203       3.823  -2.633  -2.655  1.00 15.00      A    N  
ATOM   1877  HN  HIS A 203       4.342  -2.627  -1.818  1.00 15.00      A    H  
ATOM   1878  CA  HIS A 203       4.148  -1.654  -3.687  1.00 15.00      A    C  
ATOM   1879  CB  HIS A 203       5.325  -0.779  -3.232  1.00 15.00      A    C  
ATOM   1880  CG  HIS A 203       5.461   0.520  -3.973  1.00 15.00      A    C  
ATOM   1881  ND1 HIS A 203       5.172   1.720  -3.369  1.00 15.00      A    N  
ATOM   1882  CD2 HIS A 203       5.858   0.752  -5.252  1.00 15.00      A    C  
ATOM   1883  CE1 HIS A 203       5.393   2.649  -4.277  1.00 15.00      A    C  
ATOM   1884  NE2 HIS A 203       5.809   2.113  -5.431  1.00 15.00      A    N  
ATOM   1885  HE2 HIS A 203       6.024   2.600  -6.253  1.00 15.00      A    H  
ATOM   1886  C   HIS A 203       4.501  -2.356  -4.993  1.00 15.00      A    C  
ATOM   1887  O   HIS A 203       4.132  -1.900  -6.073  1.00 15.00      A    O  
ATOM   1888  N   ALA A 204       5.219  -3.469  -4.887  1.00 15.00      A    N  
ATOM   1889  HN  ALA A 204       5.493  -3.779  -3.994  1.00 15.00      A    H  
ATOM   1890  CA  ALA A 204       5.619  -4.239  -6.057  1.00 15.00      A    C  
ATOM   1891  CB  ALA A 204       6.615  -5.321  -5.668  1.00 15.00      A    C  
ATOM   1892  C   ALA A 204       4.406  -4.852  -6.748  1.00 15.00      A    C  
ATOM   1893  O   ALA A 204       4.255  -4.744  -7.967  1.00 15.00      A    O  
ATOM   1894  N   LEU A 205       3.537  -5.479  -5.962  1.00 15.00      A    N  
ATOM   1895  HN  LEU A 205       3.712  -5.519  -4.995  1.00 15.00      A    H  
ATOM   1896  CA  LEU A 205       2.333  -6.112  -6.493  1.00 15.00      A    C  
ATOM   1897  CB  LEU A 205       1.613  -6.898  -5.393  1.00 15.00      A    C  
ATOM   1898  CG  LEU A 205       2.441  -7.959  -4.663  1.00 15.00      A    C  
ATOM   1899  CD1 LEU A 205       1.663  -8.525  -3.486  1.00 15.00      A    C  
ATOM   1900  CD2 LEU A 205       2.860  -9.071  -5.614  1.00 15.00      A    C  
ATOM   1901  C   LEU A 205       1.391  -5.072  -7.094  1.00 15.00      A    C  
ATOM   1902  O   LEU A 205       0.849  -5.263  -8.183  1.00 15.00      A    O  
ATOM   1903  N   LEU A 206       1.211  -3.968  -6.378  1.00 15.00      A    N  
ATOM   1904  HN  LEU A 206       1.668  -3.882  -5.508  1.00 15.00      A    H  
ATOM   1905  CA  LEU A 206       0.346  -2.884  -6.832  1.00 15.00      A    C  
ATOM   1906  CB  LEU A 206       0.186  -1.838  -5.724  1.00 15.00      A    C  
ATOM   1907  CG  LEU A 206      -1.073  -1.933  -4.856  1.00 15.00      A    C  
ATOM   1908  CD1 LEU A 206      -1.270  -3.346  -4.325  1.00 15.00      A    C  
ATOM   1909  CD2 LEU A 206      -0.999  -0.939  -3.707  1.00 15.00      A    C  
ATOM   1910  C   LEU A 206       0.917  -2.227  -8.087  1.00 15.00      A    C  
ATOM   1911  O   LEU A 206       0.183  -1.671  -8.903  1.00 15.00      A    O  
ATOM   1912  N   ARG A 207       2.235  -2.295  -8.225  1.00 15.00      A    N  
ATOM   1913  HN  ARG A 207       2.761  -2.745  -7.528  1.00 15.00      A    H  
ATOM   1914  CA  ARG A 207       2.929  -1.718  -9.368  1.00 15.00      A    C  
ATOM   1915  CB  ARG A 207       4.431  -1.638  -9.072  1.00 15.00      A    C  
ATOM   1916  CG  ARG A 207       5.271  -0.987 -10.157  1.00 15.00      A    C  
ATOM   1917  CD  ARG A 207       6.720  -1.455 -10.085  1.00 15.00      A    C  
ATOM   1918  NE  ARG A 207       7.353  -1.137  -8.799  1.00 15.00      A    N  
ATOM   1919  HE  ARG A 207       6.983  -0.379  -8.295  1.00 15.00      A    H  
ATOM   1920  CZ  ARG A 207       8.387  -1.814  -8.283  1.00 15.00      A    C  
ATOM   1921  NH1 ARG A 207       8.903  -2.850  -8.940  1.00 15.00      A    N  
ATOM   1922 HH11 ARG A 207       9.708  -3.378  -8.538  1.00 15.00      A    H  
ATOM   1923 HH12 ARG A 207       8.505  -3.140  -9.857  1.00 15.00      A    H  
ATOM   1924  NH2 ARG A 207       8.910  -1.450  -7.113  1.00 15.00      A    N  
ATOM   1925 HH21 ARG A 207       8.519  -0.638  -6.592  1.00 15.00      A    H  
ATOM   1926 HH22 ARG A 207       9.719  -1.975  -6.710  1.00 15.00      A    H  
ATOM   1927  C   ARG A 207       2.694  -2.551 -10.626  1.00 15.00      A    C  
ATOM   1928  O   ARG A 207       2.426  -2.007 -11.699  1.00 15.00      A    O  
ATOM   1929  N   GLU A 208       2.780  -3.868 -10.479  1.00 15.00      A    N  
ATOM   1930  HN  GLU A 208       2.965  -4.237  -9.587  1.00 15.00      A    H  
ATOM   1931  CA  GLU A 208       2.600  -4.788 -11.600  1.00 15.00      A    C  
ATOM   1932  CB  GLU A 208       2.959  -6.215 -11.173  1.00 15.00      A    C  
ATOM   1933  CG  GLU A 208       3.632  -7.049 -12.255  1.00 15.00      A    C  
ATOM   1934  CD  GLU A 208       2.707  -7.381 -13.412  1.00 15.00      A    C  
ATOM   1935  OE1 GLU A 208       1.640  -7.976 -13.168  1.00 15.00      A    O  
ATOM   1936  OE2 GLU A 208       3.050  -7.046 -14.567  1.00 15.00      A    O  
ATOM   1937  C   GLU A 208       1.173  -4.740 -12.138  1.00 15.00      A    C  
ATOM   1938  O   GLU A 208       0.957  -4.508 -13.326  1.00 15.00      A    O  
ATOM   1939  N   ALA A 209       0.206  -4.909 -11.244  1.00 15.00      A    N  
ATOM   1940  HN  ALA A 209       0.449  -5.048 -10.302  1.00 15.00      A    H  
ATOM   1941  CA  ALA A 209      -1.207  -4.911 -11.616  1.00 15.00      A    C  
ATOM   1942  CB  ALA A 209      -2.068  -5.243 -10.410  1.00 15.00      A    C  
ATOM   1943  C   ALA A 209      -1.662  -3.597 -12.261  1.00 15.00      A    C  
ATOM   1944  O   ALA A 209      -2.771  -3.507 -12.786  1.00 15.00      A    O  
ATOM   1945  N   ARG A 210      -0.811  -2.583 -12.235  1.00 15.00      A    N  
ATOM   1946  HN  ARG A 210       0.069  -2.706 -11.823  1.00 15.00      A    H  
ATOM   1947  CA  ARG A 210      -1.159  -1.299 -12.820  1.00 15.00      A    C  
ATOM   1948  CB  ARG A 210      -1.089  -0.181 -11.775  1.00 15.00      A    C  
ATOM   1949  CG  ARG A 210      -2.147  -0.265 -10.688  1.00 15.00      A    C  
ATOM   1950  CD  ARG A 210      -2.858   1.069 -10.495  1.00 15.00      A    C  
ATOM   1951  NE  ARG A 210      -1.927   2.188 -10.309  1.00 15.00      A    N  
ATOM   1952  HE  ARG A 210      -1.670   2.691 -11.111  1.00 15.00      A    H  
ATOM   1953  CZ  ARG A 210      -1.429   2.559  -9.127  1.00 15.00      A    C  
ATOM   1954  NH1 ARG A 210      -1.768   1.899  -8.025  1.00 15.00      A    N  
ATOM   1955 HH11 ARG A 210      -1.383   2.184  -7.100  1.00 15.00      A    H  
ATOM   1956 HH12 ARG A 210      -2.426   1.091  -8.082  1.00 15.00      A    H  
ATOM   1957  NH2 ARG A 210      -0.598   3.596  -9.048  1.00 15.00      A    N  
ATOM   1958 HH21 ARG A 210      -0.207   3.888  -8.126  1.00 15.00      A    H  
ATOM   1959 HH22 ARG A 210      -0.334   4.124  -9.907  1.00 15.00      A    H  
ATOM   1960  C   ARG A 210      -0.279  -0.941 -14.016  1.00 15.00      A    C  
ATOM   1961  O   ARG A 210      -0.781  -0.598 -15.089  1.00 15.00      A    O  
ATOM   1962  N   PHE A 211       1.032  -1.040 -13.842  1.00 15.00      A    N  
ATOM   1963  HN  PHE A 211       1.383  -1.388 -12.990  1.00 15.00      A    H  
ATOM   1964  CA  PHE A 211       1.965  -0.658 -14.895  1.00 15.00      A    C  
ATOM   1965  CB  PHE A 211       3.020   0.304 -14.343  1.00 15.00      A    C  
ATOM   1966  CG  PHE A 211       2.430   1.502 -13.656  1.00 15.00      A    C  
ATOM   1967  CD1 PHE A 211       1.791   2.490 -14.388  1.00 15.00      A    C  
ATOM   1968  CD2 PHE A 211       2.507   1.639 -12.279  1.00 15.00      A    C  
ATOM   1969  CE1 PHE A 211       1.239   3.590 -13.761  1.00 15.00      A    C  
ATOM   1970  CE2 PHE A 211       1.958   2.738 -11.646  1.00 15.00      A    C  
ATOM   1971  CZ  PHE A 211       1.323   3.715 -12.388  1.00 15.00      A    C  
ATOM   1972  C   PHE A 211       2.634  -1.833 -15.600  1.00 15.00      A    C  
ATOM   1973  O   PHE A 211       3.082  -1.684 -16.736  1.00 15.00      A    O  
ATOM   1974  N   GLY A 212       2.690  -2.984 -14.941  1.00 15.00      A    N  
ATOM   1975  HN  GLY A 212       2.280  -3.050 -14.053  1.00 15.00      A    H  
ATOM   1976  CA  GLY A 212       3.329  -4.158 -15.524  1.00 15.00      A    C  
ATOM   1977  C   GLY A 212       2.711  -4.589 -16.841  1.00 15.00      A    C  
ATOM   1978  O   GLY A 212       1.534  -4.323 -17.099  1.00 15.00      A    O  
ATOM   1979  N   ASP A 213       3.506  -5.262 -17.670  1.00 15.00      A    N  
ATOM   1980  HN  ASP A 213       4.430  -5.444 -17.397  1.00 15.00      A    H  
ATOM   1981  CA  ASP A 213       3.055  -5.731 -18.977  1.00 15.00      A    C  
ATOM   1982  CB  ASP A 213       4.234  -6.202 -19.833  1.00 15.00      A    C  
ATOM   1983  CG  ASP A 213       5.267  -5.116 -20.054  1.00 15.00      A    C  
ATOM   1984  OD1 ASP A 213       4.917  -4.072 -20.646  1.00 15.00      A    O  
ATOM   1985  OD2 ASP A 213       6.424  -5.306 -19.625  1.00 15.00      A    O  
ATOM   1986  C   ASP A 213       2.022  -6.840 -18.850  1.00 15.00      A    C  
ATOM   1987  O   ASP A 213       1.221  -7.060 -19.765  1.00 15.00      A    O  
ATOM   1988  N   ALA A 214       2.028  -7.528 -17.713  1.00 15.00      A    N  
ATOM   1989  HN  ALA A 214       2.678  -7.295 -17.009  1.00 15.00      A    H  
ATOM   1990  CA  ALA A 214       1.079  -8.606 -17.478  1.00 15.00      A    C  
ATOM   1991  CB  ALA A 214       1.382  -9.322 -16.171  1.00 15.00      A    C  
ATOM   1992  C   ALA A 214      -0.335  -8.043 -17.472  1.00 15.00      A    C  
ATOM   1993  O   ALA A 214      -1.215  -8.522 -18.193  1.00 15.00      A    O  
ATOM   1994  N   ALA A 215      -0.538  -7.005 -16.674  1.00 15.00      A    N  
ATOM   1995  HN  ALA A 215       0.204  -6.675 -16.118  1.00 15.00      A    H  
ATOM   1996  CA  ALA A 215      -1.835  -6.356 -16.588  1.00 15.00      A    C  
ATOM   1997  CB  ALA A 215      -1.988  -5.646 -15.253  1.00 15.00      A    C  
ATOM   1998  C   ALA A 215      -2.014  -5.375 -17.742  1.00 15.00      A    C  
ATOM   1999  O   ALA A 215      -3.137  -5.024 -18.105  1.00 15.00      A    O  
ATOM   2000  N   LYS A 216      -0.897  -4.937 -18.316  1.00 15.00      A    N  
ATOM   2001  HN  LYS A 216      -0.029  -5.247 -17.970  1.00 15.00      A    H  
ATOM   2002  CA  LYS A 216      -0.917  -4.003 -19.436  1.00 15.00      A    C  
ATOM   2003  CB  LYS A 216       0.509  -3.609 -19.835  1.00 15.00      A    C  
ATOM   2004  CG  LYS A 216       0.591  -2.458 -20.826  1.00 15.00      A    C  
ATOM   2005  CD  LYS A 216       0.332  -1.123 -20.145  1.00 15.00      A    C  
ATOM   2006  CE  LYS A 216       1.466  -0.757 -19.199  1.00 15.00      A    C  
ATOM   2007  NZ  LYS A 216       1.193   0.511 -18.470  1.00 15.00      A    N  
ATOM   2008  HZ1 LYS A 216       0.403   0.381 -17.806  1.00 15.00      A    H  
ATOM   2009  HZ2 LYS A 216       0.944   1.263 -19.143  1.00 15.00      A    H  
ATOM   2010  HZ3 LYS A 216       2.037   0.803 -17.936  1.00 15.00      A    H  
ATOM   2011  C   LYS A 216      -1.631  -4.620 -20.631  1.00 15.00      A    C  
ATOM   2012  O   LYS A 216      -2.624  -4.080 -21.116  1.00 15.00      A    O  
ATOM   2013  N   ALA A 217      -1.129  -5.767 -21.077  1.00 15.00      A    N  
ATOM   2014  HN  ALA A 217      -0.339  -6.150 -20.631  1.00 15.00      A    H  
ATOM   2015  CA  ALA A 217      -1.706  -6.470 -22.217  1.00 15.00      A    C  
ATOM   2016  CB  ALA A 217      -0.844  -7.664 -22.594  1.00 15.00      A    C  
ATOM   2017  C   ALA A 217      -3.139  -6.909 -21.930  1.00 15.00      A    C  
ATOM   2018  O   ALA A 217      -3.978  -6.957 -22.829  1.00 15.00      A    O  
ATOM   2019  N   ALA A 218      -3.416  -7.224 -20.669  1.00 15.00      A    N  
ATOM   2020  HN  ALA A 218      -2.706  -7.170 -19.997  1.00 15.00      A    H  
ATOM   2021  CA  ALA A 218      -4.750  -7.649 -20.264  1.00 15.00      A    C  
ATOM   2022  CB  ALA A 218      -4.725  -8.177 -18.839  1.00 15.00      A    C  
ATOM   2023  C   ALA A 218      -5.736  -6.492 -20.391  1.00 15.00      A    C  
ATOM   2024  O   ALA A 218      -6.856  -6.660 -20.875  1.00 15.00      A    O  
ATOM   2025  N   ARG A 219      -5.298  -5.313 -19.964  1.00 15.00      A    N  
ATOM   2026  HN  ARG A 219      -4.389  -5.248 -19.598  1.00 15.00      A    H  
ATOM   2027  CA  ARG A 219      -6.121  -4.110 -20.023  1.00 15.00      A    C  
ATOM   2028  CB  ARG A 219      -5.434  -2.981 -19.241  1.00 15.00      A    C  
ATOM   2029  CG  ARG A 219      -6.356  -1.871 -18.759  1.00 15.00      A    C  
ATOM   2030  CD  ARG A 219      -5.625  -0.920 -17.816  1.00 15.00      A    C  
ATOM   2031  NE  ARG A 219      -5.572  -1.423 -16.442  1.00 15.00      A    N  
ATOM   2032  HE  ARG A 219      -6.435  -1.460 -15.937  1.00 15.00      A    H  
ATOM   2033  CZ  ARG A 219      -4.460  -1.823 -15.821  1.00 15.00      A    C  
ATOM   2034  NH1 ARG A 219      -3.277  -1.785 -16.444  1.00 15.00      A    N  
ATOM   2035 HH11 ARG A 219      -3.213  -1.443 -17.422  1.00 15.00      A    H  
ATOM   2036 HH12 ARG A 219      -2.412  -2.096 -15.947  1.00 15.00      A    H  
ATOM   2037  NH2 ARG A 219      -4.539  -2.266 -14.575  1.00 15.00      A    N  
ATOM   2038 HH21 ARG A 219      -3.685  -2.589 -14.064  1.00 15.00      A    H  
ATOM   2039 HH22 ARG A 219      -5.469  -2.297 -14.091  1.00 15.00      A    H  
ATOM   2040  C   ARG A 219      -6.331  -3.702 -21.479  1.00 15.00      A    C  
ATOM   2041  O   ARG A 219      -7.388  -3.186 -21.848  1.00 15.00      A    O  
ATOM   2042  N   GLU A 220      -5.317  -3.966 -22.298  1.00 15.00      A    N  
ATOM   2043  HN  GLU A 220      -4.512  -4.390 -21.929  1.00 15.00      A    H  
ATOM   2044  CA  GLU A 220      -5.349  -3.650 -23.722  1.00 15.00      A    C  
ATOM   2045  CB  GLU A 220      -3.976  -3.931 -24.346  1.00 15.00      A    C  
ATOM   2046  CG  GLU A 220      -3.257  -2.700 -24.877  1.00 15.00      A    C  
ATOM   2047  CD  GLU A 220      -2.088  -3.048 -25.780  1.00 15.00      A    C  
ATOM   2048  OE1 GLU A 220      -2.288  -3.814 -26.724  1.00 15.00      A    O  
ATOM   2049  OE2 GLU A 220      -0.977  -2.544 -25.556  1.00 15.00      A    O  
ATOM   2050  C   GLU A 220      -6.408  -4.481 -24.439  1.00 15.00      A    C  
ATOM   2051  O   GLU A 220      -7.205  -3.955 -25.218  1.00 15.00      A    O  
ATOM   2052  N   ALA A 221      -6.415  -5.781 -24.158  1.00 15.00      A    N  
ATOM   2053  HN  ALA A 221      -5.758  -6.132 -23.517  1.00 15.00      A    H  
ATOM   2054  CA  ALA A 221      -7.361  -6.706 -24.778  1.00 15.00      A    C  
ATOM   2055  CB  ALA A 221      -7.088  -8.128 -24.319  1.00 15.00      A    C  
ATOM   2056  C   ALA A 221      -8.807  -6.320 -24.485  1.00 15.00      A    C  
ATOM   2057  O   ALA A 221      -9.703  -6.587 -25.286  1.00 15.00      A    O  
ATOM   2058  N   ARG A 222      -9.028  -5.685 -23.341  1.00 15.00      A    N  
ATOM   2059  HN  ARG A 222      -8.270  -5.500 -22.745  1.00 15.00      A    H  
ATOM   2060  CA  ARG A 222     -10.365  -5.256 -22.947  1.00 15.00      A    C  
ATOM   2061  CB  ARG A 222     -10.352  -4.719 -21.514  1.00 15.00      A    C  
ATOM   2062  CG  ARG A 222     -11.718  -4.298 -20.995  1.00 15.00      A    C  
ATOM   2063  CD  ARG A 222     -11.598  -3.556 -19.676  1.00 15.00      A    C  
ATOM   2064  NE  ARG A 222     -12.893  -3.075 -19.193  1.00 15.00      A    N  
ATOM   2065  HE  ARG A 222     -13.696  -3.442 -19.623  1.00 15.00      A    H  
ATOM   2066  CZ  ARG A 222     -13.035  -2.178 -18.214  1.00 15.00      A    C  
ATOM   2067  NH1 ARG A 222     -11.964  -1.670 -17.609  1.00 15.00      A    N  
ATOM   2068 HH11 ARG A 222     -12.069  -0.971 -16.840  1.00 15.00      A    H  
ATOM   2069 HH12 ARG A 222     -11.008  -1.968 -17.896  1.00 15.00      A    H  
ATOM   2070  NH2 ARG A 222     -14.253  -1.796 -17.837  1.00 15.00      A    N  
ATOM   2071 HH21 ARG A 222     -15.096  -2.190 -18.305  1.00 15.00      A    H  
ATOM   2072 HH22 ARG A 222     -14.369  -1.097 -17.073  1.00 15.00      A    H  
ATOM   2073  C   ARG A 222     -10.898  -4.192 -23.903  1.00 15.00      A    C  
ATOM   2074  O   ARG A 222     -12.089  -4.158 -24.206  1.00 15.00      A    O  
ATOM   2075  N   SER A 223     -10.006  -3.337 -24.382  1.00 15.00      A    N  
ATOM   2076  HN  SER A 223      -9.066  -3.418 -24.109  1.00 15.00      A    H  
ATOM   2077  CA  SER A 223     -10.378  -2.273 -25.302  1.00 15.00      A    C  
ATOM   2078  CB  SER A 223      -9.275  -1.215 -25.327  1.00 15.00      A    C  
ATOM   2079  OG  SER A 223      -8.683  -1.084 -24.044  1.00 15.00      A    O  
ATOM   2080  HG  SER A 223      -8.922  -0.236 -23.667  1.00 15.00      A    H  
ATOM   2081  C   SER A 223     -10.597  -2.829 -26.705  1.00 15.00      A    C  
ATOM   2082  O   SER A 223     -11.202  -2.184 -27.558  1.00 15.00      A    O  
ATOM   2083  N   ARG A 224     -10.096  -4.032 -26.933  1.00 15.00      A    N  
ATOM   2084  HN  ARG A 224      -9.619  -4.497 -26.212  1.00 15.00      A    H  
ATOM   2085  CA  ARG A 224     -10.236  -4.684 -28.225  1.00 15.00      A    C  
ATOM   2086  CB  ARG A 224      -8.950  -5.426 -28.587  1.00 15.00      A    C  
ATOM   2087  CG  ARG A 224      -7.670  -4.656 -28.316  1.00 15.00      A    C  
ATOM   2088  CD  ARG A 224      -6.505  -5.295 -29.046  1.00 15.00      A    C  
ATOM   2089  NE  ARG A 224      -5.228  -5.119 -28.357  1.00 15.00      A    N  
ATOM   2090  HE  ARG A 224      -5.013  -4.220 -28.015  1.00 15.00      A    H  
ATOM   2091  CZ  ARG A 224      -4.357  -6.109 -28.168  1.00 15.00      A    C  
ATOM   2092  NH1 ARG A 224      -4.618  -7.331 -28.581  1.00 15.00      A    N  
ATOM   2093 HH11 ARG A 224      -3.925  -8.086 -28.428  1.00 15.00      A    H  
ATOM   2094 HH12 ARG A 224      -5.530  -7.549 -29.055  1.00 15.00      A    H  
ATOM   2095  NH2 ARG A 224      -3.216  -5.883 -27.574  1.00 15.00      A    N  
ATOM   2096 HH21 ARG A 224      -2.537  -6.648 -27.425  1.00 15.00      A    H  
ATOM   2097 HH22 ARG A 224      -2.978  -4.912 -27.245  1.00 15.00      A    H  
ATOM   2098  C   ARG A 224     -11.402  -5.662 -28.207  1.00 15.00      A    C  
ATOM   2099  O   ARG A 224     -11.799  -6.184 -29.247  1.00 15.00      A    O  
ATOM   2100  N   GLN A 225     -11.942  -5.899 -27.009  1.00 15.00      A    N  
ATOM   2101  HN  GLN A 225     -11.573  -5.438 -26.227  1.00 15.00      A    H  
ATOM   2102  CA  GLN A 225     -13.063  -6.820 -26.816  1.00 15.00      A    C  
ATOM   2103  CB  GLN A 225     -14.309  -6.368 -27.594  1.00 15.00      A    C  
ATOM   2104  CG  GLN A 225     -14.942  -5.082 -27.083  1.00 15.00      A    C  
ATOM   2105  CD  GLN A 225     -16.239  -4.745 -27.799  1.00 15.00      A    C  
ATOM   2106  OE1 GLN A 225     -16.242  -4.067 -28.824  1.00 15.00      A    O  
ATOM   2107  NE2 GLN A 225     -17.355  -5.216 -27.259  1.00 15.00      A    N  
ATOM   2108 HE21 GLN A 225     -17.286  -5.747 -26.440  1.00 15.00      A    H  
ATOM   2109 HE22 GLN A 225     -18.203  -5.011 -27.705  1.00 15.00      A    H  
ATOM   2110  C   GLN A 225     -12.684  -8.257 -27.183  1.00 15.00      A    C  
ATOM   2111  O   GLN A 225     -13.528  -9.039 -27.620  1.00 15.00      A    O  
ATOM   2112  N   GLU A 226     -11.414  -8.601 -26.985  1.00 15.00      A    N  
ATOM   2113  HN  GLU A 226     -10.795  -7.940 -26.610  1.00 15.00      A    H  
ATOM   2114  CA  GLU A 226     -10.921  -9.941 -27.300  1.00 15.00      A    C  
ATOM   2115  CB  GLU A 226      -9.494  -9.880 -27.855  1.00 15.00      A    C  
ATOM   2116  CG  GLU A 226      -9.373  -9.180 -29.202  1.00 15.00      A    C  
ATOM   2117  CD  GLU A 226      -7.932  -8.942 -29.619  1.00 15.00      A    C  
ATOM   2118  OE1 GLU A 226      -7.527  -9.446 -30.684  1.00 15.00      A    O  
ATOM   2119  OE2 GLU A 226      -7.201  -8.246 -28.877  1.00 15.00      A    O  
ATOM   2120  C   GLU A 226     -10.984 -10.857 -26.075  1.00 15.00      A    C  
ATOM   2121  O   GLU A 226     -11.512 -10.475 -25.030  1.00 15.00      A    O  
ATOM   2122  N   SER A 227     -10.435 -12.062 -26.202  1.00 15.00      A    N  
ATOM   2123  HN  SER A 227     -10.009 -12.306 -27.050  1.00 15.00      A    H  
ATOM   2124  CA  SER A 227     -10.443 -13.026 -25.109  1.00 15.00      A    C  
ATOM   2125  CB  SER A 227     -11.008 -14.369 -25.591  1.00 15.00      A    C  
ATOM   2126  OG  SER A 227     -11.439 -15.173 -24.503  1.00 15.00      A    O  
ATOM   2127  HG  SER A 227     -10.716 -15.293 -23.884  1.00 15.00      A    H  
ATOM   2128  C   SER A 227      -9.043 -13.221 -24.533  1.00 15.00      A    C  
ATOM   2129  O   SER A 227      -8.173 -13.811 -25.176  1.00 15.00      A    O  
ATOM   2130  N   TRP A 228      -8.828 -12.724 -23.323  1.00 15.00      A    N  
ATOM   2131  HN  TRP A 228      -9.553 -12.257 -22.861  1.00 15.00      A    H  
ATOM   2132  CA  TRP A 228      -7.535 -12.859 -22.667  1.00 15.00      A    C  
ATOM   2133  CB  TRP A 228      -7.131 -11.547 -21.989  1.00 15.00      A    C  
ATOM   2134  CG  TRP A 228      -5.668 -11.247 -22.112  1.00 15.00      A    C  
ATOM   2135  CD1 TRP A 228      -4.776 -11.082 -21.095  1.00 15.00      A    C  
ATOM   2136  CD2 TRP A 228      -4.924 -11.088 -23.326  1.00 15.00      A    C  
ATOM   2137  NE1 TRP A 228      -3.525 -10.822 -21.599  1.00 15.00      A    N  
ATOM   2138  HE1 TRP A 228      -2.720 -10.665 -21.066  1.00 15.00      A    H  
ATOM   2139  CE2 TRP A 228      -3.589 -10.823 -22.967  1.00 15.00      A    C  
ATOM   2140  CE3 TRP A 228      -5.259 -11.143 -24.683  1.00 15.00      A    C  
ATOM   2141  CZ2 TRP A 228      -2.590 -10.614 -23.915  1.00 15.00      A    C  
ATOM   2142  CZ3 TRP A 228      -4.266 -10.937 -25.621  1.00 15.00      A    C  
ATOM   2143  CH2 TRP A 228      -2.947 -10.675 -25.233  1.00 15.00      A    C  
ATOM   2144  C   TRP A 228      -7.566 -14.007 -21.659  1.00 15.00      A    C  
ATOM   2145  O   TRP A 228      -8.553 -14.182 -20.944  1.00 15.00      A    O  
ATOM   2146  N   PRO A 229      -6.488 -14.811 -21.602  1.00 15.00      A    N  
ATOM   2147  CA  PRO A 229      -6.394 -15.955 -20.684  1.00 15.00      A    C  
ATOM   2148  CB  PRO A 229      -5.094 -16.648 -21.105  1.00 15.00      A    C  
ATOM   2149  CG  PRO A 229      -4.290 -15.574 -21.752  1.00 15.00      A    C  
ATOM   2150  CD  PRO A 229      -5.282 -14.679 -22.439  1.00 15.00      A    C  
ATOM   2151  C   PRO A 229      -6.320 -15.535 -19.215  1.00 15.00      A    C  
ATOM   2152  O   PRO A 229      -6.512 -16.356 -18.318  1.00 15.00      A    O  
ATOM   2153  N   HIS A 230      -6.038 -14.261 -18.973  1.00 15.00      A    N  
ATOM   2154  HN  HIS A 230      -5.897 -13.650 -19.726  1.00 15.00      A    H  
ATOM   2155  CA  HIS A 230      -5.951 -13.746 -17.613  1.00 15.00      A    C  
ATOM   2156  CB  HIS A 230      -4.507 -13.774 -17.080  1.00 15.00      A    C  
ATOM   2157  CG  HIS A 230      -3.556 -12.800 -17.715  1.00 15.00      A    C  
ATOM   2158  ND1 HIS A 230      -2.733 -13.171 -18.754  1.00 15.00      A    N  
ATOM   2159  CD2 HIS A 230      -3.310 -11.504 -17.396  1.00 15.00      A    C  
ATOM   2160  CE1 HIS A 230      -2.009 -12.106 -19.039  1.00 15.00      A    C  
ATOM   2161  NE2 HIS A 230      -2.322 -11.075 -18.245  1.00 15.00      A    N  
ATOM   2162  HE2 HIS A 230      -1.917 -10.177 -18.257  1.00 15.00      A    H  
ATOM   2163  C   HIS A 230      -6.568 -12.354 -17.510  1.00 15.00      A    C  
ATOM   2164  O   HIS A 230      -6.709 -11.655 -18.513  1.00 15.00      A    O  
ATOM   2165  N   GLY A 231      -6.935 -11.963 -16.295  1.00 15.00      A    N  
ATOM   2166  HN  GLY A 231      -6.781 -12.558 -15.535  1.00 15.00      A    H  
ATOM   2167  CA  GLY A 231      -7.542 -10.663 -16.079  1.00 15.00      A    C  
ATOM   2168  C   GLY A 231      -6.596  -9.687 -15.407  1.00 15.00      A    C  
ATOM   2169  O   GLY A 231      -5.407  -9.969 -15.264  1.00 15.00      A    O  
ATOM   2170  N   PHE A 232      -7.125  -8.546 -14.977  1.00 15.00      A    N  
ATOM   2171  HN  PHE A 232      -8.085  -8.387 -15.095  1.00 15.00      A    H  
ATOM   2172  CA  PHE A 232      -6.314  -7.520 -14.332  1.00 15.00      A    C  
ATOM   2173  CB  PHE A 232      -5.803  -6.526 -15.384  1.00 15.00      A    C  
ATOM   2174  CG  PHE A 232      -6.900  -5.836 -16.152  1.00 15.00      A    C  
ATOM   2175  CD1 PHE A 232      -7.472  -6.435 -17.262  1.00 15.00      A    C  
ATOM   2176  CD2 PHE A 232      -7.364  -4.591 -15.760  1.00 15.00      A    C  
ATOM   2177  CE1 PHE A 232      -8.483  -5.809 -17.966  1.00 15.00      A    C  
ATOM   2178  CE2 PHE A 232      -8.374  -3.960 -16.460  1.00 15.00      A    C  
ATOM   2179  CZ  PHE A 232      -8.934  -4.569 -17.563  1.00 15.00      A    C  
ATOM   2180  C   PHE A 232      -7.113  -6.767 -13.270  1.00 15.00      A    C  
ATOM   2181  O   PHE A 232      -8.328  -6.934 -13.159  1.00 15.00      A    O  
ATOM   2182  N   SER A 233      -6.415  -5.950 -12.489  1.00 15.00      A    N  
ATOM   2183  HN  SER A 233      -5.444  -5.897 -12.604  1.00 15.00      A    H  
ATOM   2184  CA  SER A 233      -7.037  -5.138 -11.453  1.00 15.00      A    C  
ATOM   2185  CB  SER A 233      -6.567  -5.602 -10.071  1.00 15.00      A    C  
ATOM   2186  OG  SER A 233      -5.325  -6.283 -10.158  1.00 15.00      A    O  
ATOM   2187  HG  SER A 233      -5.295  -6.983  -9.499  1.00 15.00      A    H  
ATOM   2188  C   SER A 233      -6.692  -3.662 -11.677  1.00 15.00      A    C  
ATOM   2189  O   SER A 233      -5.592  -3.340 -12.126  1.00 15.00      A    O  
ATOM   2190  N   GLU A 234      -7.633  -2.771 -11.375  1.00 15.00      A    N  
ATOM   2191  HN  GLU A 234      -8.493  -3.084 -11.033  1.00 15.00      A    H  
ATOM   2192  CA  GLU A 234      -7.421  -1.337 -11.568  1.00 15.00      A    C  
ATOM   2193  CB  GLU A 234      -8.743  -0.643 -11.906  1.00 15.00      A    C  
ATOM   2194  CG  GLU A 234      -8.795  -0.037 -13.302  1.00 15.00      A    C  
ATOM   2195  CD  GLU A 234      -8.788  -1.077 -14.410  1.00 15.00      A    C  
ATOM   2196  OE1 GLU A 234      -9.876  -1.354 -14.971  1.00 15.00      A    O  
ATOM   2197  OE2 GLU A 234      -7.692  -1.602 -14.733  1.00 15.00      A    O  
ATOM   2198  C   GLU A 234      -6.770  -0.669 -10.354  1.00 15.00      A    C  
ATOM   2199  O   GLU A 234      -5.826   0.104 -10.500  1.00 15.00      A    O  
ATOM   2200  N   TYR A 235      -7.289  -0.977  -9.163  1.00 15.00      A    N  
ATOM   2201  HN  TYR A 235      -8.035  -1.605  -9.127  1.00 15.00      A    H  
ATOM   2202  CA  TYR A 235      -6.785  -0.406  -7.905  1.00 15.00      A    C  
ATOM   2203  CB  TYR A 235      -5.292  -0.696  -7.694  1.00 15.00      A    C  
ATOM   2204  CG  TYR A 235      -4.975  -2.104  -7.252  1.00 15.00      A    C  
ATOM   2205  CD1 TYR A 235      -5.397  -2.580  -6.018  1.00 15.00      A    C  
ATOM   2206  CD2 TYR A 235      -4.244  -2.955  -8.068  1.00 15.00      A    C  
ATOM   2207  CE1 TYR A 235      -5.097  -3.865  -5.609  1.00 15.00      A    C  
ATOM   2208  CE2 TYR A 235      -3.941  -4.240  -7.668  1.00 15.00      A    C  
ATOM   2209  CZ  TYR A 235      -4.370  -4.691  -6.440  1.00 15.00      A    C  
ATOM   2210  OH  TYR A 235      -4.069  -5.972  -6.041  1.00 15.00      A    O  
ATOM   2211  HH  TYR A 235      -3.153  -6.166  -6.256  1.00 15.00      A    H  
ATOM   2212  C   TYR A 235      -7.041   1.102  -7.810  1.00 15.00      A    C  
ATOM   2213  O   TYR A 235      -6.119   1.904  -7.954  1.00 15.00      A    O  
ATOM   2214  N   PRO A 236      -8.300   1.510  -7.577  1.00 15.00      A    N  
ATOM   2215  CA  PRO A 236      -8.663   2.918  -7.456  1.00 15.00      A    C  
ATOM   2216  CB  PRO A 236     -10.087   2.912  -8.006  1.00 15.00      A    C  
ATOM   2217  CG  PRO A 236     -10.647   1.590  -7.582  1.00 15.00      A    C  
ATOM   2218  CD  PRO A 236      -9.480   0.640  -7.431  1.00 15.00      A    C  
ATOM   2219  C   PRO A 236      -8.673   3.390  -5.998  1.00 15.00      A    C  
ATOM   2220  O   PRO A 236      -8.567   2.581  -5.075  1.00 15.00      A    O  
ATOM   2221  N   ASN A 237      -8.800   4.705  -5.813  1.00 15.00      A    N  
ATOM   2222  HN  ASN A 237      -8.872   5.285  -6.599  1.00 15.00      A    H  
ATOM   2223  CA  ASN A 237      -8.849   5.325  -4.481  1.00 15.00      A    C  
ATOM   2224  CB  ASN A 237     -10.116   4.914  -3.715  1.00 15.00      A    C  
ATOM   2225  CG  ASN A 237     -11.405   5.275  -4.434  1.00 15.00      A    C  
ATOM   2226  OD1 ASN A 237     -11.444   6.196  -5.247  1.00 15.00      A    O  
ATOM   2227  ND2 ASN A 237     -12.476   4.552  -4.130  1.00 15.00      A    N  
ATOM   2228 HD21 ASN A 237     -12.379   3.836  -3.467  1.00 15.00      A    H  
ATOM   2229 HD22 ASN A 237     -13.318   4.764  -4.581  1.00 15.00      A    H  
ATOM   2230  C   ASN A 237      -7.600   5.032  -3.644  1.00 15.00      A    C  
ATOM   2231  O   ASN A 237      -7.695   4.769  -2.447  1.00 15.00      A    O  
ATOM   2232  N   LEU A 238      -6.431   5.101  -4.267  1.00 15.00      A    N  
ATOM   2233  HN  LEU A 238      -6.406   5.346  -5.212  1.00 15.00      A    H  
ATOM   2234  CA  LEU A 238      -5.181   4.835  -3.562  1.00 15.00      A    C  
ATOM   2235  CB  LEU A 238      -4.184   4.110  -4.466  1.00 15.00      A    C  
ATOM   2236  CG  LEU A 238      -3.874   2.659  -4.091  1.00 15.00      A    C  
ATOM   2237  CD1 LEU A 238      -5.063   1.757  -4.387  1.00 15.00      A    C  
ATOM   2238  CD2 LEU A 238      -2.630   2.170  -4.812  1.00 15.00      A    C  
ATOM   2239  C   LEU A 238      -4.568   6.122  -3.018  1.00 15.00      A    C  
ATOM   2240  O   LEU A 238      -4.612   7.167  -3.669  1.00 15.00      A    O  
ATOM   2241  N   ALA A 239      -3.986   6.038  -1.828  1.00 15.00      A    N  
ATOM   2242  HN  ALA A 239      -3.963   5.170  -1.366  1.00 15.00      A    H  
ATOM   2243  CA  ALA A 239      -3.376   7.202  -1.194  1.00 15.00      A    C  
ATOM   2244  CB  ALA A 239      -3.624   7.182   0.306  1.00 15.00      A    C  
ATOM   2245  C   ALA A 239      -1.882   7.289  -1.501  1.00 15.00      A    C  
ATOM   2246  O   ALA A 239      -1.114   6.377  -1.182  1.00 15.00      A    O  
ATOM   2247  N   ILE A 240      -1.474   8.396  -2.114  1.00 15.00      A    N  
ATOM   2248  HN  ILE A 240      -2.132   9.089  -2.333  1.00 15.00      A    H  
ATOM   2249  CA  ILE A 240      -0.075   8.610  -2.471  1.00 15.00      A    C  
ATOM   2250  CB  ILE A 240       0.077   9.256  -3.870  1.00 15.00      A    C  
ATOM   2251  CG1 ILE A 240      -0.751   8.493  -4.913  1.00 15.00      A    C  
ATOM   2252  CG2 ILE A 240       1.540   9.310  -4.292  1.00 15.00      A    C  
ATOM   2253  CD1 ILE A 240      -0.316   7.056  -5.123  1.00 15.00      A    C  
ATOM   2254  C   ILE A 240       0.643   9.451  -1.410  1.00 15.00      A    C  
ATOM   2255  O   ILE A 240       0.971  10.622  -1.625  1.00 15.00      A    O  
ATOM   2256  N   GLN A 241       0.860   8.843  -0.254  1.00 15.00      A    N  
ATOM   2257  HN  GLN A 241       0.552   7.922  -0.143  1.00 15.00      A    H  
ATOM   2258  CA  GLN A 241       1.543   9.496   0.858  1.00 15.00      A    C  
ATOM   2259  CB  GLN A 241       1.171   8.775   2.161  1.00 15.00      A    C  
ATOM   2260  CG  GLN A 241       1.913   9.233   3.409  1.00 15.00      A    C  
ATOM   2261  CD  GLN A 241       1.733   8.271   4.568  1.00 15.00      A    C  
ATOM   2262  OE1 GLN A 241       1.523   7.074   4.371  1.00 15.00      A    O  
ATOM   2263  NE2 GLN A 241       1.822   8.785   5.784  1.00 15.00      A    N  
ATOM   2264 HE21 GLN A 241       1.997   9.745   5.870  1.00 15.00      A    H  
ATOM   2265 HE22 GLN A 241       1.709   8.183   6.549  1.00 15.00      A    H  
ATOM   2266  C   GLN A 241       3.055   9.450   0.633  1.00 15.00      A    C  
ATOM   2267  O   GLN A 241       3.537   8.647  -0.164  1.00 15.00      A    O  
ATOM   2268  N   LYS A 242       3.788  10.320   1.319  1.00 15.00      A    N  
ATOM   2269  HN  LYS A 242       3.342  10.940   1.936  1.00 15.00      A    H  
ATOM   2270  CA  LYS A 242       5.238  10.373   1.205  1.00 15.00      A    C  
ATOM   2271  CB  LYS A 242       5.670  11.255   0.028  1.00 15.00      A    C  
ATOM   2272  CG  LYS A 242       4.898  12.562  -0.101  1.00 15.00      A    C  
ATOM   2273  CD  LYS A 242       5.553  13.498  -1.107  1.00 15.00      A    C  
ATOM   2274  CE  LYS A 242       5.680  12.855  -2.482  1.00 15.00      A    C  
ATOM   2275  NZ  LYS A 242       4.359  12.684  -3.149  1.00 15.00      A    N  
ATOM   2276  HZ1 LYS A 242       3.723  12.121  -2.548  1.00 15.00      A    H  
ATOM   2277  HZ2 LYS A 242       4.480  12.194  -4.058  1.00 15.00      A    H  
ATOM   2278  HZ3 LYS A 242       3.923  13.612  -3.324  1.00 15.00      A    H  
ATOM   2279  C   LYS A 242       5.851  10.878   2.504  1.00 15.00      A    C  
ATOM   2280  O   LYS A 242       5.354  11.830   3.098  1.00 15.00      A    O  
ATOM   2281  N   PHE A 243       6.915  10.223   2.945  1.00 15.00      A    N  
ATOM   2282  HN  PHE A 243       7.245   9.453   2.440  1.00 15.00      A    H  
ATOM   2283  CA  PHE A 243       7.591  10.608   4.179  1.00 15.00      A    C  
ATOM   2284  CB  PHE A 243       8.173   9.369   4.866  1.00 15.00      A    C  
ATOM   2285  CG  PHE A 243       7.293   8.156   4.750  1.00 15.00      A    C  
ATOM   2286  CD1 PHE A 243       6.027   8.146   5.312  1.00 15.00      A    C  
ATOM   2287  CD2 PHE A 243       7.727   7.032   4.068  1.00 15.00      A    C  
ATOM   2288  CE1 PHE A 243       5.209   7.039   5.198  1.00 15.00      A    C  
ATOM   2289  CE2 PHE A 243       6.916   5.919   3.950  1.00 15.00      A    C  
ATOM   2290  CZ  PHE A 243       5.654   5.923   4.516  1.00 15.00      A    C  
ATOM   2291  C   PHE A 243       8.689  11.623   3.892  1.00 15.00      A    C  
ATOM   2292  O   PHE A 243       8.985  12.490   4.712  1.00 15.00      A    O  
ATOM   2293  N   GLY A 244       9.286  11.508   2.716  1.00 15.00      A    N  
ATOM   2294  HN  GLY A 244       9.002  10.804   2.100  1.00 15.00      A    H  
ATOM   2295  CA  GLY A 244      10.335  12.424   2.329  1.00 15.00      A    C  
ATOM   2296  C   GLY A 244       9.771  13.619   1.596  1.00 15.00      A    C  
ATOM   2297  O   GLY A 244       9.387  13.510   0.432  1.00 15.00      A    O  
ATOM   2298  N   GLY A 245       9.692  14.749   2.290  1.00 15.00      A    N  
ATOM   2299  HN  GLY A 245       9.976  14.754   3.228  1.00 15.00      A    H  
ATOM   2300  CA  GLY A 245       9.168  15.962   1.687  1.00 15.00      A    C  
ATOM   2301  C   GLY A 245       9.997  16.424   0.505  1.00 15.00      A    C  
ATOM   2302  O   GLY A 245       9.490  16.547  -0.608  1.00 15.00      A    O  
ATOM   2303  N   THR A 246      11.275  16.682   0.748  1.00 15.00      A    N  
ATOM   2304  HN  THR A 246      11.617  16.591   1.658  1.00 15.00      A    H  
ATOM   2305  CA  THR A 246      12.173  17.124  -0.308  1.00 15.00      A    C  
ATOM   2306  CB  THR A 246      12.655  18.569  -0.062  1.00 15.00      A    C  
ATOM   2307  OG1 THR A 246      12.546  18.883   1.336  1.00 15.00      A    O  
ATOM   2308  HG1 THR A 246      11.921  19.605   1.452  1.00 15.00      A    H  
ATOM   2309  CG2 THR A 246      11.824  19.557  -0.867  1.00 15.00      A    C  
ATOM   2310  C   THR A 246      13.386  16.204  -0.431  1.00 15.00      A    C  
ATOM   2311  O   THR A 246      14.188  16.342  -1.350  1.00 15.00      A    O  
ATOM   2312  N   LYS A 247      13.513  15.263   0.502  1.00 15.00      A    N  
ATOM   2313  HN  LYS A 247      12.830  15.183   1.196  1.00 15.00      A    H  
ATOM   2314  CA  LYS A 247      14.639  14.330   0.500  1.00 15.00      A    C  
ATOM   2315  CB  LYS A 247      15.739  14.807   1.464  1.00 15.00      A    C  
ATOM   2316  CG  LYS A 247      16.162  16.261   1.294  1.00 15.00      A    C  
ATOM   2317  CD  LYS A 247      17.039  16.722   2.449  1.00 15.00      A    C  
ATOM   2318  CE  LYS A 247      17.124  18.241   2.521  1.00 15.00      A    C  
ATOM   2319  NZ  LYS A 247      17.927  18.815   1.410  1.00 15.00      A    N  
ATOM   2320  HZ1 LYS A 247      17.929  19.851   1.464  1.00 15.00      A    H  
ATOM   2321  HZ2 LYS A 247      17.537  18.522   0.492  1.00 15.00      A    H  
ATOM   2322  HZ3 LYS A 247      18.918  18.473   1.471  1.00 15.00      A    H  
ATOM   2323  C   LYS A 247      14.185  12.922   0.899  1.00 15.00      A    C  
ATOM   2324  O   LYS A 247      14.447  12.476   2.015  1.00 15.00      A    O  
ATOM   2325  N   PRO A 248      13.481  12.208   0.000  1.00 15.00      A    N  
ATOM   2326  CA  PRO A 248      12.992  10.845   0.270  1.00 15.00      A    C  
ATOM   2327  CB  PRO A 248      12.116  10.522  -0.949  1.00 15.00      A    C  
ATOM   2328  CG  PRO A 248      11.868  11.834  -1.614  1.00 15.00      A    C  
ATOM   2329  CD  PRO A 248      13.082  12.670  -1.337  1.00 15.00      A    C  
ATOM   2330  C   PRO A 248      14.126   9.825   0.385  1.00 15.00      A    C  
ATOM   2331  O   PRO A 248      13.952   8.750   0.962  1.00 15.00      A    O  
ATOM   2332  N   GLN A 249      15.284  10.171  -0.161  1.00 15.00      A    N  
ATOM   2333  HN  GLN A 249      15.361  11.043  -0.606  1.00 15.00      A    H  
ATOM   2334  CA  GLN A 249      16.448   9.290  -0.126  1.00 15.00      A    C  
ATOM   2335  CB  GLN A 249      17.541   9.799  -1.075  1.00 15.00      A    C  
ATOM   2336  CG  GLN A 249      17.158   9.837  -2.549  1.00 15.00      A    C  
ATOM   2337  CD  GLN A 249      16.205  10.969  -2.889  1.00 15.00      A    C  
ATOM   2338  OE1 GLN A 249      16.151  11.984  -2.197  1.00 15.00      A    O  
ATOM   2339  NE2 GLN A 249      15.451  10.804  -3.963  1.00 15.00      A    N  
ATOM   2340 HE21 GLN A 249      15.547   9.973  -4.472  1.00 15.00      A    H  
ATOM   2341 HE22 GLN A 249      14.830  11.521  -4.205  1.00 15.00      A    H  
ATOM   2342  C   GLN A 249      17.011   9.198   1.287  1.00 15.00      A    C  
ATOM   2343  O   GLN A 249      17.626   8.200   1.659  1.00 15.00      A    O  
ATOM   2344  N   ASN A 250      16.764  10.235   2.078  1.00 15.00      A    N  
ATOM   2345  HN  ASN A 250      16.231  10.980   1.730  1.00 15.00      A    H  
ATOM   2346  CA  ASN A 250      17.258  10.302   3.452  1.00 15.00      A    C  
ATOM   2347  CB  ASN A 250      17.384  11.767   3.902  1.00 15.00      A    C  
ATOM   2348  CG  ASN A 250      18.535  12.510   3.243  1.00 15.00      A    C  
ATOM   2349  OD1 ASN A 250      19.078  12.074   2.232  1.00 15.00      A    O  
ATOM   2350  ND2 ASN A 250      18.909  13.651   3.807  1.00 15.00      A    N  
ATOM   2351 HD21 ASN A 250      18.434  13.951   4.611  1.00 15.00      A    H  
ATOM   2352 HD22 ASN A 250      19.637  14.158   3.386  1.00 15.00      A    H  
ATOM   2353  C   ASN A 250      16.345   9.546   4.415  1.00 15.00      A    C  
ATOM   2354  O   ASN A 250      16.318   9.836   5.613  1.00 15.00      A    O  
ATOM   2355  N   ILE A 251      15.603   8.574   3.899  1.00 15.00      A    N  
ATOM   2356  HN  ILE A 251      15.679   8.368   2.944  1.00 15.00      A    H  
ATOM   2357  CA  ILE A 251      14.692   7.799   4.731  1.00 15.00      A    C  
ATOM   2358  CB  ILE A 251      13.239   7.827   4.204  1.00 15.00      A    C  
ATOM   2359  CG1 ILE A 251      12.763   9.268   3.966  1.00 15.00      A    C  
ATOM   2360  CG2 ILE A 251      12.305   7.110   5.173  1.00 15.00      A    C  
ATOM   2361  CD1 ILE A 251      12.668  10.111   5.222  1.00 15.00      A    C  
ATOM   2362  C   ILE A 251      15.154   6.350   4.879  1.00 15.00      A    C  
ATOM   2363  O   ILE A 251      15.400   5.887   5.993  1.00 15.00      A    O  
ATOM   2364  N   SER A 252      15.278   5.644   3.756  1.00 15.00      A    N  
ATOM   2365  HN  SER A 252      15.092   6.072   2.896  1.00 15.00      A    H  
ATOM   2366  CA  SER A 252      15.689   4.245   3.775  1.00 15.00      A    C  
ATOM   2367  CB  SER A 252      14.502   3.379   4.204  1.00 15.00      A    C  
ATOM   2368  OG  SER A 252      14.804   2.634   5.367  1.00 15.00      A    O  
ATOM   2369  HG  SER A 252      14.941   1.712   5.123  1.00 15.00      A    H  
ATOM   2370  C   SER A 252      16.179   3.796   2.396  1.00 15.00      A    C  
ATOM   2371  O   SER A 252      15.963   4.488   1.398  1.00 15.00      A    O  
ATOM   2372  N   GLN A 253      16.828   2.631   2.344  1.00 15.00      A    N  
ATOM   2373  HN  GLN A 253      16.961   2.122   3.178  1.00 15.00      A    H  
ATOM   2374  CA  GLN A 253      17.341   2.080   1.089  1.00 15.00      A    C  
ATOM   2375  CB  GLN A 253      18.206   0.833   1.349  1.00 15.00      A    C  
ATOM   2376  CG  GLN A 253      18.318  -0.148   0.180  1.00 15.00      A    C  
ATOM   2377  CD  GLN A 253      19.313   0.280  -0.888  1.00 15.00      A    C  
ATOM   2378  OE1 GLN A 253      20.495  -0.080  -0.842  1.00 15.00      A    O  
ATOM   2379  NE2 GLN A 253      18.841   1.036  -1.866  1.00 15.00      A    N  
ATOM   2380 HE21 GLN A 253      17.886   1.275  -1.849  1.00 15.00      A    H  
ATOM   2381 HE22 GLN A 253      19.459   1.326  -2.567  1.00 15.00      A    H  
ATOM   2382  C   GLN A 253      16.198   1.760   0.127  1.00 15.00      A    C  
ATOM   2383  O   GLN A 253      16.261   2.108  -1.054  1.00 15.00      A    O  
ATOM   2384  N   LEU A 254      15.141   1.133   0.639  1.00 15.00      A    N  
ATOM   2385  HN  LEU A 254      15.137   0.900   1.604  1.00 15.00      A    H  
ATOM   2386  CA  LEU A 254      13.987   0.773  -0.188  1.00 15.00      A    C  
ATOM   2387  CB  LEU A 254      13.124  -0.300   0.483  1.00 15.00      A    C  
ATOM   2388  CG  LEU A 254      13.760  -1.680   0.678  1.00 15.00      A    C  
ATOM   2389  CD1 LEU A 254      12.763  -2.639   1.313  1.00 15.00      A    C  
ATOM   2390  CD2 LEU A 254      14.269  -2.232  -0.644  1.00 15.00      A    C  
ATOM   2391  C   LEU A 254      13.129   1.996  -0.514  1.00 15.00      A    C  
ATOM   2392  O   LEU A 254      12.084   1.882  -1.155  1.00 15.00      A    O  
ATOM   2393  N   ASN A 255      13.570   3.163  -0.063  1.00 15.00      A    N  
ATOM   2394  HN  ASN A 255      14.402   3.191   0.455  1.00 15.00      A    H  
ATOM   2395  CA  ASN A 255      12.846   4.404  -0.316  1.00 15.00      A    C  
ATOM   2396  CB  ASN A 255      12.774   5.249   0.961  1.00 15.00      A    C  
ATOM   2397  CG  ASN A 255      11.432   5.936   1.144  1.00 15.00      A    C  
ATOM   2398  OD1 ASN A 255      10.833   6.431   0.197  1.00 15.00      A    O  
ATOM   2399  ND2 ASN A 255      10.946   5.964   2.375  1.00 15.00      A    N  
ATOM   2400 HD21 ASN A 255      11.472   5.547   3.089  1.00 15.00      A    H  
ATOM   2401 HD22 ASN A 255      10.082   6.397   2.519  1.00 15.00      A    H  
ATOM   2402  C   ASN A 255      13.521   5.187  -1.438  1.00 15.00      A    C  
ATOM   2403  O   ASN A 255      13.077   6.268  -1.818  1.00 15.00      A    O  
ATOM   2404  N   ASN A 256      14.603   4.623  -1.966  1.00 15.00      A    N  
ATOM   2405  HN  ASN A 256      14.908   3.759  -1.617  1.00 15.00      A    H  
ATOM   2406  CA  ASN A 256      15.347   5.255  -3.052  1.00 15.00      A    C  
ATOM   2407  CB  ASN A 256      16.766   4.684  -3.139  1.00 15.00      A    C  
ATOM   2408  CG  ASN A 256      17.747   5.390  -2.223  1.00 15.00      A    C  
ATOM   2409  OD1 ASN A 256      18.490   6.276  -2.653  1.00 15.00      A    O  
ATOM   2410  ND2 ASN A 256      17.758   5.003  -0.953  1.00 15.00      A    N  
ATOM   2411 HD21 ASN A 256      17.139   4.291  -0.678  1.00 15.00      A    H  
ATOM   2412 HD22 ASN A 256      18.378   5.448  -0.339  1.00 15.00      A    H  
ATOM   2413  C   ASN A 256      14.626   5.054  -4.377  1.00 15.00      A    C  
ATOM   2414  O   ASN A 256      14.630   5.933  -5.240  1.00 15.00      A    O  
ATOM   2415  N   GLU A 257      14.012   3.885  -4.528  1.00 15.00      A    N  
ATOM   2416  HN  GLU A 257      14.058   3.227  -3.806  1.00 15.00      A    H  
ATOM   2417  CA  GLU A 257      13.273   3.556  -5.740  1.00 15.00      A    C  
ATOM   2418  CB  GLU A 257      13.063   2.045  -5.837  1.00 15.00      A    C  
ATOM   2419  CG  GLU A 257      14.103   1.219  -5.098  1.00 15.00      A    C  
ATOM   2420  CD  GLU A 257      13.604  -0.170  -4.763  1.00 15.00      A    C  
ATOM   2421  OE1 GLU A 257      12.378  -0.402  -4.859  1.00 15.00      A    O  
ATOM   2422  OE2 GLU A 257      14.429  -1.023  -4.395  1.00 15.00      A    O  
ATOM   2423  C   GLU A 257      11.923   4.259  -5.715  1.00 15.00      A    C  
ATOM   2424  O   GLU A 257      11.585   5.031  -6.610  1.00 15.00      A    O  
ATOM   2425  N   ARG A 258      11.148   3.981  -4.680  1.00 15.00      A    N  
ATOM   2426  HN  ARG A 258      11.465   3.349  -4.002  1.00 15.00      A    H  
ATOM   2427  CA  ARG A 258       9.849   4.609  -4.515  1.00 15.00      A    C  
ATOM   2428  CB  ARG A 258       8.814   3.627  -3.956  1.00 15.00      A    C  
ATOM   2429  CG  ARG A 258       9.309   2.758  -2.811  1.00 15.00      A    C  
ATOM   2430  CD  ARG A 258       8.602   3.113  -1.516  1.00 15.00      A    C  
ATOM   2431  NE  ARG A 258       9.107   2.346  -0.380  1.00 15.00      A    N  
ATOM   2432  HE  ARG A 258       9.860   1.731  -0.549  1.00 15.00      A    H  
ATOM   2433  CZ  ARG A 258       8.609   2.441   0.852  1.00 15.00      A    C  
ATOM   2434  NH1 ARG A 258       7.598   3.271   1.098  1.00 15.00      A    N  
ATOM   2435 HH11 ARG A 258       7.202   3.351   2.057  1.00 15.00      A    H  
ATOM   2436 HH12 ARG A 258       7.192   3.845   0.324  1.00 15.00      A    H  
ATOM   2437  NH2 ARG A 258       9.114   1.703   1.836  1.00 15.00      A    N  
ATOM   2438 HH21 ARG A 258       8.728   1.776   2.799  1.00 15.00      A    H  
ATOM   2439 HH22 ARG A 258       9.902   1.042   1.650  1.00 15.00      A    H  
ATOM   2440  C   ARG A 258      10.006   5.839  -3.632  1.00 15.00      A    C  
ATOM   2441  O   ARG A 258      10.157   5.729  -2.421  1.00 15.00      A    O  
ATOM   2442  N   ARG A 259       9.997   7.001  -4.269  1.00 15.00      A    N  
ATOM   2443  HN  ARG A 259       9.863   6.999  -5.236  1.00 15.00      A    H  
ATOM   2444  CA  ARG A 259      10.188   8.283  -3.590  1.00 15.00      A    C  
ATOM   2445  CB  ARG A 259      10.351   9.420  -4.607  1.00 15.00      A    C  
ATOM   2446  CG  ARG A 259      11.407   9.168  -5.674  1.00 15.00      A    C  
ATOM   2447  CD  ARG A 259      10.805   8.524  -6.917  1.00 15.00      A    C  
ATOM   2448  NE  ARG A 259      10.060   9.483  -7.733  1.00 15.00      A    N  
ATOM   2449  HE  ARG A 259      10.595  10.167  -8.226  1.00 15.00      A    H  
ATOM   2450  CZ  ARG A 259       8.733   9.496  -7.852  1.00 15.00      A    C  
ATOM   2451  NH1 ARG A 259       7.998   8.602  -7.199  1.00 15.00      A    N  
ATOM   2452 HH11 ARG A 259       8.455   7.894  -6.599  1.00 15.00      A    H  
ATOM   2453 HH12 ARG A 259       6.943   8.605  -7.282  1.00 15.00      A    H  
ATOM   2454  NH2 ARG A 259       8.146  10.391  -8.638  1.00 15.00      A    N  
ATOM   2455 HH21 ARG A 259       8.726  11.083  -9.164  1.00 15.00      A    H  
ATOM   2456 HH22 ARG A 259       7.110  10.402  -8.737  1.00 15.00      A    H  
ATOM   2457  C   ARG A 259       9.087   8.637  -2.590  1.00 15.00      A    C  
ATOM   2458  O   ARG A 259       8.175   9.401  -2.910  1.00 15.00      A    O  
ATOM   2459  N   GLY A 260       9.167   8.066  -1.393  1.00 15.00      A    N  
ATOM   2460  HN  GLY A 260       9.880   7.403  -1.222  1.00 15.00      A    H  
ATOM   2461  CA  GLY A 260       8.205   8.367  -0.348  1.00 15.00      A    C  
ATOM   2462  C   GLY A 260       6.846   7.738  -0.552  1.00 15.00      A    C  
ATOM   2463  O   GLY A 260       6.123   7.515   0.422  1.00 15.00      A    O  
ATOM   2464  N   GLU A 261       6.495   7.480  -1.817  1.00 15.00      A    N  
ATOM   2465  HN  GLU A 261       7.121   7.703  -2.538  1.00 15.00      A    H  
ATOM   2466  CA  GLU A 261       5.215   6.882  -2.153  1.00 15.00      A    C  
ATOM   2467  CB  GLU A 261       5.091   6.656  -3.663  1.00 15.00      A    C  
ATOM   2468  CG  GLU A 261       4.962   7.949  -4.456  1.00 15.00      A    C  
ATOM   2469  CD  GLU A 261       4.719   7.724  -5.936  1.00 15.00      A    C  
ATOM   2470  OE1 GLU A 261       3.777   6.982  -6.279  1.00 15.00      A    O  
ATOM   2471  OE2 GLU A 261       5.471   8.298  -6.757  1.00 15.00      A    O  
ATOM   2472  C   GLU A 261       4.985   5.601  -1.367  1.00 15.00      A    C  
ATOM   2473  O   GLU A 261       5.725   4.621  -1.502  1.00 15.00      A    O  
ATOM   2474  N   ASN A 262       3.983   5.652  -0.502  1.00 15.00      A    N  
ATOM   2475  HN  ASN A 262       3.472   6.484  -0.421  1.00 15.00      A    H  
ATOM   2476  CA  ASN A 262       3.633   4.526   0.349  1.00 15.00      A    C  
ATOM   2477  CB  ASN A 262       3.101   5.044   1.689  1.00 15.00      A    C  
ATOM   2478  CG  ASN A 262       3.126   3.998   2.781  1.00 15.00      A    C  
ATOM   2479  OD1 ASN A 262       3.955   3.094   2.770  1.00 15.00      A    O  
ATOM   2480  ND2 ASN A 262       2.228   4.128   3.748  1.00 15.00      A    N  
ATOM   2481 HD21 ASN A 262       1.608   4.888   3.709  1.00 15.00      A    H  
ATOM   2482 HD22 ASN A 262       2.223   3.461   4.464  1.00 15.00      A    H  
ATOM   2483  C   ASN A 262       2.590   3.638  -0.315  1.00 15.00      A    C  
ATOM   2484  O   ASN A 262       2.580   2.428  -0.112  1.00 15.00      A    O  
ATOM   2485  N   TRP A 263       1.719   4.259  -1.113  1.00 15.00      A    N  
ATOM   2486  HN  TRP A 263       1.801   5.223  -1.239  1.00 15.00      A    H  
ATOM   2487  CA  TRP A 263       0.656   3.543  -1.818  1.00 15.00      A    C  
ATOM   2488  CB  TRP A 263       1.226   2.571  -2.860  1.00 15.00      A    C  
ATOM   2489  CG  TRP A 263       1.738   3.235  -4.107  1.00 15.00      A    C  
ATOM   2490  CD1 TRP A 263       2.199   4.515  -4.234  1.00 15.00      A    C  
ATOM   2491  CD2 TRP A 263       1.845   2.643  -5.408  1.00 15.00      A    C  
ATOM   2492  NE1 TRP A 263       2.580   4.755  -5.532  1.00 15.00      A    N  
ATOM   2493  HE1 TRP A 263       2.951   5.615  -5.878  1.00 15.00      A    H  
ATOM   2494  CE2 TRP A 263       2.376   3.621  -6.271  1.00 15.00      A    C  
ATOM   2495  CE3 TRP A 263       1.545   1.381  -5.923  1.00 15.00      A    C  
ATOM   2496  CZ2 TRP A 263       2.610   3.375  -7.622  1.00 15.00      A    C  
ATOM   2497  CZ3 TRP A 263       1.778   1.139  -7.262  1.00 15.00      A    C  
ATOM   2498  CH2 TRP A 263       2.307   2.129  -8.096  1.00 15.00      A    C  
ATOM   2499  C   TRP A 263      -0.274   2.821  -0.840  1.00 15.00      A    C  
ATOM   2500  O   TRP A 263      -0.299   1.593  -0.770  1.00 15.00      A    O  
ATOM   2501  N   LEU A 264      -1.036   3.604  -0.083  1.00 15.00      A    N  
ATOM   2502  HN  LEU A 264      -0.977   4.576  -0.195  1.00 15.00      A    H  
ATOM   2503  CA  LEU A 264      -1.965   3.053   0.898  1.00 15.00      A    C  
ATOM   2504  CB  LEU A 264      -2.320   4.092   1.967  1.00 15.00      A    C  
ATOM   2505  CG  LEU A 264      -1.152   4.717   2.732  1.00 15.00      A    C  
ATOM   2506  CD1 LEU A 264      -0.662   5.969   2.029  1.00 15.00      A    C  
ATOM   2507  CD2 LEU A 264      -1.555   5.031   4.164  1.00 15.00      A    C  
ATOM   2508  C   LEU A 264      -3.238   2.555   0.229  1.00 15.00      A    C  
ATOM   2509  O   LEU A 264      -3.668   3.097  -0.790  1.00 15.00      A    O  
ATOM   2510  N   LEU A 265      -3.844   1.536   0.826  1.00 15.00      A    N  
ATOM   2511  HN  LEU A 265      -3.460   1.174   1.650  1.00 15.00      A    H  
ATOM   2512  CA  LEU A 265      -5.067   0.945   0.301  1.00 15.00      A    C  
ATOM   2513  CB  LEU A 265      -5.176  -0.523   0.727  1.00 15.00      A    C  
ATOM   2514  CG  LEU A 265      -4.161  -1.487   0.109  1.00 15.00      A    C  
ATOM   2515  CD1 LEU A 265      -4.331  -2.885   0.683  1.00 15.00      A    C  
ATOM   2516  CD2 LEU A 265      -4.294  -1.510  -1.409  1.00 15.00      A    C  
ATOM   2517  C   LEU A 265      -6.298   1.718   0.770  1.00 15.00      A    C  
ATOM   2518  O   LEU A 265      -6.319   2.252   1.884  1.00 15.00      A    O  
ATOM   2519  N   PRO A 266      -7.334   1.798  -0.083  1.00 15.00      A    N  
ATOM   2520  CA  PRO A 266      -8.580   2.502   0.238  1.00 15.00      A    C  
ATOM   2521  CB  PRO A 266      -9.325   2.539  -1.098  1.00 15.00      A    C  
ATOM   2522  CG  PRO A 266      -8.791   1.376  -1.864  1.00 15.00      A    C  
ATOM   2523  CD  PRO A 266      -7.357   1.225  -1.441  1.00 15.00      A    C  
ATOM   2524  C   PRO A 266      -9.422   1.774   1.286  1.00 15.00      A    C  
ATOM   2525  O   PRO A 266     -10.242   0.917   0.961  1.00 15.00      A    O  
ATOM   2526  N   SER A 267      -9.210   2.118   2.546  1.00 15.00      A    N  
ATOM   2527  HN  SER A 267      -8.530   2.793   2.748  1.00 15.00      A    H  
ATOM   2528  CA  SER A 267      -9.957   1.517   3.638  1.00 15.00      A    C  
ATOM   2529  CB  SER A 267      -9.014   1.172   4.797  1.00 15.00      A    C  
ATOM   2530  OG  SER A 267      -9.539   0.128   5.599  1.00 15.00      A    O  
ATOM   2531  HG  SER A 267     -10.304   0.451   6.083  1.00 15.00      A    H  
ATOM   2532  C   SER A 267     -11.039   2.490   4.095  1.00 15.00      A    C  
ATOM   2533  O   SER A 267     -10.989   3.029   5.201  1.00 15.00      A    O  
ATOM   2534  N   LEU A 268     -12.011   2.719   3.223  1.00 15.00      A    N  
ATOM   2535  HN  LEU A 268     -12.008   2.239   2.368  1.00 15.00      A    H  
ATOM   2536  CA  LEU A 268     -13.092   3.648   3.508  1.00 15.00      A    C  
ATOM   2537  CB  LEU A 268     -13.133   4.734   2.428  1.00 15.00      A    C  
ATOM   2538  CG  LEU A 268     -11.823   5.495   2.197  1.00 15.00      A    C  
ATOM   2539  CD1 LEU A 268     -11.874   6.277   0.895  1.00 15.00      A    C  
ATOM   2540  CD2 LEU A 268     -11.526   6.420   3.368  1.00 15.00      A    C  
ATOM   2541  C   LEU A 268     -14.435   2.926   3.586  1.00 15.00      A    C  
ATOM   2542  O   LEU A 268     -14.626   1.891   2.946  1.00 15.00      A    O  
ATOM   2543  N   PRO A 269     -15.377   3.460   4.382  1.00 15.00      A    N  
ATOM   2544  CA  PRO A 269     -16.713   2.868   4.542  1.00 15.00      A    C  
ATOM   2545  CB  PRO A 269     -17.336   3.705   5.668  1.00 15.00      A    C  
ATOM   2546  CG  PRO A 269     -16.619   5.007   5.612  1.00 15.00      A    C  
ATOM   2547  CD  PRO A 269     -15.214   4.683   5.190  1.00 15.00      A    C  
ATOM   2548  C   PRO A 269     -17.540   3.002   3.262  1.00 15.00      A    C  
ATOM   2549  O   PRO A 269     -17.249   3.845   2.419  1.00 15.00      A    O  
ATOM   2550  N   PRO A 270     -18.592   2.180   3.100  1.00 15.00      A    N  
ATOM   2551  CA  PRO A 270     -19.448   2.220   1.906  1.00 15.00      A    C  
ATOM   2552  CB  PRO A 270     -20.437   1.067   2.128  1.00 15.00      A    C  
ATOM   2553  CG  PRO A 270     -19.806   0.211   3.175  1.00 15.00      A    C  
ATOM   2554  CD  PRO A 270     -19.023   1.143   4.049  1.00 15.00      A    C  
ATOM   2555  C   PRO A 270     -20.201   3.544   1.782  1.00 15.00      A    C  
ATOM   2556  O   PRO A 270     -20.595   3.951   0.689  1.00 15.00      A    O  
ATOM   2557  N   ASN A 271     -20.378   4.223   2.908  1.00 15.00      A    N  
ATOM   2558  HN  ASN A 271     -20.011   3.866   3.743  1.00 15.00      A    H  
ATOM   2559  CA  ASN A 271     -21.086   5.496   2.935  1.00 15.00      A    C  
ATOM   2560  CB  ASN A 271     -22.121   5.534   4.071  1.00 15.00      A    C  
ATOM   2561  CG  ASN A 271     -21.500   5.481   5.458  1.00 15.00      A    C  
ATOM   2562  OD1 ASN A 271     -20.588   4.693   5.715  1.00 15.00      A    O  
ATOM   2563  ND2 ASN A 271     -21.985   6.326   6.358  1.00 15.00      A    N  
ATOM   2564 HD21 ASN A 271     -22.706   6.929   6.084  1.00 15.00      A    H  
ATOM   2565 HD22 ASN A 271     -21.598   6.316   7.257  1.00 15.00      A    H  
ATOM   2566  C   ASN A 271     -20.110   6.659   3.065  1.00 15.00      A    C  
ATOM   2567  O   ASN A 271     -20.455   7.714   3.594  1.00 15.00      A    O  
ATOM   2568  N   TRP A 272     -18.890   6.461   2.570  1.00 15.00      A    N  
ATOM   2569  HN  TRP A 272     -18.672   5.596   2.166  1.00 15.00      A    H  
ATOM   2570  CA  TRP A 272     -17.865   7.502   2.625  1.00 15.00      A    C  
ATOM   2571  CB  TRP A 272     -16.479   6.940   2.275  1.00 15.00      A    C  
ATOM   2572  CG  TRP A 272     -16.273   6.626   0.819  1.00 15.00      A    C  
ATOM   2573  CD1 TRP A 272     -16.838   5.608   0.105  1.00 15.00      A    C  
ATOM   2574  CD2 TRP A 272     -15.430   7.335  -0.098  1.00 15.00      A    C  
ATOM   2575  NE1 TRP A 272     -16.400   5.638  -1.195  1.00 15.00      A    N  
ATOM   2576  HE1 TRP A 272     -16.666   5.010  -1.899  1.00 15.00      A    H  
ATOM   2577  CE2 TRP A 272     -15.535   6.690  -1.347  1.00 15.00      A    C  
ATOM   2578  CE3 TRP A 272     -14.599   8.453   0.015  1.00 15.00      A    C  
ATOM   2579  CZ2 TRP A 272     -14.839   7.125  -2.472  1.00 15.00      A    C  
ATOM   2580  CZ3 TRP A 272     -13.910   8.882  -1.102  1.00 15.00      A    C  
ATOM   2581  CH2 TRP A 272     -14.033   8.221  -2.330  1.00 15.00      A    C  
ATOM   2582  C   TRP A 272     -18.226   8.665   1.708  1.00 15.00      A    C  
ATOM   2583  O   TRP A 272     -17.748   9.785   1.881  1.00 15.00      A    O  
ATOM   2584  N   GLN A 273     -19.080   8.385   0.732  1.00 15.00      A    N  
ATOM   2585  HN  GLN A 273     -19.431   7.475   0.655  1.00 15.00      A    H  
ATOM   2586  CA  GLN A 273     -19.524   9.396  -0.211  1.00 15.00      A    C  
ATOM   2587  CB  GLN A 273     -19.852   8.775  -1.570  1.00 15.00      A    C  
ATOM   2588  CG  GLN A 273     -18.626   8.333  -2.353  1.00 15.00      A    C  
ATOM   2589  CD  GLN A 273     -17.795   9.498  -2.859  1.00 15.00      A    C  
ATOM   2590  OE1 GLN A 273     -17.831  10.597  -2.308  1.00 15.00      A    O  
ATOM   2591  NE2 GLN A 273     -17.027   9.261  -3.910  1.00 15.00      A    N  
ATOM   2592 HE21 GLN A 273     -17.036   8.363  -4.297  1.00 15.00      A    H  
ATOM   2593 HE22 GLN A 273     -16.476   9.995  -4.252  1.00 15.00      A    H  
ATOM   2594  C   GLN A 273     -20.727  10.135   0.348  1.00 15.00      A    C  
ATOM   2595  O   GLN A 273     -21.802   9.556   0.521  1.00 15.00      A    O  
ATOM   2596  N   ARG A 274     -20.536  11.412   0.630  1.00 15.00      A    N  
ATOM   2597  HN  ARG A 274     -19.658  11.808   0.454  1.00 15.00      A    H  
ATOM   2598  CA  ARG A 274     -21.588  12.243   1.194  1.00 15.00      A    C  
ATOM   2599  CB  ARG A 274     -20.993  13.518   1.793  1.00 15.00      A    C  
ATOM   2600  CG  ARG A 274     -21.967  14.328   2.630  1.00 15.00      A    C  
ATOM   2601  CD  ARG A 274     -21.641  15.811   2.564  1.00 15.00      A    C  
ATOM   2602  NE  ARG A 274     -21.948  16.382   1.250  1.00 15.00      A    N  
ATOM   2603  HE  ARG A 274     -22.898  16.470   1.014  1.00 15.00      A    H  
ATOM   2604  CZ  ARG A 274     -21.025  16.774   0.368  1.00 15.00      A    C  
ATOM   2605  NH1 ARG A 274     -19.732  16.655   0.656  1.00 15.00      A    N  
ATOM   2606 HH11 ARG A 274     -19.435  16.255   1.571  1.00 15.00      A    H  
ATOM   2607 HH12 ARG A 274     -19.010  16.959  -0.030  1.00 15.00      A    H  
ATOM   2608  NH2 ARG A 274     -21.399  17.286  -0.800  1.00 15.00      A    N  
ATOM   2609 HH21 ARG A 274     -22.410  17.382  -1.031  1.00 15.00      A    H  
ATOM   2610 HH22 ARG A 274     -20.683  17.593  -1.493  1.00 15.00      A    H  
ATOM   2611  C   ARG A 274     -22.667  12.588   0.169  1.00 15.00      A    C  
ATOM   2612  O   ARG A 274     -22.647  13.663  -0.440  1.00 15.00      A    O  
ATOM   2613  N   GLN A 275     -23.597  11.665  -0.025  1.00 15.00      A    N  
ATOM   2614  HN  GLN A 275     -23.539  10.819   0.471  1.00 15.00      A    H  
ATOM   2615  CA  GLN A 275     -24.698  11.868  -0.954  1.00 15.00      A    C  
ATOM   2616  CB  GLN A 275     -25.335  10.528  -1.331  1.00 15.00      A    C  
ATOM   2617  CG  GLN A 275     -24.380   9.600  -2.066  1.00 15.00      A    C  
ATOM   2618  CD  GLN A 275     -24.392   8.182  -1.530  1.00 15.00      A    C  
ATOM   2619  OE1 GLN A 275     -25.442   7.640  -1.188  1.00 15.00      A    O  
ATOM   2620  NE2 GLN A 275     -23.215   7.581  -1.434  1.00 15.00      A    N  
ATOM   2621 HE21 GLN A 275     -22.417   8.080  -1.709  1.00 15.00      A    H  
ATOM   2622 HE22 GLN A 275     -23.189   6.667  -1.083  1.00 15.00      A    H  
ATOM   2623  C   GLN A 275     -25.719  12.821  -0.342  1.00 15.00      A    C  
ATOM   2624  O   GLN A 275     -25.795  12.954   0.881  1.00 15.00      A    O  
ATOM   2625  N   ASN A 276     -26.495  13.487  -1.180  1.00 15.00      A    N  
ATOM   2626  HN  ASN A 276     -26.427  13.318  -2.142  1.00 15.00      A    H  
ATOM   2627  CA  ASN A 276     -27.476  14.445  -0.688  1.00 15.00      A    C  
ATOM   2628  CB  ASN A 276     -27.346  15.802  -1.395  1.00 15.00      A    C  
ATOM   2629  CG  ASN A 276     -27.470  15.716  -2.907  1.00 15.00      A    C  
ATOM   2630  OD1 ASN A 276     -28.559  15.827  -3.463  1.00 15.00      A    O  
ATOM   2631  ND2 ASN A 276     -26.344  15.528  -3.584  1.00 15.00      A    N  
ATOM   2632 HD21 ASN A 276     -25.508  15.455  -3.080  1.00 15.00      A    H  
ATOM   2633 HD22 ASN A 276     -26.397  15.474  -4.561  1.00 15.00      A    H  
ATOM   2634  C   ASN A 276     -28.900  13.924  -0.773  1.00 15.00      A    C  
ATOM   2635  O   ASN A 276     -29.222  13.086  -1.617  1.00 15.00      A    O  
ATOM   2636  N   VAL A 277     -29.732  14.416   0.132  1.00 15.00      A    N  
ATOM   2637  HN  VAL A 277     -29.392  15.059   0.783  1.00 15.00      A    H  
ATOM   2638  CA  VAL A 277     -31.137  14.050   0.182  1.00 15.00      A    C  
ATOM   2639  CB  VAL A 277     -31.742  14.361   1.566  1.00 15.00      A    C  
ATOM   2640  CG1 VAL A 277     -31.413  13.245   2.545  1.00 15.00      A    C  
ATOM   2641  CG2 VAL A 277     -31.218  15.693   2.089  1.00 15.00      A    C  
ATOM   2642  C   VAL A 277     -31.886  14.818  -0.897  1.00 15.00      A    C  
ATOM   2643  O   VAL A 277     -31.405  15.851  -1.360  1.00 15.00      A    O  
ATOM   2644  N   ASN A 278     -33.047  14.316  -1.295  1.00 15.00      A    N  
ATOM   2645  HN  ASN A 278     -33.398  13.514  -0.858  1.00 15.00      A    H  
ATOM   2646  CA  ASN A 278     -33.829  14.948  -2.350  1.00 15.00      A    C  
ATOM   2647  CB  ASN A 278     -33.153  14.658  -3.703  1.00 15.00      A    C  
ATOM   2648  CG  ASN A 278     -32.642  15.886  -4.444  1.00 15.00      A    C  
ATOM   2649  OD1 ASN A 278     -33.171  16.243  -5.505  1.00 15.00      A    O  
ATOM   2650  ND2 ASN A 278     -31.609  16.533  -3.908  1.00 15.00      A    N  
ATOM   2651 HD21 ASN A 278     -31.230  16.193  -3.054  1.00 15.00      A    H  
ATOM   2652 HD22 ASN A 278     -31.255  17.313  -4.378  1.00 15.00      A    H  
ATOM   2653  C   ASN A 278     -35.249  14.376  -2.366  1.00 15.00      A    C  
ATOM   2654  O   ASN A 278     -35.524  13.404  -3.074  1.00 15.00      A    O  
ATOM   2655  N   ALA A 279     -36.141  14.953  -1.573  1.00 15.00      A    N  
ATOM   2656  HN  ALA A 279     -35.864  15.709  -1.002  1.00 15.00      A    H  
ATOM   2657  CA  ALA A 279     -37.526  14.486  -1.511  1.00 15.00      A    C  
ATOM   2658  CB  ALA A 279     -38.176  14.915  -0.202  1.00 15.00      A    C  
ATOM   2659  C   ALA A 279     -38.343  14.987  -2.705  1.00 15.00      A    C  
ATOM   2660  O   ALA A 279     -38.019  16.012  -3.304  1.00 15.00      A    O  
ATOM   2661  N   PRO A 280     -39.400  14.246  -3.089  1.00 15.00      A    N  
ATOM   2662  CA  PRO A 280     -40.271  14.628  -4.205  1.00 15.00      A    C  
ATOM   2663  CB  PRO A 280     -41.129  13.383  -4.423  1.00 15.00      A    C  
ATOM   2664  CG  PRO A 280     -41.162  12.713  -3.095  1.00 15.00      A    C  
ATOM   2665  CD  PRO A 280     -39.821  12.977  -2.471  1.00 15.00      A    C  
ATOM   2666  C   PRO A 280     -41.149  15.821  -3.834  1.00 15.00      A    C  
ATOM   2667  O   PRO A 280     -41.590  15.942  -2.690  1.00 15.00      A    O  
ATOM   2668  N   MET A 281     -41.396  16.703  -4.794  1.00 15.00      A    N  
ATOM   2669  HN  MET A 281     -41.027  16.555  -5.687  1.00 15.00      A    H  
ATOM   2670  CA  MET A 281     -42.207  17.889  -4.537  1.00 15.00      A    C  
ATOM   2671  CB  MET A 281     -41.365  19.158  -4.691  1.00 15.00      A    C  
ATOM   2672  CG  MET A 281     -40.140  19.221  -3.786  1.00 15.00      A    C  
ATOM   2673  SD  MET A 281     -40.428  20.162  -2.276  1.00 15.00      A    S  
ATOM   2674  CE  MET A 281     -41.290  18.953  -1.273  1.00 15.00      A    C  
ATOM   2675  C   MET A 281     -43.429  17.967  -5.450  1.00 15.00      A    C  
ATOM   2676  O   MET A 281     -44.562  17.921  -4.988  1.00 15.00      A    O  
ATOM   2677  N   ARG A 282     -43.205  18.101  -6.748  1.00 15.00      A    N  
ATOM   2678  HN  ARG A 282     -42.288  18.119  -7.077  1.00 15.00      A    H  
ATOM   2679  CA  ARG A 282     -44.317  18.208  -7.686  1.00 15.00      A    C  
ATOM   2680  CB  ARG A 282     -44.100  19.364  -8.652  1.00 15.00      A    C  
ATOM   2681  CG  ARG A 282     -44.198  20.734  -8.005  1.00 15.00      A    C  
ATOM   2682  CD  ARG A 282     -43.126  21.664  -8.528  1.00 15.00      A    C  
ATOM   2683  NE  ARG A 282     -43.234  21.872  -9.972  1.00 15.00      A    N  
ATOM   2684  HE  ARG A 282     -44.087  21.636 -10.398  1.00 15.00      A    H  
ATOM   2685  CZ  ARG A 282     -42.244  22.350 -10.726  1.00 15.00      A    C  
ATOM   2686  NH1 ARG A 282     -41.079  22.657 -10.168  1.00 15.00      A    N  
ATOM   2687 HH11 ARG A 282     -40.300  23.033 -10.749  1.00 15.00      A    H  
ATOM   2688 HH12 ARG A 282     -40.938  22.523  -9.144  1.00 15.00      A    H  
ATOM   2689  NH2 ARG A 282     -42.428  22.547 -12.027  1.00 15.00      A    N  
ATOM   2690 HH21 ARG A 282     -41.654  22.921 -12.616  1.00 15.00      A    H  
ATOM   2691 HH22 ARG A 282     -43.349  22.330 -12.468  1.00 15.00      A    H  
ATOM   2692  C   ARG A 282     -44.550  16.911  -8.447  1.00 15.00      A    C  
ATOM   2693  O   ARG A 282     -43.652  16.086  -8.545  1.00 15.00      A    O  
ATOM   2694  N   HIS A 283     -45.768  16.771  -8.975  1.00 15.00      A    N  
ATOM   2695  HN  HIS A 283     -46.422  17.486  -8.807  1.00 15.00      A    H  
ATOM   2696  CA  HIS A 283     -46.214  15.597  -9.748  1.00 15.00      A    C  
ATOM   2697  CB  HIS A 283     -47.360  15.987 -10.703  1.00 15.00      A    C  
ATOM   2698  CG  HIS A 283     -47.966  14.838 -11.458  1.00 15.00      A    C  
ATOM   2699  ND1 HIS A 283     -49.099  14.167 -11.041  1.00 15.00      A    N  
ATOM   2700  HD1 HIS A 283     -49.619  14.365 -10.234  1.00 15.00      A    H  
ATOM   2701  CD2 HIS A 283     -47.588  14.241 -12.616  1.00 15.00      A    C  
ATOM   2702  CE1 HIS A 283     -49.391  13.213 -11.911  1.00 15.00      A    C  
ATOM   2703  NE2 HIS A 283     -48.488  13.240 -12.874  1.00 15.00      A    N  
ATOM   2704  HE2 HIS A 283     -48.461  12.636 -13.647  1.00 15.00      A    H  
ATOM   2705  C   HIS A 283     -45.104  14.818 -10.487  1.00 15.00      A    C  
ATOM   2706  O   HIS A 283     -44.864  13.660 -10.170  1.00 15.00      A    O  
ATOM   2707  N   SER A 284     -44.459  15.443 -11.476  1.00 15.00      A    N  
ATOM   2708  HN  SER A 284     -44.691  16.375 -11.697  1.00 15.00      A    H  
ATOM   2709  CA  SER A 284     -43.403  14.780 -12.246  1.00 15.00      A    C  
ATOM   2710  CB  SER A 284     -42.879  15.738 -13.335  1.00 15.00      A    C  
ATOM   2711  OG  SER A 284     -43.903  16.618 -13.787  1.00 15.00      A    O  
ATOM   2712  HG  SER A 284     -43.654  16.990 -14.649  1.00 15.00      A    H  
ATOM   2713  C   SER A 284     -42.260  14.331 -11.331  1.00 15.00      A    C  
ATOM   2714  O   SER A 284     -41.879  13.164 -11.322  1.00 15.00      A    O  
ATOM   2715  N   SER A 285     -41.783  15.266 -10.516  1.00 15.00      A    N  
ATOM   2716  HN  SER A 285     -42.201  16.149 -10.526  1.00 15.00      A    H  
ATOM   2717  CA  SER A 285     -40.678  15.024  -9.593  1.00 15.00      A    C  
ATOM   2718  CB  SER A 285     -40.359  16.313  -8.814  1.00 15.00      A    C  
ATOM   2719  OG  SER A 285     -39.248  16.156  -7.957  1.00 15.00      A    O  
ATOM   2720  HG  SER A 285     -38.435  16.227  -8.470  1.00 15.00      A    H  
ATOM   2721  C   SER A 285     -40.981  13.877  -8.626  1.00 15.00      A    C  
ATOM   2722  O   SER A 285     -40.070  13.155  -8.208  1.00 15.00      A    O  
ATOM   2723  N   VAL A 286     -42.254  13.711  -8.275  1.00 15.00      A    N  
ATOM   2724  HN  VAL A 286     -42.932  14.311  -8.648  1.00 15.00      A    H  
ATOM   2725  CA  VAL A 286     -42.669  12.651  -7.357  1.00 15.00      A    C  
ATOM   2726  CB  VAL A 286     -44.149  12.785  -6.941  1.00 15.00      A    C  
ATOM   2727  CG1 VAL A 286     -44.575  11.620  -6.061  1.00 15.00      A    C  
ATOM   2728  CG2 VAL A 286     -44.374  14.100  -6.212  1.00 15.00      A    C  
ATOM   2729  C   VAL A 286     -42.423  11.273  -7.958  1.00 15.00      A    C  
ATOM   2730  O   VAL A 286     -41.899  10.389  -7.293  1.00 15.00      A    O  
ATOM   2731  N   PHE A 287     -42.795  11.104  -9.218  1.00 15.00      A    N  
ATOM   2732  HN  PHE A 287     -43.209  11.854  -9.699  1.00 15.00      A    H  
ATOM   2733  CA  PHE A 287     -42.606   9.834  -9.911  1.00 15.00      A    C  
ATOM   2734  CB  PHE A 287     -43.213   9.897 -11.317  1.00 15.00      A    C  
ATOM   2735  CG  PHE A 287     -44.678   9.561 -11.374  1.00 15.00      A    C  
ATOM   2736  CD1 PHE A 287     -45.095   8.254 -11.564  1.00 15.00      A    C  
ATOM   2737  CD2 PHE A 287     -45.638  10.552 -11.247  1.00 15.00      A    C  
ATOM   2738  CE1 PHE A 287     -46.441   7.938 -11.627  1.00 15.00      A    C  
ATOM   2739  CE2 PHE A 287     -46.985  10.246 -11.306  1.00 15.00      A    C  
ATOM   2740  CZ  PHE A 287     -47.388   8.937 -11.498  1.00 15.00      A    C  
ATOM   2741  C   PHE A 287     -41.125   9.471 -10.000  1.00 15.00      A    C  
ATOM   2742  O   PHE A 287     -40.739   8.331  -9.749  1.00 15.00      A    O  
ATOM   2743  N   GLU A 288     -40.301  10.454 -10.345  1.00 15.00      A    N  
ATOM   2744  HN  GLU A 288     -40.673  11.345 -10.530  1.00 15.00      A    H  
ATOM   2745  CA  GLU A 288     -38.862  10.245 -10.475  1.00 15.00      A    C  
ATOM   2746  CB  GLU A 288     -38.206  11.458 -11.138  1.00 15.00      A    C  
ATOM   2747  CG  GLU A 288     -38.790  11.843 -12.487  1.00 15.00      A    C  
ATOM   2748  CD  GLU A 288     -38.580  13.313 -12.796  1.00 15.00      A    C  
ATOM   2749  OE1 GLU A 288     -37.419  13.712 -13.028  1.00 15.00      A    O  
ATOM   2750  OE2 GLU A 288     -39.572  14.071 -12.792  1.00 15.00      A    O  
ATOM   2751  C   GLU A 288     -38.201  10.004  -9.119  1.00 15.00      A    C  
ATOM   2752  O   GLU A 288     -37.261   9.219  -9.000  1.00 15.00      A    O  
ATOM   2753  N   HIS A 289     -38.694  10.684  -8.093  1.00 15.00      A    N  
ATOM   2754  HN  HIS A 289     -39.467  11.279  -8.236  1.00 15.00      A    H  
ATOM   2755  CA  HIS A 289     -38.125  10.555  -6.756  1.00 15.00      A    C  
ATOM   2756  CB  HIS A 289     -38.003  11.913  -6.065  1.00 15.00      A    C  
ATOM   2757  CG  HIS A 289     -36.824  12.696  -6.542  1.00 15.00      A    C  
ATOM   2758  ND1 HIS A 289     -35.920  13.303  -5.695  1.00 15.00      A    N  
ATOM   2759  HD1 HIS A 289     -35.959  13.303  -4.703  1.00 15.00      A    H  
ATOM   2760  CD2 HIS A 289     -36.384  12.947  -7.801  1.00 15.00      A    C  
ATOM   2761  CE1 HIS A 289     -34.977  13.889  -6.411  1.00 15.00      A    C  
ATOM   2762  NE2 HIS A 289     -35.235  13.686  -7.689  1.00 15.00      A    N  
ATOM   2763  HE2 HIS A 289     -34.687  14.008  -8.436  1.00 15.00      A    H  
ATOM   2764  C   HIS A 289     -38.894   9.560  -5.909  1.00 15.00      A    C  
ATOM   2765  O   HIS A 289     -38.718   9.501  -4.693  1.00 15.00      A    O  
ATOM   2766  N   ASP A 290     -39.734   8.785  -6.573  1.00 15.00      A    N  
ATOM   2767  HN  ASP A 290     -39.828   8.912  -7.540  1.00 15.00      A    H  
ATOM   2768  CA  ASP A 290     -40.539   7.759  -5.923  1.00 15.00      A    C  
ATOM   2769  CB  ASP A 290     -41.462   7.139  -6.982  1.00 15.00      A    C  
ATOM   2770  CG  ASP A 290     -42.397   6.070  -6.458  1.00 15.00      A    C  
ATOM   2771  OD1 ASP A 290     -42.507   5.909  -5.231  1.00 15.00      A    O  
ATOM   2772  OD2 ASP A 290     -43.065   5.409  -7.288  1.00 15.00      A    O  
ATOM   2773  C   ASP A 290     -39.617   6.686  -5.365  1.00 15.00      A    C  
ATOM   2774  O   ASP A 290     -39.558   6.448  -4.160  1.00 15.00      A    O  
ATOM   2775  N   PHE A 291     -38.864   6.077  -6.263  1.00 15.00      A    N  
ATOM   2776  HN  PHE A 291     -38.948   6.337  -7.202  1.00 15.00      A    H  
ATOM   2777  CA  PHE A 291     -37.935   5.026  -5.899  1.00 15.00      A    C  
ATOM   2778  CB  PHE A 291     -37.558   4.199  -7.129  1.00 15.00      A    C  
ATOM   2779  CG  PHE A 291     -37.472   4.982  -8.415  1.00 15.00      A    C  
ATOM   2780  CD1 PHE A 291     -38.583   5.118  -9.234  1.00 15.00      A    C  
ATOM   2781  CD2 PHE A 291     -36.282   5.572  -8.810  1.00 15.00      A    C  
ATOM   2782  CE1 PHE A 291     -38.510   5.826 -10.417  1.00 15.00      A    C  
ATOM   2783  CE2 PHE A 291     -36.201   6.283  -9.993  1.00 15.00      A    C  
ATOM   2784  CZ  PHE A 291     -37.317   6.410 -10.797  1.00 15.00      A    C  
ATOM   2785  C   PHE A 291     -36.681   5.576  -5.230  1.00 15.00      A    C  
ATOM   2786  O   PHE A 291     -36.121   4.936  -4.337  1.00 15.00      A    O  
ATOM   2787  N   GLY A 292     -36.240   6.755  -5.672  1.00 15.00      A    N  
ATOM   2788  HN  GLY A 292     -36.747   7.222  -6.368  1.00 15.00      A    H  
ATOM   2789  CA  GLY A 292     -35.037   7.364  -5.119  1.00 15.00      A    C  
ATOM   2790  C   GLY A 292     -33.870   6.395  -5.125  1.00 15.00      A    C  
ATOM   2791  O   GLY A 292     -33.383   5.990  -4.069  1.00 15.00      A    O  
ATOM   2792  N   ARG A 293     -33.441   5.998  -6.314  1.00 15.00      A    N  
ATOM   2793  HN  ARG A 293     -33.854   6.369  -7.120  1.00 15.00      A    H  
ATOM   2794  CA  ARG A 293     -32.352   5.041  -6.446  1.00 15.00      A    C  
ATOM   2795  CB  ARG A 293     -32.601   4.084  -7.613  1.00 15.00      A    C  
ATOM   2796  CG  ARG A 293     -33.886   3.270  -7.493  1.00 15.00      A    C  
ATOM   2797  CD  ARG A 293     -33.867   2.339  -6.285  1.00 15.00      A    C  
ATOM   2798  NE  ARG A 293     -34.168   3.037  -5.033  1.00 15.00      A    N  
ATOM   2799  HE  ARG A 293     -34.695   3.870  -5.095  1.00 15.00      A    H  
ATOM   2800  CZ  ARG A 293     -33.786   2.619  -3.826  1.00 15.00      A    C  
ATOM   2801  NH1 ARG A 293     -33.084   1.498  -3.696  1.00 15.00      A    N  
ATOM   2802 HH11 ARG A 293     -32.832   0.939  -4.537  1.00 15.00      A    H  
ATOM   2803 HH12 ARG A 293     -32.781   1.172  -2.753  1.00 15.00      A    H  
ATOM   2804  NH2 ARG A 293     -34.104   3.333  -2.754  1.00 15.00      A    N  
ATOM   2805 HH21 ARG A 293     -33.811   3.021  -1.806  1.00 15.00      A    H  
ATOM   2806 HH22 ARG A 293     -34.652   4.219  -2.860  1.00 15.00      A    H  
ATOM   2807  C   ARG A 293     -30.991   5.712  -6.571  1.00 15.00      A    C  
ATOM   2808  O   ARG A 293     -30.816   6.666  -7.326  1.00 15.00      A    O  
ATOM   2809  N   THR A 294     -30.035   5.192  -5.818  1.00 15.00      A    N  
ATOM   2810  HN  THR A 294     -30.248   4.437  -5.234  1.00 15.00      A    H  
ATOM   2811  CA  THR A 294     -28.678   5.704  -5.809  1.00 15.00      A    C  
ATOM   2812  CB  THR A 294     -28.114   5.618  -4.379  1.00 15.00      A    C  
ATOM   2813  OG1 THR A 294     -28.734   4.512  -3.702  1.00 15.00      A    O  
ATOM   2814  HG1 THR A 294     -28.635   4.615  -2.742  1.00 15.00      A    H  
ATOM   2815  CG2 THR A 294     -28.404   6.902  -3.616  1.00 15.00      A    C  
ATOM   2816  C   THR A 294     -27.792   4.882  -6.749  1.00 15.00      A    C  
ATOM   2817  O   THR A 294     -28.145   3.758  -7.120  1.00 15.00      A    O  
ATOM   2818  N   PRO A 295     -26.624   5.430  -7.141  1.00 15.00      A    N  
ATOM   2819  CA  PRO A 295     -25.680   4.747  -8.038  1.00 15.00      A    C  
ATOM   2820  CB  PRO A 295     -24.488   5.708  -8.134  1.00 15.00      A    C  
ATOM   2821  CG  PRO A 295     -24.663   6.676  -7.011  1.00 15.00      A    C  
ATOM   2822  CD  PRO A 295     -26.139   6.765  -6.757  1.00 15.00      A    C  
ATOM   2823  C   PRO A 295     -25.238   3.389  -7.490  1.00 15.00      A    C  
ATOM   2824  O   PRO A 295     -24.799   2.514  -8.240  1.00 15.00      A    O  
ATOM   2825  N   GLU A 296     -25.375   3.220  -6.183  1.00 15.00      A    N  
ATOM   2826  HN  GLU A 296     -25.736   3.955  -5.646  1.00 15.00      A    H  
ATOM   2827  CA  GLU A 296     -25.015   1.977  -5.524  1.00 15.00      A    C  
ATOM   2828  CB  GLU A 296     -25.170   2.142  -4.007  1.00 15.00      A    C  
ATOM   2829  CG  GLU A 296     -24.174   1.350  -3.169  1.00 15.00      A    C  
ATOM   2830  CD  GLU A 296     -24.459  -0.140  -3.153  1.00 15.00      A    C  
ATOM   2831  OE1 GLU A 296     -23.506  -0.926  -2.966  1.00 15.00      A    O  
ATOM   2832  OE2 GLU A 296     -25.626  -0.526  -3.350  1.00 15.00      A    O  
ATOM   2833  C   GLU A 296     -25.915   0.848  -6.029  1.00 15.00      A    C  
ATOM   2834  O   GLU A 296     -25.449  -0.096  -6.677  1.00 15.00      A    O  
ATOM   2835  N   VAL A 297     -27.215   0.986  -5.782  1.00 15.00      A    N  
ATOM   2836  HN  VAL A 297     -27.527   1.782  -5.303  1.00 15.00      A    H  
ATOM   2837  CA  VAL A 297     -28.185  -0.022  -6.192  1.00 15.00      A    C  
ATOM   2838  CB  VAL A 297     -29.571   0.176  -5.540  1.00 15.00      A    C  
ATOM   2839  CG1 VAL A 297     -29.490  -0.053  -4.039  1.00 15.00      A    C  
ATOM   2840  CG2 VAL A 297     -30.131   1.557  -5.845  1.00 15.00      A    C  
ATOM   2841  C   VAL A 297     -28.322  -0.120  -7.709  1.00 15.00      A    C  
ATOM   2842  O   VAL A 297     -28.712  -1.163  -8.230  1.00 15.00      A    O  
ATOM   2843  N   SER A 298     -27.995   0.958  -8.418  1.00 15.00      A    N  
ATOM   2844  HN  SER A 298     -27.702   1.772  -7.950  1.00 15.00      A    H  
ATOM   2845  CA  SER A 298     -28.080   0.958  -9.875  1.00 15.00      A    C  
ATOM   2846  CB  SER A 298     -27.908   2.372 -10.440  1.00 15.00      A    C  
ATOM   2847  OG  SER A 298     -26.579   2.835 -10.276  1.00 15.00      A    O  
ATOM   2848  HG  SER A 298     -26.168   2.383  -9.529  1.00 15.00      A    H  
ATOM   2849  C   SER A 298     -27.042   0.007 -10.466  1.00 15.00      A    C  
ATOM   2850  O   SER A 298     -27.159  -0.440 -11.606  1.00 15.00      A    O  
ATOM   2851  N   ARG A 299     -26.020  -0.295  -9.673  1.00 15.00      A    N  
ATOM   2852  HN  ARG A 299     -25.978   0.102  -8.774  1.00 15.00      A    H  
ATOM   2853  CA  ARG A 299     -24.967  -1.202 -10.092  1.00 15.00      A    C  
ATOM   2854  CB  ARG A 299     -23.606  -0.708  -9.580  1.00 15.00      A    C  
ATOM   2855  CG  ARG A 299     -22.418  -1.597  -9.936  1.00 15.00      A    C  
ATOM   2856  CD  ARG A 299     -22.061  -2.535  -8.790  1.00 15.00      A    C  
ATOM   2857  NE  ARG A 299     -22.105  -1.848  -7.503  1.00 15.00      A    N  
ATOM   2858  HE  ARG A 299     -21.778  -0.923  -7.479  1.00 15.00      A    H  
ATOM   2859  CZ  ARG A 299     -22.565  -2.387  -6.373  1.00 15.00      A    C  
ATOM   2860  NH1 ARG A 299     -23.021  -3.636  -6.352  1.00 15.00      A    N  
ATOM   2861 HH11 ARG A 299     -23.379  -4.045  -5.461  1.00 15.00      A    H  
ATOM   2862 HH12 ARG A 299     -23.023  -4.211  -7.220  1.00 15.00      A    H  
ATOM   2863  NH2 ARG A 299     -22.568  -1.663  -5.266  1.00 15.00      A    N  
ATOM   2864 HH21 ARG A 299     -22.214  -0.687  -5.278  1.00 15.00      A    H  
ATOM   2865 HH22 ARG A 299     -22.938  -2.056  -4.363  1.00 15.00      A    H  
ATOM   2866  C   ARG A 299     -25.267  -2.602  -9.572  1.00 15.00      A    C  
ATOM   2867  O   ARG A 299     -25.009  -3.596 -10.251  1.00 15.00      A    O  
ATOM   2868  N   LEU A 300     -25.828  -2.663  -8.367  1.00 15.00      A    N  
ATOM   2869  HN  LEU A 300     -26.006  -1.827  -7.882  1.00 15.00      A    H  
ATOM   2870  CA  LEU A 300     -26.176  -3.930  -7.732  1.00 15.00      A    C  
ATOM   2871  CB  LEU A 300     -26.616  -3.691  -6.283  1.00 15.00      A    C  
ATOM   2872  CG  LEU A 300     -26.623  -4.907  -5.351  1.00 15.00      A    C  
ATOM   2873  CD1 LEU A 300     -25.329  -5.694  -5.480  1.00 15.00      A    C  
ATOM   2874  CD2 LEU A 300     -26.828  -4.466  -3.910  1.00 15.00      A    C  
ATOM   2875  C   LEU A 300     -27.264  -4.661  -8.518  1.00 15.00      A    C  
ATOM   2876  O   LEU A 300     -27.260  -5.888  -8.608  1.00 15.00      A    O  
ATOM   2877  N   THR A 301     -28.179  -3.903  -9.107  1.00 15.00      A    N  
ATOM   2878  HN  THR A 301     -28.130  -2.927  -9.012  1.00 15.00      A    H  
ATOM   2879  CA  THR A 301     -29.260  -4.485  -9.891  1.00 15.00      A    C  
ATOM   2880  CB  THR A 301     -30.323  -3.428 -10.238  1.00 15.00      A    C  
ATOM   2881  OG1 THR A 301     -29.676  -2.176 -10.498  1.00 15.00      A    O  
ATOM   2882  HG1 THR A 301     -29.615  -1.672  -9.678  1.00 15.00      A    H  
ATOM   2883  CG2 THR A 301     -31.298  -3.259  -9.082  1.00 15.00      A    C  
ATOM   2884  C   THR A 301     -28.712  -5.095 -11.176  1.00 15.00      A    C  
ATOM   2885  O   THR A 301     -29.184  -6.133 -11.640  1.00 15.00      A    O  
ATOM   2886  N   ARG A 302     -27.686  -4.455 -11.727  1.00 15.00      A    N  
ATOM   2887  HN  ARG A 302     -27.346  -3.645 -11.295  1.00 15.00      A    H  
ATOM   2888  CA  ARG A 302     -27.057  -4.925 -12.954  1.00 15.00      A    C  
ATOM   2889  CB  ARG A 302     -26.177  -3.837 -13.572  1.00 15.00      A    C  
ATOM   2890  CG  ARG A 302     -26.952  -2.605 -14.010  1.00 15.00      A    C  
ATOM   2891  CD  ARG A 302     -26.122  -1.707 -14.915  1.00 15.00      A    C  
ATOM   2892  NE  ARG A 302     -24.919  -1.197 -14.249  1.00 15.00      A    N  
ATOM   2893  HE  ARG A 302     -24.170  -1.821 -14.143  1.00 15.00      A    H  
ATOM   2894  CZ  ARG A 302     -24.791   0.052 -13.793  1.00 15.00      A    C  
ATOM   2895  NH1 ARG A 302     -25.792   0.916 -13.921  1.00 15.00      A    N  
ATOM   2896 HH11 ARG A 302     -25.696   1.891 -13.563  1.00 15.00      A    H  
ATOM   2897 HH12 ARG A 302     -26.681   0.623 -14.378  1.00 15.00      A    H  
ATOM   2898  NH2 ARG A 302     -23.657   0.436 -13.213  1.00 15.00      A    N  
ATOM   2899 HH21 ARG A 302     -23.556   1.410 -12.855  1.00 15.00      A    H  
ATOM   2900 HH22 ARG A 302     -22.864  -0.232 -13.118  1.00 15.00      A    H  
ATOM   2901  C   ARG A 302     -26.256  -6.194 -12.694  1.00 15.00      A    C  
ATOM   2902  O   ARG A 302     -25.863  -6.900 -13.623  1.00 15.00      A    O  
ATOM   2903  N   THR A 303     -26.009  -6.475 -11.421  1.00 15.00      A    N  
ATOM   2904  HN  THR A 303     -26.329  -5.865 -10.723  1.00 15.00      A    H  
ATOM   2905  CA  THR A 303     -25.286  -7.673 -11.038  1.00 15.00      A    C  
ATOM   2906  CB  THR A 303     -24.672  -7.525  -9.631  1.00 15.00      A    C  
ATOM   2907  OG1 THR A 303     -24.211  -6.177  -9.455  1.00 15.00      A    O  
ATOM   2908  HG1 THR A 303     -24.322  -5.691 -10.280  1.00 15.00      A    H  
ATOM   2909  CG2 THR A 303     -23.499  -8.478  -9.458  1.00 15.00      A    C  
ATOM   2910  C   THR A 303     -26.257  -8.852 -11.058  1.00 15.00      A    C  
ATOM   2911  O   THR A 303     -25.891  -9.973 -11.410  1.00 15.00      A    O  
ATOM   2912  N   LEU A 304     -27.510  -8.566 -10.710  1.00 15.00      A    N  
ATOM   2913  HN  LEU A 304     -27.735  -7.646 -10.461  1.00 15.00      A    H  
ATOM   2914  CA  LEU A 304     -28.562  -9.575 -10.691  1.00 15.00      A    C  
ATOM   2915  CB  LEU A 304     -29.789  -9.048  -9.940  1.00 15.00      A    C  
ATOM   2916  CG  LEU A 304     -29.855  -9.348  -8.442  1.00 15.00      A    C  
ATOM   2917  CD1 LEU A 304     -30.981  -8.558  -7.793  1.00 15.00      A    C  
ATOM   2918  CD2 LEU A 304     -30.047 -10.838  -8.206  1.00 15.00      A    C  
ATOM   2919  C   LEU A 304     -28.964  -9.952 -12.111  1.00 15.00      A    C  
ATOM   2920  O   LEU A 304     -29.293 -11.105 -12.390  1.00 15.00      A    O  
ATOM   2921  N   GLN A 305     -28.917  -8.969 -13.006  1.00 15.00      A    N  
ATOM   2922  HN  GLN A 305     -28.641  -8.074 -12.714  1.00 15.00      A    H  
ATOM   2923  CA  GLN A 305     -29.278  -9.176 -14.406  1.00 15.00      A    C  
ATOM   2924  CB  GLN A 305     -29.327  -7.843 -15.156  1.00 15.00      A    C  
ATOM   2925  CG  GLN A 305     -30.478  -6.940 -14.739  1.00 15.00      A    C  
ATOM   2926  CD  GLN A 305     -30.584  -5.690 -15.590  1.00 15.00      A    C  
ATOM   2927  OE1 GLN A 305     -29.582  -5.160 -16.070  1.00 15.00      A    O  
ATOM   2928  NE2 GLN A 305     -31.803  -5.207 -15.781  1.00 15.00      A    N  
ATOM   2929 HE21 GLN A 305     -32.557  -5.676 -15.367  1.00 15.00      A    H  
ATOM   2930 HE22 GLN A 305     -31.900  -4.403 -16.332  1.00 15.00      A    H  
ATOM   2931  C   GLN A 305     -28.326 -10.145 -15.103  1.00 15.00      A    C  
ATOM   2932  O   GLN A 305     -28.636 -10.677 -16.166  1.00 15.00      A    O  
ATOM   2933  N   ARG A 306     -27.167 -10.372 -14.502  1.00 15.00      A    N  
ATOM   2934  HN  ARG A 306     -26.965  -9.916 -13.657  1.00 15.00      A    H  
ATOM   2935  CA  ARG A 306     -26.191 -11.286 -15.072  1.00 15.00      A    C  
ATOM   2936  CB  ARG A 306     -24.771 -10.732 -14.939  1.00 15.00      A    C  
ATOM   2937  CG  ARG A 306     -24.187 -10.234 -16.251  1.00 15.00      A    C  
ATOM   2938  CD  ARG A 306     -22.705  -9.926 -16.115  1.00 15.00      A    C  
ATOM   2939  NE  ARG A 306     -22.046  -9.812 -17.419  1.00 15.00      A    N  
ATOM   2940  HE  ARG A 306     -22.424  -9.168 -18.057  1.00 15.00      A    H  
ATOM   2941  CZ  ARG A 306     -20.977 -10.527 -17.778  1.00 15.00      A    C  
ATOM   2942  NH1 ARG A 306     -20.449 -11.405 -16.931  1.00 15.00      A    N  
ATOM   2943 HH11 ARG A 306     -19.615 -11.966 -17.206  1.00 15.00      A    H  
ATOM   2944 HH12 ARG A 306     -20.869 -11.537 -15.986  1.00 15.00      A    H  
ATOM   2945  NH2 ARG A 306     -20.436 -10.361 -18.982  1.00 15.00      A    N  
ATOM   2946 HH21 ARG A 306     -19.601 -10.919 -19.264  1.00 15.00      A    H  
ATOM   2947 HH22 ARG A 306     -20.843  -9.674 -19.651  1.00 15.00      A    H  
ATOM   2948  C   ARG A 306     -26.293 -12.667 -14.436  1.00 15.00      A    C  
ATOM   2949  O   ARG A 306     -25.583 -13.593 -14.824  1.00 15.00      A    O  
ATOM   2950  N   PHE A 307     -27.196 -12.808 -13.473  1.00 15.00      A    N  
ATOM   2951  HN  PHE A 307     -27.761 -12.042 -13.229  1.00 15.00      A    H  
ATOM   2952  CA  PHE A 307     -27.385 -14.078 -12.783  1.00 15.00      A    C  
ATOM   2953  CB  PHE A 307     -27.514 -13.868 -11.270  1.00 15.00      A    C  
ATOM   2954  CG  PHE A 307     -26.212 -13.561 -10.580  1.00 15.00      A    C  
ATOM   2955  CD1 PHE A 307     -25.058 -14.260 -10.900  1.00 15.00      A    C  
ATOM   2956  CD2 PHE A 307     -26.144 -12.576  -9.608  1.00 15.00      A    C  
ATOM   2957  CE1 PHE A 307     -23.862 -13.983 -10.264  1.00 15.00      A    C  
ATOM   2958  CE2 PHE A 307     -24.951 -12.293  -8.969  1.00 15.00      A    C  
ATOM   2959  CZ  PHE A 307     -23.808 -12.997  -9.297  1.00 15.00      A    C  
ATOM   2960  C   PHE A 307     -28.602 -14.819 -13.325  1.00 15.00      A    C  
ATOM   2961  O   PHE A 307     -29.422 -15.340 -12.562  1.00 15.00      A    O  
ATOM   2962  N   LEU A 308     -28.710 -14.859 -14.647  1.00 15.00      A    N  
ATOM   2963  HN  LEU A 308     -28.024 -14.424 -15.194  1.00 15.00      A    H  
ATOM   2964  CA  LEU A 308     -29.819 -15.538 -15.302  1.00 15.00      A    C  
ATOM   2965  CB  LEU A 308     -30.293 -14.755 -16.532  1.00 15.00      A    C  
ATOM   2966  CG  LEU A 308     -30.723 -13.303 -16.303  1.00 15.00      A    C  
ATOM   2967  CD1 LEU A 308     -31.117 -12.657 -17.623  1.00 15.00      A    C  
ATOM   2968  CD2 LEU A 308     -31.867 -13.222 -15.303  1.00 15.00      A    C  
ATOM   2969  C   LEU A 308     -29.415 -16.946 -15.716  1.00 15.00      A    C  
ATOM   2970  O   LEU A 308     -29.926 -17.922 -15.189  1.00 15.00      A    O  
ATOM   2971  N   ALA A 309     -28.477 -17.045 -16.650  1.00 15.00      A    N  
ATOM   2972  HN  ALA A 309     -28.082 -16.231 -17.019  1.00 15.00      A    H  
ATOM   2973  CA  ALA A 309     -28.020 -18.342 -17.138  1.00 15.00      A    C  
ATOM   2974  CB  ALA A 309     -27.321 -18.194 -18.482  1.00 15.00      A    C  
ATOM   2975  C   ALA A 309     -27.106 -19.030 -16.123  1.00 15.00      A    C  
ATOM   2976  O   ALA A 309     -25.992 -18.578 -15.867  1.00 15.00      A    O  
ATOM   2977  N   LYS A 310     -27.593 -20.127 -15.549  1.00 15.00      A    N  
ATOM   2978  HN  LYS A 310     -28.487 -20.434 -15.799  1.00 15.00      A    H  
ATOM   2979  CA  LYS A 310     -26.837 -20.885 -14.554  1.00 15.00      A    C  
ATOM   2980  CB  LYS A 310     -27.244 -20.479 -13.126  1.00 15.00      A    C  
ATOM   2981  CG  LYS A 310     -28.664 -19.932 -12.979  1.00 15.00      A    C  
ATOM   2982  CD  LYS A 310     -29.731 -20.982 -13.280  1.00 15.00      A    C  
ATOM   2983  CE  LYS A 310     -30.723 -20.467 -14.310  1.00 15.00      A    C  
ATOM   2984  NZ  LYS A 310     -31.796 -21.441 -14.626  1.00 15.00      A    N  
ATOM   2985  HZ1 LYS A 310     -32.346 -21.653 -13.771  1.00 15.00      A    H  
ATOM   2986  HZ2 LYS A 310     -31.384 -22.320 -14.992  1.00 15.00      A    H  
ATOM   2987  HZ3 LYS A 310     -32.437 -21.045 -15.345  1.00 15.00      A    H  
ATOM   2988  C   LYS A 310     -27.018 -22.395 -14.738  1.00 15.00      A    C  
ATOM   2989  O   LYS A 310     -28.069 -22.850 -15.192  1.00 15.00      A    O  
ATOM   2990  N   THR A 311     -25.993 -23.161 -14.374  1.00 15.00      A    N  
ATOM   2991  HN  THR A 311     -25.190 -22.738 -14.010  1.00 15.00      A    H  
ATOM   2992  CA  THR A 311     -26.040 -24.621 -14.483  1.00 15.00      A    C  
ATOM   2993  CB  THR A 311     -24.662 -25.200 -14.895  1.00 15.00      A    C  
ATOM   2994  OG1 THR A 311     -24.703 -26.636 -14.911  1.00 15.00      A    O  
ATOM   2995  HG1 THR A 311     -24.414 -26.953 -15.775  1.00 15.00      A    H  
ATOM   2996  CG2 THR A 311     -24.263 -24.703 -16.279  1.00 15.00      A    C  
ATOM   2997  C   THR A 311     -26.489 -25.227 -13.148  1.00 15.00      A    C  
ATOM   2998  O   THR A 311     -26.537 -24.528 -12.136  1.00 15.00      A    O  
ATOM   2999  N   VAL A 312     -26.790 -26.526 -13.141  1.00 15.00      A    N  
ATOM   3000  HN  VAL A 312     -26.688 -27.046 -13.969  1.00 15.00      A    H  
ATOM   3001  CA  VAL A 312     -27.257 -27.204 -11.927  1.00 15.00      A    C  
ATOM   3002  CB  VAL A 312     -27.787 -28.622 -12.217  1.00 15.00      A    C  
ATOM   3003  CG1 VAL A 312     -29.007 -28.558 -13.127  1.00 15.00      A    C  
ATOM   3004  CG2 VAL A 312     -26.702 -29.501 -12.829  1.00 15.00      A    C  
ATOM   3005  C   VAL A 312     -26.189 -27.269 -10.829  1.00 15.00      A    C  
ATOM   3006  O   VAL A 312     -26.499 -27.479  -9.661  1.00 15.00      A    O  
ATOM   3007  N   HIS A 313     -24.927 -27.099 -11.200  1.00 15.00      A    N  
ATOM   3008  HN  HIS A 313     -24.715 -26.944 -12.147  1.00 15.00      A    H  
ATOM   3009  CA  HIS A 313     -23.854 -27.148 -10.213  1.00 15.00      A    C  
ATOM   3010  CB  HIS A 313     -22.686 -28.019 -10.686  1.00 15.00      A    C  
ATOM   3011  CG  HIS A 313     -22.384 -29.149  -9.750  1.00 15.00      A    C  
ATOM   3012  ND1 HIS A 313     -22.983 -30.388  -9.854  1.00 15.00      A    N  
ATOM   3013  HD1 HIS A 313     -23.646 -30.650 -10.530  1.00 15.00      A    H  
ATOM   3014  CD2 HIS A 313     -21.551 -29.223  -8.683  1.00 15.00      A    C  
ATOM   3015  CE1 HIS A 313     -22.535 -31.174  -8.892  1.00 15.00      A    C  
ATOM   3016  NE2 HIS A 313     -21.665 -30.492  -8.169  1.00 15.00      A    N  
ATOM   3017  HE2 HIS A 313     -21.180 -30.839  -7.390  1.00 15.00      A    H  
ATOM   3018  C   HIS A 313     -23.375 -25.759  -9.822  1.00 15.00      A    C  
ATOM   3019  O   HIS A 313     -22.638 -25.603  -8.853  1.00 15.00      A    O  
ATOM   3020  N   ASN A 314     -23.805 -24.754 -10.571  1.00 15.00      A    N  
ATOM   3021  HN  ASN A 314     -24.412 -24.936 -11.317  1.00 15.00      A    H  
ATOM   3022  CA  ASN A 314     -23.405 -23.379 -10.294  1.00 15.00      A    C  
ATOM   3023  CB  ASN A 314     -22.933 -22.681 -11.571  1.00 15.00      A    C  
ATOM   3024  CG  ASN A 314     -21.428 -22.510 -11.620  1.00 15.00      A    C  
ATOM   3025  OD1 ASN A 314     -20.714 -23.377 -12.117  1.00 15.00      A    O  
ATOM   3026  ND2 ASN A 314     -20.939 -21.392 -11.105  1.00 15.00      A    N  
ATOM   3027 HD21 ASN A 314     -21.566 -20.741 -10.726  1.00 15.00      A    H  
ATOM   3028 HD22 ASN A 314     -19.968 -21.263 -11.125  1.00 15.00      A    H  
ATOM   3029  C   ASN A 314     -24.554 -22.597  -9.681  1.00 15.00      A    C  
ATOM   3030  O   ASN A 314     -24.351 -21.565  -9.038  1.00 15.00      A    O  
ATOM   3031  N   ASN A 315     -25.760 -23.112  -9.879  1.00 15.00      A    N  
ATOM   3032  HN  ASN A 315     -25.842 -23.945 -10.388  1.00 15.00      A    H  
ATOM   3033  CA  ASN A 315     -26.970 -22.481  -9.371  1.00 15.00      A    C  
ATOM   3034  CB  ASN A 315     -28.220 -23.237  -9.853  1.00 15.00      A    C  
ATOM   3035  CG  ASN A 315     -29.313 -23.376  -8.809  1.00 15.00      A    C  
ATOM   3036  OD1 ASN A 315     -29.316 -24.321  -8.027  1.00 15.00      A    O  
ATOM   3037  ND2 ASN A 315     -30.254 -22.443  -8.798  1.00 15.00      A    N  
ATOM   3038 HD21 ASN A 315     -30.198 -21.718  -9.452  1.00 15.00      A    H  
ATOM   3039 HD22 ASN A 315     -30.974 -22.525  -8.134  1.00 15.00      A    H  
ATOM   3040  C   ASN A 315     -26.949 -22.328  -7.853  1.00 15.00      A    C  
ATOM   3041  O   ASN A 315     -27.426 -21.326  -7.332  1.00 15.00      A    O  
ATOM   3042  N   LEU A 316     -26.372 -23.304  -7.155  1.00 15.00      A    N  
ATOM   3043  HN  LEU A 316     -25.987 -24.068  -7.629  1.00 15.00      A    H  
ATOM   3044  CA  LEU A 316     -26.297 -23.260  -5.697  1.00 15.00      A    C  
ATOM   3045  CB  LEU A 316     -25.568 -24.488  -5.154  1.00 15.00      A    C  
ATOM   3046  CG  LEU A 316     -26.283 -25.828  -5.340  1.00 15.00      A    C  
ATOM   3047  CD1 LEU A 316     -25.441 -26.774  -6.184  1.00 15.00      A    C  
ATOM   3048  CD2 LEU A 316     -26.617 -26.453  -3.994  1.00 15.00      A    C  
ATOM   3049  C   LEU A 316     -25.622 -21.978  -5.223  1.00 15.00      A    C  
ATOM   3050  O   LEU A 316     -26.184 -21.226  -4.426  1.00 15.00      A    O  
ATOM   3051  N   ALA A 317     -24.431 -21.720  -5.747  1.00 15.00      A    N  
ATOM   3052  HN  ALA A 317     -24.046 -22.348  -6.391  1.00 15.00      A    H  
ATOM   3053  CA  ALA A 317     -23.680 -20.523  -5.391  1.00 15.00      A    C  
ATOM   3054  CB  ALA A 317     -22.268 -20.604  -5.955  1.00 15.00      A    C  
ATOM   3055  C   ALA A 317     -24.391 -19.284  -5.919  1.00 15.00      A    C  
ATOM   3056  O   ALA A 317     -24.390 -18.230  -5.281  1.00 15.00      A    O  
ATOM   3057  N   ILE A 318     -25.008 -19.426  -7.086  1.00 15.00      A    N  
ATOM   3058  HN  ILE A 318     -24.964 -20.293  -7.544  1.00 15.00      A    H  
ATOM   3059  CA  ILE A 318     -25.736 -18.331  -7.711  1.00 15.00      A    C  
ATOM   3060  CB  ILE A 318     -26.151 -18.674  -9.168  1.00 15.00      A    C  
ATOM   3061  CG1 ILE A 318     -25.170 -18.042 -10.167  1.00 15.00      A    C  
ATOM   3062  CG2 ILE A 318     -27.581 -18.252  -9.485  1.00 15.00      A    C  
ATOM   3063  CD1 ILE A 318     -23.713 -18.373  -9.906  1.00 15.00      A    C  
ATOM   3064  C   ILE A 318     -26.929 -17.896  -6.856  1.00 15.00      A    C  
ATOM   3065  O   ILE A 318     -27.259 -16.715  -6.802  1.00 15.00      A    O  
ATOM   3066  N   ARG A 319     -27.557 -18.850  -6.173  1.00 15.00      A    N  
ATOM   3067  HN  ARG A 319     -27.252 -19.782  -6.256  1.00 15.00      A    H  
ATOM   3068  CA  ARG A 319     -28.695 -18.544  -5.310  1.00 15.00      A    C  
ATOM   3069  CB  ARG A 319     -29.427 -19.818  -4.882  1.00 15.00      A    C  
ATOM   3070  CG  ARG A 319     -29.964 -20.646  -6.033  1.00 15.00      A    C  
ATOM   3071  CD  ARG A 319     -30.645 -19.776  -7.079  1.00 15.00      A    C  
ATOM   3072  NE  ARG A 319     -31.848 -19.143  -6.560  1.00 15.00      A    N  
ATOM   3073  HE  ARG A 319     -31.835 -18.835  -5.624  1.00 15.00      A    H  
ATOM   3074  CZ  ARG A 319     -32.947 -18.943  -7.271  1.00 15.00      A    C  
ATOM   3075  NH1 ARG A 319     -33.008 -19.327  -8.535  1.00 15.00      A    N  
ATOM   3076 HH11 ARG A 319     -33.883 -19.166  -9.101  1.00 15.00      A    H  
ATOM   3077 HH12 ARG A 319     -32.194 -19.784  -8.983  1.00 15.00      A    H  
ATOM   3078  NH2 ARG A 319     -33.984 -18.374  -6.705  1.00 15.00      A    N  
ATOM   3079 HH21 ARG A 319     -34.860 -18.212  -7.244  1.00 15.00      A    H  
ATOM   3080 HH22 ARG A 319     -33.926 -18.075  -5.696  1.00 15.00      A    H  
ATOM   3081  C   ARG A 319     -28.224 -17.791  -4.080  1.00 15.00      A    C  
ATOM   3082  O   ARG A 319     -28.848 -16.818  -3.657  1.00 15.00      A    O  
ATOM   3083  N   GLN A 320     -27.111 -18.248  -3.516  1.00 15.00      A    N  
ATOM   3084  HN  GLN A 320     -26.662 -19.030  -3.908  1.00 15.00      A    H  
ATOM   3085  CA  GLN A 320     -26.536 -17.617  -2.338  1.00 15.00      A    C  
ATOM   3086  CB  GLN A 320     -25.348 -18.434  -1.817  1.00 15.00      A    C  
ATOM   3087  CG  GLN A 320     -25.705 -19.853  -1.394  1.00 15.00      A    C  
ATOM   3088  CD  GLN A 320     -24.484 -20.699  -1.076  1.00 15.00      A    C  
ATOM   3089  OE1 GLN A 320     -23.876 -21.290  -1.965  1.00 15.00      A    O  
ATOM   3090  NE2 GLN A 320     -24.123 -20.771   0.198  1.00 15.00      A    N  
ATOM   3091 HE21 GLN A 320     -24.654 -20.283   0.859  1.00 15.00      A    H  
ATOM   3092 HE22 GLN A 320     -23.337 -21.311   0.424  1.00 15.00      A    H  
ATOM   3093  C   GLN A 320     -26.095 -16.199  -2.681  1.00 15.00      A    C  
ATOM   3094  O   GLN A 320     -26.228 -15.281  -1.876  1.00 15.00      A    O  
ATOM   3095  N   ARG A 321     -25.582 -16.029  -3.894  1.00 15.00      A    N  
ATOM   3096  HN  ARG A 321     -25.496 -16.807  -4.488  1.00 15.00      A    H  
ATOM   3097  CA  ARG A 321     -25.133 -14.727  -4.361  1.00 15.00      A    C  
ATOM   3098  CB  ARG A 321     -24.194 -14.880  -5.560  1.00 15.00      A    C  
ATOM   3099  CG  ARG A 321     -22.805 -15.393  -5.204  1.00 15.00      A    C  
ATOM   3100  CD  ARG A 321     -22.004 -14.348  -4.442  1.00 15.00      A    C  
ATOM   3101  NE  ARG A 321     -21.855 -13.111  -5.211  1.00 15.00      A    N  
ATOM   3102  HE  ARG A 321     -21.489 -13.193  -6.120  1.00 15.00      A    H  
ATOM   3103  CZ  ARG A 321     -22.180 -11.901  -4.753  1.00 15.00      A    C  
ATOM   3104  NH1 ARG A 321     -22.670 -11.758  -3.524  1.00 15.00      A    N  
ATOM   3105 HH11 ARG A 321     -22.927 -10.814  -3.166  1.00 15.00      A    H  
ATOM   3106 HH12 ARG A 321     -22.798 -12.592  -2.911  1.00 15.00      A    H  
ATOM   3107  NH2 ARG A 321     -22.028 -10.835  -5.530  1.00 15.00      A    N  
ATOM   3108 HH21 ARG A 321     -21.655 -10.940  -6.498  1.00 15.00      A    H  
ATOM   3109 HH22 ARG A 321     -22.284  -9.889  -5.178  1.00 15.00      A    H  
ATOM   3110  C   ARG A 321     -26.321 -13.837  -4.725  1.00 15.00      A    C  
ATOM   3111  O   ARG A 321     -26.264 -12.620  -4.556  1.00 15.00      A    O  
ATOM   3112  N   ARG A 322     -27.392 -14.454  -5.222  1.00 15.00      A    N  
ATOM   3113  HN  ARG A 322     -27.370 -15.428  -5.342  1.00 15.00      A    H  
ATOM   3114  CA  ARG A 322     -28.596 -13.720  -5.603  1.00 15.00      A    C  
ATOM   3115  CB  ARG A 322     -29.534 -14.587  -6.455  1.00 15.00      A    C  
ATOM   3116  CG  ARG A 322     -29.348 -14.402  -7.956  1.00 15.00      A    C  
ATOM   3117  CD  ARG A 322     -30.011 -15.512  -8.761  1.00 15.00      A    C  
ATOM   3118  NE  ARG A 322     -31.472 -15.474  -8.686  1.00 15.00      A    N  
ATOM   3119  HE  ARG A 322     -31.871 -15.233  -7.816  1.00 15.00      A    H  
ATOM   3120  CZ  ARG A 322     -32.285 -15.762  -9.712  1.00 15.00      A    C  
ATOM   3121  NH1 ARG A 322     -31.788 -16.105 -10.901  1.00 15.00      A    N  
ATOM   3122 HH11 ARG A 322     -30.757 -16.149 -11.050  1.00 15.00      A    H  
ATOM   3123 HH12 ARG A 322     -32.429 -16.338 -11.693  1.00 15.00      A    H  
ATOM   3124  NH2 ARG A 322     -33.599 -15.685  -9.551  1.00 15.00      A    N  
ATOM   3125 HH21 ARG A 322     -33.996 -15.400  -8.630  1.00 15.00      A    H  
ATOM   3126 HH22 ARG A 322     -34.239 -15.910 -10.343  1.00 15.00      A    H  
ATOM   3127  C   ARG A 322     -29.318 -13.189  -4.372  1.00 15.00      A    C  
ATOM   3128  O   ARG A 322     -29.639 -12.003  -4.299  1.00 15.00      A    O  
ATOM   3129  N   ALA A 323     -29.552 -14.067  -3.401  1.00 15.00      A    N  
ATOM   3130  HN  ALA A 323     -29.269 -15.002  -3.520  1.00 15.00      A    H  
ATOM   3131  CA  ALA A 323     -30.226 -13.680  -2.166  1.00 15.00      A    C  
ATOM   3132  CB  ALA A 323     -30.484 -14.899  -1.295  1.00 15.00      A    C  
ATOM   3133  C   ALA A 323     -29.396 -12.647  -1.414  1.00 15.00      A    C  
ATOM   3134  O   ALA A 323     -29.930 -11.713  -0.819  1.00 15.00      A    O  
ATOM   3135  N   GLN A 324     -28.078 -12.816  -1.464  1.00 15.00      A    N  
ATOM   3136  HN  GLN A 324     -27.715 -13.585  -1.951  1.00 15.00      A    H  
ATOM   3137  CA  GLN A 324     -27.162 -11.894  -0.808  1.00 15.00      A    C  
ATOM   3138  CB  GLN A 324     -25.717 -12.377  -0.973  1.00 15.00      A    C  
ATOM   3139  CG  GLN A 324     -24.694 -11.525  -0.246  1.00 15.00      A    C  
ATOM   3140  CD  GLN A 324     -24.764 -11.693   1.258  1.00 15.00      A    C  
ATOM   3141  OE1 GLN A 324     -24.967 -12.794   1.764  1.00 15.00      A    O  
ATOM   3142  NE2 GLN A 324     -24.619 -10.596   1.980  1.00 15.00      A    N  
ATOM   3143 HE21 GLN A 324     -24.480  -9.749   1.511  1.00 15.00      A    H  
ATOM   3144 HE22 GLN A 324     -24.663 -10.679   2.954  1.00 15.00      A    H  
ATOM   3145  C   GLN A 324     -27.307 -10.502  -1.413  1.00 15.00      A    C  
ATOM   3146  O   GLN A 324     -27.205  -9.490  -0.719  1.00 15.00      A    O  
ATOM   3147  N   LEU A 325     -27.559 -10.470  -2.715  1.00 15.00      A    N  
ATOM   3148  HN  LEU A 325     -27.646 -11.317  -3.203  1.00 15.00      A    H  
ATOM   3149  CA  LEU A 325     -27.722  -9.222  -3.439  1.00 15.00      A    C  
ATOM   3150  CB  LEU A 325     -27.617  -9.464  -4.944  1.00 15.00      A    C  
ATOM   3151  CG  LEU A 325     -26.401  -8.855  -5.644  1.00 15.00      A    C  
ATOM   3152  CD1 LEU A 325     -25.108  -9.293  -4.973  1.00 15.00      A    C  
ATOM   3153  CD2 LEU A 325     -26.393  -9.230  -7.116  1.00 15.00      A    C  
ATOM   3154  C   LEU A 325     -29.056  -8.569  -3.103  1.00 15.00      A    C  
ATOM   3155  O   LEU A 325     -29.114  -7.365  -2.853  1.00 15.00      A    O  
ATOM   3156  N   VAL A 326     -30.121  -9.367  -3.084  1.00 15.00      A    N  
ATOM   3157  HN  VAL A 326     -30.008 -10.326  -3.273  1.00 15.00      A    H  
ATOM   3158  CA  VAL A 326     -31.454  -8.854  -2.773  1.00 15.00      A    C  
ATOM   3159  CB  VAL A 326     -32.540  -9.947  -2.879  1.00 15.00      A    C  
ATOM   3160  CG1 VAL A 326     -33.919  -9.364  -2.605  1.00 15.00      A    C  
ATOM   3161  CG2 VAL A 326     -32.506 -10.606  -4.249  1.00 15.00      A    C  
ATOM   3162  C   VAL A 326     -31.466  -8.252  -1.373  1.00 15.00      A    C  
ATOM   3163  O   VAL A 326     -31.946  -7.132  -1.168  1.00 15.00      A    O  
ATOM   3164  N   ALA A 327     -30.910  -8.992  -0.421  1.00 15.00      A    N  
ATOM   3165  HN  ALA A 327     -30.562  -9.884  -0.651  1.00 15.00      A    H  
ATOM   3166  CA  ALA A 327     -30.832  -8.538   0.959  1.00 15.00      A    C  
ATOM   3167  CB  ALA A 327     -30.244  -9.626   1.842  1.00 15.00      A    C  
ATOM   3168  C   ALA A 327     -30.001  -7.263   1.055  1.00 15.00      A    C  
ATOM   3169  O   ALA A 327     -30.285  -6.386   1.870  1.00 15.00      A    O  
ATOM   3170  N   GLN A 328     -28.983  -7.159   0.205  1.00 15.00      A    N  
ATOM   3171  HN  GLN A 328     -28.810  -7.891  -0.426  1.00 15.00      A    H  
ATOM   3172  CA  GLN A 328     -28.119  -5.984   0.186  1.00 15.00      A    C  
ATOM   3173  CB  GLN A 328     -26.857  -6.242  -0.640  1.00 15.00      A    C  
ATOM   3174  CG  GLN A 328     -25.632  -6.536   0.211  1.00 15.00      A    C  
ATOM   3175  CD  GLN A 328     -24.441  -7.038  -0.584  1.00 15.00      A    C  
ATOM   3176  OE1 GLN A 328     -24.580  -7.802  -1.540  1.00 15.00      A    O  
ATOM   3177  NE2 GLN A 328     -23.254  -6.595  -0.198  1.00 15.00      A    N  
ATOM   3178 HE21 GLN A 328     -23.218  -5.978   0.564  1.00 15.00      A    H  
ATOM   3179 HE22 GLN A 328     -22.464  -6.900  -0.688  1.00 15.00      A    H  
ATOM   3180  C   GLN A 328     -28.883  -4.764  -0.323  1.00 15.00      A    C  
ATOM   3181  O   GLN A 328     -28.749  -3.666   0.217  1.00 15.00      A    O  
ATOM   3182  N   ILE A 329     -29.696  -4.967  -1.357  1.00 15.00      A    N  
ATOM   3183  HN  ILE A 329     -29.743  -5.862  -1.760  1.00 15.00      A    H  
ATOM   3184  CA  ILE A 329     -30.510  -3.891  -1.915  1.00 15.00      A    C  
ATOM   3185  CB  ILE A 329     -31.256  -4.337  -3.196  1.00 15.00      A    C  
ATOM   3186  CG1 ILE A 329     -30.278  -4.873  -4.242  1.00 15.00      A    C  
ATOM   3187  CG2 ILE A 329     -32.071  -3.187  -3.775  1.00 15.00      A    C  
ATOM   3188  CD1 ILE A 329     -30.950  -5.560  -5.410  1.00 15.00      A    C  
ATOM   3189  C   ILE A 329     -31.548  -3.471  -0.882  1.00 15.00      A    C  
ATOM   3190  O   ILE A 329     -31.878  -2.292  -0.752  1.00 15.00      A    O  
ATOM   3191  N   CYS A 330     -32.048  -4.456  -0.146  1.00 15.00      A    N  
ATOM   3192  HN  CYS A 330     -31.734  -5.375  -0.303  1.00 15.00      A    H  
ATOM   3193  CA  CYS A 330     -33.043  -4.223   0.887  1.00 15.00      A    C  
ATOM   3194  CB  CYS A 330     -33.540  -5.561   1.441  1.00 15.00      A    C  
ATOM   3195  SG  CYS A 330     -34.994  -5.440   2.505  1.00 15.00      A    S  
ATOM   3196  HG  CYS A 330     -34.707  -6.021   3.660  1.00 15.00      A    H  
ATOM   3197  C   CYS A 330     -32.438  -3.386   2.005  1.00 15.00      A    C  
ATOM   3198  O   CYS A 330     -33.057  -2.436   2.487  1.00 15.00      A    O  
ATOM   3199  N   ASP A 331     -31.217  -3.741   2.396  1.00 15.00      A    N  
ATOM   3200  HN  ASP A 331     -30.786  -4.514   1.970  1.00 15.00      A    H  
ATOM   3201  CA  ASP A 331     -30.504  -3.029   3.449  1.00 15.00      A    C  
ATOM   3202  CB  ASP A 331     -29.140  -3.669   3.725  1.00 15.00      A    C  
ATOM   3203  CG  ASP A 331     -28.340  -2.923   4.778  1.00 15.00      A    C  
ATOM   3204  OD1 ASP A 331     -27.437  -2.149   4.396  1.00 15.00      A    O  
ATOM   3205  OD2 ASP A 331     -28.613  -3.112   5.981  1.00 15.00      A    O  
ATOM   3206  C   ASP A 331     -30.359  -1.547   3.111  1.00 15.00      A    C  
ATOM   3207  O   ASP A 331     -30.839  -0.692   3.855  1.00 15.00      A    O  
ATOM   3208  N   GLU A 332     -29.735  -1.232   1.973  1.00 15.00      A    N  
ATOM   3209  HN  GLU A 332     -29.373  -1.947   1.400  1.00 15.00      A    H  
ATOM   3210  CA  GLU A 332     -29.571   0.170   1.580  1.00 15.00      A    C  
ATOM   3211  CB  GLU A 332     -28.677   0.339   0.338  1.00 15.00      A    C  
ATOM   3212  CG  GLU A 332     -29.072   1.489  -0.600  1.00 15.00      A    C  
ATOM   3213  CD  GLU A 332     -28.706   2.878  -0.090  1.00 15.00      A    C  
ATOM   3214  OE1 GLU A 332     -28.339   3.005   1.095  1.00 15.00      A    O  
ATOM   3215  OE2 GLU A 332     -28.805   3.858  -0.877  1.00 15.00      A    O  
ATOM   3216  C   GLU A 332     -30.927   0.847   1.389  1.00 15.00      A    C  
ATOM   3217  O   GLU A 332     -31.088   2.023   1.709  1.00 15.00      A    O  
ATOM   3218  N   ALA A 333     -31.912   0.099   0.893  1.00 15.00      A    N  
ATOM   3219  HN  ALA A 333     -31.740  -0.846   0.674  1.00 15.00      A    H  
ATOM   3220  CA  ALA A 333     -33.247   0.654   0.684  1.00 15.00      A    C  
ATOM   3221  CB  ALA A 333     -34.192  -0.385   0.101  1.00 15.00      A    C  
ATOM   3222  C   ALA A 333     -33.791   1.197   2.000  1.00 15.00      A    C  
ATOM   3223  O   ALA A 333     -34.458   2.234   2.033  1.00 15.00      A    O  
ATOM   3224  N   LEU A 334     -33.468   0.498   3.082  1.00 15.00      A    N  
ATOM   3225  HN  LEU A 334     -32.916  -0.312   2.980  1.00 15.00      A    H  
ATOM   3226  CA  LEU A 334     -33.893   0.897   4.414  1.00 15.00      A    C  
ATOM   3227  CB  LEU A 334     -33.763  -0.277   5.388  1.00 15.00      A    C  
ATOM   3228  CG  LEU A 334     -34.848  -1.353   5.308  1.00 15.00      A    C  
ATOM   3229  CD1 LEU A 334     -34.409  -2.608   6.046  1.00 15.00      A    C  
ATOM   3230  CD2 LEU A 334     -36.158  -0.833   5.882  1.00 15.00      A    C  
ATOM   3231  C   LEU A 334     -33.049   2.069   4.902  1.00 15.00      A    C  
ATOM   3232  O   LEU A 334     -33.558   2.994   5.536  1.00 15.00      A    O  
ATOM   3233  N   GLN A 335     -31.758   2.024   4.590  1.00 15.00      A    N  
ATOM   3234  HN  GLN A 335     -31.418   1.254   4.078  1.00 15.00      A    H  
ATOM   3235  CA  GLN A 335     -30.828   3.079   4.984  1.00 15.00      A    C  
ATOM   3236  CB  GLN A 335     -29.390   2.709   4.601  1.00 15.00      A    C  
ATOM   3237  CG  GLN A 335     -28.907   1.396   5.200  1.00 15.00      A    C  
ATOM   3238  CD  GLN A 335     -27.414   1.393   5.463  1.00 15.00      A    C  
ATOM   3239  OE1 GLN A 335     -26.822   2.438   5.746  1.00 15.00      A    O  
ATOM   3240  NE2 GLN A 335     -26.790   0.233   5.364  1.00 15.00      A    N  
ATOM   3241 HE21 GLN A 335     -27.321  -0.572   5.117  1.00 15.00      A    H  
ATOM   3242 HE22 GLN A 335     -25.831   0.205   5.545  1.00 15.00      A    H  
ATOM   3243  C   GLN A 335     -31.220   4.408   4.340  1.00 15.00      A    C  
ATOM   3244  O   GLN A 335     -31.221   5.447   4.998  1.00 15.00      A    O  
ATOM   3245  N   TYR A 336     -31.552   4.361   3.053  1.00 15.00      A    N  
ATOM   3246  HN  TYR A 336     -31.500   3.498   2.581  1.00 15.00      A    H  
ATOM   3247  CA  TYR A 336     -31.969   5.546   2.308  1.00 15.00      A    C  
ATOM   3248  CB  TYR A 336     -32.246   5.175   0.841  1.00 15.00      A    C  
ATOM   3249  CG  TYR A 336     -32.877   6.270   0.001  1.00 15.00      A    C  
ATOM   3250  CD1 TYR A 336     -32.125   7.339  -0.471  1.00 15.00      A    C  
ATOM   3251  CD2 TYR A 336     -34.227   6.227  -0.327  1.00 15.00      A    C  
ATOM   3252  CE1 TYR A 336     -32.703   8.334  -1.246  1.00 15.00      A    C  
ATOM   3253  CE2 TYR A 336     -34.811   7.214  -1.095  1.00 15.00      A    C  
ATOM   3254  CZ  TYR A 336     -34.047   8.265  -1.553  1.00 15.00      A    C  
ATOM   3255  OH  TYR A 336     -34.627   9.243  -2.329  1.00 15.00      A    O  
ATOM   3256  HH  TYR A 336     -35.553   9.028  -2.471  1.00 15.00      A    H  
ATOM   3257  C   TYR A 336     -33.205   6.161   2.952  1.00 15.00      A    C  
ATOM   3258  O   TYR A 336     -33.328   7.380   3.046  1.00 15.00      A    O  
ATOM   3259  N   ALA A 337     -34.098   5.298   3.424  1.00 15.00      A    N  
ATOM   3260  HN  ALA A 337     -33.918   4.337   3.348  1.00 15.00      A    H  
ATOM   3261  CA  ALA A 337     -35.326   5.735   4.066  1.00 15.00      A    C  
ATOM   3262  CB  ALA A 337     -36.258   4.549   4.275  1.00 15.00      A    C  
ATOM   3263  C   ALA A 337     -35.013   6.400   5.394  1.00 15.00      A    C  
ATOM   3264  O   ALA A 337     -35.462   7.511   5.665  1.00 15.00      A    O  
ATOM   3265  N   ALA A 338     -34.215   5.719   6.205  1.00 15.00      A    N  
ATOM   3266  HN  ALA A 338     -33.878   4.842   5.916  1.00 15.00      A    H  
ATOM   3267  CA  ALA A 338     -33.829   6.228   7.513  1.00 15.00      A    C  
ATOM   3268  CB  ALA A 338     -32.969   5.211   8.248  1.00 15.00      A    C  
ATOM   3269  C   ALA A 338     -33.108   7.570   7.402  1.00 15.00      A    C  
ATOM   3270  O   ALA A 338     -33.475   8.538   8.063  1.00 15.00      A    O  
ATOM   3271  N   ARG A 339     -32.119   7.649   6.522  1.00 15.00      A    N  
ATOM   3272  HN  ARG A 339     -31.894   6.863   5.976  1.00 15.00      A    H  
ATOM   3273  CA  ARG A 339     -31.358   8.882   6.354  1.00 15.00      A    C  
ATOM   3274  CB  ARG A 339     -29.990   8.613   5.716  1.00 15.00      A    C  
ATOM   3275  CG  ARG A 339     -30.050   8.322   4.230  1.00 15.00      A    C  
ATOM   3276  CD  ARG A 339     -28.763   7.703   3.709  1.00 15.00      A    C  
ATOM   3277  NE  ARG A 339     -28.853   7.485   2.268  1.00 15.00      A    N  
ATOM   3278  HE  ARG A 339     -28.983   8.279   1.709  1.00 15.00      A    H  
ATOM   3279  CZ  ARG A 339     -28.763   6.292   1.674  1.00 15.00      A    C  
ATOM   3280  NH1 ARG A 339     -28.558   5.192   2.388  1.00 15.00      A    N  
ATOM   3281 HH11 ARG A 339     -28.460   5.239   3.420  1.00 15.00      A    H  
ATOM   3282 HH12 ARG A 339     -28.487   4.252   1.900  1.00 15.00      A    H  
ATOM   3283  NH2 ARG A 339     -28.929   6.198   0.360  1.00 15.00      A    N  
ATOM   3284 HH21 ARG A 339     -29.125   7.046  -0.207  1.00 15.00      A    H  
ATOM   3285 HH22 ARG A 339     -28.862   5.254  -0.116  1.00 15.00      A    H  
ATOM   3286  C   ARG A 339     -32.137   9.954   5.582  1.00 15.00      A    C  
ATOM   3287  O   ARG A 339     -31.604  11.014   5.276  1.00 15.00      A    O  
ATOM   3288  N   LEU A 340     -33.390   9.672   5.251  1.00 15.00      A    N  
ATOM   3289  HN  LEU A 340     -33.762   8.790   5.480  1.00 15.00      A    H  
ATOM   3290  CA  LEU A 340     -34.226  10.642   4.547  1.00 15.00      A    C  
ATOM   3291  CB  LEU A 340     -34.874  10.013   3.304  1.00 15.00      A    C  
ATOM   3292  CG  LEU A 340     -35.791  10.919   2.467  1.00 15.00      A    C  
ATOM   3293  CD1 LEU A 340     -35.088  12.219   2.101  1.00 15.00      A    C  
ATOM   3294  CD2 LEU A 340     -36.257  10.198   1.211  1.00 15.00      A    C  
ATOM   3295  C   LEU A 340     -35.296  11.163   5.494  1.00 15.00      A    C  
ATOM   3296  O   LEU A 340     -35.695  12.319   5.433  1.00 15.00      A    O  
ATOM   3297  N   ARG A 341     -35.702  10.300   6.408  1.00 15.00      A    N  
ATOM   3298  HN  ARG A 341     -35.288   9.412   6.436  1.00 15.00      A    H  
ATOM   3299  CA  ARG A 341     -36.737  10.619   7.377  1.00 15.00      A    C  
ATOM   3300  CB  ARG A 341     -37.349   9.315   7.891  1.00 15.00      A    C  
ATOM   3301  CG  ARG A 341     -36.365   8.426   8.636  1.00 15.00      A    C  
ATOM   3302  CD  ARG A 341     -37.034   7.237   9.301  1.00 15.00      A    C  
ATOM   3303  NE  ARG A 341     -36.384   6.901  10.567  1.00 15.00      A    N  
ATOM   3304  HE  ARG A 341     -35.528   7.354  10.768  1.00 15.00      A    H  
ATOM   3305  CZ  ARG A 341     -36.869   6.048  11.465  1.00 15.00      A    C  
ATOM   3306  NH1 ARG A 341     -38.030   5.424  11.262  1.00 15.00      A    N  
ATOM   3307 HH11 ARG A 341     -38.591   5.608  10.386  1.00 15.00      A    H  
ATOM   3308 HH12 ARG A 341     -38.398   4.758  11.968  1.00 15.00      A    H  
ATOM   3309  NH2 ARG A 341     -36.202   5.860  12.597  1.00 15.00      A    N  
ATOM   3310 HH21 ARG A 341     -35.303   6.390  12.767  1.00 15.00      A    H  
ATOM   3311 HH22 ARG A 341     -36.559   5.203  13.316  1.00 15.00      A    H  
ATOM   3312  C   ARG A 341     -36.174  11.409   8.552  1.00 15.00      A    C  
ATOM   3313  O   ARG A 341     -36.912  12.084   9.273  1.00 15.00      A    O  
ATOM   3314  N   GLU A 342     -34.864  11.323   8.738  1.00 15.00      A    N  
ATOM   3315  HN  GLU A 342     -34.333  10.772   8.130  1.00 15.00      A    H  
ATOM   3316  CA  GLU A 342     -34.207  11.999   9.846  1.00 15.00      A    C  
ATOM   3317  CB  GLU A 342     -33.447  10.968  10.691  1.00 15.00      A    C  
ATOM   3318  CG  GLU A 342     -34.349   9.879  11.268  1.00 15.00      A    C  
ATOM   3319  CD  GLU A 342     -33.622   8.587  11.598  1.00 15.00      A    C  
ATOM   3320  OE1 GLU A 342     -34.205   7.748  12.324  1.00 15.00      A    O  
ATOM   3321  OE2 GLU A 342     -32.489   8.396  11.120  1.00 15.00      A    O  
ATOM   3322  C   GLU A 342     -33.282  13.139   9.400  1.00 15.00      A    C  
ATOM   3323  O   GLU A 342     -32.999  14.048  10.181  1.00 15.00      A    O  
ATOM   3324  N   LEU A 343     -32.820  13.102   8.150  1.00 15.00      A    N  
ATOM   3325  HN  LEU A 343     -33.075  12.361   7.567  1.00 15.00      A    H  
ATOM   3326  CA  LEU A 343     -31.909  14.136   7.644  1.00 15.00      A    C  
ATOM   3327  CB  LEU A 343     -30.820  13.519   6.769  1.00 15.00      A    C  
ATOM   3328  CG  LEU A 343     -29.491  13.195   7.451  1.00 15.00      A    C  
ATOM   3329  CD1 LEU A 343     -28.770  14.475   7.855  1.00 15.00      A    C  
ATOM   3330  CD2 LEU A 343     -28.621  12.355   6.527  1.00 15.00      A    C  
ATOM   3331  C   LEU A 343     -32.592  15.267   6.869  1.00 15.00      A    C  
ATOM   3332  O   LEU A 343     -32.067  16.380   6.817  1.00 15.00      A    O  
ATOM   3333  N   GLU A 344     -33.737  14.999   6.256  1.00 15.00      A    N  
ATOM   3334  HN  GLU A 344     -34.137  14.108   6.333  1.00 15.00      A    H  
ATOM   3335  CA  GLU A 344     -34.419  16.027   5.478  1.00 15.00      A    C  
ATOM   3336  CB  GLU A 344     -34.101  15.888   3.987  1.00 15.00      A    C  
ATOM   3337  CG  GLU A 344     -34.614  17.036   3.128  1.00 15.00      A    C  
ATOM   3338  CD  GLU A 344     -34.732  16.666   1.662  1.00 15.00      A    C  
ATOM   3339  OE1 GLU A 344     -33.883  17.103   0.865  1.00 15.00      A    O  
ATOM   3340  OE2 GLU A 344     -35.679  15.936   1.310  1.00 15.00      A    O  
ATOM   3341  C   GLU A 344     -35.925  15.990   5.692  1.00 15.00      A    C  
ATOM   3342  O   GLU A 344     -36.596  15.038   5.304  1.00 15.00      A    O  
ATOM   3343  N   PRO A 345     -36.481  17.039   6.308  1.00 15.00      A    N  
ATOM   3344  CA  PRO A 345     -37.911  17.134   6.562  1.00 15.00      A    C  
ATOM   3345  CB  PRO A 345     -37.958  18.005   7.821  1.00 15.00      A    C  
ATOM   3346  CG  PRO A 345     -36.733  18.863   7.765  1.00 15.00      A    C  
ATOM   3347  CD  PRO A 345     -35.756  18.213   6.817  1.00 15.00      A    C  
ATOM   3348  C   PRO A 345     -38.638  17.827   5.407  1.00 15.00      A    C  
ATOM   3349  O   PRO A 345     -39.666  18.476   5.604  1.00 15.00      A    O  
ATOM   3350  N   GLY A 346     -38.105  17.665   4.200  1.00 15.00      A    N  
ATOM   3351  HN  GLY A 346     -37.303  17.107   4.106  1.00 15.00      A    H  
ATOM   3352  CA  GLY A 346     -38.683  18.293   3.021  1.00 15.00      A    C  
ATOM   3353  C   GLY A 346     -40.046  17.749   2.627  1.00 15.00      A    C  
ATOM   3354  O   GLY A 346     -40.832  18.450   1.991  1.00 15.00      A    O  
ATOM   3355  N   TRP A 347     -40.336  16.512   3.016  1.00 15.00      A    N  
ATOM   3356  HN  TRP A 347     -39.675  16.009   3.531  1.00 15.00      A    H  
ATOM   3357  CA  TRP A 347     -41.611  15.870   2.686  1.00 15.00      A    C  
ATOM   3358  CB  TRP A 347     -41.631  14.436   3.206  1.00 15.00      A    C  
ATOM   3359  CG  TRP A 347     -42.220  13.449   2.244  1.00 15.00      A    C  
ATOM   3360  CD1 TRP A 347     -43.538  13.293   1.928  1.00 15.00      A    C  
ATOM   3361  CD2 TRP A 347     -41.508  12.481   1.474  1.00 15.00      A    C  
ATOM   3362  NE1 TRP A 347     -43.692  12.285   1.010  1.00 15.00      A    N  
ATOM   3363  HE1 TRP A 347     -44.544  11.987   0.627  1.00 15.00      A    H  
ATOM   3364  CE2 TRP A 347     -42.459  11.767   0.716  1.00 15.00      A    C  
ATOM   3365  CE3 TRP A 347     -40.159  12.147   1.355  1.00 15.00      A    C  
ATOM   3366  CZ2 TRP A 347     -42.100  10.743  -0.155  1.00 15.00      A    C  
ATOM   3367  CZ3 TRP A 347     -39.803  11.130   0.490  1.00 15.00      A    C  
ATOM   3368  CH2 TRP A 347     -40.769  10.436  -0.251  1.00 15.00      A    C  
ATOM   3369  C   TRP A 347     -42.825  16.631   3.237  1.00 15.00      A    C  
ATOM   3370  O   TRP A 347     -43.936  16.496   2.731  1.00 15.00      A    O  
ATOM   3371  N   SER A 348     -42.609  17.437   4.264  1.00 15.00      A    N  
ATOM   3372  HN  SER A 348     -41.702  17.533   4.618  1.00 15.00      A    H  
ATOM   3373  CA  SER A 348     -43.691  18.192   4.877  1.00 15.00      A    C  
ATOM   3374  CB  SER A 348     -43.748  17.865   6.372  1.00 15.00      A    C  
ATOM   3375  OG  SER A 348     -42.440  17.644   6.873  1.00 15.00      A    O  
ATOM   3376  HG  SER A 348     -42.012  18.489   7.027  1.00 15.00      A    H  
ATOM   3377  C   SER A 348     -43.524  19.693   4.673  1.00 15.00      A    C  
ATOM   3378  O   SER A 348     -44.127  20.493   5.385  1.00 15.00      A    O  
ATOM   3379  N   ALA A 349     -42.706  20.071   3.702  1.00 15.00      A    N  
ATOM   3380  HN  ALA A 349     -42.260  19.388   3.152  1.00 15.00      A    H  
ATOM   3381  CA  ALA A 349     -42.462  21.481   3.424  1.00 15.00      A    C  
ATOM   3382  CB  ALA A 349     -41.137  21.663   2.699  1.00 15.00      A    C  
ATOM   3383  C   ALA A 349     -43.600  22.103   2.622  1.00 15.00      A    C  
ATOM   3384  O   ALA A 349     -44.203  23.094   3.036  1.00 15.00      A    O  
ATOM   3385  N   THR A 350     -43.893  21.517   1.477  1.00 15.00      A    N  
ATOM   3386  HN  THR A 350     -43.379  20.734   1.193  1.00 15.00      A    H  
ATOM   3387  CA  THR A 350     -44.940  22.018   0.613  1.00 15.00      A    C  
ATOM   3388  CB  THR A 350     -44.319  22.615  -0.659  1.00 15.00      A    C  
ATOM   3389  OG1 THR A 350     -43.019  22.032  -0.858  1.00 15.00      A    O  
ATOM   3390  HG1 THR A 350     -43.123  21.168  -1.281  1.00 15.00      A    H  
ATOM   3391  CG2 THR A 350     -44.164  24.123  -0.504  1.00 15.00      A    C  
ATOM   3392  C   THR A 350     -45.919  20.914   0.224  1.00 15.00      A    C  
ATOM   3393  O   THR A 350     -45.510  19.842  -0.226  1.00 15.00      A    O  
ATOM   3394  N   PRO A 351     -47.226  21.160   0.404  1.00 15.00      A    N  
ATOM   3395  CA  PRO A 351     -48.270  20.192   0.069  1.00 15.00      A    C  
ATOM   3396  CB  PRO A 351     -49.532  20.765   0.738  1.00 15.00      A    C  
ATOM   3397  CG  PRO A 351     -49.066  21.916   1.573  1.00 15.00      A    C  
ATOM   3398  CD  PRO A 351     -47.792  22.398   0.945  1.00 15.00      A    C  
ATOM   3399  C   PRO A 351     -48.480  20.095  -1.437  1.00 15.00      A    C  
ATOM   3400  O   PRO A 351     -48.152  21.020  -2.180  1.00 15.00      A    O  
ATOM   3401  N   GLY A 352     -49.036  18.978  -1.883  1.00 15.00      A    N  
ATOM   3402  HN  GLY A 352     -49.292  18.277  -1.247  1.00 15.00      A    H  
ATOM   3403  CA  GLY A 352     -49.275  18.788  -3.296  1.00 15.00      A    C  
ATOM   3404  C   GLY A 352     -50.535  17.996  -3.560  1.00 15.00      A    C  
ATOM   3405  O   GLY A 352     -51.147  17.470  -2.634  1.00 15.00      A    O  
ATOM   3406  N   CYS A 353     -50.914  17.908  -4.828  1.00 15.00      A    N  
ATOM   3407  HN  CYS A 353     -50.380  18.357  -5.514  1.00 15.00      A    H  
ATOM   3408  CA  CYS A 353     -52.110  17.174  -5.229  1.00 15.00      A    C  
ATOM   3409  CB  CYS A 353     -52.731  17.835  -6.465  1.00 15.00      A    C  
ATOM   3410  SG  CYS A 353     -54.358  17.200  -6.936  1.00 15.00      A    S  
ATOM   3411  HG  CYS A 353     -54.723  16.300  -6.030  1.00 15.00      A    H  
ATOM   3412  C   CYS A 353     -51.765  15.713  -5.522  1.00 15.00      A    C  
ATOM   3413  O   CYS A 353     -52.636  14.904  -5.834  1.00 15.00      A    O  
ATOM   3414  N   GLN A 354     -50.477  15.393  -5.414  1.00 15.00      A    N  
ATOM   3415  HN  GLN A 354     -49.840  16.089  -5.154  1.00 15.00      A    H  
ATOM   3416  CA  GLN A 354     -49.979  14.044  -5.661  1.00 15.00      A    C  
ATOM   3417  CB  GLN A 354     -50.004  13.751  -7.167  1.00 15.00      A    C  
ATOM   3418  CG  GLN A 354     -50.000  12.273  -7.528  1.00 15.00      A    C  
ATOM   3419  CD  GLN A 354     -51.381  11.651  -7.460  1.00 15.00      A    C  
ATOM   3420  OE1 GLN A 354     -51.759  11.063  -6.453  1.00 15.00      A    O  
ATOM   3421  NE2 GLN A 354     -52.145  11.787  -8.535  1.00 15.00      A    N  
ATOM   3422 HE21 GLN A 354     -51.784  12.272  -9.301  1.00 15.00      A    H  
ATOM   3423 HE22 GLN A 354     -53.042  11.395  -8.513  1.00 15.00      A    H  
ATOM   3424  C   GLN A 354     -48.545  13.949  -5.150  1.00 15.00      A    C  
ATOM   3425  O   GLN A 354     -47.622  14.436  -5.804  1.00 15.00      A    O  
ATOM   3426  N   LEU A 355     -48.358  13.333  -3.986  1.00 15.00      A    N  
ATOM   3427  HN  LEU A 355     -49.129  12.956  -3.509  1.00 15.00      A    H  
ATOM   3428  CA  LEU A 355     -47.025  13.223  -3.393  1.00 15.00      A    C  
ATOM   3429  CB  LEU A 355     -46.924  14.153  -2.182  1.00 15.00      A    C  
ATOM   3430  CG  LEU A 355     -45.898  15.283  -2.273  1.00 15.00      A    C  
ATOM   3431  CD1 LEU A 355     -46.415  16.398  -3.168  1.00 15.00      A    C  
ATOM   3432  CD2 LEU A 355     -45.568  15.815  -0.886  1.00 15.00      A    C  
ATOM   3433  C   LEU A 355     -46.684  11.804  -2.949  1.00 15.00      A    C  
ATOM   3434  O   LEU A 355     -45.753  11.618  -2.166  1.00 15.00      A    O  
ATOM   3435  N   HIS A 356     -47.419  10.805  -3.445  1.00 15.00      A    N  
ATOM   3436  HN  HIS A 356     -48.144  11.007  -4.070  1.00 15.00      A    H  
ATOM   3437  CA  HIS A 356     -47.166   9.409  -3.058  1.00 15.00      A    C  
ATOM   3438  CB  HIS A 356     -45.735   8.988  -3.452  1.00 15.00      A    C  
ATOM   3439  CG  HIS A 356     -45.637   7.847  -4.417  1.00 15.00      A    C  
ATOM   3440  ND1 HIS A 356     -45.833   6.530  -4.062  1.00 15.00      A    N  
ATOM   3441  HD1 HIS A 356     -46.058   6.197  -3.153  1.00 15.00      A    H  
ATOM   3442  CD2 HIS A 356     -45.299   7.830  -5.731  1.00 15.00      A    C  
ATOM   3443  CE1 HIS A 356     -45.629   5.757  -5.110  1.00 15.00      A    C  
ATOM   3444  NE2 HIS A 356     -45.296   6.522  -6.133  1.00 15.00      A    N  
ATOM   3445  HE2 HIS A 356     -44.994   6.189  -7.010  1.00 15.00      A    H  
ATOM   3446  C   HIS A 356     -47.341   9.262  -1.544  1.00 15.00      A    C  
ATOM   3447  O   HIS A 356     -46.477   8.724  -0.851  1.00 15.00      A    O  
ATOM   3448  N   ASP A 357     -48.470   9.747  -1.045  1.00 15.00      A    N  
ATOM   3449  HN  ASP A 357     -49.138  10.136  -1.658  1.00 15.00      A    H  
ATOM   3450  CA  ASP A 357     -48.775   9.720   0.387  1.00 15.00      A    C  
ATOM   3451  CB  ASP A 357     -49.877  10.731   0.709  1.00 15.00      A    C  
ATOM   3452  CG  ASP A 357     -51.081  10.568  -0.197  1.00 15.00      A    C  
ATOM   3453  OD1 ASP A 357     -50.938  10.816  -1.417  1.00 15.00      A    O  
ATOM   3454  OD2 ASP A 357     -52.158  10.189   0.304  1.00 15.00      A    O  
ATOM   3455  C   ASP A 357     -49.190   8.335   0.866  1.00 15.00      A    C  
ATOM   3456  O   ASP A 357     -49.238   8.079   2.070  1.00 15.00      A    O  
ATOM   3457  N   ALA A 358     -49.468   7.444  -0.078  1.00 15.00      A    N  
ATOM   3458  HN  ALA A 358     -49.410   7.715  -1.014  1.00 15.00      A    H  
ATOM   3459  CA  ALA A 358     -49.879   6.077   0.238  1.00 15.00      A    C  
ATOM   3460  CB  ALA A 358     -50.526   5.427  -0.978  1.00 15.00      A    C  
ATOM   3461  C   ALA A 358     -48.706   5.231   0.740  1.00 15.00      A    C  
ATOM   3462  O   ALA A 358     -48.807   4.007   0.832  1.00 15.00      A    O  
ATOM   3463  N   GLU A 359     -47.592   5.893   1.035  1.00 15.00      A    N  
ATOM   3464  HN  GLU A 359     -47.575   6.862   0.903  1.00 15.00      A    H  
ATOM   3465  CA  GLU A 359     -46.398   5.228   1.535  1.00 15.00      A    C  
ATOM   3466  CB  GLU A 359     -45.161   5.719   0.777  1.00 15.00      A    C  
ATOM   3467  CG  GLU A 359     -44.530   4.678  -0.134  1.00 15.00      A    C  
ATOM   3468  CD  GLU A 359     -45.443   4.241  -1.260  1.00 15.00      A    C  
ATOM   3469  OE1 GLU A 359     -45.535   3.024  -1.516  1.00 15.00      A    O  
ATOM   3470  OE2 GLU A 359     -46.074   5.111  -1.898  1.00 15.00      A    O  
ATOM   3471  C   GLU A 359     -46.230   5.492   3.028  1.00 15.00      A    C  
ATOM   3472  O   GLU A 359     -46.176   4.559   3.826  1.00 15.00      A    O  
ATOM   3473  N   GLN A 360     -46.123   6.778   3.382  1.00 15.00      A    N  
ATOM   3474  HN  GLN A 360     -46.155   7.453   2.673  1.00 15.00      A    H  
ATOM   3475  CA  GLN A 360     -45.971   7.232   4.776  1.00 15.00      A    C  
ATOM   3476  CB  GLN A 360     -47.076   6.680   5.688  1.00 15.00      A    C  
ATOM   3477  CG  GLN A 360     -48.464   7.230   5.395  1.00 15.00      A    C  
ATOM   3478  CD  GLN A 360     -49.515   6.141   5.305  1.00 15.00      A    C  
ATOM   3479  OE1 GLN A 360     -49.715   5.548   4.252  1.00 15.00      A    O  
ATOM   3480  NE2 GLN A 360     -50.200   5.874   6.408  1.00 15.00      A    N  
ATOM   3481 HE21 GLN A 360     -50.000   6.385   7.215  1.00 15.00      A    H  
ATOM   3482 HE22 GLN A 360     -50.879   5.166   6.368  1.00 15.00      A    H  
ATOM   3483  C   GLN A 360     -44.582   6.971   5.371  1.00 15.00      A    C  
ATOM   3484  O   GLN A 360     -44.130   7.727   6.231  1.00 15.00      A    O  
ATOM   3485  N   LEU A 361     -43.930   5.914   4.900  1.00 15.00      A    N  
ATOM   3486  HN  LEU A 361     -44.373   5.364   4.219  1.00 15.00      A    H  
ATOM   3487  CA  LEU A 361     -42.602   5.504   5.371  1.00 15.00      A    C  
ATOM   3488  CB  LEU A 361     -42.058   4.383   4.474  1.00 15.00      A    C  
ATOM   3489  CG  LEU A 361     -40.609   3.948   4.708  1.00 15.00      A    C  
ATOM   3490  CD1 LEU A 361     -40.207   2.881   3.701  1.00 15.00      A    C  
ATOM   3491  CD2 LEU A 361     -40.420   3.440   6.129  1.00 15.00      A    C  
ATOM   3492  C   LEU A 361     -41.587   6.650   5.461  1.00 15.00      A    C  
ATOM   3493  O   LEU A 361     -41.128   6.995   6.544  1.00 15.00      A    O  
ATOM   3494  N   TRP A 362     -41.247   7.232   4.315  1.00 15.00      A    N  
ATOM   3495  HN  TRP A 362     -41.660   6.915   3.488  1.00 15.00      A    H  
ATOM   3496  CA  TRP A 362     -40.267   8.322   4.246  1.00 15.00      A    C  
ATOM   3497  CB  TRP A 362     -39.878   8.581   2.790  1.00 15.00      A    C  
ATOM   3498  CG  TRP A 362     -39.113   7.482   2.126  1.00 15.00      A    C  
ATOM   3499  CD1 TRP A 362     -37.771   7.259   2.203  1.00 15.00      A    C  
ATOM   3500  CD2 TRP A 362     -39.638   6.471   1.260  1.00 15.00      A    C  
ATOM   3501  NE1 TRP A 362     -37.426   6.174   1.439  1.00 15.00      A    N  
ATOM   3502  HE1 TRP A 362     -36.519   5.819   1.333  1.00 15.00      A    H  
ATOM   3503  CE2 TRP A 362     -38.555   5.669   0.852  1.00 15.00      A    C  
ATOM   3504  CE3 TRP A 362     -40.919   6.162   0.792  1.00 15.00      A    C  
ATOM   3505  CZ2 TRP A 362     -38.711   4.581  -0.003  1.00 15.00      A    C  
ATOM   3506  CZ3 TRP A 362     -41.072   5.081  -0.057  1.00 15.00      A    C  
ATOM   3507  CH2 TRP A 362     -39.975   4.303  -0.445  1.00 15.00      A    C  
ATOM   3508  C   TRP A 362     -40.771   9.638   4.848  1.00 15.00      A    C  
ATOM   3509  O   TRP A 362     -40.534  10.700   4.275  1.00 15.00      A    O  
ATOM   3510  N   LEU A 363     -41.452   9.577   5.984  1.00 15.00      A    N  
ATOM   3511  HN  LEU A 363     -41.595   8.697   6.408  1.00 15.00      A    H  
ATOM   3512  CA  LEU A 363     -41.968  10.775   6.645  1.00 15.00      A    C  
ATOM   3513  CB  LEU A 363     -42.929  11.586   5.753  1.00 15.00      A    C  
ATOM   3514  CG  LEU A 363     -44.209  10.897   5.268  1.00 15.00      A    C  
ATOM   3515  CD1 LEU A 363     -43.985  10.201   3.934  1.00 15.00      A    C  
ATOM   3516  CD2 LEU A 363     -45.333  11.911   5.149  1.00 15.00      A    C  
ATOM   3517  C   LEU A 363     -42.605  10.437   7.988  1.00 15.00      A    C  
ATOM   3518  O   LEU A 363     -43.777  10.738   8.236  1.00 15.00      A    O  
ATOM   3519  N   ASP A 364     -41.828   9.805   8.852  1.00 15.00      A    N  
ATOM   3520  HN  ASP A 364     -40.899   9.575   8.595  1.00 15.00      A    H  
ATOM   3521  CA  ASP A 364     -42.300   9.417  10.170  1.00 15.00      A    C  
ATOM   3522  CB  ASP A 364     -41.414   8.336  10.834  1.00 15.00      A    C  
ATOM   3523  CG  ASP A 364     -40.352   7.734   9.920  1.00 15.00      A    C  
ATOM   3524  OD1 ASP A 364     -40.101   6.514  10.010  1.00 15.00      A    O  
ATOM   3525  OD2 ASP A 364     -39.742   8.482   9.131  1.00 15.00      A    O  
ATOM   3526  C   ASP A 364     -42.479  10.632  11.086  1.00 15.00      A    C  
ATOM   3527  O   ASP A 364     -43.609  10.965  11.453  1.00 15.00      A    O  
ATOM   3528  N   PRO A 365     -41.390  11.361  11.443  1.00 15.00      A    N  
ATOM   3529  CA  PRO A 365     -41.497  12.524  12.328  1.00 15.00      A    C  
ATOM   3530  CB  PRO A 365     -40.041  12.960  12.552  1.00 15.00      A    C  
ATOM   3531  CG  PRO A 365     -39.210  11.812  12.090  1.00 15.00      A    C  
ATOM   3532  CD  PRO A 365     -39.997  11.145  11.003  1.00 15.00      A    C  
ATOM   3533  C   PRO A 365     -42.277  13.642  11.659  1.00 15.00      A    C  
ATOM   3534  O   PRO A 365     -42.994  14.402  12.315  1.00 15.00      A    O  
ATOM   3535  N   LEU A 366     -42.157  13.696  10.340  1.00 15.00      A    N  
ATOM   3536  HN  LEU A 366     -41.603  13.021   9.891  1.00 15.00      A    H  
ATOM   3537  CA  LEU A 366     -42.821  14.710   9.532  1.00 15.00      A    C  
ATOM   3538  CB  LEU A 366     -42.401  14.586   8.062  1.00 15.00      A    C  
ATOM   3539  CG  LEU A 366     -40.930  14.883   7.742  1.00 15.00      A    C  
ATOM   3540  CD1 LEU A 366     -40.330  15.827   8.769  1.00 15.00      A    C  
ATOM   3541  CD2 LEU A 366     -40.119  13.599   7.645  1.00 15.00      A    C  
ATOM   3542  C   LEU A 366     -44.338  14.642   9.663  1.00 15.00      A    C  
ATOM   3543  O   LEU A 366     -45.030  15.625   9.425  1.00 15.00      A    O  
ATOM   3544  N   ARG A 367     -44.850  13.484  10.059  1.00 15.00      A    N  
ATOM   3545  HN  ARG A 367     -44.249  12.729  10.250  1.00 15.00      A    H  
ATOM   3546  CA  ARG A 367     -46.285  13.306  10.219  1.00 15.00      A    C  
ATOM   3547  CB  ARG A 367     -46.828  12.409   9.116  1.00 15.00      A    C  
ATOM   3548  CG  ARG A 367     -47.584  13.143   8.024  1.00 15.00      A    C  
ATOM   3549  CD  ARG A 367     -48.113  12.170   6.982  1.00 15.00      A    C  
ATOM   3550  NE  ARG A 367     -48.957  11.126   7.570  1.00 15.00      A    N  
ATOM   3551  HE  ARG A 367     -49.903  11.348   7.708  1.00 15.00      A    H  
ATOM   3552  CZ  ARG A 367     -48.520   9.916   7.931  1.00 15.00      A    C  
ATOM   3553  NH1 ARG A 367     -47.241   9.586   7.765  1.00 15.00      A    N  
ATOM   3554 HH11 ARG A 367     -46.898   8.642   8.046  1.00 15.00      A    H  
ATOM   3555 HH12 ARG A 367     -46.570  10.275   7.360  1.00 15.00      A    H  
ATOM   3556  NH2 ARG A 367     -49.362   9.047   8.481  1.00 15.00      A    N  
ATOM   3557 HH21 ARG A 367     -50.360   9.304   8.638  1.00 15.00      A    H  
ATOM   3558 HH22 ARG A 367     -49.029   8.103   8.768  1.00 15.00      A    H  
ATOM   3559  C   ARG A 367     -46.616  12.713  11.582  1.00 15.00      A    C  
ATOM   3560  O   ARG A 367     -47.561  11.937  11.722  1.00 15.00      A    O  
ATOM   3561  N   ALA A 368     -45.832  13.081  12.583  1.00 15.00      A    N  
ATOM   3562  HN  ALA A 368     -45.097  13.701  12.406  1.00 15.00      A    H  
ATOM   3563  CA  ALA A 368     -46.044  12.587  13.938  1.00 15.00      A    C  
ATOM   3564  CB  ALA A 368     -45.204  11.345  14.195  1.00 15.00      A    C  
ATOM   3565  C   ALA A 368     -45.724  13.666  14.964  1.00 15.00      A    C  
ATOM   3566  O   ALA A 368     -46.428  13.820  15.957  1.00 15.00      A    O  
ATOM   3567  N   GLN A 369     -44.667  14.429  14.702  1.00 15.00      A    N  
ATOM   3568  HN  GLN A 369     -44.159  14.278  13.878  1.00 15.00      A    H  
ATOM   3569  CA  GLN A 369     -44.247  15.495  15.608  1.00 15.00      A    C  
ATOM   3570  CB  GLN A 369     -42.738  15.717  15.496  1.00 15.00      A    C  
ATOM   3571  CG  GLN A 369     -41.942  15.207  16.685  1.00 15.00      A    C  
ATOM   3572  CD  GLN A 369     -40.447  15.237  16.437  1.00 15.00      A    C  
ATOM   3573  OE1 GLN A 369     -39.784  16.242  16.678  1.00 15.00      A    O  
ATOM   3574  NE2 GLN A 369     -39.905  14.128  15.959  1.00 15.00      A    N  
ATOM   3575 HE21 GLN A 369     -40.489  13.361  15.795  1.00 15.00      A    H  
ATOM   3576 HE22 GLN A 369     -38.940  14.123  15.791  1.00 15.00      A    H  
ATOM   3577  C   GLN A 369     -44.986  16.792  15.310  1.00 15.00      A    C  
ATOM   3578  O   GLN A 369     -44.679  17.839  15.875  1.00 15.00      A    O  
ATOM   3579  N   THR A 370     -45.952  16.713  14.411  1.00 15.00      A    N  
ATOM   3580  HN  THR A 370     -46.148  15.848  14.001  1.00 15.00      A    H  
ATOM   3581  CA  THR A 370     -46.743  17.870  14.030  1.00 15.00      A    C  
ATOM   3582  CB  THR A 370     -46.554  18.221  12.532  1.00 15.00      A    C  
ATOM   3583  OG1 THR A 370     -46.941  19.579  12.291  1.00 15.00      A    O  
ATOM   3584  HG1 THR A 370     -47.761  19.589  11.787  1.00 15.00      A    H  
ATOM   3585  CG2 THR A 370     -45.107  18.024  12.096  1.00 15.00      A    C  
ATOM   3586  C   THR A 370     -48.217  17.574  14.284  1.00 15.00      A    C  
ATOM   3587  O   THR A 370     -48.881  18.250  15.069  1.00 15.00      A    O  
ATOM   3588  N   ASP A 371     -48.707  16.535  13.631  1.00 15.00      A    N  
ATOM   3589  HN  ASP A 371     -48.120  16.029  13.034  1.00 15.00      A    H  
ATOM   3590  CA  ASP A 371     -50.095  16.131  13.756  1.00 15.00      A    C  
ATOM   3591  CB  ASP A 371     -50.580  15.558  12.429  1.00 15.00      A    C  
ATOM   3592  CG  ASP A 371     -50.341  16.490  11.263  1.00 15.00      A    C  
ATOM   3593  OD1 ASP A 371     -51.244  17.289  10.952  1.00 15.00      A    O  
ATOM   3594  OD2 ASP A 371     -49.253  16.409  10.657  1.00 15.00      A    O  
ATOM   3595  C   ASP A 371     -50.263  15.084  14.848  1.00 15.00      A    C  
ATOM   3596  O   ASP A 371     -50.304  13.886  14.562  1.00 15.00      A    O  
ATOM   3597  N   GLU A 372     -50.367  15.547  16.088  1.00 15.00      A    N  
ATOM   3598  HN  GLU A 372     -50.322  16.518  16.237  1.00 15.00      A    H  
ATOM   3599  CA  GLU A 372     -50.523  14.663  17.246  1.00 15.00      A    C  
ATOM   3600  CB  GLU A 372     -50.764  15.484  18.515  1.00 15.00      A    C  
ATOM   3601  CG  GLU A 372     -49.624  16.406  18.908  1.00 15.00      A    C  
ATOM   3602  CD  GLU A 372     -49.943  17.204  20.157  1.00 15.00      A    C  
ATOM   3603  OE1 GLU A 372     -50.513  18.308  20.026  1.00 15.00      A    O  
ATOM   3604  OE2 GLU A 372     -49.635  16.721  21.267  1.00 15.00      A    O  
ATOM   3605  C   GLU A 372     -51.667  13.661  17.076  1.00 15.00      A    C  
ATOM   3606  O   GLU A 372     -51.477  12.456  17.217  1.00 15.00      A    O  
ATOM   3607  N   THR A 373     -52.857  14.162  16.779  1.00 15.00      A    N  
ATOM   3608  HN  THR A 373     -52.962  15.131  16.685  1.00 15.00      A    H  
ATOM   3609  CA  THR A 373     -54.021  13.301  16.623  1.00 15.00      A    C  
ATOM   3610  CB  THR A 373     -55.208  13.873  17.434  1.00 15.00      A    C  
ATOM   3611  OG1 THR A 373     -55.529  15.187  16.960  1.00 15.00      A    O  
ATOM   3612  HG1 THR A 373     -56.460  15.221  16.718  1.00 15.00      A    H  
ATOM   3613  CG2 THR A 373     -56.438  12.979  17.355  1.00 15.00      A    C  
ATOM   3614  C   THR A 373     -54.419  13.135  15.152  1.00 15.00      A    C  
ATOM   3615  O   THR A 373     -55.135  12.199  14.793  1.00 15.00      A    O  
ATOM   3616  N   PHE A 374     -53.932  14.028  14.304  1.00 15.00      A    N  
ATOM   3617  HN  PHE A 374     -53.331  14.724  14.638  1.00 15.00      A    H  
ATOM   3618  CA  PHE A 374     -54.263  13.996  12.884  1.00 15.00      A    C  
ATOM   3619  CB  PHE A 374     -53.867  15.311  12.209  1.00 15.00      A    C  
ATOM   3620  CG  PHE A 374     -54.953  16.341  12.139  1.00 15.00      A    C  
ATOM   3621  CD1 PHE A 374     -55.126  17.253  13.165  1.00 15.00      A    C  
ATOM   3622  CD2 PHE A 374     -55.790  16.409  11.037  1.00 15.00      A    C  
ATOM   3623  CE1 PHE A 374     -56.114  18.215  13.096  1.00 15.00      A    C  
ATOM   3624  CE2 PHE A 374     -56.783  17.366  10.961  1.00 15.00      A    C  
ATOM   3625  CZ  PHE A 374     -56.945  18.272  11.992  1.00 15.00      A    C  
ATOM   3626  C   PHE A 374     -53.608  12.832  12.146  1.00 15.00      A    C  
ATOM   3627  O   PHE A 374     -54.229  11.794  11.917  1.00 15.00      A    O  
ATOM   3628  N   LEU A 375     -52.345  13.004  11.795  1.00 15.00      A    N  
ATOM   3629  HN  LEU A 375     -51.884  13.832  12.049  1.00 15.00      A    H  
ATOM   3630  CA  LEU A 375     -51.626  11.998  11.035  1.00 15.00      A    C  
ATOM   3631  CB  LEU A 375     -50.629  12.640  10.070  1.00 15.00      A    C  
ATOM   3632  CG  LEU A 375     -51.211  13.177   8.752  1.00 15.00      A    C  
ATOM   3633  CD1 LEU A 375     -52.136  12.153   8.109  1.00 15.00      A    C  
ATOM   3634  CD2 LEU A 375     -51.922  14.510   8.953  1.00 15.00      A    C  
ATOM   3635  C   LEU A 375     -50.975  10.906  11.880  1.00 15.00      A    C  
ATOM   3636  O   LEU A 375     -50.653   9.838  11.357  1.00 15.00      A    O  
ATOM   3637  N   GLN A 376     -50.783  11.153  13.173  1.00 15.00      A    N  
ATOM   3638  HN  GLN A 376     -51.033  12.025  13.546  1.00 15.00      A    H  
ATOM   3639  CA  GLN A 376     -50.175  10.146  14.038  1.00 15.00      A    C  
ATOM   3640  CB  GLN A 376     -49.744  10.725  15.387  1.00 15.00      A    C  
ATOM   3641  CG  GLN A 376     -49.225   9.683  16.371  1.00 15.00      A    C  
ATOM   3642  CD  GLN A 376     -47.860   9.135  15.994  1.00 15.00      A    C  
ATOM   3643  OE1 GLN A 376     -46.848   9.494  16.593  1.00 15.00      A    O  
ATOM   3644  NE2 GLN A 376     -47.819   8.267  14.991  1.00 15.00      A    N  
ATOM   3645 HE21 GLN A 376     -48.663   8.026  14.551  1.00 15.00      A    H  
ATOM   3646 HE22 GLN A 376     -46.945   7.916  14.721  1.00 15.00      A    H  
ATOM   3647  C   GLN A 376     -51.103   8.949  14.229  1.00 15.00      A    C  
ATOM   3648  O   GLN A 376     -50.642   7.805  14.326  1.00 15.00      A    O  
ATOM   3649  N   ARG A 377     -52.409   9.213  14.288  1.00 15.00      A    N  
ATOM   3650  HN  ARG A 377     -52.715  10.141  14.212  1.00 15.00      A    H  
ATOM   3651  CA  ARG A 377     -53.387   8.147  14.451  1.00 15.00      A    C  
ATOM   3652  CB  ARG A 377     -54.796   8.697  14.669  1.00 15.00      A    C  
ATOM   3653  CG  ARG A 377     -55.107   9.045  16.114  1.00 15.00      A    C  
ATOM   3654  CD  ARG A 377     -56.606   9.143  16.348  1.00 15.00      A    C  
ATOM   3655  NE  ARG A 377     -57.225   7.834  16.591  1.00 15.00      A    N  
ATOM   3656  HE  ARG A 377     -56.626   7.089  16.813  1.00 15.00      A    H  
ATOM   3657  CZ  ARG A 377     -58.540   7.608  16.520  1.00 15.00      A    C  
ATOM   3658  NH1 ARG A 377     -59.366   8.598  16.202  1.00 15.00      A    N  
ATOM   3659 HH11 ARG A 377     -60.392   8.431  16.145  1.00 15.00      A    H  
ATOM   3660 HH12 ARG A 377     -58.987   9.549  16.006  1.00 15.00      A    H  
ATOM   3661  NH2 ARG A 377     -59.030   6.399  16.788  1.00 15.00      A    N  
ATOM   3662 HH21 ARG A 377     -58.392   5.620  17.056  1.00 15.00      A    H  
ATOM   3663 HH22 ARG A 377     -60.057   6.225  16.733  1.00 15.00      A    H  
ATOM   3664  C   ARG A 377     -53.355   7.242  13.236  1.00 15.00      A    C  
ATOM   3665  O   ARG A 377     -53.260   6.018  13.366  1.00 15.00      A    O  
ATOM   3666  N   ARG A 378     -53.400   7.855  12.055  1.00 15.00      A    N  
ATOM   3667  HN  ARG A 378     -53.464   8.830  12.025  1.00 15.00      A    H  
ATOM   3668  CA  ARG A 378     -53.343   7.112  10.808  1.00 15.00      A    C  
ATOM   3669  CB  ARG A 378     -53.993   7.873   9.654  1.00 15.00      A    C  
ATOM   3670  CG  ARG A 378     -54.921   7.000   8.829  1.00 15.00      A    C  
ATOM   3671  CD  ARG A 378     -55.305   7.653   7.518  1.00 15.00      A    C  
ATOM   3672  NE  ARG A 378     -56.160   6.784   6.708  1.00 15.00      A    N  
ATOM   3673  HE  ARG A 378     -56.690   6.102   7.189  1.00 15.00      A    H  
ATOM   3674  CZ  ARG A 378     -56.228   6.839   5.380  1.00 15.00      A    C  
ATOM   3675  NH1 ARG A 378     -55.481   7.714   4.714  1.00 15.00      A    N  
ATOM   3676 HH11 ARG A 378     -55.527   7.764   3.675  1.00 15.00      A    H  
ATOM   3677 HH12 ARG A 378     -54.838   8.350   5.232  1.00 15.00      A    H  
ATOM   3678  NH2 ARG A 378     -57.054   6.031   4.722  1.00 15.00      A    N  
ATOM   3679 HH21 ARG A 378     -57.111   6.071   3.683  1.00 15.00      A    H  
ATOM   3680 HH22 ARG A 378     -57.648   5.351   5.246  1.00 15.00      A    H  
ATOM   3681  C   ARG A 378     -51.894   6.766  10.501  1.00 15.00      A    C  
ATOM   3682  O   ARG A 378     -51.314   7.192   9.493  1.00 15.00      A    O  
ATOM   3683  N   LEU A 379     -51.325   6.004  11.416  1.00 15.00      A    N  
ATOM   3684  HN  LEU A 379     -51.878   5.705  12.174  1.00 15.00      A    H  
ATOM   3685  CA  LEU A 379     -49.950   5.565  11.352  1.00 15.00      A    C  
ATOM   3686  CB  LEU A 379     -49.014   6.744  11.649  1.00 15.00      A    C  
ATOM   3687  CG  LEU A 379     -47.523   6.534  11.366  1.00 15.00      A    C  
ATOM   3688  CD1 LEU A 379     -47.308   6.116   9.919  1.00 15.00      A    C  
ATOM   3689  CD2 LEU A 379     -46.742   7.804  11.675  1.00 15.00      A    C  
ATOM   3690  C   LEU A 379     -49.769   4.478  12.398  1.00 15.00      A    C  
ATOM   3691  O   LEU A 379     -49.315   3.380  12.100  1.00 15.00      A    O  
ATOM   3692  N   ARG A 380     -50.173   4.784  13.627  1.00 15.00      A    N  
ATOM   3693  HN  ARG A 380     -50.533   5.683  13.806  1.00 15.00      A    H  
ATOM   3694  CA  ARG A 380     -50.081   3.822  14.716  1.00 15.00      A    C  
ATOM   3695  CB  ARG A 380     -50.096   4.528  16.081  1.00 15.00      A    C  
ATOM   3696  CG  ARG A 380     -50.085   3.582  17.277  1.00 15.00      A    C  
ATOM   3697  CD  ARG A 380     -50.180   4.333  18.595  1.00 15.00      A    C  
ATOM   3698  NE  ARG A 380     -48.915   4.970  18.955  1.00 15.00      A    N  
ATOM   3699  HE  ARG A 380     -48.111   4.674  18.473  1.00 15.00      A    H  
ATOM   3700  CZ  ARG A 380     -48.793   5.911  19.890  1.00 15.00      A    C  
ATOM   3701  NH1 ARG A 380     -49.861   6.322  20.566  1.00 15.00      A    N  
ATOM   3702 HH11 ARG A 380     -50.796   5.910  20.367  1.00 15.00      A    H  
ATOM   3703 HH12 ARG A 380     -49.769   7.059  21.298  1.00 15.00      A    H  
ATOM   3704  NH2 ARG A 380     -47.599   6.432  20.154  1.00 15.00      A    N  
ATOM   3705 HH21 ARG A 380     -46.756   6.108  19.632  1.00 15.00      A    H  
ATOM   3706 HH22 ARG A 380     -47.498   7.171  20.883  1.00 15.00      A    H  
ATOM   3707  C   ARG A 380     -51.219   2.807  14.627  1.00 15.00      A    C  
ATOM   3708  O   ARG A 380     -51.161   1.742  15.236  1.00 15.00      A    O  
ATOM   3709  N   GLY A 381     -52.239   3.130  13.847  1.00 15.00      A    N  
ATOM   3710  HN  GLY A 381     -52.226   3.980  13.358  1.00 15.00      A    H  
ATOM   3711  CA  GLY A 381     -53.374   2.237  13.717  1.00 15.00      A    C  
ATOM   3712  C   GLY A 381     -53.435   1.487  12.396  1.00 15.00      A    C  
ATOM   3713  O   GLY A 381     -53.884   0.344  12.359  1.00 15.00      A    O  
ATOM   3714  N   ASP A 382     -52.986   2.121  11.320  1.00 15.00      A    N  
ATOM   3715  HN  ASP A 382     -52.651   3.036  11.408  1.00 15.00      A    H  
ATOM   3716  CA  ASP A 382     -53.029   1.509   9.991  1.00 15.00      A    C  
ATOM   3717  CB  ASP A 382     -53.354   2.544   8.897  1.00 15.00      A    C  
ATOM   3718  CG  ASP A 382     -54.168   3.736   9.372  1.00 15.00      A    C  
ATOM   3719  OD1 ASP A 382     -55.195   4.059   8.729  1.00 15.00      A    O  
ATOM   3720  OD2 ASP A 382     -53.765   4.373  10.370  1.00 15.00      A    O  
ATOM   3721  C   ASP A 382     -51.730   0.792   9.633  1.00 15.00      A    C  
ATOM   3722  O   ASP A 382     -51.749  -0.129   8.823  1.00 15.00      A    O  
ATOM   3723  N   TRP A 383     -50.616   1.214  10.255  1.00 15.00      A    N  
ATOM   3724  HN  TRP A 383     -50.695   1.935  10.909  1.00 15.00      A    H  
ATOM   3725  CA  TRP A 383     -49.277   0.634   9.998  1.00 15.00      A    C  
ATOM   3726  CB  TRP A 383     -48.955  -0.597  10.866  1.00 15.00      A    C  
ATOM   3727  CG  TRP A 383     -50.154  -1.353  11.348  1.00 15.00      A    C  
ATOM   3728  CD1 TRP A 383     -50.986  -1.010  12.374  1.00 15.00      A    C  
ATOM   3729  CD2 TRP A 383     -50.650  -2.584  10.827  1.00 15.00      A    C  
ATOM   3730  NE1 TRP A 383     -51.981  -1.939  12.509  1.00 15.00      A    N  
ATOM   3731  HE1 TRP A 383     -52.707  -1.904  13.165  1.00 15.00      A    H  
ATOM   3732  CE2 TRP A 383     -51.797  -2.920  11.570  1.00 15.00      A    C  
ATOM   3733  CE3 TRP A 383     -50.239  -3.429   9.795  1.00 15.00      A    C  
ATOM   3734  CZ2 TRP A 383     -52.536  -4.071  11.315  1.00 15.00      A    C  
ATOM   3735  CZ3 TRP A 383     -50.972  -4.570   9.544  1.00 15.00      A    C  
ATOM   3736  CH2 TRP A 383     -52.110  -4.880  10.299  1.00 15.00      A    C  
ATOM   3737  C   TRP A 383     -49.008   0.395   8.508  1.00 15.00      A    C  
ATOM   3738  O   TRP A 383     -49.272  -0.683   7.969  1.00 15.00      A    O  
ATOM   3739  N   PRO A 384     -48.435   1.401   7.836  1.00 15.00      A    N  
ATOM   3740  CA  PRO A 384     -48.166   1.362   6.403  1.00 15.00      A    C  
ATOM   3741  CB  PRO A 384     -47.990   2.843   6.027  1.00 15.00      A    C  
ATOM   3742  CG  PRO A 384     -48.163   3.618   7.298  1.00 15.00      A    C  
ATOM   3743  CD  PRO A 384     -47.968   2.651   8.424  1.00 15.00      A    C  
ATOM   3744  C   PRO A 384     -46.921   0.561   6.021  1.00 15.00      A    C  
ATOM   3745  O   PRO A 384     -45.883   1.127   5.668  1.00 15.00      A    O  
ATOM   3746  N   ALA A 385     -47.037  -0.757   6.062  1.00 15.00      A    N  
ATOM   3747  HN  ALA A 385     -47.894  -1.153   6.350  1.00 15.00      A    H  
ATOM   3748  CA  ALA A 385     -45.932  -1.629   5.692  1.00 15.00      A    C  
ATOM   3749  CB  ALA A 385     -45.845  -2.813   6.643  1.00 15.00      A    C  
ATOM   3750  C   ALA A 385     -46.125  -2.104   4.257  1.00 15.00      A    C  
ATOM   3751  O   ALA A 385     -45.474  -3.047   3.794  1.00 15.00      A    O  
ATOM   3752  N   GLU A 386     -47.034  -1.437   3.560  1.00 15.00      A    N  
ATOM   3753  HN  GLU A 386     -47.532  -0.718   4.006  1.00 15.00      A    H  
ATOM   3754  CA  GLU A 386     -47.357  -1.760   2.174  1.00 15.00      A    C  
ATOM   3755  CB  GLU A 386     -48.728  -1.197   1.785  1.00 15.00      A    C  
ATOM   3756  CG  GLU A 386     -49.880  -2.159   2.038  1.00 15.00      A    C  
ATOM   3757  CD  GLU A 386     -49.660  -3.016   3.272  1.00 15.00      A    C  
ATOM   3758  OE1 GLU A 386     -49.530  -2.453   4.377  1.00 15.00      A    O  
ATOM   3759  OE2 GLU A 386     -49.579  -4.256   3.132  1.00 15.00      A    O  
ATOM   3760  C   GLU A 386     -46.283  -1.296   1.202  1.00 15.00      A    C  
ATOM   3761  O   GLU A 386     -46.333  -1.615   0.014  1.00 15.00      A    O  
ATOM   3762  N   VAL A 387     -45.297  -0.567   1.709  1.00 15.00      A    N  
ATOM   3763  HN  VAL A 387     -45.302  -0.350   2.666  1.00 15.00      A    H  
ATOM   3764  CA  VAL A 387     -44.209  -0.078   0.871  1.00 15.00      A    C  
ATOM   3765  CB  VAL A 387     -43.321   0.934   1.625  1.00 15.00      A    C  
ATOM   3766  CG1 VAL A 387     -42.300   1.561   0.687  1.00 15.00      A    C  
ATOM   3767  CG2 VAL A 387     -44.176   2.011   2.274  1.00 15.00      A    C  
ATOM   3768  C   VAL A 387     -43.367  -1.257   0.395  1.00 15.00      A    C  
ATOM   3769  O   VAL A 387     -42.776  -1.226  -0.688  1.00 15.00      A    O  
ATOM   3770  N   GLY A 388     -43.346  -2.311   1.205  1.00 15.00      A    N  
ATOM   3771  HN  GLY A 388     -43.848  -2.277   2.046  1.00 15.00      A    H  
ATOM   3772  CA  GLY A 388     -42.599  -3.502   0.857  1.00 15.00      A    C  
ATOM   3773  C   GLY A 388     -43.206  -4.196  -0.340  1.00 15.00      A    C  
ATOM   3774  O   GLY A 388     -42.503  -4.819  -1.135  1.00 15.00      A    O  
ATOM   3775  N   ASN A 389     -44.519  -4.066  -0.477  1.00 15.00      A    N  
ATOM   3776  HN  ASN A 389     -45.019  -3.542   0.182  1.00 15.00      A    H  
ATOM   3777  CA  ASN A 389     -45.234  -4.671  -1.588  1.00 15.00      A    C  
ATOM   3778  CB  ASN A 389     -46.746  -4.610  -1.359  1.00 15.00      A    C  
ATOM   3779  CG  ASN A 389     -47.242  -5.723  -0.453  1.00 15.00      A    C  
ATOM   3780  OD1 ASN A 389     -47.127  -5.643   0.773  1.00 15.00      A    O  
ATOM   3781  ND2 ASN A 389     -47.802  -6.767  -1.048  1.00 15.00      A    N  
ATOM   3782 HD21 ASN A 389     -47.864  -6.764  -2.027  1.00 15.00      A    H  
ATOM   3783 HD22 ASN A 389     -48.134  -7.497  -0.486  1.00 15.00      A    H  
ATOM   3784  C   ASN A 389     -44.852  -3.980  -2.889  1.00 15.00      A    C  
ATOM   3785  O   ASN A 389     -44.761  -4.614  -3.938  1.00 15.00      A    O  
ATOM   3786  N   ARG A 390     -44.605  -2.674  -2.812  1.00 15.00      A    N  
ATOM   3787  HN  ARG A 390     -44.690  -2.218  -1.947  1.00 15.00      A    H  
ATOM   3788  CA  ARG A 390     -44.211  -1.913  -3.988  1.00 15.00      A    C  
ATOM   3789  CB  ARG A 390     -44.497  -0.421  -3.822  1.00 15.00      A    C  
ATOM   3790  CG  ARG A 390     -44.616   0.311  -5.151  1.00 15.00      A    C  
ATOM   3791  CD  ARG A 390     -44.693   1.822  -4.981  1.00 15.00      A    C  
ATOM   3792  NE  ARG A 390     -45.695   2.236  -3.998  1.00 15.00      A    N  
ATOM   3793  HE  ARG A 390     -45.353   2.632  -3.148  1.00 15.00      A    H  
ATOM   3794  CZ  ARG A 390     -47.013   2.117  -4.145  1.00 15.00      A    C  
ATOM   3795  NH1 ARG A 390     -47.535   1.576  -5.246  1.00 15.00      A    N  
ATOM   3796 HH11 ARG A 390     -48.567   1.487  -5.349  1.00 15.00      A    H  
ATOM   3797 HH12 ARG A 390     -46.911   1.238  -6.006  1.00 15.00      A    H  
ATOM   3798  NH2 ARG A 390     -47.809   2.564  -3.183  1.00 15.00      A    N  
ATOM   3799 HH21 ARG A 390     -48.840   2.486  -3.268  1.00 15.00      A    H  
ATOM   3800 HH22 ARG A 390     -47.386   3.002  -2.322  1.00 15.00      A    H  
ATOM   3801  C   ARG A 390     -42.734  -2.140  -4.289  1.00 15.00      A    C  
ATOM   3802  O   ARG A 390     -42.305  -2.059  -5.439  1.00 15.00      A    O  
ATOM   3803  N   PHE A 391     -41.963  -2.424  -3.244  1.00 15.00      A    N  
ATOM   3804  HN  PHE A 391     -42.363  -2.443  -2.347  1.00 15.00      A    H  
ATOM   3805  CA  PHE A 391     -40.536  -2.688  -3.389  1.00 15.00      A    C  
ATOM   3806  CB  PHE A 391     -39.877  -2.848  -2.012  1.00 15.00      A    C  
ATOM   3807  CG  PHE A 391     -38.398  -3.124  -2.056  1.00 15.00      A    C  
ATOM   3808  CD1 PHE A 391     -37.517  -2.186  -2.571  1.00 15.00      A    C  
ATOM   3809  CD2 PHE A 391     -37.890  -4.321  -1.578  1.00 15.00      A    C  
ATOM   3810  CE1 PHE A 391     -36.158  -2.437  -2.608  1.00 15.00      A    C  
ATOM   3811  CE2 PHE A 391     -36.533  -4.579  -1.612  1.00 15.00      A    C  
ATOM   3812  CZ  PHE A 391     -35.666  -3.636  -2.128  1.00 15.00      A    C  
ATOM   3813  C   PHE A 391     -40.328  -3.943  -4.232  1.00 15.00      A    C  
ATOM   3814  O   PHE A 391     -39.365  -4.044  -4.995  1.00 15.00      A    O  
ATOM   3815  N   ALA A 392     -41.254  -4.890  -4.100  1.00 15.00      A    N  
ATOM   3816  HN  ALA A 392     -41.995  -4.750  -3.473  1.00 15.00      A    H  
ATOM   3817  CA  ALA A 392     -41.192  -6.130  -4.860  1.00 15.00      A    C  
ATOM   3818  CB  ALA A 392     -42.282  -7.087  -4.401  1.00 15.00      A    C  
ATOM   3819  C   ALA A 392     -41.335  -5.830  -6.347  1.00 15.00      A    C  
ATOM   3820  O   ALA A 392     -40.686  -6.457  -7.184  1.00 15.00      A    O  
ATOM   3821  N   ASN A 393     -42.165  -4.833  -6.655  1.00 15.00      A    N  
ATOM   3822  HN  ASN A 393     -42.628  -4.365  -5.929  1.00 15.00      A    H  
ATOM   3823  CA  ASN A 393     -42.408  -4.416  -8.033  1.00 15.00      A    C  
ATOM   3824  CB  ASN A 393     -43.428  -3.269  -8.082  1.00 15.00      A    C  
ATOM   3825  CG  ASN A 393     -44.839  -3.728  -8.403  1.00 15.00      A    C  
ATOM   3826  OD1 ASN A 393     -45.209  -4.866  -8.144  1.00 15.00      A    O  
ATOM   3827  ND2 ASN A 393     -45.642  -2.834  -8.967  1.00 15.00      A    N  
ATOM   3828 HD21 ASN A 393     -45.289  -1.939  -9.145  1.00 15.00      A    H  
ATOM   3829 HD22 ASN A 393     -46.561  -3.109  -9.177  1.00 15.00      A    H  
ATOM   3830  C   ASN A 393     -41.111  -3.977  -8.700  1.00 15.00      A    C  
ATOM   3831  O   ASN A 393     -40.926  -4.158  -9.906  1.00 15.00      A    O  
ATOM   3832  N   TRP A 394     -40.213  -3.401  -7.913  1.00 15.00      A    N  
ATOM   3833  HN  TRP A 394     -40.415  -3.284  -6.960  1.00 15.00      A    H  
ATOM   3834  CA  TRP A 394     -38.932  -2.948  -8.428  1.00 15.00      A    C  
ATOM   3835  CB  TRP A 394     -38.278  -1.947  -7.476  1.00 15.00      A    C  
ATOM   3836  CG  TRP A 394     -38.270  -0.559  -8.030  1.00 15.00      A    C  
ATOM   3837  CD1 TRP A 394     -39.154   0.443  -7.756  1.00 15.00      A    C  
ATOM   3838  CD2 TRP A 394     -37.334  -0.024  -8.972  1.00 15.00      A    C  
ATOM   3839  NE1 TRP A 394     -38.827   1.569  -8.471  1.00 15.00      A    N  
ATOM   3840  HE1 TRP A 394     -39.314   2.422  -8.444  1.00 15.00      A    H  
ATOM   3841  CE2 TRP A 394     -37.711   1.307  -9.224  1.00 15.00      A    C  
ATOM   3842  CE3 TRP A 394     -36.213  -0.545  -9.626  1.00 15.00      A    C  
ATOM   3843  CZ2 TRP A 394     -37.005   2.125 -10.104  1.00 15.00      A    C  
ATOM   3844  CZ3 TRP A 394     -35.515   0.269 -10.496  1.00 15.00      A    C  
ATOM   3845  CH2 TRP A 394     -35.913   1.590 -10.728  1.00 15.00      A    C  
ATOM   3846  C   TRP A 394     -38.011  -4.131  -8.692  1.00 15.00      A    C  
ATOM   3847  O   TRP A 394     -37.339  -4.189  -9.721  1.00 15.00      A    O  
ATOM   3848  N   LEU A 395     -38.008  -5.088  -7.771  1.00 15.00      A    N  
ATOM   3849  HN  LEU A 395     -38.574  -4.986  -6.975  1.00 15.00      A    H  
ATOM   3850  CA  LEU A 395     -37.184  -6.282  -7.911  1.00 15.00      A    C  
ATOM   3851  CB  LEU A 395     -37.212  -7.107  -6.624  1.00 15.00      A    C  
ATOM   3852  CG  LEU A 395     -36.523  -6.477  -5.411  1.00 15.00      A    C  
ATOM   3853  CD1 LEU A 395     -36.928  -7.194  -4.134  1.00 15.00      A    C  
ATOM   3854  CD2 LEU A 395     -35.011  -6.499  -5.580  1.00 15.00      A    C  
ATOM   3855  C   LEU A 395     -37.666  -7.118  -9.091  1.00 15.00      A    C  
ATOM   3856  O   LEU A 395     -36.898  -7.862  -9.698  1.00 15.00      A    O  
ATOM   3857  N   ASN A 396     -38.943  -6.964  -9.423  1.00 15.00      A    N  
ATOM   3858  HN  ASN A 396     -39.500  -6.349  -8.895  1.00 15.00      A    H  
ATOM   3859  CA  ASN A 396     -39.546  -7.685 -10.538  1.00 15.00      A    C  
ATOM   3860  CB  ASN A 396     -41.077  -7.625 -10.459  1.00 15.00      A    C  
ATOM   3861  CG  ASN A 396     -41.666  -8.514  -9.379  1.00 15.00      A    C  
ATOM   3862  OD1 ASN A 396     -42.680  -8.179  -8.773  1.00 15.00      A    O  
ATOM   3863  ND2 ASN A 396     -41.045  -9.658  -9.138  1.00 15.00      A    N  
ATOM   3864 HD21 ASN A 396     -40.246  -9.872  -9.661  1.00 15.00      A    H  
ATOM   3865 HD22 ASN A 396     -41.412 -10.242  -8.443  1.00 15.00      A    H  
ATOM   3866  C   ASN A 396     -39.078  -7.108 -11.867  1.00 15.00      A    C  
ATOM   3867  O   ASN A 396     -39.314  -7.685 -12.925  1.00 15.00      A    O  
ATOM   3868  N   ARG A 397     -38.417  -5.960 -11.804  1.00 15.00      A    N  
ATOM   3869  HN  ARG A 397     -38.252  -5.550 -10.927  1.00 15.00      A    H  
ATOM   3870  CA  ARG A 397     -37.913  -5.299 -12.998  1.00 15.00      A    C  
ATOM   3871  CB  ARG A 397     -38.339  -3.829 -13.012  1.00 15.00      A    C  
ATOM   3872  CG  ARG A 397     -39.790  -3.619 -13.407  1.00 15.00      A    C  
ATOM   3873  CD  ARG A 397     -40.419  -2.470 -12.638  1.00 15.00      A    C  
ATOM   3874  NE  ARG A 397     -41.757  -2.147 -13.142  1.00 15.00      A    N  
ATOM   3875  HE  ARG A 397     -41.813  -1.471 -13.852  1.00 15.00      A    H  
ATOM   3876  CZ  ARG A 397     -42.884  -2.710 -12.696  1.00 15.00      A    C  
ATOM   3877  NH1 ARG A 397     -42.844  -3.623 -11.730  1.00 15.00      A    N  
ATOM   3878 HH11 ARG A 397     -41.925  -3.906 -11.308  1.00 15.00      A    H  
ATOM   3879 HH12 ARG A 397     -43.722  -4.065 -11.385  1.00 15.00      A    H  
ATOM   3880  NH2 ARG A 397     -44.054  -2.357 -13.220  1.00 15.00      A    N  
ATOM   3881 HH21 ARG A 397     -44.095  -1.643 -13.978  1.00 15.00      A    H  
ATOM   3882 HH22 ARG A 397     -44.935  -2.795 -12.877  1.00 15.00      A    H  
ATOM   3883  C   ARG A 397     -36.398  -5.416 -13.078  1.00 15.00      A    C  
ATOM   3884  O   ARG A 397     -35.766  -4.873 -13.984  1.00 15.00      A    O  
ATOM   3885  N   ALA A 398     -35.821  -6.134 -12.125  1.00 15.00      A    N  
ATOM   3886  HN  ALA A 398     -36.380  -6.550 -11.434  1.00 15.00      A    H  
ATOM   3887  CA  ALA A 398     -34.379  -6.335 -12.087  1.00 15.00      A    C  
ATOM   3888  CB  ALA A 398     -33.873  -6.274 -10.654  1.00 15.00      A    C  
ATOM   3889  C   ALA A 398     -34.034  -7.673 -12.721  1.00 15.00      A    C  
ATOM   3890  O   ALA A 398     -32.888  -8.116 -12.696  1.00 15.00      A    O  
ATOM   3891  N   VAL A 399     -35.048  -8.302 -13.293  1.00 15.00      A    N  
ATOM   3892  HN  VAL A 399     -35.930  -7.873 -13.296  1.00 15.00      A    H  
ATOM   3893  CA  VAL A 399     -34.901  -9.590 -13.944  1.00 15.00      A    C  
ATOM   3894  CB  VAL A 399     -35.468 -10.739 -13.075  1.00 15.00      A    C  
ATOM   3895  CG1 VAL A 399     -34.562 -11.022 -11.886  1.00 15.00      A    C  
ATOM   3896  CG2 VAL A 399     -36.884 -10.424 -12.607  1.00 15.00      A    C  
ATOM   3897  C   VAL A 399     -35.641  -9.572 -15.274  1.00 15.00      A    C  
ATOM   3898  O   VAL A 399     -36.632  -8.860 -15.427  1.00 15.00      A    O  
ATOM   3899  N   SER A 400     -35.150 -10.329 -16.236  1.00 15.00      A    N  
ATOM   3900  HN  SER A 400     -34.342 -10.854 -16.071  1.00 15.00      A    H  
ATOM   3901  CA  SER A 400     -35.789 -10.396 -17.534  1.00 15.00      A    C  
ATOM   3902  CB  SER A 400     -34.750 -10.716 -18.613  1.00 15.00      A    C  
ATOM   3903  OG  SER A 400     -33.647  -9.830 -18.538  1.00 15.00      A    O  
ATOM   3904  HG  SER A 400     -33.313  -9.652 -19.422  1.00 15.00      A    H  
ATOM   3905  C   SER A 400     -36.877 -11.463 -17.513  1.00 15.00      A    C  
ATOM   3906  O   SER A 400     -36.905 -12.308 -16.614  1.00 15.00      A    O  
ATOM   3907  N   SER A 401     -37.776 -11.415 -18.485  1.00 15.00      A    N  
ATOM   3908  HN  SER A 401     -37.731 -10.696 -19.147  1.00 15.00      A    H  
ATOM   3909  CA  SER A 401     -38.845 -12.393 -18.592  1.00 15.00      A    C  
ATOM   3910  CB  SER A 401     -39.936 -11.835 -19.505  1.00 15.00      A    C  
ATOM   3911  OG  SER A 401     -39.430 -10.743 -20.262  1.00 15.00      A    O  
ATOM   3912  HG  SER A 401     -39.392 -10.989 -21.193  1.00 15.00      A    H  
ATOM   3913  C   SER A 401     -38.277 -13.686 -19.169  1.00 15.00      A    C  
ATOM   3914  O   SER A 401     -38.716 -14.171 -20.213  1.00 15.00      A    O  
ATOM   3915  N   ASP A 402     -37.286 -14.226 -18.479  1.00 15.00      A    N  
ATOM   3916  HN  ASP A 402     -37.003 -13.799 -17.639  1.00 15.00      A    H  
ATOM   3917  CA  ASP A 402     -36.614 -15.431 -18.914  1.00 15.00      A    C  
ATOM   3918  CB  ASP A 402     -35.196 -15.512 -18.351  1.00 15.00      A    C  
ATOM   3919  CG  ASP A 402     -34.335 -16.484 -19.131  1.00 15.00      A    C  
ATOM   3920  OD1 ASP A 402     -34.863 -17.533 -19.552  1.00 15.00      A    O  
ATOM   3921  OD2 ASP A 402     -33.138 -16.194 -19.328  1.00 15.00      A    O  
ATOM   3922  C   ASP A 402     -37.401 -16.680 -18.562  1.00 15.00      A    C  
ATOM   3923  O   ASP A 402     -37.437 -17.114 -17.406  1.00 15.00      A    O  
ATOM   3924  N   SER A 403     -38.024 -17.255 -19.575  1.00 15.00      A    N  
ATOM   3925  HN  SER A 403     -37.954 -16.846 -20.460  1.00 15.00      A    H  
ATOM   3926  CA  SER A 403     -38.815 -18.460 -19.419  1.00 15.00      A    C  
ATOM   3927  CB  SER A 403     -39.501 -18.800 -20.742  1.00 15.00      A    C  
ATOM   3928  OG  SER A 403     -40.077 -17.638 -21.321  1.00 15.00      A    O  
ATOM   3929  HG  SER A 403     -39.451 -17.237 -21.930  1.00 15.00      A    H  
ATOM   3930  C   SER A 403     -37.960 -19.636 -18.942  1.00 15.00      A    C  
ATOM   3931  O   SER A 403     -38.489 -20.620 -18.425  1.00 15.00      A    O  
ATOM   3932  N   GLN A 404     -36.638 -19.520 -19.091  1.00 15.00      A    N  
ATOM   3933  HN  GLN A 404     -36.262 -18.686 -19.471  1.00 15.00      A    H  
ATOM   3934  CA  GLN A 404     -35.725 -20.579 -18.677  1.00 15.00      A    C  
ATOM   3935  CB  GLN A 404     -34.334 -20.385 -19.291  1.00 15.00      A    C  
ATOM   3936  CG  GLN A 404     -33.940 -21.465 -20.283  1.00 15.00      A    C  
ATOM   3937  CD  GLN A 404     -33.228 -20.912 -21.502  1.00 15.00      A    C  
ATOM   3938  OE1 GLN A 404     -32.006 -20.789 -21.523  1.00 15.00      A    O  
ATOM   3939  NE2 GLN A 404     -33.994 -20.583 -22.531  1.00 15.00      A    N  
ATOM   3940 HE21 GLN A 404     -34.959 -20.713 -22.447  1.00 15.00      A    H  
ATOM   3941 HE22 GLN A 404     -33.561 -20.220 -23.329  1.00 15.00      A    H  
ATOM   3942  C   GLN A 404     -35.631 -20.651 -17.157  1.00 15.00      A    C  
ATOM   3943  O   GLN A 404     -35.208 -21.662 -16.598  1.00 15.00      A    O  
ATOM   3944  N   ILE A 405     -35.998 -19.565 -16.492  1.00 15.00      A    N  
ATOM   3945  HN  ILE A 405     -36.277 -18.764 -16.991  1.00 15.00      A    H  
ATOM   3946  CA  ILE A 405     -35.977 -19.533 -15.039  1.00 15.00      A    C  
ATOM   3947  CB  ILE A 405     -35.359 -18.224 -14.457  1.00 15.00      A    C  
ATOM   3948  CG1 ILE A 405     -34.382 -17.575 -15.438  1.00 15.00      A    C  
ATOM   3949  CG2 ILE A 405     -36.416 -17.221 -13.997  1.00 15.00      A    C  
ATOM   3950  CD1 ILE A 405     -33.073 -18.314 -15.592  1.00 15.00      A    C  
ATOM   3951  C   ILE A 405     -37.391 -19.761 -14.501  1.00 15.00      A    C  
ATOM   3952  O   ILE A 405     -37.585 -20.468 -13.513  1.00 15.00      A    O  
ATOM   3953  N   LEU A 406     -38.376 -19.194 -15.204  1.00 15.00      A    N  
ATOM   3954  HN  LEU A 406     -38.145 -18.684 -16.009  1.00 15.00      A    H  
ATOM   3955  CA  LEU A 406     -39.779 -19.300 -14.810  1.00 15.00      A    C  
ATOM   3956  CB  LEU A 406     -40.642 -18.303 -15.587  1.00 15.00      A    C  
ATOM   3957  CG  LEU A 406     -40.736 -16.892 -15.003  1.00 15.00      A    C  
ATOM   3958  CD1 LEU A 406     -39.778 -15.943 -15.705  1.00 15.00      A    C  
ATOM   3959  CD2 LEU A 406     -42.164 -16.374 -15.077  1.00 15.00      A    C  
ATOM   3960  C   LEU A 406     -40.329 -20.711 -14.973  1.00 15.00      A    C  
ATOM   3961  O   LEU A 406     -40.920 -21.264 -14.044  1.00 15.00      A    O  
ATOM   3962  N   GLY A 407     -40.134 -21.296 -16.149  1.00 15.00      A    N  
ATOM   3963  HN  GLY A 407     -39.637 -20.819 -16.849  1.00 15.00      A    H  
ATOM   3964  CA  GLY A 407     -40.628 -22.640 -16.404  1.00 15.00      A    C  
ATOM   3965  C   GLY A 407     -39.709 -23.694 -15.825  1.00 15.00      A    C  
ATOM   3966  O   GLY A 407     -39.343 -24.654 -16.502  1.00 15.00      A    O  
ATOM   3967  N   SER A 408     -39.338 -23.506 -14.567  1.00 15.00      A    N  
ATOM   3968  HN  SER A 408     -39.686 -22.723 -14.084  1.00 15.00      A    H  
ATOM   3969  CA  SER A 408     -38.448 -24.412 -13.865  1.00 15.00      A    C  
ATOM   3970  CB  SER A 408     -37.002 -24.165 -14.317  1.00 15.00      A    C  
ATOM   3971  OG  SER A 408     -36.806 -24.547 -15.667  1.00 15.00      A    O  
ATOM   3972  HG  SER A 408     -37.668 -24.647 -16.101  1.00 15.00      A    H  
ATOM   3973  C   SER A 408     -38.563 -24.161 -12.362  1.00 15.00      A    C  
ATOM   3974  O   SER A 408     -39.075 -23.121 -11.945  1.00 15.00      A    O  
ATOM   3975  N   PRO A 409     -38.092 -25.105 -11.521  1.00 15.00      A    N  
ATOM   3976  CA  PRO A 409     -38.132 -24.954 -10.056  1.00 15.00      A    C  
ATOM   3977  CB  PRO A 409     -37.561 -26.281  -9.537  1.00 15.00      A    C  
ATOM   3978  CG  PRO A 409     -37.681 -27.230 -10.683  1.00 15.00      A    C  
ATOM   3979  CD  PRO A 409     -37.515 -26.400 -11.922  1.00 15.00      A    C  
ATOM   3980  C   PRO A 409     -37.252 -23.792  -9.592  1.00 15.00      A    C  
ATOM   3981  O   PRO A 409     -37.282 -23.392  -8.427  1.00 15.00      A    O  
ATOM   3982  N   GLU A 410     -36.476 -23.254 -10.527  1.00 15.00      A    N  
ATOM   3983  HN  GLU A 410     -36.511 -23.622 -11.431  1.00 15.00      A    H  
ATOM   3984  CA  GLU A 410     -35.585 -22.138 -10.259  1.00 15.00      A    C  
ATOM   3985  CB  GLU A 410     -34.759 -21.833 -11.511  1.00 15.00      A    C  
ATOM   3986  CG  GLU A 410     -33.403 -21.208 -11.233  1.00 15.00      A    C  
ATOM   3987  CD  GLU A 410     -33.383 -19.712 -11.469  1.00 15.00      A    C  
ATOM   3988  OE1 GLU A 410     -32.501 -19.248 -12.211  1.00 15.00      A    O  
ATOM   3989  OE2 GLU A 410     -34.235 -19.003 -10.900  1.00 15.00      A    O  
ATOM   3990  C   GLU A 410     -36.387 -20.910  -9.833  1.00 15.00      A    C  
ATOM   3991  O   GLU A 410     -36.032 -20.228  -8.864  1.00 15.00      A    O  
ATOM   3992  N   ALA A 411     -37.475 -20.639 -10.553  1.00 15.00      A    N  
ATOM   3993  HN  ALA A 411     -37.701 -21.212 -11.317  1.00 15.00      A    H  
ATOM   3994  CA  ALA A 411     -38.333 -19.503 -10.241  1.00 15.00      A    C  
ATOM   3995  CB  ALA A 411     -39.383 -19.306 -11.321  1.00 15.00      A    C  
ATOM   3996  C   ALA A 411     -39.004 -19.716  -8.895  1.00 15.00      A    C  
ATOM   3997  O   ALA A 411     -39.246 -18.766  -8.153  1.00 15.00      A    O  
ATOM   3998  N   ALA A 412     -39.288 -20.976  -8.584  1.00 15.00      A    N  
ATOM   3999  HN  ALA A 412     -39.064 -21.686  -9.221  1.00 15.00      A    H  
ATOM   4000  CA  ALA A 412     -39.918 -21.327  -7.320  1.00 15.00      A    C  
ATOM   4001  CB  ALA A 412     -40.256 -22.810  -7.286  1.00 15.00      A    C  
ATOM   4002  C   ALA A 412     -38.994 -20.957  -6.167  1.00 15.00      A    C  
ATOM   4003  O   ALA A 412     -39.438 -20.461  -5.129  1.00 15.00      A    O  
ATOM   4004  N   GLN A 413     -37.700 -21.180  -6.367  1.00 15.00      A    N  
ATOM   4005  HN  GLN A 413     -37.408 -21.580  -7.216  1.00 15.00      A    H  
ATOM   4006  CA  GLN A 413     -36.707 -20.853  -5.356  1.00 15.00      A    C  
ATOM   4007  CB  GLN A 413     -35.363 -21.511  -5.681  1.00 15.00      A    C  
ATOM   4008  CG  GLN A 413     -34.475 -21.723  -4.466  1.00 15.00      A    C  
ATOM   4009  CD  GLN A 413     -33.115 -22.294  -4.816  1.00 15.00      A    C  
ATOM   4010  OE1 GLN A 413     -32.953 -22.983  -5.823  1.00 15.00      A    O  
ATOM   4011  NE2 GLN A 413     -32.127 -22.016  -3.981  1.00 15.00      A    N  
ATOM   4012 HE21 GLN A 413     -32.325 -21.463  -3.196  1.00 15.00      A    H  
ATOM   4013 HE22 GLN A 413     -31.240 -22.380  -4.179  1.00 15.00      A    H  
ATOM   4014  C   GLN A 413     -36.550 -19.340  -5.262  1.00 15.00      A    C  
ATOM   4015  O   GLN A 413     -36.124 -18.808  -4.238  1.00 15.00      A    O  
ATOM   4016  N   TRP A 414     -36.902 -18.652  -6.342  1.00 15.00      A    N  
ATOM   4017  HN  TRP A 414     -37.230 -19.138  -7.132  1.00 15.00      A    H  
ATOM   4018  CA  TRP A 414     -36.821 -17.200  -6.388  1.00 15.00      A    C  
ATOM   4019  CB  TRP A 414     -36.958 -16.709  -7.834  1.00 15.00      A    C  
ATOM   4020  CG  TRP A 414     -36.851 -15.224  -7.998  1.00 15.00      A    C  
ATOM   4021  CD1 TRP A 414     -35.847 -14.417  -7.547  1.00 15.00      A    C  
ATOM   4022  CD2 TRP A 414     -37.783 -14.367  -8.670  1.00 15.00      A    C  
ATOM   4023  NE1 TRP A 414     -36.093 -13.113  -7.898  1.00 15.00      A    N  
ATOM   4024  HE1 TRP A 414     -35.516 -12.348  -7.688  1.00 15.00      A    H  
ATOM   4025  CE2 TRP A 414     -37.278 -13.055  -8.586  1.00 15.00      A    C  
ATOM   4026  CE3 TRP A 414     -38.995 -14.583  -9.334  1.00 15.00      A    C  
ATOM   4027  CZ2 TRP A 414     -37.941 -11.964  -9.142  1.00 15.00      A    C  
ATOM   4028  CZ3 TRP A 414     -39.651 -13.498  -9.884  1.00 15.00      A    C  
ATOM   4029  CH2 TRP A 414     -39.124 -12.206  -9.785  1.00 15.00      A    C  
ATOM   4030  C   TRP A 414     -37.914 -16.606  -5.514  1.00 15.00      A    C  
ATOM   4031  O   TRP A 414     -37.688 -15.647  -4.780  1.00 15.00      A    O  
ATOM   4032  N   SER A 415     -39.094 -17.202  -5.583  1.00 15.00      A    N  
ATOM   4033  HN  SER A 415     -39.214 -17.965  -6.193  1.00 15.00      A    H  
ATOM   4034  CA  SER A 415     -40.223 -16.750  -4.796  1.00 15.00      A    C  
ATOM   4035  CB  SER A 415     -41.481 -17.517  -5.200  1.00 15.00      A    C  
ATOM   4036  OG  SER A 415     -41.542 -17.667  -6.608  1.00 15.00      A    O  
ATOM   4037  HG  SER A 415     -41.357 -16.823  -7.030  1.00 15.00      A    H  
ATOM   4038  C   SER A 415     -39.950 -16.914  -3.302  1.00 15.00      A    C  
ATOM   4039  O   SER A 415     -40.299 -16.041  -2.510  1.00 15.00      A    O  
ATOM   4040  N   GLN A 416     -39.309 -18.020  -2.921  1.00 15.00      A    N  
ATOM   4041  HN  GLN A 416     -39.043 -18.680  -3.597  1.00 15.00      A    H  
ATOM   4042  CA  GLN A 416     -39.006 -18.271  -1.514  1.00 15.00      A    C  
ATOM   4043  CB  GLN A 416     -38.631 -19.739  -1.241  1.00 15.00      A    C  
ATOM   4044  CG  GLN A 416     -37.342 -20.223  -1.890  1.00 15.00      A    C  
ATOM   4045  CD  GLN A 416     -36.106 -19.983  -1.037  1.00 15.00      A    C  
ATOM   4046  OE1 GLN A 416     -36.162 -20.023   0.190  1.00 15.00      A    O  
ATOM   4047  NE2 GLN A 416     -34.983 -19.706  -1.685  1.00 15.00      A    N  
ATOM   4048 HE21 GLN A 416     -35.012 -19.665  -2.667  1.00 15.00      A    H  
ATOM   4049 HE22 GLN A 416     -34.171 -19.558  -1.161  1.00 15.00      A    H  
ATOM   4050  C   GLN A 416     -37.963 -17.299  -0.964  1.00 15.00      A    C  
ATOM   4051  O   GLN A 416     -38.131 -16.758   0.127  1.00 15.00      A    O  
ATOM   4052  N   GLU A 417     -36.895 -17.058  -1.721  1.00 15.00      A    N  
ATOM   4053  HN  GLU A 417     -36.806 -17.502  -2.594  1.00 15.00      A    H  
ATOM   4054  CA  GLU A 417     -35.854 -16.144  -1.271  1.00 15.00      A    C  
ATOM   4055  CB  GLU A 417     -34.569 -16.256  -2.110  1.00 15.00      A    C  
ATOM   4056  CG  GLU A 417     -34.724 -15.961  -3.592  1.00 15.00      A    C  
ATOM   4057  CD  GLU A 417     -33.593 -16.540  -4.422  1.00 15.00      A    C  
ATOM   4058  OE1 GLU A 417     -33.227 -17.717  -4.196  1.00 15.00      A    O  
ATOM   4059  OE2 GLU A 417     -33.092 -15.846  -5.332  1.00 15.00      A    O  
ATOM   4060  C   GLU A 417     -36.381 -14.717  -1.213  1.00 15.00      A    C  
ATOM   4061  O   GLU A 417     -36.069 -13.966  -0.291  1.00 15.00      A    O  
ATOM   4062  N   LEU A 418     -37.221 -14.377  -2.178  1.00 15.00      A    N  
ATOM   4063  HN  LEU A 418     -37.444 -15.039  -2.869  1.00 15.00      A    H  
ATOM   4064  CA  LEU A 418     -37.811 -13.053  -2.255  1.00 15.00      A    C  
ATOM   4065  CB  LEU A 418     -38.545 -12.892  -3.590  1.00 15.00      A    C  
ATOM   4066  CG  LEU A 418     -38.142 -11.699  -4.459  1.00 15.00      A    C  
ATOM   4067  CD1 LEU A 418     -38.610 -10.396  -3.834  1.00 15.00      A    C  
ATOM   4068  CD2 LEU A 418     -36.638 -11.679  -4.691  1.00 15.00      A    C  
ATOM   4069  C   LEU A 418     -38.778 -12.822  -1.097  1.00 15.00      A    C  
ATOM   4070  O   LEU A 418     -38.707 -11.804  -0.411  1.00 15.00      A    O  
ATOM   4071  N   SER A 419     -39.669 -13.787  -0.871  1.00 15.00      A    N  
ATOM   4072  HN  SER A 419     -39.651 -14.596  -1.427  1.00 15.00      A    H  
ATOM   4073  CA  SER A 419     -40.664 -13.677   0.192  1.00 15.00      A    C  
ATOM   4074  CB  SER A 419     -41.741 -14.758   0.061  1.00 15.00      A    C  
ATOM   4075  OG  SER A 419     -41.164 -16.045  -0.064  1.00 15.00      A    O  
ATOM   4076  HG  SER A 419     -40.967 -16.219  -0.995  1.00 15.00      A    H  
ATOM   4077  C   SER A 419     -40.034 -13.710   1.580  1.00 15.00      A    C  
ATOM   4078  O   SER A 419     -40.437 -12.955   2.466  1.00 15.00      A    O  
ATOM   4079  N   LYS A 420     -39.038 -14.574   1.765  1.00 15.00      A    N  
ATOM   4080  HN  LYS A 420     -38.759 -15.153   1.021  1.00 15.00      A    H  
ATOM   4081  CA  LYS A 420     -38.366 -14.694   3.054  1.00 15.00      A    C  
ATOM   4082  CB  LYS A 420     -37.326 -15.832   3.062  1.00 15.00      A    C  
ATOM   4083  CG  LYS A 420     -35.944 -15.481   2.516  1.00 15.00      A    C  
ATOM   4084  CD  LYS A 420     -35.051 -16.715   2.442  1.00 15.00      A    C  
ATOM   4085  CE  LYS A 420     -33.588 -16.360   2.206  1.00 15.00      A    C  
ATOM   4086  NZ  LYS A 420     -33.351 -15.757   0.868  1.00 15.00      A    N  
ATOM   4087  HZ1 LYS A 420     -33.878 -16.263   0.136  1.00 15.00      A    H  
ATOM   4088  HZ2 LYS A 420     -32.339 -15.780   0.634  1.00 15.00      A    H  
ATOM   4089  HZ3 LYS A 420     -33.659 -14.751   0.867  1.00 15.00      A    H  
ATOM   4090  C   LYS A 420     -37.760 -13.362   3.489  1.00 15.00      A    C  
ATOM   4091  O   LYS A 420     -37.850 -12.981   4.656  1.00 15.00      A    O  
ATOM   4092  N   GLU A 421     -37.174 -12.641   2.539  1.00 15.00      A    N  
ATOM   4093  HN  GLU A 421     -37.147 -12.986   1.619  1.00 15.00      A    H  
ATOM   4094  CA  GLU A 421     -36.571 -11.350   2.831  1.00 15.00      A    C  
ATOM   4095  CB  GLU A 421     -35.502 -10.998   1.796  1.00 15.00      A    C  
ATOM   4096  CG  GLU A 421     -34.124 -11.544   2.132  1.00 15.00      A    C  
ATOM   4097  CD  GLU A 421     -33.409 -12.107   0.925  1.00 15.00      A    C  
ATOM   4098  OE1 GLU A 421     -33.013 -11.330   0.044  1.00 15.00      A    O  
ATOM   4099  OE2 GLU A 421     -33.237 -13.332   0.867  1.00 15.00      A    O  
ATOM   4100  C   GLU A 421     -37.645 -10.273   2.906  1.00 15.00      A    C  
ATOM   4101  O   GLU A 421     -37.527  -9.312   3.666  1.00 15.00      A    O  
ATOM   4102  N   LEU A 422     -38.705 -10.451   2.125  1.00 15.00      A    N  
ATOM   4103  HN  LEU A 422     -38.736 -11.232   1.531  1.00 15.00      A    H  
ATOM   4104  CA  LEU A 422     -39.813  -9.507   2.114  1.00 15.00      A    C  
ATOM   4105  CB  LEU A 422     -40.797  -9.824   0.982  1.00 15.00      A    C  
ATOM   4106  CG  LEU A 422     -41.137  -8.663   0.040  1.00 15.00      A    C  
ATOM   4107  CD1 LEU A 422     -39.940  -8.301  -0.826  1.00 15.00      A    C  
ATOM   4108  CD2 LEU A 422     -42.349  -8.995  -0.819  1.00 15.00      A    C  
ATOM   4109  C   LEU A 422     -40.533  -9.535   3.459  1.00 15.00      A    C  
ATOM   4110  O   LEU A 422     -41.038  -8.516   3.928  1.00 15.00      A    O  
ATOM   4111  N   THR A 423     -40.555 -10.707   4.086  1.00 15.00      A    N  
ATOM   4112  HN  THR A 423     -40.128 -11.484   3.664  1.00 15.00      A    H  
ATOM   4113  CA  THR A 423     -41.198 -10.865   5.383  1.00 15.00      A    C  
ATOM   4114  CB  THR A 423     -41.281 -12.346   5.804  1.00 15.00      A    C  
ATOM   4115  OG1 THR A 423     -41.862 -13.113   4.739  1.00 15.00      A    O  
ATOM   4116  HG1 THR A 423     -41.346 -12.991   3.933  1.00 15.00      A    H  
ATOM   4117  CG2 THR A 423     -42.141 -12.501   7.051  1.00 15.00      A    C  
ATOM   4118  C   THR A 423     -40.446 -10.067   6.443  1.00 15.00      A    C  
ATOM   4119  O   THR A 423     -41.047  -9.303   7.199  1.00 15.00      A    O  
ATOM   4120  N   MET A 424     -39.124 -10.205   6.460  1.00 15.00      A    N  
ATOM   4121  HN  MET A 424     -38.694 -10.810   5.820  1.00 15.00      A    H  
ATOM   4122  CA  MET A 424     -38.302  -9.480   7.424  1.00 15.00      A    C  
ATOM   4123  CB  MET A 424     -36.891 -10.072   7.536  1.00 15.00      A    C  
ATOM   4124  CG  MET A 424     -36.018  -9.884   6.307  1.00 15.00      A    C  
ATOM   4125  SD  MET A 424     -34.465 -10.794   6.410  1.00 15.00      A    S  
ATOM   4126  CE  MET A 424     -35.065 -12.477   6.550  1.00 15.00      A    C  
ATOM   4127  C   MET A 424     -38.265  -7.990   7.090  1.00 15.00      A    C  
ATOM   4128  O   MET A 424     -37.895  -7.162   7.914  1.00 15.00      A    O  
ATOM   4129  N   PHE A 425     -38.668  -7.657   5.870  1.00 15.00      A    N  
ATOM   4130  HN  PHE A 425     -38.942  -8.365   5.249  1.00 15.00      A    H  
ATOM   4131  CA  PHE A 425     -38.720  -6.272   5.430  1.00 15.00      A    C  
ATOM   4132  CB  PHE A 425     -38.679  -6.210   3.898  1.00 15.00      A    C  
ATOM   4133  CG  PHE A 425     -38.614  -4.819   3.333  1.00 15.00      A    C  
ATOM   4134  CD1 PHE A 425     -37.604  -3.953   3.710  1.00 15.00      A    C  
ATOM   4135  CD2 PHE A 425     -39.559  -4.381   2.420  1.00 15.00      A    C  
ATOM   4136  CE1 PHE A 425     -37.534  -2.676   3.189  1.00 15.00      A    C  
ATOM   4137  CE2 PHE A 425     -39.495  -3.104   1.896  1.00 15.00      A    C  
ATOM   4138  CZ  PHE A 425     -38.482  -2.250   2.281  1.00 15.00      A    C  
ATOM   4139  C   PHE A 425     -40.014  -5.658   5.944  1.00 15.00      A    C  
ATOM   4140  O   PHE A 425     -40.139  -4.445   6.082  1.00 15.00      A    O  
ATOM   4141  N   LYS A 426     -40.963  -6.538   6.246  1.00 15.00      A    N  
ATOM   4142  HN  LYS A 426     -40.766  -7.492   6.136  1.00 15.00      A    H  
ATOM   4143  CA  LYS A 426     -42.273  -6.151   6.748  1.00 15.00      A    C  
ATOM   4144  CB  LYS A 426     -43.304  -7.255   6.453  1.00 15.00      A    C  
ATOM   4145  CG  LYS A 426     -44.018  -7.150   5.108  1.00 15.00      A    C  
ATOM   4146  CD  LYS A 426     -45.194  -6.179   5.173  1.00 15.00      A    C  
ATOM   4147  CE  LYS A 426     -46.168  -6.375   4.013  1.00 15.00      A    C  
ATOM   4148  NZ  LYS A 426     -47.240  -5.334   3.998  1.00 15.00      A    N  
ATOM   4149  HZ1 LYS A 426     -47.862  -5.458   3.167  1.00 15.00      A    H  
ATOM   4150  HZ2 LYS A 426     -46.817  -4.386   3.952  1.00 15.00      A    H  
ATOM   4151  HZ3 LYS A 426     -47.820  -5.397   4.858  1.00 15.00      A    H  
ATOM   4152  C   LYS A 426     -42.221  -5.900   8.254  1.00 15.00      A    C  
ATOM   4153  O   LYS A 426     -42.826  -4.952   8.747  1.00 15.00      A    O  
ATOM   4154  N   GLU A 427     -41.494  -6.751   8.979  1.00 15.00      A    N  
ATOM   4155  HN  GLU A 427     -41.024  -7.490   8.529  1.00 15.00      A    H  
ATOM   4156  CA  GLU A 427     -41.381  -6.618  10.431  1.00 15.00      A    C  
ATOM   4157  CB  GLU A 427     -40.808  -7.885  11.076  1.00 15.00      A    C  
ATOM   4158  CG  GLU A 427     -39.462  -8.320  10.526  1.00 15.00      A    C  
ATOM   4159  CD  GLU A 427     -39.188  -9.794  10.747  1.00 15.00      A    C  
ATOM   4160  OE1 GLU A 427     -38.067 -10.131  11.176  1.00 15.00      A    O  
ATOM   4161  OE2 GLU A 427     -40.094 -10.611  10.480  1.00 15.00      A    O  
ATOM   4162  C   GLU A 427     -40.583  -5.378  10.827  1.00 15.00      A    C  
ATOM   4163  O   GLU A 427     -40.893  -4.724  11.822  1.00 15.00      A    O  
ATOM   4164  N   ILE A 428     -39.576  -5.039  10.025  1.00 15.00      A    N  
ATOM   4165  HN  ILE A 428     -39.375  -5.597   9.244  1.00 15.00      A    H  
ATOM   4166  CA  ILE A 428     -38.758  -3.854  10.294  1.00 15.00      A    C  
ATOM   4167  CB  ILE A 428     -37.383  -3.916   9.578  1.00 15.00      A    C  
ATOM   4168  CG1 ILE A 428     -36.675  -5.233   9.923  1.00 15.00      A    C  
ATOM   4169  CG2 ILE A 428     -36.502  -2.739   9.981  1.00 15.00      A    C  
ATOM   4170  CD1 ILE A 428     -35.330  -5.409   9.248  1.00 15.00      A    C  
ATOM   4171  C   ILE A 428     -39.544  -2.596   9.901  1.00 15.00      A    C  
ATOM   4172  O   ILE A 428     -39.094  -1.465  10.064  1.00 15.00      A    O  
ATOM   4173  N   LEU A 429     -40.739  -2.823   9.377  1.00 15.00      A    N  
ATOM   4174  HN  LEU A 429     -41.038  -3.748   9.259  1.00 15.00      A    H  
ATOM   4175  CA  LEU A 429     -41.635  -1.749   8.988  1.00 15.00      A    C  
ATOM   4176  CB  LEU A 429     -41.939  -1.805   7.485  1.00 15.00      A    C  
ATOM   4177  CG  LEU A 429     -40.797  -1.394   6.550  1.00 15.00      A    C  
ATOM   4178  CD1 LEU A 429     -41.232  -1.501   5.096  1.00 15.00      A    C  
ATOM   4179  CD2 LEU A 429     -40.322   0.017   6.863  1.00 15.00      A    C  
ATOM   4180  C   LEU A 429     -42.916  -1.875   9.801  1.00 15.00      A    C  
ATOM   4181  O   LEU A 429     -44.007  -1.545   9.342  1.00 15.00      A    O  
ATOM   4182  N   GLU A 430     -42.760  -2.390  11.013  1.00 15.00      A    N  
ATOM   4183  HN  GLU A 430     -41.859  -2.648  11.300  1.00 15.00      A    H  
ATOM   4184  CA  GLU A 430     -43.872  -2.580  11.934  1.00 15.00      A    C  
ATOM   4185  CB  GLU A 430     -44.168  -4.073  12.095  1.00 15.00      A    C  
ATOM   4186  CG  GLU A 430     -45.643  -4.422  12.229  1.00 15.00      A    C  
ATOM   4187  CD  GLU A 430     -46.091  -4.554  13.671  1.00 15.00      A    C  
ATOM   4188  OE1 GLU A 430     -45.383  -5.210  14.455  1.00 15.00      A    O  
ATOM   4189  OE2 GLU A 430     -47.154  -3.998  14.016  1.00 15.00      A    O  
ATOM   4190  C   GLU A 430     -43.516  -1.955  13.278  1.00 15.00      A    C  
ATOM   4191  O   GLU A 430     -44.367  -1.383  13.968  1.00 15.00      A    O  
ATOM   4192  N   ASP A 431     -42.230  -2.032  13.616  1.00 15.00      A    N  
ATOM   4193  HN  ASP A 431     -41.606  -2.481  13.008  1.00 15.00      A    H  
ATOM   4194  CA  ASP A 431     -41.706  -1.472  14.862  1.00 15.00      A    C  
ATOM   4195  CB  ASP A 431     -40.377  -2.147  15.245  1.00 15.00      A    C  
ATOM   4196  CG  ASP A 431     -39.261  -1.943  14.226  1.00 15.00      A    C  
ATOM   4197  OD1 ASP A 431     -39.522  -1.347  13.156  1.00 15.00      A    O  
ATOM   4198  OD2 ASP A 431     -38.128  -2.392  14.490  1.00 15.00      A    O  
ATOM   4199  C   ASP A 431     -41.505   0.033  14.719  1.00 15.00      A    C  
ATOM   4200  O   ASP A 431     -41.115   0.715  15.664  1.00 15.00      A    O  
ATOM   4201  N   GLU A 432     -41.793   0.530  13.521  1.00 15.00      A    N  
ATOM   4202  HN  GLU A 432     -42.083  -0.090  12.822  1.00 15.00      A    H  
ATOM   4203  CA  GLU A 432     -41.668   1.949  13.192  1.00 15.00      A    C  
ATOM   4204  CB  GLU A 432     -42.127   2.177  11.751  1.00 15.00      A    C  
ATOM   4205  CG  GLU A 432     -43.360   1.369  11.376  1.00 15.00      A    C  
ATOM   4206  CD  GLU A 432     -44.244   2.070  10.368  1.00 15.00      A    C  
ATOM   4207  OE1 GLU A 432     -43.848   2.159   9.193  1.00 15.00      A    O  
ATOM   4208  OE2 GLU A 432     -45.343   2.522  10.758  1.00 15.00      A    O  
ATOM   4209  C   GLU A 432     -42.488   2.829  14.132  1.00 15.00      A    C  
ATOM   4210  O   GLU A 432     -42.214   4.018  14.288  1.00 15.00      A    O  
ATOM   4211  N   ARG A 433     -43.491   2.233  14.767  1.00 15.00      A    N  
ATOM   4212  HN  ARG A 433     -43.643   1.278  14.619  1.00 15.00      A    H  
ATOM   4213  CA  ARG A 433     -44.349   2.960  15.692  1.00 15.00      A    C  
ATOM   4214  CB  ARG A 433     -45.744   2.333  15.743  1.00 15.00      A    C  
ATOM   4215  CG  ARG A 433     -46.753   2.947  14.780  1.00 15.00      A    C  
ATOM   4216  CD  ARG A 433     -46.835   2.184  13.464  1.00 15.00      A    C  
ATOM   4217  NE  ARG A 433     -46.619   0.747  13.633  1.00 15.00      A    N  
ATOM   4218  HE  ARG A 433     -45.714   0.412  13.446  1.00 15.00      A    H  
ATOM   4219  CZ  ARG A 433     -47.557  -0.138  13.987  1.00 15.00      A    C  
ATOM   4220  NH1 ARG A 433     -48.812   0.242  14.216  1.00 15.00      A    N  
ATOM   4221 HH11 ARG A 433     -49.086   1.238  14.118  1.00 15.00      A    H  
ATOM   4222 HH12 ARG A 433     -49.530  -0.465  14.489  1.00 15.00      A    H  
ATOM   4223  NH2 ARG A 433     -47.218  -1.407  14.121  1.00 15.00      A    N  
ATOM   4224 HH21 ARG A 433     -47.925  -2.132  14.391  1.00 15.00      A    H  
ATOM   4225 HH22 ARG A 433     -46.231  -1.705  13.953  1.00 15.00      A    H  
ATOM   4226  C   ARG A 433     -43.735   2.990  17.089  1.00 15.00      A    C  
ATOM   4227  O   ARG A 433     -44.386   3.387  18.058  1.00 15.00      A    O  
ATOM   4228  N   ASP A 434     -42.483   2.560  17.173  1.00 15.00      A    N  
ATOM   4229  HN  ASP A 434     -42.030   2.256  16.355  1.00 15.00      A    H  
ATOM   4230  CA  ASP A 434     -41.736   2.521  18.429  1.00 15.00      A    C  
ATOM   4231  CB  ASP A 434     -41.804   1.123  19.053  1.00 15.00      A    C  
ATOM   4232  CG  ASP A 434     -40.913   0.974  20.278  1.00 15.00      A    C  
ATOM   4233  OD1 ASP A 434     -41.455   0.864  21.396  1.00 15.00      A    O  
ATOM   4234  OD2 ASP A 434     -39.673   0.965  20.120  1.00 15.00      A    O  
ATOM   4235  C   ASP A 434     -40.282   2.911  18.174  1.00 15.00      A    C  
ATOM   4236  O   ASP A 434     -39.968   3.563  17.169  1.00 15.00      A    O  
ATOM   4237  N   MET B   1      16.587   3.697 -14.768  1.00 15.00      B    N  
ATOM   4238  HN  MET B   1      15.893   3.924 -14.113  1.00 15.00      B    H  
ATOM   4239  CA  MET B   1      17.813   4.484 -14.791  1.00 15.00      B    C  
ATOM   4240  CB  MET B   1      17.909   5.288 -16.089  1.00 15.00      B    C  
ATOM   4241  CG  MET B   1      17.760   4.444 -17.344  1.00 15.00      B    C  
ATOM   4242  SD  MET B   1      17.895   5.408 -18.862  1.00 15.00      B    S  
ATOM   4243  CE  MET B   1      17.430   4.181 -20.080  1.00 15.00      B    C  
ATOM   4244  C   MET B   1      17.875   5.412 -13.580  1.00 15.00      B    C  
ATOM   4245  O   MET B   1      16.878   5.594 -12.880  1.00 15.00      B    O  
ATOM   4246  N   THR B   2      19.042   5.989 -13.338  1.00 15.00      B    N  
ATOM   4247  HN  THR B   2      19.796   5.809 -13.934  1.00 15.00      B    H  
ATOM   4248  CA  THR B   2      19.234   6.884 -12.207  1.00 15.00      B    C  
ATOM   4249  CB  THR B   2      20.570   6.584 -11.499  1.00 15.00      B    C  
ATOM   4250  OG1 THR B   2      20.876   5.188 -11.622  1.00 15.00      B    O  
ATOM   4251  HG1 THR B   2      21.802   5.083 -11.853  1.00 15.00      B    H  
ATOM   4252  CG2 THR B   2      20.486   6.949 -10.023  1.00 15.00      B    C  
ATOM   4253  C   THR B   2      19.225   8.344 -12.651  1.00 15.00      B    C  
ATOM   4254  O   THR B   2      20.214   8.845 -13.188  1.00 15.00      B    O  
ATOM   4255  N   THR B   3      18.105   9.018 -12.436  1.00 15.00      B    N  
ATOM   4256  HN  THR B   3      17.340   8.561 -12.026  1.00 15.00      B    H  
ATOM   4257  CA  THR B   3      17.975  10.419 -12.805  1.00 15.00      B    C  
ATOM   4258  CB  THR B   3      16.492  10.839 -12.838  1.00 15.00      B    C  
ATOM   4259  OG1 THR B   3      15.670   9.681 -13.053  1.00 15.00      B    O  
ATOM   4260  HG1 THR B   3      14.763   9.878 -12.783  1.00 15.00      B    H  
ATOM   4261  CG2 THR B   3      16.247  11.841 -13.959  1.00 15.00      B    C  
ATOM   4262  C   THR B   3      18.722  11.307 -11.810  1.00 15.00      B    C  
ATOM   4263  O   THR B   3      18.351  11.391 -10.642  1.00 15.00      B    O  
ATOM   4264  N   PHE B   4      19.787  11.951 -12.268  1.00 15.00      B    N  
ATOM   4265  HN  PHE B   4      20.051  11.837 -13.204  1.00 15.00      B    H  
ATOM   4266  CA  PHE B   4      20.570  12.831 -11.408  1.00 15.00      B    C  
ATOM   4267  CB  PHE B   4      22.045  12.834 -11.820  1.00 15.00      B    C  
ATOM   4268  CG  PHE B   4      22.757  11.535 -11.557  1.00 15.00      B    C  
ATOM   4269  CD1 PHE B   4      23.277  11.254 -10.304  1.00 15.00      B    C  
ATOM   4270  CD2 PHE B   4      22.906  10.596 -12.564  1.00 15.00      B    C  
ATOM   4271  CE1 PHE B   4      23.932  10.061 -10.060  1.00 15.00      B    C  
ATOM   4272  CE2 PHE B   4      23.559   9.402 -12.328  1.00 15.00      B    C  
ATOM   4273  CZ  PHE B   4      24.073   9.134 -11.075  1.00 15.00      B    C  
ATOM   4274  C   PHE B   4      20.004  14.246 -11.443  1.00 15.00      B    C  
ATOM   4275  O   PHE B   4      19.727  14.786 -12.514  1.00 15.00      B    O  
ATOM   4276  N   THR B   5      19.832  14.839 -10.274  1.00 15.00      B    N  
ATOM   4277  HN  THR B   5      20.082  14.363  -9.450  1.00 15.00      B    H  
ATOM   4278  CA  THR B   5      19.289  16.182 -10.171  1.00 15.00      B    C  
ATOM   4279  CB  THR B   5      17.935  16.174  -9.437  1.00 15.00      B    C  
ATOM   4280  OG1 THR B   5      17.739  14.904  -8.795  1.00 15.00      B    O  
ATOM   4281  HG1 THR B   5      16.842  14.598  -8.958  1.00 15.00      B    H  
ATOM   4282  CG2 THR B   5      16.798  16.420 -10.418  1.00 15.00      B    C  
ATOM   4283  C   THR B   5      20.256  17.111  -9.445  1.00 15.00      B    C  
ATOM   4284  O   THR B   5      20.920  16.711  -8.491  1.00 15.00      B    O  
ATOM   4285  N   SER B   6      20.338  18.349  -9.906  1.00 15.00      B    N  
ATOM   4286  HN  SER B   6      19.801  18.610 -10.679  1.00 15.00      B    H  
ATOM   4287  CA  SER B   6      21.218  19.330  -9.294  1.00 15.00      B    C  
ATOM   4288  CB  SER B   6      22.426  19.601 -10.190  1.00 15.00      B    C  
ATOM   4289  OG  SER B   6      22.186  19.171 -11.521  1.00 15.00      B    O  
ATOM   4290  HG  SER B   6      22.913  18.594 -11.802  1.00 15.00      B    H  
ATOM   4291  C   SER B   6      20.470  20.624  -9.005  1.00 15.00      B    C  
ATOM   4292  O   SER B   6      19.943  21.266  -9.916  1.00 15.00      B    O  
ATOM   4293  N   ILE B   7      20.412  20.992  -7.737  1.00 15.00      B    N  
ATOM   4294  HN  ILE B   7      20.846  20.431  -7.055  1.00 15.00      B    H  
ATOM   4295  CA  ILE B   7      19.732  22.213  -7.328  1.00 15.00      B    C  
ATOM   4296  CB  ILE B   7      18.566  21.940  -6.353  1.00 15.00      B    C  
ATOM   4297  CG1 ILE B   7      19.018  21.041  -5.197  1.00 15.00      B    C  
ATOM   4298  CG2 ILE B   7      17.387  21.323  -7.092  1.00 15.00      B    C  
ATOM   4299  CD1 ILE B   7      17.956  20.816  -4.141  1.00 15.00      B    C  
ATOM   4300  C   ILE B   7      20.713  23.192  -6.697  1.00 15.00      B    C  
ATOM   4301  O   ILE B   7      21.739  22.790  -6.147  1.00 15.00      B    O  
ATOM   4302  N   VAL B   8      20.396  24.474  -6.785  1.00 15.00      B    N  
ATOM   4303  HN  VAL B   8      19.558  24.730  -7.224  1.00 15.00      B    H  
ATOM   4304  CA  VAL B   8      21.249  25.516  -6.231  1.00 15.00      B    C  
ATOM   4305  CB  VAL B   8      21.384  26.707  -7.204  1.00 15.00      B    C  
ATOM   4306  CG1 VAL B   8      22.436  27.692  -6.715  1.00 15.00      B    C  
ATOM   4307  CG2 VAL B   8      21.710  26.225  -8.611  1.00 15.00      B    C  
ATOM   4308  C   VAL B   8      20.672  26.021  -4.916  1.00 15.00      B    C  
ATOM   4309  O   VAL B   8      19.473  26.278  -4.819  1.00 15.00      B    O  
ATOM   4310  N   THR B   9      21.519  26.147  -3.907  1.00 15.00      B    N  
ATOM   4311  HN  THR B   9      22.465  25.906  -4.037  1.00 15.00      B    H  
ATOM   4312  CA  THR B   9      21.083  26.632  -2.609  1.00 15.00      B    C  
ATOM   4313  CB  THR B   9      20.479  25.509  -1.736  1.00 15.00      B    C  
ATOM   4314  OG1 THR B   9      20.150  26.022  -0.435  1.00 15.00      B    O  
ATOM   4315  HG1 THR B   9      20.419  25.383   0.239  1.00 15.00      B    H  
ATOM   4316  CG2 THR B   9      21.449  24.342  -1.588  1.00 15.00      B    C  
ATOM   4317  C   THR B   9      22.227  27.314  -1.866  1.00 15.00      B    C  
ATOM   4318  O   THR B   9      23.366  26.852  -1.890  1.00 15.00      B    O  
ATOM   4319  N   THR B  10      21.918  28.429  -1.226  1.00 15.00      B    N  
ATOM   4320  HN  THR B  10      20.998  28.769  -1.269  1.00 15.00      B    H  
ATOM   4321  CA  THR B  10      22.903  29.175  -0.464  1.00 15.00      B    C  
ATOM   4322  CB  THR B  10      22.438  30.629  -0.289  1.00 15.00      B    C  
ATOM   4323  OG1 THR B  10      21.007  30.674  -0.412  1.00 15.00      B    O  
ATOM   4324  HG1 THR B  10      20.616  30.818   0.455  1.00 15.00      B    H  
ATOM   4325  CG2 THR B  10      23.064  31.520  -1.353  1.00 15.00      B    C  
ATOM   4326  C   THR B  10      23.083  28.538   0.908  1.00 15.00      B    C  
ATOM   4327  O   THR B  10      24.103  28.723   1.571  1.00 15.00      B    O  
ATOM   4328  N   ASN B  11      22.080  27.773   1.318  1.00 15.00      B    N  
ATOM   4329  HN  ASN B  11      21.306  27.647   0.731  1.00 15.00      B    H  
ATOM   4330  CA  ASN B  11      22.104  27.094   2.605  1.00 15.00      B    C  
ATOM   4331  CB  ASN B  11      20.868  27.450   3.436  1.00 15.00      B    C  
ATOM   4332  CG  ASN B  11      21.169  28.443   4.540  1.00 15.00      B    C  
ATOM   4333  OD1 ASN B  11      21.047  29.651   4.355  1.00 15.00      B    O  
ATOM   4334  ND2 ASN B  11      21.568  27.940   5.699  1.00 15.00      B    N  
ATOM   4335 HD21 ASN B  11      21.647  26.968   5.779  1.00 15.00      B    H  
ATOM   4336 HD22 ASN B  11      21.770  28.564   6.426  1.00 15.00      B    H  
ATOM   4337  C   ASN B  11      22.177  25.589   2.405  1.00 15.00      B    C  
ATOM   4338  O   ASN B  11      21.176  24.946   2.090  1.00 15.00      B    O  
ATOM   4339  N   PRO B  12      23.375  25.013   2.552  1.00 15.00      B    N  
ATOM   4340  CA  PRO B  12      23.587  23.580   2.387  1.00 15.00      B    C  
ATOM   4341  CB  PRO B  12      25.061  23.514   1.986  1.00 15.00      B    C  
ATOM   4342  CG  PRO B  12      25.701  24.677   2.670  1.00 15.00      B    C  
ATOM   4343  CD  PRO B  12      24.629  25.720   2.874  1.00 15.00      B    C  
ATOM   4344  C   PRO B  12      23.357  22.800   3.681  1.00 15.00      B    C  
ATOM   4345  O   PRO B  12      23.863  23.172   4.746  1.00 15.00      B    O  
ATOM   4346  N   ASP B  13      22.584  21.727   3.589  1.00 15.00      B    N  
ATOM   4347  HN  ASP B  13      22.194  21.488   2.721  1.00 15.00      B    H  
ATOM   4348  CA  ASP B  13      22.306  20.886   4.746  1.00 15.00      B    C  
ATOM   4349  CB  ASP B  13      20.936  20.205   4.621  1.00 15.00      B    C  
ATOM   4350  CG  ASP B  13      20.702  19.153   5.693  1.00 15.00      B    C  
ATOM   4351  OD1 ASP B  13      21.221  19.322   6.820  1.00 15.00      B    O  
ATOM   4352  OD2 ASP B  13      19.999  18.159   5.406  1.00 15.00      B    O  
ATOM   4353  C   ASP B  13      23.405  19.842   4.897  1.00 15.00      B    C  
ATOM   4354  O   ASP B  13      23.433  18.841   4.181  1.00 15.00      B    O  
ATOM   4355  N   LEU B  14      24.320  20.093   5.816  1.00 15.00      B    N  
ATOM   4356  HN  LEU B  14      24.247  20.910   6.349  1.00 15.00      B    H  
ATOM   4357  CA  LEU B  14      25.429  19.181   6.052  1.00 15.00      B    C  
ATOM   4358  CB  LEU B  14      26.667  19.941   6.536  1.00 15.00      B    C  
ATOM   4359  CG  LEU B  14      27.259  20.953   5.550  1.00 15.00      B    C  
ATOM   4360  CD1 LEU B  14      28.521  21.582   6.121  1.00 15.00      B    C  
ATOM   4361  CD2 LEU B  14      27.544  20.300   4.206  1.00 15.00      B    C  
ATOM   4362  C   LEU B  14      25.050  18.074   7.028  1.00 15.00      B    C  
ATOM   4363  O   LEU B  14      25.899  17.287   7.444  1.00 15.00      B    O  
ATOM   4364  N   GLY B  15      23.776  18.023   7.397  1.00 15.00      B    N  
ATOM   4365  HN  GLY B  15      23.140  18.689   7.045  1.00 15.00      B    H  
ATOM   4366  CA  GLY B  15      23.309  16.996   8.301  1.00 15.00      B    C  
ATOM   4367  C   GLY B  15      22.661  15.858   7.541  1.00 15.00      B    C  
ATOM   4368  O   GLY B  15      22.496  14.755   8.068  1.00 15.00      B    O  
ATOM   4369  N   GLY B  16      22.297  16.134   6.296  1.00 15.00      B    N  
ATOM   4370  HN  GLY B  16      22.454  17.034   5.941  1.00 15.00      B    H  
ATOM   4371  CA  GLY B  16      21.668  15.135   5.462  1.00 15.00      B    C  
ATOM   4372  C   GLY B  16      22.660  14.423   4.565  1.00 15.00      B    C  
ATOM   4373  O   GLY B  16      23.802  14.858   4.417  1.00 15.00      B    O  
ATOM   4374  N   PHE B  17      22.220  13.331   3.955  1.00 15.00      B    N  
ATOM   4375  HN  PHE B  17      21.298  13.042   4.104  1.00 15.00      B    H  
ATOM   4376  CA  PHE B  17      23.073  12.546   3.069  1.00 15.00      B    C  
ATOM   4377  CB  PHE B  17      22.608  11.086   3.041  1.00 15.00      B    C  
ATOM   4378  CG  PHE B  17      22.539  10.443   4.396  1.00 15.00      B    C  
ATOM   4379  CD1 PHE B  17      23.671   9.894   4.975  1.00 15.00      B    C  
ATOM   4380  CD2 PHE B  17      21.342  10.388   5.092  1.00 15.00      B    C  
ATOM   4381  CE1 PHE B  17      23.612   9.303   6.223  1.00 15.00      B    C  
ATOM   4382  CE2 PHE B  17      21.275   9.798   6.340  1.00 15.00      B    C  
ATOM   4383  CZ  PHE B  17      22.412   9.255   6.906  1.00 15.00      B    C  
ATOM   4384  C   PHE B  17      23.073  13.124   1.655  1.00 15.00      B    C  
ATOM   4385  O   PHE B  17      22.746  12.432   0.688  1.00 15.00      B    O  
ATOM   4386  N   GLU B  18      23.453  14.388   1.540  1.00 15.00      B    N  
ATOM   4387  HN  GLU B  18      23.731  14.880   2.345  1.00 15.00      B    H  
ATOM   4388  CA  GLU B  18      23.488  15.062   0.252  1.00 15.00      B    C  
ATOM   4389  CB  GLU B  18      22.510  16.234   0.231  1.00 15.00      B    C  
ATOM   4390  CG  GLU B  18      21.047  15.829   0.254  1.00 15.00      B    C  
ATOM   4391  CD  GLU B  18      20.127  17.027   0.325  1.00 15.00      B    C  
ATOM   4392  OE1 GLU B  18      19.192  17.122  -0.498  1.00 15.00      B    O  
ATOM   4393  OE2 GLU B  18      20.330  17.886   1.207  1.00 15.00      B    O  
ATOM   4394  C   GLU B  18      24.892  15.550  -0.076  1.00 15.00      B    C  
ATOM   4395  O   GLU B  18      25.629  16.001   0.802  1.00 15.00      B    O  
ATOM   4396  N   PHE B  19      25.257  15.451  -1.344  1.00 15.00      B    N  
ATOM   4397  HN  PHE B  19      24.625  15.077  -1.993  1.00 15.00      B    H  
ATOM   4398  CA  PHE B  19      26.565  15.882  -1.800  1.00 15.00      B    C  
ATOM   4399  CB  PHE B  19      27.087  14.931  -2.879  1.00 15.00      B    C  
ATOM   4400  CG  PHE B  19      28.555  15.068  -3.173  1.00 15.00      B    C  
ATOM   4401  CD1 PHE B  19      28.996  15.846  -4.232  1.00 15.00      B    C  
ATOM   4402  CD2 PHE B  19      29.495  14.413  -2.394  1.00 15.00      B    C  
ATOM   4403  CE1 PHE B  19      30.345  15.968  -4.508  1.00 15.00      B    C  
ATOM   4404  CE2 PHE B  19      30.845  14.531  -2.663  1.00 15.00      B    C  
ATOM   4405  CZ  PHE B  19      31.271  15.309  -3.723  1.00 15.00      B    C  
ATOM   4406  C   PHE B  19      26.487  17.302  -2.341  1.00 15.00      B    C  
ATOM   4407  O   PHE B  19      25.964  17.535  -3.433  1.00 15.00      B    O  
ATOM   4408  N   TYR B  20      26.995  18.245  -1.567  1.00 15.00      B    N  
ATOM   4409  HN  TYR B  20      27.389  17.995  -0.706  1.00 15.00      B    H  
ATOM   4410  CA  TYR B  20      26.985  19.642  -1.961  1.00 15.00      B    C  
ATOM   4411  CB  TYR B  20      26.662  20.537  -0.764  1.00 15.00      B    C  
ATOM   4412  CG  TYR B  20      25.227  20.467  -0.299  1.00 15.00      B    C  
ATOM   4413  CD1 TYR B  20      24.260  21.299  -0.846  1.00 15.00      B    C  
ATOM   4414  CD2 TYR B  20      24.843  19.580   0.696  1.00 15.00      B    C  
ATOM   4415  CE1 TYR B  20      22.949  21.249  -0.413  1.00 15.00      B    C  
ATOM   4416  CE2 TYR B  20      23.535  19.522   1.132  1.00 15.00      B    C  
ATOM   4417  CZ  TYR B  20      22.593  20.358   0.576  1.00 15.00      B    C  
ATOM   4418  OH  TYR B  20      21.291  20.310   1.015  1.00 15.00      B    O  
ATOM   4419  HH  TYR B  20      21.038  19.379   1.166  1.00 15.00      B    H  
ATOM   4420  C   TYR B  20      28.325  20.048  -2.553  1.00 15.00      B    C  
ATOM   4421  O   TYR B  20      29.377  19.795  -1.967  1.00 15.00      B    O  
ATOM   4422  N   VAL B  21      28.279  20.661  -3.721  1.00 15.00      B    N  
ATOM   4423  HN  VAL B  21      27.404  20.802  -4.152  1.00 15.00      B    H  
ATOM   4424  CA  VAL B  21      29.481  21.123  -4.395  1.00 15.00      B    C  
ATOM   4425  CB  VAL B  21      29.441  20.803  -5.906  1.00 15.00      B    C  
ATOM   4426  CG1 VAL B  21      30.808  21.020  -6.537  1.00 15.00      B    C  
ATOM   4427  CG2 VAL B  21      28.962  19.380  -6.146  1.00 15.00      B    C  
ATOM   4428  C   VAL B  21      29.619  22.629  -4.209  1.00 15.00      B    C  
ATOM   4429  O   VAL B  21      28.661  23.377  -4.421  1.00 15.00      B    O  
ATOM   4430  N   GLU B  22      30.799  23.065  -3.790  1.00 15.00      B    N  
ATOM   4431  HN  GLU B  22      31.516  22.419  -3.620  1.00 15.00      B    H  
ATOM   4432  CA  GLU B  22      31.060  24.482  -3.574  1.00 15.00      B    C  
ATOM   4433  CB  GLU B  22      32.305  24.662  -2.699  1.00 15.00      B    C  
ATOM   4434  CG  GLU B  22      32.414  26.022  -2.026  1.00 15.00      B    C  
ATOM   4435  CD  GLU B  22      33.468  26.052  -0.937  1.00 15.00      B    C  
ATOM   4436  OE1 GLU B  22      34.642  25.751  -1.239  1.00 15.00      B    O  
ATOM   4437  OE2 GLU B  22      33.119  26.381   0.216  1.00 15.00      B    O  
ATOM   4438  C   GLU B  22      31.228  25.211  -4.907  1.00 15.00      B    C  
ATOM   4439  O   GLU B  22      31.486  24.590  -5.941  1.00 15.00      B    O  
ATOM   4440  N   ALA B  23      31.064  26.526  -4.879  1.00 15.00      B    N  
ATOM   4441  HN  ALA B  23      30.858  26.960  -4.026  1.00 15.00      B    H  
ATOM   4442  CA  ALA B  23      31.191  27.347  -6.076  1.00 15.00      B    C  
ATOM   4443  CB  ALA B  23      30.810  28.786  -5.764  1.00 15.00      B    C  
ATOM   4444  C   ALA B  23      32.606  27.284  -6.642  1.00 15.00      B    C  
ATOM   4445  O   ALA B  23      33.573  27.649  -5.972  1.00 15.00      B    O  
ATOM   4446  N   GLY B  24      32.719  26.808  -7.875  1.00 15.00      B    N  
ATOM   4447  HN  GLY B  24      31.908  26.522  -8.357  1.00 15.00      B    H  
ATOM   4448  CA  GLY B  24      34.014  26.704  -8.521  1.00 15.00      B    C  
ATOM   4449  C   GLY B  24      34.690  25.376  -8.251  1.00 15.00      B    C  
ATOM   4450  O   GLY B  24      35.750  25.084  -8.808  1.00 15.00      B    O  
ATOM   4451  N   GLN B  25      34.072  24.566  -7.403  1.00 15.00      B    N  
ATOM   4452  HN  GLN B  25      33.212  24.842  -7.015  1.00 15.00      B    H  
ATOM   4453  CA  GLN B  25      34.623  23.267  -7.053  1.00 15.00      B    C  
ATOM   4454  CB  GLN B  25      34.114  22.819  -5.683  1.00 15.00      B    C  
ATOM   4455  CG  GLN B  25      35.207  22.477  -4.684  1.00 15.00      B    C  
ATOM   4456  CD  GLN B  25      34.958  21.156  -3.983  1.00 15.00      B    C  
ATOM   4457  OE1 GLN B  25      34.242  21.092  -2.988  1.00 15.00      B    O  
ATOM   4458  NE2 GLN B  25      35.552  20.089  -4.495  1.00 15.00      B    N  
ATOM   4459 HE21 GLN B  25      36.113  20.206  -5.287  1.00 15.00      B    H  
ATOM   4460 HE22 GLN B  25      35.402  19.224  -4.059  1.00 15.00      B    H  
ATOM   4461  C   GLN B  25      34.256  22.229  -8.103  1.00 15.00      B    C  
ATOM   4462  O   GLN B  25      33.148  22.238  -8.640  1.00 15.00      B    O  
ATOM   4463  N   GLN B  26      35.194  21.341  -8.399  1.00 15.00      B    N  
ATOM   4464  HN  GLN B  26      36.059  21.393  -7.950  1.00 15.00      B    H  
ATOM   4465  CA  GLN B  26      34.960  20.292  -9.377  1.00 15.00      B    C  
ATOM   4466  CB  GLN B  26      36.280  19.738  -9.908  1.00 15.00      B    C  
ATOM   4467  CG  GLN B  26      37.040  20.698 -10.805  1.00 15.00      B    C  
ATOM   4468  CD  GLN B  26      37.845  19.976 -11.865  1.00 15.00      B    C  
ATOM   4469  OE1 GLN B  26      39.007  19.635 -11.660  1.00 15.00      B    O  
ATOM   4470  NE2 GLN B  26      37.225  19.733 -13.010  1.00 15.00      B    N  
ATOM   4471 HE21 GLN B  26      36.294  20.030 -13.105  1.00 15.00      B    H  
ATOM   4472 HE22 GLN B  26      37.720  19.264 -13.712  1.00 15.00      B    H  
ATOM   4473  C   GLN B  26      34.130  19.176  -8.762  1.00 15.00      B    C  
ATOM   4474  O   GLN B  26      34.256  18.879  -7.572  1.00 15.00      B    O  
ATOM   4475  N   PHE B  27      33.285  18.564  -9.575  1.00 15.00      B    N  
ATOM   4476  HN  PHE B  27      33.240  18.843 -10.514  1.00 15.00      B    H  
ATOM   4477  CA  PHE B  27      32.430  17.483  -9.114  1.00 15.00      B    C  
ATOM   4478  CB  PHE B  27      31.193  17.364 -10.011  1.00 15.00      B    C  
ATOM   4479  CG  PHE B  27      30.279  16.224  -9.658  1.00 15.00      B    C  
ATOM   4480  CD1 PHE B  27      29.969  15.253 -10.597  1.00 15.00      B    C  
ATOM   4481  CD2 PHE B  27      29.731  16.122  -8.391  1.00 15.00      B    C  
ATOM   4482  CE1 PHE B  27      29.130  14.203 -10.280  1.00 15.00      B    C  
ATOM   4483  CE2 PHE B  27      28.892  15.075  -8.066  1.00 15.00      B    C  
ATOM   4484  CZ  PHE B  27      28.590  14.114  -9.011  1.00 15.00      B    C  
ATOM   4485  C   PHE B  27      33.195  16.166  -9.071  1.00 15.00      B    C  
ATOM   4486  O   PHE B  27      33.414  15.536 -10.105  1.00 15.00      B    O  
ATOM   4487  N   ASP B  28      33.615  15.777  -7.874  1.00 15.00      B    N  
ATOM   4488  HN  ASP B  28      33.433  16.345  -7.100  1.00 15.00      B    H  
ATOM   4489  CA  ASP B  28      34.346  14.529  -7.681  1.00 15.00      B    C  
ATOM   4490  CB  ASP B  28      35.122  14.568  -6.354  1.00 15.00      B    C  
ATOM   4491  CG  ASP B  28      36.151  13.455  -6.219  1.00 15.00      B    C  
ATOM   4492  OD1 ASP B  28      35.767  12.271  -6.308  1.00 15.00      B    O  
ATOM   4493  OD2 ASP B  28      37.343  13.767  -6.001  1.00 15.00      B    O  
ATOM   4494  C   ASP B  28      33.371  13.355  -7.697  1.00 15.00      B    C  
ATOM   4495  O   ASP B  28      32.680  13.088  -6.708  1.00 15.00      B    O  
ATOM   4496  N   ASP B  29      33.301  12.674  -8.831  1.00 15.00      B    N  
ATOM   4497  HN  ASP B  29      33.881  12.937  -9.583  1.00 15.00      B    H  
ATOM   4498  CA  ASP B  29      32.407  11.534  -9.001  1.00 15.00      B    C  
ATOM   4499  CB  ASP B  29      32.075  11.315 -10.484  1.00 15.00      B    C  
ATOM   4500  CG  ASP B  29      33.294  11.043 -11.354  1.00 15.00      B    C  
ATOM   4501  OD1 ASP B  29      34.427  11.318 -10.906  1.00 15.00      B    O  
ATOM   4502  OD2 ASP B  29      33.114  10.562 -12.493  1.00 15.00      B    O  
ATOM   4503  C   ASP B  29      33.004  10.272  -8.388  1.00 15.00      B    C  
ATOM   4504  O   ASP B  29      32.304   9.280  -8.150  1.00 15.00      B    O  
ATOM   4505  N   SER B  30      34.295  10.317  -8.112  1.00 15.00      B    N  
ATOM   4506  HN  SER B  30      34.800  11.138  -8.313  1.00 15.00      B    H  
ATOM   4507  CA  SER B  30      34.983   9.189  -7.520  1.00 15.00      B    C  
ATOM   4508  CB  SER B  30      36.491   9.386  -7.645  1.00 15.00      B    C  
ATOM   4509  OG  SER B  30      36.828   9.920  -8.915  1.00 15.00      B    O  
ATOM   4510  HG  SER B  30      36.031   9.996  -9.460  1.00 15.00      B    H  
ATOM   4511  C   SER B  30      34.581   9.043  -6.054  1.00 15.00      B    C  
ATOM   4512  O   SER B  30      34.259   7.943  -5.587  1.00 15.00      B    O  
ATOM   4513  N   ALA B  31      34.593  10.159  -5.336  1.00 15.00      B    N  
ATOM   4514  HN  ALA B  31      34.883  11.007  -5.770  1.00 15.00      B    H  
ATOM   4515  CA  ALA B  31      34.221  10.180  -3.929  1.00 15.00      B    C  
ATOM   4516  CB  ALA B  31      34.690  11.469  -3.270  1.00 15.00      B    C  
ATOM   4517  C   ALA B  31      32.715  10.017  -3.772  1.00 15.00      B    C  
ATOM   4518  O   ALA B  31      32.245   9.442  -2.791  1.00 15.00      B    O  
ATOM   4519  N   TYR B  32      31.966  10.517  -4.753  1.00 15.00      B    N  
ATOM   4520  HN  TYR B  32      32.407  10.973  -5.505  1.00 15.00      B    H  
ATOM   4521  CA  TYR B  32      30.509  10.421  -4.739  1.00 15.00      B    C  
ATOM   4522  CB  TYR B  32      29.925  11.034  -6.019  1.00 15.00      B    C  
ATOM   4523  CG  TYR B  32      28.429  11.269  -5.977  1.00 15.00      B    C  
ATOM   4524  CD1 TYR B  32      27.533  10.281  -6.366  1.00 15.00      B    C  
ATOM   4525  CD2 TYR B  32      27.912  12.484  -5.550  1.00 15.00      B    C  
ATOM   4526  CE1 TYR B  32      26.167  10.496  -6.329  1.00 15.00      B    C  
ATOM   4527  CE2 TYR B  32      26.549  12.709  -5.510  1.00 15.00      B    C  
ATOM   4528  CZ  TYR B  32      25.681  11.714  -5.900  1.00 15.00      B    C  
ATOM   4529  OH  TYR B  32      24.320  11.934  -5.850  1.00 15.00      B    O  
ATOM   4530  HH  TYR B  32      24.151  12.888  -5.826  1.00 15.00      B    H  
ATOM   4531  C   TYR B  32      30.082   8.962  -4.621  1.00 15.00      B    C  
ATOM   4532  O   TYR B  32      29.248   8.609  -3.790  1.00 15.00      B    O  
ATOM   4533  N   GLU B  33      30.691   8.115  -5.438  1.00 15.00      B    N  
ATOM   4534  HN  GLU B  33      31.357   8.463  -6.071  1.00 15.00      B    H  
ATOM   4535  CA  GLU B  33      30.386   6.692  -5.444  1.00 15.00      B    C  
ATOM   4536  CB  GLU B  33      31.130   6.006  -6.587  1.00 15.00      B    C  
ATOM   4537  CG  GLU B  33      30.649   4.599  -6.887  1.00 15.00      B    C  
ATOM   4538  CD  GLU B  33      31.225   4.069  -8.177  1.00 15.00      B    C  
ATOM   4539  OE1 GLU B  33      32.128   3.218  -8.115  1.00 15.00      B    O  
ATOM   4540  OE2 GLU B  33      30.783   4.522  -9.253  1.00 15.00      B    O  
ATOM   4541  C   GLU B  33      30.736   6.025  -4.114  1.00 15.00      B    C  
ATOM   4542  O   GLU B  33      30.074   5.081  -3.696  1.00 15.00      B    O  
ATOM   4543  N   GLU B  34      31.759   6.535  -3.441  1.00 15.00      B    N  
ATOM   4544  HN  GLU B  34      32.221   7.321  -3.799  1.00 15.00      B    H  
ATOM   4545  CA  GLU B  34      32.197   5.970  -2.166  1.00 15.00      B    C  
ATOM   4546  CB  GLU B  34      33.540   6.582  -1.750  1.00 15.00      B    C  
ATOM   4547  CG  GLU B  34      34.248   5.854  -0.614  1.00 15.00      B    C  
ATOM   4548  CD  GLU B  34      35.014   4.633  -1.082  1.00 15.00      B    C  
ATOM   4549  OE1 GLU B  34      35.491   4.637  -2.240  1.00 15.00      B    O  
ATOM   4550  OE2 GLU B  34      35.158   3.673  -0.291  1.00 15.00      B    O  
ATOM   4551  C   GLU B  34      31.158   6.198  -1.068  1.00 15.00      B    C  
ATOM   4552  O   GLU B  34      31.042   5.405  -0.137  1.00 15.00      B    O  
ATOM   4553  N   ALA B  35      30.393   7.276  -1.189  1.00 15.00      B    N  
ATOM   4554  HN  ALA B  35      30.509   7.865  -1.965  1.00 15.00      B    H  
ATOM   4555  CA  ALA B  35      29.386   7.604  -0.187  1.00 15.00      B    C  
ATOM   4556  CB  ALA B  35      29.584   9.030   0.304  1.00 15.00      B    C  
ATOM   4557  C   ALA B  35      27.963   7.411  -0.704  1.00 15.00      B    C  
ATOM   4558  O   ALA B  35      27.001   7.814  -0.049  1.00 15.00      B    O  
ATOM   4559  N   TYR B  36      27.822   6.791  -1.868  1.00 15.00      B    N  
ATOM   4560  HN  TYR B  36      28.617   6.475  -2.343  1.00 15.00      B    H  
ATOM   4561  CA  TYR B  36      26.499   6.577  -2.446  1.00 15.00      B    C  
ATOM   4562  CB  TYR B  36      26.191   7.634  -3.508  1.00 15.00      B    C  
ATOM   4563  CG  TYR B  36      25.724   8.960  -2.951  1.00 15.00      B    C  
ATOM   4564  CD1 TYR B  36      24.384   9.180  -2.666  1.00 15.00      B    C  
ATOM   4565  CD2 TYR B  36      26.621   9.996  -2.721  1.00 15.00      B    C  
ATOM   4566  CE1 TYR B  36      23.949  10.392  -2.170  1.00 15.00      B    C  
ATOM   4567  CE2 TYR B  36      26.195  11.211  -2.221  1.00 15.00      B    C  
ATOM   4568  CZ  TYR B  36      24.858  11.403  -1.949  1.00 15.00      B    C  
ATOM   4569  OH  TYR B  36      24.428  12.612  -1.462  1.00 15.00      B    O  
ATOM   4570  HH  TYR B  36      23.813  12.465  -0.727  1.00 15.00      B    H  
ATOM   4571  C   TYR B  36      26.335   5.184  -3.041  1.00 15.00      B    C  
ATOM   4572  O   TYR B  36      25.237   4.629  -3.035  1.00 15.00      B    O  
ATOM   4573  N   GLY B  37      27.420   4.623  -3.560  1.00 15.00      B    N  
ATOM   4574  HN  GLY B  37      28.278   5.099  -3.522  1.00 15.00      B    H  
ATOM   4575  CA  GLY B  37      27.355   3.308  -4.167  1.00 15.00      B    C  
ATOM   4576  C   GLY B  37      26.663   3.349  -5.517  1.00 15.00      B    C  
ATOM   4577  O   GLY B  37      26.063   2.364  -5.949  1.00 15.00      B    O  
ATOM   4578  N   VAL B  38      26.748   4.499  -6.177  1.00 15.00      B    N  
ATOM   4579  HN  VAL B  38      27.259   5.235  -5.783  1.00 15.00      B    H  
ATOM   4580  CA  VAL B  38      26.124   4.694  -7.478  1.00 15.00      B    C  
ATOM   4581  CB  VAL B  38      24.963   5.716  -7.397  1.00 15.00      B    C  
ATOM   4582  CG1 VAL B  38      24.259   5.854  -8.740  1.00 15.00      B    C  
ATOM   4583  CG2 VAL B  38      23.969   5.327  -6.312  1.00 15.00      B    C  
ATOM   4584  C   VAL B  38      27.157   5.202  -8.479  1.00 15.00      B    C  
ATOM   4585  O   VAL B  38      27.976   6.059  -8.151  1.00 15.00      B    O  
ATOM   4586  N   SER B  39      27.124   4.660  -9.687  1.00 15.00      B    N  
ATOM   4587  HN  SER B  39      26.463   3.967  -9.883  1.00 15.00      B    H  
ATOM   4588  CA  SER B  39      28.051   5.068 -10.728  1.00 15.00      B    C  
ATOM   4589  CB  SER B  39      28.452   3.865 -11.581  1.00 15.00      B    C  
ATOM   4590  OG  SER B  39      29.080   2.878 -10.780  1.00 15.00      B    O  
ATOM   4591  HG  SER B  39      29.738   3.306 -10.204  1.00 15.00      B    H  
ATOM   4592  C   SER B  39      27.455   6.181 -11.588  1.00 15.00      B    C  
ATOM   4593  O   SER B  39      26.368   6.033 -12.152  1.00 15.00      B    O  
ATOM   4594  N   ASP B  40      28.171   7.297 -11.670  1.00 15.00      B    N  
ATOM   4595  HN  ASP B  40      29.024   7.351 -11.195  1.00 15.00      B    H  
ATOM   4596  CA  ASP B  40      27.726   8.451 -12.444  1.00 15.00      B    C  
ATOM   4597  CB  ASP B  40      27.973   9.762 -11.678  1.00 15.00      B    C  
ATOM   4598  CG  ASP B  40      28.310   9.550 -10.215  1.00 15.00      B    C  
ATOM   4599  OD1 ASP B  40      27.386   9.603  -9.378  1.00 15.00      B    O  
ATOM   4600  OD2 ASP B  40      29.503   9.310  -9.905  1.00 15.00      B    O  
ATOM   4601  C   ASP B  40      28.437   8.508 -13.793  1.00 15.00      B    C  
ATOM   4602  O   ASP B  40      29.633   8.231 -13.886  1.00 15.00      B    O  
ATOM   4603  N   PRO B  41      27.698   8.842 -14.862  1.00 15.00      B    N  
ATOM   4604  CA  PRO B  41      28.255   8.948 -16.209  1.00 15.00      B    C  
ATOM   4605  CB  PRO B  41      27.020   8.805 -17.098  1.00 15.00      B    C  
ATOM   4606  CG  PRO B  41      25.900   9.358 -16.282  1.00 15.00      B    C  
ATOM   4607  CD  PRO B  41      26.251   9.118 -14.836  1.00 15.00      B    C  
ATOM   4608  C   PRO B  41      28.930  10.299 -16.454  1.00 15.00      B    C  
ATOM   4609  O   PRO B  41      28.532  11.318 -15.882  1.00 15.00      B    O  
ATOM   4610  N   THR B  42      29.928  10.300 -17.335  1.00 15.00      B    N  
ATOM   4611  HN  THR B  42      30.173   9.457 -17.775  1.00 15.00      B    H  
ATOM   4612  CA  THR B  42      30.686  11.501 -17.670  1.00 15.00      B    C  
ATOM   4613  CB  THR B  42      31.688  11.196 -18.795  1.00 15.00      B    C  
ATOM   4614  OG1 THR B  42      31.872   9.774 -18.873  1.00 15.00      B    O  
ATOM   4615  HG1 THR B  42      32.710   9.539 -18.464  1.00 15.00      B    H  
ATOM   4616  CG2 THR B  42      33.027  11.862 -18.515  1.00 15.00      B    C  
ATOM   4617  C   THR B  42      29.785  12.663 -18.092  1.00 15.00      B    C  
ATOM   4618  O   THR B  42      30.060  13.814 -17.761  1.00 15.00      B    O  
ATOM   4619  N   ALA B  43      28.706  12.351 -18.811  1.00 15.00      B    N  
ATOM   4620  HN  ALA B  43      28.538  11.415 -19.034  1.00 15.00      B    H  
ATOM   4621  CA  ALA B  43      27.769  13.373 -19.270  1.00 15.00      B    C  
ATOM   4622  CB  ALA B  43      26.646  12.738 -20.077  1.00 15.00      B    C  
ATOM   4623  C   ALA B  43      27.201  14.154 -18.089  1.00 15.00      B    C  
ATOM   4624  O   ALA B  43      27.065  15.371 -18.143  1.00 15.00      B    O  
ATOM   4625  N   VAL B  44      26.894  13.440 -17.015  1.00 15.00      B    N  
ATOM   4626  HN  VAL B  44      27.048  12.473 -17.024  1.00 15.00      B    H  
ATOM   4627  CA  VAL B  44      26.353  14.058 -15.814  1.00 15.00      B    C  
ATOM   4628  CB  VAL B  44      25.672  13.007 -14.905  1.00 15.00      B    C  
ATOM   4629  CG1 VAL B  44      25.450  13.547 -13.500  1.00 15.00      B    C  
ATOM   4630  CG2 VAL B  44      24.354  12.558 -15.515  1.00 15.00      B    C  
ATOM   4631  C   VAL B  44      27.461  14.778 -15.049  1.00 15.00      B    C  
ATOM   4632  O   VAL B  44      27.274  15.895 -14.575  1.00 15.00      B    O  
ATOM   4633  N   VAL B  45      28.620  14.135 -14.956  1.00 15.00      B    N  
ATOM   4634  HN  VAL B  45      28.707  13.247 -15.367  1.00 15.00      B    H  
ATOM   4635  CA  VAL B  45      29.767  14.704 -14.253  1.00 15.00      B    C  
ATOM   4636  CB  VAL B  45      30.989  13.761 -14.307  1.00 15.00      B    C  
ATOM   4637  CG1 VAL B  45      32.175  14.362 -13.564  1.00 15.00      B    C  
ATOM   4638  CG2 VAL B  45      30.634  12.401 -13.729  1.00 15.00      B    C  
ATOM   4639  C   VAL B  45      30.142  16.075 -14.818  1.00 15.00      B    C  
ATOM   4640  O   VAL B  45      30.360  17.025 -14.062  1.00 15.00      B    O  
ATOM   4641  N   ASP B  46      30.201  16.175 -16.142  1.00 15.00      B    N  
ATOM   4642  HN  ASP B  46      30.012  15.384 -16.691  1.00 15.00      B    H  
ATOM   4643  CA  ASP B  46      30.541  17.435 -16.805  1.00 15.00      B    C  
ATOM   4644  CB  ASP B  46      30.742  17.222 -18.308  1.00 15.00      B    C  
ATOM   4645  CG  ASP B  46      31.002  18.522 -19.050  1.00 15.00      B    C  
ATOM   4646  OD1 ASP B  46      30.026  19.136 -19.532  1.00 15.00      B    O  
ATOM   4647  OD2 ASP B  46      32.181  18.921 -19.151  1.00 15.00      B    O  
ATOM   4648  C   ASP B  46      29.452  18.472 -16.571  1.00 15.00      B    C  
ATOM   4649  O   ASP B  46      29.733  19.617 -16.214  1.00 15.00      B    O  
ATOM   4650  N   GLU B  47      28.208  18.047 -16.749  1.00 15.00      B    N  
ATOM   4651  HN  GLU B  47      28.060  17.120 -17.029  1.00 15.00      B    H  
ATOM   4652  CA  GLU B  47      27.055  18.909 -16.559  1.00 15.00      B    C  
ATOM   4653  CB  GLU B  47      25.785  18.083 -16.762  1.00 15.00      B    C  
ATOM   4654  CG  GLU B  47      24.541  18.904 -17.000  1.00 15.00      B    C  
ATOM   4655  CD  GLU B  47      23.617  18.894 -15.810  1.00 15.00      B    C  
ATOM   4656  OE1 GLU B  47      24.103  18.759 -14.665  1.00 15.00      B    O  
ATOM   4657  OE2 GLU B  47      22.397  19.051 -16.005  1.00 15.00      B    O  
ATOM   4658  C   GLU B  47      27.082  19.540 -15.164  1.00 15.00      B    C  
ATOM   4659  O   GLU B  47      26.888  20.750 -15.006  1.00 15.00      B    O  
ATOM   4660  N   MET B  48      27.351  18.712 -14.159  1.00 15.00      B    N  
ATOM   4661  HN  MET B  48      27.484  17.758 -14.352  1.00 15.00      B    H  
ATOM   4662  CA  MET B  48      27.429  19.178 -12.778  1.00 15.00      B    C  
ATOM   4663  CB  MET B  48      27.570  17.997 -11.810  1.00 15.00      B    C  
ATOM   4664  CG  MET B  48      26.448  16.975 -11.888  1.00 15.00      B    C  
ATOM   4665  SD  MET B  48      24.886  17.579 -11.224  1.00 15.00      B    S  
ATOM   4666  CE  MET B  48      23.761  16.329 -11.843  1.00 15.00      B    C  
ATOM   4667  C   MET B  48      28.615  20.123 -12.603  1.00 15.00      B    C  
ATOM   4668  O   MET B  48      28.542  21.094 -11.854  1.00 15.00      B    O  
ATOM   4669  N   ASN B  49      29.703  19.836 -13.314  1.00 15.00      B    N  
ATOM   4670  HN  ASN B  49      29.688  19.061 -13.916  1.00 15.00      B    H  
ATOM   4671  CA  ASN B  49      30.911  20.656 -13.242  1.00 15.00      B    C  
ATOM   4672  CB  ASN B  49      32.072  20.001 -13.997  1.00 15.00      B    C  
ATOM   4673  CG  ASN B  49      33.000  19.210 -13.094  1.00 15.00      B    C  
ATOM   4674  OD1 ASN B  49      34.005  19.724 -12.604  1.00 15.00      B    O  
ATOM   4675  ND2 ASN B  49      32.668  17.948 -12.861  1.00 15.00      B    N  
ATOM   4676 HD21 ASN B  49      31.847  17.599 -13.280  1.00 15.00      B    H  
ATOM   4677 HD22 ASN B  49      33.256  17.410 -12.288  1.00 15.00      B    H  
ATOM   4678  C   ASN B  49      30.645  22.048 -13.795  1.00 15.00      B    C  
ATOM   4679  O   ASN B  49      31.063  23.047 -13.211  1.00 15.00      B    O  
ATOM   4680  N   ALA B  50      29.946  22.108 -14.923  1.00 15.00      B    N  
ATOM   4681  HN  ALA B  50      29.657  21.270 -15.355  1.00 15.00      B    H  
ATOM   4682  CA  ALA B  50      29.610  23.379 -15.546  1.00 15.00      B    C  
ATOM   4683  CB  ALA B  50      28.932  23.153 -16.889  1.00 15.00      B    C  
ATOM   4684  C   ALA B  50      28.712  24.194 -14.622  1.00 15.00      B    C  
ATOM   4685  O   ALA B  50      28.891  25.402 -14.474  1.00 15.00      B    O  
ATOM   4686  N   LYS B  51      27.761  23.516 -13.987  1.00 15.00      B    N  
ATOM   4687  HN  LYS B  51      27.674  22.551 -14.151  1.00 15.00      B    H  
ATOM   4688  CA  LYS B  51      26.837  24.164 -13.063  1.00 15.00      B    C  
ATOM   4689  CB  LYS B  51      25.766  23.177 -12.596  1.00 15.00      B    C  
ATOM   4690  CG  LYS B  51      24.650  22.941 -13.597  1.00 15.00      B    C  
ATOM   4691  CD  LYS B  51      23.757  21.799 -13.144  1.00 15.00      B    C  
ATOM   4692  CE  LYS B  51      22.524  21.670 -14.019  1.00 15.00      B    C  
ATOM   4693  NZ  LYS B  51      21.926  20.316 -13.915  1.00 15.00      B    N  
ATOM   4694  HZ1 LYS B  51      22.596  19.604 -14.302  1.00 15.00      B    H  
ATOM   4695  HZ2 LYS B  51      21.049  20.263 -14.466  1.00 15.00      B    H  
ATOM   4696  HZ3 LYS B  51      21.726  20.076 -12.923  1.00 15.00      B    H  
ATOM   4697  C   LYS B  51      27.580  24.716 -11.852  1.00 15.00      B    C  
ATOM   4698  O   LYS B  51      27.314  25.829 -11.405  1.00 15.00      B    O  
ATOM   4699  N   ALA B  52      28.524  23.937 -11.338  1.00 15.00      B    N  
ATOM   4700  HN  ALA B  52      28.698  23.060 -11.749  1.00 15.00      B    H  
ATOM   4701  CA  ALA B  52      29.309  24.341 -10.178  1.00 15.00      B    C  
ATOM   4702  CB  ALA B  52      30.158  23.184  -9.679  1.00 15.00      B    C  
ATOM   4703  C   ALA B  52      30.182  25.552 -10.489  1.00 15.00      B    C  
ATOM   4704  O   ALA B  52      30.602  26.273  -9.587  1.00 15.00      B    O  
ATOM   4705  N   ALA B  53      30.440  25.780 -11.769  1.00 15.00      B    N  
ATOM   4706  HN  ALA B  53      30.066  25.178 -12.449  1.00 15.00      B    H  
ATOM   4707  CA  ALA B  53      31.264  26.903 -12.189  1.00 15.00      B    C  
ATOM   4708  CB  ALA B  53      32.068  26.545 -13.429  1.00 15.00      B    C  
ATOM   4709  C   ALA B  53      30.418  28.147 -12.437  1.00 15.00      B    C  
ATOM   4710  O   ALA B  53      30.947  29.216 -12.732  1.00 15.00      B    O  
ATOM   4711  N   GLN B  54      29.105  28.006 -12.317  1.00 15.00      B    N  
ATOM   4712  HN  GLN B  54      28.733  27.129 -12.073  1.00 15.00      B    H  
ATOM   4713  CA  GLN B  54      28.197  29.126 -12.532  1.00 15.00      B    C  
ATOM   4714  CB  GLN B  54      27.040  28.715 -13.442  1.00 15.00      B    C  
ATOM   4715  CG  GLN B  54      27.429  28.566 -14.901  1.00 15.00      B    C  
ATOM   4716  CD  GLN B  54      26.256  28.180 -15.779  1.00 15.00      B    C  
ATOM   4717  OE1 GLN B  54      25.349  27.472 -15.350  1.00 15.00      B    O  
ATOM   4718  NE2 GLN B  54      26.264  28.651 -17.015  1.00 15.00      B    N  
ATOM   4719 HE21 GLN B  54      27.017  29.214 -17.291  1.00 15.00      B    H  
ATOM   4720 HE22 GLN B  54      25.516  28.418 -17.599  1.00 15.00      B    H  
ATOM   4721  C   GLN B  54      27.661  29.650 -11.210  1.00 15.00      B    C  
ATOM   4722  O   GLN B  54      26.895  30.614 -11.175  1.00 15.00      B    O  
ATOM   4723  N   LEU B  55      28.079  29.014 -10.128  1.00 15.00      B    N  
ATOM   4724  HN  LEU B  55      28.710  28.274 -10.225  1.00 15.00      B    H  
ATOM   4725  CA  LEU B  55      27.641  29.399  -8.798  1.00 15.00      B    C  
ATOM   4726  CB  LEU B  55      27.734  28.205  -7.845  1.00 15.00      B    C  
ATOM   4727  CG  LEU B  55      27.111  26.896  -8.330  1.00 15.00      B    C  
ATOM   4728  CD1 LEU B  55      27.420  25.775  -7.353  1.00 15.00      B    C  
ATOM   4729  CD2 LEU B  55      25.610  27.047  -8.520  1.00 15.00      B    C  
ATOM   4730  C   LEU B  55      28.493  30.538  -8.265  1.00 15.00      B    C  
ATOM   4731  O   LEU B  55      29.703  30.586  -8.493  1.00 15.00      B    O  
ATOM   4732  N   LYS B  56      27.856  31.453  -7.558  1.00 15.00      B    N  
ATOM   4733  HN  LYS B  56      26.879  31.359  -7.416  1.00 15.00      B    H  
ATOM   4734  CA  LYS B  56      28.547  32.589  -6.979  1.00 15.00      B    C  
ATOM   4735  CB  LYS B  56      27.621  33.808  -6.923  1.00 15.00      B    C  
ATOM   4736  CG  LYS B  56      26.910  34.102  -8.235  1.00 15.00      B    C  
ATOM   4737  CD  LYS B  56      25.588  34.812  -7.996  1.00 15.00      B    C  
ATOM   4738  CE  LYS B  56      24.600  34.516  -9.114  1.00 15.00      B    C  
ATOM   4739  NZ  LYS B  56      23.244  35.056  -8.818  1.00 15.00      B    N  
ATOM   4740  HZ1 LYS B  56      22.644  35.002  -9.666  1.00 15.00      B    H  
ATOM   4741  HZ2 LYS B  56      23.311  36.048  -8.516  1.00 15.00      B    H  
ATOM   4742  HZ3 LYS B  56      22.800  34.501  -8.054  1.00 15.00      B    H  
ATOM   4743  C   LYS B  56      29.033  32.240  -5.581  1.00 15.00      B    C  
ATOM   4744  O   LYS B  56      28.711  31.174  -5.053  1.00 15.00      B    O  
ATOM   4745  N   ASP B  57      29.802  33.141  -4.987  1.00 15.00      B    N  
ATOM   4746  HN  ASP B  57      30.015  33.968  -5.459  1.00 15.00      B    H  
ATOM   4747  CA  ASP B  57      30.337  32.933  -3.647  1.00 15.00      B    C  
ATOM   4748  CB  ASP B  57      31.161  34.146  -3.208  1.00 15.00      B    C  
ATOM   4749  CG  ASP B  57      32.048  33.854  -2.013  1.00 15.00      B    C  
ATOM   4750  OD1 ASP B  57      31.512  33.672  -0.901  1.00 15.00      B    O  
ATOM   4751  OD2 ASP B  57      33.283  33.809  -2.191  1.00 15.00      B    O  
ATOM   4752  C   ASP B  57      29.209  32.675  -2.652  1.00 15.00      B    C  
ATOM   4753  O   ASP B  57      28.381  33.550  -2.395  1.00 15.00      B    O  
ATOM   4754  N   GLY B  58      29.158  31.455  -2.135  1.00 15.00      B    N  
ATOM   4755  HN  GLY B  58      29.824  30.791  -2.407  1.00 15.00      B    H  
ATOM   4756  CA  GLY B  58      28.134  31.102  -1.172  1.00 15.00      B    C  
ATOM   4757  C   GLY B  58      27.070  30.176  -1.730  1.00 15.00      B    C  
ATOM   4758  O   GLY B  58      26.330  29.554  -0.969  1.00 15.00      B    O  
ATOM   4759  N   GLU B  59      26.985  30.072  -3.049  1.00 15.00      B    N  
ATOM   4760  HN  GLU B  59      27.613  30.572  -3.617  1.00 15.00      B    H  
ATOM   4761  CA  GLU B  59      25.987  29.214  -3.677  1.00 15.00      B    C  
ATOM   4762  CB  GLU B  59      25.545  29.787  -5.034  1.00 15.00      B    C  
ATOM   4763  CG  GLU B  59      24.773  31.106  -4.945  1.00 15.00      B    C  
ATOM   4764  CD  GLU B  59      24.577  31.783  -6.295  1.00 15.00      B    C  
ATOM   4765  OE1 GLU B  59      23.796  32.764  -6.380  1.00 15.00      B    O  
ATOM   4766  OE2 GLU B  59      25.210  31.344  -7.276  1.00 15.00      B    O  
ATOM   4767  C   GLU B  59      26.516  27.785  -3.826  1.00 15.00      B    C  
ATOM   4768  O   GLU B  59      27.521  27.549  -4.497  1.00 15.00      B    O  
ATOM   4769  N   TRP B  60      25.852  26.838  -3.169  1.00 15.00      B    N  
ATOM   4770  HN  TRP B  60      25.066  27.089  -2.634  1.00 15.00      B    H  
ATOM   4771  CA  TRP B  60      26.253  25.434  -3.223  1.00 15.00      B    C  
ATOM   4772  CB  TRP B  60      26.226  24.805  -1.824  1.00 15.00      B    C  
ATOM   4773  CG  TRP B  60      27.284  25.308  -0.886  1.00 15.00      B    C  
ATOM   4774  CD1 TRP B  60      27.382  26.560  -0.349  1.00 15.00      B    C  
ATOM   4775  CD2 TRP B  60      28.388  24.561  -0.358  1.00 15.00      B    C  
ATOM   4776  NE1 TRP B  60      28.478  26.639   0.473  1.00 15.00      B    N  
ATOM   4777  HE1 TRP B  60      28.760  27.434   0.971  1.00 15.00      B    H  
ATOM   4778  CE2 TRP B  60      29.113  25.426   0.484  1.00 15.00      B    C  
ATOM   4779  CE3 TRP B  60      28.837  23.248  -0.520  1.00 15.00      B    C  
ATOM   4780  CZ2 TRP B  60      30.257  25.018   1.165  1.00 15.00      B    C  
ATOM   4781  CZ3 TRP B  60      29.972  22.844   0.157  1.00 15.00      B    C  
ATOM   4782  CH2 TRP B  60      30.670  23.725   0.989  1.00 15.00      B    C  
ATOM   4783  C   TRP B  60      25.335  24.641  -4.150  1.00 15.00      B    C  
ATOM   4784  O   TRP B  60      24.134  24.915  -4.238  1.00 15.00      B    O  
ATOM   4785  N   LEU B  61      25.904  23.660  -4.837  1.00 15.00      B    N  
ATOM   4786  HN  LEU B  61      26.869  23.495  -4.727  1.00 15.00      B    H  
ATOM   4787  CA  LEU B  61      25.140  22.819  -5.751  1.00 15.00      B    C  
ATOM   4788  CB  LEU B  61      25.899  22.638  -7.069  1.00 15.00      B    C  
ATOM   4789  CG  LEU B  61      25.159  21.890  -8.181  1.00 15.00      B    C  
ATOM   4790  CD1 LEU B  61      24.081  22.769  -8.797  1.00 15.00      B    C  
ATOM   4791  CD2 LEU B  61      26.134  21.405  -9.242  1.00 15.00      B    C  
ATOM   4792  C   LEU B  61      24.876  21.459  -5.119  1.00 15.00      B    C  
ATOM   4793  O   LEU B  61      25.805  20.758  -4.728  1.00 15.00      B    O  
ATOM   4794  N   ASN B  62      23.611  21.097  -5.010  1.00 15.00      B    N  
ATOM   4795  HN  ASN B  62      22.908  21.703  -5.339  1.00 15.00      B    H  
ATOM   4796  CA  ASN B  62      23.231  19.817  -4.427  1.00 15.00      B    C  
ATOM   4797  CB  ASN B  62      21.957  19.972  -3.594  1.00 15.00      B    C  
ATOM   4798  CG  ASN B  62      21.564  18.701  -2.864  1.00 15.00      B    C  
ATOM   4799  OD1 ASN B  62      22.410  17.879  -2.524  1.00 15.00      B    O  
ATOM   4800  ND2 ASN B  62      20.273  18.536  -2.623  1.00 15.00      B    N  
ATOM   4801 HD21 ASN B  62      19.654  19.226  -2.929  1.00 15.00      B    H  
ATOM   4802 HD22 ASN B  62      19.989  17.732  -2.123  1.00 15.00      B    H  
ATOM   4803  C   ASN B  62      23.015  18.786  -5.524  1.00 15.00      B    C  
ATOM   4804  O   ASN B  62      22.180  18.983  -6.408  1.00 15.00      B    O  
ATOM   4805  N   VAL B  63      23.777  17.702  -5.475  1.00 15.00      B    N  
ATOM   4806  HN  VAL B  63      24.426  17.603  -4.742  1.00 15.00      B    H  
ATOM   4807  CA  VAL B  63      23.668  16.647  -6.475  1.00 15.00      B    C  
ATOM   4808  CB  VAL B  63      25.048  16.189  -6.993  1.00 15.00      B    C  
ATOM   4809  CG1 VAL B  63      24.891  15.205  -8.144  1.00 15.00      B    C  
ATOM   4810  CG2 VAL B  63      25.883  17.387  -7.425  1.00 15.00      B    C  
ATOM   4811  C   VAL B  63      22.900  15.446  -5.929  1.00 15.00      B    C  
ATOM   4812  O   VAL B  63      23.472  14.557  -5.293  1.00 15.00      B    O  
ATOM   4813  N   SER B  64      21.603  15.432  -6.180  1.00 15.00      B    N  
ATOM   4814  HN  SER B  64      21.210  16.170  -6.697  1.00 15.00      B    H  
ATOM   4815  CA  SER B  64      20.740  14.355  -5.732  1.00 15.00      B    C  
ATOM   4816  CB  SER B  64      19.409  14.940  -5.256  1.00 15.00      B    C  
ATOM   4817  OG  SER B  64      19.598  16.229  -4.693  1.00 15.00      B    O  
ATOM   4818  HG  SER B  64      20.217  16.170  -3.958  1.00 15.00      B    H  
ATOM   4819  C   SER B  64      20.500  13.376  -6.881  1.00 15.00      B    C  
ATOM   4820  O   SER B  64      20.878  13.646  -8.021  1.00 15.00      B    O  
ATOM   4821  N   HIS B  65      19.885  12.237  -6.590  1.00 15.00      B    N  
ATOM   4822  HN  HIS B  65      19.605  12.061  -5.668  1.00 15.00      B    H  
ATOM   4823  CA  HIS B  65      19.604  11.252  -7.625  1.00 15.00      B    C  
ATOM   4824  CB  HIS B  65      20.800  10.322  -7.896  1.00 15.00      B    C  
ATOM   4825  CG  HIS B  65      21.253   9.488  -6.732  1.00 15.00      B    C  
ATOM   4826  ND1 HIS B  65      20.531   8.419  -6.237  1.00 15.00      B    N  
ATOM   4827  HD1 HIS B  65      19.657   8.114  -6.567  1.00 15.00      B    H  
ATOM   4828  CD2 HIS B  65      22.374   9.561  -5.976  1.00 15.00      B    C  
ATOM   4829  CE1 HIS B  65      21.189   7.873  -5.230  1.00 15.00      B    C  
ATOM   4830  NE2 HIS B  65      22.309   8.547  -5.053  1.00 15.00      B    N  
ATOM   4831  HE2 HIS B  65      22.988   8.351  -4.371  1.00 15.00      B    H  
ATOM   4832  C   HIS B  65      18.337  10.458  -7.331  1.00 15.00      B    C  
ATOM   4833  O   HIS B  65      18.130   9.989  -6.211  1.00 15.00      B    O  
ATOM   4834  N   GLU B  66      17.500  10.324  -8.343  1.00 15.00      B    N  
ATOM   4835  HN  GLU B  66      17.734  10.732  -9.211  1.00 15.00      B    H  
ATOM   4836  CA  GLU B  66      16.252   9.588  -8.236  1.00 15.00      B    C  
ATOM   4837  CB  GLU B  66      15.145  10.352  -8.974  1.00 15.00      B    C  
ATOM   4838  CG  GLU B  66      13.742   9.810  -8.757  1.00 15.00      B    C  
ATOM   4839  CD  GLU B  66      12.684  10.616  -9.486  1.00 15.00      B    C  
ATOM   4840  OE1 GLU B  66      12.758  10.713 -10.726  1.00 15.00      B    O  
ATOM   4841  OE2 GLU B  66      11.768  11.142  -8.813  1.00 15.00      B    O  
ATOM   4842  C   GLU B  66      16.441   8.201  -8.845  1.00 15.00      B    C  
ATOM   4843  O   GLU B  66      17.353   7.996  -9.648  1.00 15.00      B    O  
ATOM   4844  N   ALA B  67      15.604   7.253  -8.454  1.00 15.00      B    N  
ATOM   4845  HN  ALA B  67      14.893   7.472  -7.816  1.00 15.00      B    H  
ATOM   4846  CA  ALA B  67      15.695   5.895  -8.971  1.00 15.00      B    C  
ATOM   4847  CB  ALA B  67      16.486   5.013  -8.017  1.00 15.00      B    C  
ATOM   4848  C   ALA B  67      14.303   5.324  -9.201  1.00 15.00      B    C  
ATOM   4849  O   ALA B  67      13.308   5.927  -8.796  1.00 15.00      B    O  
END
