# Supplementary material for: Distribution and molecular evolution of the anti-CRISPR family AcrIF7
Source: PLoS Biol. 2023 Apr 21;21(4):e3002072. doi: 10.1371/journal.pbio.3002072 (PMC10155984; doi:10.1371/journal.pbio.3002072)
Supplement: S14 Data — Individual files can be open using Pymol or any structure visualisation tool. (ZIP) [file pbio.3002072.s021.zip › Structural_analysis/a2_7jzx.drw]

#--- Created by: LigPlus v.2.2.5
#--- Date:       Thu Mar 10 19:00:49 GMT 2022
#V
#DL
#E 8
PDB CODE: a2_7jzx
LABEL: a2_7jzx
SELECTED
#O1M8_1
#R [LYS   31  A]
2LYS  31 A    60.34 -4.529 Lys31(A)
#A
 N   60.907 -5.712 61.341 -5.279 N # -37.476 -0.251 16.291   [0]
 CA  61.864 -6.811 62.297 -6.378 CA # -36.549 0.857 16.48   [1]
 CB  63.386 -6.635 62.953 -6.201 CB # -35.328 0.641 15.579   [2]
 CG  63.867 -5.194 64.301 -4.761 CG # -34.143 1.544 15.873   [3]
 CD  62.692 -4.233 62.259 -3.8 CD # -33.064 1.378 14.818   [4]
 CE  63.156 -2.788 63.59 -2.355 CE # -31.841 2.218 15.138   [5]
 NZ  62.022 -1.83 62.456 -1.397 NZ # -32.112 3.674 15.034   [6]
 C   61.151 -8.164 60.718 -7.73 C # -37.211 2.194 16.146   [7]
 O   59.925 -8.229 60.359 -7.796 O # -36.619 3.253 16.332   [8]
#O2M8_2
#R [GLU   34  B]
2GLU  34 B    0.479 4.93 Glu34(B)
#A
 N   4.221 5.169 4.655 5.602 N # -32.089 3.938 8.822   [9]
 CA  2.763 5.219 3.197 5.652 CA # -31.924 2.722 8.033   [10]
 CB  1.864 3.979 1.431 4.412 CB # -32.988 2.656 6.933   [11]
 CG  2.615 2.655 3.049 3.089 CG # -33.323 1.248 6.463   [12]
 CD  4.121 2.841 3.688 3.274 CD # -34.725 1.143 5.893   [13]
 OE1 4.849 1.83 5.282 2.263 OE1 # -34.869 0.985 4.666   [14]
 OE2 4.584 4.003 5.017 4.436 OE2 # -35.695 1.222 6.679   [15]
 C   2.239 6.654 1.805 7.087 C # -30.524 2.614 7.432   [16]
 O   3.019 7.607 3.452 8.04 O # -29.953 1.525 7.364   [17]
#O1M8_3
#R [ASN  250  A]
2ASN 250 A    17.908 -6.601 Asn250(A)
#A
 N   18.48 -5.473 18.914 -5.04 N # -16.506 10.176 1.672   [18]
 CA  19.939 -5.514 19.506 -5.081 CA # -16.956 10.655 0.369   [19]
 CB  20.844 -4.276 21.277 -3.843 CB # -17.017 12.187 0.351   [20]
 CG  20.072 -2.969 19.639 -2.535 CG # -18.13 12.754 1.214   [21]
 OD1 18.837 -3.007 19.27 -2.574 OD1 # -17.958 12.952 2.422   [22]
 ND2 20.748 -1.83 21.181 -1.397 ND2 # -19.276 13.02 0.606   [23]
 C   20.443 -6.953 20.877 -6.52 C # -16.036 10.159 -0.741   [24]
 O   19.657 -7.901 19.223 -7.468 O # -16.029 10.699 -1.848   [25]
#O2M8_4
#R [PHE   17  B]
2PHE  17 B    29.811 5.53 Phe17(B)
#A
 N   34.523 4.76 34.956 5.194 N # -21.015 8.654 1.946   [26]
 CA  33.633 5.916 33.2 6.349 CA # -21.918 8.225 3.008   [27]
 CB  32.102 5.829 32.536 6.262 CB # -21.158 7.394 4.049   [28]
 CG  31.562 4.425 31.129 4.859 CG # -20.861 5.984 3.618   [29]
 CD1 32.42 3.338 32.854 3.771 CD1 # -21.43 4.911 4.284   [30]
 CD2 30.196 4.193 30.63 4.626 CD2 # -20.018 5.73 2.548   [31]
 CE1 31.927 2.047 31.494 2.481 CE1 # -21.164 3.613 3.892   [32]
 CE2 29.696 2.905 29.263 3.339 CE2 # -19.748 4.435 2.15   [33]
 CZ  30.564 1.83 30.997 2.263 CZ # -20.322 3.374 2.824   [34]
 C   34.421 7.223 34.854 7.656 C # -22.592 9.418 3.679   [35]
 O   35.654 7.216 36.087 7.649 O # -22.443 9.631 4.884   [36]
#O1M8_5
#R [LYS   28  A]
2LYS  28 A    3.145 -2.923 Lys28(A)
#A
 N   2.724 -3.986 3.157 -3.553 N # -36.734 -2.087 11.841   [37]
 CA  2.709 -5.435 3.142 -5.002 CA # -37.111 -0.689 11.785   [38]
 CB  3.961 -6.323 3.528 -6.756 CB # -37.412 -0.271 10.339   [39]
 CG  5.281 -5.561 5.714 -5.128 CG # -37.965 1.141 10.187   [40]
 CD  5.066 -4.054 4.632 -3.62 CD # -37.049 2.18 10.82   [41]
 CE  6.383 -3.299 6.816 -2.866 CE # -35.751 2.328 10.047   [42]
 NZ  6.173 -1.83 6.606 -1.397 NZ # -35.988 2.823 8.668   [43]
 C   1.274 -5.955 0.84 -6.389 C # -38.316 -0.423 12.684   [44]
 O   0.33 -5.176 0.763 -4.743 O # -38.389 0.61 13.336   [45]
#O2M8_6
#R [GLU   18  B]
2GLU  18 B    25.669 6.43 Glu18(B)
#A
 N   24.838 5.2 25.272 5.634 N # -23.341 10.19 2.901   [46]
 CA  23.447 5.632 23.88 6.065 CA # -24.022 11.365 3.428   [47]
 CB  22.254 4.678 21.821 5.112 CB # -23.369 12.643 2.906   [48]
 CG  22.628 3.207 23.061 3.641 CG # -21.868 12.712 3.12   [49]
 CD  24.122 2.999 23.689 3.432 CD # -21.344 14.124 3.032   [50]
 OE1 24.561 1.83 24.995 2.263 OE1 # -21.07 14.721 4.094   [51]
 OE2 24.863 4.001 25.296 4.434 OE2 # -21.202 14.642 1.908   [52]
 C   23.327 7.15 22.894 7.583 C # -25.503 11.365 3.073   [53]
 O   24.331 7.865 24.765 8.299 O # -25.921 10.742 2.095   [54]
#O2M8_7
#R [GLU   33  B]
2GLU  33 B    63.178 6.13 Glu33(B)
#A
 N   62.664 5.112 63.097 5.545 N # -32.074 6.463 9.874   [55]
 CA  61.207 5.104 61.641 5.538 CA # -31.881 5.347 10.79   [56]
 CB  60.363 3.833 59.93 4.266 CB # -33.114 5.179 11.674   [57]
 CG  61.163 2.544 60.73 2.11 CG # -33.425 6.373 12.557   [58]
 CD  62.65 2.809 62.217 3.242 CD # -33.932 5.947 13.915   [59]
 OE1 63.43 1.83 63.863 2.263 OE1 # -34.243 4.746 14.077   [60]
 OE2 63.041 3.992 63.475 4.425 OE2 # -33.98 6.793 14.828   [61]
 C   60.622 6.515 60.189 6.948 C # -31.616 4.035 10.055   [62]
 O   61.359 7.498 61.793 7.932 O # -30.99 3.128 10.599   [63]
#O1M8_8
#R [HIS   47  A]
2HIS  47 A    11.158 -6.166 His47(A)
#A
 N   9.126 -3.539 9.56 -3.105 N # -41.779 -1.756 2.812   [64]
 CA  9.702 -4.878 10.135 -4.445 CA # -40.79 -2.724 3.27   [65]
 CB  11.207 -5.161 10.774 -5.595 CB # -39.983 -2.138 4.433   [66]
 CG  12.077 -3.941 12.51 -3.508 CG # -38.931 -1.149 4.033   [67]
 ND1 11.661 -2.62 11.228 -2.187 ND1 # -39.072 -0.259 2.982   [68]
 CD2 13.429 -3.903 12.996 -3.47 CD2 # -37.708 -0.908 4.56   [69]
 CE1 12.721 -1.83 13.154 -1.397 CE1 # -37.979 0.478 2.885   [70]
 NE2 13.8 -2.585 14.234 -2.152 NE2 # -37.142 0.103 3.831   [71]
 C   8.632 -5.966 8.199 -6.399 C # -41.427 -4.042 3.697   [72]
 O   7.443 -5.666 7.876 -5.232 O # -41.333 -4.429 4.857   [73]
#O2M8_9
#R [SER   30  B]
2SER  30 B    11.657 4.93 Ser30(B)
#A
 N   10.345 1.83 9.912 2.263 N # -36.663 7.861 9.583   [74]
 CA  10.622 3.251 11.056 2.818 CA # -36.537 6.446 9.303   [75]
 CB  12.034 3.836 12.467 4.269 CB # -37.887 5.893 8.85   [76]
 OG  13.001 2.798 13.435 3.232 OG # -38.88 6.139 9.833   [77]
 C   9.353 4.106 9.786 4.54 C # -35.441 6.136 8.28   [78]
 O   8.242 3.568 7.809 4.002 O # -34.686 5.175 8.451   [79]
#O2M8_10
#R [ASP   13  B]
2ASP  13 B    17.345 5.23 Asp13(B)
#A
 N   21.194 4.712 21.627 5.145 N # -22.836 16.209 -2.591   [80]
 CA  19.796 5.122 20.229 5.555 CA # -22.269 14.97 -3.107   [81]
 CB  18.597 4.167 18.164 4.6 CB # -20.935 14.639 -2.428   [82]
 CG  19.017 2.707 19.45 3.14 CG # -20.367 13.305 -2.882   [83]
 OD1 20.24 2.434 20.673 2.867 OD1 # -20.398 13.024 -4.103   [84]
 OD2 18.13 1.83 17.697 2.263 OD2 # -19.901 12.53 -2.023   [85]
 C   19.705 6.641 19.272 7.074 C # -23.259 13.831 -2.915   [86]
 O   20.723 7.331 21.156 7.765 O # -24.064 13.848 -1.985   [87]
#O1M8_11
#R [GLN  249  A]
2GLN 249 A    34.024 -3.52 Gln249(A)
#A
 N   33.238 -4.709 33.671 -4.276 N # -15.273 9.416 3.926   [88]
 CA  31.812 -4.388 32.245 -3.955 CA # -16.554 8.769 3.65   [89]
 CB  30.696 -5.439 30.262 -5.006 CB # -17.577 9.097 4.744   [90]
 CG  31.179 -6.882 31.612 -6.448 CG # -17.275 8.484 6.103   [91]
 CD  32.689 -6.997 32.256 -6.564 CD # -16.129 9.17 6.817   [92]
 OE1 33.198 -8.12 33.632 -7.687 OE1 # -15.905 10.371 6.65   [93]
 NE2 33.412 -5.89 33.845 -5.457 NE2 # -15.387 8.413 7.607   [94]
HE21 32.94 -5.029 33.374 -4.596 HE21 # -15.617 7.462 7.685   [95]
HE22 34.386 -5.975 34.819 -5.541 HE22 # -14.641 8.831 8.082   [96]
 C   31.567 -2.883 31.134 -2.45 C # -17.117 9.177 2.293   [97]
 O   32.512 -2.098 32.946 -1.665 O # -18.097 8.601 1.826   [98]
#O2M8_12
#R [SER   39  B]
2SER  39 B    68.505 2.83 Ser39(B)
#A
 N   65.282 4.588 65.715 5.021 N # -30.047 6.321 15.926   [99]
 CA  66.253 3.503 66.686 3.07 CA # -31.381 6.862 16.141   [100]
 CB  65.897 2.015 65.464 2.448 CB # -31.955 6.382 17.476   [101]
 OG  64.49 1.83 64.923 2.263 OG # -32.339 5.017 17.401   [102]
 C   67.673 4.058 68.106 4.491 C # -31.356 8.385 16.081   [103]
 O   67.87 5.275 68.304 5.709 O # -30.392 9.014 16.525   [104]
#O1M8_13
#R [LYS  247  A]
2LYS 247 A    26.029 -7.251 Lys247(A)
#A
 N   22.339 -5.848 22.772 -5.414 N # -13.004 14.041 5.451   [105]
 CA  23.558 -6.646 23.991 -7.079 CA # -14.139 13.157 5.221   [106]
 CB  24.972 -6.053 25.405 -5.62 CB # -15.364 13.965 4.776   [107]
 CG  25.016 -4.533 25.449 -4.1 CG # -16.067 14.711 5.899   [108]
 CD  23.617 -3.939 24.051 -3.506 CD # -17.002 13.795 6.671   [109]
 CE  23.67 -2.421 24.103 -1.987 CE # -18.267 13.513 5.878   [110]
 NZ  22.307 -1.83 22.74 -1.397 NZ # -18.949 14.77 5.478   [111]
 C   23.26 -8.143 22.827 -7.71 C # -13.826 12.084 4.182   [112]
 O   22.101 -8.551 21.667 -8.118 O # -14.107 12.257 2.998   [113]
#O2M8_14
#R [VAL   38  B]
2VAL  38 B    55.829 1.03 Val38(B)
#A
 N   58.282 4.312 58.715 4.745 N # -28.065 4.526 13.433   [114]
 CA  57.335 3.204 56.902 3.638 CA # -28.235 5.322 14.641   [115]
 CB  55.794 3.362 56.227 3.796 CB # -27.232 6.503 14.669   [116]
 CG1 55.069 4.703 55.502 5.136 CG1 # -27.662 7.629 13.736   [117]
 CG2 54.814 2.199 54.38 2.632 CG2 # -27.006 7.009 16.086   [118]
 C   58.073 1.864 58.506 2.297 C # -29.67 5.843 14.747   [119]
 O   59.303 1.83 59.736 2.263 O # -30.429 5.777 13.781   [120]
#O2M8_15
#R [GLY   16  B]
3GLY  16 B    27.356 3.11 Gly16(B)
#A
 N   27.356 3.11 27.356 3.11 # -20.931 9.6 -1.59   [121]
 CA  27.356 3.11 27.356 3.11 # -20.38 9.313 -0.285   [122]
 C   27.356 3.11 27.356 3.11 # -21.437 8.88 0.71   [123]
 O   27.356 3.11 27.356 3.11 # -22.617 8.76 0.37   [124]
#O1M8_16
#R [GLY  110  A]
3GLY 110 A    52.474 -3.11 Gly110(A)
#A
 N   52.474 -3.11 52.474 -3.11 # -21.127 5.094 -4.784   [125]
 CA  52.474 -3.11 52.474 -3.11 # -22.462 5.556 -5.097   [126]
 C   52.474 -3.11 52.474 -3.11 # -23.21 6.063 -3.883   [127]
 O   52.474 -3.11 52.474 -3.11 # -22.603 6.447 -2.885   [128]
#O1M8_17
#R [ALA  112  A]
3ALA 112 A    27.356 -3.11 Ala112(A)
#A
 N   27.356 -3.11 27.356 -3.11 # -24.869 5.954 -0.597   [129]
 CA  27.356 -3.11 27.356 -3.11 # -24.803 5.118 0.596   [130]
 CB  27.356 -3.11 27.356 -3.11 # -23.94 5.776 1.657   [131]
 C   27.356 -3.11 27.356 -3.11 # -26.187 4.805 1.155   [132]
 O   27.356 -3.11 27.356 -3.11 # -26.352 3.865 1.93   [133]
#O2M8_18
#R [GLY   15  B]
3GLY  15 B    48.854 3.11 Gly15(B)
#A
 N   48.854 3.11 48.854 3.11 # -22.023 10.497 -3.811   [134]
 CA  48.854 3.11 48.854 3.11 # -21.189 9.325 -3.968   [135]
 C   48.854 3.11 48.854 3.11 # -20.538 8.926 -2.662   [136]
 O   48.854 3.11 48.854 3.11 # -19.694 8.029 -2.626   [137]
#O1M8_19
#R [GLN  253  A]
3GLN 253 A    37.994 -3.11 Gln253(A)
#A
 N   37.994 -3.11 37.994 -3.11 # -16.32 2.919 -0.363   [138]
 CA  37.994 -3.11 37.994 -3.11 # -16.762 2.065 0.738   [139]
 CB  37.994 -3.11 37.994 -3.11 # -17.689 0.951 0.228   [140]
 CG  37.994 -3.11 37.994 -3.11 # -17.826 -0.26 1.149   [141]
 CD  37.994 -3.11 37.994 -3.11 # -18.677 0.006 2.379   [142]
 OE1 37.994 -3.11 37.994 -3.11 # -19.893 -0.182 2.363   [143]
 NE2 37.994 -3.11 37.994 -3.11 # -18.042 0.429 3.46   [144]
HE21 37.994 -3.11 37.994 -3.11 # -17.066 0.545 3.411   [145]
HE22 37.994 -3.11 37.994 -3.11 # -18.568 0.609 4.265   [146]
 C   37.994 -3.11 37.994 -3.11 # -15.576 1.477 1.502   [147]
 O   37.994 -3.11 37.994 -3.11 # -15.51 1.587 2.729   [148]
#O1M8_20
#R [ASN  256  A]
3ASN 256 A    41.614 -3.11 Asn256(A)
#A
 N   41.614 -3.11 41.614 -3.11 # -13.598 3.426 4.155   [149]
 CA  41.614 -3.11 41.614 -3.11 # -14.164 3.72 5.479   [150]
 CB  41.614 -3.11 41.614 -3.11 # -15.654 3.362 5.555   [151]
 CG  41.614 -3.11 41.614 -3.11 # -16.563 4.366 4.859   [152]
 OD1 41.614 -3.11 41.614 -3.11 # -17.034 5.329 5.463   [153]
 ND2 41.614 -3.11 41.614 -3.11 # -16.821 4.139 3.584   [154]
 C   41.614 -3.11 41.614 -3.11 # -13.382 2.99 6.571   [155]
 O   41.614 -3.11 41.614 -3.11 # -13.143 3.54 7.65   [156]
#O2M8_21
#R [PHE   14  B]
3PHE  14 B    45.234 3.11 Phe14(B)
#A
 N   45.234 3.11 45.234 3.11 # -23.212 12.854 -3.805   [157]
 CA  45.234 3.11 45.234 3.11 # -24.11 11.713 -3.731   [158]
 CB  45.234 3.11 45.234 3.11 # -25.239 11.841 -4.759   [159]
 CG  45.234 3.11 45.234 3.11 # -26.188 12.973 -4.474   [160]
 CD1 45.234 3.11 45.234 3.11 # -27.079 12.898 -3.415   [161]
 CD2 45.234 3.11 45.234 3.11 # -26.185 14.114 -5.261   [162]
 CE1 45.234 3.11 45.234 3.11 # -27.949 13.937 -3.146   [163]
 CE2 45.234 3.11 45.234 3.11 # -27.053 15.157 -4.998   [164]
 CZ  45.234 3.11 45.234 3.11 # -27.936 15.069 -3.939   [165]
 C   45.234 3.11 45.234 3.11 # -23.343 10.414 -3.927   [166]
 O   45.234 3.11 45.234 3.11 # -23.932 9.363 -4.179   [167]
#O2M8_22
#R [GLY   37  B]
3GLY  37 B    52.474 3.11 Gly37(B)
#A
 N   52.474 3.11 52.474 3.11 # -28.044 3.443 10.915   [168]
 CA  52.474 3.11 52.474 3.11 # -28.22 2.544 12.046   [169]
 C   52.474 3.11 52.474 3.11 # -28.463 3.265 13.364   [170]
 O   52.474 3.11 52.474 3.11 # -29.004 2.688 14.304   [171]
#O1M8_23
#R [LEU   32  A]
3LEU  32 A    16.14 -3.11 Leu32(A)
#A
 N   16.14 -3.11 16.14 -3.11 # -38.447 2.135 15.671   [172]
 CA  16.14 -3.11 16.14 -3.11 # -39.175 3.339 15.283   [173]
 CB  16.14 -3.11 16.14 -3.11 # -40.144 3.021 14.14   [174]
 CG  16.14 -3.11 16.14 -3.11 # -39.881 3.72 12.805   [175]
 CD1 16.14 -3.11 16.14 -3.11 # -40.814 3.179 11.733   [176]
 CD2 16.14 -3.11 16.14 -3.11 # -40.047 5.226 12.947   [177]
 C   16.14 -3.11 16.14 -3.11 # -39.948 3.956 16.441   [178]
 O   16.14 -3.11 16.14 -3.11 # -40.109 5.175 16.499   [179]
#O1M8_24
#R [ASN  111  A]
3ASN 111 A    48.854 -3.11 Asn111(A)
#A
 N   48.854 -3.11 48.854 -3.11 # -24.532 6.042 -3.971   [180]
 CA  48.854 -3.11 48.854 -3.11 # -25.392 6.51 -2.892   [181]
 CB  48.854 -3.11 48.854 -3.11 # -26.817 6.743 -3.408   [182]
 CG  48.854 -3.11 48.854 -3.11 # -27.77 7.223 -2.328   [183]
 OD1 48.854 -3.11 48.854 -3.11 # -27.361 7.848 -1.351   [184]
 ND2 48.854 -3.11 48.854 -3.11 # -29.053 6.933 -2.495   [185]
 C   48.854 -3.11 48.854 -3.11 # -25.403 5.522 -1.732   [186]
 O   48.854 -3.11 48.854 -3.11 # -25.898 4.399 -1.86   [187]
#O1M8_25
#R [LEU  115  A]
3LEU 115 A    45.234 -3.11 Leu115(A)
#A
 N   45.234 -3.11 45.234 -3.11 # -27.114 1.295 0.441   [188]
 CA  45.234 -3.11 45.234 -3.11 # -26.099 0.321 0.843   [189]
 CB  45.234 -3.11 45.234 -3.11 # -25.279 0.864 2.018   [190]
 CG  45.234 -3.11 45.234 -3.11 # -24.06 0.039 2.441   [191]
 CD1 45.234 -3.11 45.234 -3.11 # -23.024 0 1.328   [192]
 CD2 45.234 -3.11 45.234 -3.11 # -23.457 0.594 3.722   [193]
 C   45.234 -3.11 45.234 -3.11 # -26.721 -1.025 1.21   [194]
 O   45.234 -3.11 45.234 -3.11 # -26.03 -2.05 1.26   [195]
#Odummy
#R [DUM    1  X]
7DUM   1 X
#A
 C1  -1.028 0 -1.028 0 # 0 0 0   [196]
 C2  69.945 0 69.945 0 # 0 0 0   [197]
#B
2 34 154
2 33 154
2 31 154
2 34 144
2 34 143
2 34 142
2 50 23
2 49 23
2 83 23
2 82 23
2 50 22
2 52 21
2 85 21
2 85 20
2 122 19
2 31 98
2 123 98
2 122 98
2 50 111
2 51 110
2 32 193
2 30 131
2 29 131
2 27 131
2 124 131
2 167 181
2 136 128
2 135 128
2 135 127
2 167 127
2 13 71
2 14 70
2 15 69
2 14 69
2 13 69
2 77 177
2 101 6
2 100 6
2 119 6
2 59 6
2 58 6
2 57 6
2 102 5
2 171 5
2 60 5
2 60 4
2 60 3
2 13 43
2 12 43
2 11 43
2 78 43
2 76 43
2 75 43
2 15 42
2 79 42
1 23 52 2.83
1 23 85 2.75
1 26 98 2.92
1 111 51 2.53
1 71 14 2.58
1 6 102 2.73
1 6 120 2.97
1 6 60 2.57
1 43 15 2.57
1 43 79 2.70
0 103 104 d
0 101 102
0 100 103
0 100 101
0 99 100
0 119 120 d
0 116 118
0 116 117
0 115 119
0 115 116
0 114 115
0 16 17 d
0 13 15
0 13 14 d
0 12 13
0 11 12
0 10 16
0 10 11
0 9 10
0 62 63 d
0 59 61
0 59 60 d
0 58 59
0 57 58
0 56 62
0 56 57
0 55 56
0 78 79 d
0 76 77
0 75 78
0 75 76
0 74 75
0 53 54 d
0 50 52
0 50 51 d
0 49 50
0 48 49
0 47 53
0 47 48
0 46 47
0 35 36 d
0 33 34
0 32 34 d
0 31 33 d
0 30 32
0 29 31
0 29 30 d
0 28 29
0 27 35
0 27 28
0 26 27
0 86 87 d
0 83 85
0 83 84 d
0 82 83
0 81 86
0 81 82
0 80 81
0 24 25 d
0 21 23
0 21 22 d
0 20 21
0 19 24
0 19 20
0 18 19
0 97 98 d
0 95 96
0 94 96
0 94 95
0 92 94
0 92 93 d
0 91 92
0 90 91
0 89 97
0 89 90
0 88 89
0 112 113 d
0 110 111
0 109 110
0 108 109
0 107 108
0 106 112
0 106 107
0 105 106
0 72 73 d
0 70 71
0 69 71
0 68 70 d
0 67 69 d
0 67 68
0 66 67
0 65 72
0 65 66
0 64 65
0 7 8 d
0 5 6
0 4 5
0 3 4
0 2 3
0 1 7
0 1 2
0 0 1
0 44 45 d
0 42 43
0 41 42
0 40 41
0 39 40
0 38 44
0 38 39
0 37 38
6 196 197
#T
a2_7jzx    0 0
#P
IFACE_RESNAME1_SIZE=0.800
ATOM_EDGES_STATUS=ON
IFACE_BOND2_WIDTH=0.190
EQUIV_ELLIPSES_STATUS=ON
HYDROPHOBIC_BOND_COLOUR=BRICK_RED
DISULPHIDE_WIDTH=0.070
NLIGATOM2_STATUS=ON
LIGATOM_RADIUS=0.330
LIGBOND_COLOUR=PURPLE
IFACE_HYDROPHNAME1_SIZE=0.500
ABODY_OTHER_RESNAME_COLOUR=DARK_SLATE_GREY
IFACE_ATMNAME1_SIZE=0.310
ABODY_LOOP_LIST_HEADING_SIZE=1.00
SULPHUR_COLOUR=YELLOW
EQUIV_SIDECHAINS_UNDERLAY_STATUS=OFF
INTERNAL_HBONDS_STATUS=OFF
DUMMY_COLOUR=BLACK
NLIGRESNAME2_COLOUR=PINK
ABODY_H3_ATNAME_COLOUR=SPRING_GREEN
ABODY_L2_COLOUR=SKY_BLUE
HYDROPHOBIC_WIDTH=0.070
NLIGATMNAME2_STATUS=ON
SALT_BRIDGE_COLOUR=RED
ABODY_H2_ATNAME_COLOUR=OLIVE_GREEN
HYDROPHOBIC_STATUS=OFF
WATER_COLOUR=TURQUOISE
LIGATMNAME_COLOUR=BLACK
CARBON_COLOUR=BLACK
IFACE_HPHOBIC1_RADIUS=1.150
SALT_BRIDGE_DIM_WIDTH=0.070
HYDROPHOBIC2_STATUS=OFF
IFACE_ATOM2_RADIUS=0.330
SPOKE_WIDTH=0.070
NLIGATMNAME2_COLOUR=BLUE
HBOND_WIDTH=0.070
LIGATMNAME_STATUS=ON
TITLE_DIM_SIZE=1.000
WATERNAME_SIZE=0.500
ABODY_H3_COLOUR=SPRING_GREEN
HYDROPHNAME_COLOUR=BLACK
TITLE_COLOUR=BLUE
HYDROPHOBIC2_BOND_COLOUR=BRICK_RED
WATERNAME_STATUS=ON
EXTBOND_COLOUR=PURPLE
METAL_COLOUR=PINK
ABODY_L1_RESNAME_COLOUR=CYAN
UNDERLAY_COLOUR=RED
HBTEXT_DIM_SIZE=0.440
HYDROPHNAME2_COLOUR=BLUE
DISULPHIDE_STATUS=ON
BACKGROUND_COLOUR=WHITE
DUMMY_WIDTH=0.070
HYDROPHOBIC2_WIDTH=0.070
NLIGRESNAME_STATUS=ON
ABODY_L1_ATNAME_COLOUR=CYAN
TITLE_STATUS=ON
ELLIPSE_WIDTH=0.140
LIGATOM_STATUS=ON
HBTEXT_STATUS=ON
SIMPLERES_COLOUR=BLACK
HBTEXT_COLOUR=OLIVE_GREEN
NLIGBOND2_WIDTH=0.130
ABODY_H3_RESNAME_COLOUR=SPRING_GREEN
NLIGBOND2_COLOUR=LILAC
LIGRESNAME_STATUS=ON
LIGRESNAME_COLOUR=BLUE
NLIGRESNAME2_STATUS=ON
SALT_BRIDGE_WIDTH=0.070
IFACE_BOND1_WIDTH=0.190
SHOW_BLANK_TEXT_STATUS=OFF
WATERNAME_DIM_SIZE=0.500
NLIGATMNAME2_SIZE=0.310
PLOT_LABEL_SIZE=12.0
INACTIVE_COLOUR=GREY
ABODY_L1_COLOUR=CYAN
HYDROPHOBIC_COLOUR=BRICK_RED
ABODY_LOOP_LABEL_SIZE=1.60
NLIGRESNAME_COLOUR=OLIVE_GREEN
HBOND_COLOUR=OLIVE_GREEN
PHOSPHORUS_COLOUR=PURPLE
PLOT_LIST_LABEL_SIZE=14.0
ABODY_L2_ATNAME_COLOUR=SKY_BLUE
NLIGATOM_RADIUS=0.330
NITROGEN_COLOUR=BLUE
DIMPLOT_SPLIT_WIDTH=100.0
HYDROPHNAME2_STATUS=ON
IFACE_ATMNAME2_SIZE=0.310
IFACE_RESNAME2_SIZE=0.800
EQUIV_HGROUPS_UNDERLAY_STATUS=ON
ABODY_H2_COLOUR=OLIVE_GREEN
ABODY_L3_RESNAME_COLOUR=BLUE
ABODY_H1_RESNAME_COLOUR=GREEN
NLIGBOND_COLOUR=ORANGE
LIGATMNAME_SIZE=0.310
ATOM_EDGE_COLOUR=BLACK
ABODY_OTHER_ATNAME_COLOUR=DARK_SLATE_GREY
SIMPLE_RADIUS=0.800
NLIGATMNAME_COLOUR=BLACK
HYDROPHNAME2_SIZE=0.500
TITLE_SIZE=1.000
DISULPHIDE_COLOUR=GOLD
IFACE_ATOM1_RADIUS=0.330
ABODY_L2_RESNAME_COLOUR=SKY_BLUE
IFACE_HPHOBIC2_RADIUS=1.150
HYDROPHOBIC2_COLOUR=PINK
HBTEXT_SIZE=0.440
DOUBLE_BONDS_STATUS=OFF
SIMPLETEXT_SIZE=0.500
ABODY_OTHER_COLOUR=DARK_SLATE_GREY
ABODY_L3_ATNAME_COLOUR=BLUE
ABODY_H1_ATNAME_COLOUR=GREEN
LIGRESNAME_SIZE=0.800
WATER_DIM_RADIUS=0.400
DUMMY_STATUS=ON
IFACE_HYDROPHNAME2_SIZE=0.500
NLIGATOM2_RADIUS=0.330
ABODY_L3_COLOUR=BLUE
EXTBOND_DIM_WIDTH=0.070
WATERNAME_COLOUR=PURPLE
ARC_WIDTH=0.070
NLIGATMNAME_SIZE=0.310
OTHER_COLOUR=LIME_GREEN
EXTBOND_WIDTH=0.070
PLOT_LIST_LABEL_COLOUR=BLUE
NLIGATMNAME_STATUS=ON
HBOND_STATUS=ON
INACTIVE_PLOTS_STATUS=ON
ABODY_H2_RESNAME_COLOUR=OLIVE_GREEN
NLIGRESNAME2_SIZE=0.630
HYDROPHNAME_STATUS=ON
LIGBOND_WIDTH=0.190
HBOND_DIM_WIDTH=0.070
SALT_BRIDGE_STATUS=ON
WATER_STATUS=ON
ELLIPSE_COLOUR=RED
DISULPHIDE_DIM_WIDTH=0.070
HYDROPHOBIC_DIM_WIDTH=0.070
NLIGATOM_STATUS=ON
OXYGEN_COLOUR=RED
ABODY_H1_COLOUR=GREEN
HYDROPHNAME_SIZE=0.500
HPHOBIC_RADIUS=1.150
NLIGBOND_WIDTH=0.130
WATER_RADIUS=0.400
NLIGRESNAME_SIZE=0.630
PLOT_LABEL_COLOUR=RED
