# Supplementary material for: Distribution and molecular evolution of the anti-CRISPR family AcrIF7
Source: PLoS Biol. 2023 Apr 21;21(4):e3002072. doi: 10.1371/journal.pbio.3002072 (PMC10155984; doi:10.1371/journal.pbio.3002072)
Supplement: S14 Data — Individual files can be open using Pymol or any structure visualisation tool. (ZIP) [file pbio.3002072.s021.zip › Structural_analysis/a2_7jzx.pdb]

REMARK FILENAME="complex_34w.pdb0"
REMARK ===============================================================
REMARK HADDOCK run for complex
REMARK initial structure: complex_34.pdb
REMARK ===============================================================
REMARK            total,bonds,angles,improper,dihe,vdw,elec,air,cdih,coup,rdcs,vean,dani,xpcs,rg
REMARK energies: -483.894, 0, 0, 0, 0, -18.6121, -465.281, 0, 0, 0, 0, 0, 0, 0, 0
REMARK ===============================================================
REMARK            bonds,angles,impropers,dihe,air,cdih,coup,rdcs,vean,dani,xpcs
REMARK rms-dev.: 0,0,0,0,0,0,0, 0, 0, 0, 0
REMARK ===============================================================
REMARK               air,cdih,coup,rdcs,vean,dani,xpcs
REMARK               >0.3,>5,>1,>0,>5,>0.2,>0.2
REMARK violations.: 0, 0, 0, 0, 0, 0, 0
REMARK ===============================================================
REMARK                        CVpartition#,violations,rms
REMARK AIRs cross-validation: 2, 0, 0
REMARK ===============================================================
REMARK NCS energy: 0
REMARK ===============================================================
REMARK Symmetry energy: 0
REMARK ===============================================================
REMARK Membrane restraining energy: 0
REMARK ===============================================================
REMARK Local cross-correlation:  0.0000
REMARK ===============================================================
REMARK Desolvation energy: 7.60879
REMARK Internal energy free molecules: -18129.7
REMARK Internal energy complex: -18048.7
REMARK Binding energy: -395.267
REMARK ===============================================================
REMARK buried surface area: 1500.07
REMARK ===============================================================
REMARK water - chain_1: 0 0 0
REMARK water - chain_2: 0 0 0
REMARK ===============================================================
REMARK water - water: 0 0 0
REMARK ===============================================================
REMARK DATE:10-Mar-2022  14:16:51       created by user: enmr049
REMARK VERSION:1.3U
ATOM      1  N   PRO A   8     -32.795 -26.818  -2.472  1.00 15.00      A    N  
ATOM      2  CA  PRO A   8     -32.740 -26.423  -3.872  1.00 15.00      A    C  
ATOM      3  CB  PRO A   8     -32.035 -27.621  -4.501  1.00 15.00      A    C  
ATOM      4  CG  PRO A   8     -31.078 -28.083  -3.448  1.00 15.00      A    C  
ATOM      5  CD  PRO A   8     -31.630 -27.636  -2.112  1.00 15.00      A    C  
ATOM      6  C   PRO A   8     -34.137 -26.253  -4.458  1.00 15.00      A    C  
ATOM      7  O   PRO A   8     -34.413 -26.662  -5.587  1.00 15.00      A    O  
ATOM      8  N   THR A   9     -35.017 -25.653  -3.677  1.00 15.00      A    N  
ATOM      9  HN  THR A   9     -34.733 -25.346  -2.785  1.00 15.00      A    H  
ATOM     10  CA  THR A   9     -36.381 -25.419  -4.109  1.00 15.00      A    C  
ATOM     11  CB  THR A   9     -37.389 -26.309  -3.340  1.00 15.00      A    C  
ATOM     12  OG1 THR A   9     -38.734 -25.997  -3.729  1.00 15.00      A    O  
ATOM     13  HG1 THR A   9     -39.185 -26.807  -3.989  1.00 15.00      A    H  
ATOM     14  CG2 THR A   9     -37.241 -26.152  -1.834  1.00 15.00      A    C  
ATOM     15  C   THR A   9     -36.739 -23.944  -3.964  1.00 15.00      A    C  
ATOM     16  O   THR A   9     -36.315 -23.283  -3.016  1.00 15.00      A    O  
ATOM     17  N   TRP A  10     -37.523 -23.429  -4.901  1.00 15.00      A    N  
ATOM     18  HN  TRP A  10     -37.844 -24.003  -5.625  1.00 15.00      A    H  
ATOM     19  CA  TRP A  10     -37.915 -22.027  -4.875  1.00 15.00      A    C  
ATOM     20  CB  TRP A  10     -38.648 -21.627  -6.163  1.00 15.00      A    C  
ATOM     21  CG  TRP A  10     -40.091 -22.034  -6.213  1.00 15.00      A    C  
ATOM     22  CD1 TRP A  10     -40.587 -23.285  -6.441  1.00 15.00      A    C  
ATOM     23  CD2 TRP A  10     -41.226 -21.177  -6.042  1.00 15.00      A    C  
ATOM     24  NE1 TRP A  10     -41.960 -23.262  -6.414  1.00 15.00      A    N  
ATOM     25  HE1 TRP A  10     -42.546 -24.034  -6.548  1.00 15.00      A    H  
ATOM     26  CE2 TRP A  10     -42.376 -21.977  -6.170  1.00 15.00      A    C  
ATOM     27  CE3 TRP A  10     -41.378 -19.810  -5.786  1.00 15.00      A    C  
ATOM     28  CZ2 TRP A  10     -43.663 -21.456  -6.055  1.00 15.00      A    C  
ATOM     29  CZ3 TRP A  10     -42.655 -19.296  -5.672  1.00 15.00      A    C  
ATOM     30  CH2 TRP A  10     -43.781 -20.117  -5.806  1.00 15.00      A    C  
ATOM     31  C   TRP A  10     -38.746 -21.690  -3.640  1.00 15.00      A    C  
ATOM     32  O   TRP A  10     -38.848 -20.530  -3.257  1.00 15.00      A    O  
ATOM     33  N   GLN A  11     -39.317 -22.712  -3.009  1.00 15.00      A    N  
ATOM     34  HN  GLN A  11     -39.175 -23.621  -3.345  1.00 15.00      A    H  
ATOM     35  CA  GLN A  11     -40.139 -22.510  -1.823  1.00 15.00      A    C  
ATOM     36  CB  GLN A  11     -40.852 -23.803  -1.422  1.00 15.00      A    C  
ATOM     37  CG  GLN A  11     -41.866 -24.300  -2.442  1.00 15.00      A    C  
ATOM     38  CD  GLN A  11     -43.060 -23.375  -2.605  1.00 15.00      A    C  
ATOM     39  OE1 GLN A  11     -42.954 -22.160  -2.458  1.00 15.00      A    O  
ATOM     40  NE2 GLN A  11     -44.211 -23.948  -2.910  1.00 15.00      A    N  
ATOM     41 HE21 GLN A  11     -44.231 -24.921  -3.011  1.00 15.00      A    H  
ATOM     42 HE22 GLN A  11     -44.995 -23.373  -3.024  1.00 15.00      A    H  
ATOM     43  C   GLN A  11     -39.313 -21.974  -0.660  1.00 15.00      A    C  
ATOM     44  O   GLN A  11     -39.691 -20.996  -0.015  1.00 15.00      A    O  
ATOM     45  N   GLU A  12     -38.169 -22.599  -0.412  1.00 15.00      A    N  
ATOM     46  HN  GLU A  12     -37.894 -23.348  -0.979  1.00 15.00      A    H  
ATOM     47  CA  GLU A  12     -37.305 -22.175   0.678  1.00 15.00      A    C  
ATOM     48  CB  GLU A  12     -36.295 -23.263   1.056  1.00 15.00      A    C  
ATOM     49  CG  GLU A  12     -35.401 -23.731  -0.078  1.00 15.00      A    C  
ATOM     50  CD  GLU A  12     -34.005 -23.165   0.024  1.00 15.00      A    C  
ATOM     51  OE1 GLU A  12     -33.188 -23.437  -0.876  1.00 15.00      A    O  
ATOM     52  OE2 GLU A  12     -33.732 -22.443   1.008  1.00 15.00      A    O  
ATOM     53  C   GLU A  12     -36.631 -20.848   0.354  1.00 15.00      A    C  
ATOM     54  O   GLU A  12     -36.479 -19.993   1.222  1.00 15.00      A    O  
ATOM     55  N   LEU A  13     -36.266 -20.668  -0.909  1.00 15.00      A    N  
ATOM     56  HN  LEU A  13     -36.411 -21.389  -1.555  1.00 15.00      A    H  
ATOM     57  CA  LEU A  13     -35.629 -19.437  -1.349  1.00 15.00      A    C  
ATOM     58  CB  LEU A  13     -35.100 -19.596  -2.772  1.00 15.00      A    C  
ATOM     59  CG  LEU A  13     -33.952 -20.592  -2.947  1.00 15.00      A    C  
ATOM     60  CD1 LEU A  13     -33.766 -20.941  -4.415  1.00 15.00      A    C  
ATOM     61  CD2 LEU A  13     -32.665 -20.031  -2.361  1.00 15.00      A    C  
ATOM     62  C   LEU A  13     -36.607 -18.270  -1.268  1.00 15.00      A    C  
ATOM     63  O   LEU A  13     -36.235 -17.157  -0.890  1.00 15.00      A    O  
ATOM     64  N   ARG A  14     -37.862 -18.535  -1.614  1.00 15.00      A    N  
ATOM     65  HN  ARG A  14     -38.093 -19.440  -1.921  1.00 15.00      A    H  
ATOM     66  CA  ARG A  14     -38.903 -17.521  -1.565  1.00 15.00      A    C  
ATOM     67  CB  ARG A  14     -40.221 -18.087  -2.097  1.00 15.00      A    C  
ATOM     68  CG  ARG A  14     -41.385 -17.114  -2.060  1.00 15.00      A    C  
ATOM     69  CD  ARG A  14     -41.136 -15.903  -2.943  1.00 15.00      A    C  
ATOM     70  NE  ARG A  14     -42.372 -15.166  -3.162  1.00 15.00      A    N  
ATOM     71  HE  ARG A  14     -43.203 -15.603  -2.879  1.00 15.00      A    H  
ATOM     72  CZ  ARG A  14     -42.451 -13.955  -3.711  1.00 15.00      A    C  
ATOM     73  NH1 ARG A  14     -41.359 -13.308  -4.107  1.00 15.00      A    N  
ATOM     74 HH11 ARG A  14     -40.422 -13.742  -3.997  1.00 15.00      A    H  
ATOM     75 HH12 ARG A  14     -41.445 -12.353  -4.533  1.00 15.00      A    H  
ATOM     76  NH2 ARG A  14     -43.634 -13.393  -3.867  1.00 15.00      A    N  
ATOM     77 HH21 ARG A  14     -43.711 -12.436  -4.306  1.00 15.00      A    H  
ATOM     78 HH22 ARG A  14     -44.494 -13.892  -3.569  1.00 15.00      A    H  
ATOM     79  C   ARG A  14     -39.085 -17.027  -0.139  1.00 15.00      A    C  
ATOM     80  O   ARG A  14     -39.044 -15.823   0.117  1.00 15.00      A    O  
ATOM     81  N   GLN A  15     -39.263 -17.961   0.788  1.00 15.00      A    N  
ATOM     82  HN  GLN A  15     -39.275 -18.908   0.525  1.00 15.00      A    H  
ATOM     83  CA  GLN A  15     -39.443 -17.605   2.186  1.00 15.00      A    C  
ATOM     84  CB  GLN A  15     -39.920 -18.792   3.033  1.00 15.00      A    C  
ATOM     85  CG  GLN A  15     -38.994 -19.997   3.030  1.00 15.00      A    C  
ATOM     86  CD  GLN A  15     -39.442 -21.089   3.982  1.00 15.00      A    C  
ATOM     87  OE1 GLN A  15     -40.630 -21.258   4.242  1.00 15.00      A    O  
ATOM     88  NE2 GLN A  15     -38.487 -21.842   4.506  1.00 15.00      A    N  
ATOM     89 HE21 GLN A  15     -37.559 -21.656   4.252  1.00 15.00      A    H  
ATOM     90 HE22 GLN A  15     -38.750 -22.551   5.127  1.00 15.00      A    H  
ATOM     91  C   GLN A  15     -38.176 -16.977   2.757  1.00 15.00      A    C  
ATOM     92  O   GLN A  15     -38.254 -16.046   3.549  1.00 15.00      A    O  
ATOM     93  N   PHE A  16     -37.013 -17.474   2.326  1.00 15.00      A    N  
ATOM     94  HN  PHE A  16     -37.021 -18.224   1.690  1.00 15.00      A    H  
ATOM     95  CA  PHE A  16     -35.728 -16.952   2.787  1.00 15.00      A    C  
ATOM     96  CB  PHE A  16     -34.567 -17.737   2.164  1.00 15.00      A    C  
ATOM     97  CG  PHE A  16     -33.292 -17.693   2.962  1.00 15.00      A    C  
ATOM     98  CD1 PHE A  16     -33.114 -18.529   4.053  1.00 15.00      A    C  
ATOM     99  CD2 PHE A  16     -32.271 -16.821   2.620  1.00 15.00      A    C  
ATOM    100  CE1 PHE A  16     -31.944 -18.496   4.788  1.00 15.00      A    C  
ATOM    101  CE2 PHE A  16     -31.098 -16.782   3.350  1.00 15.00      A    C  
ATOM    102  CZ  PHE A  16     -30.934 -17.621   4.436  1.00 15.00      A    C  
ATOM    103  C   PHE A  16     -35.604 -15.468   2.451  1.00 15.00      A    C  
ATOM    104  O   PHE A  16     -35.196 -14.663   3.292  1.00 15.00      A    O  
ATOM    105  N   ILE A  17     -35.967 -15.109   1.224  1.00 15.00      A    N  
ATOM    106  HN  ILE A  17     -36.275 -15.797   0.592  1.00 15.00      A    H  
ATOM    107  CA  ILE A  17     -35.912 -13.718   0.795  1.00 15.00      A    C  
ATOM    108  CB  ILE A  17     -36.079 -13.568  -0.736  1.00 15.00      A    C  
ATOM    109  CG1 ILE A  17     -34.896 -14.229  -1.454  1.00 15.00      A    C  
ATOM    110  CG2 ILE A  17     -36.187 -12.099  -1.133  1.00 15.00      A    C  
ATOM    111  CD1 ILE A  17     -34.995 -14.209  -2.964  1.00 15.00      A    C  
ATOM    112  C   ILE A  17     -36.961 -12.899   1.542  1.00 15.00      A    C  
ATOM    113  O   ILE A  17     -36.707 -11.758   1.938  1.00 15.00      A    O  
ATOM    114  N   GLU A  18     -38.130 -13.499   1.763  1.00 15.00      A    N  
ATOM    115  HN  GLU A  18     -38.271 -14.414   1.432  1.00 15.00      A    H  
ATOM    116  CA  GLU A  18     -39.207 -12.827   2.485  1.00 15.00      A    C  
ATOM    117  CB  GLU A  18     -40.499 -13.650   2.469  1.00 15.00      A    C  
ATOM    118  CG  GLU A  18     -41.374 -13.400   1.249  1.00 15.00      A    C  
ATOM    119  CD  GLU A  18     -42.848 -13.292   1.596  1.00 15.00      A    C  
ATOM    120  OE1 GLU A  18     -43.223 -12.344   2.322  1.00 15.00      A    O  
ATOM    121  OE2 GLU A  18     -43.632 -14.151   1.136  1.00 15.00      A    O  
ATOM    122  C   GLU A  18     -38.778 -12.515   3.916  1.00 15.00      A    C  
ATOM    123  O   GLU A  18     -39.017 -11.415   4.418  1.00 15.00      A    O  
ATOM    124  N   SER A  19     -38.126 -13.475   4.571  1.00 15.00      A    N  
ATOM    125  HN  SER A  19     -37.985 -14.351   4.140  1.00 15.00      A    H  
ATOM    126  CA  SER A  19     -37.651 -13.266   5.931  1.00 15.00      A    C  
ATOM    127  CB  SER A  19     -37.092 -14.555   6.542  1.00 15.00      A    C  
ATOM    128  OG  SER A  19     -36.567 -15.418   5.550  1.00 15.00      A    O  
ATOM    129  HG  SER A  19     -35.915 -14.947   5.019  1.00 15.00      A    H  
ATOM    130  C   SER A  19     -36.621 -12.141   5.981  1.00 15.00      A    C  
ATOM    131  O   SER A  19     -36.561 -11.395   6.954  1.00 15.00      A    O  
ATOM    132  N   PHE A  20     -35.828 -12.012   4.920  1.00 15.00      A    N  
ATOM    133  HN  PHE A  20     -35.925 -12.635   4.167  1.00 15.00      A    H  
ATOM    134  CA  PHE A  20     -34.821 -10.961   4.849  1.00 15.00      A    C  
ATOM    135  CB  PHE A  20     -33.878 -11.185   3.661  1.00 15.00      A    C  
ATOM    136  CG  PHE A  20     -32.757 -10.185   3.577  1.00 15.00      A    C  
ATOM    137  CD1 PHE A  20     -32.800  -9.154   2.653  1.00 15.00      A    C  
ATOM    138  CD2 PHE A  20     -31.665 -10.274   4.424  1.00 15.00      A    C  
ATOM    139  CE1 PHE A  20     -31.774  -8.231   2.575  1.00 15.00      A    C  
ATOM    140  CE2 PHE A  20     -30.635  -9.355   4.351  1.00 15.00      A    C  
ATOM    141  CZ  PHE A  20     -30.690  -8.331   3.425  1.00 15.00      A    C  
ATOM    142  C   PHE A  20     -35.499  -9.597   4.744  1.00 15.00      A    C  
ATOM    143  O   PHE A  20     -35.107  -8.642   5.411  1.00 15.00      A    O  
ATOM    144  N   ILE A  21     -36.530  -9.520   3.909  1.00 15.00      A    N  
ATOM    145  HN  ILE A  21     -36.794 -10.317   3.397  1.00 15.00      A    H  
ATOM    146  CA  ILE A  21     -37.275  -8.278   3.731  1.00 15.00      A    C  
ATOM    147  CB  ILE A  21     -38.305  -8.393   2.583  1.00 15.00      A    C  
ATOM    148  CG1 ILE A  21     -37.608  -8.817   1.286  1.00 15.00      A    C  
ATOM    149  CG2 ILE A  21     -39.039  -7.073   2.384  1.00 15.00      A    C  
ATOM    150  CD1 ILE A  21     -38.557  -9.147   0.153  1.00 15.00      A    C  
ATOM    151  C   ILE A  21     -37.988  -7.910   5.033  1.00 15.00      A    C  
ATOM    152  O   ILE A  21     -38.011  -6.747   5.441  1.00 15.00      A    O  
ATOM    153  N   GLN A  22     -38.547  -8.924   5.688  1.00 15.00      A    N  
ATOM    154  HN  GLN A  22     -38.490  -9.827   5.301  1.00 15.00      A    H  
ATOM    155  CA  GLN A  22     -39.253  -8.743   6.952  1.00 15.00      A    C  
ATOM    156  CB  GLN A  22     -39.962 -10.045   7.343  1.00 15.00      A    C  
ATOM    157  CG  GLN A  22     -40.966  -9.928   8.485  1.00 15.00      A    C  
ATOM    158  CD  GLN A  22     -42.161  -9.041   8.167  1.00 15.00      A    C  
ATOM    159  OE1 GLN A  22     -42.829  -8.540   9.066  1.00 15.00      A    O  
ATOM    160  NE2 GLN A  22     -42.436  -8.832   6.887  1.00 15.00      A    N  
ATOM    161 HE21 GLN A  22     -41.865  -9.254   6.214  1.00 15.00      A    H  
ATOM    162 HE22 GLN A  22     -43.200  -8.260   6.671  1.00 15.00      A    H  
ATOM    163  C   GLN A  22     -38.285  -8.304   8.049  1.00 15.00      A    C  
ATOM    164  O   GLN A  22     -38.632  -7.488   8.897  1.00 15.00      A    O  
ATOM    165  N   GLU A  23     -37.072  -8.854   8.022  1.00 15.00      A    N  
ATOM    166  HN  GLU A  23     -36.868  -9.523   7.332  1.00 15.00      A    H  
ATOM    167  CA  GLU A  23     -36.036  -8.509   8.994  1.00 15.00      A    C  
ATOM    168  CB  GLU A  23     -34.763  -9.320   8.709  1.00 15.00      A    C  
ATOM    169  CG  GLU A  23     -33.638  -9.137   9.719  1.00 15.00      A    C  
ATOM    170  CD  GLU A  23     -32.646  -8.061   9.313  1.00 15.00      A    C  
ATOM    171  OE1 GLU A  23     -32.725  -7.570   8.163  1.00 15.00      A    O  
ATOM    172  OE2 GLU A  23     -31.784  -7.698  10.142  1.00 15.00      A    O  
ATOM    173  C   GLU A  23     -35.746  -7.013   8.932  1.00 15.00      A    C  
ATOM    174  O   GLU A  23     -35.648  -6.340   9.960  1.00 15.00      A    O  
ATOM    175  N   ARG A  24     -35.637  -6.499   7.712  1.00 15.00      A    N  
ATOM    176  HN  ARG A  24     -35.715  -7.096   6.937  1.00 15.00      A    H  
ATOM    177  CA  ARG A  24     -35.380  -5.083   7.493  1.00 15.00      A    C  
ATOM    178  CB  ARG A  24     -35.132  -4.811   6.007  1.00 15.00      A    C  
ATOM    179  CG  ARG A  24     -33.802  -4.136   5.718  1.00 15.00      A    C  
ATOM    180  CD  ARG A  24     -32.640  -4.954   6.258  1.00 15.00      A    C  
ATOM    181  NE  ARG A  24     -31.588  -4.102   6.814  1.00 15.00      A    N  
ATOM    182  HE  ARG A  24     -31.434  -3.239   6.374  1.00 15.00      A    H  
ATOM    183  CZ  ARG A  24     -30.845  -4.434   7.870  1.00 15.00      A    C  
ATOM    184  NH1 ARG A  24     -31.034  -5.594   8.482  1.00 15.00      A    N  
ATOM    185 HH11 ARG A  24     -31.774  -6.268   8.140  1.00 15.00      A    H  
ATOM    186 HH12 ARG A  24     -30.462  -5.860   9.310  1.00 15.00      A    H  
ATOM    187  NH2 ARG A  24     -29.917  -3.595   8.323  1.00 15.00      A    N  
ATOM    188 HH21 ARG A  24     -29.768  -2.677   7.855  1.00 15.00      A    H  
ATOM    189 HH22 ARG A  24     -29.338  -3.854   9.149  1.00 15.00      A    H  
ATOM    190  C   ARG A  24     -36.547  -4.241   8.001  1.00 15.00      A    C  
ATOM    191  O   ARG A  24     -36.370  -3.099   8.424  1.00 15.00      A    O  
ATOM    192  N   LEU A  25     -37.741  -4.820   7.956  1.00 15.00      A    N  
ATOM    193  HN  LEU A  25     -37.814  -5.732   7.602  1.00 15.00      A    H  
ATOM    194  CA  LEU A  25     -38.940  -4.142   8.422  1.00 15.00      A    C  
ATOM    195  CB  LEU A  25     -40.192  -4.794   7.829  1.00 15.00      A    C  
ATOM    196  CG  LEU A  25     -41.536  -4.232   8.302  1.00 15.00      A    C  
ATOM    197  CD1 LEU A  25     -41.716  -2.796   7.834  1.00 15.00      A    C  
ATOM    198  CD2 LEU A  25     -42.685  -5.106   7.824  1.00 15.00      A    C  
ATOM    199  C   LEU A  25     -39.009  -4.170   9.944  1.00 15.00      A    C  
ATOM    200  O   LEU A  25     -39.162  -3.132  10.584  1.00 15.00      A    O  
ATOM    201  N   GLN A  26     -38.876  -5.365  10.513  1.00 15.00      A    N  
ATOM    202  HN  GLN A  26     -38.741  -6.154   9.939  1.00 15.00      A    H  
ATOM    203  CA  GLN A  26     -38.927  -5.548  11.960  1.00 15.00      A    C  
ATOM    204  CB  GLN A  26     -38.776  -7.027  12.323  1.00 15.00      A    C  
ATOM    205  CG  GLN A  26     -39.124  -7.339  13.769  1.00 15.00      A    C  
ATOM    206  CD  GLN A  26     -40.619  -7.419  14.005  1.00 15.00      A    C  
ATOM    207  OE1 GLN A  26     -41.362  -7.954  13.183  1.00 15.00      A    O  
ATOM    208  NE2 GLN A  26     -41.074  -6.859  15.112  1.00 15.00      A    N  
ATOM    209 HE21 GLN A  26     -40.420  -6.416  15.718  1.00 15.00      A    H  
ATOM    210 HE22 GLN A  26     -42.032  -6.901  15.292  1.00 15.00      A    H  
ATOM    211  C   GLN A  26     -37.842  -4.730  12.649  1.00 15.00      A    C  
ATOM    212  O   GLN A  26     -38.097  -4.065  13.654  1.00 15.00      A    O  
ATOM    213  N   GLY A  27     -36.637  -4.762  12.082  1.00 15.00      A    N  
ATOM    214  HN  GLY A  27     -36.499  -5.309  11.274  1.00 15.00      A    H  
ATOM    215  CA  GLY A  27     -35.524  -4.014  12.640  1.00 15.00      A    C  
ATOM    216  C   GLY A  27     -35.803  -2.525  12.676  1.00 15.00      A    C  
ATOM    217  O   GLY A  27     -35.186  -1.784  13.441  1.00 15.00      A    O  
ATOM    218  N   LYS A  28     -36.734  -2.087  11.841  1.00 15.00      A    N  
ATOM    219  HN  LYS A  28     -37.181  -2.728  11.248  1.00 15.00      A    H  
ATOM    220  CA  LYS A  28     -37.111  -0.689  11.785  1.00 15.00      A    C  
ATOM    221  CB  LYS A  28     -37.412  -0.271  10.339  1.00 15.00      A    C  
ATOM    222  CG  LYS A  28     -37.965   1.141  10.187  1.00 15.00      A    C  
ATOM    223  CD  LYS A  28     -37.049   2.180  10.820  1.00 15.00      A    C  
ATOM    224  CE  LYS A  28     -35.751   2.328  10.047  1.00 15.00      A    C  
ATOM    225  NZ  LYS A  28     -35.988   2.823   8.668  1.00 15.00      A    N  
ATOM    226  HZ1 LYS A  28     -35.897   2.038   7.979  1.00 15.00      A    H  
ATOM    227  HZ2 LYS A  28     -35.294   3.561   8.427  1.00 15.00      A    H  
ATOM    228  HZ3 LYS A  28     -36.942   3.224   8.590  1.00 15.00      A    H  
ATOM    229  C   LYS A  28     -38.316  -0.423  12.684  1.00 15.00      A    C  
ATOM    230  O   LYS A  28     -38.389   0.610  13.336  1.00 15.00      A    O  
ATOM    231  N   LEU A  29     -39.244  -1.372  12.728  1.00 15.00      A    N  
ATOM    232  HN  LEU A  29     -39.113  -2.192  12.200  1.00 15.00      A    H  
ATOM    233  CA  LEU A  29     -40.454  -1.236  13.536  1.00 15.00      A    C  
ATOM    234  CB  LEU A  29     -41.397  -2.420  13.309  1.00 15.00      A    C  
ATOM    235  CG  LEU A  29     -42.031  -2.526  11.920  1.00 15.00      A    C  
ATOM    236  CD1 LEU A  29     -42.847  -3.805  11.803  1.00 15.00      A    C  
ATOM    237  CD2 LEU A  29     -42.895  -1.308  11.627  1.00 15.00      A    C  
ATOM    238  C   LEU A  29     -40.144  -1.091  15.024  1.00 15.00      A    C  
ATOM    239  O   LEU A  29     -40.596  -0.140  15.670  1.00 15.00      A    O  
ATOM    240  N   ASP A  30     -39.358  -2.019  15.557  1.00 15.00      A    N  
ATOM    241  HN  ASP A  30     -39.014  -2.743  14.984  1.00 15.00      A    H  
ATOM    242  CA  ASP A  30     -38.996  -2.008  16.976  1.00 15.00      A    C  
ATOM    243  CB  ASP A  30     -38.350  -3.337  17.381  1.00 15.00      A    C  
ATOM    244  CG  ASP A  30     -39.340  -4.484  17.447  1.00 15.00      A    C  
ATOM    245  OD1 ASP A  30     -40.027  -4.620  18.479  1.00 15.00      A    O  
ATOM    246  OD2 ASP A  30     -39.428  -5.252  16.464  1.00 15.00      A    O  
ATOM    247  C   ASP A  30     -38.061  -0.853  17.315  1.00 15.00      A    C  
ATOM    248  O   ASP A  30     -37.881  -0.506  18.481  1.00 15.00      A    O  
ATOM    249  N   LYS A  31     -37.476  -0.251  16.291  1.00 15.00      A    N  
ATOM    250  HN  LYS A  31     -37.672  -0.561  15.383  1.00 15.00      A    H  
ATOM    251  CA  LYS A  31     -36.549   0.857  16.480  1.00 15.00      A    C  
ATOM    252  CB  LYS A  31     -35.328   0.641  15.579  1.00 15.00      A    C  
ATOM    253  CG  LYS A  31     -34.143   1.544  15.873  1.00 15.00      A    C  
ATOM    254  CD  LYS A  31     -33.064   1.378  14.818  1.00 15.00      A    C  
ATOM    255  CE  LYS A  31     -31.841   2.218  15.138  1.00 15.00      A    C  
ATOM    256  NZ  LYS A  31     -32.112   3.674  15.034  1.00 15.00      A    N  
ATOM    257  HZ1 LYS A  31     -32.063   4.119  15.975  1.00 15.00      A    H  
ATOM    258  HZ2 LYS A  31     -33.070   3.842  14.639  1.00 15.00      A    H  
ATOM    259  HZ3 LYS A  31     -31.414   4.129  14.412  1.00 15.00      A    H  
ATOM    260  C   LYS A  31     -37.211   2.194  16.146  1.00 15.00      A    C  
ATOM    261  O   LYS A  31     -36.619   3.253  16.332  1.00 15.00      A    O  
ATOM    262  N   LEU A  32     -38.447   2.135  15.671  1.00 15.00      A    N  
ATOM    263  HN  LEU A  32     -38.881   1.262  15.577  1.00 15.00      A    H  
ATOM    264  CA  LEU A  32     -39.175   3.339  15.283  1.00 15.00      A    C  
ATOM    265  CB  LEU A  32     -40.144   3.021  14.140  1.00 15.00      A    C  
ATOM    266  CG  LEU A  32     -39.881   3.720  12.805  1.00 15.00      A    C  
ATOM    267  CD1 LEU A  32     -40.814   3.179  11.733  1.00 15.00      A    C  
ATOM    268  CD2 LEU A  32     -40.047   5.226  12.947  1.00 15.00      A    C  
ATOM    269  C   LEU A  32     -39.948   3.956  16.441  1.00 15.00      A    C  
ATOM    270  O   LEU A  32     -40.109   5.175  16.499  1.00 15.00      A    O  
ATOM    271  N   GLN A  33     -40.433   3.109  17.350  1.00 15.00      A    N  
ATOM    272  HN  GLN A  33     -40.249   2.153  17.251  1.00 15.00      A    H  
ATOM    273  CA  GLN A  33     -41.223   3.570  18.496  1.00 15.00      A    C  
ATOM    274  CB  GLN A  33     -40.351   4.406  19.440  1.00 15.00      A    C  
ATOM    275  CG  GLN A  33     -40.119   3.784  20.806  1.00 15.00      A    C  
ATOM    276  CD  GLN A  33     -39.308   4.688  21.713  1.00 15.00      A    C  
ATOM    277  OE1 GLN A  33     -38.083   4.603  21.765  1.00 15.00      A    O  
ATOM    278  NE2 GLN A  33     -39.987   5.569  22.432  1.00 15.00      A    N  
ATOM    279 HE21 GLN A  33     -40.963   5.588  22.339  1.00 15.00      A    H  
ATOM    280 HE22 GLN A  33     -39.486   6.168  23.021  1.00 15.00      A    H  
ATOM    281  C   GLN A  33     -42.427   4.405  18.023  1.00 15.00      A    C  
ATOM    282  O   GLN A  33     -42.626   5.528  18.482  1.00 15.00      A    O  
ATOM    283  N   PRO A  34     -43.256   3.869  17.102  1.00 15.00      A    N  
ATOM    284  CA  PRO A  34     -44.394   4.587  16.566  1.00 15.00      A    C  
ATOM    285  CB  PRO A  34     -44.404   4.101  15.111  1.00 15.00      A    C  
ATOM    286  CG  PRO A  34     -43.746   2.745  15.128  1.00 15.00      A    C  
ATOM    287  CD  PRO A  34     -43.172   2.532  16.508  1.00 15.00      A    C  
ATOM    288  C   PRO A  34     -45.708   4.215  17.245  1.00 15.00      A    C  
ATOM    289  O   PRO A  34     -46.339   3.218  16.881  1.00 15.00      A    O  
ATOM    290  N   ASP A  35     -46.107   5.002  18.233  1.00 15.00      A    N  
ATOM    291  HN  ASP A  35     -45.541   5.760  18.505  1.00 15.00      A    H  
ATOM    292  CA  ASP A  35     -47.362   4.765  18.941  1.00 15.00      A    C  
ATOM    293  CB  ASP A  35     -47.405   5.566  20.250  1.00 15.00      A    C  
ATOM    294  CG  ASP A  35     -47.096   4.728  21.474  1.00 15.00      A    C  
ATOM    295  OD1 ASP A  35     -45.927   4.727  21.915  1.00 15.00      A    O  
ATOM    296  OD2 ASP A  35     -48.023   4.073  21.996  1.00 15.00      A    O  
ATOM    297  C   ASP A  35     -48.526   5.177  18.051  1.00 15.00      A    C  
ATOM    298  O   ASP A  35     -49.335   4.349  17.629  1.00 15.00      A    O  
ATOM    299  N   GLU A  36     -48.567   6.458  17.730  1.00 15.00      A    N  
ATOM    300  HN  GLU A  36     -47.855   7.059  18.072  1.00 15.00      A    H  
ATOM    301  CA  GLU A  36     -49.612   7.023  16.890  1.00 15.00      A    C  
ATOM    302  CB  GLU A  36     -50.193   8.294  17.532  1.00 15.00      A    C  
ATOM    303  CG  GLU A  36     -49.375   8.865  18.686  1.00 15.00      A    C  
ATOM    304  CD  GLU A  36     -47.994   9.328  18.264  1.00 15.00      A    C  
ATOM    305  OE1 GLU A  36     -47.866  10.491  17.838  1.00 15.00      A    O  
ATOM    306  OE2 GLU A  36     -47.041   8.520  18.353  1.00 15.00      A    O  
ATOM    307  C   GLU A  36     -49.090   7.329  15.489  1.00 15.00      A    C  
ATOM    308  O   GLU A  36     -48.054   6.796  15.077  1.00 15.00      A    O  
ATOM    309  N   ASP A  37     -49.849   8.152  14.748  1.00 15.00      A    N  
ATOM    310  HN  ASP A  37     -50.679   8.493  15.137  1.00 15.00      A    H  
ATOM    311  CA  ASP A  37     -49.499   8.569  13.373  1.00 15.00      A    C  
ATOM    312  CB  ASP A  37     -48.080   9.153  13.312  1.00 15.00      A    C  
ATOM    313  CG  ASP A  37     -47.801   9.926  12.036  1.00 15.00      A    C  
ATOM    314  OD1 ASP A  37     -48.428  10.986  11.830  1.00 15.00      A    O  
ATOM    315  OD2 ASP A  37     -46.931   9.486  11.255  1.00 15.00      A    O  
ATOM    316  C   ASP A  37     -49.674   7.423  12.371  1.00 15.00      A    C  
ATOM    317  O   ASP A  37     -49.879   7.640  11.177  1.00 15.00      A    O  
ATOM    318  N   ASP A  38     -49.614   6.207  12.896  1.00 15.00      A    N  
ATOM    319  HN  ASP A  38     -49.460   6.135  13.861  1.00 15.00      A    H  
ATOM    320  CA  ASP A  38     -49.750   4.974  12.122  1.00 15.00      A    C  
ATOM    321  CB  ASP A  38     -51.194   4.593  11.787  1.00 15.00      A    C  
ATOM    322  CG  ASP A  38     -51.361   3.087  11.605  1.00 15.00      A    C  
ATOM    323  OD1 ASP A  38     -52.395   2.545  12.046  1.00 15.00      A    O  
ATOM    324  OD2 ASP A  38     -50.453   2.436  11.032  1.00 15.00      A    O  
ATOM    325  C   ASP A  38     -48.836   4.900  10.905  1.00 15.00      A    C  
ATOM    326  O   ASP A  38     -49.283   4.684   9.778  1.00 15.00      A    O  
ATOM    327  N   LYS A  39     -47.542   5.080  11.139  1.00 15.00      A    N  
ATOM    328  HN  LYS A  39     -47.251   5.322  12.041  1.00 15.00      A    H  
ATOM    329  CA  LYS A  39     -46.555   4.967  10.070  1.00 15.00      A    C  
ATOM    330  CB  LYS A  39     -45.224   5.595  10.503  1.00 15.00      A    C  
ATOM    331  CG  LYS A  39     -45.196   7.113  10.498  1.00 15.00      A    C  
ATOM    332  CD  LYS A  39     -44.028   7.636  11.323  1.00 15.00      A    C  
ATOM    333  CE  LYS A  39     -44.010   9.156  11.363  1.00 15.00      A    C  
ATOM    334  NZ  LYS A  39     -43.300   9.674  12.565  1.00 15.00      A    N  
ATOM    335  HZ1 LYS A  39     -43.659  10.619  12.809  1.00 15.00      A    H  
ATOM    336  HZ2 LYS A  39     -42.278   9.741  12.378  1.00 15.00      A    H  
ATOM    337  HZ3 LYS A  39     -43.454   9.038  13.372  1.00 15.00      A    H  
ATOM    338  C   LYS A  39     -46.329   3.484   9.786  1.00 15.00      A    C  
ATOM    339  O   LYS A  39     -45.571   3.107   8.891  1.00 15.00      A    O  
ATOM    340  N   ARG A  40     -47.024   2.656  10.560  1.00 15.00      A    N  
ATOM    341  HN  ARG A  40     -47.655   3.040  11.204  1.00 15.00      A    H  
ATOM    342  CA  ARG A  40     -46.923   1.210  10.468  1.00 15.00      A    C  
ATOM    343  CB  ARG A  40     -47.684   0.556  11.635  1.00 15.00      A    C  
ATOM    344  CG  ARG A  40     -47.268   1.079  13.012  1.00 15.00      A    C  
ATOM    345  CD  ARG A  40     -48.267   0.709  14.111  1.00 15.00      A    C  
ATOM    346  NE  ARG A  40     -47.806   1.150  15.442  1.00 15.00      A    N  
ATOM    347  HE  ARG A  40     -47.157   1.892  15.468  1.00 15.00      A    H  
ATOM    348  CZ  ARG A  40     -48.233   0.641  16.606  1.00 15.00      A    C  
ATOM    349  NH1 ARG A  40     -49.129  -0.339  16.629  1.00 15.00      A    N  
ATOM    350 HH11 ARG A  40     -49.452  -0.732  17.537  1.00 15.00      A    H  
ATOM    351 HH12 ARG A  40     -49.525  -0.706  15.738  1.00 15.00      A    H  
ATOM    352  NH2 ARG A  40     -47.736   1.106  17.751  1.00 15.00      A    N  
ATOM    353 HH21 ARG A  40     -48.052   0.717  18.664  1.00 15.00      A    H  
ATOM    354 HH22 ARG A  40     -47.029   1.883  17.738  1.00 15.00      A    H  
ATOM    355  C   ARG A  40     -47.419   0.696   9.116  1.00 15.00      A    C  
ATOM    356  O   ARG A  40     -46.694  -0.012   8.418  1.00 15.00      A    O  
ATOM    357  N   GLN A  41     -48.637   1.077   8.738  1.00 15.00      A    N  
ATOM    358  HN  GLN A  41     -49.164   1.662   9.333  1.00 15.00      A    H  
ATOM    359  CA  GLN A  41     -49.221   0.642   7.469  1.00 15.00      A    C  
ATOM    360  CB  GLN A  41     -50.660   1.146   7.326  1.00 15.00      A    C  
ATOM    361  CG  GLN A  41     -51.681   0.283   8.053  1.00 15.00      A    C  
ATOM    362  CD  GLN A  41     -53.023   0.967   8.217  1.00 15.00      A    C  
ATOM    363  OE1 GLN A  41     -53.869   0.924   7.323  1.00 15.00      A    O  
ATOM    364  NE2 GLN A  41     -53.237   1.593   9.365  1.00 15.00      A    N  
ATOM    365 HE21 GLN A  41     -52.523   1.585  10.048  1.00 15.00      A    H  
ATOM    366 HE22 GLN A  41     -54.097   2.039   9.493  1.00 15.00      A    H  
ATOM    367  C   GLN A  41     -48.366   1.045   6.263  1.00 15.00      A    C  
ATOM    368  O   GLN A  41     -48.236   0.283   5.304  1.00 15.00      A    O  
ATOM    369  N   THR A  42     -47.778   2.234   6.324  1.00 15.00      A    N  
ATOM    370  HN  THR A  42     -47.926   2.799   7.110  1.00 15.00      A    H  
ATOM    371  CA  THR A  42     -46.927   2.728   5.244  1.00 15.00      A    C  
ATOM    372  CB  THR A  42     -46.534   4.207   5.472  1.00 15.00      A    C  
ATOM    373  OG1 THR A  42     -46.083   4.792   4.244  1.00 15.00      A    O  
ATOM    374  HG1 THR A  42     -45.474   5.512   4.437  1.00 15.00      A    H  
ATOM    375  CG2 THR A  42     -47.721   5.004   5.996  1.00 15.00      A    C  
ATOM    376  C   THR A  42     -45.662   1.873   5.131  1.00 15.00      A    C  
ATOM    377  O   THR A  42     -45.249   1.483   4.034  1.00 15.00      A    O  
ATOM    378  N   LEU A  43     -45.059   1.569   6.275  1.00 15.00      A    N  
ATOM    379  HN  LEU A  43     -45.435   1.905   7.118  1.00 15.00      A    H  
ATOM    380  CA  LEU A  43     -43.849   0.758   6.314  1.00 15.00      A    C  
ATOM    381  CB  LEU A  43     -43.217   0.791   7.712  1.00 15.00      A    C  
ATOM    382  CG  LEU A  43     -42.011   1.721   7.897  1.00 15.00      A    C  
ATOM    383  CD1 LEU A  43     -40.838   1.260   7.046  1.00 15.00      A    C  
ATOM    384  CD2 LEU A  43     -42.374   3.165   7.585  1.00 15.00      A    C  
ATOM    385  C   LEU A  43     -44.128  -0.682   5.883  1.00 15.00      A    C  
ATOM    386  O   LEU A  43     -43.344  -1.272   5.139  1.00 15.00      A    O  
ATOM    387  N   LEU A  44     -45.255  -1.230   6.335  1.00 15.00      A    N  
ATOM    388  HN  LEU A  44     -45.845  -0.697   6.914  1.00 15.00      A    H  
ATOM    389  CA  LEU A  44     -45.639  -2.607   6.007  1.00 15.00      A    C  
ATOM    390  CB  LEU A  44     -46.761  -3.107   6.921  1.00 15.00      A    C  
ATOM    391  CG  LEU A  44     -46.333  -3.948   8.126  1.00 15.00      A    C  
ATOM    392  CD1 LEU A  44     -45.862  -3.063   9.269  1.00 15.00      A    C  
ATOM    393  CD2 LEU A  44     -47.463  -4.863   8.576  1.00 15.00      A    C  
ATOM    394  C   LEU A  44     -46.043  -2.771   4.542  1.00 15.00      A    C  
ATOM    395  O   LEU A  44     -46.222  -3.892   4.060  1.00 15.00      A    O  
ATOM    396  N   ALA A  45     -46.208  -1.664   3.841  1.00 15.00      A    N  
ATOM    397  HN  ALA A  45     -46.092  -0.796   4.280  1.00 15.00      A    H  
ATOM    398  CA  ALA A  45     -46.573  -1.713   2.433  1.00 15.00      A    C  
ATOM    399  CB  ALA A  45     -47.516  -0.575   2.080  1.00 15.00      A    C  
ATOM    400  C   ALA A  45     -45.319  -1.664   1.570  1.00 15.00      A    C  
ATOM    401  O   ALA A  45     -45.165  -2.437   0.621  1.00 15.00      A    O  
ATOM    402  N   THR A  46     -44.417  -0.760   1.922  1.00 15.00      A    N  
ATOM    403  HN  THR A  46     -44.600  -0.179   2.692  1.00 15.00      A    H  
ATOM    404  CA  THR A  46     -43.170  -0.596   1.195  1.00 15.00      A    C  
ATOM    405  CB  THR A  46     -42.538   0.784   1.488  1.00 15.00      A    C  
ATOM    406  OG1 THR A  46     -41.142   0.778   1.148  1.00 15.00      A    O  
ATOM    407  HG1 THR A  46     -41.038   1.007   0.215  1.00 15.00      A    H  
ATOM    408  CG2 THR A  46     -43.246   1.876   0.701  1.00 15.00      A    C  
ATOM    409  C   THR A  46     -42.164  -1.695   1.545  1.00 15.00      A    C  
ATOM    410  O   THR A  46     -41.769  -2.490   0.690  1.00 15.00      A    O  
ATOM    411  N   HIS A  47     -41.779  -1.756   2.812  1.00 15.00      A    N  
ATOM    412  HN  HIS A  47     -42.193  -1.153   3.468  1.00 15.00      A    H  
ATOM    413  CA  HIS A  47     -40.790  -2.724   3.270  1.00 15.00      A    C  
ATOM    414  CB  HIS A  47     -39.983  -2.138   4.433  1.00 15.00      A    C  
ATOM    415  CG  HIS A  47     -38.931  -1.149   4.033  1.00 15.00      A    C  
ATOM    416  ND1 HIS A  47     -39.072  -0.259   2.982  1.00 15.00      A    N  
ATOM    417  HD1 HIS A  47     -39.857  -0.179   2.390  1.00 15.00      A    H  
ATOM    418  CD2 HIS A  47     -37.708  -0.908   4.560  1.00 15.00      A    C  
ATOM    419  CE1 HIS A  47     -37.979   0.478   2.885  1.00 15.00      A    C  
ATOM    420  NE2 HIS A  47     -37.142   0.103   3.831  1.00 15.00      A    N  
ATOM    421  HE2 HIS A  47     -36.242   0.505   4.002  1.00 15.00      A    H  
ATOM    422  C   HIS A  47     -41.427  -4.042   3.697  1.00 15.00      A    C  
ATOM    423  O   HIS A  47     -41.333  -4.429   4.857  1.00 15.00      A    O  
ATOM    424  N   ARG A  48     -42.054  -4.738   2.755  1.00 15.00      A    N  
ATOM    425  HN  ARG A  48     -42.070  -4.396   1.838  1.00 15.00      A    H  
ATOM    426  CA  ARG A  48     -42.701  -6.012   3.059  1.00 15.00      A    C  
ATOM    427  CB  ARG A  48     -43.846  -5.812   4.061  1.00 15.00      A    C  
ATOM    428  CG  ARG A  48     -44.609  -7.078   4.412  1.00 15.00      A    C  
ATOM    429  CD  ARG A  48     -45.981  -7.095   3.754  1.00 15.00      A    C  
ATOM    430  NE  ARG A  48     -46.315  -8.417   3.220  1.00 15.00      A    N  
ATOM    431  HE  ARG A  48     -45.560  -8.998   2.961  1.00 15.00      A    H  
ATOM    432  CZ  ARG A  48     -47.560  -8.867   3.058  1.00 15.00      A    C  
ATOM    433  NH1 ARG A  48     -48.601  -8.109   3.402  1.00 15.00      A    N  
ATOM    434 HH11 ARG A  48     -48.446  -7.153   3.791  1.00 15.00      A    H  
ATOM    435 HH12 ARG A  48     -49.572  -8.464   3.280  1.00 15.00      A    H  
ATOM    436  NH2 ARG A  48     -47.767 -10.083   2.562  1.00 15.00      A    N  
ATOM    437 HH21 ARG A  48     -48.735 -10.445   2.437  1.00 15.00      A    H  
ATOM    438 HH22 ARG A  48     -46.953 -10.685   2.293  1.00 15.00      A    H  
ATOM    439  C   ARG A  48     -43.211  -6.700   1.794  1.00 15.00      A    C  
ATOM    440  O   ARG A  48     -43.236  -7.925   1.708  1.00 15.00      A    O  
ATOM    441  N   ARG A  49     -43.624  -5.911   0.815  1.00 15.00      A    N  
ATOM    442  HN  ARG A  49     -43.571  -4.940   0.927  1.00 15.00      A    H  
ATOM    443  CA  ARG A  49     -44.136  -6.466  -0.432  1.00 15.00      A    C  
ATOM    444  CB  ARG A  49     -45.387  -5.706  -0.898  1.00 15.00      A    C  
ATOM    445  CG  ARG A  49     -46.685  -6.505  -0.814  1.00 15.00      A    C  
ATOM    446  CD  ARG A  49     -47.763  -5.913  -1.722  1.00 15.00      A    C  
ATOM    447  NE  ARG A  49     -49.048  -6.620  -1.614  1.00 15.00      A    N  
ATOM    448  HE  ARG A  49     -49.494  -6.600  -0.739  1.00 15.00      A    H  
ATOM    449  CZ  ARG A  49     -49.648  -7.261  -2.628  1.00 15.00      A    C  
ATOM    450  NH1 ARG A  49     -49.093  -7.278  -3.837  1.00 15.00      A    N  
ATOM    451 HH11 ARG A  49     -49.564  -7.776  -4.624  1.00 15.00      A    H  
ATOM    452 HH12 ARG A  49     -48.186  -6.796  -4.005  1.00 15.00      A    H  
ATOM    453  NH2 ARG A  49     -50.805  -7.891  -2.430  1.00 15.00      A    N  
ATOM    454 HH21 ARG A  49     -51.274  -8.388  -3.220  1.00 15.00      A    H  
ATOM    455 HH22 ARG A  49     -51.249  -7.894  -1.489  1.00 15.00      A    H  
ATOM    456  C   ARG A  49     -43.070  -6.440  -1.523  1.00 15.00      A    C  
ATOM    457  O   ARG A  49     -41.941  -6.006  -1.290  1.00 15.00      A    O  
ATOM    458  N   GLU A  50     -43.452  -6.898  -2.716  1.00 15.00      A    N  
ATOM    459  HN  GLU A  50     -44.356  -7.251  -2.813  1.00 15.00      A    H  
ATOM    460  CA  GLU A  50     -42.564  -6.930  -3.882  1.00 15.00      A    C  
ATOM    461  CB  GLU A  50     -43.336  -7.464  -5.091  1.00 15.00      A    C  
ATOM    462  CG  GLU A  50     -44.008  -8.805  -4.863  1.00 15.00      A    C  
ATOM    463  CD  GLU A  50     -43.057  -9.971  -5.033  1.00 15.00      A    C  
ATOM    464  OE1 GLU A  50     -43.537 -11.117  -5.109  1.00 15.00      A    O  
ATOM    465  OE2 GLU A  50     -41.834  -9.742  -5.085  1.00 15.00      A    O  
ATOM    466  C   GLU A  50     -42.060  -5.534  -4.220  1.00 15.00      A    C  
ATOM    467  O   GLU A  50     -41.057  -5.369  -4.914  1.00 15.00      A    O  
ATOM    468  N   ALA A  51     -42.775  -4.531  -3.725  1.00 15.00      A    N  
ATOM    469  HN  ALA A  51     -43.555  -4.736  -3.175  1.00 15.00      A    H  
ATOM    470  CA  ALA A  51     -42.424  -3.142  -3.964  1.00 15.00      A    C  
ATOM    471  CB  ALA A  51     -43.416  -2.219  -3.277  1.00 15.00      A    C  
ATOM    472  C   ALA A  51     -41.007  -2.851  -3.493  1.00 15.00      A    C  
ATOM    473  O   ALA A  51     -40.295  -2.070  -4.115  1.00 15.00      A    O  
ATOM    474  N   TRP A  52     -40.596  -3.508  -2.410  1.00 15.00      A    N  
ATOM    475  HN  TRP A  52     -41.201  -4.148  -1.978  1.00 15.00      A    H  
ATOM    476  CA  TRP A  52     -39.261  -3.310  -1.866  1.00 15.00      A    C  
ATOM    477  CB  TRP A  52     -39.072  -4.096  -0.563  1.00 15.00      A    C  
ATOM    478  CG  TRP A  52     -37.795  -3.780   0.165  1.00 15.00      A    C  
ATOM    479  CD1 TRP A  52     -37.518  -2.659   0.897  1.00 15.00      A    C  
ATOM    480  CD2 TRP A  52     -36.619  -4.598   0.231  1.00 15.00      A    C  
ATOM    481  NE1 TRP A  52     -36.246  -2.732   1.415  1.00 15.00      A    N  
ATOM    482  HE1 TRP A  52     -35.814  -2.049   1.973  1.00 15.00      A    H  
ATOM    483  CE2 TRP A  52     -35.674  -3.913   1.021  1.00 15.00      A    C  
ATOM    484  CE3 TRP A  52     -36.277  -5.846  -0.296  1.00 15.00      A    C  
ATOM    485  CZ2 TRP A  52     -34.409  -4.431   1.288  1.00 15.00      A    C  
ATOM    486  CZ3 TRP A  52     -35.022  -6.358  -0.030  1.00 15.00      A    C  
ATOM    487  CH2 TRP A  52     -34.104  -5.655   0.759  1.00 15.00      A    C  
ATOM    488  C   TRP A  52     -38.206  -3.706  -2.891  1.00 15.00      A    C  
ATOM    489  O   TRP A  52     -37.252  -2.974  -3.117  1.00 15.00      A    O  
ATOM    490  N   LEU A  53     -38.399  -4.852  -3.532  1.00 15.00      A    N  
ATOM    491  HN  LEU A  53     -39.196  -5.388  -3.335  1.00 15.00      A    H  
ATOM    492  CA  LEU A  53     -37.454  -5.320  -4.534  1.00 15.00      A    C  
ATOM    493  CB  LEU A  53     -37.730  -6.778  -4.916  1.00 15.00      A    C  
ATOM    494  CG  LEU A  53     -37.479  -7.818  -3.817  1.00 15.00      A    C  
ATOM    495  CD1 LEU A  53     -37.993  -9.187  -4.238  1.00 15.00      A    C  
ATOM    496  CD2 LEU A  53     -36.000  -7.887  -3.467  1.00 15.00      A    C  
ATOM    497  C   LEU A  53     -37.461  -4.405  -5.759  1.00 15.00      A    C  
ATOM    498  O   LEU A  53     -36.414  -4.130  -6.339  1.00 15.00      A    O  
ATOM    499  N   ALA A  54     -38.644  -3.918  -6.132  1.00 15.00      A    N  
ATOM    500  HN  ALA A  54     -39.444  -4.175  -5.625  1.00 15.00      A    H  
ATOM    501  CA  ALA A  54     -38.781  -3.017  -7.278  1.00 15.00      A    C  
ATOM    502  CB  ALA A  54     -40.252  -2.788  -7.598  1.00 15.00      A    C  
ATOM    503  C   ALA A  54     -38.096  -1.684  -6.989  1.00 15.00      A    C  
ATOM    504  O   ALA A  54     -37.357  -1.152  -7.822  1.00 15.00      A    O  
ATOM    505  N   ASP A  55     -38.357  -1.159  -5.802  1.00 15.00      A    N  
ATOM    506  HN  ASP A  55     -38.970  -1.633  -5.198  1.00 15.00      A    H  
ATOM    507  CA  ASP A  55     -37.776   0.098  -5.355  1.00 15.00      A    C  
ATOM    508  CB  ASP A  55     -38.432   0.528  -4.026  1.00 15.00      A    C  
ATOM    509  CG  ASP A  55     -37.498   1.191  -3.031  1.00 15.00      A    C  
ATOM    510  OD1 ASP A  55     -37.479   0.756  -1.857  1.00 15.00      A    O  
ATOM    511  OD2 ASP A  55     -36.788   2.146  -3.407  1.00 15.00      A    O  
ATOM    512  C   ASP A  55     -36.266  -0.053  -5.216  1.00 15.00      A    C  
ATOM    513  O   ASP A  55     -35.498   0.747  -5.754  1.00 15.00      A    O  
ATOM    514  N   ALA A  56     -35.849  -1.111  -4.530  1.00 15.00      A    N  
ATOM    515  HN  ALA A  56     -36.518  -1.721  -4.140  1.00 15.00      A    H  
ATOM    516  CA  ALA A  56     -34.433  -1.387  -4.321  1.00 15.00      A    C  
ATOM    517  CB  ALA A  56     -34.240  -2.615  -3.445  1.00 15.00      A    C  
ATOM    518  C   ALA A  56     -33.700  -1.548  -5.649  1.00 15.00      A    C  
ATOM    519  O   ALA A  56     -32.566  -1.094  -5.795  1.00 15.00      A    O  
ATOM    520  N   ALA A  57     -34.355  -2.177  -6.624  1.00 15.00      A    N  
ATOM    521  HN  ALA A  57     -35.262  -2.521  -6.451  1.00 15.00      A    H  
ATOM    522  CA  ALA A  57     -33.757  -2.371  -7.942  1.00 15.00      A    C  
ATOM    523  CB  ALA A  57     -34.613  -3.293  -8.796  1.00 15.00      A    C  
ATOM    524  C   ALA A  57     -33.578  -1.022  -8.623  1.00 15.00      A    C  
ATOM    525  O   ALA A  57     -32.634  -0.806  -9.383  1.00 15.00      A    O  
ATOM    526  N   ARG A  58     -34.483  -0.108  -8.312  1.00 15.00      A    N  
ATOM    527  HN  ARG A  58     -35.208  -0.348  -7.690  1.00 15.00      A    H  
ATOM    528  CA  ARG A  58     -34.447   1.237  -8.860  1.00 15.00      A    C  
ATOM    529  CB  ARG A  58     -35.804   1.917  -8.641  1.00 15.00      A    C  
ATOM    530  CG  ARG A  58     -36.057   3.138  -9.508  1.00 15.00      A    C  
ATOM    531  CD  ARG A  58     -35.778   4.424  -8.747  1.00 15.00      A    C  
ATOM    532  NE  ARG A  58     -36.023   5.605  -9.573  1.00 15.00      A    N  
ATOM    533  HE  ARG A  58     -36.931   5.978  -9.559  1.00 15.00      A    H  
ATOM    534  CZ  ARG A  58     -35.093   6.193 -10.326  1.00 15.00      A    C  
ATOM    535  NH1 ARG A  58     -33.853   5.709 -10.357  1.00 15.00      A    N  
ATOM    536 HH11 ARG A  58     -33.604   4.865  -9.789  1.00 15.00      A    H  
ATOM    537 HH12 ARG A  58     -33.124   6.165 -10.945  1.00 15.00      A    H  
ATOM    538  NH2 ARG A  58     -35.407   7.261 -11.055  1.00 15.00      A    N  
ATOM    539 HH21 ARG A  58     -36.379   7.640 -11.038  1.00 15.00      A    H  
ATOM    540 HH22 ARG A  58     -34.687   7.726 -11.647  1.00 15.00      A    H  
ATOM    541  C   ARG A  58     -33.322   2.039  -8.199  1.00 15.00      A    C  
ATOM    542  O   ARG A  58     -32.911   3.091  -8.700  1.00 15.00      A    O  
ATOM    543  N   ARG A  59     -32.831   1.530  -7.072  1.00 15.00      A    N  
ATOM    544  HN  ARG A  59     -33.215   0.697  -6.719  1.00 15.00      A    H  
ATOM    545  CA  ARG A  59     -31.747   2.175  -6.339  1.00 15.00      A    C  
ATOM    546  CB  ARG A  59     -31.925   1.999  -4.835  1.00 15.00      A    C  
ATOM    547  CG  ARG A  59     -32.977   2.903  -4.233  1.00 15.00      A    C  
ATOM    548  CD  ARG A  59     -33.857   2.134  -3.272  1.00 15.00      A    C  
ATOM    549  NE  ARG A  59     -33.139   1.703  -2.076  1.00 15.00      A    N  
ATOM    550  HE  ARG A  59     -32.168   1.834  -2.055  1.00 15.00      A    H  
ATOM    551  CZ  ARG A  59     -33.740   1.148  -1.028  1.00 15.00      A    C  
ATOM    552  NH1 ARG A  59     -35.048   0.966  -1.041  1.00 15.00      A    N  
ATOM    553 HH11 ARG A  59     -35.527   0.533  -0.231  1.00 15.00      A    H  
ATOM    554 HH12 ARG A  59     -35.620   1.253  -1.877  1.00 15.00      A    H  
ATOM    555  NH2 ARG A  59     -33.037   0.767   0.027  1.00 15.00      A    N  
ATOM    556 HH21 ARG A  59     -33.512   0.332   0.844  1.00 15.00      A    H  
ATOM    557 HH22 ARG A  59     -31.998   0.884   0.047  1.00 15.00      A    H  
ATOM    558  C   ARG A  59     -30.399   1.612  -6.754  1.00 15.00      A    C  
ATOM    559  O   ARG A  59     -29.359   2.186  -6.439  1.00 15.00      A    O  
ATOM    560  N   VAL A  60     -30.419   0.486  -7.460  1.00 15.00      A    N  
ATOM    561  HN  VAL A  60     -31.281   0.066  -7.667  1.00 15.00      A    H  
ATOM    562  CA  VAL A  60     -29.185  -0.143  -7.927  1.00 15.00      A    C  
ATOM    563  CB  VAL A  60     -29.446  -1.494  -8.627  1.00 15.00      A    C  
ATOM    564  CG1 VAL A  60     -28.134  -2.175  -8.980  1.00 15.00      A    C  
ATOM    565  CG2 VAL A  60     -30.287  -2.402  -7.747  1.00 15.00      A    C  
ATOM    566  C   VAL A  60     -28.462   0.796  -8.885  1.00 15.00      A    C  
ATOM    567  O   VAL A  60     -27.239   0.757  -9.021  1.00 15.00      A    O  
ATOM    568  N   GLY A  61     -29.232   1.666  -9.527  1.00 15.00      A    N  
ATOM    569  HN  GLY A  61     -30.199   1.657  -9.370  1.00 15.00      A    H  
ATOM    570  CA  GLY A  61     -28.661   2.623 -10.449  1.00 15.00      A    C  
ATOM    571  C   GLY A  61     -27.840   3.671  -9.725  1.00 15.00      A    C  
ATOM    572  O   GLY A  61     -27.159   4.479 -10.352  1.00 15.00      A    O  
ATOM    573  N   GLN A  62     -27.905   3.653  -8.399  1.00 15.00      A    N  
ATOM    574  HN  GLN A  62     -28.462   2.973  -7.955  1.00 15.00      A    H  
ATOM    575  CA  GLN A  62     -27.169   4.602  -7.583  1.00 15.00      A    C  
ATOM    576  CB  GLN A  62     -28.071   5.163  -6.478  1.00 15.00      A    C  
ATOM    577  CG  GLN A  62     -29.400   5.711  -6.970  1.00 15.00      A    C  
ATOM    578  CD  GLN A  62     -30.314   6.149  -5.841  1.00 15.00      A    C  
ATOM    579  OE1 GLN A  62     -30.236   5.638  -4.724  1.00 15.00      A    O  
ATOM    580  NE2 GLN A  62     -31.189   7.102  -6.124  1.00 15.00      A    N  
ATOM    581 HE21 GLN A  62     -31.196   7.468  -7.031  1.00 15.00      A    H  
ATOM    582 HE22 GLN A  62     -31.795   7.397  -5.413  1.00 15.00      A    H  
ATOM    583  C   GLN A  62     -25.934   3.956  -6.959  1.00 15.00      A    C  
ATOM    584  O   GLN A  62     -25.211   4.602  -6.206  1.00 15.00      A    O  
ATOM    585  N   LEU A  63     -25.686   2.690  -7.278  1.00 15.00      A    N  
ATOM    586  HN  LEU A  63     -26.278   2.224  -7.906  1.00 15.00      A    H  
ATOM    587  CA  LEU A  63     -24.537   1.979  -6.726  1.00 15.00      A    C  
ATOM    588  CB  LEU A  63     -24.983   0.954  -5.679  1.00 15.00      A    C  
ATOM    589  CG  LEU A  63     -25.131   1.441  -4.238  1.00 15.00      A    C  
ATOM    590  CD1 LEU A  63     -25.301   0.251  -3.308  1.00 15.00      A    C  
ATOM    591  CD2 LEU A  63     -23.932   2.279  -3.819  1.00 15.00      A    C  
ATOM    592  C   LEU A  63     -23.760   1.251  -7.803  1.00 15.00      A    C  
ATOM    593  O   LEU A  63     -24.313   0.861  -8.832  1.00 15.00      A    O  
ATOM    594  N   GLN A  64     -22.477   1.067  -7.560  1.00 15.00      A    N  
ATOM    595  HN  GLN A  64     -22.085   1.432  -6.736  1.00 15.00      A    H  
ATOM    596  CA  GLN A  64     -21.627   0.359  -8.489  1.00 15.00      A    C  
ATOM    597  CB  GLN A  64     -21.111   1.286  -9.584  1.00 15.00      A    C  
ATOM    598  CG  GLN A  64     -20.441   0.545 -10.728  1.00 15.00      A    C  
ATOM    599  CD  GLN A  64     -19.623   1.453 -11.616  1.00 15.00      A    C  
ATOM    600  OE1 GLN A  64     -19.957   2.617 -11.814  1.00 15.00      A    O  
ATOM    601  NE2 GLN A  64     -18.537   0.924 -12.151  1.00 15.00      A    N  
ATOM    602 HE21 GLN A  64     -18.331  -0.012 -11.943  1.00 15.00      A    H  
ATOM    603 HE22 GLN A  64     -17.978   1.490 -12.728  1.00 15.00      A    H  
ATOM    604  C   GLN A  64     -20.461  -0.299  -7.765  1.00 15.00      A    C  
ATOM    605  O   GLN A  64     -19.838   0.303  -6.887  1.00 15.00      A    O  
ATOM    606  N   LEU A  65     -20.196  -1.545  -8.126  1.00 15.00      A    N  
ATOM    607  HN  LEU A  65     -20.751  -1.963  -8.820  1.00 15.00      A    H  
ATOM    608  CA  LEU A  65     -19.093  -2.303  -7.557  1.00 15.00      A    C  
ATOM    609  CB  LEU A  65     -19.388  -3.805  -7.629  1.00 15.00      A    C  
ATOM    610  CG  LEU A  65     -20.555  -4.316  -6.779  1.00 15.00      A    C  
ATOM    611  CD1 LEU A  65     -20.697  -5.823  -6.917  1.00 15.00      A    C  
ATOM    612  CD2 LEU A  65     -20.367  -3.932  -5.320  1.00 15.00      A    C  
ATOM    613  C   LEU A  65     -17.852  -1.982  -8.369  1.00 15.00      A    C  
ATOM    614  O   LEU A  65     -17.916  -1.949  -9.598  1.00 15.00      A    O  
ATOM    615  N   VAL A  66     -16.732  -1.725  -7.707  1.00 15.00      A    N  
ATOM    616  HN  VAL A  66     -16.719  -1.778  -6.724  1.00 15.00      A    H  
ATOM    617  CA  VAL A  66     -15.519  -1.368  -8.429  1.00 15.00      A    C  
ATOM    618  CB  VAL A  66     -15.322   0.160  -8.497  1.00 15.00      A    C  
ATOM    619  CG1 VAL A  66     -16.296   0.787  -9.480  1.00 15.00      A    C  
ATOM    620  CG2 VAL A  66     -15.480   0.781  -7.118  1.00 15.00      A    C  
ATOM    621  C   VAL A  66     -14.249  -1.994  -7.869  1.00 15.00      A    C  
ATOM    622  O   VAL A  66     -14.163  -2.356  -6.695  1.00 15.00      A    O  
ATOM    623  N   THR A  67     -13.276  -2.137  -8.757  1.00 15.00      A    N  
ATOM    624  HN  THR A  67     -13.453  -1.878  -9.689  1.00 15.00      A    H  
ATOM    625  CA  THR A  67     -11.966  -2.663  -8.417  1.00 15.00      A    C  
ATOM    626  CB  THR A  67     -11.557  -3.797  -9.387  1.00 15.00      A    C  
ATOM    627  OG1 THR A  67     -12.544  -4.833  -9.366  1.00 15.00      A    O  
ATOM    628  HG1 THR A  67     -13.426  -4.442  -9.287  1.00 15.00      A    H  
ATOM    629  CG2 THR A  67     -10.206  -4.388  -9.005  1.00 15.00      A    C  
ATOM    630  C   THR A  67     -10.970  -1.520  -8.558  1.00 15.00      A    C  
ATOM    631  O   THR A  67      -9.963  -1.445  -7.849  1.00 15.00      A    O  
ATOM    632  N   HIS A  68     -11.298  -0.611  -9.469  1.00 15.00      A    N  
ATOM    633  HN  HIS A  68     -12.138  -0.720  -9.968  1.00 15.00      A    H  
ATOM    634  CA  HIS A  68     -10.471   0.547  -9.755  1.00 15.00      A    C  
ATOM    635  CB  HIS A  68      -9.904   0.441 -11.172  1.00 15.00      A    C  
ATOM    636  CG  HIS A  68      -9.085  -0.794 -11.407  1.00 15.00      A    C  
ATOM    637  ND1 HIS A  68      -9.582  -1.856 -12.123  1.00 15.00      A    N  
ATOM    638  CD2 HIS A  68      -7.830  -1.084 -10.990  1.00 15.00      A    C  
ATOM    639  CE1 HIS A  68      -8.625  -2.767 -12.128  1.00 15.00      A    C  
ATOM    640  NE2 HIS A  68      -7.550  -2.344 -11.453  1.00 15.00      A    N  
ATOM    641  HE2 HIS A  68      -6.718  -2.843 -11.310  1.00 15.00      A    H  
ATOM    642  C   HIS A  68     -11.302   1.819  -9.615  1.00 15.00      A    C  
ATOM    643  O   HIS A  68     -12.298   2.005 -10.319  1.00 15.00      A    O  
ATOM    644  N   THR A  69     -10.894   2.681  -8.702  1.00 15.00      A    N  
ATOM    645  HN  THR A  69     -10.086   2.473  -8.181  1.00 15.00      A    H  
ATOM    646  CA  THR A  69     -11.602   3.925  -8.446  1.00 15.00      A    C  
ATOM    647  CB  THR A  69     -11.864   4.082  -6.936  1.00 15.00      A    C  
ATOM    648  OG1 THR A  69     -10.695   3.674  -6.207  1.00 15.00      A    O  
ATOM    649  HG1 THR A  69      -9.941   3.643  -6.801  1.00 15.00      A    H  
ATOM    650  CG2 THR A  69     -13.046   3.229  -6.504  1.00 15.00      A    C  
ATOM    651  C   THR A  69     -10.807   5.134  -8.935  1.00 15.00      A    C  
ATOM    652  O   THR A  69      -9.580   5.160  -8.833  1.00 15.00      A    O  
ATOM    653  N   LEU A  70     -11.506   6.128  -9.471  1.00 15.00      A    N  
ATOM    654  HN  LEU A  70     -12.483   6.032  -9.561  1.00 15.00      A    H  
ATOM    655  CA  LEU A  70     -10.862   7.349  -9.948  1.00 15.00      A    C  
ATOM    656  CB  LEU A  70     -11.500   7.818 -11.262  1.00 15.00      A    C  
ATOM    657  CG  LEU A  70     -10.803   8.980 -11.978  1.00 15.00      A    C  
ATOM    658  CD1 LEU A  70      -9.354   8.635 -12.279  1.00 15.00      A    C  
ATOM    659  CD2 LEU A  70     -11.541   9.344 -13.255  1.00 15.00      A    C  
ATOM    660  C   LEU A  70     -10.982   8.436  -8.885  1.00 15.00      A    C  
ATOM    661  O   LEU A  70     -10.364   9.492  -8.973  1.00 15.00      A    O  
ATOM    662  N   LYS A  71     -11.780   8.137  -7.864  1.00 15.00      A    N  
ATOM    663  HN  LYS A  71     -12.216   7.265  -7.857  1.00 15.00      A    H  
ATOM    664  CA  LYS A  71     -12.026   9.053  -6.754  1.00 15.00      A    C  
ATOM    665  CB  LYS A  71     -13.074   8.487  -5.796  1.00 15.00      A    C  
ATOM    666  CG  LYS A  71     -14.426   9.179  -5.878  1.00 15.00      A    C  
ATOM    667  CD  LYS A  71     -14.423  10.493  -5.111  1.00 15.00      A    C  
ATOM    668  CE  LYS A  71     -15.733  11.245  -5.292  1.00 15.00      A    C  
ATOM    669  NZ  LYS A  71     -15.836  11.887  -6.634  1.00 15.00      A    N  
ATOM    670  HZ1 LYS A  71     -16.776  12.311  -6.755  1.00 15.00      A    H  
ATOM    671  HZ2 LYS A  71     -15.685  11.187  -7.385  1.00 15.00      A    H  
ATOM    672  HZ3 LYS A  71     -15.116  12.641  -6.732  1.00 15.00      A    H  
ATOM    673  C   LYS A  71     -10.759   9.481  -5.999  1.00 15.00      A    C  
ATOM    674  O   LYS A  71     -10.603  10.666  -5.710  1.00 15.00      A    O  
ATOM    675  N   PRO A  72      -9.853   8.545  -5.618  1.00 15.00      A    N  
ATOM    676  CA  PRO A  72      -8.605   8.894  -4.922  1.00 15.00      A    C  
ATOM    677  CB  PRO A  72      -7.842   7.569  -4.867  1.00 15.00      A    C  
ATOM    678  CG  PRO A  72      -8.913   6.543  -4.884  1.00 15.00      A    C  
ATOM    679  CD  PRO A  72      -9.985   7.086  -5.780  1.00 15.00      A    C  
ATOM    680  C   PRO A  72      -7.786   9.939  -5.688  1.00 15.00      A    C  
ATOM    681  O   PRO A  72      -6.992  10.672  -5.102  1.00 15.00      A    O  
ATOM    682  N   ILE A  73      -7.991  10.002  -6.997  1.00 15.00      A    N  
ATOM    683  HN  ILE A  73      -8.654   9.405  -7.398  1.00 15.00      A    H  
ATOM    684  CA  ILE A  73      -7.284  10.946  -7.846  1.00 15.00      A    C  
ATOM    685  CB  ILE A  73      -7.032  10.370  -9.258  1.00 15.00      A    C  
ATOM    686  CG1 ILE A  73      -6.713   8.870  -9.160  1.00 15.00      A    C  
ATOM    687  CG2 ILE A  73      -5.872  11.105  -9.922  1.00 15.00      A    C  
ATOM    688  CD1 ILE A  73      -6.357   8.216 -10.477  1.00 15.00      A    C  
ATOM    689  C   ILE A  73      -8.072  12.244  -7.940  1.00 15.00      A    C  
ATOM    690  O   ILE A  73      -8.448  12.671  -9.023  1.00 15.00      A    O  
ATOM    691  N   HIS A  74      -8.284  12.845  -6.762  1.00 15.00      A    N  
ATOM    692  HN  HIS A  74      -7.933  12.406  -5.964  1.00 15.00      A    H  
ATOM    693  CA  HIS A  74      -9.033  14.099  -6.591  1.00 15.00      A    C  
ATOM    694  CB  HIS A  74      -8.756  15.111  -7.715  1.00 15.00      A    C  
ATOM    695  CG  HIS A  74      -8.889  16.545  -7.314  1.00 15.00      A    C  
ATOM    696  ND1 HIS A  74      -9.948  17.300  -7.742  1.00 15.00      A    N  
ATOM    697  CD2 HIS A  74      -8.071  17.312  -6.550  1.00 15.00      A    C  
ATOM    698  CE1 HIS A  74      -9.763  18.502  -7.238  1.00 15.00      A    C  
ATOM    699  NE2 HIS A  74      -8.643  18.557  -6.511  1.00 15.00      A    N  
ATOM    700  HE2 HIS A  74      -8.304  19.337  -6.032  1.00 15.00      A    H  
ATOM    701  C   HIS A  74     -10.522  13.795  -6.440  1.00 15.00      A    C  
ATOM    702  O   HIS A  74     -11.137  13.247  -7.342  1.00 15.00      A    O  
ATOM    703  N   PRO A  75     -11.126  14.149  -5.290  1.00 15.00      A    N  
ATOM    704  CA  PRO A  75     -12.542  13.869  -5.025  1.00 15.00      A    C  
ATOM    705  CB  PRO A  75     -12.743  14.370  -3.589  1.00 15.00      A    C  
ATOM    706  CG  PRO A  75     -11.684  15.404  -3.410  1.00 15.00      A    C  
ATOM    707  CD  PRO A  75     -10.501  14.894  -4.183  1.00 15.00      A    C  
ATOM    708  C   PRO A  75     -13.461  14.627  -5.970  1.00 15.00      A    C  
ATOM    709  O   PRO A  75     -14.588  14.203  -6.234  1.00 15.00      A    O  
ATOM    710  N   ASP A  76     -12.951  15.721  -6.511  1.00 15.00      A    N  
ATOM    711  HN  ASP A  76     -12.016  15.966  -6.315  1.00 15.00      A    H  
ATOM    712  CA  ASP A  76     -13.721  16.562  -7.410  1.00 15.00      A    C  
ATOM    713  CB  ASP A  76     -13.143  17.981  -7.448  1.00 15.00      A    C  
ATOM    714  CG  ASP A  76     -13.200  18.677  -6.099  1.00 15.00      A    C  
ATOM    715  OD1 ASP A  76     -14.299  19.113  -5.703  1.00 15.00      A    O  
ATOM    716  OD2 ASP A  76     -12.141  18.785  -5.439  1.00 15.00      A    O  
ATOM    717  C   ASP A  76     -13.789  15.959  -8.810  1.00 15.00      A    C  
ATOM    718  O   ASP A  76     -14.536  16.434  -9.670  1.00 15.00      A    O  
ATOM    719  N   ALA A  77     -13.016  14.902  -9.037  1.00 15.00      A    N  
ATOM    720  HN  ALA A  77     -12.433  14.565  -8.321  1.00 15.00      A    H  
ATOM    721  CA  ALA A  77     -13.007  14.234 -10.329  1.00 15.00      A    C  
ATOM    722  CB  ALA A  77     -11.746  13.399 -10.509  1.00 15.00      A    C  
ATOM    723  C   ALA A  77     -14.257  13.379 -10.516  1.00 15.00      A    C  
ATOM    724  O   ALA A  77     -14.651  12.615  -9.624  1.00 15.00      A    O  
ATOM    725  N   ARG A  78     -14.888  13.537 -11.668  1.00 15.00      A    N  
ATOM    726  HN  ARG A  78     -14.534  14.182 -12.316  1.00 15.00      A    H  
ATOM    727  CA  ARG A  78     -16.083  12.785 -12.015  1.00 15.00      A    C  
ATOM    728  CB  ARG A  78     -17.261  13.729 -12.274  1.00 15.00      A    C  
ATOM    729  CG  ARG A  78     -17.815  14.402 -11.030  1.00 15.00      A    C  
ATOM    730  CD  ARG A  78     -17.912  15.909 -11.213  1.00 15.00      A    C  
ATOM    731  NE  ARG A  78     -18.728  16.282 -12.374  1.00 15.00      A    N  
ATOM    732  HE  ARG A  78     -18.610  15.751 -13.194  1.00 15.00      A    H  
ATOM    733  CZ  ARG A  78     -19.606  17.287 -12.374  1.00 15.00      A    C  
ATOM    734  NH1 ARG A  78     -19.785  18.013 -11.274  1.00 15.00      A    N  
ATOM    735 HH11 ARG A  78     -19.239  17.799 -10.411  1.00 15.00      A    H  
ATOM    736 HH12 ARG A  78     -20.470  18.798 -11.266  1.00 15.00      A    H  
ATOM    737  NH2 ARG A  78     -20.293  17.573 -13.477  1.00 15.00      A    N  
ATOM    738 HH21 ARG A  78     -20.979  18.356 -13.479  1.00 15.00      A    H  
ATOM    739 HH22 ARG A  78     -20.146  17.015 -14.346  1.00 15.00      A    H  
ATOM    740  C   ARG A  78     -15.800  11.973 -13.267  1.00 15.00      A    C  
ATOM    741  O   ARG A  78     -16.058  12.422 -14.383  1.00 15.00      A    O  
ATOM    742  N   GLY A  79     -15.242  10.793 -13.077  1.00 15.00      A    N  
ATOM    743  HN  GLY A  79     -15.068  10.484 -12.165  1.00 15.00      A    H  
ATOM    744  CA  GLY A  79     -14.912   9.945 -14.198  1.00 15.00      A    C  
ATOM    745  C   GLY A  79     -15.565   8.589 -14.095  1.00 15.00      A    C  
ATOM    746  O   GLY A  79     -16.427   8.371 -13.247  1.00 15.00      A    O  
ATOM    747  N   SER A  80     -15.127   7.670 -14.939  1.00 15.00      A    N  
ATOM    748  HN  SER A  80     -14.402   7.896 -15.559  1.00 15.00      A    H  
ATOM    749  CA  SER A  80     -15.689   6.336 -14.963  1.00 15.00      A    C  
ATOM    750  CB  SER A  80     -15.720   5.804 -16.401  1.00 15.00      A    C  
ATOM    751  OG  SER A  80     -16.123   4.446 -16.446  1.00 15.00      A    O  
ATOM    752  HG  SER A  80     -15.521   3.917 -15.913  1.00 15.00      A    H  
ATOM    753  C   SER A  80     -14.937   5.367 -14.057  1.00 15.00      A    C  
ATOM    754  O   SER A  80     -13.732   5.159 -14.209  1.00 15.00      A    O  
ATOM    755  N   ASN A  81     -15.660   4.792 -13.111  1.00 15.00      A    N  
ATOM    756  HN  ASN A  81     -16.604   5.037 -13.024  1.00 15.00      A    H  
ATOM    757  CA  ASN A  81     -15.101   3.807 -12.193  1.00 15.00      A    C  
ATOM    758  CB  ASN A  81     -15.847   3.847 -10.856  1.00 15.00      A    C  
ATOM    759  CG  ASN A  81     -15.398   4.969  -9.934  1.00 15.00      A    C  
ATOM    760  OD1 ASN A  81     -14.225   5.349  -9.906  1.00 15.00      A    O  
ATOM    761  ND2 ASN A  81     -16.336   5.510  -9.170  1.00 15.00      A    N  
ATOM    762 HD21 ASN A  81     -17.251   5.162  -9.245  1.00 15.00      A    H  
ATOM    763 HD22 ASN A  81     -16.077   6.223  -8.555  1.00 15.00      A    H  
ATOM    764  C   ASN A  81     -15.259   2.431 -12.835  1.00 15.00      A    C  
ATOM    765  O   ASN A  81     -16.266   2.174 -13.500  1.00 15.00      A    O  
ATOM    766  N   LEU A  82     -14.292   1.540 -12.636  1.00 15.00      A    N  
ATOM    767  HN  LEU A  82     -13.537   1.764 -12.051  1.00 15.00      A    H  
ATOM    768  CA  LEU A  82     -14.355   0.222 -13.257  1.00 15.00      A    C  
ATOM    769  CB  LEU A  82     -13.362   0.118 -14.417  1.00 15.00      A    C  
ATOM    770  CG  LEU A  82     -13.761   0.835 -15.709  1.00 15.00      A    C  
ATOM    771  CD1 LEU A  82     -12.646   0.747 -16.740  1.00 15.00      A    C  
ATOM    772  CD2 LEU A  82     -15.056   0.256 -16.262  1.00 15.00      A    C  
ATOM    773  C   LEU A  82     -14.154  -0.932 -12.283  1.00 15.00      A    C  
ATOM    774  O   LEU A  82     -13.592  -0.771 -11.198  1.00 15.00      A    O  
ATOM    775  N   HIS A  83     -14.619  -2.100 -12.711  1.00 15.00      A    N  
ATOM    776  HN  HIS A  83     -15.045  -2.137 -13.592  1.00 15.00      A    H  
ATOM    777  CA  HIS A  83     -14.522  -3.332 -11.940  1.00 15.00      A    C  
ATOM    778  CB  HIS A  83     -15.883  -3.646 -11.301  1.00 15.00      A    C  
ATOM    779  CG  HIS A  83     -15.858  -4.719 -10.250  1.00 15.00      A    C  
ATOM    780  ND1 HIS A  83     -15.330  -4.490  -9.004  1.00 15.00      A    N  
ATOM    781  CD2 HIS A  83     -16.331  -5.988 -10.303  1.00 15.00      A    C  
ATOM    782  CE1 HIS A  83     -15.493  -5.608  -8.326  1.00 15.00      A    C  
ATOM    783  NE2 HIS A  83     -16.092  -6.542  -9.070  1.00 15.00      A    N  
ATOM    784  HE2 HIS A  83     -16.327  -7.448  -8.788  1.00 15.00      A    H  
ATOM    785  C   HIS A  83     -14.117  -4.459 -12.887  1.00 15.00      A    C  
ATOM    786  O   HIS A  83     -14.863  -5.411 -13.110  1.00 15.00      A    O  
ATOM    787  N   SER A  84     -12.946  -4.316 -13.480  1.00 15.00      A    N  
ATOM    788  HN  SER A  84     -12.403  -3.525 -13.288  1.00 15.00      A    H  
ATOM    789  CA  SER A  84     -12.442  -5.304 -14.416  1.00 15.00      A    C  
ATOM    790  CB  SER A  84     -12.391  -4.690 -15.820  1.00 15.00      A    C  
ATOM    791  OG  SER A  84     -12.267  -3.276 -15.749  1.00 15.00      A    O  
ATOM    792  HG  SER A  84     -11.345  -3.043 -15.607  1.00 15.00      A    H  
ATOM    793  C   SER A  84     -11.061  -5.794 -14.005  1.00 15.00      A    C  
ATOM    794  O   SER A  84     -10.157  -4.996 -13.757  1.00 15.00      A    O  
ATOM    795  N   LEU A  85     -10.908  -7.107 -13.921  1.00 15.00      A    N  
ATOM    796  HN  LEU A  85     -11.667  -7.690 -14.115  1.00 15.00      A    H  
ATOM    797  CA  LEU A  85      -9.633  -7.698 -13.549  1.00 15.00      A    C  
ATOM    798  CB  LEU A  85      -9.831  -9.121 -13.012  1.00 15.00      A    C  
ATOM    799  CG  LEU A  85     -10.320  -9.246 -11.567  1.00 15.00      A    C  
ATOM    800  CD1 LEU A  85     -11.806  -8.929 -11.464  1.00 15.00      A    C  
ATOM    801  CD2 LEU A  85     -10.024 -10.636 -11.023  1.00 15.00      A    C  
ATOM    802  C   LEU A  85      -8.701  -7.723 -14.754  1.00 15.00      A    C  
ATOM    803  O   LEU A  85      -9.101  -8.142 -15.840  1.00 15.00      A    O  
ATOM    804  N   PRO A  86      -7.456  -7.254 -14.589  1.00 15.00      A    N  
ATOM    805  CA  PRO A  86      -6.478  -7.238 -15.676  1.00 15.00      A    C  
ATOM    806  CB  PRO A  86      -5.298  -6.455 -15.089  1.00 15.00      A    C  
ATOM    807  CG  PRO A  86      -5.431  -6.617 -13.615  1.00 15.00      A    C  
ATOM    808  CD  PRO A  86      -6.905  -6.709 -13.338  1.00 15.00      A    C  
ATOM    809  C   PRO A  86      -6.046  -8.653 -16.047  1.00 15.00      A    C  
ATOM    810  O   PRO A  86      -5.944  -9.525 -15.186  1.00 15.00      A    O  
ATOM    811  N   GLN A  87      -5.817  -8.883 -17.332  1.00 15.00      A    N  
ATOM    812  HN  GLN A  87      -5.936  -8.159 -17.977  1.00 15.00      A    H  
ATOM    813  CA  GLN A  87      -5.392 -10.193 -17.798  1.00 15.00      A    C  
ATOM    814  CB  GLN A  87      -5.529 -10.305 -19.320  1.00 15.00      A    C  
ATOM    815  CG  GLN A  87      -6.968 -10.289 -19.817  1.00 15.00      A    C  
ATOM    816  CD  GLN A  87      -7.791 -11.449 -19.281  1.00 15.00      A    C  
ATOM    817  OE1 GLN A  87      -7.272 -12.536 -19.042  1.00 15.00      A    O  
ATOM    818  NE2 GLN A  87      -9.081 -11.225 -19.089  1.00 15.00      A    N  
ATOM    819 HE21 GLN A  87      -9.435 -10.338 -19.301  1.00 15.00      A    H  
ATOM    820 HE22 GLN A  87      -9.626 -11.957 -18.734  1.00 15.00      A    H  
ATOM    821  C   GLN A  87      -3.958 -10.474 -17.366  1.00 15.00      A    C  
ATOM    822  O   GLN A  87      -3.111  -9.578 -17.376  1.00 15.00      A    O  
ATOM    823  N   ALA A  88      -3.704 -11.715 -16.975  1.00 15.00      A    N  
ATOM    824  HN  ALA A  88      -4.430 -12.372 -16.987  1.00 15.00      A    H  
ATOM    825  CA  ALA A  88      -2.380 -12.128 -16.533  1.00 15.00      A    C  
ATOM    826  CB  ALA A  88      -2.421 -13.559 -16.010  1.00 15.00      A    C  
ATOM    827  C   ALA A  88      -1.362 -11.997 -17.665  1.00 15.00      A    C  
ATOM    828  O   ALA A  88      -1.510 -12.620 -18.716  1.00 15.00      A    O  
ATOM    829  N   PRO A  89      -0.332 -11.159 -17.470  1.00 15.00      A    N  
ATOM    830  CA  PRO A  89       0.719 -10.941 -18.473  1.00 15.00      A    C  
ATOM    831  CB  PRO A  89       1.540  -9.786 -17.886  1.00 15.00      A    C  
ATOM    832  CG  PRO A  89       1.288  -9.847 -16.419  1.00 15.00      A    C  
ATOM    833  CD  PRO A  89      -0.122 -10.341 -16.263  1.00 15.00      A    C  
ATOM    834  C   PRO A  89       1.606 -12.169 -18.672  1.00 15.00      A    C  
ATOM    835  O   PRO A  89       1.802 -12.965 -17.756  1.00 15.00      A    O  
ATOM    836  N   GLY A  90       2.162 -12.298 -19.874  1.00 15.00      A    N  
ATOM    837  HN  GLY A  90       1.993 -11.617 -20.554  1.00 15.00      A    H  
ATOM    838  CA  GLY A  90       3.022 -13.424 -20.182  1.00 15.00      A    C  
ATOM    839  C   GLY A  90       4.446 -13.179 -19.733  1.00 15.00      A    C  
ATOM    840  O   GLY A  90       5.338 -13.988 -19.983  1.00 15.00      A    O  
ATOM    841  N   GLN A  91       4.652 -12.042 -19.080  1.00 15.00      A    N  
ATOM    842  HN  GLN A  91       3.895 -11.445 -18.927  1.00 15.00      A    H  
ATOM    843  CA  GLN A  91       5.960 -11.660 -18.573  1.00 15.00      A    C  
ATOM    844  CB  GLN A  91       6.231 -10.185 -18.871  1.00 15.00      A    C  
ATOM    845  CG  GLN A  91       6.796  -9.924 -20.256  1.00 15.00      A    C  
ATOM    846  CD  GLN A  91       6.596  -8.491 -20.708  1.00 15.00      A    C  
ATOM    847  OE1 GLN A  91       5.599  -7.854 -20.376  1.00 15.00      A    O  
ATOM    848  NE2 GLN A  91       7.547  -7.973 -21.467  1.00 15.00      A    N  
ATOM    849 HE21 GLN A  91       8.317  -8.533 -21.690  1.00 15.00      A    H  
ATOM    850 HE22 GLN A  91       7.438  -7.050 -21.775  1.00 15.00      A    H  
ATOM    851  C   GLN A  91       6.036 -11.905 -17.069  1.00 15.00      A    C  
ATOM    852  O   GLN A  91       5.417 -11.185 -16.282  1.00 15.00      A    O  
ATOM    853  N   PRO A  92       6.788 -12.937 -16.656  1.00 15.00      A    N  
ATOM    854  CA  PRO A  92       6.951 -13.292 -15.240  1.00 15.00      A    C  
ATOM    855  CB  PRO A  92       7.738 -14.607 -15.297  1.00 15.00      A    C  
ATOM    856  CG  PRO A  92       8.462 -14.553 -16.598  1.00 15.00      A    C  
ATOM    857  CD  PRO A  92       7.542 -13.839 -17.543  1.00 15.00      A    C  
ATOM    858  C   PRO A  92       7.752 -12.242 -14.472  1.00 15.00      A    C  
ATOM    859  O   PRO A  92       8.728 -11.693 -14.986  1.00 15.00      A    O  
ATOM    860  N   GLY A  93       7.338 -11.966 -13.242  1.00 15.00      A    N  
ATOM    861  HN  GLY A  93       6.551 -12.424 -12.883  1.00 15.00      A    H  
ATOM    862  CA  GLY A  93       8.035 -10.991 -12.429  1.00 15.00      A    C  
ATOM    863  C   GLY A  93       7.114  -9.906 -11.915  1.00 15.00      A    C  
ATOM    864  O   GLY A  93       7.009  -9.694 -10.709  1.00 15.00      A    O  
ATOM    865  N   LEU A  94       6.434  -9.230 -12.830  1.00 15.00      A    N  
ATOM    866  HN  LEU A  94       6.545  -9.459 -13.775  1.00 15.00      A    H  
ATOM    867  CA  LEU A  94       5.524  -8.157 -12.463  1.00 15.00      A    C  
ATOM    868  CB  LEU A  94       5.621  -6.981 -13.449  1.00 15.00      A    C  
ATOM    869  CG  LEU A  94       5.286  -7.276 -14.916  1.00 15.00      A    C  
ATOM    870  CD1 LEU A  94       4.727  -6.035 -15.594  1.00 15.00      A    C  
ATOM    871  CD2 LEU A  94       6.516  -7.779 -15.659  1.00 15.00      A    C  
ATOM    872  C   LEU A  94       4.082  -8.647 -12.345  1.00 15.00      A    C  
ATOM    873  O   LEU A  94       3.561  -9.316 -13.239  1.00 15.00      A    O  
ATOM    874  N   ALA A  95       3.459  -8.319 -11.225  1.00 15.00      A    N  
ATOM    875  HN  ALA A  95       3.945  -7.804 -10.547  1.00 15.00      A    H  
ATOM    876  CA  ALA A  95       2.076  -8.688 -10.957  1.00 15.00      A    C  
ATOM    877  CB  ALA A  95       2.024  -9.866  -9.996  1.00 15.00      A    C  
ATOM    878  C   ALA A  95       1.356  -7.489 -10.357  1.00 15.00      A    C  
ATOM    879  O   ALA A  95       1.975  -6.441 -10.153  1.00 15.00      A    O  
ATOM    880  N   GLY A  96       0.066  -7.623 -10.087  1.00 15.00      A    N  
ATOM    881  HN  GLY A  96      -0.389  -8.469 -10.276  1.00 15.00      A    H  
ATOM    882  CA  GLY A  96      -0.671  -6.526  -9.501  1.00 15.00      A    C  
ATOM    883  C   GLY A  96      -2.107  -6.423  -9.976  1.00 15.00      A    C  
ATOM    884  O   GLY A  96      -2.362  -6.139 -11.144  1.00 15.00      A    O  
ATOM    885  N   SER A  97      -3.038  -6.700  -9.066  1.00 15.00      A    N  
ATOM    886  HN  SER A  97      -2.747  -7.011  -8.183  1.00 15.00      A    H  
ATOM    887  CA  SER A  97      -4.471  -6.597  -9.340  1.00 15.00      A    C  
ATOM    888  CB  SER A  97      -4.820  -5.252 -10.006  1.00 15.00      A    C  
ATOM    889  OG  SER A  97      -6.170  -4.882  -9.775  1.00 15.00      A    O  
ATOM    890  HG  SER A  97      -6.744  -5.612 -10.030  1.00 15.00      A    H  
ATOM    891  C   SER A  97      -5.030  -7.774 -10.142  1.00 15.00      A    C  
ATOM    892  O   SER A  97      -6.159  -7.706 -10.624  1.00 15.00      A    O  
ATOM    893  N   HIS A  98      -4.282  -8.864 -10.265  1.00 15.00      A    N  
ATOM    894  HN  HIS A  98      -3.395  -8.906  -9.822  1.00 15.00      A    H  
ATOM    895  CA  HIS A  98      -4.783 -10.017 -11.022  1.00 15.00      A    C  
ATOM    896  CB  HIS A  98      -4.129 -10.203 -12.400  1.00 15.00      A    C  
ATOM    897  CG  HIS A  98      -2.629 -10.183 -12.433  1.00 15.00      A    C  
ATOM    898  ND1 HIS A  98      -1.887 -11.313 -12.176  1.00 15.00      A    N  
ATOM    899  CD2 HIS A  98      -1.798  -9.161 -12.740  1.00 15.00      A    C  
ATOM    900  CE1 HIS A  98      -0.625 -10.956 -12.336  1.00 15.00      A    C  
ATOM    901  NE2 HIS A  98      -0.523  -9.665 -12.678  1.00 15.00      A    N  
ATOM    902  HE2 HIS A  98       0.305  -9.177 -12.867  1.00 15.00      A    H  
ATOM    903  C   HIS A  98      -4.804 -11.305 -10.206  1.00 15.00      A    C  
ATOM    904  O   HIS A  98      -5.558 -12.237 -10.498  1.00 15.00      A    O  
ATOM    905  N   GLU A  99      -3.993 -11.337  -9.165  1.00 15.00      A    N  
ATOM    906  HN  GLU A  99      -3.408 -10.561  -8.989  1.00 15.00      A    H  
ATOM    907  CA  GLU A  99      -3.914 -12.486  -8.282  1.00 15.00      A    C  
ATOM    908  CB  GLU A  99      -2.556 -12.518  -7.566  1.00 15.00      A    C  
ATOM    909  CG  GLU A  99      -1.399 -11.893  -8.343  1.00 15.00      A    C  
ATOM    910  CD  GLU A  99      -1.325 -10.378  -8.190  1.00 15.00      A    C  
ATOM    911  OE1 GLU A  99      -2.083  -9.660  -8.899  1.00 15.00      A    O  
ATOM    912  OE2 GLU A  99      -0.518  -9.903  -7.365  1.00 15.00      A    O  
ATOM    913  C   GLU A  99      -5.039 -12.408  -7.258  1.00 15.00      A    C  
ATOM    914  O   GLU A  99      -5.081 -13.167  -6.284  1.00 15.00      A    O  
ATOM    915  N   LEU A 100      -5.959 -11.487  -7.500  1.00 15.00      A    N  
ATOM    916  HN  LEU A 100      -5.875 -10.942  -8.313  1.00 15.00      A    H  
ATOM    917  CA  LEU A 100      -7.095 -11.273  -6.622  1.00 15.00      A    C  
ATOM    918  CB  LEU A 100      -7.441  -9.784  -6.534  1.00 15.00      A    C  
ATOM    919  CG  LEU A 100      -6.324  -8.845  -6.073  1.00 15.00      A    C  
ATOM    920  CD1 LEU A 100      -6.793  -7.399  -6.131  1.00 15.00      A    C  
ATOM    921  CD2 LEU A 100      -5.865  -9.204  -4.668  1.00 15.00      A    C  
ATOM    922  C   LEU A 100      -8.308 -12.051  -7.110  1.00 15.00      A    C  
ATOM    923  O   LEU A 100      -9.251 -11.472  -7.635  1.00 15.00      A    O  
ATOM    924  N   GLY A 101      -8.267 -13.365  -6.950  1.00 15.00      A    N  
ATOM    925  HN  GLY A 101      -7.477 -13.776  -6.547  1.00 15.00      A    H  
ATOM    926  CA  GLY A 101      -9.384 -14.190  -7.371  1.00 15.00      A    C  
ATOM    927  C   GLY A 101     -10.447 -14.254  -6.296  1.00 15.00      A    C  
ATOM    928  O   GLY A 101     -11.188 -13.291  -6.091  1.00 15.00      A    O  
ATOM    929  N   ASP A 102     -10.496 -15.376  -5.585  1.00 15.00      A    N  
ATOM    930  HN  ASP A 102      -9.901 -16.112  -5.824  1.00 15.00      A    H  
ATOM    931  CA  ASP A 102     -11.455 -15.577  -4.491  1.00 15.00      A    C  
ATOM    932  CB  ASP A 102     -11.471 -17.054  -4.065  1.00 15.00      A    C  
ATOM    933  CG  ASP A 102     -12.044 -17.992  -5.113  1.00 15.00      A    C  
ATOM    934  OD1 ASP A 102     -12.453 -17.510  -6.191  1.00 15.00      A    O  
ATOM    935  OD2 ASP A 102     -12.074 -19.214  -4.858  1.00 15.00      A    O  
ATOM    936  C   ASP A 102     -11.082 -14.708  -3.285  1.00 15.00      A    C  
ATOM    937  O   ASP A 102     -11.383 -15.040  -2.141  1.00 15.00      A    O  
ATOM    938  N   ARG A 103     -10.420 -13.591  -3.556  1.00 15.00      A    N  
ATOM    939  HN  ARG A 103     -10.243 -13.369  -4.496  1.00 15.00      A    H  
ATOM    940  CA  ARG A 103      -9.985 -12.664  -2.524  1.00 15.00      A    C  
ATOM    941  CB  ARG A 103      -8.470 -12.781  -2.303  1.00 15.00      A    C  
ATOM    942  CG  ARG A 103      -7.644 -12.779  -3.581  1.00 15.00      A    C  
ATOM    943  CD  ARG A 103      -6.162 -12.994  -3.301  1.00 15.00      A    C  
ATOM    944  NE  ARG A 103      -5.901 -14.276  -2.639  1.00 15.00      A    N  
ATOM    945  HE  ARG A 103      -6.362 -14.436  -1.786  1.00 15.00      A    H  
ATOM    946  CZ  ARG A 103      -5.085 -15.222  -3.117  1.00 15.00      A    C  
ATOM    947  NH1 ARG A 103      -4.444 -15.041  -4.269  1.00 15.00      A    N  
ATOM    948 HH11 ARG A 103      -3.806 -15.779  -4.638  1.00 15.00      A    H  
ATOM    949 HH12 ARG A 103      -4.577 -14.156  -4.816  1.00 15.00      A    H  
ATOM    950  NH2 ARG A 103      -4.910 -16.353  -2.436  1.00 15.00      A    N  
ATOM    951 HH21 ARG A 103      -4.274 -17.096  -2.801  1.00 15.00      A    H  
ATOM    952 HH22 ARG A 103      -5.409 -16.504  -1.532  1.00 15.00      A    H  
ATOM    953  C   ARG A 103     -10.365 -11.239  -2.916  1.00 15.00      A    C  
ATOM    954  O   ARG A 103      -9.758 -10.269  -2.461  1.00 15.00      A    O  
ATOM    955  N   LEU A 104     -11.372 -11.130  -3.774  1.00 15.00      A    N  
ATOM    956  HN  LEU A 104     -11.811 -11.944  -4.096  1.00 15.00      A    H  
ATOM    957  CA  LEU A 104     -11.855  -9.837  -4.239  1.00 15.00      A    C  
ATOM    958  CB  LEU A 104     -12.607  -9.987  -5.564  1.00 15.00      A    C  
ATOM    959  CG  LEU A 104     -11.771  -9.894  -6.839  1.00 15.00      A    C  
ATOM    960  CD1 LEU A 104     -12.627 -10.221  -8.053  1.00 15.00      A    C  
ATOM    961  CD2 LEU A 104     -11.154  -8.509  -6.974  1.00 15.00      A    C  
ATOM    962  C   LEU A 104     -12.777  -9.205  -3.210  1.00 15.00      A    C  
ATOM    963  O   LEU A 104     -13.924  -9.621  -3.058  1.00 15.00      A    O  
ATOM    964  N   VAL A 105     -12.272  -8.205  -2.504  1.00 15.00      A    N  
ATOM    965  HN  VAL A 105     -11.344  -7.936  -2.658  1.00 15.00      A    H  
ATOM    966  CA  VAL A 105     -13.058  -7.512  -1.491  1.00 15.00      A    C  
ATOM    967  CB  VAL A 105     -12.197  -6.520  -0.685  1.00 15.00      A    C  
ATOM    968  CG1 VAL A 105     -12.883  -6.168   0.627  1.00 15.00      A    C  
ATOM    969  CG2 VAL A 105     -10.807  -7.088  -0.436  1.00 15.00      A    C  
ATOM    970  C   VAL A 105     -14.215  -6.758  -2.137  1.00 15.00      A    C  
ATOM    971  O   VAL A 105     -15.325  -6.745  -1.613  1.00 15.00      A    O  
ATOM    972  N   SER A 106     -13.929  -6.150  -3.290  1.00 15.00      A    N  
ATOM    973  HN  SER A 106     -13.021  -6.222  -3.637  1.00 15.00      A    H  
ATOM    974  CA  SER A 106     -14.915  -5.389  -4.054  1.00 15.00      A    C  
ATOM    975  CB  SER A 106     -16.133  -6.252  -4.409  1.00 15.00      A    C  
ATOM    976  OG  SER A 106     -16.844  -5.713  -5.512  1.00 15.00      A    O  
ATOM    977  HG  SER A 106     -17.501  -5.086  -5.193  1.00 15.00      A    H  
ATOM    978  C   SER A 106     -15.343  -4.110  -3.333  1.00 15.00      A    C  
ATOM    979  O   SER A 106     -16.026  -4.154  -2.311  1.00 15.00      A    O  
ATOM    980  N   ASP A 107     -14.938  -2.969  -3.872  1.00 15.00      A    N  
ATOM    981  HN  ASP A 107     -14.406  -2.986  -4.695  1.00 15.00      A    H  
ATOM    982  CA  ASP A 107     -15.301  -1.686  -3.287  1.00 15.00      A    C  
ATOM    983  CB  ASP A 107     -14.254  -0.617  -3.619  1.00 15.00      A    C  
ATOM    984  CG  ASP A 107     -14.154   0.482  -2.571  1.00 15.00      A    C  
ATOM    985  OD1 ASP A 107     -15.178   0.816  -1.935  1.00 15.00      A    O  
ATOM    986  OD2 ASP A 107     -13.044   1.024  -2.381  1.00 15.00      A    O  
ATOM    987  C   ASP A 107     -16.663  -1.274  -3.824  1.00 15.00      A    C  
ATOM    988  O   ASP A 107     -17.111  -1.788  -4.853  1.00 15.00      A    O  
ATOM    989  N   VAL A 108     -17.316  -0.351  -3.143  1.00 15.00      A    N  
ATOM    990  HN  VAL A 108     -16.886   0.059  -2.359  1.00 15.00      A    H  
ATOM    991  CA  VAL A 108     -18.636   0.102  -3.553  1.00 15.00      A    C  
ATOM    992  CB  VAL A 108     -19.730  -0.395  -2.578  1.00 15.00      A    C  
ATOM    993  CG1 VAL A 108     -21.118  -0.158  -3.154  1.00 15.00      A    C  
ATOM    994  CG2 VAL A 108     -19.536  -1.867  -2.237  1.00 15.00      A    C  
ATOM    995  C   VAL A 108     -18.684   1.625  -3.621  1.00 15.00      A    C  
ATOM    996  O   VAL A 108     -18.321   2.309  -2.665  1.00 15.00      A    O  
ATOM    997  N   VAL A 109     -19.120   2.149  -4.759  1.00 15.00      A    N  
ATOM    998  HN  VAL A 109     -19.378   1.549  -5.496  1.00 15.00      A    H  
ATOM    999  CA  VAL A 109     -19.228   3.590  -4.947  1.00 15.00      A    C  
ATOM   1000  CB  VAL A 109     -18.247   4.118  -6.020  1.00 15.00      A    C  
ATOM   1001  CG1 VAL A 109     -16.820   4.105  -5.498  1.00 15.00      A    C  
ATOM   1002  CG2 VAL A 109     -18.356   3.313  -7.308  1.00 15.00      A    C  
ATOM   1003  C   VAL A 109     -20.652   3.983  -5.331  1.00 15.00      A    C  
ATOM   1004  O   VAL A 109     -21.313   3.276  -6.097  1.00 15.00      A    O  
ATOM   1005  N   GLY A 110     -21.127   5.094  -4.784  1.00 15.00      A    N  
ATOM   1006  HN  GLY A 110     -20.573   5.599  -4.150  1.00 15.00      A    H  
ATOM   1007  CA  GLY A 110     -22.462   5.556  -5.097  1.00 15.00      A    C  
ATOM   1008  C   GLY A 110     -23.210   6.063  -3.883  1.00 15.00      A    C  
ATOM   1009  O   GLY A 110     -22.603   6.447  -2.885  1.00 15.00      A    O  
ATOM   1010  N   ASN A 111     -24.532   6.042  -3.971  1.00 15.00      A    N  
ATOM   1011  HN  ASN A 111     -24.945   5.684  -4.788  1.00 15.00      A    H  
ATOM   1012  CA  ASN A 111     -25.392   6.510  -2.892  1.00 15.00      A    C  
ATOM   1013  CB  ASN A 111     -26.817   6.743  -3.408  1.00 15.00      A    C  
ATOM   1014  CG  ASN A 111     -27.770   7.223  -2.328  1.00 15.00      A    C  
ATOM   1015  OD1 ASN A 111     -27.361   7.848  -1.351  1.00 15.00      A    O  
ATOM   1016  ND2 ASN A 111     -29.053   6.933  -2.495  1.00 15.00      A    N  
ATOM   1017 HD21 ASN A 111     -29.317   6.426  -3.298  1.00 15.00      A    H  
ATOM   1018 HD22 ASN A 111     -29.687   7.237  -1.814  1.00 15.00      A    H  
ATOM   1019  C   ASN A 111     -25.403   5.522  -1.732  1.00 15.00      A    C  
ATOM   1020  O   ASN A 111     -25.898   4.399  -1.860  1.00 15.00      A    O  
ATOM   1021  N   ALA A 112     -24.869   5.954  -0.597  1.00 15.00      A    N  
ATOM   1022  HN  ALA A 112     -24.497   6.862  -0.563  1.00 15.00      A    H  
ATOM   1023  CA  ALA A 112     -24.803   5.118   0.596  1.00 15.00      A    C  
ATOM   1024  CB  ALA A 112     -23.940   5.776   1.657  1.00 15.00      A    C  
ATOM   1025  C   ALA A 112     -26.187   4.805   1.155  1.00 15.00      A    C  
ATOM   1026  O   ALA A 112     -26.352   3.865   1.930  1.00 15.00      A    O  
ATOM   1027  N   ALA A 113     -27.186   5.584   0.752  1.00 15.00      A    N  
ATOM   1028  HN  ALA A 113     -26.999   6.322   0.130  1.00 15.00      A    H  
ATOM   1029  CA  ALA A 113     -28.553   5.372   1.217  1.00 15.00      A    C  
ATOM   1030  CB  ALA A 113     -29.431   6.570   0.891  1.00 15.00      A    C  
ATOM   1031  C   ALA A 113     -29.143   4.088   0.632  1.00 15.00      A    C  
ATOM   1032  O   ALA A 113     -30.225   3.657   1.022  1.00 15.00      A    O  
ATOM   1033  N   ALA A 114     -28.425   3.491  -0.312  1.00 15.00      A    N  
ATOM   1034  HN  ALA A 114     -27.576   3.897  -0.595  1.00 15.00      A    H  
ATOM   1035  CA  ALA A 114     -28.858   2.252  -0.943  1.00 15.00      A    C  
ATOM   1036  CB  ALA A 114     -29.012   2.455  -2.443  1.00 15.00      A    C  
ATOM   1037  C   ALA A 114     -27.854   1.138  -0.655  1.00 15.00      A    C  
ATOM   1038  O   ALA A 114     -27.763   0.158  -1.393  1.00 15.00      A    O  
ATOM   1039  N   LEU A 115     -27.114   1.295   0.441  1.00 15.00      A    N  
ATOM   1040  HN  LEU A 115     -27.256   2.090   0.998  1.00 15.00      A    H  
ATOM   1041  CA  LEU A 115     -26.099   0.321   0.843  1.00 15.00      A    C  
ATOM   1042  CB  LEU A 115     -25.279   0.864   2.018  1.00 15.00      A    C  
ATOM   1043  CG  LEU A 115     -24.060   0.039   2.441  1.00 15.00      A    C  
ATOM   1044  CD1 LEU A 115     -23.024   0.000   1.328  1.00 15.00      A    C  
ATOM   1045  CD2 LEU A 115     -23.457   0.594   3.722  1.00 15.00      A    C  
ATOM   1046  C   LEU A 115     -26.721  -1.025   1.210  1.00 15.00      A    C  
ATOM   1047  O   LEU A 115     -26.030  -2.050   1.260  1.00 15.00      A    O  
ATOM   1048  N   ASP A 116     -28.021  -1.021   1.463  1.00 15.00      A    N  
ATOM   1049  HN  ASP A 116     -28.522  -0.178   1.386  1.00 15.00      A    H  
ATOM   1050  CA  ASP A 116     -28.740  -2.235   1.822  1.00 15.00      A    C  
ATOM   1051  CB  ASP A 116     -30.126  -1.909   2.390  1.00 15.00      A    C  
ATOM   1052  CG  ASP A 116     -31.042  -1.226   1.392  1.00 15.00      A    C  
ATOM   1053  OD1 ASP A 116     -32.221  -1.626   1.298  1.00 15.00      A    O  
ATOM   1054  OD2 ASP A 116     -30.584  -0.281   0.702  1.00 15.00      A    O  
ATOM   1055  C   ASP A 116     -28.849  -3.161   0.618  1.00 15.00      A    C  
ATOM   1056  O   ASP A 116     -28.749  -4.380   0.753  1.00 15.00      A    O  
ATOM   1057  N   VAL A 117     -29.025  -2.570  -0.560  1.00 15.00      A    N  
ATOM   1058  HN  VAL A 117     -29.104  -1.590  -0.594  1.00 15.00      A    H  
ATOM   1059  CA  VAL A 117     -29.127  -3.333  -1.800  1.00 15.00      A    C  
ATOM   1060  CB  VAL A 117     -29.355  -2.409  -3.015  1.00 15.00      A    C  
ATOM   1061  CG1 VAL A 117     -29.578  -3.224  -4.281  1.00 15.00      A    C  
ATOM   1062  CG2 VAL A 117     -30.531  -1.478  -2.765  1.00 15.00      A    C  
ATOM   1063  C   VAL A 117     -27.851  -4.144  -2.007  1.00 15.00      A    C  
ATOM   1064  O   VAL A 117     -27.891  -5.296  -2.445  1.00 15.00      A    O  
ATOM   1065  N   PHE A 118     -26.719  -3.535  -1.670  1.00 15.00      A    N  
ATOM   1066  HN  PHE A 118     -26.756  -2.613  -1.339  1.00 15.00      A    H  
ATOM   1067  CA  PHE A 118     -25.432  -4.202  -1.785  1.00 15.00      A    C  
ATOM   1068  CB  PHE A 118     -24.287  -3.227  -1.484  1.00 15.00      A    C  
ATOM   1069  CG  PHE A 118     -22.971  -3.903  -1.217  1.00 15.00      A    C  
ATOM   1070  CD1 PHE A 118     -22.328  -4.617  -2.215  1.00 15.00      A    C  
ATOM   1071  CD2 PHE A 118     -22.383  -3.832   0.036  1.00 15.00      A    C  
ATOM   1072  CE1 PHE A 118     -21.124  -5.249  -1.969  1.00 15.00      A    C  
ATOM   1073  CE2 PHE A 118     -21.178  -4.460   0.288  1.00 15.00      A    C  
ATOM   1074  CZ  PHE A 118     -20.548  -5.170  -0.716  1.00 15.00      A    C  
ATOM   1075  C   PHE A 118     -25.381  -5.391  -0.831  1.00 15.00      A    C  
ATOM   1076  O   PHE A 118     -24.902  -6.464  -1.185  1.00 15.00      A    O  
ATOM   1077  N   LYS A 119     -25.900  -5.192   0.376  1.00 15.00      A    N  
ATOM   1078  HN  LYS A 119     -26.292  -4.318   0.589  1.00 15.00      A    H  
ATOM   1079  CA  LYS A 119     -25.920  -6.245   1.384  1.00 15.00      A    C  
ATOM   1080  CB  LYS A 119     -26.364  -5.691   2.742  1.00 15.00      A    C  
ATOM   1081  CG  LYS A 119     -25.419  -4.659   3.344  1.00 15.00      A    C  
ATOM   1082  CD  LYS A 119     -24.059  -5.262   3.667  1.00 15.00      A    C  
ATOM   1083  CE  LYS A 119     -23.261  -4.372   4.611  1.00 15.00      A    C  
ATOM   1084  NZ  LYS A 119     -22.902  -3.065   3.991  1.00 15.00      A    N  
ATOM   1085  HZ1 LYS A 119     -23.759  -2.575   3.665  1.00 15.00      A    H  
ATOM   1086  HZ2 LYS A 119     -22.272  -3.216   3.176  1.00 15.00      A    H  
ATOM   1087  HZ3 LYS A 119     -22.413  -2.462   4.684  1.00 15.00      A    H  
ATOM   1088  C   LYS A 119     -26.838  -7.384   0.950  1.00 15.00      A    C  
ATOM   1089  O   LYS A 119     -26.567  -8.552   1.223  1.00 15.00      A    O  
ATOM   1090  N   PHE A 120     -27.920  -7.029   0.267  1.00 15.00      A    N  
ATOM   1091  HN  PHE A 120     -28.086  -6.074   0.099  1.00 15.00      A    H  
ATOM   1092  CA  PHE A 120     -28.878  -8.007  -0.228  1.00 15.00      A    C  
ATOM   1093  CB  PHE A 120     -30.083  -7.293  -0.857  1.00 15.00      A    C  
ATOM   1094  CG  PHE A 120     -31.065  -8.203  -1.545  1.00 15.00      A    C  
ATOM   1095  CD1 PHE A 120     -31.854  -9.077  -0.815  1.00 15.00      A    C  
ATOM   1096  CD2 PHE A 120     -31.203  -8.177  -2.924  1.00 15.00      A    C  
ATOM   1097  CE1 PHE A 120     -32.759  -9.909  -1.444  1.00 15.00      A    C  
ATOM   1098  CE2 PHE A 120     -32.105  -9.007  -3.561  1.00 15.00      A    C  
ATOM   1099  CZ  PHE A 120     -32.885  -9.875  -2.820  1.00 15.00      A    C  
ATOM   1100  C   PHE A 120     -28.213  -8.935  -1.244  1.00 15.00      A    C  
ATOM   1101  O   PHE A 120     -28.418 -10.144  -1.226  1.00 15.00      A    O  
ATOM   1102  N   LEU A 121     -27.395  -8.361  -2.113  1.00 15.00      A    N  
ATOM   1103  HN  LEU A 121     -27.256  -7.389  -2.072  1.00 15.00      A    H  
ATOM   1104  CA  LEU A 121     -26.700  -9.135  -3.133  1.00 15.00      A    C  
ATOM   1105  CB  LEU A 121     -26.307  -8.241  -4.314  1.00 15.00      A    C  
ATOM   1106  CG  LEU A 121     -27.457  -7.620  -5.111  1.00 15.00      A    C  
ATOM   1107  CD1 LEU A 121     -26.921  -6.695  -6.195  1.00 15.00      A    C  
ATOM   1108  CD2 LEU A 121     -28.337  -8.702  -5.714  1.00 15.00      A    C  
ATOM   1109  C   LEU A 121     -25.448  -9.806  -2.564  1.00 15.00      A    C  
ATOM   1110  O   LEU A 121     -24.857 -10.676  -3.205  1.00 15.00      A    O  
ATOM   1111  N   SER A 122     -25.072  -9.415  -1.353  1.00 15.00      A    N  
ATOM   1112  HN  SER A 122     -25.611  -8.748  -0.878  1.00 15.00      A    H  
ATOM   1113  CA  SER A 122     -23.880  -9.943  -0.706  1.00 15.00      A    C  
ATOM   1114  CB  SER A 122     -23.161  -8.826   0.058  1.00 15.00      A    C  
ATOM   1115  OG  SER A 122     -21.790  -9.121   0.255  1.00 15.00      A    O  
ATOM   1116  HG  SER A 122     -21.622 -10.038  -0.002  1.00 15.00      A    H  
ATOM   1117  C   SER A 122     -24.184 -11.116   0.230  1.00 15.00      A    C  
ATOM   1118  O   SER A 122     -23.282 -11.652   0.874  1.00 15.00      A    O  
ATOM   1119  N   LEU A 123     -25.445 -11.527   0.312  1.00 15.00      A    N  
ATOM   1120  HN  LEU A 123     -26.137 -11.077  -0.217  1.00 15.00      A    H  
ATOM   1121  CA  LEU A 123     -25.809 -12.637   1.191  1.00 15.00      A    C  
ATOM   1122  CB  LEU A 123     -27.319 -12.647   1.527  1.00 15.00      A    C  
ATOM   1123  CG  LEU A 123     -28.316 -13.040   0.422  1.00 15.00      A    C  
ATOM   1124  CD1 LEU A 123     -28.523 -14.548   0.383  1.00 15.00      A    C  
ATOM   1125  CD2 LEU A 123     -29.650 -12.334   0.635  1.00 15.00      A    C  
ATOM   1126  C   LEU A 123     -25.326 -13.983   0.633  1.00 15.00      A    C  
ATOM   1127  O   LEU A 123     -25.615 -14.331  -0.508  1.00 15.00      A    O  
ATOM   1128  N   GLN A 124     -24.568 -14.731   1.433  1.00 15.00      A    N  
ATOM   1129  HN  GLN A 124     -24.336 -14.395   2.320  1.00 15.00      A    H  
ATOM   1130  CA  GLN A 124     -24.072 -16.042   1.004  1.00 15.00      A    C  
ATOM   1131  CB  GLN A 124     -22.560 -16.186   1.215  1.00 15.00      A    C  
ATOM   1132  CG  GLN A 124     -21.764 -14.931   0.882  1.00 15.00      A    C  
ATOM   1133  CD  GLN A 124     -20.370 -15.215   0.349  1.00 15.00      A    C  
ATOM   1134  OE1 GLN A 124     -19.764 -14.367  -0.298  1.00 15.00      A    O  
ATOM   1135  NE2 GLN A 124     -19.861 -16.417   0.588  1.00 15.00      A    N  
ATOM   1136 HE21 GLN A 124     -20.408 -17.058   1.083  1.00 15.00      A    H  
ATOM   1137 HE22 GLN A 124     -18.952 -16.606   0.271  1.00 15.00      A    H  
ATOM   1138  C   GLN A 124     -24.843 -17.179   1.690  1.00 15.00      A    C  
ATOM   1139  O   GLN A 124     -24.624 -17.477   2.862  1.00 15.00      A    O  
ATOM   1140  N   TYR A 125     -25.747 -17.795   0.939  1.00 15.00      A    N  
ATOM   1141  HN  TYR A 125     -25.861 -17.496   0.012  1.00 15.00      A    H  
ATOM   1142  CA  TYR A 125     -26.585 -18.887   1.438  1.00 15.00      A    C  
ATOM   1143  CB  TYR A 125     -27.960 -18.839   0.747  1.00 15.00      A    C  
ATOM   1144  CG  TYR A 125     -28.906 -19.968   1.093  1.00 15.00      A    C  
ATOM   1145  CD1 TYR A 125     -29.306 -20.171   2.400  1.00 15.00      A    C  
ATOM   1146  CD2 TYR A 125     -29.400 -20.837   0.116  1.00 15.00      A    C  
ATOM   1147  CE1 TYR A 125     -30.163 -21.206   2.737  1.00 15.00      A    C  
ATOM   1148  CE2 TYR A 125     -30.264 -21.876   0.439  1.00 15.00      A    C  
ATOM   1149  CZ  TYR A 125     -30.639 -22.058   1.752  1.00 15.00      A    C  
ATOM   1150  OH  TYR A 125     -31.494 -23.087   2.088  1.00 15.00      A    O  
ATOM   1151  HH  TYR A 125     -32.404 -22.827   1.836  1.00 15.00      A    H  
ATOM   1152  C   TYR A 125     -25.927 -20.262   1.248  1.00 15.00      A    C  
ATOM   1153  O   TYR A 125     -25.640 -20.950   2.217  1.00 15.00      A    O  
ATOM   1154  N   GLN A 126     -25.685 -20.637  -0.011  1.00 15.00      A    N  
ATOM   1155  HN  GLN A 126     -25.948 -20.042  -0.729  1.00 15.00      A    H  
ATOM   1156  CA  GLN A 126     -25.074 -21.930  -0.344  1.00 15.00      A    C  
ATOM   1157  CB  GLN A 126     -25.541 -22.396  -1.737  1.00 15.00      A    C  
ATOM   1158  CG  GLN A 126     -25.063 -23.782  -2.150  1.00 15.00      A    C  
ATOM   1159  CD  GLN A 126     -25.634 -24.893  -1.287  1.00 15.00      A    C  
ATOM   1160  OE1 GLN A 126     -26.771 -24.818  -0.829  1.00 15.00      A    O  
ATOM   1161  NE2 GLN A 126     -24.845 -25.931  -1.063  1.00 15.00      A    N  
ATOM   1162 HE21 GLN A 126     -23.953 -25.928  -1.466  1.00 15.00      A    H  
ATOM   1163 HE22 GLN A 126     -25.179 -26.649  -0.487  1.00 15.00      A    H  
ATOM   1164  C   GLN A 126     -23.547 -21.885  -0.266  1.00 15.00      A    C  
ATOM   1165  O   GLN A 126     -22.951 -22.527   0.588  1.00 15.00      A    O  
ATOM   1166  N   GLY A 127     -22.918 -21.148  -1.172  1.00 15.00      A    N  
ATOM   1167  HN  GLY A 127     -23.439 -20.690  -1.859  1.00 15.00      A    H  
ATOM   1168  CA  GLY A 127     -21.469 -21.039  -1.170  1.00 15.00      A    C  
ATOM   1169  C   GLY A 127     -20.987 -19.933  -2.083  1.00 15.00      A    C  
ATOM   1170  O   GLY A 127     -19.927 -20.034  -2.697  1.00 15.00      A    O  
ATOM   1171  N   LYS A 128     -21.778 -18.873  -2.171  1.00 15.00      A    N  
ATOM   1172  HN  LYS A 128     -22.590 -18.841  -1.633  1.00 15.00      A    H  
ATOM   1173  CA  LYS A 128     -21.457 -17.734  -3.013  1.00 15.00      A    C  
ATOM   1174  CB  LYS A 128     -21.434 -18.122  -4.501  1.00 15.00      A    C  
ATOM   1175  CG  LYS A 128     -22.685 -18.838  -4.996  1.00 15.00      A    C  
ATOM   1176  CD  LYS A 128     -22.387 -19.779  -6.163  1.00 15.00      A    C  
ATOM   1177  CE  LYS A 128     -22.158 -19.021  -7.464  1.00 15.00      A    C  
ATOM   1178  NZ  LYS A 128     -21.996 -19.935  -8.627  1.00 15.00      A    N  
ATOM   1179  HZ1 LYS A 128     -22.855 -20.509  -8.757  1.00 15.00      A    H  
ATOM   1180  HZ2 LYS A 128     -21.188 -20.566  -8.485  1.00 15.00      A    H  
ATOM   1181  HZ3 LYS A 128     -21.843 -19.378  -9.505  1.00 15.00      A    H  
ATOM   1182  C   LYS A 128     -22.460 -16.616  -2.770  1.00 15.00      A    C  
ATOM   1183  O   LYS A 128     -23.534 -16.860  -2.217  1.00 15.00      A    O  
ATOM   1184  N   ASN A 129     -22.094 -15.403  -3.164  1.00 15.00      A    N  
ATOM   1185  HN  ASN A 129     -21.213 -15.283  -3.566  1.00 15.00      A    H  
ATOM   1186  CA  ASN A 129     -22.963 -14.240  -3.009  1.00 15.00      A    C  
ATOM   1187  CB  ASN A 129     -22.246 -12.967  -3.480  1.00 15.00      A    C  
ATOM   1188  CG  ASN A 129     -21.296 -12.386  -2.454  1.00 15.00      A    C  
ATOM   1189  OD1 ASN A 129     -21.710 -11.694  -1.534  1.00 15.00      A    O  
ATOM   1190  ND2 ASN A 129     -20.011 -12.635  -2.622  1.00 15.00      A    N  
ATOM   1191 HD21 ASN A 129     -19.737 -13.172  -3.389  1.00 15.00      A    H  
ATOM   1192 HD22 ASN A 129     -19.384 -12.268  -1.963  1.00 15.00      A    H  
ATOM   1193  C   ASN A 129     -24.222 -14.414  -3.840  1.00 15.00      A    C  
ATOM   1194  O   ASN A 129     -24.234 -15.182  -4.805  1.00 15.00      A    O  
ATOM   1195  N   LEU A 130     -25.278 -13.698  -3.473  1.00 15.00      A    N  
ATOM   1196  HN  LEU A 130     -25.211 -13.113  -2.688  1.00 15.00      A    H  
ATOM   1197  CA  LEU A 130     -26.531 -13.768  -4.209  1.00 15.00      A    C  
ATOM   1198  CB  LEU A 130     -27.630 -12.965  -3.509  1.00 15.00      A    C  
ATOM   1199  CG  LEU A 130     -29.040 -13.111  -4.091  1.00 15.00      A    C  
ATOM   1200  CD1 LEU A 130     -29.527 -14.548  -3.973  1.00 15.00      A    C  
ATOM   1201  CD2 LEU A 130     -30.007 -12.157  -3.408  1.00 15.00      A    C  
ATOM   1202  C   LEU A 130     -26.311 -13.251  -5.623  1.00 15.00      A    C  
ATOM   1203  O   LEU A 130     -26.896 -13.751  -6.583  1.00 15.00      A    O  
ATOM   1204  N   LEU A 131     -25.442 -12.252  -5.744  1.00 15.00      A    N  
ATOM   1205  HN  LEU A 131     -25.015 -11.888  -4.938  1.00 15.00      A    H  
ATOM   1206  CA  LEU A 131     -25.121 -11.681  -7.040  1.00 15.00      A    C  
ATOM   1207  CB  LEU A 131     -24.235 -10.444  -6.890  1.00 15.00      A    C  
ATOM   1208  CG  LEU A 131     -23.900  -9.704  -8.187  1.00 15.00      A    C  
ATOM   1209  CD1 LEU A 131     -25.149  -9.072  -8.786  1.00 15.00      A    C  
ATOM   1210  CD2 LEU A 131     -22.825  -8.659  -7.950  1.00 15.00      A    C  
ATOM   1211  C   LEU A 131     -24.424 -12.725  -7.908  1.00 15.00      A    C  
ATOM   1212  O   LEU A 131     -24.641 -12.782  -9.116  1.00 15.00      A    O  
ATOM   1213  N   ASN A 132     -23.621 -13.574  -7.266  1.00 15.00      A    N  
ATOM   1214  HN  ASN A 132     -23.520 -13.491  -6.296  1.00 15.00      A    H  
ATOM   1215  CA  ASN A 132     -22.894 -14.633  -7.966  1.00 15.00      A    C  
ATOM   1216  CB  ASN A 132     -21.844 -15.288  -7.061  1.00 15.00      A    C  
ATOM   1217  CG  ASN A 132     -20.544 -14.509  -6.962  1.00 15.00      A    C  
ATOM   1218  OD1 ASN A 132     -20.535 -13.322  -6.647  1.00 15.00      A    O  
ATOM   1219  ND2 ASN A 132     -19.429 -15.183  -7.222  1.00 15.00      A    N  
ATOM   1220 HD21 ASN A 132     -19.504 -16.129  -7.462  1.00 15.00      A    H  
ATOM   1221 HD22 ASN A 132     -18.574 -14.705  -7.161  1.00 15.00      A    H  
ATOM   1222  C   ASN A 132     -23.859 -15.698  -8.466  1.00 15.00      A    C  
ATOM   1223  O   ASN A 132     -23.517 -16.502  -9.325  1.00 15.00      A    O  
ATOM   1224  N   TRP A 133     -25.059 -15.713  -7.906  1.00 15.00      A    N  
ATOM   1225  HN  TRP A 133     -25.267 -15.060  -7.205  1.00 15.00      A    H  
ATOM   1226  CA  TRP A 133     -26.078 -16.668  -8.313  1.00 15.00      A    C  
ATOM   1227  CB  TRP A 133     -27.037 -16.958  -7.156  1.00 15.00      A    C  
ATOM   1228  CG  TRP A 133     -26.597 -18.067  -6.251  1.00 15.00      A    C  
ATOM   1229  CD1 TRP A 133     -26.306 -17.969  -4.923  1.00 15.00      A    C  
ATOM   1230  CD2 TRP A 133     -26.407 -19.444  -6.604  1.00 15.00      A    C  
ATOM   1231  NE1 TRP A 133     -25.946 -19.199  -4.425  1.00 15.00      A    N  
ATOM   1232  HE1 TRP A 133     -25.696 -19.385  -3.500  1.00 15.00      A    H  
ATOM   1233  CE2 TRP A 133     -26.001 -20.121  -5.438  1.00 15.00      A    C  
ATOM   1234  CE3 TRP A 133     -26.543 -20.170  -7.794  1.00 15.00      A    C  
ATOM   1235  CZ2 TRP A 133     -25.728 -21.488  -5.427  1.00 15.00      A    C  
ATOM   1236  CZ3 TRP A 133     -26.271 -21.525  -7.780  1.00 15.00      A    C  
ATOM   1237  CH2 TRP A 133     -25.870 -22.170  -6.604  1.00 15.00      A    C  
ATOM   1238  C   TRP A 133     -26.865 -16.095  -9.480  1.00 15.00      A    C  
ATOM   1239  O   TRP A 133     -27.325 -16.817 -10.357  1.00 15.00      A    O  
ATOM   1240  N   LEU A 134     -27.000 -14.777  -9.481  1.00 15.00      A    N  
ATOM   1241  HN  LEU A 134     -26.592 -14.258  -8.757  1.00 15.00      A    H  
ATOM   1242  CA  LEU A 134     -27.735 -14.080 -10.521  1.00 15.00      A    C  
ATOM   1243  CB  LEU A 134     -28.112 -12.671 -10.063  1.00 15.00      A    C  
ATOM   1244  CG  LEU A 134     -29.072 -12.589  -8.875  1.00 15.00      A    C  
ATOM   1245  CD1 LEU A 134     -29.314 -11.143  -8.480  1.00 15.00      A    C  
ATOM   1246  CD2 LEU A 134     -30.386 -13.287  -9.195  1.00 15.00      A    C  
ATOM   1247  C   LEU A 134     -26.952 -14.025 -11.827  1.00 15.00      A    C  
ATOM   1248  O   LEU A 134     -27.544 -14.026 -12.904  1.00 15.00      A    O  
ATOM   1249  N   THR A 135     -25.629 -13.966 -11.723  1.00 15.00      A    N  
ATOM   1250  HN  THR A 135     -25.220 -13.944 -10.829  1.00 15.00      A    H  
ATOM   1251  CA  THR A 135     -24.760 -13.917 -12.892  1.00 15.00      A    C  
ATOM   1252  CB  THR A 135     -23.284 -13.873 -12.462  1.00 15.00      A    C  
ATOM   1253  OG1 THR A 135     -23.177 -14.390 -11.129  1.00 15.00      A    O  
ATOM   1254  HG1 THR A 135     -23.350 -15.341 -11.131  1.00 15.00      A    H  
ATOM   1255  CG2 THR A 135     -22.765 -12.444 -12.480  1.00 15.00      A    C  
ATOM   1256  C   THR A 135     -24.980 -15.134 -13.787  1.00 15.00      A    C  
ATOM   1257  O   THR A 135     -24.983 -15.029 -15.013  1.00 15.00      A    O  
ATOM   1258  N   GLU A 136     -25.186 -16.279 -13.156  1.00 15.00      A    N  
ATOM   1259  HN  GLU A 136     -25.194 -16.287 -12.176  1.00 15.00      A    H  
ATOM   1260  CA  GLU A 136     -25.413 -17.524 -13.867  1.00 15.00      A    C  
ATOM   1261  CB  GLU A 136     -24.568 -18.637 -13.237  1.00 15.00      A    C  
ATOM   1262  CG  GLU A 136     -24.516 -18.581 -11.717  1.00 15.00      A    C  
ATOM   1263  CD  GLU A 136     -23.296 -19.264 -11.136  1.00 15.00      A    C  
ATOM   1264  OE1 GLU A 136     -22.265 -18.585 -10.929  1.00 15.00      A    O  
ATOM   1265  OE2 GLU A 136     -23.367 -20.476 -10.842  1.00 15.00      A    O  
ATOM   1266  C   GLU A 136     -26.896 -17.882 -13.828  1.00 15.00      A    C  
ATOM   1267  O   GLU A 136     -27.394 -18.394 -12.823  1.00 15.00      A    O  
ATOM   1268  N   ASP A 137     -27.605 -17.590 -14.915  1.00 15.00      A    N  
ATOM   1269  HN  ASP A 137     -27.156 -17.176 -15.690  1.00 15.00      A    H  
ATOM   1270  CA  ASP A 137     -29.033 -17.878 -14.994  1.00 15.00      A    C  
ATOM   1271  CB  ASP A 137     -29.759 -17.186 -16.171  1.00 15.00      A    C  
ATOM   1272  CG  ASP A 137     -28.901 -16.836 -17.383  1.00 15.00      A    C  
ATOM   1273  OD1 ASP A 137     -29.390 -17.013 -18.519  1.00 15.00      A    O  
ATOM   1274  OD2 ASP A 137     -27.771 -16.321 -17.206  1.00 15.00      A    O  
ATOM   1275  C   ASP A 137     -29.333 -19.373 -14.914  1.00 15.00      A    C  
ATOM   1276  O   ASP A 137     -29.238 -20.102 -15.902  1.00 15.00      A    O  
ATOM   1277  N   SER A 138     -29.677 -19.816 -13.712  1.00 15.00      A    N  
ATOM   1278  HN  SER A 138     -29.724 -19.179 -12.968  1.00 15.00      A    H  
ATOM   1279  CA  SER A 138     -29.987 -21.212 -13.453  1.00 15.00      A    C  
ATOM   1280  CB  SER A 138     -29.154 -21.690 -12.259  1.00 15.00      A    C  
ATOM   1281  OG  SER A 138     -28.873 -20.607 -11.385  1.00 15.00      A    O  
ATOM   1282  HG  SER A 138     -28.210 -20.034 -11.790  1.00 15.00      A    H  
ATOM   1283  C   SER A 138     -31.482 -21.390 -13.179  1.00 15.00      A    C  
ATOM   1284  O   SER A 138     -32.318 -20.773 -13.843  1.00 15.00      A    O  
ATOM   1285  N   ALA A 139     -31.814 -22.232 -12.203  1.00 15.00      A    N  
ATOM   1286  HN  ALA A 139     -31.103 -22.687 -11.697  1.00 15.00      A    H  
ATOM   1287  CA  ALA A 139     -33.204 -22.483 -11.845  1.00 15.00      A    C  
ATOM   1288  CB  ALA A 139     -33.468 -23.979 -11.781  1.00 15.00      A    C  
ATOM   1289  C   ALA A 139     -33.530 -21.824 -10.510  1.00 15.00      A    C  
ATOM   1290  O   ALA A 139     -34.587 -21.211 -10.344  1.00 15.00      A    O  
ATOM   1291  N   GLU A 140     -32.608 -21.958  -9.567  1.00 15.00      A    N  
ATOM   1292  HN  GLU A 140     -31.797 -22.489  -9.765  1.00 15.00      A    H  
ATOM   1293  CA  GLU A 140     -32.754 -21.370  -8.244  1.00 15.00      A    C  
ATOM   1294  CB  GLU A 140     -31.608 -21.818  -7.320  1.00 15.00      A    C  
ATOM   1295  CG  GLU A 140     -30.259 -22.013  -8.012  1.00 15.00      A    C  
ATOM   1296  CD  GLU A 140     -30.141 -23.348  -8.730  1.00 15.00      A    C  
ATOM   1297  OE1 GLU A 140     -29.796 -24.349  -8.074  1.00 15.00      A    O  
ATOM   1298  OE2 GLU A 140     -30.405 -23.390  -9.954  1.00 15.00      A    O  
ATOM   1299  C   GLU A 140     -32.810 -19.849  -8.353  1.00 15.00      A    C  
ATOM   1300  O   GLU A 140     -33.520 -19.177  -7.601  1.00 15.00      A    O  
ATOM   1301  N   ALA A 141     -32.059 -19.314  -9.306  1.00 15.00      A    N  
ATOM   1302  HN  ALA A 141     -31.520 -19.906  -9.872  1.00 15.00      A    H  
ATOM   1303  CA  ALA A 141     -32.030 -17.884  -9.540  1.00 15.00      A    C  
ATOM   1304  CB  ALA A 141     -30.661 -17.452 -10.033  1.00 15.00      A    C  
ATOM   1305  C   ALA A 141     -33.107 -17.508 -10.552  1.00 15.00      A    C  
ATOM   1306  O   ALA A 141     -33.523 -18.344 -11.351  1.00 15.00      A    O  
ATOM   1307  N   LEU A 142     -33.570 -16.257 -10.480  1.00 15.00      A    N  
ATOM   1308  HN  LEU A 142     -33.209 -15.668  -9.791  1.00 15.00      A    H  
ATOM   1309  CA  LEU A 142     -34.604 -15.729 -11.380  1.00 15.00      A    C  
ATOM   1310  CB  LEU A 142     -34.350 -16.095 -12.850  1.00 15.00      A    C  
ATOM   1311  CG  LEU A 142     -35.133 -15.296 -13.899  1.00 15.00      A    C  
ATOM   1312  CD1 LEU A 142     -34.473 -13.947 -14.148  1.00 15.00      A    C  
ATOM   1313  CD2 LEU A 142     -35.261 -16.080 -15.198  1.00 15.00      A    C  
ATOM   1314  C   LEU A 142     -36.013 -16.138 -10.944  1.00 15.00      A    C  
ATOM   1315  O   LEU A 142     -36.950 -15.354 -11.049  1.00 15.00      A    O  
ATOM   1316  N   GLN A 143     -36.154 -17.349 -10.425  1.00 15.00      A    N  
ATOM   1317  HN  GLN A 143     -35.367 -17.930 -10.351  1.00 15.00      A    H  
ATOM   1318  CA  GLN A 143     -37.452 -17.847  -9.992  1.00 15.00      A    C  
ATOM   1319  CB  GLN A 143     -37.515 -19.367 -10.167  1.00 15.00      A    C  
ATOM   1320  CG  GLN A 143     -38.869 -19.960  -9.820  1.00 15.00      A    C  
ATOM   1321  CD  GLN A 143     -38.889 -21.474  -9.847  1.00 15.00      A    C  
ATOM   1322  OE1 GLN A 143     -37.895 -22.135  -9.558  1.00 15.00      A    O  
ATOM   1323  NE2 GLN A 143     -40.034 -22.032 -10.194  1.00 15.00      A    N  
ATOM   1324 HE21 GLN A 143     -40.787 -21.442 -10.408  1.00 15.00      A    H  
ATOM   1325 HE22 GLN A 143     -40.083 -23.007 -10.221  1.00 15.00      A    H  
ATOM   1326  C   GLN A 143     -37.773 -17.489  -8.540  1.00 15.00      A    C  
ATOM   1327  O   GLN A 143     -38.929 -17.263  -8.188  1.00 15.00      A    O  
ATOM   1328  N   ALA A 144     -36.753 -17.414  -7.707  1.00 15.00      A    N  
ATOM   1329  HN  ALA A 144     -35.845 -17.561  -8.045  1.00 15.00      A    H  
ATOM   1330  CA  ALA A 144     -36.949 -17.133  -6.287  1.00 15.00      A    C  
ATOM   1331  CB  ALA A 144     -35.769 -17.645  -5.484  1.00 15.00      A    C  
ATOM   1332  C   ALA A 144     -37.214 -15.664  -5.961  1.00 15.00      A    C  
ATOM   1333  O   ALA A 144     -37.532 -15.336  -4.820  1.00 15.00      A    O  
ATOM   1334  N   LEU A 145     -37.110 -14.778  -6.945  1.00 15.00      A    N  
ATOM   1335  HN  LEU A 145     -36.911 -15.081  -7.853  1.00 15.00      A    H  
ATOM   1336  CA  LEU A 145     -37.320 -13.354  -6.673  1.00 15.00      A    C  
ATOM   1337  CB  LEU A 145     -36.157 -12.479  -7.174  1.00 15.00      A    C  
ATOM   1338  CG  LEU A 145     -35.816 -12.565  -8.663  1.00 15.00      A    C  
ATOM   1339  CD1 LEU A 145     -35.562 -11.175  -9.228  1.00 15.00      A    C  
ATOM   1340  CD2 LEU A 145     -34.596 -13.448  -8.870  1.00 15.00      A    C  
ATOM   1341  C   LEU A 145     -38.665 -12.831  -7.160  1.00 15.00      A    C  
ATOM   1342  O   LEU A 145     -39.085 -11.745  -6.774  1.00 15.00      A    O  
ATOM   1343  N   SER A 146     -39.345 -13.605  -7.997  1.00 15.00      A    N  
ATOM   1344  HN  SER A 146     -38.977 -14.476  -8.258  1.00 15.00      A    H  
ATOM   1345  CA  SER A 146     -40.642 -13.200  -8.526  1.00 15.00      A    C  
ATOM   1346  CB  SER A 146     -40.477 -12.081  -9.560  1.00 15.00      A    C  
ATOM   1347  OG  SER A 146     -40.297 -10.821  -8.937  1.00 15.00      A    O  
ATOM   1348  HG  SER A 146     -40.056 -10.954  -8.004  1.00 15.00      A    H  
ATOM   1349  C   SER A 146     -41.366 -14.371  -9.170  1.00 15.00      A    C  
ATOM   1350  O   SER A 146     -40.764 -15.150  -9.912  1.00 15.00      A    O  
ATOM   1351  N   ASP A 147     -42.658 -14.490  -8.875  1.00 15.00      A    N  
ATOM   1352  HN  ASP A 147     -43.061 -13.861  -8.233  1.00 15.00      A    H  
ATOM   1353  CA  ASP A 147     -43.490 -15.547  -9.445  1.00 15.00      A    C  
ATOM   1354  CB  ASP A 147     -44.915 -15.473  -8.875  1.00 15.00      A    C  
ATOM   1355  CG  ASP A 147     -44.961 -15.604  -7.361  1.00 15.00      A    C  
ATOM   1356  OD1 ASP A 147     -45.244 -16.714  -6.863  1.00 15.00      A    O  
ATOM   1357  OD2 ASP A 147     -44.711 -14.593  -6.671  1.00 15.00      A    O  
ATOM   1358  C   ASP A 147     -43.532 -15.405 -10.964  1.00 15.00      A    C  
ATOM   1359  O   ASP A 147     -43.555 -16.393 -11.698  1.00 15.00      A    O  
ATOM   1360  N   ASN A 148     -43.536 -14.156 -11.424  1.00 15.00      A    N  
ATOM   1361  HN  ASN A 148     -43.527 -13.418 -10.782  1.00 15.00      A    H  
ATOM   1362  CA  ASN A 148     -43.550 -13.856 -12.852  1.00 15.00      A    C  
ATOM   1363  CB  ASN A 148     -44.354 -12.582 -13.133  1.00 15.00      A    C  
ATOM   1364  CG  ASN A 148     -45.795 -12.859 -13.525  1.00 15.00      A    C  
ATOM   1365  OD1 ASN A 148     -46.692 -12.863 -12.683  1.00 15.00      A    O  
ATOM   1366  ND2 ASN A 148     -46.028 -13.093 -14.807  1.00 15.00      A    N  
ATOM   1367 HD21 ASN A 148     -45.259 -13.075 -15.434  1.00 15.00      A    H  
ATOM   1368 HD22 ASN A 148     -46.948 -13.273 -15.086  1.00 15.00      A    H  
ATOM   1369  C   ASN A 148     -42.118 -13.698 -13.353  1.00 15.00      A    C  
ATOM   1370  O   ASN A 148     -41.347 -12.905 -12.808  1.00 15.00      A    O  
ATOM   1371  N   ALA A 149     -41.769 -14.438 -14.399  1.00 15.00      A    N  
ATOM   1372  HN  ALA A 149     -42.444 -15.010 -14.821  1.00 15.00      A    H  
ATOM   1373  CA  ALA A 149     -40.416 -14.407 -14.952  1.00 15.00      A    C  
ATOM   1374  CB  ALA A 149     -40.183 -15.597 -15.871  1.00 15.00      A    C  
ATOM   1375  C   ALA A 149     -40.108 -13.098 -15.670  1.00 15.00      A    C  
ATOM   1376  O   ALA A 149     -38.942 -12.740 -15.848  1.00 15.00      A    O  
ATOM   1377  N   GLU A 150     -41.151 -12.392 -16.082  1.00 15.00      A    N  
ATOM   1378  HN  GLU A 150     -42.062 -12.742 -15.922  1.00 15.00      A    H  
ATOM   1379  CA  GLU A 150     -40.999 -11.122 -16.780  1.00 15.00      A    C  
ATOM   1380  CB  GLU A 150     -42.366 -10.575 -17.210  1.00 15.00      A    C  
ATOM   1381  CG  GLU A 150     -43.124 -11.458 -18.194  1.00 15.00      A    C  
ATOM   1382  CD  GLU A 150     -43.791 -12.653 -17.537  1.00 15.00      A    C  
ATOM   1383  OE1 GLU A 150     -44.324 -13.510 -18.263  1.00 15.00      A    O  
ATOM   1384  OE2 GLU A 150     -43.777 -12.737 -16.286  1.00 15.00      A    O  
ATOM   1385  C   GLU A 150     -40.283 -10.106 -15.896  1.00 15.00      A    C  
ATOM   1386  O   GLU A 150     -39.191  -9.641 -16.228  1.00 15.00      A    O  
ATOM   1387  N   GLN A 151     -40.895  -9.792 -14.758  1.00 15.00      A    N  
ATOM   1388  HN  GLN A 151     -41.757 -10.210 -14.552  1.00 15.00      A    H  
ATOM   1389  CA  GLN A 151     -40.325  -8.837 -13.810  1.00 15.00      A    C  
ATOM   1390  CB  GLN A 151     -41.326  -8.506 -12.695  1.00 15.00      A    C  
ATOM   1391  CG  GLN A 151     -42.020  -9.718 -12.093  1.00 15.00      A    C  
ATOM   1392  CD  GLN A 151     -42.994  -9.348 -10.989  1.00 15.00      A    C  
ATOM   1393  OE1 GLN A 151     -44.149  -9.024 -11.251  1.00 15.00      A    O  
ATOM   1394  NE2 GLN A 151     -42.539  -9.414  -9.748  1.00 15.00      A    N  
ATOM   1395 HE21 GLN A 151     -41.605  -9.697  -9.604  1.00 15.00      A    H  
ATOM   1396 HE22 GLN A 151     -43.151  -9.181  -9.019  1.00 15.00      A    H  
ATOM   1397  C   GLN A 151     -39.022  -9.365 -13.220  1.00 15.00      A    C  
ATOM   1398  O   GLN A 151     -38.105  -8.600 -12.927  1.00 15.00      A    O  
ATOM   1399  N   ALA A 152     -38.945 -10.678 -13.054  1.00 15.00      A    N  
ATOM   1400  HN  ALA A 152     -39.715 -11.238 -13.297  1.00 15.00      A    H  
ATOM   1401  CA  ALA A 152     -37.753 -11.307 -12.511  1.00 15.00      A    C  
ATOM   1402  CB  ALA A 152     -37.986 -12.793 -12.318  1.00 15.00      A    C  
ATOM   1403  C   ALA A 152     -36.562 -11.068 -13.432  1.00 15.00      A    C  
ATOM   1404  O   ALA A 152     -35.459 -10.768 -12.973  1.00 15.00      A    O  
ATOM   1405  N   ARG A 153     -36.797 -11.185 -14.736  1.00 15.00      A    N  
ATOM   1406  HN  ARG A 153     -37.704 -11.418 -15.040  1.00 15.00      A    H  
ATOM   1407  CA  ARG A 153     -35.745 -10.980 -15.725  1.00 15.00      A    C  
ATOM   1408  CB  ARG A 153     -36.215 -11.392 -17.126  1.00 15.00      A    C  
ATOM   1409  CG  ARG A 153     -35.129 -11.353 -18.195  1.00 15.00      A    C  
ATOM   1410  CD  ARG A 153     -34.051 -12.405 -17.953  1.00 15.00      A    C  
ATOM   1411  NE  ARG A 153     -34.493 -13.753 -18.320  1.00 15.00      A    N  
ATOM   1412  HE  ARG A 153     -35.456 -13.876 -18.479  1.00 15.00      A    H  
ATOM   1413  CZ  ARG A 153     -33.676 -14.806 -18.463  1.00 15.00      A    C  
ATOM   1414  NH1 ARG A 153     -32.365 -14.677 -18.267  1.00 15.00      A    N  
ATOM   1415 HH11 ARG A 153     -31.729 -15.505 -18.380  1.00 15.00      A    H  
ATOM   1416 HH12 ARG A 153     -31.963 -13.757 -18.005  1.00 15.00      A    H  
ATOM   1417  NH2 ARG A 153     -34.177 -15.991 -18.792  1.00 15.00      A    N  
ATOM   1418 HH21 ARG A 153     -33.545 -16.815 -18.902  1.00 15.00      A    H  
ATOM   1419 HH22 ARG A 153     -35.202 -16.105 -18.941  1.00 15.00      A    H  
ATOM   1420  C   ARG A 153     -35.267  -9.529 -15.717  1.00 15.00      A    C  
ATOM   1421  O   ARG A 153     -34.074  -9.260 -15.892  1.00 15.00      A    O  
ATOM   1422  N   GLU A 154     -36.199  -8.606 -15.502  1.00 15.00      A    N  
ATOM   1423  HN  GLU A 154     -37.130  -8.889 -15.366  1.00 15.00      A    H  
ATOM   1424  CA  GLU A 154     -35.880  -7.185 -15.458  1.00 15.00      A    C  
ATOM   1425  CB  GLU A 154     -37.165  -6.352 -15.463  1.00 15.00      A    C  
ATOM   1426  CG  GLU A 154     -36.947  -4.859 -15.271  1.00 15.00      A    C  
ATOM   1427  CD  GLU A 154     -38.239  -4.113 -15.006  1.00 15.00      A    C  
ATOM   1428  OE1 GLU A 154     -38.937  -4.462 -14.028  1.00 15.00      A    O  
ATOM   1429  OE2 GLU A 154     -38.553  -3.179 -15.772  1.00 15.00      A    O  
ATOM   1430  C   GLU A 154     -35.050  -6.868 -14.218  1.00 15.00      A    C  
ATOM   1431  O   GLU A 154     -33.954  -6.310 -14.319  1.00 15.00      A    O  
ATOM   1432  N   TRP A 155     -35.565  -7.253 -13.054  1.00 15.00      A    N  
ATOM   1433  HN  TRP A 155     -36.442  -7.701 -13.043  1.00 15.00      A    H  
ATOM   1434  CA  TRP A 155     -34.874  -7.013 -11.790  1.00 15.00      A    C  
ATOM   1435  CB  TRP A 155     -35.702  -7.500 -10.596  1.00 15.00      A    C  
ATOM   1436  CG  TRP A 155     -36.984  -6.741 -10.384  1.00 15.00      A    C  
ATOM   1437  CD1 TRP A 155     -37.393  -5.612 -11.037  1.00 15.00      A    C  
ATOM   1438  CD2 TRP A 155     -38.023  -7.058  -9.450  1.00 15.00      A    C  
ATOM   1439  NE1 TRP A 155     -38.623  -5.214 -10.574  1.00 15.00      A    N  
ATOM   1440  HE1 TRP A 155     -39.126  -4.434 -10.896  1.00 15.00      A    H  
ATOM   1441  CE2 TRP A 155     -39.032  -6.085  -9.597  1.00 15.00      A    C  
ATOM   1442  CE3 TRP A 155     -38.201  -8.073  -8.505  1.00 15.00      A    C  
ATOM   1443  CZ2 TRP A 155     -40.199  -6.099  -8.836  1.00 15.00      A    C  
ATOM   1444  CZ3 TRP A 155     -39.358  -8.083  -7.751  1.00 15.00      A    C  
ATOM   1445  CH2 TRP A 155     -40.343  -7.104  -7.920  1.00 15.00      A    C  
ATOM   1446  C   TRP A 155     -33.487  -7.653 -11.793  1.00 15.00      A    C  
ATOM   1447  O   TRP A 155     -32.524  -7.060 -11.308  1.00 15.00      A    O  
ATOM   1448  N   ARG A 156     -33.385  -8.860 -12.356  1.00 15.00      A    N  
ATOM   1449  HN  ARG A 156     -34.195  -9.295 -12.708  1.00 15.00      A    H  
ATOM   1450  CA  ARG A 156     -32.102  -9.556 -12.440  1.00 15.00      A    C  
ATOM   1451  CB  ARG A 156     -32.257 -10.941 -13.086  1.00 15.00      A    C  
ATOM   1452  CG  ARG A 156     -30.983 -11.787 -13.098  1.00 15.00      A    C  
ATOM   1453  CD  ARG A 156     -30.228 -11.683 -14.423  1.00 15.00      A    C  
ATOM   1454  NE  ARG A 156     -29.223 -12.743 -14.557  1.00 15.00      A    N  
ATOM   1455  HE  ARG A 156     -28.894 -13.157 -13.722  1.00 15.00      A    H  
ATOM   1456  CZ  ARG A 156     -28.716 -13.179 -15.714  1.00 15.00      A    C  
ATOM   1457  NH1 ARG A 156     -29.095 -12.644 -16.870  1.00 15.00      A    N  
ATOM   1458 HH11 ARG A 156     -29.789 -11.872 -16.886  1.00 15.00      A    H  
ATOM   1459 HH12 ARG A 156     -28.687 -12.997 -17.766  1.00 15.00      A    H  
ATOM   1460  NH2 ARG A 156     -27.826 -14.160 -15.703  1.00 15.00      A    N  
ATOM   1461 HH21 ARG A 156     -27.424 -14.530 -16.601  1.00 15.00      A    H  
ATOM   1462 HH22 ARG A 156     -27.521 -14.581 -14.798  1.00 15.00      A    H  
ATOM   1463  C   ARG A 156     -31.108  -8.725 -13.239  1.00 15.00      A    C  
ATOM   1464  O   ARG A 156     -29.931  -8.659 -12.901  1.00 15.00      A    O  
ATOM   1465  N   GLN A 157     -31.595  -8.092 -14.300  1.00 15.00      A    N  
ATOM   1466  HN  GLN A 157     -32.552  -8.173 -14.510  1.00 15.00      A    H  
ATOM   1467  CA  GLN A 157     -30.747  -7.263 -15.144  1.00 15.00      A    C  
ATOM   1468  CB  GLN A 157     -31.491  -6.831 -16.408  1.00 15.00      A    C  
ATOM   1469  CG  GLN A 157     -30.576  -6.317 -17.508  1.00 15.00      A    C  
ATOM   1470  CD  GLN A 157     -29.917  -7.436 -18.293  1.00 15.00      A    C  
ATOM   1471  OE1 GLN A 157     -28.759  -7.340 -18.683  1.00 15.00      A    O  
ATOM   1472  NE2 GLN A 157     -30.661  -8.503 -18.546  1.00 15.00      A    N  
ATOM   1473 HE21 GLN A 157     -31.582  -8.512 -18.215  1.00 15.00      A    H  
ATOM   1474 HE22 GLN A 157     -30.260  -9.228 -19.064  1.00 15.00      A    H  
ATOM   1475  C   GLN A 157     -30.278  -6.038 -14.372  1.00 15.00      A    C  
ATOM   1476  O   GLN A 157     -29.116  -5.644 -14.462  1.00 15.00      A    O  
ATOM   1477  N   ALA A 158     -31.189  -5.451 -13.603  1.00 15.00      A    N  
ATOM   1478  HN  ALA A 158     -32.103  -5.812 -13.582  1.00 15.00      A    H  
ATOM   1479  CA  ALA A 158     -30.874  -4.278 -12.801  1.00 15.00      A    C  
ATOM   1480  CB  ALA A 158     -32.129  -3.732 -12.135  1.00 15.00      A    C  
ATOM   1481  C   ALA A 158     -29.811  -4.613 -11.759  1.00 15.00      A    C  
ATOM   1482  O   ALA A 158     -28.887  -3.834 -11.533  1.00 15.00      A    O  
ATOM   1483  N   PHE A 159     -29.944  -5.785 -11.141  1.00 15.00      A    N  
ATOM   1484  HN  PHE A 159     -30.710  -6.359 -11.366  1.00 15.00      A    H  
ATOM   1485  CA  PHE A 159     -28.990  -6.232 -10.131  1.00 15.00      A    C  
ATOM   1486  CB  PHE A 159     -29.484  -7.499  -9.428  1.00 15.00      A    C  
ATOM   1487  CG  PHE A 159     -30.657  -7.281  -8.514  1.00 15.00      A    C  
ATOM   1488  CD1 PHE A 159     -30.708  -6.177  -7.676  1.00 15.00      A    C  
ATOM   1489  CD2 PHE A 159     -31.708  -8.181  -8.492  1.00 15.00      A    C  
ATOM   1490  CE1 PHE A 159     -31.786  -5.978  -6.834  1.00 15.00      A    C  
ATOM   1491  CE2 PHE A 159     -32.789  -7.989  -7.653  1.00 15.00      A    C  
ATOM   1492  CZ  PHE A 159     -32.828  -6.885  -6.823  1.00 15.00      A    C  
ATOM   1493  C   PHE A 159     -27.614  -6.469 -10.744  1.00 15.00      A    C  
ATOM   1494  O   PHE A 159     -26.594  -6.168 -10.133  1.00 15.00      A    O  
ATOM   1495  N   ILE A 160     -27.591  -7.011 -11.956  1.00 15.00      A    N  
ATOM   1496  HN  ILE A 160     -28.438  -7.245 -12.395  1.00 15.00      A    H  
ATOM   1497  CA  ILE A 160     -26.331  -7.266 -12.650  1.00 15.00      A    C  
ATOM   1498  CB  ILE A 160     -26.533  -8.164 -13.896  1.00 15.00      A    C  
ATOM   1499  CG1 ILE A 160     -27.078  -9.539 -13.494  1.00 15.00      A    C  
ATOM   1500  CG2 ILE A 160     -25.241  -8.317 -14.691  1.00 15.00      A    C  
ATOM   1501  CD1 ILE A 160     -26.202 -10.292 -12.514  1.00 15.00      A    C  
ATOM   1502  C   ILE A 160     -25.697  -5.937 -13.062  1.00 15.00      A    C  
ATOM   1503  O   ILE A 160     -24.474  -5.813 -13.159  1.00 15.00      A    O  
ATOM   1504  N   GLY A 161     -26.546  -4.932 -13.244  1.00 15.00      A    N  
ATOM   1505  HN  GLY A 161     -27.506  -5.090 -13.110  1.00 15.00      A    H  
ATOM   1506  CA  GLY A 161     -26.086  -3.616 -13.643  1.00 15.00      A    C  
ATOM   1507  C   GLY A 161     -25.316  -2.884 -12.556  1.00 15.00      A    C  
ATOM   1508  O   GLY A 161     -24.948  -1.720 -12.725  1.00 15.00      A    O  
ATOM   1509  N   ILE A 162     -25.076  -3.549 -11.434  1.00 15.00      A    N  
ATOM   1510  HN  ILE A 162     -25.413  -4.467 -11.340  1.00 15.00      A    H  
ATOM   1511  CA  ILE A 162     -24.334  -2.944 -10.338  1.00 15.00      A    C  
ATOM   1512  CB  ILE A 162     -24.730  -3.544  -8.967  1.00 15.00      A    C  
ATOM   1513  CG1 ILE A 162     -24.310  -2.610  -7.827  1.00 15.00      A    C  
ATOM   1514  CG2 ILE A 162     -24.127  -4.930  -8.778  1.00 15.00      A    C  
ATOM   1515  CD1 ILE A 162     -24.803  -3.044  -6.462  1.00 15.00      A    C  
ATOM   1516  C   ILE A 162     -22.826  -3.080 -10.560  1.00 15.00      A    C  
ATOM   1517  O   ILE A 162     -22.037  -2.327  -9.995  1.00 15.00      A    O  
ATOM   1518  N   THR A 163     -22.432  -4.026 -11.402  1.00 15.00      A    N  
ATOM   1519  HN  THR A 163     -23.103  -4.589 -11.846  1.00 15.00      A    H  
ATOM   1520  CA  THR A 163     -21.019  -4.248 -11.679  1.00 15.00      A    C  
ATOM   1521  CB  THR A 163     -20.659  -5.751 -11.641  1.00 15.00      A    C  
ATOM   1522  OG1 THR A 163     -19.237  -5.911 -11.669  1.00 15.00      A    O  
ATOM   1523  HG1 THR A 163     -18.849  -5.220 -12.219  1.00 15.00      A    H  
ATOM   1524  CG2 THR A 163     -21.272  -6.494 -12.821  1.00 15.00      A    C  
ATOM   1525  C   THR A 163     -20.607  -3.639 -13.019  1.00 15.00      A    C  
ATOM   1526  O   THR A 163     -19.422  -3.586 -13.350  1.00 15.00      A    O  
ATOM   1527  N   THR A 164     -21.585  -3.178 -13.783  1.00 15.00      A    N  
ATOM   1528  HN  THR A 164     -22.510  -3.236 -13.468  1.00 15.00      A    H  
ATOM   1529  CA  THR A 164     -21.318  -2.578 -15.079  1.00 15.00      A    C  
ATOM   1530  CB  THR A 164     -22.406  -2.965 -16.099  1.00 15.00      A    C  
ATOM   1531  OG1 THR A 164     -23.690  -2.924 -15.464  1.00 15.00      A    O  
ATOM   1532  HG1 THR A 164     -24.307  -2.437 -16.020  1.00 15.00      A    H  
ATOM   1533  CG2 THR A 164     -22.160  -4.366 -16.640  1.00 15.00      A    C  
ATOM   1534  C   THR A 164     -21.241  -1.058 -14.968  1.00 15.00      A    C  
ATOM   1535  O   THR A 164     -21.816  -0.462 -14.051  1.00 15.00      A    O  
ATOM   1536  N   VAL A 165     -20.518  -0.440 -15.898  1.00 15.00      A    N  
ATOM   1537  HN  VAL A 165     -20.078  -0.973 -16.588  1.00 15.00      A    H  
ATOM   1538  CA  VAL A 165     -20.367   1.009 -15.923  1.00 15.00      A    C  
ATOM   1539  CB  VAL A 165     -19.284   1.442 -16.944  1.00 15.00      A    C  
ATOM   1540  CG1 VAL A 165     -19.646   1.002 -18.356  1.00 15.00      A    C  
ATOM   1541  CG2 VAL A 165     -19.030   2.942 -16.886  1.00 15.00      A    C  
ATOM   1542  C   VAL A 165     -21.706   1.668 -16.261  1.00 15.00      A    C  
ATOM   1543  O   VAL A 165     -22.492   1.131 -17.043  1.00 15.00      A    O  
ATOM   1544  N   LYS A 166     -21.973   2.816 -15.657  1.00 15.00      A    N  
ATOM   1545  HN  LYS A 166     -21.314   3.201 -15.043  1.00 15.00      A    H  
ATOM   1546  CA  LYS A 166     -23.219   3.522 -15.895  1.00 15.00      A    C  
ATOM   1547  CB  LYS A 166     -23.944   3.786 -14.575  1.00 15.00      A    C  
ATOM   1548  CG  LYS A 166     -24.351   2.516 -13.849  1.00 15.00      A    C  
ATOM   1549  CD  LYS A 166     -24.997   2.817 -12.510  1.00 15.00      A    C  
ATOM   1550  CE  LYS A 166     -25.520   1.546 -11.863  1.00 15.00      A    C  
ATOM   1551  NZ  LYS A 166     -24.422   0.606 -11.515  1.00 15.00      A    N  
ATOM   1552  HZ1 LYS A 166     -24.657  -0.356 -11.845  1.00 15.00      A    H  
ATOM   1553  HZ2 LYS A 166     -24.288   0.584 -10.480  1.00 15.00      A    H  
ATOM   1554  HZ3 LYS A 166     -23.534   0.908 -11.963  1.00 15.00      A    H  
ATOM   1555  C   LYS A 166     -22.983   4.818 -16.657  1.00 15.00      A    C  
ATOM   1556  O   LYS A 166     -22.849   5.885 -16.063  1.00 15.00      A    O  
ATOM   1557  N   GLY A 167     -22.914   4.711 -17.976  1.00 15.00      A    N  
ATOM   1558  HN  GLY A 167     -23.000   3.828 -18.392  1.00 15.00      A    H  
ATOM   1559  CA  GLY A 167     -22.696   5.877 -18.804  1.00 15.00      A    C  
ATOM   1560  C   GLY A 167     -21.620   5.642 -19.841  1.00 15.00      A    C  
ATOM   1561  O   GLY A 167     -21.393   4.507 -20.260  1.00 15.00      A    O  
ATOM   1562  N   ALA A 168     -20.957   6.710 -20.252  1.00 15.00      A    N  
ATOM   1563  HN  ALA A 168     -21.174   7.585 -19.870  1.00 15.00      A    H  
ATOM   1564  CA  ALA A 168     -19.898   6.619 -21.242  1.00 15.00      A    C  
ATOM   1565  CB  ALA A 168     -20.060   7.710 -22.290  1.00 15.00      A    C  
ATOM   1566  C   ALA A 168     -18.539   6.733 -20.563  1.00 15.00      A    C  
ATOM   1567  O   ALA A 168     -18.343   7.592 -19.703  1.00 15.00      A    O  
ATOM   1568  N   PRO A 169     -17.596   5.843 -20.914  1.00 15.00      A    N  
ATOM   1569  CA  PRO A 169     -16.242   5.849 -20.345  1.00 15.00      A    C  
ATOM   1570  CB  PRO A 169     -15.542   4.688 -21.062  1.00 15.00      A    C  
ATOM   1571  CG  PRO A 169     -16.653   3.814 -21.533  1.00 15.00      A    C  
ATOM   1572  CD  PRO A 169     -17.782   4.742 -21.874  1.00 15.00      A    C  
ATOM   1573  C   PRO A 169     -15.508   7.164 -20.616  1.00 15.00      A    C  
ATOM   1574  O   PRO A 169     -14.969   7.378 -21.704  1.00 15.00      A    O  
ATOM   1575  N   ALA A 170     -15.507   8.042 -19.621  1.00 15.00      A    N  
ATOM   1576  HN  ALA A 170     -15.970   7.815 -18.789  1.00 15.00      A    H  
ATOM   1577  CA  ALA A 170     -14.847   9.336 -19.728  1.00 15.00      A    C  
ATOM   1578  CB  ALA A 170     -15.881  10.442 -19.880  1.00 15.00      A    C  
ATOM   1579  C   ALA A 170     -13.973   9.586 -18.502  1.00 15.00      A    C  
ATOM   1580  O   ALA A 170     -14.069   8.865 -17.505  1.00 15.00      A    O  
ATOM   1581  N   SER A 171     -13.119  10.599 -18.575  1.00 15.00      A    N  
ATOM   1582  HN  SER A 171     -13.083  11.138 -19.393  1.00 15.00      A    H  
ATOM   1583  CA  SER A 171     -12.232  10.935 -17.469  1.00 15.00      A    C  
ATOM   1584  CB  SER A 171     -10.812  10.449 -17.764  1.00 15.00      A    C  
ATOM   1585  OG  SER A 171     -10.813   9.065 -18.067  1.00 15.00      A    O  
ATOM   1586  HG  SER A 171     -11.719   8.763 -18.177  1.00 15.00      A    H  
ATOM   1587  C   SER A 171     -12.239  12.437 -17.192  1.00 15.00      A    C  
ATOM   1588  O   SER A 171     -12.246  13.247 -18.118  1.00 15.00      A    O  
ATOM   1589  N   HIS A 172     -12.241  12.799 -15.913  1.00 15.00      A    N  
ATOM   1590  HN  HIS A 172     -12.231  12.106 -15.223  1.00 15.00      A    H  
ATOM   1591  CA  HIS A 172     -12.248  14.201 -15.510  1.00 15.00      A    C  
ATOM   1592  CB  HIS A 172     -12.636  14.319 -14.032  1.00 15.00      A    C  
ATOM   1593  CG  HIS A 172     -13.305  15.612 -13.665  1.00 15.00      A    C  
ATOM   1594  ND1 HIS A 172     -14.668  15.759 -13.753  1.00 15.00      A    N  
ATOM   1595  CD2 HIS A 172     -12.762  16.767 -13.206  1.00 15.00      A    C  
ATOM   1596  CE1 HIS A 172     -14.926  16.990 -13.349  1.00 15.00      A    C  
ATOM   1597  NE2 HIS A 172     -13.805  17.635 -13.008  1.00 15.00      A    N  
ATOM   1598  HE2 HIS A 172     -13.740  18.554 -12.670  1.00 15.00      A    H  
ATOM   1599  C   HIS A 172     -10.874  14.821 -15.742  1.00 15.00      A    C  
ATOM   1600  O   HIS A 172      -9.869  14.115 -15.779  1.00 15.00      A    O  
ATOM   1601  N   SER A 173     -10.831  16.141 -15.877  1.00 15.00      A    N  
ATOM   1602  HN  SER A 173     -11.666  16.653 -15.833  1.00 15.00      A    H  
ATOM   1603  CA  SER A 173      -9.575  16.846 -16.113  1.00 15.00      A    C  
ATOM   1604  CB  SER A 173      -9.839  18.300 -16.517  1.00 15.00      A    C  
ATOM   1605  OG  SER A 173      -8.675  18.897 -17.058  1.00 15.00      A    O  
ATOM   1606  HG  SER A 173      -7.897  18.557 -16.597  1.00 15.00      A    H  
ATOM   1607  C   SER A 173      -8.633  16.785 -14.903  1.00 15.00      A    C  
ATOM   1608  O   SER A 173      -7.451  17.107 -15.017  1.00 15.00      A    O  
ATOM   1609  N   LEU A 174      -9.158  16.371 -13.753  1.00 15.00      A    N  
ATOM   1610  HN  LEU A 174     -10.103  16.131 -13.722  1.00 15.00      A    H  
ATOM   1611  CA  LEU A 174      -8.358  16.270 -12.534  1.00 15.00      A    C  
ATOM   1612  CB  LEU A 174      -9.198  16.633 -11.301  1.00 15.00      A    C  
ATOM   1613  CG  LEU A 174      -9.341  18.124 -10.971  1.00 15.00      A    C  
ATOM   1614  CD1 LEU A 174      -7.989  18.822 -10.979  1.00 15.00      A    C  
ATOM   1615  CD2 LEU A 174     -10.318  18.812 -11.911  1.00 15.00      A    C  
ATOM   1616  C   LEU A 174      -7.761  14.874 -12.367  1.00 15.00      A    C  
ATOM   1617  O   LEU A 174      -6.958  14.630 -11.461  1.00 15.00      A    O  
ATOM   1618  N   ALA A 175      -8.139  13.966 -13.262  1.00 15.00      A    N  
ATOM   1619  HN  ALA A 175      -8.750  14.230 -13.980  1.00 15.00      A    H  
ATOM   1620  CA  ALA A 175      -7.655  12.591 -13.222  1.00 15.00      A    C  
ATOM   1621  CB  ALA A 175      -8.541  11.702 -14.080  1.00 15.00      A    C  
ATOM   1622  C   ALA A 175      -6.203  12.516 -13.690  1.00 15.00      A    C  
ATOM   1623  O   ALA A 175      -5.438  13.471 -13.536  1.00 15.00      A    O  
ATOM   1624  N   LYS A 176      -5.814  11.374 -14.240  1.00 15.00      A    N  
ATOM   1625  HN  LYS A 176      -6.457  10.637 -14.327  1.00 15.00      A    H  
ATOM   1626  CA  LYS A 176      -4.459  11.187 -14.734  1.00 15.00      A    C  
ATOM   1627  CB  LYS A 176      -3.592  10.442 -13.708  1.00 15.00      A    C  
ATOM   1628  CG  LYS A 176      -3.330  11.206 -12.416  1.00 15.00      A    C  
ATOM   1629  CD  LYS A 176      -2.630  12.534 -12.674  1.00 15.00      A    C  
ATOM   1630  CE  LYS A 176      -2.668  13.438 -11.445  1.00 15.00      A    C  
ATOM   1631  NZ  LYS A 176      -4.055  13.859 -11.080  1.00 15.00      A    N  
ATOM   1632  HZ1 LYS A 176      -4.608  13.043 -10.753  1.00 15.00      A    H  
ATOM   1633  HZ2 LYS A 176      -4.537  14.274 -11.908  1.00 15.00      A    H  
ATOM   1634  HZ3 LYS A 176      -4.026  14.571 -10.322  1.00 15.00      A    H  
ATOM   1635  C   LYS A 176      -4.467  10.429 -16.053  1.00 15.00      A    C  
ATOM   1636  O   LYS A 176      -5.125   9.400 -16.181  1.00 15.00      A    O  
ATOM   1637  N   GLN A 177      -3.766  10.973 -17.037  1.00 15.00      A    N  
ATOM   1638  HN  GLN A 177      -3.315  11.826 -16.880  1.00 15.00      A    H  
ATOM   1639  CA  GLN A 177      -3.643  10.353 -18.352  1.00 15.00      A    C  
ATOM   1640  CB  GLN A 177      -4.616  10.989 -19.358  1.00 15.00      A    C  
ATOM   1641  CG  GLN A 177      -5.600  11.972 -18.735  1.00 15.00      A    C  
ATOM   1642  CD  GLN A 177      -6.903  12.109 -19.501  1.00 15.00      A    C  
ATOM   1643  OE1 GLN A 177      -7.358  11.180 -20.166  1.00 15.00      A    O  
ATOM   1644  NE2 GLN A 177      -7.521  13.275 -19.394  1.00 15.00      A    N  
ATOM   1645 HE21 GLN A 177      -7.107  13.968 -18.838  1.00 15.00      A    H  
ATOM   1646 HE22 GLN A 177      -8.365  13.396 -19.873  1.00 15.00      A    H  
ATOM   1647  C   GLN A 177      -2.200  10.519 -18.809  1.00 15.00      A    C  
ATOM   1648  O   GLN A 177      -1.671  11.633 -18.797  1.00 15.00      A    O  
ATOM   1649  N   LEU A 178      -1.559   9.421 -19.185  1.00 15.00      A    N  
ATOM   1650  HN  LEU A 178      -2.045   8.566 -19.217  1.00 15.00      A    H  
ATOM   1651  CA  LEU A 178      -0.160   9.462 -19.595  1.00 15.00      A    C  
ATOM   1652  CB  LEU A 178       0.713   8.687 -18.602  1.00 15.00      A    C  
ATOM   1653  CG  LEU A 178       0.804   9.258 -17.183  1.00 15.00      A    C  
ATOM   1654  CD1 LEU A 178       1.684   8.381 -16.303  1.00 15.00      A    C  
ATOM   1655  CD2 LEU A 178       1.326  10.687 -17.209  1.00 15.00      A    C  
ATOM   1656  C   LEU A 178       0.043   8.921 -21.003  1.00 15.00      A    C  
ATOM   1657  O   LEU A 178      -0.304   7.779 -21.298  1.00 15.00      A    O  
ATOM   1658  N   TYR A 179       0.634   9.747 -21.859  1.00 15.00      A    N  
ATOM   1659  HN  TYR A 179       0.902  10.635 -21.550  1.00 15.00      A    H  
ATOM   1660  CA  TYR A 179       0.893   9.373 -23.244  1.00 15.00      A    C  
ATOM   1661  CB  TYR A 179       1.307  10.593 -24.068  1.00 15.00      A    C  
ATOM   1662  CG  TYR A 179       0.163  11.513 -24.425  1.00 15.00      A    C  
ATOM   1663  CD1 TYR A 179      -0.760  11.156 -25.398  1.00 15.00      A    C  
ATOM   1664  CD2 TYR A 179       0.012  12.743 -23.797  1.00 15.00      A    C  
ATOM   1665  CE1 TYR A 179      -1.804  11.995 -25.737  1.00 15.00      A    C  
ATOM   1666  CE2 TYR A 179      -1.031  13.588 -24.127  1.00 15.00      A    C  
ATOM   1667  CZ  TYR A 179      -1.935  13.212 -25.100  1.00 15.00      A    C  
ATOM   1668  OH  TYR A 179      -2.970  14.053 -25.438  1.00 15.00      A    O  
ATOM   1669  HH  TYR A 179      -3.780  13.546 -25.526  1.00 15.00      A    H  
ATOM   1670  C   TYR A 179       1.956   8.283 -23.358  1.00 15.00      A    C  
ATOM   1671  O   TYR A 179       3.153   8.545 -23.217  1.00 15.00      A    O  
ATOM   1672  N   PHE A 180       1.507   7.063 -23.613  1.00 15.00      A    N  
ATOM   1673  HN  PHE A 180       0.538   6.921 -23.694  1.00 15.00      A    H  
ATOM   1674  CA  PHE A 180       2.407   5.930 -23.764  1.00 15.00      A    C  
ATOM   1675  CB  PHE A 180       1.780   4.656 -23.196  1.00 15.00      A    C  
ATOM   1676  CG  PHE A 180       2.787   3.608 -22.818  1.00 15.00      A    C  
ATOM   1677  CD1 PHE A 180       3.086   2.566 -23.682  1.00 15.00      A    C  
ATOM   1678  CD2 PHE A 180       3.440   3.669 -21.598  1.00 15.00      A    C  
ATOM   1679  CE1 PHE A 180       4.017   1.605 -23.335  1.00 15.00      A    C  
ATOM   1680  CE2 PHE A 180       4.371   2.712 -21.244  1.00 15.00      A    C  
ATOM   1681  CZ  PHE A 180       4.660   1.678 -22.114  1.00 15.00      A    C  
ATOM   1682  C   PHE A 180       2.766   5.727 -25.233  1.00 15.00      A    C  
ATOM   1683  O   PHE A 180       1.885   5.524 -26.072  1.00 15.00      A    O  
ATOM   1684  N   PRO A 181       4.065   5.803 -25.557  1.00 15.00      A    N  
ATOM   1685  CA  PRO A 181       4.560   5.633 -26.928  1.00 15.00      A    C  
ATOM   1686  CB  PRO A 181       6.015   6.102 -26.837  1.00 15.00      A    C  
ATOM   1687  CG  PRO A 181       6.401   5.855 -25.419  1.00 15.00      A    C  
ATOM   1688  CD  PRO A 181       5.157   6.075 -24.604  1.00 15.00      A    C  
ATOM   1689  C   PRO A 181       4.507   4.182 -27.405  1.00 15.00      A    C  
ATOM   1690  O   PRO A 181       4.837   3.255 -26.662  1.00 15.00      A    O  
ATOM   1691  N   LEU A 182       4.090   3.991 -28.646  1.00 15.00      A    N  
ATOM   1692  HN  LEU A 182       3.832   4.767 -29.189  1.00 15.00      A    H  
ATOM   1693  CA  LEU A 182       4.007   2.660 -29.225  1.00 15.00      A    C  
ATOM   1694  CB  LEU A 182       2.860   2.600 -30.240  1.00 15.00      A    C  
ATOM   1695  CG  LEU A 182       1.465   2.882 -29.674  1.00 15.00      A    C  
ATOM   1696  CD1 LEU A 182       0.416   2.861 -30.776  1.00 15.00      A    C  
ATOM   1697  CD2 LEU A 182       1.120   1.885 -28.578  1.00 15.00      A    C  
ATOM   1698  C   LEU A 182       5.334   2.303 -29.888  1.00 15.00      A    C  
ATOM   1699  O   LEU A 182       6.085   3.195 -30.278  1.00 15.00      A    O  
ATOM   1700  N   PRO A 183       5.642   0.997 -30.031  1.00 15.00      A    N  
ATOM   1701  CA  PRO A 183       6.899   0.533 -30.645  1.00 15.00      A    C  
ATOM   1702  CB  PRO A 183       6.792  -0.997 -30.592  1.00 15.00      A    C  
ATOM   1703  CG  PRO A 183       5.340  -1.275 -30.407  1.00 15.00      A    C  
ATOM   1704  CD  PRO A 183       4.804  -0.132 -29.595  1.00 15.00      A    C  
ATOM   1705  C   PRO A 183       7.067   1.006 -32.091  1.00 15.00      A    C  
ATOM   1706  O   PRO A 183       8.156   0.925 -32.656  1.00 15.00      A    O  
ATOM   1707  N   GLY A 184       5.981   1.481 -32.685  1.00 15.00      A    N  
ATOM   1708  HN  GLY A 184       5.140   1.507 -32.189  1.00 15.00      A    H  
ATOM   1709  CA  GLY A 184       6.032   1.973 -34.043  1.00 15.00      A    C  
ATOM   1710  C   GLY A 184       5.731   3.455 -34.097  1.00 15.00      A    C  
ATOM   1711  O   GLY A 184       6.633   4.277 -34.241  1.00 15.00      A    O  
ATOM   1712  N   SER A 185       4.455   3.796 -33.971  1.00 15.00      A    N  
ATOM   1713  HN  SER A 185       3.784   3.093 -33.860  1.00 15.00      A    H  
ATOM   1714  CA  SER A 185       4.019   5.186 -33.997  1.00 15.00      A    C  
ATOM   1715  CB  SER A 185       3.931   5.694 -35.442  1.00 15.00      A    C  
ATOM   1716  OG  SER A 185       5.193   5.634 -36.084  1.00 15.00      A    O  
ATOM   1717  HG  SER A 185       5.845   5.256 -35.475  1.00 15.00      A    H  
ATOM   1718  C   SER A 185       2.663   5.331 -33.314  1.00 15.00      A    C  
ATOM   1719  O   SER A 185       1.787   4.483 -33.478  1.00 15.00      A    O  
ATOM   1720  N   GLY A 186       2.503   6.394 -32.536  1.00 15.00      A    N  
ATOM   1721  HN  GLY A 186       3.251   7.016 -32.412  1.00 15.00      A    H  
ATOM   1722  CA  GLY A 186       1.248   6.629 -31.848  1.00 15.00      A    C  
ATOM   1723  C   GLY A 186       1.434   6.737 -30.350  1.00 15.00      A    C  
ATOM   1724  O   GLY A 186       2.450   6.288 -29.815  1.00 15.00      A    O  
ATOM   1725  N   TYR A 187       0.460   7.334 -29.674  1.00 15.00      A    N  
ATOM   1726  HN  TYR A 187      -0.326   7.667 -30.158  1.00 15.00      A    H  
ATOM   1727  CA  TYR A 187       0.517   7.502 -28.226  1.00 15.00      A    C  
ATOM   1728  CB  TYR A 187       0.900   8.942 -27.865  1.00 15.00      A    C  
ATOM   1729  CG  TYR A 187       2.273   9.371 -28.335  1.00 15.00      A    C  
ATOM   1730  CD1 TYR A 187       3.419   8.935 -27.683  1.00 15.00      A    C  
ATOM   1731  CD2 TYR A 187       2.422  10.215 -29.428  1.00 15.00      A    C  
ATOM   1732  CE1 TYR A 187       4.675   9.329 -28.106  1.00 15.00      A    C  
ATOM   1733  CE2 TYR A 187       3.673  10.614 -29.858  1.00 15.00      A    C  
ATOM   1734  CZ  TYR A 187       4.795  10.167 -29.194  1.00 15.00      A    C  
ATOM   1735  OH  TYR A 187       6.043  10.564 -29.618  1.00 15.00      A    O  
ATOM   1736  HH  TYR A 187       6.067  11.522 -29.693  1.00 15.00      A    H  
ATOM   1737  C   TYR A 187      -0.827   7.164 -27.592  1.00 15.00      A    C  
ATOM   1738  O   TYR A 187      -1.862   7.683 -28.007  1.00 15.00      A    O  
ATOM   1739  N   HIS A 188      -0.807   6.291 -26.598  1.00 15.00      A    N  
ATOM   1740  HN  HIS A 188       0.054   5.903 -26.319  1.00 15.00      A    H  
ATOM   1741  CA  HIS A 188      -2.024   5.896 -25.904  1.00 15.00      A    C  
ATOM   1742  CB  HIS A 188      -1.895   4.465 -25.365  1.00 15.00      A    C  
ATOM   1743  CG  HIS A 188      -2.291   3.397 -26.341  1.00 15.00      A    C  
ATOM   1744  ND1 HIS A 188      -2.694   2.128 -25.974  1.00 15.00      A    N  
ATOM   1745  HD1 HIS A 188      -2.753   1.783 -25.060  1.00 15.00      A    H  
ATOM   1746  CD2 HIS A 188      -2.350   3.425 -27.696  1.00 15.00      A    C  
ATOM   1747  CE1 HIS A 188      -2.977   1.446 -27.093  1.00 15.00      A    C  
ATOM   1748  NE2 HIS A 188      -2.786   2.189 -28.164  1.00 15.00      A    N  
ATOM   1749  C   HIS A 188      -2.307   6.857 -24.754  1.00 15.00      A    C  
ATOM   1750  O   HIS A 188      -1.381   7.294 -24.076  1.00 15.00      A    O  
ATOM   1751  N   LEU A 189      -3.580   7.198 -24.552  1.00 15.00      A    N  
ATOM   1752  HN  LEU A 189      -4.267   6.852 -25.156  1.00 15.00      A    H  
ATOM   1753  CA  LEU A 189      -3.969   8.104 -23.467  1.00 15.00      A    C  
ATOM   1754  CB  LEU A 189      -5.450   8.483 -23.575  1.00 15.00      A    C  
ATOM   1755  CG  LEU A 189      -5.794   9.643 -24.512  1.00 15.00      A    C  
ATOM   1756  CD1 LEU A 189      -7.302   9.813 -24.617  1.00 15.00      A    C  
ATOM   1757  CD2 LEU A 189      -5.141  10.930 -24.034  1.00 15.00      A    C  
ATOM   1758  C   LEU A 189      -3.696   7.464 -22.112  1.00 15.00      A    C  
ATOM   1759  O   LEU A 189      -3.278   8.139 -21.178  1.00 15.00      A    O  
ATOM   1760  N   LEU A 190      -3.946   6.155 -22.041  1.00 15.00      A    N  
ATOM   1761  HN  LEU A 190      -4.284   5.710 -22.843  1.00 15.00      A    H  
ATOM   1762  CA  LEU A 190      -3.733   5.346 -20.836  1.00 15.00      A    C  
ATOM   1763  CB  LEU A 190      -2.313   4.784 -20.776  1.00 15.00      A    C  
ATOM   1764  CG  LEU A 190      -2.033   3.576 -21.672  1.00 15.00      A    C  
ATOM   1765  CD1 LEU A 190      -0.677   2.972 -21.347  1.00 15.00      A    C  
ATOM   1766  CD2 LEU A 190      -3.131   2.532 -21.531  1.00 15.00      A    C  
ATOM   1767  C   LEU A 190      -4.101   6.036 -19.523  1.00 15.00      A    C  
ATOM   1768  O   LEU A 190      -3.259   6.660 -18.879  1.00 15.00      A    O  
ATOM   1769  N   ALA A 191      -5.360   5.907 -19.129  1.00 15.00      A    N  
ATOM   1770  HN  ALA A 191      -5.987   5.406 -19.686  1.00 15.00      A    H  
ATOM   1771  CA  ALA A 191      -5.833   6.491 -17.882  1.00 15.00      A    C  
ATOM   1772  CB  ALA A 191      -7.248   7.022 -18.053  1.00 15.00      A    C  
ATOM   1773  C   ALA A 191      -5.779   5.446 -16.766  1.00 15.00      A    C  
ATOM   1774  O   ALA A 191      -6.603   4.531 -16.724  1.00 15.00      A    O  
ATOM   1775  N   PRO A 192      -4.792   5.552 -15.864  1.00 15.00      A    N  
ATOM   1776  CA  PRO A 192      -4.627   4.608 -14.762  1.00 15.00      A    C  
ATOM   1777  CB  PRO A 192      -3.163   4.800 -14.359  1.00 15.00      A    C  
ATOM   1778  CG  PRO A 192      -2.850   6.217 -14.709  1.00 15.00      A    C  
ATOM   1779  CD  PRO A 192      -3.757   6.603 -15.850  1.00 15.00      A    C  
ATOM   1780  C   PRO A 192      -5.552   4.896 -13.583  1.00 15.00      A    C  
ATOM   1781  O   PRO A 192      -5.543   5.990 -13.018  1.00 15.00      A    O  
ATOM   1782  N   LEU A 193      -6.353   3.906 -13.221  1.00 15.00      A    N  
ATOM   1783  HN  LEU A 193      -6.322   3.064 -13.718  1.00 15.00      A    H  
ATOM   1784  CA  LEU A 193      -7.276   4.040 -12.103  1.00 15.00      A    C  
ATOM   1785  CB  LEU A 193      -8.592   3.317 -12.406  1.00 15.00      A    C  
ATOM   1786  CG  LEU A 193      -9.351   3.790 -13.650  1.00 15.00      A    C  
ATOM   1787  CD1 LEU A 193     -10.570   2.915 -13.903  1.00 15.00      A    C  
ATOM   1788  CD2 LEU A 193      -9.759   5.248 -13.511  1.00 15.00      A    C  
ATOM   1789  C   LEU A 193      -6.639   3.482 -10.832  1.00 15.00      A    C  
ATOM   1790  O   LEU A 193      -5.661   2.739 -10.899  1.00 15.00      A    O  
ATOM   1791  N   PHE A 194      -7.194   3.836  -9.679  1.00 15.00      A    N  
ATOM   1792  HN  PHE A 194      -7.984   4.421  -9.686  1.00 15.00      A    H  
ATOM   1793  CA  PHE A 194      -6.660   3.376  -8.402  1.00 15.00      A    C  
ATOM   1794  CB  PHE A 194      -6.916   4.421  -7.314  1.00 15.00      A    C  
ATOM   1795  CG  PHE A 194      -6.225   4.136  -6.012  1.00 15.00      A    C  
ATOM   1796  CD1 PHE A 194      -4.870   4.379  -5.869  1.00 15.00      A    C  
ATOM   1797  CD2 PHE A 194      -6.931   3.631  -4.931  1.00 15.00      A    C  
ATOM   1798  CE1 PHE A 194      -4.229   4.122  -4.675  1.00 15.00      A    C  
ATOM   1799  CE2 PHE A 194      -6.297   3.372  -3.734  1.00 15.00      A    C  
ATOM   1800  CZ  PHE A 194      -4.944   3.618  -3.606  1.00 15.00      A    C  
ATOM   1801  C   PHE A 194      -7.260   2.029  -7.992  1.00 15.00      A    C  
ATOM   1802  O   PHE A 194      -8.453   1.943  -7.687  1.00 15.00      A    O  
ATOM   1803  N   PRO A 195      -6.439   0.965  -7.977  1.00 15.00      A    N  
ATOM   1804  CA  PRO A 195      -6.882  -0.383  -7.601  1.00 15.00      A    C  
ATOM   1805  CB  PRO A 195      -5.709  -1.276  -8.017  1.00 15.00      A    C  
ATOM   1806  CG  PRO A 195      -4.518  -0.380  -7.977  1.00 15.00      A    C  
ATOM   1807  CD  PRO A 195      -5.007   0.996  -8.338  1.00 15.00      A    C  
ATOM   1808  C   PRO A 195      -7.144  -0.509  -6.099  1.00 15.00      A    C  
ATOM   1809  O   PRO A 195      -6.332  -1.065  -5.354  1.00 15.00      A    O  
ATOM   1810  N   THR A 196      -8.287   0.004  -5.664  1.00 15.00      A    N  
ATOM   1811  HN  THR A 196      -8.891   0.427  -6.310  1.00 15.00      A    H  
ATOM   1812  CA  THR A 196      -8.672  -0.035  -4.260  1.00 15.00      A    C  
ATOM   1813  CB  THR A 196     -10.001   0.715  -4.016  1.00 15.00      A    C  
ATOM   1814  OG1 THR A 196     -10.435   0.546  -2.657  1.00 15.00      A    O  
ATOM   1815  HG1 THR A 196     -11.406   0.656  -2.611  1.00 15.00      A    H  
ATOM   1816  CG2 THR A 196     -11.086   0.237  -4.970  1.00 15.00      A    C  
ATOM   1817  C   THR A 196      -8.754  -1.473  -3.738  1.00 15.00      A    C  
ATOM   1818  O   THR A 196      -8.370  -1.750  -2.599  1.00 15.00      A    O  
ATOM   1819  N   SER A 197      -9.218  -2.390  -4.585  1.00 15.00      A    N  
ATOM   1820  HN  SER A 197      -9.501  -2.114  -5.484  1.00 15.00      A    H  
ATOM   1821  CA  SER A 197      -9.335  -3.791  -4.201  1.00 15.00      A    C  
ATOM   1822  CB  SER A 197     -10.080  -4.586  -5.278  1.00 15.00      A    C  
ATOM   1823  OG  SER A 197     -11.321  -3.970  -5.592  1.00 15.00      A    O  
ATOM   1824  HG  SER A 197     -11.683  -4.363  -6.393  1.00 15.00      A    H  
ATOM   1825  C   SER A 197      -7.959  -4.401  -3.920  1.00 15.00      A    C  
ATOM   1826  O   SER A 197      -7.806  -5.219  -3.016  1.00 15.00      A    O  
ATOM   1827  N   LEU A 198      -6.957  -3.980  -4.684  1.00 15.00      A    N  
ATOM   1828  HN  LEU A 198      -7.132  -3.307  -5.375  1.00 15.00      A    H  
ATOM   1829  CA  LEU A 198      -5.602  -4.483  -4.506  1.00 15.00      A    C  
ATOM   1830  CB  LEU A 198      -4.743  -4.150  -5.729  1.00 15.00      A    C  
ATOM   1831  CG  LEU A 198      -3.259  -4.515  -5.641  1.00 15.00      A    C  
ATOM   1832  CD1 LEU A 198      -3.073  -6.025  -5.600  1.00 15.00      A    C  
ATOM   1833  CD2 LEU A 198      -2.493  -3.904  -6.804  1.00 15.00      A    C  
ATOM   1834  C   LEU A 198      -4.988  -3.887  -3.247  1.00 15.00      A    C  
ATOM   1835  O   LEU A 198      -4.349  -4.585  -2.462  1.00 15.00      A    O  
ATOM   1836  N   VAL A 199      -5.201  -2.591  -3.060  1.00 15.00      A    N  
ATOM   1837  HN  VAL A 199      -5.713  -2.092  -3.732  1.00 15.00      A    H  
ATOM   1838  CA  VAL A 199      -4.684  -1.886  -1.897  1.00 15.00      A    C  
ATOM   1839  CB  VAL A 199      -4.990  -0.378  -1.976  1.00 15.00      A    C  
ATOM   1840  CG1 VAL A 199      -4.630   0.324  -0.676  1.00 15.00      A    C  
ATOM   1841  CG2 VAL A 199      -4.237   0.244  -3.139  1.00 15.00      A    C  
ATOM   1842  C   VAL A 199      -5.264  -2.473  -0.614  1.00 15.00      A    C  
ATOM   1843  O   VAL A 199      -4.563  -2.616   0.383  1.00 15.00      A    O  
ATOM   1844  N   HIS A 200      -6.541  -2.833  -0.653  1.00 15.00      A    N  
ATOM   1845  HN  HIS A 200      -7.053  -2.699  -1.482  1.00 15.00      A    H  
ATOM   1846  CA  HIS A 200      -7.201  -3.417   0.506  1.00 15.00      A    C  
ATOM   1847  CB  HIS A 200      -8.678  -3.663   0.206  1.00 15.00      A    C  
ATOM   1848  CG  HIS A 200      -9.512  -3.883   1.427  1.00 15.00      A    C  
ATOM   1849  ND1 HIS A 200      -9.607  -5.121   2.018  1.00 15.00      A    N  
ATOM   1850  CD2 HIS A 200     -10.271  -3.000   2.115  1.00 15.00      A    C  
ATOM   1851  CE1 HIS A 200     -10.421  -4.966   3.045  1.00 15.00      A    C  
ATOM   1852  NE2 HIS A 200     -10.842  -3.701   3.142  1.00 15.00      A    N  
ATOM   1853  HE2 HIS A 200     -11.476  -3.340   3.821  1.00 15.00      A    H  
ATOM   1854  C   HIS A 200      -6.519  -4.725   0.895  1.00 15.00      A    C  
ATOM   1855  O   HIS A 200      -6.285  -4.989   2.075  1.00 15.00      A    O  
ATOM   1856  N   HIS A 201      -6.184  -5.522  -0.113  1.00 15.00      A    N  
ATOM   1857  HN  HIS A 201      -6.396  -5.243  -1.030  1.00 15.00      A    H  
ATOM   1858  CA  HIS A 201      -5.514  -6.799   0.098  1.00 15.00      A    C  
ATOM   1859  CB  HIS A 201      -5.373  -7.537  -1.239  1.00 15.00      A    C  
ATOM   1860  CG  HIS A 201      -4.617  -8.830  -1.166  1.00 15.00      A    C  
ATOM   1861  ND1 HIS A 201      -3.547  -9.074  -1.993  1.00 15.00      A    N  
ATOM   1862  CD2 HIS A 201      -4.822  -9.907  -0.369  1.00 15.00      A    C  
ATOM   1863  CE1 HIS A 201      -3.123 -10.283  -1.688  1.00 15.00      A    C  
ATOM   1864  NE2 HIS A 201      -3.862 -10.827  -0.711  1.00 15.00      A    N  
ATOM   1865  HE2 HIS A 201      -3.736 -11.710  -0.311  1.00 15.00      A    H  
ATOM   1866  C   HIS A 201      -4.146  -6.573   0.737  1.00 15.00      A    C  
ATOM   1867  O   HIS A 201      -3.777  -7.246   1.702  1.00 15.00      A    O  
ATOM   1868  N   VAL A 202      -3.407  -5.612   0.198  1.00 15.00      A    N  
ATOM   1869  HN  VAL A 202      -3.759  -5.118  -0.577  1.00 15.00      A    H  
ATOM   1870  CA  VAL A 202      -2.089  -5.275   0.716  1.00 15.00      A    C  
ATOM   1871  CB  VAL A 202      -1.385  -4.232  -0.181  1.00 15.00      A    C  
ATOM   1872  CG1 VAL A 202      -0.020  -3.860   0.379  1.00 15.00      A    C  
ATOM   1873  CG2 VAL A 202      -1.248  -4.762  -1.601  1.00 15.00      A    C  
ATOM   1874  C   VAL A 202      -2.213  -4.740   2.142  1.00 15.00      A    C  
ATOM   1875  O   VAL A 202      -1.455  -5.131   3.032  1.00 15.00      A    O  
ATOM   1876  N   HIS A 203      -3.194  -3.866   2.349  1.00 15.00      A    N  
ATOM   1877  HN  HIS A 203      -3.759  -3.596   1.587  1.00 15.00      A    H  
ATOM   1878  CA  HIS A 203      -3.450  -3.276   3.660  1.00 15.00      A    C  
ATOM   1879  CB  HIS A 203      -4.630  -2.299   3.576  1.00 15.00      A    C  
ATOM   1880  CG  HIS A 203      -4.704  -1.306   4.700  1.00 15.00      A    C  
ATOM   1881  ND1 HIS A 203      -4.381   0.016   4.504  1.00 15.00      A    N  
ATOM   1882  CD2 HIS A 203      -5.078  -1.485   5.991  1.00 15.00      A    C  
ATOM   1883  CE1 HIS A 203      -4.564   0.612   5.666  1.00 15.00      A    C  
ATOM   1884  NE2 HIS A 203      -4.984  -0.255   6.596  1.00 15.00      A    N  
ATOM   1885  HE2 HIS A 203      -5.181  -0.048   7.534  1.00 15.00      A    H  
ATOM   1886  C   HIS A 203      -3.746  -4.366   4.685  1.00 15.00      A    C  
ATOM   1887  O   HIS A 203      -3.324  -4.277   5.835  1.00 15.00      A    O  
ATOM   1888  N   ALA A 204      -4.470  -5.397   4.261  1.00 15.00      A    N  
ATOM   1889  HN  ALA A 204      -4.791  -5.408   3.328  1.00 15.00      A    H  
ATOM   1890  CA  ALA A 204      -4.809  -6.506   5.143  1.00 15.00      A    C  
ATOM   1891  CB  ALA A 204      -5.843  -7.414   4.493  1.00 15.00      A    C  
ATOM   1892  C   ALA A 204      -3.563  -7.297   5.532  1.00 15.00      A    C  
ATOM   1893  O   ALA A 204      -3.342  -7.578   6.712  1.00 15.00      A    O  
ATOM   1894  N   LEU A 205      -2.745  -7.633   4.539  1.00 15.00      A    N  
ATOM   1895  HN  LEU A 205      -2.975  -7.368   3.619  1.00 15.00      A    H  
ATOM   1896  CA  LEU A 205      -1.517  -8.390   4.774  1.00 15.00      A    C  
ATOM   1897  CB  LEU A 205      -0.846  -8.763   3.449  1.00 15.00      A    C  
ATOM   1898  CG  LEU A 205      -1.686  -9.578   2.460  1.00 15.00      A    C  
ATOM   1899  CD1 LEU A 205      -0.921  -9.794   1.164  1.00 15.00      A    C  
ATOM   1900  CD2 LEU A 205      -2.100 -10.912   3.067  1.00 15.00      A    C  
ATOM   1901  C   LEU A 205      -0.543  -7.603   5.650  1.00 15.00      A    C  
ATOM   1902  O   LEU A 205       0.024  -8.139   6.603  1.00 15.00      A    O  
ATOM   1903  N   LEU A 206      -0.363  -6.328   5.326  1.00 15.00      A    N  
ATOM   1904  HN  LEU A 206      -0.844  -5.957   4.549  1.00 15.00      A    H  
ATOM   1905  CA  LEU A 206       0.536  -5.460   6.081  1.00 15.00      A    C  
ATOM   1906  CB  LEU A 206       0.706  -4.115   5.368  1.00 15.00      A    C  
ATOM   1907  CG  LEU A 206       1.913  -3.978   4.432  1.00 15.00      A    C  
ATOM   1908  CD1 LEU A 206       1.979  -5.138   3.448  1.00 15.00      A    C  
ATOM   1909  CD2 LEU A 206       1.858  -2.652   3.689  1.00 15.00      A    C  
ATOM   1910  C   LEU A 206       0.018  -5.237   7.498  1.00 15.00      A    C  
ATOM   1911  O   LEU A 206       0.793  -5.002   8.425  1.00 15.00      A    O  
ATOM   1912  N   ARG A 207      -1.295  -5.304   7.657  1.00 15.00      A    N  
ATOM   1913  HN  ARG A 207      -1.863  -5.476   6.872  1.00 15.00      A    H  
ATOM   1914  CA  ARG A 207      -1.918  -5.118   8.958  1.00 15.00      A    C  
ATOM   1915  CB  ARG A 207      -3.425  -4.910   8.805  1.00 15.00      A    C  
ATOM   1916  CG  ARG A 207      -4.137  -4.516  10.088  1.00 15.00      A    C  
ATOM   1917  CD  ARG A 207      -5.605  -4.908  10.043  1.00 15.00      A    C  
ATOM   1918  NE  ARG A 207      -6.316  -4.281   8.926  1.00 15.00      A    N  
ATOM   1919  HE  ARG A 207      -6.041  -3.371   8.676  1.00 15.00      A    H  
ATOM   1920  CZ  ARG A 207      -7.299  -4.872   8.239  1.00 15.00      A    C  
ATOM   1921  NH1 ARG A 207      -7.684  -6.106   8.551  1.00 15.00      A    N  
ATOM   1922 HH11 ARG A 207      -8.450  -6.568   8.017  1.00 15.00      A    H  
ATOM   1923 HH12 ARG A 207      -7.220  -6.617   9.331  1.00 15.00      A    H  
ATOM   1924  NH2 ARG A 207      -7.903  -4.223   7.246  1.00 15.00      A    N  
ATOM   1925 HH21 ARG A 207      -7.613  -3.253   6.998  1.00 15.00      A    H  
ATOM   1926 HH22 ARG A 207      -8.673  -4.681   6.708  1.00 15.00      A    H  
ATOM   1927  C   ARG A 207      -1.644  -6.314   9.864  1.00 15.00      A    C  
ATOM   1928  O   ARG A 207      -1.307  -6.144  11.035  1.00 15.00      A    O  
ATOM   1929  N   GLU A 208      -1.775  -7.517   9.312  1.00 15.00      A    N  
ATOM   1930  HN  GLU A 208      -2.026  -7.584   8.363  1.00 15.00      A    H  
ATOM   1931  CA  GLU A 208      -1.550  -8.743  10.076  1.00 15.00      A    C  
ATOM   1932  CB  GLU A 208      -1.947  -9.975   9.254  1.00 15.00      A    C  
ATOM   1933  CG  GLU A 208      -2.570 -11.107  10.067  1.00 15.00      A    C  
ATOM   1934  CD  GLU A 208      -1.604 -11.754  11.046  1.00 15.00      A    C  
ATOM   1935  OE1 GLU A 208      -0.575 -12.297  10.598  1.00 15.00      A    O  
ATOM   1936  OE2 GLU A 208      -1.879 -11.723  12.264  1.00 15.00      A    O  
ATOM   1937  C   GLU A 208      -0.094  -8.851  10.512  1.00 15.00      A    C  
ATOM   1938  O   GLU A 208       0.197  -9.012  11.696  1.00 15.00      A    O  
ATOM   1939  N   ALA A 209       0.814  -8.705   9.555  1.00 15.00      A    N  
ATOM   1940  HN  ALA A 209       0.513  -8.539   8.634  1.00 15.00      A    H  
ATOM   1941  CA  ALA A 209       2.247  -8.804   9.824  1.00 15.00      A    C  
ATOM   1942  CB  ALA A 209       3.034  -8.715   8.528  1.00 15.00      A    C  
ATOM   1943  C   ALA A 209       2.742  -7.761  10.832  1.00 15.00      A    C  
ATOM   1944  O   ALA A 209       3.884  -7.822  11.286  1.00 15.00      A    O  
ATOM   1945  N   ARG A 210       1.893  -6.812  11.189  1.00 15.00      A    N  
ATOM   1946  HN  ARG A 210       0.989  -6.808  10.810  1.00 15.00      A    H  
ATOM   1947  CA  ARG A 210       2.281  -5.784  12.140  1.00 15.00      A    C  
ATOM   1948  CB  ARG A 210       2.168  -4.391  11.517  1.00 15.00      A    C  
ATOM   1949  CG  ARG A 210       3.162  -4.120  10.399  1.00 15.00      A    C  
ATOM   1950  CD  ARG A 210       3.883  -2.796  10.605  1.00 15.00      A    C  
ATOM   1951  NE  ARG A 210       2.958  -1.687  10.870  1.00 15.00      A    N  
ATOM   1952  HE  ARG A 210       2.757  -1.490  11.810  1.00 15.00      A    H  
ATOM   1953  CZ  ARG A 210       2.396  -0.939   9.918  1.00 15.00      A    C  
ATOM   1954  NH1 ARG A 210       2.660  -1.181   8.639  1.00 15.00      A    N  
ATOM   1955 HH11 ARG A 210       2.223  -0.601   7.892  1.00 15.00      A    H  
ATOM   1956 HH12 ARG A 210       3.308  -1.955   8.377  1.00 15.00      A    H  
ATOM   1957  NH2 ARG A 210       1.573   0.054  10.248  1.00 15.00      A    N  
ATOM   1958 HH21 ARG A 210       1.132   0.640   9.506  1.00 15.00      A    H  
ATOM   1959 HH22 ARG A 210       1.366   0.253  11.250  1.00 15.00      A    H  
ATOM   1960  C   ARG A 210       1.464  -5.840  13.430  1.00 15.00      A    C  
ATOM   1961  O   ARG A 210       2.024  -5.879  14.531  1.00 15.00      A    O  
ATOM   1962  N   PHE A 211       0.146  -5.868  13.298  1.00 15.00      A    N  
ATOM   1963  HN  PHE A 211      -0.249  -5.909  12.396  1.00 15.00      A    H  
ATOM   1964  CA  PHE A 211      -0.734  -5.856  14.461  1.00 15.00      A    C  
ATOM   1965  CB  PHE A 211      -1.817  -4.792  14.285  1.00 15.00      A    C  
ATOM   1966  CG  PHE A 211      -1.264  -3.438  13.969  1.00 15.00      A    C  
ATOM   1967  CD1 PHE A 211      -0.605  -2.707  14.941  1.00 15.00      A    C  
ATOM   1968  CD2 PHE A 211      -1.392  -2.901  12.700  1.00 15.00      A    C  
ATOM   1969  CE1 PHE A 211      -0.083  -1.462  14.655  1.00 15.00      A    C  
ATOM   1970  CE2 PHE A 211      -0.874  -1.656  12.406  1.00 15.00      A    C  
ATOM   1971  CZ  PHE A 211      -0.218  -0.935  13.385  1.00 15.00      A    C  
ATOM   1972  C   PHE A 211      -1.383  -7.195  14.760  1.00 15.00      A    C  
ATOM   1973  O   PHE A 211      -1.890  -7.395  15.862  1.00 15.00      A    O  
ATOM   1974  N   GLY A 212      -1.357  -8.103  13.799  1.00 15.00      A    N  
ATOM   1975  HN  GLY A 212      -0.893  -7.906  12.958  1.00 15.00      A    H  
ATOM   1976  CA  GLY A 212      -1.976  -9.401  13.987  1.00 15.00      A    C  
ATOM   1977  C   GLY A 212      -1.338 -10.202  15.100  1.00 15.00      A    C  
ATOM   1978  O   GLY A 212      -0.151 -10.033  15.396  1.00 15.00      A    O  
ATOM   1979  N   ASP A 213      -2.125 -11.077  15.711  1.00 15.00      A    N  
ATOM   1980  HN  ASP A 213      -3.057 -11.159  15.422  1.00 15.00      A    H  
ATOM   1981  CA  ASP A 213      -1.653 -11.914  16.809  1.00 15.00      A    C  
ATOM   1982  CB  ASP A 213      -2.817 -12.632  17.498  1.00 15.00      A    C  
ATOM   1983  CG  ASP A 213      -3.753 -11.677  18.212  1.00 15.00      A    C  
ATOM   1984  OD1 ASP A 213      -3.268 -10.873  19.038  1.00 15.00      A    O  
ATOM   1985  OD2 ASP A 213      -4.971 -11.728  17.940  1.00 15.00      A    O  
ATOM   1986  C   ASP A 213      -0.609 -12.918  16.340  1.00 15.00      A    C  
ATOM   1987  O   ASP A 213       0.241 -13.351  17.125  1.00 15.00      A    O  
ATOM   1988  N   ALA A 214      -0.658 -13.276  15.059  1.00 15.00      A    N  
ATOM   1989  HN  ALA A 214      -1.345 -12.879  14.473  1.00 15.00      A    H  
ATOM   1990  CA  ALA A 214       0.297 -14.225  14.498  1.00 15.00      A    C  
ATOM   1991  CB  ALA A 214      -0.064 -14.574  13.064  1.00 15.00      A    C  
ATOM   1992  C   ALA A 214       1.702 -13.645  14.579  1.00 15.00      A    C  
ATOM   1993  O   ALA A 214       2.636 -14.301  15.048  1.00 15.00      A    O  
ATOM   1994  N   ALA A 215       1.840 -12.402  14.141  1.00 15.00      A    N  
ATOM   1995  HN  ALA A 215       1.060 -11.939  13.762  1.00 15.00      A    H  
ATOM   1996  CA  ALA A 215       3.121 -11.720  14.186  1.00 15.00      A    C  
ATOM   1997  CB  ALA A 215       3.181 -10.616  13.144  1.00 15.00      A    C  
ATOM   1998  C   ALA A 215       3.373 -11.162  15.583  1.00 15.00      A    C  
ATOM   1999  O   ALA A 215       4.520 -10.975  15.990  1.00 15.00      A    O  
ATOM   2000  N   LYS A 216       2.294 -10.897  16.316  1.00 15.00      A    N  
ATOM   2001  HN  LYS A 216       1.400 -11.046  15.927  1.00 15.00      A    H  
ATOM   2002  CA  LYS A 216       2.402 -10.373  17.673  1.00 15.00      A    C  
ATOM   2003  CB  LYS A 216       1.020 -10.074  18.264  1.00 15.00      A    C  
ATOM   2004  CG  LYS A 216       1.051  -9.249  19.543  1.00 15.00      A    C  
ATOM   2005  CD  LYS A 216       1.344  -7.785  19.255  1.00 15.00      A    C  
ATOM   2006  CE  LYS A 216       0.196  -7.132  18.499  1.00 15.00      A    C  
ATOM   2007  NZ  LYS A 216       0.479  -5.706  18.177  1.00 15.00      A    N  
ATOM   2008  HZ1 LYS A 216       1.259  -5.640  17.493  1.00 15.00      A    H  
ATOM   2009  HZ2 LYS A 216       0.745  -5.190  19.040  1.00 15.00      A    H  
ATOM   2010  HZ3 LYS A 216      -0.366  -5.258  17.767  1.00 15.00      A    H  
ATOM   2011  C   LYS A 216       3.156 -11.350  18.567  1.00 15.00      A    C  
ATOM   2012  O   LYS A 216       4.177 -10.995  19.154  1.00 15.00      A    O  
ATOM   2013  N   ALA A 217       2.661 -12.583  18.641  1.00 15.00      A    N  
ATOM   2014  HN  ALA A 217       1.842 -12.803  18.139  1.00 15.00      A    H  
ATOM   2015  CA  ALA A 217       3.289 -13.615  19.463  1.00 15.00      A    C  
ATOM   2016  CB  ALA A 217       2.453 -14.885  19.456  1.00 15.00      A    C  
ATOM   2017  C   ALA A 217       4.718 -13.905  19.006  1.00 15.00      A    C  
ATOM   2018  O   ALA A 217       5.592 -14.197  19.824  1.00 15.00      A    O  
ATOM   2019  N   ALA A 218       4.955 -13.816  17.702  1.00 15.00      A    N  
ATOM   2020  HN  ALA A 218       4.221 -13.578  17.098  1.00 15.00      A    H  
ATOM   2021  CA  ALA A 218       6.282 -14.063  17.149  1.00 15.00      A    C  
ATOM   2022  CB  ALA A 218       6.217 -14.147  15.631  1.00 15.00      A    C  
ATOM   2023  C   ALA A 218       7.256 -12.974  17.585  1.00 15.00      A    C  
ATOM   2024  O   ALA A 218       8.403 -13.252  17.941  1.00 15.00      A    O  
ATOM   2025  N   ARG A 219       6.784 -11.733  17.568  1.00 15.00      A    N  
ATOM   2026  HN  ARG A 219       5.859 -11.578  17.277  1.00 15.00      A    H  
ATOM   2027  CA  ARG A 219       7.601 -10.593  17.966  1.00 15.00      A    C  
ATOM   2028  CB  ARG A 219       6.885  -9.286  17.609  1.00 15.00      A    C  
ATOM   2029  CG  ARG A 219       7.811  -8.106  17.351  1.00 15.00      A    C  
ATOM   2030  CD  ARG A 219       7.050  -6.923  16.765  1.00 15.00      A    C  
ATOM   2031  NE  ARG A 219       6.895  -7.019  15.312  1.00 15.00      A    N  
ATOM   2032  HE  ARG A 219       7.730  -6.965  14.763  1.00 15.00      A    H  
ATOM   2033  CZ  ARG A 219       5.726  -7.113  14.680  1.00 15.00      A    C  
ATOM   2034  NH1 ARG A 219       4.593  -7.107  15.372  1.00 15.00      A    N  
ATOM   2035 HH11 ARG A 219       4.621  -7.030  16.407  1.00 15.00      A    H  
ATOM   2036 HH12 ARG A 219       3.677  -7.172  14.880  1.00 15.00      A    H  
ATOM   2037  NH2 ARG A 219       5.695  -7.223  13.356  1.00 15.00      A    N  
ATOM   2038 HH21 ARG A 219       4.786  -7.302  12.848  1.00 15.00      A    H  
ATOM   2039 HH22 ARG A 219       6.591  -7.234  12.807  1.00 15.00      A    H  
ATOM   2040  C   ARG A 219       7.897 -10.661  19.462  1.00 15.00      A    C  
ATOM   2041  O   ARG A 219       8.976 -10.278  19.913  1.00 15.00      A    O  
ATOM   2042  N   GLU A 220       6.929 -11.173  20.216  1.00 15.00      A    N  
ATOM   2043  HN  GLU A 220       6.094 -11.456  19.785  1.00 15.00      A    H  
ATOM   2044  CA  GLU A 220       7.057 -11.322  21.660  1.00 15.00      A    C  
ATOM   2045  CB  GLU A 220       5.730 -11.807  22.241  1.00 15.00      A    C  
ATOM   2046  CG  GLU A 220       4.959 -10.766  23.028  1.00 15.00      A    C  
ATOM   2047  CD  GLU A 220       3.872 -11.396  23.873  1.00 15.00      A    C  
ATOM   2048  OE1 GLU A 220       4.108 -12.502  24.409  1.00 15.00      A    O  
ATOM   2049  OE2 GLU A 220       2.791 -10.793  24.004  1.00 15.00      A    O  
ATOM   2050  C   GLU A 220       8.138 -12.342  21.998  1.00 15.00      A    C  
ATOM   2051  O   GLU A 220       8.984 -12.107  22.862  1.00 15.00      A    O  
ATOM   2052  N   ALA A 221       8.102 -13.474  21.302  1.00 15.00      A    N  
ATOM   2053  HN  ALA A 221       7.400 -13.591  20.623  1.00 15.00      A    H  
ATOM   2054  CA  ALA A 221       9.063 -14.552  21.516  1.00 15.00      A    C  
ATOM   2055  CB  ALA A 221       8.754 -15.726  20.605  1.00 15.00      A    C  
ATOM   2056  C   ALA A 221      10.493 -14.075  21.299  1.00 15.00      A    C  
ATOM   2057  O   ALA A 221      11.423 -14.564  21.939  1.00 15.00      A    O  
ATOM   2058  N   ARG A 222      10.660 -13.110  20.406  1.00 15.00      A    N  
ATOM   2059  HN  ARG A 222       9.875 -12.758  19.933  1.00 15.00      A    H  
ATOM   2060  CA  ARG A 222      11.975 -12.564  20.107  1.00 15.00      A    C  
ATOM   2061  CB  ARG A 222      11.897 -11.602  18.924  1.00 15.00      A    C  
ATOM   2062  CG  ARG A 222      13.241 -11.044  18.500  1.00 15.00      A    C  
ATOM   2063  CD  ARG A 222      13.075  -9.931  17.487  1.00 15.00      A    C  
ATOM   2064  NE  ARG A 222      14.356  -9.341  17.109  1.00 15.00      A    N  
ATOM   2065  HE  ARG A 222      15.167  -9.854  17.324  1.00 15.00      A    H  
ATOM   2066  CZ  ARG A 222      14.479  -8.162  16.502  1.00 15.00      A    C  
ATOM   2067  NH1 ARG A 222      13.395  -7.450  16.201  1.00 15.00      A    N  
ATOM   2068 HH11 ARG A 222      13.482  -6.528  15.722  1.00 15.00      A    H  
ATOM   2069 HH12 ARG A 222      12.446  -7.813  16.439  1.00 15.00      A    H  
ATOM   2070  NH2 ARG A 222      15.686  -7.701  16.187  1.00 15.00      A    N  
ATOM   2071 HH21 ARG A 222      16.537  -8.258  16.416  1.00 15.00      A    H  
ATOM   2072 HH22 ARG A 222      15.786  -6.780  15.710  1.00 15.00      A    H  
ATOM   2073  C   ARG A 222      12.559 -11.850  21.323  1.00 15.00      A    C  
ATOM   2074  O   ARG A 222      13.765 -11.894  21.561  1.00 15.00      A    O  
ATOM   2075  N   SER A 223      11.694 -11.205  22.092  1.00 15.00      A    N  
ATOM   2076  HN  SER A 223      10.741 -11.208  21.853  1.00 15.00      A    H  
ATOM   2077  CA  SER A 223      12.118 -10.486  23.283  1.00 15.00      A    C  
ATOM   2078  CB  SER A 223      11.045  -9.476  23.686  1.00 15.00      A    C  
ATOM   2079  OG  SER A 223      10.555  -8.791  22.545  1.00 15.00      A    O  
ATOM   2080  HG  SER A 223      10.943  -7.914  22.508  1.00 15.00      A    H  
ATOM   2081  C   SER A 223      12.398 -11.455  24.425  1.00 15.00      A    C  
ATOM   2082  O   SER A 223      13.058 -11.110  25.403  1.00 15.00      A    O  
ATOM   2083  N   ARG A 224      11.883 -12.669  24.296  1.00 15.00      A    N  
ATOM   2084  HN  ARG A 224      11.344 -12.880  23.503  1.00 15.00      A    H  
ATOM   2085  CA  ARG A 224      12.092 -13.693  25.307  1.00 15.00      A    C  
ATOM   2086  CB  ARG A 224      10.833 -14.544  25.479  1.00 15.00      A    C  
ATOM   2087  CG  ARG A 224       9.544 -13.745  25.587  1.00 15.00      A    C  
ATOM   2088  CD  ARG A 224       8.434 -14.591  26.182  1.00 15.00      A    C  
ATOM   2089  NE  ARG A 224       7.121 -14.269  25.626  1.00 15.00      A    N  
ATOM   2090  HE  ARG A 224       6.847 -13.325  25.625  1.00 15.00      A    H  
ATOM   2091  CZ  ARG A 224       6.292 -15.182  25.127  1.00 15.00      A    C  
ATOM   2092  NH1 ARG A 224       6.655 -16.466  25.098  1.00 15.00      A    N  
ATOM   2093 HH11 ARG A 224       6.014 -17.186  24.713  1.00 15.00      A    H  
ATOM   2094 HH12 ARG A 224       7.604 -16.761  25.465  1.00 15.00      A    H  
ATOM   2095  NH2 ARG A 224       5.106 -14.814  24.649  1.00 15.00      A    N  
ATOM   2096 HH21 ARG A 224       4.454 -15.519  24.258  1.00 15.00      A    H  
ATOM   2097 HH22 ARG A 224       4.813 -13.792  24.665  1.00 15.00      A    H  
ATOM   2098  C   ARG A 224      13.268 -14.579  24.917  1.00 15.00      A    C  
ATOM   2099  O   ARG A 224      13.741 -15.386  25.715  1.00 15.00      A    O  
ATOM   2100  N   GLN A 225      13.729 -14.411  23.674  1.00 15.00      A    N  
ATOM   2101  HN  GLN A 225      13.297 -13.745  23.100  1.00 15.00      A    H  
ATOM   2102  CA  GLN A 225      14.847 -15.185  23.135  1.00 15.00      A    C  
ATOM   2103  CB  GLN A 225      16.140 -14.963  23.939  1.00 15.00      A    C  
ATOM   2104  CG  GLN A 225      16.768 -13.586  23.760  1.00 15.00      A    C  
ATOM   2105  CD  GLN A 225      18.096 -13.441  24.488  1.00 15.00      A    C  
ATOM   2106  OE1 GLN A 225      18.146 -13.028  25.644  1.00 15.00      A    O  
ATOM   2107  NE2 GLN A 225      19.187 -13.777  23.813  1.00 15.00      A    N  
ATOM   2108 HE21 GLN A 225      19.083 -14.094  22.894  1.00 15.00      A    H  
ATOM   2109 HE22 GLN A 225      20.051 -13.696  24.266  1.00 15.00      A    H  
ATOM   2110  C   GLN A 225      14.497 -16.673  23.044  1.00 15.00      A    C  
ATOM   2111  O   GLN A 225      15.371 -17.536  23.134  1.00 15.00      A    O  
ATOM   2112  N   GLU A 226      13.213 -16.963  22.842  1.00 15.00      A    N  
ATOM   2113  HN  GLU A 226      12.569 -16.229  22.753  1.00 15.00      A    H  
ATOM   2114  CA  GLU A 226      12.741 -18.342  22.742  1.00 15.00      A    C  
ATOM   2115  CB  GLU A 226      11.347 -18.487  23.362  1.00 15.00      A    C  
ATOM   2116  CG  GLU A 226      11.315 -18.291  24.871  1.00 15.00      A    C  
ATOM   2117  CD  GLU A 226       9.917 -18.397  25.451  1.00 15.00      A    C  
ATOM   2118  OE1 GLU A 226       9.561 -19.481  25.953  1.00 15.00      A    O  
ATOM   2119  OE2 GLU A 226       9.168 -17.391  25.400  1.00 15.00      A    O  
ATOM   2120  C   GLU A 226      12.740 -18.829  21.290  1.00 15.00      A    C  
ATOM   2121  O   GLU A 226      13.212 -18.132  20.392  1.00 15.00      A    O  
ATOM   2122  N   SER A 227      12.202 -20.023  21.064  1.00 15.00      A    N  
ATOM   2123  HN  SER A 227      11.826 -20.529  21.814  1.00 15.00      A    H  
ATOM   2124  CA  SER A 227      12.153 -20.598  19.726  1.00 15.00      A    C  
ATOM   2125  CB  SER A 227      12.742 -22.015  19.740  1.00 15.00      A    C  
ATOM   2126  OG  SER A 227      13.121 -22.438  18.440  1.00 15.00      A    O  
ATOM   2127  HG  SER A 227      12.363 -22.391  17.852  1.00 15.00      A    H  
ATOM   2128  C   SER A 227      10.719 -20.631  19.196  1.00 15.00      A    C  
ATOM   2129  O   SER A 227       9.887 -21.397  19.682  1.00 15.00      A    O  
ATOM   2130  N   TRP A 228      10.433 -19.798  18.205  1.00 15.00      A    N  
ATOM   2131  HN  TRP A 228      11.131 -19.205  17.858  1.00 15.00      A    H  
ATOM   2132  CA  TRP A 228       9.103 -19.755  17.615  1.00 15.00      A    C  
ATOM   2133  CB  TRP A 228       8.652 -18.306  17.390  1.00 15.00      A    C  
ATOM   2134  CG  TRP A 228       7.195 -18.084  17.675  1.00 15.00      A    C  
ATOM   2135  CD1 TRP A 228       6.246 -17.635  16.805  1.00 15.00      A    C  
ATOM   2136  CD2 TRP A 228       6.520 -18.308  18.921  1.00 15.00      A    C  
ATOM   2137  NE1 TRP A 228       5.025 -17.563  17.430  1.00 15.00      A    N  
ATOM   2138  HE1 TRP A 228       4.189 -17.269  17.013  1.00 15.00      A    H  
ATOM   2139  CE2 TRP A 228       5.166 -17.973  18.729  1.00 15.00      A    C  
ATOM   2140  CE3 TRP A 228       6.930 -18.763  20.178  1.00 15.00      A    C  
ATOM   2141  CZ2 TRP A 228       4.221 -18.075  19.747  1.00 15.00      A    C  
ATOM   2142  CZ3 TRP A 228       5.992 -18.863  21.187  1.00 15.00      A    C  
ATOM   2143  CH2 TRP A 228       4.652 -18.523  20.966  1.00 15.00      A    C  
ATOM   2144  C   TRP A 228       9.084 -20.539  16.305  1.00 15.00      A    C  
ATOM   2145  O   TRP A 228      10.053 -20.504  15.546  1.00 15.00      A    O  
ATOM   2146  N   PRO A 229       7.994 -21.281  16.039  1.00 15.00      A    N  
ATOM   2147  CA  PRO A 229       7.856 -22.080  14.813  1.00 15.00      A    C  
ATOM   2148  CB  PRO A 229       6.547 -22.849  15.028  1.00 15.00      A    C  
ATOM   2149  CG  PRO A 229       5.790 -22.037  16.020  1.00 15.00      A    C  
ATOM   2150  CD  PRO A 229       6.822 -21.421  16.920  1.00 15.00      A    C  
ATOM   2151  C   PRO A 229       7.764 -21.218  13.553  1.00 15.00      A    C  
ATOM   2152  O   PRO A 229       8.018 -21.694  12.448  1.00 15.00      A    O  
ATOM   2153  N   HIS A 230       7.397 -19.953  13.722  1.00 15.00      A    N  
ATOM   2154  HN  HIS A 230       7.209 -19.624  14.625  1.00 15.00      A    H  
ATOM   2155  CA  HIS A 230       7.282 -19.039  12.594  1.00 15.00      A    C  
ATOM   2156  CB  HIS A 230       5.827 -18.904  12.115  1.00 15.00      A    C  
ATOM   2157  CG  HIS A 230       4.899 -18.193  13.059  1.00 15.00      A    C  
ATOM   2158  ND1 HIS A 230       4.137 -18.884  13.972  1.00 15.00      A    N  
ATOM   2159  CD2 HIS A 230       4.630 -16.868  13.167  1.00 15.00      A    C  
ATOM   2160  CE1 HIS A 230       3.424 -17.973  14.610  1.00 15.00      A    C  
ATOM   2161  NE2 HIS A 230       3.689 -16.742  14.156  1.00 15.00      A    N  
ATOM   2162  HE2 HIS A 230       3.286 -15.900  14.472  1.00 15.00      A    H  
ATOM   2163  C   HIS A 230       7.894 -17.681  12.919  1.00 15.00      A    C  
ATOM   2164  O   HIS A 230       8.059 -17.329  14.088  1.00 15.00      A    O  
ATOM   2165  N   GLY A 231       8.228 -16.927  11.880  1.00 15.00      A    N  
ATOM   2166  HN  GLY A 231       8.054 -17.254  10.976  1.00 15.00      A    H  
ATOM   2167  CA  GLY A 231       8.826 -15.621  12.069  1.00 15.00      A    C  
ATOM   2168  C   GLY A 231       7.850 -14.498  11.791  1.00 15.00      A    C  
ATOM   2169  O   GLY A 231       6.649 -14.730  11.656  1.00 15.00      A    O  
ATOM   2170  N   PHE A 232       8.366 -13.282  11.686  1.00 15.00      A    N  
ATOM   2171  HN  PHE A 232       9.334 -13.161  11.777  1.00 15.00      A    H  
ATOM   2172  CA  PHE A 232       7.531 -12.116  11.435  1.00 15.00      A    C  
ATOM   2173  CB  PHE A 232       7.058 -11.517  12.766  1.00 15.00      A    C  
ATOM   2174  CG  PHE A 232       8.180 -11.059  13.661  1.00 15.00      A    C  
ATOM   2175  CD1 PHE A 232       8.827 -11.954  14.498  1.00 15.00      A    C  
ATOM   2176  CD2 PHE A 232       8.592  -9.736  13.660  1.00 15.00      A    C  
ATOM   2177  CE1 PHE A 232       9.860 -11.540  15.315  1.00 15.00      A    C  
ATOM   2178  CE2 PHE A 232       9.624  -9.316  14.476  1.00 15.00      A    C  
ATOM   2179  CZ  PHE A 232      10.259 -10.219  15.304  1.00 15.00      A    C  
ATOM   2180  C   PHE A 232       8.295 -11.061  10.645  1.00 15.00      A    C  
ATOM   2181  O   PHE A 232       9.505 -11.171  10.449  1.00 15.00      A    O  
ATOM   2182  N   SER A 233       7.572 -10.051  10.188  1.00 15.00      A    N  
ATOM   2183  HN  SER A 233       6.606 -10.044  10.350  1.00 15.00      A    H  
ATOM   2184  CA  SER A 233       8.157  -8.950   9.447  1.00 15.00      A    C  
ATOM   2185  CB  SER A 233       7.539  -8.887   8.049  1.00 15.00      A    C  
ATOM   2186  OG  SER A 233       6.250  -9.480   8.043  1.00 15.00      A    O  
ATOM   2187  HG  SER A 233       6.145 -10.012   7.249  1.00 15.00      A    H  
ATOM   2188  C   SER A 233       7.903  -7.649  10.206  1.00 15.00      A    C  
ATOM   2189  O   SER A 233       7.012  -7.591  11.048  1.00 15.00      A    O  
ATOM   2190  N   GLU A 234       8.681  -6.615   9.916  1.00 15.00      A    N  
ATOM   2191  HN  GLU A 234       9.380  -6.715   9.243  1.00 15.00      A    H  
ATOM   2192  CA  GLU A 234       8.520  -5.335  10.601  1.00 15.00      A    C  
ATOM   2193  CB  GLU A 234       9.877  -4.812  11.080  1.00 15.00      A    C  
ATOM   2194  CG  GLU A 234       9.959  -4.555  12.578  1.00 15.00      A    C  
ATOM   2195  CD  GLU A 234       9.872  -5.825  13.404  1.00 15.00      A    C  
ATOM   2196  OE1 GLU A 234      10.927  -6.449  13.657  1.00 15.00      A    O  
ATOM   2197  OE2 GLU A 234       8.752  -6.194  13.809  1.00 15.00      A    O  
ATOM   2198  C   GLU A 234       7.829  -4.295   9.715  1.00 15.00      A    C  
ATOM   2199  O   GLU A 234       6.926  -3.590  10.166  1.00 15.00      A    O  
ATOM   2200  N   TYR A 235       8.257  -4.219   8.453  1.00 15.00      A    N  
ATOM   2201  HN  TYR A 235       8.967  -4.823   8.165  1.00 15.00      A    H  
ATOM   2202  CA  TYR A 235       7.704  -3.263   7.481  1.00 15.00      A    C  
ATOM   2203  CB  TYR A 235       6.200  -3.465   7.267  1.00 15.00      A    C  
ATOM   2204  CG  TYR A 235       5.836  -4.674   6.439  1.00 15.00      A    C  
ATOM   2205  CD1 TYR A 235       6.161  -4.744   5.090  1.00 15.00      A    C  
ATOM   2206  CD2 TYR A 235       5.158  -5.742   7.007  1.00 15.00      A    C  
ATOM   2207  CE1 TYR A 235       5.821  -5.847   4.331  1.00 15.00      A    C  
ATOM   2208  CE2 TYR A 235       4.815  -6.847   6.255  1.00 15.00      A    C  
ATOM   2209  CZ  TYR A 235       5.148  -6.896   4.920  1.00 15.00      A    C  
ATOM   2210  OH  TYR A 235       4.806  -7.997   4.173  1.00 15.00      A    O  
ATOM   2211  HH  TYR A 235       3.899  -8.248   4.370  1.00 15.00      A    H  
ATOM   2212  C   TYR A 235       7.985  -1.810   7.874  1.00 15.00      A    C  
ATOM   2213  O   TYR A 235       7.083  -1.095   8.309  1.00 15.00      A    O  
ATOM   2214  N   PRO A 236       9.237  -1.353   7.727  1.00 15.00      A    N  
ATOM   2215  CA  PRO A 236       9.620   0.012   8.065  1.00 15.00      A    C  
ATOM   2216  CB  PRO A 236      11.068  -0.179   8.511  1.00 15.00      A    C  
ATOM   2217  CG  PRO A 236      11.583  -1.288   7.647  1.00 15.00      A    C  
ATOM   2218  CD  PRO A 236      10.392  -2.125   7.236  1.00 15.00      A    C  
ATOM   2219  C   PRO A 236       9.569   0.951   6.857  1.00 15.00      A    C  
ATOM   2220  O   PRO A 236       9.442   0.505   5.716  1.00 15.00      A    O  
ATOM   2221  N   ASN A 237       9.664   2.253   7.132  1.00 15.00      A    N  
ATOM   2222  HN  ASN A 237       9.745   2.528   8.068  1.00 15.00      A    H  
ATOM   2223  CA  ASN A 237       9.653   3.295   6.097  1.00 15.00      A    C  
ATOM   2224  CB  ASN A 237      10.890   3.197   5.187  1.00 15.00      A    C  
ATOM   2225  CG  ASN A 237      12.207   3.364   5.925  1.00 15.00      A    C  
ATOM   2226  OD1 ASN A 237      12.272   3.997   6.978  1.00 15.00      A    O  
ATOM   2227  ND2 ASN A 237      13.272   2.799   5.371  1.00 15.00      A    N  
ATOM   2228 HD21 ASN A 237      13.152   2.313   4.527  1.00 15.00      A    H  
ATOM   2229 HD22 ASN A 237      14.132   2.892   5.826  1.00 15.00      A    H  
ATOM   2230  C   ASN A 237       8.372   3.288   5.260  1.00 15.00      A    C  
ATOM   2231  O   ASN A 237       8.412   3.503   4.050  1.00 15.00      A    O  
ATOM   2232  N   LEU A 238       7.238   3.060   5.908  1.00 15.00      A    N  
ATOM   2233  HN  LEU A 238       7.259   2.924   6.876  1.00 15.00      A    H  
ATOM   2234  CA  LEU A 238       5.954   3.025   5.212  1.00 15.00      A    C  
ATOM   2235  CB  LEU A 238       5.007   2.020   5.870  1.00 15.00      A    C  
ATOM   2236  CG  LEU A 238       4.640   0.797   5.027  1.00 15.00      A    C  
ATOM   2237  CD1 LEU A 238       5.841  -0.122   4.855  1.00 15.00      A    C  
ATOM   2238  CD2 LEU A 238       3.471   0.051   5.648  1.00 15.00      A    C  
ATOM   2239  C   LEU A 238       5.314   4.410   5.166  1.00 15.00      A    C  
ATOM   2240  O   LEU A 238       5.348   5.153   6.149  1.00 15.00      A    O  
ATOM   2241  N   ALA A 239       4.718   4.749   4.030  1.00 15.00      A    N  
ATOM   2242  HN  ALA A 239       4.696   4.102   3.287  1.00 15.00      A    H  
ATOM   2243  CA  ALA A 239       4.088   6.055   3.859  1.00 15.00      A    C  
ATOM   2244  CB  ALA A 239       4.336   6.592   2.458  1.00 15.00      A    C  
ATOM   2245  C   ALA A 239       2.593   6.013   4.168  1.00 15.00      A    C  
ATOM   2246  O   ALA A 239       1.840   5.247   3.559  1.00 15.00      A    O  
ATOM   2247  N   ILE A 240       2.167   6.847   5.112  1.00 15.00      A    N  
ATOM   2248  HN  ILE A 240       2.814   7.433   5.556  1.00 15.00      A    H  
ATOM   2249  CA  ILE A 240       0.766   6.909   5.510  1.00 15.00      A    C  
ATOM   2250  CB  ILE A 240       0.595   7.069   7.041  1.00 15.00      A    C  
ATOM   2251  CG1 ILE A 240       1.476   6.066   7.797  1.00 15.00      A    C  
ATOM   2252  CG2 ILE A 240      -0.868   6.907   7.447  1.00 15.00      A    C  
ATOM   2253  CD1 ILE A 240       1.142   4.613   7.524  1.00 15.00      A    C  
ATOM   2254  C   ILE A 240       0.024   8.038   4.787  1.00 15.00      A    C  
ATOM   2255  O   ILE A 240      -0.312   9.067   5.380  1.00 15.00      A    O  
ATOM   2256  N   GLN A 241      -0.195   7.849   3.495  1.00 15.00      A    N  
ATOM   2257  HN  GLN A 241       0.143   7.034   3.071  1.00 15.00      A    H  
ATOM   2258  CA  GLN A 241      -0.921   8.819   2.685  1.00 15.00      A    C  
ATOM   2259  CB  GLN A 241      -0.620   8.556   1.201  1.00 15.00      A    C  
ATOM   2260  CG  GLN A 241      -1.513   9.279   0.206  1.00 15.00      A    C  
ATOM   2261  CD  GLN A 241      -1.348   8.749  -1.206  1.00 15.00      A    C  
ATOM   2262  OE1 GLN A 241      -1.022   7.579  -1.411  1.00 15.00      A    O  
ATOM   2263  NE2 GLN A 241      -1.580   9.603  -2.189  1.00 15.00      A    N  
ATOM   2264 HE21 GLN A 241      -1.843  10.516  -1.955  1.00 15.00      A    H  
ATOM   2265 HE22 GLN A 241      -1.476   9.286  -3.110  1.00 15.00      A    H  
ATOM   2266  C   GLN A 241      -2.420   8.669   2.960  1.00 15.00      A    C  
ATOM   2267  O   GLN A 241      -2.850   7.639   3.477  1.00 15.00      A    O  
ATOM   2268  N   LYS A 242      -3.201   9.699   2.645  1.00 15.00      A    N  
ATOM   2269  HN  LYS A 242      -2.799  10.505   2.255  1.00 15.00      A    H  
ATOM   2270  CA  LYS A 242      -4.644   9.660   2.842  1.00 15.00      A    C  
ATOM   2271  CB  LYS A 242      -5.043  10.077   4.263  1.00 15.00      A    C  
ATOM   2272  CG  LYS A 242      -4.394  11.359   4.765  1.00 15.00      A    C  
ATOM   2273  CD  LYS A 242      -5.052  11.843   6.051  1.00 15.00      A    C  
ATOM   2274  CE  LYS A 242      -5.053  10.765   7.127  1.00 15.00      A    C  
ATOM   2275  NZ  LYS A 242      -3.675  10.420   7.574  1.00 15.00      A    N  
ATOM   2276  HZ1 LYS A 242      -3.117  10.062   6.772  1.00 15.00      A    H  
ATOM   2277  HZ2 LYS A 242      -3.711   9.687   8.311  1.00 15.00      A    H  
ATOM   2278  HZ3 LYS A 242      -3.205  11.262   7.961  1.00 15.00      A    H  
ATOM   2279  C   LYS A 242      -5.344  10.518   1.797  1.00 15.00      A    C  
ATOM   2280  O   LYS A 242      -4.899  11.624   1.503  1.00 15.00      A    O  
ATOM   2281  N   PHE A 243      -6.421   9.994   1.225  1.00 15.00      A    N  
ATOM   2282  HN  PHE A 243      -6.715   9.101   1.494  1.00 15.00      A    H  
ATOM   2283  CA  PHE A 243      -7.170  10.713   0.198  1.00 15.00      A    C  
ATOM   2284  CB  PHE A 243      -7.811   9.727  -0.780  1.00 15.00      A    C  
ATOM   2285  CG  PHE A 243      -6.893   8.610  -1.178  1.00 15.00      A    C  
ATOM   2286  CD1 PHE A 243      -5.746   8.867  -1.912  1.00 15.00      A    C  
ATOM   2287  CD2 PHE A 243      -7.169   7.304  -0.807  1.00 15.00      A    C  
ATOM   2288  CE1 PHE A 243      -4.890   7.843  -2.268  1.00 15.00      A    C  
ATOM   2289  CE2 PHE A 243      -6.318   6.275  -1.162  1.00 15.00      A    C  
ATOM   2290  CZ  PHE A 243      -5.177   6.546  -1.893  1.00 15.00      A    C  
ATOM   2291  C   PHE A 243      -8.235  11.608   0.815  1.00 15.00      A    C  
ATOM   2292  O   PHE A 243      -8.474  12.725   0.352  1.00 15.00      A    O  
ATOM   2293  N   GLY A 244      -8.884  11.105   1.853  1.00 15.00      A    N  
ATOM   2294  HN  GLY A 244      -8.663  10.207   2.167  1.00 15.00      A    H  
ATOM   2295  CA  GLY A 244      -9.907  11.873   2.525  1.00 15.00      A    C  
ATOM   2296  C   GLY A 244      -9.310  12.762   3.595  1.00 15.00      A    C  
ATOM   2297  O   GLY A 244      -8.857  12.272   4.629  1.00 15.00      A    O  
ATOM   2298  N   GLY A 245      -9.289  14.064   3.332  1.00 15.00      A    N  
ATOM   2299  HN  GLY A 245      -9.645  14.384   2.479  1.00 15.00      A    H  
ATOM   2300  CA  GLY A 245      -8.734  15.011   4.282  1.00 15.00      A    C  
ATOM   2301  C   GLY A 245      -9.484  15.024   5.598  1.00 15.00      A    C  
ATOM   2302  O   GLY A 245      -8.935  14.664   6.637  1.00 15.00      A    O  
ATOM   2303  N   THR A 246     -10.742  15.438   5.556  1.00 15.00      A    N  
ATOM   2304  HN  THR A 246     -11.125  15.728   4.704  1.00 15.00      A    H  
ATOM   2305  CA  THR A 246     -11.560  15.492   6.757  1.00 15.00      A    C  
ATOM   2306  CB  THR A 246     -12.044  16.928   7.044  1.00 15.00      A    C  
ATOM   2307  OG1 THR A 246     -12.119  17.672   5.817  1.00 15.00      A    O  
ATOM   2308  HG1 THR A 246     -12.085  18.613   6.014  1.00 15.00      A    H  
ATOM   2309  CG2 THR A 246     -11.098  17.632   8.005  1.00 15.00      A    C  
ATOM   2310  C   THR A 246     -12.766  14.566   6.649  1.00 15.00      A    C  
ATOM   2311  O   THR A 246     -13.465  14.327   7.632  1.00 15.00      A    O  
ATOM   2312  N   LYS A 247     -13.004  14.041   5.451  1.00 15.00      A    N  
ATOM   2313  HN  LYS A 247     -12.399  14.244   4.711  1.00 15.00      A    H  
ATOM   2314  CA  LYS A 247     -14.139  13.157   5.221  1.00 15.00      A    C  
ATOM   2315  CB  LYS A 247     -15.364  13.965   4.776  1.00 15.00      A    C  
ATOM   2316  CG  LYS A 247     -16.067  14.711   5.899  1.00 15.00      A    C  
ATOM   2317  CD  LYS A 247     -17.002  13.795   6.671  1.00 15.00      A    C  
ATOM   2318  CE  LYS A 247     -18.267  13.513   5.878  1.00 15.00      A    C  
ATOM   2319  NZ  LYS A 247     -18.949  14.770   5.478  1.00 15.00      A    N  
ATOM   2320  HZ1 LYS A 247     -19.821  14.553   4.936  1.00 15.00      A    H  
ATOM   2321  HZ2 LYS A 247     -18.325  15.342   4.878  1.00 15.00      A    H  
ATOM   2322  HZ3 LYS A 247     -19.209  15.322   6.317  1.00 15.00      A    H  
ATOM   2323  C   LYS A 247     -13.826  12.084   4.182  1.00 15.00      A    C  
ATOM   2324  O   LYS A 247     -14.107  12.257   2.998  1.00 15.00      A    O  
ATOM   2325  N   PRO A 248     -13.221  10.964   4.606  1.00 15.00      A    N  
ATOM   2326  CA  PRO A 248     -12.896   9.849   3.705  1.00 15.00      A    C  
ATOM   2327  CB  PRO A 248     -11.989   8.943   4.555  1.00 15.00      A    C  
ATOM   2328  CG  PRO A 248     -11.624   9.754   5.754  1.00 15.00      A    C  
ATOM   2329  CD  PRO A 248     -12.767  10.700   5.977  1.00 15.00      A    C  
ATOM   2330  C   PRO A 248     -14.154   9.084   3.287  1.00 15.00      A    C  
ATOM   2331  O   PRO A 248     -14.114   8.235   2.395  1.00 15.00      A    O  
ATOM   2332  N   GLN A 249     -15.273   9.416   3.926  1.00 15.00      A    N  
ATOM   2333  HN  GLN A 249     -15.234  10.117   4.612  1.00 15.00      A    H  
ATOM   2334  CA  GLN A 249     -16.554   8.769   3.650  1.00 15.00      A    C  
ATOM   2335  CB  GLN A 249     -17.577   9.097   4.744  1.00 15.00      A    C  
ATOM   2336  CG  GLN A 249     -17.275   8.484   6.103  1.00 15.00      A    C  
ATOM   2337  CD  GLN A 249     -16.129   9.170   6.817  1.00 15.00      A    C  
ATOM   2338  OE1 GLN A 249     -15.905  10.371   6.650  1.00 15.00      A    O  
ATOM   2339  NE2 GLN A 249     -15.387   8.413   7.607  1.00 15.00      A    N  
ATOM   2340 HE21 GLN A 249     -15.617   7.462   7.685  1.00 15.00      A    H  
ATOM   2341 HE22 GLN A 249     -14.641   8.831   8.082  1.00 15.00      A    H  
ATOM   2342  C   GLN A 249     -17.117   9.177   2.293  1.00 15.00      A    C  
ATOM   2343  O   GLN A 249     -18.097   8.601   1.826  1.00 15.00      A    O  
ATOM   2344  N   ASN A 250     -16.506  10.176   1.672  1.00 15.00      A    N  
ATOM   2345  HN  ASN A 250     -15.737  10.607   2.099  1.00 15.00      A    H  
ATOM   2346  CA  ASN A 250     -16.956  10.655   0.369  1.00 15.00      A    C  
ATOM   2347  CB  ASN A 250     -17.017  12.187   0.351  1.00 15.00      A    C  
ATOM   2348  CG  ASN A 250     -18.130  12.754   1.214  1.00 15.00      A    C  
ATOM   2349  OD1 ASN A 250     -17.958  12.952   2.422  1.00 15.00      A    O  
ATOM   2350  ND2 ASN A 250     -19.276  13.020   0.606  1.00 15.00      A    N  
ATOM   2351 HD21 ASN A 250     -19.349  12.830  -0.366  1.00 15.00      A    H  
ATOM   2352 HD22 ASN A 250     -20.007  13.416   1.136  1.00 15.00      A    H  
ATOM   2353  C   ASN A 250     -16.036  10.159  -0.741  1.00 15.00      A    C  
ATOM   2354  O   ASN A 250     -16.029  10.699  -1.848  1.00 15.00      A    O  
ATOM   2355  N   ILE A 251     -15.249   9.132  -0.442  1.00 15.00      A    N  
ATOM   2356  HN  ILE A 251     -15.294   8.739   0.455  1.00 15.00      A    H  
ATOM   2357  CA  ILE A 251     -14.326   8.580  -1.423  1.00 15.00      A    C  
ATOM   2358  CB  ILE A 251     -12.883   8.468  -0.878  1.00 15.00      A    C  
ATOM   2359  CG1 ILE A 251     -12.422   9.797  -0.264  1.00 15.00      A    C  
ATOM   2360  CG2 ILE A 251     -11.927   8.027  -1.981  1.00 15.00      A    C  
ATOM   2361  CD1 ILE A 251     -12.325  10.941  -1.253  1.00 15.00      A    C  
ATOM   2362  C   ILE A 251     -14.786   7.215  -1.935  1.00 15.00      A    C  
ATOM   2363  O   ILE A 251     -15.012   7.045  -3.133  1.00 15.00      A    O  
ATOM   2364  N   SER A 252     -14.926   6.251  -1.026  1.00 15.00      A    N  
ATOM   2365  HN  SER A 252     -14.756   6.451  -0.083  1.00 15.00      A    H  
ATOM   2366  CA  SER A 252     -15.339   4.901  -1.397  1.00 15.00      A    C  
ATOM   2367  CB  SER A 252     -14.180   4.191  -2.104  1.00 15.00      A    C  
ATOM   2368  OG  SER A 252     -14.632   3.445  -3.216  1.00 15.00      A    O  
ATOM   2369  HG  SER A 252     -14.514   2.503  -3.037  1.00 15.00      A    H  
ATOM   2370  C   SER A 252     -15.754   4.107  -0.155  1.00 15.00      A    C  
ATOM   2371  O   SER A 252     -15.549   4.563   0.972  1.00 15.00      A    O  
ATOM   2372  N   GLN A 253     -16.320   2.919  -0.363  1.00 15.00      A    N  
ATOM   2373  HN  GLN A 253     -16.442   2.605  -1.289  1.00 15.00      A    H  
ATOM   2374  CA  GLN A 253     -16.762   2.065   0.738  1.00 15.00      A    C  
ATOM   2375  CB  GLN A 253     -17.689   0.951   0.228  1.00 15.00      A    C  
ATOM   2376  CG  GLN A 253     -17.826  -0.260   1.149  1.00 15.00      A    C  
ATOM   2377  CD  GLN A 253     -18.677   0.006   2.379  1.00 15.00      A    C  
ATOM   2378  OE1 GLN A 253     -19.893  -0.182   2.363  1.00 15.00      A    O  
ATOM   2379  NE2 GLN A 253     -18.042   0.429   3.460  1.00 15.00      A    N  
ATOM   2380 HE21 GLN A 253     -17.066   0.545   3.411  1.00 15.00      A    H  
ATOM   2381 HE22 GLN A 253     -18.568   0.609   4.265  1.00 15.00      A    H  
ATOM   2382  C   GLN A 253     -15.576   1.477   1.502  1.00 15.00      A    C  
ATOM   2383  O   GLN A 253     -15.510   1.587   2.729  1.00 15.00      A    O  
ATOM   2384  N   LEU A 254     -14.629   0.884   0.777  1.00 15.00      A    N  
ATOM   2385  HN  LEU A 254     -14.724   0.855  -0.208  1.00 15.00      A    H  
ATOM   2386  CA  LEU A 254     -13.452   0.270   1.402  1.00 15.00      A    C  
ATOM   2387  CB  LEU A 254     -12.646  -0.547   0.383  1.00 15.00      A    C  
ATOM   2388  CG  LEU A 254     -13.343  -1.771  -0.222  1.00 15.00      A    C  
ATOM   2389  CD1 LEU A 254     -12.384  -2.545  -1.115  1.00 15.00      A    C  
ATOM   2390  CD2 LEU A 254     -13.908  -2.668   0.869  1.00 15.00      A    C  
ATOM   2391  C   LEU A 254     -12.555   1.321   2.051  1.00 15.00      A    C  
ATOM   2392  O   LEU A 254     -11.645   0.996   2.816  1.00 15.00      A    O  
ATOM   2393  N   ASN A 255     -12.828   2.583   1.750  1.00 15.00      A    N  
ATOM   2394  HN  ASN A 255     -13.573   2.770   1.143  1.00 15.00      A    H  
ATOM   2395  CA  ASN A 255     -12.055   3.700   2.290  1.00 15.00      A    C  
ATOM   2396  CB  ASN A 255     -12.108   4.882   1.321  1.00 15.00      A    C  
ATOM   2397  CG  ASN A 255     -10.804   5.653   1.251  1.00 15.00      A    C  
ATOM   2398  OD1 ASN A 255     -10.168   5.933   2.259  1.00 15.00      A    O  
ATOM   2399  ND2 ASN A 255     -10.388   5.993   0.043  1.00 15.00      A    N  
ATOM   2400 HD21 ASN A 255     -10.935   5.729  -0.727  1.00 15.00      A    H  
ATOM   2401 HD22 ASN A 255      -9.554   6.497  -0.032  1.00 15.00      A    H  
ATOM   2402  C   ASN A 255     -12.568   4.119   3.670  1.00 15.00      A    C  
ATOM   2403  O   ASN A 255     -12.057   5.062   4.272  1.00 15.00      A    O  
ATOM   2404  N   ASN A 256     -13.598   3.426   4.155  1.00 15.00      A    N  
ATOM   2405  HN  ASN A 256     -13.992   2.716   3.609  1.00 15.00      A    H  
ATOM   2406  CA  ASN A 256     -14.164   3.720   5.479  1.00 15.00      A    C  
ATOM   2407  CB  ASN A 256     -15.654   3.362   5.555  1.00 15.00      A    C  
ATOM   2408  CG  ASN A 256     -16.563   4.366   4.859  1.00 15.00      A    C  
ATOM   2409  OD1 ASN A 256     -17.034   5.329   5.463  1.00 15.00      A    O  
ATOM   2410  ND2 ASN A 256     -16.821   4.139   3.584  1.00 15.00      A    N  
ATOM   2411 HD21 ASN A 256     -16.414   3.352   3.164  1.00 15.00      A    H  
ATOM   2412 HD22 ASN A 256     -17.414   4.759   3.113  1.00 15.00      A    H  
ATOM   2413  C   ASN A 256     -13.382   2.990   6.571  1.00 15.00      A    C  
ATOM   2414  O   ASN A 256     -13.143   3.540   7.650  1.00 15.00      A    O  
ATOM   2415  N   GLU A 257     -12.981   1.747   6.274  1.00 15.00      A    N  
ATOM   2416  HN  GLU A 257     -13.194   1.378   5.397  1.00 15.00      A    H  
ATOM   2417  CA  GLU A 257     -12.211   0.938   7.203  1.00 15.00      A    C  
ATOM   2418  CB  GLU A 257     -12.117  -0.507   6.688  1.00 15.00      A    C  
ATOM   2419  CG  GLU A 257     -13.470  -1.123   6.363  1.00 15.00      A    C  
ATOM   2420  CD  GLU A 257     -13.408  -2.181   5.285  1.00 15.00      A    C  
ATOM   2421  OE1 GLU A 257     -12.292  -2.619   4.945  1.00 15.00      A    O  
ATOM   2422  OE2 GLU A 257     -14.476  -2.568   4.777  1.00 15.00      A    O  
ATOM   2423  C   GLU A 257     -10.828   1.558   7.311  1.00 15.00      A    C  
ATOM   2424  O   GLU A 257     -10.384   1.926   8.398  1.00 15.00      A    O  
ATOM   2425  N   ARG A 258     -10.166   1.678   6.158  1.00 15.00      A    N  
ATOM   2426  HN  ARG A 258     -10.580   1.348   5.338  1.00 15.00      A    H  
ATOM   2427  CA  ARG A 258      -8.858   2.305   6.071  1.00 15.00      A    C  
ATOM   2428  CB  ARG A 258      -7.927   1.590   5.040  1.00 15.00      A    C  
ATOM   2429  CG  ARG A 258      -8.611   0.970   3.809  1.00 15.00      A    C  
ATOM   2430  CD  ARG A 258      -7.581   0.538   2.744  1.00 15.00      A    C  
ATOM   2431  NE  ARG A 258      -8.136   0.493   1.373  1.00 15.00      A    N  
ATOM   2432  HE  ARG A 258      -8.626  -0.323   1.114  1.00 15.00      A    H  
ATOM   2433  CZ  ARG A 258      -7.940   1.453   0.446  1.00 15.00      A    C  
ATOM   2434  NH1 ARG A 258      -7.190   2.522   0.740  1.00 15.00      A    N  
ATOM   2435 HH11 ARG A 258      -7.032   3.270   0.032  1.00 15.00      A    H  
ATOM   2436 HH12 ARG A 258      -6.742   2.608   1.684  1.00 15.00      A    H  
ATOM   2437  NH2 ARG A 258      -8.560   1.385  -0.741  1.00 15.00      A    N  
ATOM   2438 HH21 ARG A 258      -8.409   2.128  -1.453  1.00 15.00      A    H  
ATOM   2439 HH22 ARG A 258      -9.205   0.588  -0.966  1.00 15.00      A    H  
ATOM   2440  C   ARG A 258      -9.093   3.778   5.713  1.00 15.00      A    C  
ATOM   2441  O   ARG A 258      -9.216   4.134   4.537  1.00 15.00      A    O  
ATOM   2442  N   ARG A 259      -9.146   4.615   6.753  1.00 15.00      A    N  
ATOM   2443  HN  ARG A 259      -8.957   4.262   7.644  1.00 15.00      A    H  
ATOM   2444  CA  ARG A 259      -9.435   6.066   6.601  1.00 15.00      A    C  
ATOM   2445  CB  ARG A 259      -9.527   6.792   7.959  1.00 15.00      A    C  
ATOM   2446  CG  ARG A 259     -10.014   5.950   9.108  1.00 15.00      A    C  
ATOM   2447  CD  ARG A 259      -8.851   5.230   9.785  1.00 15.00      A    C  
ATOM   2448  NE  ARG A 259      -8.951   5.288  11.247  1.00 15.00      A    N  
ATOM   2449  HE  ARG A 259      -9.858   5.421  11.614  1.00 15.00      A    H  
ATOM   2450  CZ  ARG A 259      -7.897   5.180  12.098  1.00 15.00      A    C  
ATOM   2451  NH1 ARG A 259      -6.655   4.970  11.668  1.00 15.00      A    N  
ATOM   2452 HH11 ARG A 259      -6.448   4.867  10.633  1.00 15.00      A    H  
ATOM   2453 HH12 ARG A 259      -5.866   4.906  12.352  1.00 15.00      A    H  
ATOM   2454  NH2 ARG A 259      -8.111   5.277  13.396  1.00 15.00      A    N  
ATOM   2455 HH21 ARG A 259      -9.087   5.417  13.731  1.00 15.00      A    H  
ATOM   2456 HH22 ARG A 259      -7.326   5.245  14.080  1.00 15.00      A    H  
ATOM   2457  C   ARG A 259      -8.417   6.799   5.733  1.00 15.00      A    C  
ATOM   2458  O   ARG A 259      -7.563   7.516   6.258  1.00 15.00      A    O  
ATOM   2459  N   GLY A 260      -8.505   6.639   4.411  1.00 15.00      A    N  
ATOM   2460  HN  GLY A 260      -9.215   6.064   4.030  1.00 15.00      A    H  
ATOM   2461  CA  GLY A 260      -7.573   7.288   3.525  1.00 15.00      A    C  
ATOM   2462  C   GLY A 260      -6.207   6.599   3.492  1.00 15.00      A    C  
ATOM   2463  O   GLY A 260      -5.460   6.748   2.528  1.00 15.00      A    O  
ATOM   2464  N   GLU A 261      -5.898   5.848   4.537  1.00 15.00      A    N  
ATOM   2465  HN  GLU A 261      -6.535   5.783   5.276  1.00 15.00      A    H  
ATOM   2466  CA  GLU A 261      -4.627   5.132   4.638  1.00 15.00      A    C  
ATOM   2467  CB  GLU A 261      -4.547   4.388   5.961  1.00 15.00      A    C  
ATOM   2468  CG  GLU A 261      -4.780   5.284   7.162  1.00 15.00      A    C  
ATOM   2469  CD  GLU A 261      -4.627   4.547   8.464  1.00 15.00      A    C  
ATOM   2470  OE1 GLU A 261      -3.620   3.821   8.619  1.00 15.00      A    O  
ATOM   2471  OE2 GLU A 261      -5.500   4.716   9.346  1.00 15.00      A    O  
ATOM   2472  C   GLU A 261      -4.403   4.194   3.458  1.00 15.00      A    C  
ATOM   2473  O   GLU A 261      -5.187   3.278   3.202  1.00 15.00      A    O  
ATOM   2474  N   ASN A 262      -3.323   4.455   2.753  1.00 15.00      A    N  
ATOM   2475  HN  ASN A 262      -2.749   5.200   3.041  1.00 15.00      A    H  
ATOM   2476  CA  ASN A 262      -2.954   3.686   1.579  1.00 15.00      A    C  
ATOM   2477  CB  ASN A 262      -2.535   4.651   0.467  1.00 15.00      A    C  
ATOM   2478  CG  ASN A 262      -2.406   3.998  -0.889  1.00 15.00      A    C  
ATOM   2479  OD1 ASN A 262      -3.027   2.979  -1.167  1.00 15.00      A    O  
ATOM   2480  ND2 ASN A 262      -1.622   4.613  -1.761  1.00 15.00      A    N  
ATOM   2481 HD21 ASN A 262      -1.182   5.447  -1.487  1.00 15.00      A    H  
ATOM   2482 HD22 ASN A 262      -1.510   4.205  -2.643  1.00 15.00      A    H  
ATOM   2483  C   ASN A 262      -1.815   2.724   1.914  1.00 15.00      A    C  
ATOM   2484  O   ASN A 262      -1.707   1.653   1.334  1.00 15.00      A    O  
ATOM   2485  N   TRP A 263      -0.974   3.134   2.866  1.00 15.00      A    N  
ATOM   2486  HN  TRP A 263      -1.140   3.990   3.290  1.00 15.00      A    H  
ATOM   2487  CA  TRP A 263       0.171   2.338   3.307  1.00 15.00      A    C  
ATOM   2488  CB  TRP A 263      -0.279   1.071   4.046  1.00 15.00      A    C  
ATOM   2489  CG  TRP A 263      -0.853   1.304   5.419  1.00 15.00      A    C  
ATOM   2490  CD1 TRP A 263      -1.397   2.458   5.912  1.00 15.00      A    C  
ATOM   2491  CD2 TRP A 263      -0.941   0.342   6.476  1.00 15.00      A    C  
ATOM   2492  NE1 TRP A 263      -1.821   2.271   7.205  1.00 15.00      A    N  
ATOM   2493  HE1 TRP A 263      -2.257   2.960   7.776  1.00 15.00      A    H  
ATOM   2494  CE2 TRP A 263      -1.551   0.981   7.575  1.00 15.00      A    C  
ATOM   2495  CE3 TRP A 263      -0.565  -0.997   6.599  1.00 15.00      A    C  
ATOM   2496  CZ2 TRP A 263      -1.792   0.323   8.778  1.00 15.00      A    C  
ATOM   2497  CZ3 TRP A 263      -0.805  -1.648   7.794  1.00 15.00      A    C  
ATOM   2498  CH2 TRP A 263      -1.414  -0.986   8.868  1.00 15.00      A    C  
ATOM   2499  C   TRP A 263       1.106   1.997   2.144  1.00 15.00      A    C  
ATOM   2500  O   TRP A 263       1.195   0.848   1.717  1.00 15.00      A    O  
ATOM   2501  N   LEU A 264       1.795   3.011   1.641  1.00 15.00      A    N  
ATOM   2502  HN  LEU A 264       1.682   3.903   2.033  1.00 15.00      A    H  
ATOM   2503  CA  LEU A 264       2.718   2.835   0.527  1.00 15.00      A    C  
ATOM   2504  CB  LEU A 264       3.024   4.171  -0.157  1.00 15.00      A    C  
ATOM   2505  CG  LEU A 264       1.837   4.932  -0.741  1.00 15.00      A    C  
ATOM   2506  CD1 LEU A 264       1.197   5.813   0.318  1.00 15.00      A    C  
ATOM   2507  CD2 LEU A 264       2.268   5.760  -1.941  1.00 15.00      A    C  
ATOM   2508  C   LEU A 264       4.015   2.187   0.980  1.00 15.00      A    C  
ATOM   2509  O   LEU A 264       4.478   2.416   2.100  1.00 15.00      A    O  
ATOM   2510  N   LEU A 265       4.598   1.396   0.092  1.00 15.00      A    N  
ATOM   2511  HN  LEU A 265       4.177   1.277  -0.781  1.00 15.00      A    H  
ATOM   2512  CA  LEU A 265       5.845   0.700   0.370  1.00 15.00      A    C  
ATOM   2513  CB  LEU A 265       5.952  -0.559  -0.499  1.00 15.00      A    C  
ATOM   2514  CG  LEU A 265       4.916  -1.656  -0.236  1.00 15.00      A    C  
ATOM   2515  CD1 LEU A 265       5.091  -2.802  -1.221  1.00 15.00      A    C  
ATOM   2516  CD2 LEU A 265       5.015  -2.158   1.197  1.00 15.00      A    C  
ATOM   2517  C   LEU A 265       7.051   1.607   0.121  1.00 15.00      A    C  
ATOM   2518  O   LEU A 265       7.015   2.482  -0.747  1.00 15.00      A    O  
ATOM   2519  N   PRO A 266       8.127   1.409   0.899  1.00 15.00      A    N  
ATOM   2520  CA  PRO A 266       9.362   2.196   0.781  1.00 15.00      A    C  
ATOM   2521  CB  PRO A 266      10.154   1.800   2.031  1.00 15.00      A    C  
ATOM   2522  CG  PRO A 266       9.655   0.440   2.375  1.00 15.00      A    C  
ATOM   2523  CD  PRO A 266       8.206   0.419   1.989  1.00 15.00      A    C  
ATOM   2524  C   PRO A 266      10.181   1.878  -0.475  1.00 15.00      A    C  
ATOM   2525  O   PRO A 266      10.941   0.911  -0.512  1.00 15.00      A    O  
ATOM   2526  N   SER A 267      10.022   2.701  -1.500  1.00 15.00      A    N  
ATOM   2527  HN  SER A 267       9.377   3.433  -1.426  1.00 15.00      A    H  
ATOM   2528  CA  SER A 267      10.764   2.534  -2.741  1.00 15.00      A    C  
ATOM   2529  CB  SER A 267       9.805   2.607  -3.936  1.00 15.00      A    C  
ATOM   2530  OG  SER A 267      10.385   2.043  -5.100  1.00 15.00      A    O  
ATOM   2531  HG  SER A 267      11.112   2.598  -5.392  1.00 15.00      A    H  
ATOM   2532  C   SER A 267      11.830   3.628  -2.832  1.00 15.00      A    C  
ATOM   2533  O   SER A 267      11.764   4.515  -3.683  1.00 15.00      A    O  
ATOM   2534  N   LEU A 268      12.812   3.554  -1.942  1.00 15.00      A    N  
ATOM   2535  HN  LEU A 268      12.834   2.799  -1.319  1.00 15.00      A    H  
ATOM   2536  CA  LEU A 268      13.872   4.551  -1.880  1.00 15.00      A    C  
ATOM   2537  CB  LEU A 268      13.908   5.164  -0.473  1.00 15.00      A    C  
ATOM   2538  CG  LEU A 268      12.571   5.679   0.068  1.00 15.00      A    C  
ATOM   2539  CD1 LEU A 268      12.620   5.841   1.579  1.00 15.00      A    C  
ATOM   2540  CD2 LEU A 268      12.187   6.987  -0.603  1.00 15.00      A    C  
ATOM   2541  C   LEU A 268      15.231   3.944  -2.219  1.00 15.00      A    C  
ATOM   2542  O   LEU A 268      15.449   2.750  -2.021  1.00 15.00      A    O  
ATOM   2543  N   PRO A 269      16.155   4.765  -2.750  1.00 15.00      A    N  
ATOM   2544  CA  PRO A 269      17.508   4.314  -3.108  1.00 15.00      A    C  
ATOM   2545  CB  PRO A 269      18.089   5.516  -3.865  1.00 15.00      A    C  
ATOM   2546  CG  PRO A 269      17.335   6.691  -3.344  1.00 15.00      A    C  
ATOM   2547  CD  PRO A 269      15.949   6.195  -3.050  1.00 15.00      A    C  
ATOM   2548  C   PRO A 269      18.348   4.017  -1.863  1.00 15.00      A    C  
ATOM   2549  O   PRO A 269      18.037   4.496  -0.776  1.00 15.00      A    O  
ATOM   2550  N   PRO A 270      19.428   3.227  -1.999  1.00 15.00      A    N  
ATOM   2551  CA  PRO A 270      20.300   2.880  -0.866  1.00 15.00      A    C  
ATOM   2552  CB  PRO A 270      21.346   1.940  -1.483  1.00 15.00      A    C  
ATOM   2553  CG  PRO A 270      20.728   1.461  -2.752  1.00 15.00      A    C  
ATOM   2554  CD  PRO A 270      19.881   2.597  -3.249  1.00 15.00      A    C  
ATOM   2555  C   PRO A 270      20.980   4.110  -0.266  1.00 15.00      A    C  
ATOM   2556  O   PRO A 270      21.321   4.133   0.917  1.00 15.00      A    O  
ATOM   2557  N   ASN A 271      21.154   5.139  -1.084  1.00 15.00      A    N  
ATOM   2558  HN  ASN A 271      20.841   5.072  -2.012  1.00 15.00      A    H  
ATOM   2559  CA  ASN A 271      21.789   6.373  -0.642  1.00 15.00      A    C  
ATOM   2560  CB  ASN A 271      22.825   6.871  -1.662  1.00 15.00      A    C  
ATOM   2561  CG  ASN A 271      22.224   7.232  -3.013  1.00 15.00      A    C  
ATOM   2562  OD1 ASN A 271      21.343   6.536  -3.522  1.00 15.00      A    O  
ATOM   2563  ND2 ASN A 271      22.692   8.325  -3.603  1.00 15.00      A    N  
ATOM   2564 HD21 ASN A 271      23.388   8.837  -3.143  1.00 15.00      A    H  
ATOM   2565 HD22 ASN A 271      22.319   8.575  -4.473  1.00 15.00      A    H  
ATOM   2566  C   ASN A 271      20.758   7.460  -0.353  1.00 15.00      A    C  
ATOM   2567  O   ASN A 271      21.038   8.648  -0.512  1.00 15.00      A    O  
ATOM   2568  N   TRP A 272      19.561   7.055   0.073  1.00 15.00      A    N  
ATOM   2569  HN  TRP A 272      19.378   6.093   0.156  1.00 15.00      A    H  
ATOM   2570  CA  TRP A 272      18.509   8.017   0.397  1.00 15.00      A    C  
ATOM   2571  CB  TRP A 272      17.133   7.340   0.517  1.00 15.00      A    C  
ATOM   2572  CG  TRP A 272      16.947   6.509   1.755  1.00 15.00      A    C  
ATOM   2573  CD1 TRP A 272      17.543   5.316   2.039  1.00 15.00      A    C  
ATOM   2574  CD2 TRP A 272      16.096   6.806   2.871  1.00 15.00      A    C  
ATOM   2575  NE1 TRP A 272      17.125   4.853   3.259  1.00 15.00      A    N  
ATOM   2576  HE1 TRP A 272      17.416   4.017   3.678  1.00 15.00      A    H  
ATOM   2577  CE2 TRP A 272      16.235   5.748   3.792  1.00 15.00      A    C  
ATOM   2578  CE3 TRP A 272      15.234   7.862   3.183  1.00 15.00      A    C  
ATOM   2579  CZ2 TRP A 272      15.544   5.715   5.001  1.00 15.00      A    C  
ATOM   2580  CZ3 TRP A 272      14.549   7.826   4.383  1.00 15.00      A    C  
ATOM   2581  CH2 TRP A 272      14.708   6.761   5.278  1.00 15.00      A    C  
ATOM   2582  C   TRP A 272      18.859   8.782   1.672  1.00 15.00      A    C  
ATOM   2583  O   TRP A 272      18.339   9.869   1.923  1.00 15.00      A    O  
ATOM   2584  N   GLN A 273      19.746   8.200   2.473  1.00 15.00      A    N  
ATOM   2585  HN  GLN A 273      20.119   7.334   2.213  1.00 15.00      A    H  
ATOM   2586  CA  GLN A 273      20.188   8.821   3.712  1.00 15.00      A    C  
ATOM   2587  CB  GLN A 273      20.543   7.759   4.758  1.00 15.00      A    C  
ATOM   2588  CG  GLN A 273      19.342   7.012   5.320  1.00 15.00      A    C  
ATOM   2589  CD  GLN A 273      18.475   7.870   6.226  1.00 15.00      A    C  
ATOM   2590  OE1 GLN A 273      18.431   9.090   6.098  1.00 15.00      A    O  
ATOM   2591  NE2 GLN A 273      17.771   7.232   7.147  1.00 15.00      A    N  
ATOM   2592 HE21 GLN A 273      17.847   6.258   7.196  1.00 15.00      A    H  
ATOM   2593 HE22 GLN A 273      17.198   7.763   7.737  1.00 15.00      A    H  
ATOM   2594  C   GLN A 273      21.388   9.719   3.441  1.00 15.00      A    C  
ATOM   2595  O   GLN A 273      22.464   9.243   3.079  1.00 15.00      A    O  
ATOM   2596  N   ARG A 274      21.193  11.017   3.619  1.00 15.00      A    N  
ATOM   2597  HN  ARG A 274      20.313  11.324   3.918  1.00 15.00      A    H  
ATOM   2598  CA  ARG A 274      22.245  11.996   3.373  1.00 15.00      A    C  
ATOM   2599  CB  ARG A 274      21.650  13.401   3.251  1.00 15.00      A    C  
ATOM   2600  CG  ARG A 274      22.636  14.457   2.776  1.00 15.00      A    C  
ATOM   2601  CD  ARG A 274      22.288  15.828   3.335  1.00 15.00      A    C  
ATOM   2602  NE  ARG A 274      22.577  15.928   4.769  1.00 15.00      A    N  
ATOM   2603  HE  ARG A 274      23.522  15.981   5.030  1.00 15.00      A    H  
ATOM   2604  CZ  ARG A 274      21.641  15.949   5.721  1.00 15.00      A    C  
ATOM   2605  NH1 ARG A 274      20.355  15.866   5.392  1.00 15.00      A    N  
ATOM   2606 HH11 ARG A 274      20.076  15.789   4.392  1.00 15.00      A    H  
ATOM   2607 HH12 ARG A 274      19.621  15.878   6.131  1.00 15.00      A    H  
ATOM   2608  NH2 ARG A 274      21.993  16.054   7.000  1.00 15.00      A    N  
ATOM   2609 HH21 ARG A 274      22.999  16.125   7.263  1.00 15.00      A    H  
ATOM   2610 HH22 ARG A 274      21.265  16.067   7.746  1.00 15.00      A    H  
ATOM   2611  C   ARG A 274      23.335  11.973   4.449  1.00 15.00      A    C  
ATOM   2612  O   ARG A 274      23.274  12.720   5.431  1.00 15.00      A    O  
ATOM   2613  N   GLN A 275      24.324  11.113   4.257  1.00 15.00      A    N  
ATOM   2614  HN  GLN A 275      24.302  10.529   3.468  1.00 15.00      A    H  
ATOM   2615  CA  GLN A 275      25.438  11.005   5.187  1.00 15.00      A    C  
ATOM   2616  CB  GLN A 275      26.115   9.639   5.058  1.00 15.00      A    C  
ATOM   2617  CG  GLN A 275      25.213   8.474   5.443  1.00 15.00      A    C  
ATOM   2618  CD  GLN A 275      25.119   7.413   4.364  1.00 15.00      A    C  
ATOM   2619  OE1 GLN A 275      26.080   7.148   3.647  1.00 15.00      A    O  
ATOM   2620  NE2 GLN A 275      23.949   6.807   4.238  1.00 15.00      A    N  
ATOM   2621 HE21 GLN A 275      23.223   7.074   4.839  1.00 15.00      A    H  
ATOM   2622 HE22 GLN A 275      23.853   6.126   3.540  1.00 15.00      A    H  
ATOM   2623  C   GLN A 275      26.436  12.130   4.924  1.00 15.00      A    C  
ATOM   2624  O   GLN A 275      26.569  12.594   3.791  1.00 15.00      A    O  
ATOM   2625  N   ASN A 276      27.125  12.573   5.961  1.00 15.00      A    N  
ATOM   2626  HN  ASN A 276      27.002  12.152   6.838  1.00 15.00      A    H  
ATOM   2627  CA  ASN A 276      28.086  13.658   5.819  1.00 15.00      A    C  
ATOM   2628  CB  ASN A 276      27.952  14.683   6.952  1.00 15.00      A    C  
ATOM   2629  CG  ASN A 276      28.030  14.063   8.334  1.00 15.00      A    C  
ATOM   2630  OD1 ASN A 276      29.106  13.914   8.903  1.00 15.00      A    O  
ATOM   2631  ND2 ASN A 276      26.881  13.705   8.887  1.00 15.00      A    N  
ATOM   2632 HD21 ASN A 276      26.057  13.859   8.383  1.00 15.00      A    H  
ATOM   2633 HD22 ASN A 276      26.906  13.301   9.780  1.00 15.00      A    H  
ATOM   2634  C   ASN A 276      29.516  13.152   5.714  1.00 15.00      A    C  
ATOM   2635  O   ASN A 276      29.846  12.072   6.206  1.00 15.00      A    O  
ATOM   2636  N   VAL A 277      30.348  13.945   5.058  1.00 15.00      A    N  
ATOM   2637  HN  VAL A 277      30.011  14.792   4.706  1.00 15.00      A    H  
ATOM   2638  CA  VAL A 277      31.754  13.622   4.866  1.00 15.00      A    C  
ATOM   2639  CB  VAL A 277      32.331  14.359   3.644  1.00 15.00      A    C  
ATOM   2640  CG1 VAL A 277      32.034  13.575   2.376  1.00 15.00      A    C  
ATOM   2641  CG2 VAL A 277      31.746  15.762   3.547  1.00 15.00      A    C  
ATOM   2642  C   VAL A 277      32.529  14.008   6.111  1.00 15.00      A    C  
ATOM   2643  O   VAL A 277      32.065  14.842   6.882  1.00 15.00      A    O  
ATOM   2644  N   ASN A 278      33.699  13.415   6.299  1.00 15.00      A    N  
ATOM   2645  HN  ASN A 278      34.045  12.807   5.616  1.00 15.00      A    H  
ATOM   2646  CA  ASN A 278      34.498  13.678   7.484  1.00 15.00      A    C  
ATOM   2647  CB  ASN A 278      33.864  12.933   8.672  1.00 15.00      A    C  
ATOM   2648  CG  ASN A 278      33.218  13.832   9.715  1.00 15.00      A    C  
ATOM   2649  OD1 ASN A 278      33.778  14.043  10.791  1.00 15.00      A    O  
ATOM   2650  ND2 ASN A 278      32.035  14.355   9.414  1.00 15.00      A    N  
ATOM   2651 HD21 ASN A 278      31.638  14.141   8.533  1.00 15.00      A    H  
ATOM   2652 HD22 ASN A 278      31.604  14.936  10.070  1.00 15.00      A    H  
ATOM   2653  C   ASN A 278      35.932  13.179   7.280  1.00 15.00      A    C  
ATOM   2654  O   ASN A 278      36.251  12.041   7.623  1.00 15.00      A    O  
ATOM   2655  N   ALA A 279      36.782  14.004   6.688  1.00 15.00      A    N  
ATOM   2656  HN  ALA A 279      36.460  14.882   6.367  1.00 15.00      A    H  
ATOM   2657  CA  ALA A 279      38.178  13.630   6.458  1.00 15.00      A    C  
ATOM   2658  CB  ALA A 279      38.796  14.509   5.379  1.00 15.00      A    C  
ATOM   2659  C   ALA A 279      39.002  13.709   7.752  1.00 15.00      A    C  
ATOM   2660  O   ALA A 279      38.686  14.489   8.651  1.00 15.00      A    O  
ATOM   2661  N   PRO A 280      40.055  12.873   7.876  1.00 15.00      A    N  
ATOM   2662  CA  PRO A 280      40.931  12.863   9.059  1.00 15.00      A    C  
ATOM   2663  CB  PRO A 280      41.803  11.626   8.833  1.00 15.00      A    C  
ATOM   2664  CG  PRO A 280      41.833  11.454   7.357  1.00 15.00      A    C  
ATOM   2665  CD  PRO A 280      40.470  11.871   6.877  1.00 15.00      A    C  
ATOM   2666  C   PRO A 280      41.803  14.118   9.124  1.00 15.00      A    C  
ATOM   2667  O   PRO A 280      42.296  14.590   8.100  1.00 15.00      A    O  
ATOM   2668  N   MET A 281      41.998  14.648  10.330  1.00 15.00      A    N  
ATOM   2669  HN  MET A 281      41.594  14.220  11.110  1.00 15.00      A    H  
ATOM   2670  CA  MET A 281      42.798  15.860  10.508  1.00 15.00      A    C  
ATOM   2671  CB  MET A 281      41.962  16.983  11.132  1.00 15.00      A    C  
ATOM   2672  CG  MET A 281      40.727  17.368  10.337  1.00 15.00      A    C  
ATOM   2673  SD  MET A 281      41.027  18.729   9.198  1.00 15.00      A    S  
ATOM   2674  CE  MET A 281      41.765  17.863   7.816  1.00 15.00      A    C  
ATOM   2675  C   MET A 281      44.053  15.625  11.350  1.00 15.00      A    C  
ATOM   2676  O   MET A 281      45.164  15.785  10.874  1.00 15.00      A    O  
ATOM   2677  N   ARG A 282      43.879  15.263  12.612  1.00 15.00      A    N  
ATOM   2678  HN  ARG A 282      42.971  15.126  12.951  1.00 15.00      A    H  
ATOM   2679  CA  ARG A 282      45.028  15.047  13.491  1.00 15.00      A    C  
ATOM   2680  CB  ARG A 282      44.842  15.761  14.827  1.00 15.00      A    C  
ATOM   2681  CG  ARG A 282      44.874  17.273  14.739  1.00 15.00      A    C  
ATOM   2682  CD  ARG A 282      43.741  17.874  15.544  1.00 15.00      A    C  
ATOM   2683  NE  ARG A 282      43.864  17.610  16.981  1.00 15.00      A    N  
ATOM   2684  HE  ARG A 282      44.721  17.248  17.306  1.00 15.00      A    H  
ATOM   2685  CZ  ARG A 282      42.864  17.799  17.844  1.00 15.00      A    C  
ATOM   2686  NH1 ARG A 282      41.686  18.225  17.400  1.00 15.00      A    N  
ATOM   2687 HH11 ARG A 282      40.896  18.376  18.061  1.00 15.00      A    H  
ATOM   2688 HH12 ARG A 282      41.547  18.409  16.382  1.00 15.00      A    H  
ATOM   2689  NH2 ARG A 282      43.049  17.628  19.151  1.00 15.00      A    N  
ATOM   2690 HH21 ARG A 282      42.258  17.777  19.814  1.00 15.00      A    H  
ATOM   2691 HH22 ARG A 282      43.983  17.350  19.522  1.00 15.00      A    H  
ATOM   2692  C   ARG A 282      45.310  13.572  13.726  1.00 15.00      A    C  
ATOM   2693  O   ARG A 282      44.473  12.732  13.443  1.00 15.00      A    O  
ATOM   2694  N   HIS A 283      46.505  13.291  14.252  1.00 15.00      A    N  
ATOM   2695  HN  HIS A 283      47.121  14.041  14.415  1.00 15.00      A    H  
ATOM   2696  CA  HIS A 283      46.982  11.927  14.556  1.00 15.00      A    C  
ATOM   2697  CB  HIS A 283      48.117  11.967  15.590  1.00 15.00      A    C  
ATOM   2698  CG  HIS A 283      48.765  10.638  15.852  1.00 15.00      A    C  
ATOM   2699  ND1 HIS A 283      49.882  10.180  15.173  1.00 15.00      A    N  
ATOM   2700  HD1 HIS A 283      50.361  10.658  14.462  1.00 15.00      A    H  
ATOM   2701  CD2 HIS A 283      48.451   9.668  16.741  1.00 15.00      A    C  
ATOM   2702  CE1 HIS A 283      50.214   8.987  15.633  1.00 15.00      A    C  
ATOM   2703  NE2 HIS A 283      49.361   8.659  16.587  1.00 15.00      A    N  
ATOM   2704  HE2 HIS A 283      49.381   7.822  17.109  1.00 15.00      A    H  
ATOM   2705  C   HIS A 283      45.895  10.904  14.951  1.00 15.00      A    C  
ATOM   2706  O   HIS A 283      45.715   9.904  14.253  1.00 15.00      A    O  
ATOM   2707  N   SER A 284      45.213  11.131  16.083  1.00 15.00      A    N  
ATOM   2708  HN  SER A 284      45.412  11.934  16.617  1.00 15.00      A    H  
ATOM   2709  CA  SER A 284      44.160  10.212  16.557  1.00 15.00      A    C  
ATOM   2710  CB  SER A 284      43.632  10.695  17.920  1.00 15.00      A    C  
ATOM   2711  OG  SER A 284      44.612  11.528  18.550  1.00 15.00      A    O  
ATOM   2712  HG  SER A 284      44.566  11.432  19.512  1.00 15.00      A    H  
ATOM   2713  C   SER A 284      43.020  10.121  15.541  1.00 15.00      A    C  
ATOM   2714  O   SER A 284      42.586   9.035  15.165  1.00 15.00      A    O  
ATOM   2715  N   SER A 285      42.572  11.284  15.086  1.00 15.00      A    N  
ATOM   2716  HN  SER A 285      42.972  12.099  15.431  1.00 15.00      A    H  
ATOM   2717  CA  SER A 285      41.495  11.386  14.112  1.00 15.00      A    C  
ATOM   2718  CB  SER A 285      41.204  12.862  13.788  1.00 15.00      A    C  
ATOM   2719  OG  SER A 285      40.018  13.017  13.031  1.00 15.00      A    O  
ATOM   2720  HG  SER A 285      39.257  12.791  13.578  1.00 15.00      A    H  
ATOM   2721  C   SER A 285      41.812  10.605  12.825  1.00 15.00      A    C  
ATOM   2722  O   SER A 285      40.921  10.026  12.219  1.00 15.00      A    O  
ATOM   2723  N   VAL A 286      43.076  10.605  12.411  1.00 15.00      A    N  
ATOM   2724  HN  VAL A 286      43.735  11.106  12.920  1.00 15.00      A    H  
ATOM   2725  CA  VAL A 286      43.501   9.896  11.205  1.00 15.00      A    C  
ATOM   2726  CB  VAL A 286      44.959  10.220  10.809  1.00 15.00      A    C  
ATOM   2727  CG1 VAL A 286      45.408   9.357   9.633  1.00 15.00      A    C  
ATOM   2728  CG2 VAL A 286      45.104  11.698  10.466  1.00 15.00      A    C  
ATOM   2729  C   VAL A 286      43.315   8.391  11.357  1.00 15.00      A    C  
ATOM   2730  O   VAL A 286      42.843   7.733  10.440  1.00 15.00      A    O  
ATOM   2731  N   PHE A 287      43.678   7.859  12.514  1.00 15.00      A    N  
ATOM   2732  HN  PHE A 287      44.062   8.437  13.207  1.00 15.00      A    H  
ATOM   2733  CA  PHE A 287      43.525   6.430  12.771  1.00 15.00      A    C  
ATOM   2734  CB  PHE A 287      44.141   6.042  14.119  1.00 15.00      A    C  
ATOM   2735  CG  PHE A 287      45.611   5.738  14.047  1.00 15.00      A    C  
ATOM   2736  CD1 PHE A 287      46.054   4.462  13.735  1.00 15.00      A    C  
ATOM   2737  CD2 PHE A 287      46.550   6.726  14.290  1.00 15.00      A    C  
ATOM   2738  CE1 PHE A 287      47.406   4.177  13.665  1.00 15.00      A    C  
ATOM   2739  CE2 PHE A 287      47.903   6.449  14.222  1.00 15.00      A    C  
ATOM   2740  CZ  PHE A 287      48.332   5.172  13.910  1.00 15.00      A    C  
ATOM   2741  C   PHE A 287      42.056   6.013  12.727  1.00 15.00      A    C  
ATOM   2742  O   PHE A 287      41.705   5.004  12.120  1.00 15.00      A    O  
ATOM   2743  N   GLU A 288      41.201   6.807  13.359  1.00 15.00      A    N  
ATOM   2744  HN  GLU A 288      41.540   7.606  13.824  1.00 15.00      A    H  
ATOM   2745  CA  GLU A 288      39.774   6.512  13.404  1.00 15.00      A    C  
ATOM   2746  CB  GLU A 288      39.097   7.346  14.490  1.00 15.00      A    C  
ATOM   2747  CG  GLU A 288      39.712   7.185  15.871  1.00 15.00      A    C  
ATOM   2748  CD  GLU A 288      39.428   8.371  16.766  1.00 15.00      A    C  
ATOM   2749  OE1 GLU A 288      38.247   8.588  17.105  1.00 15.00      A    O  
ATOM   2750  OE2 GLU A 288      40.384   9.094  17.122  1.00 15.00      A    O  
ATOM   2751  C   GLU A 288      39.096   6.765  12.059  1.00 15.00      A    C  
ATOM   2752  O   GLU A 288      38.150   6.069  11.687  1.00 15.00      A    O  
ATOM   2753  N   HIS A 289      39.583   7.754  11.325  1.00 15.00      A    N  
ATOM   2754  HN  HIS A 289      40.356   8.265  11.657  1.00 15.00      A    H  
ATOM   2755  CA  HIS A 289      38.997   8.097  10.034  1.00 15.00      A    C  
ATOM   2756  CB  HIS A 289      38.850   9.609   9.872  1.00 15.00      A    C  
ATOM   2757  CG  HIS A 289      37.623  10.139  10.537  1.00 15.00      A    C  
ATOM   2758  ND1 HIS A 289      36.663  10.870   9.876  1.00 15.00      A    N  
ATOM   2759  HD1 HIS A 289      36.695  11.146   8.921  1.00 15.00      A    H  
ATOM   2760  CD2 HIS A 289      37.183  10.015  11.813  1.00 15.00      A    C  
ATOM   2761  CE1 HIS A 289      35.687  11.171  10.710  1.00 15.00      A    C  
ATOM   2762  NE2 HIS A 289      35.976  10.664  11.889  1.00 15.00      A    N  
ATOM   2763  HE2 HIS A 289      35.413  10.733  12.688  1.00 15.00      A    H  
ATOM   2764  C   HIS A 289      39.750   7.482   8.868  1.00 15.00      A    C  
ATOM   2765  O   HIS A 289      39.518   7.839   7.715  1.00 15.00      A    O  
ATOM   2766  N   ASP A 290      40.647   6.559   9.183  1.00 15.00      A    N  
ATOM   2767  HN  ASP A 290      40.799   6.348  10.128  1.00 15.00      A    H  
ATOM   2768  CA  ASP A 290      41.434   5.862   8.173  1.00 15.00      A    C  
ATOM   2769  CB  ASP A 290      42.451   4.949   8.869  1.00 15.00      A    C  
ATOM   2770  CG  ASP A 290      43.376   4.229   7.908  1.00 15.00      A    C  
ATOM   2771  OD1 ASP A 290      43.665   4.782   6.832  1.00 15.00      A    O  
ATOM   2772  OD2 ASP A 290      43.854   3.123   8.256  1.00 15.00      A    O  
ATOM   2773  C   ASP A 290      40.515   5.017   7.306  1.00 15.00      A    C  
ATOM   2774  O   ASP A 290      40.480   5.145   6.084  1.00 15.00      A    O  
ATOM   2775  N   PHE A 291      39.740   4.173   7.966  1.00 15.00      A    N  
ATOM   2776  HN  PHE A 291      39.807   4.135   8.942  1.00 15.00      A    H  
ATOM   2777  CA  PHE A 291      38.813   3.293   7.283  1.00 15.00      A    C  
ATOM   2778  CB  PHE A 291      38.505   2.067   8.144  1.00 15.00      A    C  
ATOM   2779  CG  PHE A 291      38.428   2.339   9.625  1.00 15.00      A    C  
ATOM   2780  CD1 PHE A 291      39.555   2.217  10.423  1.00 15.00      A    C  
ATOM   2781  CD2 PHE A 291      37.231   2.705  10.219  1.00 15.00      A    C  
ATOM   2782  CE1 PHE A 291      39.491   2.456  11.782  1.00 15.00      A    C  
ATOM   2783  CE2 PHE A 291      37.159   2.947  11.578  1.00 15.00      A    C  
ATOM   2784  CZ  PHE A 291      38.291   2.822  12.361  1.00 15.00      A    C  
ATOM   2785  C   PHE A 291      37.522   4.006   6.900  1.00 15.00      A    C  
ATOM   2786  O   PHE A 291      36.963   3.750   5.830  1.00 15.00      A    O  
ATOM   2787  N   GLY A 292      37.052   4.895   7.776  1.00 15.00      A    N  
ATOM   2788  HN  GLY A 292      37.564   5.074   8.593  1.00 15.00      A    H  
ATOM   2789  CA  GLY A 292      35.812   5.613   7.522  1.00 15.00      A    C  
ATOM   2790  C   GLY A 292      34.681   4.659   7.184  1.00 15.00      A    C  
ATOM   2791  O   GLY A 292      34.182   4.647   6.060  1.00 15.00      A    O  
ATOM   2792  N   ARG A 293      34.294   3.839   8.149  1.00 15.00      A    N  
ATOM   2793  HN  ARG A 293      34.707   3.909   9.034  1.00 15.00      A    H  
ATOM   2794  CA  ARG A 293      33.245   2.857   7.927  1.00 15.00      A    C  
ATOM   2795  CB  ARG A 293      33.543   1.558   8.678  1.00 15.00      A    C  
ATOM   2796  CG  ARG A 293      34.836   0.872   8.249  1.00 15.00      A    C  
ATOM   2797  CD  ARG A 293      34.808   0.463   6.779  1.00 15.00      A    C  
ATOM   2798  NE  ARG A 293      35.112   1.578   5.877  1.00 15.00      A    N  
ATOM   2799  HE  ARG A 293      35.616   2.338   6.252  1.00 15.00      A    H  
ATOM   2800  CZ  ARG A 293      34.748   1.631   4.595  1.00 15.00      A    C  
ATOM   2801  NH1 ARG A 293      34.068   0.627   4.048  1.00 15.00      A    N  
ATOM   2802 HH11 ARG A 293      33.813  -0.204   4.621  1.00 15.00      A    H  
ATOM   2803 HH12 ARG A 293      33.782   0.667   3.047  1.00 15.00      A    H  
ATOM   2804  NH2 ARG A 293      35.074   2.690   3.864  1.00 15.00      A    N  
ATOM   2805 HH21 ARG A 293      34.798   2.746   2.863  1.00 15.00      A    H  
ATOM   2806 HH22 ARG A 293      35.611   3.479   4.298  1.00 15.00      A    H  
ATOM   2807  C   ARG A 293      31.862   3.392   8.278  1.00 15.00      A    C  
ATOM   2808  O   ARG A 293      31.658   3.976   9.337  1.00 15.00      A    O  
ATOM   2809  N   THR A 294      30.923   3.188   7.367  1.00 15.00      A    N  
ATOM   2810  HN  THR A 294      31.155   2.722   6.538  1.00 15.00      A    H  
ATOM   2811  CA  THR A 294      29.556   3.633   7.547  1.00 15.00      A    C  
ATOM   2812  CB  THR A 294      28.964   4.035   6.182  1.00 15.00      A    C  
ATOM   2813  OG1 THR A 294      29.537   3.202   5.162  1.00 15.00      A    O  
ATOM   2814  HG1 THR A 294      29.186   3.460   4.294  1.00 15.00      A    H  
ATOM   2815  CG2 THR A 294      29.274   5.493   5.875  1.00 15.00      A    C  
ATOM   2816  C   THR A 294      28.712   2.510   8.157  1.00 15.00      A    C  
ATOM   2817  O   THR A 294      29.118   1.346   8.133  1.00 15.00      A    O  
ATOM   2818  N   PRO A 295      27.528   2.839   8.711  1.00 15.00      A    N  
ATOM   2819  CA  PRO A 295      26.631   1.846   9.323  1.00 15.00      A    C  
ATOM   2820  CB  PRO A 295      25.409   2.663   9.762  1.00 15.00      A    C  
ATOM   2821  CG  PRO A 295      25.513   3.961   9.032  1.00 15.00      A    C  
ATOM   2822  CD  PRO A 295      26.978   4.200   8.804  1.00 15.00      A    C  
ATOM   2823  C   PRO A 295      26.220   0.747   8.341  1.00 15.00      A    C  
ATOM   2824  O   PRO A 295      25.847  -0.357   8.743  1.00 15.00      A    O  
ATOM   2825  N   GLU A 296      26.311   1.055   7.053  1.00 15.00      A    N  
ATOM   2826  HN  GLU A 296      26.617   1.948   6.802  1.00 15.00      A    H  
ATOM   2827  CA  GLU A 296      25.975   0.104   6.003  1.00 15.00      A    C  
ATOM   2828  CB  GLU A 296      26.081   0.798   4.638  1.00 15.00      A    C  
ATOM   2829  CG  GLU A 296      25.131   0.274   3.567  1.00 15.00      A    C  
ATOM   2830  CD  GLU A 296      25.543  -1.071   2.993  1.00 15.00      A    C  
ATOM   2831  OE1 GLU A 296      24.664  -1.784   2.457  1.00 15.00      A    O  
ATOM   2832  OE2 GLU A 296      26.733  -1.427   3.098  1.00 15.00      A    O  
ATOM   2833  C   GLU A 296      26.933  -1.083   6.057  1.00 15.00      A    C  
ATOM   2834  O   GLU A 296      26.526  -2.220   6.319  1.00 15.00      A    O  
ATOM   2835  N   VAL A 297      28.218  -0.796   5.867  1.00 15.00      A    N  
ATOM   2836  HN  VAL A 297      28.478   0.136   5.719  1.00 15.00      A    H  
ATOM   2837  CA  VAL A 297      29.244  -1.829   5.866  1.00 15.00      A    C  
ATOM   2838  CB  VAL A 297      30.610  -1.327   5.350  1.00 15.00      A    C  
ATOM   2839  CG1 VAL A 297      30.530  -1.000   3.867  1.00 15.00      A    C  
ATOM   2840  CG2 VAL A 297      31.089  -0.121   6.141  1.00 15.00      A    C  
ATOM   2841  C   VAL A 297      29.400  -2.489   7.231  1.00 15.00      A    C  
ATOM   2842  O   VAL A 297      29.819  -3.642   7.319  1.00 15.00      A    O  
ATOM   2843  N   SER A 298      29.061  -1.762   8.294  1.00 15.00      A    N  
ATOM   2844  HN  SER A 298      28.758  -0.838   8.167  1.00 15.00      A    H  
ATOM   2845  CA  SER A 298      29.156  -2.308   9.644  1.00 15.00      A    C  
ATOM   2846  CB  SER A 298      28.990  -1.208  10.698  1.00 15.00      A    C  
ATOM   2847  OG  SER A 298      27.666  -0.704  10.718  1.00 15.00      A    O  
ATOM   2848  HG  SER A 298      27.240  -0.877   9.871  1.00 15.00      A    H  
ATOM   2849  C   SER A 298      28.122  -3.416   9.845  1.00 15.00      A    C  
ATOM   2850  O   SER A 298      28.267  -4.273  10.715  1.00 15.00      A    O  
ATOM   2851  N   ARG A 299      27.074  -3.389   9.028  1.00 15.00      A    N  
ATOM   2852  HN  ARG A 299      27.007  -2.672   8.358  1.00 15.00      A    H  
ATOM   2853  CA  ARG A 299      26.027  -4.395   9.096  1.00 15.00      A    C  
ATOM   2854  CB  ARG A 299      24.661  -3.769   8.791  1.00 15.00      A    C  
ATOM   2855  CG  ARG A 299      23.483  -4.737   8.837  1.00 15.00      A    C  
ATOM   2856  CD  ARG A 299      23.100  -5.218   7.444  1.00 15.00      A    C  
ATOM   2857  NE  ARG A 299      23.126  -4.128   6.471  1.00 15.00      A    N  
ATOM   2858  HE  ARG A 299      22.798  -3.253   6.769  1.00 15.00      A    H  
ATOM   2859  CZ  ARG A 299      23.573  -4.251   5.221  1.00 15.00      A    C  
ATOM   2860  NH1 ARG A 299      24.021  -5.422   4.781  1.00 15.00      A    N  
ATOM   2861 HH11 ARG A 299      24.369  -5.514   3.803  1.00 15.00      A    H  
ATOM   2862 HH12 ARG A 299      24.030  -6.252   5.411  1.00 15.00      A    H  
ATOM   2863  NH2 ARG A 299      23.574  -3.195   4.419  1.00 15.00      A    N  
ATOM   2864 HH21 ARG A 299      23.231  -2.277   4.762  1.00 15.00      A    H  
ATOM   2865 HH22 ARG A 299      23.935  -3.267   3.434  1.00 15.00      A    H  
ATOM   2866  C   ARG A 299      26.340  -5.518   8.117  1.00 15.00      A    C  
ATOM   2867  O   ARG A 299      26.072  -6.687   8.391  1.00 15.00      A    O  
ATOM   2868  N   LEU A 300      26.918  -5.144   6.980  1.00 15.00      A    N  
ATOM   2869  HN  LEU A 300      27.094  -4.188   6.826  1.00 15.00      A    H  
ATOM   2870  CA  LEU A 300      27.288  -6.098   5.944  1.00 15.00      A    C  
ATOM   2871  CB  LEU A 300      27.723  -5.348   4.679  1.00 15.00      A    C  
ATOM   2872  CG  LEU A 300      27.736  -6.140   3.369  1.00 15.00      A    C  
ATOM   2873  CD1 LEU A 300      26.460  -6.952   3.213  1.00 15.00      A    C  
ATOM   2874  CD2 LEU A 300      27.898  -5.193   2.191  1.00 15.00      A    C  
ATOM   2875  C   LEU A 300      28.395  -7.033   6.433  1.00 15.00      A    C  
ATOM   2876  O   LEU A 300      28.392  -8.227   6.132  1.00 15.00      A    O  
ATOM   2877  N   THR A 301      29.328  -6.493   7.211  1.00 15.00      A    N  
ATOM   2878  HN  THR A 301      29.280  -5.535   7.425  1.00 15.00      A    H  
ATOM   2879  CA  THR A 301      30.426  -7.289   7.749  1.00 15.00      A    C  
ATOM   2880  CB  THR A 301      31.494  -6.408   8.424  1.00 15.00      A    C  
ATOM   2881  OG1 THR A 301      30.859  -5.302   9.080  1.00 15.00      A    O  
ATOM   2882  HG1 THR A 301      30.773  -4.569   8.460  1.00 15.00      A    H  
ATOM   2883  CG2 THR A 301      32.481  -5.883   7.392  1.00 15.00      A    C  
ATOM   2884  C   THR A 301      29.902  -8.317   8.748  1.00 15.00      A    C  
ATOM   2885  O   THR A 301      30.394  -9.443   8.817  1.00 15.00      A    O  
ATOM   2886  N   ARG A 302      28.878  -7.926   9.501  1.00 15.00      A    N  
ATOM   2887  HN  ARG A 302      28.528  -7.018   9.392  1.00 15.00      A    H  
ATOM   2888  CA  ARG A 302      28.272  -8.811  10.490  1.00 15.00      A    C  
ATOM   2889  CB  ARG A 302      27.358  -8.037  11.440  1.00 15.00      A    C  
ATOM   2890  CG  ARG A 302      28.099  -7.069  12.346  1.00 15.00      A    C  
ATOM   2891  CD  ARG A 302      27.232  -6.608  13.506  1.00 15.00      A    C  
ATOM   2892  NE  ARG A 302      26.026  -5.903  13.060  1.00 15.00      A    N  
ATOM   2893  HE  ARG A 302      25.285  -6.454  12.724  1.00 15.00      A    H  
ATOM   2894  CZ  ARG A 302      25.885  -4.575  13.085  1.00 15.00      A    C  
ATOM   2895  NH1 ARG A 302      26.874  -3.806  13.529  1.00 15.00      A    N  
ATOM   2896 HH11 ARG A 302      26.767  -2.770  13.549  1.00 15.00      A    H  
ATOM   2897 HH12 ARG A 302      27.765  -4.237  13.856  1.00 15.00      A    H  
ATOM   2898  NH2 ARG A 302      24.748  -4.017  12.677  1.00 15.00      A    N  
ATOM   2899 HH21 ARG A 302      24.637  -2.980  12.696  1.00 15.00      A    H  
ATOM   2900 HH22 ARG A 302      23.963  -4.612  12.339  1.00 15.00      A    H  
ATOM   2901  C   ARG A 302      27.512  -9.940   9.807  1.00 15.00      A    C  
ATOM   2902  O   ARG A 302      27.173 -10.946  10.430  1.00 15.00      A    O  
ATOM   2903  N   THR A 303      27.237  -9.764   8.522  1.00 15.00      A    N  
ATOM   2904  HN  THR A 303      27.514  -8.932   8.079  1.00 15.00      A    H  
ATOM   2905  CA  THR A 303      26.546 -10.782   7.754  1.00 15.00      A    C  
ATOM   2906  CB  THR A 303      25.890 -10.182   6.495  1.00 15.00      A    C  
ATOM   2907  OG1 THR A 303      25.350  -8.890   6.816  1.00 15.00      A    O  
ATOM   2908  HG1 THR A 303      25.471  -8.719   7.757  1.00 15.00      A    H  
ATOM   2909  CG2 THR A 303      24.763 -11.076   6.001  1.00 15.00      A    C  
ATOM   2910  C   THR A 303      27.554 -11.860   7.359  1.00 15.00      A    C  
ATOM   2911  O   THR A 303      27.236 -13.048   7.327  1.00 15.00      A    O  
ATOM   2912  N   LEU A 304      28.786 -11.423   7.096  1.00 15.00      A    N  
ATOM   2913  HN  LEU A 304      28.970 -10.462   7.152  1.00 15.00      A    H  
ATOM   2914  CA  LEU A 304      29.871 -12.325   6.725  1.00 15.00      A    C  
ATOM   2915  CB  LEU A 304      31.068 -11.530   6.190  1.00 15.00      A    C  
ATOM   2916  CG  LEU A 304      31.130 -11.318   4.677  1.00 15.00      A    C  
ATOM   2917  CD1 LEU A 304      32.283 -10.394   4.319  1.00 15.00      A    C  
ATOM   2918  CD2 LEU A 304      31.272 -12.651   3.956  1.00 15.00      A    C  
ATOM   2919  C   LEU A 304      30.311 -13.156   7.926  1.00 15.00      A    C  
ATOM   2920  O   LEU A 304      30.694 -14.317   7.784  1.00 15.00      A    O  
ATOM   2921  N   GLN A 305      30.246 -12.550   9.110  1.00 15.00      A    N  
ATOM   2922  HN  GLN A 305      29.940 -11.619   9.151  1.00 15.00      A    H  
ATOM   2923  CA  GLN A 305      30.634 -13.222  10.347  1.00 15.00      A    C  
ATOM   2924  CB  GLN A 305      30.655 -12.238  11.518  1.00 15.00      A    C  
ATOM   2925  CG  GLN A 305      31.819 -11.260  11.490  1.00 15.00      A    C  
ATOM   2926  CD  GLN A 305      31.891 -10.398  12.738  1.00 15.00      A    C  
ATOM   2927  OE1 GLN A 305      30.870 -10.042  13.325  1.00 15.00      A    O  
ATOM   2928  NE2 GLN A 305      33.102 -10.059  13.155  1.00 15.00      A    N  
ATOM   2929 HE21 GLN A 305      33.874 -10.375  12.642  1.00 15.00      A    H  
ATOM   2930 HE22 GLN A 305      33.175  -9.510  13.962  1.00 15.00      A    H  
ATOM   2931  C   GLN A 305      29.709 -14.396  10.664  1.00 15.00      A    C  
ATOM   2932  O   GLN A 305      30.048 -15.274  11.456  1.00 15.00      A    O  
ATOM   2933  N   ARG A 306      28.539 -14.410  10.039  1.00 15.00      A    N  
ATOM   2934  HN  ARG A 306      28.319 -13.687   9.413  1.00 15.00      A    H  
ATOM   2935  CA  ARG A 306      27.584 -15.484  10.257  1.00 15.00      A    C  
ATOM   2936  CB  ARG A 306      26.155 -14.944  10.369  1.00 15.00      A    C  
ATOM   2937  CG  ARG A 306      25.565 -15.044  11.769  1.00 15.00      A    C  
ATOM   2938  CD  ARG A 306      24.068 -14.774  11.765  1.00 15.00      A    C  
ATOM   2939  NE  ARG A 306      23.431 -15.151  13.033  1.00 15.00      A    N  
ATOM   2940  HE  ARG A 306      23.805 -14.761  13.854  1.00 15.00      A    H  
ATOM   2941  CZ  ARG A 306      22.384 -15.977  13.130  1.00 15.00      A    C  
ATOM   2942  NH1 ARG A 306      21.846 -16.511  12.037  1.00 15.00      A    N  
ATOM   2943 HH11 ARG A 306      21.029 -17.154  12.113  1.00 15.00      A    H  
ATOM   2944 HH12 ARG A 306      22.240 -16.289  11.098  1.00 15.00      A    H  
ATOM   2945  NH2 ARG A 306      21.878 -16.276  14.324  1.00 15.00      A    N  
ATOM   2946 HH21 ARG A 306      21.061 -16.919  14.403  1.00 15.00      A    H  
ATOM   2947 HH22 ARG A 306      22.297 -15.871  15.188  1.00 15.00      A    H  
ATOM   2948  C   ARG A 306      27.684 -16.533   9.152  1.00 15.00      A    C  
ATOM   2949  O   ARG A 306      26.931 -17.504   9.135  1.00 15.00      A    O  
ATOM   2950  N   PHE A 307      28.631 -16.340   8.239  1.00 15.00      A    N  
ATOM   2951  HN  PHE A 307      29.222 -15.557   8.318  1.00 15.00      A    H  
ATOM   2952  CA  PHE A 307      28.829 -17.270   7.133  1.00 15.00      A    C  
ATOM   2953  CB  PHE A 307      28.917 -16.526   5.790  1.00 15.00      A    C  
ATOM   2954  CG  PHE A 307      27.589 -16.072   5.234  1.00 15.00      A    C  
ATOM   2955  CD1 PHE A 307      26.476 -16.898   5.283  1.00 15.00      A    C  
ATOM   2956  CD2 PHE A 307      27.458 -14.821   4.650  1.00 15.00      A    C  
ATOM   2957  CE1 PHE A 307      25.260 -16.484   4.768  1.00 15.00      A    C  
ATOM   2958  CE2 PHE A 307      26.245 -14.401   4.134  1.00 15.00      A    C  
ATOM   2959  CZ  PHE A 307      25.145 -15.234   4.192  1.00 15.00      A    C  
ATOM   2960  C   PHE A 307      30.070 -18.136   7.361  1.00 15.00      A    C  
ATOM   2961  O   PHE A 307      30.871 -18.352   6.447  1.00 15.00      A    O  
ATOM   2962  N   LEU A 308      30.222 -18.620   8.592  1.00 15.00      A    N  
ATOM   2963  HN  LEU A 308      29.559 -18.394   9.274  1.00 15.00      A    H  
ATOM   2964  CA  LEU A 308      31.353 -19.471   8.953  1.00 15.00      A    C  
ATOM   2965  CB  LEU A 308      31.832 -19.172  10.381  1.00 15.00      A    C  
ATOM   2966  CG  LEU A 308      32.276 -17.732  10.675  1.00 15.00      A    C  
ATOM   2967  CD1 LEU A 308      32.556 -17.547  12.160  1.00 15.00      A    C  
ATOM   2968  CD2 LEU A 308      33.500 -17.358   9.851  1.00 15.00      A    C  
ATOM   2969  C   LEU A 308      30.991 -20.954   8.813  1.00 15.00      A    C  
ATOM   2970  O   LEU A 308      31.488 -21.638   7.923  1.00 15.00      A    O  
ATOM   2971  N   ALA A 309      30.116 -21.443   9.689  1.00 15.00      A    N  
ATOM   2972  HN  ALA A 309      29.742 -20.850  10.370  1.00 15.00      A    H  
ATOM   2973  CA  ALA A 309      29.695 -22.844   9.656  1.00 15.00      A    C  
ATOM   2974  CB  ALA A 309      28.971 -23.216  10.942  1.00 15.00      A    C  
ATOM   2975  C   ALA A 309      28.810 -23.129   8.442  1.00 15.00      A    C  
ATOM   2976  O   ALA A 309      27.758 -22.514   8.273  1.00 15.00      A    O  
ATOM   2977  N   LYS A 310      29.240 -24.065   7.602  1.00 15.00      A    N  
ATOM   2978  HN  LYS A 310      30.074 -24.535   7.801  1.00 15.00      A    H  
ATOM   2979  CA  LYS A 310      28.491 -24.422   6.396  1.00 15.00      A    C  
ATOM   2980  CB  LYS A 310      28.872 -23.518   5.207  1.00 15.00      A    C  
ATOM   2981  CG  LYS A 310      30.280 -22.926   5.255  1.00 15.00      A    C  
ATOM   2982  CD  LYS A 310      31.359 -23.987   5.076  1.00 15.00      A    C  
ATOM   2983  CE  LYS A 310      32.363 -23.952   6.220  1.00 15.00      A    C  
ATOM   2984  NZ  LYS A 310      33.390 -25.025   6.103  1.00 15.00      A    N  
ATOM   2985  HZ1 LYS A 310      33.922 -24.915   5.216  1.00 15.00      A    H  
ATOM   2986  HZ2 LYS A 310      32.936 -25.960   6.106  1.00 15.00      A    H  
ATOM   2987  HZ3 LYS A 310      34.059 -24.974   6.901  1.00 15.00      A    H  
ATOM   2988  C   LYS A 310      28.677 -25.894   6.023  1.00 15.00      A    C  
ATOM   2989  O   LYS A 310      29.742 -26.472   6.257  1.00 15.00      A    O  
ATOM   2990  N   THR A 311      27.634 -26.497   5.453  1.00 15.00      A    N  
ATOM   2991  HN  THR A 311      26.809 -25.987   5.315  1.00 15.00      A    H  
ATOM   2992  CA  THR A 311      27.686 -27.890   5.015  1.00 15.00      A    C  
ATOM   2993  CB  THR A 311      26.338 -28.619   5.240  1.00 15.00      A    C  
ATOM   2994  OG1 THR A 311      26.393 -29.949   4.708  1.00 15.00      A    O  
ATOM   2995  HG1 THR A 311      26.125 -30.577   5.387  1.00 15.00      A    H  
ATOM   2996  CG2 THR A 311      26.026 -28.698   6.725  1.00 15.00      A    C  
ATOM   2997  C   THR A 311      28.074 -27.919   3.537  1.00 15.00      A    C  
ATOM   2998  O   THR A 311      27.952 -26.903   2.858  1.00 15.00      A    O  
ATOM   2999  N   VAL A 312      28.502 -29.067   3.029  1.00 15.00      A    N  
ATOM   3000  HN  VAL A 312      28.498 -29.870   3.592  1.00 15.00      A    H  
ATOM   3001  CA  VAL A 312      28.948 -29.174   1.639  1.00 15.00      A    C  
ATOM   3002  CB  VAL A 312      29.511 -30.575   1.319  1.00 15.00      A    C  
ATOM   3003  CG1 VAL A 312      30.807 -30.815   2.079  1.00 15.00      A    C  
ATOM   3004  CG2 VAL A 312      28.488 -31.653   1.652  1.00 15.00      A    C  
ATOM   3005  C   VAL A 312      27.856 -28.818   0.628  1.00 15.00      A    C  
ATOM   3006  O   VAL A 312      28.145 -28.360  -0.476  1.00 15.00      A    O  
ATOM   3007  N   HIS A 313      26.603 -29.016   1.008  1.00 15.00      A    N  
ATOM   3008  HN  HIS A 313      26.419 -29.347   1.914  1.00 15.00      A    H  
ATOM   3009  CA  HIS A 313      25.497 -28.726   0.102  1.00 15.00      A    C  
ATOM   3010  CB  HIS A 313      24.359 -29.733   0.257  1.00 15.00      A    C  
ATOM   3011  CG  HIS A 313      24.102 -30.513  -0.994  1.00 15.00      A    C  
ATOM   3012  ND1 HIS A 313      24.776 -31.677  -1.302  1.00 15.00      A    N  
ATOM   3013  HD1 HIS A 313      25.467 -32.104  -0.750  1.00 15.00      A    H  
ATOM   3014  CD2 HIS A 313      23.254 -30.286  -2.027  1.00 15.00      A    C  
ATOM   3015  CE1 HIS A 313      24.355 -32.132  -2.466  1.00 15.00      A    C  
ATOM   3016  NE2 HIS A 313      23.433 -31.309  -2.927  1.00 15.00      A    N  
ATOM   3017  HE2 HIS A 313      22.953 -31.414  -3.780  1.00 15.00      A    H  
ATOM   3018  C   HIS A 313      24.991 -27.301   0.243  1.00 15.00      A    C  
ATOM   3019  O   HIS A 313      24.297 -26.796  -0.634  1.00 15.00      A    O  
ATOM   3020  N   ASN A 314      25.345 -26.654   1.342  1.00 15.00      A    N  
ATOM   3021  HN  ASN A 314      25.902 -27.108   2.005  1.00 15.00      A    H  
ATOM   3022  CA  ASN A 314      24.928 -25.278   1.580  1.00 15.00      A    C  
ATOM   3023  CB  ASN A 314      24.476 -25.088   3.032  1.00 15.00      A    C  
ATOM   3024  CG  ASN A 314      22.969 -24.976   3.167  1.00 15.00      A    C  
ATOM   3025  OD1 ASN A 314      22.271 -25.977   3.305  1.00 15.00      A    O  
ATOM   3026  ND2 ASN A 314      22.459 -23.754   3.134  1.00 15.00      A    N  
ATOM   3027 HD21 ASN A 314      23.072 -22.999   3.025  1.00 15.00      A    H  
ATOM   3028 HD22 ASN A 314      21.489 -23.657   3.226  1.00 15.00      A    H  
ATOM   3029  C   ASN A 314      26.068 -24.318   1.258  1.00 15.00      A    C  
ATOM   3030  O   ASN A 314      25.851 -23.132   1.004  1.00 15.00      A    O  
ATOM   3031  N   ASN A 315      27.281 -24.858   1.272  1.00 15.00      A    N  
ATOM   3032  HN  ASN A 315      27.368 -25.813   1.487  1.00 15.00      A    H  
ATOM   3033  CA  ASN A 315      28.497 -24.091   0.999  1.00 15.00      A    C  
ATOM   3034  CB  ASN A 315      29.745 -24.980   1.159  1.00 15.00      A    C  
ATOM   3035  CG  ASN A 315      30.830 -24.729   0.125  1.00 15.00      A    C  
ATOM   3036  OD1 ASN A 315      30.828 -25.326  -0.945  1.00 15.00      A    O  
ATOM   3037  ND2 ASN A 315      31.768 -23.847   0.441  1.00 15.00      A    N  
ATOM   3038 HD21 ASN A 315      31.715 -23.406   1.313  1.00 15.00      A    H  
ATOM   3039 HD22 ASN A 315      32.481 -23.680  -0.213  1.00 15.00      A    H  
ATOM   3040  C   ASN A 315      28.466 -23.414  -0.368  1.00 15.00      A    C  
ATOM   3041  O   ASN A 315      28.958 -22.299  -0.512  1.00 15.00      A    O  
ATOM   3042  N   LEU A 316      27.869 -24.073  -1.355  1.00 15.00      A    N  
ATOM   3043  HN  LEU A 316      27.478 -24.953  -1.175  1.00 15.00      A    H  
ATOM   3044  CA  LEU A 316      27.785 -23.518  -2.704  1.00 15.00      A    C  
ATOM   3045  CB  LEU A 316      27.067 -24.485  -3.644  1.00 15.00      A    C  
ATOM   3046  CG  LEU A 316      27.847 -25.742  -4.035  1.00 15.00      A    C  
ATOM   3047  CD1 LEU A 316      27.112 -26.995  -3.582  1.00 15.00      A    C  
ATOM   3048  CD2 LEU A 316      28.097 -25.773  -5.536  1.00 15.00      A    C  
ATOM   3049  C   LEU A 316      27.085 -22.166  -2.689  1.00 15.00      A    C  
ATOM   3050  O   LEU A 316      27.636 -21.169  -3.155  1.00 15.00      A    O  
ATOM   3051  N   ALA A 317      25.890 -22.134  -2.112  1.00 15.00      A    N  
ATOM   3052  HN  ALA A 317      25.517 -22.959  -1.740  1.00 15.00      A    H  
ATOM   3053  CA  ALA A 317      25.122 -20.902  -2.018  1.00 15.00      A    C  
ATOM   3054  CB  ALA A 317      23.718 -21.199  -1.514  1.00 15.00      A    C  
ATOM   3055  C   ALA A 317      25.827 -19.924  -1.087  1.00 15.00      A    C  
ATOM   3056  O   ALA A 317      25.805 -18.713  -1.303  1.00 15.00      A    O  
ATOM   3057  N   ILE A 318      26.464 -20.467  -0.058  1.00 15.00      A    N  
ATOM   3058  HN  ILE A 318      26.436 -21.441   0.058  1.00 15.00      A    H  
ATOM   3059  CA  ILE A 318      27.188 -19.659   0.913  1.00 15.00      A    C  
ATOM   3060  CB  ILE A 318      27.629 -20.496   2.144  1.00 15.00      A    C  
ATOM   3061  CG1 ILE A 318      26.654 -20.284   3.311  1.00 15.00      A    C  
ATOM   3062  CG2 ILE A 318      29.057 -20.189   2.579  1.00 15.00      A    C  
ATOM   3063  CD1 ILE A 318      25.190 -20.360   2.926  1.00 15.00      A    C  
ATOM   3064  C   ILE A 318      28.357 -18.920   0.255  1.00 15.00      A    C  
ATOM   3065  O   ILE A 318      28.640 -17.775   0.598  1.00 15.00      A    O  
ATOM   3066  N   ARG A 319      29.012 -19.561  -0.710  1.00 15.00      A    N  
ATOM   3067  HN  ARG A 319      28.745 -20.478  -0.948  1.00 15.00      A    H  
ATOM   3068  CA  ARG A 319      30.123 -18.931  -1.415  1.00 15.00      A    C  
ATOM   3069  CB  ARG A 319      30.914 -19.938  -2.258  1.00 15.00      A    C  
ATOM   3070  CG  ARG A 319      31.535 -21.074  -1.461  1.00 15.00      A    C  
ATOM   3071  CD  ARG A 319      32.064 -20.603  -0.112  1.00 15.00      A    C  
ATOM   3072  NE  ARG A 319      33.175 -19.664  -0.233  1.00 15.00      A    N  
ATOM   3073  HE  ARG A 319      33.045 -18.877  -0.814  1.00 15.00      A    H  
ATOM   3074  CZ  ARG A 319      34.339 -19.813   0.389  1.00 15.00      A    C  
ATOM   3075  NH1 ARG A 319      34.561 -20.862   1.165  1.00 15.00      A    N  
ATOM   3076 HH11 ARG A 319      35.481 -20.969   1.660  1.00 15.00      A    H  
ATOM   3077 HH12 ARG A 319      33.825 -21.580   1.295  1.00 15.00      A    H  
ATOM   3078  NH2 ARG A 319      35.277 -18.902   0.254  1.00 15.00      A    N  
ATOM   3079 HH21 ARG A 319      36.192 -19.014   0.731  1.00 15.00      A    H  
ATOM   3080 HH22 ARG A 319      35.094 -18.044  -0.336  1.00 15.00      A    H  
ATOM   3081  C   ARG A 319      29.610 -17.805  -2.296  1.00 15.00      A    C  
ATOM   3082  O   ARG A 319      30.188 -16.719  -2.330  1.00 15.00      A    O  
ATOM   3083  N   GLN A 320      28.511 -18.071  -2.992  1.00 15.00      A    N  
ATOM   3084  HN  GLN A 320      28.095 -18.958  -2.910  1.00 15.00      A    H  
ATOM   3085  CA  GLN A 320      27.904 -17.079  -3.869  1.00 15.00      A    C  
ATOM   3086  CB  GLN A 320      26.728 -17.694  -4.633  1.00 15.00      A    C  
ATOM   3087  CG  GLN A 320      27.112 -18.885  -5.500  1.00 15.00      A    C  
ATOM   3088  CD  GLN A 320      25.910 -19.602  -6.086  1.00 15.00      A    C  
ATOM   3089  OE1 GLN A 320      25.343 -20.496  -5.464  1.00 15.00      A    O  
ATOM   3090  NE2 GLN A 320      25.517 -19.217  -7.291  1.00 15.00      A    N  
ATOM   3091 HE21 GLN A 320      26.016 -18.502  -7.735  1.00 15.00      A    H  
ATOM   3092 HE22 GLN A 320      24.740 -19.664  -7.685  1.00 15.00      A    H  
ATOM   3093  C   GLN A 320      27.443 -15.879  -3.049  1.00 15.00      A    C  
ATOM   3094  O   GLN A 320      27.570 -14.732  -3.473  1.00 15.00      A    O  
ATOM   3095  N   ARG A 321      26.920 -16.153  -1.859  1.00 15.00      A    N  
ATOM   3096  HN  ARG A 321      26.834 -17.091  -1.580  1.00 15.00      A    H  
ATOM   3097  CA  ARG A 321      26.458 -15.100  -0.968  1.00 15.00      A    C  
ATOM   3098  CB  ARG A 321      25.547 -15.668   0.123  1.00 15.00      A    C  
ATOM   3099  CG  ARG A 321      24.148 -16.029  -0.361  1.00 15.00      A    C  
ATOM   3100  CD  ARG A 321      23.347 -14.787  -0.726  1.00 15.00      A    C  
ATOM   3101  NE  ARG A 321      23.157 -13.901   0.425  1.00 15.00      A    N  
ATOM   3102  HE  ARG A 321      22.816 -14.310   1.251  1.00 15.00      A    H  
ATOM   3103  CZ  ARG A 321      23.414 -12.591   0.412  1.00 15.00      A    C  
ATOM   3104  NH1 ARG A 321      23.861 -12.007  -0.696  1.00 15.00      A    N  
ATOM   3105 HH11 ARG A 321      24.063 -10.985  -0.707  1.00 15.00      A    H  
ATOM   3106 HH12 ARG A 321      24.014 -12.570  -1.560  1.00 15.00      A    H  
ATOM   3107  NH2 ARG A 321      23.234 -11.868   1.513  1.00 15.00      A    N  
ATOM   3108 HH21 ARG A 321      22.897 -12.321   2.389  1.00 15.00      A    H  
ATOM   3109 HH22 ARG A 321      23.435 -10.846   1.507  1.00 15.00      A    H  
ATOM   3110  C   ARG A 321      27.639 -14.353  -0.348  1.00 15.00      A    C  
ATOM   3111  O   ARG A 321      27.561 -13.148  -0.118  1.00 15.00      A    O  
ATOM   3112  N   ARG A 322      28.727 -15.075  -0.087  1.00 15.00      A    N  
ATOM   3113  HN  ARG A 322      28.723 -16.037  -0.288  1.00 15.00      A    H  
ATOM   3114  CA  ARG A 322      29.924 -14.476   0.496  1.00 15.00      A    C  
ATOM   3115  CB  ARG A 322      30.902 -15.551   0.991  1.00 15.00      A    C  
ATOM   3116  CG  ARG A 322      30.680 -15.959   2.441  1.00 15.00      A    C  
ATOM   3117  CD  ARG A 322      31.377 -17.270   2.783  1.00 15.00      A    C  
ATOM   3118  NE  ARG A 322      32.835 -17.166   2.737  1.00 15.00      A    N  
ATOM   3119  HE  ARG A 322      33.225 -16.672   1.980  1.00 15.00      A    H  
ATOM   3120  CZ  ARG A 322      33.656 -17.714   3.645  1.00 15.00      A    C  
ATOM   3121  NH1 ARG A 322      33.168 -18.406   4.677  1.00 15.00      A    N  
ATOM   3122 HH11 ARG A 322      32.138 -18.525   4.796  1.00 15.00      A    H  
ATOM   3123 HH12 ARG A 322      33.815 -18.840   5.373  1.00 15.00      A    H  
ATOM   3124  NH2 ARG A 322      34.969 -17.548   3.531  1.00 15.00      A    N  
ATOM   3125 HH21 ARG A 322      35.358 -16.992   2.741  1.00 15.00      A    H  
ATOM   3126 HH22 ARG A 322      35.614 -17.977   4.230  1.00 15.00      A    H  
ATOM   3127  C   ARG A 322      30.601 -13.537  -0.493  1.00 15.00      A    C  
ATOM   3128  O   ARG A 322      30.927 -12.402  -0.151  1.00 15.00      A    O  
ATOM   3129  N   ALA A 323      30.794 -14.009  -1.722  1.00 15.00      A    N  
ATOM   3130  HN  ALA A 323      30.518 -14.930  -1.932  1.00 15.00      A    H  
ATOM   3131  CA  ALA A 323      31.419 -13.198  -2.763  1.00 15.00      A    C  
ATOM   3132  CB  ALA A 323      31.648 -14.024  -4.020  1.00 15.00      A    C  
ATOM   3133  C   ALA A 323      30.557 -11.979  -3.071  1.00 15.00      A    C  
ATOM   3134  O   ALA A 323      31.065 -10.883  -3.297  1.00 15.00      A    O  
ATOM   3135  N   GLN A 324      29.244 -12.179  -3.056  1.00 15.00      A    N  
ATOM   3136  HN  GLN A 324      28.899 -13.079  -2.874  1.00 15.00      A    H  
ATOM   3137  CA  GLN A 324      28.303 -11.099  -3.313  1.00 15.00      A    C  
ATOM   3138  CB  GLN A 324      26.870 -11.638  -3.310  1.00 15.00      A    C  
ATOM   3139  CG  GLN A 324      25.816 -10.606  -3.673  1.00 15.00      A    C  
ATOM   3140  CD  GLN A 324      25.836 -10.241  -5.144  1.00 15.00      A    C  
ATOM   3141  OE1 GLN A 324      26.107 -11.077  -6.001  1.00 15.00      A    O  
ATOM   3142  NE2 GLN A 324      25.560  -8.984  -5.443  1.00 15.00      A    N  
ATOM   3143 HE21 GLN A 324      25.365  -8.367  -4.711  1.00 15.00      A    H  
ATOM   3144 HE22 GLN A 324      25.561  -8.727  -6.388  1.00 15.00      A    H  
ATOM   3145  C   GLN A 324      28.449 -10.018  -2.247  1.00 15.00      A    C  
ATOM   3146  O   GLN A 324      28.315  -8.826  -2.528  1.00 15.00      A    O  
ATOM   3147  N   LEU A 325      28.732 -10.451  -1.026  1.00 15.00      A    N  
ATOM   3148  HN  LEU A 325      28.839 -11.413  -0.877  1.00 15.00      A    H  
ATOM   3149  CA  LEU A 325      28.902  -9.541   0.093  1.00 15.00      A    C  
ATOM   3150  CB  LEU A 325      28.842 -10.303   1.418  1.00 15.00      A    C  
ATOM   3151  CG  LEU A 325      27.622 -10.030   2.298  1.00 15.00      A    C  
ATOM   3152  CD1 LEU A 325      26.331 -10.253   1.523  1.00 15.00      A    C  
ATOM   3153  CD2 LEU A 325      27.658 -10.904   3.539  1.00 15.00      A    C  
ATOM   3154  C   LEU A 325      30.216  -8.781  -0.020  1.00 15.00      A    C  
ATOM   3155  O   LEU A 325      30.249  -7.565   0.164  1.00 15.00      A    O  
ATOM   3156  N   VAL A 326      31.292  -9.496  -0.336  1.00 15.00      A    N  
ATOM   3157  HN  VAL A 326      31.200 -10.462  -0.492  1.00 15.00      A    H  
ATOM   3158  CA  VAL A 326      32.604  -8.870  -0.473  1.00 15.00      A    C  
ATOM   3159  CB  VAL A 326      33.719  -9.901  -0.760  1.00 15.00      A    C  
ATOM   3160  CG1 VAL A 326      35.074  -9.215  -0.851  1.00 15.00      A    C  
ATOM   3161  CG2 VAL A 326      33.742 -10.971   0.321  1.00 15.00      A    C  
ATOM   3162  C   VAL A 326      32.562  -7.816  -1.574  1.00 15.00      A    C  
ATOM   3163  O   VAL A 326      33.012  -6.682  -1.381  1.00 15.00      A    O  
ATOM   3164  N   ALA A 327      31.986  -8.189  -2.711  1.00 15.00      A    N  
ATOM   3165  HN  ALA A 327      31.669  -9.117  -2.806  1.00 15.00      A    H  
ATOM   3166  CA  ALA A 327      31.847  -7.277  -3.838  1.00 15.00      A    C  
ATOM   3167  CB  ALA A 327      31.201  -7.987  -5.017  1.00 15.00      A    C  
ATOM   3168  C   ALA A 327      31.024  -6.055  -3.437  1.00 15.00      A    C  
ATOM   3169  O   ALA A 327      31.318  -4.936  -3.852  1.00 15.00      A    O  
ATOM   3170  N   GLN A 328      30.005  -6.276  -2.609  1.00 15.00      A    N  
ATOM   3171  HN  GLN A 328      29.830  -7.192  -2.300  1.00 15.00      A    H  
ATOM   3172  CA  GLN A 328      29.143  -5.193  -2.145  1.00 15.00      A    C  
ATOM   3173  CB  GLN A 328      27.905  -5.742  -1.432  1.00 15.00      A    C  
ATOM   3174  CG  GLN A 328      26.726  -5.960  -2.368  1.00 15.00      A    C  
ATOM   3175  CD  GLN A 328      25.551  -6.678  -1.726  1.00 15.00      A    C  
ATOM   3176  OE1 GLN A 328      25.714  -7.606  -0.935  1.00 15.00      A    O  
ATOM   3177  NE2 GLN A 328      24.349  -6.235  -2.060  1.00 15.00      A    N  
ATOM   3178 HE21 GLN A 328      24.292  -5.483  -2.686  1.00 15.00      A    H  
ATOM   3179 HE22 GLN A 328      23.569  -6.673  -1.665  1.00 15.00      A    H  
ATOM   3180  C   GLN A 328      29.918  -4.222  -1.258  1.00 15.00      A    C  
ATOM   3181  O   GLN A 328      29.783  -3.005  -1.384  1.00 15.00      A    O  
ATOM   3182  N   ILE A 329      30.737  -4.771  -0.367  1.00 15.00      A    N  
ATOM   3183  HN  ILE A 329      30.777  -5.751  -0.297  1.00 15.00      A    H  
ATOM   3184  CA  ILE A 329      31.563  -3.962   0.522  1.00 15.00      A    C  
ATOM   3185  CB  ILE A 329      32.330  -4.846   1.533  1.00 15.00      A    C  
ATOM   3186  CG1 ILE A 329      31.355  -5.680   2.366  1.00 15.00      A    C  
ATOM   3187  CG2 ILE A 329      33.215  -3.997   2.439  1.00 15.00      A    C  
ATOM   3188  CD1 ILE A 329      32.026  -6.707   3.251  1.00 15.00      A    C  
ATOM   3189  C   ILE A 329      32.577  -3.180  -0.307  1.00 15.00      A    C  
ATOM   3190  O   ILE A 329      32.902  -2.030  -0.001  1.00 15.00      A    O  
ATOM   3191  N   CYS A 330      33.067  -3.818  -1.362  1.00 15.00      A    N  
ATOM   3192  HN  CYS A 330      32.762  -4.734  -1.547  1.00 15.00      A    H  
ATOM   3193  CA  CYS A 330      34.036  -3.205  -2.253  1.00 15.00      A    C  
ATOM   3194  CB  CYS A 330      34.546  -4.237  -3.261  1.00 15.00      A    C  
ATOM   3195  SG  CYS A 330      35.986  -3.706  -4.213  1.00 15.00      A    S  
ATOM   3196  HG  CYS A 330      35.778  -4.018  -5.484  1.00 15.00      A    H  
ATOM   3197  C   CYS A 330      33.394  -2.040  -2.985  1.00 15.00      A    C  
ATOM   3198  O   CYS A 330      33.979  -0.962  -3.100  1.00 15.00      A    O  
ATOM   3199  N   ASP A 331      32.179  -2.264  -3.460  1.00 15.00      A    N  
ATOM   3200  HN  ASP A 331      31.768  -3.150  -3.335  1.00 15.00      A    H  
ATOM   3201  CA  ASP A 331      31.441  -1.240  -4.175  1.00 15.00      A    C  
ATOM   3202  CB  ASP A 331      30.102  -1.784  -4.666  1.00 15.00      A    C  
ATOM   3203  CG  ASP A 331      29.335  -0.769  -5.478  1.00 15.00      A    C  
ATOM   3204  OD1 ASP A 331      28.454  -0.107  -4.902  1.00 15.00      A    O  
ATOM   3205  OD2 ASP A 331      29.615  -0.631  -6.687  1.00 15.00      A    O  
ATOM   3206  C   ASP A 331      31.266   0.017  -3.316  1.00 15.00      A    C  
ATOM   3207  O   ASP A 331      31.683   1.105  -3.718  1.00 15.00      A    O  
ATOM   3208  N   GLU A 332      30.693  -0.134  -2.117  1.00 15.00      A    N  
ATOM   3209  HN  GLU A 332      30.372  -1.023  -1.844  1.00 15.00      A    H  
ATOM   3210  CA  GLU A 332      30.505   1.013  -1.214  1.00 15.00      A    C  
ATOM   3211  CB  GLU A 332      29.633   0.661   0.004  1.00 15.00      A    C  
ATOM   3212  CG  GLU A 332      29.802   1.576   1.222  1.00 15.00      A    C  
ATOM   3213  CD  GLU A 332      29.259   2.994   1.059  1.00 15.00      A    C  
ATOM   3214  OE1 GLU A 332      29.039   3.448  -0.088  1.00 15.00      A    O  
ATOM   3215  OE2 GLU A 332      29.080   3.676   2.097  1.00 15.00      A    O  
ATOM   3216  C   GLU A 332      31.850   1.629  -0.802  1.00 15.00      A    C  
ATOM   3217  O   GLU A 332      31.943   2.835  -0.564  1.00 15.00      A    O  
ATOM   3218  N   ALA A 333      32.899   0.810  -0.731  1.00 15.00      A    N  
ATOM   3219  HN  ALA A 333      32.779  -0.148  -0.921  1.00 15.00      A    H  
ATOM   3220  CA  ALA A 333      34.222   1.317  -0.378  1.00 15.00      A    C  
ATOM   3221  CB  ALA A 333      35.227   0.181  -0.255  1.00 15.00      A    C  
ATOM   3222  C   ALA A 333      34.669   2.317  -1.438  1.00 15.00      A    C  
ATOM   3223  O   ALA A 333      35.235   3.369  -1.125  1.00 15.00      A    O  
ATOM   3224  N   LEU A 334      34.375   1.986  -2.690  1.00 15.00      A    N  
ATOM   3225  HN  LEU A 334      33.911   1.133  -2.861  1.00 15.00      A    H  
ATOM   3226  CA  LEU A 334      34.711   2.842  -3.817  1.00 15.00      A    C  
ATOM   3227  CB  LEU A 334      34.554   2.078  -5.135  1.00 15.00      A    C  
ATOM   3228  CG  LEU A 334      35.679   1.105  -5.498  1.00 15.00      A    C  
ATOM   3229  CD1 LEU A 334      35.233   0.158  -6.603  1.00 15.00      A    C  
ATOM   3230  CD2 LEU A 334      36.927   1.866  -5.922  1.00 15.00      A    C  
ATOM   3231  C   LEU A 334      33.817   4.078  -3.825  1.00 15.00      A    C  
ATOM   3232  O   LEU A 334      34.279   5.190  -4.086  1.00 15.00      A    O  
ATOM   3233  N   GLN A 335      32.537   3.876  -3.526  1.00 15.00      A    N  
ATOM   3234  HN  GLN A 335      32.229   2.960  -3.333  1.00 15.00      A    H  
ATOM   3235  CA  GLN A 335      31.571   4.971  -3.492  1.00 15.00      A    C  
ATOM   3236  CB  GLN A 335      30.152   4.445  -3.275  1.00 15.00      A    C  
ATOM   3237  CG  GLN A 335      29.701   3.453  -4.332  1.00 15.00      A    C  
ATOM   3238  CD  GLN A 335      28.205   3.482  -4.562  1.00 15.00      A    C  
ATOM   3239  OE1 GLN A 335      27.566   4.528  -4.452  1.00 15.00      A    O  
ATOM   3240  NE2 GLN A 335      27.630   2.332  -4.866  1.00 15.00      A    N  
ATOM   3241 HE21 GLN A 335      28.201   1.517  -4.924  1.00 15.00      A    H  
ATOM   3242 HE22 GLN A 335      26.670   2.324  -5.025  1.00 15.00      A    H  
ATOM   3243  C   GLN A 335      31.933   5.997  -2.420  1.00 15.00      A    C  
ATOM   3244  O   GLN A 335      31.833   7.203  -2.648  1.00 15.00      A    O  
ATOM   3245  N   TYR A 336      32.351   5.512  -1.251  1.00 15.00      A    N  
ATOM   3246  HN  TYR A 336      32.375   4.537  -1.121  1.00 15.00      A    H  
ATOM   3247  CA  TYR A 336      32.753   6.384  -0.148  1.00 15.00      A    C  
ATOM   3248  CB  TYR A 336      33.075   5.556   1.109  1.00 15.00      A    C  
ATOM   3249  CG  TYR A 336      33.730   6.327   2.246  1.00 15.00      A    C  
ATOM   3250  CD1 TYR A 336      32.984   7.139   3.095  1.00 15.00      A    C  
ATOM   3251  CD2 TYR A 336      35.099   6.227   2.479  1.00 15.00      A    C  
ATOM   3252  CE1 TYR A 336      33.582   7.827   4.139  1.00 15.00      A    C  
ATOM   3253  CE2 TYR A 336      35.703   6.913   3.517  1.00 15.00      A    C  
ATOM   3254  CZ  TYR A 336      34.942   7.710   4.345  1.00 15.00      A    C  
ATOM   3255  OH  TYR A 336      35.539   8.387   5.388  1.00 15.00      A    O  
ATOM   3256  HH  TYR A 336      36.424   8.041   5.529  1.00 15.00      A    H  
ATOM   3257  C   TYR A 336      33.955   7.222  -0.561  1.00 15.00      A    C  
ATOM   3258  O   TYR A 336      34.045   8.404  -0.234  1.00 15.00      A    O  
ATOM   3259  N   ALA A 337      34.861   6.601  -1.306  1.00 15.00      A    N  
ATOM   3260  HN  ALA A 337      34.713   5.663  -1.550  1.00 15.00      A    H  
ATOM   3261  CA  ALA A 337      36.058   7.276  -1.780  1.00 15.00      A    C  
ATOM   3262  CB  ALA A 337      37.019   6.274  -2.405  1.00 15.00      A    C  
ATOM   3263  C   ALA A 337      35.690   8.357  -2.782  1.00 15.00      A    C  
ATOM   3264  O   ALA A 337      36.097   9.508  -2.642  1.00 15.00      A    O  
ATOM   3265  N   ALA A 338      34.893   7.981  -3.775  1.00 15.00      A    N  
ATOM   3266  HN  ALA A 338      34.590   7.047  -3.817  1.00 15.00      A    H  
ATOM   3267  CA  ALA A 338      34.459   8.913  -4.807  1.00 15.00      A    C  
ATOM   3268  CB  ALA A 338      33.594   8.207  -5.839  1.00 15.00      A    C  
ATOM   3269  C   ALA A 338      33.724  10.103  -4.203  1.00 15.00      A    C  
ATOM   3270  O   ALA A 338      34.044  11.253  -4.490  1.00 15.00      A    O  
ATOM   3271  N   ARG A 339      32.767   9.834  -3.326  1.00 15.00      A    N  
ATOM   3272  HN  ARG A 339      32.561   8.898  -3.101  1.00 15.00      A    H  
ATOM   3273  CA  ARG A 339      32.002  10.909  -2.708  1.00 15.00      A    C  
ATOM   3274  CB  ARG A 339      30.674  10.412  -2.134  1.00 15.00      A    C  
ATOM   3275  CG  ARG A 339      30.801   9.629  -0.844  1.00 15.00      A    C  
ATOM   3276  CD  ARG A 339      29.506   8.917  -0.504  1.00 15.00      A    C  
ATOM   3277  NE  ARG A 339      29.645   8.127   0.712  1.00 15.00      A    N  
ATOM   3278  HE  ARG A 339      29.894   8.609   1.529  1.00 15.00      A    H  
ATOM   3279  CZ  ARG A 339      29.452   6.810   0.777  1.00 15.00      A    C  
ATOM   3280  NH1 ARG A 339      29.104   6.122  -0.308  1.00 15.00      A    N  
ATOM   3281 HH11 ARG A 339      28.974   6.604  -1.218  1.00 15.00      A    H  
ATOM   3282 HH12 ARG A 339      28.956   5.073  -0.247  1.00 15.00      A    H  
ATOM   3283  NH2 ARG A 339      29.628   6.178   1.926  1.00 15.00      A    N  
ATOM   3284 HH21 ARG A 339      29.914   6.700   2.777  1.00 15.00      A    H  
ATOM   3285 HH22 ARG A 339      29.471   5.133   1.982  1.00 15.00      A    H  
ATOM   3286  C   ARG A 339      32.809  11.698  -1.671  1.00 15.00      A    C  
ATOM   3287  O   ARG A 339      32.325  12.687  -1.136  1.00 15.00      A    O  
ATOM   3288  N   LEU A 340      34.024  11.262  -1.372  1.00 15.00      A    N  
ATOM   3289  HN  LEU A 340      34.364  10.442  -1.794  1.00 15.00      A    H  
ATOM   3290  CA  LEU A 340      34.864  11.977  -0.413  1.00 15.00      A    C  
ATOM   3291  CB  LEU A 340      35.565  10.994   0.535  1.00 15.00      A    C  
ATOM   3292  CG  LEU A 340      36.441  11.597   1.641  1.00 15.00      A    C  
ATOM   3293  CD1 LEU A 340      35.663  12.613   2.464  1.00 15.00      A    C  
ATOM   3294  CD2 LEU A 340      36.991  10.499   2.539  1.00 15.00      A    C  
ATOM   3295  C   LEU A 340      35.885  12.839  -1.150  1.00 15.00      A    C  
ATOM   3296  O   LEU A 340      36.229  13.929  -0.712  1.00 15.00      A    O  
ATOM   3297  N   ARG A 341      36.319  12.351  -2.303  1.00 15.00      A    N  
ATOM   3298  HN  ARG A 341      35.966  11.494  -2.618  1.00 15.00      A    H  
ATOM   3299  CA  ARG A 341      37.307  13.040  -3.121  1.00 15.00      A    C  
ATOM   3300  CB  ARG A 341      37.964  12.034  -4.075  1.00 15.00      A    C  
ATOM   3301  CG  ARG A 341      36.999  11.391  -5.067  1.00 15.00      A    C  
ATOM   3302  CD  ARG A 341      37.709  10.609  -6.166  1.00 15.00      A    C  
ATOM   3303  NE  ARG A 341      36.993  10.707  -7.443  1.00 15.00      A    N  
ATOM   3304  HE  ARG A 341      36.094  11.117  -7.422  1.00 15.00      A    H  
ATOM   3305  CZ  ARG A 341      37.466  10.295  -8.621  1.00 15.00      A    C  
ATOM   3306  NH1 ARG A 341      38.679   9.746  -8.723  1.00 15.00      A    N  
ATOM   3307 HH11 ARG A 341      39.289   9.636  -7.866  1.00 15.00      A    H  
ATOM   3308 HH12 ARG A 341      39.035   9.423  -9.644  1.00 15.00      A    H  
ATOM   3309  NH2 ARG A 341      36.718  10.478  -9.706  1.00 15.00      A    N  
ATOM   3310 HH21 ARG A 341      35.773  10.947  -9.612  1.00 15.00      A    H  
ATOM   3311 HH22 ARG A 341      37.054  10.175 -10.640  1.00 15.00      A    H  
ATOM   3312  C   ARG A 341      36.686  14.173  -3.934  1.00 15.00      A    C  
ATOM   3313  O   ARG A 341      37.376  15.111  -4.342  1.00 15.00      A    O  
ATOM   3314  N   GLU A 342      35.382  14.086  -4.154  1.00 15.00      A    N  
ATOM   3315  HN  GLU A 342      34.885  13.335  -3.771  1.00 15.00      A    H  
ATOM   3316  CA  GLU A 342      34.675  15.070  -4.965  1.00 15.00      A    C  
ATOM   3317  CB  GLU A 342      33.900  14.358  -6.082  1.00 15.00      A    C  
ATOM   3318  CG  GLU A 342      34.769  13.496  -6.992  1.00 15.00      A    C  
ATOM   3319  CD  GLU A 342      33.969  12.554  -7.877  1.00 15.00      A    C  
ATOM   3320  OE1 GLU A 342      34.596  11.774  -8.639  1.00 15.00      A    O  
ATOM   3321  OE2 GLU A 342      32.726  12.583  -7.807  1.00 15.00      A    O  
ATOM   3322  C   GLU A 342      33.735  15.974  -4.155  1.00 15.00      A    C  
ATOM   3323  O   GLU A 342      33.408  17.076  -4.593  1.00 15.00      A    O  
ATOM   3324  N   LEU A 343      33.311  15.523  -2.977  1.00 15.00      A    N  
ATOM   3325  HN  LEU A 343      33.618  14.653  -2.656  1.00 15.00      A    H  
ATOM   3326  CA  LEU A 343      32.383  16.309  -2.158  1.00 15.00      A    C  
ATOM   3327  CB  LEU A 343      31.321  15.418  -1.518  1.00 15.00      A    C  
ATOM   3328  CG  LEU A 343      29.956  15.373  -2.202  1.00 15.00      A    C  
ATOM   3329  CD1 LEU A 343      29.214  16.690  -2.010  1.00 15.00      A    C  
ATOM   3330  CD2 LEU A 343      29.138  14.209  -1.666  1.00 15.00      A    C  
ATOM   3331  C   LEU A 343      33.063  17.145  -1.078  1.00 15.00      A    C  
ATOM   3332  O   LEU A 343      32.551  18.197  -0.695  1.00 15.00      A    O  
ATOM   3333  N   GLU A 344      34.196  16.682  -0.569  1.00 15.00      A    N  
ATOM   3334  HN  GLU A 344      34.574  15.845  -0.904  1.00 15.00      A    H  
ATOM   3335  CA  GLU A 344      34.889  17.414   0.483  1.00 15.00      A    C  
ATOM   3336  CB  GLU A 344      34.639  16.774   1.852  1.00 15.00      A    C  
ATOM   3337  CG  GLU A 344      35.229  17.559   3.018  1.00 15.00      A    C  
ATOM   3338  CD  GLU A 344      35.228  16.778   4.314  1.00 15.00      A    C  
ATOM   3339  OE1 GLU A 344      34.280  16.938   5.103  1.00 15.00      A    O  
ATOM   3340  OE2 GLU A 344      36.180  16.004   4.544  1.00 15.00      A    O  
ATOM   3341  C   GLU A 344      36.390  17.517   0.222  1.00 15.00      A    C  
ATOM   3342  O   GLU A 344      37.099  16.514   0.196  1.00 15.00      A    O  
ATOM   3343  N   PRO A 345      36.889  18.743   0.036  1.00 15.00      A    N  
ATOM   3344  CA  PRO A 345      38.311  18.996  -0.192  1.00 15.00      A    C  
ATOM   3345  CB  PRO A 345      38.261  20.309  -0.973  1.00 15.00      A    C  
ATOM   3346  CG  PRO A 345      37.112  21.041  -0.366  1.00 15.00      A    C  
ATOM   3347  CD  PRO A 345      36.102  19.991   0.009  1.00 15.00      A    C  
ATOM   3348  C   PRO A 345      39.041  19.218   1.133  1.00 15.00      A    C  
ATOM   3349  O   PRO A 345      40.055  19.911   1.192  1.00 15.00      A    O  
ATOM   3350  N   GLY A 346      38.524  18.603   2.192  1.00 15.00      A    N  
ATOM   3351  HN  GLY A 346      37.742  18.021   2.072  1.00 15.00      A    H  
ATOM   3352  CA  GLY A 346      39.097  18.767   3.520  1.00 15.00      A    C  
ATOM   3353  C   GLY A 346      40.460  18.121   3.706  1.00 15.00      A    C  
ATOM   3354  O   GLY A 346      41.223  18.529   4.579  1.00 15.00      A    O  
ATOM   3355  N   TRP A 347      40.782  17.141   2.871  1.00 15.00      A    N  
ATOM   3356  HN  TRP A 347      40.142  16.881   2.180  1.00 15.00      A    H  
ATOM   3357  CA  TRP A 347      42.059  16.429   2.959  1.00 15.00      A    C  
ATOM   3358  CB  TRP A 347      42.075  15.256   1.976  1.00 15.00      A    C  
ATOM   3359  CG  TRP A 347      42.748  14.028   2.510  1.00 15.00      A    C  
ATOM   3360  CD1 TRP A 347      44.088  13.830   2.692  1.00 15.00      A    C  
ATOM   3361  CD2 TRP A 347      42.107  12.827   2.928  1.00 15.00      A    C  
ATOM   3362  NE1 TRP A 347      44.312  12.577   3.203  1.00 15.00      A    N  
ATOM   3363  HE1 TRP A 347      45.187  12.200   3.424  1.00 15.00      A    H  
ATOM   3364  CE2 TRP A 347      43.111  11.941   3.357  1.00 15.00      A    C  
ATOM   3365  CE3 TRP A 347      40.775  12.416   2.985  1.00 15.00      A    C  
ATOM   3366  CZ2 TRP A 347      42.825  10.667   3.833  1.00 15.00      A    C  
ATOM   3367  CZ3 TRP A 347      40.490  11.152   3.457  1.00 15.00      A    C  
ATOM   3368  CH2 TRP A 347      41.509  10.291   3.875  1.00 15.00      A    C  
ATOM   3369  C   TRP A 347      43.260  17.342   2.701  1.00 15.00      A    C  
ATOM   3370  O   TRP A 347      44.386  17.037   3.095  1.00 15.00      A    O  
ATOM   3371  N   SER A 348      43.017  18.466   2.053  1.00 15.00      A    N  
ATOM   3372  HN  SER A 348      42.101  18.672   1.779  1.00 15.00      A    H  
ATOM   3373  CA  SER A 348      44.079  19.407   1.743  1.00 15.00      A    C  
ATOM   3374  CB  SER A 348      44.140  19.619   0.234  1.00 15.00      A    C  
ATOM   3375  OG  SER A 348      42.832  19.705  -0.311  1.00 15.00      A    O  
ATOM   3376  HG  SER A 348      42.498  20.598  -0.190  1.00 15.00      A    H  
ATOM   3377  C   SER A 348      43.849  20.736   2.452  1.00 15.00      A    C  
ATOM   3378  O   SER A 348      44.365  21.773   2.032  1.00 15.00      A    O  
ATOM   3379  N   ALA A 349      43.076  20.699   3.531  1.00 15.00      A    N  
ATOM   3380  HN  ALA A 349      42.701  19.838   3.825  1.00 15.00      A    H  
ATOM   3381  CA  ALA A 349      42.773  21.908   4.288  1.00 15.00      A    C  
ATOM   3382  CB  ALA A 349      41.450  21.758   5.028  1.00 15.00      A    C  
ATOM   3383  C   ALA A 349      43.896  22.264   5.257  1.00 15.00      A    C  
ATOM   3384  O   ALA A 349      44.402  23.386   5.254  1.00 15.00      A    O  
ATOM   3385  N   THR A 350      44.285  21.309   6.082  1.00 15.00      A    N  
ATOM   3386  HN  THR A 350      43.853  20.432   6.042  1.00 15.00      A    H  
ATOM   3387  CA  THR A 350      45.335  21.533   7.058  1.00 15.00      A    C  
ATOM   3388  CB  THR A 350      44.737  21.632   8.472  1.00 15.00      A    C  
ATOM   3389  OG1 THR A 350      43.513  20.885   8.517  1.00 15.00      A    O  
ATOM   3390  HG1 THR A 350      43.709  19.944   8.468  1.00 15.00      A    H  
ATOM   3391  CG2 THR A 350      44.445  23.084   8.817  1.00 15.00      A    C  
ATOM   3392  C   THR A 350      46.366  20.411   7.026  1.00 15.00      A    C  
ATOM   3393  O   THR A 350      46.007  19.235   7.035  1.00 15.00      A    O  
ATOM   3394  N   PRO A 351      47.661  20.761   6.968  1.00 15.00      A    N  
ATOM   3395  CA  PRO A 351      48.748  19.782   6.945  1.00 15.00      A    C  
ATOM   3396  CB  PRO A 351      49.976  20.604   6.506  1.00 15.00      A    C  
ATOM   3397  CG  PRO A 351      49.456  21.962   6.153  1.00 15.00      A    C  
ATOM   3398  CD  PRO A 351      48.174  22.134   6.910  1.00 15.00      A    C  
ATOM   3399  C   PRO A 351      48.989  19.184   8.328  1.00 15.00      A    C  
ATOM   3400  O   PRO A 351      48.647  19.790   9.344  1.00 15.00      A    O  
ATOM   3401  N   GLY A 352      49.593  18.005   8.364  1.00 15.00      A    N  
ATOM   3402  HN  GLY A 352      49.865  17.574   7.527  1.00 15.00      A    H  
ATOM   3403  CA  GLY A 352      49.862  17.358   9.630  1.00 15.00      A    C  
ATOM   3404  C   GLY A 352      51.117  16.518   9.594  1.00 15.00      A    C  
ATOM   3405  O   GLY A 352      51.746  16.377   8.548  1.00 15.00      A    O  
ATOM   3406  N   CYS A 353      51.475  15.953  10.740  1.00 15.00      A    N  
ATOM   3407  HN  CYS A 353      50.928  16.107  11.536  1.00 15.00      A    H  
ATOM   3408  CA  CYS A 353      52.667  15.119  10.848  1.00 15.00      A    C  
ATOM   3409  CB  CYS A 353      53.315  15.305  12.226  1.00 15.00      A    C  
ATOM   3410  SG  CYS A 353      54.944  14.542  12.422  1.00 15.00      A    S  
ATOM   3411  HG  CYS A 353      55.491  14.422  11.220  1.00 15.00      A    H  
ATOM   3412  C   CYS A 353      52.328  13.647  10.604  1.00 15.00      A    C  
ATOM   3413  O   CYS A 353      53.209  12.791  10.578  1.00 15.00      A    O  
ATOM   3414  N   GLN A 354      51.041  13.364  10.434  1.00 15.00      A    N  
ATOM   3415  HN  GLN A 354      50.387  14.092  10.470  1.00 15.00      A    H  
ATOM   3416  CA  GLN A 354      50.565  12.006  10.185  1.00 15.00      A    C  
ATOM   3417  CB  GLN A 354      50.577  11.198  11.487  1.00 15.00      A    C  
ATOM   3418  CG  GLN A 354      50.695   9.693  11.300  1.00 15.00      A    C  
ATOM   3419  CD  GLN A 354      52.123   9.256  11.054  1.00 15.00      A    C  
ATOM   3420  OE1 GLN A 354      52.556   9.125   9.914  1.00 15.00      A    O  
ATOM   3421  NE2 GLN A 354      52.865   9.031  12.129  1.00 15.00      A    N  
ATOM   3422 HE21 GLN A 354      52.458   9.154  13.007  1.00 15.00      A    H  
ATOM   3423 HE22 GLN A 354      53.797   8.761  11.994  1.00 15.00      A    H  
ATOM   3424  C   GLN A 354      49.141  12.079   9.659  1.00 15.00      A    C  
ATOM   3425  O   GLN A 354      48.216  12.347  10.424  1.00 15.00      A    O  
ATOM   3426  N   LEU A 355      48.960  11.854   8.362  1.00 15.00      A    N  
ATOM   3427  HN  LEU A 355      49.734  11.643   7.792  1.00 15.00      A    H  
ATOM   3428  CA  LEU A 355      47.627  11.928   7.769  1.00 15.00      A    C  
ATOM   3429  CB  LEU A 355      47.464  13.233   6.984  1.00 15.00      A    C  
ATOM   3430  CG  LEU A 355      46.477  14.250   7.559  1.00 15.00      A    C  
ATOM   3431  CD1 LEU A 355      47.125  15.043   8.680  1.00 15.00      A    C  
ATOM   3432  CD2 LEU A 355      45.960  15.176   6.468  1.00 15.00      A    C  
ATOM   3433  C   LEU A 355      47.320  10.748   6.855  1.00 15.00      A    C  
ATOM   3434  O   LEU A 355      46.371  10.807   6.073  1.00 15.00      A    O  
ATOM   3435  N   HIS A 356      48.104   9.673   6.960  1.00 15.00      A    N  
ATOM   3436  HN  HIS A 356      48.840   9.679   7.608  1.00 15.00      A    H  
ATOM   3437  CA  HIS A 356      47.897   8.488   6.117  1.00 15.00      A    C  
ATOM   3438  CB  HIS A 356      46.510   7.873   6.356  1.00 15.00      A    C  
ATOM   3439  CG  HIS A 356      46.513   6.478   6.908  1.00 15.00      A    C  
ATOM   3440  ND1 HIS A 356      46.742   5.358   6.140  1.00 15.00      A    N  
ATOM   3441  HD1 HIS A 356      46.931   5.349   5.164  1.00 15.00      A    H  
ATOM   3442  CD2 HIS A 356      46.266   6.026   8.159  1.00 15.00      A    C  
ATOM   3443  CE1 HIS A 356      46.627   4.283   6.890  1.00 15.00      A    C  
ATOM   3444  NE2 HIS A 356      46.338   4.658   8.120  1.00 15.00      A    N  
ATOM   3445  HE2 HIS A 356      46.125   4.053   8.863  1.00 15.00      A    H  
ATOM   3446  C   HIS A 356      48.053   8.880   4.648  1.00 15.00      A    C  
ATOM   3447  O   HIS A 356      47.205   8.577   3.808  1.00 15.00      A    O  
ATOM   3448  N   ASP A 357      49.154   9.555   4.361  1.00 15.00      A    N  
ATOM   3449  HN  ASP A 357      49.802   9.738   5.080  1.00 15.00      A    H  
ATOM   3450  CA  ASP A 357      49.462  10.030   3.015  1.00 15.00      A    C  
ATOM   3451  CB  ASP A 357      50.573  11.084   3.067  1.00 15.00      A    C  
ATOM   3452  CG  ASP A 357      51.745  10.647   3.923  1.00 15.00      A    C  
ATOM   3453  OD1 ASP A 357      51.551  10.490   5.154  1.00 15.00      A    O  
ATOM   3454  OD2 ASP A 357      52.849  10.458   3.374  1.00 15.00      A    O  
ATOM   3455  C   ASP A 357      49.864   8.892   2.089  1.00 15.00      A    C  
ATOM   3456  O   ASP A 357      49.907   9.063   0.871  1.00 15.00      A    O  
ATOM   3457  N   ALA A 358      50.127   7.726   2.672  1.00 15.00      A    N  
ATOM   3458  HN  ALA A 358      50.066   7.663   3.645  1.00 15.00      A    H  
ATOM   3459  CA  ALA A 358      50.521   6.540   1.910  1.00 15.00      A    C  
ATOM   3460  CB  ALA A 358      51.101   5.488   2.844  1.00 15.00      A    C  
ATOM   3461  C   ALA A 358      49.345   5.957   1.122  1.00 15.00      A    C  
ATOM   3462  O   ALA A 358      49.468   4.905   0.495  1.00 15.00      A    O  
ATOM   3463  N   GLU A 359      48.207   6.634   1.186  1.00 15.00      A    N  
ATOM   3464  HN  GLU A 359      48.171   7.443   1.733  1.00 15.00      A    H  
ATOM   3465  CA  GLU A 359      47.009   6.204   0.477  1.00 15.00      A    C  
ATOM   3466  CB  GLU A 359      45.770   6.456   1.335  1.00 15.00      A    C  
ATOM   3467  CG  GLU A 359      45.229   5.219   2.024  1.00 15.00      A    C  
ATOM   3468  CD  GLU A 359      46.306   4.441   2.736  1.00 15.00      A    C  
ATOM   3469  OE1 GLU A 359      46.480   3.251   2.420  1.00 15.00      A    O  
ATOM   3470  OE2 GLU A 359      46.990   5.016   3.612  1.00 15.00      A    O  
ATOM   3471  C   GLU A 359      46.867   6.946  -0.847  1.00 15.00      A    C  
ATOM   3472  O   GLU A 359      46.827   6.334  -1.911  1.00 15.00      A    O  
ATOM   3473  N   GLN A 360      46.751   8.274  -0.753  1.00 15.00      A    N  
ATOM   3474  HN  GLN A 360      46.769   8.679   0.137  1.00 15.00      A    H  
ATOM   3475  CA  GLN A 360      46.612   9.155  -1.919  1.00 15.00      A    C  
ATOM   3476  CB  GLN A 360      47.753   8.963  -2.926  1.00 15.00      A    C  
ATOM   3477  CG  GLN A 360      49.106   9.459  -2.434  1.00 15.00      A    C  
ATOM   3478  CD  GLN A 360      50.233   8.501  -2.766  1.00 15.00      A    C  
ATOM   3479  OE1 GLN A 360      50.536   7.596  -2.000  1.00 15.00      A    O  
ATOM   3480  NE2 GLN A 360      50.867   8.696  -3.912  1.00 15.00      A    N  
ATOM   3481 HE21 GLN A 360      50.584   9.438  -4.479  1.00 15.00      A    H  
ATOM   3482 HE22 GLN A 360      51.589   8.077  -4.149  1.00 15.00      A    H  
ATOM   3483  C   GLN A 360      45.238   9.070  -2.600  1.00 15.00      A    C  
ATOM   3484  O   GLN A 360      44.787  10.047  -3.192  1.00 15.00      A    O  
ATOM   3485  N   LEU A 361      44.589   7.916  -2.487  1.00 15.00      A    N  
ATOM   3486  HN  LEU A 361      45.021   7.187  -1.991  1.00 15.00      A    H  
ATOM   3487  CA  LEU A 361      43.276   7.665  -3.097  1.00 15.00      A    C  
ATOM   3488  CB  LEU A 361      42.754   6.291  -2.654  1.00 15.00      A    C  
ATOM   3489  CG  LEU A 361      41.305   5.950  -3.022  1.00 15.00      A    C  
ATOM   3490  CD1 LEU A 361      40.919   4.582  -2.478  1.00 15.00      A    C  
ATOM   3491  CD2 LEU A 361      41.101   6.009  -4.526  1.00 15.00      A    C  
ATOM   3492  C   LEU A 361      42.231   8.746  -2.799  1.00 15.00      A    C  
ATOM   3493  O   LEU A 361      41.713   9.390  -3.707  1.00 15.00      A    O  
ATOM   3494  N   TRP A 362      41.922   8.932  -1.526  1.00 15.00      A    N  
ATOM   3495  HN  TRP A 362      42.373   8.393  -0.846  1.00 15.00      A    H  
ATOM   3496  CA  TRP A 362      40.918   9.904  -1.098  1.00 15.00      A    C  
ATOM   3497  CB  TRP A 362      40.565   9.626   0.364  1.00 15.00      A    C  
ATOM   3498  CG  TRP A 362      39.816   8.350   0.607  1.00 15.00      A    C  
ATOM   3499  CD1 TRP A 362      38.474   8.162   0.482  1.00 15.00      A    C  
ATOM   3500  CD2 TRP A 362      40.355   7.088   1.037  1.00 15.00      A    C  
ATOM   3501  NE1 TRP A 362      38.140   6.873   0.811  1.00 15.00      A    N  
ATOM   3502  HE1 TRP A 362      37.235   6.501   0.804  1.00 15.00      A    H  
ATOM   3503  CE2 TRP A 362      39.276   6.191   1.146  1.00 15.00      A    C  
ATOM   3504  CE3 TRP A 362      41.642   6.625   1.328  1.00 15.00      A    C  
ATOM   3505  CZ2 TRP A 362      39.437   4.868   1.549  1.00 15.00      A    C  
ATOM   3506  CZ3 TRP A 362      41.801   5.309   1.727  1.00 15.00      A    C  
ATOM   3507  CH2 TRP A 362      40.706   4.444   1.828  1.00 15.00      A    C  
ATOM   3508  C   TRP A 362      41.383  11.363  -1.221  1.00 15.00      A    C  
ATOM   3509  O   TRP A 362      41.147  12.154  -0.308  1.00 15.00      A    O  
ATOM   3510  N   LEU A 363      42.016  11.725  -2.337  1.00 15.00      A    N  
ATOM   3511  HN  LEU A 363      42.135  11.063  -3.059  1.00 15.00      A    H  
ATOM   3512  CA  LEU A 363      42.501  13.096  -2.535  1.00 15.00      A    C  
ATOM   3513  CB  LEU A 363      43.419  13.559  -1.398  1.00 15.00      A    C  
ATOM   3514  CG  LEU A 363      44.735  12.803  -1.216  1.00 15.00      A    C  
ATOM   3515  CD1 LEU A 363      44.567  11.631  -0.261  1.00 15.00      A    C  
ATOM   3516  CD2 LEU A 363      45.810  13.747  -0.717  1.00 15.00      A    C  
ATOM   3517  C   LEU A 363      43.177  13.264  -3.891  1.00 15.00      A    C  
ATOM   3518  O   LEU A 363      44.342  13.666  -3.990  1.00 15.00      A    O  
ATOM   3519  N   ASP A 364      42.426  12.950  -4.927  1.00 15.00      A    N  
ATOM   3520  HN  ASP A 364      41.506  12.626  -4.765  1.00 15.00      A    H  
ATOM   3521  CA  ASP A 364      42.890  13.046  -6.302  1.00 15.00      A    C  
ATOM   3522  CB  ASP A 364      42.002  12.235  -7.276  1.00 15.00      A    C  
ATOM   3523  CG  ASP A 364      40.954  11.361  -6.599  1.00 15.00      A    C  
ATOM   3524  OD1 ASP A 364      40.746  10.212  -7.044  1.00 15.00      A    O  
ATOM   3525  OD2 ASP A 364      40.313  11.834  -5.637  1.00 15.00      A    O  
ATOM   3526  C   ASP A 364      43.007  14.507  -6.739  1.00 15.00      A    C  
ATOM   3527  O   ASP A 364      44.106  14.974  -7.024  1.00 15.00      A    O  
ATOM   3528  N   PRO A 365      41.893  15.282  -6.776  1.00 15.00      A    N  
ATOM   3529  CA  PRO A 365      41.940  16.690  -7.182  1.00 15.00      A    C  
ATOM   3530  CB  PRO A 365      40.462  17.123  -7.175  1.00 15.00      A    C  
ATOM   3531  CG  PRO A 365      39.692  15.850  -7.211  1.00 15.00      A    C  
ATOM   3532  CD  PRO A 365      40.519  14.869  -6.436  1.00 15.00      A    C  
ATOM   3533  C   PRO A 365      42.727  17.520  -6.178  1.00 15.00      A    C  
ATOM   3534  O   PRO A 365      43.459  18.443  -6.548  1.00 15.00      A    O  
ATOM   3535  N   LEU A 366      42.586  17.149  -4.910  1.00 15.00      A    N  
ATOM   3536  HN  LEU A 366      42.010  16.381  -4.712  1.00 15.00      A    H  
ATOM   3537  CA  LEU A 366      43.248  17.834  -3.806  1.00 15.00      A    C  
ATOM   3538  CB  LEU A 366      42.869  17.186  -2.467  1.00 15.00      A    C  
ATOM   3539  CG  LEU A 366      41.395  17.295  -2.045  1.00 15.00      A    C  
ATOM   3540  CD1 LEU A 366      40.752  18.544  -2.630  1.00 15.00      A    C  
ATOM   3541  CD2 LEU A 366      40.612  16.050  -2.436  1.00 15.00      A    C  
ATOM   3542  C   LEU A 366      44.764  17.876  -3.971  1.00 15.00      A    C  
ATOM   3543  O   LEU A 366      45.424  18.768  -3.451  1.00 15.00      A    O  
ATOM   3544  N   ARG A 367      45.314  16.916  -4.703  1.00 15.00      A    N  
ATOM   3545  HN  ARG A 367      44.742  16.223  -5.099  1.00 15.00      A    H  
ATOM   3546  CA  ARG A 367      46.754  16.868  -4.925  1.00 15.00      A    C  
ATOM   3547  CB  ARG A 367      47.356  15.655  -4.220  1.00 15.00      A    C  
ATOM   3548  CG  ARG A 367      48.078  15.967  -2.917  1.00 15.00      A    C  
ATOM   3549  CD  ARG A 367      48.583  14.692  -2.248  1.00 15.00      A    C  
ATOM   3550  NE  ARG A 367      49.495  13.932  -3.110  1.00 15.00      A    N  
ATOM   3551  HE  ARG A 367      50.440  14.202  -3.107  1.00 15.00      A    H  
ATOM   3552  CZ  ARG A 367      49.122  12.906  -3.886  1.00 15.00      A    C  
ATOM   3553  NH1 ARG A 367      47.852  12.508  -3.913  1.00 15.00      A    N  
ATOM   3554 HH11 ARG A 367      47.563  11.711  -4.523  1.00 15.00      A    H  
ATOM   3555 HH12 ARG A 367      47.136  12.991  -3.329  1.00 15.00      A    H  
ATOM   3556  NH2 ARG A 367      50.018  12.301  -4.660  1.00 15.00      A    N  
ATOM   3557 HH21 ARG A 367      51.010  12.619  -4.665  1.00 15.00      A    H  
ATOM   3558 HH22 ARG A 367      49.733  11.507  -5.271  1.00 15.00      A    H  
ATOM   3559  C   ARG A 367      47.082  16.824  -6.415  1.00 15.00      A    C  
ATOM   3560  O   ARG A 367      48.081  16.235  -6.823  1.00 15.00      A    O  
ATOM   3561  N   ALA A 368      46.238  17.451  -7.224  1.00 15.00      A    N  
ATOM   3562  HN  ALA A 368      45.459  17.905  -6.840  1.00 15.00      A    H  
ATOM   3563  CA  ALA A 368      46.449  17.479  -8.669  1.00 15.00      A    C  
ATOM   3564  CB  ALA A 368      45.659  16.375  -9.354  1.00 15.00      A    C  
ATOM   3565  C   ALA A 368      46.080  18.836  -9.254  1.00 15.00      A    C  
ATOM   3566  O   ALA A 368      46.772  19.358 -10.125  1.00 15.00      A    O  
ATOM   3567  N   GLN A 369      44.992  19.414  -8.755  1.00 15.00      A    N  
ATOM   3568  HN  GLN A 369      44.493  18.960  -8.045  1.00 15.00      A    H  
ATOM   3569  CA  GLN A 369      44.523  20.712  -9.234  1.00 15.00      A    C  
ATOM   3570  CB  GLN A 369      43.010  20.836  -9.050  1.00 15.00      A    C  
ATOM   3571  CG  GLN A 369      42.216  20.735 -10.342  1.00 15.00      A    C  
ATOM   3572  CD  GLN A 369      40.722  20.643 -10.098  1.00 15.00      A    C  
ATOM   3573  OE1 GLN A 369      40.035  21.653  -9.983  1.00 15.00      A    O  
ATOM   3574  NE2 GLN A 369      40.209  19.425 -10.023  1.00 15.00      A    N  
ATOM   3575 HE21 GLN A 369      40.811  18.662 -10.129  1.00 15.00      A    H  
ATOM   3576 HE22 GLN A 369      39.245  19.341  -9.866  1.00 15.00      A    H  
ATOM   3577  C   GLN A 369      45.237  21.856  -8.525  1.00 15.00      A    C  
ATOM   3578  O   GLN A 369      44.919  23.024  -8.736  1.00 15.00      A    O  
ATOM   3579  N   THR A 370      46.191  21.510  -7.676  1.00 15.00      A    N  
ATOM   3580  HN  THR A 370      46.388  20.563  -7.547  1.00 15.00      A    H  
ATOM   3581  CA  THR A 370      46.963  22.501  -6.942  1.00 15.00      A    C  
ATOM   3582  CB  THR A 370      46.803  22.327  -5.408  1.00 15.00      A    C  
ATOM   3583  OG1 THR A 370      47.344  23.464  -4.723  1.00 15.00      A    O  
ATOM   3584  HG1 THR A 370      48.125  23.194  -4.225  1.00 15.00      A    H  
ATOM   3585  CG2 THR A 370      45.343  22.156  -5.019  1.00 15.00      A    C  
ATOM   3586  C   THR A 370      48.436  22.353  -7.303  1.00 15.00      A    C  
ATOM   3587  O   THR A 370      49.054  23.256  -7.867  1.00 15.00      A    O  
ATOM   3588  N   ASP A 371      48.975  21.183  -7.001  1.00 15.00      A    N  
ATOM   3589  HN  ASP A 371      48.419  20.504  -6.569  1.00 15.00      A    H  
ATOM   3590  CA  ASP A 371      50.372  20.878  -7.264  1.00 15.00      A    C  
ATOM   3591  CB  ASP A 371      50.886  19.907  -6.206  1.00 15.00      A    C  
ATOM   3592  CG  ASP A 371      50.735  20.444  -4.803  1.00 15.00      A    C  
ATOM   3593  OD1 ASP A 371      51.682  21.086  -4.312  1.00 15.00      A    O  
ATOM   3594  OD2 ASP A 371      49.666  20.220  -4.195  1.00 15.00      A    O  
ATOM   3595  C   ASP A 371      50.556  20.269  -8.646  1.00 15.00      A    C  
ATOM   3596  O   ASP A 371      50.642  19.047  -8.787  1.00 15.00      A    O  
ATOM   3597  N   GLU A 372      50.629  21.133  -9.654  1.00 15.00      A    N  
ATOM   3598  HN  GLU A 372      50.544  22.092  -9.457  1.00 15.00      A    H  
ATOM   3599  CA  GLU A 372      50.798  20.717 -11.050  1.00 15.00      A    C  
ATOM   3600  CB  GLU A 372      51.012  21.938 -11.951  1.00 15.00      A    C  
ATOM   3601  CG  GLU A 372      49.815  22.867 -12.063  1.00 15.00      A    C  
ATOM   3602  CD  GLU A 372      50.082  24.031 -13.000  1.00 15.00      A    C  
ATOM   3603  OE1 GLU A 372      50.515  25.098 -12.514  1.00 15.00      A    O  
ATOM   3604  OE2 GLU A 372      49.869  23.874 -14.222  1.00 15.00      A    O  
ATOM   3605  C   GLU A 372      51.951  19.725 -11.253  1.00 15.00      A    C  
ATOM   3606  O   GLU A 372      51.762  18.642 -11.803  1.00 15.00      A    O  
ATOM   3607  N   THR A 373      53.147  20.099 -10.817  1.00 15.00      A    N  
ATOM   3608  HN  THR A 373      53.252  20.975 -10.393  1.00 15.00      A    H  
ATOM   3609  CA  THR A 373      54.316  19.244 -10.988  1.00 15.00      A    C  
ATOM   3610  CB  THR A 373      55.481  20.069 -11.589  1.00 15.00      A    C  
ATOM   3611  OG1 THR A 373      55.903  21.075 -10.657  1.00 15.00      A    O  
ATOM   3612  HG1 THR A 373      56.791  20.871 -10.346  1.00 15.00      A    H  
ATOM   3613  CG2 THR A 373      56.664  19.193 -11.982  1.00 15.00      A    C  
ATOM   3614  C   THR A 373      54.755  18.596  -9.667  1.00 15.00      A    C  
ATOM   3615  O   THR A 373      55.534  17.640  -9.660  1.00 15.00      A    O  
ATOM   3616  N   PHE A 374      54.223  19.096  -8.557  1.00 15.00      A    N  
ATOM   3617  HN  PHE A 374      53.560  19.811  -8.628  1.00 15.00      A    H  
ATOM   3618  CA  PHE A 374      54.587  18.593  -7.236  1.00 15.00      A    C  
ATOM   3619  CB  PHE A 374      54.181  19.587  -6.142  1.00 15.00      A    C  
ATOM   3620  CG  PHE A 374      55.254  20.554  -5.718  1.00 15.00      A    C  
ATOM   3621  CD1 PHE A 374      55.391  21.782  -6.344  1.00 15.00      A    C  
ATOM   3622  CD2 PHE A 374      56.113  20.239  -4.677  1.00 15.00      A    C  
ATOM   3623  CE1 PHE A 374      56.366  22.678  -5.941  1.00 15.00      A    C  
ATOM   3624  CE2 PHE A 374      57.091  21.128  -4.271  1.00 15.00      A    C  
ATOM   3625  CZ  PHE A 374      57.217  22.350  -4.903  1.00 15.00      A    C  
ATOM   3626  C   PHE A 374      53.993  17.214  -6.942  1.00 15.00      A    C  
ATOM   3627  O   PHE A 374      54.669  16.193  -7.074  1.00 15.00      A    O  
ATOM   3628  N   LEU A 375      52.724  17.181  -6.560  1.00 15.00      A    N  
ATOM   3629  HN  LEU A 375      52.213  18.018  -6.499  1.00 15.00      A    H  
ATOM   3630  CA  LEU A 375      52.080  15.924  -6.211  1.00 15.00      A    C  
ATOM   3631  CB  LEU A 375      51.091  16.104  -5.055  1.00 15.00      A    C  
ATOM   3632  CG  LEU A 375      51.706  16.258  -3.653  1.00 15.00      A    C  
ATOM   3633  CD1 LEU A 375      52.747  15.179  -3.384  1.00 15.00      A    C  
ATOM   3634  CD2 LEU A 375      52.289  17.647  -3.444  1.00 15.00      A    C  
ATOM   3635  C   LEU A 375      51.462  15.186  -7.400  1.00 15.00      A    C  
ATOM   3636  O   LEU A 375      51.232  13.978  -7.316  1.00 15.00      A    O  
ATOM   3637  N   GLN A 376      51.193  15.894  -8.495  1.00 15.00      A    N  
ATOM   3638  HN  GLN A 376      51.366  16.861  -8.501  1.00 15.00      A    H  
ATOM   3639  CA  GLN A 376      50.610  15.259  -9.680  1.00 15.00      A    C  
ATOM   3640  CB  GLN A 376      50.175  16.283 -10.736  1.00 15.00      A    C  
ATOM   3641  CG  GLN A 376      49.655  15.665 -12.030  1.00 15.00      A    C  
ATOM   3642  CD  GLN A 376      48.298  14.995 -11.871  1.00 15.00      A    C  
ATOM   3643  OE1 GLN A 376      47.263  15.579 -12.183  1.00 15.00      A    O  
ATOM   3644  NE2 GLN A 376      48.292  13.762 -11.382  1.00 15.00      A    N  
ATOM   3645 HE21 GLN A 376      49.153  13.351 -11.153  1.00 15.00      A    H  
ATOM   3646 HE22 GLN A 376      47.425  13.320 -11.255  1.00 15.00      A    H  
ATOM   3647  C   GLN A 376      51.556  14.214 -10.280  1.00 15.00      A    C  
ATOM   3648  O   GLN A 376      51.109  13.159 -10.746  1.00 15.00      A    O  
ATOM   3649  N   ARG A 377      52.860  14.504 -10.279  1.00 15.00      A    N  
ATOM   3650  HN  ARG A 377      53.163  15.362  -9.916  1.00 15.00      A    H  
ATOM   3651  CA  ARG A 377      53.841  13.562 -10.811  1.00 15.00      A    C  
ATOM   3652  CB  ARG A 377      55.245  14.166 -10.862  1.00 15.00      A    C  
ATOM   3653  CG  ARG A 377      55.506  15.028 -12.084  1.00 15.00      A    C  
ATOM   3654  CD  ARG A 377      56.995  15.273 -12.278  1.00 15.00      A    C  
ATOM   3655  NE  ARG A 377      57.662  14.168 -12.978  1.00 15.00      A    N  
ATOM   3656  HE  ARG A 377      57.090  13.530 -13.457  1.00 15.00      A    H  
ATOM   3657  CZ  ARG A 377      58.986  13.987 -12.988  1.00 15.00      A    C  
ATOM   3658  NH1 ARG A 377      59.776  14.830 -12.329  1.00 15.00      A    N  
ATOM   3659 HH11 ARG A 377      60.810  14.694 -12.333  1.00 15.00      A    H  
ATOM   3660 HH12 ARG A 377      59.364  15.629 -11.804  1.00 15.00      A    H  
ATOM   3661  NH2 ARG A 377      59.525  12.982 -13.676  1.00 15.00      A    N  
ATOM   3662 HH21 ARG A 377      58.918  12.327 -14.214  1.00 15.00      A    H  
ATOM   3663 HH22 ARG A 377      60.559  12.845 -13.682  1.00 15.00      A    H  
ATOM   3664  C   ARG A 377      53.851  12.301  -9.969  1.00 15.00      A    C  
ATOM   3665  O   ARG A 377      53.761  11.193 -10.499  1.00 15.00      A    O  
ATOM   3666  N   ARG A 378      53.921  12.480  -8.651  1.00 15.00      A    N  
ATOM   3667  HN  ARG A 378      53.974  13.391  -8.295  1.00 15.00      A    H  
ATOM   3668  CA  ARG A 378      53.919  11.355  -7.726  1.00 15.00      A    C  
ATOM   3669  CB  ARG A 378      54.559  11.715  -6.390  1.00 15.00      A    C  
ATOM   3670  CG  ARG A 378      55.621  10.721  -5.959  1.00 15.00      A    C  
ATOM   3671  CD  ARG A 378      55.910  10.831  -4.479  1.00 15.00      A    C  
ATOM   3672  NE  ARG A 378      56.840   9.799  -4.023  1.00 15.00      A    N  
ATOM   3673  HE  ARG A 378      57.412   9.376  -4.709  1.00 15.00      A    H  
ATOM   3674  CZ  ARG A 378      56.922   9.380  -2.762  1.00 15.00      A    C  
ATOM   3675  NH1 ARG A 378      56.122   9.900  -1.835  1.00 15.00      A    N  
ATOM   3676 HH11 ARG A 378      56.181   9.575  -0.847  1.00 15.00      A    H  
ATOM   3677 HH12 ARG A 378      55.426  10.630  -2.096  1.00 15.00      A    H  
ATOM   3678  NH2 ARG A 378      57.818   8.460  -2.426  1.00 15.00      A    N  
ATOM   3679 HH21 ARG A 378      57.886   8.129  -1.442  1.00 15.00      A    H  
ATOM   3680 HH22 ARG A 378      58.457   8.063  -3.150  1.00 15.00      A    H  
ATOM   3681  C   ARG A 378      52.502  10.810  -7.540  1.00 15.00      A    C  
ATOM   3682  O   ARG A 378      52.013  10.620  -6.418  1.00 15.00      A    O  
ATOM   3683  N   LEU A 379      51.859  10.583  -8.673  1.00 15.00      A    N  
ATOM   3684  HN  LEU A 379      52.331  10.771  -9.512  1.00 15.00      A    H  
ATOM   3685  CA  LEU A 379      50.511  10.063  -8.744  1.00 15.00      A    C  
ATOM   3686  CB  LEU A 379      49.505  11.208  -8.585  1.00 15.00      A    C  
ATOM   3687  CG  LEU A 379      48.046  10.822  -8.333  1.00 15.00      A    C  
ATOM   3688  CD1 LEU A 379      47.915  10.020  -7.049  1.00 15.00      A    C  
ATOM   3689  CD2 LEU A 379      47.166  12.064  -8.282  1.00 15.00      A    C  
ATOM   3690  C   LEU A 379      50.348   9.393 -10.103  1.00 15.00      A    C  
ATOM   3691  O   LEU A 379      49.956   8.234 -10.201  1.00 15.00      A    O  
ATOM   3692  N   ARG A 380      50.692  10.127 -11.157  1.00 15.00      A    N  
ATOM   3693  HN  ARG A 380      51.001  11.051 -11.020  1.00 15.00      A    H  
ATOM   3694  CA  ARG A 380      50.610   9.592 -12.510  1.00 15.00      A    C  
ATOM   3695  CB  ARG A 380      50.585  10.721 -13.554  1.00 15.00      A    C  
ATOM   3696  CG  ARG A 380      50.551  10.235 -15.001  1.00 15.00      A    C  
ATOM   3697  CD  ARG A 380      50.648  11.386 -15.992  1.00 15.00      A    C  
ATOM   3698  NE  ARG A 380      49.382  12.108 -16.123  1.00 15.00      A    N  
ATOM   3699  HE  ARG A 380      48.575  11.655 -15.792  1.00 15.00      A    H  
ATOM   3700  CZ  ARG A 380      49.260  13.318 -16.668  1.00 15.00      A    C  
ATOM   3701  NH1 ARG A 380      50.329  13.953 -17.141  1.00 15.00      A    N  
ATOM   3702 HH11 ARG A 380      51.268  13.506 -17.091  1.00 15.00      A    H  
ATOM   3703 HH12 ARG A 380      50.233  14.901 -17.565  1.00 15.00      A    H  
ATOM   3704  NH2 ARG A 380      48.064  13.895 -16.737  1.00 15.00      A    N  
ATOM   3705 HH21 ARG A 380      47.221  13.403 -16.367  1.00 15.00      A    H  
ATOM   3706 HH22 ARG A 380      47.961  14.843 -17.158  1.00 15.00      A    H  
ATOM   3707  C   ARG A 380      51.778   8.642 -12.773  1.00 15.00      A    C  
ATOM   3708  O   ARG A 380      51.729   7.819 -13.684  1.00 15.00      A    O  
ATOM   3709  N   GLY A 381      52.813   8.745 -11.953  1.00 15.00      A    N  
ATOM   3710  HN  GLY A 381      52.791   9.398 -11.222  1.00 15.00      A    H  
ATOM   3711  CA  GLY A 381      53.978   7.900 -12.131  1.00 15.00      A    C  
ATOM   3712  C   GLY A 381      54.043   6.719 -11.179  1.00 15.00      A    C  
ATOM   3713  O   GLY A 381      54.476   5.637 -11.569  1.00 15.00      A    O  
ATOM   3714  N   ASP A 382      53.627   6.920  -9.935  1.00 15.00      A    N  
ATOM   3715  HN  ASP A 382      53.322   7.814  -9.669  1.00 15.00      A    H  
ATOM   3716  CA  ASP A 382      53.679   5.858  -8.928  1.00 15.00      A    C  
ATOM   3717  CB  ASP A 382      53.981   6.428  -7.531  1.00 15.00      A    C  
ATOM   3718  CG  ASP A 382      54.885   7.650  -7.545  1.00 15.00      A    C  
ATOM   3719  OD1 ASP A 382      55.936   7.638  -6.859  1.00 15.00      A    O  
ATOM   3720  OD2 ASP A 382      54.534   8.638  -8.228  1.00 15.00      A    O  
ATOM   3721  C   ASP A 382      52.396   5.037  -8.874  1.00 15.00      A    C  
ATOM   3722  O   ASP A 382      52.427   3.883  -8.461  1.00 15.00      A    O  
ATOM   3723  N   TRP A 383      51.279   5.632  -9.312  1.00 15.00      A    N  
ATOM   3724  HN  TRP A 383      51.337   6.547  -9.649  1.00 15.00      A    H  
ATOM   3725  CA  TRP A 383      49.962   4.962  -9.296  1.00 15.00      A    C  
ATOM   3726  CB  TRP A 383      49.685   4.082 -10.534  1.00 15.00      A    C  
ATOM   3727  CG  TRP A 383      50.894   3.570 -11.264  1.00 15.00      A    C  
ATOM   3728  CD1 TRP A 383      51.689   4.264 -12.129  1.00 15.00      A    C  
ATOM   3729  CD2 TRP A 383      51.428   2.245 -11.209  1.00 15.00      A    C  
ATOM   3730  NE1 TRP A 383      52.694   3.460 -12.601  1.00 15.00      A    N  
ATOM   3731  HE1 TRP A 383      53.396   3.734 -13.227  1.00 15.00      A    H  
ATOM   3732  CE2 TRP A 383      52.559   2.214 -12.049  1.00 15.00      A    C  
ATOM   3733  CE3 TRP A 383      51.071   1.086 -10.517  1.00 15.00      A    C  
ATOM   3734  CZ2 TRP A 383      53.325   1.066 -12.228  1.00 15.00      A    C  
ATOM   3735  CZ3 TRP A 383      51.829  -0.051 -10.695  1.00 15.00      A    C  
ATOM   3736  CH2 TRP A 383      52.947  -0.053 -11.538  1.00 15.00      A    C  
ATOM   3737  C   TRP A 383      49.695   4.217  -7.980  1.00 15.00      A    C  
ATOM   3738  O   TRP A 383      49.912   3.010  -7.878  1.00 15.00      A    O  
ATOM   3739  N   PRO A 384      49.192   4.935  -6.965  1.00 15.00      A    N  
ATOM   3740  CA  PRO A 384      48.929   4.377  -5.639  1.00 15.00      A    C  
ATOM   3741  CB  PRO A 384      48.757   5.617  -4.746  1.00 15.00      A    C  
ATOM   3742  CG  PRO A 384      49.056   6.792  -5.621  1.00 15.00      A    C  
ATOM   3743  CD  PRO A 384      48.811   6.345  -7.027  1.00 15.00      A    C  
ATOM   3744  C   PRO A 384      47.686   3.494  -5.573  1.00 15.00      A    C  
ATOM   3745  O   PRO A 384      46.609   3.932  -5.164  1.00 15.00      A    O  
ATOM   3746  N   ALA A 385      47.849   2.241  -5.959  1.00 15.00      A    N  
ATOM   3747  HN  ALA A 385      48.735   1.952  -6.291  1.00 15.00      A    H  
ATOM   3748  CA  ALA A 385      46.753   1.283  -5.918  1.00 15.00      A    C  
ATOM   3749  CB  ALA A 385      46.647   0.544  -7.243  1.00 15.00      A    C  
ATOM   3750  C   ALA A 385      46.989   0.306  -4.772  1.00 15.00      A    C  
ATOM   3751  O   ALA A 385      46.378  -0.764  -4.697  1.00 15.00      A    O  
ATOM   3752  N   GLU A 386      47.889   0.695  -3.877  1.00 15.00      A    N  
ATOM   3753  HN  GLU A 386      48.338   1.558  -4.008  1.00 15.00      A    H  
ATOM   3754  CA  GLU A 386      48.263  -0.118  -2.727  1.00 15.00      A    C  
ATOM   3755  CB  GLU A 386      49.641   0.313  -2.207  1.00 15.00      A    C  
ATOM   3756  CG  GLU A 386      50.833  -0.321  -2.930  1.00 15.00      A    C  
ATOM   3757  CD  GLU A 386      50.567  -0.643  -4.393  1.00 15.00      A    C  
ATOM   3758  OE1 GLU A 386      50.347   0.298  -5.185  1.00 15.00      A    O  
ATOM   3759  OE2 GLU A 386      50.553  -1.845  -4.746  1.00 15.00      A    O  
ATOM   3760  C   GLU A 386      47.215  -0.050  -1.617  1.00 15.00      A    C  
ATOM   3761  O   GLU A 386      47.309  -0.761  -0.615  1.00 15.00      A    O  
ATOM   3762  N   VAL A 387      46.206   0.795  -1.809  1.00 15.00      A    N  
ATOM   3763  HN  VAL A 387      46.187   1.339  -2.623  1.00 15.00      A    H  
ATOM   3764  CA  VAL A 387      45.129   0.937  -0.830  1.00 15.00      A    C  
ATOM   3765  CB  VAL A 387      44.187   2.109  -1.185  1.00 15.00      A    C  
ATOM   3766  CG1 VAL A 387      43.185   2.359  -0.066  1.00 15.00      A    C  
ATOM   3767  CG2 VAL A 387      44.986   3.369  -1.477  1.00 15.00      A    C  
ATOM   3768  C   VAL A 387      44.326  -0.360  -0.777  1.00 15.00      A    C  
ATOM   3769  O   VAL A 387      43.767  -0.729   0.258  1.00 15.00      A    O  
ATOM   3770  N   GLY A 388      44.307  -1.061  -1.907  1.00 15.00      A    N  
ATOM   3771  HN  GLY A 388      44.782  -0.715  -2.690  1.00 15.00      A    H  
ATOM   3772  CA  GLY A 388      43.598  -2.322  -1.996  1.00 15.00      A    C  
ATOM   3773  C   GLY A 388      44.237  -3.382  -1.125  1.00 15.00      A    C  
ATOM   3774  O   GLY A 388      43.559  -4.271  -0.614  1.00 15.00      A    O  
ATOM   3775  N   ASN A 389      45.549  -3.278  -0.949  1.00 15.00      A    N  
ATOM   3776  HN  ASN A 389      46.034  -2.543  -1.381  1.00 15.00      A    H  
ATOM   3777  CA  ASN A 389      46.284  -4.224  -0.121  1.00 15.00      A    C  
ATOM   3778  CB  ASN A 389      47.793  -4.065  -0.318  1.00 15.00      A    C  
ATOM   3779  CG  ASN A 389      48.278  -4.677  -1.618  1.00 15.00      A    C  
ATOM   3780  OD1 ASN A 389      48.187  -4.061  -2.681  1.00 15.00      A    O  
ATOM   3781  ND2 ASN A 389      48.799  -5.895  -1.543  1.00 15.00      A    N  
ATOM   3782 HD21 ASN A 389      48.841  -6.329  -0.665  1.00 15.00      A    H  
ATOM   3783 HD22 ASN A 389      49.124  -6.309  -2.369  1.00 15.00      A    H  
ATOM   3784  C   ASN A 389      45.915  -4.027   1.340  1.00 15.00      A    C  
ATOM   3785  O   ASN A 389      45.843  -4.984   2.107  1.00 15.00      A    O  
ATOM   3786  N   ARG A 390      45.663  -2.778   1.719  1.00 15.00      A    N  
ATOM   3787  HN  ARG A 390      45.736  -2.051   1.065  1.00 15.00      A    H  
ATOM   3788  CA  ARG A 390      45.276  -2.478   3.089  1.00 15.00      A    C  
ATOM   3789  CB  ARG A 390      45.540  -1.017   3.457  1.00 15.00      A    C  
ATOM   3790  CG  ARG A 390      45.692  -0.806   4.957  1.00 15.00      A    C  
ATOM   3791  CD  ARG A 390      45.677   0.665   5.347  1.00 15.00      A    C  
ATOM   3792  NE  ARG A 390      46.538   1.494   4.502  1.00 15.00      A    N  
ATOM   3793  HE  ARG A 390      46.085   2.104   3.863  1.00 15.00      A    H  
ATOM   3794  CZ  ARG A 390      47.872   1.490   4.519  1.00 15.00      A    C  
ATOM   3795  NH1 ARG A 390      48.549   0.685   5.335  1.00 15.00      A    N  
ATOM   3796 HH11 ARG A 390      49.589   0.694   5.333  1.00 15.00      A    H  
ATOM   3797 HH12 ARG A 390      48.039   0.041   5.972  1.00 15.00      A    H  
ATOM   3798  NH2 ARG A 390      48.523   2.324   3.725  1.00 15.00      A    N  
ATOM   3799 HH21 ARG A 390      49.559   2.350   3.710  1.00 15.00      A    H  
ATOM   3800 HH22 ARG A 390      47.972   2.975   3.095  1.00 15.00      A    H  
ATOM   3801  C   ARG A 390      43.808  -2.823   3.298  1.00 15.00      A    C  
ATOM   3802  O   ARG A 390      43.390  -3.161   4.404  1.00 15.00      A    O  
ATOM   3803  N   PHE A 391      43.034  -2.736   2.223  1.00 15.00      A    N  
ATOM   3804  HN  PHE A 391      43.427  -2.434   1.374  1.00 15.00      A    H  
ATOM   3805  CA  PHE A 391      41.614  -3.059   2.270  1.00 15.00      A    C  
ATOM   3806  CB  PHE A 391      40.944  -2.715   0.933  1.00 15.00      A    C  
ATOM   3807  CG  PHE A 391      39.479  -3.048   0.859  1.00 15.00      A    C  
ATOM   3808  CD1 PHE A 391      38.557  -2.390   1.659  1.00 15.00      A    C  
ATOM   3809  CD2 PHE A 391      39.024  -4.018  -0.019  1.00 15.00      A    C  
ATOM   3810  CE1 PHE A 391      37.211  -2.695   1.585  1.00 15.00      A    C  
ATOM   3811  CE2 PHE A 391      37.680  -4.329  -0.098  1.00 15.00      A    C  
ATOM   3812  CZ  PHE A 391      36.772  -3.666   0.705  1.00 15.00      A    C  
ATOM   3813  C   PHE A 391      41.425  -4.535   2.616  1.00 15.00      A    C  
ATOM   3814  O   PHE A 391      40.475  -4.906   3.307  1.00 15.00      A    O  
ATOM   3815  N   ALA A 392      42.350  -5.372   2.147  1.00 15.00      A    N  
ATOM   3816  HN  ALA A 392      43.081  -5.018   1.596  1.00 15.00      A    H  
ATOM   3817  CA  ALA A 392      42.297  -6.802   2.425  1.00 15.00      A    C  
ATOM   3818  CB  ALA A 392      43.376  -7.542   1.648  1.00 15.00      A    C  
ATOM   3819  C   ALA A 392      42.447  -7.047   3.924  1.00 15.00      A    C  
ATOM   3820  O   ALA A 392      41.813  -7.943   4.482  1.00 15.00      A    O  
ATOM   3821  N   ASN A 393      43.267  -6.217   4.568  1.00 15.00      A    N  
ATOM   3822  HN  ASN A 393      43.733  -5.523   4.057  1.00 15.00      A    H  
ATOM   3823  CA  ASN A 393      43.503  -6.313   6.009  1.00 15.00      A    C  
ATOM   3824  CB  ASN A 393      44.492  -5.232   6.473  1.00 15.00      A    C  
ATOM   3825  CG  ASN A 393      45.944  -5.680   6.453  1.00 15.00      A    C  
ATOM   3826  OD1 ASN A 393      46.319  -6.585   5.718  1.00 15.00      A    O  
ATOM   3827  ND2 ASN A 393      46.776  -5.037   7.263  1.00 15.00      A    N  
ATOM   3828 HD21 ASN A 393      46.418  -4.320   7.824  1.00 15.00      A    H  
ATOM   3829 HD22 ASN A 393      47.721  -5.302   7.256  1.00 15.00      A    H  
ATOM   3830  C   ASN A 393      42.194  -6.164   6.778  1.00 15.00      A    C  
ATOM   3831  O   ASN A 393      42.016  -6.755   7.846  1.00 15.00      A    O  
ATOM   3832  N   TRP A 394      41.280  -5.369   6.232  1.00 15.00      A    N  
ATOM   3833  HN  TRP A 394      41.478  -4.924   5.378  1.00 15.00      A    H  
ATOM   3834  CA  TRP A 394      39.988  -5.153   6.865  1.00 15.00      A    C  
ATOM   3835  CB  TRP A 394      39.299  -3.907   6.309  1.00 15.00      A    C  
ATOM   3836  CG  TRP A 394      39.261  -2.778   7.289  1.00 15.00      A    C  
ATOM   3837  CD1 TRP A 394      40.091  -1.697   7.325  1.00 15.00      A    C  
ATOM   3838  CD2 TRP A 394      38.351  -2.624   8.385  1.00 15.00      A    C  
ATOM   3839  NE1 TRP A 394      39.755  -0.879   8.375  1.00 15.00      A    N  
ATOM   3840  HE1 TRP A 394      40.204  -0.038   8.608  1.00 15.00      A    H  
ATOM   3841  CE2 TRP A 394      38.686  -1.426   9.040  1.00 15.00      A    C  
ATOM   3842  CE3 TRP A 394      37.281  -3.383   8.873  1.00 15.00      A    C  
ATOM   3843  CZ2 TRP A 394      37.994  -0.970  10.160  1.00 15.00      A    C  
ATOM   3844  CZ3 TRP A 394      36.595  -2.928   9.983  1.00 15.00      A    C  
ATOM   3845  CH2 TRP A 394      36.953  -1.732  10.614  1.00 15.00      A    C  
ATOM   3846  C   TRP A 394      39.102  -6.380   6.700  1.00 15.00      A    C  
ATOM   3847  O   TRP A 394      38.446  -6.814   7.645  1.00 15.00      A    O  
ATOM   3848  N   LEU A 395      39.111  -6.950   5.501  1.00 15.00      A    N  
ATOM   3849  HN  LEU A 395      39.660  -6.557   4.787  1.00 15.00      A    H  
ATOM   3850  CA  LEU A 395      38.320  -8.142   5.219  1.00 15.00      A    C  
ATOM   3851  CB  LEU A 395      38.319  -8.452   3.723  1.00 15.00      A    C  
ATOM   3852  CG  LEU A 395      37.610  -7.427   2.832  1.00 15.00      A    C  
ATOM   3853  CD1 LEU A 395      37.887  -7.704   1.365  1.00 15.00      A    C  
ATOM   3854  CD2 LEU A 395      36.112  -7.424   3.103  1.00 15.00      A    C  
ATOM   3855  C   LEU A 395      38.850  -9.327   6.019  1.00 15.00      A    C  
ATOM   3856  O   LEU A 395      38.116 -10.266   6.323  1.00 15.00      A    O  
ATOM   3857  N   ASN A 396      40.129  -9.263   6.374  1.00 15.00      A    N  
ATOM   3858  HN  ASN A 396      40.668  -8.492   6.084  1.00 15.00      A    H  
ATOM   3859  CA  ASN A 396      40.765 -10.314   7.162  1.00 15.00      A    C  
ATOM   3860  CB  ASN A 396      42.292 -10.196   7.104  1.00 15.00      A    C  
ATOM   3861  CG  ASN A 396      42.890 -10.620   5.772  1.00 15.00      A    C  
ATOM   3862  OD1 ASN A 396      43.890 -10.065   5.327  1.00 15.00      A    O  
ATOM   3863  ND2 ASN A 396      42.293 -11.613   5.131  1.00 15.00      A    N  
ATOM   3864 HD21 ASN A 396      41.505 -12.024   5.540  1.00 15.00      A    H  
ATOM   3865 HD22 ASN A 396      42.666 -11.893   4.269  1.00 15.00      A    H  
ATOM   3866  C   ASN A 396      40.299 -10.246   8.612  1.00 15.00      A    C  
ATOM   3867  O   ASN A 396      40.494 -11.182   9.382  1.00 15.00      A    O  
ATOM   3868  N   ARG A 397      39.682  -9.128   8.975  1.00 15.00      A    N  
ATOM   3869  HN  ARG A 397      39.554  -8.416   8.312  1.00 15.00      A    H  
ATOM   3870  CA  ARG A 397      39.179  -8.932  10.328  1.00 15.00      A    C  
ATOM   3871  CB  ARG A 397      39.557  -7.544  10.844  1.00 15.00      A    C  
ATOM   3872  CG  ARG A 397      41.012  -7.425  11.262  1.00 15.00      A    C  
ATOM   3873  CD  ARG A 397      41.570  -6.041  10.971  1.00 15.00      A    C  
ATOM   3874  NE  ARG A 397      42.914  -5.875  11.529  1.00 15.00      A    N  
ATOM   3875  HE  ARG A 397      42.979  -5.445  12.409  1.00 15.00      A    H  
ATOM   3876  CZ  ARG A 397      44.036  -6.262  10.915  1.00 15.00      A    C  
ATOM   3877  NH1 ARG A 397      43.983  -6.829   9.713  1.00 15.00      A    N  
ATOM   3878 HH11 ARG A 397      43.059  -6.973   9.238  1.00 15.00      A    H  
ATOM   3879 HH12 ARG A 397      44.857  -7.134   9.234  1.00 15.00      A    H  
ATOM   3880  NH2 ARG A 397      45.214  -6.090  11.509  1.00 15.00      A    N  
ATOM   3881 HH21 ARG A 397      45.266  -5.654  12.455  1.00 15.00      A    H  
ATOM   3882 HH22 ARG A 397      46.091  -6.392  11.034  1.00 15.00      A    H  
ATOM   3883  C   ARG A 397      37.669  -9.126  10.369  1.00 15.00      A    C  
ATOM   3884  O   ARG A 397      37.040  -9.003  11.420  1.00 15.00      A    O  
ATOM   3885  N   ALA A 398      37.095  -9.430   9.213  1.00 15.00      A    N  
ATOM   3886  HN  ALA A 398      37.652  -9.512   8.411  1.00 15.00      A    H  
ATOM   3887  CA  ALA A 398      35.660  -9.654   9.107  1.00 15.00      A    C  
ATOM   3888  CB  ALA A 398      35.137  -9.136   7.777  1.00 15.00      A    C  
ATOM   3889  C   ALA A 398      35.365 -11.139   9.257  1.00 15.00      A    C  
ATOM   3890  O   ALA A 398      34.217 -11.575   9.172  1.00 15.00      A    O  
ATOM   3891  N   VAL A 399      36.421 -11.905   9.481  1.00 15.00      A    N  
ATOM   3892  HN  VAL A 399      37.304 -11.485   9.552  1.00 15.00      A    H  
ATOM   3893  CA  VAL A 399      36.317 -13.343   9.651  1.00 15.00      A    C  
ATOM   3894  CB  VAL A 399      36.896 -14.110   8.437  1.00 15.00      A    C  
ATOM   3895  CG1 VAL A 399      36.027 -13.912   7.205  1.00 15.00      A    C  
ATOM   3896  CG2 VAL A 399      38.332 -13.688   8.156  1.00 15.00      A    C  
ATOM   3897  C   VAL A 399      37.059 -13.766  10.909  1.00 15.00      A    C  
ATOM   3898  O   VAL A 399      38.032 -13.128  11.310  1.00 15.00      A    O  
ATOM   3899  N   SER A 400      36.588 -14.824  11.540  1.00 15.00      A    N  
ATOM   3900  HN  SER A 400      35.797 -15.278  11.191  1.00 15.00      A    H  
ATOM   3901  CA  SER A 400      37.221 -15.328  12.742  1.00 15.00      A    C  
ATOM   3902  CB  SER A 400      36.182 -16.019  13.632  1.00 15.00      A    C  
ATOM   3903  OG  SER A 400      35.121 -15.136  13.959  1.00 15.00      A    O  
ATOM   3904  HG  SER A 400      34.866 -15.268  14.877  1.00 15.00      A    H  
ATOM   3905  C   SER A 400      38.323 -16.311  12.371  1.00 15.00      A    C  
ATOM   3906  O   SER A 400      38.368 -16.804  11.241  1.00 15.00      A    O  
ATOM   3907  N   SER A 401      39.216 -16.584  13.314  1.00 15.00      A    N  
ATOM   3908  HN  SER A 401      39.157 -16.129  14.178  1.00 15.00      A    H  
ATOM   3909  CA  SER A 401      40.298 -17.531  13.099  1.00 15.00      A    C  
ATOM   3910  CB  SER A 401      41.360 -17.314  14.176  1.00 15.00      A    C  
ATOM   3911  OG  SER A 401      40.805 -16.616  15.284  1.00 15.00      A    O  
ATOM   3912  HG  SER A 401      40.882 -17.159  16.074  1.00 15.00      A    H  
ATOM   3913  C   SER A 401      39.743 -18.952  13.178  1.00 15.00      A    C  
ATOM   3914  O   SER A 401      40.169 -19.762  14.003  1.00 15.00      A    O  
ATOM   3915  N   ASP A 402      38.780 -19.234  12.314  1.00 15.00      A    N  
ATOM   3916  HN  ASP A 402      38.508 -18.546  11.666  1.00 15.00      A    H  
ATOM   3917  CA  ASP A 402      38.124 -20.528  12.286  1.00 15.00      A    C  
ATOM   3918  CB  ASP A 402      36.713 -20.413  11.710  1.00 15.00      A    C  
ATOM   3919  CG  ASP A 402      35.806 -21.516  12.213  1.00 15.00      A    C  
ATOM   3920  OD1 ASP A 402      36.238 -22.689  12.200  1.00 15.00      A    O  
ATOM   3921  OD2 ASP A 402      34.670 -21.208  12.628  1.00 15.00      A    O  
ATOM   3922  C   ASP A 402      38.937 -21.554  11.516  1.00 15.00      A    C  
ATOM   3923  O   ASP A 402      38.943 -21.575  10.281  1.00 15.00      A    O  
ATOM   3924  N   SER A 403      39.625 -22.402  12.261  1.00 15.00      A    N  
ATOM   3925  HN  SER A 403      39.589 -22.311  13.235  1.00 15.00      A    H  
ATOM   3926  CA  SER A 403      40.450 -23.448  11.685  1.00 15.00      A    C  
ATOM   3927  CB  SER A 403      41.201 -24.182  12.796  1.00 15.00      A    C  
ATOM   3928  OG  SER A 403      41.774 -23.256  13.706  1.00 15.00      A    O  
ATOM   3929  HG  SER A 403      41.501 -23.470  14.601  1.00 15.00      A    H  
ATOM   3930  C   SER A 403      39.621 -24.431  10.855  1.00 15.00      A    C  
ATOM   3931  O   SER A 403      40.169 -25.172  10.037  1.00 15.00      A    O  
ATOM   3932  N   GLN A 404      38.301 -24.419  11.050  1.00 15.00      A    N  
ATOM   3933  HN  GLN A 404      37.912 -23.780  11.694  1.00 15.00      A    H  
ATOM   3934  CA  GLN A 404      37.410 -25.310  10.314  1.00 15.00      A    C  
ATOM   3935  CB  GLN A 404      36.026 -25.367  10.965  1.00 15.00      A    C  
ATOM   3936  CG  GLN A 404      35.659 -26.738  11.506  1.00 15.00      A    C  
ATOM   3937  CD  GLN A 404      34.982 -26.672  12.860  1.00 15.00      A    C  
ATOM   3938  OE1 GLN A 404      33.759 -26.615  12.958  1.00 15.00      A    O  
ATOM   3939  NE2 GLN A 404      35.780 -26.686  13.915  1.00 15.00      A    N  
ATOM   3940 HE21 GLN A 404      36.744 -26.738  13.764  1.00 15.00      A    H  
ATOM   3941 HE22 GLN A 404      35.369 -26.638  14.802  1.00 15.00      A    H  
ATOM   3942  C   GLN A 404      37.299 -24.887   8.852  1.00 15.00      A    C  
ATOM   3943  O   GLN A 404      36.892 -25.671   7.994  1.00 15.00      A    O  
ATOM   3944  N   ILE A 405      37.635 -23.635   8.575  1.00 15.00      A    N  
ATOM   3945  HN  ILE A 405      37.905 -23.037   9.306  1.00 15.00      A    H  
ATOM   3946  CA  ILE A 405      37.601 -23.130   7.212  1.00 15.00      A    C  
ATOM   3947  CB  ILE A 405      36.907 -21.741   7.088  1.00 15.00      A    C  
ATOM   3948  CG1 ILE A 405      36.016 -21.441   8.297  1.00 15.00      A    C  
ATOM   3949  CG2 ILE A 405      37.891 -20.601   6.843  1.00 15.00      A    C  
ATOM   3950  CD1 ILE A 405      34.702 -22.190   8.301  1.00 15.00      A    C  
ATOM   3951  C   ILE A 405      39.020 -23.091   6.648  1.00 15.00      A    C  
ATOM   3952  O   ILE A 405      39.248 -23.412   5.480  1.00 15.00      A    O  
ATOM   3953  N   LEU A 406      39.973 -22.744   7.515  1.00 15.00      A    N  
ATOM   3954  HN  LEU A 406      39.715 -22.538   8.437  1.00 15.00      A    H  
ATOM   3955  CA  LEU A 406      41.380 -22.649   7.136  1.00 15.00      A    C  
ATOM   3956  CB  LEU A 406      42.197 -21.973   8.240  1.00 15.00      A    C  
ATOM   3957  CG  LEU A 406      42.279 -20.444   8.183  1.00 15.00      A    C  
ATOM   3958  CD1 LEU A 406      41.315 -19.808   9.172  1.00 15.00      A    C  
ATOM   3959  CD2 LEU A 406      43.703 -19.975   8.438  1.00 15.00      A    C  
ATOM   3960  C   LEU A 406      41.978 -24.010   6.800  1.00 15.00      A    C  
ATOM   3961  O   LEU A 406      42.619 -24.173   5.764  1.00 15.00      A    O  
ATOM   3962  N   GLY A 407      41.759 -24.988   7.670  1.00 15.00      A    N  
ATOM   3963  HN  GLY A 407      41.221 -24.810   8.474  1.00 15.00      A    H  
ATOM   3964  CA  GLY A 407      42.287 -26.318   7.439  1.00 15.00      A    C  
ATOM   3965  C   GLY A 407      41.397 -27.121   6.514  1.00 15.00      A    C  
ATOM   3966  O   GLY A 407      41.103 -28.287   6.775  1.00 15.00      A    O  
ATOM   3967  N   SER A 408      40.965 -26.486   5.433  1.00 15.00      A    N  
ATOM   3968  HN  SER A 408      41.255 -25.558   5.282  1.00 15.00      A    H  
ATOM   3969  CA  SER A 408      40.093 -27.112   4.455  1.00 15.00      A    C  
ATOM   3970  CB  SER A 408      38.650 -27.114   4.983  1.00 15.00      A    C  
ATOM   3971  OG  SER A 408      38.511 -27.967   6.106  1.00 15.00      A    O  
ATOM   3972  HG  SER A 408      39.389 -28.204   6.442  1.00 15.00      A    H  
ATOM   3973  C   SER A 408      40.157 -26.336   3.137  1.00 15.00      A    C  
ATOM   3974  O   SER A 408      40.636 -25.203   3.109  1.00 15.00      A    O  
ATOM   3975  N   PRO A 409      39.680 -26.933   2.022  1.00 15.00      A    N  
ATOM   3976  CA  PRO A 409      39.670 -26.269   0.704  1.00 15.00      A    C  
ATOM   3977  CB  PRO A 409      39.102 -27.343  -0.237  1.00 15.00      A    C  
ATOM   3978  CG  PRO A 409      39.286 -28.631   0.491  1.00 15.00      A    C  
ATOM   3979  CD  PRO A 409      39.153 -28.306   1.947  1.00 15.00      A    C  
ATOM   3980  C   PRO A 409      38.765 -25.032   0.698  1.00 15.00      A    C  
ATOM   3981  O   PRO A 409      38.751 -24.262  -0.258  1.00 15.00      A    O  
ATOM   3982  N   GLU A 410      38.022 -24.859   1.784  1.00 15.00      A    N  
ATOM   3983  HN  GLU A 410      38.095 -25.511   2.505  1.00 15.00      A    H  
ATOM   3984  CA  GLU A 410      37.112 -23.735   1.951  1.00 15.00      A    C  
ATOM   3985  CB  GLU A 410      36.340 -23.909   3.266  1.00 15.00      A    C  
ATOM   3986  CG  GLU A 410      34.943 -23.315   3.269  1.00 15.00      A    C  
ATOM   3987  CD  GLU A 410      34.882 -21.964   3.954  1.00 15.00      A    C  
ATOM   3988  OE1 GLU A 410      33.977 -21.764   4.782  1.00 15.00      A    O  
ATOM   3989  OE2 GLU A 410      35.732 -21.105   3.652  1.00 15.00      A    O  
ATOM   3990  C   GLU A 410      37.893 -22.421   1.960  1.00 15.00      A    C  
ATOM   3991  O   GLU A 410      37.491 -21.443   1.324  1.00 15.00      A    O  
ATOM   3992  N   ALA A 411      39.023 -22.417   2.667  1.00 15.00      A    N  
ATOM   3993  HN  ALA A 411      39.295 -23.234   3.143  1.00 15.00      A    H  
ATOM   3994  CA  ALA A 411      39.868 -21.232   2.754  1.00 15.00      A    C  
ATOM   3995  CB  ALA A 411      40.974 -21.433   3.779  1.00 15.00      A    C  
ATOM   3996  C   ALA A 411      40.465 -20.926   1.395  1.00 15.00      A    C  
ATOM   3997  O   ALA A 411      40.633 -19.766   1.022  1.00 15.00      A    O  
ATOM   3998  N   ALA A 412      40.762 -21.983   0.651  1.00 15.00      A    N  
ATOM   3999  HN  ALA A 412      40.597 -22.879   1.014  1.00 15.00      A    H  
ATOM   4000  CA  ALA A 412      41.328 -21.852  -0.682  1.00 15.00      A    C  
ATOM   4001  CB  ALA A 412      41.668 -23.221  -1.250  1.00 15.00      A    C  
ATOM   4002  C   ALA A 412      40.355 -21.113  -1.594  1.00 15.00      A    C  
ATOM   4003  O   ALA A 412      40.754 -20.251  -2.379  1.00 15.00      A    O  
ATOM   4004  N   GLN A 413      39.070 -21.440  -1.469  1.00 15.00      A    N  
ATOM   4005  HN  GLN A 413      38.812 -22.135  -0.824  1.00 15.00      A    H  
ATOM   4006  CA  GLN A 413      38.041 -20.794  -2.272  1.00 15.00      A    C  
ATOM   4007  CB  GLN A 413      36.712 -21.552  -2.194  1.00 15.00      A    C  
ATOM   4008  CG  GLN A 413      35.790 -21.306  -3.382  1.00 15.00      A    C  
ATOM   4009  CD  GLN A 413      34.511 -22.121  -3.323  1.00 15.00      A    C  
ATOM   4010  OE1 GLN A 413      34.468 -23.194  -2.723  1.00 15.00      A    O  
ATOM   4011  NE2 GLN A 413      33.458 -21.620  -3.951  1.00 15.00      A    N  
ATOM   4012 HE21 GLN A 413      33.558 -20.762  -4.412  1.00 15.00      A    H  
ATOM   4013 HE22 GLN A 413      32.622 -22.131  -3.931  1.00 15.00      A    H  
ATOM   4014  C   GLN A 413      37.867 -19.350  -1.817  1.00 15.00      A    C  
ATOM   4015  O   GLN A 413      37.439 -18.492  -2.584  1.00 15.00      A    O  
ATOM   4016  N   TRP A 414      38.214 -19.092  -0.561  1.00 15.00      A    N  
ATOM   4017  HN  TRP A 414      38.548 -19.826   0.001  1.00 15.00      A    H  
ATOM   4018  CA  TRP A 414      38.122 -17.754   0.002  1.00 15.00      A    C  
ATOM   4019  CB  TRP A 414      38.271 -17.813   1.528  1.00 15.00      A    C  
ATOM   4020  CG  TRP A 414      38.160 -16.486   2.215  1.00 15.00      A    C  
ATOM   4021  CD1 TRP A 414      37.137 -15.589   2.113  1.00 15.00      A    C  
ATOM   4022  CD2 TRP A 414      39.111 -15.909   3.118  1.00 15.00      A    C  
ATOM   4023  NE1 TRP A 414      37.388 -14.492   2.901  1.00 15.00      A    N  
ATOM   4024  HE1 TRP A 414      36.801 -13.712   2.995  1.00 15.00      A    H  
ATOM   4025  CE2 TRP A 414      38.594 -14.666   3.530  1.00 15.00      A    C  
ATOM   4026  CE3 TRP A 414      40.343 -16.330   3.628  1.00 15.00      A    C  
ATOM   4027  CZ2 TRP A 414      39.274 -13.831   4.413  1.00 15.00      A    C  
ATOM   4028  CZ3 TRP A 414      41.016 -15.501   4.504  1.00 15.00      A    C  
ATOM   4029  CH2 TRP A 414      40.477 -14.269   4.894  1.00 15.00      A    C  
ATOM   4030  C   TRP A 414      39.202 -16.875  -0.612  1.00 15.00      A    C  
ATOM   4031  O   TRP A 414      38.958 -15.722  -0.964  1.00 15.00      A    O  
ATOM   4032  N   SER A 415      40.391 -17.440  -0.756  1.00 15.00      A    N  
ATOM   4033  HN  SER A 415      40.527 -18.363  -0.441  1.00 15.00      A    H  
ATOM   4034  CA  SER A 415      41.510 -16.726  -1.342  1.00 15.00      A    C  
ATOM   4035  CB  SER A 415      42.787 -17.556  -1.214  1.00 15.00      A    C  
ATOM   4036  OG  SER A 415      42.905 -18.094   0.092  1.00 15.00      A    O  
ATOM   4037  HG  SER A 415      42.812 -17.389   0.739  1.00 15.00      A    H  
ATOM   4038  C   SER A 415      41.240 -16.379  -2.806  1.00 15.00      A    C  
ATOM   4039  O   SER A 415      41.580 -15.287  -3.255  1.00 15.00      A    O  
ATOM   4040  N   GLN A 416      40.614 -17.300  -3.543  1.00 15.00      A    N  
ATOM   4041  HN  GLN A 416      40.351 -18.150  -3.130  1.00 15.00      A    H  
ATOM   4042  CA  GLN A 416      40.320 -17.066  -4.957  1.00 15.00      A    C  
ATOM   4043  CB  GLN A 416      39.961 -18.356  -5.716  1.00 15.00      A    C  
ATOM   4044  CG  GLN A 416      38.668 -19.035  -5.287  1.00 15.00      A    C  
ATOM   4045  CD  GLN A 416      37.446 -18.539  -6.043  1.00 15.00      A    C  
ATOM   4046  OE1 GLN A 416      37.523 -18.194  -7.220  1.00 15.00      A    O  
ATOM   4047  NE2 GLN A 416      36.314 -18.474  -5.357  1.00 15.00      A    N  
ATOM   4048 HE21 GLN A 416      36.327 -18.741  -4.411  1.00 15.00      A    H  
ATOM   4049 HE22 GLN A 416      35.510 -18.165  -5.820  1.00 15.00      A    H  
ATOM   4050  C   GLN A 416      39.278 -15.967  -5.163  1.00 15.00      A    C  
ATOM   4051  O   GLN A 416      39.445 -15.105  -6.024  1.00 15.00      A    O  
ATOM   4052  N   GLU A 417      38.210 -15.983  -4.373  1.00 15.00      A    N  
ATOM   4053  HN  GLU A 417      38.114 -16.690  -3.697  1.00 15.00      A    H  
ATOM   4054  CA  GLU A 417      37.177 -14.965  -4.506  1.00 15.00      A    C  
ATOM   4055  CB  GLU A 417      35.874 -15.353  -3.792  1.00 15.00      A    C  
ATOM   4056  CG  GLU A 417      36.029 -15.814  -2.356  1.00 15.00      A    C  
ATOM   4057  CD  GLU A 417      34.855 -16.653  -1.890  1.00 15.00      A    C  
ATOM   4058  OE1 GLU A 417      34.279 -17.393  -2.716  1.00 15.00      A    O  
ATOM   4059  OE2 GLU A 417      34.522 -16.599  -0.687  1.00 15.00      A    O  
ATOM   4060  C   GLU A 417      37.697 -13.607  -4.055  1.00 15.00      A    C  
ATOM   4061  O   GLU A 417      37.411 -12.586  -4.675  1.00 15.00      A    O  
ATOM   4062  N   LEU A 418      38.499 -13.619  -3.002  1.00 15.00      A    N  
ATOM   4063  HN  LEU A 418      38.702 -14.476  -2.567  1.00 15.00      A    H  
ATOM   4064  CA  LEU A 418      39.079 -12.402  -2.464  1.00 15.00      A    C  
ATOM   4065  CB  LEU A 418      39.818 -12.713  -1.159  1.00 15.00      A    C  
ATOM   4066  CG  LEU A 418      39.340 -11.977   0.094  1.00 15.00      A    C  
ATOM   4067  CD1 LEU A 418      39.693 -10.501   0.019  1.00 15.00      A    C  
ATOM   4068  CD2 LEU A 418      37.844 -12.167   0.294  1.00 15.00      A    C  
ATOM   4069  C   LEU A 418      40.043 -11.778  -3.466  1.00 15.00      A    C  
ATOM   4070  O   LEU A 418      40.001 -10.574  -3.716  1.00 15.00      A    O  
ATOM   4071  N   SER A 419      40.902 -12.610  -4.050  1.00 15.00      A    N  
ATOM   4072  HN  SER A 419      40.872 -13.564  -3.824  1.00 15.00      A    H  
ATOM   4073  CA  SER A 419      41.885 -12.137  -5.019  1.00 15.00      A    C  
ATOM   4074  CB  SER A 419      42.954 -13.198  -5.303  1.00 15.00      A    C  
ATOM   4075  OG  SER A 419      42.371 -14.458  -5.582  1.00 15.00      A    O  
ATOM   4076  HG  SER A 419      42.216 -14.928  -4.752  1.00 15.00      A    H  
ATOM   4077  C   SER A 419      41.224 -11.662  -6.308  1.00 15.00      A    C  
ATOM   4078  O   SER A 419      41.600 -10.626  -6.857  1.00 15.00      A    O  
ATOM   4079  N   LYS A 420      40.239 -12.418  -6.784  1.00 15.00      A    N  
ATOM   4080  HN  LYS A 420      40.011 -13.254  -6.320  1.00 15.00      A    H  
ATOM   4081  CA  LYS A 420      39.521 -12.066  -8.005  1.00 15.00      A    C  
ATOM   4082  CB  LYS A 420      38.487 -13.139  -8.392  1.00 15.00      A    C  
ATOM   4083  CG  LYS A 420      37.102 -13.022  -7.762  1.00 15.00      A    C  
ATOM   4084  CD  LYS A 420      36.237 -14.201  -8.190  1.00 15.00      A    C  
ATOM   4085  CE  LYS A 420      34.774 -14.021  -7.817  1.00 15.00      A    C  
ATOM   4086  NZ  LYS A 420      34.564 -14.017  -6.348  1.00 15.00      A    N  
ATOM   4087  HZ1 LYS A 420      35.180 -14.713  -5.895  1.00 15.00      A    H  
ATOM   4088  HZ2 LYS A 420      33.575 -14.241  -6.125  1.00 15.00      A    H  
ATOM   4089  HZ3 LYS A 420      34.787 -13.065  -5.962  1.00 15.00      A    H  
ATOM   4090  C   LYS A 420      38.895 -10.680  -7.909  1.00 15.00      A    C  
ATOM   4091  O   LYS A 420      38.976  -9.885  -8.848  1.00 15.00      A    O  
ATOM   4092  N   GLU A 421      38.311 -10.381  -6.759  1.00 15.00      A    N  
ATOM   4093  HN  GLU A 421      38.312 -11.044  -6.033  1.00 15.00      A    H  
ATOM   4094  CA  GLU A 421      37.678  -9.089  -6.543  1.00 15.00      A    C  
ATOM   4095  CB  GLU A 421      36.670  -9.138  -5.397  1.00 15.00      A    C  
ATOM   4096  CG  GLU A 421      35.230  -9.328  -5.834  1.00 15.00      A    C  
ATOM   4097  CD  GLU A 421      34.578 -10.474  -5.102  1.00 15.00      A    C  
ATOM   4098  OE1 GLU A 421      34.127 -10.269  -3.956  1.00 15.00      A    O  
ATOM   4099  OE2 GLU A 421      34.532 -11.589  -5.675  1.00 15.00      A    O  
ATOM   4100  C   GLU A 421      38.725  -8.028  -6.261  1.00 15.00      A    C  
ATOM   4101  O   GLU A 421      38.547  -6.867  -6.618  1.00 15.00      A    O  
ATOM   4102  N   LEU A 422      39.818  -8.428  -5.616  1.00 15.00      A    N  
ATOM   4103  HN  LEU A 422      39.897  -9.368  -5.335  1.00 15.00      A    H  
ATOM   4104  CA  LEU A 422      40.896  -7.496  -5.306  1.00 15.00      A    C  
ATOM   4105  CB  LEU A 422      41.915  -8.125  -4.348  1.00 15.00      A    C  
ATOM   4106  CG  LEU A 422      42.134  -7.405  -3.012  1.00 15.00      A    C  
ATOM   4107  CD1 LEU A 422      40.871  -7.436  -2.163  1.00 15.00      A    C  
ATOM   4108  CD2 LEU A 422      43.303  -8.017  -2.257  1.00 15.00      A    C  
ATOM   4109  C   LEU A 422      41.580  -7.056  -6.593  1.00 15.00      A    C  
ATOM   4110  O   LEU A 422      42.075  -5.937  -6.696  1.00 15.00      A    O  
ATOM   4111  N   THR A 423      41.592  -7.947  -7.580  1.00 15.00      A    N  
ATOM   4112  HN  THR A 423      41.189  -8.832  -7.430  1.00 15.00      A    H  
ATOM   4113  CA  THR A 423      42.195  -7.650  -8.871  1.00 15.00      A    C  
ATOM   4114  CB  THR A 423      42.257  -8.899  -9.773  1.00 15.00      A    C  
ATOM   4115  OG1 THR A 423      42.923  -9.959  -9.074  1.00 15.00      A    O  
ATOM   4116  HG1 THR A 423      42.456 -10.148  -8.251  1.00 15.00      A    H  
ATOM   4117  CG2 THR A 423      43.017  -8.596 -11.058  1.00 15.00      A    C  
ATOM   4118  C   THR A 423      41.411  -6.547  -9.570  1.00 15.00      A    C  
ATOM   4119  O   THR A 423      41.981  -5.549 -10.009  1.00 15.00      A    O  
ATOM   4120  N   MET A 424      40.092  -6.707  -9.628  1.00 15.00      A    N  
ATOM   4121  HN  MET A 424      39.686  -7.512  -9.241  1.00 15.00      A    H  
ATOM   4122  CA  MET A 424      39.241  -5.708 -10.264  1.00 15.00      A    C  
ATOM   4123  CB  MET A 424      37.833  -6.244 -10.538  1.00 15.00      A    C  
ATOM   4124  CG  MET A 424      37.039  -6.613  -9.298  1.00 15.00      A    C  
ATOM   4125  SD  MET A 424      35.496  -7.456  -9.692  1.00 15.00      A    S  
ATOM   4126  CE  MET A 424      36.112  -8.913 -10.534  1.00 15.00      A    C  
ATOM   4127  C   MET A 424      39.205  -4.428  -9.434  1.00 15.00      A    C  
ATOM   4128  O   MET A 424      38.853  -3.362  -9.926  1.00 15.00      A    O  
ATOM   4129  N   PHE A 425      39.581  -4.541  -8.169  1.00 15.00      A    N  
ATOM   4130  HN  PHE A 425      39.830  -5.424  -7.821  1.00 15.00      A    H  
ATOM   4131  CA  PHE A 425      39.626  -3.389  -7.282  1.00 15.00      A    C  
ATOM   4132  CB  PHE A 425      39.601  -3.847  -5.819  1.00 15.00      A    C  
ATOM   4133  CG  PHE A 425      39.530  -2.728  -4.818  1.00 15.00      A    C  
ATOM   4134  CD1 PHE A 425      38.546  -1.757  -4.913  1.00 15.00      A    C  
ATOM   4135  CD2 PHE A 425      40.441  -2.650  -3.779  1.00 15.00      A    C  
ATOM   4136  CE1 PHE A 425      38.474  -0.731  -3.991  1.00 15.00      A    C  
ATOM   4137  CE2 PHE A 425      40.374  -1.626  -2.854  1.00 15.00      A    C  
ATOM   4138  CZ  PHE A 425      39.388  -0.665  -2.960  1.00 15.00      A    C  
ATOM   4139  C   PHE A 425      40.896  -2.598  -7.567  1.00 15.00      A    C  
ATOM   4140  O   PHE A 425      40.972  -1.397  -7.322  1.00 15.00      A    O  
ATOM   4141  N   LYS A 426      41.885  -3.294  -8.104  1.00 15.00      A    N  
ATOM   4142  HN  LYS A 426      41.750  -4.250  -8.276  1.00 15.00      A    H  
ATOM   4143  CA  LYS A 426      43.164  -2.702  -8.444  1.00 15.00      A    C  
ATOM   4144  CB  LYS A 426      44.219  -3.800  -8.532  1.00 15.00      A    C  
ATOM   4145  CG  LYS A 426      44.942  -4.081  -7.231  1.00 15.00      A    C  
ATOM   4146  CD  LYS A 426      46.162  -3.191  -7.105  1.00 15.00      A    C  
ATOM   4147  CE  LYS A 426      47.151  -3.723  -6.085  1.00 15.00      A    C  
ATOM   4148  NZ  LYS A 426      48.176  -2.700  -5.756  1.00 15.00      A    N  
ATOM   4149  HZ1 LYS A 426      48.849  -3.068  -5.049  1.00 15.00      A    H  
ATOM   4150  HZ2 LYS A 426      47.718  -1.853  -5.366  1.00 15.00      A    H  
ATOM   4151  HZ3 LYS A 426      48.704  -2.429  -6.609  1.00 15.00      A    H  
ATOM   4152  C   LYS A 426      43.094  -1.963  -9.772  1.00 15.00      A    C  
ATOM   4153  O   LYS A 426      43.690  -0.901  -9.927  1.00 15.00      A    O  
ATOM   4154  N   GLU A 427      42.375  -2.535 -10.731  1.00 15.00      A    N  
ATOM   4155  HN  GLU A 427      41.933  -3.394 -10.556  1.00 15.00      A    H  
ATOM   4156  CA  GLU A 427      42.240  -1.915 -12.045  1.00 15.00      A    C  
ATOM   4157  CB  GLU A 427      41.707  -2.897 -13.092  1.00 15.00      A    C  
ATOM   4158  CG  GLU A 427      40.414  -3.589 -12.708  1.00 15.00      A    C  
ATOM   4159  CD  GLU A 427      40.138  -4.818 -13.547  1.00 15.00      A    C  
ATOM   4160  OE1 GLU A 427      38.972  -5.013 -13.944  1.00 15.00      A    O  
ATOM   4161  OE2 GLU A 427      41.086  -5.591 -13.799  1.00 15.00      A    O  
ATOM   4162  C   GLU A 427      41.403  -0.642 -11.972  1.00 15.00      A    C  
ATOM   4163  O   GLU A 427      41.716   0.351 -12.625  1.00 15.00      A    O  
ATOM   4164  N   ILE A 428      40.354  -0.658 -11.148  1.00 15.00      A    N  
ATOM   4165  HN  ILE A 428      40.138  -1.481 -10.660  1.00 15.00      A    H  
ATOM   4166  CA  ILE A 428      39.506   0.523 -10.976  1.00 15.00      A    C  
ATOM   4167  CB  ILE A 428      38.155   0.180 -10.293  1.00 15.00      A    C  
ATOM   4168  CG1 ILE A 428      37.430  -0.916 -11.083  1.00 15.00      A    C  
ATOM   4169  CG2 ILE A 428      37.262   1.412 -10.183  1.00 15.00      A    C  
ATOM   4170  CD1 ILE A 428      36.139  -1.389 -10.448  1.00 15.00      A    C  
ATOM   4171  C   ILE A 428      40.276   1.595 -10.186  1.00 15.00      A    C  
ATOM   4172  O   ILE A 428      39.829   2.726 -10.015  1.00 15.00      A    O  
ATOM   4173  N   LEU A 429      41.458   1.216  -9.715  1.00 15.00      A    N  
ATOM   4174  HN  LEU A 429      41.760   0.298  -9.877  1.00 15.00      A    H  
ATOM   4175  CA  LEU A 429      42.324   2.122  -8.976  1.00 15.00      A    C  
ATOM   4176  CB  LEU A 429      42.655   1.551  -7.594  1.00 15.00      A    C  
ATOM   4177  CG  LEU A 429      41.547   1.638  -6.543  1.00 15.00      A    C  
ATOM   4178  CD1 LEU A 429      42.009   1.034  -5.227  1.00 15.00      A    C  
ATOM   4179  CD2 LEU A 429      41.106   3.078  -6.347  1.00 15.00      A    C  
ATOM   4180  C   LEU A 429      43.602   2.348  -9.775  1.00 15.00      A    C  
ATOM   4181  O   LEU A 429      44.667   2.607  -9.220  1.00 15.00      A    O  
ATOM   4182  N   GLU A 430      43.479   2.226 -11.087  1.00 15.00      A    N  
ATOM   4183  HN  GLU A 430      42.598   2.009 -11.460  1.00 15.00      A    H  
ATOM   4184  CA  GLU A 430      44.605   2.407 -11.992  1.00 15.00      A    C  
ATOM   4185  CB  GLU A 430      44.934   1.078 -12.682  1.00 15.00      A    C  
ATOM   4186  CG  GLU A 430      46.390   0.912 -13.094  1.00 15.00      A    C  
ATOM   4187  CD  GLU A 430      46.655   1.354 -14.520  1.00 15.00      A    C  
ATOM   4188  OE1 GLU A 430      45.822   1.059 -15.398  1.00 15.00      A    O  
ATOM   4189  OE2 GLU A 430      47.698   2.001 -14.759  1.00 15.00      A    O  
ATOM   4190  C   GLU A 430      44.257   3.477 -13.023  1.00 15.00      A    C  
ATOM   4191  O   GLU A 430      45.104   4.285 -13.419  1.00 15.00      A    O  
ATOM   4192  N   ASP A 431      42.988   3.498 -13.413  1.00 15.00      A    N  
ATOM   4193  HN  ASP A 431      42.361   2.848 -13.029  1.00 15.00      A    H  
ATOM   4194  CA  ASP A 431      42.485   4.462 -14.391  1.00 15.00      A    C  
ATOM   4195  CB  ASP A 431      41.209   3.945 -15.076  1.00 15.00      A    C  
ATOM   4196  CG  ASP A 431      40.064   3.651 -14.116  1.00 15.00      A    C  
ATOM   4197  OD1 ASP A 431      40.190   3.966 -12.914  1.00 15.00      A    O  
ATOM   4198  OD2 ASP A 431      39.040   3.096 -14.567  1.00 15.00      A    O  
ATOM   4199  C   ASP A 431      42.228   5.815 -13.737  1.00 15.00      A    C  
ATOM   4200  O   ASP A 431      41.815   6.766 -14.395  1.00 15.00      A    O  
ATOM   4201  N   GLU A 432      42.497   5.887 -12.437  1.00 15.00      A    N  
ATOM   4202  HN  GLU A 432      42.807   5.077 -11.979  1.00 15.00      A    H  
ATOM   4203  CA  GLU A 432      42.314   7.109 -11.651  1.00 15.00      A    C  
ATOM   4204  CB  GLU A 432      42.718   6.866 -10.195  1.00 15.00      A    C  
ATOM   4205  CG  GLU A 432      44.043   6.133 -10.035  1.00 15.00      A    C  
ATOM   4206  CD  GLU A 432      44.968   6.791  -9.031  1.00 15.00      A    C  
ATOM   4207  OE1 GLU A 432      45.049   6.302  -7.886  1.00 15.00      A    O  
ATOM   4208  OE2 GLU A 432      45.631   7.787  -9.400  1.00 15.00      A    O  
ATOM   4209  C   GLU A 432      43.093   8.296 -12.225  1.00 15.00      A    C  
ATOM   4210  O   GLU A 432      42.788   9.450 -11.930  1.00 15.00      A    O  
ATOM   4211  N   ARG A 433      44.089   8.009 -13.058  1.00 15.00      A    N  
ATOM   4212  HN  ARG A 433      44.268   7.073 -13.280  1.00 15.00      A    H  
ATOM   4213  CA  ARG A 433      44.900   9.059 -13.667  1.00 15.00      A    C  
ATOM   4214  CB  ARG A 433      46.320   8.562 -13.948  1.00 15.00      A    C  
ATOM   4215  CG  ARG A 433      47.301   8.744 -12.798  1.00 15.00      A    C  
ATOM   4216  CD  ARG A 433      47.340   7.532 -11.877  1.00 15.00      A    C  
ATOM   4217  NE  ARG A 433      47.183   6.268 -12.596  1.00 15.00      A    N  
ATOM   4218  HE  ARG A 433      46.288   5.861 -12.589  1.00 15.00      A    H  
ATOM   4219  CZ  ARG A 433      48.162   5.627 -13.238  1.00 15.00      A    C  
ATOM   4220  NH1 ARG A 433      49.400   6.113 -13.248  1.00 15.00      A    N  
ATOM   4221 HH11 ARG A 433      49.616   7.004 -12.760  1.00 15.00      A    H  
ATOM   4222 HH12 ARG A 433      50.159   5.602 -13.747  1.00 15.00      A    H  
ATOM   4223  NH2 ARG A 433      47.892   4.493 -13.859  1.00 15.00      A    N  
ATOM   4224 HH21 ARG A 433      48.639   3.964 -14.361  1.00 15.00      A    H  
ATOM   4225 HH22 ARG A 433      46.918   4.110 -13.852  1.00 15.00      A    H  
ATOM   4226  C   ARG A 433      44.260   9.566 -14.959  1.00 15.00      A    C  
ATOM   4227  O   ARG A 433      44.846  10.383 -15.674  1.00 15.00      A    O  
ATOM   4228  N   ASP A 434      43.063   9.067 -15.245  1.00 15.00      A    N  
ATOM   4229  HN  ASP A 434      42.654   8.424 -14.623  1.00 15.00      A    H  
ATOM   4230  CA  ASP A 434      42.317   9.451 -16.440  1.00 15.00      A    C  
ATOM   4231  CB  ASP A 434      42.294   8.302 -17.454  1.00 15.00      A    C  
ATOM   4232  CG  ASP A 434      41.456   8.622 -18.678  1.00 15.00      A    C  
ATOM   4233  OD1 ASP A 434      42.031   9.084 -19.684  1.00 15.00      A    O  
ATOM   4234  OD2 ASP A 434      40.223   8.415 -18.633  1.00 15.00      A    O  
ATOM   4235  C   ASP A 434      40.889   9.835 -16.072  1.00 15.00      A    C  
ATOM   4236  O   ASP A 434      40.617  10.227 -14.932  1.00 15.00      A    O  
ATOM   4237  N   MET B   1     -22.281  10.470  23.228  1.00 15.00      B    N  
ATOM   4238  HN  MET B   1     -21.475  10.560  22.676  1.00 15.00      B    H  
ATOM   4239  CA  MET B   1     -23.568  10.862  22.666  1.00 15.00      B    C  
ATOM   4240  CB  MET B   1     -24.123  12.093  23.383  1.00 15.00      B    C  
ATOM   4241  CG  MET B   1     -24.380  11.885  24.866  1.00 15.00      B    C  
ATOM   4242  SD  MET B   1     -25.144  13.318  25.649  1.00 15.00      B    S  
ATOM   4243  CE  MET B   1     -25.178  12.789  27.360  1.00 15.00      B    C  
ATOM   4244  C   MET B   1     -23.440  11.142  21.173  1.00 15.00      B    C  
ATOM   4245  O   MET B   1     -22.379  11.548  20.698  1.00 15.00      B    O  
ATOM   4246  N   THR B   2     -24.520  10.924  20.441  1.00 15.00      B    N  
ATOM   4247  HN  THR B   2     -25.337  10.610  20.876  1.00 15.00      B    H  
ATOM   4248  CA  THR B   2     -24.527  11.140  19.004  1.00 15.00      B    C  
ATOM   4249  CB  THR B   2     -25.582  10.252  18.320  1.00 15.00      B    C  
ATOM   4250  OG1 THR B   2     -25.443   8.903  18.789  1.00 15.00      B    O  
ATOM   4251  HG1 THR B   2     -26.291   8.585  19.110  1.00 15.00      B    H  
ATOM   4252  CG2 THR B   2     -25.401  10.279  16.811  1.00 15.00      B    C  
ATOM   4253  C   THR B   2     -24.798  12.605  18.665  1.00 15.00      B    C  
ATOM   4254  O   THR B   2     -25.930  13.076  18.760  1.00 15.00      B    O  
ATOM   4255  N   THR B   3     -23.755  13.320  18.277  1.00 15.00      B    N  
ATOM   4256  HN  THR B   3     -22.873  12.891  18.218  1.00 15.00      B    H  
ATOM   4257  CA  THR B   3     -23.886  14.726  17.926  1.00 15.00      B    C  
ATOM   4258  CB  THR B   3     -22.607  15.502  18.279  1.00 15.00      B    C  
ATOM   4259  OG1 THR B   3     -22.072  14.977  19.501  1.00 15.00      B    O  
ATOM   4260  HG1 THR B   3     -22.670  14.312  19.852  1.00 15.00      B    H  
ATOM   4261  CG2 THR B   3     -22.917  16.980  18.464  1.00 15.00      B    C  
ATOM   4262  C   THR B   3     -24.189  14.883  16.438  1.00 15.00      B    C  
ATOM   4263  O   THR B   3     -23.450  14.389  15.590  1.00 15.00      B    O  
ATOM   4264  N   PHE B   4     -25.284  15.557  16.129  1.00 15.00      B    N  
ATOM   4265  HN  PHE B   4     -25.835  15.928  16.848  1.00 15.00      B    H  
ATOM   4266  CA  PHE B   4     -25.686  15.771  14.747  1.00 15.00      B    C  
ATOM   4267  CB  PHE B   4     -27.208  15.683  14.611  1.00 15.00      B    C  
ATOM   4268  CG  PHE B   4     -27.748  14.288  14.771  1.00 15.00      B    C  
ATOM   4269  CD1 PHE B   4     -27.945  13.478  13.665  1.00 15.00      B    C  
ATOM   4270  CD2 PHE B   4     -28.058  13.786  16.026  1.00 15.00      B    C  
ATOM   4271  CE1 PHE B   4     -28.438  12.195  13.805  1.00 15.00      B    C  
ATOM   4272  CE2 PHE B   4     -28.553  12.503  16.173  1.00 15.00      B    C  
ATOM   4273  CZ  PHE B   4     -28.743  11.707  15.061  1.00 15.00      B    C  
ATOM   4274  C   PHE B   4     -25.172  17.109  14.226  1.00 15.00      B    C  
ATOM   4275  O   PHE B   4     -25.206  18.118  14.931  1.00 15.00      B    O  
ATOM   4276  N   THR B   5     -24.686  17.107  12.994  1.00 15.00      B    N  
ATOM   4277  HN  THR B   5     -24.681  16.267  12.483  1.00 15.00      B    H  
ATOM   4278  CA  THR B   5     -24.154  18.308  12.373  1.00 15.00      B    C  
ATOM   4279  CB  THR B   5     -22.639  18.160  12.130  1.00 15.00      B    C  
ATOM   4280  OG1 THR B   5     -22.259  16.783  12.293  1.00 15.00      B    O  
ATOM   4281  HG1 THR B   5     -21.522  16.725  12.909  1.00 15.00      B    H  
ATOM   4282  CG2 THR B   5     -21.855  19.021  13.108  1.00 15.00      B    C  
ATOM   4283  C   THR B   5     -24.847  18.581  11.040  1.00 15.00      B    C  
ATOM   4284  O   THR B   5     -24.997  17.683  10.214  1.00 15.00      B    O  
ATOM   4285  N   SER B   6     -25.280  19.818  10.837  1.00 15.00      B    N  
ATOM   4286  HN  SER B   6     -25.151  20.491  11.535  1.00 15.00      B    H  
ATOM   4287  CA  SER B   6     -25.946  20.198   9.602  1.00 15.00      B    C  
ATOM   4288  CB  SER B   6     -27.325  20.782   9.912  1.00 15.00      B    C  
ATOM   4289  OG  SER B   6     -27.217  21.892  10.792  1.00 15.00      B    O  
ATOM   4290  HG  SER B   6     -26.431  22.406  10.553  1.00 15.00      B    H  
ATOM   4291  C   SER B   6     -25.109  21.223   8.850  1.00 15.00      B    C  
ATOM   4292  O   SER B   6     -24.919  22.344   9.329  1.00 15.00      B    O  
ATOM   4293  N   ILE B   7     -24.598  20.843   7.691  1.00 15.00      B    N  
ATOM   4294  HN  ILE B   7     -24.778  19.935   7.357  1.00 15.00      B    H  
ATOM   4295  CA  ILE B   7     -23.787  21.751   6.894  1.00 15.00      B    C  
ATOM   4296  CB  ILE B   7     -22.374  21.199   6.596  1.00 15.00      B    C  
ATOM   4297  CG1 ILE B   7     -22.437  19.756   6.087  1.00 15.00      B    C  
ATOM   4298  CG2 ILE B   7     -21.492  21.303   7.832  1.00 15.00      B    C  
ATOM   4299  CD1 ILE B   7     -21.097  19.200   5.651  1.00 15.00      B    C  
ATOM   4300  C   ILE B   7     -24.492  22.130   5.597  1.00 15.00      B    C  
ATOM   4301  O   ILE B   7     -25.153  21.300   4.968  1.00 15.00      B    O  
ATOM   4302  N   VAL B   8     -24.367  23.393   5.219  1.00 15.00      B    N  
ATOM   4303  HN  VAL B   8     -23.834  24.004   5.767  1.00 15.00      B    H  
ATOM   4304  CA  VAL B   8     -24.986  23.895   4.002  1.00 15.00      B    C  
ATOM   4305  CB  VAL B   8     -25.620  25.287   4.224  1.00 15.00      B    C  
ATOM   4306  CG1 VAL B   8     -26.428  25.716   3.007  1.00 15.00      B    C  
ATOM   4307  CG2 VAL B   8     -26.489  25.292   5.475  1.00 15.00      B    C  
ATOM   4308  C   VAL B   8     -23.945  23.988   2.894  1.00 15.00      B    C  
ATOM   4309  O   VAL B   8     -22.870  24.554   3.089  1.00 15.00      B    O  
ATOM   4310  N   THR B   9     -24.262  23.421   1.744  1.00 15.00      B    N  
ATOM   4311  HN  THR B   9     -25.134  22.983   1.647  1.00 15.00      B    H  
ATOM   4312  CA  THR B   9     -23.353  23.441   0.612  1.00 15.00      B    C  
ATOM   4313  CB  THR B   9     -22.495  22.154   0.542  1.00 15.00      B    C  
ATOM   4314  OG1 THR B   9     -21.724  22.133  -0.669  1.00 15.00      B    O  
ATOM   4315  HG1 THR B   9     -21.630  21.221  -0.976  1.00 15.00      B    H  
ATOM   4316  CG2 THR B   9     -23.365  20.908   0.611  1.00 15.00      B    C  
ATOM   4317  C   THR B   9     -24.123  23.623  -0.689  1.00 15.00      B    C  
ATOM   4318  O   THR B   9     -25.225  23.093  -0.850  1.00 15.00      B    O  
ATOM   4319  N   THR B  10     -23.549  24.392  -1.602  1.00 15.00      B    N  
ATOM   4320  HN  THR B  10     -22.686  24.813  -1.402  1.00 15.00      B    H  
ATOM   4321  CA  THR B  10     -24.164  24.640  -2.894  1.00 15.00      B    C  
ATOM   4322  CB  THR B  10     -23.587  25.919  -3.521  1.00 15.00      B    C  
ATOM   4323  OG1 THR B  10     -22.328  26.219  -2.896  1.00 15.00      B    O  
ATOM   4324  HG1 THR B  10     -21.877  26.902  -3.399  1.00 15.00      B    H  
ATOM   4325  CG2 THR B  10     -24.539  27.088  -3.314  1.00 15.00      B    C  
ATOM   4326  C   THR B  10     -23.908  23.460  -3.826  1.00 15.00      B    C  
ATOM   4327  O   THR B  10     -24.572  23.300  -4.849  1.00 15.00      B    O  
ATOM   4328  N   ASN B  11     -22.937  22.638  -3.453  1.00 15.00      B    N  
ATOM   4329  HN  ASN B  11     -22.453  22.821  -2.620  1.00 15.00      B    H  
ATOM   4330  CA  ASN B  11     -22.581  21.461  -4.230  1.00 15.00      B    C  
ATOM   4331  CB  ASN B  11     -21.154  21.580  -4.779  1.00 15.00      B    C  
ATOM   4332  CG  ASN B  11     -20.750  20.394  -5.640  1.00 15.00      B    C  
ATOM   4333  OD1 ASN B  11     -21.009  20.367  -6.842  1.00 15.00      B    O  
ATOM   4334  ND2 ASN B  11     -20.105  19.407  -5.032  1.00 15.00      B    N  
ATOM   4335 HD21 ASN B  11     -19.926  19.492  -4.072  1.00 15.00      B    H  
ATOM   4336 HD22 ASN B  11     -19.832  18.635  -5.568  1.00 15.00      B    H  
ATOM   4337  C   ASN B  11     -22.707  20.220  -3.358  1.00 15.00      B    C  
ATOM   4338  O   ASN B  11     -21.827  19.930  -2.544  1.00 15.00      B    O  
ATOM   4339  N   PRO B  12     -23.823  19.496  -3.487  1.00 15.00      B    N  
ATOM   4340  CA  PRO B  12     -24.076  18.289  -2.711  1.00 15.00      B    C  
ATOM   4341  CB  PRO B  12     -25.603  18.231  -2.692  1.00 15.00      B    C  
ATOM   4342  CG  PRO B  12     -26.025  18.843  -3.988  1.00 15.00      B    C  
ATOM   4343  CD  PRO B  12     -24.940  19.807  -4.399  1.00 15.00      B    C  
ATOM   4344  C   PRO B  12     -23.510  17.037  -3.376  1.00 15.00      B    C  
ATOM   4345  O   PRO B  12     -23.675  16.830  -4.580  1.00 15.00      B    O  
ATOM   4346  N   ASP B  13     -22.836  16.209  -2.591  1.00 15.00      B    N  
ATOM   4347  HN  ASP B  13     -22.720  16.430  -1.642  1.00 15.00      B    H  
ATOM   4348  CA  ASP B  13     -22.269  14.970  -3.107  1.00 15.00      B    C  
ATOM   4349  CB  ASP B  13     -20.935  14.639  -2.428  1.00 15.00      B    C  
ATOM   4350  CG  ASP B  13     -20.367  13.305  -2.882  1.00 15.00      B    C  
ATOM   4351  OD1 ASP B  13     -20.398  13.024  -4.103  1.00 15.00      B    O  
ATOM   4352  OD2 ASP B  13     -19.901  12.530  -2.023  1.00 15.00      B    O  
ATOM   4353  C   ASP B  13     -23.259  13.831  -2.915  1.00 15.00      B    C  
ATOM   4354  O   ASP B  13     -24.064  13.848  -1.985  1.00 15.00      B    O  
ATOM   4355  N   PHE B  14     -23.212  12.854  -3.805  1.00 15.00      B    N  
ATOM   4356  HN  PHE B  14     -22.539  12.893  -4.520  1.00 15.00      B    H  
ATOM   4357  CA  PHE B  14     -24.110  11.713  -3.731  1.00 15.00      B    C  
ATOM   4358  CB  PHE B  14     -25.239  11.841  -4.759  1.00 15.00      B    C  
ATOM   4359  CG  PHE B  14     -26.188  12.973  -4.474  1.00 15.00      B    C  
ATOM   4360  CD1 PHE B  14     -27.079  12.898  -3.415  1.00 15.00      B    C  
ATOM   4361  CD2 PHE B  14     -26.185  14.114  -5.261  1.00 15.00      B    C  
ATOM   4362  CE1 PHE B  14     -27.949  13.937  -3.146  1.00 15.00      B    C  
ATOM   4363  CE2 PHE B  14     -27.053  15.157  -4.998  1.00 15.00      B    C  
ATOM   4364  CZ  PHE B  14     -27.936  15.069  -3.939  1.00 15.00      B    C  
ATOM   4365  C   PHE B  14     -23.343  10.414  -3.927  1.00 15.00      B    C  
ATOM   4366  O   PHE B  14     -23.932   9.363  -4.179  1.00 15.00      B    O  
ATOM   4367  N   GLY B  15     -22.023  10.497  -3.811  1.00 15.00      B    N  
ATOM   4368  HN  GLY B  15     -21.607  11.369  -3.615  1.00 15.00      B    H  
ATOM   4369  CA  GLY B  15     -21.189   9.325  -3.968  1.00 15.00      B    C  
ATOM   4370  C   GLY B  15     -20.538   8.926  -2.662  1.00 15.00      B    C  
ATOM   4371  O   GLY B  15     -19.694   8.029  -2.626  1.00 15.00      B    O  
ATOM   4372  N   GLY B  16     -20.931   9.600  -1.590  1.00 15.00      B    N  
ATOM   4373  HN  GLY B  16     -21.602  10.307  -1.689  1.00 15.00      B    H  
ATOM   4374  CA  GLY B  16     -20.380   9.313  -0.285  1.00 15.00      B    C  
ATOM   4375  C   GLY B  16     -21.437   8.880   0.710  1.00 15.00      B    C  
ATOM   4376  O   GLY B  16     -22.617   8.760   0.370  1.00 15.00      B    O  
ATOM   4377  N   PHE B  17     -21.015   8.654   1.946  1.00 15.00      B    N  
ATOM   4378  HN  PHE B  17     -20.062   8.778   2.150  1.00 15.00      B    H  
ATOM   4379  CA  PHE B  17     -21.918   8.225   3.008  1.00 15.00      B    C  
ATOM   4380  CB  PHE B  17     -21.158   7.394   4.049  1.00 15.00      B    C  
ATOM   4381  CG  PHE B  17     -20.861   5.984   3.618  1.00 15.00      B    C  
ATOM   4382  CD1 PHE B  17     -21.430   4.911   4.284  1.00 15.00      B    C  
ATOM   4383  CD2 PHE B  17     -20.018   5.730   2.548  1.00 15.00      B    C  
ATOM   4384  CE1 PHE B  17     -21.164   3.613   3.892  1.00 15.00      B    C  
ATOM   4385  CE2 PHE B  17     -19.748   4.435   2.150  1.00 15.00      B    C  
ATOM   4386  CZ  PHE B  17     -20.322   3.374   2.824  1.00 15.00      B    C  
ATOM   4387  C   PHE B  17     -22.592   9.418   3.679  1.00 15.00      B    C  
ATOM   4388  O   PHE B  17     -22.443   9.631   4.884  1.00 15.00      B    O  
ATOM   4389  N   GLU B  18     -23.341  10.190   2.901  1.00 15.00      B    N  
ATOM   4390  HN  GLU B  18     -23.445   9.961   1.952  1.00 15.00      B    H  
ATOM   4391  CA  GLU B  18     -24.022  11.365   3.428  1.00 15.00      B    C  
ATOM   4392  CB  GLU B  18     -23.369  12.643   2.906  1.00 15.00      B    C  
ATOM   4393  CG  GLU B  18     -21.868  12.712   3.120  1.00 15.00      B    C  
ATOM   4394  CD  GLU B  18     -21.344  14.124   3.032  1.00 15.00      B    C  
ATOM   4395  OE1 GLU B  18     -21.070  14.721   4.094  1.00 15.00      B    O  
ATOM   4396  OE2 GLU B  18     -21.202  14.642   1.908  1.00 15.00      B    O  
ATOM   4397  C   GLU B  18     -25.503  11.365   3.073  1.00 15.00      B    C  
ATOM   4398  O   GLU B  18     -25.921  10.742   2.095  1.00 15.00      B    O  
ATOM   4399  N   PHE B  19     -26.290  12.063   3.882  1.00 15.00      B    N  
ATOM   4400  HN  PHE B  19     -25.892  12.521   4.652  1.00 15.00      B    H  
ATOM   4401  CA  PHE B  19     -27.722  12.173   3.662  1.00 15.00      B    C  
ATOM   4402  CB  PHE B  19     -28.498  11.583   4.843  1.00 15.00      B    C  
ATOM   4403  CG  PHE B  19     -29.972  11.420   4.587  1.00 15.00      B    C  
ATOM   4404  CD1 PHE B  19     -30.878  12.370   5.032  1.00 15.00      B    C  
ATOM   4405  CD2 PHE B  19     -30.450  10.315   3.902  1.00 15.00      B    C  
ATOM   4406  CE1 PHE B  19     -32.232  12.221   4.798  1.00 15.00      B    C  
ATOM   4407  CE2 PHE B  19     -31.803  10.160   3.665  1.00 15.00      B    C  
ATOM   4408  CZ  PHE B  19     -32.695  11.115   4.114  1.00 15.00      B    C  
ATOM   4409  C   PHE B  19     -28.093  13.637   3.464  1.00 15.00      B    C  
ATOM   4410  O   PHE B  19     -28.004  14.445   4.391  1.00 15.00      B    O  
ATOM   4411  N   TYR B  20     -28.503  13.973   2.252  1.00 15.00      B    N  
ATOM   4412  HN  TYR B  20     -28.566  13.283   1.560  1.00 15.00      B    H  
ATOM   4413  CA  TYR B  20     -28.868  15.342   1.922  1.00 15.00      B    C  
ATOM   4414  CB  TYR B  20     -28.220  15.763   0.601  1.00 15.00      B    C  
ATOM   4415  CG  TYR B  20     -26.730  16.013   0.678  1.00 15.00      B    C  
ATOM   4416  CD1 TYR B  20     -26.226  17.306   0.684  1.00 15.00      B    C  
ATOM   4417  CD2 TYR B  20     -25.827  14.959   0.730  1.00 15.00      B    C  
ATOM   4418  CE1 TYR B  20     -24.866  17.542   0.738  1.00 15.00      B    C  
ATOM   4419  CE2 TYR B  20     -24.466  15.186   0.788  1.00 15.00      B    C  
ATOM   4420  CZ  TYR B  20     -23.990  16.479   0.790  1.00 15.00      B    C  
ATOM   4421  OH  TYR B  20     -22.635  16.715   0.841  1.00 15.00      B    O  
ATOM   4422  HH  TYR B  20     -22.173  15.909   1.142  1.00 15.00      B    H  
ATOM   4423  C   TYR B  20     -30.379  15.516   1.829  1.00 15.00      B    C  
ATOM   4424  O   TYR B  20     -31.088  14.650   1.314  1.00 15.00      B    O  
ATOM   4425  N   ALA B  21     -30.861  16.637   2.343  1.00 15.00      B    N  
ATOM   4426  HN  ALA B  21     -30.239  17.267   2.773  1.00 15.00      B    H  
ATOM   4427  CA  ALA B  21     -32.278  16.961   2.307  1.00 15.00      B    C  
ATOM   4428  CB  ALA B  21     -32.771  17.333   3.697  1.00 15.00      B    C  
ATOM   4429  C   ALA B  21     -32.520  18.107   1.332  1.00 15.00      B    C  
ATOM   4430  O   ALA B  21     -31.774  19.089   1.322  1.00 15.00      B    O  
ATOM   4431  N   GLU B  22     -33.549  17.970   0.508  1.00 15.00      B    N  
ATOM   4432  HN  GLU B  22     -34.100  17.164   0.562  1.00 15.00      B    H  
ATOM   4433  CA  GLU B  22     -33.884  18.990  -0.474  1.00 15.00      B    C  
ATOM   4434  CB  GLU B  22     -34.673  18.370  -1.630  1.00 15.00      B    C  
ATOM   4435  CG  GLU B  22     -34.682  19.207  -2.900  1.00 15.00      B    C  
ATOM   4436  CD  GLU B  22     -35.268  18.466  -4.084  1.00 15.00      B    C  
ATOM   4437  OE1 GLU B  22     -36.468  18.126  -4.037  1.00 15.00      B    O  
ATOM   4438  OE2 GLU B  22     -34.527  18.230  -5.060  1.00 15.00      B    O  
ATOM   4439  C   GLU B  22     -34.677  20.123   0.170  1.00 15.00      B    C  
ATOM   4440  O   GLU B  22     -35.277  19.946   1.231  1.00 15.00      B    O  
ATOM   4441  N   ALA B  23     -34.663  21.284  -0.471  1.00 15.00      B    N  
ATOM   4442  HN  ALA B  23     -34.160  21.356  -1.307  1.00 15.00      B    H  
ATOM   4443  CA  ALA B  23     -35.373  22.455   0.027  1.00 15.00      B    C  
ATOM   4444  CB  ALA B  23     -35.045  23.673  -0.823  1.00 15.00      B    C  
ATOM   4445  C   ALA B  23     -36.879  22.219   0.056  1.00 15.00      B    C  
ATOM   4446  O   ALA B  23     -37.503  21.978  -0.975  1.00 15.00      B    O  
ATOM   4447  N   GLY B  24     -37.455  22.280   1.247  1.00 15.00      B    N  
ATOM   4448  HN  GLY B  24     -36.901  22.472   2.038  1.00 15.00      B    H  
ATOM   4449  CA  GLY B  24     -38.883  22.073   1.395  1.00 15.00      B    C  
ATOM   4450  C   GLY B  24     -39.230  20.633   1.709  1.00 15.00      B    C  
ATOM   4451  O   GLY B  24     -40.322  20.344   2.198  1.00 15.00      B    O  
ATOM   4452  N   GLN B  25     -38.304  19.727   1.428  1.00 15.00      B    N  
ATOM   4453  HN  GLN B  25     -37.447  20.021   1.045  1.00 15.00      B    H  
ATOM   4454  CA  GLN B  25     -38.521  18.313   1.686  1.00 15.00      B    C  
ATOM   4455  CB  GLN B  25     -37.631  17.445   0.792  1.00 15.00      B    C  
ATOM   4456  CG  GLN B  25     -37.850  15.948   0.966  1.00 15.00      B    C  
ATOM   4457  CD  GLN B  25     -36.881  15.108   0.157  1.00 15.00      B    C  
ATOM   4458  OE1 GLN B  25     -37.159  14.743  -0.982  1.00 15.00      B    O  
ATOM   4459  NE2 GLN B  25     -35.740  14.784   0.749  1.00 15.00      B    N  
ATOM   4460 HE21 GLN B  25     -35.591  15.098   1.665  1.00 15.00      B    H  
ATOM   4461 HE22 GLN B  25     -35.095  14.246   0.246  1.00 15.00      B    H  
ATOM   4462  C   GLN B  25     -38.269  17.994   3.152  1.00 15.00      B    C  
ATOM   4463  O   GLN B  25     -37.277  18.436   3.731  1.00 15.00      B    O  
ATOM   4464  N   GLN B  26     -39.177  17.234   3.745  1.00 15.00      B    N  
ATOM   4465  HN  GLN B  26     -39.945  16.919   3.226  1.00 15.00      B    H  
ATOM   4466  CA  GLN B  26     -39.065  16.852   5.143  1.00 15.00      B    C  
ATOM   4467  CB  GLN B  26     -40.343  16.158   5.613  1.00 15.00      B    C  
ATOM   4468  CG  GLN B  26     -41.544  17.077   5.752  1.00 15.00      B    C  
ATOM   4469  CD  GLN B  26     -42.665  16.434   6.543  1.00 15.00      B    C  
ATOM   4470  OE1 GLN B  26     -43.542  15.778   5.984  1.00 15.00      B    O  
ATOM   4471  NE2 GLN B  26     -42.640  16.614   7.856  1.00 15.00      B    N  
ATOM   4472 HE21 GLN B  26     -41.908  17.146   8.234  1.00 15.00      B    H  
ATOM   4473 HE22 GLN B  26     -43.349  16.206   8.394  1.00 15.00      B    H  
ATOM   4474  C   GLN B  26     -37.874  15.932   5.374  1.00 15.00      B    C  
ATOM   4475  O   GLN B  26     -37.479  15.170   4.488  1.00 15.00      B    O  
ATOM   4476  N   PHE B  27     -37.301  16.017   6.564  1.00 15.00      B    N  
ATOM   4477  HN  PHE B  27     -37.654  16.658   7.216  1.00 15.00      B    H  
ATOM   4478  CA  PHE B  27     -36.170  15.182   6.927  1.00 15.00      B    C  
ATOM   4479  CB  PHE B  27     -35.333  15.853   8.021  1.00 15.00      B    C  
ATOM   4480  CG  PHE B  27     -34.220  14.994   8.556  1.00 15.00      B    C  
ATOM   4481  CD1 PHE B  27     -34.226  14.575   9.877  1.00 15.00      B    C  
ATOM   4482  CD2 PHE B  27     -33.173  14.602   7.739  1.00 15.00      B    C  
ATOM   4483  CE1 PHE B  27     -33.210  13.783  10.373  1.00 15.00      B    C  
ATOM   4484  CE2 PHE B  27     -32.153  13.810   8.228  1.00 15.00      B    C  
ATOM   4485  CZ  PHE B  27     -32.172  13.399   9.547  1.00 15.00      B    C  
ATOM   4486  C   PHE B  27     -36.673  13.823   7.397  1.00 15.00      B    C  
ATOM   4487  O   PHE B  27     -37.259  13.711   8.474  1.00 15.00      B    O  
ATOM   4488  N   ASP B  28     -36.462  12.809   6.571  1.00 15.00      B    N  
ATOM   4489  HN  ASP B  28     -36.005  12.972   5.723  1.00 15.00      B    H  
ATOM   4490  CA  ASP B  28     -36.899  11.455   6.889  1.00 15.00      B    C  
ATOM   4491  CB  ASP B  28     -36.852  10.567   5.641  1.00 15.00      B    C  
ATOM   4492  CG  ASP B  28     -37.626   9.269   5.803  1.00 15.00      B    C  
ATOM   4493  OD1 ASP B  28     -37.364   8.533   6.778  1.00 15.00      B    O  
ATOM   4494  OD2 ASP B  28     -38.478   8.977   4.943  1.00 15.00      B    O  
ATOM   4495  C   ASP B  28     -36.049  10.852   8.000  1.00 15.00      B    C  
ATOM   4496  O   ASP B  28     -34.851  10.604   7.823  1.00 15.00      B    O  
ATOM   4497  N   ASP B  29     -36.675  10.638   9.148  1.00 15.00      B    N  
ATOM   4498  HN  ASP B  29     -37.624  10.875   9.221  1.00 15.00      B    H  
ATOM   4499  CA  ASP B  29     -36.003  10.058  10.301  1.00 15.00      B    C  
ATOM   4500  CB  ASP B  29     -36.871  10.192  11.569  1.00 15.00      B    C  
ATOM   4501  CG  ASP B  29     -38.362   9.948  11.341  1.00 15.00      B    C  
ATOM   4502  OD1 ASP B  29     -39.165  10.871  11.607  1.00 15.00      B    O  
ATOM   4503  OD2 ASP B  29     -38.739   8.839  10.895  1.00 15.00      B    O  
ATOM   4504  C   ASP B  29     -35.667   8.594  10.045  1.00 15.00      B    C  
ATOM   4505  O   ASP B  29     -34.526   8.157  10.223  1.00 15.00      B    O  
ATOM   4506  N   SER B  30     -36.663   7.861   9.583  1.00 15.00      B    N  
ATOM   4507  HN  SER B  30     -37.533   8.297   9.431  1.00 15.00      B    H  
ATOM   4508  CA  SER B  30     -36.537   6.446   9.303  1.00 15.00      B    C  
ATOM   4509  CB  SER B  30     -37.887   5.893   8.850  1.00 15.00      B    C  
ATOM   4510  OG  SER B  30     -38.880   6.139   9.833  1.00 15.00      B    O  
ATOM   4511  HG  SER B  30     -38.768   7.038  10.192  1.00 15.00      B    H  
ATOM   4512  C   SER B  30     -35.441   6.136   8.280  1.00 15.00      B    C  
ATOM   4513  O   SER B  30     -34.686   5.175   8.451  1.00 15.00      B    O  
ATOM   4514  N   ALA B  31     -35.360   6.932   7.222  1.00 15.00      B    N  
ATOM   4515  HN  ALA B  31     -36.017   7.672   7.122  1.00 15.00      B    H  
ATOM   4516  CA  ALA B  31     -34.348   6.733   6.188  1.00 15.00      B    C  
ATOM   4517  CB  ALA B  31     -34.545   7.708   5.039  1.00 15.00      B    C  
ATOM   4518  C   ALA B  31     -32.945   6.865   6.768  1.00 15.00      B    C  
ATOM   4519  O   ALA B  31     -32.066   6.049   6.485  1.00 15.00      B    O  
ATOM   4520  N   TYR B  32     -32.747   7.882   7.599  1.00 15.00      B    N  
ATOM   4521  HN  TYR B  32     -33.493   8.490   7.800  1.00 15.00      B    H  
ATOM   4522  CA  TYR B  32     -31.451   8.114   8.223  1.00 15.00      B    C  
ATOM   4523  CB  TYR B  32     -31.474   9.414   9.033  1.00 15.00      B    C  
ATOM   4524  CG  TYR B  32     -30.106  10.008   9.282  1.00 15.00      B    C  
ATOM   4525  CD1 TYR B  32     -29.395   9.720  10.441  1.00 15.00      B    C  
ATOM   4526  CD2 TYR B  32     -29.523  10.856   8.352  1.00 15.00      B    C  
ATOM   4527  CE1 TYR B  32     -28.142  10.260  10.663  1.00 15.00      B    C  
ATOM   4528  CE2 TYR B  32     -28.273  11.401   8.566  1.00 15.00      B    C  
ATOM   4529  CZ  TYR B  32     -27.586  11.101   9.722  1.00 15.00      B    C  
ATOM   4530  OH  TYR B  32     -26.336  11.637   9.930  1.00 15.00      B    O  
ATOM   4531  HH  TYR B  32     -26.216  12.397   9.341  1.00 15.00      B    H  
ATOM   4532  C   TYR B  32     -31.088   6.940   9.127  1.00 15.00      B    C  
ATOM   4533  O   TYR B  32     -29.954   6.461   9.124  1.00 15.00      B    O  
ATOM   4534  N   GLU B  33     -32.074   6.463   9.874  1.00 15.00      B    N  
ATOM   4535  HN  GLU B  33     -32.960   6.889   9.820  1.00 15.00      B    H  
ATOM   4536  CA  GLU B  33     -31.881   5.347  10.790  1.00 15.00      B    C  
ATOM   4537  CB  GLU B  33     -33.114   5.179  11.674  1.00 15.00      B    C  
ATOM   4538  CG  GLU B  33     -33.425   6.373  12.557  1.00 15.00      B    C  
ATOM   4539  CD  GLU B  33     -33.932   5.947  13.915  1.00 15.00      B    C  
ATOM   4540  OE1 GLU B  33     -34.243   4.746  14.077  1.00 15.00      B    O  
ATOM   4541  OE2 GLU B  33     -33.980   6.793  14.828  1.00 15.00      B    O  
ATOM   4542  C   GLU B  33     -31.616   4.035  10.055  1.00 15.00      B    C  
ATOM   4543  O   GLU B  33     -30.990   3.128  10.599  1.00 15.00      B    O  
ATOM   4544  N   GLU B  34     -32.089   3.938   8.822  1.00 15.00      B    N  
ATOM   4545  HN  GLU B  34     -32.558   4.706   8.427  1.00 15.00      B    H  
ATOM   4546  CA  GLU B  34     -31.924   2.722   8.033  1.00 15.00      B    C  
ATOM   4547  CB  GLU B  34     -32.988   2.656   6.933  1.00 15.00      B    C  
ATOM   4548  CG  GLU B  34     -33.323   1.248   6.463  1.00 15.00      B    C  
ATOM   4549  CD  GLU B  34     -34.725   1.143   5.893  1.00 15.00      B    C  
ATOM   4550  OE1 GLU B  34     -34.869   0.985   4.666  1.00 15.00      B    O  
ATOM   4551  OE2 GLU B  34     -35.695   1.222   6.679  1.00 15.00      B    O  
ATOM   4552  C   GLU B  34     -30.524   2.614   7.432  1.00 15.00      B    C  
ATOM   4553  O   GLU B  34     -29.953   1.525   7.364  1.00 15.00      B    O  
ATOM   4554  N   ALA B  35     -29.968   3.745   7.018  1.00 15.00      B    N  
ATOM   4555  HN  ALA B  35     -30.461   4.587   7.118  1.00 15.00      B    H  
ATOM   4556  CA  ALA B  35     -28.646   3.759   6.402  1.00 15.00      B    C  
ATOM   4557  CB  ALA B  35     -28.590   4.802   5.295  1.00 15.00      B    C  
ATOM   4558  C   ALA B  35     -27.522   3.990   7.410  1.00 15.00      B    C  
ATOM   4559  O   ALA B  35     -26.396   3.541   7.204  1.00 15.00      B    O  
ATOM   4560  N   TYR B  36     -27.820   4.692   8.495  1.00 15.00      B    N  
ATOM   4561  HN  TYR B  36     -28.734   5.029   8.617  1.00 15.00      B    H  
ATOM   4562  CA  TYR B  36     -26.805   4.985   9.500  1.00 15.00      B    C  
ATOM   4563  CB  TYR B  36     -26.861   6.453   9.919  1.00 15.00      B    C  
ATOM   4564  CG  TYR B  36     -26.355   7.410   8.863  1.00 15.00      B    C  
ATOM   4565  CD1 TYR B  36     -25.045   7.865   8.887  1.00 15.00      B    C  
ATOM   4566  CD2 TYR B  36     -27.187   7.861   7.847  1.00 15.00      B    C  
ATOM   4567  CE1 TYR B  36     -24.577   8.745   7.933  1.00 15.00      B    C  
ATOM   4568  CE2 TYR B  36     -26.727   8.739   6.885  1.00 15.00      B    C  
ATOM   4569  CZ  TYR B  36     -25.421   9.178   6.935  1.00 15.00      B    C  
ATOM   4570  OH  TYR B  36     -24.961  10.059   5.988  1.00 15.00      B    O  
ATOM   4571  HH  TYR B  36     -24.075   9.796   5.702  1.00 15.00      B    H  
ATOM   4572  C   TYR B  36     -26.894   4.076  10.720  1.00 15.00      B    C  
ATOM   4573  O   TYR B  36     -25.942   3.982  11.494  1.00 15.00      B    O  
ATOM   4574  N   GLY B  37     -28.044   3.443  10.915  1.00 15.00      B    N  
ATOM   4575  HN  GLY B  37     -28.781   3.578  10.284  1.00 15.00      B    H  
ATOM   4576  CA  GLY B  37     -28.220   2.544  12.046  1.00 15.00      B    C  
ATOM   4577  C   GLY B  37     -28.463   3.265  13.364  1.00 15.00      B    C  
ATOM   4578  O   GLY B  37     -29.004   2.688  14.304  1.00 15.00      B    O  
ATOM   4579  N   VAL B  38     -28.065   4.526  13.433  1.00 15.00      B    N  
ATOM   4580  HN  VAL B  38     -27.644   4.931  12.649  1.00 15.00      B    H  
ATOM   4581  CA  VAL B  38     -28.235   5.322  14.641  1.00 15.00      B    C  
ATOM   4582  CB  VAL B  38     -27.232   6.503  14.669  1.00 15.00      B    C  
ATOM   4583  CG1 VAL B  38     -27.662   7.629  13.736  1.00 15.00      B    C  
ATOM   4584  CG2 VAL B  38     -27.006   7.009  16.086  1.00 15.00      B    C  
ATOM   4585  C   VAL B  38     -29.670   5.843  14.747  1.00 15.00      B    C  
ATOM   4586  O   VAL B  38     -30.429   5.777  13.781  1.00 15.00      B    O  
ATOM   4587  N   SER B  39     -30.047   6.321  15.926  1.00 15.00      B    N  
ATOM   4588  HN  SER B  39     -29.413   6.315  16.670  1.00 15.00      B    H  
ATOM   4589  CA  SER B  39     -31.381   6.862  16.141  1.00 15.00      B    C  
ATOM   4590  CB  SER B  39     -31.955   6.382  17.476  1.00 15.00      B    C  
ATOM   4591  OG  SER B  39     -32.339   5.017  17.401  1.00 15.00      B    O  
ATOM   4592  HG  SER B  39     -33.305   4.966  17.348  1.00 15.00      B    H  
ATOM   4593  C   SER B  39     -31.356   8.385  16.081  1.00 15.00      B    C  
ATOM   4594  O   SER B  39     -30.392   9.014  16.525  1.00 15.00      B    O  
ATOM   4595  N   VAL B  40     -32.408   8.970  15.527  1.00 15.00      B    N  
ATOM   4596  HN  VAL B  40     -33.155   8.407  15.198  1.00 15.00      B    H  
ATOM   4597  CA  VAL B  40     -32.497  10.418  15.398  1.00 15.00      B    C  
ATOM   4598  CB  VAL B  40     -32.772  10.850  13.941  1.00 15.00      B    C  
ATOM   4599  CG1 VAL B  40     -32.516  12.340  13.766  1.00 15.00      B    C  
ATOM   4600  CG2 VAL B  40     -31.927  10.043  12.966  1.00 15.00      B    C  
ATOM   4601  C   VAL B  40     -33.587  10.988  16.304  1.00 15.00      B    C  
ATOM   4602  O   VAL B  40     -34.773  10.746  16.091  1.00 15.00      B    O  
ATOM   4603  N   PRO B  41     -33.193  11.749  17.339  1.00 15.00      B    N  
ATOM   4604  CA  PRO B  41     -34.140  12.364  18.274  1.00 15.00      B    C  
ATOM   4605  CB  PRO B  41     -33.240  13.133  19.249  1.00 15.00      B    C  
ATOM   4606  CG  PRO B  41     -31.899  12.496  19.114  1.00 15.00      B    C  
ATOM   4607  CD  PRO B  41     -31.797  12.057  17.683  1.00 15.00      B    C  
ATOM   4608  C   PRO B  41     -35.084  13.329  17.560  1.00 15.00      B    C  
ATOM   4609  O   PRO B  41     -34.669  14.056  16.654  1.00 15.00      B    O  
ATOM   4610  N   THR B  42     -36.343  13.332  17.987  1.00 15.00      B    N  
ATOM   4611  HN  THR B  42     -36.597  12.730  18.718  1.00 15.00      B    H  
ATOM   4612  CA  THR B  42     -37.378  14.182  17.406  1.00 15.00      B    C  
ATOM   4613  CB  THR B  42     -38.651  14.124  18.264  1.00 15.00      B    C  
ATOM   4614  OG1 THR B  42     -38.675  12.864  18.957  1.00 15.00      B    O  
ATOM   4615  HG1 THR B  42     -39.364  12.308  18.582  1.00 15.00      B    H  
ATOM   4616  CG2 THR B  42     -39.890  14.238  17.389  1.00 15.00      B    C  
ATOM   4617  C   THR B  42     -36.924  15.634  17.255  1.00 15.00      B    C  
ATOM   4618  O   THR B  42     -37.061  16.219  16.182  1.00 15.00      B    O  
ATOM   4619  N   ALA B  43     -36.354  16.191  18.325  1.00 15.00      B    N  
ATOM   4620  HN  ALA B  43     -36.271  15.664  19.142  1.00 15.00      B    H  
ATOM   4621  CA  ALA B  43     -35.876  17.573  18.320  1.00 15.00      B    C  
ATOM   4622  CB  ALA B  43     -35.186  17.899  19.636  1.00 15.00      B    C  
ATOM   4623  C   ALA B  43     -34.937  17.841  17.146  1.00 15.00      B    C  
ATOM   4624  O   ALA B  43     -35.006  18.891  16.510  1.00 15.00      B    O  
ATOM   4625  N   VAL B  44     -34.068  16.880  16.856  1.00 15.00      B    N  
ATOM   4626  HN  VAL B  44     -34.074  16.055  17.383  1.00 15.00      B    H  
ATOM   4627  CA  VAL B  44     -33.127  17.015  15.755  1.00 15.00      B    C  
ATOM   4628  CB  VAL B  44     -32.046  15.912  15.793  1.00 15.00      B    C  
ATOM   4629  CG1 VAL B  44     -31.060  16.078  14.646  1.00 15.00      B    C  
ATOM   4630  CG2 VAL B  44     -31.317  15.933  17.130  1.00 15.00      B    C  
ATOM   4631  C   VAL B  44     -33.881  16.971  14.428  1.00 15.00      B    C  
ATOM   4632  O   VAL B  44     -33.595  17.739  13.511  1.00 15.00      B    O  
ATOM   4633  N   VAL B  45     -34.862  16.078  14.344  1.00 15.00      B    N  
ATOM   4634  HN  VAL B  45     -35.044  15.494  15.112  1.00 15.00      B    H  
ATOM   4635  CA  VAL B  45     -35.678  15.947  13.144  1.00 15.00      B    C  
ATOM   4636  CB  VAL B  45     -36.707  14.801  13.276  1.00 15.00      B    C  
ATOM   4637  CG1 VAL B  45     -37.464  14.596  11.972  1.00 15.00      B    C  
ATOM   4638  CG2 VAL B  45     -36.025  13.510  13.703  1.00 15.00      B    C  
ATOM   4639  C   VAL B  45     -36.413  17.261  12.880  1.00 15.00      B    C  
ATOM   4640  O   VAL B  45     -36.423  17.763  11.756  1.00 15.00      B    O  
ATOM   4641  N   GLU B  46     -37.009  17.818  13.928  1.00 15.00      B    N  
ATOM   4642  HN  GLU B  46     -36.968  17.359  14.802  1.00 15.00      B    H  
ATOM   4643  CA  GLU B  46     -37.737  19.078  13.827  1.00 15.00      B    C  
ATOM   4644  CB  GLU B  46     -38.403  19.410  15.164  1.00 15.00      B    C  
ATOM   4645  CG  GLU B  46     -39.473  18.412  15.582  1.00 15.00      B    C  
ATOM   4646  CD  GLU B  46     -39.792  18.474  17.063  1.00 15.00      B    C  
ATOM   4647  OE1 GLU B  46     -40.630  19.311  17.457  1.00 15.00      B    O  
ATOM   4648  OE2 GLU B  46     -39.207  17.678  17.831  1.00 15.00      B    O  
ATOM   4649  C   GLU B  46     -36.806  20.211  13.399  1.00 15.00      B    C  
ATOM   4650  O   GLU B  46     -37.135  20.997  12.506  1.00 15.00      B    O  
ATOM   4651  N   GLU B  47     -35.636  20.272  14.029  1.00 15.00      B    N  
ATOM   4652  HN  GLU B  47     -35.438  19.611  14.731  1.00 15.00      B    H  
ATOM   4653  CA  GLU B  47     -34.644  21.296  13.725  1.00 15.00      B    C  
ATOM   4654  CB  GLU B  47     -33.425  21.133  14.636  1.00 15.00      B    C  
ATOM   4655  CG  GLU B  47     -32.485  22.326  14.635  1.00 15.00      B    C  
ATOM   4656  CD  GLU B  47     -31.029  21.918  14.674  1.00 15.00      B    C  
ATOM   4657  OE1 GLU B  47     -30.613  21.114  13.812  1.00 15.00      B    O  
ATOM   4658  OE2 GLU B  47     -30.283  22.433  15.528  1.00 15.00      B    O  
ATOM   4659  C   GLU B  47     -34.214  21.222  12.261  1.00 15.00      B    C  
ATOM   4660  O   GLU B  47     -34.211  22.229  11.549  1.00 15.00      B    O  
ATOM   4661  N   MET B  48     -33.873  20.019  11.815  1.00 15.00      B    N  
ATOM   4662  HN  MET B  48     -33.900  19.253  12.433  1.00 15.00      B    H  
ATOM   4663  CA  MET B  48     -33.444  19.806  10.436  1.00 15.00      B    C  
ATOM   4664  CB  MET B  48     -32.931  18.379  10.231  1.00 15.00      B    C  
ATOM   4665  CG  MET B  48     -31.714  18.022  11.072  1.00 15.00      B    C  
ATOM   4666  SD  MET B  48     -30.286  19.072  10.738  1.00 15.00      B    S  
ATOM   4667  CE  MET B  48     -29.119  18.435  11.940  1.00 15.00      B    C  
ATOM   4668  C   MET B  48     -34.571  20.119   9.457  1.00 15.00      B    C  
ATOM   4669  O   MET B  48     -34.333  20.655   8.376  1.00 15.00      B    O  
ATOM   4670  N   ASN B  49     -35.800  19.787   9.848  1.00 15.00      B    N  
ATOM   4671  HN  ASN B  49     -35.921  19.351  10.719  1.00 15.00      B    H  
ATOM   4672  CA  ASN B  49     -36.971  20.049   9.013  1.00 15.00      B    C  
ATOM   4673  CB  ASN B  49     -38.243  19.495   9.666  1.00 15.00      B    C  
ATOM   4674  CG  ASN B  49     -38.627  18.115   9.161  1.00 15.00      B    C  
ATOM   4675  OD1 ASN B  49     -39.232  17.975   8.102  1.00 15.00      B    O  
ATOM   4676  ND2 ASN B  49     -38.292  17.084   9.926  1.00 15.00      B    N  
ATOM   4677 HD21 ASN B  49     -37.817  17.268  10.770  1.00 15.00      B    H  
ATOM   4678 HD22 ASN B  49     -38.528  16.180   9.623  1.00 15.00      B    H  
ATOM   4679  C   ASN B  49     -37.128  21.547   8.783  1.00 15.00      B    C  
ATOM   4680  O   ASN B  49     -37.410  21.991   7.672  1.00 15.00      B    O  
ATOM   4681  N   ALA B  50     -36.927  22.320   9.846  1.00 15.00      B    N  
ATOM   4682  HN  ALA B  50     -36.701  21.902  10.707  1.00 15.00      B    H  
ATOM   4683  CA  ALA B  50     -37.035  23.770   9.768  1.00 15.00      B    C  
ATOM   4684  CB  ALA B  50     -36.959  24.384  11.157  1.00 15.00      B    C  
ATOM   4685  C   ALA B  50     -35.941  24.333   8.871  1.00 15.00      B    C  
ATOM   4686  O   ALA B  50     -36.188  25.224   8.062  1.00 15.00      B    O  
ATOM   4687  N   LYS B  51     -34.735  23.791   9.010  1.00 15.00      B    N  
ATOM   4688  HN  LYS B  51     -34.605  23.080   9.677  1.00 15.00      B    H  
ATOM   4689  CA  LYS B  51     -33.600  24.227   8.206  1.00 15.00      B    C  
ATOM   4690  CB  LYS B  51     -32.310  23.559   8.690  1.00 15.00      B    C  
ATOM   4691  CG  LYS B  51     -31.806  24.064  10.034  1.00 15.00      B    C  
ATOM   4692  CD  LYS B  51     -30.678  23.191  10.565  1.00 15.00      B    C  
ATOM   4693  CE  LYS B  51     -30.081  23.764  11.841  1.00 15.00      B    C  
ATOM   4694  NZ  LYS B  51     -29.157  22.805  12.504  1.00 15.00      B    N  
ATOM   4695  HZ1 LYS B  51     -28.489  22.407  11.810  1.00 15.00      B    H  
ATOM   4696  HZ2 LYS B  51     -29.705  22.018  12.934  1.00 15.00      B    H  
ATOM   4697  HZ3 LYS B  51     -28.624  23.280  13.256  1.00 15.00      B    H  
ATOM   4698  C   LYS B  51     -33.831  23.913   6.731  1.00 15.00      B    C  
ATOM   4699  O   LYS B  51     -33.519  24.721   5.859  1.00 15.00      B    O  
ATOM   4700  N   ALA B  52     -34.395  22.740   6.461  1.00 15.00      B    N  
ATOM   4701  HN  ALA B  52     -34.625  22.137   7.204  1.00 15.00      B    H  
ATOM   4702  CA  ALA B  52     -34.674  22.321   5.092  1.00 15.00      B    C  
ATOM   4703  CB  ALA B  52     -35.079  20.856   5.051  1.00 15.00      B    C  
ATOM   4704  C   ALA B  52     -35.755  23.192   4.462  1.00 15.00      B    C  
ATOM   4705  O   ALA B  52     -35.818  23.338   3.243  1.00 15.00      B    O  
ATOM   4706  N   ALA B  53     -36.598  23.777   5.302  1.00 15.00      B    N  
ATOM   4707  HN  ALA B  53     -36.499  23.621   6.266  1.00 15.00      B    H  
ATOM   4708  CA  ALA B  53     -37.672  24.638   4.827  1.00 15.00      B    C  
ATOM   4709  CB  ALA B  53     -38.855  24.594   5.781  1.00 15.00      B    C  
ATOM   4710  C   ALA B  53     -37.187  26.072   4.642  1.00 15.00      B    C  
ATOM   4711  O   ALA B  53     -37.928  26.928   4.164  1.00 15.00      B    O  
ATOM   4712  N   GLN B  54     -35.943  26.330   5.025  1.00 15.00      B    N  
ATOM   4713  HN  GLN B  54     -35.393  25.607   5.401  1.00 15.00      B    H  
ATOM   4714  CA  GLN B  54     -35.372  27.665   4.896  1.00 15.00      B    C  
ATOM   4715  CB  GLN B  54     -34.695  28.097   6.199  1.00 15.00      B    C  
ATOM   4716  CG  GLN B  54     -35.670  28.446   7.313  1.00 15.00      B    C  
ATOM   4717  CD  GLN B  54     -34.980  28.943   8.567  1.00 15.00      B    C  
ATOM   4718  OE1 GLN B  54     -33.867  28.527   8.890  1.00 15.00      B    O  
ATOM   4719  NE2 GLN B  54     -35.640  29.844   9.283  1.00 15.00      B    N  
ATOM   4720 HE21 GLN B  54     -36.521  30.132   8.965  1.00 15.00      B    H  
ATOM   4721 HE22 GLN B  54     -35.220  30.182  10.099  1.00 15.00      B    H  
ATOM   4722  C   GLN B  54     -34.386  27.727   3.736  1.00 15.00      B    C  
ATOM   4723  O   GLN B  54     -33.832  28.785   3.431  1.00 15.00      B    O  
ATOM   4724  N   LEU B  55     -34.178  26.589   3.090  1.00 15.00      B    N  
ATOM   4725  HN  LEU B  55     -34.665  25.788   3.367  1.00 15.00      B    H  
ATOM   4726  CA  LEU B  55     -33.262  26.510   1.964  1.00 15.00      B    C  
ATOM   4727  CB  LEU B  55     -32.778  25.073   1.766  1.00 15.00      B    C  
ATOM   4728  CG  LEU B  55     -32.072  24.419   2.951  1.00 15.00      B    C  
ATOM   4729  CD1 LEU B  55     -31.884  22.935   2.690  1.00 15.00      B    C  
ATOM   4730  CD2 LEU B  55     -30.733  25.093   3.217  1.00 15.00      B    C  
ATOM   4731  C   LEU B  55     -33.944  26.991   0.696  1.00 15.00      B    C  
ATOM   4732  O   LEU B  55     -35.155  26.826   0.528  1.00 15.00      B    O  
ATOM   4733  N   LYS B  56     -33.168  27.580  -0.191  1.00 15.00      B    N  
ATOM   4734  HN  LYS B  56     -32.201  27.685   0.005  1.00 15.00      B    H  
ATOM   4735  CA  LYS B  56     -33.694  28.082  -1.445  1.00 15.00      B    C  
ATOM   4736  CB  LYS B  56     -32.916  29.322  -1.886  1.00 15.00      B    C  
ATOM   4737  CG  LYS B  56     -32.792  30.383  -0.805  1.00 15.00      B    C  
ATOM   4738  CD  LYS B  56     -31.600  31.289  -1.056  1.00 15.00      B    C  
ATOM   4739  CE  LYS B  56     -31.168  31.989   0.222  1.00 15.00      B    C  
ATOM   4740  NZ  LYS B  56     -29.856  32.676   0.065  1.00 15.00      B    N  
ATOM   4741  HZ1 LYS B  56     -29.102  31.970  -0.082  1.00 15.00      B    H  
ATOM   4742  HZ2 LYS B  56     -29.636  33.230   0.917  1.00 15.00      B    H  
ATOM   4743  HZ3 LYS B  56     -29.883  33.315  -0.754  1.00 15.00      B    H  
ATOM   4744  C   LYS B  56     -33.627  27.005  -2.517  1.00 15.00      B    C  
ATOM   4745  O   LYS B  56     -33.061  25.931  -2.299  1.00 15.00      B    O  
ATOM   4746  N   ASP B  57     -34.208  27.297  -3.670  1.00 15.00      B    N  
ATOM   4747  HN  ASP B  57     -34.629  28.171  -3.782  1.00 15.00      B    H  
ATOM   4748  CA  ASP B  57     -34.223  26.356  -4.779  1.00 15.00      B    C  
ATOM   4749  CB  ASP B  57     -35.041  26.906  -5.952  1.00 15.00      B    C  
ATOM   4750  CG  ASP B  57     -35.363  25.847  -6.992  1.00 15.00      B    C  
ATOM   4751  OD1 ASP B  57     -34.430  25.381  -7.678  1.00 15.00      B    O  
ATOM   4752  OD2 ASP B  57     -36.551  25.484  -7.122  1.00 15.00      B    O  
ATOM   4753  C   ASP B  57     -32.803  26.030  -5.221  1.00 15.00      B    C  
ATOM   4754  O   ASP B  57     -32.093  26.882  -5.760  1.00 15.00      B    O  
ATOM   4755  N   GLY B  58     -32.380  24.807  -4.940  1.00 15.00      B    N  
ATOM   4756  HN  GLY B  58     -32.982  24.190  -4.476  1.00 15.00      B    H  
ATOM   4757  CA  GLY B  58     -31.050  24.378  -5.313  1.00 15.00      B    C  
ATOM   4758  C   GLY B  58     -30.148  24.123  -4.119  1.00 15.00      B    C  
ATOM   4759  O   GLY B  58     -29.122  23.457  -4.247  1.00 15.00      B    O  
ATOM   4760  N   GLU B  59     -30.529  24.635  -2.954  1.00 15.00      B    N  
ATOM   4761  HN  GLU B  59     -31.372  25.141  -2.903  1.00 15.00      B    H  
ATOM   4762  CA  GLU B  59     -29.732  24.453  -1.746  1.00 15.00      B    C  
ATOM   4763  CB  GLU B  59     -29.870  25.665  -0.808  1.00 15.00      B    C  
ATOM   4764  CG  GLU B  59     -29.291  26.964  -1.376  1.00 15.00      B    C  
ATOM   4765  CD  GLU B  59     -29.610  28.190  -0.531  1.00 15.00      B    C  
ATOM   4766  OE1 GLU B  59     -28.865  29.197  -0.614  1.00 15.00      B    O  
ATOM   4767  OE2 GLU B  59     -30.612  28.158   0.209  1.00 15.00      B    O  
ATOM   4768  C   GLU B  59     -30.105  23.147  -1.038  1.00 15.00      B    C  
ATOM   4769  O   GLU B  59     -31.285  22.847  -0.849  1.00 15.00      B    O  
ATOM   4770  N   TRP B  60     -29.092  22.364  -0.670  1.00 15.00      B    N  
ATOM   4771  HN  TRP B  60     -28.174  22.660  -0.847  1.00 15.00      B    H  
ATOM   4772  CA  TRP B  60     -29.309  21.084   0.001  1.00 15.00      B    C  
ATOM   4773  CB  TRP B  60     -28.674  19.938  -0.796  1.00 15.00      B    C  
ATOM   4774  CG  TRP B  60     -29.342  19.645  -2.107  1.00 15.00      B    C  
ATOM   4775  CD1 TRP B  60     -29.309  20.413  -3.235  1.00 15.00      B    C  
ATOM   4776  CD2 TRP B  60     -30.131  18.494  -2.432  1.00 15.00      B    C  
ATOM   4777  NE1 TRP B  60     -30.032  19.816  -4.238  1.00 15.00      B    N  
ATOM   4778  HE1 TRP B  60     -30.160  20.177  -5.140  1.00 15.00      B    H  
ATOM   4779  CE2 TRP B  60     -30.544  18.634  -3.771  1.00 15.00      B    C  
ATOM   4780  CE3 TRP B  60     -30.524  17.356  -1.721  1.00 15.00      B    C  
ATOM   4781  CZ2 TRP B  60     -31.337  17.686  -4.412  1.00 15.00      B    C  
ATOM   4782  CZ3 TRP B  60     -31.308  16.415  -2.359  1.00 15.00      B    C  
ATOM   4783  CH2 TRP B  60     -31.706  16.584  -3.690  1.00 15.00      B    C  
ATOM   4784  C   TRP B  60     -28.738  21.091   1.417  1.00 15.00      B    C  
ATOM   4785  O   TRP B  60     -27.678  21.672   1.670  1.00 15.00      B    O  
ATOM   4786  N   LEU B  61     -29.440  20.433   2.331  1.00 15.00      B    N  
ATOM   4787  HN  LEU B  61     -30.274  19.985   2.060  1.00 15.00      B    H  
ATOM   4788  CA  LEU B  61     -29.011  20.347   3.720  1.00 15.00      B    C  
ATOM   4789  CB  LEU B  61     -30.207  20.527   4.659  1.00 15.00      B    C  
ATOM   4790  CG  LEU B  61     -29.905  20.488   6.159  1.00 15.00      B    C  
ATOM   4791  CD1 LEU B  61     -29.193  21.758   6.599  1.00 15.00      B    C  
ATOM   4792  CD2 LEU B  61     -31.179  20.276   6.960  1.00 15.00      B    C  
ATOM   4793  C   LEU B  61     -28.356  18.999   3.982  1.00 15.00      B    C  
ATOM   4794  O   LEU B  61     -28.978  17.955   3.797  1.00 15.00      B    O  
ATOM   4795  N   ASN B  62     -27.103  19.025   4.399  1.00 15.00      B    N  
ATOM   4796  HN  ASN B  62     -26.655  19.890   4.528  1.00 15.00      B    H  
ATOM   4797  CA  ASN B  62     -26.373  17.798   4.684  1.00 15.00      B    C  
ATOM   4798  CB  ASN B  62     -24.929  17.914   4.195  1.00 15.00      B    C  
ATOM   4799  CG  ASN B  62     -24.151  16.619   4.325  1.00 15.00      B    C  
ATOM   4800  OD1 ASN B  62     -24.723  15.547   4.510  1.00 15.00      B    O  
ATOM   4801  ND2 ASN B  62     -22.839  16.712   4.207  1.00 15.00      B    N  
ATOM   4802 HD21 ASN B  62     -22.450  17.593   4.045  1.00 15.00      B    H  
ATOM   4803 HD22 ASN B  62     -22.302  15.882   4.269  1.00 15.00      B    H  
ATOM   4804  C   ASN B  62     -26.408  17.502   6.176  1.00 15.00      B    C  
ATOM   4805  O   ASN B  62     -25.982  18.327   6.989  1.00 15.00      B    O  
ATOM   4806  N   VAL B  63     -26.927  16.335   6.531  1.00 15.00      B    N  
ATOM   4807  HN  VAL B  63     -27.235  15.714   5.833  1.00 15.00      B    H  
ATOM   4808  CA  VAL B  63     -27.035  15.942   7.928  1.00 15.00      B    C  
ATOM   4809  CB  VAL B  63     -28.454  15.442   8.277  1.00 15.00      B    C  
ATOM   4810  CG1 VAL B  63     -28.582  15.193   9.774  1.00 15.00      B    C  
ATOM   4811  CG2 VAL B  63     -29.507  16.435   7.805  1.00 15.00      B    C  
ATOM   4812  C   VAL B  63     -26.020  14.863   8.288  1.00 15.00      B    C  
ATOM   4813  O   VAL B  63     -26.165  13.699   7.912  1.00 15.00      B    O  
ATOM   4814  N   SER B  64     -24.997  15.258   9.019  1.00 15.00      B    N  
ATOM   4815  HN  SER B  64     -24.938  16.203   9.290  1.00 15.00      B    H  
ATOM   4816  CA  SER B  64     -23.963  14.340   9.456  1.00 15.00      B    C  
ATOM   4817  CB  SER B  64     -22.589  14.948   9.179  1.00 15.00      B    C  
ATOM   4818  OG  SER B  64     -22.511  15.430   7.848  1.00 15.00      B    O  
ATOM   4819  HG  SER B  64     -23.357  15.283   7.406  1.00 15.00      B    H  
ATOM   4820  C   SER B  64     -24.132  14.066  10.948  1.00 15.00      B    C  
ATOM   4821  O   SER B  64     -24.944  14.711  11.612  1.00 15.00      B    O  
ATOM   4822  N   HIS B  65     -23.384  13.107  11.477  1.00 15.00      B    N  
ATOM   4823  HN  HIS B  65     -22.755  12.617  10.909  1.00 15.00      B    H  
ATOM   4824  CA  HIS B  65     -23.473  12.777  12.892  1.00 15.00      B    C  
ATOM   4825  CB  HIS B  65     -24.659  11.839  13.179  1.00 15.00      B    C  
ATOM   4826  CG  HIS B  65     -24.404  10.391  12.887  1.00 15.00      B    C  
ATOM   4827  ND1 HIS B  65     -24.076   9.478  13.867  1.00 15.00      B    N  
ATOM   4828  HD1 HIS B  65     -23.980   9.673  14.821  1.00 15.00      B    H  
ATOM   4829  CD2 HIS B  65     -24.411   9.707  11.721  1.00 15.00      B    C  
ATOM   4830  CE1 HIS B  65     -23.893   8.293  13.315  1.00 15.00      B    C  
ATOM   4831  NE2 HIS B  65     -24.088   8.401  12.017  1.00 15.00      B    N  
ATOM   4832  HE2 HIS B  65     -24.008   7.674  11.364  1.00 15.00      B    H  
ATOM   4833  C   HIS B  65     -22.158  12.194  13.405  1.00 15.00      B    C  
ATOM   4834  O   HIS B  65     -21.590  11.290  12.790  1.00 15.00      B    O  
ATOM   4835  N   GLU B  66     -21.688  12.717  14.523  1.00 15.00      B    N  
ATOM   4836  HN  GLU B  66     -22.196  13.439  14.962  1.00 15.00      B    H  
ATOM   4837  CA  GLU B  66     -20.445  12.266  15.132  1.00 15.00      B    C  
ATOM   4838  CB  GLU B  66     -19.630  13.477  15.593  1.00 15.00      B    C  
ATOM   4839  CG  GLU B  66     -18.125  13.296  15.490  1.00 15.00      B    C  
ATOM   4840  CD  GLU B  66     -17.368  14.590  15.717  1.00 15.00      B    C  
ATOM   4841  OE1 GLU B  66     -16.686  14.705  16.755  1.00 15.00      B    O  
ATOM   4842  OE2 GLU B  66     -17.461  15.488  14.854  1.00 15.00      B    O  
ATOM   4843  C   GLU B  66     -20.743  11.347  16.318  1.00 15.00      B    C  
ATOM   4844  O   GLU B  66     -21.912  11.118  16.651  1.00 15.00      B    O  
ATOM   4845  N   ALA B  67     -19.693  10.818  16.945  1.00 15.00      B    N  
ATOM   4846  HN  ALA B  67     -18.787  11.038  16.631  1.00 15.00      B    H  
ATOM   4847  CA  ALA B  67     -19.846   9.927  18.094  1.00 15.00      B    C  
ATOM   4848  CB  ALA B  67     -20.273   8.538  17.642  1.00 15.00      B    C  
ATOM   4849  C   ALA B  67     -18.551   9.846  18.898  1.00 15.00      B    C  
ATOM   4850  O   ALA B  67     -17.496   9.515  18.354  1.00 15.00      B    O  
END
