# Supplementary material for: Distribution and molecular evolution of the anti-CRISPR family AcrIF7
Source: PLoS Biol. 2023 Apr 21;21(4):e3002072. doi: 10.1371/journal.pbio.3002072 (PMC10155984; doi:10.1371/journal.pbio.3002072)
Supplement: S14 Data — Individual files can be open using Pymol or any structure visualisation tool. (ZIP) [file pbio.3002072.s021.zip › Structural_analysis/a3_7jzx.drw]

#--- Created by: LigPlus v.2.2.5
#--- Date:       Thu Mar 10 19:59:24 GMT 2022
#V
#DL
#E 32
PDB CODE: a3_7jzx
LABEL: a3_7jzx
SELECTED
#O1M32_1
#R [LYS   31  A]
2LYS  31 A    47.349 -2.332 Lys31(A)
#A
 N   46.202 -3.559 46.635 -3.126 N # 36.841 3.074 -14.458   [0]
 CA  45.98 -4.998 46.413 -4.564 CA # 35.911 4.193 -14.487   [1]
 CB  47.104 -6.032 46.67 -6.466 CB # 34.584 3.783 -13.851   [2]
 CG  48.497 -5.432 48.93 -4.999 CG # 33.361 4.224 -14.633   [3]
 CD  48.442 -3.915 48.008 -3.482 CD # 32.087 3.974 -13.847   [4]
 CE  49.836 -3.316 50.27 -2.883 CE # 30.866 4.439 -14.62   [5]
 NZ  49.794 -1.83 50.227 -1.397 NZ # 30.072 5.429 -13.846   [6]
 C   44.492 -5.355 44.059 -5.788 C # 36.476 5.434 -13.793   [7]
 O   43.634 -4.473 44.067 -4.04 O # 35.73 6.331 -13.403   [8]
#O1M32_2
#R [LYS   28  A]
2LYS  28 A    29.871 -3.797 Lys28(A)
#A
 N   29.899 -4.889 30.332 -4.456 N # 36.789 0.595 -10.24   [9]
 CA  30.303 -6.286 30.736 -5.852 CA # 37.121 1.948 -9.824   [10]
 CB  31.759 -6.774 31.325 -7.208 CB # 37.609 1.964 -8.368   [11]
 CG  32.806 -5.666 33.239 -5.233 CG # 38.243 3.276 -7.92   [12]
 CD  32.172 -4.283 31.739 -3.85 CD # 37.227 4.406 -7.852   [13]
 CE  33.225 -3.19 33.659 -2.756 CE # 36.318 4.264 -6.644   [14]
 NZ  32.623 -1.83 33.057 -1.397 NZ # 35.267 5.315 -6.605   [15]
 C   29.082 -7.197 28.649 -7.63 C # 38.179 2.547 -10.742   [16]
 O   27.956 -6.721 28.389 -6.288 O # 38.041 3.677 -11.189   [17]
#O1M32_3
#R [LYS  247  A]
2LYS 247 A    4.48 -4.861 Lys247(A)
#A
 N   5.386 -5.875 5.82 -5.442 N # 13.111 14.312 -3.508   [18]
 CA  6.579 -6.711 7.013 -7.144 CA # 14.151 13.299 -3.39   [19]
 CB  8.014 -6.166 8.447 -5.732 CB # 15.454 13.907 -2.854   [20]
 CG  8.111 -4.648 8.544 -4.214 CG # 15.97 15.095 -3.652   [21]
 CD  6.734 -4.003 7.167 -3.57 CD # 17.304 15.588 -3.114   [22]
 CE  6.838 -2.485 7.271 -2.051 CE # 17.621 16.985 -3.628   [23]
 NZ  5.502 -1.83 5.935 -1.397 NZ # 18.969 17.448 -3.201   [24]
 C   6.226 -8.196 5.793 -7.763 C # 13.708 12.138 -2.503   [25]
 O   5.052 -8.561 4.619 -8.128 O # 14.013 12.107 -1.312   [26]
#O2M32_4
#R [PHE   17  B]
3PHE  17 B    11.136 3.11 Phe17(B)
#A
 N   11.136 3.11 11.136 3.11 # 21.197 12.248 2.017   [27]
 CA  11.136 3.11 11.136 3.11 # 21.79 11.434 0.96   [28]
 CB  11.136 3.11 11.136 3.11 # 20.807 10.338 0.518   [29]
 CG  11.136 3.11 11.136 3.11 # 20.396 9.371 1.598   [30]
 CD1 11.136 3.11 11.136 3.11 # 20.807 8.05 1.552   [31]
 CD2 11.136 3.11 11.136 3.11 # 19.59 9.779 2.651   [32]
 CE1 11.136 3.11 11.136 3.11 # 20.424 7.154 2.533   [33]
 CE2 11.136 3.11 11.136 3.11 # 19.205 8.89 3.636   [34]
 CZ  11.136 3.11 11.136 3.11 # 19.622 7.575 3.577   [35]
 C   11.136 3.11 11.136 3.11 # 22.156 12.307 -0.239   [36]
 O   11.136 3.11 11.136 3.11 # 21.727 12.047 -1.365   [37]
#O2M32_5
#R [GLU   29  B]
2GLU  29 B    49.13 6.43 Glu29(B)
#A
 N   48.055 5.187 48.488 5.62 N # 32.823 9.942 -10.623   [38]
 CA  46.724 5.786 47.157 6.22 CA # 31.622 9.328 -11.182   [39]
 CB  45.415 4.98 44.982 5.413 CB # 31.544 9.498 -12.708   [40]
 CG  45.58 3.466 46.014 3.899 CG # 32.402 8.535 -13.518   [41]
 CD  47.04 3.045 46.607 2.612 CD # 31.629 7.894 -14.658   [42]
 OE1 47.314 1.83 47.747 2.263 OE1 # 32.261 7.344 -15.58   [43]
 OE2 47.921 3.932 48.355 4.365 OE2 # 30.38 7.908 -14.616   [44]
 C   46.789 7.315 46.356 7.748 C # 31.483 7.864 -10.76   [45]
 O   47.87 7.903 48.304 8.337 O # 30.438 7.244 -10.957   [46]
#O2M32_6
#R [SER   30  B]
2SER  30 B    40.098 5.53 Ser30(B)
#A
 N   41.783 3.768 41.35 4.201 N # 32.536 7.32 -10.162   [47]
 CA  43.183 4.146 43.617 4.579 CA # 32.518 5.947 -9.695   [48]
 CB  44.355 3.166 44.788 3.599 CB # 33.903 5.314 -9.814   [49]
 OG  43.894 1.83 43.461 2.263 OG # 34.318 5.262 -11.164   [50]
 C   43.313 5.666 43.747 6.1 C # 32.021 5.893 -8.253   [51]
 O   42.316 6.38 42.749 6.814 O # 31.284 4.987 -7.878   [52]
#O1M32_7
#R [ASN  250  A]
3ASN 250 A    11.136 -3.11 Asn250(A)
#A
 N   11.136 -3.11 11.136 -3.11 # 16.222 9.925 -0.475   [53]
 CA  11.136 -3.11 11.136 -3.11 # 16.732 10.331 0.829   [54]
 CB  11.136 -3.11 11.136 -3.11 # 16.741 11.862 0.952   [55]
 CG  11.136 -3.11 11.136 -3.11 # 17.86 12.527 0.169   [56]
 OD1 11.136 -3.11 11.136 -3.11 # 18.291 12.033 -0.87   [57]
 ND2 11.136 -3.11 11.136 -3.11 # 18.335 13.663 0.664   [58]
 C   11.136 -3.11 11.136 -3.11 # 15.89 9.73 1.949   [59]
 O   11.136 -3.11 11.136 -3.11 # 15.876 10.239 3.071   [60]
#O2M32_8
#R [GLU   33  B]
2GLU  33 B    52.47 6.73 Glu33(B)
#A
 N   52.68 3.325 53.113 3.759 N # 28.541 6.056 -8.098   [61]
 CA  52.328 4.736 51.895 4.302 CA # 27.988 4.786 -8.538   [62]
 CB  50.897 5.269 51.33 5.703 CB # 28.763 4.282 -9.754   [63]
 CG  49.826 4.196 49.393 4.63 CG # 27.98 3.347 -10.655   [64]
 CD  50.423 2.807 50.856 3.241 CD # 28.54 3.32 -12.059   [65]
 OE1 49.655 1.83 49.222 2.263 OE1 # 29.538 2.617 -12.29   [66]
 OE2 51.666 2.69 52.099 3.123 OE2 # 27.993 4.025 -12.933   [67]
 C   53.579 5.614 54.012 6.047 C # 28.026 3.751 -7.414   [68]
 O   54.697 5.109 55.131 5.542 O # 27.089 2.977 -7.245   [69]
#O2M32_9
#R [ALA   35  B]
3ALA  35 B    14.756 3.11 Ala35(B)
#A
 N   14.756 3.11 14.756 3.11 # 27.919 4.372 -4.253   [70]
 CA  14.756 3.11 14.756 3.11 # 26.989 4.797 -3.216   [71]
 CB  14.756 3.11 14.756 3.11 # 27.405 6.157 -2.675   [72]
 C   14.756 3.11 14.756 3.11 # 25.531 4.838 -3.672   [73]
 O   14.756 3.11 14.756 3.11 # 24.648 4.326 -2.988   [74]
#O2M32_10
#R [GLU   18  B]
2GLU  18 B    5.083 6.43 Glu18(B)
#A
 N   7.354 4.122 7.788 4.556 N # 22.96 13.335 0.004   [75]
 CA  6.623 5.382 6.189 5.815 CA # 23.364 14.257 -1.049   [76]
 CB  5.095 5.496 5.529 5.929 CB # 22.882 15.676 -0.734   [77]
 CG  4.367 4.16 3.934 4.593 CG # 21.574 15.736 0.041   [78]
 CD  5.318 2.986 5.751 2.552 CD # 20.721 16.917 -0.359   [79]
 OE1 4.841 1.83 4.408 2.263 OE1 # 19.569 16.698 -0.792   [80]
 OE2 6.544 3.211 6.977 3.644 OE2 # 21.202 18.063 -0.268   [81]
 C   7.575 6.571 8.008 7.005 C # 24.877 14.255 -1.231   [82]
 O   8.796 6.406 9.229 6.84 O # 25.632 14.363 -0.264   [83]
#O2M32_11
#R [GLU   34  B]
2GLU  34 B    33.111 5.53 Glu34(B)
#A
 N   31.494 4.378 31.927 4.812 N # 29.108 3.747 -6.644   [84]
 CA  30.63 5.557 30.197 5.99 CA # 29.253 2.809 -5.534   [85]
 CB  29.096 5.509 29.529 5.942 CB # 30.665 2.892 -4.937   [86]
 CG  28.495 4.111 28.062 4.544 CG # 31.775 2.364 -5.833   [87]
 CD  29.558 3.025 29.991 2.592 CD # 33.156 2.616 -5.252   [88]
 OE1 29.192 1.83 28.758 2.263 OE1 # 33.801 1.648 -4.794   [89]
 OE2 30.764 3.367 31.197 3.8 OE2 # 33.599 3.788 -5.254   [90]
 C   31.454 6.842 31.887 7.275 C # 28.232 3.094 -4.436   [91]
 O   32.685 6.803 33.119 7.237 O # 27.734 2.176 -3.782   [92]
#O2M32_12
#R [SER   64  B]
2SER  64 B    -0.455 4.03 Ser64(B)
#A
 N   0.678 2.982 0.245 3.415 N # 22.559 16.007 -7.063   [93]
 CA  1.88 3.797 2.314 4.23 CA # 21.385 15.18 -6.844   [94]
 CB  3.307 3.25 3.741 3.684 CB # 20.215 16.055 -6.396   [95]
 OG  3.305 1.83 3.738 2.263 OG # 20.601 16.907 -5.327   [96]
 C   1.511 5.282 1.945 5.715 C # 21.027 14.422 -8.124   [97]
 O   0.33 5.633 0.763 6.066 O # 21.656 14.62 -9.165   [98]
#O1M32_13
#R [ALA  112  A]
3ALA 112 A    18.376 -3.11 Ala112(A)
#A
 N   18.376 -3.11 18.376 -3.11 # 24.432 5.9 2.428   [99]
 CA  18.376 -3.11 18.376 -3.11 # 24.489 5.217 1.14   [100]
 CB  18.376 -3.11 18.376 -3.11 # 23.598 5.918 0.126   [101]
 C   18.376 -3.11 18.376 -3.11 # 25.92 5.113 0.614   [102]
 O   18.376 -3.11 18.376 -3.11 # 26.211 4.288 -0.246   [103]
#O2M32_14
#R [ASP   28  B]
2ASP  28 B    36.561 1.03 Asp28(B)
#A
 N   37.103 4.464 37.536 4.898 N # 34.032 12.262 -8.702   [104]
 CA  35.74 4.981 36.173 5.415 CA # 34.248 10.83 -8.87   [105]
 CB  34.457 4.124 34.024 4.557 CB # 34.763 10.189 -7.564   [106]
 CG  34.719 2.617 35.153 3.051 CG # 35.005 8.683 -7.667   [107]
 OD1 35.895 2.208 36.328 2.642 OD1 # 34.711 8.093 -8.723   [108]
 OD2 33.745 1.83 33.312 2.263 OD2 # 35.468 8.073 -6.676   [109]
 C   35.785 6.506 35.351 6.939 C # 32.944 10.178 -9.318   [110]
 O   36.866 7.107 37.299 7.541 O # 32.056 9.911 -8.499   [111]
#O2M32_15
#R [HIS   65  B]
3HIS  65 B    57.037 3.11 His65(B)
#A
 N   57.037 3.11 57.037 3.11 # 20.019 13.56 -8.05   [112]
 CA  57.037 3.11 57.037 3.11 # 19.598 12.78 -9.208   [113]
 CB  57.037 3.11 57.037 3.11 # 20.375 11.453 -9.307   [114]
 CG  57.037 3.11 57.037 3.11 # 20.136 10.489 -8.178   [115]
 ND1 57.037 3.11 57.037 3.11 # 19.537 9.256 -8.351   [116]
 CD2 57.037 3.11 57.037 3.11 # 20.412 10.585 -6.855   [117]
 CE1 57.037 3.11 57.037 3.11 # 19.452 8.642 -7.185   [118]
 NE2 57.037 3.11 57.037 3.11 # 19.976 9.426 -6.263   [119]
 C   57.037 3.11 57.037 3.11 # 18.092 12.532 -9.186   [120]
 O   57.037 3.11 57.037 3.11 # 17.582 11.821 -8.32   [121]
#O1M32_16
#R [GLN  249  A]
3GLN 249 A    52.176 -3.11 Gln249(A)
#A
 N   52.176 -3.11 52.176 -3.11 # 14.803 9.327 -2.623   [122]
 CA  52.176 -3.11 52.176 -3.11 # 16.002 8.521 -2.432   [123]
 CB  52.176 -3.11 52.176 -3.11 # 17.02 8.813 -3.539   [124]
 CG  52.176 -3.11 52.176 -3.11 # 16.426 8.878 -4.938   [125]
 CD  52.176 -3.11 52.176 -3.11 # 16.308 10.299 -5.458   [126]
 OE1 52.176 -3.11 52.176 -3.11 # 17.117 11.163 -5.128   [127]
 NE2 52.176 -3.11 52.176 -3.11 # 15.295 10.55 -6.273   [128]
HE21 52.176 -3.11 52.176 -3.11 # 14.684 9.816 -6.493   [129]
HE22 52.176 -3.11 52.176 -3.11 # 15.201 11.461 -6.627   [130]
 C   52.176 -3.11 52.176 -3.11 # 16.623 8.809 -1.071   [131]
 O   52.176 -3.11 52.176 -3.11 # 17.431 8.032 -0.567   [132]
#O1M32_17
#R [LEU  115  A]
3LEU 115 A    25.616 -3.11 Leu115(A)
#A
 N   25.616 -3.11 25.616 -3.11 # 27.301 1.65 0.628   [133]
 CA  25.616 -3.11 25.616 -3.11 # 26.461 0.665 -0.045   [134]
 CB  25.616 -3.11 25.616 -3.11 # 25.712 1.303 -1.217   [135]
 CG  25.616 -3.11 25.616 -3.11 # 24.55 0.494 -1.797   [136]
 CD1 25.616 -3.11 25.616 -3.11 # 23.45 0.317 -0.762   [137]
 CD2 25.616 -3.11 25.616 -3.11 # 24.008 1.154 -3.055   [138]
 C   25.616 -3.11 25.616 -3.11 # 27.252 -0.553 -0.52   [139]
 O   25.616 -3.11 25.616 -3.11 # 26.679 -1.628 -0.732   [140]
#O1M32_18
#R [GLY  110  A]
3GLY 110 A    14.756 -3.11 Gly110(A)
#A
 N   14.756 -3.11 14.756 -3.11 # 20.727 4.519 6.543   [141]
 CA  14.756 -3.11 14.756 -3.11 # 22 5.022 7.009   [142]
 C   14.756 -3.11 14.756 -3.11 # 22.729 5.823 5.953   [143]
 O   14.756 -3.11 14.756 -3.11 # 22.146 6.695 5.311   [144]
#O1M32_19
#R [ALA  113  A]
3ALA 113 A    21.996 -3.11 Ala113(A)
#A
 N   21.996 -3.11 21.996 -3.11 # 26.817 5.936 1.151   [145]
 CA  21.996 -3.11 21.996 -3.11 # 28.216 5.927 0.726   [146]
 CB  21.996 -3.11 21.996 -3.11 # 28.953 7.149 1.251   [147]
 C   21.996 -3.11 21.996 -3.11 # 28.93 4.64 1.141   [148]
 O   21.996 -3.11 21.996 -3.11 # 30.093 4.427 0.8   [149]
#O2M32_20
#R [ALA   31  B]
3ALA  31 B    39.443 3.11 Ala31(B)
#A
 N   39.443 3.11 39.443 3.11 # 32.42 6.878 -7.449   [150]
 CA  39.443 3.11 39.443 3.11 # 31.988 6.942 -6.051   [151]
 CB  39.443 3.11 39.443 3.11 # 32.696 8.062 -5.306   [152]
 C   39.443 3.11 39.443 3.11 # 30.485 7.148 -5.997   [153]
 O   39.443 3.11 39.443 3.11 # 29.794 6.593 -5.143   [154]
#Odummy
#R [DUM    1  X]
7DUM   1 X
#A
 C1  -2.695 0 -2.695 0 # 0 0 0   [155]
 C2  58.647 0 58.647 0 # 0 0 0   [156]
#B
2 34 60
2 32 60
2 34 59
2 32 59
2 78 58
2 29 57
2 29 56
2 27 56
2 32 54
2 30 54
2 117 127
2 121 126
2 119 126
2 119 125
2 118 125
2 95 24
2 79 24
2 96 23
2 80 23
2 80 22
2 74 138
2 74 135
2 92 135
2 72 146
2 72 145
2 73 103
2 72 103
2 71 103
2 72 102
2 74 101
2 31 101
2 35 144
2 33 144
2 50 7
2 65 6
2 42 6
2 41 6
2 67 5
2 66 5
2 65 5
2 44 5
2 43 5
2 42 5
2 66 4
2 50 4
2 43 4
2 50 3
2 43 3
2 50 2
2 50 1
2 88 15
2 151 15
2 51 15
2 49 15
2 107 15
2 90 14
2 88 14
1 24 96 2.73
1 24 80 2.59
1 50 8 2.85
1 6 67 2.67
1 6 44 2.61
1 15 90 2.63
1 15 109 2.77
0 97 98 d
0 95 96
0 94 97
0 94 95
0 93 94
0 91 92 d
0 88 90
0 88 89 d
0 87 88
0 86 87
0 85 91
0 85 86
0 84 85
0 68 69 d
0 65 67
0 65 66 d
0 64 65
0 63 64
0 62 68
0 62 63
0 61 62
0 51 52 d
0 49 50
0 48 51
0 48 49
0 47 48
0 45 46 d
0 42 44
0 42 43 d
0 41 42
0 40 41
0 39 45
0 39 40
0 38 39
0 110 111 d
0 107 109
0 107 108 d
0 106 107
0 105 110
0 105 106
0 104 105
0 82 83 d
0 79 81
0 79 80 d
0 78 79
0 77 78
0 76 82
0 76 77
0 75 76
0 25 26 d
0 23 24
0 22 23
0 21 22
0 20 21
0 19 25
0 19 20
0 18 19
0 7 8 d
0 5 6
0 4 5
0 3 4
0 2 3
0 1 7
0 1 2
0 0 1
0 16 17 d
0 14 15
0 13 14
0 12 13
0 11 12
0 10 16
0 10 11
0 9 10
6 155 156
#T
a3_7jzx    0 0
#P
IFACE_RESNAME1_SIZE=0.800
ATOM_EDGES_STATUS=ON
IFACE_BOND2_WIDTH=0.190
EQUIV_ELLIPSES_STATUS=ON
HYDROPHOBIC_BOND_COLOUR=BRICK_RED
DISULPHIDE_WIDTH=0.070
NLIGATOM2_STATUS=ON
LIGATOM_RADIUS=0.330
LIGBOND_COLOUR=PURPLE
IFACE_HYDROPHNAME1_SIZE=0.500
ABODY_OTHER_RESNAME_COLOUR=DARK_SLATE_GREY
IFACE_ATMNAME1_SIZE=0.310
ABODY_LOOP_LIST_HEADING_SIZE=1.00
SULPHUR_COLOUR=YELLOW
EQUIV_SIDECHAINS_UNDERLAY_STATUS=OFF
INTERNAL_HBONDS_STATUS=OFF
DUMMY_COLOUR=BLACK
NLIGRESNAME2_COLOUR=PINK
ABODY_H3_ATNAME_COLOUR=SPRING_GREEN
ABODY_L2_COLOUR=SKY_BLUE
HYDROPHOBIC_WIDTH=0.070
NLIGATMNAME2_STATUS=ON
SALT_BRIDGE_COLOUR=RED
ABODY_H2_ATNAME_COLOUR=OLIVE_GREEN
HYDROPHOBIC_STATUS=OFF
WATER_COLOUR=TURQUOISE
LIGATMNAME_COLOUR=BLACK
CARBON_COLOUR=BLACK
IFACE_HPHOBIC1_RADIUS=1.150
SALT_BRIDGE_DIM_WIDTH=0.070
HYDROPHOBIC2_STATUS=OFF
IFACE_ATOM2_RADIUS=0.330
SPOKE_WIDTH=0.070
NLIGATMNAME2_COLOUR=BLUE
HBOND_WIDTH=0.070
LIGATMNAME_STATUS=ON
TITLE_DIM_SIZE=1.000
WATERNAME_SIZE=0.500
ABODY_H3_COLOUR=SPRING_GREEN
HYDROPHNAME_COLOUR=BLACK
TITLE_COLOUR=BLUE
HYDROPHOBIC2_BOND_COLOUR=BRICK_RED
WATERNAME_STATUS=ON
EXTBOND_COLOUR=PURPLE
METAL_COLOUR=PINK
ABODY_L1_RESNAME_COLOUR=CYAN
UNDERLAY_COLOUR=RED
HBTEXT_DIM_SIZE=0.440
HYDROPHNAME2_COLOUR=BLUE
DISULPHIDE_STATUS=ON
BACKGROUND_COLOUR=WHITE
DUMMY_WIDTH=0.070
HYDROPHOBIC2_WIDTH=0.070
NLIGRESNAME_STATUS=ON
ABODY_L1_ATNAME_COLOUR=CYAN
TITLE_STATUS=ON
ELLIPSE_WIDTH=0.140
LIGATOM_STATUS=ON
HBTEXT_STATUS=ON
SIMPLERES_COLOUR=BLACK
HBTEXT_COLOUR=OLIVE_GREEN
NLIGBOND2_WIDTH=0.130
ABODY_H3_RESNAME_COLOUR=SPRING_GREEN
NLIGBOND2_COLOUR=LILAC
LIGRESNAME_STATUS=ON
LIGRESNAME_COLOUR=BLUE
NLIGRESNAME2_STATUS=ON
SALT_BRIDGE_WIDTH=0.070
IFACE_BOND1_WIDTH=0.190
SHOW_BLANK_TEXT_STATUS=OFF
WATERNAME_DIM_SIZE=0.500
NLIGATMNAME2_SIZE=0.310
PLOT_LABEL_SIZE=12.0
INACTIVE_COLOUR=GREY
ABODY_L1_COLOUR=CYAN
HYDROPHOBIC_COLOUR=BRICK_RED
ABODY_LOOP_LABEL_SIZE=1.60
NLIGRESNAME_COLOUR=OLIVE_GREEN
HBOND_COLOUR=OLIVE_GREEN
PHOSPHORUS_COLOUR=PURPLE
PLOT_LIST_LABEL_SIZE=14.0
ABODY_L2_ATNAME_COLOUR=SKY_BLUE
NLIGATOM_RADIUS=0.330
NITROGEN_COLOUR=BLUE
DIMPLOT_SPLIT_WIDTH=100.0
HYDROPHNAME2_STATUS=ON
IFACE_ATMNAME2_SIZE=0.310
IFACE_RESNAME2_SIZE=0.800
EQUIV_HGROUPS_UNDERLAY_STATUS=ON
ABODY_H2_COLOUR=OLIVE_GREEN
ABODY_L3_RESNAME_COLOUR=BLUE
ABODY_H1_RESNAME_COLOUR=GREEN
NLIGBOND_COLOUR=ORANGE
LIGATMNAME_SIZE=0.310
ATOM_EDGE_COLOUR=BLACK
ABODY_OTHER_ATNAME_COLOUR=DARK_SLATE_GREY
SIMPLE_RADIUS=0.800
NLIGATMNAME_COLOUR=BLACK
HYDROPHNAME2_SIZE=0.500
TITLE_SIZE=1.000
DISULPHIDE_COLOUR=GOLD
IFACE_ATOM1_RADIUS=0.330
ABODY_L2_RESNAME_COLOUR=SKY_BLUE
IFACE_HPHOBIC2_RADIUS=1.150
HYDROPHOBIC2_COLOUR=PINK
HBTEXT_SIZE=0.440
DOUBLE_BONDS_STATUS=OFF
SIMPLETEXT_SIZE=0.500
ABODY_OTHER_COLOUR=DARK_SLATE_GREY
ABODY_L3_ATNAME_COLOUR=BLUE
ABODY_H1_ATNAME_COLOUR=GREEN
LIGRESNAME_SIZE=0.800
WATER_DIM_RADIUS=0.400
DUMMY_STATUS=ON
IFACE_HYDROPHNAME2_SIZE=0.500
NLIGATOM2_RADIUS=0.330
ABODY_L3_COLOUR=BLUE
EXTBOND_DIM_WIDTH=0.070
WATERNAME_COLOUR=PURPLE
ARC_WIDTH=0.070
NLIGATMNAME_SIZE=0.310
OTHER_COLOUR=LIME_GREEN
EXTBOND_WIDTH=0.070
PLOT_LIST_LABEL_COLOUR=BLUE
NLIGATMNAME_STATUS=ON
HBOND_STATUS=ON
INACTIVE_PLOTS_STATUS=ON
ABODY_H2_RESNAME_COLOUR=OLIVE_GREEN
NLIGRESNAME2_SIZE=0.630
HYDROPHNAME_STATUS=ON
LIGBOND_WIDTH=0.190
HBOND_DIM_WIDTH=0.070
SALT_BRIDGE_STATUS=ON
WATER_STATUS=ON
ELLIPSE_COLOUR=RED
DISULPHIDE_DIM_WIDTH=0.070
HYDROPHOBIC_DIM_WIDTH=0.070
NLIGATOM_STATUS=ON
OXYGEN_COLOUR=RED
ABODY_H1_COLOUR=GREEN
HYDROPHNAME_SIZE=0.500
HPHOBIC_RADIUS=1.150
NLIGBOND_WIDTH=0.130
WATER_RADIUS=0.400
NLIGRESNAME_SIZE=0.630
PLOT_LABEL_COLOUR=RED
