# Supplementary material for: Distribution and molecular evolution of the anti-CRISPR family AcrIF7
Source: PLoS Biol. 2023 Apr 21;21(4):e3002072. doi: 10.1371/journal.pbio.3002072 (PMC10155984; doi:10.1371/journal.pbio.3002072)
Supplement: S14 Data — Individual files can be open using Pymol or any structure visualisation tool. (ZIP) [file pbio.3002072.s021.zip › Structural_analysis/a3_7jzx.pdb]

REMARK FILENAME="complex_5w.pdb0"
REMARK ===============================================================
REMARK HADDOCK run for complex
REMARK initial structure: complex_5.pdb
REMARK ===============================================================
REMARK            total,bonds,angles,improper,dihe,vdw,elec,air,cdih,coup,rdcs,vean,dani,xpcs,rg
REMARK energies: -534.931, 0, 0, 0, 0, -29.375, -505.556, 0, 0, 0, 0, 0, 0, 0, 0
REMARK ===============================================================
REMARK            bonds,angles,impropers,dihe,air,cdih,coup,rdcs,vean,dani,xpcs
REMARK rms-dev.: 0,0,0,0,0,0,0, 0, 0, 0, 0
REMARK ===============================================================
REMARK               air,cdih,coup,rdcs,vean,dani,xpcs
REMARK               >0.3,>5,>1,>0,>5,>0.2,>0.2
REMARK violations.: 0, 0, 0, 0, 0, 0, 0
REMARK ===============================================================
REMARK                        CVpartition#,violations,rms
REMARK AIRs cross-validation: 1, 1, 1.42222
REMARK ===============================================================
REMARK NCS energy: 0
REMARK ===============================================================
REMARK Symmetry energy: 0
REMARK ===============================================================
REMARK Membrane restraining energy: 0
REMARK ===============================================================
REMARK Local cross-correlation:  0.0000
REMARK ===============================================================
REMARK Desolvation energy: 9.06837
REMARK Internal energy free molecules: -18094.7
REMARK Internal energy complex: -18002.1
REMARK Binding energy: -433.255
REMARK ===============================================================
REMARK buried surface area: 1535.01
REMARK ===============================================================
REMARK water - chain_1: 0 0 0
REMARK water - chain_2: 0 0 0
REMARK ===============================================================
REMARK water - water: 0 0 0
REMARK ===============================================================
REMARK DATE:10-Mar-2022  14:41:15       created by user: enmr049
REMARK VERSION:1.3U
ATOM      1  N   PRO A   8      33.172 -26.203  -0.404  1.00 15.00      A    N  
ATOM      2  CA  PRO A   8      33.147 -25.813   1.002  1.00 15.00      A    C  
ATOM      3  CB  PRO A   8      32.323 -26.941   1.626  1.00 15.00      A    C  
ATOM      4  CG  PRO A   8      31.340 -27.313   0.562  1.00 15.00      A    C  
ATOM      5  CD  PRO A   8      31.968 -26.965  -0.769  1.00 15.00      A    C  
ATOM      6  C   PRO A   8      34.551 -25.785   1.602  1.00 15.00      A    C  
ATOM      7  O   PRO A   8      34.874 -26.558   2.510  1.00 15.00      A    O  
ATOM      8  N   THR A   9      35.389 -24.902   1.082  1.00 15.00      A    N  
ATOM      9  HN  THR A   9      35.074 -24.299   0.361  1.00 15.00      A    H  
ATOM     10  CA  THR A   9      36.753 -24.780   1.565  1.00 15.00      A    C  
ATOM     11  CB  THR A   9      37.751 -25.637   0.744  1.00 15.00      A    C  
ATOM     12  OG1 THR A   9      39.096 -25.403   1.186  1.00 15.00      A    O  
ATOM     13  HG1 THR A   9      39.542 -26.246   1.294  1.00 15.00      A    H  
ATOM     14  CG2 THR A   9      37.647 -25.357  -0.747  1.00 15.00      A    C  
ATOM     15  C   THR A   9      37.186 -23.318   1.607  1.00 15.00      A    C  
ATOM     16  O   THR A   9      36.907 -22.549   0.690  1.00 15.00      A    O  
ATOM     17  N   TRP A  10      37.884 -22.941   2.671  1.00 15.00      A    N  
ATOM     18  HN  TRP A  10      38.097 -23.602   3.360  1.00 15.00      A    H  
ATOM     19  CA  TRP A  10      38.340 -21.566   2.838  1.00 15.00      A    C  
ATOM     20  CB  TRP A  10      39.052 -21.374   4.184  1.00 15.00      A    C  
ATOM     21  CG  TRP A  10      40.483 -21.821   4.206  1.00 15.00      A    C  
ATOM     22  CD1 TRP A  10      40.946 -23.103   4.298  1.00 15.00      A    C  
ATOM     23  CD2 TRP A  10      41.641 -20.980   4.146  1.00 15.00      A    C  
ATOM     24  NE1 TRP A  10      42.319 -23.111   4.293  1.00 15.00      A    N  
ATOM     25  HE1 TRP A  10      42.884 -23.909   4.348  1.00 15.00      A    H  
ATOM     26  CE2 TRP A  10      42.770 -21.819   4.202  1.00 15.00      A    C  
ATOM     27  CE3 TRP A  10      41.831 -19.597   4.051  1.00 15.00      A    C  
ATOM     28  CZ2 TRP A  10      44.071 -21.321   4.162  1.00 15.00      A    C  
ATOM     29  CZ3 TRP A  10      43.121 -19.105   4.012  1.00 15.00      A    C  
ATOM     30  CH2 TRP A  10      44.225 -19.964   4.069  1.00 15.00      A    C  
ATOM     31  C   TRP A  10      39.215 -21.105   1.673  1.00 15.00      A    C  
ATOM     32  O   TRP A  10      39.398 -19.908   1.467  1.00 15.00      A    O  
ATOM     33  N   GLN A  11      39.738 -22.059   0.908  1.00 15.00      A    N  
ATOM     34  HN  GLN A  11      39.545 -22.997   1.118  1.00 15.00      A    H  
ATOM     35  CA  GLN A  11      40.581 -21.745  -0.235  1.00 15.00      A    C  
ATOM     36  CB  GLN A  11      41.241 -23.008  -0.795  1.00 15.00      A    C  
ATOM     37  CG  GLN A  11      42.279 -23.638   0.125  1.00 15.00      A    C  
ATOM     38  CD  GLN A  11      43.464 -22.728   0.407  1.00 15.00      A    C  
ATOM     39  OE1 GLN A  11      43.331 -21.510   0.500  1.00 15.00      A    O  
ATOM     40  NE2 GLN A  11      44.640 -23.317   0.539  1.00 15.00      A    N  
ATOM     41 HE21 GLN A  11      44.684 -24.289   0.447  1.00 15.00      A    H  
ATOM     42 HE22 GLN A  11      45.419 -22.752   0.724  1.00 15.00      A    H  
ATOM     43  C   GLN A  11      39.785 -21.033  -1.323  1.00 15.00      A    C  
ATOM     44  O   GLN A  11      40.219 -20.008  -1.852  1.00 15.00      A    O  
ATOM     45  N   GLU A  12      38.610 -21.562  -1.643  1.00 15.00      A    N  
ATOM     46  HN  GLU A  12      38.289 -22.357  -1.168  1.00 15.00      A    H  
ATOM     47  CA  GLU A  12      37.777 -20.954  -2.670  1.00 15.00      A    C  
ATOM     48  CB  GLU A  12      36.783 -21.943  -3.296  1.00 15.00      A    C  
ATOM     49  CG  GLU A  12      36.064 -22.859  -2.319  1.00 15.00      A    C  
ATOM     50  CD  GLU A  12      34.865 -22.206  -1.659  1.00 15.00      A    C  
ATOM     51  OE1 GLU A  12      34.467 -22.664  -0.567  1.00 15.00      A    O  
ATOM     52  OE2 GLU A  12      34.327 -21.234  -2.232  1.00 15.00      A    O  
ATOM     53  C   GLU A  12      37.095 -19.697  -2.149  1.00 15.00      A    C  
ATOM     54  O   GLU A  12      36.924 -18.728  -2.884  1.00 15.00      A    O  
ATOM     55  N   LEU A  13      36.737 -19.709  -0.872  1.00 15.00      A    N  
ATOM     56  HN  LEU A  13      36.888 -20.520  -0.339  1.00 15.00      A    H  
ATOM     57  CA  LEU A  13      36.096 -18.562  -0.252  1.00 15.00      A    C  
ATOM     58  CB  LEU A  13      35.618 -18.920   1.154  1.00 15.00      A    C  
ATOM     59  CG  LEU A  13      34.389 -19.824   1.236  1.00 15.00      A    C  
ATOM     60  CD1 LEU A  13      34.336 -20.526   2.584  1.00 15.00      A    C  
ATOM     61  CD2 LEU A  13      33.119 -19.018   1.003  1.00 15.00      A    C  
ATOM     62  C   LEU A  13      37.064 -17.387  -0.198  1.00 15.00      A    C  
ATOM     63  O   LEU A  13      36.686 -16.242  -0.445  1.00 15.00      A    O  
ATOM     64  N   ARG A  14      38.323 -17.687   0.109  1.00 15.00      A    N  
ATOM     65  HN  ARG A  14      38.559 -18.623   0.298  1.00 15.00      A    H  
ATOM     66  CA  ARG A  14      39.360 -16.669   0.183  1.00 15.00      A    C  
ATOM     67  CB  ARG A  14      40.684 -17.279   0.654  1.00 15.00      A    C  
ATOM     68  CG  ARG A  14      41.850 -16.304   0.714  1.00 15.00      A    C  
ATOM     69  CD  ARG A  14      41.573 -15.140   1.657  1.00 15.00      A    C  
ATOM     70  NE  ARG A  14      42.781 -14.353   1.890  1.00 15.00      A    N  
ATOM     71  HE  ARG A  14      43.613 -14.694   1.494  1.00 15.00      A    H  
ATOM     72  CZ  ARG A  14      42.833 -13.216   2.597  1.00 15.00      A    C  
ATOM     73  NH1 ARG A  14      41.739 -12.700   3.153  1.00 15.00      A    N  
ATOM     74 HH11 ARG A  14      40.822 -13.174   3.048  1.00 15.00      A    H  
ATOM     75 HH12 ARG A  14      41.805 -11.809   3.704  1.00 15.00      A    H  
ATOM     76  NH2 ARG A  14      43.990 -12.591   2.743  1.00 15.00      A    N  
ATOM     77 HH21 ARG A  14      44.043 -11.701   3.309  1.00 15.00      A    H  
ATOM     78 HH22 ARG A  14      44.852 -12.976   2.311  1.00 15.00      A    H  
ATOM     79  C   ARG A  14      39.535 -15.987  -1.168  1.00 15.00      A    C  
ATOM     80  O   ARG A  14      39.488 -14.760  -1.259  1.00 15.00      A    O  
ATOM     81  N   GLN A  15      39.712 -16.786  -2.218  1.00 15.00      A    N  
ATOM     82  HN  GLN A  15      39.728 -17.760  -2.087  1.00 15.00      A    H  
ATOM     83  CA  GLN A  15      39.885 -16.240  -3.558  1.00 15.00      A    C  
ATOM     84  CB  GLN A  15      40.347 -17.305  -4.560  1.00 15.00      A    C  
ATOM     85  CG  GLN A  15      39.408 -18.490  -4.705  1.00 15.00      A    C  
ATOM     86  CD  GLN A  15      39.825 -19.446  -5.805  1.00 15.00      A    C  
ATOM     87  OE1 GLN A  15      41.006 -19.593  -6.107  1.00 15.00      A    O  
ATOM     88  NE2 GLN A  15      38.851 -20.109  -6.411  1.00 15.00      A    N  
ATOM     89 HE21 GLN A  15      37.929 -19.948  -6.119  1.00 15.00      A    H  
ATOM     90 HE22 GLN A  15      39.094 -20.731  -7.127  1.00 15.00      A    H  
ATOM     91  C   GLN A  15      38.616 -15.538  -4.032  1.00 15.00      A    C  
ATOM     92  O   GLN A  15      38.688 -14.503  -4.686  1.00 15.00      A    O  
ATOM     93  N   PHE A  16      37.457 -16.099  -3.676  1.00 15.00      A    N  
ATOM     94  HN  PHE A  16      37.469 -16.933  -3.154  1.00 15.00      A    H  
ATOM     95  CA  PHE A  16      36.170 -15.521  -4.052  1.00 15.00      A    C  
ATOM     96  CB  PHE A  16      35.020 -16.382  -3.517  1.00 15.00      A    C  
ATOM     97  CG  PHE A  16      33.738 -16.248  -4.289  1.00 15.00      A    C  
ATOM     98  CD1 PHE A  16      33.569 -16.909  -5.494  1.00 15.00      A    C  
ATOM     99  CD2 PHE A  16      32.700 -15.466  -3.807  1.00 15.00      A    C  
ATOM    100  CE1 PHE A  16      32.391 -16.792  -6.207  1.00 15.00      A    C  
ATOM    101  CE2 PHE A  16      31.519 -15.345  -4.515  1.00 15.00      A    C  
ATOM    102  CZ  PHE A  16      31.364 -16.009  -5.716  1.00 15.00      A    C  
ATOM    103  C   PHE A  16      36.055 -14.100  -3.514  1.00 15.00      A    C  
ATOM    104  O   PHE A  16      35.649 -13.180  -4.230  1.00 15.00      A    O  
ATOM    105  N   ILE A  17      36.427 -13.925  -2.251  1.00 15.00      A    N  
ATOM    106  HN  ILE A  17      36.730 -14.702  -1.728  1.00 15.00      A    H  
ATOM    107  CA  ILE A  17      36.388 -12.616  -1.618  1.00 15.00      A    C  
ATOM    108  CB  ILE A  17      36.603 -12.710  -0.088  1.00 15.00      A    C  
ATOM    109  CG1 ILE A  17      35.443 -13.486   0.548  1.00 15.00      A    C  
ATOM    110  CG2 ILE A  17      36.717 -11.323   0.534  1.00 15.00      A    C  
ATOM    111  CD1 ILE A  17      35.665 -13.857   1.997  1.00 15.00      A    C  
ATOM    112  C   ILE A  17      37.425 -11.693  -2.258  1.00 15.00      A    C  
ATOM    113  O   ILE A  17      37.158 -10.512  -2.491  1.00 15.00      A    O  
ATOM    114  N   GLU A  18      38.598 -12.244  -2.565  1.00 15.00      A    N  
ATOM    115  HN  GLU A  18      38.753 -13.193  -2.356  1.00 15.00      A    H  
ATOM    116  CA  GLU A  18      39.660 -11.468  -3.202  1.00 15.00      A    C  
ATOM    117  CB  GLU A  18      40.954 -12.281  -3.339  1.00 15.00      A    C  
ATOM    118  CG  GLU A  18      41.897 -12.154  -2.148  1.00 15.00      A    C  
ATOM    119  CD  GLU A  18      43.358 -12.355  -2.525  1.00 15.00      A    C  
ATOM    120  OE1 GLU A  18      43.959 -11.418  -3.098  1.00 15.00      A    O  
ATOM    121  OE2 GLU A  18      43.904 -13.446  -2.244  1.00 15.00      A    O  
ATOM    122  C   GLU A  18      39.201 -10.945  -4.563  1.00 15.00      A    C  
ATOM    123  O   GLU A  18      39.425  -9.780  -4.895  1.00 15.00      A    O  
ATOM    124  N   SER A  19      38.546 -11.802  -5.348  1.00 15.00      A    N  
ATOM    125  HN  SER A  19      38.416 -12.732  -5.047  1.00 15.00      A    H  
ATOM    126  CA  SER A  19      38.049 -11.398  -6.658  1.00 15.00      A    C  
ATOM    127  CB  SER A  19      37.508 -12.589  -7.455  1.00 15.00      A    C  
ATOM    128  OG  SER A  19      36.960 -13.582  -6.607  1.00 15.00      A    O  
ATOM    129  HG  SER A  19      36.361 -13.173  -5.973  1.00 15.00      A    H  
ATOM    130  C   SER A  19      37.006 -10.288  -6.536  1.00 15.00      A    C  
ATOM    131  O   SER A  19      36.897  -9.434  -7.412  1.00 15.00      A    O  
ATOM    132  N   PHE A  20      36.254 -10.295  -5.436  1.00 15.00      A    N  
ATOM    133  HN  PHE A  20      36.383 -11.004  -4.770  1.00 15.00      A    H  
ATOM    134  CA  PHE A  20      35.244  -9.271  -5.202  1.00 15.00      A    C  
ATOM    135  CB  PHE A  20      34.320  -9.658  -4.045  1.00 15.00      A    C  
ATOM    136  CG  PHE A  20      33.187  -8.693  -3.829  1.00 15.00      A    C  
ATOM    137  CD1 PHE A  20      33.176  -7.850  -2.730  1.00 15.00      A    C  
ATOM    138  CD2 PHE A  20      32.136  -8.625  -4.730  1.00 15.00      A    C  
ATOM    139  CE1 PHE A  20      32.139  -6.959  -2.532  1.00 15.00      A    C  
ATOM    140  CE2 PHE A  20      31.095  -7.736  -4.538  1.00 15.00      A    C  
ATOM    141  CZ  PHE A  20      31.097  -6.902  -3.437  1.00 15.00      A    C  
ATOM    142  C   PHE A  20      35.922  -7.934  -4.922  1.00 15.00      A    C  
ATOM    143  O   PHE A  20      35.507  -6.895  -5.428  1.00 15.00      A    O  
ATOM    144  N   ILE A  21      36.979  -7.967  -4.116  1.00 15.00      A    N  
ATOM    145  HN  ILE A  21      37.259  -8.823  -3.723  1.00 15.00      A    H  
ATOM    146  CA  ILE A  21      37.725  -6.754  -3.800  1.00 15.00      A    C  
ATOM    147  CB  ILE A  21      38.788  -7.003  -2.707  1.00 15.00      A    C  
ATOM    148  CG1 ILE A  21      38.154  -7.690  -1.493  1.00 15.00      A    C  
ATOM    149  CG2 ILE A  21      39.439  -5.691  -2.290  1.00 15.00      A    C  
ATOM    150  CD1 ILE A  21      39.159  -8.234  -0.499  1.00 15.00      A    C  
ATOM    151  C   ILE A  21      38.409  -6.249  -5.068  1.00 15.00      A    C  
ATOM    152  O   ILE A  21      38.521  -5.043  -5.299  1.00 15.00      A    O  
ATOM    153  N   GLN A  22      38.839  -7.196  -5.896  1.00 15.00      A    N  
ATOM    154  HN  GLN A  22      38.716  -8.138  -5.643  1.00 15.00      A    H  
ATOM    155  CA  GLN A  22      39.496  -6.886  -7.157  1.00 15.00      A    C  
ATOM    156  CB  GLN A  22      40.073  -8.162  -7.777  1.00 15.00      A    C  
ATOM    157  CG  GLN A  22      41.372  -7.955  -8.538  1.00 15.00      A    C  
ATOM    158  CD  GLN A  22      42.197  -6.815  -7.975  1.00 15.00      A    C  
ATOM    159  OE1 GLN A  22      42.121  -5.689  -8.453  1.00 15.00      A    O  
ATOM    160  NE2 GLN A  22      42.977  -7.094  -6.943  1.00 15.00      A    N  
ATOM    161 HE21 GLN A  22      42.982  -8.012  -6.599  1.00 15.00      A    H  
ATOM    162 HE22 GLN A  22      43.514  -6.370  -6.565  1.00 15.00      A    H  
ATOM    163  C   GLN A  22      38.509  -6.232  -8.114  1.00 15.00      A    C  
ATOM    164  O   GLN A  22      38.877  -5.381  -8.921  1.00 15.00      A    O  
ATOM    165  N   GLU A  23      37.251  -6.639  -8.010  1.00 15.00      A    N  
ATOM    166  HN  GLU A  23      37.029  -7.336  -7.356  1.00 15.00      A    H  
ATOM    167  CA  GLU A  23      36.190  -6.090  -8.836  1.00 15.00      A    C  
ATOM    168  CB  GLU A  23      34.882  -6.839  -8.554  1.00 15.00      A    C  
ATOM    169  CG  GLU A  23      33.657  -6.277  -9.252  1.00 15.00      A    C  
ATOM    170  CD  GLU A  23      32.760  -5.491  -8.318  1.00 15.00      A    C  
ATOM    171  OE1 GLU A  23      33.002  -5.500  -7.092  1.00 15.00      A    O  
ATOM    172  OE2 GLU A  23      31.807  -4.858  -8.807  1.00 15.00      A    O  
ATOM    173  C   GLU A  23      36.044  -4.601  -8.541  1.00 15.00      A    C  
ATOM    174  O   GLU A  23      35.976  -3.776  -9.455  1.00 15.00      A    O  
ATOM    175  N   ARG A  24      36.028  -4.269  -7.255  1.00 15.00      A    N  
ATOM    176  HN  ARG A  24      36.073  -4.979  -6.580  1.00 15.00      A    H  
ATOM    177  CA  ARG A  24      35.914  -2.886  -6.822  1.00 15.00      A    C  
ATOM    178  CB  ARG A  24      35.747  -2.803  -5.302  1.00 15.00      A    C  
ATOM    179  CG  ARG A  24      34.408  -2.230  -4.866  1.00 15.00      A    C  
ATOM    180  CD  ARG A  24      33.261  -2.927  -5.577  1.00 15.00      A    C  
ATOM    181  NE  ARG A  24      31.974  -2.276  -5.336  1.00 15.00      A    N  
ATOM    182  HE  ARG A  24      31.972  -1.492  -4.745  1.00 15.00      A    H  
ATOM    183  CZ  ARG A  24      30.827  -2.687  -5.878  1.00 15.00      A    C  
ATOM    184  NH1 ARG A  24      30.811  -3.735  -6.688  1.00 15.00      A    N  
ATOM    185 HH11 ARG A  24      31.706  -4.253  -6.912  1.00 15.00      A    H  
ATOM    186 HH12 ARG A  24      29.924  -4.057  -7.120  1.00 15.00      A    H  
ATOM    187  NH2 ARG A  24      29.694  -2.044  -5.615  1.00 15.00      A    N  
ATOM    188 HH21 ARG A  24      29.695  -1.216  -4.984  1.00 15.00      A    H  
ATOM    189 HH22 ARG A  24      28.803  -2.367  -6.043  1.00 15.00      A    H  
ATOM    190  C   ARG A  24      37.119  -2.071  -7.274  1.00 15.00      A    C  
ATOM    191  O   ARG A  24      36.977  -0.923  -7.686  1.00 15.00      A    O  
ATOM    192  N   LEU A  25      38.304  -2.670  -7.204  1.00 15.00      A    N  
ATOM    193  HN  LEU A  25      38.361  -3.589  -6.862  1.00 15.00      A    H  
ATOM    194  CA  LEU A  25      39.520  -1.986  -7.623  1.00 15.00      A    C  
ATOM    195  CB  LEU A  25      40.775  -2.766  -7.217  1.00 15.00      A    C  
ATOM    196  CG  LEU A  25      42.112  -2.100  -7.561  1.00 15.00      A    C  
ATOM    197  CD1 LEU A  25      42.267  -0.780  -6.821  1.00 15.00      A    C  
ATOM    198  CD2 LEU A  25      43.277  -3.027  -7.256  1.00 15.00      A    C  
ATOM    199  C   LEU A  25      39.513  -1.743  -9.128  1.00 15.00      A    C  
ATOM    200  O   LEU A  25      39.651  -0.605  -9.577  1.00 15.00      A    O  
ATOM    201  N   GLN A  26      39.330  -2.812  -9.898  1.00 15.00      A    N  
ATOM    202  HN  GLN A  26      39.211  -3.693  -9.474  1.00 15.00      A    H  
ATOM    203  CA  GLN A  26      39.306  -2.717 -11.353  1.00 15.00      A    C  
ATOM    204  CB  GLN A  26      39.103  -4.093 -11.990  1.00 15.00      A    C  
ATOM    205  CG  GLN A  26      39.268  -4.095 -13.502  1.00 15.00      A    C  
ATOM    206  CD  GLN A  26      40.702  -3.848 -13.931  1.00 15.00      A    C  
ATOM    207  OE1 GLN A  26      41.643  -4.332 -13.303  1.00 15.00      A    O  
ATOM    208  NE2 GLN A  26      40.880  -3.071 -14.986  1.00 15.00      A    N  
ATOM    209 HE21 GLN A  26      40.074  -2.691 -15.433  1.00 15.00      A    H  
ATOM    210 HE22 GLN A  26      41.792  -2.899 -15.284  1.00 15.00      A    H  
ATOM    211  C   GLN A  26      38.219  -1.756 -11.823  1.00 15.00      A    C  
ATOM    212  O   GLN A  26      38.487  -0.841 -12.600  1.00 15.00      A    O  
ATOM    213  N   GLY A  27      37.000  -1.957 -11.325  1.00 15.00      A    N  
ATOM    214  HN  GLY A  27      36.854  -2.697 -10.693  1.00 15.00      A    H  
ATOM    215  CA  GLY A  27      35.888  -1.103 -11.700  1.00 15.00      A    C  
ATOM    216  C   GLY A  27      36.160   0.353 -11.384  1.00 15.00      A    C  
ATOM    217  O   GLY A  27      35.818   1.241 -12.165  1.00 15.00      A    O  
ATOM    218  N   LYS A  28      36.789   0.595 -10.240  1.00 15.00      A    N  
ATOM    219  HN  LYS A  28      37.036  -0.160  -9.661  1.00 15.00      A    H  
ATOM    220  CA  LYS A  28      37.121   1.948  -9.824  1.00 15.00      A    C  
ATOM    221  CB  LYS A  28      37.609   1.964  -8.368  1.00 15.00      A    C  
ATOM    222  CG  LYS A  28      38.243   3.276  -7.920  1.00 15.00      A    C  
ATOM    223  CD  LYS A  28      37.227   4.406  -7.852  1.00 15.00      A    C  
ATOM    224  CE  LYS A  28      36.318   4.264  -6.644  1.00 15.00      A    C  
ATOM    225  NZ  LYS A  28      35.267   5.315  -6.605  1.00 15.00      A    N  
ATOM    226  HZ1 LYS A  28      34.520   5.043  -5.922  1.00 15.00      A    H  
ATOM    227  HZ2 LYS A  28      34.838   5.426  -7.541  1.00 15.00      A    H  
ATOM    228  HZ3 LYS A  28      35.673   6.232  -6.314  1.00 15.00      A    H  
ATOM    229  C   LYS A  28      38.179   2.547 -10.742  1.00 15.00      A    C  
ATOM    230  O   LYS A  28      38.041   3.677 -11.189  1.00 15.00      A    O  
ATOM    231  N   LEU A  29      39.222   1.774 -11.027  1.00 15.00      A    N  
ATOM    232  HN  LEU A  29      39.258   0.863 -10.655  1.00 15.00      A    H  
ATOM    233  CA  LEU A  29      40.313   2.235 -11.882  1.00 15.00      A    C  
ATOM    234  CB  LEU A  29      41.458   1.219 -11.892  1.00 15.00      A    C  
ATOM    235  CG  LEU A  29      42.128   0.934 -10.545  1.00 15.00      A    C  
ATOM    236  CD1 LEU A  29      43.117  -0.213 -10.675  1.00 15.00      A    C  
ATOM    237  CD2 LEU A  29      42.816   2.180 -10.008  1.00 15.00      A    C  
ATOM    238  C   LEU A  29      39.848   2.506 -13.310  1.00 15.00      A    C  
ATOM    239  O   LEU A  29      40.136   3.567 -13.872  1.00 15.00      A    O  
ATOM    240  N   ASP A  30      39.132   1.545 -13.886  1.00 15.00      A    N  
ATOM    241  HN  ASP A  30      38.937   0.724 -13.378  1.00 15.00      A    H  
ATOM    242  CA  ASP A  30      38.629   1.666 -15.254  1.00 15.00      A    C  
ATOM    243  CB  ASP A  30      37.834   0.415 -15.649  1.00 15.00      A    C  
ATOM    244  CG  ASP A  30      38.639  -0.566 -16.478  1.00 15.00      A    C  
ATOM    245  OD1 ASP A  30      39.052  -0.203 -17.597  1.00 15.00      A    O  
ATOM    246  OD2 ASP A  30      38.851  -1.706 -16.010  1.00 15.00      A    O  
ATOM    247  C   ASP A  30      37.744   2.894 -15.407  1.00 15.00      A    C  
ATOM    248  O   ASP A  30      37.898   3.678 -16.344  1.00 15.00      A    O  
ATOM    249  N   LYS A  31      36.841   3.074 -14.458  1.00 15.00      A    N  
ATOM    250  HN  LYS A  31      36.794   2.433 -13.714  1.00 15.00      A    H  
ATOM    251  CA  LYS A  31      35.911   4.193 -14.487  1.00 15.00      A    C  
ATOM    252  CB  LYS A  31      34.584   3.783 -13.851  1.00 15.00      A    C  
ATOM    253  CG  LYS A  31      33.361   4.224 -14.633  1.00 15.00      A    C  
ATOM    254  CD  LYS A  31      32.087   3.974 -13.847  1.00 15.00      A    C  
ATOM    255  CE  LYS A  31      30.866   4.439 -14.620  1.00 15.00      A    C  
ATOM    256  NZ  LYS A  31      30.072   5.429 -13.846  1.00 15.00      A    N  
ATOM    257  HZ1 LYS A  31      30.512   5.594 -12.922  1.00 15.00      A    H  
ATOM    258  HZ2 LYS A  31      29.102   5.075 -13.695  1.00 15.00      A    H  
ATOM    259  HZ3 LYS A  31      30.029   6.342 -14.364  1.00 15.00      A    H  
ATOM    260  C   LYS A  31      36.476   5.434 -13.793  1.00 15.00      A    C  
ATOM    261  O   LYS A  31      35.730   6.331 -13.403  1.00 15.00      A    O  
ATOM    262  N   LEU A  32      37.792   5.485 -13.635  1.00 15.00      A    N  
ATOM    263  HN  LEU A  32      38.341   4.733 -13.945  1.00 15.00      A    H  
ATOM    264  CA  LEU A  32      38.432   6.628 -12.996  1.00 15.00      A    C  
ATOM    265  CB  LEU A  32      39.409   6.171 -11.909  1.00 15.00      A    C  
ATOM    266  CG  LEU A  32      39.131   6.657 -10.483  1.00 15.00      A    C  
ATOM    267  CD1 LEU A  32      40.181   6.115  -9.524  1.00 15.00      A    C  
ATOM    268  CD2 LEU A  32      39.088   8.177 -10.425  1.00 15.00      A    C  
ATOM    269  C   LEU A  32      39.181   7.473 -14.015  1.00 15.00      A    C  
ATOM    270  O   LEU A  32      39.357   8.676 -13.818  1.00 15.00      A    O  
ATOM    271  N   GLN A  33      39.624   6.832 -15.099  1.00 15.00      A    N  
ATOM    272  HN  GLN A  33      39.428   5.877 -15.198  1.00 15.00      A    H  
ATOM    273  CA  GLN A  33      40.385   7.509 -16.150  1.00 15.00      A    C  
ATOM    274  CB  GLN A  33      39.469   8.466 -16.927  1.00 15.00      A    C  
ATOM    275  CG  GLN A  33      40.058   9.008 -18.221  1.00 15.00      A    C  
ATOM    276  CD  GLN A  33      39.333  10.248 -18.702  1.00 15.00      A    C  
ATOM    277  OE1 GLN A  33      38.373  10.166 -19.465  1.00 15.00      A    O  
ATOM    278  NE2 GLN A  33      39.784  11.408 -18.253  1.00 15.00      A    N  
ATOM    279 HE21 GLN A  33      40.553  11.401 -17.644  1.00 15.00      A    H  
ATOM    280 HE22 GLN A  33      39.329  12.223 -18.543  1.00 15.00      A    H  
ATOM    281  C   GLN A  33      41.580   8.266 -15.542  1.00 15.00      A    C  
ATOM    282  O   GLN A  33      41.746   9.463 -15.770  1.00 15.00      A    O  
ATOM    283  N   PRO A  34      42.438   7.578 -14.759  1.00 15.00      A    N  
ATOM    284  CA  PRO A  34      43.577   8.198 -14.112  1.00 15.00      A    C  
ATOM    285  CB  PRO A  34      43.678   7.402 -12.804  1.00 15.00      A    C  
ATOM    286  CG  PRO A  34      43.024   6.073 -13.076  1.00 15.00      A    C  
ATOM    287  CD  PRO A  34      42.395   6.143 -14.447  1.00 15.00      A    C  
ATOM    288  C   PRO A  34      44.852   8.026 -14.925  1.00 15.00      A    C  
ATOM    289  O   PRO A  34      45.589   7.052 -14.728  1.00 15.00      A    O  
ATOM    290  N   ASP A  35      45.095   8.956 -15.842  1.00 15.00      A    N  
ATOM    291  HN  ASP A  35      44.458   9.695 -15.962  1.00 15.00      A    H  
ATOM    292  CA  ASP A  35      46.287   8.911 -16.678  1.00 15.00      A    C  
ATOM    293  CB  ASP A  35      46.179   9.941 -17.811  1.00 15.00      A    C  
ATOM    294  CG  ASP A  35      46.351   9.327 -19.188  1.00 15.00      A    C  
ATOM    295  OD1 ASP A  35      45.362   9.304 -19.955  1.00 15.00      A    O  
ATOM    296  OD2 ASP A  35      47.468   8.868 -19.501  1.00 15.00      A    O  
ATOM    297  C   ASP A  35      47.517   9.206 -15.830  1.00 15.00      A    C  
ATOM    298  O   ASP A  35      48.335   8.321 -15.558  1.00 15.00      A    O  
ATOM    299  N   GLU A  36      47.603  10.446 -15.376  1.00 15.00      A    N  
ATOM    300  HN  GLU A  36      46.879  11.085 -15.595  1.00 15.00      A    H  
ATOM    301  CA  GLU A  36      48.711  10.916 -14.557  1.00 15.00      A    C  
ATOM    302  CB  GLU A  36      49.162  12.315 -15.003  1.00 15.00      A    C  
ATOM    303  CG  GLU A  36      48.084  13.174 -15.668  1.00 15.00      A    C  
ATOM    304  CD  GLU A  36      46.736  13.136 -14.960  1.00 15.00      A    C  
ATOM    305  OE1 GLU A  36      46.565  13.848 -13.954  1.00 15.00      A    O  
ATOM    306  OE2 GLU A  36      45.850  12.377 -15.411  1.00 15.00      A    O  
ATOM    307  C   GLU A  36      48.343  10.945 -13.075  1.00 15.00      A    C  
ATOM    308  O   GLU A  36      47.387  10.285 -12.649  1.00 15.00      A    O  
ATOM    309  N   ASP A  37      49.136  11.698 -12.293  1.00 15.00      A    N  
ATOM    310  HN  ASP A  37      49.888  12.165 -12.709  1.00 15.00      A    H  
ATOM    311  CA  ASP A  37      48.939  11.854 -10.840  1.00 15.00      A    C  
ATOM    312  CB  ASP A  37      47.495  12.251 -10.500  1.00 15.00      A    C  
ATOM    313  CG  ASP A  37      47.330  12.875  -9.119  1.00 15.00      A    C  
ATOM    314  OD1 ASP A  37      46.301  13.549  -8.890  1.00 15.00      A    O  
ATOM    315  OD2 ASP A  37      48.202  12.680  -8.263  1.00 15.00      A    O  
ATOM    316  C   ASP A  37      49.350  10.582 -10.101  1.00 15.00      A    C  
ATOM    317  O   ASP A  37      49.927  10.634  -9.018  1.00 15.00      A    O  
ATOM    318  N   ASP A  38      49.064   9.445 -10.725  1.00 15.00      A    N  
ATOM    319  HN  ASP A  38      48.607   9.497 -11.593  1.00 15.00      A    H  
ATOM    320  CA  ASP A  38      49.377   8.128 -10.180  1.00 15.00      A    C  
ATOM    321  CB  ASP A  38      50.867   7.953  -9.858  1.00 15.00      A    C  
ATOM    322  CG  ASP A  38      51.382   6.566 -10.207  1.00 15.00      A    C  
ATOM    323  OD1 ASP A  38      52.614   6.371 -10.196  1.00 15.00      A    O  
ATOM    324  OD2 ASP A  38      50.552   5.663 -10.484  1.00 15.00      A    O  
ATOM    325  C   ASP A  38      48.497   7.837  -8.977  1.00 15.00      A    C  
ATOM    326  O   ASP A  38      48.890   7.130  -8.048  1.00 15.00      A    O  
ATOM    327  N   LYS A  39      47.274   8.385  -9.032  1.00 15.00      A    N  
ATOM    328  HN  LYS A  39      47.051   8.941  -9.810  1.00 15.00      A    H  
ATOM    329  CA  LYS A  39      46.268   8.206  -7.977  1.00 15.00      A    C  
ATOM    330  CB  LYS A  39      44.930   8.835  -8.411  1.00 15.00      A    C  
ATOM    331  CG  LYS A  39      44.933  10.340  -8.647  1.00 15.00      A    C  
ATOM    332  CD  LYS A  39      43.653  10.760  -9.366  1.00 15.00      A    C  
ATOM    333  CE  LYS A  39      43.414  12.263  -9.319  1.00 15.00      A    C  
ATOM    334  NZ  LYS A  39      44.268  13.006 -10.294  1.00 15.00      A    N  
ATOM    335  HZ1 LYS A  39      45.183  13.270  -9.842  1.00 15.00      A    H  
ATOM    336  HZ2 LYS A  39      43.792  13.871 -10.606  1.00 15.00      A    H  
ATOM    337  HZ3 LYS A  39      44.469  12.422 -11.126  1.00 15.00      A    H  
ATOM    338  C   LYS A  39      46.020   6.717  -7.750  1.00 15.00      A    C  
ATOM    339  O   LYS A  39      45.503   6.303  -6.714  1.00 15.00      A    O  
ATOM    340  N   ARG A  40      46.398   5.932  -8.752  1.00 15.00      A    N  
ATOM    341  HN  ARG A  40      46.835   6.352  -9.522  1.00 15.00      A    H  
ATOM    342  CA  ARG A  40      46.230   4.487  -8.757  1.00 15.00      A    C  
ATOM    343  CB  ARG A  40      46.893   3.908 -10.016  1.00 15.00      A    C  
ATOM    344  CG  ARG A  40      46.554   4.666 -11.298  1.00 15.00      A    C  
ATOM    345  CD  ARG A  40      47.460   4.265 -12.458  1.00 15.00      A    C  
ATOM    346  NE  ARG A  40      47.077   4.920 -13.718  1.00 15.00      A    N  
ATOM    347  HE  ARG A  40      46.347   5.584 -13.682  1.00 15.00      A    H  
ATOM    348  CZ  ARG A  40      47.667   4.688 -14.897  1.00 15.00      A    C  
ATOM    349  NH1 ARG A  40      48.671   3.823 -14.983  1.00 15.00      A    N  
ATOM    350 HH11 ARG A  40      49.130   3.644 -15.900  1.00 15.00      A    H  
ATOM    351 HH12 ARG A  40      49.008   3.328 -14.131  1.00 15.00      A    H  
ATOM    352  NH2 ARG A  40      47.247   5.330 -15.985  1.00 15.00      A    N  
ATOM    353 HH21 ARG A  40      47.698   5.159 -16.909  1.00 15.00      A    H  
ATOM    354 HH22 ARG A  40      46.462   6.022 -15.916  1.00 15.00      A    H  
ATOM    355  C   ARG A  40      46.804   3.830  -7.501  1.00 15.00      A    C  
ATOM    356  O   ARG A  40      46.171   2.956  -6.913  1.00 15.00      A    O  
ATOM    357  N   GLN A  41      47.982   4.276  -7.075  1.00 15.00      A    N  
ATOM    358  HN  GLN A  41      48.420   5.012  -7.559  1.00 15.00      A    H  
ATOM    359  CA  GLN A  41      48.642   3.708  -5.899  1.00 15.00      A    C  
ATOM    360  CB  GLN A  41      50.017   4.339  -5.688  1.00 15.00      A    C  
ATOM    361  CG  GLN A  41      51.151   3.550  -6.321  1.00 15.00      A    C  
ATOM    362  CD  GLN A  41      52.371   4.402  -6.599  1.00 15.00      A    C  
ATOM    363  OE1 GLN A  41      53.240   4.565  -5.744  1.00 15.00      A    O  
ATOM    364  NE2 GLN A  41      52.447   4.942  -7.802  1.00 15.00      A    N  
ATOM    365 HE21 GLN A  41      51.723   4.766  -8.442  1.00 15.00      A    H  
ATOM    366 HE22 GLN A  41      53.222   5.504  -8.013  1.00 15.00      A    H  
ATOM    367  C   GLN A  41      47.796   3.809  -4.631  1.00 15.00      A    C  
ATOM    368  O   GLN A  41      47.710   2.854  -3.862  1.00 15.00      A    O  
ATOM    369  N   THR A  42      47.158   4.955  -4.430  1.00 15.00      A    N  
ATOM    370  HN  THR A  42      47.250   5.676  -5.090  1.00 15.00      A    H  
ATOM    371  CA  THR A  42      46.324   5.171  -3.250  1.00 15.00      A    C  
ATOM    372  CB  THR A  42      45.784   6.620  -3.191  1.00 15.00      A    C  
ATOM    373  OG1 THR A  42      45.595   7.014  -1.825  1.00 15.00      A    O  
ATOM    374  HG1 THR A  42      44.817   7.569  -1.758  1.00 15.00      A    H  
ATOM    375  CG2 THR A  42      46.739   7.595  -3.868  1.00 15.00      A    C  
ATOM    376  C   THR A  42      45.146   4.193  -3.231  1.00 15.00      A    C  
ATOM    377  O   THR A  42      44.796   3.632  -2.188  1.00 15.00      A    O  
ATOM    378  N   LEU A  43      44.557   3.974  -4.398  1.00 15.00      A    N  
ATOM    379  HN  LEU A  43      44.900   4.429  -5.197  1.00 15.00      A    H  
ATOM    380  CA  LEU A  43      43.419   3.074  -4.526  1.00 15.00      A    C  
ATOM    381  CB  LEU A  43      42.721   3.263  -5.876  1.00 15.00      A    C  
ATOM    382  CG  LEU A  43      41.611   4.320  -5.925  1.00 15.00      A    C  
ATOM    383  CD1 LEU A  43      40.517   4.002  -4.915  1.00 15.00      A    C  
ATOM    384  CD2 LEU A  43      42.170   5.719  -5.702  1.00 15.00      A    C  
ATOM    385  C   LEU A  43      43.830   1.617  -4.329  1.00 15.00      A    C  
ATOM    386  O   LEU A  43      43.088   0.833  -3.732  1.00 15.00      A    O  
ATOM    387  N   LEU A  44      45.021   1.269  -4.810  1.00 15.00      A    N  
ATOM    388  HN  LEU A  44      45.568   1.948  -5.264  1.00 15.00      A    H  
ATOM    389  CA  LEU A  44      45.537  -0.096  -4.696  1.00 15.00      A    C  
ATOM    390  CB  LEU A  44      46.735  -0.314  -5.625  1.00 15.00      A    C  
ATOM    391  CG  LEU A  44      46.448  -1.051  -6.937  1.00 15.00      A    C  
ATOM    392  CD1 LEU A  44      46.113  -0.070  -8.051  1.00 15.00      A    C  
ATOM    393  CD2 LEU A  44      47.623  -1.934  -7.328  1.00 15.00      A    C  
ATOM    394  C   LEU A  44      45.913  -0.455  -3.259  1.00 15.00      A    C  
ATOM    395  O   LEU A  44      46.290  -1.591  -2.972  1.00 15.00      A    O  
ATOM    396  N   ALA A  45      45.829   0.514  -2.365  1.00 15.00      A    N  
ATOM    397  HN  ALA A  45      45.556   1.411  -2.653  1.00 15.00      A    H  
ATOM    398  CA  ALA A  45      46.145   0.280  -0.967  1.00 15.00      A    C  
ATOM    399  CB  ALA A  45      47.035   1.390  -0.431  1.00 15.00      A    C  
ATOM    400  C   ALA A  45      44.864   0.176  -0.148  1.00 15.00      A    C  
ATOM    401  O   ALA A  45      44.690  -0.753   0.644  1.00 15.00      A    O  
ATOM    402  N   THR A  46      43.961   1.124  -0.368  1.00 15.00      A    N  
ATOM    403  HN  THR A  46      44.157   1.821  -1.031  1.00 15.00      A    H  
ATOM    404  CA  THR A  46      42.694   1.166   0.347  1.00 15.00      A    C  
ATOM    405  CB  THR A  46      42.016   2.546   0.187  1.00 15.00      A    C  
ATOM    406  OG1 THR A  46      40.633   2.467   0.563  1.00 15.00      A    O  
ATOM    407  HG1 THR A  46      40.563   2.446   1.524  1.00 15.00      A    H  
ATOM    408  CG2 THR A  46      42.714   3.590   1.047  1.00 15.00      A    C  
ATOM    409  C   THR A  46      41.730   0.072  -0.118  1.00 15.00      A    C  
ATOM    410  O   THR A  46      41.358  -0.812   0.652  1.00 15.00      A    O  
ATOM    411  N   HIS A  47      41.345   0.123  -1.385  1.00 15.00      A    N  
ATOM    412  HN  HIS A  47      41.726   0.808  -1.976  1.00 15.00      A    H  
ATOM    413  CA  HIS A  47      40.403  -0.843  -1.934  1.00 15.00      A    C  
ATOM    414  CB  HIS A  47      39.391  -0.137  -2.849  1.00 15.00      A    C  
ATOM    415  CG  HIS A  47      38.092   0.241  -2.191  1.00 15.00      A    C  
ATOM    416  ND1 HIS A  47      38.007   0.846  -0.949  1.00 15.00      A    N  
ATOM    417  HD1 HIS A  47      38.766   1.076  -0.367  1.00 15.00      A    H  
ATOM    418  CD2 HIS A  47      36.812   0.102  -2.623  1.00 15.00      A    C  
ATOM    419  CE1 HIS A  47      36.734   1.063  -0.653  1.00 15.00      A    C  
ATOM    420  NE2 HIS A  47      35.992   0.620  -1.651  1.00 15.00      A    N  
ATOM    421  HE2 HIS A  47      35.007   0.653  -1.689  1.00 15.00      A    H  
ATOM    422  C   HIS A  47      41.122  -1.951  -2.697  1.00 15.00      A    C  
ATOM    423  O   HIS A  47      40.995  -2.053  -3.915  1.00 15.00      A    O  
ATOM    424  N   ARG A  48      41.871  -2.779  -1.973  1.00 15.00      A    N  
ATOM    425  HN  ARG A  48      41.918  -2.654  -1.002  1.00 15.00      A    H  
ATOM    426  CA  ARG A  48      42.608  -3.882  -2.587  1.00 15.00      A    C  
ATOM    427  CB  ARG A  48      43.718  -3.362  -3.508  1.00 15.00      A    C  
ATOM    428  CG  ARG A  48      44.561  -4.454  -4.150  1.00 15.00      A    C  
ATOM    429  CD  ARG A  48      45.922  -4.565  -3.480  1.00 15.00      A    C  
ATOM    430  NE  ARG A  48      46.347  -5.955  -3.312  1.00 15.00      A    N  
ATOM    431  HE  ARG A  48      45.642  -6.621  -3.134  1.00 15.00      A    H  
ATOM    432  CZ  ARG A  48      47.616  -6.359  -3.388  1.00 15.00      A    C  
ATOM    433  NH1 ARG A  48      48.583  -5.476  -3.634  1.00 15.00      A    N  
ATOM    434 HH11 ARG A  48      48.349  -4.466  -3.766  1.00 15.00      A    H  
ATOM    435 HH12 ARG A  48      49.575  -5.786  -3.699  1.00 15.00      A    H  
ATOM    436  NH2 ARG A  48      47.918  -7.644  -3.215  1.00 15.00      A    N  
ATOM    437 HH21 ARG A  48      48.906  -7.965  -3.275  1.00 15.00      A    H  
ATOM    438 HH22 ARG A  48      47.162  -8.341  -3.019  1.00 15.00      A    H  
ATOM    439  C   ARG A  48      43.194  -4.821  -1.536  1.00 15.00      A    C  
ATOM    440  O   ARG A  48      43.183  -6.038  -1.704  1.00 15.00      A    O  
ATOM    441  N   ARG A  49      43.727  -4.253  -0.463  1.00 15.00      A    N  
ATOM    442  HN  ARG A  49      43.718  -3.276  -0.380  1.00 15.00      A    H  
ATOM    443  CA  ARG A  49      44.322  -5.057   0.600  1.00 15.00      A    C  
ATOM    444  CB  ARG A  49      45.550  -4.351   1.189  1.00 15.00      A    C  
ATOM    445  CG  ARG A  49      46.864  -5.095   0.986  1.00 15.00      A    C  
ATOM    446  CD  ARG A  49      47.958  -4.550   1.899  1.00 15.00      A    C  
ATOM    447  NE  ARG A  49      49.265  -5.162   1.636  1.00 15.00      A    N  
ATOM    448  HE  ARG A  49      49.712  -4.914   0.798  1.00 15.00      A    H  
ATOM    449  CZ  ARG A  49      49.879  -6.014   2.467  1.00 15.00      A    C  
ATOM    450  NH1 ARG A  49      49.309  -6.355   3.619  1.00 15.00      A    N  
ATOM    451 HH11 ARG A  49      49.788  -7.019   4.267  1.00 15.00      A    H  
ATOM    452 HH12 ARG A  49      48.382  -5.961   3.883  1.00 15.00      A    H  
ATOM    453  NH2 ARG A  49      51.067  -6.522   2.146  1.00 15.00      A    N  
ATOM    454 HH21 ARG A  49      51.545  -7.186   2.794  1.00 15.00      A    H  
ATOM    455 HH22 ARG A  49      51.528  -6.261   1.249  1.00 15.00      A    H  
ATOM    456  C   ARG A  49      43.312  -5.352   1.706  1.00 15.00      A    C  
ATOM    457  O   ARG A  49      42.152  -4.944   1.621  1.00 15.00      A    O  
ATOM    458  N   GLU A  50      43.775  -6.057   2.745  1.00 15.00      A    N  
ATOM    459  HN  GLU A  50      44.699  -6.368   2.726  1.00 15.00      A    H  
ATOM    460  CA  GLU A  50      42.942  -6.411   3.901  1.00 15.00      A    C  
ATOM    461  CB  GLU A  50      43.787  -7.131   4.959  1.00 15.00      A    C  
ATOM    462  CG  GLU A  50      44.461  -8.403   4.475  1.00 15.00      A    C  
ATOM    463  CD  GLU A  50      43.628  -9.656   4.706  1.00 15.00      A    C  
ATOM    464  OE1 GLU A  50      44.204 -10.755   4.661  1.00 15.00      A    O  
ATOM    465  OE2 GLU A  50      42.403  -9.547   4.911  1.00 15.00      A    O  
ATOM    466  C   GLU A  50      42.339  -5.161   4.531  1.00 15.00      A    C  
ATOM    467  O   GLU A  50      41.329  -5.229   5.230  1.00 15.00      A    O  
ATOM    468  N   ALA A  51      42.975  -4.020   4.266  1.00 15.00      A    N  
ATOM    469  HN  ALA A  51      43.768  -4.048   3.695  1.00 15.00      A    H  
ATOM    470  CA  ALA A  51      42.527  -2.735   4.790  1.00 15.00      A    C  
ATOM    471  CB  ALA A  51      43.399  -1.608   4.258  1.00 15.00      A    C  
ATOM    472  C   ALA A  51      41.064  -2.475   4.459  1.00 15.00      A    C  
ATOM    473  O   ALA A  51      40.358  -1.843   5.237  1.00 15.00      A    O  
ATOM    474  N   TRP A  52      40.611  -2.985   3.315  1.00 15.00      A    N  
ATOM    475  HN  TRP A  52      41.220  -3.500   2.745  1.00 15.00      A    H  
ATOM    476  CA  TRP A  52      39.229  -2.801   2.896  1.00 15.00      A    C  
ATOM    477  CB  TRP A  52      38.974  -3.379   1.500  1.00 15.00      A    C  
ATOM    478  CG  TRP A  52      37.568  -3.153   1.019  1.00 15.00      A    C  
ATOM    479  CD1 TRP A  52      37.033  -1.976   0.585  1.00 15.00      A    C  
ATOM    480  CD2 TRP A  52      36.514  -4.123   0.936  1.00 15.00      A    C  
ATOM    481  NE1 TRP A  52      35.715  -2.150   0.235  1.00 15.00      A    N  
ATOM    482  HE1 TRP A  52      35.113  -1.449  -0.106  1.00 15.00      A    H  
ATOM    483  CE2 TRP A  52      35.371  -3.458   0.446  1.00 15.00      A    C  
ATOM    484  CE3 TRP A  52      36.423  -5.485   1.236  1.00 15.00      A    C  
ATOM    485  CZ2 TRP A  52      34.159  -4.111   0.239  1.00 15.00      A    C  
ATOM    486  CZ3 TRP A  52      35.218  -6.130   1.030  1.00 15.00      A    C  
ATOM    487  CH2 TRP A  52      34.102  -5.442   0.541  1.00 15.00      A    C  
ATOM    488  C   TRP A  52      38.261  -3.411   3.900  1.00 15.00      A    C  
ATOM    489  O   TRP A  52      37.260  -2.799   4.246  1.00 15.00      A    O  
ATOM    490  N   LEU A  53      38.568  -4.609   4.380  1.00 15.00      A    N  
ATOM    491  HN  LEU A  53      39.397  -5.047   4.092  1.00 15.00      A    H  
ATOM    492  CA  LEU A  53      37.703  -5.277   5.343  1.00 15.00      A    C  
ATOM    493  CB  LEU A  53      38.123  -6.731   5.555  1.00 15.00      A    C  
ATOM    494  CG  LEU A  53      37.759  -7.700   4.427  1.00 15.00      A    C  
ATOM    495  CD1 LEU A  53      38.360  -9.074   4.681  1.00 15.00      A    C  
ATOM    496  CD2 LEU A  53      36.249  -7.797   4.269  1.00 15.00      A    C  
ATOM    497  C   LEU A  53      37.649  -4.507   6.659  1.00 15.00      A    C  
ATOM    498  O   LEU A  53      36.625  -4.491   7.334  1.00 15.00      A    O  
ATOM    499  N   ALA A  54      38.752  -3.857   7.009  1.00 15.00      A    N  
ATOM    500  HN  ALA A  54      39.545  -3.919   6.433  1.00 15.00      A    H  
ATOM    501  CA  ALA A  54      38.814  -3.060   8.230  1.00 15.00      A    C  
ATOM    502  CB  ALA A  54      40.259  -2.824   8.641  1.00 15.00      A    C  
ATOM    503  C   ALA A  54      38.093  -1.729   8.014  1.00 15.00      A    C  
ATOM    504  O   ALA A  54      37.386  -1.237   8.896  1.00 15.00      A    O  
ATOM    505  N   ASP A  55      38.284  -1.161   6.826  1.00 15.00      A    N  
ATOM    506  HN  ASP A  55      38.879  -1.605   6.180  1.00 15.00      A    H  
ATOM    507  CA  ASP A  55      37.650   0.103   6.449  1.00 15.00      A    C  
ATOM    508  CB  ASP A  55      38.209   0.606   5.112  1.00 15.00      A    C  
ATOM    509  CG  ASP A  55      37.282   1.581   4.386  1.00 15.00      A    C  
ATOM    510  OD1 ASP A  55      37.067   1.401   3.165  1.00 15.00      A    O  
ATOM    511  OD2 ASP A  55      36.775   2.529   5.036  1.00 15.00      A    O  
ATOM    512  C   ASP A  55      36.142  -0.071   6.344  1.00 15.00      A    C  
ATOM    513  O   ASP A  55      35.378   0.636   7.005  1.00 15.00      A    O  
ATOM    514  N   ALA A  56      35.728  -1.039   5.532  1.00 15.00      A    N  
ATOM    515  HN  ALA A  56      36.400  -1.568   5.040  1.00 15.00      A    H  
ATOM    516  CA  ALA A  56      34.319  -1.334   5.323  1.00 15.00      A    C  
ATOM    517  CB  ALA A  56      34.147  -2.439   4.292  1.00 15.00      A    C  
ATOM    518  C   ALA A  56      33.616  -1.693   6.628  1.00 15.00      A    C  
ATOM    519  O   ALA A  56      32.455  -1.339   6.824  1.00 15.00      A    O  
ATOM    520  N   ALA A  57      34.323  -2.380   7.526  1.00 15.00      A    N  
ATOM    521  HN  ALA A  57      35.247  -2.639   7.312  1.00 15.00      A    H  
ATOM    522  CA  ALA A  57      33.752  -2.762   8.818  1.00 15.00      A    C  
ATOM    523  CB  ALA A  57      34.704  -3.659   9.592  1.00 15.00      A    C  
ATOM    524  C   ALA A  57      33.414  -1.518   9.629  1.00 15.00      A    C  
ATOM    525  O   ALA A  57      32.412  -1.471  10.342  1.00 15.00      A    O  
ATOM    526  N   ARG A  58      34.251  -0.502   9.490  1.00 15.00      A    N  
ATOM    527  HN  ARG A  58      35.030  -0.606   8.901  1.00 15.00      A    H  
ATOM    528  CA  ARG A  58      34.054   0.762  10.181  1.00 15.00      A    C  
ATOM    529  CB  ARG A  58      35.333   1.604  10.073  1.00 15.00      A    C  
ATOM    530  CG  ARG A  58      35.299   2.945  10.791  1.00 15.00      A    C  
ATOM    531  CD  ARG A  58      35.107   4.096   9.812  1.00 15.00      A    C  
ATOM    532  NE  ARG A  58      35.894   3.922   8.587  1.00 15.00      A    N  
ATOM    533  HE  ARG A  58      35.825   3.051   8.129  1.00 15.00      A    H  
ATOM    534  CZ  ARG A  58      36.687   4.857   8.063  1.00 15.00      A    C  
ATOM    535  NH1 ARG A  58      36.813   6.044   8.660  1.00 15.00      A    N  
ATOM    536 HH11 ARG A  58      36.290   6.245   9.539  1.00 15.00      A    H  
ATOM    537 HH12 ARG A  58      37.432   6.775   8.251  1.00 15.00      A    H  
ATOM    538  NH2 ARG A  58      37.337   4.612   6.928  1.00 15.00      A    N  
ATOM    539 HH21 ARG A  58      37.221   3.685   6.436  1.00 15.00      A    H  
ATOM    540 HH22 ARG A  58      37.961   5.332   6.513  1.00 15.00      A    H  
ATOM    541  C   ARG A  58      32.863   1.499   9.569  1.00 15.00      A    C  
ATOM    542  O   ARG A  58      32.259   2.370  10.195  1.00 15.00      A    O  
ATOM    543  N   ARG A  59      32.524   1.125   8.341  1.00 15.00      A    N  
ATOM    544  HN  ARG A  59      33.039   0.413   7.899  1.00 15.00      A    H  
ATOM    545  CA  ARG A  59      31.409   1.731   7.631  1.00 15.00      A    C  
ATOM    546  CB  ARG A  59      31.649   1.725   6.118  1.00 15.00      A    C  
ATOM    547  CG  ARG A  59      32.972   2.350   5.702  1.00 15.00      A    C  
ATOM    548  CD  ARG A  59      32.818   3.231   4.473  1.00 15.00      A    C  
ATOM    549  NE  ARG A  59      32.616   2.460   3.244  1.00 15.00      A    N  
ATOM    550  HE  ARG A  59      32.339   1.522   3.338  1.00 15.00      A    H  
ATOM    551  CZ  ARG A  59      32.799   2.958   2.020  1.00 15.00      A    C  
ATOM    552  NH1 ARG A  59      33.193   4.217   1.866  1.00 15.00      A    N  
ATOM    553 HH11 ARG A  59      33.335   4.607   0.913  1.00 15.00      A    H  
ATOM    554 HH12 ARG A  59      33.361   4.815   2.699  1.00 15.00      A    H  
ATOM    555  NH2 ARG A  59      32.577   2.207   0.949  1.00 15.00      A    N  
ATOM    556 HH21 ARG A  59      32.721   2.596  -0.003  1.00 15.00      A    H  
ATOM    557 HH22 ARG A  59      32.245   1.210   1.052  1.00 15.00      A    H  
ATOM    558  C   ARG A  59      30.101   1.021   7.973  1.00 15.00      A    C  
ATOM    559  O   ARG A  59      29.020   1.509   7.650  1.00 15.00      A    O  
ATOM    560  N   VAL A  60      30.203  -0.127   8.645  1.00 15.00      A    N  
ATOM    561  HN  VAL A  60      31.092  -0.472   8.877  1.00 15.00      A    H  
ATOM    562  CA  VAL A  60      29.016  -0.881   9.042  1.00 15.00      A    C  
ATOM    563  CB  VAL A  60      29.361  -2.288   9.581  1.00 15.00      A    C  
ATOM    564  CG1 VAL A  60      28.093  -3.069   9.884  1.00 15.00      A    C  
ATOM    565  CG2 VAL A  60      30.212  -3.049   8.578  1.00 15.00      A    C  
ATOM    566  C   VAL A  60      28.254  -0.091  10.101  1.00 15.00      A    C  
ATOM    567  O   VAL A  60      27.049  -0.258  10.285  1.00 15.00      A    O  
ATOM    568  N   GLY A  61      28.972   0.796  10.781  1.00 15.00      A    N  
ATOM    569  HN  GLY A  61      29.930   0.883  10.593  1.00 15.00      A    H  
ATOM    570  CA  GLY A  61      28.358   1.631  11.789  1.00 15.00      A    C  
ATOM    571  C   GLY A  61      27.505   2.703  11.144  1.00 15.00      A    C  
ATOM    572  O   GLY A  61      26.749   3.401  11.815  1.00 15.00      A    O  
ATOM    573  N   GLN A  62      27.625   2.816   9.827  1.00 15.00      A    N  
ATOM    574  HN  GLN A  62      28.244   2.219   9.351  1.00 15.00      A    H  
ATOM    575  CA  GLN A  62      26.871   3.793   9.064  1.00 15.00      A    C  
ATOM    576  CB  GLN A  62      27.796   4.529   8.089  1.00 15.00      A    C  
ATOM    577  CG  GLN A  62      29.049   5.107   8.728  1.00 15.00      A    C  
ATOM    578  CD  GLN A  62      29.933   5.836   7.734  1.00 15.00      A    C  
ATOM    579  OE1 GLN A  62      29.971   5.505   6.550  1.00 15.00      A    O  
ATOM    580  NE2 GLN A  62      30.648   6.843   8.211  1.00 15.00      A    N  
ATOM    581 HE21 GLN A  62      30.567   7.058   9.164  1.00 15.00      A    H  
ATOM    582 HE22 GLN A  62      31.228   7.331   7.592  1.00 15.00      A    H  
ATOM    583  C   GLN A  62      25.744   3.119   8.285  1.00 15.00      A    C  
ATOM    584  O   GLN A  62      25.039   3.771   7.521  1.00 15.00      A    O  
ATOM    585  N   LEU A  63      25.576   1.815   8.476  1.00 15.00      A    N  
ATOM    586  HN  LEU A  63      26.159   1.338   9.107  1.00 15.00      A    H  
ATOM    587  CA  LEU A  63      24.533   1.078   7.771  1.00 15.00      A    C  
ATOM    588  CB  LEU A  63      25.126   0.223   6.650  1.00 15.00      A    C  
ATOM    589  CG  LEU A  63      25.228   0.879   5.272  1.00 15.00      A    C  
ATOM    590  CD1 LEU A  63      25.458  -0.176   4.203  1.00 15.00      A    C  
ATOM    591  CD2 LEU A  63      23.979   1.693   4.964  1.00 15.00      A    C  
ATOM    592  C   LEU A  63      23.733   0.195   8.712  1.00 15.00      A    C  
ATOM    593  O   LEU A  63      24.266  -0.347   9.684  1.00 15.00      A    O  
ATOM    594  N   GLN A  64      22.452   0.059   8.424  1.00 15.00      A    N  
ATOM    595  HN  GLN A  64      22.079   0.540   7.653  1.00 15.00      A    H  
ATOM    596  CA  GLN A  64      21.579  -0.771   9.226  1.00 15.00      A    C  
ATOM    597  CB  GLN A  64      20.977   0.028  10.382  1.00 15.00      A    C  
ATOM    598  CG  GLN A  64      20.363  -0.840  11.468  1.00 15.00      A    C  
ATOM    599  CD  GLN A  64      19.383  -0.084  12.339  1.00 15.00      A    C  
ATOM    600  OE1 GLN A  64      19.526   1.117  12.561  1.00 15.00      A    O  
ATOM    601  NE2 GLN A  64      18.379  -0.787  12.833  1.00 15.00      A    N  
ATOM    602 HE21 GLN A  64      18.328  -1.741  12.609  1.00 15.00      A    H  
ATOM    603 HE22 GLN A  64      17.722  -0.324  13.399  1.00 15.00      A    H  
ATOM    604  C   GLN A  64      20.470  -1.373   8.373  1.00 15.00      A    C  
ATOM    605  O   GLN A  64      19.860  -0.683   7.555  1.00 15.00      A    O  
ATOM    606  N   LEU A  65      20.238  -2.664   8.555  1.00 15.00      A    N  
ATOM    607  HN  LEU A  65      20.778  -3.157   9.213  1.00 15.00      A    H  
ATOM    608  CA  LEU A  65      19.190  -3.368   7.834  1.00 15.00      A    C  
ATOM    609  CB  LEU A  65      19.566  -4.844   7.664  1.00 15.00      A    C  
ATOM    610  CG  LEU A  65      20.839  -5.124   6.860  1.00 15.00      A    C  
ATOM    611  CD1 LEU A  65      21.163  -6.609   6.867  1.00 15.00      A    C  
ATOM    612  CD2 LEU A  65      20.694  -4.615   5.434  1.00 15.00      A    C  
ATOM    613  C   LEU A  65      17.908  -3.244   8.638  1.00 15.00      A    C  
ATOM    614  O   LEU A  65      17.932  -3.411   9.859  1.00 15.00      A    O  
ATOM    615  N   VAL A  66      16.796  -2.935   7.982  1.00 15.00      A    N  
ATOM    616  HN  VAL A  66      16.818  -2.830   7.003  1.00 15.00      A    H  
ATOM    617  CA  VAL A  66      15.542  -2.755   8.701  1.00 15.00      A    C  
ATOM    618  CB  VAL A  66      15.268  -1.271   9.013  1.00 15.00      A    C  
ATOM    619  CG1 VAL A  66      16.179  -0.780  10.121  1.00 15.00      A    C  
ATOM    620  CG2 VAL A  66      15.438  -0.422   7.763  1.00 15.00      A    C  
ATOM    621  C   VAL A  66      14.323  -3.338   7.998  1.00 15.00      A    C  
ATOM    622  O   VAL A  66      14.290  -3.496   6.776  1.00 15.00      A    O  
ATOM    623  N   THR A  67      13.335  -3.677   8.815  1.00 15.00      A    N  
ATOM    624  HN  THR A  67      13.469  -3.565   9.782  1.00 15.00      A    H  
ATOM    625  CA  THR A  67      12.065  -4.205   8.347  1.00 15.00      A    C  
ATOM    626  CB  THR A  67      11.652  -5.450   9.164  1.00 15.00      A    C  
ATOM    627  OG1 THR A  67      12.721  -6.401   9.169  1.00 15.00      A    O  
ATOM    628  HG1 THR A  67      13.566  -5.941   9.062  1.00 15.00      A    H  
ATOM    629  CG2 THR A  67      10.409  -6.102   8.578  1.00 15.00      A    C  
ATOM    630  C   THR A  67      11.020  -3.120   8.558  1.00 15.00      A    C  
ATOM    631  O   THR A  67      10.035  -3.012   7.823  1.00 15.00      A    O  
ATOM    632  N   HIS A  68      11.276  -2.302   9.572  1.00 15.00      A    N  
ATOM    633  HN  HIS A  68      12.097  -2.438  10.094  1.00 15.00      A    H  
ATOM    634  CA  HIS A  68      10.401  -1.204   9.936  1.00 15.00      A    C  
ATOM    635  CB  HIS A  68       9.768  -1.466  11.305  1.00 15.00      A    C  
ATOM    636  CG  HIS A  68       9.067  -2.786  11.413  1.00 15.00      A    C  
ATOM    637  ND1 HIS A  68       9.552  -3.790  12.218  1.00 15.00      A    N  
ATOM    638  CD2 HIS A  68       7.940  -3.216  10.794  1.00 15.00      A    C  
ATOM    639  CE1 HIS A  68       8.718  -4.803  12.073  1.00 15.00      A    C  
ATOM    640  NE2 HIS A  68       7.730  -4.502  11.221  1.00 15.00      A    N  
ATOM    641  HE2 HIS A  68       6.994  -5.091  10.949  1.00 15.00      A    H  
ATOM    642  C   HIS A  68      11.207   0.088   9.971  1.00 15.00      A    C  
ATOM    643  O   HIS A  68      12.265   0.155  10.603  1.00 15.00      A    O  
ATOM    644  N   THR A  69      10.711   1.102   9.291  1.00 15.00      A    N  
ATOM    645  HN  THR A  69       9.853   0.989   8.823  1.00 15.00      A    H  
ATOM    646  CA  THR A  69      11.392   2.382   9.221  1.00 15.00      A    C  
ATOM    647  CB  THR A  69      11.718   2.733   7.755  1.00 15.00      A    C  
ATOM    648  OG1 THR A  69      10.641   2.298   6.910  1.00 15.00      A    O  
ATOM    649  HG1 THR A  69       9.841   2.201   7.434  1.00 15.00      A    H  
ATOM    650  CG2 THR A  69      13.010   2.068   7.313  1.00 15.00      A    C  
ATOM    651  C   THR A  69      10.543   3.501   9.804  1.00 15.00      A    C  
ATOM    652  O   THR A  69       9.330   3.550   9.586  1.00 15.00      A    O  
ATOM    653  N   LEU A  70      11.179   4.394  10.549  1.00 15.00      A    N  
ATOM    654  HN  LEU A  70      12.143   4.277  10.721  1.00 15.00      A    H  
ATOM    655  CA  LEU A  70      10.488   5.537  11.131  1.00 15.00      A    C  
ATOM    656  CB  LEU A  70      11.012   5.828  12.542  1.00 15.00      A    C  
ATOM    657  CG  LEU A  70      10.224   6.855  13.363  1.00 15.00      A    C  
ATOM    658  CD1 LEU A  70       8.761   6.455  13.468  1.00 15.00      A    C  
ATOM    659  CD2 LEU A  70      10.833   7.020  14.745  1.00 15.00      A    C  
ATOM    660  C   LEU A  70      10.675   6.749  10.223  1.00 15.00      A    C  
ATOM    661  O   LEU A  70      10.168   7.838  10.486  1.00 15.00      A    O  
ATOM    662  N   LYS A  71      11.409   6.533   9.139  1.00 15.00      A    N  
ATOM    663  HN  LYS A  71      11.776   5.638   8.994  1.00 15.00      A    H  
ATOM    664  CA  LYS A  71      11.683   7.574   8.157  1.00 15.00      A    C  
ATOM    665  CB  LYS A  71      12.731   7.112   7.141  1.00 15.00      A    C  
ATOM    666  CG  LYS A  71      14.087   7.773   7.312  1.00 15.00      A    C  
ATOM    667  CD  LYS A  71      14.076   9.205   6.798  1.00 15.00      A    C  
ATOM    668  CE  LYS A  71      15.205  10.015   7.412  1.00 15.00      A    C  
ATOM    669  NZ  LYS A  71      14.851  10.514   8.773  1.00 15.00      A    N  
ATOM    670  HZ1 LYS A  71      15.696  10.873   9.251  1.00 15.00      A    H  
ATOM    671  HZ2 LYS A  71      14.435   9.755   9.349  1.00 15.00      A    H  
ATOM    672  HZ3 LYS A  71      14.157  11.294   8.701  1.00 15.00      A    H  
ATOM    673  C   LYS A  71      10.420   8.081   7.440  1.00 15.00      A    C  
ATOM    674  O   LYS A  71      10.244   9.290   7.311  1.00 15.00      A    O  
ATOM    675  N   PRO A  72       9.534   7.180   6.941  1.00 15.00      A    N  
ATOM    676  CA  PRO A  72       8.299   7.587   6.249  1.00 15.00      A    C  
ATOM    677  CB  PRO A  72       7.617   6.250   5.929  1.00 15.00      A    C  
ATOM    678  CG  PRO A  72       8.724   5.262   5.902  1.00 15.00      A    C  
ATOM    679  CD  PRO A  72       9.679   5.711   6.964  1.00 15.00      A    C  
ATOM    680  C   PRO A  72       7.373   8.437   7.124  1.00 15.00      A    C  
ATOM    681  O   PRO A  72       6.492   9.132   6.620  1.00 15.00      A    O  
ATOM    682  N   ILE A  73       7.589   8.399   8.434  1.00 15.00      A    N  
ATOM    683  HN  ILE A  73       8.345   7.885   8.776  1.00 15.00      A    H  
ATOM    684  CA  ILE A  73       6.754   9.146   9.367  1.00 15.00      A    C  
ATOM    685  CB  ILE A  73       6.439   8.324  10.636  1.00 15.00      A    C  
ATOM    686  CG1 ILE A  73       6.221   6.858  10.252  1.00 15.00      A    C  
ATOM    687  CG2 ILE A  73       5.207   8.878  11.350  1.00 15.00      A    C  
ATOM    688  CD1 ILE A  73       5.824   5.963  11.399  1.00 15.00      A    C  
ATOM    689  C   ILE A  73       7.409  10.470   9.722  1.00 15.00      A    C  
ATOM    690  O   ILE A  73       7.567  10.804  10.907  1.00 15.00      A    O  
ATOM    691  N   HIS A  74       7.763  11.217   8.658  1.00 15.00      A    N  
ATOM    692  HN  HIS A  74       7.587  10.844   7.763  1.00 15.00      A    H  
ATOM    693  CA  HIS A  74       8.425  12.522   8.740  1.00 15.00      A    C  
ATOM    694  CB  HIS A  74       8.037  13.323   9.994  1.00 15.00      A    C  
ATOM    695  CG  HIS A  74       8.071  14.812   9.830  1.00 15.00      A    C  
ATOM    696  ND1 HIS A  74       8.968  15.584  10.524  1.00 15.00      A    N  
ATOM    697  CD2 HIS A  74       7.276  15.615   9.079  1.00 15.00      A    C  
ATOM    698  CE1 HIS A  74       8.705  16.833  10.188  1.00 15.00      A    C  
ATOM    699  NE2 HIS A  74       7.691  16.900   9.318  1.00 15.00      A    N  
ATOM    700  HE2 HIS A  74       7.326  17.713   8.916  1.00 15.00      A    H  
ATOM    701  C   HIS A  74       9.935  12.333   8.629  1.00 15.00      A    C  
ATOM    702  O   HIS A  74      10.567  11.767   9.520  1.00 15.00      A    O  
ATOM    703  N   PRO A  75      10.535  12.779   7.508  1.00 15.00      A    N  
ATOM    704  CA  PRO A  75      11.974  12.644   7.263  1.00 15.00      A    C  
ATOM    705  CB  PRO A  75      12.184  13.322   5.900  1.00 15.00      A    C  
ATOM    706  CG  PRO A  75      10.976  14.176   5.709  1.00 15.00      A    C  
ATOM    707  CD  PRO A  75       9.854  13.458   6.395  1.00 15.00      A    C  
ATOM    708  C   PRO A  75      12.810  13.344   8.331  1.00 15.00      A    C  
ATOM    709  O   PRO A  75      13.909  12.902   8.666  1.00 15.00      A    O  
ATOM    710  N   ASP A  76      12.271  14.417   8.878  1.00 15.00      A    N  
ATOM    711  HN  ASP A  76      11.383  14.707   8.583  1.00 15.00      A    H  
ATOM    712  CA  ASP A  76      12.957  15.185   9.907  1.00 15.00      A    C  
ATOM    713  CB  ASP A  76      12.229  16.503  10.169  1.00 15.00      A    C  
ATOM    714  CG  ASP A  76      12.095  17.354   8.921  1.00 15.00      A    C  
ATOM    715  OD1 ASP A  76      13.096  17.964   8.507  1.00 15.00      A    O  
ATOM    716  OD2 ASP A  76      10.981  17.397   8.347  1.00 15.00      A    O  
ATOM    717  C   ASP A  76      13.077  14.378  11.194  1.00 15.00      A    C  
ATOM    718  O   ASP A  76      13.984  14.601  11.999  1.00 15.00      A    O  
ATOM    719  N   ALA A  77      12.164  13.423  11.372  1.00 15.00      A    N  
ATOM    720  HN  ALA A  77      11.474  13.283  10.685  1.00 15.00      A    H  
ATOM    721  CA  ALA A  77      12.165  12.580  12.555  1.00 15.00      A    C  
ATOM    722  CB  ALA A  77      10.884  11.759  12.643  1.00 15.00      A    C  
ATOM    723  C   ALA A  77      13.390  11.670  12.591  1.00 15.00      A    C  
ATOM    724  O   ALA A  77      13.788  11.085  11.576  1.00 15.00      A    O  
ATOM    725  N   ARG A  78      13.993  11.575  13.766  1.00 15.00      A    N  
ATOM    726  HN  ARG A  78      13.635  12.085  14.525  1.00 15.00      A    H  
ATOM    727  CA  ARG A  78      15.161  10.743  13.983  1.00 15.00      A    C  
ATOM    728  CB  ARG A  78      16.383  11.608  14.306  1.00 15.00      A    C  
ATOM    729  CG  ARG A  78      17.114  12.146  13.086  1.00 15.00      A    C  
ATOM    730  CD  ARG A  78      17.027  13.663  12.994  1.00 15.00      A    C  
ATOM    731  NE  ARG A  78      17.635  14.330  14.150  1.00 15.00      A    N  
ATOM    732  HE  ARG A  78      17.235  14.150  15.029  1.00 15.00      A    H  
ATOM    733  CZ  ARG A  78      18.686  15.152  14.075  1.00 15.00      A    C  
ATOM    734  NH1 ARG A  78      19.257  15.407  12.899  1.00 15.00      A    N  
ATOM    735 HH11 ARG A  78      18.885  14.967  12.029  1.00 15.00      A    H  
ATOM    736 HH12 ARG A  78      20.078  16.048  12.837  1.00 15.00      A    H  
ATOM    737  NH2 ARG A  78      19.155  15.732  15.177  1.00 15.00      A    N  
ATOM    738 HH21 ARG A  78      19.974  16.374  15.125  1.00 15.00      A    H  
ATOM    739 HH22 ARG A  78      18.704  15.549  16.099  1.00 15.00      A    H  
ATOM    740  C   ARG A  78      14.887   9.781  15.130  1.00 15.00      A    C  
ATOM    741  O   ARG A  78      15.030  10.134  16.299  1.00 15.00      A    O  
ATOM    742  N   GLY A  79      14.456   8.580  14.788  1.00 15.00      A    N  
ATOM    743  HN  GLY A  79      14.345   8.360  13.843  1.00 15.00      A    H  
ATOM    744  CA  GLY A  79      14.163   7.584  15.795  1.00 15.00      A    C  
ATOM    745  C   GLY A  79      14.943   6.311  15.568  1.00 15.00      A    C  
ATOM    746  O   GLY A  79      15.874   6.286  14.764  1.00 15.00      A    O  
ATOM    747  N   SER A  80      14.552   5.252  16.257  1.00 15.00      A    N  
ATOM    748  HN  SER A  80      13.786   5.330  16.862  1.00 15.00      A    H  
ATOM    749  CA  SER A  80      15.232   3.976  16.136  1.00 15.00      A    C  
ATOM    750  CB  SER A  80      15.283   3.276  17.500  1.00 15.00      A    C  
ATOM    751  OG  SER A  80      15.685   1.922  17.376  1.00 15.00      A    O  
ATOM    752  HG  SER A  80      15.094   1.469  16.765  1.00 15.00      A    H  
ATOM    753  C   SER A  80      14.571   3.072  15.100  1.00 15.00      A    C  
ATOM    754  O   SER A  80      13.411   2.685  15.246  1.00 15.00      A    O  
ATOM    755  N   ASN A  81      15.315   2.749  14.052  1.00 15.00      A    N  
ATOM    756  HN  ASN A  81      16.221   3.116  13.982  1.00 15.00      A    H  
ATOM    757  CA  ASN A  81      14.829   1.857  13.007  1.00 15.00      A    C  
ATOM    758  CB  ASN A  81      15.615   2.085  11.711  1.00 15.00      A    C  
ATOM    759  CG  ASN A  81      15.162   3.302  10.920  1.00 15.00      A    C  
ATOM    760  OD1 ASN A  81      13.970   3.613  10.843  1.00 15.00      A    O  
ATOM    761  ND2 ASN A  81      16.118   4.005  10.327  1.00 15.00      A    N  
ATOM    762 HD21 ASN A  81      17.047   3.707  10.434  1.00 15.00      A    H  
ATOM    763 HD22 ASN A  81      15.858   4.785   9.799  1.00 15.00      A    H  
ATOM    764  C   ASN A  81      15.020   0.419  13.492  1.00 15.00      A    C  
ATOM    765  O   ASN A  81      15.989   0.135  14.199  1.00 15.00      A    O  
ATOM    766  N   LEU A  82      14.121  -0.490  13.123  1.00 15.00      A    N  
ATOM    767  HN  LEU A  82      13.393  -0.238  12.517  1.00 15.00      A    H  
ATOM    768  CA  LEU A  82      14.225  -1.871  13.591  1.00 15.00      A    C  
ATOM    769  CB  LEU A  82      13.247  -2.142  14.735  1.00 15.00      A    C  
ATOM    770  CG  LEU A  82      13.662  -1.607  16.111  1.00 15.00      A    C  
ATOM    771  CD1 LEU A  82      12.546  -1.802  17.125  1.00 15.00      A    C  
ATOM    772  CD2 LEU A  82      14.944  -2.279  16.583  1.00 15.00      A    C  
ATOM    773  C   LEU A  82      14.080  -2.916  12.487  1.00 15.00      A    C  
ATOM    774  O   LEU A  82      13.531  -2.649  11.417  1.00 15.00      A    O  
ATOM    775  N   HIS A  83      14.572  -4.119  12.782  1.00 15.00      A    N  
ATOM    776  HN  HIS A  83      14.962  -4.261  13.669  1.00 15.00      A    H  
ATOM    777  CA  HIS A  83      14.544  -5.245  11.851  1.00 15.00      A    C  
ATOM    778  CB  HIS A  83      15.940  -5.417  11.230  1.00 15.00      A    C  
ATOM    779  CG  HIS A  83      16.000  -6.289  10.007  1.00 15.00      A    C  
ATOM    780  ND1 HIS A  83      15.444  -5.891   8.818  1.00 15.00      A    N  
ATOM    781  CD2 HIS A  83      16.597  -7.496   9.832  1.00 15.00      A    C  
ATOM    782  CE1 HIS A  83      15.712  -6.844   7.950  1.00 15.00      A    C  
ATOM    783  NE2 HIS A  83      16.407  -7.834   8.516  1.00 15.00      A    N  
ATOM    784  HE2 HIS A  83      16.731  -8.645   8.073  1.00 15.00      A    H  
ATOM    785  C   HIS A  83      14.166  -6.509  12.620  1.00 15.00      A    C  
ATOM    786  O   HIS A  83      14.953  -7.449  12.730  1.00 15.00      A    O  
ATOM    787  N   SER A  84      12.964  -6.518  13.170  1.00 15.00      A    N  
ATOM    788  HN  SER A  84      12.374  -5.746  13.048  1.00 15.00      A    H  
ATOM    789  CA  SER A  84      12.497  -7.649  13.953  1.00 15.00      A    C  
ATOM    790  CB  SER A  84      12.383  -7.233  15.421  1.00 15.00      A    C  
ATOM    791  OG  SER A  84      12.525  -5.824  15.556  1.00 15.00      A    O  
ATOM    792  HG  SER A  84      11.656  -5.417  15.575  1.00 15.00      A    H  
ATOM    793  C   SER A  84      11.157  -8.173  13.445  1.00 15.00      A    C  
ATOM    794  O   SER A  84      10.209  -7.408  13.265  1.00 15.00      A    O  
ATOM    795  N   LEU A  85      11.091  -9.478  13.204  1.00 15.00      A    N  
ATOM    796  HN  LEU A  85      11.884 -10.032  13.350  1.00 15.00      A    H  
ATOM    797  CA  LEU A  85       9.867 -10.108  12.727  1.00 15.00      A    C  
ATOM    798  CB  LEU A  85      10.176 -11.443  12.037  1.00 15.00      A    C  
ATOM    799  CG  LEU A  85      10.719 -11.371  10.606  1.00 15.00      A    C  
ATOM    800  CD1 LEU A  85      12.188 -10.967  10.598  1.00 15.00      A    C  
ATOM    801  CD2 LEU A  85      10.522 -12.702   9.894  1.00 15.00      A    C  
ATOM    802  C   LEU A  85       8.907 -10.341  13.889  1.00 15.00      A    C  
ATOM    803  O   LEU A  85       9.285 -10.936  14.900  1.00 15.00      A    O  
ATOM    804  N   PRO A  86       7.663  -9.856  13.771  1.00 15.00      A    N  
ATOM    805  CA  PRO A  86       6.650 -10.027  14.814  1.00 15.00      A    C  
ATOM    806  CB  PRO A  86       5.446  -9.236  14.292  1.00 15.00      A    C  
ATOM    807  CG  PRO A  86       5.660  -9.134  12.822  1.00 15.00      A    C  
ATOM    808  CD  PRO A  86       7.148  -9.101  12.617  1.00 15.00      A    C  
ATOM    809  C   PRO A  86       6.281 -11.497  14.991  1.00 15.00      A    C  
ATOM    810  O   PRO A  86       6.214 -12.251  14.021  1.00 15.00      A    O  
ATOM    811  N   GLN A  87       6.056 -11.900  16.233  1.00 15.00      A    N  
ATOM    812  HN  GLN A  87       6.124 -11.256  16.964  1.00 15.00      A    H  
ATOM    813  CA  GLN A  87       5.699 -13.280  16.529  1.00 15.00      A    C  
ATOM    814  CB  GLN A  87       5.820 -13.565  18.028  1.00 15.00      A    C  
ATOM    815  CG  GLN A  87       7.250 -13.556  18.543  1.00 15.00      A    C  
ATOM    816  CD  GLN A  87       8.123 -14.589  17.852  1.00 15.00      A    C  
ATOM    817  OE1 GLN A  87       7.655 -15.658  17.466  1.00 15.00      A    O  
ATOM    818  NE2 GLN A  87       9.399 -14.276  17.686  1.00 15.00      A    N  
ATOM    819 HE21 GLN A  87       9.710 -13.407  18.013  1.00 15.00      A    H  
ATOM    820 HE22 GLN A  87       9.978 -14.927  17.240  1.00 15.00      A    H  
ATOM    821  C   GLN A  87       4.293 -13.596  16.041  1.00 15.00      A    C  
ATOM    822  O   GLN A  87       3.382 -12.778  16.178  1.00 15.00      A    O  
ATOM    823  N   ALA A  88       4.135 -14.777  15.460  1.00 15.00      A    N  
ATOM    824  HN  ALA A  88       4.910 -15.370  15.377  1.00 15.00      A    H  
ATOM    825  CA  ALA A  88       2.845 -15.218  14.948  1.00 15.00      A    C  
ATOM    826  CB  ALA A  88       2.981 -16.565  14.254  1.00 15.00      A    C  
ATOM    827  C   ALA A  88       1.821 -15.297  16.075  1.00 15.00      A    C  
ATOM    828  O   ALA A  88       1.997 -16.047  17.036  1.00 15.00      A    O  
ATOM    829  N   PRO A  89       0.748 -14.503  15.981  1.00 15.00      A    N  
ATOM    830  CA  PRO A  89      -0.300 -14.479  17.001  1.00 15.00      A    C  
ATOM    831  CB  PRO A  89      -1.161 -13.278  16.604  1.00 15.00      A    C  
ATOM    832  CG  PRO A  89      -0.933 -13.114  15.141  1.00 15.00      A    C  
ATOM    833  CD  PRO A  89       0.476 -13.564  14.878  1.00 15.00      A    C  
ATOM    834  C   PRO A  89      -1.142 -15.751  17.007  1.00 15.00      A    C  
ATOM    835  O   PRO A  89      -1.256 -16.443  15.995  1.00 15.00      A    O  
ATOM    836  N   GLY A  90      -1.747 -16.042  18.154  1.00 15.00      A    N  
ATOM    837  HN  GLY A  90      -1.624 -15.450  18.925  1.00 15.00      A    H  
ATOM    838  CA  GLY A  90      -2.581 -17.221  18.277  1.00 15.00      A    C  
ATOM    839  C   GLY A  90      -4.005 -16.954  17.833  1.00 15.00      A    C  
ATOM    840  O   GLY A  90      -4.893 -17.782  18.029  1.00 15.00      A    O  
ATOM    841  N   GLN A  91      -4.220 -15.784  17.244  1.00 15.00      A    N  
ATOM    842  HN  GLN A  91      -3.467 -15.172  17.120  1.00 15.00      A    H  
ATOM    843  CA  GLN A  91      -5.534 -15.391  16.759  1.00 15.00      A    C  
ATOM    844  CB  GLN A  91      -5.883 -13.979  17.240  1.00 15.00      A    C  
ATOM    845  CG  GLN A  91      -6.503 -13.932  18.628  1.00 15.00      A    C  
ATOM    846  CD  GLN A  91      -6.383 -12.567  19.280  1.00 15.00      A    C  
ATOM    847  OE1 GLN A  91      -5.441 -11.821  19.021  1.00 15.00      A    O  
ATOM    848  NE2 GLN A  91      -7.332 -12.234  20.139  1.00 15.00      A    N  
ATOM    849 HE21 GLN A  91      -8.052 -12.876  20.306  1.00 15.00      A    H  
ATOM    850 HE22 GLN A  91      -7.271 -11.360  20.576  1.00 15.00      A    H  
ATOM    851  C   GLN A  91      -5.574 -15.453  15.235  1.00 15.00      A    C  
ATOM    852  O   GLN A  91      -5.003 -14.596  14.557  1.00 15.00      A    O  
ATOM    853  N   PRO A  92      -6.232 -16.485  14.683  1.00 15.00      A    N  
ATOM    854  CA  PRO A  92      -6.350 -16.665  13.232  1.00 15.00      A    C  
ATOM    855  CB  PRO A  92      -7.003 -18.046  13.094  1.00 15.00      A    C  
ATOM    856  CG  PRO A  92      -7.723 -18.256  14.382  1.00 15.00      A    C  
ATOM    857  CD  PRO A  92      -6.909 -17.558  15.433  1.00 15.00      A    C  
ATOM    858  C   PRO A  92      -7.232 -15.594  12.596  1.00 15.00      A    C  
ATOM    859  O   PRO A  92      -8.296 -15.256  13.119  1.00 15.00      A    O  
ATOM    860  N   GLY A  93      -6.779 -15.054  11.473  1.00 15.00      A    N  
ATOM    861  HN  GLY A  93      -5.919 -15.348  11.110  1.00 15.00      A    H  
ATOM    862  CA  GLY A  93      -7.539 -14.032  10.786  1.00 15.00      A    C  
ATOM    863  C   GLY A  93      -6.697 -12.819  10.464  1.00 15.00      A    C  
ATOM    864  O   GLY A  93      -6.643 -12.378   9.316  1.00 15.00      A    O  
ATOM    865  N   LEU A  94      -6.023 -12.285  11.472  1.00 15.00      A    N  
ATOM    866  HN  LEU A  94      -6.088 -12.688  12.364  1.00 15.00      A    H  
ATOM    867  CA  LEU A  94      -5.183 -11.114  11.276  1.00 15.00      A    C  
ATOM    868  CB  LEU A  94      -5.371 -10.085  12.399  1.00 15.00      A    C  
ATOM    869  CG  LEU A  94      -5.040 -10.537  13.826  1.00 15.00      A    C  
ATOM    870  CD1 LEU A  94      -4.509  -9.366  14.639  1.00 15.00      A    C  
ATOM    871  CD2 LEU A  94      -6.270 -11.131  14.500  1.00 15.00      A    C  
ATOM    872  C   LEU A  94      -3.713 -11.496  11.126  1.00 15.00      A    C  
ATOM    873  O   LEU A  94      -3.145 -12.188  11.973  1.00 15.00      A    O  
ATOM    874  N   ALA A  95      -3.115 -11.056  10.032  1.00 15.00      A    N  
ATOM    875  HN  ALA A  95      -3.632 -10.530   9.388  1.00 15.00      A    H  
ATOM    876  CA  ALA A  95      -1.712 -11.320   9.752  1.00 15.00      A    C  
ATOM    877  CB  ALA A  95      -1.592 -12.339   8.625  1.00 15.00      A    C  
ATOM    878  C   ALA A  95      -1.034 -10.016   9.359  1.00 15.00      A    C  
ATOM    879  O   ALA A  95      -1.650  -8.950   9.445  1.00 15.00      A    O  
ATOM    880  N   GLY A  96       0.220 -10.088   8.935  1.00 15.00      A    N  
ATOM    881  HN  GLY A  96       0.680 -10.959   8.886  1.00 15.00      A    H  
ATOM    882  CA  GLY A  96       0.909  -8.884   8.530  1.00 15.00      A    C  
ATOM    883  C   GLY A  96       2.318  -8.760   9.071  1.00 15.00      A    C  
ATOM    884  O   GLY A  96       2.521  -8.638  10.279  1.00 15.00      A    O  
ATOM    885  N   SER A  97       3.287  -8.823   8.162  1.00 15.00      A    N  
ATOM    886  HN  SER A  97       3.038  -9.002   7.230  1.00 15.00      A    H  
ATOM    887  CA  SER A  97       4.704  -8.665   8.492  1.00 15.00      A    C  
ATOM    888  CB  SER A  97       4.947  -7.392   9.324  1.00 15.00      A    C  
ATOM    889  OG  SER A  97       6.246  -6.868   9.110  1.00 15.00      A    O  
ATOM    890  HG  SER A  97       6.889  -7.582   9.172  1.00 15.00      A    H  
ATOM    891  C   SER A  97       5.343  -9.894   9.154  1.00 15.00      A    C  
ATOM    892  O   SER A  97       6.471  -9.814   9.634  1.00 15.00      A    O  
ATOM    893  N   HIS A  98       4.656 -11.031   9.166  1.00 15.00      A    N  
ATOM    894  HN  HIS A  98       3.756 -11.069   8.753  1.00 15.00      A    H  
ATOM    895  CA  HIS A  98       5.227 -12.236   9.778  1.00 15.00      A    C  
ATOM    896  CB  HIS A  98       4.541 -12.651  11.092  1.00 15.00      A    C  
ATOM    897  CG  HIS A  98       3.041 -12.714  11.069  1.00 15.00      A    C  
ATOM    898  ND1 HIS A  98       2.375 -13.802  10.557  1.00 15.00      A    N  
ATOM    899  CD2 HIS A  98       2.135 -11.825  11.553  1.00 15.00      A    C  
ATOM    900  CE1 HIS A  98       1.092 -13.559  10.742  1.00 15.00      A    C  
ATOM    901  NE2 HIS A  98       0.899 -12.376  11.343  1.00 15.00      A    N  
ATOM    902  HE2 HIS A  98       0.038 -11.986  11.606  1.00 15.00      A    H  
ATOM    903  C   HIS A  98       5.346 -13.390   8.789  1.00 15.00      A    C  
ATOM    904  O   HIS A  98       6.155 -14.305   8.965  1.00 15.00      A    O  
ATOM    905  N   GLU A  99       4.553 -13.319   7.732  1.00 15.00      A    N  
ATOM    906  HN  GLU A  99       3.920 -12.569   7.668  1.00 15.00      A    H  
ATOM    907  CA  GLU A  99       4.558 -14.325   6.679  1.00 15.00      A    C  
ATOM    908  CB  GLU A  99       3.206 -14.357   5.951  1.00 15.00      A    C  
ATOM    909  CG  GLU A  99       2.031 -13.851   6.779  1.00 15.00      A    C  
ATOM    910  CD  GLU A  99       2.005 -12.332   6.914  1.00 15.00      A    C  
ATOM    911  OE1 GLU A  99       2.375 -11.814   7.991  1.00 15.00      A    O  
ATOM    912  OE2 GLU A  99       1.635 -11.655   5.945  1.00 15.00      A    O  
ATOM    913  C   GLU A  99       5.677 -14.018   5.688  1.00 15.00      A    C  
ATOM    914  O   GLU A  99       5.746 -14.592   4.593  1.00 15.00      A    O  
ATOM    915  N   LEU A 100       6.562 -13.118   6.094  1.00 15.00      A    N  
ATOM    916  HN  LEU A 100       6.460 -12.731   6.990  1.00 15.00      A    H  
ATOM    917  CA  LEU A 100       7.683 -12.700   5.270  1.00 15.00      A    C  
ATOM    918  CB  LEU A 100       7.903 -11.185   5.382  1.00 15.00      A    C  
ATOM    919  CG  LEU A 100       6.755 -10.288   4.911  1.00 15.00      A    C  
ATOM    920  CD1 LEU A 100       7.130  -8.820   5.068  1.00 15.00      A    C  
ATOM    921  CD2 LEU A 100       6.387 -10.598   3.466  1.00 15.00      A    C  
ATOM    922  C   LEU A 100       8.953 -13.437   5.668  1.00 15.00      A    C  
ATOM    923  O   LEU A 100       9.882 -12.836   6.186  1.00 15.00      A    O  
ATOM    924  N   GLY A 101       8.971 -14.745   5.442  1.00 15.00      A    N  
ATOM    925  HN  GLY A 101       8.181 -15.173   5.059  1.00 15.00      A    H  
ATOM    926  CA  GLY A 101      10.143 -15.541   5.774  1.00 15.00      A    C  
ATOM    927  C   GLY A 101      11.203 -15.447   4.695  1.00 15.00      A    C  
ATOM    928  O   GLY A 101      11.900 -14.435   4.593  1.00 15.00      A    O  
ATOM    929  N   ASP A 102      11.301 -16.489   3.863  1.00 15.00      A    N  
ATOM    930  HN  ASP A 102      10.737 -17.273   4.019  1.00 15.00      A    H  
ATOM    931  CA  ASP A 102      12.268 -16.528   2.753  1.00 15.00      A    C  
ATOM    932  CB  ASP A 102      12.356 -17.944   2.161  1.00 15.00      A    C  
ATOM    933  CG  ASP A 102      12.952 -18.967   3.109  1.00 15.00      A    C  
ATOM    934  OD1 ASP A 102      13.363 -18.580   4.223  1.00 15.00      A    O  
ATOM    935  OD2 ASP A 102      12.995 -20.160   2.743  1.00 15.00      A    O  
ATOM    936  C   ASP A 102      11.870 -15.544   1.649  1.00 15.00      A    C  
ATOM    937  O   ASP A 102      12.190 -15.732   0.478  1.00 15.00      A    O  
ATOM    938  N   ARG A 103      11.166 -14.493   2.041  1.00 15.00      A    N  
ATOM    939  HN  ARG A 103      10.975 -14.392   2.998  1.00 15.00      A    H  
ATOM    940  CA  ARG A 103      10.703 -13.465   1.127  1.00 15.00      A    C  
ATOM    941  CB  ARG A 103       9.201 -13.633   0.854  1.00 15.00      A    C  
ATOM    942  CG  ARG A 103       8.357 -13.851   2.102  1.00 15.00      A    C  
ATOM    943  CD  ARG A 103       6.894 -14.106   1.765  1.00 15.00      A    C  
ATOM    944  NE  ARG A 103       6.712 -15.320   0.966  1.00 15.00      A    N  
ATOM    945  HE  ARG A 103       7.214 -15.374   0.124  1.00 15.00      A    H  
ATOM    946  CZ  ARG A 103       5.918 -16.341   1.311  1.00 15.00      A    C  
ATOM    947  NH1 ARG A 103       5.227 -16.306   2.449  1.00 15.00      A    N  
ATOM    948 HH11 ARG A 103       4.608 -17.102   2.714  1.00 15.00      A    H  
ATOM    949 HH12 ARG A 103       5.303 -15.478   3.091  1.00 15.00      A    H  
ATOM    950  NH2 ARG A 103       5.813 -17.399   0.509  1.00 15.00      A    N  
ATOM    951 HH21 ARG A 103       5.196 -18.198   0.770  1.00 15.00      A    H  
ATOM    952 HH22 ARG A 103       6.347 -17.434  -0.386  1.00 15.00      A    H  
ATOM    953  C   ARG A 103      10.990 -12.095   1.729  1.00 15.00      A    C  
ATOM    954  O   ARG A 103      10.305 -11.112   1.441  1.00 15.00      A    O  
ATOM    955  N   LEU A 104      12.007 -12.051   2.582  1.00 15.00      A    N  
ATOM    956  HN  LEU A 104      12.506 -12.875   2.768  1.00 15.00      A    H  
ATOM    957  CA  LEU A 104      12.413 -10.818   3.242  1.00 15.00      A    C  
ATOM    958  CB  LEU A 104      13.124 -11.124   4.563  1.00 15.00      A    C  
ATOM    959  CG  LEU A 104      12.261 -11.110   5.823  1.00 15.00      A    C  
ATOM    960  CD1 LEU A 104      13.090 -11.492   7.039  1.00 15.00      A    C  
ATOM    961  CD2 LEU A 104      11.613  -9.747   6.020  1.00 15.00      A    C  
ATOM    962  C   LEU A 104      13.338 -10.007   2.347  1.00 15.00      A    C  
ATOM    963  O   LEU A 104      14.523 -10.314   2.227  1.00 15.00      A    O  
ATOM    964  N   VAL A 105      12.786  -8.979   1.717  1.00 15.00      A    N  
ATOM    965  HN  VAL A 105      11.828  -8.811   1.835  1.00 15.00      A    H  
ATOM    966  CA  VAL A 105      13.558  -8.112   0.832  1.00 15.00      A    C  
ATOM    967  CB  VAL A 105      12.670  -7.044   0.163  1.00 15.00      A    C  
ATOM    968  CG1 VAL A 105      13.298  -6.573  -1.137  1.00 15.00      A    C  
ATOM    969  CG2 VAL A 105      11.262  -7.572  -0.072  1.00 15.00      A    C  
ATOM    970  C   VAL A 105      14.678  -7.413   1.601  1.00 15.00      A    C  
ATOM    971  O   VAL A 105      15.822  -7.386   1.150  1.00 15.00      A    O  
ATOM    972  N   SER A 106      14.323  -6.868   2.768  1.00 15.00      A    N  
ATOM    973  HN  SER A 106      13.391  -6.943   3.046  1.00 15.00      A    H  
ATOM    974  CA  SER A 106      15.260  -6.166   3.647  1.00 15.00      A    C  
ATOM    975  CB  SER A 106      16.521  -6.995   3.920  1.00 15.00      A    C  
ATOM    976  OG  SER A 106      17.055  -6.710   5.203  1.00 15.00      A    O  
ATOM    977  HG  SER A 106      17.705  -6.004   5.131  1.00 15.00      A    H  
ATOM    978  C   SER A 106      15.620  -4.776   3.122  1.00 15.00      A    C  
ATOM    979  O   SER A 106      16.183  -4.631   2.037  1.00 15.00      A    O  
ATOM    980  N   ASP A 107      15.281  -3.753   3.898  1.00 15.00      A    N  
ATOM    981  HN  ASP A 107      14.828  -3.925   4.752  1.00 15.00      A    H  
ATOM    982  CA  ASP A 107      15.586  -2.379   3.526  1.00 15.00      A    C  
ATOM    983  CB  ASP A 107      14.456  -1.427   3.943  1.00 15.00      A    C  
ATOM    984  CG  ASP A 107      14.368  -0.182   3.072  1.00 15.00      A    C  
ATOM    985  OD1 ASP A 107      15.394   0.227   2.484  1.00 15.00      A    O  
ATOM    986  OD2 ASP A 107      13.265   0.397   2.963  1.00 15.00      A    O  
ATOM    987  C   ASP A 107      16.889  -1.966   4.196  1.00 15.00      A    C  
ATOM    988  O   ASP A 107      17.322  -2.596   5.167  1.00 15.00      A    O  
ATOM    989  N   VAL A 108      17.505  -0.914   3.690  1.00 15.00      A    N  
ATOM    990  HN  VAL A 108      17.083  -0.425   2.948  1.00 15.00      A    H  
ATOM    991  CA  VAL A 108      18.768  -0.442   4.232  1.00 15.00      A    C  
ATOM    992  CB  VAL A 108      19.945  -0.717   3.270  1.00 15.00      A    C  
ATOM    993  CG1 VAL A 108      21.274  -0.556   3.991  1.00 15.00      A    C  
ATOM    994  CG2 VAL A 108      19.839  -2.102   2.648  1.00 15.00      A    C  
ATOM    995  C   VAL A 108      18.704   1.052   4.522  1.00 15.00      A    C  
ATOM    996  O   VAL A 108      18.344   1.847   3.654  1.00 15.00      A    O  
ATOM    997  N   VAL A 109      19.050   1.423   5.747  1.00 15.00      A    N  
ATOM    998  HN  VAL A 109      19.321   0.734   6.396  1.00 15.00      A    H  
ATOM    999  CA  VAL A 109      19.046   2.819   6.156  1.00 15.00      A    C  
ATOM   1000  CB  VAL A 109      18.000   3.099   7.257  1.00 15.00      A    C  
ATOM   1001  CG1 VAL A 109      16.594   3.083   6.681  1.00 15.00      A    C  
ATOM   1002  CG2 VAL A 109      18.128   2.099   8.398  1.00 15.00      A    C  
ATOM   1003  C   VAL A 109      20.420   3.235   6.667  1.00 15.00      A    C  
ATOM   1004  O   VAL A 109      21.189   2.403   7.156  1.00 15.00      A    O  
ATOM   1005  N   GLY A 110      20.727   4.519   6.543  1.00 15.00      A    N  
ATOM   1006  HN  GLY A 110      20.089   5.129   6.117  1.00 15.00      A    H  
ATOM   1007  CA  GLY A 110      22.000   5.022   7.009  1.00 15.00      A    C  
ATOM   1008  C   GLY A 110      22.729   5.823   5.953  1.00 15.00      A    C  
ATOM   1009  O   GLY A 110      22.146   6.695   5.311  1.00 15.00      A    O  
ATOM   1010  N   ASN A 111      24.000   5.518   5.769  1.00 15.00      A    N  
ATOM   1011  HN  ASN A 111      24.399   4.793   6.305  1.00 15.00      A    H  
ATOM   1012  CA  ASN A 111      24.826   6.211   4.795  1.00 15.00      A    C  
ATOM   1013  CB  ASN A 111      26.201   6.523   5.394  1.00 15.00      A    C  
ATOM   1014  CG  ASN A 111      27.126   7.232   4.423  1.00 15.00      A    C  
ATOM   1015  OD1 ASN A 111      26.678   7.884   3.480  1.00 15.00      A    O  
ATOM   1016  ND2 ASN A 111      28.426   7.108   4.646  1.00 15.00      A    N  
ATOM   1017 HD21 ASN A 111      28.719   6.568   5.415  1.00 15.00      A    H  
ATOM   1018 HD22 ASN A 111      29.042   7.567   4.041  1.00 15.00      A    H  
ATOM   1019  C   ASN A 111      24.974   5.384   3.524  1.00 15.00      A    C  
ATOM   1020  O   ASN A 111      25.574   4.309   3.537  1.00 15.00      A    O  
ATOM   1021  N   ALA A 112      24.432   5.900   2.428  1.00 15.00      A    N  
ATOM   1022  HN  ALA A 112      23.974   6.764   2.488  1.00 15.00      A    H  
ATOM   1023  CA  ALA A 112      24.489   5.217   1.140  1.00 15.00      A    C  
ATOM   1024  CB  ALA A 112      23.598   5.918   0.126  1.00 15.00      A    C  
ATOM   1025  C   ALA A 112      25.920   5.113   0.614  1.00 15.00      A    C  
ATOM   1026  O   ALA A 112      26.211   4.288  -0.246  1.00 15.00      A    O  
ATOM   1027  N   ALA A 113      26.817   5.936   1.151  1.00 15.00      A    N  
ATOM   1028  HN  ALA A 113      26.533   6.565   1.850  1.00 15.00      A    H  
ATOM   1029  CA  ALA A 113      28.216   5.927   0.726  1.00 15.00      A    C  
ATOM   1030  CB  ALA A 113      28.953   7.149   1.251  1.00 15.00      A    C  
ATOM   1031  C   ALA A 113      28.930   4.640   1.141  1.00 15.00      A    C  
ATOM   1032  O   ALA A 113      30.093   4.427   0.800  1.00 15.00      A    O  
ATOM   1033  N   ALA A 114      28.230   3.792   1.884  1.00 15.00      A    N  
ATOM   1034  HN  ALA A 114      27.310   4.028   2.137  1.00 15.00      A    H  
ATOM   1035  CA  ALA A 114      28.779   2.523   2.334  1.00 15.00      A    C  
ATOM   1036  CB  ALA A 114      28.768   2.460   3.854  1.00 15.00      A    C  
ATOM   1037  C   ALA A 114      27.966   1.373   1.747  1.00 15.00      A    C  
ATOM   1038  O   ALA A 114      27.953   0.263   2.281  1.00 15.00      A    O  
ATOM   1039  N   LEU A 115      27.301   1.650   0.628  1.00 15.00      A    N  
ATOM   1040  HN  LEU A 115      27.374   2.552   0.245  1.00 15.00      A    H  
ATOM   1041  CA  LEU A 115      26.461   0.665  -0.045  1.00 15.00      A    C  
ATOM   1042  CB  LEU A 115      25.712   1.303  -1.217  1.00 15.00      A    C  
ATOM   1043  CG  LEU A 115      24.550   0.494  -1.797  1.00 15.00      A    C  
ATOM   1044  CD1 LEU A 115      23.450   0.317  -0.762  1.00 15.00      A    C  
ATOM   1045  CD2 LEU A 115      24.008   1.154  -3.055  1.00 15.00      A    C  
ATOM   1046  C   LEU A 115      27.252  -0.553  -0.520  1.00 15.00      A    C  
ATOM   1047  O   LEU A 115      26.679  -1.628  -0.732  1.00 15.00      A    O  
ATOM   1048  N   ASP A 116      28.561  -0.391  -0.684  1.00 15.00      A    N  
ATOM   1049  HN  ASP A 116      28.966   0.481  -0.491  1.00 15.00      A    H  
ATOM   1050  CA  ASP A 116      29.413  -1.492  -1.127  1.00 15.00      A    C  
ATOM   1051  CB  ASP A 116      30.791  -1.013  -1.624  1.00 15.00      A    C  
ATOM   1052  CG  ASP A 116      31.692  -0.426  -0.546  1.00 15.00      A    C  
ATOM   1053  OD1 ASP A 116      32.931  -0.410  -0.744  1.00 15.00      A    O  
ATOM   1054  OD2 ASP A 116      31.168   0.042   0.488  1.00 15.00      A    O  
ATOM   1055  C   ASP A 116      29.534  -2.557  -0.042  1.00 15.00      A    C  
ATOM   1056  O   ASP A 116      29.627  -3.749  -0.338  1.00 15.00      A    O  
ATOM   1057  N   VAL A 117      29.491  -2.121   1.213  1.00 15.00      A    N  
ATOM   1058  HN  VAL A 117      29.416  -1.155   1.379  1.00 15.00      A    H  
ATOM   1059  CA  VAL A 117      29.574  -3.032   2.349  1.00 15.00      A    C  
ATOM   1060  CB  VAL A 117      29.684  -2.268   3.687  1.00 15.00      A    C  
ATOM   1061  CG1 VAL A 117      30.019  -3.220   4.826  1.00 15.00      A    C  
ATOM   1062  CG2 VAL A 117      30.720  -1.157   3.593  1.00 15.00      A    C  
ATOM   1063  C   VAL A 117      28.336  -3.924   2.383  1.00 15.00      A    C  
ATOM   1064  O   VAL A 117      28.420  -5.120   2.666  1.00 15.00      A    O  
ATOM   1065  N   PHE A 118      27.188  -3.329   2.076  1.00 15.00      A    N  
ATOM   1066  HN  PHE A 118      27.191  -2.372   1.861  1.00 15.00      A    H  
ATOM   1067  CA  PHE A 118      25.929  -4.060   2.054  1.00 15.00      A    C  
ATOM   1068  CB  PHE A 118      24.747  -3.102   1.849  1.00 15.00      A    C  
ATOM   1069  CG  PHE A 118      23.467  -3.783   1.442  1.00 15.00      A    C  
ATOM   1070  CD1 PHE A 118      22.827  -4.662   2.302  1.00 15.00      A    C  
ATOM   1071  CD2 PHE A 118      22.909  -3.548   0.195  1.00 15.00      A    C  
ATOM   1072  CE1 PHE A 118      21.656  -5.293   1.926  1.00 15.00      A    C  
ATOM   1073  CE2 PHE A 118      21.738  -4.175  -0.186  1.00 15.00      A    C  
ATOM   1074  CZ  PHE A 118      21.111  -5.049   0.680  1.00 15.00      A    C  
ATOM   1075  C   PHE A 118      25.949  -5.114   0.954  1.00 15.00      A    C  
ATOM   1076  O   PHE A 118      25.531  -6.250   1.161  1.00 15.00      A    O  
ATOM   1077  N   LYS A 119      26.461  -4.732  -0.210  1.00 15.00      A    N  
ATOM   1078  HN  LYS A 119      26.807  -3.818  -0.304  1.00 15.00      A    H  
ATOM   1079  CA  LYS A 119      26.535  -5.643  -1.345  1.00 15.00      A    C  
ATOM   1080  CB  LYS A 119      26.945  -4.897  -2.620  1.00 15.00      A    C  
ATOM   1081  CG  LYS A 119      25.982  -3.791  -3.043  1.00 15.00      A    C  
ATOM   1082  CD  LYS A 119      24.599  -4.340  -3.375  1.00 15.00      A    C  
ATOM   1083  CE  LYS A 119      23.735  -3.301  -4.083  1.00 15.00      A    C  
ATOM   1084  NZ  LYS A 119      23.252  -2.233  -3.161  1.00 15.00      A    N  
ATOM   1085  HZ1 LYS A 119      24.053  -1.806  -2.654  1.00 15.00      A    H  
ATOM   1086  HZ2 LYS A 119      22.588  -2.630  -2.466  1.00 15.00      A    H  
ATOM   1087  HZ3 LYS A 119      22.763  -1.489  -3.701  1.00 15.00      A    H  
ATOM   1088  C   LYS A 119      27.492  -6.797  -1.053  1.00 15.00      A    C  
ATOM   1089  O   LYS A 119      27.321  -7.900  -1.568  1.00 15.00      A    O  
ATOM   1090  N   PHE A 120      28.491  -6.532  -0.217  1.00 15.00      A    N  
ATOM   1091  HN  PHE A 120      28.581  -5.625   0.147  1.00 15.00      A    H  
ATOM   1092  CA  PHE A 120      29.466  -7.546   0.164  1.00 15.00      A    C  
ATOM   1093  CB  PHE A 120      30.614  -6.903   0.952  1.00 15.00      A    C  
ATOM   1094  CG  PHE A 120      31.624  -7.880   1.493  1.00 15.00      A    C  
ATOM   1095  CD1 PHE A 120      32.450  -8.590   0.637  1.00 15.00      A    C  
ATOM   1096  CD2 PHE A 120      31.749  -8.083   2.858  1.00 15.00      A    C  
ATOM   1097  CE1 PHE A 120      33.383  -9.482   1.130  1.00 15.00      A    C  
ATOM   1098  CE2 PHE A 120      32.679  -8.974   3.359  1.00 15.00      A    C  
ATOM   1099  CZ  PHE A 120      33.496  -9.676   2.493  1.00 15.00      A    C  
ATOM   1100  C   PHE A 120      28.798  -8.636   0.997  1.00 15.00      A    C  
ATOM   1101  O   PHE A 120      29.019  -9.824   0.780  1.00 15.00      A    O  
ATOM   1102  N   LEU A 121      27.963  -8.226   1.940  1.00 15.00      A    N  
ATOM   1103  HN  LEU A 121      27.809  -7.263   2.058  1.00 15.00      A    H  
ATOM   1104  CA  LEU A 121      27.265  -9.169   2.805  1.00 15.00      A    C  
ATOM   1105  CB  LEU A 121      26.801  -8.477   4.090  1.00 15.00      A    C  
ATOM   1106  CG  LEU A 121      27.905  -7.954   5.013  1.00 15.00      A    C  
ATOM   1107  CD1 LEU A 121      27.314  -7.166   6.171  1.00 15.00      A    C  
ATOM   1108  CD2 LEU A 121      28.764  -9.101   5.522  1.00 15.00      A    C  
ATOM   1109  C   LEU A 121      26.072  -9.796   2.092  1.00 15.00      A    C  
ATOM   1110  O   LEU A 121      25.515 -10.793   2.552  1.00 15.00      A    O  
ATOM   1111  N   SER A 122      25.703  -9.219   0.957  1.00 15.00      A    N  
ATOM   1112  HN  SER A 122      26.209  -8.446   0.628  1.00 15.00      A    H  
ATOM   1113  CA  SER A 122      24.567  -9.697   0.185  1.00 15.00      A    C  
ATOM   1114  CB  SER A 122      23.848  -8.512  -0.473  1.00 15.00      A    C  
ATOM   1115  OG  SER A 122      22.465  -8.772  -0.649  1.00 15.00      A    O  
ATOM   1116  HG  SER A 122      22.284  -9.702  -0.454  1.00 15.00      A    H  
ATOM   1117  C   SER A 122      24.975 -10.716  -0.881  1.00 15.00      A    C  
ATOM   1118  O   SER A 122      24.139 -11.172  -1.658  1.00 15.00      A    O  
ATOM   1119  N   LEU A 123      26.254 -11.077  -0.926  1.00 15.00      A    N  
ATOM   1120  HN  LEU A 123      26.890 -10.692  -0.291  1.00 15.00      A    H  
ATOM   1121  CA  LEU A 123      26.711 -12.043  -1.920  1.00 15.00      A    C  
ATOM   1122  CB  LEU A 123      28.229 -11.936  -2.190  1.00 15.00      A    C  
ATOM   1123  CG  LEU A 123      29.197 -12.566  -1.174  1.00 15.00      A    C  
ATOM   1124  CD1 LEU A 123      29.488 -14.023  -1.522  1.00 15.00      A    C  
ATOM   1125  CD2 LEU A 123      30.498 -11.773  -1.123  1.00 15.00      A    C  
ATOM   1126  C   LEU A 123      26.286 -13.467  -1.558  1.00 15.00      A    C  
ATOM   1127  O   LEU A 123      26.559 -13.952  -0.461  1.00 15.00      A    O  
ATOM   1128  N   GLN A 124      25.569 -14.121  -2.467  1.00 15.00      A    N  
ATOM   1129  HN  GLN A 124      25.319 -13.666  -3.294  1.00 15.00      A    H  
ATOM   1130  CA  GLN A 124      25.125 -15.488  -2.250  1.00 15.00      A    C  
ATOM   1131  CB  GLN A 124      23.608 -15.599  -2.466  1.00 15.00      A    C  
ATOM   1132  CG  GLN A 124      22.792 -14.557  -1.699  1.00 15.00      A    C  
ATOM   1133  CD  GLN A 124      21.310 -14.896  -1.563  1.00 15.00      A    C  
ATOM   1134  OE1 GLN A 124      20.539 -14.133  -0.983  1.00 15.00      A    O  
ATOM   1135  NE2 GLN A 124      20.901 -16.038  -2.084  1.00 15.00      A    N  
ATOM   1136 HE21 GLN A 124      21.559 -16.607  -2.526  1.00 15.00      A    H  
ATOM   1137 HE22 GLN A 124      19.945 -16.257  -2.022  1.00 15.00      A    H  
ATOM   1138  C   GLN A 124      25.892 -16.436  -3.182  1.00 15.00      A    C  
ATOM   1139  O   GLN A 124      25.879 -16.268  -4.397  1.00 15.00      A    O  
ATOM   1140  N   TYR A 125      26.590 -17.406  -2.592  1.00 15.00      A    N  
ATOM   1141  HN  TYR A 125      26.574 -17.477  -1.614  1.00 15.00      A    H  
ATOM   1142  CA  TYR A 125      27.392 -18.362  -3.356  1.00 15.00      A    C  
ATOM   1143  CB  TYR A 125      28.841 -18.328  -2.817  1.00 15.00      A    C  
ATOM   1144  CG  TYR A 125      29.802 -19.432  -3.244  1.00 15.00      A    C  
ATOM   1145  CD1 TYR A 125      30.352 -19.479  -4.521  1.00 15.00      A    C  
ATOM   1146  CD2 TYR A 125      30.207 -20.397  -2.326  1.00 15.00      A    C  
ATOM   1147  CE1 TYR A 125      31.272 -20.450  -4.861  1.00 15.00      A    C  
ATOM   1148  CE2 TYR A 125      31.116 -21.376  -2.659  1.00 15.00      A    C  
ATOM   1149  CZ  TYR A 125      31.651 -21.404  -3.927  1.00 15.00      A    C  
ATOM   1150  OH  TYR A 125      32.587 -22.378  -4.258  1.00 15.00      A    O  
ATOM   1151  HH  TYR A 125      33.423 -22.190  -3.785  1.00 15.00      A    H  
ATOM   1152  C   TYR A 125      26.798 -19.762  -3.271  1.00 15.00      A    C  
ATOM   1153  O   TYR A 125      26.510 -20.379  -4.287  1.00 15.00      A    O  
ATOM   1154  N   GLN A 126      26.626 -20.268  -2.041  1.00 15.00      A    N  
ATOM   1155  HN  GLN A 126      26.905 -19.739  -1.271  1.00 15.00      A    H  
ATOM   1156  CA  GLN A 126      26.062 -21.593  -1.827  1.00 15.00      A    C  
ATOM   1157  CB  GLN A 126      26.510 -22.153  -0.469  1.00 15.00      A    C  
ATOM   1158  CG  GLN A 126      26.106 -23.600  -0.228  1.00 15.00      A    C  
ATOM   1159  CD  GLN A 126      26.858 -24.569  -1.118  1.00 15.00      A    C  
ATOM   1160  OE1 GLN A 126      28.042 -24.389  -1.392  1.00 15.00      A    O  
ATOM   1161  NE2 GLN A 126      26.168 -25.591  -1.592  1.00 15.00      A    N  
ATOM   1162 HE21 GLN A 126      25.223 -25.665  -1.346  1.00 15.00      A    H  
ATOM   1163 HE22 GLN A 126      26.631 -26.228  -2.173  1.00 15.00      A    H  
ATOM   1164  C   GLN A 126      24.533 -21.563  -1.902  1.00 15.00      A    C  
ATOM   1165  O   GLN A 126      23.935 -22.140  -2.808  1.00 15.00      A    O  
ATOM   1166  N   GLY A 127      23.904 -20.907  -0.935  1.00 15.00      A    N  
ATOM   1167  HN  GLY A 127      24.429 -20.496  -0.222  1.00 15.00      A    H  
ATOM   1168  CA  GLY A 127      22.453 -20.811  -0.913  1.00 15.00      A    C  
ATOM   1169  C   GLY A 127      21.956 -19.888   0.177  1.00 15.00      A    C  
ATOM   1170  O   GLY A 127      20.953 -20.170   0.826  1.00 15.00      A    O  
ATOM   1171  N   LYS A 128      22.673 -18.786   0.381  1.00 15.00      A    N  
ATOM   1172  HN  LYS A 128      23.455 -18.620  -0.185  1.00 15.00      A    H  
ATOM   1173  CA  LYS A 128      22.323 -17.797   1.397  1.00 15.00      A    C  
ATOM   1174  CB  LYS A 128      22.301 -18.416   2.808  1.00 15.00      A    C  
ATOM   1175  CG  LYS A 128      23.559 -19.183   3.193  1.00 15.00      A    C  
ATOM   1176  CD  LYS A 128      23.265 -20.286   4.206  1.00 15.00      A    C  
ATOM   1177  CE  LYS A 128      22.918 -19.721   5.578  1.00 15.00      A    C  
ATOM   1178  NZ  LYS A 128      22.790 -20.787   6.608  1.00 15.00      A    N  
ATOM   1179  HZ1 LYS A 128      23.687 -21.310   6.703  1.00 15.00      A    H  
ATOM   1180  HZ2 LYS A 128      22.040 -21.454   6.355  1.00 15.00      A    H  
ATOM   1181  HZ3 LYS A 128      22.564 -20.362   7.543  1.00 15.00      A    H  
ATOM   1182  C   LYS A 128      23.298 -16.627   1.343  1.00 15.00      A    C  
ATOM   1183  O   LYS A 128      24.412 -16.773   0.834  1.00 15.00      A    O  
ATOM   1184  N   ASN A 129      22.867 -15.471   1.848  1.00 15.00      A    N  
ATOM   1185  HN  ASN A 129      21.962 -15.420   2.212  1.00 15.00      A    H  
ATOM   1186  CA  ASN A 129      23.706 -14.273   1.872  1.00 15.00      A    C  
ATOM   1187  CB  ASN A 129      22.938 -13.088   2.477  1.00 15.00      A    C  
ATOM   1188  CG  ASN A 129      22.020 -12.389   1.494  1.00 15.00      A    C  
ATOM   1189  OD1 ASN A 129      22.453 -11.552   0.714  1.00 15.00      A    O  
ATOM   1190  ND2 ASN A 129      20.740 -12.707   1.540  1.00 15.00      A    N  
ATOM   1191 HD21 ASN A 129      20.448 -13.364   2.199  1.00 15.00      A    H  
ATOM   1192 HD22 ASN A 129      20.136 -12.270   0.903  1.00 15.00      A    H  
ATOM   1193  C   ASN A 129      24.949 -14.524   2.710  1.00 15.00      A    C  
ATOM   1194  O   ASN A 129      24.955 -15.412   3.565  1.00 15.00      A    O  
ATOM   1195  N   LEU A 130      25.993 -13.742   2.478  1.00 15.00      A    N  
ATOM   1196  HN  LEU A 130      25.935 -13.053   1.781  1.00 15.00      A    H  
ATOM   1197  CA  LEU A 130      27.226 -13.890   3.236  1.00 15.00      A    C  
ATOM   1198  CB  LEU A 130      28.322 -12.972   2.695  1.00 15.00      A    C  
ATOM   1199  CG  LEU A 130      29.718 -13.177   3.287  1.00 15.00      A    C  
ATOM   1200  CD1 LEU A 130      30.246 -14.567   2.958  1.00 15.00      A    C  
ATOM   1201  CD2 LEU A 130      30.675 -12.105   2.793  1.00 15.00      A    C  
ATOM   1202  C   LEU A 130      26.954 -13.593   4.703  1.00 15.00      A    C  
ATOM   1203  O   LEU A 130      27.529 -14.212   5.598  1.00 15.00      A    O  
ATOM   1204  N   LEU A 131      26.051 -12.647   4.942  1.00 15.00      A    N  
ATOM   1205  HN  LEU A 131      25.638 -12.177   4.184  1.00 15.00      A    H  
ATOM   1206  CA  LEU A 131      25.673 -12.286   6.297  1.00 15.00      A    C  
ATOM   1207  CB  LEU A 131      24.762 -11.058   6.301  1.00 15.00      A    C  
ATOM   1208  CG  LEU A 131      24.365 -10.532   7.682  1.00 15.00      A    C  
ATOM   1209  CD1 LEU A 131      25.551  -9.877   8.373  1.00 15.00      A    C  
ATOM   1210  CD2 LEU A 131      23.194  -9.569   7.578  1.00 15.00      A    C  
ATOM   1211  C   LEU A 131      24.966 -13.465   6.956  1.00 15.00      A    C  
ATOM   1212  O   LEU A 131      25.093 -13.685   8.157  1.00 15.00      A    O  
ATOM   1213  N   ASN A 132      24.252 -14.239   6.137  1.00 15.00      A    N  
ATOM   1214  HN  ASN A 132      24.229 -14.020   5.182  1.00 15.00      A    H  
ATOM   1215  CA  ASN A 132      23.520 -15.412   6.611  1.00 15.00      A    C  
ATOM   1216  CB  ASN A 132      22.554 -15.929   5.535  1.00 15.00      A    C  
ATOM   1217  CG  ASN A 132      21.196 -15.251   5.548  1.00 15.00      A    C  
ATOM   1218  OD1 ASN A 132      21.081 -14.056   5.282  1.00 15.00      A    O  
ATOM   1219  ND2 ASN A 132      20.150 -16.019   5.826  1.00 15.00      A    N  
ATOM   1220 HD21 ASN A 132      20.305 -16.969   6.008  1.00 15.00      A    H  
ATOM   1221 HD22 ASN A 132      19.262 -15.603   5.834  1.00 15.00      A    H  
ATOM   1222  C   ASN A 132      24.487 -16.525   6.993  1.00 15.00      A    C  
ATOM   1223  O   ASN A 132      24.101 -17.502   7.622  1.00 15.00      A    O  
ATOM   1224  N   TRP A 133      25.741 -16.381   6.585  1.00 15.00      A    N  
ATOM   1225  HN  TRP A 133      25.985 -15.590   6.057  1.00 15.00      A    H  
ATOM   1226  CA  TRP A 133      26.766 -17.365   6.902  1.00 15.00      A    C  
ATOM   1227  CB  TRP A 133      27.779 -17.471   5.762  1.00 15.00      A    C  
ATOM   1228  CG  TRP A 133      27.411 -18.459   4.701  1.00 15.00      A    C  
ATOM   1229  CD1 TRP A 133      27.173 -18.195   3.385  1.00 15.00      A    C  
ATOM   1230  CD2 TRP A 133      27.244 -19.873   4.864  1.00 15.00      A    C  
ATOM   1231  NE1 TRP A 133      26.867 -19.355   2.718  1.00 15.00      A    N  
ATOM   1232  HE1 TRP A 133      26.661 -19.423   1.765  1.00 15.00      A    H  
ATOM   1233  CE2 TRP A 133      26.903 -20.400   3.604  1.00 15.00      A    C  
ATOM   1234  CE3 TRP A 133      27.346 -20.745   5.954  1.00 15.00      A    C  
ATOM   1235  CZ2 TRP A 133      26.669 -21.759   3.401  1.00 15.00      A    C  
ATOM   1236  CZ3 TRP A 133      27.113 -22.091   5.752  1.00 15.00      A    C  
ATOM   1237  CH2 TRP A 133      26.777 -22.585   4.486  1.00 15.00      A    C  
ATOM   1238  C   TRP A 133      27.492 -16.952   8.170  1.00 15.00      A    C  
ATOM   1239  O   TRP A 133      27.948 -17.787   8.945  1.00 15.00      A    O  
ATOM   1240  N   LEU A 134      27.582 -15.648   8.379  1.00 15.00      A    N  
ATOM   1241  HN  LEU A 134      27.182 -15.034   7.728  1.00 15.00      A    H  
ATOM   1242  CA  LEU A 134      28.259 -15.104   9.543  1.00 15.00      A    C  
ATOM   1243  CB  LEU A 134      28.613 -13.632   9.320  1.00 15.00      A    C  
ATOM   1244  CG  LEU A 134      29.535 -13.331   8.136  1.00 15.00      A    C  
ATOM   1245  CD1 LEU A 134      29.734 -11.833   7.985  1.00 15.00      A    C  
ATOM   1246  CD2 LEU A 134      30.873 -14.038   8.297  1.00 15.00      A    C  
ATOM   1247  C   LEU A 134      27.421 -15.261  10.801  1.00 15.00      A    C  
ATOM   1248  O   LEU A 134      27.964 -15.428  11.893  1.00 15.00      A    O  
ATOM   1249  N   THR A 135      26.104 -15.200  10.645  1.00 15.00      A    N  
ATOM   1250  HN  THR A 135      25.735 -15.050   9.748  1.00 15.00      A    H  
ATOM   1251  CA  THR A 135      25.180 -15.338  11.765  1.00 15.00      A    C  
ATOM   1252  CB  THR A 135      23.728 -15.268  11.267  1.00 15.00      A    C  
ATOM   1253  OG1 THR A 135      23.706 -15.541   9.859  1.00 15.00      A    O  
ATOM   1254  HG1 THR A 135      23.906 -16.467   9.708  1.00 15.00      A    H  
ATOM   1255  CG2 THR A 135      23.145 -13.884  11.521  1.00 15.00      A    C  
ATOM   1256  C   THR A 135      25.383 -16.662  12.489  1.00 15.00      A    C  
ATOM   1257  O   THR A 135      25.243 -16.746  13.707  1.00 15.00      A    O  
ATOM   1258  N   GLU A 136      25.733 -17.685  11.725  1.00 15.00      A    N  
ATOM   1259  HN  GLU A 136      25.860 -17.541  10.764  1.00 15.00      A    H  
ATOM   1260  CA  GLU A 136      25.956 -19.015  12.268  1.00 15.00      A    C  
ATOM   1261  CB  GLU A 136      25.166 -20.039  11.443  1.00 15.00      A    C  
ATOM   1262  CG  GLU A 136      25.089 -19.692   9.964  1.00 15.00      A    C  
ATOM   1263  CD  GLU A 136      23.939 -20.367   9.247  1.00 15.00      A    C  
ATOM   1264  OE1 GLU A 136      22.879 -19.731   9.069  1.00 15.00      A    O  
ATOM   1265  OE2 GLU A 136      24.096 -21.523   8.815  1.00 15.00      A    O  
ATOM   1266  C   GLU A 136      27.447 -19.345  12.250  1.00 15.00      A    C  
ATOM   1267  O   GLU A 136      27.995 -19.707  11.206  1.00 15.00      A    O  
ATOM   1268  N   ASP A 137      28.106 -19.194  13.399  1.00 15.00      A    N  
ATOM   1269  HN  ASP A 137      27.618 -18.895  14.204  1.00 15.00      A    H  
ATOM   1270  CA  ASP A 137      29.538 -19.470  13.499  1.00 15.00      A    C  
ATOM   1271  CB  ASP A 137      30.226 -18.926  14.778  1.00 15.00      A    C  
ATOM   1272  CG  ASP A 137      29.322 -18.578  15.961  1.00 15.00      A    C  
ATOM   1273  OD1 ASP A 137      29.811 -18.651  17.109  1.00 15.00      A    O  
ATOM   1274  OD2 ASP A 137      28.157 -18.170  15.752  1.00 15.00      A    O  
ATOM   1275  C   ASP A 137      29.872 -20.935  13.232  1.00 15.00      A    C  
ATOM   1276  O   ASP A 137      29.769 -21.791  14.111  1.00 15.00      A    O  
ATOM   1277  N   SER A 138      30.256 -21.203  11.990  1.00 15.00      A    N  
ATOM   1278  HN  SER A 138      30.301 -20.471  11.342  1.00 15.00      A    H  
ATOM   1279  CA  SER A 138      30.598 -22.543  11.547  1.00 15.00      A    C  
ATOM   1280  CB  SER A 138      29.837 -22.829  10.252  1.00 15.00      A    C  
ATOM   1281  OG  SER A 138      29.567 -21.616   9.560  1.00 15.00      A    O  
ATOM   1282  HG  SER A 138      28.839 -21.153   9.995  1.00 15.00      A    H  
ATOM   1283  C   SER A 138      32.110 -22.681  11.335  1.00 15.00      A    C  
ATOM   1284  O   SER A 138      32.900 -22.309  12.206  1.00 15.00      A    O  
ATOM   1285  N   ALA A 139      32.512 -23.213  10.182  1.00 15.00      A    N  
ATOM   1286  HN  ALA A 139      31.837 -23.488   9.511  1.00 15.00      A    H  
ATOM   1287  CA  ALA A 139      33.927 -23.393   9.871  1.00 15.00      A    C  
ATOM   1288  CB  ALA A 139      34.225 -24.861   9.605  1.00 15.00      A    C  
ATOM   1289  C   ALA A 139      34.317 -22.547   8.666  1.00 15.00      A    C  
ATOM   1290  O   ALA A 139      35.367 -21.902   8.649  1.00 15.00      A    O  
ATOM   1291  N   GLU A 140      33.454 -22.562   7.661  1.00 15.00      A    N  
ATOM   1292  HN  GLU A 140      32.639 -23.118   7.743  1.00 15.00      A    H  
ATOM   1293  CA  GLU A 140      33.659 -21.804   6.435  1.00 15.00      A    C  
ATOM   1294  CB  GLU A 140      32.599 -22.177   5.385  1.00 15.00      A    C  
ATOM   1295  CG  GLU A 140      31.209 -22.482   5.941  1.00 15.00      A    C  
ATOM   1296  CD  GLU A 140      31.097 -23.874   6.545  1.00 15.00      A    C  
ATOM   1297  OE1 GLU A 140      30.851 -24.834   5.792  1.00 15.00      A    O  
ATOM   1298  OE2 GLU A 140      31.270 -24.002   7.780  1.00 15.00      A    O  
ATOM   1299  C   GLU A 140      33.632 -20.308   6.729  1.00 15.00      A    C  
ATOM   1300  O   GLU A 140      34.319 -19.513   6.081  1.00 15.00      A    O  
ATOM   1301  N   ALA A 141      32.839 -19.937   7.723  1.00 15.00      A    N  
ATOM   1302  HN  ALA A 141      32.321 -20.620   8.198  1.00 15.00      A    H  
ATOM   1303  CA  ALA A 141      32.733 -18.551   8.137  1.00 15.00      A    C  
ATOM   1304  CB  ALA A 141      31.337 -18.251   8.658  1.00 15.00      A    C  
ATOM   1305  C   ALA A 141      33.774 -18.268   9.208  1.00 15.00      A    C  
ATOM   1306  O   ALA A 141      34.238 -19.190   9.877  1.00 15.00      A    O  
ATOM   1307  N   LEU A 142      34.155 -16.998   9.341  1.00 15.00      A    N  
ATOM   1308  HN  LEU A 142      33.762 -16.328   8.748  1.00 15.00      A    H  
ATOM   1309  CA  LEU A 142      35.153 -16.560  10.327  1.00 15.00      A    C  
ATOM   1310  CB  LEU A 142      34.919 -17.177  11.717  1.00 15.00      A    C  
ATOM   1311  CG  LEU A 142      35.595 -16.479  12.902  1.00 15.00      A    C  
ATOM   1312  CD1 LEU A 142      34.879 -15.180  13.237  1.00 15.00      A    C  
ATOM   1313  CD2 LEU A 142      35.637 -17.396  14.117  1.00 15.00      A    C  
ATOM   1314  C   LEU A 142      36.579 -16.818   9.838  1.00 15.00      A    C  
ATOM   1315  O   LEU A 142      37.451 -15.960   9.961  1.00 15.00      A    O  
ATOM   1316  N   GLN A 143      36.803 -17.990   9.261  1.00 15.00      A    N  
ATOM   1317  HN  GLN A 143      36.064 -18.635   9.185  1.00 15.00      A    H  
ATOM   1318  CA  GLN A 143      38.124 -18.358   8.764  1.00 15.00      A    C  
ATOM   1319  CB  GLN A 143      38.235 -19.878   8.648  1.00 15.00      A    C  
ATOM   1320  CG  GLN A 143      39.622 -20.358   8.261  1.00 15.00      A    C  
ATOM   1321  CD  GLN A 143      39.687 -21.853   8.036  1.00 15.00      A    C  
ATOM   1322  OE1 GLN A 143      38.755 -22.465   7.518  1.00 15.00      A    O  
ATOM   1323  NE2 GLN A 143      40.792 -22.454   8.440  1.00 15.00      A    N  
ATOM   1324 HE21 GLN A 143      41.490 -21.906   8.853  1.00 15.00      A    H  
ATOM   1325 HE22 GLN A 143      40.863 -23.420   8.313  1.00 15.00      A    H  
ATOM   1326  C   GLN A 143      38.430 -17.725   7.407  1.00 15.00      A    C  
ATOM   1327  O   GLN A 143      39.521 -17.202   7.185  1.00 15.00      A    O  
ATOM   1328  N   ALA A 144      37.450 -17.740   6.514  1.00 15.00      A    N  
ATOM   1329  HN  ALA A 144      36.580 -18.116   6.766  1.00 15.00      A    H  
ATOM   1330  CA  ALA A 144      37.625 -17.222   5.157  1.00 15.00      A    C  
ATOM   1331  CB  ALA A 144      36.497 -17.701   4.261  1.00 15.00      A    C  
ATOM   1332  C   ALA A 144      37.766 -15.699   5.065  1.00 15.00      A    C  
ATOM   1333  O   ALA A 144      37.827 -15.157   3.962  1.00 15.00      A    O  
ATOM   1334  N   LEU A 145      37.837 -15.003   6.191  1.00 15.00      A    N  
ATOM   1335  HN  LEU A 145      37.823 -15.469   7.055  1.00 15.00      A    H  
ATOM   1336  CA  LEU A 145      37.960 -13.549   6.147  1.00 15.00      A    C  
ATOM   1337  CB  LEU A 145      36.729 -12.840   6.724  1.00 15.00      A    C  
ATOM   1338  CG  LEU A 145      36.358 -13.163   8.170  1.00 15.00      A    C  
ATOM   1339  CD1 LEU A 145      36.233 -11.883   8.986  1.00 15.00      A    C  
ATOM   1340  CD2 LEU A 145      35.056 -13.942   8.212  1.00 15.00      A    C  
ATOM   1341  C   LEU A 145      39.248 -13.037   6.781  1.00 15.00      A    C  
ATOM   1342  O   LEU A 145      39.631 -11.891   6.556  1.00 15.00      A    O  
ATOM   1343  N   SER A 146      39.916 -13.881   7.553  1.00 15.00      A    N  
ATOM   1344  HN  SER A 146      39.581 -14.795   7.676  1.00 15.00      A    H  
ATOM   1345  CA  SER A 146      41.155 -13.493   8.218  1.00 15.00      A    C  
ATOM   1346  CB  SER A 146      40.865 -12.526   9.375  1.00 15.00      A    C  
ATOM   1347  OG  SER A 146      40.568 -11.221   8.905  1.00 15.00      A    O  
ATOM   1348  HG  SER A 146      40.400 -11.256   7.947  1.00 15.00      A    H  
ATOM   1349  C   SER A 146      41.883 -14.711   8.761  1.00 15.00      A    C  
ATOM   1350  O   SER A 146      41.279 -15.543   9.442  1.00 15.00      A    O  
ATOM   1351  N   ASP A 147      43.170 -14.813   8.445  1.00 15.00      A    N  
ATOM   1352  HN  ASP A 147      43.575 -14.137   7.849  1.00 15.00      A    H  
ATOM   1353  CA  ASP A 147      44.004 -15.915   8.919  1.00 15.00      A    C  
ATOM   1354  CB  ASP A 147      45.450 -15.729   8.442  1.00 15.00      A    C  
ATOM   1355  CG  ASP A 147      45.549 -15.389   6.963  1.00 15.00      A    C  
ATOM   1356  OD1 ASP A 147      45.933 -16.273   6.169  1.00 15.00      A    O  
ATOM   1357  OD2 ASP A 147      45.236 -14.236   6.597  1.00 15.00      A    O  
ATOM   1358  C   ASP A 147      43.964 -15.966  10.442  1.00 15.00      A    C  
ATOM   1359  O   ASP A 147      43.928 -17.040  11.045  1.00 15.00      A    O  
ATOM   1360  N   ASN A 148      43.968 -14.787  11.053  1.00 15.00      A    N  
ATOM   1361  HN  ASN A 148      44.016 -13.975  10.507  1.00 15.00      A    H  
ATOM   1362  CA  ASN A 148      43.908 -14.662  12.502  1.00 15.00      A    C  
ATOM   1363  CB  ASN A 148      44.628 -13.392  12.964  1.00 15.00      A    C  
ATOM   1364  CG  ASN A 148      46.065 -13.649  13.376  1.00 15.00      A    C  
ATOM   1365  OD1 ASN A 148      46.990 -13.488  12.582  1.00 15.00      A    O  
ATOM   1366  ND2 ASN A 148      46.259 -14.052  14.620  1.00 15.00      A    N  
ATOM   1367 HD21 ASN A 148      45.464 -14.162  15.206  1.00 15.00      A    H  
ATOM   1368 HD22 ASN A 148      47.175 -14.224  14.914  1.00 15.00      A    H  
ATOM   1369  C   ASN A 148      42.453 -14.632  12.963  1.00 15.00      A    C  
ATOM   1370  O   ASN A 148      41.663 -13.807  12.494  1.00 15.00      A    O  
ATOM   1371  N   ALA A 149      42.107 -15.515  13.892  1.00 15.00      A    N  
ATOM   1372  HN  ALA A 149      42.793 -16.115  14.257  1.00 15.00      A    H  
ATOM   1373  CA  ALA A 149      40.740 -15.606  14.400  1.00 15.00      A    C  
ATOM   1374  CB  ALA A 149      40.538 -16.906  15.165  1.00 15.00      A    C  
ATOM   1375  C   ALA A 149      40.377 -14.407  15.271  1.00 15.00      A    C  
ATOM   1376  O   ALA A 149      39.198 -14.096  15.456  1.00 15.00      A    O  
ATOM   1377  N   GLU A 150      41.396 -13.744  15.798  1.00 15.00      A    N  
ATOM   1378  HN  GLU A 150      42.316 -14.060  15.616  1.00 15.00      A    H  
ATOM   1379  CA  GLU A 150      41.216 -12.576  16.647  1.00 15.00      A    C  
ATOM   1380  CB  GLU A 150      42.576 -12.055  17.130  1.00 15.00      A    C  
ATOM   1381  CG  GLU A 150      43.359 -13.026  18.008  1.00 15.00      A    C  
ATOM   1382  CD  GLU A 150      44.043 -14.131  17.221  1.00 15.00      A    C  
ATOM   1383  OE1 GLU A 150      44.651 -15.017  17.846  1.00 15.00      A    O  
ATOM   1384  OE2 GLU A 150      43.968 -14.116  15.971  1.00 15.00      A    O  
ATOM   1385  C   GLU A 150      40.478 -11.475  15.894  1.00 15.00      A    C  
ATOM   1386  O   GLU A 150      39.367 -11.090  16.265  1.00 15.00      A    O  
ATOM   1387  N   GLN A 151      41.095 -10.995  14.818  1.00 15.00      A    N  
ATOM   1388  HN  GLN A 151      41.969 -11.362  14.569  1.00 15.00      A    H  
ATOM   1389  CA  GLN A 151      40.508  -9.937  13.999  1.00 15.00      A    C  
ATOM   1390  CB  GLN A 151      41.517  -9.426  12.962  1.00 15.00      A    C  
ATOM   1391  CG  GLN A 151      42.241 -10.525  12.198  1.00 15.00      A    C  
ATOM   1392  CD  GLN A 151      43.224  -9.986  11.176  1.00 15.00      A    C  
ATOM   1393  OE1 GLN A 151      44.369  -9.685  11.503  1.00 15.00      A    O  
ATOM   1394  NE2 GLN A 151      42.790  -9.880   9.930  1.00 15.00      A    N  
ATOM   1395 HE21 GLN A 151      41.863 -10.153   9.731  1.00 15.00      A    H  
ATOM   1396 HE22 GLN A 151      43.412  -9.543   9.250  1.00 15.00      A    H  
ATOM   1397  C   GLN A 151      39.235 -10.420  13.314  1.00 15.00      A    C  
ATOM   1398  O   GLN A 151      38.288  -9.657  13.126  1.00 15.00      A    O  
ATOM   1399  N   ALA A 152      39.216 -11.698  12.954  1.00 15.00      A    N  
ATOM   1400  HN  ALA A 152      40.003 -12.256  13.132  1.00 15.00      A    H  
ATOM   1401  CA  ALA A 152      38.062 -12.290  12.296  1.00 15.00      A    C  
ATOM   1402  CB  ALA A 152      38.357 -13.730  11.914  1.00 15.00      A    C  
ATOM   1403  C   ALA A 152      36.828 -12.219  13.188  1.00 15.00      A    C  
ATOM   1404  O   ALA A 152      35.733 -11.891  12.728  1.00 15.00      A    O  
ATOM   1405  N   ARG A 153      37.014 -12.518  14.470  1.00 15.00      A    N  
ATOM   1406  HN  ARG A 153      37.915 -12.766  14.778  1.00 15.00      A    H  
ATOM   1407  CA  ARG A 153      35.918 -12.488  15.430  1.00 15.00      A    C  
ATOM   1408  CB  ARG A 153      36.352 -13.080  16.778  1.00 15.00      A    C  
ATOM   1409  CG  ARG A 153      35.224 -13.237  17.791  1.00 15.00      A    C  
ATOM   1410  CD  ARG A 153      34.208 -14.286  17.353  1.00 15.00      A    C  
ATOM   1411  NE  ARG A 153      34.702 -15.652  17.545  1.00 15.00      A    N  
ATOM   1412  HE  ARG A 153      35.667 -15.761  17.698  1.00 15.00      A    H  
ATOM   1413  CZ  ARG A 153      33.926 -16.745  17.516  1.00 15.00      A    C  
ATOM   1414  NH1 ARG A 153      32.615 -16.635  17.316  1.00 15.00      A    N  
ATOM   1415 HH11 ARG A 153      32.007 -17.493  17.297  1.00 15.00      A    H  
ATOM   1416 HH12 ARG A 153      32.184 -15.703  17.172  1.00 15.00      A    H  
ATOM   1417  NH2 ARG A 153      34.466 -17.945  17.700  1.00 15.00      A    N  
ATOM   1418 HH21 ARG A 153      33.863 -18.798  17.681  1.00 15.00      A    H  
ATOM   1419 HH22 ARG A 153      35.490 -18.043  17.860  1.00 15.00      A    H  
ATOM   1420  C   ARG A 153      35.384 -11.068  15.609  1.00 15.00      A    C  
ATOM   1421  O   ARG A 153      34.177 -10.867  15.774  1.00 15.00      A    O  
ATOM   1422  N   GLU A 154      36.286 -10.094  15.564  1.00 15.00      A    N  
ATOM   1423  HN  GLU A 154      37.231 -10.322  15.424  1.00 15.00      A    H  
ATOM   1424  CA  GLU A 154      35.914  -8.692  15.711  1.00 15.00      A    C  
ATOM   1425  CB  GLU A 154      37.161  -7.824  15.893  1.00 15.00      A    C  
ATOM   1426  CG  GLU A 154      36.879  -6.330  15.939  1.00 15.00      A    C  
ATOM   1427  CD  GLU A 154      38.125  -5.493  15.723  1.00 15.00      A    C  
ATOM   1428  OE1 GLU A 154      38.795  -5.675  14.683  1.00 15.00      A    O  
ATOM   1429  OE2 GLU A 154      38.432  -4.653  16.594  1.00 15.00      A    O  
ATOM   1430  C   GLU A 154      35.118  -8.221  14.497  1.00 15.00      A    C  
ATOM   1431  O   GLU A 154      33.990  -7.736  14.631  1.00 15.00      A    O  
ATOM   1432  N   TRP A 155      35.701  -8.391  13.314  1.00 15.00      A    N  
ATOM   1433  HN  TRP A 155      36.603  -8.784  13.278  1.00 15.00      A    H  
ATOM   1434  CA  TRP A 155      35.052  -7.989  12.071  1.00 15.00      A    C  
ATOM   1435  CB  TRP A 155      35.947  -8.269  10.857  1.00 15.00      A    C  
ATOM   1436  CG  TRP A 155      37.163  -7.389  10.784  1.00 15.00      A    C  
ATOM   1437  CD1 TRP A 155      37.438  -6.299  11.558  1.00 15.00      A    C  
ATOM   1438  CD2 TRP A 155      38.269  -7.524   9.880  1.00 15.00      A    C  
ATOM   1439  NE1 TRP A 155      38.644  -5.752  11.199  1.00 15.00      A    N  
ATOM   1440  HE1 TRP A 155      39.058  -4.966  11.618  1.00 15.00      A    H  
ATOM   1441  CE2 TRP A 155      39.175  -6.485  10.171  1.00 15.00      A    C  
ATOM   1442  CE3 TRP A 155      38.582  -8.424   8.857  1.00 15.00      A    C  
ATOM   1443  CZ2 TRP A 155      40.372  -6.321   9.475  1.00 15.00      A    C  
ATOM   1444  CZ3 TRP A 155      39.769  -8.258   8.169  1.00 15.00      A    C  
ATOM   1445  CH2 TRP A 155      40.650  -7.216   8.480  1.00 15.00      A    C  
ATOM   1446  C   TRP A 155      33.691  -8.663  11.916  1.00 15.00      A    C  
ATOM   1447  O   TRP A 155      32.724  -8.030  11.491  1.00 15.00      A    O  
ATOM   1448  N   ARG A 156      33.615  -9.945  12.279  1.00 15.00      A    N  
ATOM   1449  HN  ARG A 156      34.427 -10.402  12.597  1.00 15.00      A    H  
ATOM   1450  CA  ARG A 156      32.360 -10.690  12.199  1.00 15.00      A    C  
ATOM   1451  CB  ARG A 156      32.547 -12.138  12.673  1.00 15.00      A    C  
ATOM   1452  CG  ARG A 156      31.323 -13.033  12.494  1.00 15.00      A    C  
ATOM   1453  CD  ARG A 156      30.446 -13.076  13.743  1.00 15.00      A    C  
ATOM   1454  NE  ARG A 156      29.526 -14.213  13.708  1.00 15.00      A    N  
ATOM   1455  HE  ARG A 156      29.237 -14.530  12.818  1.00 15.00      A    H  
ATOM   1456  CZ  ARG A 156      29.042 -14.842  14.781  1.00 15.00      A    C  
ATOM   1457  NH1 ARG A 156      29.363 -14.447  16.009  1.00 15.00      A    N  
ATOM   1458 HH11 ARG A 156      29.993 -13.633  16.149  1.00 15.00      A    H  
ATOM   1459 HH12 ARG A 156      28.975 -14.953  16.838  1.00 15.00      A    H  
ATOM   1460  NH2 ARG A 156      28.236 -15.877  14.612  1.00 15.00      A    N  
ATOM   1461 HH21 ARG A 156      27.853 -16.403  15.439  1.00 15.00      A    H  
ATOM   1462 HH22 ARG A 156      27.980 -16.189  13.649  1.00 15.00      A    H  
ATOM   1463  C   ARG A 156      31.292 -10.009  13.043  1.00 15.00      A    C  
ATOM   1464  O   ARG A 156      30.140  -9.902  12.632  1.00 15.00      A    O  
ATOM   1465  N   GLN A 157      31.690  -9.550  14.223  1.00 15.00      A    N  
ATOM   1466  HN  GLN A 157      32.632  -9.649  14.483  1.00 15.00      A    H  
ATOM   1467  CA  GLN A 157      30.772  -8.880  15.131  1.00 15.00      A    C  
ATOM   1468  CB  GLN A 157      31.447  -8.595  16.474  1.00 15.00      A    C  
ATOM   1469  CG  GLN A 157      30.472  -8.261  17.591  1.00 15.00      A    C  
ATOM   1470  CD  GLN A 157      29.872  -9.499  18.232  1.00 15.00      A    C  
ATOM   1471  OE1 GLN A 157      28.707  -9.512  18.614  1.00 15.00      A    O  
ATOM   1472  NE2 GLN A 157      30.672 -10.546  18.369  1.00 15.00      A    N  
ATOM   1473 HE21 GLN A 157      31.595 -10.467  18.053  1.00 15.00      A    H  
ATOM   1474 HE22 GLN A 157      30.309 -11.347  18.796  1.00 15.00      A    H  
ATOM   1475  C   GLN A 157      30.281  -7.580  14.513  1.00 15.00      A    C  
ATOM   1476  O   GLN A 157      29.089  -7.277  14.551  1.00 15.00      A    O  
ATOM   1477  N   ALA A 158      31.211  -6.824  13.935  1.00 15.00      A    N  
ATOM   1478  HN  ALA A 158      32.146  -7.126  13.947  1.00 15.00      A    H  
ATOM   1479  CA  ALA A 158      30.883  -5.558  13.293  1.00 15.00      A    C  
ATOM   1480  CB  ALA A 158      32.139  -4.890  12.754  1.00 15.00      A    C  
ATOM   1481  C   ALA A 158      29.867  -5.773  12.179  1.00 15.00      A    C  
ATOM   1482  O   ALA A 158      28.896  -5.029  12.068  1.00 15.00      A    O  
ATOM   1483  N   PHE A 159      30.087  -6.811  11.374  1.00 15.00      A    N  
ATOM   1484  HN  PHE A 159      30.883  -7.368  11.521  1.00 15.00      A    H  
ATOM   1485  CA  PHE A 159      29.185  -7.135  10.273  1.00 15.00      A    C  
ATOM   1486  CB  PHE A 159      29.744  -8.276   9.418  1.00 15.00      A    C  
ATOM   1487  CG  PHE A 159      30.953  -7.902   8.605  1.00 15.00      A    C  
ATOM   1488  CD1 PHE A 159      31.000  -6.700   7.914  1.00 15.00      A    C  
ATOM   1489  CD2 PHE A 159      32.041  -8.754   8.528  1.00 15.00      A    C  
ATOM   1490  CE1 PHE A 159      32.110  -6.357   7.166  1.00 15.00      A    C  
ATOM   1491  CE2 PHE A 159      33.155  -8.418   7.782  1.00 15.00      A    C  
ATOM   1492  CZ  PHE A 159      33.189  -7.218   7.099  1.00 15.00      A    C  
ATOM   1493  C   PHE A 159      27.795  -7.494  10.792  1.00 15.00      A    C  
ATOM   1494  O   PHE A 159      26.790  -7.128  10.193  1.00 15.00      A    O  
ATOM   1495  N   ILE A 160      27.744  -8.209  11.911  1.00 15.00      A    N  
ATOM   1496  HN  ILE A 160      28.581  -8.484  12.342  1.00 15.00      A    H  
ATOM   1497  CA  ILE A 160      26.469  -8.591  12.513  1.00 15.00      A    C  
ATOM   1498  CB  ILE A 160      26.656  -9.652  13.627  1.00 15.00      A    C  
ATOM   1499  CG1 ILE A 160      27.310 -10.921  13.067  1.00 15.00      A    C  
ATOM   1500  CG2 ILE A 160      25.332  -9.990  14.301  1.00 15.00      A    C  
ATOM   1501  CD1 ILE A 160      26.538 -11.574  11.939  1.00 15.00      A    C  
ATOM   1502  C   ILE A 160      25.787  -7.352  13.088  1.00 15.00      A    C  
ATOM   1503  O   ILE A 160      24.558  -7.273  13.166  1.00 15.00      A    O  
ATOM   1504  N   GLY A 161      26.603  -6.364  13.440  1.00 15.00      A    N  
ATOM   1505  HN  GLY A 161      27.571  -6.481  13.317  1.00 15.00      A    H  
ATOM   1506  CA  GLY A 161      26.101  -5.127  14.002  1.00 15.00      A    C  
ATOM   1507  C   GLY A 161      25.327  -4.284  13.003  1.00 15.00      A    C  
ATOM   1508  O   GLY A 161      24.894  -3.176  13.322  1.00 15.00      A    O  
ATOM   1509  N   ILE A 162      25.158  -4.795  11.790  1.00 15.00      A    N  
ATOM   1510  HN  ILE A 162      25.546  -5.673  11.585  1.00 15.00      A    H  
ATOM   1511  CA  ILE A 162      24.422  -4.082  10.758  1.00 15.00      A    C  
ATOM   1512  CB  ILE A 162      24.870  -4.490   9.333  1.00 15.00      A    C  
ATOM   1513  CG1 ILE A 162      24.420  -3.444   8.307  1.00 15.00      A    C  
ATOM   1514  CG2 ILE A 162      24.337  -5.870   8.962  1.00 15.00      A    C  
ATOM   1515  CD1 ILE A 162      24.939  -3.690   6.906  1.00 15.00      A    C  
ATOM   1516  C   ILE A 162      22.918  -4.306  10.912  1.00 15.00      A    C  
ATOM   1517  O   ILE A 162      22.113  -3.495  10.465  1.00 15.00      A    O  
ATOM   1518  N   THR A 163      22.543  -5.399  11.563  1.00 15.00      A    N  
ATOM   1519  HN  THR A 163      23.227  -6.006  11.923  1.00 15.00      A    H  
ATOM   1520  CA  THR A 163      21.136  -5.716  11.753  1.00 15.00      A    C  
ATOM   1521  CB  THR A 163      20.849  -7.217  11.512  1.00 15.00      A    C  
ATOM   1522  OG1 THR A 163      19.442  -7.428  11.358  1.00 15.00      A    O  
ATOM   1523  HG1 THR A 163      18.960  -6.809  11.920  1.00 15.00      A    H  
ATOM   1524  CG2 THR A 163      21.366  -8.072  12.662  1.00 15.00      A    C  
ATOM   1525  C   THR A 163      20.650  -5.295  13.139  1.00 15.00      A    C  
ATOM   1526  O   THR A 163      19.448  -5.256  13.401  1.00 15.00      A    O  
ATOM   1527  N   THR A 164      21.587  -4.975  14.018  1.00 15.00      A    N  
ATOM   1528  HN  THR A 164      22.530  -5.018  13.756  1.00 15.00      A    H  
ATOM   1529  CA  THR A 164      21.252  -4.560  15.368  1.00 15.00      A    C  
ATOM   1530  CB  THR A 164      22.316  -5.047  16.367  1.00 15.00      A    C  
ATOM   1531  OG1 THR A 164      23.593  -5.072  15.715  1.00 15.00      A    O  
ATOM   1532  HG1 THR A 164      24.206  -4.500  16.188  1.00 15.00      A    H  
ATOM   1533  CG2 THR A 164      21.978  -6.446  16.862  1.00 15.00      A    C  
ATOM   1534  C   THR A 164      21.129  -3.043  15.458  1.00 15.00      A    C  
ATOM   1535  O   THR A 164      21.709  -2.313  14.647  1.00 15.00      A    O  
ATOM   1536  N   VAL A 165      20.363  -2.577  16.437  1.00 15.00      A    N  
ATOM   1537  HN  VAL A 165      19.922  -3.210  17.037  1.00 15.00      A    H  
ATOM   1538  CA  VAL A 165      20.164  -1.149  16.649  1.00 15.00      A    C  
ATOM   1539  CB  VAL A 165      19.035  -0.885  17.677  1.00 15.00      A    C  
ATOM   1540  CG1 VAL A 165      19.387  -1.452  19.047  1.00 15.00      A    C  
ATOM   1541  CG2 VAL A 165      18.701   0.598  17.767  1.00 15.00      A    C  
ATOM   1542  C   VAL A 165      21.468  -0.496  17.111  1.00 15.00      A    C  
ATOM   1543  O   VAL A 165      22.272  -1.120  17.808  1.00 15.00      A    O  
ATOM   1544  N   LYS A 166      21.686   0.746  16.707  1.00 15.00      A    N  
ATOM   1545  HN  LYS A 166      21.014   1.197  16.155  1.00 15.00      A    H  
ATOM   1546  CA  LYS A 166      22.896   1.460  17.075  1.00 15.00      A    C  
ATOM   1547  CB  LYS A 166      23.636   1.932  15.824  1.00 15.00      A    C  
ATOM   1548  CG  LYS A 166      24.103   0.793  14.936  1.00 15.00      A    C  
ATOM   1549  CD  LYS A 166      24.737   1.310  13.659  1.00 15.00      A    C  
ATOM   1550  CE  LYS A 166      25.360   0.176  12.866  1.00 15.00      A    C  
ATOM   1551  NZ  LYS A 166      24.339  -0.761  12.331  1.00 15.00      A    N  
ATOM   1552  HZ1 LYS A 166      24.618  -1.746  12.532  1.00 15.00      A    H  
ATOM   1553  HZ2 LYS A 166      24.252  -0.642  11.297  1.00 15.00      A    H  
ATOM   1554  HZ3 LYS A 166      23.415  -0.577  12.769  1.00 15.00      A    H  
ATOM   1555  C   LYS A 166      22.590   2.632  17.997  1.00 15.00      A    C  
ATOM   1556  O   LYS A 166      22.500   3.777  17.558  1.00 15.00      A    O  
ATOM   1557  N   GLY A 167      22.412   2.332  19.273  1.00 15.00      A    N  
ATOM   1558  HN  GLY A 167      22.461   1.395  19.561  1.00 15.00      A    H  
ATOM   1559  CA  GLY A 167      22.125   3.365  20.243  1.00 15.00      A    C  
ATOM   1560  C   GLY A 167      21.043   2.947  21.211  1.00 15.00      A    C  
ATOM   1561  O   GLY A 167      20.898   1.762  21.514  1.00 15.00      A    O  
ATOM   1562  N   ALA A 168      20.278   3.916  21.686  1.00 15.00      A    N  
ATOM   1563  HN  ALA A 168      20.428   4.836  21.383  1.00 15.00      A    H  
ATOM   1564  CA  ALA A 168      19.201   3.651  22.624  1.00 15.00      A    C  
ATOM   1565  CB  ALA A 168      19.308   4.575  23.828  1.00 15.00      A    C  
ATOM   1566  C   ALA A 168      17.857   3.827  21.930  1.00 15.00      A    C  
ATOM   1567  O   ALA A 168      17.643   4.821  21.234  1.00 15.00      A    O  
ATOM   1568  N   PRO A 169      16.951   2.848  22.084  1.00 15.00      A    N  
ATOM   1569  CA  PRO A 169      15.615   2.890  21.474  1.00 15.00      A    C  
ATOM   1570  CB  PRO A 169      14.942   1.611  21.986  1.00 15.00      A    C  
ATOM   1571  CG  PRO A 169      16.072   0.712  22.352  1.00 15.00      A    C  
ATOM   1572  CD  PRO A 169      17.163   1.611  22.854  1.00 15.00      A    C  
ATOM   1573  C   PRO A 169      14.812   4.120  21.902  1.00 15.00      A    C  
ATOM   1574  O   PRO A 169      14.166   4.123  22.951  1.00 15.00      A    O  
ATOM   1575  N   ALA A 170      14.873   5.167  21.088  1.00 15.00      A    N  
ATOM   1576  HN  ALA A 170      15.428   5.110  20.281  1.00 15.00      A    H  
ATOM   1577  CA  ALA A 170      14.154   6.402  21.362  1.00 15.00      A    C  
ATOM   1578  CB  ALA A 170      15.126   7.514  21.731  1.00 15.00      A    C  
ATOM   1579  C   ALA A 170      13.318   6.795  20.148  1.00 15.00      A    C  
ATOM   1580  O   ALA A 170      13.448   6.197  19.076  1.00 15.00      A    O  
ATOM   1581  N   SER A 171      12.463   7.794  20.310  1.00 15.00      A    N  
ATOM   1582  HN  SER A 171      12.404   8.242  21.181  1.00 15.00      A    H  
ATOM   1583  CA  SER A 171      11.610   8.247  19.223  1.00 15.00      A    C  
ATOM   1584  CB  SER A 171      10.197   7.682  19.396  1.00 15.00      A    C  
ATOM   1585  OG  SER A 171      10.240   6.277  19.570  1.00 15.00      A    O  
ATOM   1586  HG  SER A 171      11.152   5.998  19.689  1.00 15.00      A    H  
ATOM   1587  C   SER A 171      11.564   9.769  19.142  1.00 15.00      A    C  
ATOM   1588  O   SER A 171      11.526  10.454  20.164  1.00 15.00      A    O  
ATOM   1589  N   HIS A 172      11.584  10.287  17.919  1.00 15.00      A    N  
ATOM   1590  HN  HIS A 172      11.637   9.686  17.150  1.00 15.00      A    H  
ATOM   1591  CA  HIS A 172      11.528  11.723  17.690  1.00 15.00      A    C  
ATOM   1592  CB  HIS A 172      11.946  12.031  16.249  1.00 15.00      A    C  
ATOM   1593  CG  HIS A 172      12.561  13.385  16.044  1.00 15.00      A    C  
ATOM   1594  ND1 HIS A 172      13.925  13.550  15.989  1.00 15.00      A    N  
ATOM   1595  CD2 HIS A 172      11.962  14.587  15.853  1.00 15.00      A    C  
ATOM   1596  CE1 HIS A 172      14.128  14.834  15.766  1.00 15.00      A    C  
ATOM   1597  NE2 HIS A 172      12.970  15.500  15.676  1.00 15.00      A    N  
ATOM   1598  HE2 HIS A 172      12.860  16.458  15.500  1.00 15.00      A    H  
ATOM   1599  C   HIS A 172      10.107  12.218  17.936  1.00 15.00      A    C  
ATOM   1600  O   HIS A 172       9.149  11.464  17.775  1.00 15.00      A    O  
ATOM   1601  N   SER A 173       9.971  13.487  18.300  1.00 15.00      A    N  
ATOM   1602  HN  SER A 173      10.770  14.044  18.393  1.00 15.00      A    H  
ATOM   1603  CA  SER A 173       8.661  14.068  18.583  1.00 15.00      A    C  
ATOM   1604  CB  SER A 173       8.815  15.446  19.236  1.00 15.00      A    C  
ATOM   1605  OG  SER A 173       7.609  15.858  19.853  1.00 15.00      A    O  
ATOM   1606  HG  SER A 173       6.860  15.592  19.305  1.00 15.00      A    H  
ATOM   1607  C   SER A 173       7.772  14.160  17.339  1.00 15.00      A    C  
ATOM   1608  O   SER A 173       6.578  14.431  17.447  1.00 15.00      A    O  
ATOM   1609  N   LEU A 174       8.351  13.929  16.164  1.00 15.00      A    N  
ATOM   1610  HN  LEU A 174       9.302  13.707  16.136  1.00 15.00      A    H  
ATOM   1611  CA  LEU A 174       7.595  13.995  14.918  1.00 15.00      A    C  
ATOM   1612  CB  LEU A 174       8.433  14.614  13.793  1.00 15.00      A    C  
ATOM   1613  CG  LEU A 174       8.509  16.148  13.757  1.00 15.00      A    C  
ATOM   1614  CD1 LEU A 174       7.134  16.771  13.951  1.00 15.00      A    C  
ATOM   1615  CD2 LEU A 174       9.499  16.680  14.782  1.00 15.00      A    C  
ATOM   1616  C   LEU A 174       7.070  12.622  14.508  1.00 15.00      A    C  
ATOM   1617  O   LEU A 174       6.326  12.495  13.532  1.00 15.00      A    O  
ATOM   1618  N   ALA A 175       7.446  11.598  15.271  1.00 15.00      A    N  
ATOM   1619  HN  ALA A 175       8.020  11.769  16.047  1.00 15.00      A    H  
ATOM   1620  CA  ALA A 175       7.014  10.232  15.000  1.00 15.00      A    C  
ATOM   1621  CB  ALA A 175       7.898   9.245  15.750  1.00 15.00      A    C  
ATOM   1622  C   ALA A 175       5.550  10.048  15.397  1.00 15.00      A    C  
ATOM   1623  O   ALA A 175       4.760  10.991  15.336  1.00 15.00      A    O  
ATOM   1624  N   LYS A 176       5.185   8.845  15.812  1.00 15.00      A    N  
ATOM   1625  HN  LYS A 176       5.861   8.132  15.880  1.00 15.00      A    H  
ATOM   1626  CA  LYS A 176       3.812   8.561  16.208  1.00 15.00      A    C  
ATOM   1627  CB  LYS A 176       3.018   7.936  15.050  1.00 15.00      A    C  
ATOM   1628  CG  LYS A 176       2.802   8.856  13.854  1.00 15.00      A    C  
ATOM   1629  CD  LYS A 176       2.053  10.123  14.245  1.00 15.00      A    C  
ATOM   1630  CE  LYS A 176       2.229  11.226  13.206  1.00 15.00      A    C  
ATOM   1631  NZ  LYS A 176       3.642  11.710  13.113  1.00 15.00      A    N  
ATOM   1632  HZ1 LYS A 176       4.261  10.959  12.746  1.00 15.00      A    H  
ATOM   1633  HZ2 LYS A 176       3.993  11.989  14.058  1.00 15.00      A    H  
ATOM   1634  HZ3 LYS A 176       3.702  12.532  12.482  1.00 15.00      A    H  
ATOM   1635  C   LYS A 176       3.782   7.645  17.422  1.00 15.00      A    C  
ATOM   1636  O   LYS A 176       4.449   6.615  17.445  1.00 15.00      A    O  
ATOM   1637  N   GLN A 177       3.031   8.050  18.437  1.00 15.00      A    N  
ATOM   1638  HN  GLN A 177       2.547   8.900  18.363  1.00 15.00      A    H  
ATOM   1639  CA  GLN A 177       2.890   7.272  19.660  1.00 15.00      A    C  
ATOM   1640  CB  GLN A 177       3.780   7.841  20.781  1.00 15.00      A    C  
ATOM   1641  CG  GLN A 177       4.817   8.855  20.309  1.00 15.00      A    C  
ATOM   1642  CD  GLN A 177       6.060   8.906  21.180  1.00 15.00      A    C  
ATOM   1643  OE1 GLN A 177       6.472   7.906  21.766  1.00 15.00      A    O  
ATOM   1644  NE2 GLN A 177       6.671  10.080  21.266  1.00 15.00      A    N  
ATOM   1645 HE21 GLN A 177       6.292  10.835  20.770  1.00 15.00      A    H  
ATOM   1646 HE22 GLN A 177       7.475  10.141  21.819  1.00 15.00      A    H  
ATOM   1647  C   GLN A 177       1.425   7.299  20.079  1.00 15.00      A    C  
ATOM   1648  O   GLN A 177       0.843   8.375  20.234  1.00 15.00      A    O  
ATOM   1649  N   LEU A 178       0.823   6.128  20.235  1.00 15.00      A    N  
ATOM   1650  HN  LEU A 178       1.344   5.300  20.125  1.00 15.00      A    H  
ATOM   1651  CA  LEU A 178      -0.587   6.040  20.603  1.00 15.00      A    C  
ATOM   1652  CB  LEU A 178      -1.402   5.358  19.500  1.00 15.00      A    C  
ATOM   1653  CG  LEU A 178      -1.545   6.128  18.180  1.00 15.00      A    C  
ATOM   1654  CD1 LEU A 178      -2.454   5.379  17.217  1.00 15.00      A    C  
ATOM   1655  CD2 LEU A 178      -2.068   7.536  18.427  1.00 15.00      A    C  
ATOM   1656  C   LEU A 178      -0.777   5.318  21.929  1.00 15.00      A    C  
ATOM   1657  O   LEU A 178      -0.330   4.185  22.100  1.00 15.00      A    O  
ATOM   1658  N   TYR A 179      -1.455   5.983  22.856  1.00 15.00      A    N  
ATOM   1659  HN  TYR A 179      -1.798   6.873  22.643  1.00 15.00      A    H  
ATOM   1660  CA  TYR A 179      -1.711   5.423  24.176  1.00 15.00      A    C  
ATOM   1661  CB  TYR A 179      -2.191   6.509  25.139  1.00 15.00      A    C  
ATOM   1662  CG  TYR A 179      -1.087   7.397  25.660  1.00 15.00      A    C  
ATOM   1663  CD1 TYR A 179      -0.208   6.941  26.634  1.00 15.00      A    C  
ATOM   1664  CD2 TYR A 179      -0.924   8.691  25.184  1.00 15.00      A    C  
ATOM   1665  CE1 TYR A 179       0.801   7.748  27.120  1.00 15.00      A    C  
ATOM   1666  CE2 TYR A 179       0.084   9.505  25.664  1.00 15.00      A    C  
ATOM   1667  CZ  TYR A 179       0.943   9.029  26.632  1.00 15.00      A    C  
ATOM   1668  OH  TYR A 179       1.946   9.837  27.115  1.00 15.00      A    O  
ATOM   1669  HH  TYR A 179       2.753   9.326  27.209  1.00 15.00      A    H  
ATOM   1670  C   TYR A 179      -2.725   4.287  24.121  1.00 15.00      A    C  
ATOM   1671  O   TYR A 179      -3.930   4.520  24.005  1.00 15.00      A    O  
ATOM   1672  N   PHE A 180      -2.228   3.063  24.200  1.00 15.00      A    N  
ATOM   1673  HN  PHE A 180      -1.254   2.947  24.275  1.00 15.00      A    H  
ATOM   1674  CA  PHE A 180      -3.087   1.892  24.169  1.00 15.00      A    C  
ATOM   1675  CB  PHE A 180      -2.402   0.729  23.450  1.00 15.00      A    C  
ATOM   1676  CG  PHE A 180      -3.363  -0.293  22.910  1.00 15.00      A    C  
ATOM   1677  CD1 PHE A 180      -3.603  -1.473  23.596  1.00 15.00      A    C  
ATOM   1678  CD2 PHE A 180      -4.033  -0.068  21.718  1.00 15.00      A    C  
ATOM   1679  CE1 PHE A 180      -4.492  -2.409  23.103  1.00 15.00      A    C  
ATOM   1680  CE2 PHE A 180      -4.923  -1.000  21.219  1.00 15.00      A    C  
ATOM   1681  CZ  PHE A 180      -5.153  -2.173  21.912  1.00 15.00      A    C  
ATOM   1682  C   PHE A 180      -3.486   1.481  25.583  1.00 15.00      A    C  
ATOM   1683  O   PHE A 180      -2.626   1.213  26.425  1.00 15.00      A    O  
ATOM   1684  N   PRO A 181      -4.796   1.444  25.857  1.00 15.00      A    N  
ATOM   1685  CA  PRO A 181      -5.324   1.070  27.172  1.00 15.00      A    C  
ATOM   1686  CB  PRO A 181      -6.796   1.481  27.088  1.00 15.00      A    C  
ATOM   1687  CG  PRO A 181      -7.127   1.398  25.638  1.00 15.00      A    C  
ATOM   1688  CD  PRO A 181      -5.871   1.769  24.901  1.00 15.00      A    C  
ATOM   1689  C   PRO A 181      -5.217  -0.428  27.438  1.00 15.00      A    C  
ATOM   1690  O   PRO A 181      -5.389  -1.249  26.535  1.00 15.00      A    O  
ATOM   1691  N   LEU A 182      -4.927  -0.775  28.681  1.00 15.00      A    N  
ATOM   1692  HN  LEU A 182      -4.789  -0.074  29.354  1.00 15.00      A    H  
ATOM   1693  CA  LEU A 182      -4.807  -2.167  29.076  1.00 15.00      A    C  
ATOM   1694  CB  LEU A 182      -3.693  -2.323  30.116  1.00 15.00      A    C  
ATOM   1695  CG  LEU A 182      -2.293  -1.904  29.658  1.00 15.00      A    C  
ATOM   1696  CD1 LEU A 182      -1.299  -1.980  30.806  1.00 15.00      A    C  
ATOM   1697  CD2 LEU A 182      -1.830  -2.761  28.489  1.00 15.00      A    C  
ATOM   1698  C   LEU A 182      -6.138  -2.666  29.631  1.00 15.00      A    C  
ATOM   1699  O   LEU A 182      -6.934  -1.872  30.130  1.00 15.00      A    O  
ATOM   1700  N   PRO A 183      -6.394  -3.988  29.555  1.00 15.00      A    N  
ATOM   1701  CA  PRO A 183      -7.644  -4.599  30.049  1.00 15.00      A    C  
ATOM   1702  CB  PRO A 183      -7.463  -6.094  29.756  1.00 15.00      A    C  
ATOM   1703  CG  PRO A 183      -5.996  -6.276  29.560  1.00 15.00      A    C  
ATOM   1704  CD  PRO A 183      -5.500  -4.994  28.959  1.00 15.00      A    C  
ATOM   1705  C   PRO A 183      -7.870  -4.372  31.546  1.00 15.00      A    C  
ATOM   1706  O   PRO A 183      -8.933  -4.688  32.075  1.00 15.00      A    O  
ATOM   1707  N   GLY A 184      -6.858  -3.841  32.217  1.00 15.00      A    N  
ATOM   1708  HN  GLY A 184      -6.038  -3.620  31.737  1.00 15.00      A    H  
ATOM   1709  CA  GLY A 184      -6.961  -3.562  33.632  1.00 15.00      A    C  
ATOM   1710  C   GLY A 184      -6.690  -2.100  33.915  1.00 15.00      A    C  
ATOM   1711  O   GLY A 184      -7.613  -1.317  34.127  1.00 15.00      A    O  
ATOM   1712  N   SER A 185      -5.415  -1.730  33.913  1.00 15.00      A    N  
ATOM   1713  HN  SER A 185      -4.724  -2.403  33.748  1.00 15.00      A    H  
ATOM   1714  CA  SER A 185      -5.010  -0.352  34.159  1.00 15.00      A    C  
ATOM   1715  CB  SER A 185      -4.981  -0.062  35.664  1.00 15.00      A    C  
ATOM   1716  OG  SER A 185      -6.267  -0.221  36.240  1.00 15.00      A    O  
ATOM   1717  HG  SER A 185      -6.896  -0.488  35.554  1.00 15.00      A    H  
ATOM   1718  C   SER A 185      -3.636  -0.089  33.550  1.00 15.00      A    C  
ATOM   1719  O   SER A 185      -2.721  -0.900  33.697  1.00 15.00      A    O  
ATOM   1720  N   GLY A 186      -3.505   1.031  32.848  1.00 15.00      A    N  
ATOM   1721  HN  GLY A 186      -4.279   1.620  32.735  1.00 15.00      A    H  
ATOM   1722  CA  GLY A 186      -2.239   1.381  32.233  1.00 15.00      A    C  
ATOM   1723  C   GLY A 186      -2.395   1.758  30.774  1.00 15.00      A    C  
ATOM   1724  O   GLY A 186      -3.376   1.376  30.133  1.00 15.00      A    O  
ATOM   1725  N   TYR A 187      -1.438   2.519  30.254  1.00 15.00      A    N  
ATOM   1726  HN  TYR A 187      -0.684   2.791  30.821  1.00 15.00      A    H  
ATOM   1727  CA  TYR A 187      -1.462   2.953  28.863  1.00 15.00      A    C  
ATOM   1728  CB  TYR A 187      -1.891   4.421  28.756  1.00 15.00      A    C  
ATOM   1729  CG  TYR A 187      -3.303   4.700  29.220  1.00 15.00      A    C  
ATOM   1730  CD1 TYR A 187      -4.397   4.270  28.481  1.00 15.00      A    C  
ATOM   1731  CD2 TYR A 187      -3.541   5.396  30.397  1.00 15.00      A    C  
ATOM   1732  CE1 TYR A 187      -5.688   4.526  28.902  1.00 15.00      A    C  
ATOM   1733  CE2 TYR A 187      -4.827   5.656  30.827  1.00 15.00      A    C  
ATOM   1734  CZ  TYR A 187      -5.897   5.219  30.076  1.00 15.00      A    C  
ATOM   1735  OH  TYR A 187      -7.180   5.476  30.500  1.00 15.00      A    O  
ATOM   1736  HH  TYR A 187      -7.281   6.418  30.662  1.00 15.00      A    H  
ATOM   1737  C   TYR A 187      -0.085   2.779  28.234  1.00 15.00      A    C  
ATOM   1738  O   TYR A 187       0.900   3.342  28.713  1.00 15.00      A    O  
ATOM   1739  N   HIS A 188      -0.021   1.990  27.172  1.00 15.00      A    N  
ATOM   1740  HN  HIS A 188      -0.847   1.569  26.840  1.00 15.00      A    H  
ATOM   1741  CA  HIS A 188       1.233   1.741  26.477  1.00 15.00      A    C  
ATOM   1742  CB  HIS A 188       1.163   0.413  25.714  1.00 15.00      A    C  
ATOM   1743  CG  HIS A 188       1.599  -0.781  26.506  1.00 15.00      A    C  
ATOM   1744  ND1 HIS A 188       2.016  -1.967  25.939  1.00 15.00      A    N  
ATOM   1745  HD1 HIS A 188       2.077  -2.158  24.981  1.00 15.00      A    H  
ATOM   1746  CD2 HIS A 188       1.668  -0.966  27.848  1.00 15.00      A    C  
ATOM   1747  CE1 HIS A 188       2.329  -2.812  26.932  1.00 15.00      A    C  
ATOM   1748  NE2 HIS A 188       2.133  -2.252  28.109  1.00 15.00      A    N  
ATOM   1749  C   HIS A 188       1.541   2.867  25.499  1.00 15.00      A    C  
ATOM   1750  O   HIS A 188       0.640   3.374  24.836  1.00 15.00      A    O  
ATOM   1751  N   LEU A 189       2.810   3.267  25.426  1.00 15.00      A    N  
ATOM   1752  HN  LEU A 189       3.473   2.862  26.021  1.00 15.00      A    H  
ATOM   1753  CA  LEU A 189       3.231   4.319  24.500  1.00 15.00      A    C  
ATOM   1754  CB  LEU A 189       4.706   4.673  24.718  1.00 15.00      A    C  
ATOM   1755  CG  LEU A 189       5.014   5.740  25.774  1.00 15.00      A    C  
ATOM   1756  CD1 LEU A 189       6.518   5.919  25.923  1.00 15.00      A    C  
ATOM   1757  CD2 LEU A 189       4.354   7.062  25.412  1.00 15.00      A    C  
ATOM   1758  C   LEU A 189       3.026   3.853  23.062  1.00 15.00      A    C  
ATOM   1759  O   LEU A 189       2.640   4.637  22.199  1.00 15.00      A    O  
ATOM   1760  N   LEU A 190       3.296   2.565  22.848  1.00 15.00      A    N  
ATOM   1761  HN  LEU A 190       3.601   2.030  23.608  1.00 15.00      A    H  
ATOM   1762  CA  LEU A 190       3.153   1.895  21.550  1.00 15.00      A    C  
ATOM   1763  CB  LEU A 190       1.774   1.259  21.379  1.00 15.00      A    C  
ATOM   1764  CG  LEU A 190       1.591  -0.125  22.015  1.00 15.00      A    C  
ATOM   1765  CD1 LEU A 190       0.280  -0.750  21.568  1.00 15.00      A    C  
ATOM   1766  CD2 LEU A 190       2.765  -1.035  21.680  1.00 15.00      A    C  
ATOM   1767  C   LEU A 190       3.538   2.745  20.339  1.00 15.00      A    C  
ATOM   1768  O   LEU A 190       2.706   3.447  19.763  1.00 15.00      A    O  
ATOM   1769  N   ALA A 191       4.801   2.654  19.950  1.00 15.00      A    N  
ATOM   1770  HN  ALA A 191       5.409   2.071  20.443  1.00 15.00      A    H  
ATOM   1771  CA  ALA A 191       5.302   3.392  18.801  1.00 15.00      A    C  
ATOM   1772  CB  ALA A 191       6.710   3.904  19.077  1.00 15.00      A    C  
ATOM   1773  C   ALA A 191       5.291   2.500  17.563  1.00 15.00      A    C  
ATOM   1774  O   ALA A 191       6.102   1.580  17.445  1.00 15.00      A    O  
ATOM   1775  N   PRO A 192       4.352   2.741  16.637  1.00 15.00      A    N  
ATOM   1776  CA  PRO A 192       4.232   1.956  15.413  1.00 15.00      A    C  
ATOM   1777  CB  PRO A 192       2.783   2.200  14.992  1.00 15.00      A    C  
ATOM   1778  CG  PRO A 192       2.455   3.561  15.511  1.00 15.00      A    C  
ATOM   1779  CD  PRO A 192       3.328   3.799  16.717  1.00 15.00      A    C  
ATOM   1780  C   PRO A 192       5.192   2.421  14.320  1.00 15.00      A    C  
ATOM   1781  O   PRO A 192       5.214   3.594  13.947  1.00 15.00      A    O  
ATOM   1782  N   LEU A 193       5.990   1.492  13.815  1.00 15.00      A    N  
ATOM   1783  HN  LEU A 193       5.935   0.577  14.160  1.00 15.00      A    H  
ATOM   1784  CA  LEU A 193       6.941   1.796  12.757  1.00 15.00      A    C  
ATOM   1785  CB  LEU A 193       8.268   1.071  12.996  1.00 15.00      A    C  
ATOM   1786  CG  LEU A 193       9.009   1.421  14.290  1.00 15.00      A    C  
ATOM   1787  CD1 LEU A 193      10.301   0.626  14.401  1.00 15.00      A    C  
ATOM   1788  CD2 LEU A 193       9.291   2.915  14.363  1.00 15.00      A    C  
ATOM   1789  C   LEU A 193       6.353   1.406  11.404  1.00 15.00      A    C  
ATOM   1790  O   LEU A 193       5.376   0.661  11.340  1.00 15.00      A    O  
ATOM   1791  N   PHE A 194       6.945   1.906  10.329  1.00 15.00      A    N  
ATOM   1792  HN  PHE A 194       7.728   2.487  10.438  1.00 15.00      A    H  
ATOM   1793  CA  PHE A 194       6.459   1.610   8.988  1.00 15.00      A    C  
ATOM   1794  CB  PHE A 194       6.671   2.816   8.072  1.00 15.00      A    C  
ATOM   1795  CG  PHE A 194       5.983   2.707   6.744  1.00 15.00      A    C  
ATOM   1796  CD1 PHE A 194       4.622   2.934   6.637  1.00 15.00      A    C  
ATOM   1797  CD2 PHE A 194       6.697   2.383   5.602  1.00 15.00      A    C  
ATOM   1798  CE1 PHE A 194       3.984   2.839   5.417  1.00 15.00      A    C  
ATOM   1799  CE2 PHE A 194       6.066   2.286   4.379  1.00 15.00      A    C  
ATOM   1800  CZ  PHE A 194       4.708   2.515   4.287  1.00 15.00      A    C  
ATOM   1801  C   PHE A 194       7.151   0.378   8.412  1.00 15.00      A    C  
ATOM   1802  O   PHE A 194       8.359   0.395   8.172  1.00 15.00      A    O  
ATOM   1803  N   PRO A 195       6.390  -0.706   8.183  1.00 15.00      A    N  
ATOM   1804  CA  PRO A 195       6.923  -1.959   7.632  1.00 15.00      A    C  
ATOM   1805  CB  PRO A 195       5.769  -2.948   7.814  1.00 15.00      A    C  
ATOM   1806  CG  PRO A 195       4.542  -2.100   7.826  1.00 15.00      A    C  
ATOM   1807  CD  PRO A 195       4.942  -0.794   8.453  1.00 15.00      A    C  
ATOM   1808  C   PRO A 195       7.294  -1.837   6.154  1.00 15.00      A    C  
ATOM   1809  O   PRO A 195       6.603  -2.370   5.282  1.00 15.00      A    O  
ATOM   1810  N   THR A 196       8.393  -1.139   5.885  1.00 15.00      A    N  
ATOM   1811  HN  THR A 196       8.890  -0.736   6.631  1.00 15.00      A    H  
ATOM   1812  CA  THR A 196       8.877  -0.934   4.524  1.00 15.00      A    C  
ATOM   1813  CB  THR A 196      10.183  -0.097   4.509  1.00 15.00      A    C  
ATOM   1814  OG1 THR A 196      10.614   0.158   3.162  1.00 15.00      A    O  
ATOM   1815  HG1 THR A 196      11.593   0.213   3.140  1.00 15.00      A    H  
ATOM   1816  CG2 THR A 196      11.291  -0.789   5.290  1.00 15.00      A    C  
ATOM   1817  C   THR A 196       9.066  -2.267   3.784  1.00 15.00      A    C  
ATOM   1818  O   THR A 196       8.774  -2.371   2.588  1.00 15.00      A    O  
ATOM   1819  N   SER A 197       9.517  -3.291   4.505  1.00 15.00      A    N  
ATOM   1820  HN  SER A 197       9.724  -3.154   5.455  1.00 15.00      A    H  
ATOM   1821  CA  SER A 197       9.727  -4.605   3.915  1.00 15.00      A    C  
ATOM   1822  CB  SER A 197      10.473  -5.516   4.892  1.00 15.00      A    C  
ATOM   1823  OG  SER A 197      11.667  -4.898   5.342  1.00 15.00      A    O  
ATOM   1824  HG  SER A 197      12.119  -5.477   5.964  1.00 15.00      A    H  
ATOM   1825  C   SER A 197       8.400  -5.236   3.490  1.00 15.00      A    C  
ATOM   1826  O   SER A 197       8.313  -5.870   2.440  1.00 15.00      A    O  
ATOM   1827  N   LEU A 198       7.365  -5.039   4.299  1.00 15.00      A    N  
ATOM   1828  HN  LEU A 198       7.486  -4.504   5.112  1.00 15.00      A    H  
ATOM   1829  CA  LEU A 198       6.048  -5.587   3.997  1.00 15.00      A    C  
ATOM   1830  CB  LEU A 198       5.131  -5.499   5.220  1.00 15.00      A    C  
ATOM   1831  CG  LEU A 198       3.688  -5.981   5.030  1.00 15.00      A    C  
ATOM   1832  CD1 LEU A 198       3.639  -7.487   4.813  1.00 15.00      A    C  
ATOM   1833  CD2 LEU A 198       2.829  -5.577   6.217  1.00 15.00      A    C  
ATOM   1834  C   LEU A 198       5.430  -4.851   2.816  1.00 15.00      A    C  
ATOM   1835  O   LEU A 198       4.862  -5.465   1.914  1.00 15.00      A    O  
ATOM   1836  N   VAL A 199       5.560  -3.530   2.824  1.00 15.00      A    N  
ATOM   1837  HN  VAL A 199       6.025  -3.101   3.575  1.00 15.00      A    H  
ATOM   1838  CA  VAL A 199       5.022  -2.699   1.755  1.00 15.00      A    C  
ATOM   1839  CB  VAL A 199       5.198  -1.198   2.057  1.00 15.00      A    C  
ATOM   1840  CG1 VAL A 199       4.674  -0.349   0.907  1.00 15.00      A    C  
ATOM   1841  CG2 VAL A 199       4.482  -0.839   3.350  1.00 15.00      A    C  
ATOM   1842  C   VAL A 199       5.674  -3.047   0.421  1.00 15.00      A    C  
ATOM   1843  O   VAL A 199       5.015  -3.059  -0.615  1.00 15.00      A    O  
ATOM   1844  N   HIS A 200       6.969  -3.343   0.455  1.00 15.00      A    N  
ATOM   1845  HN  HIS A 200       7.444  -3.318   1.314  1.00 15.00      A    H  
ATOM   1846  CA  HIS A 200       7.698  -3.712  -0.753  1.00 15.00      A    C  
ATOM   1847  CB  HIS A 200       9.177  -3.954  -0.435  1.00 15.00      A    C  
ATOM   1848  CG  HIS A 200      10.045  -4.122  -1.645  1.00 15.00      A    C  
ATOM   1849  ND1 HIS A 200      10.016  -5.273  -2.395  1.00 15.00      A    N  
ATOM   1850  CD2 HIS A 200      10.944  -3.263  -2.185  1.00 15.00      A    C  
ATOM   1851  CE1 HIS A 200      10.891  -5.094  -3.367  1.00 15.00      A    C  
ATOM   1852  NE2 HIS A 200      11.474  -3.895  -3.278  1.00 15.00      A    N  
ATOM   1853  HE2 HIS A 200      12.175  -3.532  -3.888  1.00 15.00      A    H  
ATOM   1854  C   HIS A 200       7.077  -4.968  -1.355  1.00 15.00      A    C  
ATOM   1855  O   HIS A 200       6.850  -5.049  -2.564  1.00 15.00      A    O  
ATOM   1856  N   HIS A 201       6.787  -5.930  -0.487  1.00 15.00      A    N  
ATOM   1857  HN  HIS A 201       6.995  -5.789   0.460  1.00 15.00      A    H  
ATOM   1858  CA  HIS A 201       6.173  -7.187  -0.889  1.00 15.00      A    C  
ATOM   1859  CB  HIS A 201       6.029  -8.093   0.341  1.00 15.00      A    C  
ATOM   1860  CG  HIS A 201       5.328  -9.394   0.096  1.00 15.00      A    C  
ATOM   1861  ND1 HIS A 201       4.199  -9.735   0.801  1.00 15.00      A    N  
ATOM   1862  CD2 HIS A 201       5.641 -10.400  -0.758  1.00 15.00      A    C  
ATOM   1863  CE1 HIS A 201       3.848 -10.929   0.369  1.00 15.00      A    C  
ATOM   1864  NE2 HIS A 201       4.690 -11.371  -0.574  1.00 15.00      A    N  
ATOM   1865  HE2 HIS A 201       4.633 -12.222  -1.050  1.00 15.00      A    H  
ATOM   1866  C   HIS A 201       4.811  -6.918  -1.528  1.00 15.00      A    C  
ATOM   1867  O   HIS A 201       4.491  -7.456  -2.591  1.00 15.00      A    O  
ATOM   1868  N   VAL A 202       4.025  -6.065  -0.880  1.00 15.00      A    N  
ATOM   1869  HN  VAL A 202       4.341  -5.676  -0.035  1.00 15.00      A    H  
ATOM   1870  CA  VAL A 202       2.704  -5.696  -1.379  1.00 15.00      A    C  
ATOM   1871  CB  VAL A 202       1.969  -4.767  -0.384  1.00 15.00      A    C  
ATOM   1872  CG1 VAL A 202       0.627  -4.316  -0.945  1.00 15.00      A    C  
ATOM   1873  CG2 VAL A 202       1.777  -5.464   0.953  1.00 15.00      A    C  
ATOM   1874  C   VAL A 202       2.831  -4.997  -2.732  1.00 15.00      A    C  
ATOM   1875  O   VAL A 202       2.132  -5.339  -3.688  1.00 15.00      A    O  
ATOM   1876  N   HIS A 203       3.744  -4.034  -2.802  1.00 15.00      A    N  
ATOM   1877  HN  HIS A 203       4.265  -3.815  -1.995  1.00 15.00      A    H  
ATOM   1878  CA  HIS A 203       3.990  -3.276  -4.024  1.00 15.00      A    C  
ATOM   1879  CB  HIS A 203       5.110  -2.254  -3.791  1.00 15.00      A    C  
ATOM   1880  CG  HIS A 203       5.180  -1.157  -4.814  1.00 15.00      A    C  
ATOM   1881  ND1 HIS A 203       4.779   0.121  -4.515  1.00 15.00      A    N  
ATOM   1882  CD2 HIS A 203       5.617  -1.194  -6.101  1.00 15.00      A    C  
ATOM   1883  CE1 HIS A 203       4.976   0.833  -5.606  1.00 15.00      A    C  
ATOM   1884  NE2 HIS A 203       5.480   0.081  -6.593  1.00 15.00      A    N  
ATOM   1885  HE2 HIS A 203       5.696   0.384  -7.499  1.00 15.00      A    H  
ATOM   1886  C   HIS A 203       4.369  -4.208  -5.169  1.00 15.00      A    C  
ATOM   1887  O   HIS A 203       3.947  -4.010  -6.304  1.00 15.00      A    O  
ATOM   1888  N   ALA A 204       5.166  -5.225  -4.864  1.00 15.00      A    N  
ATOM   1889  HN  ALA A 204       5.472  -5.331  -3.934  1.00 15.00      A    H  
ATOM   1890  CA  ALA A 204       5.601  -6.188  -5.868  1.00 15.00      A    C  
ATOM   1891  CB  ALA A 204       6.642  -7.132  -5.287  1.00 15.00      A    C  
ATOM   1892  C   ALA A 204       4.419  -6.972  -6.432  1.00 15.00      A    C  
ATOM   1893  O   ALA A 204       4.259  -7.077  -7.649  1.00 15.00      A    O  
ATOM   1894  N   LEU A 205       3.588  -7.501  -5.542  1.00 15.00      A    N  
ATOM   1895  HN  LEU A 205       3.767  -7.366  -4.584  1.00 15.00      A    H  
ATOM   1896  CA  LEU A 205       2.419  -8.279  -5.944  1.00 15.00      A    C  
ATOM   1897  CB  LEU A 205       1.740  -8.893  -4.718  1.00 15.00      A    C  
ATOM   1898  CG  LEU A 205       2.631  -9.725  -3.792  1.00 15.00      A    C  
ATOM   1899  CD1 LEU A 205       1.891 -10.066  -2.509  1.00 15.00      A    C  
ATOM   1900  CD2 LEU A 205       3.105 -10.991  -4.490  1.00 15.00      A    C  
ATOM   1901  C   LEU A 205       1.422  -7.414  -6.707  1.00 15.00      A    C  
ATOM   1902  O   LEU A 205       0.916  -7.808  -7.759  1.00 15.00      A    O  
ATOM   1903  N   LEU A 206       1.153  -6.227  -6.174  1.00 15.00      A    N  
ATOM   1904  HN  LEU A 206       1.594  -5.971  -5.330  1.00 15.00      A    H  
ATOM   1905  CA  LEU A 206       0.222  -5.294  -6.797  1.00 15.00      A    C  
ATOM   1906  CB  LEU A 206      -0.024  -4.092  -5.879  1.00 15.00      A    C  
ATOM   1907  CG  LEU A 206      -1.268  -4.146  -4.986  1.00 15.00      A    C  
ATOM   1908  CD1 LEU A 206      -1.273  -5.402  -4.127  1.00 15.00      A    C  
ATOM   1909  CD2 LEU A 206      -1.350  -2.903  -4.114  1.00 15.00      A    C  
ATOM   1910  C   LEU A 206       0.747  -4.824  -8.152  1.00 15.00      A    C  
ATOM   1911  O   LEU A 206      -0.025  -4.496  -9.052  1.00 15.00      A    O  
ATOM   1912  N   ARG A 207       2.067  -4.789  -8.281  1.00 15.00      A    N  
ATOM   1913  HN  ARG A 207       2.626  -5.045  -7.514  1.00 15.00      A    H  
ATOM   1914  CA  ARG A 207       2.713  -4.366  -9.516  1.00 15.00      A    C  
ATOM   1915  CB  ARG A 207       4.205  -4.125  -9.272  1.00 15.00      A    C  
ATOM   1916  CG  ARG A 207       4.969  -3.582 -10.468  1.00 15.00      A    C  
ATOM   1917  CD  ARG A 207       6.433  -3.995 -10.417  1.00 15.00      A    C  
ATOM   1918  NE  ARG A 207       7.100  -3.541  -9.193  1.00 15.00      A    N  
ATOM   1919  HE  ARG A 207       6.758  -2.720  -8.777  1.00 15.00      A    H  
ATOM   1920  CZ  ARG A 207       8.128  -4.177  -8.619  1.00 15.00      A    C  
ATOM   1921  NH1 ARG A 207       8.606  -5.297  -9.154  1.00 15.00      A    N  
ATOM   1922 HH11 ARG A 207       9.406  -5.794  -8.707  1.00 15.00      A    H  
ATOM   1923 HH12 ARG A 207       8.181  -5.685 -10.023  1.00 15.00      A    H  
ATOM   1924  NH2 ARG A 207       8.682  -3.687  -7.511  1.00 15.00      A    N  
ATOM   1925 HH21 ARG A 207       8.319  -2.808  -7.086  1.00 15.00      A    H  
ATOM   1926 HH22 ARG A 207       9.486  -4.180  -7.061  1.00 15.00      A    H  
ATOM   1927  C   ARG A 207       2.532  -5.411 -10.614  1.00 15.00      A    C  
ATOM   1928  O   ARG A 207       2.239  -5.071 -11.759  1.00 15.00      A    O  
ATOM   1929  N   GLU A 208       2.697  -6.681 -10.253  1.00 15.00      A    N  
ATOM   1930  HN  GLU A 208       2.905  -6.888  -9.315  1.00 15.00      A    H  
ATOM   1931  CA  GLU A 208       2.569  -7.779 -11.210  1.00 15.00      A    C  
ATOM   1932  CB  GLU A 208       2.989  -9.104 -10.565  1.00 15.00      A    C  
ATOM   1933  CG  GLU A 208       3.687 -10.076 -11.510  1.00 15.00      A    C  
ATOM   1934  CD  GLU A 208       2.774 -10.623 -12.595  1.00 15.00      A    C  
ATOM   1935  OE1 GLU A 208       1.770 -11.276 -12.254  1.00 15.00      A    O  
ATOM   1936  OE2 GLU A 208       3.065 -10.403 -13.789  1.00 15.00      A    O  
ATOM   1937  C   GLU A 208       1.146  -7.880 -11.746  1.00 15.00      A    C  
ATOM   1938  O   GLU A 208       0.925  -7.841 -12.955  1.00 15.00      A    O  
ATOM   1939  N   ALA A 209       0.183  -7.956 -10.835  1.00 15.00      A    N  
ATOM   1940  HN  ALA A 209       0.428  -7.946  -9.884  1.00 15.00      A    H  
ATOM   1941  CA  ALA A 209      -1.225  -8.072 -11.203  1.00 15.00      A    C  
ATOM   1942  CB  ALA A 209      -2.081  -8.247  -9.960  1.00 15.00      A    C  
ATOM   1943  C   ALA A 209      -1.722  -6.888 -12.040  1.00 15.00      A    C  
ATOM   1944  O   ALA A 209      -2.838  -6.908 -12.556  1.00 15.00      A    O  
ATOM   1945  N   ARG A 210      -0.897  -5.863 -12.184  1.00 15.00      A    N  
ATOM   1946  HN  ARG A 210      -0.011  -5.900 -11.765  1.00 15.00      A    H  
ATOM   1947  CA  ARG A 210      -1.277  -4.695 -12.957  1.00 15.00      A    C  
ATOM   1948  CB  ARG A 210      -1.208  -3.431 -12.099  1.00 15.00      A    C  
ATOM   1949  CG  ARG A 210      -2.281  -3.340 -11.028  1.00 15.00      A    C  
ATOM   1950  CD  ARG A 210      -3.089  -2.058 -11.161  1.00 15.00      A    C  
ATOM   1951  NE  ARG A 210      -2.240  -0.864 -11.209  1.00 15.00      A    N  
ATOM   1952  HE  ARG A 210      -2.016  -0.513 -12.097  1.00 15.00      A    H  
ATOM   1953  CZ  ARG A 210      -1.776  -0.233 -10.129  1.00 15.00      A    C  
ATOM   1954  NH1 ARG A 210      -2.078  -0.681  -8.914  1.00 15.00      A    N  
ATOM   1955 HH11 ARG A 210      -1.718  -0.193  -8.067  1.00 15.00      A    H  
ATOM   1956 HH12 ARG A 210      -2.680  -1.526  -8.804  1.00 15.00      A    H  
ATOM   1957  NH2 ARG A 210      -1.010   0.847 -10.266  1.00 15.00      A    N  
ATOM   1958 HH21 ARG A 210      -0.645   1.342  -9.424  1.00 15.00      A    H  
ATOM   1959 HH22 ARG A 210      -0.770   1.203 -11.215  1.00 15.00      A    H  
ATOM   1960  C   ARG A 210      -0.421  -4.515 -14.210  1.00 15.00      A    C  
ATOM   1961  O   ARG A 210      -0.947  -4.345 -15.313  1.00 15.00      A    O  
ATOM   1962  N   PHE A 211       0.895  -4.573 -14.050  1.00 15.00      A    N  
ATOM   1963  HN  PHE A 211       1.267  -4.781 -13.162  1.00 15.00      A    H  
ATOM   1964  CA  PHE A 211       1.804  -4.347 -15.169  1.00 15.00      A    C  
ATOM   1965  CB  PHE A 211       2.834  -3.277 -14.804  1.00 15.00      A    C  
ATOM   1966  CG  PHE A 211       2.219  -1.980 -14.372  1.00 15.00      A    C  
ATOM   1967  CD1 PHE A 211       1.563  -1.175 -15.286  1.00 15.00      A    C  
ATOM   1968  CD2 PHE A 211       2.291  -1.569 -13.051  1.00 15.00      A    C  
ATOM   1969  CE1 PHE A 211       0.990   0.018 -14.894  1.00 15.00      A    C  
ATOM   1970  CE2 PHE A 211       1.722  -0.376 -12.651  1.00 15.00      A    C  
ATOM   1971  CZ  PHE A 211       1.069   0.419 -13.574  1.00 15.00      A    C  
ATOM   1972  C   PHE A 211       2.519  -5.600 -15.653  1.00 15.00      A    C  
ATOM   1973  O   PHE A 211       3.019  -5.619 -16.776  1.00 15.00      A    O  
ATOM   1974  N   GLY A 212       2.557  -6.632 -14.824  1.00 15.00      A    N  
ATOM   1975  HN  GLY A 212       2.093  -6.577 -13.962  1.00 15.00      A    H  
ATOM   1976  CA  GLY A 212       3.243  -7.859 -15.190  1.00 15.00      A    C  
ATOM   1977  C   GLY A 212       2.636  -8.545 -16.396  1.00 15.00      A    C  
ATOM   1978  O   GLY A 212       1.436  -8.415 -16.655  1.00 15.00      A    O  
ATOM   1979  N   ASP A 213       3.468  -9.276 -17.130  1.00 15.00      A    N  
ATOM   1980  HN  ASP A 213       4.411  -9.331 -16.863  1.00 15.00      A    H  
ATOM   1981  CA  ASP A 213       3.036  -9.990 -18.328  1.00 15.00      A    C  
ATOM   1982  CB  ASP A 213       4.232 -10.589 -19.072  1.00 15.00      A    C  
ATOM   1983  CG  ASP A 213       5.218  -9.537 -19.537  1.00 15.00      A    C  
ATOM   1984  OD1 ASP A 213       4.809  -8.631 -20.294  1.00 15.00      A    O  
ATOM   1985  OD2 ASP A 213       6.398  -9.616 -19.137  1.00 15.00      A    O  
ATOM   1986  C   ASP A 213       2.020 -11.076 -18.005  1.00 15.00      A    C  
ATOM   1987  O   ASP A 213       1.198 -11.437 -18.852  1.00 15.00      A    O  
ATOM   1988  N   ALA A 214       2.066 -11.587 -16.779  1.00 15.00      A    N  
ATOM   1989  HN  ALA A 214       2.731 -11.245 -16.137  1.00 15.00      A    H  
ATOM   1990  CA  ALA A 214       1.138 -12.627 -16.356  1.00 15.00      A    C  
ATOM   1991  CB  ALA A 214       1.469 -13.113 -14.954  1.00 15.00      A    C  
ATOM   1992  C   ALA A 214      -0.288 -12.100 -16.424  1.00 15.00      A    C  
ATOM   1993  O   ALA A 214      -1.166 -12.714 -17.038  1.00 15.00      A    O  
ATOM   1994  N   ALA A 215      -0.505 -10.946 -15.808  1.00 15.00      A    N  
ATOM   1995  HN  ALA A 215       0.236 -10.516 -15.325  1.00 15.00      A    H  
ATOM   1996  CA  ALA A 215      -1.815 -10.315 -15.812  1.00 15.00      A    C  
ATOM   1997  CB  ALA A 215      -1.952  -9.368 -14.633  1.00 15.00      A    C  
ATOM   1998  C   ALA A 215      -2.042  -9.573 -17.125  1.00 15.00      A    C  
ATOM   1999  O   ALA A 215      -3.180  -9.344 -17.533  1.00 15.00      A    O  
ATOM   2000  N   LYS A 216      -0.948  -9.199 -17.783  1.00 15.00      A    N  
ATOM   2001  HN  LYS A 216      -0.065  -9.400 -17.394  1.00 15.00      A    H  
ATOM   2002  CA  LYS A 216      -1.016  -8.490 -19.056  1.00 15.00      A    C  
ATOM   2003  CB  LYS A 216       0.388  -8.110 -19.540  1.00 15.00      A    C  
ATOM   2004  CG  LYS A 216       0.409  -7.144 -20.716  1.00 15.00      A    C  
ATOM   2005  CD  LYS A 216       0.085  -5.726 -20.274  1.00 15.00      A    C  
ATOM   2006  CE  LYS A 216       1.202  -5.144 -19.421  1.00 15.00      A    C  
ATOM   2007  NZ  LYS A 216       0.869  -3.780 -18.927  1.00 15.00      A    N  
ATOM   2008  HZ1 LYS A 216       0.074  -3.826 -18.258  1.00 15.00      A    H  
ATOM   2009  HZ2 LYS A 216       0.602  -3.167 -19.723  1.00 15.00      A    H  
ATOM   2010  HZ3 LYS A 216       1.692  -3.365 -18.444  1.00 15.00      A    H  
ATOM   2011  C   LYS A 216      -1.715  -9.339 -20.111  1.00 15.00      A    C  
ATOM   2012  O   LYS A 216      -2.740  -8.938 -20.660  1.00 15.00      A    O  
ATOM   2013  N   ALA A 217      -1.164 -10.523 -20.366  1.00 15.00      A    N  
ATOM   2014  HN  ALA A 217      -0.347 -10.785 -19.881  1.00 15.00      A    H  
ATOM   2015  CA  ALA A 217      -1.724 -11.440 -21.353  1.00 15.00      A    C  
ATOM   2016  CB  ALA A 217      -0.827 -12.656 -21.520  1.00 15.00      A    C  
ATOM   2017  C   ALA A 217      -3.142 -11.863 -20.975  1.00 15.00      A    C  
ATOM   2018  O   ALA A 217      -3.980 -12.109 -21.841  1.00 15.00      A    O  
ATOM   2019  N   ALA A 218      -3.405 -11.938 -19.675  1.00 15.00      A    N  
ATOM   2020  HN  ALA A 218      -2.696 -11.730 -19.031  1.00 15.00      A    H  
ATOM   2021  CA  ALA A 218      -4.722 -12.320 -19.185  1.00 15.00      A    C  
ATOM   2022  CB  ALA A 218      -4.674 -12.586 -17.689  1.00 15.00      A    C  
ATOM   2023  C   ALA A 218      -5.744 -11.232 -19.507  1.00 15.00      A    C  
ATOM   2024  O   ALA A 218      -6.867 -11.518 -19.923  1.00 15.00      A    O  
ATOM   2025  N   ARG A 219      -5.336  -9.982 -19.320  1.00 15.00      A    N  
ATOM   2026  HN  ARG A 219      -4.426  -9.825 -18.985  1.00 15.00      A    H  
ATOM   2027  CA  ARG A 219      -6.195  -8.838 -19.590  1.00 15.00      A    C  
ATOM   2028  CB  ARG A 219      -5.541  -7.563 -19.040  1.00 15.00      A    C  
ATOM   2029  CG  ARG A 219      -6.515  -6.459 -18.660  1.00 15.00      A    C  
ATOM   2030  CD  ARG A 219      -5.811  -5.339 -17.904  1.00 15.00      A    C  
ATOM   2031  NE  ARG A 219      -5.731  -5.604 -16.466  1.00 15.00      A    N  
ATOM   2032  HE  ARG A 219      -6.594  -5.614 -15.959  1.00 15.00      A    H  
ATOM   2033  CZ  ARG A 219      -4.599  -5.800 -15.789  1.00 15.00      A    C  
ATOM   2034  NH1 ARG A 219      -3.424  -5.753 -16.414  1.00 15.00      A    N  
ATOM   2035 HH11 ARG A 219      -3.387  -5.563 -17.433  1.00 15.00      A    H  
ATOM   2036 HH12 ARG A 219      -2.540  -5.901 -15.880  1.00 15.00      A    H  
ATOM   2037  NH2 ARG A 219      -4.650  -6.060 -14.488  1.00 15.00      A    N  
ATOM   2038 HH21 ARG A 219      -3.775  -6.221 -13.938  1.00 15.00      A    H  
ATOM   2039 HH22 ARG A 219      -5.577  -6.109 -13.999  1.00 15.00      A    H  
ATOM   2040  C   ARG A 219      -6.435  -8.714 -21.093  1.00 15.00      A    C  
ATOM   2041  O   ARG A 219      -7.523  -8.341 -21.534  1.00 15.00      A    O  
ATOM   2042  N   GLU A 220      -5.410  -9.057 -21.865  1.00 15.00      A    N  
ATOM   2043  HN  GLU A 220      -4.574  -9.345 -21.438  1.00 15.00      A    H  
ATOM   2044  CA  GLU A 220      -5.469  -9.013 -23.321  1.00 15.00      A    C  
ATOM   2045  CB  GLU A 220      -4.102  -9.385 -23.897  1.00 15.00      A    C  
ATOM   2046  CG  GLU A 220      -3.356  -8.242 -24.561  1.00 15.00      A    C  
ATOM   2047  CD  GLU A 220      -2.233  -8.737 -25.446  1.00 15.00      A    C  
ATOM   2048  OE1 GLU A 220      -2.458  -9.696 -26.185  1.00 15.00      A    O  
ATOM   2049  OE2 GLU A 220      -1.133  -8.167 -25.408  1.00 15.00      A    O  
ATOM   2050  C   GLU A 220      -6.507  -9.997 -23.852  1.00 15.00      A    C  
ATOM   2051  O   GLU A 220      -7.333  -9.654 -24.700  1.00 15.00      A    O  
ATOM   2052  N   ALA A 221      -6.455 -11.222 -23.337  1.00 15.00      A    N  
ATOM   2053  HN  ALA A 221      -5.771 -11.424 -22.660  1.00 15.00      A    H  
ATOM   2054  CA  ALA A 221      -7.370 -12.282 -23.751  1.00 15.00      A    C  
ATOM   2055  CB  ALA A 221      -7.049 -13.574 -23.016  1.00 15.00      A    C  
ATOM   2056  C   ALA A 221      -8.828 -11.894 -23.529  1.00 15.00      A    C  
ATOM   2057  O   ALA A 221      -9.711 -12.320 -24.273  1.00 15.00      A    O  
ATOM   2058  N   ARG A 222      -9.071 -11.079 -22.512  1.00 15.00      A    N  
ATOM   2059  HN  ARG A 222      -8.322 -10.771 -21.958  1.00 15.00      A    H  
ATOM   2060  CA  ARG A 222     -10.420 -10.629 -22.195  1.00 15.00      A    C  
ATOM   2061  CB  ARG A 222     -10.423  -9.834 -20.889  1.00 15.00      A    C  
ATOM   2062  CG  ARG A 222     -11.799  -9.360 -20.453  1.00 15.00      A    C  
ATOM   2063  CD  ARG A 222     -11.703  -8.422 -19.264  1.00 15.00      A    C  
ATOM   2064  NE  ARG A 222     -13.012  -7.913 -18.858  1.00 15.00      A    N  
ATOM   2065  HE  ARG A 222     -13.801  -8.401 -19.179  1.00 15.00      A    H  
ATOM   2066  CZ  ARG A 222     -13.186  -6.842 -18.079  1.00 15.00      A    C  
ATOM   2067  NH1 ARG A 222     -12.133  -6.166 -17.626  1.00 15.00      A    N  
ATOM   2068 HH11 ARG A 222     -12.262  -5.329 -17.016  1.00 15.00      A    H  
ATOM   2069 HH12 ARG A 222     -11.167  -6.471 -17.871  1.00 15.00      A    H  
ATOM   2070  NH2 ARG A 222     -14.416  -6.448 -17.759  1.00 15.00      A    N  
ATOM   2071 HH21 ARG A 222     -15.245  -6.973 -18.110  1.00 15.00      A    H  
ATOM   2072 HH22 ARG A 222     -14.557  -5.612 -17.152  1.00 15.00      A    H  
ATOM   2073  C   ARG A 222     -10.992  -9.780 -23.327  1.00 15.00      A    C  
ATOM   2074  O   ARG A 222     -12.184  -9.848 -23.627  1.00 15.00      A    O  
ATOM   2075  N   SER A 223     -10.133  -8.992 -23.958  1.00 15.00      A    N  
ATOM   2076  HN  SER A 223      -9.192  -8.987 -23.678  1.00 15.00      A    H  
ATOM   2077  CA  SER A 223     -10.543  -8.129 -25.054  1.00 15.00      A    C  
ATOM   2078  CB  SER A 223      -9.485  -7.048 -25.272  1.00 15.00      A    C  
ATOM   2079  OG  SER A 223      -8.913  -6.656 -24.033  1.00 15.00      A    O  
ATOM   2080  HG  SER A 223      -9.200  -5.768 -23.814  1.00 15.00      A    H  
ATOM   2081  C   SER A 223     -10.749  -8.935 -26.331  1.00 15.00      A    C  
ATOM   2082  O   SER A 223     -11.379  -8.473 -27.282  1.00 15.00      A    O  
ATOM   2083  N   ARG A 224     -10.212 -10.144 -26.346  1.00 15.00      A    N  
ATOM   2084  HN  ARG A 224      -9.708 -10.453 -25.564  1.00 15.00      A    H  
ATOM   2085  CA  ARG A 224     -10.346 -11.023 -27.495  1.00 15.00      A    C  
ATOM   2086  CB  ARG A 224      -9.046 -11.792 -27.734  1.00 15.00      A    C  
ATOM   2087  CG  ARG A 224      -7.782 -10.959 -27.594  1.00 15.00      A    C  
ATOM   2088  CD  ARG A 224      -6.605 -11.669 -28.232  1.00 15.00      A    C  
ATOM   2089  NE  ARG A 224      -5.327 -11.353 -27.596  1.00 15.00      A    N  
ATOM   2090  HE  ARG A 224      -5.136 -10.407 -27.399  1.00 15.00      A    H  
ATOM   2091  CZ  ARG A 224      -4.427 -12.280 -27.263  1.00 15.00      A    C  
ATOM   2092  NH1 ARG A 224      -4.675 -13.559 -27.485  1.00 15.00      A    N  
ATOM   2093 HH11 ARG A 224      -3.974 -14.279 -27.232  1.00 15.00      A    H  
ATOM   2094 HH12 ARG A 224      -5.595 -13.856 -27.906  1.00 15.00      A    H  
ATOM   2095  NH2 ARG A 224      -3.281 -11.928 -26.722  1.00 15.00      A    N  
ATOM   2096 HH21 ARG A 224      -2.574 -12.637 -26.460  1.00 15.00      A    H  
ATOM   2097 HH22 ARG A 224      -3.072 -10.909 -26.551  1.00 15.00      A    H  
ATOM   2098  C   ARG A 224     -11.492 -12.003 -27.279  1.00 15.00      A    C  
ATOM   2099  O   ARG A 224     -11.904 -12.702 -28.204  1.00 15.00      A    O  
ATOM   2100  N   GLN A 225     -11.997 -12.040 -26.044  1.00 15.00      A    N  
ATOM   2101  HN  GLN A 225     -11.618 -11.447 -25.363  1.00 15.00      A    H  
ATOM   2102  CA  GLN A 225     -13.091 -12.932 -25.665  1.00 15.00      A    C  
ATOM   2103  CB  GLN A 225     -14.362 -12.652 -26.483  1.00 15.00      A    C  
ATOM   2104  CG  GLN A 225     -15.017 -11.305 -26.197  1.00 15.00      A    C  
ATOM   2105  CD  GLN A 225     -16.326 -11.117 -26.945  1.00 15.00      A    C  
ATOM   2106  OE1 GLN A 225     -16.356 -10.585 -28.052  1.00 15.00      A    O  
ATOM   2107  NE2 GLN A 225     -17.422 -11.555 -26.342  1.00 15.00      A    N  
ATOM   2108 HE21 GLN A 225     -17.330 -11.971 -25.462  1.00 15.00      A    H  
ATOM   2109 HE22 GLN A 225     -18.276 -11.448 -26.807  1.00 15.00      A    H  
ATOM   2110  C   GLN A 225     -12.674 -14.400 -25.780  1.00 15.00      A    C  
ATOM   2111  O   GLN A 225     -13.497 -15.271 -26.059  1.00 15.00      A    O  
ATOM   2112  N   GLU A 226     -11.390 -14.669 -25.546  1.00 15.00      A    N  
ATOM   2113  HN  GLU A 226     -10.783 -13.932 -25.314  1.00 15.00      A    H  
ATOM   2114  CA  GLU A 226     -10.861 -16.031 -25.624  1.00 15.00      A    C  
ATOM   2115  CB  GLU A 226      -9.432 -16.025 -26.181  1.00 15.00      A    C  
ATOM   2116  CG  GLU A 226      -9.324 -15.474 -27.596  1.00 15.00      A    C  
ATOM   2117  CD  GLU A 226      -7.893 -15.389 -28.094  1.00 15.00      A    C  
ATOM   2118  OE1 GLU A 226      -7.538 -16.136 -29.023  1.00 15.00      A    O  
ATOM   2119  OE2 GLU A 226      -7.121 -14.567 -27.558  1.00 15.00      A    O  
ATOM   2120  C   GLU A 226     -10.906 -16.722 -24.257  1.00 15.00      A    C  
ATOM   2121  O   GLU A 226     -11.480 -16.193 -23.303  1.00 15.00      A    O  
ATOM   2122  N   SER A 227     -10.301 -17.902 -24.164  1.00 15.00      A    N  
ATOM   2123  HN  SER A 227      -9.851 -18.273 -24.952  1.00 15.00      A    H  
ATOM   2124  CA  SER A 227     -10.282 -18.656 -22.917  1.00 15.00      A    C  
ATOM   2125  CB  SER A 227     -10.789 -20.086 -23.155  1.00 15.00      A    C  
ATOM   2126  OG  SER A 227     -11.202 -20.706 -21.945  1.00 15.00      A    O  
ATOM   2127  HG  SER A 227     -10.490 -20.662 -21.301  1.00 15.00      A    H  
ATOM   2128  C   SER A 227      -8.873 -18.689 -22.330  1.00 15.00      A    C  
ATOM   2129  O   SER A 227      -7.978 -19.326 -22.885  1.00 15.00      A    O  
ATOM   2130  N   TRP A 228      -8.675 -17.998 -21.215  1.00 15.00      A    N  
ATOM   2131  HN  TRP A 228      -9.420 -17.500 -20.817  1.00 15.00      A    H  
ATOM   2132  CA  TRP A 228      -7.371 -17.969 -20.568  1.00 15.00      A    C  
ATOM   2133  CB  TRP A 228      -6.993 -16.542 -20.155  1.00 15.00      A    C  
ATOM   2134  CG  TRP A 228      -5.536 -16.242 -20.343  1.00 15.00      A    C  
ATOM   2135  CD1 TRP A 228      -4.638 -15.892 -19.379  1.00 15.00      A    C  
ATOM   2136  CD2 TRP A 228      -4.805 -16.281 -21.576  1.00 15.00      A    C  
ATOM   2137  NE1 TRP A 228      -3.396 -15.705 -19.934  1.00 15.00      A    N  
ATOM   2138  HE1 TRP A 228      -2.588 -15.448 -19.443  1.00 15.00      A    H  
ATOM   2139  CE2 TRP A 228      -3.471 -15.938 -21.282  1.00 15.00      A    C  
ATOM   2140  CE3 TRP A 228      -5.149 -16.571 -22.901  1.00 15.00      A    C  
ATOM   2141  CZ2 TRP A 228      -2.483 -15.879 -22.263  1.00 15.00      A    C  
ATOM   2142  CZ3 TRP A 228      -4.168 -16.512 -23.872  1.00 15.00      A    C  
ATOM   2143  CH2 TRP A 228      -2.850 -16.169 -23.549  1.00 15.00      A    C  
ATOM   2144  C   TRP A 228      -7.346 -18.909 -19.367  1.00 15.00      A    C  
ATOM   2145  O   TRP A 228      -8.307 -18.965 -18.601  1.00 15.00      A    O  
ATOM   2146  N   PRO A 229      -6.251 -19.674 -19.200  1.00 15.00      A    N  
ATOM   2147  CA  PRO A 229      -6.103 -20.627 -18.089  1.00 15.00      A    C  
ATOM   2148  CB  PRO A 229      -4.769 -21.324 -18.381  1.00 15.00      A    C  
ATOM   2149  CG  PRO A 229      -4.032 -20.375 -19.261  1.00 15.00      A    C  
ATOM   2150  CD  PRO A 229      -5.077 -19.686 -20.091  1.00 15.00      A    C  
ATOM   2151  C   PRO A 229      -6.059 -19.947 -16.721  1.00 15.00      A    C  
ATOM   2152  O   PRO A 229      -6.255 -20.594 -15.693  1.00 15.00      A    O  
ATOM   2153  N   HIS A 230      -5.796 -18.647 -16.710  1.00 15.00      A    N  
ATOM   2154  HN  HIS A 230      -5.653 -18.178 -17.559  1.00 15.00      A    H  
ATOM   2155  CA  HIS A 230      -5.736 -17.896 -15.462  1.00 15.00      A    C  
ATOM   2156  CB  HIS A 230      -4.297 -17.785 -14.929  1.00 15.00      A    C  
ATOM   2157  CG  HIS A 230      -3.370 -16.920 -15.735  1.00 15.00      A    C  
ATOM   2158  ND1 HIS A 230      -2.556 -17.449 -16.709  1.00 15.00      A    N  
ATOM   2159  CD2 HIS A 230      -3.144 -15.584 -15.646  1.00 15.00      A    C  
ATOM   2160  CE1 HIS A 230      -1.857 -16.437 -17.185  1.00 15.00      A    C  
ATOM   2161  NE2 HIS A 230      -2.178 -15.291 -16.573  1.00 15.00      A    N  
ATOM   2162  HE2 HIS A 230      -1.791 -14.402 -16.748  1.00 15.00      A    H  
ATOM   2163  C   HIS A 230      -6.391 -16.527 -15.608  1.00 15.00      A    C  
ATOM   2164  O   HIS A 230      -6.553 -16.023 -16.720  1.00 15.00      A    O  
ATOM   2165  N   GLY A 231      -6.768 -15.936 -14.482  1.00 15.00      A    N  
ATOM   2166  HN  GLY A 231      -6.598 -16.382 -13.629  1.00 15.00      A    H  
ATOM   2167  CA  GLY A 231      -7.407 -14.636 -14.499  1.00 15.00      A    C  
ATOM   2168  C   GLY A 231      -6.482 -13.533 -14.028  1.00 15.00      A    C  
ATOM   2169  O   GLY A 231      -5.284 -13.754 -13.854  1.00 15.00      A    O  
ATOM   2170  N   PHE A 232      -7.038 -12.349 -13.803  1.00 15.00      A    N  
ATOM   2171  HN  PHE A 232      -8.004 -12.241 -13.931  1.00 15.00      A    H  
ATOM   2172  CA  PHE A 232      -6.253 -11.203 -13.364  1.00 15.00      A    C  
ATOM   2173  CB  PHE A 232      -5.775 -10.402 -14.582  1.00 15.00      A    C  
ATOM   2174  CG  PHE A 232      -6.893  -9.884 -15.449  1.00 15.00      A    C  
ATOM   2175  CD1 PHE A 232      -7.452 -10.680 -16.435  1.00 15.00      A    C  
ATOM   2176  CD2 PHE A 232      -7.391  -8.603 -15.271  1.00 15.00      A    C  
ATOM   2177  CE1 PHE A 232      -8.480 -10.211 -17.228  1.00 15.00      A    C  
ATOM   2178  CE2 PHE A 232      -8.419  -8.128 -16.061  1.00 15.00      A    C  
ATOM   2179  CZ  PHE A 232      -8.966  -8.933 -17.039  1.00 15.00      A    C  
ATOM   2180  C   PHE A 232      -7.074 -10.299 -12.449  1.00 15.00      A    C  
ATOM   2181  O   PHE A 232      -8.282 -10.486 -12.300  1.00 15.00      A    O  
ATOM   2182  N   SER A 233      -6.405  -9.332 -11.835  1.00 15.00      A    N  
ATOM   2183  HN  SER A 233      -5.438  -9.261 -11.971  1.00 15.00      A    H  
ATOM   2184  CA  SER A 233      -7.054  -8.374 -10.955  1.00 15.00      A    C  
ATOM   2185  CB  SER A 233      -6.539  -8.551  -9.525  1.00 15.00      A    C  
ATOM   2186  OG  SER A 233      -5.251  -9.146  -9.523  1.00 15.00      A    O  
ATOM   2187  HG  SER A 233      -5.179  -9.754  -8.781  1.00 15.00      A    H  
ATOM   2188  C   SER A 233      -6.777  -6.957 -11.459  1.00 15.00      A    C  
ATOM   2189  O   SER A 233      -5.742  -6.709 -12.073  1.00 15.00      A    O  
ATOM   2190  N   GLU A 234      -7.699  -6.035 -11.212  1.00 15.00      A    N  
ATOM   2191  HN  GLU A 234      -8.510  -6.287 -10.729  1.00 15.00      A    H  
ATOM   2192  CA  GLU A 234      -7.533  -4.657 -11.670  1.00 15.00      A    C  
ATOM   2193  CB  GLU A 234      -8.878  -4.073 -12.114  1.00 15.00      A    C  
ATOM   2194  CG  GLU A 234      -8.935  -3.664 -13.579  1.00 15.00      A    C  
ATOM   2195  CD  GLU A 234      -8.873  -4.847 -14.527  1.00 15.00      A    C  
ATOM   2196  OE1 GLU A 234      -9.945  -5.394 -14.871  1.00 15.00      A    O  
ATOM   2197  OE2 GLU A 234      -7.754  -5.225 -14.935  1.00 15.00      A    O  
ATOM   2198  C   GLU A 234      -6.892  -3.759 -10.609  1.00 15.00      A    C  
ATOM   2199  O   GLU A 234      -5.941  -3.037 -10.900  1.00 15.00      A    O  
ATOM   2200  N   TYR A 235      -7.422  -3.817  -9.385  1.00 15.00      A    N  
ATOM   2201  HN  TYR A 235      -8.173  -4.422  -9.231  1.00 15.00      A    H  
ATOM   2202  CA  TYR A 235      -6.930  -3.004  -8.262  1.00 15.00      A    C  
ATOM   2203  CB  TYR A 235      -5.428  -3.200  -8.009  1.00 15.00      A    C  
ATOM   2204  CG  TYR A 235      -5.067  -4.513  -7.355  1.00 15.00      A    C  
ATOM   2205  CD1 TYR A 235      -5.480  -4.806  -6.061  1.00 15.00      A    C  
ATOM   2206  CD2 TYR A 235      -4.304  -5.457  -8.029  1.00 15.00      A    C  
ATOM   2207  CE1 TYR A 235      -5.144  -6.004  -5.459  1.00 15.00      A    C  
ATOM   2208  CE2 TYR A 235      -3.965  -6.656  -7.434  1.00 15.00      A    C  
ATOM   2209  CZ  TYR A 235      -4.387  -6.925  -6.150  1.00 15.00      A    C  
ATOM   2210  OH  TYR A 235      -4.051  -8.120  -5.556  1.00 15.00      A    O  
ATOM   2211  HH  TYR A 235      -3.111  -8.284  -5.674  1.00 15.00      A    H  
ATOM   2212  C   TYR A 235      -7.251  -1.518  -8.450  1.00 15.00      A    C  
ATOM   2213  O   TYR A 235      -6.370  -0.721  -8.775  1.00 15.00      A    O  
ATOM   2214  N   PRO A 236      -8.521  -1.129  -8.254  1.00 15.00      A    N  
ATOM   2215  CA  PRO A 236      -8.958   0.254  -8.402  1.00 15.00      A    C  
ATOM   2216  CB  PRO A 236     -10.386   0.067  -8.912  1.00 15.00      A    C  
ATOM   2217  CG  PRO A 236     -10.866  -1.187  -8.248  1.00 15.00      A    C  
ATOM   2218  CD  PRO A 236      -9.646  -2.005  -7.889  1.00 15.00      A    C  
ATOM   2219  C   PRO A 236      -8.980   1.011  -7.070  1.00 15.00      A    C  
ATOM   2220  O   PRO A 236      -8.857   0.410  -6.001  1.00 15.00      A    O  
ATOM   2221  N   ASN A 237      -9.139   2.335  -7.158  1.00 15.00      A    N  
ATOM   2222  HN  ASN A 237      -9.226   2.738  -8.045  1.00 15.00      A    H  
ATOM   2223  CA  ASN A 237      -9.198   3.214  -5.982  1.00 15.00      A    C  
ATOM   2224  CB  ASN A 237     -10.459   2.954  -5.142  1.00 15.00      A    C  
ATOM   2225  CG  ASN A 237     -11.753   3.279  -5.867  1.00 15.00      A    C  
ATOM   2226  OD1 ASN A 237     -11.770   4.044  -6.830  1.00 15.00      A    O  
ATOM   2227  ND2 ASN A 237     -12.855   2.708  -5.397  1.00 15.00      A    N  
ATOM   2228 HD21 ASN A 237     -12.774   2.117  -4.619  1.00 15.00      A    H  
ATOM   2229 HD22 ASN A 237     -13.702   2.901  -5.846  1.00 15.00      A    H  
ATOM   2230  C   ASN A 237      -7.946   3.110  -5.108  1.00 15.00      A    C  
ATOM   2231  O   ASN A 237      -8.032   3.137  -3.882  1.00 15.00      A    O  
ATOM   2232  N   LEU A 238      -6.784   3.012  -5.740  1.00 15.00      A    N  
ATOM   2233  HN  LEU A 238      -6.769   3.028  -6.717  1.00 15.00      A    H  
ATOM   2234  CA  LEU A 238      -5.529   2.898  -5.005  1.00 15.00      A    C  
ATOM   2235  CB  LEU A 238      -4.540   2.003  -5.752  1.00 15.00      A    C  
ATOM   2236  CG  LEU A 238      -4.129   0.716  -5.034  1.00 15.00      A    C  
ATOM   2237  CD1 LEU A 238      -5.315  -0.226  -4.893  1.00 15.00      A    C  
ATOM   2238  CD2 LEU A 238      -2.985   0.036  -5.766  1.00 15.00      A    C  
ATOM   2239  C   LEU A 238      -4.912   4.269  -4.738  1.00 15.00      A    C  
ATOM   2240  O   LEU A 238      -4.939   5.151  -5.597  1.00 15.00      A    O  
ATOM   2241  N   ALA A 239      -4.349   4.435  -3.547  1.00 15.00      A    N  
ATOM   2242  HN  ALA A 239      -4.343   3.684  -2.912  1.00 15.00      A    H  
ATOM   2243  CA  ALA A 239      -3.736   5.702  -3.160  1.00 15.00      A    C  
ATOM   2244  CB  ALA A 239      -3.924   5.951  -1.672  1.00 15.00      A    C  
ATOM   2245  C   ALA A 239      -2.254   5.759  -3.536  1.00 15.00      A    C  
ATOM   2246  O   ALA A 239      -1.470   4.882  -3.163  1.00 15.00      A    O  
ATOM   2247  N   ILE A 240      -1.877   6.803  -4.269  1.00 15.00      A    N  
ATOM   2248  HN  ILE A 240      -2.548   7.468  -4.528  1.00 15.00      A    H  
ATOM   2249  CA  ILE A 240      -0.494   6.990  -4.701  1.00 15.00      A    C  
ATOM   2250  CB  ILE A 240      -0.409   7.433  -6.184  1.00 15.00      A    C  
ATOM   2251  CG1 ILE A 240      -1.202   6.473  -7.083  1.00 15.00      A    C  
ATOM   2252  CG2 ILE A 240       1.040   7.525  -6.650  1.00 15.00      A    C  
ATOM   2253  CD1 ILE A 240      -0.687   5.047  -7.078  1.00 15.00      A    C  
ATOM   2254  C   ILE A 240       0.226   8.001  -3.799  1.00 15.00      A    C  
ATOM   2255  O   ILE A 240       0.478   9.146  -4.187  1.00 15.00      A    O  
ATOM   2256  N   GLN A 241       0.528   7.568  -2.583  1.00 15.00      A    N  
ATOM   2257  HN  GLN A 241       0.280   6.654  -2.334  1.00 15.00      A    H  
ATOM   2258  CA  GLN A 241       1.218   8.405  -1.604  1.00 15.00      A    C  
ATOM   2259  CB  GLN A 241       0.934   7.861  -0.197  1.00 15.00      A    C  
ATOM   2260  CG  GLN A 241       1.612   8.595   0.949  1.00 15.00      A    C  
ATOM   2261  CD  GLN A 241       1.400   7.902   2.281  1.00 15.00      A    C  
ATOM   2262  OE1 GLN A 241       1.179   6.693   2.337  1.00 15.00      A    O  
ATOM   2263  NE2 GLN A 241       1.477   8.659   3.362  1.00 15.00      A    N  
ATOM   2264 HE21 GLN A 241       1.666   9.613   3.246  1.00 15.00      A    H  
ATOM   2265 HE22 GLN A 241       1.342   8.234   4.234  1.00 15.00      A    H  
ATOM   2266  C   GLN A 241       2.723   8.412  -1.884  1.00 15.00      A    C  
ATOM   2267  O   GLN A 241       3.206   7.613  -2.685  1.00 15.00      A    O  
ATOM   2268  N   LYS A 242       3.444   9.334  -1.242  1.00 15.00      A    N  
ATOM   2269  HN  LYS A 242       2.987   9.960  -0.637  1.00 15.00      A    H  
ATOM   2270  CA  LYS A 242       4.891   9.450  -1.392  1.00 15.00      A    C  
ATOM   2271  CB  LYS A 242       5.261  10.156  -2.704  1.00 15.00      A    C  
ATOM   2272  CG  LYS A 242       4.476  11.431  -2.980  1.00 15.00      A    C  
ATOM   2273  CD  LYS A 242       5.109  12.243  -4.103  1.00 15.00      A    C  
ATOM   2274  CE  LYS A 242       5.188  11.451  -5.402  1.00 15.00      A    C  
ATOM   2275  NZ  LYS A 242       3.841  11.189  -5.981  1.00 15.00      A    N  
ATOM   2276  HZ1 LYS A 242       3.242  10.697  -5.286  1.00 15.00      A    H  
ATOM   2277  HZ2 LYS A 242       3.927  10.596  -6.829  1.00 15.00      A    H  
ATOM   2278  HZ3 LYS A 242       3.385  12.086  -6.243  1.00 15.00      A    H  
ATOM   2279  C   LYS A 242       5.479  10.200  -0.199  1.00 15.00      A    C  
ATOM   2280  O   LYS A 242       4.981  11.258   0.178  1.00 15.00      A    O  
ATOM   2281  N   PHE A 243       6.521   9.638   0.406  1.00 15.00      A    N  
ATOM   2282  HN  PHE A 243       6.856   8.778   0.080  1.00 15.00      A    H  
ATOM   2283  CA  PHE A 243       7.163  10.266   1.558  1.00 15.00      A    C  
ATOM   2284  CB  PHE A 243       7.774   9.206   2.477  1.00 15.00      A    C  
ATOM   2285  CG  PHE A 243       6.943   7.962   2.609  1.00 15.00      A    C  
ATOM   2286  CD1 PHE A 243       5.674   8.013   3.164  1.00 15.00      A    C  
ATOM   2287  CD2 PHE A 243       7.430   6.741   2.173  1.00 15.00      A    C  
ATOM   2288  CE1 PHE A 243       4.905   6.871   3.279  1.00 15.00      A    C  
ATOM   2289  CE2 PHE A 243       6.668   5.595   2.285  1.00 15.00      A    C  
ATOM   2290  CZ  PHE A 243       5.403   5.660   2.840  1.00 15.00      A    C  
ATOM   2291  C   PHE A 243       8.240  11.247   1.108  1.00 15.00      A    C  
ATOM   2292  O   PHE A 243       8.536  12.224   1.794  1.00 15.00      A    O  
ATOM   2293  N   GLY A 244       8.820  10.976  -0.053  1.00 15.00      A    N  
ATOM   2294  HN  GLY A 244       8.535  10.191  -0.561  1.00 15.00      A    H  
ATOM   2295  CA  GLY A 244       9.850  11.841  -0.585  1.00 15.00      A    C  
ATOM   2296  C   GLY A 244       9.292  12.799  -1.612  1.00 15.00      A    C  
ATOM   2297  O   GLY A 244       8.836  12.374  -2.673  1.00 15.00      A    O  
ATOM   2298  N   GLY A 245       9.310  14.086  -1.284  1.00 15.00      A    N  
ATOM   2299  HN  GLY A 245       9.663  14.349  -0.411  1.00 15.00      A    H  
ATOM   2300  CA  GLY A 245       8.801  15.102  -2.191  1.00 15.00      A    C  
ATOM   2301  C   GLY A 245       9.549  15.137  -3.509  1.00 15.00      A    C  
ATOM   2302  O   GLY A 245       9.038  14.683  -4.531  1.00 15.00      A    O  
ATOM   2303  N   THR A 246      10.755  15.685  -3.489  1.00 15.00      A    N  
ATOM   2304  HN  THR A 246      11.098  16.061  -2.655  1.00 15.00      A    H  
ATOM   2305  CA  THR A 246      11.571  15.769  -4.692  1.00 15.00      A    C  
ATOM   2306  CB  THR A 246      12.230  17.155  -4.814  1.00 15.00      A    C  
ATOM   2307  OG1 THR A 246      12.096  17.855  -3.565  1.00 15.00      A    O  
ATOM   2308  HG1 THR A 246      11.793  18.751  -3.737  1.00 15.00      A    H  
ATOM   2309  CG2 THR A 246      11.573  17.964  -5.922  1.00 15.00      A    C  
ATOM   2310  C   THR A 246      12.655  14.695  -4.695  1.00 15.00      A    C  
ATOM   2311  O   THR A 246      13.069  14.214  -5.748  1.00 15.00      A    O  
ATOM   2312  N   LYS A 247      13.111  14.312  -3.508  1.00 15.00      A    N  
ATOM   2313  HN  LYS A 247      12.739  14.714  -2.699  1.00 15.00      A    H  
ATOM   2314  CA  LYS A 247      14.151  13.299  -3.390  1.00 15.00      A    C  
ATOM   2315  CB  LYS A 247      15.454  13.907  -2.854  1.00 15.00      A    C  
ATOM   2316  CG  LYS A 247      15.970  15.095  -3.652  1.00 15.00      A    C  
ATOM   2317  CD  LYS A 247      17.304  15.588  -3.114  1.00 15.00      A    C  
ATOM   2318  CE  LYS A 247      17.621  16.985  -3.628  1.00 15.00      A    C  
ATOM   2319  NZ  LYS A 247      18.969  17.448  -3.201  1.00 15.00      A    N  
ATOM   2320  HZ1 LYS A 247      19.012  18.483  -3.210  1.00 15.00      A    H  
ATOM   2321  HZ2 LYS A 247      19.699  17.079  -3.850  1.00 15.00      A    H  
ATOM   2322  HZ3 LYS A 247      19.179  17.109  -2.230  1.00 15.00      A    H  
ATOM   2323  C   LYS A 247      13.708  12.138  -2.503  1.00 15.00      A    C  
ATOM   2324  O   LYS A 247      14.013  12.107  -1.312  1.00 15.00      A    O  
ATOM   2325  N   PRO A 248      12.964  11.171  -3.069  1.00 15.00      A    N  
ATOM   2326  CA  PRO A 248      12.498   9.991  -2.327  1.00 15.00      A    C  
ATOM   2327  CB  PRO A 248      11.512   9.314  -3.293  1.00 15.00      A    C  
ATOM   2328  CG  PRO A 248      11.248  10.322  -4.363  1.00 15.00      A    C  
ATOM   2329  CD  PRO A 248      12.490  11.156  -4.459  1.00 15.00      A    C  
ATOM   2330  C   PRO A 248      13.655   9.045  -2.017  1.00 15.00      A    C  
ATOM   2331  O   PRO A 248      13.515   8.096  -1.245  1.00 15.00      A    O  
ATOM   2332  N   GLN A 249      14.803   9.327  -2.623  1.00 15.00      A    N  
ATOM   2333  HN  GLN A 249      14.845  10.105  -3.214  1.00 15.00      A    H  
ATOM   2334  CA  GLN A 249      16.002   8.521  -2.432  1.00 15.00      A    C  
ATOM   2335  CB  GLN A 249      17.020   8.813  -3.539  1.00 15.00      A    C  
ATOM   2336  CG  GLN A 249      16.426   8.878  -4.938  1.00 15.00      A    C  
ATOM   2337  CD  GLN A 249      16.308  10.299  -5.458  1.00 15.00      A    C  
ATOM   2338  OE1 GLN A 249      17.117  11.163  -5.128  1.00 15.00      A    O  
ATOM   2339  NE2 GLN A 249      15.295  10.550  -6.273  1.00 15.00      A    N  
ATOM   2340 HE21 GLN A 249      14.684   9.816  -6.493  1.00 15.00      A    H  
ATOM   2341 HE22 GLN A 249      15.201  11.461  -6.627  1.00 15.00      A    H  
ATOM   2342  C   GLN A 249      16.623   8.809  -1.071  1.00 15.00      A    C  
ATOM   2343  O   GLN A 249      17.431   8.032  -0.567  1.00 15.00      A    O  
ATOM   2344  N   ASN A 250      16.222   9.925  -0.475  1.00 15.00      A    N  
ATOM   2345  HN  ASN A 250      15.564  10.495  -0.925  1.00 15.00      A    H  
ATOM   2346  CA  ASN A 250      16.732  10.331   0.829  1.00 15.00      A    C  
ATOM   2347  CB  ASN A 250      16.741  11.862   0.952  1.00 15.00      A    C  
ATOM   2348  CG  ASN A 250      17.860  12.527   0.169  1.00 15.00      A    C  
ATOM   2349  OD1 ASN A 250      18.291  12.033  -0.870  1.00 15.00      A    O  
ATOM   2350  ND2 ASN A 250      18.335  13.663   0.664  1.00 15.00      A    N  
ATOM   2351 HD21 ASN A 250      17.946  14.006   1.493  1.00 15.00      A    H  
ATOM   2352 HD22 ASN A 250      19.055  14.118   0.172  1.00 15.00      A    H  
ATOM   2353  C   ASN A 250      15.890   9.730   1.949  1.00 15.00      A    C  
ATOM   2354  O   ASN A 250      15.876  10.239   3.071  1.00 15.00      A    O  
ATOM   2355  N   ILE A 251      15.189   8.645   1.642  1.00 15.00      A    N  
ATOM   2356  HN  ILE A 251      15.253   8.277   0.736  1.00 15.00      A    H  
ATOM   2357  CA  ILE A 251      14.338   7.988   2.624  1.00 15.00      A    C  
ATOM   2358  CB  ILE A 251      12.870   7.881   2.146  1.00 15.00      A    C  
ATOM   2359  CG1 ILE A 251      12.313   9.263   1.774  1.00 15.00      A    C  
ATOM   2360  CG2 ILE A 251      11.999   7.221   3.209  1.00 15.00      A    C  
ATOM   2361  CD1 ILE A 251      12.238  10.238   2.932  1.00 15.00      A    C  
ATOM   2362  C   ILE A 251      14.861   6.600   2.997  1.00 15.00      A    C  
ATOM   2363  O   ILE A 251      15.116   6.331   4.171  1.00 15.00      A    O  
ATOM   2364  N   SER A 252      15.029   5.727   2.002  1.00 15.00      A    N  
ATOM   2365  HN  SER A 252      14.844   6.005   1.081  1.00 15.00      A    H  
ATOM   2366  CA  SER A 252      15.501   4.368   2.254  1.00 15.00      A    C  
ATOM   2367  CB  SER A 252      14.381   3.549   2.903  1.00 15.00      A    C  
ATOM   2368  OG  SER A 252      14.873   2.751   3.961  1.00 15.00      A    O  
ATOM   2369  HG  SER A 252      14.768   1.818   3.730  1.00 15.00      A    H  
ATOM   2370  C   SER A 252      15.959   3.689   0.960  1.00 15.00      A    C  
ATOM   2371  O   SER A 252      15.694   4.187  -0.136  1.00 15.00      A    O  
ATOM   2372  N   GLN A 253      16.629   2.543   1.096  1.00 15.00      A    N  
ATOM   2373  HN  GLN A 253      16.788   2.190   2.003  1.00 15.00      A    H  
ATOM   2374  CA  GLN A 253      17.131   1.788  -0.053  1.00 15.00      A    C  
ATOM   2375  CB  GLN A 253      18.102   0.683   0.394  1.00 15.00      A    C  
ATOM   2376  CG  GLN A 253      18.273  -0.475  -0.591  1.00 15.00      A    C  
ATOM   2377  CD  GLN A 253      19.136  -0.133  -1.795  1.00 15.00      A    C  
ATOM   2378  OE1 GLN A 253      20.352  -0.333  -1.784  1.00 15.00      A    O  
ATOM   2379  NE2 GLN A 253      18.512   0.369  -2.851  1.00 15.00      A    N  
ATOM   2380 HE21 GLN A 253      17.535   0.490  -2.800  1.00 15.00      A    H  
ATOM   2381 HE22 GLN A 253      19.045   0.594  -3.641  1.00 15.00      A    H  
ATOM   2382  C   GLN A 253      15.996   1.209  -0.899  1.00 15.00      A    C  
ATOM   2383  O   GLN A 253      15.987   1.378  -2.120  1.00 15.00      A    O  
ATOM   2384  N   LEU A 254      15.037   0.544  -0.257  1.00 15.00      A    N  
ATOM   2385  HN  LEU A 254      15.090   0.447   0.727  1.00 15.00      A    H  
ATOM   2386  CA  LEU A 254      13.909  -0.056  -0.978  1.00 15.00      A    C  
ATOM   2387  CB  LEU A 254      13.068  -0.950  -0.060  1.00 15.00      A    C  
ATOM   2388  CG  LEU A 254      13.743  -2.211   0.488  1.00 15.00      A    C  
ATOM   2389  CD1 LEU A 254      12.731  -3.081   1.220  1.00 15.00      A    C  
ATOM   2390  CD2 LEU A 254      14.425  -2.993  -0.623  1.00 15.00      A    C  
ATOM   2391  C   LEU A 254      13.023   1.015  -1.608  1.00 15.00      A    C  
ATOM   2392  O   LEU A 254      12.191   0.729  -2.469  1.00 15.00      A    O  
ATOM   2393  N   ASN A 255      13.216   2.254  -1.177  1.00 15.00      A    N  
ATOM   2394  HN  ASN A 255      13.906   2.418  -0.501  1.00 15.00      A    H  
ATOM   2395  CA  ASN A 255      12.439   3.377  -1.687  1.00 15.00      A    C  
ATOM   2396  CB  ASN A 255      12.455   4.528  -0.678  1.00 15.00      A    C  
ATOM   2397  CG  ASN A 255      11.133   5.268  -0.602  1.00 15.00      A    C  
ATOM   2398  OD1 ASN A 255      10.531   5.610  -1.615  1.00 15.00      A    O  
ATOM   2399  ND2 ASN A 255      10.665   5.510   0.613  1.00 15.00      A    N  
ATOM   2400 HD21 ASN A 255      11.190   5.201   1.381  1.00 15.00      A    H  
ATOM   2401 HD22 ASN A 255       9.815   5.988   0.692  1.00 15.00      A    H  
ATOM   2402  C   ASN A 255      12.978   3.845  -3.036  1.00 15.00      A    C  
ATOM   2403  O   ASN A 255      12.318   4.592  -3.754  1.00 15.00      A    O  
ATOM   2404  N   ASN A 256      14.183   3.393  -3.375  1.00 15.00      A    N  
ATOM   2405  HN  ASN A 256      14.662   2.799  -2.758  1.00 15.00      A    H  
ATOM   2406  CA  ASN A 256      14.808   3.762  -4.642  1.00 15.00      A    C  
ATOM   2407  CB  ASN A 256      16.296   3.395  -4.654  1.00 15.00      A    C  
ATOM   2408  CG  ASN A 256      17.166   4.430  -3.965  1.00 15.00      A    C  
ATOM   2409  OD1 ASN A 256      17.193   5.597  -4.353  1.00 15.00      A    O  
ATOM   2410  ND2 ASN A 256      17.890   4.008  -2.938  1.00 15.00      A    N  
ATOM   2411 HD21 ASN A 256      17.825   3.066  -2.682  1.00 15.00      A    H  
ATOM   2412 HD22 ASN A 256      18.461   4.659  -2.478  1.00 15.00      A    H  
ATOM   2413  C   ASN A 256      14.088   3.096  -5.809  1.00 15.00      A    C  
ATOM   2414  O   ASN A 256      13.890   3.705  -6.860  1.00 15.00      A    O  
ATOM   2415  N   GLU A 257      13.696   1.840  -5.611  1.00 15.00      A    N  
ATOM   2416  HN  GLU A 257      13.894   1.410  -4.755  1.00 15.00      A    H  
ATOM   2417  CA  GLU A 257      12.981   1.088  -6.635  1.00 15.00      A    C  
ATOM   2418  CB  GLU A 257      12.939  -0.394  -6.265  1.00 15.00      A    C  
ATOM   2419  CG  GLU A 257      14.296  -0.988  -5.923  1.00 15.00      A    C  
ATOM   2420  CD  GLU A 257      14.178  -2.287  -5.155  1.00 15.00      A    C  
ATOM   2421  OE1 GLU A 257      13.051  -2.818  -5.056  1.00 15.00      A    O  
ATOM   2422  OE2 GLU A 257      15.207  -2.771  -4.647  1.00 15.00      A    O  
ATOM   2423  C   GLU A 257      11.562   1.633  -6.761  1.00 15.00      A    C  
ATOM   2424  O   GLU A 257      11.151   2.109  -7.822  1.00 15.00      A    O  
ATOM   2425  N   ARG A 258      10.814   1.561  -5.667  1.00 15.00      A    N  
ATOM   2426  HN  ARG A 258      11.193   1.159  -4.856  1.00 15.00      A    H  
ATOM   2427  CA  ARG A 258       9.453   2.081  -5.640  1.00 15.00      A    C  
ATOM   2428  CB  ARG A 258       8.502   1.187  -4.839  1.00 15.00      A    C  
ATOM   2429  CG  ARG A 258       9.035   0.718  -3.497  1.00 15.00      A    C  
ATOM   2430  CD  ARG A 258       7.946   0.754  -2.438  1.00 15.00      A    C  
ATOM   2431  NE  ARG A 258       8.331   0.020  -1.235  1.00 15.00      A    N  
ATOM   2432  HE  ARG A 258       8.137  -0.941  -1.219  1.00 15.00      A    H  
ATOM   2433  CZ  ARG A 258       8.915   0.577  -0.174  1.00 15.00      A    C  
ATOM   2434  NH1 ARG A 258       9.181   1.880  -0.163  1.00 15.00      A    N  
ATOM   2435 HH11 ARG A 258       9.637   2.313   0.666  1.00 15.00      A    H  
ATOM   2436 HH12 ARG A 258       8.933   2.473  -0.985  1.00 15.00      A    H  
ATOM   2437  NH2 ARG A 258       9.231  -0.171   0.877  1.00 15.00      A    N  
ATOM   2438 HH21 ARG A 258       9.694   0.258   1.716  1.00 15.00      A    H  
ATOM   2439 HH22 ARG A 258       9.022  -1.192   0.879  1.00 15.00      A    H  
ATOM   2440  C   ARG A 258       9.472   3.512  -5.112  1.00 15.00      A    C  
ATOM   2441  O   ARG A 258       9.234   3.763  -3.932  1.00 15.00      A    O  
ATOM   2442  N   ARG A 259       9.802   4.420  -6.023  1.00 15.00      A    N  
ATOM   2443  HN  ARG A 259       9.988   4.106  -6.928  1.00 15.00      A    H  
ATOM   2444  CA  ARG A 259       9.935   5.854  -5.755  1.00 15.00      A    C  
ATOM   2445  CB  ARG A 259      10.208   6.629  -7.055  1.00 15.00      A    C  
ATOM   2446  CG  ARG A 259      11.093   5.915  -8.070  1.00 15.00      A    C  
ATOM   2447  CD  ARG A 259      10.286   4.999  -8.988  1.00 15.00      A    C  
ATOM   2448  NE  ARG A 259       9.174   5.692  -9.649  1.00 15.00      A    N  
ATOM   2449  HE  ARG A 259       9.404   6.412 -10.274  1.00 15.00      A    H  
ATOM   2450  CZ  ARG A 259       7.884   5.395  -9.453  1.00 15.00      A    C  
ATOM   2451  NH1 ARG A 259       7.540   4.423  -8.616  1.00 15.00      A    N  
ATOM   2452 HH11 ARG A 259       8.265   3.888  -8.107  1.00 15.00      A    H  
ATOM   2453 HH12 ARG A 259       6.518   4.191  -8.468  1.00 15.00      A    H  
ATOM   2454  NH2 ARG A 259       6.938   6.061 -10.103  1.00 15.00      A    N  
ATOM   2455 HH21 ARG A 259       7.187   6.814 -10.773  1.00 15.00      A    H  
ATOM   2456 HH22 ARG A 259       5.920   5.830  -9.934  1.00 15.00      A    H  
ATOM   2457  C   ARG A 259       8.752   6.502  -5.033  1.00 15.00      A    C  
ATOM   2458  O   ARG A 259       7.844   7.030  -5.673  1.00 15.00      A    O  
ATOM   2459  N   GLY A 260       8.769   6.458  -3.707  1.00 15.00      A    N  
ATOM   2460  HN  GLY A 260       9.485   5.956  -3.254  1.00 15.00      A    H  
ATOM   2461  CA  GLY A 260       7.731   7.101  -2.914  1.00 15.00      A    C  
ATOM   2462  C   GLY A 260       6.371   6.434  -2.948  1.00 15.00      A    C  
ATOM   2463  O   GLY A 260       5.611   6.548  -1.988  1.00 15.00      A    O  
ATOM   2464  N   GLU A 261       6.064   5.753  -4.052  1.00 15.00      A    N  
ATOM   2465  HN  GLU A 261       6.723   5.695  -4.774  1.00 15.00      A    H  
ATOM   2466  CA  GLU A 261       4.784   5.087  -4.203  1.00 15.00      A    C  
ATOM   2467  CB  GLU A 261       4.652   4.483  -5.599  1.00 15.00      A    C  
ATOM   2468  CG  GLU A 261       4.202   5.478  -6.658  1.00 15.00      A    C  
ATOM   2469  CD  GLU A 261       4.563   5.034  -8.059  1.00 15.00      A    C  
ATOM   2470  OE1 GLU A 261       4.949   3.858  -8.229  1.00 15.00      A    O  
ATOM   2471  OE2 GLU A 261       4.496   5.862  -8.990  1.00 15.00      A    O  
ATOM   2472  C   GLU A 261       4.570   4.038  -3.125  1.00 15.00      A    C  
ATOM   2473  O   GLU A 261       5.277   3.032  -3.056  1.00 15.00      A    O  
ATOM   2474  N   ASN A 262       3.602   4.314  -2.267  1.00 15.00      A    N  
ATOM   2475  HN  ASN A 262       3.110   5.152  -2.372  1.00 15.00      A    H  
ATOM   2476  CA  ASN A 262       3.269   3.427  -1.160  1.00 15.00      A    C  
ATOM   2477  CB  ASN A 262       2.854   4.271   0.049  1.00 15.00      A    C  
ATOM   2478  CG  ASN A 262       2.753   3.479   1.337  1.00 15.00      A    C  
ATOM   2479  OD1 ASN A 262       3.438   2.478   1.522  1.00 15.00      A    O  
ATOM   2480  ND2 ASN A 262       1.914   3.942   2.249  1.00 15.00      A    N  
ATOM   2481 HD21 ASN A 262       1.414   4.765   2.048  1.00 15.00      A    H  
ATOM   2482 HD22 ASN A 262       1.826   3.446   3.087  1.00 15.00      A    H  
ATOM   2483  C   ASN A 262       2.147   2.465  -1.544  1.00 15.00      A    C  
ATOM   2484  O   ASN A 262       2.025   1.385  -0.972  1.00 15.00      A    O  
ATOM   2485  N   TRP A 263       1.344   2.876  -2.526  1.00 15.00      A    N  
ATOM   2486  HN  TRP A 263       1.526   3.737  -2.944  1.00 15.00      A    H  
ATOM   2487  CA  TRP A 263       0.217   2.077  -3.020  1.00 15.00      A    C  
ATOM   2488  CB  TRP A 263       0.695   0.904  -3.885  1.00 15.00      A    C  
ATOM   2489  CG  TRP A 263       1.249   1.308  -5.224  1.00 15.00      A    C  
ATOM   2490  CD1 TRP A 263       1.729   2.534  -5.584  1.00 15.00      A    C  
ATOM   2491  CD2 TRP A 263       1.382   0.475  -6.383  1.00 15.00      A    C  
ATOM   2492  NE1 TRP A 263       2.154   2.515  -6.891  1.00 15.00      A    N  
ATOM   2493  HE1 TRP A 263       2.545   3.277  -7.377  1.00 15.00      A    H  
ATOM   2494  CE2 TRP A 263       1.952   1.263  -7.403  1.00 15.00      A    C  
ATOM   2495  CE3 TRP A 263       1.078  -0.860  -6.656  1.00 15.00      A    C  
ATOM   2496  CZ2 TRP A 263       2.223   0.760  -8.672  1.00 15.00      A    C  
ATOM   2497  CZ3 TRP A 263       1.347  -1.357  -7.916  1.00 15.00      A    C  
ATOM   2498  CH2 TRP A 263       1.914  -0.551  -8.908  1.00 15.00      A    C  
ATOM   2499  C   TRP A 263      -0.696   1.593  -1.889  1.00 15.00      A    C  
ATOM   2500  O   TRP A 263      -0.707   0.411  -1.543  1.00 15.00      A    O  
ATOM   2501  N   LEU A 264      -1.466   2.513  -1.321  1.00 15.00      A    N  
ATOM   2502  HN  LEU A 264      -1.428   3.435  -1.652  1.00 15.00      A    H  
ATOM   2503  CA  LEU A 264      -2.376   2.180  -0.230  1.00 15.00      A    C  
ATOM   2504  CB  LEU A 264      -2.667   3.401   0.647  1.00 15.00      A    C  
ATOM   2505  CG  LEU A 264      -1.457   4.105   1.264  1.00 15.00      A    C  
ATOM   2506  CD1 LEU A 264      -0.912   5.154   0.312  1.00 15.00      A    C  
ATOM   2507  CD2 LEU A 264      -1.822   4.730   2.601  1.00 15.00      A    C  
ATOM   2508  C   LEU A 264      -3.681   1.608  -0.767  1.00 15.00      A    C  
ATOM   2509  O   LEU A 264      -4.114   1.958  -1.867  1.00 15.00      A    O  
ATOM   2510  N   LEU A 265      -4.306   0.746   0.023  1.00 15.00      A    N  
ATOM   2511  HN  LEU A 265      -3.918   0.534   0.897  1.00 15.00      A    H  
ATOM   2512  CA  LEU A 265      -5.558   0.109  -0.367  1.00 15.00      A    C  
ATOM   2513  CB  LEU A 265      -5.690  -1.261   0.304  1.00 15.00      A    C  
ATOM   2514  CG  LEU A 265      -4.668  -2.320  -0.121  1.00 15.00      A    C  
ATOM   2515  CD1 LEU A 265      -4.897  -3.623   0.630  1.00 15.00      A    C  
ATOM   2516  CD2 LEU A 265      -4.722  -2.549  -1.625  1.00 15.00      A    C  
ATOM   2517  C   LEU A 265      -6.765   0.986  -0.031  1.00 15.00      A    C  
ATOM   2518  O   LEU A 265      -6.766   1.695   0.979  1.00 15.00      A    O  
ATOM   2519  N   PRO A 266      -7.799   0.953  -0.891  1.00 15.00      A    N  
ATOM   2520  CA  PRO A 266      -9.030   1.737  -0.705  1.00 15.00      A    C  
ATOM   2521  CB  PRO A 266      -9.828   1.471  -1.985  1.00 15.00      A    C  
ATOM   2522  CG  PRO A 266      -9.289   0.185  -2.512  1.00 15.00      A    C  
ATOM   2523  CD  PRO A 266      -7.838   0.162  -2.133  1.00 15.00      A    C  
ATOM   2524  C   PRO A 266      -9.843   1.292   0.511  1.00 15.00      A    C  
ATOM   2525  O   PRO A 266     -10.670   0.385   0.424  1.00 15.00      A    O  
ATOM   2526  N   SER A 267      -9.604   1.935   1.641  1.00 15.00      A    N  
ATOM   2527  HN  SER A 267      -8.919   2.635   1.656  1.00 15.00      A    H  
ATOM   2528  CA  SER A 267     -10.320   1.619   2.866  1.00 15.00      A    C  
ATOM   2529  CB  SER A 267      -9.331   1.463   4.027  1.00 15.00      A    C  
ATOM   2530  OG  SER A 267      -9.883   0.688   5.078  1.00 15.00      A    O  
ATOM   2531  HG  SER A 267     -10.558   1.200   5.530  1.00 15.00      A    H  
ATOM   2532  C   SER A 267     -11.340   2.717   3.165  1.00 15.00      A    C  
ATOM   2533  O   SER A 267     -11.238   3.427   4.167  1.00 15.00      A    O  
ATOM   2534  N   LEU A 268     -12.319   2.851   2.281  1.00 15.00      A    N  
ATOM   2535  HN  LEU A 268     -12.361   2.234   1.521  1.00 15.00      A    H  
ATOM   2536  CA  LEU A 268     -13.350   3.871   2.418  1.00 15.00      A    C  
ATOM   2537  CB  LEU A 268     -13.372   4.746   1.159  1.00 15.00      A    C  
ATOM   2538  CG  LEU A 268     -12.013   5.291   0.702  1.00 15.00      A    C  
ATOM   2539  CD1 LEU A 268     -12.040   5.638  -0.777  1.00 15.00      A    C  
ATOM   2540  CD2 LEU A 268     -11.613   6.501   1.530  1.00 15.00      A    C  
ATOM   2541  C   LEU A 268     -14.718   3.227   2.648  1.00 15.00      A    C  
ATOM   2542  O   LEU A 268     -14.940   2.081   2.256  1.00 15.00      A    O  
ATOM   2543  N   PRO A 269     -15.650   3.953   3.295  1.00 15.00      A    N  
ATOM   2544  CA  PRO A 269     -17.001   3.443   3.578  1.00 15.00      A    C  
ATOM   2545  CB  PRO A 269     -17.575   4.496   4.533  1.00 15.00      A    C  
ATOM   2546  CG  PRO A 269     -16.851   5.749   4.187  1.00 15.00      A    C  
ATOM   2547  CD  PRO A 269     -15.461   5.326   3.801  1.00 15.00      A    C  
ATOM   2548  C   PRO A 269     -17.862   3.351   2.315  1.00 15.00      A    C  
ATOM   2549  O   PRO A 269     -17.552   3.973   1.303  1.00 15.00      A    O  
ATOM   2550  N   PRO A 270     -18.964   2.580   2.361  1.00 15.00      A    N  
ATOM   2551  CA  PRO A 270     -19.864   2.413   1.208  1.00 15.00      A    C  
ATOM   2552  CB  PRO A 270     -20.918   1.416   1.709  1.00 15.00      A    C  
ATOM   2553  CG  PRO A 270     -20.304   0.765   2.902  1.00 15.00      A    C  
ATOM   2554  CD  PRO A 270     -19.415   1.799   3.524  1.00 15.00      A    C  
ATOM   2555  C   PRO A 270     -20.537   3.725   0.807  1.00 15.00      A    C  
ATOM   2556  O   PRO A 270     -20.944   3.905  -0.340  1.00 15.00      A    O  
ATOM   2557  N   ASN A 271     -20.633   4.645   1.755  1.00 15.00      A    N  
ATOM   2558  HN  ASN A 271     -20.265   4.457   2.644  1.00 15.00      A    H  
ATOM   2559  CA  ASN A 271     -21.258   5.936   1.509  1.00 15.00      A    C  
ATOM   2560  CB  ASN A 271     -22.269   6.287   2.611  1.00 15.00      A    C  
ATOM   2561  CG  ASN A 271     -21.639   6.453   3.985  1.00 15.00      A    C  
ATOM   2562  OD1 ASN A 271     -20.732   5.711   4.363  1.00 15.00      A    O  
ATOM   2563  ND2 ASN A 271     -22.114   7.434   4.739  1.00 15.00      A    N  
ATOM   2564 HD21 ASN A 271     -22.833   7.991   4.375  1.00 15.00      A    H  
ATOM   2565 HD22 ASN A 271     -21.727   7.562   5.628  1.00 15.00      A    H  
ATOM   2566  C   ASN A 271     -20.219   7.042   1.359  1.00 15.00      A    C  
ATOM   2567  O   ASN A 271     -20.494   8.206   1.646  1.00 15.00      A    O  
ATOM   2568  N   TRP A 272     -19.021   6.673   0.902  1.00 15.00      A    N  
ATOM   2569  HN  TRP A 272     -18.852   5.726   0.708  1.00 15.00      A    H  
ATOM   2570  CA  TRP A 272     -17.950   7.648   0.700  1.00 15.00      A    C  
ATOM   2571  CB  TRP A 272     -16.601   6.959   0.444  1.00 15.00      A    C  
ATOM   2572  CG  TRP A 272     -16.470   6.290  -0.897  1.00 15.00      A    C  
ATOM   2573  CD1 TRP A 272     -17.140   5.185  -1.338  1.00 15.00      A    C  
ATOM   2574  CD2 TRP A 272     -15.599   6.679  -1.967  1.00 15.00      A    C  
ATOM   2575  NE1 TRP A 272     -16.743   4.862  -2.611  1.00 15.00      A    N  
ATOM   2576  HE1 TRP A 272     -17.083   4.109  -3.138  1.00 15.00      A    H  
ATOM   2577  CE2 TRP A 272     -15.797   5.765  -3.021  1.00 15.00      A    C  
ATOM   2578  CE3 TRP A 272     -14.672   7.712  -2.137  1.00 15.00      A    C  
ATOM   2579  CZ2 TRP A 272     -15.102   5.852  -4.226  1.00 15.00      A    C  
ATOM   2580  CZ3 TRP A 272     -13.985   7.796  -3.333  1.00 15.00      A    C  
ATOM   2581  CH2 TRP A 272     -14.203   6.873  -4.362  1.00 15.00      A    C  
ATOM   2582  C   TRP A 272     -18.300   8.600  -0.440  1.00 15.00      A    C  
ATOM   2583  O   TRP A 272     -17.765   9.703  -0.535  1.00 15.00      A    O  
ATOM   2584  N   GLN A 273     -19.209   8.158  -1.300  1.00 15.00      A    N  
ATOM   2585  HN  GLN A 273     -19.596   7.270  -1.166  1.00 15.00      A    H  
ATOM   2586  CA  GLN A 273     -19.654   8.962  -2.424  1.00 15.00      A    C  
ATOM   2587  CB  GLN A 273     -20.043   8.073  -3.606  1.00 15.00      A    C  
ATOM   2588  CG  GLN A 273     -18.856   7.395  -4.271  1.00 15.00      A    C  
ATOM   2589  CD  GLN A 273     -17.968   8.368  -5.027  1.00 15.00      A    C  
ATOM   2590  OE1 GLN A 273     -17.962   9.567  -4.759  1.00 15.00      A    O  
ATOM   2591  NE2 GLN A 273     -17.197   7.854  -5.968  1.00 15.00      A    N  
ATOM   2592 HE21 GLN A 273     -17.238   6.889  -6.125  1.00 15.00      A    H  
ATOM   2593 HE22 GLN A 273     -16.613   8.461  -6.467  1.00 15.00      A    H  
ATOM   2594  C   GLN A 273     -20.819   9.842  -2.000  1.00 15.00      A    C  
ATOM   2595  O   GLN A 273     -21.897   9.348  -1.666  1.00 15.00      A    O  
ATOM   2596  N   ARG A 274     -20.589  11.143  -2.010  1.00 15.00      A    N  
ATOM   2597  HN  ARG A 274     -19.711  11.466  -2.301  1.00 15.00      A    H  
ATOM   2598  CA  ARG A 274     -21.601  12.107  -1.605  1.00 15.00      A    C  
ATOM   2599  CB  ARG A 274     -20.955  13.458  -1.292  1.00 15.00      A    C  
ATOM   2600  CG  ARG A 274     -21.883  14.451  -0.610  1.00 15.00      A    C  
ATOM   2601  CD  ARG A 274     -21.511  15.880  -0.969  1.00 15.00      A    C  
ATOM   2602  NE  ARG A 274     -21.826  16.193  -2.366  1.00 15.00      A    N  
ATOM   2603  HE  ARG A 274     -22.777  16.282  -2.599  1.00 15.00      A    H  
ATOM   2604  CZ  ARG A 274     -20.910  16.354  -3.324  1.00 15.00      A    C  
ATOM   2605  NH1 ARG A 274     -19.616  16.230  -3.039  1.00 15.00      A    N  
ATOM   2606 HH11 ARG A 274     -19.313  16.007  -2.067  1.00 15.00      A    H  
ATOM   2607 HH12 ARG A 274     -18.899  16.353  -3.785  1.00 15.00      A    H  
ATOM   2608  NH2 ARG A 274     -21.290  16.638  -4.566  1.00 15.00      A    N  
ATOM   2609 HH21 ARG A 274     -22.301  16.736  -4.796  1.00 15.00      A    H  
ATOM   2610 HH22 ARG A 274     -20.578  16.763  -5.318  1.00 15.00      A    H  
ATOM   2611  C   ARG A 274     -22.699  12.269  -2.654  1.00 15.00      A    C  
ATOM   2612  O   ARG A 274     -22.641  13.165  -3.503  1.00 15.00      A    O  
ATOM   2613  N   GLN A 275     -23.690  11.394  -2.594  1.00 15.00      A    N  
ATOM   2614  HN  GLN A 275     -23.664  10.689  -1.913  1.00 15.00      A    H  
ATOM   2615  CA  GLN A 275     -24.814  11.446  -3.517  1.00 15.00      A    C  
ATOM   2616  CB  GLN A 275     -25.509  10.086  -3.594  1.00 15.00      A    C  
ATOM   2617  CG  GLN A 275     -24.616   8.989  -4.154  1.00 15.00      A    C  
ATOM   2618  CD  GLN A 275     -24.599   7.736  -3.298  1.00 15.00      A    C  
ATOM   2619  OE1 GLN A 275     -25.623   7.315  -2.760  1.00 15.00      A    O  
ATOM   2620  NE2 GLN A 275     -23.425   7.141  -3.155  1.00 15.00      A    N  
ATOM   2621 HE21 GLN A 275     -22.648   7.537  -3.602  1.00 15.00      A    H  
ATOM   2622 HE22 GLN A 275     -23.380   6.336  -2.601  1.00 15.00      A    H  
ATOM   2623  C   GLN A 275     -25.780  12.545  -3.087  1.00 15.00      A    C  
ATOM   2624  O   GLN A 275     -25.837  12.904  -1.911  1.00 15.00      A    O  
ATOM   2625  N   ASN A 276     -26.532  13.085  -4.034  1.00 15.00      A    N  
ATOM   2626  HN  ASN A 276     -26.481  12.738  -4.948  1.00 15.00      A    H  
ATOM   2627  CA  ASN A 276     -27.460  14.165  -3.729  1.00 15.00      A    C  
ATOM   2628  CB  ASN A 276     -27.290  15.341  -4.701  1.00 15.00      A    C  
ATOM   2629  CG  ASN A 276     -27.425  14.947  -6.162  1.00 15.00      A    C  
ATOM   2630  OD1 ASN A 276     -28.517  14.941  -6.720  1.00 15.00      A    O  
ATOM   2631  ND2 ASN A 276     -26.305  14.626  -6.795  1.00 15.00      A    N  
ATOM   2632 HD21 ASN A 276     -25.465  14.660  -6.296  1.00 15.00      A    H  
ATOM   2633 HD22 ASN A 276     -26.366  14.372  -7.740  1.00 15.00      A    H  
ATOM   2634  C   ASN A 276     -28.908  13.704  -3.689  1.00 15.00      A    C  
ATOM   2635  O   ASN A 276     -29.291  12.744  -4.360  1.00 15.00      A    O  
ATOM   2636  N   VAL A 277     -29.694  14.395  -2.874  1.00 15.00      A    N  
ATOM   2637  HN  VAL A 277     -29.309  15.134  -2.365  1.00 15.00      A    H  
ATOM   2638  CA  VAL A 277     -31.113  14.111  -2.726  1.00 15.00      A    C  
ATOM   2639  CB  VAL A 277     -31.673  14.748  -1.438  1.00 15.00      A    C  
ATOM   2640  CG1 VAL A 277     -31.406  13.846  -0.243  1.00 15.00      A    C  
ATOM   2641  CG2 VAL A 277     -31.053  16.122  -1.215  1.00 15.00      A    C  
ATOM   2642  C   VAL A 277     -31.852  14.669  -3.930  1.00 15.00      A    C  
ATOM   2643  O   VAL A 277     -31.329  15.544  -4.617  1.00 15.00      A    O  
ATOM   2644  N   ASN A 278     -33.054  14.172  -4.180  1.00 15.00      A    N  
ATOM   2645  HN  ASN A 278     -33.437  13.514  -3.567  1.00 15.00      A    H  
ATOM   2646  CA  ASN A 278     -33.831  14.606  -5.332  1.00 15.00      A    C  
ATOM   2647  CB  ASN A 278     -33.195  14.018  -6.604  1.00 15.00      A    C  
ATOM   2648  CG  ASN A 278     -32.618  15.051  -7.565  1.00 15.00      A    C  
ATOM   2649  OD1 ASN A 278     -33.210  15.343  -8.605  1.00 15.00      A    O  
ATOM   2650  ND2 ASN A 278     -31.460  15.597  -7.233  1.00 15.00      A    N  
ATOM   2651 HD21 ASN A 278     -31.035  15.318  -6.385  1.00 15.00      A    H  
ATOM   2652 HD22 ASN A 278     -31.068  16.253  -7.840  1.00 15.00      A    H  
ATOM   2653  C   ASN A 278     -35.275  14.113  -5.205  1.00 15.00      A    C  
ATOM   2654  O   ASN A 278     -35.614  13.036  -5.702  1.00 15.00      A    O  
ATOM   2655  N   ALA A 279     -36.110  14.872  -4.510  1.00 15.00      A    N  
ATOM   2656  HN  ALA A 279     -35.775  15.702  -4.090  1.00 15.00      A    H  
ATOM   2657  CA  ALA A 279     -37.514  14.500  -4.326  1.00 15.00      A    C  
ATOM   2658  CB  ALA A 279     -38.115  15.253  -3.144  1.00 15.00      A    C  
ATOM   2659  C   ALA A 279     -38.340  14.754  -5.593  1.00 15.00      A    C  
ATOM   2660  O   ALA A 279     -37.990  15.604  -6.411  1.00 15.00      A    O  
ATOM   2661  N   PRO A 280     -39.432  13.989  -5.788  1.00 15.00      A    N  
ATOM   2662  CA  PRO A 280     -40.317  14.153  -6.949  1.00 15.00      A    C  
ATOM   2663  CB  PRO A 280     -41.220  12.922  -6.879  1.00 15.00      A    C  
ATOM   2664  CG  PRO A 280     -41.242  12.554  -5.438  1.00 15.00      A    C  
ATOM   2665  CD  PRO A 280     -39.880  12.898  -4.904  1.00 15.00      A    C  
ATOM   2666  C   PRO A 280     -41.149  15.428  -6.822  1.00 15.00      A    C  
ATOM   2667  O   PRO A 280     -41.567  15.794  -5.723  1.00 15.00      A    O  
ATOM   2668  N   MET A 281     -41.389  16.105  -7.940  1.00 15.00      A    N  
ATOM   2669  HN  MET A 281     -41.052  15.762  -8.792  1.00 15.00      A    H  
ATOM   2670  CA  MET A 281     -42.150  17.351  -7.914  1.00 15.00      A    C  
ATOM   2671  CB  MET A 281     -41.265  18.530  -8.333  1.00 15.00      A    C  
ATOM   2672  CG  MET A 281     -39.984  18.685  -7.522  1.00 15.00      A    C  
ATOM   2673  SD  MET A 281     -40.127  19.909  -6.207  1.00 15.00      A    S  
ATOM   2674  CE  MET A 281     -41.055  18.992  -4.981  1.00 15.00      A    C  
ATOM   2675  C   MET A 281     -43.398  17.302  -8.796  1.00 15.00      A    C  
ATOM   2676  O   MET A 281     -44.515  17.422  -8.308  1.00 15.00      A    O  
ATOM   2677  N   ARG A 282     -43.214  17.146 -10.098  1.00 15.00      A    N  
ATOM   2678  HN  ARG A 282     -42.307  17.034 -10.443  1.00 15.00      A    H  
ATOM   2679  CA  ARG A 282     -44.352  17.117 -11.015  1.00 15.00      A    C  
ATOM   2680  CB  ARG A 282     -44.115  18.050 -12.199  1.00 15.00      A    C  
ATOM   2681  CG  ARG A 282     -44.113  19.526 -11.831  1.00 15.00      A    C  
ATOM   2682  CD  ARG A 282     -43.020  20.278 -12.562  1.00 15.00      A    C  
ATOM   2683  NE  ARG A 282     -43.164  20.175 -14.015  1.00 15.00      A    N  
ATOM   2684  HE  ARG A 282     -44.040  19.895 -14.362  1.00 15.00      A    H  
ATOM   2685  CZ  ARG A 282     -42.182  20.442 -14.877  1.00 15.00      A    C  
ATOM   2686  NH1 ARG A 282     -40.983  20.792 -14.426  1.00 15.00      A    N  
ATOM   2687 HH11 ARG A 282     -40.210  20.996 -15.092  1.00 15.00      A    H  
ATOM   2688 HH12 ARG A 282     -40.815  20.875 -13.401  1.00 15.00      A    H  
ATOM   2689  NH2 ARG A 282     -42.398  20.368 -16.187  1.00 15.00      A    N  
ATOM   2690 HH21 ARG A 282     -41.627  20.570 -16.858  1.00 15.00      A    H  
ATOM   2691 HH22 ARG A 282     -43.343  20.119 -16.553  1.00 15.00      A    H  
ATOM   2692  C   ARG A 282     -44.668  15.701 -11.489  1.00 15.00      A    C  
ATOM   2693  O   ARG A 282     -43.827  14.822 -11.391  1.00 15.00      A    O  
ATOM   2694  N   HIS A 283     -45.893  15.522 -11.999  1.00 15.00      A    N  
ATOM   2695  HN  HIS A 283     -46.501  16.292 -12.010  1.00 15.00      A    H  
ATOM   2696  CA  HIS A 283     -46.402  14.232 -12.505  1.00 15.00      A    C  
ATOM   2697  CB  HIS A 283     -47.532  14.448 -13.526  1.00 15.00      A    C  
ATOM   2698  CG  HIS A 283     -48.202  13.183 -13.985  1.00 15.00      A    C  
ATOM   2699  ND1 HIS A 283     -49.332  12.662 -13.384  1.00 15.00      A    N  
ATOM   2700  HD1 HIS A 283     -49.813  13.056 -12.624  1.00 15.00      A    H  
ATOM   2701  CD2 HIS A 283     -47.891  12.328 -14.991  1.00 15.00      A    C  
ATOM   2702  CE1 HIS A 283     -49.682  11.544 -14.000  1.00 15.00      A    C  
ATOM   2703  NE2 HIS A 283     -48.823  11.323 -14.978  1.00 15.00      A    N  
ATOM   2704  HE2 HIS A 283     -48.845  10.557 -15.593  1.00 15.00      A    H  
ATOM   2705  C   HIS A 283     -45.344  13.248 -13.042  1.00 15.00      A    C  
ATOM   2706  O   HIS A 283     -45.137  12.196 -12.443  1.00 15.00      A    O  
ATOM   2707  N   SER A 284     -44.721  13.571 -14.185  1.00 15.00      A    N  
ATOM   2708  HN  SER A 284     -44.932  14.416 -14.629  1.00 15.00      A    H  
ATOM   2709  CA  SER A 284     -43.712  12.702 -14.794  1.00 15.00      A    C  
ATOM   2710  CB  SER A 284     -43.183  13.364 -16.075  1.00 15.00      A    C  
ATOM   2711  OG  SER A 284     -44.093  14.364 -16.506  1.00 15.00      A    O  
ATOM   2712  HG  SER A 284     -44.013  14.484 -17.461  1.00 15.00      A    H  
ATOM   2713  C   SER A 284     -42.573  12.426 -13.815  1.00 15.00      A    C  
ATOM   2714  O   SER A 284     -42.223  11.275 -13.548  1.00 15.00      A    O  
ATOM   2715  N   SER A 285     -42.045  13.505 -13.255  1.00 15.00      A    N  
ATOM   2716  HN  SER A 285     -42.418  14.375 -13.487  1.00 15.00      A    H  
ATOM   2717  CA  SER A 285     -40.937  13.445 -12.311  1.00 15.00      A    C  
ATOM   2718  CB  SER A 285     -40.590  14.861 -11.818  1.00 15.00      A    C  
ATOM   2719  OG  SER A 285     -39.459  14.865 -10.966  1.00 15.00      A    O  
ATOM   2720  HG  SER A 285     -38.655  14.780 -11.495  1.00 15.00      A    H  
ATOM   2721  C   SER A 285     -41.235  12.522 -11.126  1.00 15.00      A    C  
ATOM   2722  O   SER A 285     -40.327  11.861 -10.611  1.00 15.00      A    O  
ATOM   2723  N   VAL A 286     -42.496  12.482 -10.687  1.00 15.00      A    N  
ATOM   2724  HN  VAL A 286     -43.170  13.033 -11.130  1.00 15.00      A    H  
ATOM   2725  CA  VAL A 286     -42.893  11.637  -9.560  1.00 15.00      A    C  
ATOM   2726  CB  VAL A 286     -44.349  11.896  -9.116  1.00 15.00      A    C  
ATOM   2727  CG1 VAL A 286     -44.752  10.944  -7.992  1.00 15.00      A    C  
ATOM   2728  CG2 VAL A 286     -44.519  13.345  -8.669  1.00 15.00      A    C  
ATOM   2729  C   VAL A 286     -42.712  10.157  -9.883  1.00 15.00      A    C  
ATOM   2730  O   VAL A 286     -42.202   9.400  -9.067  1.00 15.00      A    O  
ATOM   2731  N   PHE A 287     -43.134   9.758 -11.074  1.00 15.00      A    N  
ATOM   2732  HN  PHE A 287     -43.546  10.412 -11.678  1.00 15.00      A    H  
ATOM   2733  CA  PHE A 287     -43.010   8.369 -11.507  1.00 15.00      A    C  
ATOM   2734  CB  PHE A 287     -43.640   8.182 -12.891  1.00 15.00      A    C  
ATOM   2735  CG  PHE A 287     -45.116   7.905 -12.858  1.00 15.00      A    C  
ATOM   2736  CD1 PHE A 287     -45.587   6.607 -12.750  1.00 15.00      A    C  
ATOM   2737  CD2 PHE A 287     -46.031   8.940 -12.938  1.00 15.00      A    C  
ATOM   2738  CE1 PHE A 287     -46.946   6.344 -12.724  1.00 15.00      A    C  
ATOM   2739  CE2 PHE A 287     -47.390   8.688 -12.912  1.00 15.00      A    C  
ATOM   2740  CZ  PHE A 287     -47.849   7.388 -12.805  1.00 15.00      A    C  
ATOM   2741  C   PHE A 287     -41.551   7.928 -11.543  1.00 15.00      A    C  
ATOM   2742  O   PHE A 287     -41.209   6.840 -11.088  1.00 15.00      A    O  
ATOM   2743  N   GLU A 288     -40.693   8.788 -12.073  1.00 15.00      A    N  
ATOM   2744  HN  GLU A 288     -41.025   9.648 -12.412  1.00 15.00      A    H  
ATOM   2745  CA  GLU A 288     -39.271   8.486 -12.185  1.00 15.00      A    C  
ATOM   2746  CB  GLU A 288     -38.603   9.473 -13.143  1.00 15.00      A    C  
ATOM   2747  CG  GLU A 288     -39.311   9.601 -14.484  1.00 15.00      A    C  
ATOM   2748  CD  GLU A 288     -38.969  10.895 -15.193  1.00 15.00      A    C  
ATOM   2749  OE1 GLU A 288     -37.777  11.106 -15.497  1.00 15.00      A    O  
ATOM   2750  OE2 GLU A 288     -39.889  11.708 -15.426  1.00 15.00      A    O  
ATOM   2751  C   GLU A 288     -38.574   8.520 -10.825  1.00 15.00      A    C  
ATOM   2752  O   GLU A 288     -37.653   7.743 -10.561  1.00 15.00      A    O  
ATOM   2753  N   HIS A 289     -39.017   9.416  -9.954  1.00 15.00      A    N  
ATOM   2754  HN  HIS A 289     -39.772   9.999 -10.203  1.00 15.00      A    H  
ATOM   2755  CA  HIS A 289     -38.415   9.547  -8.630  1.00 15.00      A    C  
ATOM   2756  CB  HIS A 289     -38.229  11.015  -8.245  1.00 15.00      A    C  
ATOM   2757  CG  HIS A 289     -37.026  11.630  -8.882  1.00 15.00      A    C  
ATOM   2758  ND1 HIS A 289     -36.082  12.350  -8.183  1.00 15.00      A    N  
ATOM   2759  HD1 HIS A 289     -36.103  12.549  -7.211  1.00 15.00      A    H  
ATOM   2760  CD2 HIS A 289     -36.599  11.609 -10.169  1.00 15.00      A    C  
ATOM   2761  CE1 HIS A 289     -35.130  12.743  -9.009  1.00 15.00      A    C  
ATOM   2762  NE2 HIS A 289     -35.419  12.305 -10.217  1.00 15.00      A    N  
ATOM   2763  HE2 HIS A 289     -34.872  12.449 -11.017  1.00 15.00      A    H  
ATOM   2764  C   HIS A 289     -39.208   8.790  -7.580  1.00 15.00      A    C  
ATOM   2765  O   HIS A 289     -39.006   8.975  -6.384  1.00 15.00      A    O  
ATOM   2766  N   ASP A 290     -40.107   7.941  -8.055  1.00 15.00      A    N  
ATOM   2767  HN  ASP A 290     -40.224   7.874  -9.026  1.00 15.00      A    H  
ATOM   2768  CA  ASP A 290     -40.943   7.116  -7.191  1.00 15.00      A    C  
ATOM   2769  CB  ASP A 290     -41.956   6.362  -8.066  1.00 15.00      A    C  
ATOM   2770  CG  ASP A 290     -42.869   5.429  -7.296  1.00 15.00      A    C  
ATOM   2771  OD1 ASP A 290     -42.992   5.585  -6.069  1.00 15.00      A    O  
ATOM   2772  OD2 ASP A 290     -43.504   4.557  -7.932  1.00 15.00      A    O  
ATOM   2773  C   ASP A 290     -40.073   6.116  -6.452  1.00 15.00      A    C  
ATOM   2774  O   ASP A 290     -40.075   6.040  -5.225  1.00 15.00      A    O  
ATOM   2775  N   PHE A 291     -39.294   5.376  -7.220  1.00 15.00      A    N  
ATOM   2776  HN  PHE A 291     -39.323   5.509  -8.188  1.00 15.00      A    H  
ATOM   2777  CA  PHE A 291     -38.411   4.370  -6.668  1.00 15.00      A    C  
ATOM   2778  CB  PHE A 291     -38.129   3.280  -7.704  1.00 15.00      A    C  
ATOM   2779  CG  PHE A 291     -38.048   3.767  -9.129  1.00 15.00      A    C  
ATOM   2780  CD1 PHE A 291     -39.182   3.817  -9.925  1.00 15.00      A    C  
ATOM   2781  CD2 PHE A 291     -36.838   4.168  -9.673  1.00 15.00      A    C  
ATOM   2782  CE1 PHE A 291     -39.111   4.252 -11.234  1.00 15.00      A    C  
ATOM   2783  CE2 PHE A 291     -36.759   4.606 -10.981  1.00 15.00      A    C  
ATOM   2784  CZ  PHE A 291     -37.899   4.651 -11.762  1.00 15.00      A    C  
ATOM   2785  C   PHE A 291     -37.107   4.971  -6.160  1.00 15.00      A    C  
ATOM   2786  O   PHE A 291     -36.546   4.496  -5.169  1.00 15.00      A    O  
ATOM   2787  N   GLY A 292     -36.625   6.009  -6.846  1.00 15.00      A    N  
ATOM   2788  HN  GLY A 292     -37.134   6.349  -7.611  1.00 15.00      A    H  
ATOM   2789  CA  GLY A 292     -35.377   6.655  -6.463  1.00 15.00      A    C  
ATOM   2790  C   GLY A 292     -34.250   5.655  -6.285  1.00 15.00      A    C  
ATOM   2791  O   GLY A 292     -33.722   5.491  -5.186  1.00 15.00      A    O  
ATOM   2792  N   ARG A 293     -33.896   4.965  -7.360  1.00 15.00      A    N  
ATOM   2793  HN  ARG A 293     -34.333   5.150  -8.215  1.00 15.00      A    H  
ATOM   2794  CA  ARG A 293     -32.844   3.958  -7.300  1.00 15.00      A    C  
ATOM   2795  CB  ARG A 293     -33.139   2.799  -8.256  1.00 15.00      A    C  
ATOM   2796  CG  ARG A 293     -34.440   2.055  -7.969  1.00 15.00      A    C  
ATOM   2797  CD  ARG A 293     -34.442   1.409  -6.587  1.00 15.00      A    C  
ATOM   2798  NE  ARG A 293     -34.700   2.378  -5.520  1.00 15.00      A    N  
ATOM   2799  HE  ARG A 293     -35.190   3.198  -5.765  1.00 15.00      A    H  
ATOM   2800  CZ  ARG A 293     -34.322   2.223  -4.251  1.00 15.00      A    C  
ATOM   2801  NH1 ARG A 293     -33.669   1.127  -3.871  1.00 15.00      A    N  
ATOM   2802 HH11 ARG A 293     -33.450   0.383  -4.564  1.00 15.00      A    H  
ATOM   2803 HH12 ARG A 293     -33.372   1.009  -2.879  1.00 15.00      A    H  
ATOM   2804  NH2 ARG A 293     -34.593   3.175  -3.367  1.00 15.00      A    N  
ATOM   2805 HH21 ARG A 293     -34.304   3.072  -2.374  1.00 15.00      A    H  
ATOM   2806 HH22 ARG A 293     -35.099   4.042  -3.671  1.00 15.00      A    H  
ATOM   2807  C   ARG A 293     -31.466   4.551  -7.571  1.00 15.00      A    C  
ATOM   2808  O   ARG A 293     -31.297   5.371  -8.469  1.00 15.00      A    O  
ATOM   2809  N   THR A 294     -30.494   4.123  -6.779  1.00 15.00      A    N  
ATOM   2810  HN  THR A 294     -30.702   3.478  -6.071  1.00 15.00      A    H  
ATOM   2811  CA  THR A 294     -29.125   4.585  -6.908  1.00 15.00      A    C  
ATOM   2812  CB  THR A 294     -28.518   4.766  -5.501  1.00 15.00      A    C  
ATOM   2813  OG1 THR A 294     -29.203   3.897  -4.584  1.00 15.00      A    O  
ATOM   2814  HG1 THR A 294     -28.904   4.071  -3.678  1.00 15.00      A    H  
ATOM   2815  CG2 THR A 294     -28.663   6.208  -5.037  1.00 15.00      A    C  
ATOM   2816  C   THR A 294     -28.297   3.559  -7.687  1.00 15.00      A    C  
ATOM   2817  O   THR A 294     -28.710   2.401  -7.826  1.00 15.00      A    O  
ATOM   2818  N   PRO A 295     -27.122   3.964  -8.212  1.00 15.00      A    N  
ATOM   2819  CA  PRO A 295     -26.235   3.067  -8.969  1.00 15.00      A    C  
ATOM   2820  CB  PRO A 295     -25.010   3.933  -9.288  1.00 15.00      A    C  
ATOM   2821  CG  PRO A 295     -25.114   5.116  -8.384  1.00 15.00      A    C  
ATOM   2822  CD  PRO A 295     -26.577   5.328  -8.135  1.00 15.00      A    C  
ATOM   2823  C   PRO A 295     -25.832   1.837  -8.153  1.00 15.00      A    C  
ATOM   2824  O   PRO A 295     -25.437   0.810  -8.706  1.00 15.00      A    O  
ATOM   2825  N   GLU A 296     -25.954   1.954  -6.839  1.00 15.00      A    N  
ATOM   2826  HN  GLU A 296     -26.278   2.800  -6.468  1.00 15.00      A    H  
ATOM   2827  CA  GLU A 296     -25.631   0.866  -5.932  1.00 15.00      A    C  
ATOM   2828  CB  GLU A 296     -25.769   1.358  -4.484  1.00 15.00      A    C  
ATOM   2829  CG  GLU A 296     -24.818   0.711  -3.485  1.00 15.00      A    C  
ATOM   2830  CD  GLU A 296     -25.149  -0.741  -3.184  1.00 15.00      A    C  
ATOM   2831  OE1 GLU A 296     -24.225  -1.493  -2.799  1.00 15.00      A    O  
ATOM   2832  OE2 GLU A 296     -26.320  -1.138  -3.348  1.00 15.00      A    O  
ATOM   2833  C   GLU A 296     -26.586  -0.301  -6.178  1.00 15.00      A    C  
ATOM   2834  O   GLU A 296     -26.181  -1.364  -6.660  1.00 15.00      A    O  
ATOM   2835  N   VAL A 297     -27.866  -0.070  -5.895  1.00 15.00      A    N  
ATOM   2836  HN  VAL A 297     -28.125   0.811  -5.552  1.00 15.00      A    H  
ATOM   2837  CA  VAL A 297     -28.890  -1.094  -6.063  1.00 15.00      A    C  
ATOM   2838  CB  VAL A 297     -30.254  -0.678  -5.464  1.00 15.00      A    C  
ATOM   2839  CG1 VAL A 297     -30.152  -0.540  -3.953  1.00 15.00      A    C  
ATOM   2840  CG2 VAL A 297     -30.760   0.612  -6.089  1.00 15.00      A    C  
ATOM   2841  C   VAL A 297     -29.062  -1.513  -7.519  1.00 15.00      A    C  
ATOM   2842  O   VAL A 297     -29.490  -2.631  -7.795  1.00 15.00      A    O  
ATOM   2843  N   SER A 298     -28.721  -0.623  -8.450  1.00 15.00      A    N  
ATOM   2844  HN  SER A 298     -28.398   0.263  -8.173  1.00 15.00      A    H  
ATOM   2845  CA  SER A 298     -28.837  -0.932  -9.873  1.00 15.00      A    C  
ATOM   2846  CB  SER A 298     -28.653   0.323 -10.731  1.00 15.00      A    C  
ATOM   2847  OG  SER A 298     -27.310   0.773 -10.708  1.00 15.00      A    O  
ATOM   2848  HG  SER A 298     -26.873   0.449  -9.912  1.00 15.00      A    H  
ATOM   2849  C   SER A 298     -27.834  -2.013 -10.269  1.00 15.00      A    C  
ATOM   2850  O   SER A 298     -27.980  -2.673 -11.297  1.00 15.00      A    O  
ATOM   2851  N   ARG A 299     -26.805  -2.182  -9.444  1.00 15.00      A    N  
ATOM   2852  HN  ARG A 299     -26.732  -1.613  -8.644  1.00 15.00      A    H  
ATOM   2853  CA  ARG A 299     -25.789  -3.191  -9.687  1.00 15.00      A    C  
ATOM   2854  CB  ARG A 299     -24.401  -2.660  -9.302  1.00 15.00      A    C  
ATOM   2855  CG  ARG A 299     -23.254  -3.648  -9.497  1.00 15.00      A    C  
ATOM   2856  CD  ARG A 299     -22.889  -4.345  -8.191  1.00 15.00      A    C  
ATOM   2857  NE  ARG A 299     -22.877  -3.408  -7.071  1.00 15.00      A    N  
ATOM   2858  HE  ARG A 299     -22.529  -2.507  -7.245  1.00 15.00      A    H  
ATOM   2859  CZ  ARG A 299     -23.308  -3.698  -5.843  1.00 15.00      A    C  
ATOM   2860  NH1 ARG A 299     -23.783  -4.907  -5.564  1.00 15.00      A    N  
ATOM   2861 HH11 ARG A 299     -24.119  -5.127  -4.602  1.00 15.00      A    H  
ATOM   2862 HH12 ARG A 299     -23.821  -5.641  -6.303  1.00 15.00      A    H  
ATOM   2863  NH2 ARG A 299     -23.277  -2.764  -4.903  1.00 15.00      A    N  
ATOM   2864 HH21 ARG A 299     -22.918  -1.813  -5.119  1.00 15.00      A    H  
ATOM   2865 HH22 ARG A 299     -23.625  -2.965  -3.932  1.00 15.00      A    H  
ATOM   2866  C   ARG A 299     -26.129  -4.444  -8.893  1.00 15.00      A    C  
ATOM   2867  O   ARG A 299     -25.933  -5.564  -9.367  1.00 15.00      A    O  
ATOM   2868  N   LEU A 300     -26.651  -4.235  -7.688  1.00 15.00      A    N  
ATOM   2869  HN  LEU A 300     -26.770  -3.311  -7.375  1.00 15.00      A    H  
ATOM   2870  CA  LEU A 300     -27.039  -5.328  -6.805  1.00 15.00      A    C  
ATOM   2871  CB  LEU A 300     -27.458  -4.773  -5.438  1.00 15.00      A    C  
ATOM   2872  CG  LEU A 300     -27.479  -5.758  -4.265  1.00 15.00      A    C  
ATOM   2873  CD1 LEU A 300     -26.191  -6.562  -4.212  1.00 15.00      A    C  
ATOM   2874  CD2 LEU A 300     -27.682  -5.010  -2.956  1.00 15.00      A    C  
ATOM   2875  C   LEU A 300     -28.166  -6.155  -7.423  1.00 15.00      A    C  
ATOM   2876  O   LEU A 300     -28.180  -7.380  -7.312  1.00 15.00      A    O  
ATOM   2877  N   THR A 301     -29.098  -5.484  -8.092  1.00 15.00      A    N  
ATOM   2878  HN  THR A 301     -29.036  -4.505  -8.149  1.00 15.00      A    H  
ATOM   2879  CA  THR A 301     -30.217  -6.166  -8.735  1.00 15.00      A    C  
ATOM   2880  CB  THR A 301     -31.245  -5.160  -9.287  1.00 15.00      A    C  
ATOM   2881  OG1 THR A 301     -30.560  -3.996  -9.766  1.00 15.00      A    O  
ATOM   2882  HG1 THR A 301     -30.422  -3.383  -9.033  1.00 15.00      A    H  
ATOM   2883  CG2 THR A 301     -32.234  -4.758  -8.203  1.00 15.00      A    C  
ATOM   2884  C   THR A 301     -29.718  -7.055  -9.871  1.00 15.00      A    C  
ATOM   2885  O   THR A 301     -30.229  -8.153 -10.090  1.00 15.00      A    O  
ATOM   2886  N   ARG A 302     -28.697  -6.578 -10.575  1.00 15.00      A    N  
ATOM   2887  HN  ARG A 302     -28.331  -5.699 -10.342  1.00 15.00      A    H  
ATOM   2888  CA  ARG A 302     -28.116  -7.323 -11.684  1.00 15.00      A    C  
ATOM   2889  CB  ARG A 302     -27.203  -6.433 -12.529  1.00 15.00      A    C  
ATOM   2890  CG  ARG A 302     -27.936  -5.294 -13.220  1.00 15.00      A    C  
ATOM   2891  CD  ARG A 302     -27.090  -4.656 -14.310  1.00 15.00      A    C  
ATOM   2892  NE  ARG A 302     -25.854  -4.065 -13.785  1.00 15.00      A    N  
ATOM   2893  HE  ARG A 302     -25.128  -4.683 -13.548  1.00 15.00      A    H  
ATOM   2894  CZ  ARG A 302     -25.666  -2.753 -13.618  1.00 15.00      A    C  
ATOM   2895  NH1 ARG A 302     -26.633  -1.895 -13.924  1.00 15.00      A    N  
ATOM   2896 HH11 ARG A 302     -26.490  -0.870 -13.792  1.00 15.00      A    H  
ATOM   2897 HH12 ARG A 302     -27.542  -2.243 -14.295  1.00 15.00      A    H  
ATOM   2898  NH2 ARG A 302     -24.505  -2.301 -13.150  1.00 15.00      A    N  
ATOM   2899 HH21 ARG A 302     -24.357  -1.277 -13.017  1.00 15.00      A    H  
ATOM   2900 HH22 ARG A 302     -23.738  -2.965 -12.918  1.00 15.00      A    H  
ATOM   2901  C   ARG A 302     -27.367  -8.550 -11.176  1.00 15.00      A    C  
ATOM   2902  O   ARG A 302     -27.052  -9.462 -11.938  1.00 15.00      A    O  
ATOM   2903  N   THR A 303     -27.078  -8.562  -9.881  1.00 15.00      A    N  
ATOM   2904  HN  THR A 303     -27.341  -7.800  -9.322  1.00 15.00      A    H  
ATOM   2905  CA  THR A 303     -26.398  -9.687  -9.269  1.00 15.00      A    C  
ATOM   2906  CB  THR A 303     -25.745  -9.281  -7.929  1.00 15.00      A    C  
ATOM   2907  OG1 THR A 303     -25.218  -7.950  -8.044  1.00 15.00      A    O  
ATOM   2908  HG1 THR A 303     -25.363  -7.625  -8.939  1.00 15.00      A    H  
ATOM   2909  CG2 THR A 303     -24.609 -10.233  -7.581  1.00 15.00      A    C  
ATOM   2910  C   THR A 303     -27.416 -10.803  -9.033  1.00 15.00      A    C  
ATOM   2911  O   THR A 303     -27.106 -11.986  -9.160  1.00 15.00      A    O  
ATOM   2912  N   LEU A 304     -28.646 -10.398  -8.719  1.00 15.00      A    N  
ATOM   2913  HN  LEU A 304     -28.825  -9.436  -8.651  1.00 15.00      A    H  
ATOM   2914  CA  LEU A 304     -29.739 -11.334  -8.476  1.00 15.00      A    C  
ATOM   2915  CB  LEU A 304     -30.923 -10.608  -7.828  1.00 15.00      A    C  
ATOM   2916  CG  LEU A 304     -30.967 -10.599  -6.301  1.00 15.00      A    C  
ATOM   2917  CD1 LEU A 304     -32.026  -9.627  -5.807  1.00 15.00      A    C  
ATOM   2918  CD2 LEU A 304     -31.240 -11.997  -5.768  1.00 15.00      A    C  
ATOM   2919  C   LEU A 304     -30.194 -11.974  -9.781  1.00 15.00      A    C  
ATOM   2920  O   LEU A 304     -30.573 -13.147  -9.812  1.00 15.00      A    O  
ATOM   2921  N   GLN A 305     -30.142 -11.197 -10.860  1.00 15.00      A    N  
ATOM   2922  HN  GLN A 305     -29.832 -10.272 -10.764  1.00 15.00      A    H  
ATOM   2923  CA  GLN A 305     -30.550 -11.674 -12.180  1.00 15.00      A    C  
ATOM   2924  CB  GLN A 305     -30.562 -10.526 -13.192  1.00 15.00      A    C  
ATOM   2925  CG  GLN A 305     -31.679  -9.517 -12.975  1.00 15.00      A    C  
ATOM   2926  CD  GLN A 305     -31.761  -8.483 -14.081  1.00 15.00      A    C  
ATOM   2927  OE1 GLN A 305     -30.751  -8.102 -14.671  1.00 15.00      A    O  
ATOM   2928  NE2 GLN A 305     -32.968  -8.020 -14.370  1.00 15.00      A    N  
ATOM   2929 HE21 GLN A 305     -33.731  -8.364 -13.860  1.00 15.00      A    H  
ATOM   2930 HE22 GLN A 305     -33.049  -7.356 -15.085  1.00 15.00      A    H  
ATOM   2931  C   GLN A 305     -29.656 -12.808 -12.676  1.00 15.00      A    C  
ATOM   2932  O   GLN A 305     -30.021 -13.548 -13.587  1.00 15.00      A    O  
ATOM   2933  N   ARG A 306     -28.484 -12.946 -12.071  1.00 15.00      A    N  
ATOM   2934  HN  ARG A 306     -28.241 -12.329 -11.348  1.00 15.00      A    H  
ATOM   2935  CA  ARG A 306     -27.557 -13.997 -12.456  1.00 15.00      A    C  
ATOM   2936  CB  ARG A 306     -26.116 -13.485 -12.470  1.00 15.00      A    C  
ATOM   2937  CG  ARG A 306     -25.546 -13.311 -13.867  1.00 15.00      A    C  
ATOM   2938  CD  ARG A 306     -24.045 -13.073 -13.829  1.00 15.00      A    C  
ATOM   2939  NE  ARG A 306     -23.426 -13.270 -15.142  1.00 15.00      A    N  
ATOM   2940  HE  ARG A 306     -23.801 -12.761 -15.895  1.00 15.00      A    H  
ATOM   2941  CZ  ARG A 306     -22.398 -14.091 -15.366  1.00 15.00      A    C  
ATOM   2942  NH1 ARG A 306     -21.871 -14.790 -14.366  1.00 15.00      A    N  
ATOM   2943 HH11 ARG A 306     -21.069 -15.432 -14.538  1.00 15.00      A    H  
ATOM   2944 HH12 ARG A 306     -22.260 -14.699 -13.402  1.00 15.00      A    H  
ATOM   2945  NH2 ARG A 306     -21.899 -14.213 -16.592  1.00 15.00      A    N  
ATOM   2946 HH21 ARG A 306     -21.096 -14.854 -16.771  1.00 15.00      A    H  
ATOM   2947 HH22 ARG A 306     -22.307 -13.669 -17.382  1.00 15.00      A    H  
ATOM   2948  C   ARG A 306     -27.688 -15.212 -11.543  1.00 15.00      A    C  
ATOM   2949  O   ARG A 306     -27.005 -16.218 -11.733  1.00 15.00      A    O  
ATOM   2950  N   PHE A 307     -28.582 -15.123 -10.565  1.00 15.00      A    N  
ATOM   2951  HN  PHE A 307     -29.121 -14.305 -10.479  1.00 15.00      A    H  
ATOM   2952  CA  PHE A 307     -28.796 -16.215  -9.623  1.00 15.00      A    C  
ATOM   2953  CB  PHE A 307     -28.877 -15.690  -8.184  1.00 15.00      A    C  
ATOM   2954  CG  PHE A 307     -27.547 -15.314  -7.590  1.00 15.00      A    C  
ATOM   2955  CD1 PHE A 307     -26.437 -16.122  -7.774  1.00 15.00      A    C  
ATOM   2956  CD2 PHE A 307     -27.407 -14.152  -6.848  1.00 15.00      A    C  
ATOM   2957  CE1 PHE A 307     -25.215 -15.784  -7.224  1.00 15.00      A    C  
ATOM   2958  CE2 PHE A 307     -26.187 -13.807  -6.295  1.00 15.00      A    C  
ATOM   2959  CZ  PHE A 307     -25.088 -14.622  -6.488  1.00 15.00      A    C  
ATOM   2960  C   PHE A 307     -30.049 -17.009  -9.974  1.00 15.00      A    C  
ATOM   2961  O   PHE A 307     -30.852 -17.344  -9.098  1.00 15.00      A    O  
ATOM   2962  N   LEU A 308     -30.210 -17.306 -11.257  1.00 15.00      A    N  
ATOM   2963  HN  LEU A 308     -29.536 -17.008 -11.903  1.00 15.00      A    H  
ATOM   2964  CA  LEU A 308     -31.360 -18.069 -11.726  1.00 15.00      A    C  
ATOM   2965  CB  LEU A 308     -31.843 -17.553 -13.088  1.00 15.00      A    C  
ATOM   2966  CG  LEU A 308     -32.226 -16.072 -13.168  1.00 15.00      A    C  
ATOM   2967  CD1 LEU A 308     -32.668 -15.714 -14.580  1.00 15.00      A    C  
ATOM   2968  CD2 LEU A 308     -33.317 -15.733 -12.162  1.00 15.00      A    C  
ATOM   2969  C   LEU A 308     -31.018 -19.553 -11.820  1.00 15.00      A    C  
ATOM   2970  O   LEU A 308     -31.515 -20.359 -11.046  1.00 15.00      A    O  
ATOM   2971  N   ALA A 309     -30.154 -19.905 -12.765  1.00 15.00      A    N  
ATOM   2972  HN  ALA A 309     -29.777 -19.216 -13.346  1.00 15.00      A    H  
ATOM   2973  CA  ALA A 309     -29.752 -21.295 -12.955  1.00 15.00      A    C  
ATOM   2974  CB  ALA A 309     -29.067 -21.480 -14.301  1.00 15.00      A    C  
ATOM   2975  C   ALA A 309     -28.847 -21.770 -11.819  1.00 15.00      A    C  
ATOM   2976  O   ALA A 309     -27.739 -21.266 -11.643  1.00 15.00      A    O  
ATOM   2977  N   LYS A 310     -29.331 -22.742 -11.052  1.00 15.00      A    N  
ATOM   2978  HN  LYS A 310     -30.215 -23.109 -11.255  1.00 15.00      A    H  
ATOM   2979  CA  LYS A 310     -28.581 -23.286  -9.925  1.00 15.00      A    C  
ATOM   2980  CB  LYS A 310     -28.925 -22.552  -8.614  1.00 15.00      A    C  
ATOM   2981  CG  LYS A 310     -30.319 -21.928  -8.555  1.00 15.00      A    C  
ATOM   2982  CD  LYS A 310     -31.429 -22.974  -8.564  1.00 15.00      A    C  
ATOM   2983  CE  LYS A 310     -32.425 -22.709  -9.684  1.00 15.00      A    C  
ATOM   2984  NZ  LYS A 310     -33.505 -23.729  -9.745  1.00 15.00      A    N  
ATOM   2985  HZ1 LYS A 310     -34.010 -23.764  -8.839  1.00 15.00      A    H  
ATOM   2986  HZ2 LYS A 310     -33.101 -24.664  -9.945  1.00 15.00      A    H  
ATOM   2987  HZ3 LYS A 310     -34.183 -23.487 -10.498  1.00 15.00      A    H  
ATOM   2988  C   LYS A 310     -28.818 -24.789  -9.769  1.00 15.00      A    C  
ATOM   2989  O   LYS A 310     -29.887 -25.294 -10.116  1.00 15.00      A    O  
ATOM   2990  N   THR A 311     -27.823 -25.490  -9.242  1.00 15.00      A    N  
ATOM   2991  HN  THR A 311     -27.004 -25.025  -8.975  1.00 15.00      A    H  
ATOM   2992  CA  THR A 311     -27.917 -26.934  -9.031  1.00 15.00      A    C  
ATOM   2993  CB  THR A 311     -26.581 -27.631  -9.379  1.00 15.00      A    C  
ATOM   2994  OG1 THR A 311     -26.667 -29.036  -9.102  1.00 15.00      A    O  
ATOM   2995  HG1 THR A 311     -26.352 -29.531  -9.867  1.00 15.00      A    H  
ATOM   2996  CG2 THR A 311     -26.246 -27.435 -10.847  1.00 15.00      A    C  
ATOM   2997  C   THR A 311     -28.294 -27.231  -7.578  1.00 15.00      A    C  
ATOM   2998  O   THR A 311     -28.147 -26.371  -6.716  1.00 15.00      A    O  
ATOM   2999  N   VAL A 312     -28.754 -28.453  -7.311  1.00 15.00      A    N  
ATOM   3000  HN  VAL A 312     -28.811 -29.108  -8.041  1.00 15.00      A    H  
ATOM   3001  CA  VAL A 312     -29.176 -28.858  -5.965  1.00 15.00      A    C  
ATOM   3002  CB  VAL A 312     -29.696 -30.315  -5.939  1.00 15.00      A    C  
ATOM   3003  CG1 VAL A 312     -30.977 -30.444  -6.754  1.00 15.00      A    C  
ATOM   3004  CG2 VAL A 312     -28.634 -31.284  -6.452  1.00 15.00      A    C  
ATOM   3005  C   VAL A 312     -28.066 -28.705  -4.918  1.00 15.00      A    C  
ATOM   3006  O   VAL A 312     -28.339 -28.569  -3.730  1.00 15.00      A    O  
ATOM   3007  N   HIS A 313     -26.813 -28.733  -5.355  1.00 15.00      A    N  
ATOM   3008  HN  HIS A 313     -26.639 -28.831  -6.317  1.00 15.00      A    H  
ATOM   3009  CA  HIS A 313     -25.697 -28.613  -4.424  1.00 15.00      A    C  
ATOM   3010  CB  HIS A 313     -24.590 -29.620  -4.734  1.00 15.00      A    C  
ATOM   3011  CG  HIS A 313     -24.319 -30.550  -3.595  1.00 15.00      A    C  
ATOM   3012  ND1 HIS A 313     -24.985 -31.746  -3.426  1.00 15.00      A    N  
ATOM   3013  HD1 HIS A 313     -25.683 -32.103  -4.017  1.00 15.00      A    H  
ATOM   3014  CD2 HIS A 313     -23.456 -30.450  -2.556  1.00 15.00      A    C  
ATOM   3015  CE1 HIS A 313     -24.545 -32.342  -2.333  1.00 15.00      A    C  
ATOM   3016  NE2 HIS A 313     -23.618 -31.578  -1.787  1.00 15.00      A    N  
ATOM   3017  HE2 HIS A 313     -23.125 -31.784  -0.963  1.00 15.00      A    H  
ATOM   3018  C   HIS A 313     -25.146 -27.194  -4.352  1.00 15.00      A    C  
ATOM   3019  O   HIS A 313     -24.372 -26.873  -3.454  1.00 15.00      A    O  
ATOM   3020  N   ASN A 314     -25.543 -26.350  -5.294  1.00 15.00      A    N  
ATOM   3021  HN  ASN A 314     -26.164 -26.659  -5.985  1.00 15.00      A    H  
ATOM   3022  CA  ASN A 314     -25.081 -24.965  -5.316  1.00 15.00      A    C  
ATOM   3023  CB  ASN A 314     -24.619 -24.564  -6.721  1.00 15.00      A    C  
ATOM   3024  CG  ASN A 314     -23.112 -24.470  -6.838  1.00 15.00      A    C  
ATOM   3025  OD1 ASN A 314     -22.443 -25.454  -7.138  1.00 15.00      A    O  
ATOM   3026  ND2 ASN A 314     -22.568 -23.285  -6.603  1.00 15.00      A    N  
ATOM   3027 HD21 ASN A 314     -23.160 -22.539  -6.370  1.00 15.00      A    H  
ATOM   3028 HD22 ASN A 314     -21.595 -23.203  -6.674  1.00 15.00      A    H  
ATOM   3029  C   ASN A 314     -26.184 -24.028  -4.850  1.00 15.00      A    C  
ATOM   3030  O   ASN A 314     -25.924 -22.906  -4.410  1.00 15.00      A    O  
ATOM   3031  N   ASN A 315     -27.417 -24.512  -4.948  1.00 15.00      A    N  
ATOM   3032  HN  ASN A 315     -27.540 -25.417  -5.308  1.00 15.00      A    H  
ATOM   3033  CA  ASN A 315     -28.596 -23.754  -4.556  1.00 15.00      A    C  
ATOM   3034  CB  ASN A 315     -29.876 -24.565  -4.821  1.00 15.00      A    C  
ATOM   3035  CG  ASN A 315     -30.928 -24.427  -3.735  1.00 15.00      A    C  
ATOM   3036  OD1 ASN A 315     -30.950 -25.197  -2.777  1.00 15.00      A    O  
ATOM   3037  ND2 ASN A 315     -31.809 -23.450  -3.871  1.00 15.00      A    N  
ATOM   3038 HD21 ASN A 315     -31.739 -22.872  -4.659  1.00 15.00      A    H  
ATOM   3039 HD22 ASN A 315     -32.500 -23.353  -3.182  1.00 15.00      A    H  
ATOM   3040  C   ASN A 315     -28.523 -23.292  -3.104  1.00 15.00      A    C  
ATOM   3041  O   ASN A 315     -28.926 -22.174  -2.793  1.00 15.00      A    O  
ATOM   3042  N   LEU A 316     -27.993 -24.143  -2.230  1.00 15.00      A    N  
ATOM   3043  HN  LEU A 316     -27.682 -25.017  -2.547  1.00 15.00      A    H  
ATOM   3044  CA  LEU A 316     -27.870 -23.812  -0.813  1.00 15.00      A    C  
ATOM   3045  CB  LEU A 316     -27.150 -24.930  -0.059  1.00 15.00      A    C  
ATOM   3046  CG  LEU A 316     -27.940 -26.227   0.134  1.00 15.00      A    C  
ATOM   3047  CD1 LEU A 316     -27.211 -27.400  -0.505  1.00 15.00      A    C  
ATOM   3048  CD2 LEU A 316     -28.192 -26.486   1.610  1.00 15.00      A    C  
ATOM   3049  C   LEU A 316     -27.145 -22.483  -0.623  1.00 15.00      A    C  
ATOM   3050  O   LEU A 316     -27.671 -21.561   0.003  1.00 15.00      A    O  
ATOM   3051  N   ALA A 317     -25.955 -22.380  -1.200  1.00 15.00      A    N  
ATOM   3052  HN  ALA A 317     -25.601 -23.141  -1.703  1.00 15.00      A    H  
ATOM   3053  CA  ALA A 317     -25.164 -21.163  -1.105  1.00 15.00      A    C  
ATOM   3054  CB  ALA A 317     -23.764 -21.402  -1.651  1.00 15.00      A    C  
ATOM   3055  C   ALA A 317     -25.842 -20.035  -1.870  1.00 15.00      A    C  
ATOM   3056  O   ALA A 317     -25.801 -18.876  -1.457  1.00 15.00      A    O  
ATOM   3057  N   ILE A 318     -26.479 -20.390  -2.981  1.00 15.00      A    N  
ATOM   3058  HN  ILE A 318     -26.470 -21.334  -3.253  1.00 15.00      A    H  
ATOM   3059  CA  ILE A 318     -27.178 -19.421  -3.814  1.00 15.00      A    C  
ATOM   3060  CB  ILE A 318     -27.658 -20.053  -5.149  1.00 15.00      A    C  
ATOM   3061  CG1 ILE A 318     -26.691 -19.707  -6.290  1.00 15.00      A    C  
ATOM   3062  CG2 ILE A 318     -29.081 -19.643  -5.514  1.00 15.00      A    C  
ATOM   3063  CD1 ILE A 318     -25.237 -19.995  -5.982  1.00 15.00      A    C  
ATOM   3064  C   ILE A 318     -28.323 -18.750  -3.047  1.00 15.00      A    C  
ATOM   3065  O   ILE A 318     -28.590 -17.565  -3.235  1.00 15.00      A    O  
ATOM   3066  N   ARG A 319     -28.979 -19.507  -2.171  1.00 15.00      A    N  
ATOM   3067  HN  ARG A 319     -28.720 -20.451  -2.064  1.00 15.00      A    H  
ATOM   3068  CA  ARG A 319     -30.078 -18.969  -1.369  1.00 15.00      A    C  
ATOM   3069  CB  ARG A 319     -30.863 -20.084  -0.675  1.00 15.00      A    C  
ATOM   3070  CG  ARG A 319     -31.466 -21.098  -1.627  1.00 15.00      A    C  
ATOM   3071  CD  ARG A 319     -32.130 -20.419  -2.812  1.00 15.00      A    C  
ATOM   3072  NE  ARG A 319     -33.282 -19.619  -2.416  1.00 15.00      A    N  
ATOM   3073  HE  ARG A 319     -33.204 -19.080  -1.589  1.00 15.00      A    H  
ATOM   3074  CZ  ARG A 319     -34.418 -19.571  -3.101  1.00 15.00      A    C  
ATOM   3075  NH1 ARG A 319     -34.561 -20.283  -4.216  1.00 15.00      A    N  
ATOM   3076 HH11 ARG A 319     -35.460 -20.243  -4.763  1.00 15.00      A    H  
ATOM   3077 HH12 ARG A 319     -33.785 -20.878  -4.561  1.00 15.00      A    H  
ATOM   3078  NH2 ARG A 319     -35.401 -18.809  -2.680  1.00 15.00      A    N  
ATOM   3079 HH21 ARG A 319     -36.299 -18.766  -3.203  1.00 15.00      A    H  
ATOM   3080 HH22 ARG A 319     -35.280 -18.233  -1.808  1.00 15.00      A    H  
ATOM   3081  C   ARG A 319     -29.537 -18.007  -0.332  1.00 15.00      A    C  
ATOM   3082  O   ARG A 319     -30.089 -16.929  -0.124  1.00 15.00      A    O  
ATOM   3083  N   GLN A 320     -28.445 -18.408   0.309  1.00 15.00      A    N  
ATOM   3084  HN  GLN A 320     -28.060 -19.285   0.094  1.00 15.00      A    H  
ATOM   3085  CA  GLN A 320     -27.805 -17.581   1.322  1.00 15.00      A    C  
ATOM   3086  CB  GLN A 320     -26.640 -18.336   1.966  1.00 15.00      A    C  
ATOM   3087  CG  GLN A 320     -27.044 -19.636   2.645  1.00 15.00      A    C  
ATOM   3088  CD  GLN A 320     -25.853 -20.441   3.129  1.00 15.00      A    C  
ATOM   3089  OE1 GLN A 320     -25.294 -21.249   2.391  1.00 15.00      A    O  
ATOM   3090  NE2 GLN A 320     -25.460 -20.225   4.374  1.00 15.00      A    N  
ATOM   3091 HE21 GLN A 320     -25.953 -19.570   4.907  1.00 15.00      A    H  
ATOM   3092 HE22 GLN A 320     -24.692 -20.732   4.709  1.00 15.00      A    H  
ATOM   3093  C   GLN A 320     -27.313 -16.284   0.688  1.00 15.00      A    C  
ATOM   3094  O   GLN A 320     -27.389 -15.215   1.286  1.00 15.00      A    O  
ATOM   3095  N   ARG A 321     -26.824 -16.393  -0.540  1.00 15.00      A    N  
ATOM   3096  HN  ARG A 321     -26.785 -17.281  -0.960  1.00 15.00      A    H  
ATOM   3097  CA  ARG A 321     -26.334 -15.238  -1.275  1.00 15.00      A    C  
ATOM   3098  CB  ARG A 321     -25.439 -15.678  -2.435  1.00 15.00      A    C  
ATOM   3099  CG  ARG A 321     -24.055 -16.150  -2.011  1.00 15.00      A    C  
ATOM   3100  CD  ARG A 321     -23.211 -14.994  -1.494  1.00 15.00      A    C  
ATOM   3101  NE  ARG A 321     -23.032 -13.957  -2.511  1.00 15.00      A    N  
ATOM   3102  HE  ARG A 321     -22.710 -14.248  -3.393  1.00 15.00      A    H  
ATOM   3103  CZ  ARG A 321     -23.277 -12.661  -2.310  1.00 15.00      A    C  
ATOM   3104  NH1 ARG A 321     -23.707 -12.237  -1.125  1.00 15.00      A    N  
ATOM   3105 HH11 ARG A 321     -23.901 -11.225  -0.967  1.00 15.00      A    H  
ATOM   3106 HH12 ARG A 321     -23.854 -12.915  -0.347  1.00 15.00      A    H  
ATOM   3107  NH2 ARG A 321     -23.104 -11.791  -3.299  1.00 15.00      A    N  
ATOM   3108 HH21 ARG A 321     -22.777 -12.118  -4.234  1.00 15.00      A    H  
ATOM   3109 HH22 ARG A 321     -23.296 -10.779  -3.147  1.00 15.00      A    H  
ATOM   3110  C   ARG A 321     -27.491 -14.384  -1.789  1.00 15.00      A    C  
ATOM   3111  O   ARG A 321     -27.377 -13.162  -1.871  1.00 15.00      A    O  
ATOM   3112  N   ARG A 322     -28.600 -15.036  -2.129  1.00 15.00      A    N  
ATOM   3113  HN  ARG A 322     -28.625 -16.014  -2.045  1.00 15.00      A    H  
ATOM   3114  CA  ARG A 322     -29.782 -14.340  -2.630  1.00 15.00      A    C  
ATOM   3115  CB  ARG A 322     -30.785 -15.320  -3.253  1.00 15.00      A    C  
ATOM   3116  CG  ARG A 322     -30.656 -15.453  -4.765  1.00 15.00      A    C  
ATOM   3117  CD  ARG A 322     -31.368 -16.691  -5.295  1.00 15.00      A    C  
ATOM   3118  NE  ARG A 322     -32.827 -16.587  -5.215  1.00 15.00      A    N  
ATOM   3119  HE  ARG A 322     -33.205 -16.203  -4.389  1.00 15.00      A    H  
ATOM   3120  CZ  ARG A 322     -33.662 -16.991  -6.184  1.00 15.00      A    C  
ATOM   3121  NH1 ARG A 322     -33.190 -17.526  -7.313  1.00 15.00      A    N  
ATOM   3122 HH11 ARG A 322     -32.162 -17.631  -7.461  1.00 15.00      A    H  
ATOM   3123 HH12 ARG A 322     -33.848 -17.847  -8.058  1.00 15.00      A    H  
ATOM   3124  NH2 ARG A 322     -34.974 -16.845  -6.028  1.00 15.00      A    N  
ATOM   3125 HH21 ARG A 322     -35.354 -16.415  -5.158  1.00 15.00      A    H  
ATOM   3126 HH22 ARG A 322     -35.630 -17.163  -6.775  1.00 15.00      A    H  
ATOM   3127  C   ARG A 322     -30.438 -13.521  -1.528  1.00 15.00      A    C  
ATOM   3128  O   ARG A 322     -30.686 -12.329  -1.703  1.00 15.00      A    O  
ATOM   3129  N   ALA A 323     -30.703 -14.162  -0.391  1.00 15.00      A    N  
ATOM   3130  HN  ALA A 323     -30.486 -15.119  -0.317  1.00 15.00      A    H  
ATOM   3131  CA  ALA A 323     -31.317 -13.483   0.747  1.00 15.00      A    C  
ATOM   3132  CB  ALA A 323     -31.616 -14.473   1.862  1.00 15.00      A    C  
ATOM   3133  C   ALA A 323     -30.406 -12.367   1.245  1.00 15.00      A    C  
ATOM   3134  O   ALA A 323     -30.869 -11.297   1.635  1.00 15.00      A    O  
ATOM   3135  N   GLN A 324     -29.102 -12.622   1.210  1.00 15.00      A    N  
ATOM   3136  HN  GLN A 324     -28.795 -13.497   0.895  1.00 15.00      A    H  
ATOM   3137  CA  GLN A 324     -28.118 -11.635   1.635  1.00 15.00      A    C  
ATOM   3138  CB  GLN A 324     -26.705 -12.218   1.535  1.00 15.00      A    C  
ATOM   3139  CG  GLN A 324     -25.618 -11.288   2.045  1.00 15.00      A    C  
ATOM   3140  CD  GLN A 324     -25.650 -11.132   3.551  1.00 15.00      A    C  
ATOM   3141  OE1 GLN A 324     -25.866 -12.094   4.283  1.00 15.00      A    O  
ATOM   3142  NE2 GLN A 324     -25.460  -9.912   4.022  1.00 15.00      A    N  
ATOM   3143 HE21 GLN A 324     -25.315  -9.186   3.382  1.00 15.00      A    H  
ATOM   3144 HE22 GLN A 324     -25.475  -9.787   4.993  1.00 15.00      A    H  
ATOM   3145  C   GLN A 324     -28.223 -10.394   0.756  1.00 15.00      A    C  
ATOM   3146  O   GLN A 324     -28.032  -9.268   1.215  1.00 15.00      A    O  
ATOM   3147  N   LEU A 325     -28.540 -10.621  -0.512  1.00 15.00      A    N  
ATOM   3148  HN  LEU A 325     -28.693 -11.545  -0.804  1.00 15.00      A    H  
ATOM   3149  CA  LEU A 325     -28.684  -9.547  -1.477  1.00 15.00      A    C  
ATOM   3150  CB  LEU A 325     -28.654 -10.107  -2.900  1.00 15.00      A    C  
ATOM   3151  CG  LEU A 325     -27.458  -9.706  -3.764  1.00 15.00      A    C  
ATOM   3152  CD1 LEU A 325     -26.147 -10.024  -3.059  1.00 15.00      A    C  
ATOM   3153  CD2 LEU A 325     -27.522 -10.403  -5.111  1.00 15.00      A    C  
ATOM   3154  C   LEU A 325     -29.981  -8.785  -1.242  1.00 15.00      A    C  
ATOM   3155  O   LEU A 325     -29.988  -7.555  -1.232  1.00 15.00      A    O  
ATOM   3156  N   VAL A 326     -31.073  -9.521  -1.043  1.00 15.00      A    N  
ATOM   3157  HN  VAL A 326     -30.998 -10.501  -1.050  1.00 15.00      A    H  
ATOM   3158  CA  VAL A 326     -32.378  -8.907  -0.804  1.00 15.00      A    C  
ATOM   3159  CB  VAL A 326     -33.495  -9.961  -0.632  1.00 15.00      A    C  
ATOM   3160  CG1 VAL A 326     -34.847  -9.286  -0.444  1.00 15.00      A    C  
ATOM   3161  CG2 VAL A 326     -33.534 -10.903  -1.825  1.00 15.00      A    C  
ATOM   3162  C   VAL A 326     -32.321  -8.014   0.430  1.00 15.00      A    C  
ATOM   3163  O   VAL A 326     -32.724  -6.847   0.385  1.00 15.00      A    O  
ATOM   3164  N   ALA A 327     -31.796  -8.562   1.521  1.00 15.00      A    N  
ATOM   3165  HN  ALA A 327     -31.514  -9.507   1.492  1.00 15.00      A    H  
ATOM   3166  CA  ALA A 327     -31.659  -7.822   2.767  1.00 15.00      A    C  
ATOM   3167  CB  ALA A 327     -31.065  -8.711   3.848  1.00 15.00      A    C  
ATOM   3168  C   ALA A 327     -30.791  -6.587   2.559  1.00 15.00      A    C  
ATOM   3169  O   ALA A 327     -31.039  -5.535   3.145  1.00 15.00      A    O  
ATOM   3170  N   GLN A 328     -29.784  -6.718   1.702  1.00 15.00      A    N  
ATOM   3171  HN  GLN A 328     -29.646  -7.581   1.256  1.00 15.00      A    H  
ATOM   3172  CA  GLN A 328     -28.884  -5.611   1.404  1.00 15.00      A    C  
ATOM   3173  CB  GLN A 328     -27.662  -6.091   0.618  1.00 15.00      A    C  
ATOM   3174  CG  GLN A 328     -26.435  -6.285   1.490  1.00 15.00      A    C  
ATOM   3175  CD  GLN A 328     -25.291  -6.993   0.790  1.00 15.00      A    C  
ATOM   3176  OE1 GLN A 328     -25.488  -7.922   0.006  1.00 15.00      A    O  
ATOM   3177  NE2 GLN A 328     -24.076  -6.544   1.065  1.00 15.00      A    N  
ATOM   3178 HE21 GLN A 328     -23.990  -5.792   1.689  1.00 15.00      A    H  
ATOM   3179 HE22 GLN A 328     -23.315  -6.980   0.635  1.00 15.00      A    H  
ATOM   3180  C   GLN A 328     -29.619  -4.494   0.669  1.00 15.00      A    C  
ATOM   3181  O   GLN A 328     -29.455  -3.317   0.989  1.00 15.00      A    O  
ATOM   3182  N   ILE A 329     -30.438  -4.872  -0.309  1.00 15.00      A    N  
ATOM   3183  HN  ILE A 329     -30.505  -5.827  -0.533  1.00 15.00      A    H  
ATOM   3184  CA  ILE A 329     -31.229  -3.907  -1.067  1.00 15.00      A    C  
ATOM   3185  CB  ILE A 329     -32.026  -4.589  -2.203  1.00 15.00      A    C  
ATOM   3186  CG1 ILE A 329     -31.098  -5.386  -3.119  1.00 15.00      A    C  
ATOM   3187  CG2 ILE A 329     -32.809  -3.559  -3.008  1.00 15.00      A    C  
ATOM   3188  CD1 ILE A 329     -31.827  -6.244  -4.130  1.00 15.00      A    C  
ATOM   3189  C   ILE A 329     -32.222  -3.235  -0.127  1.00 15.00      A    C  
ATOM   3190  O   ILE A 329     -32.528  -2.050  -0.261  1.00 15.00      A    O  
ATOM   3191  N   CYS A 330     -32.712  -4.014   0.829  1.00 15.00      A    N  
ATOM   3192  HN  CYS A 330     -32.409  -4.948   0.882  1.00 15.00      A    H  
ATOM   3193  CA  CYS A 330     -33.668  -3.531   1.808  1.00 15.00      A    C  
ATOM   3194  CB  CYS A 330     -34.184  -4.705   2.645  1.00 15.00      A    C  
ATOM   3195  SG  CYS A 330     -35.643  -4.339   3.642  1.00 15.00      A    S  
ATOM   3196  HG  CYS A 330     -35.375  -4.668   4.897  1.00 15.00      A    H  
ATOM   3197  C   CYS A 330     -33.002  -2.500   2.706  1.00 15.00      A    C  
ATOM   3198  O   CYS A 330     -33.564  -1.438   2.976  1.00 15.00      A    O  
ATOM   3199  N   ASP A 331     -31.795  -2.821   3.151  1.00 15.00      A    N  
ATOM   3200  HN  ASP A 331     -31.412  -3.695   2.910  1.00 15.00      A    H  
ATOM   3201  CA  ASP A 331     -31.030  -1.929   4.012  1.00 15.00      A    C  
ATOM   3202  CB  ASP A 331     -29.697  -2.561   4.410  1.00 15.00      A    C  
ATOM   3203  CG  ASP A 331     -28.889  -1.682   5.339  1.00 15.00      A    C  
ATOM   3204  OD1 ASP A 331     -28.031  -0.930   4.837  1.00 15.00      A    O  
ATOM   3205  OD2 ASP A 331     -29.110  -1.743   6.566  1.00 15.00      A    O  
ATOM   3206  C   ASP A 331     -30.833  -0.554   3.363  1.00 15.00      A    C  
ATOM   3207  O   ASP A 331     -31.250   0.458   3.924  1.00 15.00      A    O  
ATOM   3208  N   GLU A 332     -30.233  -0.510   2.169  1.00 15.00      A    N  
ATOM   3209  HN  GLU A 332     -29.907  -1.344   1.757  1.00 15.00      A    H  
ATOM   3210  CA  GLU A 332     -30.029   0.774   1.480  1.00 15.00      A    C  
ATOM   3211  CB  GLU A 332     -29.141   0.651   0.230  1.00 15.00      A    C  
ATOM   3212  CG  GLU A 332     -29.469   1.627  -0.911  1.00 15.00      A    C  
ATOM   3213  CD  GLU A 332     -29.019   3.077  -0.694  1.00 15.00      A    C  
ATOM   3214  OE1 GLU A 332     -28.674   3.455   0.446  1.00 15.00      A    O  
ATOM   3215  OE2 GLU A 332     -29.041   3.857  -1.676  1.00 15.00      A    O  
ATOM   3216  C   GLU A 332     -31.362   1.448   1.157  1.00 15.00      A    C  
ATOM   3217  O   GLU A 332     -31.459   2.672   1.161  1.00 15.00      A    O  
ATOM   3218  N   ALA A 333     -32.397   0.652   0.891  1.00 15.00      A    N  
ATOM   3219  HN  ALA A 333     -32.274  -0.325   0.901  1.00 15.00      A    H  
ATOM   3220  CA  ALA A 333     -33.713   1.211   0.593  1.00 15.00      A    C  
ATOM   3221  CB  ALA A 333     -34.720   0.116   0.276  1.00 15.00      A    C  
ATOM   3222  C   ALA A 333     -34.184   2.054   1.772  1.00 15.00      A    C  
ATOM   3223  O   ALA A 333     -34.793   3.112   1.598  1.00 15.00      A    O  
ATOM   3224  N   LEU A 334     -33.859   1.583   2.971  1.00 15.00      A    N  
ATOM   3225  HN  LEU A 334     -33.355   0.737   3.029  1.00 15.00      A    H  
ATOM   3226  CA  LEU A 334     -34.214   2.277   4.198  1.00 15.00      A    C  
ATOM   3227  CB  LEU A 334     -34.095   1.339   5.398  1.00 15.00      A    C  
ATOM   3228  CG  LEU A 334     -35.216   0.312   5.567  1.00 15.00      A    C  
ATOM   3229  CD1 LEU A 334     -34.791  -0.791   6.525  1.00 15.00      A    C  
ATOM   3230  CD2 LEU A 334     -36.487   0.986   6.062  1.00 15.00      A    C  
ATOM   3231  C   LEU A 334     -33.314   3.490   4.397  1.00 15.00      A    C  
ATOM   3232  O   LEU A 334     -33.778   4.559   4.791  1.00 15.00      A    O  
ATOM   3233  N   GLN A 335     -32.026   3.319   4.115  1.00 15.00      A    N  
ATOM   3234  HN  GLN A 335     -31.713   2.434   3.815  1.00 15.00      A    H  
ATOM   3235  CA  GLN A 335     -31.062   4.405   4.248  1.00 15.00      A    C  
ATOM   3236  CB  GLN A 335     -29.642   3.917   3.949  1.00 15.00      A    C  
ATOM   3237  CG  GLN A 335     -29.213   2.707   4.759  1.00 15.00      A    C  
ATOM   3238  CD  GLN A 335     -27.726   2.689   5.044  1.00 15.00      A    C  
ATOM   3239  OE1 GLN A 335     -27.102   3.736   5.231  1.00 15.00      A    O  
ATOM   3240  NE2 GLN A 335     -27.139   1.506   5.072  1.00 15.00      A    N  
ATOM   3241 HE21 GLN A 335     -27.692   0.694   4.905  1.00 15.00      A    H  
ATOM   3242 HE22 GLN A 335     -26.187   1.470   5.266  1.00 15.00      A    H  
ATOM   3243  C   GLN A 335     -31.433   5.545   3.307  1.00 15.00      A    C  
ATOM   3244  O   GLN A 335     -31.347   6.717   3.672  1.00 15.00      A    O  
ATOM   3245  N   TYR A 336     -31.848   5.185   2.095  1.00 15.00      A    N  
ATOM   3246  HN  TYR A 336     -31.854   4.230   1.859  1.00 15.00      A    H  
ATOM   3247  CA  TYR A 336     -32.261   6.161   1.099  1.00 15.00      A    C  
ATOM   3248  CB  TYR A 336     -32.665   5.465  -0.212  1.00 15.00      A    C  
ATOM   3249  CG  TYR A 336     -33.201   6.410  -1.267  1.00 15.00      A    C  
ATOM   3250  CD1 TYR A 336     -32.372   7.343  -1.877  1.00 15.00      A    C  
ATOM   3251  CD2 TYR A 336     -34.539   6.378  -1.640  1.00 15.00      A    C  
ATOM   3252  CE1 TYR A 336     -32.862   8.221  -2.825  1.00 15.00      A    C  
ATOM   3253  CE2 TYR A 336     -35.035   7.248  -2.589  1.00 15.00      A    C  
ATOM   3254  CZ  TYR A 336     -34.193   8.168  -3.177  1.00 15.00      A    C  
ATOM   3255  OH  TYR A 336     -34.691   9.045  -4.113  1.00 15.00      A    O  
ATOM   3256  HH  TYR A 336     -35.504   9.440  -3.777  1.00 15.00      A    H  
ATOM   3257  C   TYR A 336     -33.418   6.994   1.639  1.00 15.00      A    C  
ATOM   3258  O   TYR A 336     -33.456   8.211   1.465  1.00 15.00      A    O  
ATOM   3259  N   ALA A 337     -34.347   6.323   2.312  1.00 15.00      A    N  
ATOM   3260  HN  ALA A 337     -34.248   5.353   2.418  1.00 15.00      A    H  
ATOM   3261  CA  ALA A 337     -35.505   6.983   2.895  1.00 15.00      A    C  
ATOM   3262  CB  ALA A 337     -36.520   5.953   3.369  1.00 15.00      A    C  
ATOM   3263  C   ALA A 337     -35.094   7.893   4.046  1.00 15.00      A    C  
ATOM   3264  O   ALA A 337     -35.448   9.070   4.069  1.00 15.00      A    O  
ATOM   3265  N   ALA A 338     -34.327   7.347   4.985  1.00 15.00      A    N  
ATOM   3266  HN  ALA A 338     -34.064   6.402   4.897  1.00 15.00      A    H  
ATOM   3267  CA  ALA A 338     -33.868   8.103   6.146  1.00 15.00      A    C  
ATOM   3268  CB  ALA A 338     -33.020   7.228   7.056  1.00 15.00      A    C  
ATOM   3269  C   ALA A 338     -33.101   9.357   5.735  1.00 15.00      A    C  
ATOM   3270  O   ALA A 338     -33.392  10.455   6.200  1.00 15.00      A    O  
ATOM   3271  N   ARG A 339     -32.152   9.204   4.825  1.00 15.00      A    N  
ATOM   3272  HN  ARG A 339     -31.977   8.310   4.452  1.00 15.00      A    H  
ATOM   3273  CA  ARG A 339     -31.356  10.341   4.379  1.00 15.00      A    C  
ATOM   3274  CB  ARG A 339     -30.032   9.897   3.749  1.00 15.00      A    C  
ATOM   3275  CG  ARG A 339     -30.164   9.300   2.364  1.00 15.00      A    C  
ATOM   3276  CD  ARG A 339     -28.893   8.586   1.941  1.00 15.00      A    C  
ATOM   3277  NE  ARG A 339     -29.035   8.029   0.602  1.00 15.00      A    N  
ATOM   3278  HE  ARG A 339     -29.232   8.660  -0.122  1.00 15.00      A    H  
ATOM   3279  CZ  ARG A 339     -28.909   6.736   0.307  1.00 15.00      A    C  
ATOM   3280  NH1 ARG A 339     -28.621   5.848   1.253  1.00 15.00      A    N  
ATOM   3281 HH11 ARG A 339     -28.486   6.144   2.237  1.00 15.00      A    H  
ATOM   3282 HH12 ARG A 339     -28.527   4.821   0.999  1.00 15.00      A    H  
ATOM   3283  NH2 ARG A 339     -29.100   6.328  -0.939  1.00 15.00      A    N  
ATOM   3284 HH21 ARG A 339     -29.344   7.008  -1.683  1.00 15.00      A    H  
ATOM   3285 HH22 ARG A 339     -29.007   5.301  -1.181  1.00 15.00      A    H  
ATOM   3286  C   ARG A 339     -32.137  11.282   3.454  1.00 15.00      A    C  
ATOM   3287  O   ARG A 339     -31.609  12.290   3.001  1.00 15.00      A    O  
ATOM   3288  N   LEU A 340     -33.388  10.952   3.169  1.00 15.00      A    N  
ATOM   3289  HN  LEU A 340     -33.764  10.119   3.534  1.00 15.00      A    H  
ATOM   3290  CA  LEU A 340     -34.218  11.802   2.319  1.00 15.00      A    C  
ATOM   3291  CB  LEU A 340     -34.933  10.967   1.248  1.00 15.00      A    C  
ATOM   3292  CG  LEU A 340     -35.782  11.728   0.221  1.00 15.00      A    C  
ATOM   3293  CD1 LEU A 340     -35.000  12.886  -0.383  1.00 15.00      A    C  
ATOM   3294  CD2 LEU A 340     -36.262  10.788  -0.875  1.00 15.00      A    C  
ATOM   3295  C   LEU A 340     -35.229  12.557   3.173  1.00 15.00      A    C  
ATOM   3296  O   LEU A 340     -35.582  13.695   2.888  1.00 15.00      A    O  
ATOM   3297  N   ARG A 341     -35.647  11.921   4.251  1.00 15.00      A    N  
ATOM   3298  HN  ARG A 341     -35.291  11.029   4.442  1.00 15.00      A    H  
ATOM   3299  CA  ARG A 341     -36.622  12.495   5.162  1.00 15.00      A    C  
ATOM   3300  CB  ARG A 341     -37.286  11.366   5.948  1.00 15.00      A    C  
ATOM   3301  CG  ARG A 341     -36.319  10.519   6.758  1.00 15.00      A    C  
ATOM   3302  CD  ARG A 341     -37.028   9.568   7.706  1.00 15.00      A    C  
ATOM   3303  NE  ARG A 341     -36.338   9.522   8.996  1.00 15.00      A    N  
ATOM   3304  HE  ARG A 341     -35.471   9.998   9.057  1.00 15.00      A    H  
ATOM   3305  CZ  ARG A 341     -36.792   8.903  10.088  1.00 15.00      A    C  
ATOM   3306  NH1 ARG A 341     -37.960   8.259  10.072  1.00 15.00      A    N  
ATOM   3307 HH11 ARG A 341     -38.548   8.244   9.197  1.00 15.00      A    H  
ATOM   3308 HH12 ARG A 341     -38.305   7.773  10.923  1.00 15.00      A    H  
ATOM   3309  NH2 ARG A 341     -36.078   8.971  11.213  1.00 15.00      A    N  
ATOM   3310 HH21 ARG A 341     -35.168   9.516  11.225  1.00 15.00      A    H  
ATOM   3311 HH22 ARG A 341     -36.408   8.502  12.079  1.00 15.00      A    H  
ATOM   3312  C   ARG A 341     -35.976  13.469   6.138  1.00 15.00      A    C  
ATOM   3313  O   ARG A 341     -36.657  14.290   6.760  1.00 15.00      A    O  
ATOM   3314  N   GLU A 342     -34.663  13.378   6.268  1.00 15.00      A    N  
ATOM   3315  HN  GLU A 342     -34.177  12.708   5.746  1.00 15.00      A    H  
ATOM   3316  CA  GLU A 342     -33.938  14.228   7.200  1.00 15.00      A    C  
ATOM   3317  CB  GLU A 342     -33.229  13.355   8.245  1.00 15.00      A    C  
ATOM   3318  CG  GLU A 342     -34.180  12.406   8.975  1.00 15.00      A    C  
ATOM   3319  CD  GLU A 342     -33.494  11.218   9.628  1.00 15.00      A    C  
ATOM   3320  OE1 GLU A 342     -34.143  10.543  10.455  1.00 15.00      A    O  
ATOM   3321  OE2 GLU A 342     -32.329  10.941   9.302  1.00 15.00      A    O  
ATOM   3322  C   GLU A 342     -32.970  15.206   6.516  1.00 15.00      A    C  
ATOM   3323  O   GLU A 342     -32.621  16.238   7.089  1.00 15.00      A    O  
ATOM   3324  N   LEU A 343     -32.554  14.899   5.287  1.00 15.00      A    N  
ATOM   3325  HN  LEU A 343     -32.868  14.076   4.869  1.00 15.00      A    H  
ATOM   3326  CA  LEU A 343     -31.615  15.766   4.562  1.00 15.00      A    C  
ATOM   3327  CB  LEU A 343     -30.563  14.945   3.815  1.00 15.00      A    C  
ATOM   3328  CG  LEU A 343     -29.216  14.751   4.514  1.00 15.00      A    C  
ATOM   3329  CD1 LEU A 343     -28.422  16.050   4.520  1.00 15.00      A    C  
ATOM   3330  CD2 LEU A 343     -28.427  13.641   3.836  1.00 15.00      A    C  
ATOM   3331  C   LEU A 343     -32.287  16.747   3.597  1.00 15.00      A    C  
ATOM   3332  O   LEU A 343     -31.745  17.821   3.335  1.00 15.00      A    O  
ATOM   3333  N   GLU A 344     -33.444  16.387   3.055  1.00 15.00      A    N  
ATOM   3334  HN  GLU A 344     -33.849  15.526   3.292  1.00 15.00      A    H  
ATOM   3335  CA  GLU A 344     -34.130  17.267   2.116  1.00 15.00      A    C  
ATOM   3336  CB  GLU A 344     -33.859  16.859   0.667  1.00 15.00      A    C  
ATOM   3337  CG  GLU A 344     -34.487  17.791  -0.360  1.00 15.00      A    C  
ATOM   3338  CD  GLU A 344     -34.585  17.165  -1.735  1.00 15.00      A    C  
ATOM   3339  OE1 GLU A 344     -33.716  17.445  -2.580  1.00 15.00      A    O  
ATOM   3340  OE2 GLU A 344     -35.533  16.390  -1.967  1.00 15.00      A    O  
ATOM   3341  C   GLU A 344     -35.629  17.312   2.374  1.00 15.00      A    C  
ATOM   3342  O   GLU A 344     -36.330  16.312   2.228  1.00 15.00      A    O  
ATOM   3343  N   PRO A 345     -36.139  18.485   2.758  1.00 15.00      A    N  
ATOM   3344  CA  PRO A 345     -37.557  18.683   3.030  1.00 15.00      A    C  
ATOM   3345  CB  PRO A 345     -37.514  19.787   4.088  1.00 15.00      A    C  
ATOM   3346  CG  PRO A 345     -36.323  20.615   3.726  1.00 15.00      A    C  
ATOM   3347  CD  PRO A 345     -35.368  19.721   2.972  1.00 15.00      A    C  
ATOM   3348  C   PRO A 345     -38.288  19.179   1.779  1.00 15.00      A    C  
ATOM   3349  O   PRO A 345     -39.273  19.910   1.869  1.00 15.00      A    O  
ATOM   3350  N   GLY A 346     -37.805  18.757   0.613  1.00 15.00      A    N  
ATOM   3351  HN  GLY A 346     -37.039  18.139   0.609  1.00 15.00      A    H  
ATOM   3352  CA  GLY A 346     -38.390  19.184  -0.652  1.00 15.00      A    C  
ATOM   3353  C   GLY A 346     -39.776  18.626  -0.919  1.00 15.00      A    C  
ATOM   3354  O   GLY A 346     -40.548  19.216  -1.674  1.00 15.00      A    O  
ATOM   3355  N   TRP A 347     -40.100  17.506  -0.287  1.00 15.00      A    N  
ATOM   3356  HN  TRP A 347     -39.444  17.097   0.313  1.00 15.00      A    H  
ATOM   3357  CA  TRP A 347     -41.399  16.853  -0.464  1.00 15.00      A    C  
ATOM   3358  CB  TRP A 347     -41.443  15.557   0.348  1.00 15.00      A    C  
ATOM   3359  CG  TRP A 347     -42.110  14.414  -0.352  1.00 15.00      A    C  
ATOM   3360  CD1 TRP A 347     -43.448  14.242  -0.561  1.00 15.00      A    C  
ATOM   3361  CD2 TRP A 347     -41.466  13.275  -0.920  1.00 15.00      A    C  
ATOM   3362  NE1 TRP A 347     -43.675  13.063  -1.228  1.00 15.00      A    N  
ATOM   3363  HE1 TRP A 347     -44.552  12.720  -1.497  1.00 15.00      A    H  
ATOM   3364  CE2 TRP A 347     -42.472  12.449  -1.458  1.00 15.00      A    C  
ATOM   3365  CE3 TRP A 347     -40.134  12.872  -1.022  1.00 15.00      A    C  
ATOM   3366  CZ2 TRP A 347     -42.186  11.247  -2.096  1.00 15.00      A    C  
ATOM   3367  CZ3 TRP A 347     -39.852  11.679  -1.654  1.00 15.00      A    C  
ATOM   3368  CH2 TRP A 347     -40.873  10.877  -2.180  1.00 15.00      A    C  
ATOM   3369  C   TRP A 347     -42.569  17.759  -0.055  1.00 15.00      A    C  
ATOM   3370  O   TRP A 347     -43.699  17.571  -0.500  1.00 15.00      A    O  
ATOM   3371  N   SER A 348     -42.292  18.746   0.781  1.00 15.00      A    N  
ATOM   3372  HN  SER A 348     -41.371  18.870   1.086  1.00 15.00      A    H  
ATOM   3373  CA  SER A 348     -43.326  19.654   1.258  1.00 15.00      A    C  
ATOM   3374  CB  SER A 348     -43.317  19.654   2.788  1.00 15.00      A    C  
ATOM   3375  OG  SER A 348     -41.992  19.467   3.267  1.00 15.00      A    O  
ATOM   3376  HG  SER A 348     -41.555  20.320   3.335  1.00 15.00      A    H  
ATOM   3377  C   SER A 348     -43.117  21.073   0.738  1.00 15.00      A    C  
ATOM   3378  O   SER A 348     -43.689  22.022   1.266  1.00 15.00      A    O  
ATOM   3379  N   ALA A 349     -42.299  21.214  -0.299  1.00 15.00      A    N  
ATOM   3380  HN  ALA A 349     -41.879  20.418  -0.693  1.00 15.00      A    H  
ATOM   3381  CA  ALA A 349     -42.015  22.526  -0.868  1.00 15.00      A    C  
ATOM   3382  CB  ALA A 349     -40.700  22.504  -1.632  1.00 15.00      A    C  
ATOM   3383  C   ALA A 349     -43.150  23.011  -1.766  1.00 15.00      A    C  
ATOM   3384  O   ALA A 349     -43.709  24.088  -1.556  1.00 15.00      A    O  
ATOM   3385  N   THR A 350     -43.495  22.210  -2.761  1.00 15.00      A    N  
ATOM   3386  HN  THR A 350     -43.028  21.359  -2.878  1.00 15.00      A    H  
ATOM   3387  CA  THR A 350     -44.547  22.570  -3.694  1.00 15.00      A    C  
ATOM   3388  CB  THR A 350     -43.952  22.860  -5.083  1.00 15.00      A    C  
ATOM   3389  OG1 THR A 350     -42.721  22.135  -5.232  1.00 15.00      A    O  
ATOM   3390  HG1 THR A 350     -42.917  21.215  -5.446  1.00 15.00      A    H  
ATOM   3391  CG2 THR A 350     -43.672  24.347  -5.237  1.00 15.00      A    C  
ATOM   3392  C   THR A 350     -45.592  21.464  -3.809  1.00 15.00      A    C  
ATOM   3393  O   THR A 350     -45.248  20.299  -4.009  1.00 15.00      A    O  
ATOM   3394  N   PRO A 351     -46.881  21.814  -3.667  1.00 15.00      A    N  
ATOM   3395  CA  PRO A 351     -47.983  20.854  -3.767  1.00 15.00      A    C  
ATOM   3396  CB  PRO A 351     -49.196  21.624  -3.213  1.00 15.00      A    C  
ATOM   3397  CG  PRO A 351     -48.650  22.901  -2.658  1.00 15.00      A    C  
ATOM   3398  CD  PRO A 351     -47.371  23.168  -3.393  1.00 15.00      A    C  
ATOM   3399  C   PRO A 351     -48.242  20.452  -5.218  1.00 15.00      A    C  
ATOM   3400  O   PRO A 351     -47.906  21.191  -6.145  1.00 15.00      A    O  
ATOM   3401  N   GLY A 352     -48.848  19.287  -5.410  1.00 15.00      A    N  
ATOM   3402  HN  GLY A 352     -49.110  18.742  -4.637  1.00 15.00      A    H  
ATOM   3403  CA  GLY A 352     -49.132  18.820  -6.751  1.00 15.00      A    C  
ATOM   3404  C   GLY A 352     -50.423  18.035  -6.832  1.00 15.00      A    C  
ATOM   3405  O   GLY A 352     -51.043  17.743  -5.812  1.00 15.00      A    O  
ATOM   3406  N   CYS A 353     -50.821  17.690  -8.051  1.00 15.00      A    N  
ATOM   3407  HN  CYS A 353     -50.280  17.963  -8.819  1.00 15.00      A    H  
ATOM   3408  CA  CYS A 353     -52.050  16.934  -8.282  1.00 15.00      A    C  
ATOM   3409  CB  CYS A 353     -52.663  17.339  -9.630  1.00 15.00      A    C  
ATOM   3410  SG  CYS A 353     -54.324  16.696  -9.937  1.00 15.00      A    S  
ATOM   3411  HG  CYS A 353     -54.779  16.180  -8.803  1.00 15.00      A    H  
ATOM   3412  C   CYS A 353     -51.776  15.428  -8.252  1.00 15.00      A    C  
ATOM   3413  O   CYS A 353     -52.695  14.614  -8.336  1.00 15.00      A    O  
ATOM   3414  N   GLN A 354     -50.500  15.073  -8.142  1.00 15.00      A    N  
ATOM   3415  HN  GLN A 354     -49.820  15.774  -8.083  1.00 15.00      A    H  
ATOM   3416  CA  GLN A 354     -50.070  13.679  -8.099  1.00 15.00      A    C  
ATOM   3417  CB  GLN A 354     -50.123  13.081  -9.511  1.00 15.00      A    C  
ATOM   3418  CG  GLN A 354     -50.224  11.565  -9.563  1.00 15.00      A    C  
ATOM   3419  CD  GLN A 354     -51.642  11.063  -9.369  1.00 15.00      A    C  
ATOM   3420  OE1 GLN A 354     -52.049  10.727  -8.262  1.00 15.00      A    O  
ATOM   3421  NE2 GLN A 354     -52.407  11.014 -10.451  1.00 15.00      A    N  
ATOM   3422 HE21 GLN A 354     -52.022  11.294 -11.303  1.00 15.00      A    H  
ATOM   3423 HE22 GLN A 354     -53.328  10.699 -10.348  1.00 15.00      A    H  
ATOM   3424  C   GLN A 354     -48.635  13.638  -7.583  1.00 15.00      A    C  
ATOM   3425  O   GLN A 354     -47.704  13.958  -8.323  1.00 15.00      A    O  
ATOM   3426  N   LEU A 355     -48.454  13.263  -6.321  1.00 15.00      A    N  
ATOM   3427  HN  LEU A 355     -49.230  13.011  -5.774  1.00 15.00      A    H  
ATOM   3428  CA  LEU A 355     -47.117  13.234  -5.732  1.00 15.00      A    C  
ATOM   3429  CB  LEU A 355     -46.950  14.405  -4.761  1.00 15.00      A    C  
ATOM   3430  CG  LEU A 355     -45.901  15.452  -5.136  1.00 15.00      A    C  
ATOM   3431  CD1 LEU A 355     -46.457  16.418  -6.168  1.00 15.00      A    C  
ATOM   3432  CD2 LEU A 355     -45.423  16.197  -3.899  1.00 15.00      A    C  
ATOM   3433  C   LEU A 355     -46.800  11.931  -5.002  1.00 15.00      A    C  
ATOM   3434  O   LEU A 355     -45.860  11.892  -4.208  1.00 15.00      A    O  
ATOM   3435  N   HIS A 356     -47.559  10.867  -5.270  1.00 15.00      A    N  
ATOM   3436  HN  HIS A 356     -48.291  10.951  -5.915  1.00 15.00      A    H  
ATOM   3437  CA  HIS A 356     -47.327   9.576  -4.604  1.00 15.00      A    C  
ATOM   3438  CB  HIS A 356     -45.930   9.026  -4.938  1.00 15.00      A    C  
ATOM   3439  CG  HIS A 356     -45.918   7.706  -5.647  1.00 15.00      A    C  
ATOM   3440  ND1 HIS A 356     -46.088   6.500  -5.007  1.00 15.00      A    N  
ATOM   3441  HD1 HIS A 356     -46.232   6.370  -4.032  1.00 15.00      A    H  
ATOM   3442  CD2 HIS A 356     -45.734   7.410  -6.955  1.00 15.00      A    C  
ATOM   3443  CE1 HIS A 356     -45.998   5.521  -5.885  1.00 15.00      A    C  
ATOM   3444  NE2 HIS A 356     -45.784   6.046  -7.075  1.00 15.00      A    N  
ATOM   3445  HE2 HIS A 356     -45.606   5.534  -7.895  1.00 15.00      A    H  
ATOM   3446  C   HIS A 356     -47.473   9.742  -3.090  1.00 15.00      A    C  
ATOM   3447  O   HIS A 356     -46.631   9.293  -2.309  1.00 15.00      A    O  
ATOM   3448  N   ASP A 357     -48.559  10.385  -2.694  1.00 15.00      A    N  
ATOM   3449  HN  ASP A 357     -49.210  10.685  -3.372  1.00 15.00      A    H  
ATOM   3450  CA  ASP A 357     -48.851  10.658  -1.291  1.00 15.00      A    C  
ATOM   3451  CB  ASP A 357     -49.939  11.733  -1.178  1.00 15.00      A    C  
ATOM   3452  CG  ASP A 357     -51.142  11.433  -2.052  1.00 15.00      A    C  
ATOM   3453  OD1 ASP A 357     -50.967  11.357  -3.292  1.00 15.00      A    O  
ATOM   3454  OD2 ASP A 357     -52.252  11.272  -1.505  1.00 15.00      A    O  
ATOM   3455  C   ASP A 357     -49.292   9.405  -0.550  1.00 15.00      A    C  
ATOM   3456  O   ASP A 357     -49.325   9.387   0.679  1.00 15.00      A    O  
ATOM   3457  N   ALA A 358     -49.606   8.356  -1.306  1.00 15.00      A    N  
ATOM   3458  HN  ALA A 358     -49.551   8.445  -2.278  1.00 15.00      A    H  
ATOM   3459  CA  ALA A 358     -50.048   7.083  -0.735  1.00 15.00      A    C  
ATOM   3460  CB  ALA A 358     -50.690   6.220  -1.813  1.00 15.00      A    C  
ATOM   3461  C   ALA A 358     -48.899   6.327  -0.064  1.00 15.00      A    C  
ATOM   3462  O   ALA A 358     -49.046   5.166   0.318  1.00 15.00      A    O  
ATOM   3463  N   GLU A 359     -47.754   6.987   0.051  1.00 15.00      A    N  
ATOM   3464  HN  GLU A 359     -47.701   7.898  -0.301  1.00 15.00      A    H  
ATOM   3465  CA  GLU A 359     -46.578   6.400   0.678  1.00 15.00      A    C  
ATOM   3466  CB  GLU A 359     -45.329   6.682  -0.163  1.00 15.00      A    C  
ATOM   3467  CG  GLU A 359     -44.883   5.516  -1.024  1.00 15.00      A    C  
ATOM   3468  CD  GLU A 359     -46.012   4.932  -1.832  1.00 15.00      A    C  
ATOM   3469  OE1 GLU A 359     -46.290   3.733  -1.672  1.00 15.00      A    O  
ATOM   3470  OE2 GLU A 359     -46.622   5.666  -2.636  1.00 15.00      A    O  
ATOM   3471  C   GLU A 359     -46.386   6.964   2.078  1.00 15.00      A    C  
ATOM   3472  O   GLU A 359     -46.339   6.220   3.054  1.00 15.00      A    O  
ATOM   3473  N   GLN A 360     -46.238   8.288   2.150  1.00 15.00      A    N  
ATOM   3474  HN  GLN A 360     -46.258   8.802   1.316  1.00 15.00      A    H  
ATOM   3475  CA  GLN A 360     -46.051   9.009   3.418  1.00 15.00      A    C  
ATOM   3476  CB  GLN A 360     -47.156   8.693   4.435  1.00 15.00      A    C  
ATOM   3477  CG  GLN A 360     -48.523   9.250   4.067  1.00 15.00      A    C  
ATOM   3478  CD  GLN A 360     -49.635   8.234   4.244  1.00 15.00      A    C  
ATOM   3479  OE1 GLN A 360     -49.925   7.459   3.342  1.00 15.00      A    O  
ATOM   3480  NE2 GLN A 360     -50.267   8.227   5.411  1.00 15.00      A    N  
ATOM   3481 HE21 GLN A 360     -49.995   8.871   6.093  1.00 15.00      A    H  
ATOM   3482 HE22 GLN A 360     -50.979   7.565   5.543  1.00 15.00      A    H  
ATOM   3483  C   GLN A 360     -44.660   8.817   4.038  1.00 15.00      A    C  
ATOM   3484  O   GLN A 360     -44.160   9.716   4.714  1.00 15.00      A    O  
ATOM   3485  N   LEU A 361     -44.056   7.652   3.798  1.00 15.00      A    N  
ATOM   3486  HN  LEU A 361     -44.532   6.983   3.260  1.00 15.00      A    H  
ATOM   3487  CA  LEU A 361     -42.735   7.307   4.333  1.00 15.00      A    C  
ATOM   3488  CB  LEU A 361     -42.235   6.000   3.706  1.00 15.00      A    C  
ATOM   3489  CG  LEU A 361     -40.773   5.623   3.979  1.00 15.00      A    C  
ATOM   3490  CD1 LEU A 361     -40.404   4.357   3.223  1.00 15.00      A    C  
ATOM   3491  CD2 LEU A 361     -40.525   5.450   5.470  1.00 15.00      A    C  
ATOM   3492  C   LEU A 361     -41.679   8.405   4.162  1.00 15.00      A    C  
ATOM   3493  O   LEU A 361     -41.159   8.922   5.142  1.00 15.00      A    O  
ATOM   3494  N   TRP A 362     -41.365   8.750   2.916  1.00 15.00      A    N  
ATOM   3495  HN  TRP A 362     -41.827   8.315   2.173  1.00 15.00      A    H  
ATOM   3496  CA  TRP A 362     -40.342   9.759   2.620  1.00 15.00      A    C  
ATOM   3497  CB  TRP A 362     -39.971   9.698   1.136  1.00 15.00      A    C  
ATOM   3498  CG  TRP A 362     -39.265   8.451   0.707  1.00 15.00      A    C  
ATOM   3499  CD1 TRP A 362     -37.930   8.199   0.800  1.00 15.00      A    C  
ATOM   3500  CD2 TRP A 362     -39.850   7.296   0.089  1.00 15.00      A    C  
ATOM   3501  NE1 TRP A 362     -37.644   6.959   0.287  1.00 15.00      A    N  
ATOM   3502  HE1 TRP A 362     -36.754   6.554   0.244  1.00 15.00      A    H  
ATOM   3503  CE2 TRP A 362     -38.806   6.382  -0.154  1.00 15.00      A    C  
ATOM   3504  CE3 TRP A 362     -41.153   6.943  -0.274  1.00 15.00      A    C  
ATOM   3505  CZ2 TRP A 362     -39.023   5.142  -0.750  1.00 15.00      A    C  
ATOM   3506  CZ3 TRP A 362     -41.366   5.710  -0.866  1.00 15.00      A    C  
ATOM   3507  CH2 TRP A 362     -40.307   4.823  -1.095  1.00 15.00      A    C  
ATOM   3508  C   TRP A 362     -40.777  11.192   2.951  1.00 15.00      A    C  
ATOM   3509  O   TRP A 362     -40.552  12.097   2.147  1.00 15.00      A    O  
ATOM   3510  N   LEU A 363     -41.376  11.402   4.121  1.00 15.00      A    N  
ATOM   3511  HN  LEU A 363     -41.496  10.645   4.741  1.00 15.00      A    H  
ATOM   3512  CA  LEU A 363     -41.832  12.732   4.529  1.00 15.00      A    C  
ATOM   3513  CB  LEU A 363     -42.802  13.359   3.515  1.00 15.00      A    C  
ATOM   3514  CG  LEU A 363     -44.099  12.607   3.203  1.00 15.00      A    C  
ATOM   3515  CD1 LEU A 363     -43.911  11.651   2.035  1.00 15.00      A    C  
ATOM   3516  CD2 LEU A 363     -45.199  13.599   2.886  1.00 15.00      A    C  
ATOM   3517  C   LEU A 363     -42.433  12.718   5.933  1.00 15.00      A    C  
ATOM   3518  O   LEU A 363     -43.568  13.151   6.148  1.00 15.00      A    O  
ATOM   3519  N   ASP A 364     -41.659  12.224   6.881  1.00 15.00      A    N  
ATOM   3520  HN  ASP A 364     -40.762  11.880   6.641  1.00 15.00      A    H  
ATOM   3521  CA  ASP A 364     -42.088  12.140   8.267  1.00 15.00      A    C  
ATOM   3522  CB  ASP A 364     -41.165  11.231   9.112  1.00 15.00      A    C  
ATOM   3523  CG  ASP A 364     -40.242  10.333   8.295  1.00 15.00      A    C  
ATOM   3524  OD1 ASP A 364     -40.088   9.146   8.648  1.00 15.00      A    O  
ATOM   3525  OD2 ASP A 364     -39.646  10.818   7.315  1.00 15.00      A    O  
ATOM   3526  C   ASP A 364     -42.235  13.526   8.907  1.00 15.00      A    C  
ATOM   3527  O   ASP A 364     -43.348  13.927   9.242  1.00 15.00      A    O  
ATOM   3528  N   PRO A 365     -41.135  14.310   9.060  1.00 15.00      A    N  
ATOM   3529  CA  PRO A 365     -41.209  15.640   9.677  1.00 15.00      A    C  
ATOM   3530  CB  PRO A 365     -39.743  16.086   9.784  1.00 15.00      A    C  
ATOM   3531  CG  PRO A 365     -38.938  14.853   9.553  1.00 15.00      A    C  
ATOM   3532  CD  PRO A 365     -39.757  13.991   8.641  1.00 15.00      A    C  
ATOM   3533  C   PRO A 365     -41.976  16.612   8.799  1.00 15.00      A    C  
ATOM   3534  O   PRO A 365     -42.685  17.495   9.292  1.00 15.00      A    O  
ATOM   3535  N   LEU A 366     -41.845  16.410   7.493  1.00 15.00      A    N  
ATOM   3536  HN  LEU A 366     -41.287  15.662   7.189  1.00 15.00      A    H  
ATOM   3537  CA  LEU A 366     -42.495  17.250   6.495  1.00 15.00      A    C  
ATOM   3538  CB  LEU A 366     -42.111  16.795   5.081  1.00 15.00      A    C  
ATOM   3539  CG  LEU A 366     -40.627  16.908   4.708  1.00 15.00      A    C  
ATOM   3540  CD1 LEU A 366     -39.944  18.002   5.510  1.00 15.00      A    C  
ATOM   3541  CD2 LEU A 366     -39.910  15.578   4.888  1.00 15.00      A    C  
ATOM   3542  C   LEU A 366     -44.009  17.265   6.666  1.00 15.00      A    C  
ATOM   3543  O   LEU A 366     -44.677  18.207   6.251  1.00 15.00      A    O  
ATOM   3544  N   ARG A 367     -44.544  16.224   7.287  1.00 15.00      A    N  
ATOM   3545  HN  ARG A 367     -43.959  15.496   7.597  1.00 15.00      A    H  
ATOM   3546  CA  ARG A 367     -45.976  16.130   7.521  1.00 15.00      A    C  
ATOM   3547  CB  ARG A 367     -46.588  15.056   6.631  1.00 15.00      A    C  
ATOM   3548  CG  ARG A 367     -47.293  15.583   5.391  1.00 15.00      A    C  
ATOM   3549  CD  ARG A 367     -47.885  14.442   4.574  1.00 15.00      A    C  
ATOM   3550  NE  ARG A 367     -48.779  13.594   5.369  1.00 15.00      A    N  
ATOM   3551  HE  ARG A 367     -49.715  13.882   5.439  1.00 15.00      A    H  
ATOM   3552  CZ  ARG A 367     -48.401  12.475   5.995  1.00 15.00      A    C  
ATOM   3553  NH1 ARG A 367     -47.139  12.058   5.922  1.00 15.00      A    N  
ATOM   3554 HH11 ARG A 367     -46.841  11.186   6.412  1.00 15.00      A    H  
ATOM   3555 HH12 ARG A 367     -46.438  12.606   5.380  1.00 15.00      A    H  
ATOM   3556  NH2 ARG A 367     -49.282  11.793   6.720  1.00 15.00      A    N  
ATOM   3557 HH21 ARG A 367     -50.265  12.124   6.804  1.00 15.00      A    H  
ATOM   3558 HH22 ARG A 367     -48.993  10.923   7.215  1.00 15.00      A    H  
ATOM   3559  C   ARG A 367     -46.262  15.827   8.989  1.00 15.00      A    C  
ATOM   3560  O   ARG A 367     -47.206  15.105   9.319  1.00 15.00      A    O  
ATOM   3561  N   ALA A 368     -45.436  16.383   9.865  1.00 15.00      A    N  
ATOM   3562  HN  ALA A 368     -44.704  16.945   9.535  1.00 15.00      A    H  
ATOM   3563  CA  ALA A 368     -45.593  16.182  11.302  1.00 15.00      A    C  
ATOM   3564  CB  ALA A 368     -44.758  15.004  11.779  1.00 15.00      A    C  
ATOM   3565  C   ALA A 368     -45.218  17.439  12.073  1.00 15.00      A    C  
ATOM   3566  O   ALA A 368     -45.900  17.827  13.017  1.00 15.00      A    O  
ATOM   3567  N   GLN A 369     -44.138  18.089  11.649  1.00 15.00      A    N  
ATOM   3568  HN  GLN A 369     -43.648  17.747  10.871  1.00 15.00      A    H  
ATOM   3569  CA  GLN A 369     -43.667  19.304  12.305  1.00 15.00      A    C  
ATOM   3570  CB  GLN A 369     -42.155  19.457  12.130  1.00 15.00      A    C  
ATOM   3571  CG  GLN A 369     -41.349  19.147  13.379  1.00 15.00      A    C  
ATOM   3572  CD  GLN A 369     -39.863  19.044  13.098  1.00 15.00      A    C  
ATOM   3573  OE1 GLN A 369     -39.141  20.038  13.124  1.00 15.00      A    O  
ATOM   3574  NE2 GLN A 369     -39.393  17.834  12.839  1.00 15.00      A    N  
ATOM   3575 HE21 GLN A 369     -40.019  17.085  12.843  1.00 15.00      A    H  
ATOM   3576 HE22 GLN A 369     -38.434  17.742  12.654  1.00 15.00      A    H  
ATOM   3577  C   GLN A 369     -44.380  20.536  11.764  1.00 15.00      A    C  
ATOM   3578  O   GLN A 369     -44.041  21.664  12.111  1.00 15.00      A    O  
ATOM   3579  N   THR A 370     -45.359  20.307  10.904  1.00 15.00      A    N  
ATOM   3580  HN  THR A 370     -45.577  19.386  10.665  1.00 15.00      A    H  
ATOM   3581  CA  THR A 370     -46.127  21.391  10.315  1.00 15.00      A    C  
ATOM   3582  CB  THR A 370     -45.979  21.421   8.772  1.00 15.00      A    C  
ATOM   3583  OG1 THR A 370     -46.346  22.714   8.268  1.00 15.00      A    O  
ATOM   3584  HG1 THR A 370     -47.231  22.665   7.888  1.00 15.00      A    H  
ATOM   3585  CG2 THR A 370     -44.552  21.098   8.341  1.00 15.00      A    C  
ATOM   3586  C   THR A 370     -47.602  21.221  10.656  1.00 15.00      A    C  
ATOM   3587  O   THR A 370     -48.214  22.073  11.298  1.00 15.00      A    O  
ATOM   3588  N   ASP A 371     -48.155  20.093  10.244  1.00 15.00      A    N  
ATOM   3589  HN  ASP A 371     -47.607  19.444   9.757  1.00 15.00      A    H  
ATOM   3590  CA  ASP A 371     -49.558  19.797  10.469  1.00 15.00      A    C  
ATOM   3591  CB  ASP A 371     -50.104  19.020   9.277  1.00 15.00      A    C  
ATOM   3592  CG  ASP A 371     -49.871  19.731   7.961  1.00 15.00      A    C  
ATOM   3593  OD1 ASP A 371     -50.772  20.470   7.522  1.00 15.00      A    O  
ATOM   3594  OD2 ASP A 371     -48.786  19.543   7.373  1.00 15.00      A    O  
ATOM   3595  C   ASP A 371     -49.767  18.995  11.747  1.00 15.00      A    C  
ATOM   3596  O   ASP A 371     -49.950  17.775  11.696  1.00 15.00      A    O  
ATOM   3597  N   GLU A 372     -49.749  19.697  12.880  1.00 15.00      A    N  
ATOM   3598  HN  GLU A 372     -49.589  20.666  12.829  1.00 15.00      A    H  
ATOM   3599  CA  GLU A 372     -49.929  19.088  14.203  1.00 15.00      A    C  
ATOM   3600  CB  GLU A 372     -50.132  20.174  15.265  1.00 15.00      A    C  
ATOM   3601  CG  GLU A 372     -48.986  21.162  15.401  1.00 15.00      A    C  
ATOM   3602  CD  GLU A 372     -49.214  22.143  16.536  1.00 15.00      A    C  
ATOM   3603  OE1 GLU A 372     -49.693  23.265  16.265  1.00 15.00      A    O  
ATOM   3604  OE2 GLU A 372     -48.934  21.783  17.699  1.00 15.00      A    O  
ATOM   3605  C   GLU A 372     -51.111  18.119  14.257  1.00 15.00      A    C  
ATOM   3606  O   GLU A 372     -50.959  16.956  14.622  1.00 15.00      A    O  
ATOM   3607  N   THR A 373     -52.293  18.598  13.902  1.00 15.00      A    N  
ATOM   3608  HN  THR A 373     -52.370  19.535  13.630  1.00 15.00      A    H  
ATOM   3609  CA  THR A 373     -53.487  17.770  13.943  1.00 15.00      A    C  
ATOM   3610  CB  THR A 373     -54.629  18.533  14.658  1.00 15.00      A    C  
ATOM   3611  OG1 THR A 373     -54.933  19.737  13.940  1.00 15.00      A    O  
ATOM   3612  HG1 THR A 373     -55.845  19.707  13.634  1.00 15.00      A    H  
ATOM   3613  CG2 THR A 373     -55.885  17.679  14.802  1.00 15.00      A    C  
ATOM   3614  C   THR A 373     -53.932  17.344  12.539  1.00 15.00      A    C  
ATOM   3615  O   THR A 373     -54.718  16.409  12.382  1.00 15.00      A    O  
ATOM   3616  N   PHE A 374     -53.397  18.007  11.523  1.00 15.00      A    N  
ATOM   3617  HN  PHE A 374     -52.728  18.698  11.704  1.00 15.00      A    H  
ATOM   3618  CA  PHE A 374     -53.768  17.719  10.143  1.00 15.00      A    C  
ATOM   3619  CB  PHE A 374     -53.341  18.858   9.215  1.00 15.00      A    C  
ATOM   3620  CG  PHE A 374     -54.404  19.880   8.941  1.00 15.00      A    C  
ATOM   3621  CD1 PHE A 374     -54.532  20.998   9.746  1.00 15.00      A    C  
ATOM   3622  CD2 PHE A 374     -55.267  19.727   7.868  1.00 15.00      A    C  
ATOM   3623  CE1 PHE A 374     -55.503  21.946   9.489  1.00 15.00      A    C  
ATOM   3624  CE2 PHE A 374     -56.241  20.670   7.605  1.00 15.00      A    C  
ATOM   3625  CZ  PHE A 374     -56.359  21.782   8.417  1.00 15.00      A    C  
ATOM   3626  C   PHE A 374     -53.204  16.394   9.638  1.00 15.00      A    C  
ATOM   3627  O   PHE A 374     -53.900  15.380   9.618  1.00 15.00      A    O  
ATOM   3628  N   LEU A 375     -51.940  16.398   9.250  1.00 15.00      A    N  
ATOM   3629  HN  LEU A 375     -51.411  17.224   9.330  1.00 15.00      A    H  
ATOM   3630  CA  LEU A 375     -51.318  15.205   8.702  1.00 15.00      A    C  
ATOM   3631  CB  LEU A 375     -50.320  15.556   7.596  1.00 15.00      A    C  
ATOM   3632  CG  LEU A 375     -50.919  15.857   6.212  1.00 15.00      A    C  
ATOM   3633  CD1 LEU A 375     -51.962  14.814   5.829  1.00 15.00      A    C  
ATOM   3634  CD2 LEU A 375     -51.490  17.269   6.139  1.00 15.00      A    C  
ATOM   3635  C   LEU A 375     -50.701  14.284   9.751  1.00 15.00      A    C  
ATOM   3636  O   LEU A 375     -50.459  13.109   9.471  1.00 15.00      A    O  
ATOM   3637  N   GLN A 376     -50.444  14.803  10.949  1.00 15.00      A    N  
ATOM   3638  HN  GLN A 376     -50.628  15.753  11.115  1.00 15.00      A    H  
ATOM   3639  CA  GLN A 376     -49.863  13.987  12.008  1.00 15.00      A    C  
ATOM   3640  CB  GLN A 376     -49.406  14.828  13.204  1.00 15.00      A    C  
ATOM   3641  CG  GLN A 376     -48.908  14.005  14.385  1.00 15.00      A    C  
ATOM   3642  CD  GLN A 376     -47.576  13.328  14.109  1.00 15.00      A    C  
ATOM   3643  OE1 GLN A 376     -46.536  13.752  14.606  1.00 15.00      A    O  
ATOM   3644  NE2 GLN A 376     -47.594  12.273  13.303  1.00 15.00      A    N  
ATOM   3645 HE21 GLN A 376     -48.456  11.982  12.932  1.00 15.00      A    H  
ATOM   3646 HE22 GLN A 376     -46.739  11.838  13.099  1.00 15.00      A    H  
ATOM   3647  C   GLN A 376     -50.820  12.886  12.451  1.00 15.00      A    C  
ATOM   3648  O   GLN A 376     -50.393  11.761  12.730  1.00 15.00      A    O  
ATOM   3649  N   ARG A 377     -52.111  13.211  12.524  1.00 15.00      A    N  
ATOM   3650  HN  ARG A 377     -52.388  14.125  12.307  1.00 15.00      A    H  
ATOM   3651  CA  ARG A 377     -53.114  12.229  12.919  1.00 15.00      A    C  
ATOM   3652  CB  ARG A 377     -54.502  12.854  13.058  1.00 15.00      A    C  
ATOM   3653  CG  ARG A 377     -54.761  13.494  14.409  1.00 15.00      A    C  
ATOM   3654  CD  ARG A 377     -56.247  13.728  14.630  1.00 15.00      A    C  
ATOM   3655  NE  ARG A 377     -56.930  12.540  15.159  1.00 15.00      A    N  
ATOM   3656  HE  ARG A 377     -56.367  11.829  15.534  1.00 15.00      A    H  
ATOM   3657  CZ  ARG A 377     -58.256  12.379  15.151  1.00 15.00      A    C  
ATOM   3658  NH1 ARG A 377     -59.036  13.321  14.632  1.00 15.00      A    N  
ATOM   3659 HH11 ARG A 377     -60.071  13.202  14.623  1.00 15.00      A    H  
ATOM   3660 HH12 ARG A 377     -58.614  14.185  14.230  1.00 15.00      A    H  
ATOM   3661  NH2 ARG A 377     -58.802  11.287  15.681  1.00 15.00      A    N  
ATOM   3662 HH21 ARG A 377     -58.198  10.551  16.107  1.00 15.00      A    H  
ATOM   3663 HH22 ARG A 377     -59.836  11.162  15.676  1.00 15.00      A    H  
ATOM   3664  C   ARG A 377     -53.143  11.094  11.913  1.00 15.00      A    C  
ATOM   3665  O   ARG A 377     -53.047   9.920  12.287  1.00 15.00      A    O  
ATOM   3666  N   ARG A 378     -53.242  11.454  10.632  1.00 15.00      A    N  
ATOM   3667  HN  ARG A 378     -53.306  12.404  10.408  1.00 15.00      A    H  
ATOM   3668  CA  ARG A 378     -53.253  10.470   9.558  1.00 15.00      A    C  
ATOM   3669  CB  ARG A 378     -53.915  11.007   8.288  1.00 15.00      A    C  
ATOM   3670  CG  ARG A 378     -54.916  10.034   7.683  1.00 15.00      A    C  
ATOM   3671  CD  ARG A 378     -55.302  10.427   6.270  1.00 15.00      A    C  
ATOM   3672  NE  ARG A 378     -56.227   9.467   5.664  1.00 15.00      A    N  
ATOM   3673  HE  ARG A 378     -56.795   8.943   6.278  1.00 15.00      A    H  
ATOM   3674  CZ  ARG A 378     -56.317   9.246   4.352  1.00 15.00      A    C  
ATOM   3675  NH1 ARG A 378     -55.529   9.907   3.509  1.00 15.00      A    N  
ATOM   3676 HH11 ARG A 378     -55.593   9.738   2.483  1.00 15.00      A    H  
ATOM   3677 HH12 ARG A 378     -54.838  10.596   3.874  1.00 15.00      A    H  
ATOM   3678  NH2 ARG A 378     -57.206   8.376   3.884  1.00 15.00      A    N  
ATOM   3679 HH21 ARG A 378     -57.280   8.200   2.860  1.00 15.00      A    H  
ATOM   3680 HH22 ARG A 378     -57.835   7.864   4.541  1.00 15.00      A    H  
ATOM   3681  C   ARG A 378     -51.833   9.984   9.287  1.00 15.00      A    C  
ATOM   3682  O   ARG A 378     -51.302  10.084   8.174  1.00 15.00      A    O  
ATOM   3683  N   LEU A 379     -51.228   9.489  10.351  1.00 15.00      A    N  
ATOM   3684  HN  LEU A 379     -51.734   9.463  11.193  1.00 15.00      A    H  
ATOM   3685  CA  LEU A 379     -49.879   8.972  10.346  1.00 15.00      A    C  
ATOM   3686  CB  LEU A 379     -48.870  10.128  10.387  1.00 15.00      A    C  
ATOM   3687  CG  LEU A 379     -47.408   9.781  10.092  1.00 15.00      A    C  
ATOM   3688  CD1 LEU A 379     -47.285   9.112   8.734  1.00 15.00      A    C  
ATOM   3689  CD2 LEU A 379     -46.546  11.035  10.146  1.00 15.00      A    C  
ATOM   3690  C   LEU A 379     -49.731   8.102  11.585  1.00 15.00      A    C  
ATOM   3691  O   LEU A 379     -49.376   6.931  11.504  1.00 15.00      A    O  
ATOM   3692  N   ARG A 380     -50.052   8.681  12.740  1.00 15.00      A    N  
ATOM   3693  HN  ARG A 380     -50.331   9.626  12.741  1.00 15.00      A    H  
ATOM   3694  CA  ARG A 380     -49.983   7.953  14.001  1.00 15.00      A    C  
ATOM   3695  CB  ARG A 380     -49.944   8.921  15.196  1.00 15.00      A    C  
ATOM   3696  CG  ARG A 380     -49.939   8.239  16.562  1.00 15.00      A    C  
ATOM   3697  CD  ARG A 380     -49.981   9.248  17.699  1.00 15.00      A    C  
ATOM   3698  NE  ARG A 380     -48.685   9.895  17.903  1.00 15.00      A    N  
ATOM   3699  HE  ARG A 380     -47.903   9.470  17.488  1.00 15.00      A    H  
ATOM   3700  CZ  ARG A 380     -48.505  11.007  18.618  1.00 15.00      A    C  
ATOM   3701  NH1 ARG A 380     -49.539  11.599  19.209  1.00 15.00      A    N  
ATOM   3702 HH11 ARG A 380     -50.495  11.197  19.116  1.00 15.00      A    H  
ATOM   3703 HH12 ARG A 380     -49.398  12.469  19.766  1.00 15.00      A    H  
ATOM   3704  NH2 ARG A 380     -47.286  11.521  18.745  1.00 15.00      A    N  
ATOM   3705 HH21 ARG A 380     -46.470  11.058  18.287  1.00 15.00      A    H  
ATOM   3706 HH22 ARG A 380     -47.137  12.390  19.298  1.00 15.00      A    H  
ATOM   3707  C   ARG A 380     -51.168   6.998  14.129  1.00 15.00      A    C  
ATOM   3708  O   ARG A 380     -51.151   6.073  14.939  1.00 15.00      A    O  
ATOM   3709  N   GLY A 381     -52.185   7.210  13.310  1.00 15.00      A    N  
ATOM   3710  HN  GLY A 381     -52.140   7.942  12.659  1.00 15.00      A    H  
ATOM   3711  CA  GLY A 381     -53.363   6.370  13.375  1.00 15.00      A    C  
ATOM   3712  C   GLY A 381     -53.477   5.354  12.252  1.00 15.00      A    C  
ATOM   3713  O   GLY A 381     -53.956   4.248  12.474  1.00 15.00      A    O  
ATOM   3714  N   ASP A 382     -53.043   5.722  11.056  1.00 15.00      A    N  
ATOM   3715  HN  ASP A 382     -52.688   6.629  10.930  1.00 15.00      A    H  
ATOM   3716  CA  ASP A 382     -53.141   4.830   9.898  1.00 15.00      A    C  
ATOM   3717  CB  ASP A 382     -53.488   5.617   8.625  1.00 15.00      A    C  
ATOM   3718  CG  ASP A 382     -54.312   6.875   8.882  1.00 15.00      A    C  
ATOM   3719  OD1 ASP A 382     -55.406   7.020   8.286  1.00 15.00      A    O  
ATOM   3720  OD2 ASP A 382     -53.848   7.739   9.656  1.00 15.00      A    O  
ATOM   3721  C   ASP A 382     -51.871   4.013   9.673  1.00 15.00      A    C  
ATOM   3722  O   ASP A 382     -51.932   2.953   9.059  1.00 15.00      A    O  
ATOM   3723  N   TRP A 383     -50.736   4.507  10.189  1.00 15.00      A    N  
ATOM   3724  HN  TRP A 383     -50.777   5.351  10.680  1.00 15.00      A    H  
ATOM   3725  CA  TRP A 383     -49.424   3.832  10.050  1.00 15.00      A    C  
ATOM   3726  CB  TRP A 383     -49.144   2.798  11.157  1.00 15.00      A    C  
ATOM   3727  CG  TRP A 383     -50.362   2.212  11.801  1.00 15.00      A    C  
ATOM   3728  CD1 TRP A 383     -51.155   2.800  12.742  1.00 15.00      A    C  
ATOM   3729  CD2 TRP A 383     -50.920   0.919  11.559  1.00 15.00      A    C  
ATOM   3730  NE1 TRP A 383     -52.185   1.963  13.086  1.00 15.00      A    N  
ATOM   3731  HE1 TRP A 383     -52.896   2.169  13.732  1.00 15.00      A    H  
ATOM   3732  CE2 TRP A 383     -52.061   0.795  12.377  1.00 15.00      A    C  
ATOM   3733  CE3 TRP A 383     -50.565  -0.145  10.727  1.00 15.00      A    C  
ATOM   3734  CZ2 TRP A 383     -52.854  -0.351  12.379  1.00 15.00      A    C  
ATOM   3735  CZ3 TRP A 383     -51.352  -1.282  10.732  1.00 15.00      A    C  
ATOM   3736  CH2 TRP A 383     -52.481  -1.378  11.554  1.00 15.00      A    C  
ATOM   3737  C   TRP A 383     -49.187   3.260   8.646  1.00 15.00      A    C  
ATOM   3738  O   TRP A 383     -49.446   2.085   8.381  1.00 15.00      A    O  
ATOM   3739  N   PRO A 384     -48.649   4.090   7.744  1.00 15.00      A    N  
ATOM   3740  CA  PRO A 384     -48.406   3.721   6.352  1.00 15.00      A    C  
ATOM   3741  CB  PRO A 384     -48.198   5.068   5.643  1.00 15.00      A    C  
ATOM   3742  CG  PRO A 384     -48.401   6.118   6.689  1.00 15.00      A    C  
ATOM   3743  CD  PRO A 384     -48.200   5.452   8.014  1.00 15.00      A    C  
ATOM   3744  C   PRO A 384     -47.190   2.818   6.153  1.00 15.00      A    C  
ATOM   3745  O   PRO A 384     -46.104   3.277   5.795  1.00 15.00      A    O  
ATOM   3746  N   ALA A 385     -47.385   1.530   6.365  1.00 15.00      A    N  
ATOM   3747  HN  ALA A 385     -48.274   1.223   6.656  1.00 15.00      A    H  
ATOM   3748  CA  ALA A 385     -46.320   0.559   6.182  1.00 15.00      A    C  
ATOM   3749  CB  ALA A 385     -46.248  -0.386   7.372  1.00 15.00      A    C  
ATOM   3750  C   ALA A 385     -46.573  -0.214   4.894  1.00 15.00      A    C  
ATOM   3751  O   ALA A 385     -45.973  -1.262   4.638  1.00 15.00      A    O  
ATOM   3752  N   GLU A 386     -47.479   0.322   4.086  1.00 15.00      A    N  
ATOM   3753  HN  GLU A 386     -47.931   1.147   4.369  1.00 15.00      A    H  
ATOM   3754  CA  GLU A 386     -47.859  -0.285   2.815  1.00 15.00      A    C  
ATOM   3755  CB  GLU A 386     -49.208   0.264   2.341  1.00 15.00      A    C  
ATOM   3756  CG  GLU A 386     -50.414  -0.448   2.943  1.00 15.00      A    C  
ATOM   3757  CD  GLU A 386     -50.136  -0.994   4.333  1.00 15.00      A    C  
ATOM   3758  OE1 GLU A 386     -49.987  -0.191   5.271  1.00 15.00      A    O  
ATOM   3759  OE2 GLU A 386     -50.023  -2.229   4.480  1.00 15.00      A    O  
ATOM   3760  C   GLU A 386     -46.790  -0.092   1.749  1.00 15.00      A    C  
ATOM   3761  O   GLU A 386     -46.849  -0.701   0.681  1.00 15.00      A    O  
ATOM   3762  N   VAL A 387     -45.803   0.745   2.050  1.00 15.00      A    N  
ATOM   3763  HN  VAL A 387     -45.818   1.210   2.912  1.00 15.00      A    H  
ATOM   3764  CA  VAL A 387     -44.707   0.999   1.121  1.00 15.00      A    C  
ATOM   3765  CB  VAL A 387     -43.749   2.087   1.656  1.00 15.00      A    C  
ATOM   3766  CG1 VAL A 387     -42.709   2.455   0.606  1.00 15.00      A    C  
ATOM   3767  CG2 VAL A 387     -44.527   3.321   2.089  1.00 15.00      A    C  
ATOM   3768  C   VAL A 387     -43.932  -0.294   0.887  1.00 15.00      A    C  
ATOM   3769  O   VAL A 387     -43.403  -0.534  -0.200  1.00 15.00      A    O  
ATOM   3770  N   GLY A 388     -43.900  -1.136   1.916  1.00 15.00      A    N  
ATOM   3771  HN  GLY A 388     -44.354  -0.889   2.748  1.00 15.00      A    H  
ATOM   3772  CA  GLY A 388     -43.212  -2.409   1.820  1.00 15.00      A    C  
ATOM   3773  C   GLY A 388     -43.882  -3.323   0.817  1.00 15.00      A    C  
ATOM   3774  O   GLY A 388     -43.235  -4.163   0.194  1.00 15.00      A    O  
ATOM   3775  N   ASN A 389     -45.186  -3.142   0.653  1.00 15.00      A    N  
ATOM   3776  HN  ASN A 389     -45.641  -2.445   1.171  1.00 15.00      A    H  
ATOM   3777  CA  ASN A 389     -45.956  -3.939  -0.289  1.00 15.00      A    C  
ATOM   3778  CB  ASN A 389     -47.459  -3.779  -0.046  1.00 15.00      A    C  
ATOM   3779  CG  ASN A 389     -47.964  -4.647   1.093  1.00 15.00      A    C  
ATOM   3780  OD1 ASN A 389     -47.814  -4.304   2.268  1.00 15.00      A    O  
ATOM   3781  ND2 ASN A 389     -48.571  -5.776   0.755  1.00 15.00      A    N  
ATOM   3782 HD21 ASN A 389     -48.660  -5.987  -0.198  1.00 15.00      A    H  
ATOM   3783 HD22 ASN A 389     -48.911  -6.350   1.471  1.00 15.00      A    H  
ATOM   3784  C   ASN A 389     -45.595  -3.543  -1.713  1.00 15.00      A    C  
ATOM   3785  O   ASN A 389     -45.566  -4.379  -2.612  1.00 15.00      A    O  
ATOM   3786  N   ARG A 390     -45.297  -2.259  -1.910  1.00 15.00      A    N  
ATOM   3787  HN  ARG A 390     -45.339  -1.632  -1.156  1.00 15.00      A    H  
ATOM   3788  CA  ARG A 390     -44.911  -1.774  -3.228  1.00 15.00      A    C  
ATOM   3789  CB  ARG A 390     -45.132  -0.267  -3.375  1.00 15.00      A    C  
ATOM   3790  CG  ARG A 390     -45.283   0.171  -4.826  1.00 15.00      A    C  
ATOM   3791  CD  ARG A 390     -45.228   1.683  -4.986  1.00 15.00      A    C  
ATOM   3792  NE  ARG A 390     -46.136   2.391  -4.081  1.00 15.00      A    N  
ATOM   3793  HE  ARG A 390     -45.716   2.956  -3.379  1.00 15.00      A    H  
ATOM   3794  CZ  ARG A 390     -47.474   2.324  -4.116  1.00 15.00      A    C  
ATOM   3795  NH1 ARG A 390     -48.104   1.562  -5.014  1.00 15.00      A    N  
ATOM   3796 HH11 ARG A 390     -49.144   1.520  -5.027  1.00 15.00      A    H  
ATOM   3797 HH12 ARG A 390     -47.557   1.002  -5.699  1.00 15.00      A    H  
ATOM   3798  NH2 ARG A 390     -48.180   3.047  -3.255  1.00 15.00      A    N  
ATOM   3799 HH21 ARG A 390     -49.215   3.018  -3.256  1.00 15.00      A    H  
ATOM   3800 HH22 ARG A 390     -47.673   3.659  -2.551  1.00 15.00      A    H  
ATOM   3801  C   ARG A 390     -43.455  -2.126  -3.508  1.00 15.00      A    C  
ATOM   3802  O   ARG A 390     -43.060  -2.310  -4.658  1.00 15.00      A    O  
ATOM   3803  N   PHE A 391     -42.664  -2.216  -2.443  1.00 15.00      A    N  
ATOM   3804  HN  PHE A 391     -43.038  -2.029  -1.554  1.00 15.00      A    H  
ATOM   3805  CA  PHE A 391     -41.254  -2.568  -2.559  1.00 15.00      A    C  
ATOM   3806  CB  PHE A 391     -40.566  -2.474  -1.191  1.00 15.00      A    C  
ATOM   3807  CG  PHE A 391     -39.105  -2.828  -1.203  1.00 15.00      A    C  
ATOM   3808  CD1 PHE A 391     -38.193  -2.054  -1.902  1.00 15.00      A    C  
ATOM   3809  CD2 PHE A 391     -38.644  -3.936  -0.510  1.00 15.00      A    C  
ATOM   3810  CE1 PHE A 391     -36.849  -2.377  -1.910  1.00 15.00      A    C  
ATOM   3811  CE2 PHE A 391     -37.302  -4.266  -0.514  1.00 15.00      A    C  
ATOM   3812  CZ  PHE A 391     -36.404  -3.486  -1.216  1.00 15.00      A    C  
ATOM   3813  C   PHE A 391     -41.116  -3.975  -3.135  1.00 15.00      A    C  
ATOM   3814  O   PHE A 391     -40.190  -4.262  -3.897  1.00 15.00      A    O  
ATOM   3815  N   ALA A 392     -42.058  -4.843  -2.776  1.00 15.00      A    N  
ATOM   3816  HN  ALA A 392     -42.765  -4.554  -2.161  1.00 15.00      A    H  
ATOM   3817  CA  ALA A 392     -42.062  -6.214  -3.268  1.00 15.00      A    C  
ATOM   3818  CB  ALA A 392     -43.170  -7.015  -2.600  1.00 15.00      A    C  
ATOM   3819  C   ALA A 392     -42.231  -6.222  -4.782  1.00 15.00      A    C  
ATOM   3820  O   ALA A 392     -41.625  -7.035  -5.480  1.00 15.00      A    O  
ATOM   3821  N   ASN A 393     -43.036  -5.284  -5.280  1.00 15.00      A    N  
ATOM   3822  HN  ASN A 393     -43.474  -4.663  -4.662  1.00 15.00      A    H  
ATOM   3823  CA  ASN A 393     -43.290  -5.154  -6.713  1.00 15.00      A    C  
ATOM   3824  CB  ASN A 393     -44.266  -4.002  -6.990  1.00 15.00      A    C  
ATOM   3825  CG  ASN A 393     -45.710  -4.453  -7.125  1.00 15.00      A    C  
ATOM   3826  OD1 ASN A 393     -46.104  -5.486  -6.596  1.00 15.00      A    O  
ATOM   3827  ND2 ASN A 393     -46.514  -3.671  -7.834  1.00 15.00      A    N  
ATOM   3828 HD21 ASN A 393     -46.141  -2.857  -8.227  1.00 15.00      A    H  
ATOM   3829 HD22 ASN A 393     -47.454  -3.940  -7.925  1.00 15.00      A    H  
ATOM   3830  C   ASN A 393     -41.990  -4.919  -7.473  1.00 15.00      A    C  
ATOM   3831  O   ASN A 393     -41.844  -5.338  -8.622  1.00 15.00      A    O  
ATOM   3832  N   TRP A 394     -41.046  -4.247  -6.826  1.00 15.00      A    N  
ATOM   3833  HN  TRP A 394     -41.218  -3.939  -5.910  1.00 15.00      A    H  
ATOM   3834  CA  TRP A 394     -39.758  -3.967  -7.441  1.00 15.00      A    C  
ATOM   3835  CB  TRP A 394     -39.037  -2.831  -6.721  1.00 15.00      A    C  
ATOM   3836  CG  TRP A 394     -38.991  -1.582  -7.538  1.00 15.00      A    C  
ATOM   3837  CD1 TRP A 394     -39.823  -0.507  -7.441  1.00 15.00      A    C  
ATOM   3838  CD2 TRP A 394     -38.074  -1.289  -8.597  1.00 15.00      A    C  
ATOM   3839  NE1 TRP A 394     -39.480   0.440  -8.374  1.00 15.00      A    N  
ATOM   3840  HE1 TRP A 394     -39.931   1.304  -8.500  1.00 15.00      A    H  
ATOM   3841  CE2 TRP A 394     -38.406  -0.017  -9.096  1.00 15.00      A    C  
ATOM   3842  CE3 TRP A 394     -37.001  -1.981  -9.171  1.00 15.00      A    C  
ATOM   3843  CZ2 TRP A 394     -37.704   0.578 -10.142  1.00 15.00      A    C  
ATOM   3844  CZ3 TRP A 394     -36.307  -1.388 -10.208  1.00 15.00      A    C  
ATOM   3845  CH2 TRP A 394     -36.661  -0.121 -10.683  1.00 15.00      A    C  
ATOM   3846  C   TRP A 394     -38.897  -5.220  -7.477  1.00 15.00      A    C  
ATOM   3847  O   TRP A 394     -38.280  -5.532  -8.495  1.00 15.00      A    O  
ATOM   3848  N   LEU A 395     -38.880  -5.950  -6.367  1.00 15.00      A    N  
ATOM   3849  HN  LEU A 395     -39.394  -5.646  -5.587  1.00 15.00      A    H  
ATOM   3850  CA  LEU A 395     -38.112  -7.187  -6.275  1.00 15.00      A    C  
ATOM   3851  CB  LEU A 395     -38.133  -7.729  -4.845  1.00 15.00      A    C  
ATOM   3852  CG  LEU A 395     -37.399  -6.888  -3.797  1.00 15.00      A    C  
ATOM   3853  CD1 LEU A 395     -37.787  -7.323  -2.394  1.00 15.00      A    C  
ATOM   3854  CD2 LEU A 395     -35.892  -6.983  -3.988  1.00 15.00      A    C  
ATOM   3855  C   LEU A 395     -38.673  -8.223  -7.243  1.00 15.00      A    C  
ATOM   3856  O   LEU A 395     -37.962  -9.116  -7.702  1.00 15.00      A    O  
ATOM   3857  N   ASN A 396     -39.955  -8.077  -7.563  1.00 15.00      A    N  
ATOM   3858  HN  ASN A 396     -40.465  -7.346  -7.149  1.00 15.00      A    H  
ATOM   3859  CA  ASN A 396     -40.634  -8.976  -8.490  1.00 15.00      A    C  
ATOM   3860  CB  ASN A 396     -42.155  -8.811  -8.392  1.00 15.00      A    C  
ATOM   3861  CG  ASN A 396     -42.761  -9.461  -7.162  1.00 15.00      A    C  
ATOM   3862  OD1 ASN A 396     -43.765  -8.992  -6.633  1.00 15.00      A    O  
ATOM   3863  ND2 ASN A 396     -42.164 -10.548  -6.703  1.00 15.00      A    N  
ATOM   3864 HD21 ASN A 396     -41.370 -10.875  -7.173  1.00 15.00      A    H  
ATOM   3865 HD22 ASN A 396     -42.541 -10.980  -5.910  1.00 15.00      A    H  
ATOM   3866  C   ASN A 396     -40.189  -8.715  -9.923  1.00 15.00      A    C  
ATOM   3867  O   ASN A 396     -40.491  -9.490 -10.826  1.00 15.00      A    O  
ATOM   3868  N   ARG A 397     -39.476  -7.615 -10.127  1.00 15.00      A    N  
ATOM   3869  HN  ARG A 397     -39.264  -7.032  -9.364  1.00 15.00      A    H  
ATOM   3870  CA  ARG A 397     -38.990  -7.252 -11.451  1.00 15.00      A    C  
ATOM   3871  CB  ARG A 397     -39.361  -5.804 -11.777  1.00 15.00      A    C  
ATOM   3872  CG  ARG A 397     -40.824  -5.615 -12.140  1.00 15.00      A    C  
ATOM   3873  CD  ARG A 397     -41.353  -4.277 -11.649  1.00 15.00      A    C  
ATOM   3874  NE  ARG A 397     -42.697  -3.999 -12.166  1.00 15.00      A    N  
ATOM   3875  HE  ARG A 397     -42.754  -3.464 -12.987  1.00 15.00      A    H  
ATOM   3876  CZ  ARG A 397     -43.827  -4.423 -11.590  1.00 15.00      A    C  
ATOM   3877  NH1 ARG A 397     -43.783  -5.144 -10.474  1.00 15.00      A    N  
ATOM   3878 HH11 ARG A 397     -42.860  -5.380 -10.034  1.00 15.00      A    H  
ATOM   3879 HH12 ARG A 397     -44.663  -5.478 -10.027  1.00 15.00      A    H  
ATOM   3880  NH2 ARG A 397     -45.002  -4.125 -12.135  1.00 15.00      A    N  
ATOM   3881 HH21 ARG A 397     -45.047  -3.560 -13.010  1.00 15.00      A    H  
ATOM   3882 HH22 ARG A 397     -45.885  -4.455 -11.691  1.00 15.00      A    H  
ATOM   3883  C   ARG A 397     -37.483  -7.455 -11.547  1.00 15.00      A    C  
ATOM   3884  O   ARG A 397     -36.868  -7.158 -12.570  1.00 15.00      A    O  
ATOM   3885  N   ALA A 398     -36.896  -7.966 -10.473  1.00 15.00      A    N  
ATOM   3886  HN  ALA A 398     -37.443  -8.185  -9.687  1.00 15.00      A    H  
ATOM   3887  CA  ALA A 398     -35.462  -8.222 -10.433  1.00 15.00      A    C  
ATOM   3888  CB  ALA A 398     -34.899  -7.883  -9.062  1.00 15.00      A    C  
ATOM   3889  C   ALA A 398     -35.195  -9.679 -10.775  1.00 15.00      A    C  
ATOM   3890  O   ALA A 398     -34.063 -10.156 -10.709  1.00 15.00      A    O  
ATOM   3891  N   VAL A 399     -36.259 -10.374 -11.144  1.00 15.00      A    N  
ATOM   3892  HN  VAL A 399     -37.128  -9.920 -11.194  1.00 15.00      A    H  
ATOM   3893  CA  VAL A 399     -36.187 -11.777 -11.506  1.00 15.00      A    C  
ATOM   3894  CB  VAL A 399     -36.799 -12.682 -10.408  1.00 15.00      A    C  
ATOM   3895  CG1 VAL A 399     -35.877 -12.761  -9.201  1.00 15.00      A    C  
ATOM   3896  CG2 VAL A 399     -38.180 -12.185  -9.997  1.00 15.00      A    C  
ATOM   3897  C   VAL A 399     -36.940 -12.006 -12.806  1.00 15.00      A    C  
ATOM   3898  O   VAL A 399     -37.892 -11.288 -13.117  1.00 15.00      A    O  
ATOM   3899  N   SER A 400     -36.511 -12.989 -13.569  1.00 15.00      A    N  
ATOM   3900  HN  SER A 400     -35.738 -13.517 -13.286  1.00 15.00      A    H  
ATOM   3901  CA  SER A 400     -37.167 -13.304 -14.823  1.00 15.00      A    C  
ATOM   3902  CB  SER A 400     -36.156 -13.900 -15.809  1.00 15.00      A    C  
ATOM   3903  OG  SER A 400     -35.106 -12.987 -16.087  1.00 15.00      A    O  
ATOM   3904  HG  SER A 400     -34.841 -13.080 -17.006  1.00 15.00      A    H  
ATOM   3905  C   SER A 400     -38.294 -14.295 -14.580  1.00 15.00      A    C  
ATOM   3906  O   SER A 400     -38.326 -14.960 -13.539  1.00 15.00      A    O  
ATOM   3907  N   SER A 401     -39.228 -14.376 -15.523  1.00 15.00      A    N  
ATOM   3908  HN  SER A 401     -39.180 -13.782 -16.300  1.00 15.00      A    H  
ATOM   3909  CA  SER A 401     -40.338 -15.312 -15.431  1.00 15.00      A    C  
ATOM   3910  CB  SER A 401     -41.411 -14.905 -16.440  1.00 15.00      A    C  
ATOM   3911  OG  SER A 401     -40.880 -13.975 -17.378  1.00 15.00      A    O  
ATOM   3912  HG  SER A 401     -40.808 -14.396 -18.240  1.00 15.00      A    H  
ATOM   3913  C   SER A 401     -39.819 -16.714 -15.739  1.00 15.00      A    C  
ATOM   3914  O   SER A 401     -40.267 -17.377 -16.677  1.00 15.00      A    O  
ATOM   3915  N   ASP A 402     -38.856 -17.142 -14.941  1.00 15.00      A    N  
ATOM   3916  HN  ASP A 402     -38.567 -16.565 -14.197  1.00 15.00      A    H  
ATOM   3917  CA  ASP A 402     -38.220 -18.428 -15.114  1.00 15.00      A    C  
ATOM   3918  CB  ASP A 402     -36.809 -18.410 -14.526  1.00 15.00      A    C  
ATOM   3919  CG  ASP A 402     -35.915 -19.447 -15.170  1.00 15.00      A    C  
ATOM   3920  OD1 ASP A 402     -36.398 -20.572 -15.415  1.00 15.00      A    O  
ATOM   3921  OD2 ASP A 402     -34.738 -19.131 -15.439  1.00 15.00      A    O  
ATOM   3922  C   ASP A 402     -39.041 -19.542 -14.494  1.00 15.00      A    C  
ATOM   3923  O   ASP A 402     -39.026 -19.751 -13.276  1.00 15.00      A    O  
ATOM   3924  N   SER A 403     -39.767 -20.247 -15.345  1.00 15.00      A    N  
ATOM   3925  HN  SER A 403     -39.753 -20.000 -16.292  1.00 15.00      A    H  
ATOM   3926  CA  SER A 403     -40.604 -21.354 -14.924  1.00 15.00      A    C  
ATOM   3927  CB  SER A 403     -41.364 -21.904 -16.131  1.00 15.00      A    C  
ATOM   3928  OG  SER A 403     -41.804 -20.844 -16.968  1.00 15.00      A    O  
ATOM   3929  HG  SER A 403     -41.536 -21.017 -17.875  1.00 15.00      A    H  
ATOM   3930  C   SER A 403     -39.780 -22.460 -14.261  1.00 15.00      A    C  
ATOM   3931  O   SER A 403     -40.331 -23.316 -13.570  1.00 15.00      A    O  
ATOM   3932  N   GLN A 404     -38.459 -22.423 -14.453  1.00 15.00      A    N  
ATOM   3933  HN  GLN A 404     -38.068 -21.693 -14.991  1.00 15.00      A    H  
ATOM   3934  CA  GLN A 404     -37.571 -23.421 -13.870  1.00 15.00      A    C  
ATOM   3935  CB  GLN A 404     -36.199 -23.394 -14.545  1.00 15.00      A    C  
ATOM   3936  CG  GLN A 404     -35.835 -24.689 -15.247  1.00 15.00      A    C  
ATOM   3937  CD  GLN A 404     -35.164 -24.462 -16.585  1.00 15.00      A    C  
ATOM   3938  OE1 GLN A 404     -33.940 -24.414 -16.682  1.00 15.00      A    O  
ATOM   3939  NE2 GLN A 404     -35.967 -24.321 -17.628  1.00 15.00      A    N  
ATOM   3940 HE21 GLN A 404     -36.931 -24.371 -17.476  1.00 15.00      A    H  
ATOM   3941 HE22 GLN A 404     -35.560 -24.165 -18.504  1.00 15.00      A    H  
ATOM   3942  C   GLN A 404     -37.428 -23.211 -12.368  1.00 15.00      A    C  
ATOM   3943  O   GLN A 404     -37.021 -24.113 -11.640  1.00 15.00      A    O  
ATOM   3944  N   ILE A 405     -37.734 -22.006 -11.911  1.00 15.00      A    N  
ATOM   3945  HN  ILE A 405     -38.003 -21.303 -12.546  1.00 15.00      A    H  
ATOM   3946  CA  ILE A 405     -37.667 -21.702 -10.489  1.00 15.00      A    C  
ATOM   3947  CB  ILE A 405     -36.953 -20.350 -10.179  1.00 15.00      A    C  
ATOM   3948  CG1 ILE A 405     -36.036 -19.915 -11.328  1.00 15.00      A    C  
ATOM   3949  CG2 ILE A 405     -37.926 -19.233  -9.811  1.00 15.00      A    C  
ATOM   3950  CD1 ILE A 405     -34.768 -20.729 -11.453  1.00 15.00      A    C  
ATOM   3951  C   ILE A 405     -39.073 -21.737  -9.894  1.00 15.00      A    C  
ATOM   3952  O   ILE A 405     -39.277 -22.227  -8.783  1.00 15.00      A    O  
ATOM   3953  N   LEU A 406     -40.043 -21.254 -10.675  1.00 15.00      A    N  
ATOM   3954  HN  LEU A 406     -39.807 -20.912 -11.562  1.00 15.00      A    H  
ATOM   3955  CA  LEU A 406     -41.439 -21.209 -10.249  1.00 15.00      A    C  
ATOM   3956  CB  LEU A 406     -42.285 -20.382 -11.225  1.00 15.00      A    C  
ATOM   3957  CG  LEU A 406     -42.308 -18.869 -10.990  1.00 15.00      A    C  
ATOM   3958  CD1 LEU A 406     -41.346 -18.156 -11.926  1.00 15.00      A    C  
ATOM   3959  CD2 LEU A 406     -43.717 -18.324 -11.148  1.00 15.00      A    C  
ATOM   3960  C   LEU A 406     -42.037 -22.602 -10.098  1.00 15.00      A    C  
ATOM   3961  O   LEU A 406     -42.610 -22.931  -9.057  1.00 15.00      A    O  
ATOM   3962  N   GLY A 407     -41.899 -23.423 -11.132  1.00 15.00      A    N  
ATOM   3963  HN  GLY A 407     -41.414 -23.116 -11.929  1.00 15.00      A    H  
ATOM   3964  CA  GLY A 407     -42.440 -24.771 -11.093  1.00 15.00      A    C  
ATOM   3965  C   GLY A 407     -41.546 -25.720 -10.323  1.00 15.00      A    C  
ATOM   3966  O   GLY A 407     -41.248 -26.822 -10.785  1.00 15.00      A    O  
ATOM   3967  N   SER A 408     -41.116 -25.286  -9.148  1.00 15.00      A    N  
ATOM   3968  HN  SER A 408     -41.406 -24.397  -8.839  1.00 15.00      A    H  
ATOM   3969  CA  SER A 408     -40.244 -26.068  -8.292  1.00 15.00      A    C  
ATOM   3970  CB  SER A 408     -38.805 -25.997  -8.822  1.00 15.00      A    C  
ATOM   3971  OG  SER A 408     -38.682 -26.630 -10.083  1.00 15.00      A    O  
ATOM   3972  HG  SER A 408     -39.565 -26.776 -10.458  1.00 15.00      A    H  
ATOM   3973  C   SER A 408     -40.292 -25.499  -6.875  1.00 15.00      A    C  
ATOM   3974  O   SER A 408     -40.713 -24.357  -6.682  1.00 15.00      A    O  
ATOM   3975  N   PRO A 409     -39.867 -26.281  -5.861  1.00 15.00      A    N  
ATOM   3976  CA  PRO A 409     -39.844 -25.824  -4.460  1.00 15.00      A    C  
ATOM   3977  CB  PRO A 409     -39.310 -27.040  -3.693  1.00 15.00      A    C  
ATOM   3978  CG  PRO A 409     -39.559 -28.203  -4.593  1.00 15.00      A    C  
ATOM   3979  CD  PRO A 409     -39.414 -27.677  -5.990  1.00 15.00      A    C  
ATOM   3980  C   PRO A 409     -38.901 -24.630  -4.278  1.00 15.00      A    C  
ATOM   3981  O   PRO A 409     -38.870 -23.993  -3.224  1.00 15.00      A    O  
ATOM   3982  N   GLU A 410     -38.143 -24.340  -5.330  1.00 15.00      A    N  
ATOM   3983  HN  GLU A 410     -38.230 -24.891  -6.131  1.00 15.00      A    H  
ATOM   3984  CA  GLU A 410     -37.199 -23.235  -5.343  1.00 15.00      A    C  
ATOM   3985  CB  GLU A 410     -36.452 -23.233  -6.680  1.00 15.00      A    C  
ATOM   3986  CG  GLU A 410     -35.045 -22.667  -6.618  1.00 15.00      A    C  
ATOM   3987  CD  GLU A 410     -34.970 -21.227  -7.076  1.00 15.00      A    C  
ATOM   3988  OE1 GLU A 410     -34.096 -20.919  -7.903  1.00 15.00      A    O  
ATOM   3989  OE2 GLU A 410     -35.774 -20.404  -6.599  1.00 15.00      A    O  
ATOM   3990  C   GLU A 410     -37.934 -21.911  -5.142  1.00 15.00      A    C  
ATOM   3991  O   GLU A 410     -37.512 -21.067  -4.343  1.00 15.00      A    O  
ATOM   3992  N   ALA A 411     -39.043 -21.743  -5.859  1.00 15.00      A    N  
ATOM   3993  HN  ALA A 411     -39.325 -22.452  -6.479  1.00 15.00      A    H  
ATOM   3994  CA  ALA A 411     -39.845 -20.530  -5.758  1.00 15.00      A    C  
ATOM   3995  CB  ALA A 411     -40.931 -20.509  -6.821  1.00 15.00      A    C  
ATOM   3996  C   ALA A 411     -40.465 -20.425  -4.375  1.00 15.00      A    C  
ATOM   3997  O   ALA A 411     -40.621 -19.331  -3.835  1.00 15.00      A    O  
ATOM   3998  N   ALA A 412     -40.806 -21.574  -3.803  1.00 15.00      A    N  
ATOM   3999  HN  ALA A 412     -40.654 -22.410  -4.289  1.00 15.00      A    H  
ATOM   4000  CA  ALA A 412     -41.398 -21.620  -2.474  1.00 15.00      A    C  
ATOM   4001  CB  ALA A 412     -41.779 -23.047  -2.108  1.00 15.00      A    C  
ATOM   4002  C   ALA A 412     -40.424 -21.043  -1.455  1.00 15.00      A    C  
ATOM   4003  O   ALA A 412     -40.815 -20.300  -0.551  1.00 15.00      A    O  
ATOM   4004  N   GLN A 413     -39.146 -21.370  -1.622  1.00 15.00      A    N  
ATOM   4005  HN  GLN A 413     -38.898 -21.968  -2.361  1.00 15.00      A    H  
ATOM   4006  CA  GLN A 413     -38.110 -20.869  -0.732  1.00 15.00      A    C  
ATOM   4007  CB  GLN A 413     -36.802 -21.641  -0.926  1.00 15.00      A    C  
ATOM   4008  CG  GLN A 413     -35.880 -21.603   0.283  1.00 15.00      A    C  
ATOM   4009  CD  GLN A 413     -34.585 -22.365   0.065  1.00 15.00      A    C  
ATOM   4010  OE1 GLN A 413     -34.526 -23.308  -0.720  1.00 15.00      A    O  
ATOM   4011  NE2 GLN A 413     -33.537 -21.961   0.766  1.00 15.00      A    N  
ATOM   4012 HE21 GLN A 413     -33.651 -21.204   1.377  1.00 15.00      A    H  
ATOM   4013 HE22 GLN A 413     -32.692 -22.443   0.650  1.00 15.00      A    H  
ATOM   4014  C   GLN A 413     -37.895 -19.379  -0.979  1.00 15.00      A    C  
ATOM   4015  O   GLN A 413     -37.411 -18.656  -0.111  1.00 15.00      A    O  
ATOM   4016  N   TRP A 414     -38.264 -18.928  -2.173  1.00 15.00      A    N  
ATOM   4017  HN  TRP A 414     -38.642 -19.558  -2.825  1.00 15.00      A    H  
ATOM   4018  CA  TRP A 414     -38.135 -17.524  -2.535  1.00 15.00      A    C  
ATOM   4019  CB  TRP A 414     -38.292 -17.346  -4.050  1.00 15.00      A    C  
ATOM   4020  CG  TRP A 414     -38.144 -15.933  -4.527  1.00 15.00      A    C  
ATOM   4021  CD1 TRP A 414     -37.098 -15.090  -4.285  1.00 15.00      A    C  
ATOM   4022  CD2 TRP A 414     -39.073 -15.199  -5.335  1.00 15.00      A    C  
ATOM   4023  NE1 TRP A 414     -37.314 -13.880  -4.896  1.00 15.00      A    N  
ATOM   4024  HE1 TRP A 414     -36.705 -13.112  -4.868  1.00 15.00      A    H  
ATOM   4025  CE2 TRP A 414     -38.521 -13.920  -5.545  1.00 15.00      A    C  
ATOM   4026  CE3 TRP A 414     -40.316 -15.499  -5.902  1.00 15.00      A    C  
ATOM   4027  CZ2 TRP A 414     -39.169 -12.943  -6.297  1.00 15.00      A    C  
ATOM   4028  CZ3 TRP A 414     -40.957 -14.528  -6.647  1.00 15.00      A    C  
ATOM   4029  CH2 TRP A 414     -40.383 -13.265  -6.839  1.00 15.00      A    C  
ATOM   4030  C   TRP A 414     -39.183 -16.719  -1.788  1.00 15.00      A    C  
ATOM   4031  O   TRP A 414     -38.908 -15.635  -1.279  1.00 15.00      A    O  
ATOM   4032  N   SER A 415     -40.383 -17.273  -1.711  1.00 15.00      A    N  
ATOM   4033  HN  SER A 415     -40.542 -18.140  -2.149  1.00 15.00      A    H  
ATOM   4034  CA  SER A 415     -41.474 -16.628  -1.015  1.00 15.00      A    C  
ATOM   4035  CB  SER A 415     -42.770 -17.411  -1.233  1.00 15.00      A    C  
ATOM   4036  OG  SER A 415     -42.897 -17.793  -2.593  1.00 15.00      A    O  
ATOM   4037  HG  SER A 415     -42.748 -17.029  -3.158  1.00 15.00      A    H  
ATOM   4038  C   SER A 415     -41.166 -16.496   0.475  1.00 15.00      A    C  
ATOM   4039  O   SER A 415     -41.455 -15.464   1.078  1.00 15.00      A    O  
ATOM   4040  N   GLN A 416     -40.558 -17.529   1.061  1.00 15.00      A    N  
ATOM   4041  HN  GLN A 416     -40.332 -18.322   0.526  1.00 15.00      A    H  
ATOM   4042  CA  GLN A 416     -40.228 -17.506   2.487  1.00 15.00      A    C  
ATOM   4043  CB  GLN A 416     -39.883 -18.901   3.043  1.00 15.00      A    C  
ATOM   4044  CG  GLN A 416     -38.615 -19.541   2.491  1.00 15.00      A    C  
ATOM   4045  CD  GLN A 416     -37.362 -19.195   3.282  1.00 15.00      A    C  
ATOM   4046  OE1 GLN A 416     -37.408 -18.991   4.494  1.00 15.00      A    O  
ATOM   4047  NE2 GLN A 416     -36.232 -19.106   2.595  1.00 15.00      A    N  
ATOM   4048 HE21 GLN A 416     -36.264 -19.261   1.624  1.00 15.00      A    H  
ATOM   4049 HE22 GLN A 416     -35.410 -18.896   3.081  1.00 15.00      A    H  
ATOM   4050  C   GLN A 416     -39.154 -16.473   2.823  1.00 15.00      A    C  
ATOM   4051  O   GLN A 416     -39.293 -15.723   3.786  1.00 15.00      A    O  
ATOM   4052  N   GLU A 417     -38.092 -16.416   2.024  1.00 15.00      A    N  
ATOM   4053  HN  GLU A 417     -38.026 -17.026   1.257  1.00 15.00      A    H  
ATOM   4054  CA  GLU A 417     -37.024 -15.461   2.278  1.00 15.00      A    C  
ATOM   4055  CB  GLU A 417     -35.741 -15.791   1.499  1.00 15.00      A    C  
ATOM   4056  CG  GLU A 417     -35.896 -15.889  -0.006  1.00 15.00      A    C  
ATOM   4057  CD  GLU A 417     -34.785 -16.696  -0.650  1.00 15.00      A    C  
ATOM   4058  OE1 GLU A 417     -34.363 -17.716  -0.061  1.00 15.00      A    O  
ATOM   4059  OE2 GLU A 417     -34.359 -16.345  -1.768  1.00 15.00      A    O  
ATOM   4060  C   GLU A 417     -37.497 -14.036   2.029  1.00 15.00      A    C  
ATOM   4061  O   GLU A 417     -37.129 -13.114   2.752  1.00 15.00      A    O  
ATOM   4062  N   LEU A 418     -38.346 -13.879   1.024  1.00 15.00      A    N  
ATOM   4063  HN  LEU A 418     -38.604 -14.662   0.491  1.00 15.00      A    H  
ATOM   4064  CA  LEU A 418     -38.890 -12.579   0.679  1.00 15.00      A    C  
ATOM   4065  CB  LEU A 418     -39.648 -12.664  -0.649  1.00 15.00      A    C  
ATOM   4066  CG  LEU A 418     -39.190 -11.715  -1.761  1.00 15.00      A    C  
ATOM   4067  CD1 LEU A 418     -39.566 -10.281  -1.432  1.00 15.00      A    C  
ATOM   4068  CD2 LEU A 418     -37.691 -11.841  -1.998  1.00 15.00      A    C  
ATOM   4069  C   LEU A 418     -39.817 -12.077   1.781  1.00 15.00      A    C  
ATOM   4070  O   LEU A 418     -39.694 -10.941   2.237  1.00 15.00      A    O  
ATOM   4071  N   SER A 419     -40.731 -12.938   2.224  1.00 15.00      A    N  
ATOM   4072  HN  SER A 419     -40.761 -13.843   1.847  1.00 15.00      A    H  
ATOM   4073  CA  SER A 419     -41.684 -12.570   3.266  1.00 15.00      A    C  
ATOM   4074  CB  SER A 419     -42.802 -13.608   3.396  1.00 15.00      A    C  
ATOM   4075  OG  SER A 419     -42.279 -14.921   3.457  1.00 15.00      A    O  
ATOM   4076  HG  SER A 419     -42.099 -15.236   2.561  1.00 15.00      A    H  
ATOM   4077  C   SER A 419     -40.998 -12.339   4.607  1.00 15.00      A    C  
ATOM   4078  O   SER A 419     -41.329 -11.391   5.320  1.00 15.00      A    O  
ATOM   4079  N   LYS A 420     -40.041 -13.200   4.950  1.00 15.00      A    N  
ATOM   4080  HN  LYS A 420     -39.833 -13.953   4.350  1.00 15.00      A    H  
ATOM   4081  CA  LYS A 420     -39.318 -13.066   6.213  1.00 15.00      A    C  
ATOM   4082  CB  LYS A 420     -38.314 -14.216   6.440  1.00 15.00      A    C  
ATOM   4083  CG  LYS A 420     -36.958 -14.065   5.756  1.00 15.00      A    C  
ATOM   4084  CD  LYS A 420     -36.095 -15.306   5.953  1.00 15.00      A    C  
ATOM   4085  CE  LYS A 420     -34.632 -15.045   5.608  1.00 15.00      A    C  
ATOM   4086  NZ  LYS A 420     -34.416 -14.798   4.156  1.00 15.00      A    N  
ATOM   4087  HZ1 LYS A 420     -35.039 -15.399   3.588  1.00 15.00      A    H  
ATOM   4088  HZ2 LYS A 420     -33.430 -15.001   3.901  1.00 15.00      A    H  
ATOM   4089  HZ3 LYS A 420     -34.615 -13.792   3.927  1.00 15.00      A    H  
ATOM   4090  C   LYS A 420     -38.664 -11.687   6.337  1.00 15.00      A    C  
ATOM   4091  O   LYS A 420     -38.752 -11.042   7.381  1.00 15.00      A    O  
ATOM   4092  N   GLU A 421     -38.042 -11.226   5.257  1.00 15.00      A    N  
ATOM   4093  HN  GLU A 421     -38.010 -11.784   4.449  1.00 15.00      A    H  
ATOM   4094  CA  GLU A 421     -37.398  -9.919   5.244  1.00 15.00      A    C  
ATOM   4095  CB  GLU A 421     -36.394  -9.822   4.097  1.00 15.00      A    C  
ATOM   4096  CG  GLU A 421     -34.963 -10.126   4.502  1.00 15.00      A    C  
ATOM   4097  CD  GLU A 421     -34.288 -11.098   3.557  1.00 15.00      A    C  
ATOM   4098  OE1 GLU A 421     -33.793 -10.662   2.501  1.00 15.00      A    O  
ATOM   4099  OE2 GLU A 421     -34.256 -12.306   3.873  1.00 15.00      A    O  
ATOM   4100  C   GLU A 421     -38.441  -8.813   5.129  1.00 15.00      A    C  
ATOM   4101  O   GLU A 421     -38.277  -7.725   5.680  1.00 15.00      A    O  
ATOM   4102  N   LEU A 422     -39.524  -9.107   4.422  1.00 15.00      A    N  
ATOM   4103  HN  LEU A 422     -39.598  -9.990   4.003  1.00 15.00      A    H  
ATOM   4104  CA  LEU A 422     -40.599  -8.146   4.241  1.00 15.00      A    C  
ATOM   4105  CB  LEU A 422     -41.614  -8.646   3.210  1.00 15.00      A    C  
ATOM   4106  CG  LEU A 422     -41.909  -7.698   2.046  1.00 15.00      A    C  
ATOM   4107  CD1 LEU A 422     -40.725  -7.626   1.091  1.00 15.00      A    C  
ATOM   4108  CD2 LEU A 422     -43.175  -8.115   1.315  1.00 15.00      A    C  
ATOM   4109  C   LEU A 422     -41.285  -7.862   5.572  1.00 15.00      A    C  
ATOM   4110  O   LEU A 422     -41.757  -6.753   5.813  1.00 15.00      A    O  
ATOM   4111  N   THR A 423     -41.320  -8.867   6.440  1.00 15.00      A    N  
ATOM   4112  HN  THR A 423     -40.924  -9.731   6.190  1.00 15.00      A    H  
ATOM   4113  CA  THR A 423     -41.934  -8.717   7.752  1.00 15.00      A    C  
ATOM   4114  CB  THR A 423     -42.070 -10.071   8.477  1.00 15.00      A    C  
ATOM   4115  OG1 THR A 423     -42.700 -11.014   7.600  1.00 15.00      A    O  
ATOM   4116  HG1 THR A 423     -42.213 -11.056   6.768  1.00 15.00      A    H  
ATOM   4117  CG2 THR A 423     -42.917  -9.922   9.734  1.00 15.00      A    C  
ATOM   4118  C   THR A 423     -41.122  -7.749   8.607  1.00 15.00      A    C  
ATOM   4119  O   THR A 423     -41.668  -6.811   9.187  1.00 15.00      A    O  
ATOM   4120  N   MET A 424     -39.808  -7.954   8.647  1.00 15.00      A    N  
ATOM   4121  HN  MET A 424     -39.424  -8.711   8.157  1.00 15.00      A    H  
ATOM   4122  CA  MET A 424     -38.932  -7.080   9.421  1.00 15.00      A    C  
ATOM   4123  CB  MET A 424     -37.536  -7.685   9.607  1.00 15.00      A    C  
ATOM   4124  CG  MET A 424     -36.726  -7.829   8.331  1.00 15.00      A    C  
ATOM   4125  SD  MET A 424     -35.209  -8.774   8.571  1.00 15.00      A    S  
ATOM   4126  CE  MET A 424     -35.869 -10.341   9.138  1.00 15.00      A    C  
ATOM   4127  C   MET A 424     -38.863  -5.692   8.787  1.00 15.00      A    C  
ATOM   4128  O   MET A 424     -38.469  -4.720   9.421  1.00 15.00      A    O  
ATOM   4129  N   PHE A 425     -39.263  -5.608   7.526  1.00 15.00      A    N  
ATOM   4130  HN  PHE A 425     -39.551  -6.423   7.062  1.00 15.00      A    H  
ATOM   4131  CA  PHE A 425     -39.283  -4.342   6.811  1.00 15.00      A    C  
ATOM   4132  CB  PHE A 425     -39.262  -4.595   5.301  1.00 15.00      A    C  
ATOM   4133  CG  PHE A 425     -39.164  -3.352   4.463  1.00 15.00      A    C  
ATOM   4134  CD1 PHE A 425     -38.110  -2.472   4.629  1.00 15.00      A    C  
ATOM   4135  CD2 PHE A 425     -40.119  -3.071   3.502  1.00 15.00      A    C  
ATOM   4136  CE1 PHE A 425     -38.011  -1.331   3.857  1.00 15.00      A    C  
ATOM   4137  CE2 PHE A 425     -40.027  -1.931   2.726  1.00 15.00      A    C  
ATOM   4138  CZ  PHE A 425     -38.970  -1.061   2.902  1.00 15.00      A    C  
ATOM   4139  C   PHE A 425     -40.547  -3.585   7.200  1.00 15.00      A    C  
ATOM   4140  O   PHE A 425     -40.621  -2.364   7.098  1.00 15.00      A    O  
ATOM   4141  N   LYS A 426     -41.531  -4.343   7.667  1.00 15.00      A    N  
ATOM   4142  HN  LYS A 426     -41.384  -5.310   7.738  1.00 15.00      A    H  
ATOM   4143  CA  LYS A 426     -42.812  -3.801   8.089  1.00 15.00      A    C  
ATOM   4144  CB  LYS A 426     -43.876  -4.907   8.065  1.00 15.00      A    C  
ATOM   4145  CG  LYS A 426     -44.631  -5.050   6.753  1.00 15.00      A    C  
ATOM   4146  CD  LYS A 426     -45.766  -4.042   6.667  1.00 15.00      A    C  
ATOM   4147  CE  LYS A 426     -46.771  -4.402   5.583  1.00 15.00      A    C  
ATOM   4148  NZ  LYS A 426     -47.787  -3.331   5.406  1.00 15.00      A    N  
ATOM   4149  HZ1 LYS A 426     -48.453  -3.578   4.642  1.00 15.00      A    H  
ATOM   4150  HZ2 LYS A 426     -47.321  -2.436   5.159  1.00 15.00      A    H  
ATOM   4151  HZ3 LYS A 426     -48.325  -3.193   6.284  1.00 15.00      A    H  
ATOM   4152  C   LYS A 426     -42.718  -3.227   9.499  1.00 15.00      A    C  
ATOM   4153  O   LYS A 426     -43.275  -2.169   9.780  1.00 15.00      A    O  
ATOM   4154  N   GLU A 427     -42.012  -3.932  10.378  1.00 15.00      A    N  
ATOM   4155  HN  GLU A 427     -41.589  -4.772  10.091  1.00 15.00      A    H  
ATOM   4156  CA  GLU A 427     -41.855  -3.495  11.764  1.00 15.00      A    C  
ATOM   4157  CB  GLU A 427     -41.299  -4.619  12.643  1.00 15.00      A    C  
ATOM   4158  CG  GLU A 427     -40.002  -5.219  12.135  1.00 15.00      A    C  
ATOM   4159  CD  GLU A 427     -39.744  -6.609  12.675  1.00 15.00      A    C  
ATOM   4160  OE1 GLU A 427     -38.592  -6.888  13.061  1.00 15.00      A    O  
ATOM   4161  OE2 GLU A 427     -40.691  -7.422  12.699  1.00 15.00      A    O  
ATOM   4162  C   GLU A 427     -41.000  -2.234  11.867  1.00 15.00      A    C  
ATOM   4163  O   GLU A 427     -41.301  -1.336  12.654  1.00 15.00      A    O  
ATOM   4164  N   ILE A 428     -39.948  -2.156  11.051  1.00 15.00      A    N  
ATOM   4165  HN  ILE A 428     -39.746  -2.908  10.454  1.00 15.00      A    H  
ATOM   4166  CA  ILE A 428     -39.074  -0.979  11.044  1.00 15.00      A    C  
ATOM   4167  CB  ILE A 428     -37.719  -1.261  10.343  1.00 15.00      A    C  
ATOM   4168  CG1 ILE A 428     -37.067  -2.503  10.961  1.00 15.00      A    C  
ATOM   4169  CG2 ILE A 428     -36.774  -0.071  10.469  1.00 15.00      A    C  
ATOM   4170  CD1 ILE A 428     -35.762  -2.907  10.306  1.00 15.00      A    C  
ATOM   4171  C   ILE A 428     -39.815   0.204  10.401  1.00 15.00      A    C  
ATOM   4172  O   ILE A 428     -39.314   1.323  10.320  1.00 15.00      A    O  
ATOM   4173  N   LEU A 429     -41.030  -0.073   9.945  1.00 15.00      A    N  
ATOM   4174  HN  LEU A 429     -41.363  -0.991  10.019  1.00 15.00      A    H  
ATOM   4175  CA  LEU A 429     -41.891   0.934   9.353  1.00 15.00      A    C  
ATOM   4176  CB  LEU A 429     -42.236   0.579   7.901  1.00 15.00      A    C  
ATOM   4177  CG  LEU A 429     -41.126   0.802   6.870  1.00 15.00      A    C  
ATOM   4178  CD1 LEU A 429     -41.594   0.399   5.480  1.00 15.00      A    C  
ATOM   4179  CD2 LEU A 429     -40.667   2.252   6.880  1.00 15.00      A    C  
ATOM   4180  C   LEU A 429     -43.158   1.038  10.198  1.00 15.00      A    C  
ATOM   4181  O   LEU A 429     -44.249   1.286   9.692  1.00 15.00      A    O  
ATOM   4182  N   GLU A 430     -42.988   0.803  11.496  1.00 15.00      A    N  
ATOM   4183  HN  GLU A 430     -42.088   0.581  11.820  1.00 15.00      A    H  
ATOM   4184  CA  GLU A 430     -44.084   0.866  12.456  1.00 15.00      A    C  
ATOM   4185  CB  GLU A 430     -44.452  -0.540  12.941  1.00 15.00      A    C  
ATOM   4186  CG  GLU A 430     -45.940  -0.766  13.180  1.00 15.00      A    C  
ATOM   4187  CD  GLU A 430     -46.344  -0.603  14.635  1.00 15.00      A    C  
ATOM   4188  OE1 GLU A 430     -45.628  -1.119  15.513  1.00 15.00      A    O  
ATOM   4189  OE2 GLU A 430     -47.380   0.047  14.896  1.00 15.00      A    O  
ATOM   4190  C   GLU A 430     -43.664   1.741  13.630  1.00 15.00      A    C  
ATOM   4191  O   GLU A 430     -44.459   2.520  14.164  1.00 15.00      A    O  
ATOM   4192  N   ASP A 431     -42.387   1.629  14.001  1.00 15.00      A    N  
ATOM   4193  HN  ASP A 431     -41.807   0.995  13.528  1.00 15.00      A    H  
ATOM   4194  CA  ASP A 431     -41.819   2.415  15.097  1.00 15.00      A    C  
ATOM   4195  CB  ASP A 431     -40.515   1.784  15.620  1.00 15.00      A    C  
ATOM   4196  CG  ASP A 431     -39.376   1.749  14.602  1.00 15.00      A    C  
ATOM   4197  OD1 ASP A 431     -39.563   2.243  13.467  1.00 15.00      A    O  
ATOM   4198  OD2 ASP A 431     -38.298   1.217  14.934  1.00 15.00      A    O  
ATOM   4199  C   ASP A 431     -41.573   3.851  14.638  1.00 15.00      A    C  
ATOM   4200  O   ASP A 431     -41.150   4.704  15.415  1.00 15.00      A    O  
ATOM   4201  N   GLU A 432     -41.873   4.097  13.362  1.00 15.00      A    N  
ATOM   4202  HN  GLU A 432     -42.194   3.353  12.814  1.00 15.00      A    H  
ATOM   4203  CA  GLU A 432     -41.713   5.410  12.735  1.00 15.00      A    C  
ATOM   4204  CB  GLU A 432     -42.171   5.347  11.276  1.00 15.00      A    C  
ATOM   4205  CG  GLU A 432     -43.441   4.533  11.067  1.00 15.00      A    C  
ATOM   4206  CD  GLU A 432     -44.378   5.153  10.051  1.00 15.00      A    C  
ATOM   4207  OE1 GLU A 432     -44.096   5.057   8.846  1.00 15.00      A    O  
ATOM   4208  OE2 GLU A 432     -45.404   5.731  10.466  1.00 15.00      A    O  
ATOM   4209  C   GLU A 432     -42.481   6.504  13.473  1.00 15.00      A    C  
ATOM   4210  O   GLU A 432     -42.164   7.687  13.354  1.00 15.00      A    O  
ATOM   4211  N   ARG A 433     -43.486   6.106  14.246  1.00 15.00      A    N  
ATOM   4212  HN  ARG A 433     -43.678   5.148  14.321  1.00 15.00      A    H  
ATOM   4213  CA  ARG A 433     -44.288   7.059  15.004  1.00 15.00      A    C  
ATOM   4214  CB  ARG A 433     -45.716   6.545  15.193  1.00 15.00      A    C  
ATOM   4215  CG  ARG A 433     -46.696   6.992  14.114  1.00 15.00      A    C  
ATOM   4216  CD  ARG A 433     -46.842   5.962  13.000  1.00 15.00      A    C  
ATOM   4217  NE  ARG A 433     -46.673   4.588  13.475  1.00 15.00      A    N  
ATOM   4218  HE  ARG A 433     -45.794   4.173  13.324  1.00 15.00      A    H  
ATOM   4219  CZ  ARG A 433     -47.627   3.857  14.051  1.00 15.00      A    C  
ATOM   4220  NH1 ARG A 433     -48.851   4.345  14.227  1.00 15.00      A    N  
ATOM   4221 HH11 ARG A 433     -49.081   5.308  13.914  1.00 15.00      A    H  
ATOM   4222 HH12 ARG A 433     -49.588   3.759  14.675  1.00 15.00      A    H  
ATOM   4223  NH2 ARG A 433     -47.342   2.635  14.461  1.00 15.00      A    N  
ATOM   4224 HH21 ARG A 433     -48.071   2.034  14.908  1.00 15.00      A    H  
ATOM   4225 HH22 ARG A 433     -46.378   2.253  14.336  1.00 15.00      A    H  
ATOM   4226  C   ARG A 433     -43.640   7.346  16.357  1.00 15.00      A    C  
ATOM   4227  O   ARG A 433     -44.251   7.952  17.241  1.00 15.00      A    O  
ATOM   4228  N   ASP A 434     -42.402   6.888  16.497  1.00 15.00      A    N  
ATOM   4229  HN  ASP A 434     -41.985   6.409  15.741  1.00 15.00      A    H  
ATOM   4230  CA  ASP A 434     -41.617   7.071  17.715  1.00 15.00      A    C  
ATOM   4231  CB  ASP A 434     -41.666   5.812  18.588  1.00 15.00      A    C  
ATOM   4232  CG  ASP A 434     -40.766   5.906  19.810  1.00 15.00      A    C  
ATOM   4233  OD1 ASP A 434     -41.294   6.124  20.919  1.00 15.00      A    O  
ATOM   4234  OD2 ASP A 434     -39.533   5.760  19.662  1.00 15.00      A    O  
ATOM   4235  C   ASP A 434     -40.167   7.377  17.348  1.00 15.00      A    C  
ATOM   4236  O   ASP A 434     -39.871   7.762  16.212  1.00 15.00      A    O  
ATOM   4237  N   MET B   1      15.145   8.689 -17.901  1.00 15.00      B    N  
ATOM   4238  HN  MET B   1      14.491   9.011 -17.244  1.00 15.00      B    H  
ATOM   4239  CA  MET B   1      16.465   9.304 -17.935  1.00 15.00      B    C  
ATOM   4240  CB  MET B   1      16.563  10.306 -19.089  1.00 15.00      B    C  
ATOM   4241  CG  MET B   1      16.341   9.695 -20.464  1.00 15.00      B    C  
ATOM   4242  SD  MET B   1      16.479  10.903 -21.797  1.00 15.00      B    S  
ATOM   4243  CE  MET B   1      16.086   9.883 -23.216  1.00 15.00      B    C  
ATOM   4244  C   MET B   1      16.765   9.997 -16.611  1.00 15.00      B    C  
ATOM   4245  O   MET B   1      15.972  10.809 -16.131  1.00 15.00      B    O  
ATOM   4246  N   THR B   2      17.901   9.660 -16.020  1.00 15.00      B    N  
ATOM   4247  HN  THR B   2      18.482   8.998 -16.444  1.00 15.00      B    H  
ATOM   4248  CA  THR B   2      18.307  10.242 -14.754  1.00 15.00      B    C  
ATOM   4249  CB  THR B   2      19.445   9.425 -14.120  1.00 15.00      B    C  
ATOM   4250  OG1 THR B   2      19.316   8.052 -14.515  1.00 15.00      B    O  
ATOM   4251  HG1 THR B   2      20.183   7.698 -14.734  1.00 15.00      B    H  
ATOM   4252  CG2 THR B   2      19.380   9.521 -12.603  1.00 15.00      B    C  
ATOM   4253  C   THR B   2      18.771  11.683 -14.939  1.00 15.00      B    C  
ATOM   4254  O   THR B   2      19.772  11.945 -15.606  1.00 15.00      B    O  
ATOM   4255  N   THR B   3      18.037  12.611 -14.351  1.00 15.00      B    N  
ATOM   4256  HN  THR B   3      17.249  12.342 -13.826  1.00 15.00      B    H  
ATOM   4257  CA  THR B   3      18.372  14.019 -14.450  1.00 15.00      B    C  
ATOM   4258  CB  THR B   3      17.097  14.872 -14.564  1.00 15.00      B    C  
ATOM   4259  OG1 THR B   3      16.169  14.202 -15.430  1.00 15.00      B    O  
ATOM   4260  HG1 THR B   3      16.573  13.398 -15.770  1.00 15.00      B    H  
ATOM   4261  CG2 THR B   3      17.422  16.242 -15.145  1.00 15.00      B    C  
ATOM   4262  C   THR B   3      19.190  14.462 -13.239  1.00 15.00      B    C  
ATOM   4263  O   THR B   3      18.663  14.597 -12.133  1.00 15.00      B    O  
ATOM   4264  N   SER B   4      20.487  14.649 -13.447  1.00 15.00      B    N  
ATOM   4265  HN  SER B   4      20.856  14.490 -14.341  1.00 15.00      B    H  
ATOM   4266  CA  SER B   4      21.381  15.075 -12.385  1.00 15.00      B    C  
ATOM   4267  CB  SER B   4      22.824  14.732 -12.758  1.00 15.00      B    C  
ATOM   4268  OG  SER B   4      22.889  13.449 -13.368  1.00 15.00      B    O  
ATOM   4269  HG  SER B   4      23.140  12.794 -12.712  1.00 15.00      B    H  
ATOM   4270  C   SER B   4      21.233  16.573 -12.121  1.00 15.00      B    C  
ATOM   4271  O   SER B   4      21.323  17.388 -13.039  1.00 15.00      B    O  
ATOM   4272  N   THR B   5      20.989  16.925 -10.871  1.00 15.00      B    N  
ATOM   4273  HN  THR B   5      20.921  16.230 -10.182  1.00 15.00      B    H  
ATOM   4274  CA  THR B   5      20.818  18.316 -10.486  1.00 15.00      B    C  
ATOM   4275  CB  THR B   5      19.508  18.492  -9.697  1.00 15.00      B    C  
ATOM   4276  OG1 THR B   5      18.975  17.197  -9.365  1.00 15.00      B    O  
ATOM   4277  HG1 THR B   5      18.179  17.035  -9.885  1.00 15.00      B    H  
ATOM   4278  CG2 THR B   5      18.490  19.266 -10.520  1.00 15.00      B    C  
ATOM   4279  C   THR B   5      21.988  18.789  -9.629  1.00 15.00      B    C  
ATOM   4280  O   THR B   5      22.259  18.220  -8.572  1.00 15.00      B    O  
ATOM   4281  N   SER B   6      22.684  19.822 -10.088  1.00 15.00      B    N  
ATOM   4282  HN  SER B   6      22.438  20.227 -10.944  1.00 15.00      B    H  
ATOM   4283  CA  SER B   6      23.821  20.357  -9.354  1.00 15.00      B    C  
ATOM   4284  CB  SER B   6      25.084  20.262 -10.206  1.00 15.00      B    C  
ATOM   4285  OG  SER B   6      24.794  20.528 -11.570  1.00 15.00      B    O  
ATOM   4286  HG  SER B   6      25.149  19.813 -12.118  1.00 15.00      B    H  
ATOM   4287  C   SER B   6      23.582  21.801  -8.914  1.00 15.00      B    C  
ATOM   4288  O   SER B   6      23.419  22.698  -9.746  1.00 15.00      B    O  
ATOM   4289  N   ILE B   7      23.558  22.017  -7.606  1.00 15.00      B    N  
ATOM   4290  HN  ILE B   7      23.688  21.258  -6.995  1.00 15.00      B    H  
ATOM   4291  CA  ILE B   7      23.353  23.350  -7.047  1.00 15.00      B    C  
ATOM   4292  CB  ILE B   7      22.048  23.452  -6.225  1.00 15.00      B    C  
ATOM   4293  CG1 ILE B   7      21.909  22.261  -5.271  1.00 15.00      B    C  
ATOM   4294  CG2 ILE B   7      20.843  23.551  -7.150  1.00 15.00      B    C  
ATOM   4295  CD1 ILE B   7      20.769  22.390  -4.283  1.00 15.00      B    C  
ATOM   4296  C   ILE B   7      24.543  23.754  -6.180  1.00 15.00      B    C  
ATOM   4297  O   ILE B   7      25.312  22.902  -5.737  1.00 15.00      B    O  
ATOM   4298  N   VAL B   8      24.690  25.049  -5.944  1.00 15.00      B    N  
ATOM   4299  HN  VAL B   8      24.035  25.680  -6.306  1.00 15.00      B    H  
ATOM   4300  CA  VAL B   8      25.795  25.560  -5.142  1.00 15.00      B    C  
ATOM   4301  CB  VAL B   8      26.439  26.802  -5.800  1.00 15.00      B    C  
ATOM   4302  CG1 VAL B   8      27.718  27.200  -5.077  1.00 15.00      B    C  
ATOM   4303  CG2 VAL B   8      26.710  26.555  -7.278  1.00 15.00      B    C  
ATOM   4304  C   VAL B   8      25.312  25.939  -3.746  1.00 15.00      B    C  
ATOM   4305  O   VAL B   8      24.270  26.574  -3.597  1.00 15.00      B    O  
ATOM   4306  N   THR B   9      26.060  25.534  -2.728  1.00 15.00      B    N  
ATOM   4307  HN  THR B   9      26.870  25.005  -2.905  1.00 15.00      B    H  
ATOM   4308  CA  THR B   9      25.709  25.848  -1.352  1.00 15.00      B    C  
ATOM   4309  CB  THR B   9      24.774  24.786  -0.729  1.00 15.00      B    C  
ATOM   4310  OG1 THR B   9      24.529  25.102   0.652  1.00 15.00      B    O  
ATOM   4311  HG1 THR B   9      24.217  24.316   1.112  1.00 15.00      B    H  
ATOM   4312  CG2 THR B   9      25.371  23.387  -0.837  1.00 15.00      B    C  
ATOM   4313  C   THR B   9      26.962  26.019  -0.496  1.00 15.00      B    C  
ATOM   4314  O   THR B   9      27.912  25.244  -0.600  1.00 15.00      B    O  
ATOM   4315  N   THR B  10      26.965  27.052   0.332  1.00 15.00      B    N  
ATOM   4316  HN  THR B  10      26.193  27.655   0.350  1.00 15.00      B    H  
ATOM   4317  CA  THR B  10      28.091  27.330   1.206  1.00 15.00      B    C  
ATOM   4318  CB  THR B  10      28.135  28.827   1.550  1.00 15.00      B    C  
ATOM   4319  OG1 THR B  10      26.811  29.372   1.422  1.00 15.00      B    O  
ATOM   4320  HG1 THR B  10      26.519  29.701   2.275  1.00 15.00      B    H  
ATOM   4321  CG2 THR B  10      29.074  29.561   0.604  1.00 15.00      B    C  
ATOM   4322  C   THR B  10      27.986  26.520   2.494  1.00 15.00      B    C  
ATOM   4323  O   THR B  10      28.952  26.389   3.243  1.00 15.00      B    O  
ATOM   4324  N   ASN B  11      26.801  25.977   2.740  1.00 15.00      B    N  
ATOM   4325  HN  ASN B  11      26.073  26.104   2.096  1.00 15.00      B    H  
ATOM   4326  CA  ASN B  11      26.558  25.171   3.929  1.00 15.00      B    C  
ATOM   4327  CB  ASN B  11      25.637  25.902   4.912  1.00 15.00      B    C  
ATOM   4328  CG  ASN B  11      25.522  25.191   6.250  1.00 15.00      B    C  
ATOM   4329  OD1 ASN B  11      26.253  25.493   7.189  1.00 15.00      B    O  
ATOM   4330  ND2 ASN B  11      24.606  24.237   6.345  1.00 15.00      B    N  
ATOM   4331 HD21 ASN B  11      24.056  24.041   5.556  1.00 15.00      B    H  
ATOM   4332 HD22 ASN B  11      24.521  23.762   7.197  1.00 15.00      B    H  
ATOM   4333  C   ASN B  11      25.941  23.837   3.533  1.00 15.00      B    C  
ATOM   4334  O   ASN B  11      24.727  23.738   3.338  1.00 15.00      B    O  
ATOM   4335  N   PRO B  12      26.774  22.802   3.379  1.00 15.00      B    N  
ATOM   4336  CA  PRO B  12      26.317  21.469   2.999  1.00 15.00      B    C  
ATOM   4337  CB  PRO B  12      27.575  20.862   2.378  1.00 15.00      B    C  
ATOM   4338  CG  PRO B  12      28.707  21.491   3.120  1.00 15.00      B    C  
ATOM   4339  CD  PRO B  12      28.239  22.855   3.556  1.00 15.00      B    C  
ATOM   4340  C   PRO B  12      25.867  20.641   4.203  1.00 15.00      B    C  
ATOM   4341  O   PRO B  12      26.517  20.643   5.252  1.00 15.00      B    O  
ATOM   4342  N   ASP B  13      24.754  19.939   4.050  1.00 15.00      B    N  
ATOM   4343  HN  ASP B  13      24.275  19.971   3.193  1.00 15.00      B    H  
ATOM   4344  CA  ASP B  13      24.233  19.099   5.123  1.00 15.00      B    C  
ATOM   4345  CB  ASP B  13      22.705  19.141   5.169  1.00 15.00      B    C  
ATOM   4346  CG  ASP B  13      22.147  18.442   6.397  1.00 15.00      B    C  
ATOM   4347  OD1 ASP B  13      22.215  17.198   6.455  1.00 15.00      B    O  
ATOM   4348  OD2 ASP B  13      21.649  19.138   7.305  1.00 15.00      B    O  
ATOM   4349  C   ASP B  13      24.718  17.668   4.935  1.00 15.00      B    C  
ATOM   4350  O   ASP B  13      24.424  17.028   3.925  1.00 15.00      B    O  
ATOM   4351  N   PHE B  14      25.463  17.167   5.906  1.00 15.00      B    N  
ATOM   4352  HN  PHE B  14      25.642  17.710   6.699  1.00 15.00      B    H  
ATOM   4353  CA  PHE B  14      26.010  15.819   5.824  1.00 15.00      B    C  
ATOM   4354  CB  PHE B  14      27.435  15.779   6.380  1.00 15.00      B    C  
ATOM   4355  CG  PHE B  14      28.400  16.619   5.589  1.00 15.00      B    C  
ATOM   4356  CD1 PHE B  14      28.761  16.253   4.302  1.00 15.00      B    C  
ATOM   4357  CD2 PHE B  14      28.941  17.774   6.129  1.00 15.00      B    C  
ATOM   4358  CE1 PHE B  14      29.643  17.024   3.568  1.00 15.00      B    C  
ATOM   4359  CE2 PHE B  14      29.826  18.549   5.401  1.00 15.00      B    C  
ATOM   4360  CZ  PHE B  14      30.176  18.173   4.119  1.00 15.00      B    C  
ATOM   4361  C   PHE B  14      25.117  14.785   6.503  1.00 15.00      B    C  
ATOM   4362  O   PHE B  14      25.578  13.712   6.889  1.00 15.00      B    O  
ATOM   4363  N   GLY B  15      23.842  15.115   6.651  1.00 15.00      B    N  
ATOM   4364  HN  GLY B  15      23.529  16.004   6.354  1.00 15.00      B    H  
ATOM   4365  CA  GLY B  15      22.902  14.199   7.257  1.00 15.00      B    C  
ATOM   4366  C   GLY B  15      21.928  13.663   6.228  1.00 15.00      B    C  
ATOM   4367  O   GLY B  15      21.080  12.822   6.532  1.00 15.00      B    O  
ATOM   4368  N   GLY B  16      22.053  14.159   5.003  1.00 15.00      B    N  
ATOM   4369  HN  GLY B  16      22.744  14.834   4.830  1.00 15.00      B    H  
ATOM   4370  CA  GLY B  16      21.188  13.724   3.929  1.00 15.00      B    C  
ATOM   4371  C   GLY B  16      21.938  12.925   2.883  1.00 15.00      B    C  
ATOM   4372  O   GLY B  16      23.168  12.931   2.851  1.00 15.00      B    O  
ATOM   4373  N   PHE B  17      21.197  12.248   2.017  1.00 15.00      B    N  
ATOM   4374  HN  PHE B  17      20.222  12.297   2.085  1.00 15.00      B    H  
ATOM   4375  CA  PHE B  17      21.790  11.434   0.960  1.00 15.00      B    C  
ATOM   4376  CB  PHE B  17      20.807  10.338   0.518  1.00 15.00      B    C  
ATOM   4377  CG  PHE B  17      20.396   9.371   1.598  1.00 15.00      B    C  
ATOM   4378  CD1 PHE B  17      20.807   8.050   1.552  1.00 15.00      B    C  
ATOM   4379  CD2 PHE B  17      19.590   9.779   2.651  1.00 15.00      B    C  
ATOM   4380  CE1 PHE B  17      20.424   7.154   2.533  1.00 15.00      B    C  
ATOM   4381  CE2 PHE B  17      19.205   8.890   3.636  1.00 15.00      B    C  
ATOM   4382  CZ  PHE B  17      19.622   7.575   3.577  1.00 15.00      B    C  
ATOM   4383  C   PHE B  17      22.156  12.307  -0.239  1.00 15.00      B    C  
ATOM   4384  O   PHE B  17      21.727  12.047  -1.365  1.00 15.00      B    O  
ATOM   4385  N   GLU B  18      22.960  13.335   0.004  1.00 15.00      B    N  
ATOM   4386  HN  GLU B  18      23.303  13.470   0.916  1.00 15.00      B    H  
ATOM   4387  CA  GLU B  18      23.364  14.257  -1.049  1.00 15.00      B    C  
ATOM   4388  CB  GLU B  18      22.882  15.676  -0.734  1.00 15.00      B    C  
ATOM   4389  CG  GLU B  18      21.574  15.736   0.041  1.00 15.00      B    C  
ATOM   4390  CD  GLU B  18      20.721  16.917  -0.359  1.00 15.00      B    C  
ATOM   4391  OE1 GLU B  18      19.569  16.698  -0.792  1.00 15.00      B    O  
ATOM   4392  OE2 GLU B  18      21.202  18.063  -0.268  1.00 15.00      B    O  
ATOM   4393  C   GLU B  18      24.877  14.255  -1.231  1.00 15.00      B    C  
ATOM   4394  O   GLU B  18      25.632  14.363  -0.264  1.00 15.00      B    O  
ATOM   4395  N   PHE B  19      25.312  14.126  -2.477  1.00 15.00      B    N  
ATOM   4396  HN  PHE B  19      24.660  14.030  -3.202  1.00 15.00      B    H  
ATOM   4397  CA  PHE B  19      26.729  14.116  -2.796  1.00 15.00      B    C  
ATOM   4398  CB  PHE B  19      26.970  13.373  -4.113  1.00 15.00      B    C  
ATOM   4399  CG  PHE B  19      28.389  12.917  -4.312  1.00 15.00      B    C  
ATOM   4400  CD1 PHE B  19      29.304  13.721  -4.972  1.00 15.00      B    C  
ATOM   4401  CD2 PHE B  19      28.804  11.682  -3.842  1.00 15.00      B    C  
ATOM   4402  CE1 PHE B  19      30.609  13.302  -5.158  1.00 15.00      B    C  
ATOM   4403  CE2 PHE B  19      30.107  11.256  -4.026  1.00 15.00      B    C  
ATOM   4404  CZ  PHE B  19      31.010  12.068  -4.685  1.00 15.00      B    C  
ATOM   4405  C   PHE B  19      27.246  15.545  -2.898  1.00 15.00      B    C  
ATOM   4406  O   PHE B  19      26.765  16.331  -3.716  1.00 15.00      B    O  
ATOM   4407  N   TYR B  20      28.216  15.880  -2.066  1.00 15.00      B    N  
ATOM   4408  HN  TYR B  20      28.560  15.212  -1.437  1.00 15.00      B    H  
ATOM   4409  CA  TYR B  20      28.784  17.216  -2.066  1.00 15.00      B    C  
ATOM   4410  CB  TYR B  20      28.740  17.822  -0.664  1.00 15.00      B    C  
ATOM   4411  CG  TYR B  20      27.358  18.234  -0.213  1.00 15.00      B    C  
ATOM   4412  CD1 TYR B  20      26.700  19.299  -0.812  1.00 15.00      B    C  
ATOM   4413  CD2 TYR B  20      26.714  17.566   0.821  1.00 15.00      B    C  
ATOM   4414  CE1 TYR B  20      25.442  19.688  -0.394  1.00 15.00      B    C  
ATOM   4415  CE2 TYR B  20      25.456  17.946   1.242  1.00 15.00      B    C  
ATOM   4416  CZ  TYR B  20      24.824  19.006   0.632  1.00 15.00      B    C  
ATOM   4417  OH  TYR B  20      23.575  19.400   1.060  1.00 15.00      B    O  
ATOM   4418  HH  TYR B  20      22.895  18.882   0.601  1.00 15.00      B    H  
ATOM   4419  C   TYR B  20      30.211  17.215  -2.596  1.00 15.00      B    C  
ATOM   4420  O   TYR B  20      31.022  16.364  -2.232  1.00 15.00      B    O  
ATOM   4421  N   VAL B  21      30.499  18.165  -3.468  1.00 15.00      B    N  
ATOM   4422  HN  VAL B  21      29.793  18.797  -3.733  1.00 15.00      B    H  
ATOM   4423  CA  VAL B  21      31.823  18.302  -4.056  1.00 15.00      B    C  
ATOM   4424  CB  VAL B  21      31.748  18.325  -5.599  1.00 15.00      B    C  
ATOM   4425  CG1 VAL B  21      33.138  18.262  -6.209  1.00 15.00      B    C  
ATOM   4426  CG2 VAL B  21      30.886  17.183  -6.116  1.00 15.00      B    C  
ATOM   4427  C   VAL B  21      32.465  19.597  -3.571  1.00 15.00      B    C  
ATOM   4428  O   VAL B  21      31.854  20.664  -3.654  1.00 15.00      B    O  
ATOM   4429  N   GLU B  22      33.681  19.501  -3.050  1.00 15.00      B    N  
ATOM   4430  HN  GLU B  22      34.112  18.622  -2.997  1.00 15.00      B    H  
ATOM   4431  CA  GLU B  22      34.393  20.672  -2.551  1.00 15.00      B    C  
ATOM   4432  CB  GLU B  22      35.547  20.245  -1.638  1.00 15.00      B    C  
ATOM   4433  CG  GLU B  22      36.020  21.327  -0.679  1.00 15.00      B    C  
ATOM   4434  CD  GLU B  22      36.916  20.790   0.419  1.00 15.00      B    C  
ATOM   4435  OE1 GLU B  22      37.856  20.032   0.102  1.00 15.00      B    O  
ATOM   4436  OE2 GLU B  22      36.680  21.133   1.596  1.00 15.00      B    O  
ATOM   4437  C   GLU B  22      34.902  21.542  -3.705  1.00 15.00      B    C  
ATOM   4438  O   GLU B  22      34.924  21.113  -4.861  1.00 15.00      B    O  
ATOM   4439  N   ALA B  23      35.299  22.767  -3.381  1.00 15.00      B    N  
ATOM   4440  HN  ALA B  23      35.264  23.042  -2.443  1.00 15.00      B    H  
ATOM   4441  CA  ALA B  23      35.800  23.710  -4.374  1.00 15.00      B    C  
ATOM   4442  CB  ALA B  23      35.965  25.085  -3.749  1.00 15.00      B    C  
ATOM   4443  C   ALA B  23      37.122  23.239  -4.972  1.00 15.00      B    C  
ATOM   4444  O   ALA B  23      38.107  23.055  -4.259  1.00 15.00      B    O  
ATOM   4445  N   GLY B  24      37.130  23.032  -6.282  1.00 15.00      B    N  
ATOM   4446  HN  GLY B  24      36.306  23.185  -6.800  1.00 15.00      B    H  
ATOM   4447  CA  GLY B  24      38.332  22.584  -6.961  1.00 15.00      B    C  
ATOM   4448  C   GLY B  24      38.510  21.082  -6.882  1.00 15.00      B    C  
ATOM   4449  O   GLY B  24      39.469  20.531  -7.422  1.00 15.00      B    O  
ATOM   4450  N   GLN B  25      37.580  20.419  -6.213  1.00 15.00      B    N  
ATOM   4451  HN  GLN B  25      36.831  20.917  -5.818  1.00 15.00      B    H  
ATOM   4452  CA  GLN B  25      37.631  18.977  -6.055  1.00 15.00      B    C  
ATOM   4453  CB  GLN B  25      36.847  18.559  -4.811  1.00 15.00      B    C  
ATOM   4454  CG  GLN B  25      37.030  17.107  -4.404  1.00 15.00      B    C  
ATOM   4455  CD  GLN B  25      35.737  16.478  -3.925  1.00 15.00      B    C  
ATOM   4456  OE1 GLN B  25      35.352  16.623  -2.769  1.00 15.00      B    O  
ATOM   4457  NE2 GLN B  25      35.059  15.767  -4.811  1.00 15.00      B    N  
ATOM   4458 HE21 GLN B  25      35.424  15.685  -5.723  1.00 15.00      B    H  
ATOM   4459 HE22 GLN B  25      34.222  15.349  -4.522  1.00 15.00      B    H  
ATOM   4460  C   GLN B  25      37.054  18.290  -7.284  1.00 15.00      B    C  
ATOM   4461  O   GLN B  25      36.004  18.684  -7.789  1.00 15.00      B    O  
ATOM   4462  N   GLN B  26      37.748  17.271  -7.765  1.00 15.00      B    N  
ATOM   4463  HN  GLN B  26      38.585  17.016  -7.331  1.00 15.00      B    H  
ATOM   4464  CA  GLN B  26      37.292  16.527  -8.927  1.00 15.00      B    C  
ATOM   4465  CB  GLN B  26      38.410  15.646  -9.482  1.00 15.00      B    C  
ATOM   4466  CG  GLN B  26      39.364  16.367 -10.416  1.00 15.00      B    C  
ATOM   4467  CD  GLN B  26      39.984  15.432 -11.433  1.00 15.00      B    C  
ATOM   4468  OE1 GLN B  26      41.051  14.861 -11.204  1.00 15.00      B    O  
ATOM   4469  NE2 GLN B  26      39.310  15.260 -12.560  1.00 15.00      B    N  
ATOM   4470 HE21 GLN B  26      38.460  15.742 -12.671  1.00 15.00      B    H  
ATOM   4471 HE22 GLN B  26      39.684  14.658 -13.236  1.00 15.00      B    H  
ATOM   4472  C   GLN B  26      36.085  15.670  -8.573  1.00 15.00      B    C  
ATOM   4473  O   GLN B  26      35.916  15.262  -7.421  1.00 15.00      B    O  
ATOM   4474  N   PHE B  27      35.248  15.407  -9.560  1.00 15.00      B    N  
ATOM   4475  HN  PHE B  27      35.435  15.767 -10.457  1.00 15.00      B    H  
ATOM   4476  CA  PHE B  27      34.061  14.595  -9.356  1.00 15.00      B    C  
ATOM   4477  CB  PHE B  27      32.917  15.094 -10.248  1.00 15.00      B    C  
ATOM   4478  CG  PHE B  27      31.603  14.390 -10.034  1.00 15.00      B    C  
ATOM   4479  CD1 PHE B  27      31.014  13.667 -11.059  1.00 15.00      B    C  
ATOM   4480  CD2 PHE B  27      30.956  14.453  -8.812  1.00 15.00      B    C  
ATOM   4481  CE1 PHE B  27      29.807  13.021 -10.871  1.00 15.00      B    C  
ATOM   4482  CE2 PHE B  27      29.748  13.809  -8.616  1.00 15.00      B    C  
ATOM   4483  CZ  PHE B  27      29.173  13.092  -9.647  1.00 15.00      B    C  
ATOM   4484  C   PHE B  27      34.367  13.130  -9.646  1.00 15.00      B    C  
ATOM   4485  O   PHE B  27      34.933  12.803 -10.686  1.00 15.00      B    O  
ATOM   4486  N   ASP B  28      34.032  12.262  -8.702  1.00 15.00      B    N  
ATOM   4487  HN  ASP B  28      33.628  12.590  -7.874  1.00 15.00      B    H  
ATOM   4488  CA  ASP B  28      34.248  10.830  -8.870  1.00 15.00      B    C  
ATOM   4489  CB  ASP B  28      34.763  10.189  -7.564  1.00 15.00      B    C  
ATOM   4490  CG  ASP B  28      35.005   8.683  -7.667  1.00 15.00      B    C  
ATOM   4491  OD1 ASP B  28      34.711   8.093  -8.723  1.00 15.00      B    O  
ATOM   4492  OD2 ASP B  28      35.468   8.073  -6.676  1.00 15.00      B    O  
ATOM   4493  C   ASP B  28      32.944  10.178  -9.318  1.00 15.00      B    C  
ATOM   4494  O   ASP B  28      32.056   9.911  -8.499  1.00 15.00      B    O  
ATOM   4495  N   GLU B  29      32.823   9.942 -10.623  1.00 15.00      B    N  
ATOM   4496  HN  GLU B  29      33.555  10.199 -11.227  1.00 15.00      B    H  
ATOM   4497  CA  GLU B  29      31.622   9.328 -11.182  1.00 15.00      B    C  
ATOM   4498  CB  GLU B  29      31.544   9.498 -12.708  1.00 15.00      B    C  
ATOM   4499  CG  GLU B  29      32.402   8.535 -13.518  1.00 15.00      B    C  
ATOM   4500  CD  GLU B  29      31.629   7.894 -14.658  1.00 15.00      B    C  
ATOM   4501  OE1 GLU B  29      32.261   7.344 -15.580  1.00 15.00      B    O  
ATOM   4502  OE2 GLU B  29      30.380   7.908 -14.616  1.00 15.00      B    O  
ATOM   4503  C   GLU B  29      31.483   7.864 -10.760  1.00 15.00      B    C  
ATOM   4504  O   GLU B  29      30.438   7.244 -10.957  1.00 15.00      B    O  
ATOM   4505  N   SER B  30      32.536   7.320 -10.162  1.00 15.00      B    N  
ATOM   4506  HN  SER B  30      33.347   7.863 -10.024  1.00 15.00      B    H  
ATOM   4507  CA  SER B  30      32.518   5.947  -9.695  1.00 15.00      B    C  
ATOM   4508  CB  SER B  30      33.903   5.314  -9.814  1.00 15.00      B    C  
ATOM   4509  OG  SER B  30      34.318   5.262 -11.164  1.00 15.00      B    O  
ATOM   4510  HG  SER B  30      34.660   6.122 -11.435  1.00 15.00      B    H  
ATOM   4511  C   SER B  30      32.021   5.893  -8.253  1.00 15.00      B    C  
ATOM   4512  O   SER B  30      31.284   4.987  -7.878  1.00 15.00      B    O  
ATOM   4513  N   ALA B  31      32.420   6.878  -7.449  1.00 15.00      B    N  
ATOM   4514  HN  ALA B  31      33.023   7.573  -7.802  1.00 15.00      B    H  
ATOM   4515  CA  ALA B  31      31.988   6.942  -6.051  1.00 15.00      B    C  
ATOM   4516  CB  ALA B  31      32.696   8.062  -5.306  1.00 15.00      B    C  
ATOM   4517  C   ALA B  31      30.485   7.148  -5.997  1.00 15.00      B    C  
ATOM   4518  O   ALA B  31      29.794   6.593  -5.143  1.00 15.00      B    O  
ATOM   4519  N   TYR B  32      29.987   7.947  -6.932  1.00 15.00      B    N  
ATOM   4520  HN  TYR B  32      30.600   8.371  -7.573  1.00 15.00      B    H  
ATOM   4521  CA  TYR B  32      28.562   8.221  -7.029  1.00 15.00      B    C  
ATOM   4522  CB  TYR B  32      28.318   9.295  -8.097  1.00 15.00      B    C  
ATOM   4523  CG  TYR B  32      26.971   9.978  -8.010  1.00 15.00      B    C  
ATOM   4524  CD1 TYR B  32      25.883   9.515  -8.742  1.00 15.00      B    C  
ATOM   4525  CD2 TYR B  32      26.788  11.091  -7.200  1.00 15.00      B    C  
ATOM   4526  CE1 TYR B  32      24.654  10.142  -8.667  1.00 15.00      B    C  
ATOM   4527  CE2 TYR B  32      25.562  11.722  -7.119  1.00 15.00      B    C  
ATOM   4528  CZ  TYR B  32      24.499  11.245  -7.854  1.00 15.00      B    C  
ATOM   4529  OH  TYR B  32      23.276  11.872  -7.773  1.00 15.00      B    O  
ATOM   4530  HH  TYR B  32      23.413  12.825  -7.712  1.00 15.00      B    H  
ATOM   4531  C   TYR B  32      27.831   6.935  -7.405  1.00 15.00      B    C  
ATOM   4532  O   TYR B  32      26.671   6.734  -7.052  1.00 15.00      B    O  
ATOM   4533  N   GLU B  33      28.541   6.056  -8.098  1.00 15.00      B    N  
ATOM   4534  HN  GLU B  33      29.473   6.267  -8.318  1.00 15.00      B    H  
ATOM   4535  CA  GLU B  33      27.988   4.786  -8.538  1.00 15.00      B    C  
ATOM   4536  CB  GLU B  33      28.763   4.282  -9.754  1.00 15.00      B    C  
ATOM   4537  CG  GLU B  33      27.980   3.347 -10.655  1.00 15.00      B    C  
ATOM   4538  CD  GLU B  33      28.540   3.320 -12.059  1.00 15.00      B    C  
ATOM   4539  OE1 GLU B  33      29.538   2.617 -12.290  1.00 15.00      B    O  
ATOM   4540  OE2 GLU B  33      27.993   4.025 -12.933  1.00 15.00      B    O  
ATOM   4541  C   GLU B  33      28.026   3.751  -7.414  1.00 15.00      B    C  
ATOM   4542  O   GLU B  33      27.089   2.977  -7.245  1.00 15.00      B    O  
ATOM   4543  N   GLU B  34      29.108   3.747  -6.644  1.00 15.00      B    N  
ATOM   4544  HN  GLU B  34      29.835   4.379  -6.836  1.00 15.00      B    H  
ATOM   4545  CA  GLU B  34      29.253   2.809  -5.534  1.00 15.00      B    C  
ATOM   4546  CB  GLU B  34      30.665   2.892  -4.937  1.00 15.00      B    C  
ATOM   4547  CG  GLU B  34      31.775   2.364  -5.833  1.00 15.00      B    C  
ATOM   4548  CD  GLU B  34      33.156   2.616  -5.252  1.00 15.00      B    C  
ATOM   4549  OE1 GLU B  34      33.801   1.648  -4.794  1.00 15.00      B    O  
ATOM   4550  OE2 GLU B  34      33.599   3.788  -5.254  1.00 15.00      B    O  
ATOM   4551  C   GLU B  34      28.232   3.094  -4.436  1.00 15.00      B    C  
ATOM   4552  O   GLU B  34      27.734   2.176  -3.782  1.00 15.00      B    O  
ATOM   4553  N   ALA B  35      27.919   4.372  -4.253  1.00 15.00      B    N  
ATOM   4554  HN  ALA B  35      28.337   5.049  -4.826  1.00 15.00      B    H  
ATOM   4555  CA  ALA B  35      26.989   4.797  -3.216  1.00 15.00      B    C  
ATOM   4556  CB  ALA B  35      27.405   6.157  -2.675  1.00 15.00      B    C  
ATOM   4557  C   ALA B  35      25.531   4.838  -3.672  1.00 15.00      B    C  
ATOM   4558  O   ALA B  35      24.648   4.326  -2.988  1.00 15.00      B    O  
ATOM   4559  N   TYR B  36      25.273   5.453  -4.818  1.00 15.00      B    N  
ATOM   4560  HN  TYR B  36      26.012   5.825  -5.344  1.00 15.00      B    H  
ATOM   4561  CA  TYR B  36      23.905   5.582  -5.311  1.00 15.00      B    C  
ATOM   4562  CB  TYR B  36      23.723   6.899  -6.066  1.00 15.00      B    C  
ATOM   4563  CG  TYR B  36      23.794   8.131  -5.195  1.00 15.00      B    C  
ATOM   4564  CD1 TYR B  36      22.639   8.713  -4.694  1.00 15.00      B    C  
ATOM   4565  CD2 TYR B  36      25.012   8.719  -4.881  1.00 15.00      B    C  
ATOM   4566  CE1 TYR B  36      22.691   9.846  -3.909  1.00 15.00      B    C  
ATOM   4567  CE2 TYR B  36      25.076   9.851  -4.092  1.00 15.00      B    C  
ATOM   4568  CZ  TYR B  36      23.911  10.411  -3.611  1.00 15.00      B    C  
ATOM   4569  OH  TYR B  36      23.967  11.540  -2.835  1.00 15.00      B    O  
ATOM   4570  HH  TYR B  36      23.163  11.604  -2.299  1.00 15.00      B    H  
ATOM   4571  C   TYR B  36      23.476   4.418  -6.193  1.00 15.00      B    C  
ATOM   4572  O   TYR B  36      22.292   4.089  -6.257  1.00 15.00      B    O  
ATOM   4573  N   GLY B  37      24.431   3.804  -6.875  1.00 15.00      B    N  
ATOM   4574  HN  GLY B  37      25.362   4.088  -6.769  1.00 15.00      B    H  
ATOM   4575  CA  GLY B  37      24.109   2.700  -7.761  1.00 15.00      B    C  
ATOM   4576  C   GLY B  37      23.455   3.192  -9.036  1.00 15.00      B    C  
ATOM   4577  O   GLY B  37      22.733   2.453  -9.704  1.00 15.00      B    O  
ATOM   4578  N   VAL B  38      23.709   4.451  -9.366  1.00 15.00      B    N  
ATOM   4579  HN  VAL B  38      24.305   4.979  -8.798  1.00 15.00      B    H  
ATOM   4580  CA  VAL B  38      23.141   5.064 -10.556  1.00 15.00      B    C  
ATOM   4581  CB  VAL B  38      22.229   6.259 -10.197  1.00 15.00      B    C  
ATOM   4582  CG1 VAL B  38      21.636   6.881 -11.453  1.00 15.00      B    C  
ATOM   4583  CG2 VAL B  38      21.126   5.831  -9.241  1.00 15.00      B    C  
ATOM   4584  C   VAL B  38      24.246   5.543 -11.488  1.00 15.00      B    C  
ATOM   4585  O   VAL B  38      25.006   6.453 -11.149  1.00 15.00      B    O  
ATOM   4586  N   SER B  39      24.336   4.915 -12.649  1.00 15.00      B    N  
ATOM   4587  HN  SER B  39      23.720   4.180 -12.843  1.00 15.00      B    H  
ATOM   4588  CA  SER B  39      25.334   5.273 -13.641  1.00 15.00      B    C  
ATOM   4589  CB  SER B  39      25.433   4.172 -14.696  1.00 15.00      B    C  
ATOM   4590  OG  SER B  39      25.752   2.933 -14.089  1.00 15.00      B    O  
ATOM   4591  HG  SER B  39      26.570   3.036 -13.574  1.00 15.00      B    H  
ATOM   4592  C   SER B  39      25.000   6.607 -14.298  1.00 15.00      B    C  
ATOM   4593  O   SER B  39      23.898   6.799 -14.819  1.00 15.00      B    O  
ATOM   4594  N   VAL B  40      25.949   7.528 -14.257  1.00 15.00      B    N  
ATOM   4595  HN  VAL B  40      26.803   7.317 -13.822  1.00 15.00      B    H  
ATOM   4596  CA  VAL B  40      25.767   8.841 -14.852  1.00 15.00      B    C  
ATOM   4597  CB  VAL B  40      26.077   9.978 -13.850  1.00 15.00      B    C  
ATOM   4598  CG1 VAL B  40      24.985  10.072 -12.795  1.00 15.00      B    C  
ATOM   4599  CG2 VAL B  40      27.438   9.776 -13.195  1.00 15.00      B    C  
ATOM   4600  C   VAL B  40      26.644   8.989 -16.092  1.00 15.00      B    C  
ATOM   4601  O   VAL B  40      27.776   8.516 -16.116  1.00 15.00      B    O  
ATOM   4602  N   PRO B  41      26.118   9.610 -17.157  1.00 15.00      B    N  
ATOM   4603  CA  PRO B  41      26.878   9.815 -18.391  1.00 15.00      B    C  
ATOM   4604  CB  PRO B  41      25.845  10.396 -19.363  1.00 15.00      B    C  
ATOM   4605  CG  PRO B  41      24.778  10.972 -18.496  1.00 15.00      B    C  
ATOM   4606  CD  PRO B  41      24.747  10.139 -17.246  1.00 15.00      B    C  
ATOM   4607  C   PRO B  41      28.032  10.796 -18.184  1.00 15.00      B    C  
ATOM   4608  O   PRO B  41      27.931  11.719 -17.374  1.00 15.00      B    O  
ATOM   4609  N   THR B  42      29.116  10.593 -18.929  1.00 15.00      B    N  
ATOM   4610  HN  THR B  42      29.129   9.839 -19.555  1.00 15.00      B    H  
ATOM   4611  CA  THR B  42      30.304  11.438 -18.838  1.00 15.00      B    C  
ATOM   4612  CB  THR B  42      31.334  11.031 -19.902  1.00 15.00      B    C  
ATOM   4613  OG1 THR B  42      31.138   9.644 -20.219  1.00 15.00      B    O  
ATOM   4614  HG1 THR B  42      31.666   9.105 -19.620  1.00 15.00      B    H  
ATOM   4615  CG2 THR B  42      32.749  11.228 -19.376  1.00 15.00      B    C  
ATOM   4616  C   THR B  42      29.971  12.922 -18.987  1.00 15.00      B    C  
ATOM   4617  O   THR B  42      30.554  13.762 -18.306  1.00 15.00      B    O  
ATOM   4618  N   ALA B  43      29.008  13.230 -19.857  1.00 15.00      B    N  
ATOM   4619  HN  ALA B  43      28.584  12.515 -20.368  1.00 15.00      B    H  
ATOM   4620  CA  ALA B  43      28.586  14.612 -20.082  1.00 15.00      B    C  
ATOM   4621  CB  ALA B  43      27.443  14.658 -21.087  1.00 15.00      B    C  
ATOM   4622  C   ALA B  43      28.167  15.268 -18.769  1.00 15.00      B    C  
ATOM   4623  O   ALA B  43      28.328  16.472 -18.576  1.00 15.00      B    O  
ATOM   4624  N   VAL B  44      27.640  14.456 -17.862  1.00 15.00      B    N  
ATOM   4625  HN  VAL B  44      27.555  13.501 -18.069  1.00 15.00      B    H  
ATOM   4626  CA  VAL B  44      27.214  14.935 -16.560  1.00 15.00      B    C  
ATOM   4627  CB  VAL B  44      26.262  13.927 -15.872  1.00 15.00      B    C  
ATOM   4628  CG1 VAL B  44      26.142  14.203 -14.380  1.00 15.00      B    C  
ATOM   4629  CG2 VAL B  44      24.891  13.969 -16.530  1.00 15.00      B    C  
ATOM   4630  C   VAL B  44      28.436  15.201 -15.686  1.00 15.00      B    C  
ATOM   4631  O   VAL B  44      28.527  16.240 -15.036  1.00 15.00      B    O  
ATOM   4632  N   ASP B  45      29.386  14.269 -15.696  1.00 15.00      B    N  
ATOM   4633  HN  ASP B  45      29.267  13.468 -16.251  1.00 15.00      B    H  
ATOM   4634  CA  ASP B  45      30.612  14.415 -14.911  1.00 15.00      B    C  
ATOM   4635  CB  ASP B  45      31.530  13.200 -15.072  1.00 15.00      B    C  
ATOM   4636  CG  ASP B  45      32.872  13.406 -14.388  1.00 15.00      B    C  
ATOM   4637  OD1 ASP B  45      33.780  13.993 -15.014  1.00 15.00      B    O  
ATOM   4638  OD2 ASP B  45      33.009  13.009 -13.216  1.00 15.00      B    O  
ATOM   4639  C   ASP B  45      31.359  15.673 -15.321  1.00 15.00      B    C  
ATOM   4640  O   ASP B  45      31.761  16.469 -14.474  1.00 15.00      B    O  
ATOM   4641  N   GLU B  46      31.521  15.850 -16.630  1.00 15.00      B    N  
ATOM   4642  HN  GLU B  46      31.176  15.165 -17.248  1.00 15.00      B    H  
ATOM   4643  CA  GLU B  46      32.210  17.014 -17.182  1.00 15.00      B    C  
ATOM   4644  CB  GLU B  46      32.145  16.989 -18.713  1.00 15.00      B    C  
ATOM   4645  CG  GLU B  46      32.855  15.802 -19.349  1.00 15.00      B    C  
ATOM   4646  CD  GLU B  46      32.522  15.635 -20.820  1.00 15.00      B    C  
ATOM   4647  OE1 GLU B  46      33.146  16.326 -21.653  1.00 15.00      B    O  
ATOM   4648  OE2 GLU B  46      31.637  14.810 -21.140  1.00 15.00      B    O  
ATOM   4649  C   GLU B  46      31.595  18.307 -16.655  1.00 15.00      B    C  
ATOM   4650  O   GLU B  46      32.303  19.224 -16.233  1.00 15.00      B    O  
ATOM   4651  N   GLU B  47      30.270  18.359 -16.665  1.00 15.00      B    N  
ATOM   4652  HN  GLU B  47      29.770  17.589 -17.012  1.00 15.00      B    H  
ATOM   4653  CA  GLU B  47      29.533  19.517 -16.187  1.00 15.00      B    C  
ATOM   4654  CB  GLU B  47      28.043  19.310 -16.454  1.00 15.00      B    C  
ATOM   4655  CG  GLU B  47      27.220  20.581 -16.444  1.00 15.00      B    C  
ATOM   4656  CD  GLU B  47      25.830  20.353 -15.893  1.00 15.00      B    C  
ATOM   4657  OE1 GLU B  47      25.648  20.511 -14.667  1.00 15.00      B    O  
ATOM   4658  OE2 GLU B  47      24.922  20.026 -16.675  1.00 15.00      B    O  
ATOM   4659  C   GLU B  47      29.774  19.722 -14.690  1.00 15.00      B    C  
ATOM   4660  O   GLU B  47      29.998  20.845 -14.230  1.00 15.00      B    O  
ATOM   4661  N   MET B  48      29.746  18.626 -13.937  1.00 15.00      B    N  
ATOM   4662  HN  MET B  48      29.577  17.758 -14.368  1.00 15.00      B    H  
ATOM   4663  CA  MET B  48      29.961  18.678 -12.493  1.00 15.00      B    C  
ATOM   4664  CB  MET B  48      29.665  17.326 -11.833  1.00 15.00      B    C  
ATOM   4665  CG  MET B  48      28.281  16.767 -12.120  1.00 15.00      B    C  
ATOM   4666  SD  MET B  48      26.958  17.946 -11.792  1.00 15.00      B    S  
ATOM   4667  CE  MET B  48      25.853  17.597 -13.159  1.00 15.00      B    C  
ATOM   4668  C   MET B  48      31.388  19.109 -12.176  1.00 15.00      B    C  
ATOM   4669  O   MET B  48      31.608  19.981 -11.338  1.00 15.00      B    O  
ATOM   4670  N   ASN B  49      32.349  18.499 -12.862  1.00 15.00      B    N  
ATOM   4671  HN  ASN B  49      32.100  17.806 -13.517  1.00 15.00      B    H  
ATOM   4672  CA  ASN B  49      33.763  18.814 -12.670  1.00 15.00      B    C  
ATOM   4673  CB  ASN B  49      34.650  17.901 -13.527  1.00 15.00      B    C  
ATOM   4674  CG  ASN B  49      35.274  16.763 -12.737  1.00 15.00      B    C  
ATOM   4675  OD1 ASN B  49      36.120  16.982 -11.871  1.00 15.00      B    O  
ATOM   4676  ND2 ASN B  49      34.884  15.536 -13.044  1.00 15.00      B    N  
ATOM   4677 HD21 ASN B  49      34.219  15.418 -13.766  1.00 15.00      B    H  
ATOM   4678 HD22 ASN B  49      35.267  14.785 -12.546  1.00 15.00      B    H  
ATOM   4679  C   ASN B  49      34.041  20.276 -13.003  1.00 15.00      B    C  
ATOM   4680  O   ASN B  49      34.821  20.941 -12.322  1.00 15.00      B    O  
ATOM   4681  N   ALA B  50      33.393  20.772 -14.054  1.00 15.00      B    N  
ATOM   4682  HN  ALA B  50      32.795  20.186 -14.568  1.00 15.00      B    H  
ATOM   4683  CA  ALA B  50      33.558  22.159 -14.468  1.00 15.00      B    C  
ATOM   4684  CB  ALA B  50      32.867  22.407 -15.801  1.00 15.00      B    C  
ATOM   4685  C   ALA B  50      33.011  23.097 -13.400  1.00 15.00      B    C  
ATOM   4686  O   ALA B  50      33.665  24.067 -13.019  1.00 15.00      B    O  
ATOM   4687  N   LYS B  51      31.810  22.790 -12.913  1.00 15.00      B    N  
ATOM   4688  HN  LYS B  51      31.339  22.003 -13.264  1.00 15.00      B    H  
ATOM   4689  CA  LYS B  51      31.171  23.593 -11.878  1.00 15.00      B    C  
ATOM   4690  CB  LYS B  51      29.759  23.074 -11.591  1.00 15.00      B    C  
ATOM   4691  CG  LYS B  51      28.697  23.595 -12.544  1.00 15.00      B    C  
ATOM   4692  CD  LYS B  51      27.407  22.805 -12.409  1.00 15.00      B    C  
ATOM   4693  CE  LYS B  51      26.257  23.489 -13.130  1.00 15.00      B    C  
ATOM   4694  NZ  LYS B  51      25.098  22.570 -13.312  1.00 15.00      B    N  
ATOM   4695  HZ1 LYS B  51      25.376  21.759 -13.919  1.00 15.00      B    H  
ATOM   4696  HZ2 LYS B  51      24.306  23.062 -13.765  1.00 15.00      B    H  
ATOM   4697  HZ3 LYS B  51      24.785  22.194 -12.393  1.00 15.00      B    H  
ATOM   4698  C   LYS B  51      31.993  23.571 -10.598  1.00 15.00      B    C  
ATOM   4699  O   LYS B  51      32.132  24.585  -9.918  1.00 15.00      B    O  
ATOM   4700  N   ALA B  52      32.540  22.405 -10.282  1.00 15.00      B    N  
ATOM   4701  HN  ALA B  52      32.386  21.632 -10.872  1.00 15.00      B    H  
ATOM   4702  CA  ALA B  52      33.353  22.233  -9.083  1.00 15.00      B    C  
ATOM   4703  CB  ALA B  52      33.723  20.771  -8.898  1.00 15.00      B    C  
ATOM   4704  C   ALA B  52      34.607  23.096  -9.135  1.00 15.00      B    C  
ATOM   4705  O   ALA B  52      35.148  23.483  -8.102  1.00 15.00      B    O  
ATOM   4706  N   ALA B  53      35.057  23.410 -10.343  1.00 15.00      B    N  
ATOM   4707  HN  ALA B  53      34.575  23.085 -11.134  1.00 15.00      B    H  
ATOM   4708  CA  ALA B  53      36.247  24.228 -10.524  1.00 15.00      B    C  
ATOM   4709  CB  ALA B  53      36.978  23.831 -11.797  1.00 15.00      B    C  
ATOM   4710  C   ALA B  53      35.900  25.712 -10.549  1.00 15.00      B    C  
ATOM   4711  O   ALA B  53      36.782  26.563 -10.651  1.00 15.00      B    O  
ATOM   4712  N   GLN B  54      34.613  26.017 -10.459  1.00 15.00      B    N  
ATOM   4713  HN  GLN B  54      33.951  25.294 -10.382  1.00 15.00      B    H  
ATOM   4714  CA  GLN B  54      34.153  27.399 -10.470  1.00 15.00      B    C  
ATOM   4715  CB  GLN B  54      32.998  27.573 -11.459  1.00 15.00      B    C  
ATOM   4716  CG  GLN B  54      33.420  27.524 -12.916  1.00 15.00      B    C  
ATOM   4717  CD  GLN B  54      32.256  27.710 -13.872  1.00 15.00      B    C  
ATOM   4718  OE1 GLN B  54      31.134  27.293 -13.596  1.00 15.00      B    O  
ATOM   4719  NE2 GLN B  54      32.518  28.345 -15.003  1.00 15.00      B    N  
ATOM   4720 HE21 GLN B  54      33.434  28.655 -15.158  1.00 15.00      B    H  
ATOM   4721 HE22 GLN B  54      31.784  28.480 -15.635  1.00 15.00      B    H  
ATOM   4722  C   GLN B  54      33.715  27.830  -9.078  1.00 15.00      B    C  
ATOM   4723  O   GLN B  54      33.333  28.981  -8.863  1.00 15.00      B    O  
ATOM   4724  N   LEU B  55      33.779  26.900  -8.138  1.00 15.00      B    N  
ATOM   4725  HN  LEU B  55      34.113  26.010  -8.372  1.00 15.00      B    H  
ATOM   4726  CA  LEU B  55      33.385  27.171  -6.766  1.00 15.00      B    C  
ATOM   4727  CB  LEU B  55      32.937  25.880  -6.075  1.00 15.00      B    C  
ATOM   4728  CG  LEU B  55      31.933  25.013  -6.837  1.00 15.00      B    C  
ATOM   4729  CD1 LEU B  55      31.688  23.710  -6.096  1.00 15.00      B    C  
ATOM   4730  CD2 LEU B  55      30.626  25.760  -7.061  1.00 15.00      B    C  
ATOM   4731  C   LEU B  55      34.538  27.794  -5.995  1.00 15.00      B    C  
ATOM   4732  O   LEU B  55      35.697  27.413  -6.172  1.00 15.00      B    O  
ATOM   4733  N   LYS B  56      34.216  28.756  -5.152  1.00 15.00      B    N  
ATOM   4734  HN  LYS B  56      33.263  29.020  -5.065  1.00 15.00      B    H  
ATOM   4735  CA  LYS B  56      35.211  29.438  -4.344  1.00 15.00      B    C  
ATOM   4736  CB  LYS B  56      34.805  30.898  -4.134  1.00 15.00      B    C  
ATOM   4737  CG  LYS B  56      34.395  31.610  -5.414  1.00 15.00      B    C  
ATOM   4738  CD  LYS B  56      33.473  32.783  -5.123  1.00 15.00      B    C  
ATOM   4739  CE  LYS B  56      32.671  33.164  -6.358  1.00 15.00      B    C  
ATOM   4740  NZ  LYS B  56      31.702  34.259  -6.077  1.00 15.00      B    N  
ATOM   4741  HZ1 LYS B  56      32.190  35.064  -5.638  1.00 15.00      B    H  
ATOM   4742  HZ2 LYS B  56      30.963  33.919  -5.428  1.00 15.00      B    H  
ATOM   4743  HZ3 LYS B  56      31.254  34.575  -6.960  1.00 15.00      B    H  
ATOM   4744  C   LYS B  56      35.375  28.737  -3.001  1.00 15.00      B    C  
ATOM   4745  O   LYS B  56      34.601  27.837  -2.664  1.00 15.00      B    O  
ATOM   4746  N   ASP B  57      36.383  29.155  -2.243  1.00 15.00      B    N  
ATOM   4747  HN  ASP B  57      36.961  29.869  -2.579  1.00 15.00      B    H  
ATOM   4748  CA  ASP B  57      36.673  28.578  -0.931  1.00 15.00      B    C  
ATOM   4749  CB  ASP B  57      37.836  29.319  -0.264  1.00 15.00      B    C  
ATOM   4750  CG  ASP B  57      39.181  28.688  -0.560  1.00 15.00      B    C  
ATOM   4751  OD1 ASP B  57      39.721  27.998   0.329  1.00 15.00      B    O  
ATOM   4752  OD2 ASP B  57      39.693  28.885  -1.682  1.00 15.00      B    O  
ATOM   4753  C   ASP B  57      35.455  28.592  -0.013  1.00 15.00      B    C  
ATOM   4754  O   ASP B  57      35.081  29.634   0.529  1.00 15.00      B    O  
ATOM   4755  N   GLY B  58      34.826  27.434   0.142  1.00 15.00      B    N  
ATOM   4756  HN  GLY B  58      35.149  26.645  -0.341  1.00 15.00      B    H  
ATOM   4757  CA  GLY B  58      33.667  27.332   1.005  1.00 15.00      B    C  
ATOM   4758  C   GLY B  58      32.405  26.924   0.271  1.00 15.00      B    C  
ATOM   4759  O   GLY B  58      31.441  26.480   0.892  1.00 15.00      B    O  
ATOM   4760  N   GLU B  59      32.404  27.066  -1.046  1.00 15.00      B    N  
ATOM   4761  HN  GLU B  59      33.208  27.411  -1.498  1.00 15.00      B    H  
ATOM   4762  CA  GLU B  59      31.239  26.713  -1.846  1.00 15.00      B    C  
ATOM   4763  CB  GLU B  59      31.137  27.620  -3.082  1.00 15.00      B    C  
ATOM   4764  CG  GLU B  59      30.997  29.106  -2.751  1.00 15.00      B    C  
ATOM   4765  CD  GLU B  59      31.073  30.012  -3.970  1.00 15.00      B    C  
ATOM   4766  OE1 GLU B  59      30.462  31.106  -3.952  1.00 15.00      B    O  
ATOM   4767  OE2 GLU B  59      31.757  29.643  -4.943  1.00 15.00      B    O  
ATOM   4768  C   GLU B  59      31.275  25.233  -2.238  1.00 15.00      B    C  
ATOM   4769  O   GLU B  59      32.207  24.776  -2.899  1.00 15.00      B    O  
ATOM   4770  N   TRP B  60      30.270  24.485  -1.795  1.00 15.00      B    N  
ATOM   4771  HN  TRP B  60      29.562  24.905  -1.256  1.00 15.00      B    H  
ATOM   4772  CA  TRP B  60      30.177  23.059  -2.091  1.00 15.00      B    C  
ATOM   4773  CB  TRP B  60      29.829  22.262  -0.828  1.00 15.00      B    C  
ATOM   4774  CG  TRP B  60      30.927  22.191   0.192  1.00 15.00      B    C  
ATOM   4775  CD1 TRP B  60      31.421  23.220   0.941  1.00 15.00      B    C  
ATOM   4776  CD2 TRP B  60      31.655  21.022   0.592  1.00 15.00      B    C  
ATOM   4777  NE1 TRP B  60      32.416  22.768   1.772  1.00 15.00      B    N  
ATOM   4778  HE1 TRP B  60      32.925  23.318   2.404  1.00 15.00      B    H  
ATOM   4779  CE2 TRP B  60      32.582  21.422   1.574  1.00 15.00      B    C  
ATOM   4780  CE3 TRP B  60      31.625  19.679   0.202  1.00 15.00      B    C  
ATOM   4781  CZ2 TRP B  60      33.456  20.525   2.185  1.00 15.00      B    C  
ATOM   4782  CZ3 TRP B  60      32.493  18.791   0.810  1.00 15.00      B    C  
ATOM   4783  CH2 TRP B  60      33.402  19.218   1.785  1.00 15.00      B    C  
ATOM   4784  C   TRP B  60      29.121  22.798  -3.161  1.00 15.00      B    C  
ATOM   4785  O   TRP B  60      28.072  23.450  -3.189  1.00 15.00      B    O  
ATOM   4786  N   LEU B  61      29.402  21.846  -4.040  1.00 15.00      B    N  
ATOM   4787  HN  LEU B  61      30.262  21.371  -3.971  1.00 15.00      B    H  
ATOM   4788  CA  LEU B  61      28.478  21.491  -5.107  1.00 15.00      B    C  
ATOM   4789  CB  LEU B  61      29.249  21.119  -6.377  1.00 15.00      B    C  
ATOM   4790  CG  LEU B  61      28.413  20.889  -7.638  1.00 15.00      B    C  
ATOM   4791  CD1 LEU B  61      27.805  22.196  -8.127  1.00 15.00      B    C  
ATOM   4792  CD2 LEU B  61      29.254  20.243  -8.728  1.00 15.00      B    C  
ATOM   4793  C   LEU B  61      27.590  20.327  -4.681  1.00 15.00      B    C  
ATOM   4794  O   LEU B  61      28.082  19.286  -4.252  1.00 15.00      B    O  
ATOM   4795  N   ASN B  62      26.287  20.520  -4.785  1.00 15.00      B    N  
ATOM   4796  HN  ASN B  62      25.958  21.385  -5.122  1.00 15.00      B    H  
ATOM   4797  CA  ASN B  62      25.319  19.490  -4.423  1.00 15.00      B    C  
ATOM   4798  CB  ASN B  62      24.107  20.139  -3.744  1.00 15.00      B    C  
ATOM   4799  CG  ASN B  62      23.100  19.148  -3.181  1.00 15.00      B    C  
ATOM   4800  OD1 ASN B  62      22.774  18.134  -3.799  1.00 15.00      B    O  
ATOM   4801  ND2 ASN B  62      22.592  19.450  -1.998  1.00 15.00      B    N  
ATOM   4802 HD21 ASN B  62      22.886  20.277  -1.567  1.00 15.00      B    H  
ATOM   4803 HD22 ASN B  62      21.949  18.820  -1.585  1.00 15.00      B    H  
ATOM   4804  C   ASN B  62      24.882  18.743  -5.674  1.00 15.00      B    C  
ATOM   4805  O   ASN B  62      24.249  19.322  -6.555  1.00 15.00      B    O  
ATOM   4806  N   VAL B  63      25.234  17.467  -5.754  1.00 15.00      B    N  
ATOM   4807  HN  VAL B  63      25.740  17.060  -5.013  1.00 15.00      B    H  
ATOM   4808  CA  VAL B  63      24.883  16.650  -6.908  1.00 15.00      B    C  
ATOM   4809  CB  VAL B  63      26.096  15.860  -7.446  1.00 15.00      B    C  
ATOM   4810  CG1 VAL B  63      25.755  15.189  -8.769  1.00 15.00      B    C  
ATOM   4811  CG2 VAL B  63      27.306  16.771  -7.605  1.00 15.00      B    C  
ATOM   4812  C   VAL B  63      23.747  15.684  -6.582  1.00 15.00      B    C  
ATOM   4813  O   VAL B  63      23.945  14.673  -5.905  1.00 15.00      B    O  
ATOM   4814  N   SER B  64      22.559  16.007  -7.063  1.00 15.00      B    N  
ATOM   4815  HN  SER B  64      22.468  16.834  -7.593  1.00 15.00      B    H  
ATOM   4816  CA  SER B  64      21.385  15.180  -6.844  1.00 15.00      B    C  
ATOM   4817  CB  SER B  64      20.215  16.055  -6.396  1.00 15.00      B    C  
ATOM   4818  OG  SER B  64      20.601  16.907  -5.327  1.00 15.00      B    O  
ATOM   4819  HG  SER B  64      21.566  17.005  -5.327  1.00 15.00      B    H  
ATOM   4820  C   SER B  64      21.027  14.422  -8.124  1.00 15.00      B    C  
ATOM   4821  O   SER B  64      21.656  14.620  -9.165  1.00 15.00      B    O  
ATOM   4822  N   HIS B  65      20.019  13.560  -8.050  1.00 15.00      B    N  
ATOM   4823  HN  HIS B  65      19.538  13.455  -7.203  1.00 15.00      B    H  
ATOM   4824  CA  HIS B  65      19.598  12.780  -9.208  1.00 15.00      B    C  
ATOM   4825  CB  HIS B  65      20.375  11.453  -9.307  1.00 15.00      B    C  
ATOM   4826  CG  HIS B  65      20.136  10.489  -8.178  1.00 15.00      B    C  
ATOM   4827  ND1 HIS B  65      19.537   9.256  -8.351  1.00 15.00      B    N  
ATOM   4828  HD1 HIS B  65      19.213   8.891  -9.202  1.00 15.00      B    H  
ATOM   4829  CD2 HIS B  65      20.412  10.585  -6.855  1.00 15.00      B    C  
ATOM   4830  CE1 HIS B  65      19.452   8.642  -7.185  1.00 15.00      B    C  
ATOM   4831  NE2 HIS B  65      19.976   9.426  -6.263  1.00 15.00      B    N  
ATOM   4832  HE2 HIS B  65      20.040   9.214  -5.307  1.00 15.00      B    H  
ATOM   4833  C   HIS B  65      18.092  12.532  -9.186  1.00 15.00      B    C  
ATOM   4834  O   HIS B  65      17.582  11.821  -8.320  1.00 15.00      B    O  
ATOM   4835  N   GLU B  66      17.388  13.129 -10.129  1.00 15.00      B    N  
ATOM   4836  HN  GLU B  66      17.846  13.697 -10.790  1.00 15.00      B    H  
ATOM   4837  CA  GLU B  66      15.947  12.964 -10.217  1.00 15.00      B    C  
ATOM   4838  CB  GLU B  66      15.267  14.311 -10.462  1.00 15.00      B    C  
ATOM   4839  CG  GLU B  66      13.911  14.447  -9.791  1.00 15.00      B    C  
ATOM   4840  CD  GLU B  66      13.243  15.769 -10.101  1.00 15.00      B    C  
ATOM   4841  OE1 GLU B  66      12.364  15.794 -10.987  1.00 15.00      B    O  
ATOM   4842  OE2 GLU B  66      13.603  16.780  -9.462  1.00 15.00      B    O  
ATOM   4843  C   GLU B  66      15.599  11.981 -11.328  1.00 15.00      B    C  
ATOM   4844  O   GLU B  66      16.427  11.703 -12.201  1.00 15.00      B    O  
ATOM   4845  N   ALA B  67      14.385  11.449 -11.285  1.00 15.00      B    N  
ATOM   4846  HN  ALA B  67      13.771  11.718 -10.569  1.00 15.00      B    H  
ATOM   4847  CA  ALA B  67      13.928  10.491 -12.286  1.00 15.00      B    C  
ATOM   4848  CB  ALA B  67      14.536   9.118 -12.029  1.00 15.00      B    C  
ATOM   4849  C   ALA B  67      12.405  10.402 -12.296  1.00 15.00      B    C  
ATOM   4850  O   ALA B  67      11.802   9.830 -11.383  1.00 15.00      B    O  
END
