# Supplementary material for: Distribution and molecular evolution of the anti-CRISPR family AcrIF7
Source: PLoS Biol. 2023 Apr 21;21(4):e3002072. doi: 10.1371/journal.pbio.3002072 (PMC10155984; doi:10.1371/journal.pbio.3002072)
Supplement: S14 Data — Individual files can be open using Pymol or any structure visualisation tool. (ZIP) [file pbio.3002072.s021.zip › Structural_analysis/a4_7jzx.drw]

#--- Created by: LigPlus v.2.2.5
#--- Date:       Thu Mar 10 19:03:18 GMT 2022
#V
#DL
#E 10
PDB CODE: a4_7jzx
LABEL: a4_7jzx
SELECTED
#O1M10_1
#R [LYS   31  A]
2LYS  31 A    37.722 -3.937 Lys31(A)
#A
 N   38.002 -4.983 38.436 -4.55 N # 37.589 -5.445 13.947   [0]
 CA  38.446 -6.372 38.879 -5.938 CA # 36.696 -6.596 13.9   [1]
 CB  39.915 -6.809 39.482 -7.243 CB # 35.336 -6.209 13.307   [2]
 CG  40.909 -5.655 41.342 -5.222 CG # 34.246 -7.252 13.516   [3]
 CD  40.2 -4.311 39.766 -3.878 CD # 32.861 -6.651 13.345   [4]
 CE  41.194 -3.159 41.627 -2.726 CE # 31.774 -7.641 13.738   [5]
 NZ  40.527 -1.83 40.961 -1.397 NZ # 31.313 -8.467 12.591   [6]
 C   37.259 -7.337 36.826 -7.77 C # 37.319 -7.755 13.121   [7]
 O   36.107 -6.919 36.54 -6.485 O # 36.816 -8.873 13.145   [8]
#O1M10_2
#R [ARG  259  A]
2ARG 259 A    4.578 -7.869 Arg259(A)
#A
 N   6.242 -4.232 6.676 -3.799 N # 9.935 -6.089 3.826   [9]
 CA  4.784 -4.236 5.218 -3.802 CA # 10.114 -7.368 3.149   [10]
 CB  3.95 -5.518 3.517 -5.085 CB # 10.297 -8.479 4.185   [11]
 CG  4.789 -6.787 4.355 -7.22 CG # 9.529 -8.237 5.475   [12]
 CD  6.272 -6.478 6.706 -6.045 CD # 8.51 -9.328 5.734   [13]
 NE  7.075 -7.694 7.508 -7.261 NE # 9.081 -10.426 6.503   [14]
 CZ  8.398 -7.71 7.965 -7.277 CZ # 8.49 -10.989 7.545   [15]
 NH1 9.046 -8.869 9.479 -8.435 NH1 # 7.303 -10.557 7.953   [16]
 NH2 9.071 -6.572 9.505 -6.139 NH2 # 9.094 -11.976 8.184   [17]
 C   4.167 -2.834 3.733 -2.401 C # 8.972 -7.722 2.192   [18]
 O   4.878 -1.83 5.312 -1.397 O # 8.04 -8.438 2.558   [19]
#O2M10_3
#R [GLU   66  B]
2GLU  66 B    8.884 5.83 Glu66(B)
#A
 N   7.66 4.895 8.093 5.329 N # 16.841 -11.429 7.325   [20]
 CA  6.497 5.778 6.064 6.211 CA # 15.533 -10.808 7.137   [21]
 CB  5.04 5.311 4.607 5.745 CB # 14.414 -11.77 7.54   [22]
 CG  4.869 3.801 5.302 4.235 CG # 13.565 -12.26 6.379   [23]
 CD  6.196 3.077 5.763 2.644 CD # 12.111 -11.875 6.534   [24]
 OE1 6.197 1.83 6.63 2.263 OE1 # 11.668 -10.915 5.872   [25]
 OE2 7.241 3.75 7.675 4.183 OE2 # 11.409 -12.525 7.327   [26]
 C   6.951 7.233 6.517 7.666 C # 15.443 -9.53 7.963   [27]
 O   8.153 7.509 8.586 7.943 O # 16.186 -9.363 8.933   [28]
#O2M10_4
#R [GLU   34  B]
2GLU  34 B    50.419 6.13 Glu34(B)
#A
 N   50.15 4.987 50.583 5.42 N # 31.419 -7.005 4.844   [29]
 CA  48.709 4.747 49.142 5.18 CA # 31.776 -6.09 3.762   [30]
 CB  48.074 3.349 47.641 3.782 CB # 33.282 -6.128 3.468   [31]
 CG  49.087 2.208 48.653 1.774 CG # 33.753 -5.047 2.5   [32]
 CD  50.527 2.683 50.094 3.116 CD # 35.153 -4.544 2.797   [33]
 OE1 51.44 1.83 51.873 2.263 OE1 # 35.982 -4.489 1.864   [34]
 OE2 50.753 3.914 51.186 4.347 OE2 # 35.426 -4.188 3.965   [35]
 C   47.904 6.05 47.471 6.483 C # 30.957 -6.346 2.493   [36]
 O   48.473 7.14 48.907 7.573 O # 30.632 -5.416 1.757   [37]
#O2M10_5
#R [GLU   18  B]
2GLU  18 B    57.715 4.33 Glu18(B)
#A
 N   55.41 3.521 55.843 3.954 N # 23.99 -14.996 -1.857   [38]
 CA  54.98 4.911 54.546 4.478 CA # 23.942 -15.782 -0.633   [39]
 CB  53.521 5.362 53.955 5.796 CB # 22.903 -16.894 -0.754   [40]
 CG  52.535 4.209 52.102 4.642 CG # 21.473 -16.39 -0.694   [41]
 CD  53.211 2.859 53.644 3.292 CD # 20.508 -17.271 -1.451   [42]
 OE1 52.5 1.83 52.066 2.263 OE1 # 20.097 -18.32 -0.908   [43]
 OE2 54.46 2.812 54.894 3.245 OE2 # 20.122 -16.904 -2.582   [44]
 C   56.172 5.857 56.606 6.29 C # 25.309 -16.36 -0.295   [45]
 O   57.325 5.426 57.758 5.859 O # 25.978 -16.947 -1.145   [46]
#O1M10_6
#R [LYS  247  A]
2LYS 247 A    53.784 -4.213 Lys247(A)
#A
 N   54.262 -5.196 54.695 -4.762 N # 13.148 -14.714 -0.161   [47]
 CA  54.832 -6.538 55.265 -6.105 CA # 14.276 -13.792 -0.094   [48]
 CB  56.334 -6.833 55.9 -7.267 CB # 15.521 -14.413 -0.732   [49]
 CG  57.214 -5.594 57.648 -5.161 CG # 16.282 -15.364 0.178   [50]
 CD  56.386 -4.32 55.953 -3.887 CD # 17.35 -16.131 -0.584   [51]
 CE  57.268 -3.082 57.702 -2.649 CE # 16.736 -17.168 -1.511   [52]
 NZ  56.468 -1.83 56.902 -1.397 NZ # 17.772 -17.991 -2.187   [53]
 C   53.748 -7.613 53.315 -8.047 C # 13.954 -12.454 -0.755   [54]
 O   52.556 -7.306 52.99 -6.873 O # 14.288 -12.23 -1.918   [55]
#O1M10_7
#R [HIS   47  A]
2HIS  47 A    53.679 -2.945 His47(A)
#A
 N   48.164 -6.107 48.597 -5.673 N # 41.969 0.082 1.323   [56]
 CA  49.575 -6.484 49.142 -6.918 CA # 40.904 0.752 2.065   [57]
 CB  50.733 -5.476 51.166 -5.043 CB # 40.084 -0.27 2.865   [58]
 CG  50.346 -4.024 49.913 -4.458 CG # 39.223 -1.203 2.061   [59]
 ND1 49.065 -3.502 49.498 -3.068 ND1 # 39.44 -1.51 0.729   [60]
 CD2 51.18 -2.957 51.613 -2.523 CD2 # 38.141 -1.927 2.435   [61]
 CE1 49.133 -2.181 48.7 -1.748 CE1 # 38.528 -2.38 0.329   [62]
 NE2 50.404 -1.83 50.838 -1.397 NE2 # 37.734 -2.649 1.347   [63]
 C   49.763 -8.002 50.196 -7.568 C # 41.451 1.809 3.025   [64]
 O   48.784 -8.745 48.351 -8.312 O # 41.275 1.694 4.236   [65]
#O2M10_8
#R [GLU   33  B]
2GLU  33 B    41.049 6.13 Glu33(B)
#A
 N   39.967 5.101 40.4 5.534 N # 30.365 -9.236 6.263   [66]
 CA  38.673 5.766 39.106 6.2 CA # 29.987 -7.877 6.621   [67]
 CB  37.334 5.027 36.901 5.46 CB # 30.697 -7.451 7.907   [68]
 CG  37.452 3.512 37.885 3.945 CG # 29.943 -6.42 8.73   [69]
 CD  38.894 3.051 38.461 2.618 CD # 30.347 -6.447 10.189   [70]
 OE1 39.131 1.83 39.564 2.263 OE1 # 31.366 -5.823 10.535   [71]
 OE2 39.801 3.914 40.234 4.348 OE2 # 29.655 -7.109 10.995   [72]
 C   38.805 7.29 38.372 7.724 C # 30.266 -6.882 5.493   [73]
 O   39.915 7.817 40.348 8.25 O # 29.437 -6.023 5.204   [74]
#O1M10_9
#R [LYS   28  A]
2LYS  28 A    43.869 -4.2 Lys28(A)
#A
 N   43.972 -5.219 44.406 -4.786 N # 36.699 -2.068 10.543   [75]
 CA  44.539 -6.552 44.972 -6.118 CA # 37.011 -3.32 9.886   [76]
 CB  46.04 -6.865 45.606 -7.298 CB # 37.278 -3.077 8.396   [77]
 CG  46.958 -5.649 47.391 -5.216 CG # 37.377 -4.333 7.539   [78]
 CD  46.186 -4.331 45.753 -3.898 CD # 36.193 -5.276 7.742   [79]
 CE  47.104 -3.113 47.537 -2.68 CE # 34.849 -4.572 7.591   [80]
 NZ  46.352 -1.83 46.785 -1.397 NZ # 34.789 -3.705 6.384   [81]
 C   43.431 -7.6 42.998 -8.033 C # 38.212 -3.984 10.551   [82]
 O   42.254 -7.259 42.687 -6.826 O # 38.174 -5.169 10.86   [83]
#O2M10_10
#R [ASP   29  B]
2ASP  29 B    42.646 5.23 Asp29(B)
#A
 N   46.446 3.972 46.879 4.405 N # 33.009 -13.697 9.116   [84]
 CA  45.175 4.684 45.608 5.118 CA # 32.026 -12.636 9.296   [85]
 CB  43.8 4.006 43.366 4.439 CB # 31.722 -12.434 10.785   [86]
 CG  43.893 2.491 44.327 2.924 CG # 32.895 -11.847 11.549   [87]
 OD1 45.023 1.968 45.457 2.401 OD1 # 33.94 -12.519 11.632   [88]
 OD2 42.831 1.83 42.398 2.263 OD2 # 32.767 -10.711 12.057   [89]
 C   45.391 6.188 44.958 6.622 C # 32.515 -11.33 8.693   [90]
 O   46.527 6.66 46.96 7.093 O # 31.718 -10.506 8.248   [91]
#O2M10_11
#R [VAL   40  B]
2VAL  40 B    32.566 1.63 Val40(B)
#A
 N   35.533 4.418 35.966 4.852 N # 27.504 -8.506 11.871   [92]
 CA  34.471 3.42 34.038 2.986 CA # 27.411 -9.888 12.325   [93]
 CB  32.961 3.745 33.394 4.179 CB # 28.144 -10.858 11.372   [94]
 CG1 32.378 5.151 32.812 5.584 CG1 # 27.735 -12.296 11.653   [95]
 CG2 31.851 2.706 31.418 3.139 CG2 # 27.875 -10.499 9.919   [96]
 C   35.053 2.007 35.487 2.44 C # 27.987 -10.038 13.732   [97]
 O   36.274 1.83 36.707 2.263 O # 29.198 -9.917 13.932   [98]
#O2M10_12
#R [ALA   67  B]
3ALA  67 B    1.61 3.11 Ala67(B)
#A
 N   1.61 3.11 1.61 3.11 # 14.55 -8.634 7.572   [99]
 CA  1.61 3.11 1.61 3.11 # 14.367 -7.365 8.273   [100]
 CB  1.61 3.11 1.61 3.11 # 15.552 -6.436 8.038   [101]
 C   1.61 3.11 1.61 3.11 # 13.073 -6.697 7.826   [102]
 O   1.61 3.11 1.61 3.11 # 12.317 -7.265 7.034   [103]
#O2M10_13
#R [PHE   17  B]
3PHE  17 B    18.651 3.11 Phe17(B)
#A
 N   18.651 3.11 18.651 3.11 # 22.822 -13.696 -4.23   [104]
 CA  18.651 3.11 18.651 3.11 # 23.686 -13.041 -3.253   [105]
 CB  18.651 3.11 18.651 3.11 # 23.316 -11.559 -3.117   [106]
 CG  18.651 3.11 18.651 3.11 # 23.439 -10.773 -4.392   [107]
 CD1 18.651 3.11 18.651 3.11 # 24.685 -10.433 -4.894   [108]
 CD2 18.651 3.11 18.651 3.11 # 22.31 -10.37 -5.086   [109]
 CE1 18.651 3.11 18.651 3.11 # 24.802 -9.708 -6.065   [110]
 CE2 18.651 3.11 18.651 3.11 # 22.419 -9.645 -6.257   [111]
 CZ  18.651 3.11 18.651 3.11 # 23.668 -9.313 -6.748   [112]
 C   18.651 3.11 18.651 3.11 # 23.588 -13.734 -1.896   [113]
 O   18.651 3.11 18.651 3.11 # 23.154 -13.134 -0.909   [114]
#O1M10_14
#R [ASN  256  A]
3ASN 256 A    11.411 -3.11 Asn256(A)
#A
 N   11.411 -3.11 11.411 -3.11 # 14.514 -4.118 1.945   [115]
 CA  11.411 -3.11 11.411 -3.11 # 15.143 -4.667 3.141   [116]
 CB  11.411 -3.11 11.411 -3.11 # 16.628 -4.297 3.209   [117]
 CG  11.411 -3.11 11.411 -3.11 # 17.51 -5.272 2.446   [118]
 OD1 11.411 -3.11 11.411 -3.11 # 18.05 -6.221 3.016   [119]
 ND2 11.411 -3.11 11.411 -3.11 # 17.661 -5.05 1.148   [120]
 C   11.411 -3.11 11.411 -3.11 # 14.402 -4.196 4.387   [121]
 O   11.411 -3.11 11.411 -3.11 # 14.38 -4.884 5.405   [122]
#O2M10_15
#R [SER   30  B]
3SER  30 B    25.891 3.11 Ser30(B)
#A
 N   25.891 3.11 25.891 3.11 # 33.827 -11.16 8.658   [123]
 CA  25.891 3.11 25.891 3.11 # 34.427 -9.951 8.126   [124]
 CB  25.891 3.11 25.891 3.11 # 35.931 -9.952 8.388   [125]
 OG  25.891 3.11 25.891 3.11 # 36.197 -9.802 9.775   [126]
 C   25.891 3.11 25.891 3.11 # 34.114 -9.787 6.642   [127]
 O   25.891 3.11 25.891 3.11 # 33.687 -8.715 6.2   [128]
#O2M10_16
#R [HIS   65  B]
3HIS  65 B    11.411 3.11 His65(B)
#A
 N   11.411 3.11 11.411 3.11 # 19.436 -13.132 5.765   [129]
 CA  11.411 3.11 11.411 3.11 # 19.102 -12.083 6.725   [130]
 CB  11.411 3.11 11.411 3.11 # 20.232 -11.044 6.825   [131]
 CG  11.411 3.11 11.411 3.11 # 20.562 -10.351 5.534   [132]
 ND1 11.411 3.11 11.411 3.11 # 20.037 -9.123 5.18   [133]
 CD2 11.411 3.11 11.411 3.11 # 21.376 -10.717 4.515   [134]
 CE1 11.411 3.11 11.411 3.11 # 20.508 -8.77 3.999   [135]
 NE2 11.411 3.11 11.411 3.11 # 21.324 -9.717 3.577   [136]
 C   11.411 3.11 11.411 3.11 # 17.777 -11.404 6.384   [137]
 O   11.411 3.11 11.411 3.11 # 17.615 -10.87 5.29   [138]
#O1M10_17
#R [LEU   32  A]
3LEU  32 A    29.511 -3.11 Leu32(A)
#A
 N   29.511 -3.11 29.511 -3.11 # 38.432 -7.48 12.453   [139]
 CA  29.511 -3.11 29.511 -3.11 # 39.121 -8.492 11.659   [140]
 CB  29.511 -3.11 29.511 -3.11 # 40.075 -7.822 10.666   [141]
 CG  29.511 -3.11 29.511 -3.11 # 39.518 -7.509 9.277   [142]
 CD1 29.511 -3.11 29.511 -3.11 # 40.428 -6.528 8.555   [143]
 CD2 29.511 -3.11 29.511 -3.11 # 39.367 -8.785 8.465   [144]
 C   29.511 -3.11 29.511 -3.11 # 39.913 -9.456 12.534   [145]
 O   29.511 -3.11 29.511 -3.11 # 40.169 -10.594 12.135   [146]
#O1M10_18
#R [GLN  249  A]
3GLN 249 A    15.031 -3.11 Gln249(A)
#A
 N   15.031 -3.11 15.031 -3.11 # 15.243 -9.751 -0.035   [147]
 CA  15.031 -3.11 15.031 -3.11 # 16.47 -8.968 -0.003   [148]
 CB  15.031 -3.11 15.031 -3.11 # 17.471 -9.568 0.988   [149]
 CG  15.031 -3.11 15.031 -3.11 # 16.879 -9.92 2.345   [150]
 CD  15.031 -3.11 15.031 -3.11 # 16.472 -11.379 2.446   [151]
 OE1 15.031 -3.11 15.031 -3.11 # 17.062 -12.246 1.806   [152]
 NE2 15.031 -3.11 15.031 -3.11 # 15.462 -11.661 3.252   [153]
HE21 15.031 -3.11 15.031 -3.11 # 15.034 -10.922 3.735   [154]
HE22 15.031 -3.11 15.031 -3.11 # 15.185 -12.598 3.34   [155]
 C   15.031 -3.11 15.031 -3.11 # 17.103 -8.875 -1.388   [156]
 O   15.031 -3.11 15.031 -3.11 # 17.949 -8.018 -1.636   [157]
#O1M10_19
#R [ASN  250  A]
3ASN 250 A    22.271 -3.11 Asn250(A)
#A
 N   22.271 -3.11 22.271 -3.11 # 16.682 -9.754 -2.289   [158]
 CA  22.271 -3.11 22.271 -3.11 # 17.218 -9.77 -3.646   [159]
 CB  22.271 -3.11 22.271 -3.11 # 17.36 -11.209 -4.157   [160]
 CG  22.271 -3.11 22.271 -3.11 # 18.263 -12.057 -3.282   [161]
 OD1 22.271 -3.11 22.271 -3.11 # 17.803 -12.725 -2.36   [162]
 ND2 22.271 -3.11 22.271 -3.11 # 19.558 -12.036 -3.563   [163]
 C   22.271 -3.11 22.271 -3.11 # 16.343 -8.96 -4.594   [164]
 O   22.271 -3.11 22.271 -3.11 # 16.46 -9.074 -5.816   [165]
#O1M10_20
#R [GLY  110  A]
3GLY 110 A    25.891 -3.11 Gly110(A)
#A
 N   25.891 -3.11 25.891 -3.11 # 21.294 -3.312 -7.66   [166]
 CA  25.891 -3.11 25.891 -3.11 # 22.595 -3.719 -8.144   [167]
 C   25.891 -3.11 25.891 -3.11 # 23.296 -4.682 -7.211   [168]
 O   25.891 -3.11 25.891 -3.11 # 22.684 -5.617 -6.695   [169]
#O1M10_21
#R [ASN  111  A]
3ASN 111 A    18.651 -3.11 Asn111(A)
#A
 N   18.651 -3.11 18.651 -3.11 # 24.579 -4.444 -6.991   [170]
 CA  18.651 -3.11 18.651 -3.11 # 25.387 -5.292 -6.129   [171]
 CB  18.651 -3.11 18.651 -3.11 # 26.788 -5.469 -6.725   [172]
 CG  18.651 -3.11 18.651 -3.11 # 27.694 -6.332 -5.868   [173]
 OD1 18.651 -3.11 18.651 -3.11 # 27.229 -7.189 -5.117   [174]
 ND2 18.651 -3.11 18.651 -3.11 # 28.996 -6.115 -5.976   [175]
 C   18.651 -3.11 18.651 -3.11 # 25.481 -4.713 -4.722   [176]
 O   18.651 -3.11 18.651 -3.11 # 25.936 -3.585 -4.53   [177]
#O1M10_22
#R [GLU  257  A]
3GLU 257 A    1.61 -3.11 Glu257(A)
#A
 N   1.61 -3.11 1.61 -3.11 # 13.8 -3.011 4.297   [178]
 CA  1.61 -3.11 1.61 -3.11 # 13.022 -2.462 5.401   [179]
 CB  1.61 -3.11 1.61 -3.11 # 12.812 -0.961 5.21   [180]
 CG  1.61 -3.11 1.61 -3.11 # 14.069 -0.119 5.295   [181]
 CD  1.61 -3.11 1.61 -3.11 # 13.783 1.342 5.012   [182]
 OE1 1.61 -3.11 1.61 -3.11 # 12.62 1.77 5.202   [183]
 OE2 1.61 -3.11 1.61 -3.11 # 14.709 2.056 4.589   [184]
 C   1.61 -3.11 1.61 -3.11 # 11.663 -3.144 5.417   [185]
 O   1.61 -3.11 1.61 -3.11 # 11.225 -3.688 6.431   [186]
#Odummy
#R [DUM    1  X]
7DUM   1 X
#A
 C1  0 0 0 0 # 0 0 0   [187]
 C2  59.955 0 59.955 0 # 0 0 0   [188]
#B
2 24 17
2 26 15
2 25 15
2 24 15
2 24 14
2 25 13
2 103 12
2 25 12
2 103 11
2 25 11
2 102 186
2 102 122
2 101 122
2 100 122
2 135 119
2 109 163
2 106 163
2 23 153
2 138 151
2 138 150
2 42 53
2 44 52
2 43 52
2 42 52
2 44 51
2 43 51
2 42 51
2 110 174
2 112 169
2 33 63
2 34 62
2 35 61
2 34 61
2 126 144
2 125 144
2 126 140
2 97 6
2 70 6
2 87 6
2 98 5
2 72 5
2 71 5
2 89 5
2 71 4
2 33 81
2 35 80
1 17 26 2.53
1 14 25 2.71
1 53 44 2.62
1 63 34 2.59
1 6 98 2.89
1 6 72 2.67
1 6 89 2.73
1 81 35 2.55
0 27 28 d
0 24 26
0 24 25 d
0 23 24
0 22 23
0 21 27
0 21 22
0 20 21
0 97 98 d
0 94 96
0 94 95
0 93 97
0 93 94
0 92 93
0 36 37 d
0 33 35
0 33 34 d
0 32 33
0 31 32
0 30 36
0 30 31
0 29 30
0 73 74 d
0 70 72
0 70 71 d
0 69 70
0 68 69
0 67 73
0 67 68
0 66 67
0 90 91 d
0 87 89
0 87 88 d
0 86 87
0 85 90
0 85 86
0 84 85
0 45 46 d
0 42 44
0 42 43 d
0 41 42
0 40 41
0 39 45
0 39 40
0 38 39
0 18 19 d
0 15 17
0 15 16 d
0 14 15
0 13 14
0 12 13
0 11 12
0 10 18
0 10 11
0 9 10
0 54 55 d
0 52 53
0 51 52
0 50 51
0 49 50
0 48 54
0 48 49
0 47 48
0 64 65 d
0 62 63
0 61 63
0 60 62 d
0 59 61 d
0 59 60
0 58 59
0 57 64
0 57 58
0 56 57
0 7 8 d
0 5 6
0 4 5
0 3 4
0 2 3
0 1 7
0 1 2
0 0 1
0 82 83 d
0 80 81
0 79 80
0 78 79
0 77 78
0 76 82
0 76 77
0 75 76
6 187 188
#T
a4_7jzx    0 0
#P
IFACE_RESNAME1_SIZE=0.800
ATOM_EDGES_STATUS=ON
IFACE_BOND2_WIDTH=0.190
HYDROPHOBIC_BOND_COLOUR=BRICK_RED
EQUIV_ELLIPSES_STATUS=ON
DISULPHIDE_WIDTH=0.070
NLIGATOM2_STATUS=ON
LIGATOM_RADIUS=0.330
LIGBOND_COLOUR=PURPLE
IFACE_HYDROPHNAME1_SIZE=0.500
ABODY_OTHER_RESNAME_COLOUR=DARK_SLATE_GREY
IFACE_ATMNAME1_SIZE=0.310
ABODY_LOOP_LIST_HEADING_SIZE=1.00
SULPHUR_COLOUR=YELLOW
EQUIV_SIDECHAINS_UNDERLAY_STATUS=OFF
INTERNAL_HBONDS_STATUS=OFF
DUMMY_COLOUR=BLACK
NLIGRESNAME2_COLOUR=PINK
ABODY_H3_ATNAME_COLOUR=SPRING_GREEN
ABODY_L2_COLOUR=SKY_BLUE
HYDROPHOBIC_WIDTH=0.070
NLIGATMNAME2_STATUS=ON
SALT_BRIDGE_COLOUR=RED
ABODY_H2_ATNAME_COLOUR=OLIVE_GREEN
HYDROPHOBIC_STATUS=OFF
WATER_COLOUR=TURQUOISE
LIGATMNAME_COLOUR=BLACK
CARBON_COLOUR=BLACK
IFACE_HPHOBIC1_RADIUS=1.150
SALT_BRIDGE_DIM_WIDTH=0.070
HYDROPHOBIC2_STATUS=OFF
IFACE_ATOM2_RADIUS=0.330
SPOKE_WIDTH=0.070
NLIGATMNAME2_COLOUR=BLUE
HBOND_WIDTH=0.070
LIGATMNAME_STATUS=ON
TITLE_DIM_SIZE=1.000
WATERNAME_SIZE=0.500
ABODY_H3_COLOUR=SPRING_GREEN
HYDROPHNAME_COLOUR=BLACK
TITLE_COLOUR=BLUE
HYDROPHOBIC2_BOND_COLOUR=BRICK_RED
WATERNAME_STATUS=ON
EXTBOND_COLOUR=PURPLE
METAL_COLOUR=PINK
ABODY_L1_RESNAME_COLOUR=CYAN
UNDERLAY_COLOUR=RED
HBTEXT_DIM_SIZE=0.440
HYDROPHNAME2_COLOUR=BLUE
DISULPHIDE_STATUS=ON
BACKGROUND_COLOUR=WHITE
DUMMY_WIDTH=0.070
HYDROPHOBIC2_WIDTH=0.070
NLIGRESNAME_STATUS=ON
ABODY_L1_ATNAME_COLOUR=CYAN
TITLE_STATUS=ON
ELLIPSE_WIDTH=0.140
LIGATOM_STATUS=ON
HBTEXT_STATUS=ON
SIMPLERES_COLOUR=BLACK
HBTEXT_COLOUR=OLIVE_GREEN
NLIGBOND2_WIDTH=0.130
ABODY_H3_RESNAME_COLOUR=SPRING_GREEN
NLIGBOND2_COLOUR=LILAC
LIGRESNAME_STATUS=ON
LIGRESNAME_COLOUR=BLUE
NLIGRESNAME2_STATUS=ON
SALT_BRIDGE_WIDTH=0.070
IFACE_BOND1_WIDTH=0.190
SHOW_BLANK_TEXT_STATUS=OFF
WATERNAME_DIM_SIZE=0.500
NLIGATMNAME2_SIZE=0.310
PLOT_LABEL_SIZE=12.0
INACTIVE_COLOUR=GREY
ABODY_L1_COLOUR=CYAN
HYDROPHOBIC_COLOUR=BRICK_RED
ABODY_LOOP_LABEL_SIZE=1.60
NLIGRESNAME_COLOUR=OLIVE_GREEN
HBOND_COLOUR=OLIVE_GREEN
PHOSPHORUS_COLOUR=PURPLE
PLOT_LIST_LABEL_SIZE=14.0
ABODY_L2_ATNAME_COLOUR=SKY_BLUE
NLIGATOM_RADIUS=0.330
NITROGEN_COLOUR=BLUE
DIMPLOT_SPLIT_WIDTH=100.0
HYDROPHNAME2_STATUS=ON
IFACE_ATMNAME2_SIZE=0.310
IFACE_RESNAME2_SIZE=0.800
EQUIV_HGROUPS_UNDERLAY_STATUS=ON
ABODY_H2_COLOUR=OLIVE_GREEN
ABODY_L3_RESNAME_COLOUR=BLUE
ABODY_H1_RESNAME_COLOUR=GREEN
NLIGBOND_COLOUR=ORANGE
LIGATMNAME_SIZE=0.310
ATOM_EDGE_COLOUR=BLACK
ABODY_OTHER_ATNAME_COLOUR=DARK_SLATE_GREY
SIMPLE_RADIUS=0.800
NLIGATMNAME_COLOUR=BLACK
HYDROPHNAME2_SIZE=0.500
TITLE_SIZE=1.000
DISULPHIDE_COLOUR=GOLD
IFACE_ATOM1_RADIUS=0.330
ABODY_L2_RESNAME_COLOUR=SKY_BLUE
IFACE_HPHOBIC2_RADIUS=1.150
HYDROPHOBIC2_COLOUR=PINK
HBTEXT_SIZE=0.440
DOUBLE_BONDS_STATUS=OFF
SIMPLETEXT_SIZE=0.500
ABODY_OTHER_COLOUR=DARK_SLATE_GREY
ABODY_L3_ATNAME_COLOUR=BLUE
ABODY_H1_ATNAME_COLOUR=GREEN
LIGRESNAME_SIZE=0.800
WATER_DIM_RADIUS=0.400
DUMMY_STATUS=ON
IFACE_HYDROPHNAME2_SIZE=0.500
NLIGATOM2_RADIUS=0.330
ABODY_L3_COLOUR=BLUE
EXTBOND_DIM_WIDTH=0.070
WATERNAME_COLOUR=PURPLE
ARC_WIDTH=0.070
NLIGATMNAME_SIZE=0.310
OTHER_COLOUR=LIME_GREEN
EXTBOND_WIDTH=0.070
PLOT_LIST_LABEL_COLOUR=BLUE
NLIGATMNAME_STATUS=ON
HBOND_STATUS=ON
INACTIVE_PLOTS_STATUS=ON
ABODY_H2_RESNAME_COLOUR=OLIVE_GREEN
NLIGRESNAME2_SIZE=0.630
HYDROPHNAME_STATUS=ON
LIGBOND_WIDTH=0.190
HBOND_DIM_WIDTH=0.070
SALT_BRIDGE_STATUS=ON
WATER_STATUS=ON
ELLIPSE_COLOUR=RED
DISULPHIDE_DIM_WIDTH=0.070
HYDROPHOBIC_DIM_WIDTH=0.070
NLIGATOM_STATUS=ON
OXYGEN_COLOUR=RED
ABODY_H1_COLOUR=GREEN
HYDROPHNAME_SIZE=0.500
HPHOBIC_RADIUS=1.150
NLIGBOND_WIDTH=0.130
WATER_RADIUS=0.400
NLIGRESNAME_SIZE=0.630
PLOT_LABEL_COLOUR=RED
