# Supplementary material for: Distribution and molecular evolution of the anti-CRISPR family AcrIF7
Source: PLoS Biol. 2023 Apr 21;21(4):e3002072. doi: 10.1371/journal.pbio.3002072 (PMC10155984; doi:10.1371/journal.pbio.3002072)
Supplement: S14 Data — Individual files can be open using Pymol or any structure visualisation tool. (ZIP) [file pbio.3002072.s021.zip › Structural_analysis/a4_7jzx.pdb]

REMARK FILENAME="complex_59w.pdb0"
REMARK ===============================================================
REMARK HADDOCK run for complex
REMARK initial structure: complex_59.pdb
REMARK ===============================================================
REMARK            total,bonds,angles,improper,dihe,vdw,elec,air,cdih,coup,rdcs,vean,dani,xpcs,rg
REMARK energies: -546.047, 0, 0, 0, 0, -6.45699, -539.59, 0, 0, 0, 0, 0, 0, 0, 0
REMARK ===============================================================
REMARK            bonds,angles,impropers,dihe,air,cdih,coup,rdcs,vean,dani,xpcs
REMARK rms-dev.: 0,0,0,0,0,0,0, 0, 0, 0, 0
REMARK ===============================================================
REMARK               air,cdih,coup,rdcs,vean,dani,xpcs
REMARK               >0.3,>5,>1,>0,>5,>0.2,>0.2
REMARK violations.: 0, 0, 0, 0, 0, 0, 0
REMARK ===============================================================
REMARK                        CVpartition#,violations,rms
REMARK AIRs cross-validation: 1, 1, 1.00099
REMARK ===============================================================
REMARK NCS energy: 0
REMARK ===============================================================
REMARK Symmetry energy: 0
REMARK ===============================================================
REMARK Membrane restraining energy: 0
REMARK ===============================================================
REMARK Local cross-correlation:  0.0000
REMARK ===============================================================
REMARK Desolvation energy: 13.2408
REMARK Internal energy free molecules: -18085
REMARK Internal energy complex: -17999.6
REMARK Binding energy: -447.432
REMARK ===============================================================
REMARK buried surface area: 1406.12
REMARK ===============================================================
REMARK water - chain_1: 0 0 0
REMARK water - chain_2: 0 0 0
REMARK ===============================================================
REMARK water - water: 0 0 0
REMARK ===============================================================
REMARK DATE:10-Mar-2022  14:46:05       created by user: enmr049
REMARK VERSION:1.3U
ATOM      1  N   PRO A   8      32.345  25.860   3.752  1.00 15.00      A    N  
ATOM      2  CA  PRO A   8      32.485  25.629   2.320  1.00 15.00      A    C  
ATOM      3  CB  PRO A   8      31.627  26.753   1.743  1.00 15.00      A    C  
ATOM      4  CG  PRO A   8      30.517  26.918   2.734  1.00 15.00      A    C  
ATOM      5  CD  PRO A   8      31.028  26.426   4.069  1.00 15.00      A    C  
ATOM      6  C   PRO A   8      33.934  25.766   1.856  1.00 15.00      A    C  
ATOM      7  O   PRO A   8      34.288  26.699   1.129  1.00 15.00      A    O  
ATOM      8  N   THR A   9      34.770  24.837   2.288  1.00 15.00      A    N  
ATOM      9  HN  THR A   9      34.424  24.109   2.871  1.00 15.00      A    H  
ATOM     10  CA  THR A   9      36.173  24.842   1.919  1.00 15.00      A    C  
ATOM     11  CB  THR A   9      37.046  25.646   2.915  1.00 15.00      A    C  
ATOM     12  OG1 THR A   9      38.437  25.533   2.573  1.00 15.00      A    O  
ATOM     13  HG1 THR A   9      38.848  26.399   2.631  1.00 15.00      A    H  
ATOM     14  CG2 THR A   9      36.834  25.190   4.350  1.00 15.00      A    C  
ATOM     15  C   THR A   9      36.692  23.416   1.750  1.00 15.00      A    C  
ATOM     16  O   THR A   9      36.378  22.528   2.538  1.00 15.00      A    O  
ATOM     17  N   TRP A  10      37.504  23.204   0.724  1.00 15.00      A    N  
ATOM     18  HN  TRP A  10      37.742  23.956   0.143  1.00 15.00      A    H  
ATOM     19  CA  TRP A  10      38.047  21.882   0.433  1.00 15.00      A    C  
ATOM     20  CB  TRP A  10      38.918  21.909  -0.830  1.00 15.00      A    C  
ATOM     21  CG  TRP A  10      40.311  22.419  -0.616  1.00 15.00      A    C  
ATOM     22  CD1 TRP A  10      40.696  23.716  -0.434  1.00 15.00      A    C  
ATOM     23  CD2 TRP A  10      41.508  21.635  -0.574  1.00 15.00      A    C  
ATOM     24  NE1 TRP A  10      42.058  23.787  -0.275  1.00 15.00      A    N  
ATOM     25  HE1 TRP A  10      42.573  24.607  -0.129  1.00 15.00      A    H  
ATOM     26  CE2 TRP A  10      42.580  22.521  -0.358  1.00 15.00      A    C  
ATOM     27  CE3 TRP A  10      41.775  20.267  -0.695  1.00 15.00      A    C  
ATOM     28  CZ2 TRP A  10      43.899  22.085  -0.261  1.00 15.00      A    C  
ATOM     29  CZ3 TRP A  10      43.084  19.837  -0.600  1.00 15.00      A    C  
ATOM     30  CH2 TRP A  10      44.130  20.742  -0.384  1.00 15.00      A    C  
ATOM     31  C   TRP A  10      38.803  21.263   1.613  1.00 15.00      A    C  
ATOM     32  O   TRP A  10      38.988  20.050   1.660  1.00 15.00      A    O  
ATOM     33  N   GLN A  11      39.216  22.090   2.569  1.00 15.00      A    N  
ATOM     34  HN  GLN A  11      39.010  23.046   2.496  1.00 15.00      A    H  
ATOM     35  CA  GLN A  11      39.954  21.604   3.730  1.00 15.00      A    C  
ATOM     36  CB  GLN A  11      40.568  22.763   4.518  1.00 15.00      A    C  
ATOM     37  CG  GLN A  11      41.606  23.575   3.752  1.00 15.00      A    C  
ATOM     38  CD  GLN A  11      42.910  22.828   3.521  1.00 15.00      A    C  
ATOM     39  OE1 GLN A  11      42.927  21.617   3.313  1.00 15.00      A    O  
ATOM     40  NE2 GLN A  11      44.018  23.551   3.567  1.00 15.00      A    N  
ATOM     41 HE21 GLN A  11      43.938  24.509   3.747  1.00 15.00      A    H  
ATOM     42 HE22 GLN A  11      44.872  23.094   3.420  1.00 15.00      A    H  
ATOM     43  C   GLN A  11      39.082  20.737   4.641  1.00 15.00      A    C  
ATOM     44  O   GLN A  11      39.489  19.642   5.040  1.00 15.00      A    O  
ATOM     45  N   GLU A  12      37.877  21.208   4.953  1.00 15.00      A    N  
ATOM     46  HN  GLU A  12      37.576  22.062   4.576  1.00 15.00      A    H  
ATOM     47  CA  GLU A  12      36.983  20.452   5.826  1.00 15.00      A    C  
ATOM     48  CB  GLU A  12      35.912  21.327   6.489  1.00 15.00      A    C  
ATOM     49  CG  GLU A  12      35.373  22.460   5.633  1.00 15.00      A    C  
ATOM     50  CD  GLU A  12      34.246  22.028   4.721  1.00 15.00      A    C  
ATOM     51  OE1 GLU A  12      33.961  22.752   3.747  1.00 15.00      A    O  
ATOM     52  OE2 GLU A  12      33.652  20.964   4.980  1.00 15.00      A    O  
ATOM     53  C   GLU A  12      36.387  19.249   5.112  1.00 15.00      A    C  
ATOM     54  O   GLU A  12      36.135  18.214   5.728  1.00 15.00      A    O  
ATOM     55  N   LEU A  13      36.187  19.380   3.809  1.00 15.00      A    N  
ATOM     56  HN  LEU A  13      36.382  20.239   3.377  1.00 15.00      A    H  
ATOM     57  CA  LEU A  13      35.649  18.291   3.014  1.00 15.00      A    C  
ATOM     58  CB  LEU A  13      35.156  18.798   1.662  1.00 15.00      A    C  
ATOM     59  CG  LEU A  13      33.827  19.553   1.668  1.00 15.00      A    C  
ATOM     60  CD1 LEU A  13      33.564  20.169   0.304  1.00 15.00      A    C  
ATOM     61  CD2 LEU A  13      32.686  18.627   2.063  1.00 15.00      A    C  
ATOM     62  C   LEU A  13      36.704  17.206   2.828  1.00 15.00      A    C  
ATOM     63  O   LEU A  13      36.392  16.016   2.829  1.00 15.00      A    O  
ATOM     64  N   ARG A  14      37.958  17.626   2.681  1.00 15.00      A    N  
ATOM     65  HN  ARG A  14      38.144  18.592   2.673  1.00 15.00      A    H  
ATOM     66  CA  ARG A  14      39.062  16.693   2.518  1.00 15.00      A    C  
ATOM     67  CB  ARG A  14      40.376  17.444   2.292  1.00 15.00      A    C  
ATOM     68  CG  ARG A  14      41.600  16.551   2.182  1.00 15.00      A    C  
ATOM     69  CD  ARG A  14      41.471  15.573   1.029  1.00 15.00      A    C  
ATOM     70  NE  ARG A  14      42.725  14.881   0.774  1.00 15.00      A    N  
ATOM     71  HE  ARG A  14      43.462  15.040   1.403  1.00 15.00      A    H  
ATOM     72  CZ  ARG A  14      42.924  14.048  -0.240  1.00 15.00      A    C  
ATOM     73  NH1 ARG A  14      41.948  13.785  -1.104  1.00 15.00      A    N  
ATOM     74 HH11 ARG A  14      41.017  14.230  -0.996  1.00 15.00      A    H  
ATOM     75 HH12 ARG A  14      42.119  13.119  -1.898  1.00 15.00      A    H  
ATOM     76  NH2 ARG A  14      44.104  13.483  -0.402  1.00 15.00      A    N  
ATOM     77 HH21 ARG A  14      44.257  12.826  -1.214  1.00 15.00      A    H  
ATOM     78 HH22 ARG A  14      44.880  13.681   0.255  1.00 15.00      A    H  
ATOM     79  C   ARG A  14      39.172  15.805   3.748  1.00 15.00      A    C  
ATOM     80  O   ARG A  14      39.188  14.579   3.639  1.00 15.00      A    O  
ATOM     81  N   GLN A  15      39.223  16.432   4.921  1.00 15.00      A    N  
ATOM     82  HN  GLN A  15      39.193  17.414   4.947  1.00 15.00      A    H  
ATOM     83  CA  GLN A  15      39.323  15.686   6.165  1.00 15.00      A    C  
ATOM     84  CB  GLN A  15      39.625  16.598   7.362  1.00 15.00      A    C  
ATOM     85  CG  GLN A  15      38.606  17.700   7.599  1.00 15.00      A    C  
ATOM     86  CD  GLN A  15      38.911  18.526   8.833  1.00 15.00      A    C  
ATOM     87  OE1 GLN A  15      40.067  18.706   9.208  1.00 15.00      A    O  
ATOM     88  NE2 GLN A  15      37.871  19.038   9.473  1.00 15.00      A    N  
ATOM     89 HE21 GLN A  15      36.975  18.858   9.119  1.00 15.00      A    H  
ATOM     90 HE22 GLN A  15      38.041  19.571  10.276  1.00 15.00      A    H  
ATOM     91  C   GLN A  15      38.068  14.853   6.395  1.00 15.00      A    C  
ATOM     92  O   GLN A  15      38.149  13.731   6.882  1.00 15.00      A    O  
ATOM     93  N   PHE A  16      36.914  15.403   6.013  1.00 15.00      A    N  
ATOM     94  HN  PHE A  16      36.918  16.307   5.629  1.00 15.00      A    H  
ATOM     95  CA  PHE A  16      35.641  14.706   6.166  1.00 15.00      A    C  
ATOM     96  CB  PHE A  16      34.479  15.598   5.721  1.00 15.00      A    C  
ATOM     97  CG  PHE A  16      33.164  15.248   6.357  1.00 15.00      A    C  
ATOM     98  CD1 PHE A  16      32.925  15.544   7.689  1.00 15.00      A    C  
ATOM     99  CD2 PHE A  16      32.168  14.626   5.624  1.00 15.00      A    C  
ATOM    100  CE1 PHE A  16      31.716  15.225   8.279  1.00 15.00      A    C  
ATOM    101  CE2 PHE A  16      30.957  14.304   6.208  1.00 15.00      A    C  
ATOM    102  CZ  PHE A  16      30.730  14.603   7.537  1.00 15.00      A    C  
ATOM    103  C   PHE A  16      35.645  13.405   5.369  1.00 15.00      A    C  
ATOM    104  O   PHE A  16      35.225  12.357   5.867  1.00 15.00      A    O  
ATOM    105  N   ILE A  17      36.134  13.472   4.134  1.00 15.00      A    N  
ATOM    106  HN  ILE A  17      36.451  14.337   3.788  1.00 15.00      A    H  
ATOM    107  CA  ILE A  17      36.205  12.296   3.282  1.00 15.00      A    C  
ATOM    108  CB  ILE A  17      36.551  12.656   1.815  1.00 15.00      A    C  
ATOM    109  CG1 ILE A  17      35.374  13.405   1.175  1.00 15.00      A    C  
ATOM    110  CG2 ILE A  17      36.891  11.408   1.007  1.00 15.00      A    C  
ATOM    111  CD1 ILE A  17      35.632  13.877  -0.241  1.00 15.00      A    C  
ATOM    112  C   ILE A  17      37.200  11.287   3.853  1.00 15.00      A    C  
ATOM    113  O   ILE A  17      36.932  10.082   3.876  1.00 15.00      A    O  
ATOM    114  N   GLU A  18      38.335  11.787   4.344  1.00 15.00      A    N  
ATOM    115  HN  GLU A  18      38.497  12.756   4.298  1.00 15.00      A    H  
ATOM    116  CA  GLU A  18      39.350  10.924   4.932  1.00 15.00      A    C  
ATOM    117  CB  GLU A  18      40.650  11.680   5.223  1.00 15.00      A    C  
ATOM    118  CG  GLU A  18      41.598  11.733   4.036  1.00 15.00      A    C  
ATOM    119  CD  GLU A  18      43.028  12.031   4.428  1.00 15.00      A    C  
ATOM    120  OE1 GLU A  18      43.688  11.136   5.005  1.00 15.00      A    O  
ATOM    121  OE2 GLU A  18      43.497  13.154   4.138  1.00 15.00      A    O  
ATOM    122  C   GLU A  18      38.821  10.229   6.182  1.00 15.00      A    C  
ATOM    123  O   GLU A  18      39.080   9.044   6.396  1.00 15.00      A    O  
ATOM    124  N   SER A  19      38.072  10.963   7.005  1.00 15.00      A    N  
ATOM    125  HN  SER A  19      37.928  11.920   6.809  1.00 15.00      A    H  
ATOM    126  CA  SER A  19      37.495  10.384   8.212  1.00 15.00      A    C  
ATOM    127  CB  SER A  19      36.860  11.447   9.119  1.00 15.00      A    C  
ATOM    128  OG  SER A  19      36.230  12.477   8.380  1.00 15.00      A    O  
ATOM    129  HG  SER A  19      35.768  12.103   7.621  1.00 15.00      A    H  
ATOM    130  C   SER A  19      36.499   9.280   7.866  1.00 15.00      A    C  
ATOM    131  O   SER A  19      36.376   8.297   8.592  1.00 15.00      A    O  
ATOM    132  N   PHE A  20      35.805   9.442   6.741  1.00 15.00      A    N  
ATOM    133  HN  PHE A  20      35.947  10.249   6.202  1.00 15.00      A    H  
ATOM    134  CA  PHE A  20      34.841   8.446   6.291  1.00 15.00      A    C  
ATOM    135  CB  PHE A  20      34.006   8.980   5.122  1.00 15.00      A    C  
ATOM    136  CG  PHE A  20      32.938   8.030   4.655  1.00 15.00      A    C  
ATOM    137  CD1 PHE A  20      33.182   7.148   3.615  1.00 15.00      A    C  
ATOM    138  CD2 PHE A  20      31.691   8.015   5.259  1.00 15.00      A    C  
ATOM    139  CE1 PHE A  20      32.205   6.271   3.185  1.00 15.00      A    C  
ATOM    140  CE2 PHE A  20      30.708   7.141   4.833  1.00 15.00      A    C  
ATOM    141  CZ  PHE A  20      30.967   6.267   3.795  1.00 15.00      A    C  
ATOM    142  C   PHE A  20      35.575   7.176   5.878  1.00 15.00      A    C  
ATOM    143  O   PHE A  20      35.180   6.071   6.239  1.00 15.00      A    O  
ATOM    144  N   ILE A  21      36.654   7.345   5.121  1.00 15.00      A    N  
ATOM    145  HN  ILE A  21      36.915   8.254   4.853  1.00 15.00      A    H  
ATOM    146  CA  ILE A  21      37.457   6.210   4.676  1.00 15.00      A    C  
ATOM    147  CB  ILE A  21      38.581   6.651   3.712  1.00 15.00      A    C  
ATOM    148  CG1 ILE A  21      38.001   7.466   2.552  1.00 15.00      A    C  
ATOM    149  CG2 ILE A  21      39.338   5.442   3.180  1.00 15.00      A    C  
ATOM    150  CD1 ILE A  21      39.048   8.133   1.685  1.00 15.00      A    C  
ATOM    151  C   ILE A  21      38.071   5.516   5.889  1.00 15.00      A    C  
ATOM    152  O   ILE A  21      38.199   4.291   5.928  1.00 15.00      A    O  
ATOM    153  N   GLN A  22      38.425   6.318   6.889  1.00 15.00      A    N  
ATOM    154  HN  GLN A  22      38.294   7.287   6.790  1.00 15.00      A    H  
ATOM    155  CA  GLN A  22      39.014   5.806   8.116  1.00 15.00      A    C  
ATOM    156  CB  GLN A  22      39.550   6.951   8.976  1.00 15.00      A    C  
ATOM    157  CG  GLN A  22      40.729   6.568   9.857  1.00 15.00      A    C  
ATOM    158  CD  GLN A  22      41.733   5.692   9.133  1.00 15.00      A    C  
ATOM    159  OE1 GLN A  22      41.723   4.473   9.268  1.00 15.00      A    O  
ATOM    160  NE2 GLN A  22      42.594   6.308   8.340  1.00 15.00      A    N  
ATOM    161 HE21 GLN A  22      42.538   7.283   8.263  1.00 15.00      A    H  
ATOM    162 HE22 GLN A  22      43.250   5.762   7.864  1.00 15.00      A    H  
ATOM    163  C   GLN A  22      38.000   4.983   8.898  1.00 15.00      A    C  
ATOM    164  O   GLN A  22      38.359   4.025   9.571  1.00 15.00      A    O  
ATOM    165  N   GLU A  23      36.735   5.355   8.803  1.00 15.00      A    N  
ATOM    166  HN  GLU A  23      36.498   6.137   8.257  1.00 15.00      A    H  
ATOM    167  CA  GLU A  23      35.685   4.630   9.493  1.00 15.00      A    C  
ATOM    168  CB  GLU A  23      34.387   5.442   9.469  1.00 15.00      A    C  
ATOM    169  CG  GLU A  23      33.146   4.676   9.878  1.00 15.00      A    C  
ATOM    170  CD  GLU A  23      32.414   4.124   8.684  1.00 15.00      A    C  
ATOM    171  OE1 GLU A  23      32.677   4.601   7.562  1.00 15.00      A    O  
ATOM    172  OE2 GLU A  23      31.575   3.215   8.866  1.00 15.00      A    O  
ATOM    173  C   GLU A  23      35.513   3.246   8.865  1.00 15.00      A    C  
ATOM    174  O   GLU A  23      35.403   2.237   9.569  1.00 15.00      A    O  
ATOM    175  N   ARG A  24      35.530   3.206   7.535  1.00 15.00      A    N  
ATOM    176  HN  ARG A  24      35.613   4.049   7.038  1.00 15.00      A    H  
ATOM    177  CA  ARG A  24      35.397   1.957   6.793  1.00 15.00      A    C  
ATOM    178  CB  ARG A  24      35.331   2.250   5.286  1.00 15.00      A    C  
ATOM    179  CG  ARG A  24      34.666   1.168   4.441  1.00 15.00      A    C  
ATOM    180  CD  ARG A  24      33.220   0.923   4.853  1.00 15.00      A    C  
ATOM    181  NE  ARG A  24      32.429   2.151   4.887  1.00 15.00      A    N  
ATOM    182  HE  ARG A  24      32.552   2.789   4.152  1.00 15.00      A    H  
ATOM    183  CZ  ARG A  24      31.579   2.451   5.863  1.00 15.00      A    C  
ATOM    184  NH1 ARG A  24      31.408   1.610   6.872  1.00 15.00      A    N  
ATOM    185 HH11 ARG A  24      31.929   0.717   6.905  1.00 15.00      A    H  
ATOM    186 HH12 ARG A  24      30.767   1.865   7.660  1.00 15.00      A    H  
ATOM    187  NH2 ARG A  24      30.901   3.591   5.838  1.00 15.00      A    N  
ATOM    188 HH21 ARG A  24      31.031   4.263   5.058  1.00 15.00      A    H  
ATOM    189 HH22 ARG A  24      30.254   3.829   6.620  1.00 15.00      A    H  
ATOM    190  C   ARG A  24      36.564   1.017   7.110  1.00 15.00      A    C  
ATOM    191  O   ARG A  24      36.437  -0.209   7.011  1.00 15.00      A    O  
ATOM    192  N   LEU A  25      37.696   1.601   7.499  1.00 15.00      A    N  
ATOM    193  HN  LEU A  25      37.731   2.581   7.550  1.00 15.00      A    H  
ATOM    194  CA  LEU A  25      38.886   0.833   7.843  1.00 15.00      A    C  
ATOM    195  CB  LEU A  25      40.156   1.605   7.473  1.00 15.00      A    C  
ATOM    196  CG  LEU A  25      41.484   0.905   7.775  1.00 15.00      A    C  
ATOM    197  CD1 LEU A  25      41.641  -0.348   6.926  1.00 15.00      A    C  
ATOM    198  CD2 LEU A  25      42.653   1.851   7.561  1.00 15.00      A    C  
ATOM    199  C   LEU A  25      38.904   0.466   9.328  1.00 15.00      A    C  
ATOM    200  O   LEU A  25      39.077  -0.700   9.678  1.00 15.00      A    O  
ATOM    201  N   GLN A  26      38.712   1.462  10.191  1.00 15.00      A    N  
ATOM    202  HN  GLN A  26      38.566   2.373   9.844  1.00 15.00      A    H  
ATOM    203  CA  GLN A  26      38.716   1.250  11.640  1.00 15.00      A    C  
ATOM    204  CB  GLN A  26      38.458   2.569  12.374  1.00 15.00      A    C  
ATOM    205  CG  GLN A  26      38.830   2.557  13.850  1.00 15.00      A    C  
ATOM    206  CD  GLN A  26      40.329   2.582  14.077  1.00 15.00      A    C  
ATOM    207  OE1 GLN A  26      40.956   3.639  14.023  1.00 15.00      A    O  
ATOM    208  NE2 GLN A  26      40.911   1.428  14.360  1.00 15.00      A    N  
ATOM    209 HE21 GLN A  26      40.346   0.612  14.416  1.00 15.00      A    H  
ATOM    210 HE22 GLN A  26      41.874   1.424  14.512  1.00 15.00      A    H  
ATOM    211  C   GLN A  26      37.668   0.220  12.042  1.00 15.00      A    C  
ATOM    212  O   GLN A  26      37.964  -0.736  12.754  1.00 15.00      A    O  
ATOM    213  N   GLY A  27      36.450   0.395  11.540  1.00 15.00      A    N  
ATOM    214  HN  GLY A  27      36.276   1.162  10.949  1.00 15.00      A    H  
ATOM    215  CA  GLY A  27      35.374  -0.530  11.857  1.00 15.00      A    C  
ATOM    216  C   GLY A  27      35.568  -1.890  11.211  1.00 15.00      A    C  
ATOM    217  O   GLY A  27      34.708  -2.761  11.307  1.00 15.00      A    O  
ATOM    218  N   LYS A  28      36.699  -2.068  10.543  1.00 15.00      A    N  
ATOM    219  HN  LYS A  28      37.347  -1.332  10.502  1.00 15.00      A    H  
ATOM    220  CA  LYS A  28      37.011  -3.320   9.886  1.00 15.00      A    C  
ATOM    221  CB  LYS A  28      37.278  -3.077   8.396  1.00 15.00      A    C  
ATOM    222  CG  LYS A  28      37.377  -4.333   7.539  1.00 15.00      A    C  
ATOM    223  CD  LYS A  28      36.193  -5.276   7.742  1.00 15.00      A    C  
ATOM    224  CE  LYS A  28      34.849  -4.572   7.591  1.00 15.00      A    C  
ATOM    225  NZ  LYS A  28      34.789  -3.705   6.384  1.00 15.00      A    N  
ATOM    226  HZ1 LYS A  28      33.817  -3.384   6.224  1.00 15.00      A    H  
ATOM    227  HZ2 LYS A  28      35.110  -4.234   5.536  1.00 15.00      A    H  
ATOM    228  HZ3 LYS A  28      35.402  -2.876   6.507  1.00 15.00      A    H  
ATOM    229  C   LYS A  28      38.212  -3.984  10.551  1.00 15.00      A    C  
ATOM    230  O   LYS A  28      38.174  -5.169  10.860  1.00 15.00      A    O  
ATOM    231  N   LEU A  29      39.263  -3.204  10.791  1.00 15.00      A    N  
ATOM    232  HN  LEU A  29      39.219  -2.253  10.538  1.00 15.00      A    H  
ATOM    233  CA  LEU A  29      40.484  -3.712  11.416  1.00 15.00      A    C  
ATOM    234  CB  LEU A  29      41.522  -2.594  11.550  1.00 15.00      A    C  
ATOM    235  CG  LEU A  29      42.141  -2.070  10.256  1.00 15.00      A    C  
ATOM    236  CD1 LEU A  29      43.050  -0.887  10.551  1.00 15.00      A    C  
ATOM    237  CD2 LEU A  29      42.911  -3.172   9.543  1.00 15.00      A    C  
ATOM    238  C   LEU A  29      40.214  -4.303  12.795  1.00 15.00      A    C  
ATOM    239  O   LEU A  29      40.624  -5.429  13.093  1.00 15.00      A    O  
ATOM    240  N   ASP A  30      39.518  -3.537  13.622  1.00 15.00      A    N  
ATOM    241  HN  ASP A  30      39.221  -2.651  13.316  1.00 15.00      A    H  
ATOM    242  CA  ASP A  30      39.198  -3.945  14.987  1.00 15.00      A    C  
ATOM    243  CB  ASP A  30      38.550  -2.788  15.752  1.00 15.00      A    C  
ATOM    244  CG  ASP A  30      39.475  -1.596  15.916  1.00 15.00      A    C  
ATOM    245  OD1 ASP A  30      39.822  -1.267  17.067  1.00 15.00      A    O  
ATOM    246  OD2 ASP A  30      39.855  -0.988  14.890  1.00 15.00      A    O  
ATOM    247  C   ASP A  30      38.297  -5.176  15.034  1.00 15.00      A    C  
ATOM    248  O   ASP A  30      38.248  -5.878  16.043  1.00 15.00      A    O  
ATOM    249  N   LYS A  31      37.589  -5.445  13.947  1.00 15.00      A    N  
ATOM    250  HN  LYS A  31      37.670  -4.863  13.162  1.00 15.00      A    H  
ATOM    251  CA  LYS A  31      36.696  -6.596  13.900  1.00 15.00      A    C  
ATOM    252  CB  LYS A  31      35.336  -6.209  13.307  1.00 15.00      A    C  
ATOM    253  CG  LYS A  31      34.246  -7.252  13.516  1.00 15.00      A    C  
ATOM    254  CD  LYS A  31      32.861  -6.651  13.345  1.00 15.00      A    C  
ATOM    255  CE  LYS A  31      31.774  -7.641  13.738  1.00 15.00      A    C  
ATOM    256  NZ  LYS A  31      31.313  -8.467  12.591  1.00 15.00      A    N  
ATOM    257  HZ1 LYS A  31      32.081  -9.098  12.261  1.00 15.00      A    H  
ATOM    258  HZ2 LYS A  31      31.015  -7.849  11.802  1.00 15.00      A    H  
ATOM    259  HZ3 LYS A  31      30.502  -9.052  12.879  1.00 15.00      A    H  
ATOM    260  C   LYS A  31      37.319  -7.755  13.121  1.00 15.00      A    C  
ATOM    261  O   LYS A  31      36.816  -8.873  13.145  1.00 15.00      A    O  
ATOM    262  N   LEU A  32      38.432  -7.480  12.453  1.00 15.00      A    N  
ATOM    263  HN  LEU A  32      38.798  -6.572  12.491  1.00 15.00      A    H  
ATOM    264  CA  LEU A  32      39.121  -8.492  11.659  1.00 15.00      A    C  
ATOM    265  CB  LEU A  32      40.075  -7.822  10.666  1.00 15.00      A    C  
ATOM    266  CG  LEU A  32      39.518  -7.509   9.277  1.00 15.00      A    C  
ATOM    267  CD1 LEU A  32      40.428  -6.528   8.555  1.00 15.00      A    C  
ATOM    268  CD2 LEU A  32      39.367  -8.785   8.465  1.00 15.00      A    C  
ATOM    269  C   LEU A  32      39.913  -9.456  12.534  1.00 15.00      A    C  
ATOM    270  O   LEU A  32      40.169 -10.594  12.135  1.00 15.00      A    O  
ATOM    271  N   GLN A  33      40.309  -8.983  13.716  1.00 15.00      A    N  
ATOM    272  HN  GLN A  33      40.050  -8.073  13.968  1.00 15.00      A    H  
ATOM    273  CA  GLN A  33      41.104  -9.780  14.657  1.00 15.00      A    C  
ATOM    274  CB  GLN A  33      40.244 -10.863  15.314  1.00 15.00      A    C  
ATOM    275  CG  GLN A  33      40.010 -10.647  16.798  1.00 15.00      A    C  
ATOM    276  CD  GLN A  33      39.275 -11.800  17.447  1.00 15.00      A    C  
ATOM    277  OE1 GLN A  33      38.050 -11.795  17.554  1.00 15.00      A    O  
ATOM    278  NE2 GLN A  33      40.019 -12.801  17.886  1.00 15.00      A    N  
ATOM    279 HE21 GLN A  33      40.989 -12.741  17.769  1.00 15.00      A    H  
ATOM    280 HE22 GLN A  33      39.568 -13.560  18.306  1.00 15.00      A    H  
ATOM    281  C   GLN A  33      42.323 -10.409  13.967  1.00 15.00      A    C  
ATOM    282  O   GLN A  33      42.522 -11.619  14.038  1.00 15.00      A    O  
ATOM    283  N   PRO A  34      43.164  -9.595  13.297  1.00 15.00      A    N  
ATOM    284  CA  PRO A  34      44.329 -10.085  12.585  1.00 15.00      A    C  
ATOM    285  CB  PRO A  34      44.356  -9.158  11.364  1.00 15.00      A    C  
ATOM    286  CG  PRO A  34      43.688  -7.883  11.810  1.00 15.00      A    C  
ATOM    287  CD  PRO A  34      43.062  -8.140  13.163  1.00 15.00      A    C  
ATOM    288  C   PRO A  34      45.616  -9.926  13.383  1.00 15.00      A    C  
ATOM    289  O   PRO A  34      46.218  -8.845  13.400  1.00 15.00      A    O  
ATOM    290  N   ASP A  35      46.026 -10.995  14.049  1.00 15.00      A    N  
ATOM    291  HN  ASP A  35      45.483 -11.812  14.023  1.00 15.00      A    H  
ATOM    292  CA  ASP A  35      47.258 -10.990  14.826  1.00 15.00      A    C  
ATOM    293  CB  ASP A  35      47.324 -12.239  15.712  1.00 15.00      A    C  
ATOM    294  CG  ASP A  35      47.040 -11.947  17.171  1.00 15.00      A    C  
ATOM    295  OD1 ASP A  35      45.895 -12.186  17.617  1.00 15.00      A    O  
ATOM    296  OD2 ASP A  35      47.961 -11.482  17.871  1.00 15.00      A    O  
ATOM    297  C   ASP A  35      48.444 -10.976  13.870  1.00 15.00      A    C  
ATOM    298  O   ASP A  35      49.165  -9.979  13.752  1.00 15.00      A    O  
ATOM    299  N   GLU A  36      48.608 -12.081  13.165  1.00 15.00      A    N  
ATOM    300  HN  GLU A  36      47.977 -12.832  13.306  1.00 15.00      A    H  
ATOM    301  CA  GLU A  36      49.678 -12.239  12.190  1.00 15.00      A    C  
ATOM    302  CB  GLU A  36      50.328 -13.624  12.308  1.00 15.00      A    C  
ATOM    303  CG  GLU A  36      49.739 -14.505  13.396  1.00 15.00      A    C  
ATOM    304  CD  GLU A  36      48.425 -15.126  12.979  1.00 15.00      A    C  
ATOM    305  OE1 GLU A  36      48.444 -16.281  12.516  1.00 15.00      A    O  
ATOM    306  OE2 GLU A  36      47.380 -14.452  13.109  1.00 15.00      A    O  
ATOM    307  C   GLU A  36      49.132 -12.019  10.779  1.00 15.00      A    C  
ATOM    308  O   GLU A  36      48.182 -11.251  10.604  1.00 15.00      A    O  
ATOM    309  N   ASP A  37      49.766 -12.652   9.777  1.00 15.00      A    N  
ATOM    310  HN  ASP A  37      50.550 -13.198   9.993  1.00 15.00      A    H  
ATOM    311  CA  ASP A  37      49.345 -12.558   8.360  1.00 15.00      A    C  
ATOM    312  CB  ASP A  37      47.846 -12.892   8.197  1.00 15.00      A    C  
ATOM    313  CG  ASP A  37      47.420 -13.231   6.780  1.00 15.00      A    C  
ATOM    314  OD1 ASP A  37      48.267 -13.225   5.883  1.00 15.00      A    O  
ATOM    315  OD2 ASP A  37      46.217 -13.513   6.570  1.00 15.00      A    O  
ATOM    316  C   ASP A  37      49.703 -11.197   7.751  1.00 15.00      A    C  
ATOM    317  O   ASP A  37      49.994 -11.087   6.561  1.00 15.00      A    O  
ATOM    318  N   ASP A  38      49.722 -10.177   8.598  1.00 15.00      A    N  
ATOM    319  HN  ASP A  38      49.518 -10.350   9.542  1.00 15.00      A    H  
ATOM    320  CA  ASP A  38      50.045  -8.814   8.191  1.00 15.00      A    C  
ATOM    321  CB  ASP A  38      51.505  -8.656   7.774  1.00 15.00      A    C  
ATOM    322  CG  ASP A  38      52.279  -7.797   8.751  1.00 15.00      A    C  
ATOM    323  OD1 ASP A  38      51.748  -6.739   9.163  1.00 15.00      A    O  
ATOM    324  OD2 ASP A  38      53.415  -8.170   9.101  1.00 15.00      A    O  
ATOM    325  C   ASP A  38      49.095  -8.268   7.132  1.00 15.00      A    C  
ATOM    326  O   ASP A  38      49.483  -7.466   6.278  1.00 15.00      A    O  
ATOM    327  N   LYS A  39      47.833  -8.683   7.205  1.00 15.00      A    N  
ATOM    328  HN  LYS A  39      47.584  -9.339   7.891  1.00 15.00      A    H  
ATOM    329  CA  LYS A  39      46.822  -8.201   6.268  1.00 15.00      A    C  
ATOM    330  CB  LYS A  39      45.496  -8.945   6.465  1.00 15.00      A    C  
ATOM    331  CG  LYS A  39      45.319 -10.207   5.628  1.00 15.00      A    C  
ATOM    332  CD  LYS A  39      43.973 -10.857   5.927  1.00 15.00      A    C  
ATOM    333  CE  LYS A  39      43.711 -12.081   5.062  1.00 15.00      A    C  
ATOM    334  NZ  LYS A  39      42.663 -12.958   5.662  1.00 15.00      A    N  
ATOM    335  HZ1 LYS A  39      42.679 -13.894   5.210  1.00 15.00      A    H  
ATOM    336  HZ2 LYS A  39      41.718 -12.540   5.533  1.00 15.00      A    H  
ATOM    337  HZ3 LYS A  39      42.842 -13.075   6.680  1.00 15.00      A    H  
ATOM    338  C   LYS A  39      46.606  -6.702   6.483  1.00 15.00      A    C  
ATOM    339  O   LYS A  39      46.044  -6.011   5.633  1.00 15.00      A    O  
ATOM    340  N   ARG A  40      47.082  -6.219   7.632  1.00 15.00      A    N  
ATOM    341  HN  ARG A  40      47.530  -6.839   8.245  1.00 15.00      A    H  
ATOM    342  CA  ARG A  40      46.973  -4.813   8.014  1.00 15.00      A    C  
ATOM    343  CB  ARG A  40      47.660  -4.574   9.370  1.00 15.00      A    C  
ATOM    344  CG  ARG A  40      47.160  -5.467  10.502  1.00 15.00      A    C  
ATOM    345  CD  ARG A  40      47.974  -5.274  11.779  1.00 15.00      A    C  
ATOM    346  NE  ARG A  40      47.625  -6.260  12.811  1.00 15.00      A    N  
ATOM    347  HE  ARG A  40      47.033  -7.001  12.543  1.00 15.00      A    H  
ATOM    348  CZ  ARG A  40      48.069  -6.227  14.072  1.00 15.00      A    C  
ATOM    349  NH1 ARG A  40      48.887  -5.259  14.473  1.00 15.00      A    N  
ATOM    350 HH11 ARG A  40      49.230  -5.239  15.455  1.00 15.00      A    H  
ATOM    351 HH12 ARG A  40      49.191  -4.521  13.805  1.00 15.00      A    H  
ATOM    352  NH2 ARG A  40      47.691  -7.170  14.929  1.00 15.00      A    N  
ATOM    353 HH21 ARG A  40      48.030  -7.158  15.913  1.00 15.00      A    H  
ATOM    354 HH22 ARG A  40      47.052  -7.940  14.612  1.00 15.00      A    H  
ATOM    355  C   ARG A  40      47.577  -3.890   6.953  1.00 15.00      A    C  
ATOM    356  O   ARG A  40      47.031  -2.828   6.665  1.00 15.00      A    O  
ATOM    357  N   GLN A  41      48.691  -4.310   6.363  1.00 15.00      A    N  
ATOM    358  HN  GLN A  41      49.073  -5.179   6.618  1.00 15.00      A    H  
ATOM    359  CA  GLN A  41      49.364  -3.512   5.344  1.00 15.00      A    C  
ATOM    360  CB  GLN A  41      50.769  -4.052   5.070  1.00 15.00      A    C  
ATOM    361  CG  GLN A  41      51.826  -3.510   6.024  1.00 15.00      A    C  
ATOM    362  CD  GLN A  41      53.068  -4.375   6.086  1.00 15.00      A    C  
ATOM    363  OE1 GLN A  41      53.961  -4.261   5.249  1.00 15.00      A    O  
ATOM    364  NE2 GLN A  41      53.146  -5.230   7.090  1.00 15.00      A    N  
ATOM    365 HE21 GLN A  41      52.408  -5.263   7.740  1.00 15.00      A    H  
ATOM    366 HE22 GLN A  41      53.937  -5.802   7.149  1.00 15.00      A    H  
ATOM    367  C   GLN A  41      48.541  -3.416   4.059  1.00 15.00      A    C  
ATOM    368  O   GLN A  41      48.470  -2.358   3.439  1.00 15.00      A    O  
ATOM    369  N   THR A  42      47.907  -4.520   3.674  1.00 15.00      A    N  
ATOM    370  HN  THR A  42      47.995  -5.334   4.212  1.00 15.00      A    H  
ATOM    371  CA  THR A  42      47.083  -4.546   2.468  1.00 15.00      A    C  
ATOM    372  CB  THR A  42      46.659  -5.985   2.099  1.00 15.00      A    C  
ATOM    373  OG1 THR A  42      46.176  -6.020   0.750  1.00 15.00      A    O  
ATOM    374  HG1 THR A  42      46.418  -6.855   0.344  1.00 15.00      A    H  
ATOM    375  CG2 THR A  42      47.829  -6.949   2.234  1.00 15.00      A    C  
ATOM    376  C   THR A  42      45.832  -3.693   2.669  1.00 15.00      A    C  
ATOM    377  O   THR A  42      45.389  -2.980   1.762  1.00 15.00      A    O  
ATOM    378  N   LEU A  43      45.274  -3.761   3.873  1.00 15.00      A    N  
ATOM    379  HN  LEU A  43      45.677  -4.344   4.553  1.00 15.00      A    H  
ATOM    380  CA  LEU A  43      44.080  -3.000   4.211  1.00 15.00      A    C  
ATOM    381  CB  LEU A  43      43.518  -3.445   5.569  1.00 15.00      A    C  
ATOM    382  CG  LEU A  43      42.342  -4.432   5.538  1.00 15.00      A    C  
ATOM    383  CD1 LEU A  43      41.150  -3.838   4.800  1.00 15.00      A    C  
ATOM    384  CD2 LEU A  43      42.755  -5.763   4.923  1.00 15.00      A    C  
ATOM    385  C   LEU A  43      44.364  -1.500   4.215  1.00 15.00      A    C  
ATOM    386  O   LEU A  43      43.561  -0.711   3.722  1.00 15.00      A    O  
ATOM    387  N   LEU A  44      45.520  -1.119   4.753  1.00 15.00      A    N  
ATOM    388  HN  LEU A  44      46.124  -1.803   5.117  1.00 15.00      A    H  
ATOM    389  CA  LEU A  44      45.912   0.288   4.826  1.00 15.00      A    C  
ATOM    390  CB  LEU A  44      47.013   0.499   5.869  1.00 15.00      A    C  
ATOM    391  CG  LEU A  44      46.555   0.994   7.245  1.00 15.00      A    C  
ATOM    392  CD1 LEU A  44      45.885  -0.124   8.031  1.00 15.00      A    C  
ATOM    393  CD2 LEU A  44      47.726   1.575   8.024  1.00 15.00      A    C  
ATOM    394  C   LEU A  44      46.362   0.830   3.472  1.00 15.00      A    C  
ATOM    395  O   LEU A  44      46.541   2.039   3.303  1.00 15.00      A    O  
ATOM    396  N   ALA A  45      46.558  -0.060   2.513  1.00 15.00      A    N  
ATOM    397  HN  ALA A  45      46.427  -1.011   2.707  1.00 15.00      A    H  
ATOM    398  CA  ALA A  45      46.972   0.346   1.181  1.00 15.00      A    C  
ATOM    399  CB  ALA A  45      47.863  -0.714   0.554  1.00 15.00      A    C  
ATOM    400  C   ALA A  45      45.752   0.605   0.304  1.00 15.00      A    C  
ATOM    401  O   ALA A  45      45.658   1.638  -0.365  1.00 15.00      A    O  
ATOM    402  N   THR A  46      44.810  -0.325   0.336  1.00 15.00      A    N  
ATOM    403  HN  THR A  46      44.938  -1.113   0.908  1.00 15.00      A    H  
ATOM    404  CA  THR A  46      43.596  -0.216  -0.457  1.00 15.00      A    C  
ATOM    405  CB  THR A  46      43.026  -1.616  -0.785  1.00 15.00      A    C  
ATOM    406  OG1 THR A  46      41.657  -1.514  -1.207  1.00 15.00      A    O  
ATOM    407  HG1 THR A  46      41.624  -1.190  -2.116  1.00 15.00      A    H  
ATOM    408  CG2 THR A  46      43.844  -2.286  -1.880  1.00 15.00      A    C  
ATOM    409  C   THR A  46      42.525   0.622   0.244  1.00 15.00      A    C  
ATOM    410  O   THR A  46      42.229   1.745  -0.169  1.00 15.00      A    O  
ATOM    411  N   HIS A  47      41.969   0.082   1.323  1.00 15.00      A    N  
ATOM    412  HN  HIS A  47      42.301  -0.782   1.644  1.00 15.00      A    H  
ATOM    413  CA  HIS A  47      40.904   0.752   2.065  1.00 15.00      A    C  
ATOM    414  CB  HIS A  47      40.084  -0.270   2.865  1.00 15.00      A    C  
ATOM    415  CG  HIS A  47      39.223  -1.203   2.061  1.00 15.00      A    C  
ATOM    416  ND1 HIS A  47      39.440  -1.510   0.729  1.00 15.00      A    N  
ATOM    417  HD1 HIS A  47      40.159  -1.148   0.160  1.00 15.00      A    H  
ATOM    418  CD2 HIS A  47      38.141  -1.927   2.435  1.00 15.00      A    C  
ATOM    419  CE1 HIS A  47      38.528  -2.380   0.329  1.00 15.00      A    C  
ATOM    420  NE2 HIS A  47      37.734  -2.649   1.347  1.00 15.00      A    N  
ATOM    421  HE2 HIS A  47      36.974  -3.296   1.336  1.00 15.00      A    H  
ATOM    422  C   HIS A  47      41.451   1.809   3.025  1.00 15.00      A    C  
ATOM    423  O   HIS A  47      41.275   1.694   4.236  1.00 15.00      A    O  
ATOM    424  N   ARG A  48      42.105   2.834   2.485  1.00 15.00      A    N  
ATOM    425  HN  ARG A  48      42.207   2.875   1.511  1.00 15.00      A    H  
ATOM    426  CA  ARG A  48      42.662   3.905   3.310  1.00 15.00      A    C  
ATOM    427  CB  ARG A  48      43.779   3.383   4.222  1.00 15.00      A    C  
ATOM    428  CG  ARG A  48      44.382   4.439   5.137  1.00 15.00      A    C  
ATOM    429  CD  ARG A  48      45.828   4.723   4.766  1.00 15.00      A    C  
ATOM    430  NE  ARG A  48      46.121   6.157   4.742  1.00 15.00      A    N  
ATOM    431  HE  ARG A  48      45.351   6.772   4.685  1.00 15.00      A    H  
ATOM    432  CZ  ARG A  48      47.352   6.668   4.783  1.00 15.00      A    C  
ATOM    433  NH1 ARG A  48      48.409   5.860   4.849  1.00 15.00      A    N  
ATOM    434 HH11 ARG A  48      48.277   4.824   4.867  1.00 15.00      A    H  
ATOM    435 HH12 ARG A  48      49.371   6.256   4.884  1.00 15.00      A    H  
ATOM    436  NH2 ARG A  48      47.523   7.985   4.768  1.00 15.00      A    N  
ATOM    437 HH21 ARG A  48      48.480   8.391   4.802  1.00 15.00      A    H  
ATOM    438 HH22 ARG A  48      46.694   8.623   4.726  1.00 15.00      A    H  
ATOM    439  C   ARG A  48      43.174   5.070   2.468  1.00 15.00      A    C  
ATOM    440  O   ARG A  48      43.089   6.227   2.876  1.00 15.00      A    O  
ATOM    441  N   ARG A  49      43.717   4.768   1.298  1.00 15.00      A    N  
ATOM    442  HN  ARG A  49      43.751   3.833   1.010  1.00 15.00      A    H  
ATOM    443  CA  ARG A  49      44.253   5.807   0.428  1.00 15.00      A    C  
ATOM    444  CB  ARG A  49      45.547   5.334  -0.240  1.00 15.00      A    C  
ATOM    445  CG  ARG A  49      46.788   6.084   0.216  1.00 15.00      A    C  
ATOM    446  CD  ARG A  49      47.923   5.929  -0.784  1.00 15.00      A    C  
ATOM    447  NE  ARG A  49      49.156   6.569  -0.320  1.00 15.00      A    N  
ATOM    448  HE  ARG A  49      49.555   6.221   0.505  1.00 15.00      A    H  
ATOM    449  CZ  ARG A  49      49.762   7.577  -0.954  1.00 15.00      A    C  
ATOM    450  NH1 ARG A  49      49.251   8.064  -2.079  1.00 15.00      A    N  
ATOM    451 HH11 ARG A  49      49.724   8.851  -2.574  1.00 15.00      A    H  
ATOM    452 HH12 ARG A  49      48.377   7.661  -2.475  1.00 15.00      A    H  
ATOM    453  NH2 ARG A  49      50.884   8.092  -0.462  1.00 15.00      A    N  
ATOM    454 HH21 ARG A  49      51.359   8.880  -0.955  1.00 15.00      A    H  
ATOM    455 HH22 ARG A  49      51.298   7.712   0.415  1.00 15.00      A    H  
ATOM    456  C   ARG A  49      43.248   6.227  -0.638  1.00 15.00      A    C  
ATOM    457  O   ARG A  49      42.107   5.765  -0.647  1.00 15.00      A    O  
ATOM    458  N   GLU A  50      43.698   7.092  -1.546  1.00 15.00      A    N  
ATOM    459  HN  GLU A  50      44.611   7.434  -1.463  1.00 15.00      A    H  
ATOM    460  CA  GLU A  50      42.871   7.584  -2.650  1.00 15.00      A    C  
ATOM    461  CB  GLU A  50      43.659   8.608  -3.464  1.00 15.00      A    C  
ATOM    462  CG  GLU A  50      44.254   9.723  -2.630  1.00 15.00      A    C  
ATOM    463  CD  GLU A  50      43.351  10.928  -2.564  1.00 15.00      A    C  
ATOM    464  OE1 GLU A  50      43.874  12.042  -2.461  1.00 15.00      A    O  
ATOM    465  OE2 GLU A  50      42.122  10.760  -2.617  1.00 15.00      A    O  
ATOM    466  C   GLU A  50      42.457   6.436  -3.563  1.00 15.00      A    C  
ATOM    467  O   GLU A  50      41.559   6.575  -4.392  1.00 15.00      A    O  
ATOM    468  N   ALA A  51      43.122   5.299  -3.394  1.00 15.00      A    N  
ATOM    469  HN  ALA A  51      43.815   5.257  -2.703  1.00 15.00      A    H  
ATOM    470  CA  ALA A  51      42.844   4.111  -4.186  1.00 15.00      A    C  
ATOM    471  CB  ALA A  51      43.810   2.995  -3.829  1.00 15.00      A    C  
ATOM    472  C   ALA A  51      41.406   3.652  -3.991  1.00 15.00      A    C  
ATOM    473  O   ALA A  51      40.783   3.156  -4.926  1.00 15.00      A    O  
ATOM    474  N   TRP A  52      40.880   3.841  -2.783  1.00 15.00      A    N  
ATOM    475  HN  TRP A  52      41.423   4.260  -2.081  1.00 15.00      A    H  
ATOM    476  CA  TRP A  52      39.513   3.450  -2.478  1.00 15.00      A    C  
ATOM    477  CB  TRP A  52      39.186   3.671  -0.995  1.00 15.00      A    C  
ATOM    478  CG  TRP A  52      37.782   3.283  -0.620  1.00 15.00      A    C  
ATOM    479  CD1 TRP A  52      37.282   2.016  -0.490  1.00 15.00      A    C  
ATOM    480  CD2 TRP A  52      36.694   4.171  -0.328  1.00 15.00      A    C  
ATOM    481  NE1 TRP A  52      35.952   2.065  -0.138  1.00 15.00      A    N  
ATOM    482  HE1 TRP A  52      35.366   1.286   0.011  1.00 15.00      A    H  
ATOM    483  CE2 TRP A  52      35.569   3.373  -0.033  1.00 15.00      A    C  
ATOM    484  CE3 TRP A  52      36.560   5.562  -0.287  1.00 15.00      A    C  
ATOM    485  CZ2 TRP A  52      34.333   3.920   0.297  1.00 15.00      A    C  
ATOM    486  CZ3 TRP A  52      35.332   6.102   0.041  1.00 15.00      A    C  
ATOM    487  CH2 TRP A  52      34.235   5.283   0.329  1.00 15.00      A    C  
ATOM    488  C   TRP A  52      38.536   4.212  -3.363  1.00 15.00      A    C  
ATOM    489  O   TRP A  52      37.609   3.635  -3.909  1.00 15.00      A    O  
ATOM    490  N   LEU A  53      38.771   5.508  -3.532  1.00 15.00      A    N  
ATOM    491  HN  LEU A  53      39.549   5.914  -3.097  1.00 15.00      A    H  
ATOM    492  CA  LEU A  53      37.903   6.333  -4.362  1.00 15.00      A    C  
ATOM    493  CB  LEU A  53      38.278   7.812  -4.249  1.00 15.00      A    C  
ATOM    494  CG  LEU A  53      37.838   8.523  -2.967  1.00 15.00      A    C  
ATOM    495  CD1 LEU A  53      38.284   9.976  -2.981  1.00 15.00      A    C  
ATOM    496  CD2 LEU A  53      36.329   8.429  -2.791  1.00 15.00      A    C  
ATOM    497  C   LEU A  53      37.945   5.874  -5.817  1.00 15.00      A    C  
ATOM    498  O   LEU A  53      36.946   5.948  -6.529  1.00 15.00      A    O  
ATOM    499  N   ALA A  54      39.105   5.387  -6.245  1.00 15.00      A    N  
ATOM    500  HN  ALA A  54      39.865   5.362  -5.626  1.00 15.00      A    H  
ATOM    501  CA  ALA A  54      39.280   4.899  -7.607  1.00 15.00      A    C  
ATOM    502  CB  ALA A  54      40.758   4.837  -7.961  1.00 15.00      A    C  
ATOM    503  C   ALA A  54      38.644   3.523  -7.774  1.00 15.00      A    C  
ATOM    504  O   ALA A  54      37.961   3.254  -8.765  1.00 15.00      A    O  
ATOM    505  N   ASP A  55      38.869   2.654  -6.797  1.00 15.00      A    N  
ATOM    506  HN  ASP A  55      39.417   2.928  -6.028  1.00 15.00      A    H  
ATOM    507  CA  ASP A  55      38.327   1.302  -6.833  1.00 15.00      A    C  
ATOM    508  CB  ASP A  55      39.099   0.359  -5.889  1.00 15.00      A    C  
ATOM    509  CG  ASP A  55      38.308  -0.172  -4.705  1.00 15.00      A    C  
ATOM    510  OD1 ASP A  55      38.594   0.234  -3.560  1.00 15.00      A    O  
ATOM    511  OD2 ASP A  55      37.429  -1.030  -4.915  1.00 15.00      A    O  
ATOM    512  C   ASP A  55      36.819   1.293  -6.595  1.00 15.00      A    C  
ATOM    513  O   ASP A  55      36.085   0.558  -7.260  1.00 15.00      A    O  
ATOM    514  N   ALA A  56      36.356   2.130  -5.672  1.00 15.00      A    N  
ATOM    515  HN  ALA A  56      36.993   2.685  -5.161  1.00 15.00      A    H  
ATOM    516  CA  ALA A  56      34.934   2.225  -5.372  1.00 15.00      A    C  
ATOM    517  CB  ALA A  56      34.688   3.036  -4.108  1.00 15.00      A    C  
ATOM    518  C   ALA A  56      34.183   2.825  -6.555  1.00 15.00      A    C  
ATOM    519  O   ALA A  56      33.019   2.507  -6.789  1.00 15.00      A    O  
ATOM    520  N   ALA A  57      34.862   3.685  -7.313  1.00 15.00      A    N  
ATOM    521  HN  ALA A  57      35.786   3.914  -7.071  1.00 15.00      A    H  
ATOM    522  CA  ALA A  57      34.259   4.302  -8.490  1.00 15.00      A    C  
ATOM    523  CB  ALA A  57      35.155   5.396  -9.047  1.00 15.00      A    C  
ATOM    524  C   ALA A  57      33.996   3.235  -9.546  1.00 15.00      A    C  
ATOM    525  O   ALA A  57      33.070   3.344 -10.349  1.00 15.00      A    O  
ATOM    526  N   ARG A  58      34.809   2.187  -9.515  1.00 15.00      A    N  
ATOM    527  HN  ARG A  58      35.523   2.157  -8.841  1.00 15.00      A    H  
ATOM    528  CA  ARG A  58      34.673   1.081 -10.449  1.00 15.00      A    C  
ATOM    529  CB  ARG A  58      35.990   0.304 -10.539  1.00 15.00      A    C  
ATOM    530  CG  ARG A  58      36.243  -0.356 -11.886  1.00 15.00      A    C  
ATOM    531  CD  ARG A  58      36.137  -1.870 -11.794  1.00 15.00      A    C  
ATOM    532  NE  ARG A  58      37.052  -2.430 -10.797  1.00 15.00      A    N  
ATOM    533  HE  ARG A  58      37.460  -1.801 -10.160  1.00 15.00      A    H  
ATOM    534  CZ  ARG A  58      37.359  -3.726 -10.708  1.00 15.00      A    C  
ATOM    535  NH1 ARG A  58      36.828  -4.596 -11.561  1.00 15.00      A    N  
ATOM    536 HH11 ARG A  58      36.172  -4.269 -12.301  1.00 15.00      A    H  
ATOM    537 HH12 ARG A  58      37.065  -5.608 -11.495  1.00 15.00      A    H  
ATOM    538  NH2 ARG A  58      38.189  -4.151  -9.759  1.00 15.00      A    N  
ATOM    539 HH21 ARG A  58      38.601  -3.473  -9.081  1.00 15.00      A    H  
ATOM    540 HH22 ARG A  58      38.431  -5.161  -9.686  1.00 15.00      A    H  
ATOM    541  C   ARG A  58      33.538   0.164  -9.996  1.00 15.00      A    C  
ATOM    542  O   ARG A  58      33.075  -0.696 -10.745  1.00 15.00      A    O  
ATOM    543  N   ARG A  59      33.096   0.364  -8.759  1.00 15.00      A    N  
ATOM    544  HN  ARG A  59      33.517   1.062  -8.210  1.00 15.00      A    H  
ATOM    545  CA  ARG A  59      32.008  -0.420  -8.190  1.00 15.00      A    C  
ATOM    546  CB  ARG A  59      32.190  -0.582  -6.681  1.00 15.00      A    C  
ATOM    547  CG  ARG A  59      33.491  -1.246  -6.282  1.00 15.00      A    C  
ATOM    548  CD  ARG A  59      33.633  -1.311  -4.774  1.00 15.00      A    C  
ATOM    549  NE  ARG A  59      34.955  -1.784  -4.388  1.00 15.00      A    N  
ATOM    550  HE  ARG A  59      35.736  -1.241  -4.681  1.00 15.00      A    H  
ATOM    551  CZ  ARG A  59      35.181  -2.879  -3.677  1.00 15.00      A    C  
ATOM    552  NH1 ARG A  59      34.169  -3.629  -3.251  1.00 15.00      A    N  
ATOM    553 HH11 ARG A  59      34.350  -4.486  -2.692  1.00 15.00      A    H  
ATOM    554 HH12 ARG A  59      33.186  -3.357  -3.471  1.00 15.00      A    H  
ATOM    555  NH2 ARG A  59      36.430  -3.221  -3.400  1.00 15.00      A    N  
ATOM    556 HH21 ARG A  59      36.633  -4.073  -2.844  1.00 15.00      A    H  
ATOM    557 HH22 ARG A  59      37.219  -2.620  -3.748  1.00 15.00      A    H  
ATOM    558  C   ARG A  59      30.672   0.252  -8.466  1.00 15.00      A    C  
ATOM    559  O   ARG A  59      29.621  -0.375  -8.360  1.00 15.00      A    O  
ATOM    560  N   VAL A  60      30.723   1.533  -8.824  1.00 15.00      A    N  
ATOM    561  HN  VAL A  60      31.596   1.978  -8.883  1.00 15.00      A    H  
ATOM    562  CA  VAL A  60      29.513   2.298  -9.123  1.00 15.00      A    C  
ATOM    563  CB  VAL A  60      29.827   3.782  -9.415  1.00 15.00      A    C  
ATOM    564  CG1 VAL A  60      28.549   4.569  -9.655  1.00 15.00      A    C  
ATOM    565  CG2 VAL A  60      30.616   4.397  -8.272  1.00 15.00      A    C  
ATOM    566  C   VAL A  60      28.775   1.681 -10.309  1.00 15.00      A    C  
ATOM    567  O   VAL A  60      27.554   1.788 -10.425  1.00 15.00      A    O  
ATOM    568  N   GLY A  61      29.525   1.005 -11.172  1.00 15.00      A    N  
ATOM    569  HN  GLY A  61      30.491   0.948 -11.022  1.00 15.00      A    H  
ATOM    570  CA  GLY A  61      28.936   0.356 -12.328  1.00 15.00      A    C  
ATOM    571  C   GLY A  61      28.035  -0.796 -11.925  1.00 15.00      A    C  
ATOM    572  O   GLY A  61      27.296  -1.336 -12.746  1.00 15.00      A    O  
ATOM    573  N   GLN A  62      28.098  -1.162 -10.652  1.00 15.00      A    N  
ATOM    574  HN  GLN A  62      28.713  -0.690 -10.048  1.00 15.00      A    H  
ATOM    575  CA  GLN A  62      27.288  -2.242 -10.121  1.00 15.00      A    C  
ATOM    576  CB  GLN A  62      28.156  -3.198  -9.297  1.00 15.00      A    C  
ATOM    577  CG  GLN A  62      29.498  -3.533  -9.928  1.00 15.00      A    C  
ATOM    578  CD  GLN A  62      30.343  -4.434  -9.048  1.00 15.00      A    C  
ATOM    579  OE1 GLN A  62      30.231  -4.416  -7.822  1.00 15.00      A    O  
ATOM    580  NE2 GLN A  62      31.198  -5.230  -9.669  1.00 15.00      A    N  
ATOM    581 HE21 GLN A  62      31.236  -5.194 -10.646  1.00 15.00      A    H  
ATOM    582 HE22 GLN A  62      31.753  -5.824  -9.124  1.00 15.00      A    H  
ATOM    583  C   GLN A  62      26.159  -1.695  -9.245  1.00 15.00      A    C  
ATOM    584  O   GLN A  62      25.437  -2.461  -8.615  1.00 15.00      A    O  
ATOM    585  N   LEU A  63      26.014  -0.373  -9.198  1.00 15.00      A    N  
ATOM    586  HN  LEU A  63      26.622   0.198  -9.721  1.00 15.00      A    H  
ATOM    587  CA  LEU A  63      24.971   0.252  -8.385  1.00 15.00      A    C  
ATOM    588  CB  LEU A  63      25.582   0.954  -7.171  1.00 15.00      A    C  
ATOM    589  CG  LEU A  63      25.733   0.128  -5.893  1.00 15.00      A    C  
ATOM    590  CD1 LEU A  63      26.011   1.044  -4.712  1.00 15.00      A    C  
ATOM    591  CD2 LEU A  63      24.490  -0.716  -5.641  1.00 15.00      A    C  
ATOM    592  C   LEU A  63      24.171   1.273  -9.182  1.00 15.00      A    C  
ATOM    593  O   LEU A  63      24.704   1.949 -10.068  1.00 15.00      A    O  
ATOM    594  N   GLN A  64      22.890   1.383  -8.866  1.00 15.00      A    N  
ATOM    595  HN  GLN A  64      22.514   0.795  -8.174  1.00 15.00      A    H  
ATOM    596  CA  GLN A  64      22.023   2.343  -9.523  1.00 15.00      A    C  
ATOM    597  CB  GLN A  64      21.426   1.779 -10.814  1.00 15.00      A    C  
ATOM    598  CG  GLN A  64      20.819   2.848 -11.713  1.00 15.00      A    C  
ATOM    599  CD  GLN A  64      19.901   2.285 -12.777  1.00 15.00      A    C  
ATOM    600  OE1 GLN A  64      20.091   1.170 -13.256  1.00 15.00      A    O  
ATOM    601  NE2 GLN A  64      18.896   3.060 -13.151  1.00 15.00      A    N  
ATOM    602 HE21 GLN A  64      18.806   3.938 -12.722  1.00 15.00      A    H  
ATOM    603 HE22 GLN A  64      18.279   2.723 -13.837  1.00 15.00      A    H  
ATOM    604  C   GLN A  64      20.908   2.806  -8.594  1.00 15.00      A    C  
ATOM    605  O   GLN A  64      20.266   1.994  -7.926  1.00 15.00      A    O  
ATOM    606  N   LEU A  65      20.706   4.115  -8.549  1.00 15.00      A    N  
ATOM    607  HN  LEU A  65      21.274   4.702  -9.095  1.00 15.00      A    H  
ATOM    608  CA  LEU A  65      19.653   4.710  -7.743  1.00 15.00      A    C  
ATOM    609  CB  LEU A  65      20.027   6.144  -7.352  1.00 15.00      A    C  
ATOM    610  CG  LEU A  65      21.223   6.306  -6.411  1.00 15.00      A    C  
ATOM    611  CD1 LEU A  65      21.430   7.772  -6.057  1.00 15.00      A    C  
ATOM    612  CD2 LEU A  65      21.032   5.473  -5.154  1.00 15.00      A    C  
ATOM    613  C   LEU A  65      18.395   4.724  -8.591  1.00 15.00      A    C  
ATOM    614  O   LEU A  65      18.455   5.097  -9.763  1.00 15.00      A    O  
ATOM    615  N   VAL A  66      17.268   4.310  -8.030  1.00 15.00      A    N  
ATOM    616  HN  VAL A  66      17.259   4.048  -7.080  1.00 15.00      A    H  
ATOM    617  CA  VAL A  66      16.041   4.253  -8.808  1.00 15.00      A    C  
ATOM    618  CB  VAL A  66      15.788   2.836  -9.360  1.00 15.00      A    C  
ATOM    619  CG1 VAL A  66      16.747   2.515 -10.492  1.00 15.00      A    C  
ATOM    620  CG2 VAL A  66      15.901   1.802  -8.252  1.00 15.00      A    C  
ATOM    621  C   VAL A  66      14.801   4.697  -8.048  1.00 15.00      A    C  
ATOM    622  O   VAL A  66      14.740   4.651  -6.818  1.00 15.00      A    O  
ATOM    623  N   THR A  67      13.820   5.145  -8.817  1.00 15.00      A    N  
ATOM    624  HN  THR A  67      13.971   5.194  -9.789  1.00 15.00      A    H  
ATOM    625  CA  THR A  67      12.536   5.567  -8.288  1.00 15.00      A    C  
ATOM    626  CB  THR A  67      12.126   6.942  -8.860  1.00 15.00      A    C  
ATOM    627  OG1 THR A  67      13.184   7.884  -8.661  1.00 15.00      A    O  
ATOM    628  HG1 THR A  67      14.037   7.425  -8.680  1.00 15.00      A    H  
ATOM    629  CG2 THR A  67      10.869   7.461  -8.179  1.00 15.00      A    C  
ATOM    630  C   THR A  67      11.501   4.536  -8.721  1.00 15.00      A    C  
ATOM    631  O   THR A  67      10.504   4.291  -8.038  1.00 15.00      A    O  
ATOM    632  N   HIS A  68      11.780   3.917  -9.863  1.00 15.00      A    N  
ATOM    633  HN  HIS A  68      12.614   4.141 -10.333  1.00 15.00      A    H  
ATOM    634  CA  HIS A  68      10.909   2.912 -10.443  1.00 15.00      A    C  
ATOM    635  CB  HIS A  68      10.299   3.436 -11.746  1.00 15.00      A    C  
ATOM    636  CG  HIS A  68       9.572   4.739 -11.599  1.00 15.00      A    C  
ATOM    637  ND1 HIS A  68      10.113   5.914 -12.062  1.00 15.00      A    N  
ATOM    638  CD2 HIS A  68       8.372   4.994 -11.028  1.00 15.00      A    C  
ATOM    639  CE1 HIS A  68       9.235   6.855 -11.764  1.00 15.00      A    C  
ATOM    640  NE2 HIS A  68       8.170   6.346 -11.140  1.00 15.00      A    N  
ATOM    641  HE2 HIS A  68       7.391   6.843 -10.816  1.00 15.00      A    H  
ATOM    642  C   HIS A  68      11.705   1.644 -10.717  1.00 15.00      A    C  
ATOM    643  O   HIS A  68      12.700   1.667 -11.446  1.00 15.00      A    O  
ATOM    644  N   THR A  69      11.268   0.547 -10.130  1.00 15.00      A    N  
ATOM    645  HN  THR A  69      10.458   0.593  -9.575  1.00 15.00      A    H  
ATOM    646  CA  THR A  69      11.944  -0.728 -10.292  1.00 15.00      A    C  
ATOM    647  CB  THR A  69      12.241  -1.356  -8.917  1.00 15.00      A    C  
ATOM    648  OG1 THR A  69      11.097  -1.192  -8.067  1.00 15.00      A    O  
ATOM    649  HG1 THR A  69      10.337  -0.933  -8.597  1.00 15.00      A    H  
ATOM    650  CG2 THR A  69      13.452  -0.706  -8.270  1.00 15.00      A    C  
ATOM    651  C   THR A  69      11.092  -1.707 -11.085  1.00 15.00      A    C  
ATOM    652  O   THR A  69       9.864  -1.716 -10.969  1.00 15.00      A    O  
ATOM    653  N   LEU A  70      11.746  -2.522 -11.895  1.00 15.00      A    N  
ATOM    654  HN  LEU A  70      12.725  -2.433 -11.979  1.00 15.00      A    H  
ATOM    655  CA  LEU A  70      11.057  -3.531 -12.683  1.00 15.00      A    C  
ATOM    656  CB  LEU A  70      11.651  -3.607 -14.092  1.00 15.00      A    C  
ATOM    657  CG  LEU A  70      10.881  -4.451 -15.109  1.00 15.00      A    C  
ATOM    658  CD1 LEU A  70       9.448  -3.964 -15.242  1.00 15.00      A    C  
ATOM    659  CD2 LEU A  70      11.576  -4.428 -16.458  1.00 15.00      A    C  
ATOM    660  C   LEU A  70      11.170  -4.880 -11.981  1.00 15.00      A    C  
ATOM    661  O   LEU A  70      10.587  -5.873 -12.403  1.00 15.00      A    O  
ATOM    662  N   LYS A  71      11.922  -4.888 -10.885  1.00 15.00      A    N  
ATOM    663  HN  LYS A  71      12.342  -4.053 -10.601  1.00 15.00      A    H  
ATOM    664  CA  LYS A  71      12.144  -6.090 -10.085  1.00 15.00      A    C  
ATOM    665  CB  LYS A  71      13.183  -5.840  -8.994  1.00 15.00      A    C  
ATOM    666  CG  LYS A  71      14.537  -6.455  -9.290  1.00 15.00      A    C  
ATOM    667  CD  LYS A  71      14.515  -7.962  -9.101  1.00 15.00      A    C  
ATOM    668  CE  LYS A  71      15.656  -8.620  -9.853  1.00 15.00      A    C  
ATOM    669  NZ  LYS A  71      15.336  -8.787 -11.295  1.00 15.00      A    N  
ATOM    670  HZ1 LYS A  71      16.194  -9.025 -11.825  1.00 15.00      A    H  
ATOM    671  HZ2 LYS A  71      14.932  -7.913 -11.681  1.00 15.00      A    H  
ATOM    672  HZ3 LYS A  71      14.644  -9.559 -11.418  1.00 15.00      A    H  
ATOM    673  C   LYS A  71      10.863  -6.685  -9.483  1.00 15.00      A    C  
ATOM    674  O   LYS A  71      10.676  -7.899  -9.538  1.00 15.00      A    O  
ATOM    675  N   PRO A  72       9.980  -5.864  -8.861  1.00 15.00      A    N  
ATOM    676  CA  PRO A  72       8.723  -6.364  -8.282  1.00 15.00      A    C  
ATOM    677  CB  PRO A  72       8.008  -5.083  -7.844  1.00 15.00      A    C  
ATOM    678  CG  PRO A  72       9.119  -4.140  -7.562  1.00 15.00      A    C  
ATOM    679  CD  PRO A  72      10.146  -4.418  -8.615  1.00 15.00      A    C  
ATOM    680  C   PRO A  72       7.876  -7.127  -9.305  1.00 15.00      A    C  
ATOM    681  O   PRO A  72       7.093  -8.013  -8.953  1.00 15.00      A    O  
ATOM    682  N   ILE A  73       8.056  -6.784 -10.575  1.00 15.00      A    N  
ATOM    683  HN  ILE A  73       8.721  -6.102 -10.795  1.00 15.00      A    H  
ATOM    684  CA  ILE A  73       7.320  -7.417 -11.653  1.00 15.00      A    C  
ATOM    685  CB  ILE A  73       7.061  -6.428 -12.805  1.00 15.00      A    C  
ATOM    686  CG1 ILE A  73       6.799  -5.027 -12.241  1.00 15.00      A    C  
ATOM    687  CG2 ILE A  73       5.878  -6.886 -13.645  1.00 15.00      A    C  
ATOM    688  CD1 ILE A  73       6.582  -3.958 -13.286  1.00 15.00      A    C  
ATOM    689  C   ILE A  73       8.109  -8.612 -12.166  1.00 15.00      A    C  
ATOM    690  O   ILE A  73       8.621  -8.594 -13.290  1.00 15.00      A    O  
ATOM    691  N   HIS A  74       8.194  -9.641 -11.313  1.00 15.00      A    N  
ATOM    692  HN  HIS A  74       7.756  -9.553 -10.435  1.00 15.00      A    H  
ATOM    693  CA  HIS A  74       8.932 -10.873 -11.608  1.00 15.00      A    C  
ATOM    694  CB  HIS A  74       8.612 -11.445 -13.002  1.00 15.00      A    C  
ATOM    695  CG  HIS A  74       8.683 -12.943 -13.071  1.00 15.00      A    C  
ATOM    696  ND1 HIS A  74       9.655 -13.586 -13.802  1.00 15.00      A    N  
ATOM    697  CD2 HIS A  74       7.893 -13.864 -12.468  1.00 15.00      A    C  
ATOM    698  CE1 HIS A  74       9.441 -14.877 -13.626  1.00 15.00      A    C  
ATOM    699  NE2 HIS A  74       8.387 -15.091 -12.827  1.00 15.00      A    N  
ATOM    700  HE2 HIS A  74       8.047 -15.959 -12.537  1.00 15.00      A    H  
ATOM    701  C   HIS A  74      10.430 -10.641 -11.413  1.00 15.00      A    C  
ATOM    702  O   HIS A  74      11.044  -9.851 -12.120  1.00 15.00      A    O  
ATOM    703  N   PRO A  75      11.037 -11.341 -10.440  1.00 15.00      A    N  
ATOM    704  CA  PRO A  75      12.460 -11.181 -10.120  1.00 15.00      A    C  
ATOM    705  CB  PRO A  75      12.641 -12.030  -8.857  1.00 15.00      A    C  
ATOM    706  CG  PRO A  75      11.564 -13.057  -8.949  1.00 15.00      A    C  
ATOM    707  CD  PRO A  75      10.399 -12.368  -9.595  1.00 15.00      A    C  
ATOM    708  C   PRO A  75      13.373 -11.690 -11.232  1.00 15.00      A    C  
ATOM    709  O   PRO A  75      14.524 -11.272 -11.349  1.00 15.00      A    O  
ATOM    710  N   ASP A  76      12.842 -12.564 -12.060  1.00 15.00      A    N  
ATOM    711  HN  ASP A  76      11.904 -12.825 -11.948  1.00 15.00      A    H  
ATOM    712  CA  ASP A  76      13.606 -13.141 -13.153  1.00 15.00      A    C  
ATOM    713  CB  ASP A  76      12.939 -14.422 -13.645  1.00 15.00      A    C  
ATOM    714  CG  ASP A  76      12.877 -15.489 -12.569  1.00 15.00      A    C  
ATOM    715  OD1 ASP A  76      13.929 -16.057 -12.238  1.00 15.00      A    O  
ATOM    716  OD2 ASP A  76      11.768 -15.745 -12.046  1.00 15.00      A    O  
ATOM    717  C   ASP A  76      13.750 -12.139 -14.287  1.00 15.00      A    C  
ATOM    718  O   ASP A  76      14.655 -12.239 -15.117  1.00 15.00      A    O  
ATOM    719  N   ALA A  77      12.857 -11.158 -14.309  1.00 15.00      A    N  
ATOM    720  HN  ALA A  77      12.162 -11.123 -13.615  1.00 15.00      A    H  
ATOM    721  CA  ALA A  77      12.879 -10.135 -15.339  1.00 15.00      A    C  
ATOM    722  CB  ALA A  77      11.587  -9.328 -15.324  1.00 15.00      A    C  
ATOM    723  C   ALA A  77      14.088  -9.215 -15.195  1.00 15.00      A    C  
ATOM    724  O   ALA A  77      14.403  -8.735 -14.100  1.00 15.00      A    O  
ATOM    725  N   ARG A  78      14.776  -8.999 -16.307  1.00 15.00      A    N  
ATOM    726  HN  ARG A  78      14.491  -9.441 -17.136  1.00 15.00      A    H  
ATOM    727  CA  ARG A  78      15.934  -8.127 -16.351  1.00 15.00      A    C  
ATOM    728  CB  ARG A  78      17.178  -8.894 -16.808  1.00 15.00      A    C  
ATOM    729  CG  ARG A  78      17.843  -9.721 -15.720  1.00 15.00      A    C  
ATOM    730  CD  ARG A  78      17.649 -11.213 -15.947  1.00 15.00      A    C  
ATOM    731  NE  ARG A  78      18.245 -11.667 -17.206  1.00 15.00      A    N  
ATOM    732  HE  ARG A  78      17.782 -11.414 -18.033  1.00 15.00      A    H  
ATOM    733  CZ  ARG A  78      19.362 -12.393 -17.289  1.00 15.00      A    C  
ATOM    734  NH1 ARG A  78      20.018 -12.743 -16.186  1.00 15.00      A    N  
ATOM    735 HH11 ARG A  78      19.658 -12.455 -15.251  1.00 15.00      A    H  
ATOM    736 HH12 ARG A  78      20.891 -13.308 -16.249  1.00 15.00      A    H  
ATOM    737  NH2 ARG A  78      19.820 -12.776 -18.478  1.00 15.00      A    N  
ATOM    738 HH21 ARG A  78      20.692 -13.342 -18.547  1.00 15.00      A    H  
ATOM    739 HH22 ARG A  78      19.307 -12.515 -19.347  1.00 15.00      A    H  
ATOM    740  C   ARG A  78      15.646  -6.986 -17.315  1.00 15.00      A    C  
ATOM    741  O   ARG A  78      15.785  -7.134 -18.528  1.00 15.00      A    O  
ATOM    742  N   GLY A  79      15.201  -5.865 -16.775  1.00 15.00      A    N  
ATOM    743  HN  GLY A  79      15.094  -5.806 -15.805  1.00 15.00      A    H  
ATOM    744  CA  GLY A  79      14.889  -4.723 -17.603  1.00 15.00      A    C  
ATOM    745  C   GLY A  79      15.612  -3.479 -17.152  1.00 15.00      A    C  
ATOM    746  O   GLY A  79      16.531  -3.549 -16.337  1.00 15.00      A    O  
ATOM    747  N   SER A  80      15.183  -2.340 -17.666  1.00 15.00      A    N  
ATOM    748  HN  SER A  80      14.426  -2.351 -18.287  1.00 15.00      A    H  
ATOM    749  CA  SER A  80      15.803  -1.076 -17.329  1.00 15.00      A    C  
ATOM    750  CB  SER A  80      15.791  -0.147 -18.550  1.00 15.00      A    C  
ATOM    751  OG  SER A  80      16.295   1.139 -18.235  1.00 15.00      A    O  
ATOM    752  HG  SER A  80      15.761   1.528 -17.534  1.00 15.00      A    H  
ATOM    753  C   SER A  80      15.113  -0.401 -16.148  1.00 15.00      A    C  
ATOM    754  O   SER A  80      13.930  -0.070 -16.211  1.00 15.00      A    O  
ATOM    755  N   ASN A  81      15.857  -0.216 -15.070  1.00 15.00      A    N  
ATOM    756  HN  ASN A  81      16.784  -0.534 -15.070  1.00 15.00      A    H  
ATOM    757  CA  ASN A  81      15.339   0.459 -13.887  1.00 15.00      A    C  
ATOM    758  CB  ASN A  81      16.079  -0.017 -12.632  1.00 15.00      A    C  
ATOM    759  CG  ASN A  81      15.645  -1.392 -12.146  1.00 15.00      A    C  
ATOM    760  OD1 ASN A  81      14.476  -1.772 -12.249  1.00 15.00      A    O  
ATOM    761  ND2 ASN A  81      16.590  -2.153 -11.610  1.00 15.00      A    N  
ATOM    762 HD21 ASN A  81      17.502  -1.793 -11.560  1.00 15.00      A    H  
ATOM    763 HD22 ASN A  81      16.339  -3.038 -11.279  1.00 15.00      A    H  
ATOM    764  C   ASN A  81      15.545   1.958 -14.096  1.00 15.00      A    C  
ATOM    765  O   ASN A  81      16.536   2.359 -14.712  1.00 15.00      A    O  
ATOM    766  N   LEU A  82      14.635   2.789 -13.598  1.00 15.00      A    N  
ATOM    767  HN  LEU A  82      13.889   2.436 -13.068  1.00 15.00      A    H  
ATOM    768  CA  LEU A  82      14.749   4.230 -13.812  1.00 15.00      A    C  
ATOM    769  CB  LEU A  82      13.740   4.703 -14.859  1.00 15.00      A    C  
ATOM    770  CG  LEU A  82      14.091   4.405 -16.318  1.00 15.00      A    C  
ATOM    771  CD1 LEU A  82      12.968   4.853 -17.242  1.00 15.00      A    C  
ATOM    772  CD2 LEU A  82      15.405   5.072 -16.701  1.00 15.00      A    C  
ATOM    773  C   LEU A  82      14.606   5.059 -12.543  1.00 15.00      A    C  
ATOM    774  O   LEU A  82      14.011   4.628 -11.553  1.00 15.00      A    O  
ATOM    775  N   HIS A  83      15.149   6.271 -12.605  1.00 15.00      A    N  
ATOM    776  HN  HIS A  83      15.587   6.546 -13.436  1.00 15.00      A    H  
ATOM    777  CA  HIS A  83      15.110   7.218 -11.500  1.00 15.00      A    C  
ATOM    778  CB  HIS A  83      16.479   7.285 -10.810  1.00 15.00      A    C  
ATOM    779  CG  HIS A  83      16.474   8.005  -9.492  1.00 15.00      A    C  
ATOM    780  ND1 HIS A  83      15.897   7.449  -8.377  1.00 15.00      A    N  
ATOM    781  CD2 HIS A  83      16.998   9.211  -9.166  1.00 15.00      A    C  
ATOM    782  CE1 HIS A  83      16.082   8.316  -7.401  1.00 15.00      A    C  
ATOM    783  NE2 HIS A  83      16.740   9.395  -7.830  1.00 15.00      A    N  
ATOM    784  HE2 HIS A  83      17.000  10.171  -7.295  1.00 15.00      A    H  
ATOM    785  C   HIS A  83      14.737   8.590 -12.053  1.00 15.00      A    C  
ATOM    786  O   HIS A  83      15.534   9.528 -12.036  1.00 15.00      A    O  
ATOM    787  N   SER A  84      13.531   8.687 -12.575  1.00 15.00      A    N  
ATOM    788  HN  SER A  84      12.944   7.904 -12.570  1.00 15.00      A    H  
ATOM    789  CA  SER A  84      13.051   9.927 -13.158  1.00 15.00      A    C  
ATOM    790  CB  SER A  84      12.962   9.773 -14.677  1.00 15.00      A    C  
ATOM    791  OG  SER A  84      12.859   8.402 -15.032  1.00 15.00      A    O  
ATOM    792  HG  SER A  84      11.934   8.148 -15.054  1.00 15.00      A    H  
ATOM    793  C   SER A  84      11.696  10.318 -12.587  1.00 15.00      A    C  
ATOM    794  O   SER A  84      10.773   9.505 -12.545  1.00 15.00      A    O  
ATOM    795  N   LEU A  85      11.586  11.558 -12.134  1.00 15.00      A    N  
ATOM    796  HN  LEU A  85      12.360  12.155 -12.177  1.00 15.00      A    H  
ATOM    797  CA  LEU A  85      10.338  12.055 -11.579  1.00 15.00      A    C  
ATOM    798  CB  LEU A  85      10.589  13.241 -10.642  1.00 15.00      A    C  
ATOM    799  CG  LEU A  85      11.125  12.911  -9.244  1.00 15.00      A    C  
ATOM    800  CD1 LEU A  85      12.603  12.550  -9.297  1.00 15.00      A    C  
ATOM    801  CD2 LEU A  85      10.887  14.075  -8.294  1.00 15.00      A    C  
ATOM    802  C   LEU A  85       9.402  12.478 -12.703  1.00 15.00      A    C  
ATOM    803  O   LEU A  85       9.818  13.176 -13.630  1.00 15.00      A    O  
ATOM    804  N   PRO A  86       8.136  12.043 -12.654  1.00 15.00      A    N  
ATOM    805  CA  PRO A  86       7.150  12.395 -13.673  1.00 15.00      A    C  
ATOM    806  CB  PRO A  86       5.934  11.536 -13.314  1.00 15.00      A    C  
ATOM    807  CG  PRO A  86       6.089  11.245 -11.862  1.00 15.00      A    C  
ATOM    808  CD  PRO A  86       7.569  11.177 -11.606  1.00 15.00      A    C  
ATOM    809  C   PRO A  86       6.789  13.872 -13.595  1.00 15.00      A    C  
ATOM    810  O   PRO A  86       6.739  14.450 -12.509  1.00 15.00      A    O  
ATOM    811  N   GLN A  87       6.558  14.483 -14.745  1.00 15.00      A    N  
ATOM    812  HN  GLN A  87       6.626  13.979 -15.578  1.00 15.00      A    H  
ATOM    813  CA  GLN A  87       6.192  15.887 -14.788  1.00 15.00      A    C  
ATOM    814  CB  GLN A  87       6.315  16.444 -16.207  1.00 15.00      A    C  
ATOM    815  CG  GLN A  87       7.746  16.525 -16.720  1.00 15.00      A    C  
ATOM    816  CD  GLN A  87       8.621  17.436 -15.877  1.00 15.00      A    C  
ATOM    817  OE1 GLN A  87       8.150  18.417 -15.308  1.00 15.00      A    O  
ATOM    818  NE2 GLN A  87       9.902  17.115 -15.786  1.00 15.00      A    N  
ATOM    819 HE21 GLN A  87      10.216  16.319 -16.260  1.00 15.00      A    H  
ATOM    820 HE22 GLN A  87      10.482  17.689 -15.244  1.00 15.00      A    H  
ATOM    821  C   GLN A  87       4.776  16.068 -14.262  1.00 15.00      A    C  
ATOM    822  O   GLN A  87       3.907  15.226 -14.498  1.00 15.00      A    O  
ATOM    823  N   ALA A  88       4.562  17.150 -13.535  1.00 15.00      A    N  
ATOM    824  HN  ALA A  88       5.302  17.772 -13.381  1.00 15.00      A    H  
ATOM    825  CA  ALA A  88       3.257  17.444 -12.963  1.00 15.00      A    C  
ATOM    826  CB  ALA A  88       3.344  18.640 -12.025  1.00 15.00      A    C  
ATOM    827  C   ALA A  88       2.222  17.697 -14.056  1.00 15.00      A    C  
ATOM    828  O   ALA A  88       2.373  18.610 -14.868  1.00 15.00      A    O  
ATOM    829  N   PRO A  89       1.164  16.875 -14.104  1.00 15.00      A    N  
ATOM    830  CA  PRO A  89       0.105  17.019 -15.104  1.00 15.00      A    C  
ATOM    831  CB  PRO A  89      -0.774  15.785 -14.875  1.00 15.00      A    C  
ATOM    832  CG  PRO A  89      -0.514  15.393 -13.462  1.00 15.00      A    C  
ATOM    833  CD  PRO A  89       0.921  15.741 -13.196  1.00 15.00      A    C  
ATOM    834  C   PRO A  89      -0.712  18.289 -14.892  1.00 15.00      A    C  
ATOM    835  O   PRO A  89      -0.822  18.791 -13.773  1.00 15.00      A    O  
ATOM    836  N   GLY A  90      -1.291  18.798 -15.972  1.00 15.00      A    N  
ATOM    837  HN  GLY A  90      -1.168  18.356 -16.836  1.00 15.00      A    H  
ATOM    838  CA  GLY A  90      -2.101  19.999 -15.885  1.00 15.00      A    C  
ATOM    839  C   GLY A  90      -3.538  19.678 -15.534  1.00 15.00      A    C  
ATOM    840  O   GLY A  90      -4.403  20.551 -15.560  1.00 15.00      A    O  
ATOM    841  N   GLN A  91      -3.789  18.415 -15.225  1.00 15.00      A    N  
ATOM    842  HN  GLN A  91      -3.053  17.772 -15.232  1.00 15.00      A    H  
ATOM    843  CA  GLN A  91      -5.116  17.955 -14.855  1.00 15.00      A    C  
ATOM    844  CB  GLN A  91      -5.450  16.657 -15.593  1.00 15.00      A    C  
ATOM    845  CG  GLN A  91      -5.984  16.857 -17.002  1.00 15.00      A    C  
ATOM    846  CD  GLN A  91      -5.863  15.608 -17.852  1.00 15.00      A    C  
ATOM    847  OE1 GLN A  91      -4.886  14.868 -17.760  1.00 15.00      A    O  
ATOM    848  NE2 GLN A  91      -6.862  15.357 -18.677  1.00 15.00      A    N  
ATOM    849 HE21 GLN A  91      -7.615  15.981 -18.695  1.00 15.00      A    H  
ATOM    850 HE22 GLN A  91      -6.809  14.552 -19.232  1.00 15.00      A    H  
ATOM    851  C   GLN A  91      -5.182  17.732 -13.348  1.00 15.00      A    C  
ATOM    852  O   GLN A  91      -4.597  16.779 -12.831  1.00 15.00      A    O  
ATOM    853  N   PRO A  92      -5.882  18.620 -12.627  1.00 15.00      A    N  
ATOM    854  CA  PRO A  92      -6.011  18.531 -11.170  1.00 15.00      A    C  
ATOM    855  CB  PRO A  92      -6.720  19.837 -10.791  1.00 15.00      A    C  
ATOM    856  CG  PRO A  92      -7.447  20.246 -12.024  1.00 15.00      A    C  
ATOM    857  CD  PRO A  92      -6.606  19.779 -13.179  1.00 15.00      A    C  
ATOM    858  C   PRO A  92      -6.844  17.332 -10.725  1.00 15.00      A    C  
ATOM    859  O   PRO A  92      -7.862  17.007 -11.336  1.00 15.00      A    O  
ATOM    860  N   GLY A  93      -6.399  16.675  -9.665  1.00 15.00      A    N  
ATOM    861  HN  GLY A  93      -5.566  16.959  -9.236  1.00 15.00      A    H  
ATOM    862  CA  GLY A  93      -7.123  15.535  -9.147  1.00 15.00      A    C  
ATOM    863  C   GLY A  93      -6.253  14.308  -9.022  1.00 15.00      A    C  
ATOM    864  O   GLY A  93      -6.139  13.727  -7.946  1.00 15.00      A    O  
ATOM    865  N   LEU A  94      -5.618  13.923 -10.115  1.00 15.00      A    N  
ATOM    866  HN  LEU A  94      -5.717  14.444 -10.939  1.00 15.00      A    H  
ATOM    867  CA  LEU A  94      -4.769  12.744 -10.110  1.00 15.00      A    C  
ATOM    868  CB  LEU A  94      -4.932  11.932 -11.399  1.00 15.00      A    C  
ATOM    869  CG  LEU A  94      -4.594  12.642 -12.714  1.00 15.00      A    C  
ATOM    870  CD1 LEU A  94      -4.093  11.638 -13.741  1.00 15.00      A    C  
ATOM    871  CD2 LEU A  94      -5.808  13.386 -13.252  1.00 15.00      A    C  
ATOM    872  C   LEU A  94      -3.305  13.094  -9.871  1.00 15.00      A    C  
ATOM    873  O   LEU A  94      -2.742  13.962 -10.539  1.00 15.00      A    O  
ATOM    874  N   ALA A  95      -2.703  12.425  -8.902  1.00 15.00      A    N  
ATOM    875  HN  ALA A  95      -3.216  11.769  -8.384  1.00 15.00      A    H  
ATOM    876  CA  ALA A  95      -1.302  12.632  -8.576  1.00 15.00      A    C  
ATOM    877  CB  ALA A  95      -1.178  13.447  -7.297  1.00 15.00      A    C  
ATOM    878  C   ALA A  95      -0.625  11.281  -8.410  1.00 15.00      A    C  
ATOM    879  O   ALA A  95      -1.256  10.244  -8.622  1.00 15.00      A    O  
ATOM    880  N   GLY A  96       0.646  11.281  -8.041  1.00 15.00      A    N  
ATOM    881  HN  GLY A  96       1.116  12.131  -7.885  1.00 15.00      A    H  
ATOM    882  CA  GLY A  96       1.334  10.027  -7.854  1.00 15.00      A    C  
ATOM    883  C   GLY A  96       2.759  10.021  -8.361  1.00 15.00      A    C  
ATOM    884  O   GLY A  96       2.994  10.072  -9.566  1.00 15.00      A    O  
ATOM    885  N   SER A  97       3.701   9.995  -7.422  1.00 15.00      A    N  
ATOM    886  HN  SER A  97       3.421  10.045  -6.483  1.00 15.00      A    H  
ATOM    887  CA  SER A  97       5.131   9.925  -7.729  1.00 15.00      A    C  
ATOM    888  CB  SER A  97       5.431   8.833  -8.773  1.00 15.00      A    C  
ATOM    889  OG  SER A  97       6.777   8.397  -8.709  1.00 15.00      A    O  
ATOM    890  HG  SER A  97       7.357   9.167  -8.681  1.00 15.00      A    H  
ATOM    891  C   SER A  97       5.757  11.266  -8.125  1.00 15.00      A    C  
ATOM    892  O   SER A  97       6.918  11.304  -8.531  1.00 15.00      A    O  
ATOM    893  N   HIS A  98       5.026  12.364  -8.003  1.00 15.00      A    N  
ATOM    894  HN  HIS A  98       4.099  12.310  -7.666  1.00 15.00      A    H  
ATOM    895  CA  HIS A  98       5.600  13.662  -8.358  1.00 15.00      A    C  
ATOM    896  CB  HIS A  98       4.964  14.325  -9.587  1.00 15.00      A    C  
ATOM    897  CG  HIS A  98       3.464  14.381  -9.607  1.00 15.00      A    C  
ATOM    898  ND1 HIS A  98       2.773  15.421  -9.030  1.00 15.00      A    N  
ATOM    899  CD2 HIS A  98       2.584  13.525 -10.182  1.00 15.00      A    C  
ATOM    900  CE1 HIS A  98       1.496  15.179  -9.266  1.00 15.00      A    C  
ATOM    901  NE2 HIS A  98       1.334  14.047  -9.962  1.00 15.00      A    N  
ATOM    902  HE2 HIS A  98       0.485  13.668 -10.274  1.00 15.00      A    H  
ATOM    903  C   HIS A  98       5.725  14.605  -7.169  1.00 15.00      A    C  
ATOM    904  O   HIS A  98       6.603  15.470  -7.136  1.00 15.00      A    O  
ATOM    905  N   GLU A  99       4.867  14.412  -6.177  1.00 15.00      A    N  
ATOM    906  HN  GLU A  99       4.175  13.712  -6.271  1.00 15.00      A    H  
ATOM    907  CA  GLU A  99       4.881  15.229  -4.971  1.00 15.00      A    C  
ATOM    908  CB  GLU A  99       3.539  15.135  -4.241  1.00 15.00      A    C  
ATOM    909  CG  GLU A  99       2.348  14.894  -5.160  1.00 15.00      A    C  
ATOM    910  CD  GLU A  99       2.203  13.421  -5.534  1.00 15.00      A    C  
ATOM    911  OE1 GLU A  99       2.710  13.012  -6.620  1.00 15.00      A    O  
ATOM    912  OE2 GLU A  99       1.627  12.665  -4.734  1.00 15.00      A    O  
ATOM    913  C   GLU A  99       6.019  14.805  -4.049  1.00 15.00      A    C  
ATOM    914  O   GLU A  99       6.136  15.277  -2.908  1.00 15.00      A    O  
ATOM    915  N   LEU A 100       6.868  13.929  -4.568  1.00 15.00      A    N  
ATOM    916  HN  LEU A 100       6.729  13.637  -5.495  1.00 15.00      A    H  
ATOM    917  CA  LEU A 100       8.006  13.407  -3.835  1.00 15.00      A    C  
ATOM    918  CB  LEU A 100       8.264  11.949  -4.233  1.00 15.00      A    C  
ATOM    919  CG  LEU A 100       7.127  10.959  -3.967  1.00 15.00      A    C  
ATOM    920  CD1 LEU A 100       7.529   9.553  -4.394  1.00 15.00      A    C  
ATOM    921  CD2 LEU A 100       6.729  10.981  -2.498  1.00 15.00      A    C  
ATOM    922  C   LEU A 100       9.253  14.241  -4.110  1.00 15.00      A    C  
ATOM    923  O   LEU A 100      10.155  13.804  -4.817  1.00 15.00      A    O  
ATOM    924  N   GLY A 101       9.285  15.447  -3.562  1.00 15.00      A    N  
ATOM    925  HN  GLY A 101       8.524  15.751  -3.031  1.00 15.00      A    H  
ATOM    926  CA  GLY A 101      10.430  16.317  -3.754  1.00 15.00      A    C  
ATOM    927  C   GLY A 101      11.511  16.035  -2.733  1.00 15.00      A    C  
ATOM    928  O   GLY A 101      12.248  15.056  -2.857  1.00 15.00      A    O  
ATOM    929  N   ASP A 102      11.576  16.871  -1.696  1.00 15.00      A    N  
ATOM    930  HN  ASP A 102      10.965  17.633  -1.665  1.00 15.00      A    H  
ATOM    931  CA  ASP A 102      12.560  16.716  -0.618  1.00 15.00      A    C  
ATOM    932  CB  ASP A 102      12.634  17.998   0.225  1.00 15.00      A    C  
ATOM    933  CG  ASP A 102      13.185  19.193  -0.529  1.00 15.00      A    C  
ATOM    934  OD1 ASP A 102      13.872  18.989  -1.552  1.00 15.00      A    O  
ATOM    935  OD2 ASP A 102      12.921  20.335  -0.099  1.00 15.00      A    O  
ATOM    936  C   ASP A 102      12.182  15.543   0.287  1.00 15.00      A    C  
ATOM    937  O   ASP A 102      12.532  15.507   1.463  1.00 15.00      A    O  
ATOM    938  N   ARG A 103      11.468  14.581  -0.281  1.00 15.00      A    N  
ATOM    939  HN  ARG A 103      11.262  14.654  -1.236  1.00 15.00      A    H  
ATOM    940  CA  ARG A 103      11.016  13.407   0.446  1.00 15.00      A    C  
ATOM    941  CB  ARG A 103       9.513  13.515   0.735  1.00 15.00      A    C  
ATOM    942  CG  ARG A 103       8.679  13.965  -0.457  1.00 15.00      A    C  
ATOM    943  CD  ARG A 103       7.211  14.126  -0.091  1.00 15.00      A    C  
ATOM    944  NE  ARG A 103       7.002  15.171   0.913  1.00 15.00      A    N  
ATOM    945  HE  ARG A 103       7.477  15.069   1.766  1.00 15.00      A    H  
ATOM    946  CZ  ARG A 103       6.215  16.236   0.736  1.00 15.00      A    C  
ATOM    947  NH1 ARG A 103       5.563  16.403  -0.411  1.00 15.00      A    N  
ATOM    948 HH11 ARG A 103       4.947  17.232  -0.551  1.00 15.00      A    H  
ATOM    949 HH12 ARG A 103       5.665  15.703  -1.184  1.00 15.00      A    H  
ATOM    950  NH2 ARG A 103       6.081  17.133   1.710  1.00 15.00      A    N  
ATOM    951 HH21 ARG A 103       5.468  17.967   1.578  1.00 15.00      A    H  
ATOM    952 HH22 ARG A 103       6.588  17.009   2.613  1.00 15.00      A    H  
ATOM    953  C   ARG A 103      11.317  12.145  -0.355  1.00 15.00      A    C  
ATOM    954  O   ARG A 103      10.663  11.114  -0.189  1.00 15.00      A    O  
ATOM    955  N   LEU A 104      12.307  12.246  -1.233  1.00 15.00      A    N  
ATOM    956  HN  LEU A 104      12.781  13.100  -1.317  1.00 15.00      A    H  
ATOM    957  CA  LEU A 104      12.719  11.125  -2.070  1.00 15.00      A    C  
ATOM    958  CB  LEU A 104      13.467  11.629  -3.308  1.00 15.00      A    C  
ATOM    959  CG  LEU A 104      12.634  11.898  -4.560  1.00 15.00      A    C  
ATOM    960  CD1 LEU A 104      13.504  12.501  -5.652  1.00 15.00      A    C  
ATOM    961  CD2 LEU A 104      11.970  10.619  -5.050  1.00 15.00      A    C  
ATOM    962  C   LEU A 104      13.626  10.178  -1.295  1.00 15.00      A    C  
ATOM    963  O   LEU A 104      14.792  10.486  -1.051  1.00 15.00      A    O  
ATOM    964  N   VAL A 105      13.087   9.030  -0.911  1.00 15.00      A    N  
ATOM    965  HN  VAL A 105      12.145   8.854  -1.115  1.00 15.00      A    H  
ATOM    966  CA  VAL A 105      13.855   8.034  -0.170  1.00 15.00      A    C  
ATOM    967  CB  VAL A 105      12.956   6.898   0.350  1.00 15.00      A    C  
ATOM    968  CG1 VAL A 105      13.616   6.186   1.518  1.00 15.00      A    C  
ATOM    969  CG2 VAL A 105      11.586   7.431   0.743  1.00 15.00      A    C  
ATOM    970  C   VAL A 105      14.953   7.448  -1.055  1.00 15.00      A    C  
ATOM    971  O   VAL A 105      16.072   7.222  -0.601  1.00 15.00      A    O  
ATOM    972  N   SER A 106      14.607   7.234  -2.326  1.00 15.00      A    N  
ATOM    973  HN  SER A 106      13.695   7.444  -2.599  1.00 15.00      A    H  
ATOM    974  CA  SER A 106      15.534   6.703  -3.326  1.00 15.00      A    C  
ATOM    975  CB  SER A 106      16.765   7.605  -3.467  1.00 15.00      A    C  
ATOM    976  OG  SER A 106      17.476   7.322  -4.661  1.00 15.00      A    O  
ATOM    977  HG  SER A 106      18.075   6.582  -4.511  1.00 15.00      A    H  
ATOM    978  C   SER A 106      15.948   5.257  -3.051  1.00 15.00      A    C  
ATOM    979  O   SER A 106      16.664   4.970  -2.094  1.00 15.00      A    O  
ATOM    980  N   ASP A 107      15.498   4.347  -3.901  1.00 15.00      A    N  
ATOM    981  HN  ASP A 107      14.941   4.627  -4.657  1.00 15.00      A    H  
ATOM    982  CA  ASP A 107      15.839   2.941  -3.758  1.00 15.00      A    C  
ATOM    983  CB  ASP A 107      14.734   2.053  -4.338  1.00 15.00      A    C  
ATOM    984  CG  ASP A 107      14.590   0.723  -3.618  1.00 15.00      A    C  
ATOM    985  OD1 ASP A 107      15.614   0.153  -3.178  1.00 15.00      A    O  
ATOM    986  OD2 ASP A 107      13.446   0.234  -3.487  1.00 15.00      A    O  
ATOM    987  C   ASP A 107      17.157   2.677  -4.481  1.00 15.00      A    C  
ATOM    988  O   ASP A 107      17.574   3.473  -5.328  1.00 15.00      A    O  
ATOM    989  N   VAL A 108      17.804   1.569  -4.160  1.00 15.00      A    N  
ATOM    990  HN  VAL A 108      17.398   0.950  -3.513  1.00 15.00      A    H  
ATOM    991  CA  VAL A 108      19.084   1.228  -4.769  1.00 15.00      A    C  
ATOM    992  CB  VAL A 108      20.247   1.369  -3.759  1.00 15.00      A    C  
ATOM    993  CG1 VAL A 108      21.591   1.329  -4.471  1.00 15.00      A    C  
ATOM    994  CG2 VAL A 108      20.113   2.641  -2.936  1.00 15.00      A    C  
ATOM    995  C   VAL A 108      19.060  -0.204  -5.295  1.00 15.00      A    C  
ATOM    996  O   VAL A 108      18.637  -1.121  -4.591  1.00 15.00      A    O  
ATOM    997  N   VAL A 109      19.506  -0.389  -6.531  1.00 15.00      A    N  
ATOM    998  HN  VAL A 109      19.822   0.386  -7.050  1.00 15.00      A    H  
ATOM    999  CA  VAL A 109      19.545  -1.712  -7.142  1.00 15.00      A    C  
ATOM   1000  CB  VAL A 109      18.543  -1.841  -8.311  1.00 15.00      A    C  
ATOM   1001  CG1 VAL A 109      17.114  -1.906  -7.797  1.00 15.00      A    C  
ATOM   1002  CG2 VAL A 109      18.709  -0.698  -9.302  1.00 15.00      A    C  
ATOM   1003  C   VAL A 109      20.945  -2.031  -7.655  1.00 15.00      A    C  
ATOM   1004  O   VAL A 109      21.698  -1.129  -8.027  1.00 15.00      A    O  
ATOM   1005  N   GLY A 110      21.294  -3.312  -7.660  1.00 15.00      A    N  
ATOM   1006  HN  GLY A 110      20.668  -3.986  -7.321  1.00 15.00      A    H  
ATOM   1007  CA  GLY A 110      22.595  -3.719  -8.144  1.00 15.00      A    C  
ATOM   1008  C   GLY A 110      23.296  -4.682  -7.211  1.00 15.00      A    C  
ATOM   1009  O   GLY A 110      22.684  -5.617  -6.695  1.00 15.00      A    O  
ATOM   1010  N   ASN A 111      24.579  -4.444  -6.991  1.00 15.00      A    N  
ATOM   1011  HN  ASN A 111      24.997  -3.663  -7.421  1.00 15.00      A    H  
ATOM   1012  CA  ASN A 111      25.387  -5.292  -6.129  1.00 15.00      A    C  
ATOM   1013  CB  ASN A 111      26.788  -5.469  -6.725  1.00 15.00      A    C  
ATOM   1014  CG  ASN A 111      27.694  -6.332  -5.868  1.00 15.00      A    C  
ATOM   1015  OD1 ASN A 111      27.229  -7.189  -5.117  1.00 15.00      A    O  
ATOM   1016  ND2 ASN A 111      28.996  -6.115  -5.976  1.00 15.00      A    N  
ATOM   1017 HD21 ASN A 111      29.303  -5.413  -6.599  1.00 15.00      A    H  
ATOM   1018 HD22 ASN A 111      29.601  -6.662  -5.437  1.00 15.00      A    H  
ATOM   1019  C   ASN A 111      25.481  -4.713  -4.722  1.00 15.00      A    C  
ATOM   1020  O   ASN A 111      25.936  -3.585  -4.530  1.00 15.00      A    O  
ATOM   1021  N   ALA A 112      25.056  -5.500  -3.742  1.00 15.00      A    N  
ATOM   1022  HN  ALA A 112      24.710  -6.388  -3.965  1.00 15.00      A    H  
ATOM   1023  CA  ALA A 112      25.082  -5.081  -2.345  1.00 15.00      A    C  
ATOM   1024  CB  ALA A 112      24.229  -6.011  -1.495  1.00 15.00      A    C  
ATOM   1025  C   ALA A 112      26.508  -5.015  -1.802  1.00 15.00      A    C  
ATOM   1026  O   ALA A 112      26.765  -4.363  -0.790  1.00 15.00      A    O  
ATOM   1027  N   ALA A 113      27.441  -5.667  -2.493  1.00 15.00      A    N  
ATOM   1028  HN  ALA A 113      27.179  -6.153  -3.306  1.00 15.00      A    H  
ATOM   1029  CA  ALA A 113      28.844  -5.684  -2.076  1.00 15.00      A    C  
ATOM   1030  CB  ALA A 113      29.567  -6.879  -2.677  1.00 15.00      A    C  
ATOM   1031  C   ALA A 113      29.557  -4.377  -2.437  1.00 15.00      A    C  
ATOM   1032  O   ALA A 113      30.783  -4.332  -2.559  1.00 15.00      A    O  
ATOM   1033  N   ALA A 114      28.771  -3.328  -2.624  1.00 15.00      A    N  
ATOM   1034  HN  ALA A 114      27.802  -3.447  -2.544  1.00 15.00      A    H  
ATOM   1035  CA  ALA A 114      29.285  -2.006  -2.951  1.00 15.00      A    C  
ATOM   1036  CB  ALA A 114      29.343  -1.826  -4.461  1.00 15.00      A    C  
ATOM   1037  C   ALA A 114      28.372  -0.959  -2.327  1.00 15.00      A    C  
ATOM   1038  O   ALA A 114      28.314   0.189  -2.768  1.00 15.00      A    O  
ATOM   1039  N   LEU A 115      27.668  -1.371  -1.276  1.00 15.00      A    N  
ATOM   1040  HN  LEU A 115      27.794  -2.290  -0.954  1.00 15.00      A    H  
ATOM   1041  CA  LEU A 115      26.725  -0.502  -0.582  1.00 15.00      A    C  
ATOM   1042  CB  LEU A 115      25.842  -1.321   0.364  1.00 15.00      A    C  
ATOM   1043  CG  LEU A 115      24.545  -0.655   0.830  1.00 15.00      A    C  
ATOM   1044  CD1 LEU A 115      23.654  -0.324  -0.359  1.00 15.00      A    C  
ATOM   1045  CD2 LEU A 115      23.811  -1.548   1.820  1.00 15.00      A    C  
ATOM   1046  C   LEU A 115      27.429   0.619   0.180  1.00 15.00      A    C  
ATOM   1047  O   LEU A 115      26.792   1.593   0.597  1.00 15.00      A    O  
ATOM   1048  N   ASP A 116      28.736   0.484   0.359  1.00 15.00      A    N  
ATOM   1049  HN  ASP A 116      29.194  -0.305  -0.010  1.00 15.00      A    H  
ATOM   1050  CA  ASP A 116      29.520   1.491   1.061  1.00 15.00      A    C  
ATOM   1051  CB  ASP A 116      30.897   0.950   1.476  1.00 15.00      A    C  
ATOM   1052  CG  ASP A 116      31.792   0.582   0.305  1.00 15.00      A    C  
ATOM   1053  OD1 ASP A 116      33.018   0.810   0.403  1.00 15.00      A    O  
ATOM   1054  OD2 ASP A 116      31.269   0.059  -0.705  1.00 15.00      A    O  
ATOM   1055  C   ASP A 116      29.654   2.744   0.205  1.00 15.00      A    C  
ATOM   1056  O   ASP A 116      29.660   3.863   0.721  1.00 15.00      A    O  
ATOM   1057  N   VAL A 117      29.726   2.545  -1.107  1.00 15.00      A    N  
ATOM   1058  HN  VAL A 117      29.727   1.621  -1.448  1.00 15.00      A    H  
ATOM   1059  CA  VAL A 117      29.832   3.651  -2.052  1.00 15.00      A    C  
ATOM   1060  CB  VAL A 117      30.025   3.144  -3.497  1.00 15.00      A    C  
ATOM   1061  CG1 VAL A 117      30.290   4.303  -4.446  1.00 15.00      A    C  
ATOM   1062  CG2 VAL A 117      31.155   2.128  -3.565  1.00 15.00      A    C  
ATOM   1063  C   VAL A 117      28.571   4.507  -1.980  1.00 15.00      A    C  
ATOM   1064  O   VAL A 117      28.631   5.737  -2.037  1.00 15.00      A    O  
ATOM   1065  N   PHE A 118      27.428   3.843  -1.832  1.00 15.00      A    N  
ATOM   1066  HN  PHE A 118      27.449   2.863  -1.797  1.00 15.00      A    H  
ATOM   1067  CA  PHE A 118      26.151   4.536  -1.726  1.00 15.00      A    C  
ATOM   1068  CB  PHE A 118      24.986   3.538  -1.752  1.00 15.00      A    C  
ATOM   1069  CG  PHE A 118      23.676   4.119  -1.292  1.00 15.00      A    C  
ATOM   1070  CD1 PHE A 118      23.051   5.120  -2.019  1.00 15.00      A    C  
ATOM   1071  CD2 PHE A 118      23.074   3.670  -0.127  1.00 15.00      A    C  
ATOM   1072  CE1 PHE A 118      21.854   5.663  -1.594  1.00 15.00      A    C  
ATOM   1073  CE2 PHE A 118      21.875   4.207   0.304  1.00 15.00      A    C  
ATOM   1074  CZ  PHE A 118      21.265   5.206  -0.430  1.00 15.00      A    C  
ATOM   1075  C   PHE A 118      26.112   5.361  -0.447  1.00 15.00      A    C  
ATOM   1076  O   PHE A 118      25.645   6.497  -0.442  1.00 15.00      A    O  
ATOM   1077  N   LYS A 119      26.630   4.786   0.633  1.00 15.00      A    N  
ATOM   1078  HN  LYS A 119      27.009   3.884   0.558  1.00 15.00      A    H  
ATOM   1079  CA  LYS A 119      26.661   5.470   1.919  1.00 15.00      A    C  
ATOM   1080  CB  LYS A 119      27.073   4.506   3.037  1.00 15.00      A    C  
ATOM   1081  CG  LYS A 119      26.096   3.362   3.280  1.00 15.00      A    C  
ATOM   1082  CD  LYS A 119      24.736   3.871   3.736  1.00 15.00      A    C  
ATOM   1083  CE  LYS A 119      23.907   2.762   4.371  1.00 15.00      A    C  
ATOM   1084  NZ  LYS A 119      23.563   1.686   3.400  1.00 15.00      A    N  
ATOM   1085  HZ1 LYS A 119      24.424   1.335   2.935  1.00 15.00      A    H  
ATOM   1086  HZ2 LYS A 119      22.915   2.052   2.673  1.00 15.00      A    H  
ATOM   1087  HZ3 LYS A 119      23.100   0.894   3.892  1.00 15.00      A    H  
ATOM   1088  C   LYS A 119      27.606   6.668   1.868  1.00 15.00      A    C  
ATOM   1089  O   LYS A 119      27.435   7.638   2.603  1.00 15.00      A    O  
ATOM   1090  N   PHE A 120      28.599   6.587   0.988  1.00 15.00      A    N  
ATOM   1091  HN  PHE A 120      28.689   5.774   0.446  1.00 15.00      A    H  
ATOM   1092  CA  PHE A 120      29.568   7.661   0.813  1.00 15.00      A    C  
ATOM   1093  CB  PHE A 120      30.745   7.173  -0.042  1.00 15.00      A    C  
ATOM   1094  CG  PHE A 120      31.745   8.241  -0.397  1.00 15.00      A    C  
ATOM   1095  CD1 PHE A 120      32.538   8.822   0.579  1.00 15.00      A    C  
ATOM   1096  CD2 PHE A 120      31.894   8.659  -1.710  1.00 15.00      A    C  
ATOM   1097  CE1 PHE A 120      33.459   9.798   0.254  1.00 15.00      A    C  
ATOM   1098  CE2 PHE A 120      32.812   9.635  -2.042  1.00 15.00      A    C  
ATOM   1099  CZ  PHE A 120      33.596  10.206  -1.058  1.00 15.00      A    C  
ATOM   1100  C   PHE A 120      28.906   8.870   0.162  1.00 15.00      A    C  
ATOM   1101  O   PHE A 120      29.114  10.006   0.578  1.00 15.00      A    O  
ATOM   1102  N   LEU A 121      28.092   8.617  -0.853  1.00 15.00      A    N  
ATOM   1103  HN  LEU A 121      27.952   7.686  -1.135  1.00 15.00      A    H  
ATOM   1104  CA  LEU A 121      27.399   9.686  -1.560  1.00 15.00      A    C  
ATOM   1105  CB  LEU A 121      26.956   9.214  -2.946  1.00 15.00      A    C  
ATOM   1106  CG  LEU A 121      28.066   8.841  -3.928  1.00 15.00      A    C  
ATOM   1107  CD1 LEU A 121      27.478   8.333  -5.234  1.00 15.00      A    C  
ATOM   1108  CD2 LEU A 121      28.984  10.027  -4.176  1.00 15.00      A    C  
ATOM   1109  C   LEU A 121      26.182  10.154  -0.775  1.00 15.00      A    C  
ATOM   1110  O   LEU A 121      25.606  11.200  -1.074  1.00 15.00      A    O  
ATOM   1111  N   SER A 122      25.812   9.388   0.239  1.00 15.00      A    N  
ATOM   1112  HN  SER A 122      26.336   8.587   0.450  1.00 15.00      A    H  
ATOM   1113  CA  SER A 122      24.651   9.707   1.048  1.00 15.00      A    C  
ATOM   1114  CB  SER A 122      23.919   8.427   1.452  1.00 15.00      A    C  
ATOM   1115  OG  SER A 122      22.556   8.686   1.738  1.00 15.00      A    O  
ATOM   1116  HG  SER A 122      22.419   9.641   1.808  1.00 15.00      A    H  
ATOM   1117  C   SER A 122      25.002  10.532   2.285  1.00 15.00      A    C  
ATOM   1118  O   SER A 122      24.127  10.835   3.095  1.00 15.00      A    O  
ATOM   1119  N   LEU A 123      26.274  10.899   2.448  1.00 15.00      A    N  
ATOM   1120  HN  LEU A 123      26.949  10.629   1.793  1.00 15.00      A    H  
ATOM   1121  CA  LEU A 123      26.658  11.700   3.607  1.00 15.00      A    C  
ATOM   1122  CB  LEU A 123      28.171  11.624   3.919  1.00 15.00      A    C  
ATOM   1123  CG  LEU A 123      29.165  12.174   2.883  1.00 15.00      A    C  
ATOM   1124  CD1 LEU A 123      29.350  13.680   3.038  1.00 15.00      A    C  
ATOM   1125  CD2 LEU A 123      30.508  11.466   3.024  1.00 15.00      A    C  
ATOM   1126  C   LEU A 123      26.164  13.141   3.470  1.00 15.00      A    C  
ATOM   1127  O   LEU A 123      26.361  13.777   2.434  1.00 15.00      A    O  
ATOM   1128  N   GLN A 124      25.481  13.644   4.502  1.00 15.00      A    N  
ATOM   1129  HN  GLN A 124      25.293  13.075   5.267  1.00 15.00      A    H  
ATOM   1130  CA  GLN A 124      24.979  15.012   4.492  1.00 15.00      A    C  
ATOM   1131  CB  GLN A 124      23.475  15.052   4.775  1.00 15.00      A    C  
ATOM   1132  CG  GLN A 124      22.657  13.983   4.058  1.00 15.00      A    C  
ATOM   1133  CD  GLN A 124      21.250  14.448   3.711  1.00 15.00      A    C  
ATOM   1134  OE1 GLN A 124      20.590  13.882   2.845  1.00 15.00      A    O  
ATOM   1135  NE2 GLN A 124      20.795  15.509   4.356  1.00 15.00      A    N  
ATOM   1136 HE21 GLN A 124      21.382  15.940   5.007  1.00 15.00      A    H  
ATOM   1137 HE22 GLN A 124      19.878  15.805   4.166  1.00 15.00      A    H  
ATOM   1138  C   GLN A 124      25.735  15.868   5.512  1.00 15.00      A    C  
ATOM   1139  O   GLN A 124      25.594  15.679   6.708  1.00 15.00      A    O  
ATOM   1140  N   TYR A 125      26.568  16.784   5.021  1.00 15.00      A    N  
ATOM   1141  HN  TYR A 125      26.666  16.862   4.048  1.00 15.00      A    H  
ATOM   1142  CA  TYR A 125      27.368  17.651   5.905  1.00 15.00      A    C  
ATOM   1143  CB  TYR A 125      28.818  17.750   5.398  1.00 15.00      A    C  
ATOM   1144  CG  TYR A 125      29.681  18.787   6.100  1.00 15.00      A    C  
ATOM   1145  CD1 TYR A 125      30.267  18.517   7.330  1.00 15.00      A    C  
ATOM   1146  CD2 TYR A 125      29.923  20.035   5.525  1.00 15.00      A    C  
ATOM   1147  CE1 TYR A 125      31.060  19.452   7.963  1.00 15.00      A    C  
ATOM   1148  CE2 TYR A 125      30.712  20.977   6.151  1.00 15.00      A    C  
ATOM   1149  CZ  TYR A 125      31.280  20.682   7.369  1.00 15.00      A    C  
ATOM   1150  OH  TYR A 125      32.064  21.623   7.998  1.00 15.00      A    O  
ATOM   1151  HH  TYR A 125      32.959  21.549   7.678  1.00 15.00      A    H  
ATOM   1152  C   TYR A 125      26.766  19.049   6.092  1.00 15.00      A    C  
ATOM   1153  O   TYR A 125      26.502  19.479   7.209  1.00 15.00      A    O  
ATOM   1154  N   GLN A 126      26.550  19.763   4.989  1.00 15.00      A    N  
ATOM   1155  HN  GLN A 126      26.779  19.383   4.124  1.00 15.00      A    H  
ATOM   1156  CA  GLN A 126      25.997  21.112   5.067  1.00 15.00      A    C  
ATOM   1157  CB  GLN A 126      26.501  21.987   3.917  1.00 15.00      A    C  
ATOM   1158  CG  GLN A 126      25.989  23.427   3.954  1.00 15.00      A    C  
ATOM   1159  CD  GLN A 126      26.626  24.262   5.052  1.00 15.00      A    C  
ATOM   1160  OE1 GLN A 126      27.777  24.051   5.420  1.00 15.00      A    O  
ATOM   1161  NE2 GLN A 126      25.878  25.217   5.581  1.00 15.00      A    N  
ATOM   1162 HE21 GLN A 126      24.966  25.331   5.244  1.00 15.00      A    H  
ATOM   1163 HE22 GLN A 126      26.271  25.770   6.287  1.00 15.00      A    H  
ATOM   1164  C   GLN A 126      24.477  21.104   5.104  1.00 15.00      A    C  
ATOM   1165  O   GLN A 126      23.870  21.565   6.064  1.00 15.00      A    O  
ATOM   1166  N   GLY A 127      23.865  20.586   4.058  1.00 15.00      A    N  
ATOM   1167  HN  GLY A 127      24.397  20.230   3.314  1.00 15.00      A    H  
ATOM   1168  CA  GLY A 127      22.416  20.538   4.008  1.00 15.00      A    C  
ATOM   1169  C   GLY A 127      21.922  19.777   2.802  1.00 15.00      A    C  
ATOM   1170  O   GLY A 127      20.873  20.090   2.245  1.00 15.00      A    O  
ATOM   1171  N   LYS A 128      22.693  18.780   2.393  1.00 15.00      A    N  
ATOM   1172  HN  LYS A 128      23.506  18.572   2.894  1.00 15.00      A    H  
ATOM   1173  CA  LYS A 128      22.358  17.953   1.244  1.00 15.00      A    C  
ATOM   1174  CB  LYS A 128      22.360  18.772  -0.059  1.00 15.00      A    C  
ATOM   1175  CG  LYS A 128      23.634  19.566  -0.311  1.00 15.00      A    C  
ATOM   1176  CD  LYS A 128      23.365  20.822  -1.133  1.00 15.00      A    C  
ATOM   1177  CE  LYS A 128      23.131  20.503  -2.602  1.00 15.00      A    C  
ATOM   1178  NZ  LYS A 128      22.951  21.733  -3.420  1.00 15.00      A    N  
ATOM   1179  HZ1 LYS A 128      23.829  22.297  -3.423  1.00 15.00      A    H  
ATOM   1180  HZ2 LYS A 128      22.183  22.314  -3.043  1.00 15.00      A    H  
ATOM   1181  HZ3 LYS A 128      22.728  21.479  -4.414  1.00 15.00      A    H  
ATOM   1182  C   LYS A 128      23.341  16.794   1.150  1.00 15.00      A    C  
ATOM   1183  O   LYS A 128      24.404  16.831   1.776  1.00 15.00      A    O  
ATOM   1184  N   ASN A 129      22.975  15.772   0.386  1.00 15.00      A    N  
ATOM   1185  HN  ASN A 129      22.109  15.804  -0.062  1.00 15.00      A    H  
ATOM   1186  CA  ASN A 129      23.826  14.600   0.197  1.00 15.00      A    C  
ATOM   1187  CB  ASN A 129      23.089  13.529  -0.621  1.00 15.00      A    C  
ATOM   1188  CG  ASN A 129      22.122  12.697   0.195  1.00 15.00      A    C  
ATOM   1189  OD1 ASN A 129      22.522  11.780   0.900  1.00 15.00      A    O  
ATOM   1190  ND2 ASN A 129      20.839  12.988   0.079  1.00 15.00      A    N  
ATOM   1191 HD21 ASN A 129      20.579  13.717  -0.516  1.00 15.00      A    H  
ATOM   1192 HD22 ASN A 129      20.201  12.461   0.605  1.00 15.00      A    H  
ATOM   1193  C   ASN A 129      25.090  14.987  -0.553  1.00 15.00      A    C  
ATOM   1194  O   ASN A 129      25.125  16.018  -1.229  1.00 15.00      A    O  
ATOM   1195  N   LEU A 130      26.120  14.158  -0.448  1.00 15.00      A    N  
ATOM   1196  HN  LEU A 130      26.039  13.357   0.115  1.00 15.00      A    H  
ATOM   1197  CA  LEU A 130      27.372  14.421  -1.142  1.00 15.00      A    C  
ATOM   1198  CB  LEU A 130      28.450  13.417  -0.733  1.00 15.00      A    C  
ATOM   1199  CG  LEU A 130      29.865  13.709  -1.245  1.00 15.00      A    C  
ATOM   1200  CD1 LEU A 130      30.384  15.025  -0.683  1.00 15.00      A    C  
ATOM   1201  CD2 LEU A 130      30.808  12.567  -0.903  1.00 15.00      A    C  
ATOM   1202  C   LEU A 130      27.136  14.367  -2.644  1.00 15.00      A    C  
ATOM   1203  O   LEU A 130      27.735  15.121  -3.410  1.00 15.00      A    O  
ATOM   1204  N   LEU A 131      26.238  13.477  -3.057  1.00 15.00      A    N  
ATOM   1205  HN  LEU A 131      25.797  12.900  -2.396  1.00 15.00      A    H  
ATOM   1206  CA  LEU A 131      25.899  13.337  -4.463  1.00 15.00      A    C  
ATOM   1207  CB  LEU A 131      24.978  12.136  -4.684  1.00 15.00      A    C  
ATOM   1208  CG  LEU A 131      24.608  11.833  -6.139  1.00 15.00      A    C  
ATOM   1209  CD1 LEU A 131      25.833  11.400  -6.929  1.00 15.00      A    C  
ATOM   1210  CD2 LEU A 131      23.519  10.777  -6.208  1.00 15.00      A    C  
ATOM   1211  C   LEU A 131      25.232  14.613  -4.960  1.00 15.00      A    C  
ATOM   1212  O   LEU A 131      25.448  15.037  -6.093  1.00 15.00      A    O  
ATOM   1213  N   ASN A 132      24.447  15.237  -4.081  1.00 15.00      A    N  
ATOM   1214  HN  ASN A 132      24.341  14.855  -3.186  1.00 15.00      A    H  
ATOM   1215  CA  ASN A 132      23.748  16.477  -4.412  1.00 15.00      A    C  
ATOM   1216  CB  ASN A 132      22.717  16.845  -3.339  1.00 15.00      A    C  
ATOM   1217  CG  ASN A 132      21.398  16.108  -3.478  1.00 15.00      A    C  
ATOM   1218  OD1 ASN A 132      21.360  14.884  -3.555  1.00 15.00      A    O  
ATOM   1219  ND2 ASN A 132      20.300  16.850  -3.499  1.00 15.00      A    N  
ATOM   1220 HD21 ASN A 132      20.392  17.821  -3.425  1.00 15.00      A    H  
ATOM   1221 HD22 ASN A 132      19.437  16.393  -3.590  1.00 15.00      A    H  
ATOM   1222  C   ASN A 132      24.740  17.620  -4.584  1.00 15.00      A    C  
ATOM   1223  O   ASN A 132      24.423  18.644  -5.178  1.00 15.00      A    O  
ATOM   1224  N   TRP A 133      25.936  17.444  -4.042  1.00 15.00      A    N  
ATOM   1225  HN  TRP A 133      26.125  16.614  -3.553  1.00 15.00      A    H  
ATOM   1226  CA  TRP A 133      26.979  18.451  -4.161  1.00 15.00      A    C  
ATOM   1227  CB  TRP A 133      27.962  18.352  -2.994  1.00 15.00      A    C  
ATOM   1228  CG  TRP A 133      27.569  19.143  -1.786  1.00 15.00      A    C  
ATOM   1229  CD1 TRP A 133      27.310  18.656  -0.539  1.00 15.00      A    C  
ATOM   1230  CD2 TRP A 133      27.401  20.565  -1.704  1.00 15.00      A    C  
ATOM   1231  NE1 TRP A 133      26.989  19.684   0.313  1.00 15.00      A    N  
ATOM   1232  HE1 TRP A 133      26.766  19.588   1.259  1.00 15.00      A    H  
ATOM   1233  CE2 TRP A 133      27.038  20.866  -0.378  1.00 15.00      A    C  
ATOM   1234  CE3 TRP A 133      27.522  21.613  -2.625  1.00 15.00      A    C  
ATOM   1235  CZ2 TRP A 133      26.796  22.169   0.052  1.00 15.00      A    C  
ATOM   1236  CZ3 TRP A 133      27.281  22.903  -2.198  1.00 15.00      A    C  
ATOM   1237  CH2 TRP A 133      26.922  23.171  -0.872  1.00 15.00      A    C  
ATOM   1238  C   TRP A 133      27.736  18.237  -5.459  1.00 15.00      A    C  
ATOM   1239  O   TRP A 133      28.212  19.181  -6.083  1.00 15.00      A    O  
ATOM   1240  N   LEU A 134      27.832  16.981  -5.865  1.00 15.00      A    N  
ATOM   1241  HN  LEU A 134      27.414  16.275  -5.329  1.00 15.00      A    H  
ATOM   1242  CA  LEU A 134      28.540  16.623  -7.083  1.00 15.00      A    C  
ATOM   1243  CB  LEU A 134      28.907  15.137  -7.082  1.00 15.00      A    C  
ATOM   1244  CG  LEU A 134      29.867  14.680  -5.980  1.00 15.00      A    C  
ATOM   1245  CD1 LEU A 134      30.092  13.178  -6.050  1.00 15.00      A    C  
ATOM   1246  CD2 LEU A 134      31.191  15.428  -6.068  1.00 15.00      A    C  
ATOM   1247  C   LEU A 134      27.738  16.977  -8.327  1.00 15.00      A    C  
ATOM   1248  O   LEU A 134      28.318  17.287  -9.370  1.00 15.00      A    O  
ATOM   1249  N   THR A 135      26.413  16.915  -8.221  1.00 15.00      A    N  
ATOM   1250  HN  THR A 135      26.012  16.633  -7.371  1.00 15.00      A    H  
ATOM   1251  CA  THR A 135      25.534  17.238  -9.340  1.00 15.00      A    C  
ATOM   1252  CB  THR A 135      24.057  17.076  -8.939  1.00 15.00      A    C  
ATOM   1253  OG1 THR A 135      23.945  17.198  -7.517  1.00 15.00      A    O  
ATOM   1254  HG1 THR A 135      24.099  18.112  -7.260  1.00 15.00      A    H  
ATOM   1255  CG2 THR A 135      23.534  15.711  -9.355  1.00 15.00      A    C  
ATOM   1256  C   THR A 135      25.775  18.663  -9.829  1.00 15.00      A    C  
ATOM   1257  O   THR A 135      25.775  18.930 -11.030  1.00 15.00      A    O  
ATOM   1258  N   GLU A 136      26.010  19.563  -8.886  1.00 15.00      A    N  
ATOM   1259  HN  GLU A 136      26.029  19.278  -7.948  1.00 15.00      A    H  
ATOM   1260  CA  GLU A 136      26.263  20.959  -9.198  1.00 15.00      A    C  
ATOM   1261  CB  GLU A 136      25.459  21.855  -8.243  1.00 15.00      A    C  
ATOM   1262  CG  GLU A 136      25.406  21.334  -6.813  1.00 15.00      A    C  
ATOM   1263  CD  GLU A 136      24.234  21.874  -6.020  1.00 15.00      A    C  
ATOM   1264  OE1 GLU A 136      23.155  21.246  -6.031  1.00 15.00      A    O  
ATOM   1265  OE2 GLU A 136      24.388  22.906  -5.342  1.00 15.00      A    O  
ATOM   1266  C   GLU A 136      27.758  21.255  -9.087  1.00 15.00      A    C  
ATOM   1267  O   GLU A 136      28.287  21.406  -7.984  1.00 15.00      A    O  
ATOM   1268  N   ASP A 137      28.448  21.309 -10.226  1.00 15.00      A    N  
ATOM   1269  HN  ASP A 137      27.984  21.177 -11.085  1.00 15.00      A    H  
ATOM   1270  CA  ASP A 137      29.884  21.575 -10.223  1.00 15.00      A    C  
ATOM   1271  CB  ASP A 137      30.614  21.194 -11.530  1.00 15.00      A    C  
ATOM   1272  CG  ASP A 137      29.785  21.244 -12.808  1.00 15.00      A    C  
ATOM   1273  OD1 ASP A 137      30.332  21.678 -13.841  1.00 15.00      A    O  
ATOM   1274  OD2 ASP A 137      28.619  20.789 -12.804  1.00 15.00      A    O  
ATOM   1275  C   ASP A 137      30.219  22.982  -9.739  1.00 15.00      A    C  
ATOM   1276  O   ASP A 137      30.153  23.957 -10.490  1.00 15.00      A    O  
ATOM   1277  N   SER A 138      30.565  23.066  -8.459  1.00 15.00      A    N  
ATOM   1278  HN  SER A 138      30.581  22.248  -7.922  1.00 15.00      A    H  
ATOM   1279  CA  SER A 138      30.904  24.323  -7.815  1.00 15.00      A    C  
ATOM   1280  CB  SER A 138      30.122  24.407  -6.503  1.00 15.00      A    C  
ATOM   1281  OG  SER A 138      29.874  23.102  -5.996  1.00 15.00      A    O  
ATOM   1282  HG  SER A 138      29.142  22.701  -6.483  1.00 15.00      A    H  
ATOM   1283  C   SER A 138      32.411  24.404  -7.546  1.00 15.00      A    C  
ATOM   1284  O   SER A 138      33.219  24.041  -8.401  1.00 15.00      A    O  
ATOM   1285  N   ALA A 139      32.786  24.879  -6.359  1.00 15.00      A    N  
ATOM   1286  HN  ALA A 139      32.098  25.148  -5.705  1.00 15.00      A    H  
ATOM   1287  CA  ALA A 139      34.192  24.998  -5.993  1.00 15.00      A    C  
ATOM   1288  CB  ALA A 139      34.497  26.403  -5.499  1.00 15.00      A    C  
ATOM   1289  C   ALA A 139      34.554  23.966  -4.934  1.00 15.00      A    C  
ATOM   1290  O   ALA A 139      35.603  23.324  -5.005  1.00 15.00      A    O  
ATOM   1291  N   GLU A 140      33.675  23.819  -3.948  1.00 15.00      A    N  
ATOM   1292  HN  GLU A 140      32.861  24.383  -3.944  1.00 15.00      A    H  
ATOM   1293  CA  GLU A 140      33.872  22.863  -2.867  1.00 15.00      A    C  
ATOM   1294  CB  GLU A 140      32.792  23.024  -1.786  1.00 15.00      A    C  
ATOM   1295  CG  GLU A 140      31.397  23.349  -2.306  1.00 15.00      A    C  
ATOM   1296  CD  GLU A 140      31.194  24.831  -2.571  1.00 15.00      A    C  
ATOM   1297  OE1 GLU A 140      30.727  25.541  -1.660  1.00 15.00      A    O  
ATOM   1298  OE2 GLU A 140      31.508  25.282  -3.698  1.00 15.00      A    O  
ATOM   1299  C   GLU A 140      33.877  21.443  -3.417  1.00 15.00      A    C  
ATOM   1300  O   GLU A 140      34.648  20.585  -2.974  1.00 15.00      A    O  
ATOM   1301  N   ALA A 141      33.012  21.205  -4.392  1.00 15.00      A    N  
ATOM   1302  HN  ALA A 141      32.415  21.929  -4.687  1.00 15.00      A    H  
ATOM   1303  CA  ALA A 141      32.926  19.908  -5.035  1.00 15.00      A    C  
ATOM   1304  CB  ALA A 141      31.552  19.719  -5.661  1.00 15.00      A    C  
ATOM   1305  C   ALA A 141      34.005  19.801  -6.101  1.00 15.00      A    C  
ATOM   1306  O   ALA A 141      34.488  20.817  -6.594  1.00 15.00      A    O  
ATOM   1307  N   LEU A 142      34.403  18.568  -6.418  1.00 15.00      A    N  
ATOM   1308  HN  LEU A 142      34.007  17.811  -5.941  1.00 15.00      A    H  
ATOM   1309  CA  LEU A 142      35.425  18.297  -7.441  1.00 15.00      A    C  
ATOM   1310  CB  LEU A 142      35.166  19.058  -8.748  1.00 15.00      A    C  
ATOM   1311  CG  LEU A 142      35.946  18.583  -9.980  1.00 15.00      A    C  
ATOM   1312  CD1 LEU A 142      35.244  17.411 -10.646  1.00 15.00      A    C  
ATOM   1313  CD2 LEU A 142      36.147  19.723 -10.967  1.00 15.00      A    C  
ATOM   1314  C   LEU A 142      36.848  18.535  -6.935  1.00 15.00      A    C  
ATOM   1315  O   LEU A 142      37.766  17.805  -7.294  1.00 15.00      A    O  
ATOM   1316  N   GLN A 143      37.033  19.547  -6.101  1.00 15.00      A    N  
ATOM   1317  HN  GLN A 143      36.272  20.125  -5.869  1.00 15.00      A    H  
ATOM   1318  CA  GLN A 143      38.354  19.853  -5.566  1.00 15.00      A    C  
ATOM   1319  CB  GLN A 143      38.467  21.345  -5.259  1.00 15.00      A    C  
ATOM   1320  CG  GLN A 143      39.852  21.767  -4.804  1.00 15.00      A    C  
ATOM   1321  CD  GLN A 143      39.900  23.189  -4.284  1.00 15.00      A    C  
ATOM   1322  OE1 GLN A 143      38.943  23.693  -3.698  1.00 15.00      A    O  
ATOM   1323  NE2 GLN A 143      41.025  23.848  -4.495  1.00 15.00      A    N  
ATOM   1324 HE21 GLN A 143      41.747  23.387  -4.967  1.00 15.00      A    H  
ATOM   1325 HE22 GLN A 143      41.087  24.768  -4.172  1.00 15.00      A    H  
ATOM   1326  C   GLN A 143      38.682  19.044  -4.308  1.00 15.00      A    C  
ATOM   1327  O   GLN A 143      39.827  18.653  -4.091  1.00 15.00      A    O  
ATOM   1328  N   ALA A 144      37.675  18.758  -3.499  1.00 15.00      A    N  
ATOM   1329  HN  ALA A 144      36.767  19.036  -3.745  1.00 15.00      A    H  
ATOM   1330  CA  ALA A 144      37.888  18.047  -2.238  1.00 15.00      A    C  
ATOM   1331  CB  ALA A 144      36.779  18.376  -1.254  1.00 15.00      A    C  
ATOM   1332  C   ALA A 144      38.041  16.534  -2.378  1.00 15.00      A    C  
ATOM   1333  O   ALA A 144      38.189  15.838  -1.374  1.00 15.00      A    O  
ATOM   1334  N   LEU A 145      38.017  16.015  -3.595  1.00 15.00      A    N  
ATOM   1335  HN  LEU A 145      37.932  16.606  -4.375  1.00 15.00      A    H  
ATOM   1336  CA  LEU A 145      38.137  14.568  -3.779  1.00 15.00      A    C  
ATOM   1337  CB  LEU A 145      36.906  13.949  -4.460  1.00 15.00      A    C  
ATOM   1338  CG  LEU A 145      36.550  14.456  -5.856  1.00 15.00      A    C  
ATOM   1339  CD1 LEU A 145      36.319  13.284  -6.799  1.00 15.00      A    C  
ATOM   1340  CD2 LEU A 145      35.310  15.332  -5.794  1.00 15.00      A    C  
ATOM   1341  C   LEU A 145      39.438  14.160  -4.460  1.00 15.00      A    C  
ATOM   1342  O   LEU A 145      39.768  12.978  -4.503  1.00 15.00      A    O  
ATOM   1343  N   SER A 146      40.171  15.134  -4.978  1.00 15.00      A    N  
ATOM   1344  HN  SER A 146      39.859  16.062  -4.910  1.00 15.00      A    H  
ATOM   1345  CA  SER A 146      41.440  14.875  -5.649  1.00 15.00      A    C  
ATOM   1346  CB  SER A 146      41.218  14.147  -6.981  1.00 15.00      A    C  
ATOM   1347  OG  SER A 146      41.030  12.756  -6.785  1.00 15.00      A    O  
ATOM   1348  HG  SER A 146      40.792  12.594  -5.855  1.00 15.00      A    H  
ATOM   1349  C   SER A 146      42.187  16.173  -5.908  1.00 15.00      A    C  
ATOM   1350  O   SER A 146      41.591  17.156  -6.352  1.00 15.00      A    O  
ATOM   1351  N   ASP A 147      43.481  16.170  -5.617  1.00 15.00      A    N  
ATOM   1352  HN  ASP A 147      43.882  15.367  -5.212  1.00 15.00      A    H  
ATOM   1353  CA  ASP A 147      44.327  17.339  -5.840  1.00 15.00      A    C  
ATOM   1354  CB  ASP A 147      45.746  17.076  -5.318  1.00 15.00      A    C  
ATOM   1355  CG  ASP A 147      45.759  16.439  -3.941  1.00 15.00      A    C  
ATOM   1356  OD1 ASP A 147      45.894  17.173  -2.942  1.00 15.00      A    O  
ATOM   1357  OD2 ASP A 147      45.623  15.201  -3.863  1.00 15.00      A    O  
ATOM   1358  C   ASP A 147      44.365  17.667  -7.331  1.00 15.00      A    C  
ATOM   1359  O   ASP A 147      44.423  18.832  -7.729  1.00 15.00      A    O  
ATOM   1360  N   ASN A 148      44.342  16.621  -8.149  1.00 15.00      A    N  
ATOM   1361  HN  ASN A 148      44.326  15.721  -7.764  1.00 15.00      A    H  
ATOM   1362  CA  ASN A 148      44.339  16.774  -9.600  1.00 15.00      A    C  
ATOM   1363  CB  ASN A 148      45.104  15.632 -10.278  1.00 15.00      A    C  
ATOM   1364  CG  ASN A 148      46.559  15.971 -10.546  1.00 15.00      A    C  
ATOM   1365  OD1 ASN A 148      47.433  15.690  -9.730  1.00 15.00      A    O  
ATOM   1366  ND2 ASN A 148      46.827  16.579 -11.692  1.00 15.00      A    N  
ATOM   1367 HD21 ASN A 148      46.074  16.776 -12.308  1.00 15.00      A    H  
ATOM   1368 HD22 ASN A 148      47.756  16.814 -11.884  1.00 15.00      A    H  
ATOM   1369  C   ASN A 148      42.896  16.807 -10.095  1.00 15.00      A    C  
ATOM   1370  O   ASN A 148      42.108  15.906  -9.791  1.00 15.00      A    O  
ATOM   1371  N   ALA A 149      42.554  17.833 -10.864  1.00 15.00      A    N  
ATOM   1372  HN  ALA A 149      43.236  18.495 -11.110  1.00 15.00      A    H  
ATOM   1373  CA  ALA A 149      41.192  17.993 -11.368  1.00 15.00      A    C  
ATOM   1374  CB  ALA A 149      40.953  19.420 -11.844  1.00 15.00      A    C  
ATOM   1375  C   ALA A 149      40.849  16.985 -12.460  1.00 15.00      A    C  
ATOM   1376  O   ALA A 149      39.672  16.741 -12.742  1.00 15.00      A    O  
ATOM   1377  N   GLU A 150      41.873  16.404 -13.071  1.00 15.00      A    N  
ATOM   1378  HN  GLU A 150      42.793  16.653 -12.812  1.00 15.00      A    H  
ATOM   1379  CA  GLU A 150      41.681  15.420 -14.128  1.00 15.00      A    C  
ATOM   1380  CB  GLU A 150      43.023  15.018 -14.750  1.00 15.00      A    C  
ATOM   1381  CG  GLU A 150      43.764  16.150 -15.447  1.00 15.00      A    C  
ATOM   1382  CD  GLU A 150      44.525  17.043 -14.480  1.00 15.00      A    C  
ATOM   1383  OE1 GLU A 150      45.095  18.053 -14.927  1.00 15.00      A    O  
ATOM   1384  OE2 GLU A 150      44.545  16.734 -13.263  1.00 15.00      A    O  
ATOM   1385  C   GLU A 150      40.961  14.187 -13.593  1.00 15.00      A    C  
ATOM   1386  O   GLU A 150      39.863  13.852 -14.045  1.00 15.00      A    O  
ATOM   1387  N   GLN A 151      41.572  13.534 -12.606  1.00 15.00      A    N  
ATOM   1388  HN  GLN A 151      42.433  13.865 -12.277  1.00 15.00      A    H  
ATOM   1389  CA  GLN A 151      40.987  12.339 -12.002  1.00 15.00      A    C  
ATOM   1390  CB  GLN A 151      41.982  11.650 -11.057  1.00 15.00      A    C  
ATOM   1391  CG  GLN A 151      42.700  12.593 -10.105  1.00 15.00      A    C  
ATOM   1392  CD  GLN A 151      43.670  11.877  -9.185  1.00 15.00      A    C  
ATOM   1393  OE1 GLN A 151      44.805  11.598  -9.563  1.00 15.00      A    O  
ATOM   1394  NE2 GLN A 151      43.238  11.594  -7.966  1.00 15.00      A    N  
ATOM   1395 HE21 GLN A 151      42.319  11.858  -7.721  1.00 15.00      A    H  
ATOM   1396 HE22 GLN A 151      43.853  11.144  -7.351  1.00 15.00      A    H  
ATOM   1397  C   GLN A 151      39.699  12.685 -11.266  1.00 15.00      A    C  
ATOM   1398  O   GLN A 151      38.764  11.889 -11.216  1.00 15.00      A    O  
ATOM   1399  N   ALA A 152      39.654  13.889 -10.707  1.00 15.00      A    N  
ATOM   1400  HN  ALA A 152      40.436  14.479 -10.778  1.00 15.00      A    H  
ATOM   1401  CA  ALA A 152      38.480  14.351  -9.984  1.00 15.00      A    C  
ATOM   1402  CB  ALA A 152      38.750  15.706  -9.356  1.00 15.00      A    C  
ATOM   1403  C   ALA A 152      37.273  14.425 -10.913  1.00 15.00      A    C  
ATOM   1404  O   ALA A 152      36.171  14.008 -10.553  1.00 15.00      A    O  
ATOM   1405  N   ARG A 153      37.491  14.948 -12.118  1.00 15.00      A    N  
ATOM   1406  HN  ARG A 153      38.396  15.259 -12.348  1.00 15.00      A    H  
ATOM   1407  CA  ARG A 153      36.424  15.073 -13.103  1.00 15.00      A    C  
ATOM   1408  CB  ARG A 153      36.891  15.885 -14.318  1.00 15.00      A    C  
ATOM   1409  CG  ARG A 153      35.794  16.201 -15.328  1.00 15.00      A    C  
ATOM   1410  CD  ARG A 153      34.754  17.157 -14.755  1.00 15.00      A    C  
ATOM   1411  NE  ARG A 153      35.236  18.541 -14.707  1.00 15.00      A    N  
ATOM   1412  HE  ARG A 153      36.202  18.682 -14.821  1.00 15.00      A    H  
ATOM   1413  CZ  ARG A 153      34.445  19.605 -14.515  1.00 15.00      A    C  
ATOM   1414  NH1 ARG A 153      33.133  19.449 -14.364  1.00 15.00      A    N  
ATOM   1415 HH11 ARG A 153      32.512  20.284 -14.217  1.00 15.00      A    H  
ATOM   1416 HH12 ARG A 153      32.714  18.501 -14.386  1.00 15.00      A    H  
ATOM   1417  NH2 ARG A 153      34.968  20.827 -14.484  1.00 15.00      A    N  
ATOM   1418 HH21 ARG A 153      34.350  21.657 -14.337  1.00 15.00      A    H  
ATOM   1419 HH22 ARG A 153      35.993  20.964 -14.602  1.00 15.00      A    H  
ATOM   1420  C   ARG A 153      35.921  13.698 -13.534  1.00 15.00      A    C  
ATOM   1421  O   ARG A 153      34.725  13.515 -13.780  1.00 15.00      A    O  
ATOM   1422  N   GLU A 154      36.838  12.739 -13.612  1.00 15.00      A    N  
ATOM   1423  HN  GLU A 154      37.774  12.952 -13.401  1.00 15.00      A    H  
ATOM   1424  CA  GLU A 154      36.493  11.376 -13.997  1.00 15.00      A    C  
ATOM   1425  CB  GLU A 154      37.756  10.554 -14.268  1.00 15.00      A    C  
ATOM   1426  CG  GLU A 154      37.496   9.079 -14.533  1.00 15.00      A    C  
ATOM   1427  CD  GLU A 154      38.768   8.261 -14.577  1.00 15.00      A    C  
ATOM   1428  OE1 GLU A 154      39.493   8.235 -13.560  1.00 15.00      A    O  
ATOM   1429  OE2 GLU A 154      39.038   7.642 -15.624  1.00 15.00      A    O  
ATOM   1430  C   GLU A 154      35.659  10.714 -12.907  1.00 15.00      A    C  
ATOM   1431  O   GLU A 154      34.551  10.236 -13.163  1.00 15.00      A    O  
ATOM   1432  N   TRP A 155      36.184  10.717 -11.685  1.00 15.00      A    N  
ATOM   1433  HN  TRP A 155      37.072  11.123 -11.545  1.00 15.00      A    H  
ATOM   1434  CA  TRP A 155      35.492  10.116 -10.551  1.00 15.00      A    C  
ATOM   1435  CB  TRP A 155      36.336  10.191  -9.272  1.00 15.00      A    C  
ATOM   1436  CG  TRP A 155      37.605   9.384  -9.328  1.00 15.00      A    C  
ATOM   1437  CD1 TRP A 155      37.974   8.493 -10.295  1.00 15.00      A    C  
ATOM   1438  CD2 TRP A 155      38.670   9.394  -8.369  1.00 15.00      A    C  
ATOM   1439  NE1 TRP A 155      39.204   7.958 -10.004  1.00 15.00      A    N  
ATOM   1440  HE1 TRP A 155      39.683   7.301 -10.557  1.00 15.00      A    H  
ATOM   1441  CE2 TRP A 155      39.653   8.493  -8.826  1.00 15.00      A    C  
ATOM   1442  CE3 TRP A 155      38.891  10.080  -7.171  1.00 15.00      A    C  
ATOM   1443  CZ2 TRP A 155      40.836   8.263  -8.126  1.00 15.00      A    C  
ATOM   1444  CZ3 TRP A 155      40.064   9.847  -6.480  1.00 15.00      A    C  
ATOM   1445  CH2 TRP A 155      41.022   8.947  -6.959  1.00 15.00      A    C  
ATOM   1446  C   TRP A 155      34.118  10.752 -10.341  1.00 15.00      A    C  
ATOM   1447  O   TRP A 155      33.144  10.056 -10.055  1.00 15.00      A    O  
ATOM   1448  N   ARG A 156      34.037  12.073 -10.503  1.00 15.00      A    N  
ATOM   1449  HN  ARG A 156      34.852  12.582 -10.719  1.00 15.00      A    H  
ATOM   1450  CA  ARG A 156      32.768  12.782 -10.350  1.00 15.00      A    C  
ATOM   1451  CB  ARG A 156      32.957  14.298 -10.506  1.00 15.00      A    C  
ATOM   1452  CG  ARG A 156      31.698  15.128 -10.263  1.00 15.00      A    C  
ATOM   1453  CD  ARG A 156      30.996  15.505 -11.567  1.00 15.00      A    C  
ATOM   1454  NE  ARG A 156      29.994  16.554 -11.360  1.00 15.00      A    N  
ATOM   1455  HE  ARG A 156      29.689  16.707 -10.432  1.00 15.00      A    H  
ATOM   1456  CZ  ARG A 156      29.458  17.303 -12.329  1.00 15.00      A    C  
ATOM   1457  NH1 ARG A 156      29.805  17.122 -13.599  1.00 15.00      A    N  
ATOM   1458 HH11 ARG A 156      30.496  16.390 -13.853  1.00 15.00      A    H  
ATOM   1459 HH12 ARG A 156      29.377  17.715 -14.347  1.00 15.00      A    H  
ATOM   1460  NH2 ARG A 156      28.571  18.239 -12.015  1.00 15.00      A    N  
ATOM   1461 HH21 ARG A 156      28.147  18.847 -12.759  1.00 15.00      A    H  
ATOM   1462 HH22 ARG A 156      28.292  18.385 -11.019  1.00 15.00      A    H  
ATOM   1463  C   ARG A 156      31.754  12.273 -11.366  1.00 15.00      A    C  
ATOM   1464  O   ARG A 156      30.571  12.145 -11.064  1.00 15.00      A    O  
ATOM   1465  N   GLN A 157      32.230  11.978 -12.571  1.00 15.00      A    N  
ATOM   1466  HN  GLN A 157      33.191  12.084 -12.748  1.00 15.00      A    H  
ATOM   1467  CA  GLN A 157      31.364  11.478 -13.629  1.00 15.00      A    C  
ATOM   1468  CB  GLN A 157      32.101  11.453 -14.970  1.00 15.00      A    C  
ATOM   1469  CG  GLN A 157      31.180  11.321 -16.173  1.00 15.00      A    C  
ATOM   1470  CD  GLN A 157      30.515  12.631 -16.551  1.00 15.00      A    C  
ATOM   1471  OE1 GLN A 157      29.345  12.663 -16.917  1.00 15.00      A    O  
ATOM   1472  NE2 GLN A 157      31.263  13.722 -16.485  1.00 15.00      A    N  
ATOM   1473 HE21 GLN A 157      32.195  13.627 -16.198  1.00 15.00      A    H  
ATOM   1474 HE22 GLN A 157      30.855  14.573 -16.741  1.00 15.00      A    H  
ATOM   1475  C   GLN A 157      30.868  10.081 -13.276  1.00 15.00      A    C  
ATOM   1476  O   GLN A 157      29.706   9.746 -13.502  1.00 15.00      A    O  
ATOM   1477  N   ALA A 158      31.762   9.277 -12.708  1.00 15.00      A    N  
ATOM   1478  HN  ALA A 158      32.678   9.604 -12.568  1.00 15.00      A    H  
ATOM   1479  CA  ALA A 158      31.425   7.921 -12.302  1.00 15.00      A    C  
ATOM   1480  CB  ALA A 158      32.672   7.175 -11.847  1.00 15.00      A    C  
ATOM   1481  C   ALA A 158      30.378   7.942 -11.194  1.00 15.00      A    C  
ATOM   1482  O   ALA A 158      29.435   7.153 -11.205  1.00 15.00      A    O  
ATOM   1483  N   PHE A 159      30.545   8.862 -10.247  1.00 15.00      A    N  
ATOM   1484  HN  PHE A 159      31.322   9.462 -10.297  1.00 15.00      A    H  
ATOM   1485  CA  PHE A 159      29.613   8.994  -9.131  1.00 15.00      A    C  
ATOM   1486  CB  PHE A 159      30.153   9.960  -8.072  1.00 15.00      A    C  
ATOM   1487  CG  PHE A 159      31.324   9.425  -7.294  1.00 15.00      A    C  
ATOM   1488  CD1 PHE A 159      31.357   8.101  -6.882  1.00 15.00      A    C  
ATOM   1489  CD2 PHE A 159      32.392  10.246  -6.974  1.00 15.00      A    C  
ATOM   1490  CE1 PHE A 159      32.432   7.608  -6.166  1.00 15.00      A    C  
ATOM   1491  CE2 PHE A 159      33.471   9.760  -6.258  1.00 15.00      A    C  
ATOM   1492  CZ  PHE A 159      33.491   8.439  -5.854  1.00 15.00      A    C  
ATOM   1493  C   PHE A 159      28.238   9.443  -9.616  1.00 15.00      A    C  
ATOM   1494  O   PHE A 159      27.215   8.982  -9.118  1.00 15.00      A    O  
ATOM   1495  N   ILE A 160      28.218  10.343 -10.594  1.00 15.00      A    N  
ATOM   1496  HN  ILE A 160      29.066  10.692 -10.944  1.00 15.00      A    H  
ATOM   1497  CA  ILE A 160      26.960  10.828 -11.156  1.00 15.00      A    C  
ATOM   1498  CB  ILE A 160      27.178  12.066 -12.063  1.00 15.00      A    C  
ATOM   1499  CG1 ILE A 160      27.745  13.241 -11.256  1.00 15.00      A    C  
ATOM   1500  CG2 ILE A 160      25.892  12.478 -12.768  1.00 15.00      A    C  
ATOM   1501  CD1 ILE A 160      26.899  13.644 -10.067  1.00 15.00      A    C  
ATOM   1502  C   ILE A 160      26.290   9.710 -11.954  1.00 15.00      A    C  
ATOM   1503  O   ILE A 160      25.063   9.645 -12.061  1.00 15.00      A    O  
ATOM   1504  N   GLY A 161      27.111   8.799 -12.463  1.00 15.00      A    N  
ATOM   1505  HN  GLY A 161      28.077   8.888 -12.307  1.00 15.00      A    H  
ATOM   1506  CA  GLY A 161      26.616   7.685 -13.248  1.00 15.00      A    C  
ATOM   1507  C   GLY A 161      25.841   6.660 -12.435  1.00 15.00      A    C  
ATOM   1508  O   GLY A 161      25.431   5.626 -12.964  1.00 15.00      A    O  
ATOM   1509  N   ILE A 162      25.642   6.931 -11.151  1.00 15.00      A    N  
ATOM   1510  HN  ILE A 162      26.007   7.760 -10.772  1.00 15.00      A    H  
ATOM   1511  CA  ILE A 162      24.900   6.018 -10.293  1.00 15.00      A    C  
ATOM   1512  CB  ILE A 162      25.322   6.130  -8.808  1.00 15.00      A    C  
ATOM   1513  CG1 ILE A 162      24.898   4.876  -8.032  1.00 15.00      A    C  
ATOM   1514  CG2 ILE A 162      24.738   7.383  -8.164  1.00 15.00      A    C  
ATOM   1515  CD1 ILE A 162      25.427   4.817  -6.614  1.00 15.00      A    C  
ATOM   1516  C   ILE A 162      23.395   6.247 -10.428  1.00 15.00      A    C  
ATOM   1517  O   ILE A 162      22.594   5.372 -10.106  1.00 15.00      A    O  
ATOM   1518  N   THR A 163      23.015   7.415 -10.928  1.00 15.00      A    N  
ATOM   1519  HN  THR A 163      23.696   8.072 -11.195  1.00 15.00      A    H  
ATOM   1520  CA  THR A 163      21.606   7.743 -11.091  1.00 15.00      A    C  
ATOM   1521  CB  THR A 163      21.289   9.175 -10.598  1.00 15.00      A    C  
ATOM   1522  OG1 THR A 163      19.873   9.362 -10.525  1.00 15.00      A    O  
ATOM   1523  HG1 THR A 163      19.449   8.860 -11.232  1.00 15.00      A    H  
ATOM   1524  CG2 THR A 163      21.885  10.223 -11.528  1.00 15.00      A    C  
ATOM   1525  C   THR A 163      21.156   7.569 -12.540  1.00 15.00      A    C  
ATOM   1526  O   THR A 163      19.963   7.603 -12.841  1.00 15.00      A    O  
ATOM   1527  N   THR A 164      22.112   7.373 -13.434  1.00 15.00      A    N  
ATOM   1528  HN  THR A 164      23.046   7.342 -13.142  1.00 15.00      A    H  
ATOM   1529  CA  THR A 164      21.807   7.198 -14.842  1.00 15.00      A    C  
ATOM   1530  CB  THR A 164      22.882   7.859 -15.721  1.00 15.00      A    C  
ATOM   1531  OG1 THR A 164      24.171   7.612 -15.149  1.00 15.00      A    O  
ATOM   1532  HG1 THR A 164      24.762   7.269 -15.826  1.00 15.00      A    H  
ATOM   1533  CG2 THR A 164      22.650   9.360 -15.814  1.00 15.00      A    C  
ATOM   1534  C   THR A 164      21.704   5.719 -15.198  1.00 15.00      A    C  
ATOM   1535  O   THR A 164      22.295   4.864 -14.529  1.00 15.00      A    O  
ATOM   1536  N   VAL A 165      20.943   5.424 -16.245  1.00 15.00      A    N  
ATOM   1537  HN  VAL A 165      20.489   6.147 -16.721  1.00 15.00      A    H  
ATOM   1538  CA  VAL A 165      20.767   4.053 -16.708  1.00 15.00      A    C  
ATOM   1539  CB  VAL A 165      19.640   3.952 -17.767  1.00 15.00      A    C  
ATOM   1540  CG1 VAL A 165      19.973   4.759 -19.015  1.00 15.00      A    C  
ATOM   1541  CG2 VAL A 165      19.333   2.502 -18.115  1.00 15.00      A    C  
ATOM   1542  C   VAL A 165      22.082   3.513 -17.272  1.00 15.00      A    C  
ATOM   1543  O   VAL A 165      22.875   4.261 -17.849  1.00 15.00      A    O  
ATOM   1544  N   LYS A 166      22.322   2.223 -17.085  1.00 15.00      A    N  
ATOM   1545  HN  LYS A 166      21.656   1.672 -16.624  1.00 15.00      A    H  
ATOM   1546  CA  LYS A 166      23.545   1.602 -17.563  1.00 15.00      A    C  
ATOM   1547  CB  LYS A 166      24.296   0.948 -16.404  1.00 15.00      A    C  
ATOM   1548  CG  LYS A 166      24.736   1.937 -15.340  1.00 15.00      A    C  
ATOM   1549  CD  LYS A 166      25.387   1.238 -14.163  1.00 15.00      A    C  
ATOM   1550  CE  LYS A 166      25.931   2.247 -13.167  1.00 15.00      A    C  
ATOM   1551  NZ  LYS A 166      24.851   3.052 -12.542  1.00 15.00      A    N  
ATOM   1552  HZ1 LYS A 166      25.103   4.066 -12.562  1.00 15.00      A    H  
ATOM   1553  HZ2 LYS A 166      24.717   2.759 -11.549  1.00 15.00      A    H  
ATOM   1554  HZ3 LYS A 166      23.958   2.918 -13.055  1.00 15.00      A    H  
ATOM   1555  C   LYS A 166      23.257   0.589 -18.661  1.00 15.00      A    C  
ATOM   1556  O   LYS A 166      23.060  -0.595 -18.396  1.00 15.00      A    O  
ATOM   1557  N   GLY A 167      23.214   1.070 -19.892  1.00 15.00      A    N  
ATOM   1558  HN  GLY A 167      23.347   2.029 -20.038  1.00 15.00      A    H  
ATOM   1559  CA  GLY A 167      22.952   0.205 -21.019  1.00 15.00      A    C  
ATOM   1560  C   GLY A 167      21.878   0.772 -21.916  1.00 15.00      A    C  
ATOM   1561  O   GLY A 167      21.693   1.987 -21.977  1.00 15.00      A    O  
ATOM   1562  N   ALA A 168      21.164  -0.105 -22.603  1.00 15.00      A    N  
ATOM   1563  HN  ALA A 168      21.341  -1.061 -22.488  1.00 15.00      A    H  
ATOM   1564  CA  ALA A 168      20.101   0.311 -23.502  1.00 15.00      A    C  
ATOM   1565  CB  ALA A 168      20.230  -0.409 -24.837  1.00 15.00      A    C  
ATOM   1566  C   ALA A 168      18.746   0.029 -22.869  1.00 15.00      A    C  
ATOM   1567  O   ALA A 168      18.529  -1.055 -22.326  1.00 15.00      A    O  
ATOM   1568  N   PRO A 169      17.827   1.008 -22.905  1.00 15.00      A    N  
ATOM   1569  CA  PRO A 169      16.483   0.860 -22.333  1.00 15.00      A    C  
ATOM   1570  CB  PRO A 169      15.803   2.199 -22.643  1.00 15.00      A    C  
ATOM   1571  CG  PRO A 169      16.927   3.150 -22.867  1.00 15.00      A    C  
ATOM   1572  CD  PRO A 169      18.027   2.343 -23.492  1.00 15.00      A    C  
ATOM   1573  C   PRO A 169      15.706  -0.288 -22.975  1.00 15.00      A    C  
ATOM   1574  O   PRO A 169      15.140  -0.144 -24.059  1.00 15.00      A    O  
ATOM   1575  N   ALA A 170      15.695  -1.431 -22.303  1.00 15.00      A    N  
ATOM   1576  HN  ALA A 170      16.181  -1.488 -21.454  1.00 15.00      A    H  
ATOM   1577  CA  ALA A 170      14.994  -2.605 -22.793  1.00 15.00      A    C  
ATOM   1578  CB  ALA A 170      15.989  -3.645 -23.281  1.00 15.00      A    C  
ATOM   1579  C   ALA A 170      14.109  -3.186 -21.697  1.00 15.00      A    C  
ATOM   1580  O   ALA A 170      14.191  -2.770 -20.539  1.00 15.00      A    O  
ATOM   1581  N   SER A 171      13.263  -4.139 -22.060  1.00 15.00      A    N  
ATOM   1582  HN  SER A 171      13.240  -4.435 -22.995  1.00 15.00      A    H  
ATOM   1583  CA  SER A 171      12.370  -4.768 -21.102  1.00 15.00      A    C  
ATOM   1584  CB  SER A 171      10.967  -4.162 -21.203  1.00 15.00      A    C  
ATOM   1585  OG  SER A 171      11.023  -2.757 -21.033  1.00 15.00      A    O  
ATOM   1586  HG  SER A 171      11.932  -2.461 -21.126  1.00 15.00      A    H  
ATOM   1587  C   SER A 171      12.319  -6.278 -21.308  1.00 15.00      A    C  
ATOM   1588  O   SER A 171      12.290  -6.760 -22.441  1.00 15.00      A    O  
ATOM   1589  N   HIS A 172      12.336  -7.014 -20.206  1.00 15.00      A    N  
ATOM   1590  HN  HIS A 172      12.384  -6.568 -19.339  1.00 15.00      A    H  
ATOM   1591  CA  HIS A 172      12.286  -8.468 -20.248  1.00 15.00      A    C  
ATOM   1592  CB  HIS A 172      12.673  -9.031 -18.877  1.00 15.00      A    C  
ATOM   1593  CG  HIS A 172      13.293 -10.396 -18.911  1.00 15.00      A    C  
ATOM   1594  ND1 HIS A 172      14.657 -10.560 -18.917  1.00 15.00      A    N  
ATOM   1595  CD2 HIS A 172      12.698 -11.613 -18.917  1.00 15.00      A    C  
ATOM   1596  CE1 HIS A 172      14.864 -11.863 -18.925  1.00 15.00      A    C  
ATOM   1597  NE2 HIS A 172      13.710 -12.538 -18.925  1.00 15.00      A    N  
ATOM   1598  HE2 HIS A 172      13.603 -13.513 -18.920  1.00 15.00      A    H  
ATOM   1599  C   HIS A 172      10.883  -8.932 -20.624  1.00 15.00      A    C  
ATOM   1600  O   HIS A 172       9.905  -8.223 -20.391  1.00 15.00      A    O  
ATOM   1601  N   SER A 173      10.786 -10.134 -21.180  1.00 15.00      A    N  
ATOM   1602  HN  SER A 173      11.601 -10.659 -21.324  1.00 15.00      A    H  
ATOM   1603  CA  SER A 173       9.503 -10.691 -21.600  1.00 15.00      A    C  
ATOM   1604  CB  SER A 173       9.724 -11.947 -22.451  1.00 15.00      A    C  
ATOM   1605  OG  SER A 173       8.531 -12.345 -23.101  1.00 15.00      A    O  
ATOM   1606  HG  SER A 173       7.774 -12.136 -22.540  1.00 15.00      A    H  
ATOM   1607  C   SER A 173       8.586 -11.003 -20.412  1.00 15.00      A    C  
ATOM   1608  O   SER A 173       7.397 -11.256 -20.594  1.00 15.00      A    O  
ATOM   1609  N   LEU A 174       9.140 -10.977 -19.202  1.00 15.00      A    N  
ATOM   1610  HN  LEU A 174      10.088 -10.761 -19.117  1.00 15.00      A    H  
ATOM   1611  CA  LEU A 174       8.363 -11.260 -17.998  1.00 15.00      A    C  
ATOM   1612  CB  LEU A 174       9.200 -12.023 -16.965  1.00 15.00      A    C  
ATOM   1613  CG  LEU A 174       9.276 -13.547 -17.125  1.00 15.00      A    C  
ATOM   1614  CD1 LEU A 174       7.898 -14.142 -17.369  1.00 15.00      A    C  
ATOM   1615  CD2 LEU A 174      10.245 -13.943 -18.229  1.00 15.00      A    C  
ATOM   1616  C   LEU A 174       7.799  -9.981 -17.386  1.00 15.00      A    C  
ATOM   1617  O   LEU A 174       7.009 -10.028 -16.437  1.00 15.00      A    O  
ATOM   1618  N   ALA A 175       8.193  -8.840 -17.945  1.00 15.00      A    N  
ATOM   1619  HN  ALA A 175       8.803  -8.869 -18.711  1.00 15.00      A    H  
ATOM   1620  CA  ALA A 175       7.730  -7.545 -17.462  1.00 15.00      A    C  
ATOM   1621  CB  ALA A 175       8.643  -6.436 -17.965  1.00 15.00      A    C  
ATOM   1622  C   ALA A 175       6.283  -7.293 -17.883  1.00 15.00      A    C  
ATOM   1623  O   ALA A 175       5.501  -8.232 -18.051  1.00 15.00      A    O  
ATOM   1624  N   LYS A 176       5.922  -6.029 -18.045  1.00 15.00      A    N  
ATOM   1625  HN  LYS A 176       6.590  -5.320 -17.921  1.00 15.00      A    H  
ATOM   1626  CA  LYS A 176       4.569  -5.664 -18.438  1.00 15.00      A    C  
ATOM   1627  CB  LYS A 176       3.730  -5.258 -17.218  1.00 15.00      A    C  
ATOM   1628  CG  LYS A 176       3.503  -6.370 -16.202  1.00 15.00      A    C  
ATOM   1629  CD  LYS A 176       2.749  -7.545 -16.809  1.00 15.00      A    C  
ATOM   1630  CE  LYS A 176       2.882  -8.799 -15.953  1.00 15.00      A    C  
ATOM   1631  NZ  LYS A 176       4.292  -9.263 -15.848  1.00 15.00      A    N  
ATOM   1632  HZ1 LYS A 176       4.861  -8.570 -15.326  1.00 15.00      A    H  
ATOM   1633  HZ2 LYS A 176       4.704  -9.376 -16.799  1.00 15.00      A    H  
ATOM   1634  HZ3 LYS A 176       4.337 -10.175 -15.351  1.00 15.00      A    H  
ATOM   1635  C   LYS A 176       4.597  -4.530 -19.456  1.00 15.00      A    C  
ATOM   1636  O   LYS A 176       5.276  -3.527 -19.258  1.00 15.00      A    O  
ATOM   1637  N   GLN A 177       3.887  -4.728 -20.556  1.00 15.00      A    N  
ATOM   1638  HN  GLN A 177       3.402  -5.570 -20.663  1.00 15.00      A    H  
ATOM   1639  CA  GLN A 177       3.793  -3.736 -21.621  1.00 15.00      A    C  
ATOM   1640  CB  GLN A 177       4.725  -4.102 -22.787  1.00 15.00      A    C  
ATOM   1641  CG  GLN A 177       5.715  -5.216 -22.469  1.00 15.00      A    C  
ATOM   1642  CD  GLN A 177       6.990  -5.144 -23.287  1.00 15.00      A    C  
ATOM   1643  OE1 GLN A 177       7.442  -4.067 -23.673  1.00 15.00      A    O  
ATOM   1644  NE2 GLN A 177       7.585  -6.298 -23.549  1.00 15.00      A    N  
ATOM   1645 HE21 GLN A 177       7.175  -7.117 -23.203  1.00 15.00      A    H  
ATOM   1646 HE22 GLN A 177       8.406  -6.283 -24.079  1.00 15.00      A    H  
ATOM   1647  C   GLN A 177       2.345  -3.711 -22.092  1.00 15.00      A    C  
ATOM   1648  O   GLN A 177       1.788  -4.759 -22.422  1.00 15.00      A    O  
ATOM   1649  N   LEU A 178       1.730  -2.538 -22.106  1.00 15.00      A    N  
ATOM   1650  HN  LEU A 178       2.231  -1.722 -21.876  1.00 15.00      A    H  
ATOM   1651  CA  LEU A 178       0.331  -2.430 -22.503  1.00 15.00      A    C  
ATOM   1652  CB  LEU A 178      -0.538  -1.994 -21.322  1.00 15.00      A    C  
ATOM   1653  CG  LEU A 178      -0.631  -2.973 -20.147  1.00 15.00      A    C  
ATOM   1654  CD1 LEU A 178      -1.464  -2.378 -19.023  1.00 15.00      A    C  
ATOM   1655  CD2 LEU A 178      -1.215  -4.306 -20.595  1.00 15.00      A    C  
ATOM   1656  C   LEU A 178       0.134  -1.485 -23.678  1.00 15.00      A    C  
ATOM   1657  O   LEU A 178       0.523  -0.319 -23.626  1.00 15.00      A    O  
ATOM   1658  N   TYR A 179      -0.492  -2.001 -24.728  1.00 15.00      A    N  
ATOM   1659  HN  TYR A 179      -0.783  -2.932 -24.692  1.00 15.00      A    H  
ATOM   1660  CA  TYR A 179      -0.756  -1.223 -25.928  1.00 15.00      A    C  
ATOM   1661  CB  TYR A 179      -1.209  -2.131 -27.071  1.00 15.00      A    C  
ATOM   1662  CG  TYR A 179      -0.088  -2.921 -27.705  1.00 15.00      A    C  
ATOM   1663  CD1 TYR A 179       0.833  -2.303 -28.541  1.00 15.00      A    C  
ATOM   1664  CD2 TYR A 179       0.047  -4.283 -27.476  1.00 15.00      A    C  
ATOM   1665  CE1 TYR A 179       1.856  -3.019 -29.131  1.00 15.00      A    C  
ATOM   1666  CE2 TYR A 179       1.068  -5.007 -28.060  1.00 15.00      A    C  
ATOM   1667  CZ  TYR A 179       1.969  -4.371 -28.887  1.00 15.00      A    C  
ATOM   1668  OH  TYR A 179       2.984  -5.090 -29.476  1.00 15.00      A    O  
ATOM   1669  HH  TYR A 179       3.803  -4.594 -29.421  1.00 15.00      A    H  
ATOM   1670  C   TYR A 179      -1.795  -0.138 -25.679  1.00 15.00      A    C  
ATOM   1671  O   TYR A 179      -2.993  -0.415 -25.578  1.00 15.00      A    O  
ATOM   1672  N   PHE A 180      -1.323   1.093 -25.574  1.00 15.00      A    N  
ATOM   1673  HN  PHE A 180      -0.354   1.236 -25.639  1.00 15.00      A    H  
ATOM   1674  CA  PHE A 180      -2.198   2.230 -25.350  1.00 15.00      A    C  
ATOM   1675  CB  PHE A 180      -1.536   3.247 -24.419  1.00 15.00      A    C  
ATOM   1676  CG  PHE A 180      -2.509   4.165 -23.733  1.00 15.00      A    C  
ATOM   1677  CD1 PHE A 180      -2.763   5.432 -24.234  1.00 15.00      A    C  
ATOM   1678  CD2 PHE A 180      -3.171   3.759 -22.587  1.00 15.00      A    C  
ATOM   1679  CE1 PHE A 180      -3.659   6.276 -23.605  1.00 15.00      A    C  
ATOM   1680  CE2 PHE A 180      -4.068   4.597 -21.952  1.00 15.00      A    C  
ATOM   1681  CZ  PHE A 180      -4.312   5.857 -22.461  1.00 15.00      A    C  
ATOM   1682  C   PHE A 180      -2.556   2.887 -26.676  1.00 15.00      A    C  
ATOM   1683  O   PHE A 180      -1.672   3.322 -27.419  1.00 15.00      A    O  
ATOM   1684  N   PRO A 181      -3.856   2.946 -26.992  1.00 15.00      A    N  
ATOM   1685  CA  PRO A 181      -4.346   3.544 -28.235  1.00 15.00      A    C  
ATOM   1686  CB  PRO A 181      -5.814   3.112 -28.279  1.00 15.00      A    C  
ATOM   1687  CG  PRO A 181      -6.192   2.913 -26.853  1.00 15.00      A    C  
ATOM   1688  CD  PRO A 181      -4.953   2.420 -26.159  1.00 15.00      A    C  
ATOM   1689  C   PRO A 181      -4.254   5.066 -28.234  1.00 15.00      A    C  
ATOM   1690  O   PRO A 181      -4.531   5.723 -27.229  1.00 15.00      A    O  
ATOM   1691  N   LEU A 182      -3.854   5.618 -29.368  1.00 15.00      A    N  
ATOM   1692  HN  LEU A 182      -3.624   5.038 -30.126  1.00 15.00      A    H  
ATOM   1693  CA  LEU A 182      -3.744   7.056 -29.520  1.00 15.00      A    C  
ATOM   1694  CB  LEU A 182      -2.611   7.396 -30.492  1.00 15.00      A    C  
ATOM   1695  CG  LEU A 182      -1.214   6.935 -30.072  1.00 15.00      A    C  
ATOM   1696  CD1 LEU A 182      -0.185   7.293 -31.133  1.00 15.00      A    C  
ATOM   1697  CD2 LEU A 182      -0.833   7.536 -28.727  1.00 15.00      A    C  
ATOM   1698  C   LEU A 182      -5.069   7.618 -30.023  1.00 15.00      A    C  
ATOM   1699  O   LEU A 182      -5.855   6.893 -30.632  1.00 15.00      A    O  
ATOM   1700  N   PRO A 183      -5.337   8.915 -29.780  1.00 15.00      A    N  
ATOM   1701  CA  PRO A 183      -6.587   9.569 -30.209  1.00 15.00      A    C  
ATOM   1702  CB  PRO A 183      -6.445  11.005 -29.687  1.00 15.00      A    C  
ATOM   1703  CG  PRO A 183      -4.984  11.189 -29.458  1.00 15.00      A    C  
ATOM   1704  CD  PRO A 183      -4.458   9.844 -29.051  1.00 15.00      A    C  
ATOM   1705  C   PRO A 183      -6.768   9.570 -31.727  1.00 15.00      A    C  
ATOM   1706  O   PRO A 183      -7.852   9.856 -32.231  1.00 15.00      A    O  
ATOM   1707  N   GLY A 184      -5.698   9.265 -32.446  1.00 15.00      A    N  
ATOM   1708  HN  GLY A 184      -4.863   9.052 -31.987  1.00 15.00      A    H  
ATOM   1709  CA  GLY A 184      -5.761   9.221 -33.890  1.00 15.00      A    C  
ATOM   1710  C   GLY A 184      -5.509   7.822 -34.404  1.00 15.00      A    C  
ATOM   1711  O   GLY A 184      -6.437   7.116 -34.795  1.00 15.00      A    O  
ATOM   1712  N   SER A 185      -4.246   7.420 -34.403  1.00 15.00      A    N  
ATOM   1713  HN  SER A 185      -3.552   8.034 -34.091  1.00 15.00      A    H  
ATOM   1714  CA  SER A 185      -3.853   6.095 -34.859  1.00 15.00      A    C  
ATOM   1715  CB  SER A 185      -3.778   6.052 -36.390  1.00 15.00      A    C  
ATOM   1716  OG  SER A 185      -5.037   6.339 -36.975  1.00 15.00      A    O  
ATOM   1717  HG  SER A 185      -5.681   6.527 -36.275  1.00 15.00      A    H  
ATOM   1718  C   SER A 185      -2.499   5.726 -34.264  1.00 15.00      A    C  
ATOM   1719  O   SER A 185      -1.600   6.564 -34.189  1.00 15.00      A    O  
ATOM   1720  N   GLY A 186      -2.365   4.484 -33.822  1.00 15.00      A    N  
ATOM   1721  HN  GLY A 186      -3.126   3.870 -33.872  1.00 15.00      A    H  
ATOM   1722  CA  GLY A 186      -1.112   4.037 -33.249  1.00 15.00      A    C  
ATOM   1723  C   GLY A 186      -1.288   3.464 -31.859  1.00 15.00      A    C  
ATOM   1724  O   GLY A 186      -2.288   3.739 -31.192  1.00 15.00      A    O  
ATOM   1725  N   TYR A 187      -0.323   2.663 -31.429  1.00 15.00      A    N  
ATOM   1726  HN  TYR A 187       0.449   2.490 -32.009  1.00 15.00      A    H  
ATOM   1727  CA  TYR A 187      -0.366   2.040 -30.113  1.00 15.00      A    C  
ATOM   1728  CB  TYR A 187      -0.769   0.567 -30.224  1.00 15.00      A    C  
ATOM   1729  CG  TYR A 187      -2.159   0.341 -30.771  1.00 15.00      A    C  
ATOM   1730  CD1 TYR A 187      -3.281   0.591 -29.994  1.00 15.00      A    C  
ATOM   1731  CD2 TYR A 187      -2.348  -0.129 -32.064  1.00 15.00      A    C  
ATOM   1732  CE1 TYR A 187      -4.554   0.385 -30.491  1.00 15.00      A    C  
ATOM   1733  CE2 TYR A 187      -3.615  -0.337 -32.570  1.00 15.00      A    C  
ATOM   1734  CZ  TYR A 187      -4.714  -0.081 -31.778  1.00 15.00      A    C  
ATOM   1735  OH  TYR A 187      -5.977  -0.288 -32.279  1.00 15.00      A    O  
ATOM   1736  HH  TYR A 187      -6.035  -1.175 -32.643  1.00 15.00      A    H  
ATOM   1737  C   TYR A 187       0.991   2.142 -29.433  1.00 15.00      A    C  
ATOM   1738  O   TYR A 187       2.010   1.749 -30.001  1.00 15.00      A    O  
ATOM   1739  N   HIS A 188       0.998   2.678 -28.224  1.00 15.00      A    N  
ATOM   1740  HN  HIS A 188       0.148   2.979 -27.832  1.00 15.00      A    H  
ATOM   1741  CA  HIS A 188       2.227   2.824 -27.459  1.00 15.00      A    C  
ATOM   1742  CB  HIS A 188       2.126   4.019 -26.507  1.00 15.00      A    C  
ATOM   1743  CG  HIS A 188       2.557   5.324 -27.102  1.00 15.00      A    C  
ATOM   1744  ND1 HIS A 188       2.984   6.405 -26.359  1.00 15.00      A    N  
ATOM   1745  HD1 HIS A 188       3.041   6.446 -25.383  1.00 15.00      A    H  
ATOM   1746  CD2 HIS A 188       2.632   5.713 -28.399  1.00 15.00      A    C  
ATOM   1747  CE1 HIS A 188       3.288   7.397 -27.208  1.00 15.00      A    C  
ATOM   1748  NE2 HIS A 188       3.094   7.026 -28.458  1.00 15.00      A    N  
ATOM   1749  C   HIS A 188       2.499   1.556 -26.659  1.00 15.00      A    C  
ATOM   1750  O   HIS A 188       1.572   0.944 -26.140  1.00 15.00      A    O  
ATOM   1751  N   LEU A 189       3.766   1.156 -26.580  1.00 15.00      A    N  
ATOM   1752  HN  LEU A 189       4.458   1.660 -27.057  1.00 15.00      A    H  
ATOM   1753  CA  LEU A 189       4.144  -0.036 -25.824  1.00 15.00      A    C  
ATOM   1754  CB  LEU A 189       5.606  -0.399 -26.078  1.00 15.00      A    C  
ATOM   1755  CG  LEU A 189       5.884  -1.251 -27.319  1.00 15.00      A    C  
ATOM   1756  CD1 LEU A 189       7.382  -1.403 -27.541  1.00 15.00      A    C  
ATOM   1757  CD2 LEU A 189       5.218  -2.614 -27.195  1.00 15.00      A    C  
ATOM   1758  C   LEU A 189       3.901   0.173 -24.335  1.00 15.00      A    C  
ATOM   1759  O   LEU A 189       3.456  -0.737 -23.643  1.00 15.00      A    O  
ATOM   1760  N   LEU A 190       4.204   1.386 -23.874  1.00 15.00      A    N  
ATOM   1761  HN  LEU A 190       4.571   2.040 -24.502  1.00 15.00      A    H  
ATOM   1762  CA  LEU A 190       4.012   1.796 -22.481  1.00 15.00      A    C  
ATOM   1763  CB  LEU A 190       2.598   2.327 -22.249  1.00 15.00      A    C  
ATOM   1764  CG  LEU A 190       2.333   3.755 -22.727  1.00 15.00      A    C  
ATOM   1765  CD1 LEU A 190       0.990   4.246 -22.214  1.00 15.00      A    C  
ATOM   1766  CD2 LEU A 190       3.453   4.688 -22.288  1.00 15.00      A    C  
ATOM   1767  C   LEU A 190       4.368   0.734 -21.442  1.00 15.00      A    C  
ATOM   1768  O   LEU A 190       3.510  -0.032 -21.003  1.00 15.00      A    O  
ATOM   1769  N   ALA A 191       5.630   0.705 -21.047  1.00 15.00      A    N  
ATOM   1770  HN  ALA A 191       6.269   1.331 -21.440  1.00 15.00      A    H  
ATOM   1771  CA  ALA A 191       6.087  -0.236 -20.038  1.00 15.00      A    C  
ATOM   1772  CB  ALA A 191       7.495  -0.715 -20.365  1.00 15.00      A    C  
ATOM   1773  C   ALA A 191       6.058   0.439 -18.668  1.00 15.00      A    C  
ATOM   1774  O   ALA A 191       6.887   1.303 -18.380  1.00 15.00      A    O  
ATOM   1775  N   PRO A 192       5.085   0.081 -17.813  1.00 15.00      A    N  
ATOM   1776  CA  PRO A 192       4.955   0.667 -16.484  1.00 15.00      A    C  
ATOM   1777  CB  PRO A 192       3.491   0.404 -16.135  1.00 15.00      A    C  
ATOM   1778  CG  PRO A 192       3.142  -0.850 -16.865  1.00 15.00      A    C  
ATOM   1779  CD  PRO A 192       4.035  -0.919 -18.079  1.00 15.00      A    C  
ATOM   1780  C   PRO A 192       5.876   0.013 -15.458  1.00 15.00      A    C  
ATOM   1781  O   PRO A 192       5.888  -1.208 -15.299  1.00 15.00      A    O  
ATOM   1782  N   LEU A 193       6.649   0.836 -14.766  1.00 15.00      A    N  
ATOM   1783  HN  LEU A 193       6.603   1.797 -14.944  1.00 15.00      A    H  
ATOM   1784  CA  LEU A 193       7.562   0.347 -13.747  1.00 15.00      A    C  
ATOM   1785  CB  LEU A 193       8.890   1.106 -13.816  1.00 15.00      A    C  
ATOM   1786  CG  LEU A 193       9.637   1.035 -15.151  1.00 15.00      A    C  
ATOM   1787  CD1 LEU A 193      10.865   1.932 -15.133  1.00 15.00      A    C  
ATOM   1788  CD2 LEU A 193      10.025  -0.400 -15.477  1.00 15.00      A    C  
ATOM   1789  C   LEU A 193       6.932   0.495 -12.366  1.00 15.00      A    C  
ATOM   1790  O   LEU A 193       5.957   1.228 -12.200  1.00 15.00      A    O  
ATOM   1791  N   PHE A 194       7.480  -0.205 -11.383  1.00 15.00      A    N  
ATOM   1792  HN  PHE A 194       8.251  -0.783 -11.578  1.00 15.00      A    H  
ATOM   1793  CA  PHE A 194       6.961  -0.147 -10.024  1.00 15.00      A    C  
ATOM   1794  CB  PHE A 194       7.174  -1.492  -9.326  1.00 15.00      A    C  
ATOM   1795  CG  PHE A 194       6.486  -1.616  -7.999  1.00 15.00      A    C  
ATOM   1796  CD1 PHE A 194       5.129  -1.879  -7.933  1.00 15.00      A    C  
ATOM   1797  CD2 PHE A 194       7.197  -1.477  -6.817  1.00 15.00      A    C  
ATOM   1798  CE1 PHE A 194       4.492  -2.001  -6.715  1.00 15.00      A    C  
ATOM   1799  CE2 PHE A 194       6.567  -1.597  -5.596  1.00 15.00      A    C  
ATOM   1800  CZ  PHE A 194       5.212  -1.860  -5.545  1.00 15.00      A    C  
ATOM   1801  C   PHE A 194       7.631   0.974  -9.228  1.00 15.00      A    C  
ATOM   1802  O   PHE A 194       8.826   0.898  -8.925  1.00 15.00      A    O  
ATOM   1803  N   PRO A 195       6.868   2.028  -8.884  1.00 15.00      A    N  
ATOM   1804  CA  PRO A 195       7.379   3.172  -8.116  1.00 15.00      A    C  
ATOM   1805  CB  PRO A 195       6.244   4.197  -8.202  1.00 15.00      A    C  
ATOM   1806  CG  PRO A 195       5.015   3.382  -8.420  1.00 15.00      A    C  
ATOM   1807  CD  PRO A 195       5.440   2.187  -9.226  1.00 15.00      A    C  
ATOM   1808  C   PRO A 195       7.651   2.804  -6.658  1.00 15.00      A    C  
ATOM   1809  O   PRO A 195       6.853   3.102  -5.766  1.00 15.00      A    O  
ATOM   1810  N   THR A 196       8.787   2.168  -6.423  1.00 15.00      A    N  
ATOM   1811  HN  THR A 196       9.388   1.976  -7.175  1.00 15.00      A    H  
ATOM   1812  CA  THR A 196       9.169   1.741  -5.085  1.00 15.00      A    C  
ATOM   1813  CB  THR A 196      10.448   0.869  -5.115  1.00 15.00      A    C  
ATOM   1814  OG1 THR A 196      10.820   0.470  -3.786  1.00 15.00      A    O  
ATOM   1815  HG1 THR A 196      11.798   0.445  -3.719  1.00 15.00      A    H  
ATOM   1816  CG2 THR A 196      11.598   1.606  -5.785  1.00 15.00      A    C  
ATOM   1817  C   THR A 196       9.328   2.927  -4.126  1.00 15.00      A    C  
ATOM   1818  O   THR A 196       9.005   2.824  -2.939  1.00 15.00      A    O  
ATOM   1819  N   SER A 197       9.788   4.062  -4.647  1.00 15.00      A    N  
ATOM   1820  HN  SER A 197      10.012   4.099  -5.602  1.00 15.00      A    H  
ATOM   1821  CA  SER A 197       9.972   5.249  -3.825  1.00 15.00      A    C  
ATOM   1822  CB  SER A 197      10.760   6.316  -4.590  1.00 15.00      A    C  
ATOM   1823  OG  SER A 197      11.966   5.773  -5.104  1.00 15.00      A    O  
ATOM   1824  HG  SER A 197      12.337   6.370  -5.762  1.00 15.00      A    H  
ATOM   1825  C   SER A 197       8.624   5.790  -3.352  1.00 15.00      A    C  
ATOM   1826  O   SER A 197       8.487   6.239  -2.216  1.00 15.00      A    O  
ATOM   1827  N   LEU A 198       7.623   5.716  -4.223  1.00 15.00      A    N  
ATOM   1828  HN  LEU A 198       7.786   5.327  -5.108  1.00 15.00      A    H  
ATOM   1829  CA  LEU A 198       6.285   6.187  -3.886  1.00 15.00      A    C  
ATOM   1830  CB  LEU A 198       5.423   6.309  -5.145  1.00 15.00      A    C  
ATOM   1831  CG  LEU A 198       3.954   6.689  -4.931  1.00 15.00      A    C  
ATOM   1832  CD1 LEU A 198       3.826   8.106  -4.388  1.00 15.00      A    C  
ATOM   1833  CD2 LEU A 198       3.167   6.529  -6.222  1.00 15.00      A    C  
ATOM   1834  C   LEU A 198       5.639   5.237  -2.889  1.00 15.00      A    C  
ATOM   1835  O   LEU A 198       5.005   5.664  -1.927  1.00 15.00      A    O  
ATOM   1836  N   VAL A 199       5.817   3.943  -3.125  1.00 15.00      A    N  
ATOM   1837  HN  VAL A 199       6.326   3.669  -3.919  1.00 15.00      A    H  
ATOM   1838  CA  VAL A 199       5.268   2.920  -2.246  1.00 15.00      A    C  
ATOM   1839  CB  VAL A 199       5.514   1.503  -2.807  1.00 15.00      A    C  
ATOM   1840  CG1 VAL A 199       5.167   0.437  -1.779  1.00 15.00      A    C  
ATOM   1841  CG2 VAL A 199       4.706   1.296  -4.078  1.00 15.00      A    C  
ATOM   1842  C   VAL A 199       5.862   3.047  -0.848  1.00 15.00      A    C  
ATOM   1843  O   VAL A 199       5.165   2.881   0.147  1.00 15.00      A    O  
ATOM   1844  N   HIS A 200       7.149   3.374  -0.779  1.00 15.00      A    N  
ATOM   1845  HN  HIS A 200       7.655   3.509  -1.610  1.00 15.00      A    H  
ATOM   1846  CA  HIS A 200       7.821   3.541   0.506  1.00 15.00      A    C  
ATOM   1847  CB  HIS A 200       9.322   3.772   0.310  1.00 15.00      A    C  
ATOM   1848  CG  HIS A 200      10.118   3.703   1.579  1.00 15.00      A    C  
ATOM   1849  ND1 HIS A 200      10.311   4.814   2.363  1.00 15.00      A    N  
ATOM   1850  CD2 HIS A 200      10.744   2.642   2.148  1.00 15.00      A    C  
ATOM   1851  CE1 HIS A 200      11.041   4.413   3.387  1.00 15.00      A    C  
ATOM   1852  NE2 HIS A 200      11.332   3.112   3.297  1.00 15.00      A    N  
ATOM   1853  HE2 HIS A 200      11.881   2.585   3.938  1.00 15.00      A    H  
ATOM   1854  C   HIS A 200       7.196   4.702   1.272  1.00 15.00      A    C  
ATOM   1855  O   HIS A 200       6.993   4.623   2.484  1.00 15.00      A    O  
ATOM   1856  N   HIS A 201       6.875   5.766   0.545  1.00 15.00      A    N  
ATOM   1857  HN  HIS A 201       7.068   5.760  -0.417  1.00 15.00      A    H  
ATOM   1858  CA  HIS A 201       6.249   6.945   1.129  1.00 15.00      A    C  
ATOM   1859  CB  HIS A 201       6.120   8.038   0.061  1.00 15.00      A    C  
ATOM   1860  CG  HIS A 201       5.390   9.273   0.501  1.00 15.00      A    C  
ATOM   1861  ND1 HIS A 201       4.290   9.729  -0.185  1.00 15.00      A    N  
ATOM   1862  CD2 HIS A 201       5.644  10.103   1.542  1.00 15.00      A    C  
ATOM   1863  CE1 HIS A 201       3.897  10.819   0.444  1.00 15.00      A    C  
ATOM   1864  NE2 HIS A 201       4.684  11.086   1.492  1.00 15.00      A    N  
ATOM   1865  HE2 HIS A 201       4.588  11.831   2.117  1.00 15.00      A    H  
ATOM   1866  C   HIS A 201       4.881   6.573   1.700  1.00 15.00      A    C  
ATOM   1867  O   HIS A 201       4.550   6.927   2.833  1.00 15.00      A    O  
ATOM   1868  N   VAL A 202       4.103   5.837   0.912  1.00 15.00      A    N  
ATOM   1869  HN  VAL A 202       4.428   5.592   0.017  1.00 15.00      A    H  
ATOM   1870  CA  VAL A 202       2.779   5.392   1.333  1.00 15.00      A    C  
ATOM   1871  CB  VAL A 202       2.021   4.703   0.175  1.00 15.00      A    C  
ATOM   1872  CG1 VAL A 202       0.658   4.203   0.633  1.00 15.00      A    C  
ATOM   1873  CG2 VAL A 202       1.867   5.654  -1.001  1.00 15.00      A    C  
ATOM   1874  C   VAL A 202       2.900   4.434   2.518  1.00 15.00      A    C  
ATOM   1875  O   VAL A 202       2.141   4.526   3.483  1.00 15.00      A    O  
ATOM   1876  N   HIS A 203       3.874   3.533   2.438  1.00 15.00      A    N  
ATOM   1877  HN  HIS A 203       4.436   3.511   1.628  1.00 15.00      A    H  
ATOM   1878  CA  HIS A 203       4.125   2.559   3.497  1.00 15.00      A    C  
ATOM   1879  CB  HIS A 203       5.295   1.650   3.107  1.00 15.00      A    C  
ATOM   1880  CG  HIS A 203       5.355   0.351   3.858  1.00 15.00      A    C  
ATOM   1881  ND1 HIS A 203       5.029  -0.838   3.252  1.00 15.00      A    N  
ATOM   1882  CD2 HIS A 203       5.710   0.111   5.145  1.00 15.00      A    C  
ATOM   1883  CE1 HIS A 203       5.188  -1.772   4.170  1.00 15.00      A    C  
ATOM   1884  NE2 HIS A 203       5.599  -1.249   5.329  1.00 15.00      A    N  
ATOM   1885  HE2 HIS A 203       5.775  -1.741   6.158  1.00 15.00      A    H  
ATOM   1886  C   HIS A 203       4.442   3.272   4.806  1.00 15.00      A    C  
ATOM   1887  O   HIS A 203       4.011   2.846   5.873  1.00 15.00      A    O  
ATOM   1888  N   ALA A 204       5.195   4.363   4.713  1.00 15.00      A    N  
ATOM   1889  HN  ALA A 204       5.514   4.650   3.827  1.00 15.00      A    H  
ATOM   1890  CA  ALA A 204       5.564   5.143   5.886  1.00 15.00      A    C  
ATOM   1891  CB  ALA A 204       6.605   6.189   5.522  1.00 15.00      A    C  
ATOM   1892  C   ALA A 204       4.338   5.802   6.510  1.00 15.00      A    C  
ATOM   1893  O   ALA A 204       4.137   5.733   7.724  1.00 15.00      A    O  
ATOM   1894  N   LEU A 205       3.515   6.419   5.669  1.00 15.00      A    N  
ATOM   1895  HN  LEU A 205       3.731   6.427   4.709  1.00 15.00      A    H  
ATOM   1896  CA  LEU A 205       2.303   7.090   6.129  1.00 15.00      A    C  
ATOM   1897  CB  LEU A 205       1.639   7.849   4.978  1.00 15.00      A    C  
ATOM   1898  CG  LEU A 205       2.490   8.914   4.282  1.00 15.00      A    C  
ATOM   1899  CD1 LEU A 205       1.737   9.511   3.103  1.00 15.00      A    C  
ATOM   1900  CD2 LEU A 205       2.904  10.003   5.262  1.00 15.00      A    C  
ATOM   1901  C   LEU A 205       1.319   6.090   6.728  1.00 15.00      A    C  
ATOM   1902  O   LEU A 205       0.749   6.323   7.794  1.00 15.00      A    O  
ATOM   1903  N   LEU A 206       1.133   4.972   6.037  1.00 15.00      A    N  
ATOM   1904  HN  LEU A 206       1.616   4.849   5.185  1.00 15.00      A    H  
ATOM   1905  CA  LEU A 206       0.226   3.926   6.493  1.00 15.00      A    C  
ATOM   1906  CB  LEU A 206       0.039   2.867   5.403  1.00 15.00      A    C  
ATOM   1907  CG  LEU A 206      -1.191   3.015   4.500  1.00 15.00      A    C  
ATOM   1908  CD1 LEU A 206      -1.293   4.426   3.937  1.00 15.00      A    C  
ATOM   1909  CD2 LEU A 206      -1.148   1.995   3.372  1.00 15.00      A    C  
ATOM   1910  C   LEU A 206       0.743   3.278   7.775  1.00 15.00      A    C  
ATOM   1911  O   LEU A 206      -0.033   2.782   8.591  1.00 15.00      A    O  
ATOM   1912  N   ARG A 207       2.060   3.286   7.942  1.00 15.00      A    N  
ATOM   1913  HN  ARG A 207       2.625   3.687   7.244  1.00 15.00      A    H  
ATOM   1914  CA  ARG A 207       2.691   2.708   9.119  1.00 15.00      A    C  
ATOM   1915  CB  ARG A 207       4.197   2.554   8.889  1.00 15.00      A    C  
ATOM   1916  CG  ARG A 207       4.939   1.829  10.000  1.00 15.00      A    C  
ATOM   1917  CD  ARG A 207       6.402   2.246  10.051  1.00 15.00      A    C  
ATOM   1918  NE  ARG A 207       7.132   1.889   8.832  1.00 15.00      A    N  
ATOM   1919  HE  ARG A 207       6.832   1.089   8.350  1.00 15.00      A    H  
ATOM   1920  CZ  ARG A 207       8.169   2.585   8.350  1.00 15.00      A    C  
ATOM   1921  NH1 ARG A 207       8.590   3.677   8.981  1.00 15.00      A    N  
ATOM   1922 HH11 ARG A 207       9.397   4.221   8.606  1.00 15.00      A    H  
ATOM   1923 HH12 ARG A 207       8.116   3.995   9.852  1.00 15.00      A    H  
ATOM   1924  NH2 ARG A 207       8.788   2.183   7.243  1.00 15.00      A    N  
ATOM   1925 HH21 ARG A 207       8.471   1.326   6.745  1.00 15.00      A    H  
ATOM   1926 HH22 ARG A 207       9.600   2.724   6.866  1.00 15.00      A    H  
ATOM   1927  C   ARG A 207       2.443   3.575  10.350  1.00 15.00      A    C  
ATOM   1928  O   ARG A 207       2.120   3.064  11.422  1.00 15.00      A    O  
ATOM   1929  N   GLU A 208       2.582   4.887  10.183  1.00 15.00      A    N  
ATOM   1930  HN  GLU A 208       2.819   5.234   9.295  1.00 15.00      A    H  
ATOM   1931  CA  GLU A 208       2.388   5.831  11.282  1.00 15.00      A    C  
ATOM   1932  CB  GLU A 208       2.808   7.241  10.851  1.00 15.00      A    C  
ATOM   1933  CG  GLU A 208       3.452   8.078  11.950  1.00 15.00      A    C  
ATOM   1934  CD  GLU A 208       2.497   8.424  13.080  1.00 15.00      A    C  
ATOM   1935  OE1 GLU A 208       1.461   9.062  12.811  1.00 15.00      A    O  
ATOM   1936  OE2 GLU A 208       2.786   8.057  14.240  1.00 15.00      A    O  
ATOM   1937  C   GLU A 208       0.937   5.836  11.754  1.00 15.00      A    C  
ATOM   1938  O   GLU A 208       0.658   5.655  12.939  1.00 15.00      A    O  
ATOM   1939  N   ALA A 209       0.018   5.991  10.809  1.00 15.00      A    N  
ATOM   1940  HN  ALA A 209       0.309   6.090   9.876  1.00 15.00      A    H  
ATOM   1941  CA  ALA A 209      -1.408   6.036  11.115  1.00 15.00      A    C  
ATOM   1942  CB  ALA A 209      -2.204   6.356   9.862  1.00 15.00      A    C  
ATOM   1943  C   ALA A 209      -1.925   4.753  11.775  1.00 15.00      A    C  
ATOM   1944  O   ALA A 209      -3.059   4.706  12.251  1.00 15.00      A    O  
ATOM   1945  N   ARG A 210      -1.102   3.715  11.811  1.00 15.00      A    N  
ATOM   1946  HN  ARG A 210      -0.206   3.800  11.426  1.00 15.00      A    H  
ATOM   1947  CA  ARG A 210      -1.509   2.459  12.419  1.00 15.00      A    C  
ATOM   1948  CB  ARG A 210      -1.449   1.310  11.407  1.00 15.00      A    C  
ATOM   1949  CG  ARG A 210      -2.447   1.420  10.266  1.00 15.00      A    C  
ATOM   1950  CD  ARG A 210      -3.195   0.111  10.048  1.00 15.00      A    C  
ATOM   1951  NE  ARG A 210      -2.295  -1.046   9.949  1.00 15.00      A    N  
ATOM   1952  HE  ARG A 210      -2.094  -1.525  10.781  1.00 15.00      A    H  
ATOM   1953  CZ  ARG A 210      -1.757  -1.480   8.806  1.00 15.00      A    C  
ATOM   1954  NH1 ARG A 210      -2.024  -0.855   7.664  1.00 15.00      A    N  
ATOM   1955 HH11 ARG A 210      -1.607  -1.190   6.769  1.00 15.00      A    H  
ATOM   1956 HH12 ARG A 210      -2.655  -0.025   7.658  1.00 15.00      A    H  
ATOM   1957  NH2 ARG A 210      -0.959  -2.547   8.806  1.00 15.00      A    N  
ATOM   1958 HH21 ARG A 210      -0.537  -2.889   7.915  1.00 15.00      A    H  
ATOM   1959 HH22 ARG A 210      -0.752  -3.047   9.697  1.00 15.00      A    H  
ATOM   1960  C   ARG A 210      -0.676   2.104  13.651  1.00 15.00      A    C  
ATOM   1961  O   ARG A 210      -1.223   1.828  14.722  1.00 15.00      A    O  
ATOM   1962  N   PHE A 211       0.643   2.135  13.510  1.00 15.00      A    N  
ATOM   1963  HN  PHE A 211       1.032   2.437  12.656  1.00 15.00      A    H  
ATOM   1964  CA  PHE A 211       1.531   1.749  14.600  1.00 15.00      A    C  
ATOM   1965  CB  PHE A 211       2.579   0.753  14.102  1.00 15.00      A    C  
ATOM   1966  CG  PHE A 211       1.986  -0.421  13.381  1.00 15.00      A    C  
ATOM   1967  CD1 PHE A 211       1.306  -1.405  14.078  1.00 15.00      A    C  
ATOM   1968  CD2 PHE A 211       2.100  -0.536  12.005  1.00 15.00      A    C  
ATOM   1969  CE1 PHE A 211       0.750  -2.483  13.418  1.00 15.00      A    C  
ATOM   1970  CE2 PHE A 211       1.548  -1.613  11.338  1.00 15.00      A    C  
ATOM   1971  CZ  PHE A 211       0.871  -2.588  12.046  1.00 15.00      A    C  
ATOM   1972  C   PHE A 211       2.212   2.922  15.291  1.00 15.00      A    C  
ATOM   1973  O   PHE A 211       2.710   2.767  16.404  1.00 15.00      A    O  
ATOM   1974  N   GLY A 212       2.226   4.078  14.645  1.00 15.00      A    N  
ATOM   1975  HN  GLY A 212       1.782   4.151  13.775  1.00 15.00      A    H  
ATOM   1976  CA  GLY A 212       2.869   5.248  15.221  1.00 15.00      A    C  
ATOM   1977  C   GLY A 212       2.251   5.678  16.537  1.00 15.00      A    C  
ATOM   1978  O   GLY A 212       1.070   5.420  16.791  1.00 15.00      A    O  
ATOM   1979  N   ASP A 213       3.048   6.340  17.368  1.00 15.00      A    N  
ATOM   1980  HN  ASP A 213       3.971   6.520  17.096  1.00 15.00      A    H  
ATOM   1981  CA  ASP A 213       2.596   6.804  18.676  1.00 15.00      A    C  
ATOM   1982  CB  ASP A 213       3.777   7.253  19.539  1.00 15.00      A    C  
ATOM   1983  CG  ASP A 213       4.708   6.112  19.890  1.00 15.00      A    C  
ATOM   1984  OD1 ASP A 213       4.228   5.103  20.448  1.00 15.00      A    O  
ATOM   1985  OD2 ASP A 213       5.917   6.226  19.599  1.00 15.00      A    O  
ATOM   1986  C   ASP A 213       1.582   7.929  18.549  1.00 15.00      A    C  
ATOM   1987  O   ASP A 213       0.757   8.138  19.443  1.00 15.00      A    O  
ATOM   1988  N   ALA A 214       1.634   8.645  17.431  1.00 15.00      A    N  
ATOM   1989  HN  ALA A 214       2.303   8.420  16.744  1.00 15.00      A    H  
ATOM   1990  CA  ALA A 214       0.709   9.742  17.193  1.00 15.00      A    C  
ATOM   1991  CB  ALA A 214       1.070  10.480  15.914  1.00 15.00      A    C  
ATOM   1992  C   ALA A 214      -0.713   9.203  17.119  1.00 15.00      A    C  
ATOM   1993  O   ALA A 214      -1.622   9.711  17.781  1.00 15.00      A    O  
ATOM   1994  N   ALA A 215      -0.889   8.152  16.333  1.00 15.00      A    N  
ATOM   1995  HN  ALA A 215      -0.121   7.797  15.831  1.00 15.00      A    H  
ATOM   1996  CA  ALA A 215      -2.190   7.521  16.180  1.00 15.00      A    C  
ATOM   1997  CB  ALA A 215      -2.274   6.790  14.853  1.00 15.00      A    C  
ATOM   1998  C   ALA A 215      -2.459   6.566  17.337  1.00 15.00      A    C  
ATOM   1999  O   ALA A 215      -3.611   6.286  17.669  1.00 15.00      A    O  
ATOM   2000  N   LYS A 216      -1.388   6.071  17.950  1.00 15.00      A    N  
ATOM   2001  HN  LYS A 216      -0.493   6.326  17.629  1.00 15.00      A    H  
ATOM   2002  CA  LYS A 216      -1.498   5.153  19.077  1.00 15.00      A    C  
ATOM   2003  CB  LYS A 216      -0.112   4.682  19.524  1.00 15.00      A    C  
ATOM   2004  CG  LYS A 216      -0.128   3.508  20.491  1.00 15.00      A    C  
ATOM   2005  CD  LYS A 216      -0.457   2.208  19.776  1.00 15.00      A    C  
ATOM   2006  CE  LYS A 216       0.675   1.784  18.853  1.00 15.00      A    C  
ATOM   2007  NZ  LYS A 216       0.354   0.525  18.126  1.00 15.00      A    N  
ATOM   2008  HZ1 LYS A 216      -0.435   0.683  17.468  1.00 15.00      A    H  
ATOM   2009  HZ2 LYS A 216       0.083  -0.218  18.802  1.00 15.00      A    H  
ATOM   2010  HZ3 LYS A 216       1.183   0.203  17.587  1.00 15.00      A    H  
ATOM   2011  C   LYS A 216      -2.219   5.818  20.242  1.00 15.00      A    C  
ATOM   2012  O   LYS A 216      -3.231   5.312  20.725  1.00 15.00      A    O  
ATOM   2013  N   ALA A 217      -1.698   6.965  20.667  1.00 15.00      A    N  
ATOM   2014  HN  ALA A 217      -0.890   7.315  20.226  1.00 15.00      A    H  
ATOM   2015  CA  ALA A 217      -2.279   7.713  21.776  1.00 15.00      A    C  
ATOM   2016  CB  ALA A 217      -1.405   8.908  22.123  1.00 15.00      A    C  
ATOM   2017  C   ALA A 217      -3.702   8.163  21.455  1.00 15.00      A    C  
ATOM   2018  O   ALA A 217      -4.563   8.208  22.333  1.00 15.00      A    O  
ATOM   2019  N   ALA A 218      -3.945   8.488  20.191  1.00 15.00      A    N  
ATOM   2020  HN  ALA A 218      -3.219   8.436  19.536  1.00 15.00      A    H  
ATOM   2021  CA  ALA A 218      -5.267   8.923  19.757  1.00 15.00      A    C  
ATOM   2022  CB  ALA A 218      -5.206   9.463  18.337  1.00 15.00      A    C  
ATOM   2023  C   ALA A 218      -6.268   7.775  19.854  1.00 15.00      A    C  
ATOM   2024  O   ALA A 218      -7.403   7.958  20.296  1.00 15.00      A    O  
ATOM   2025  N   ARG A 219      -5.830   6.588  19.450  1.00 15.00      A    N  
ATOM   2026  HN  ARG A 219      -4.911   6.509  19.113  1.00 15.00      A    H  
ATOM   2027  CA  ARG A 219      -6.673   5.399  19.490  1.00 15.00      A    C  
ATOM   2028  CB  ARG A 219      -5.987   4.251  18.739  1.00 15.00      A    C  
ATOM   2029  CG  ARG A 219      -6.932   3.195  18.181  1.00 15.00      A    C  
ATOM   2030  CD  ARG A 219      -6.201   2.229  17.255  1.00 15.00      A    C  
ATOM   2031  NE  ARG A 219      -6.060   2.758  15.898  1.00 15.00      A    N  
ATOM   2032  HE  ARG A 219      -6.898   2.887  15.373  1.00 15.00      A    H  
ATOM   2033  CZ  ARG A 219      -4.899   3.032  15.307  1.00 15.00      A    C  
ATOM   2034  NH1 ARG A 219      -3.759   2.812  15.948  1.00 15.00      A    N  
ATOM   2035 HH11 ARG A 219      -3.774   2.425  16.909  1.00 15.00      A    H  
ATOM   2036 HH12 ARG A 219      -2.849   3.020  15.485  1.00 15.00      A    H  
ATOM   2037  NH2 ARG A 219      -4.884   3.547  14.086  1.00 15.00      A    N  
ATOM   2038 HH21 ARG A 219      -3.983   3.772  13.610  1.00 15.00      A    H  
ATOM   2039 HH22 ARG A 219      -5.787   3.734  13.586  1.00 15.00      A    H  
ATOM   2040  C   ARG A 219      -6.952   5.008  20.939  1.00 15.00      A    C  
ATOM   2041  O   ARG A 219      -8.030   4.513  21.266  1.00 15.00      A    O  
ATOM   2042  N   GLU A 220      -5.970   5.257  21.798  1.00 15.00      A    N  
ATOM   2043  HN  GLU A 220      -5.136   5.651  21.463  1.00 15.00      A    H  
ATOM   2044  CA  GLU A 220      -6.079   4.960  23.220  1.00 15.00      A    C  
ATOM   2045  CB  GLU A 220      -4.732   5.212  23.895  1.00 15.00      A    C  
ATOM   2046  CG  GLU A 220      -4.032   3.967  24.404  1.00 15.00      A    C  
ATOM   2047  CD  GLU A 220      -2.901   4.305  25.350  1.00 15.00      A    C  
ATOM   2048  OE1 GLU A 220      -3.088   5.199  26.188  1.00 15.00      A    O  
ATOM   2049  OE2 GLU A 220      -1.833   3.679  25.260  1.00 15.00      A    O  
ATOM   2050  C   GLU A 220      -7.128   5.850  23.874  1.00 15.00      A    C  
ATOM   2051  O   GLU A 220      -7.967   5.381  24.646  1.00 15.00      A    O  
ATOM   2052  N   ALA A 221      -7.072   7.140  23.554  1.00 15.00      A    N  
ATOM   2053  HN  ALA A 221      -6.375   7.445  22.930  1.00 15.00      A    H  
ATOM   2054  CA  ALA A 221      -8.004   8.118  24.107  1.00 15.00      A    C  
ATOM   2055  CB  ALA A 221      -7.662   9.512  23.614  1.00 15.00      A    C  
ATOM   2056  C   ALA A 221      -9.450   7.771  23.768  1.00 15.00      A    C  
ATOM   2057  O   ALA A 221     -10.365   8.082  24.529  1.00 15.00      A    O  
ATOM   2058  N   ARG A 222      -9.647   7.116  22.630  1.00 15.00      A    N  
ATOM   2059  HN  ARG A 222      -8.874   6.898  22.065  1.00 15.00      A    H  
ATOM   2060  CA  ARG A 222     -10.979   6.717  22.197  1.00 15.00      A    C  
ATOM   2061  CB  ARG A 222     -10.934   6.167  20.770  1.00 15.00      A    C  
ATOM   2062  CG  ARG A 222     -12.295   5.795  20.208  1.00 15.00      A    C  
ATOM   2063  CD  ARG A 222     -12.161   5.019  18.912  1.00 15.00      A    C  
ATOM   2064  NE  ARG A 222     -13.461   4.599  18.390  1.00 15.00      A    N  
ATOM   2065  HE  ARG A 222     -14.256   5.040  18.761  1.00 15.00      A    H  
ATOM   2066  CZ  ARG A 222     -13.619   3.668  17.447  1.00 15.00      A    C  
ATOM   2067  NH1 ARG A 222     -12.559   3.060  16.923  1.00 15.00      A    N  
ATOM   2068 HH11 ARG A 222     -12.676   2.332  16.185  1.00 15.00      A    H  
ATOM   2069 HH12 ARG A 222     -11.599   3.310  17.244  1.00 15.00      A    H  
ATOM   2070  NH2 ARG A 222     -14.842   3.346  17.032  1.00 15.00      A    N  
ATOM   2071 HH21 ARG A 222     -15.676   3.819  17.440  1.00 15.00      A    H  
ATOM   2072 HH22 ARG A 222     -14.970   2.620  16.297  1.00 15.00      A    H  
ATOM   2073  C   ARG A 222     -11.570   5.675  23.144  1.00 15.00      A    C  
ATOM   2074  O   ARG A 222     -12.772   5.668  23.401  1.00 15.00      A    O  
ATOM   2075  N   SER A 223     -10.715   4.804  23.662  1.00 15.00      A    N  
ATOM   2076  HN  SER A 223      -9.765   4.859  23.419  1.00 15.00      A    H  
ATOM   2077  CA  SER A 223     -11.146   3.760  24.582  1.00 15.00      A    C  
ATOM   2078  CB  SER A 223     -10.076   2.674  24.666  1.00 15.00      A    C  
ATOM   2079  OG  SER A 223      -9.588   2.351  23.376  1.00 15.00      A    O  
ATOM   2080  HG  SER A 223      -9.998   1.538  23.075  1.00 15.00      A    H  
ATOM   2081  C   SER A 223     -11.409   4.337  25.968  1.00 15.00      A    C  
ATOM   2082  O   SER A 223     -12.073   3.719  26.798  1.00 15.00      A    O  
ATOM   2083  N   ARG A 224     -10.876   5.525  26.211  1.00 15.00      A    N  
ATOM   2084  HN  ARG A 224     -10.349   5.964  25.511  1.00 15.00      A    H  
ATOM   2085  CA  ARG A 224     -11.054   6.194  27.491  1.00 15.00      A    C  
ATOM   2086  CB  ARG A 224      -9.772   6.925  27.904  1.00 15.00      A    C  
ATOM   2087  CG  ARG A 224      -8.492   6.122  27.741  1.00 15.00      A    C  
ATOM   2088  CD  ARG A 224      -7.355   6.752  28.527  1.00 15.00      A    C  
ATOM   2089  NE  ARG A 224      -6.046   6.551  27.899  1.00 15.00      A    N  
ATOM   2090  HE  ARG A 224      -5.809   5.637  27.625  1.00 15.00      A    H  
ATOM   2091  CZ  ARG A 224      -5.172   7.540  27.683  1.00 15.00      A    C  
ATOM   2092  NH1 ARG A 224      -5.473   8.784  28.035  1.00 15.00      A    N  
ATOM   2093 HH11 ARG A 224      -4.795   9.552  27.871  1.00 15.00      A    H  
ATOM   2094 HH12 ARG A 224      -6.408   9.004  28.477  1.00 15.00      A    H  
ATOM   2095  NH2 ARG A 224      -4.001   7.293  27.109  1.00 15.00      A    N  
ATOM   2096 HH21 ARG A 224      -3.322   8.058  26.941  1.00 15.00      A    H  
ATOM   2097 HH22 ARG A 224      -3.746   6.307  26.812  1.00 15.00      A    H  
ATOM   2098  C   ARG A 224     -12.202   7.191  27.418  1.00 15.00      A    C  
ATOM   2099  O   ARG A 224     -12.627   7.732  28.437  1.00 15.00      A    O  
ATOM   2100  N   GLN A 225     -12.687   7.427  26.197  1.00 15.00      A    N  
ATOM   2101  HN  GLN A 225     -12.303   6.941  25.438  1.00 15.00      A    H  
ATOM   2102  CA  GLN A 225     -13.780   8.371  25.944  1.00 15.00      A    C  
ATOM   2103  CB  GLN A 225     -15.072   7.947  26.651  1.00 15.00      A    C  
ATOM   2104  CG  GLN A 225     -15.727   6.713  26.051  1.00 15.00      A    C  
ATOM   2105  CD  GLN A 225     -17.026   6.344  26.738  1.00 15.00      A    C  
ATOM   2106  OE1 GLN A 225     -17.040   5.576  27.695  1.00 15.00      A    O  
ATOM   2107  NE2 GLN A 225     -18.132   6.886  26.251  1.00 15.00      A    N  
ATOM   2108 HE21 GLN A 225     -18.055   7.489  25.485  1.00 15.00      A    H  
ATOM   2109 HE22 GLN A 225     -18.981   6.661  26.681  1.00 15.00      A    H  
ATOM   2110  C   GLN A 225     -13.394   9.806  26.305  1.00 15.00      A    C  
ATOM   2111  O   GLN A 225     -14.248  10.623  26.653  1.00 15.00      A    O  
ATOM   2112  N   GLU A 226     -12.107  10.110  26.187  1.00 15.00      A    N  
ATOM   2113  HN  GLU A 226     -11.486   9.423  25.866  1.00 15.00      A    H  
ATOM   2114  CA  GLU A 226     -11.596  11.440  26.501  1.00 15.00      A    C  
ATOM   2115  CB  GLU A 226     -10.189  11.354  27.101  1.00 15.00      A    C  
ATOM   2116  CG  GLU A 226     -10.123  10.653  28.449  1.00 15.00      A    C  
ATOM   2117  CD  GLU A 226      -8.716  10.612  29.019  1.00 15.00      A    C  
ATOM   2118  OE1 GLU A 226      -8.398  11.455  29.881  1.00 15.00      A    O  
ATOM   2119  OE2 GLU A 226      -7.923   9.735  28.601  1.00 15.00      A    O  
ATOM   2120  C   GLU A 226     -11.589  12.328  25.257  1.00 15.00      A    C  
ATOM   2121  O   GLU A 226     -12.077  11.932  24.197  1.00 15.00      A    O  
ATOM   2122  N   SER A 227     -11.021  13.520  25.387  1.00 15.00      A    N  
ATOM   2123  HN  SER A 227     -10.620  13.768  26.247  1.00 15.00      A    H  
ATOM   2124  CA  SER A 227     -10.962  14.463  24.282  1.00 15.00      A    C  
ATOM   2125  CB  SER A 227     -11.541  15.815  24.713  1.00 15.00      A    C  
ATOM   2126  OG  SER A 227     -11.884  16.615  23.594  1.00 15.00      A    O  
ATOM   2127  HG  SER A 227     -11.107  16.752  23.046  1.00 15.00      A    H  
ATOM   2128  C   SER A 227      -9.531  14.638  23.787  1.00 15.00      A    C  
ATOM   2129  O   SER A 227      -8.683  15.195  24.486  1.00 15.00      A    O  
ATOM   2130  N   TRP A 228      -9.268  14.160  22.582  1.00 15.00      A    N  
ATOM   2131  HN  TRP A 228      -9.982  13.722  22.076  1.00 15.00      A    H  
ATOM   2132  CA  TRP A 228      -7.947  14.271  21.989  1.00 15.00      A    C  
ATOM   2133  CB  TRP A 228      -7.549  12.945  21.336  1.00 15.00      A    C  
ATOM   2134  CG  TRP A 228      -6.101  12.609  21.509  1.00 15.00      A    C  
ATOM   2135  CD1 TRP A 228      -5.181  12.423  20.522  1.00 15.00      A    C  
ATOM   2136  CD2 TRP A 228      -5.403  12.428  22.749  1.00 15.00      A    C  
ATOM   2137  NE1 TRP A 228      -3.955  12.130  21.067  1.00 15.00      A    N  
ATOM   2138  HE1 TRP A 228      -3.137  11.954  20.559  1.00 15.00      A    H  
ATOM   2139  CE2 TRP A 228      -4.064  12.130  22.433  1.00 15.00      A    C  
ATOM   2140  CE3 TRP A 228      -5.781  12.489  24.095  1.00 15.00      A    C  
ATOM   2141  CZ2 TRP A 228      -3.102  11.893  23.413  1.00 15.00      A    C  
ATOM   2142  CZ3 TRP A 228      -4.826  12.255  25.065  1.00 15.00      A    C  
ATOM   2143  CH2 TRP A 228      -3.502  11.961  24.720  1.00 15.00      A    C  
ATOM   2144  C   TRP A 228      -7.919  15.406  20.967  1.00 15.00      A    C  
ATOM   2145  O   TRP A 228      -8.890  15.614  20.240  1.00 15.00      A    O  
ATOM   2146  N   PRO A 229      -6.810  16.166  20.916  1.00 15.00      A    N  
ATOM   2147  CA  PRO A 229      -6.655  17.293  19.982  1.00 15.00      A    C  
ATOM   2148  CB  PRO A 229      -5.320  17.922  20.399  1.00 15.00      A    C  
ATOM   2149  CG  PRO A 229      -4.584  16.824  21.084  1.00 15.00      A    C  
ATOM   2150  CD  PRO A 229      -5.629  16.004  21.782  1.00 15.00      A    C  
ATOM   2151  C   PRO A 229      -6.594  16.851  18.519  1.00 15.00      A    C  
ATOM   2152  O   PRO A 229      -6.836  17.647  17.613  1.00 15.00      A    O  
ATOM   2153  N   HIS A 230      -6.262  15.587  18.291  1.00 15.00      A    N  
ATOM   2154  HN  HIS A 230      -6.080  14.994  19.050  1.00 15.00      A    H  
ATOM   2155  CA  HIS A 230      -6.177  15.055  16.937  1.00 15.00      A    C  
ATOM   2156  CB  HIS A 230      -4.728  15.036  16.420  1.00 15.00      A    C  
ATOM   2157  CG  HIS A 230      -3.811  14.054  17.095  1.00 15.00      A    C  
ATOM   2158  ND1 HIS A 230      -3.018  14.425  18.156  1.00 15.00      A    N  
ATOM   2159  CD2 HIS A 230      -3.578  12.750  16.800  1.00 15.00      A    C  
ATOM   2160  CE1 HIS A 230      -2.324  13.350  18.479  1.00 15.00      A    C  
ATOM   2161  NE2 HIS A 230      -2.629  12.315  17.690  1.00 15.00      A    N  
ATOM   2162  HE2 HIS A 230      -2.242  11.409  17.728  1.00 15.00      A    H  
ATOM   2163  C   HIS A 230      -6.825  13.678  16.841  1.00 15.00      A    C  
ATOM   2164  O   HIS A 230      -6.998  12.996  17.851  1.00 15.00      A    O  
ATOM   2165  N   GLY A 231      -7.182  13.282  15.626  1.00 15.00      A    N  
ATOM   2166  HN  GLY A 231      -7.007  13.865  14.862  1.00 15.00      A    H  
ATOM   2167  CA  GLY A 231      -7.812  11.992  15.417  1.00 15.00      A    C  
ATOM   2168  C   GLY A 231      -6.865  10.983  14.796  1.00 15.00      A    C  
ATOM   2169  O   GLY A 231      -5.659  11.219  14.727  1.00 15.00      A    O  
ATOM   2170  N   PHE A 232      -7.410   9.867  14.325  1.00 15.00      A    N  
ATOM   2171  HN  PHE A 232      -8.381   9.745  14.383  1.00 15.00      A    H  
ATOM   2172  CA  PHE A 232      -6.603   8.815  13.720  1.00 15.00      A    C  
ATOM   2173  CB  PHE A 232      -6.144   7.823  14.799  1.00 15.00      A    C  
ATOM   2174  CG  PHE A 232      -7.276   7.145  15.527  1.00 15.00      A    C  
ATOM   2175  CD1 PHE A 232      -7.892   7.759  16.606  1.00 15.00      A    C  
ATOM   2176  CD2 PHE A 232      -7.727   5.897  15.130  1.00 15.00      A    C  
ATOM   2177  CE1 PHE A 232      -8.932   7.143  17.274  1.00 15.00      A    C  
ATOM   2178  CE2 PHE A 232      -8.767   5.276  15.794  1.00 15.00      A    C  
ATOM   2179  CZ  PHE A 232      -9.371   5.900  16.866  1.00 15.00      A    C  
ATOM   2180  C   PHE A 232      -7.389   8.070  12.643  1.00 15.00      A    C  
ATOM   2181  O   PHE A 232      -8.597   8.262  12.501  1.00 15.00      A    O  
ATOM   2182  N   SER A 233      -6.689   7.236  11.886  1.00 15.00      A    N  
ATOM   2183  HN  SER A 233      -5.723   7.159  12.028  1.00 15.00      A    H  
ATOM   2184  CA  SER A 233      -7.303   6.431  10.842  1.00 15.00      A    C  
ATOM   2185  CB  SER A 233      -6.707   6.805   9.482  1.00 15.00      A    C  
ATOM   2186  OG  SER A 233      -5.419   7.379   9.637  1.00 15.00      A    O  
ATOM   2187  HG  SER A 233      -5.314   8.107   9.018  1.00 15.00      A    H  
ATOM   2188  C   SER A 233      -7.068   4.951  11.146  1.00 15.00      A    C  
ATOM   2189  O   SER A 233      -6.120   4.607  11.850  1.00 15.00      A    O  
ATOM   2190  N   GLU A 234      -7.926   4.079  10.629  1.00 15.00      A    N  
ATOM   2191  HN  GLU A 234      -8.668   4.402  10.084  1.00 15.00      A    H  
ATOM   2192  CA  GLU A 234      -7.791   2.647  10.882  1.00 15.00      A    C  
ATOM   2193  CB  GLU A 234      -9.153   2.026  11.208  1.00 15.00      A    C  
ATOM   2194  CG  GLU A 234      -9.224   1.348  12.569  1.00 15.00      A    C  
ATOM   2195  CD  GLU A 234      -9.131   2.325  13.725  1.00 15.00      A    C  
ATOM   2196  OE1 GLU A 234     -10.188   2.807  14.186  1.00 15.00      A    O  
ATOM   2197  OE2 GLU A 234      -8.004   2.603  14.181  1.00 15.00      A    O  
ATOM   2198  C   GLU A 234      -7.131   1.908   9.714  1.00 15.00      A    C  
ATOM   2199  O   GLU A 234      -6.240   1.085   9.921  1.00 15.00      A    O  
ATOM   2200  N   TYR A 235      -7.577   2.212   8.492  1.00 15.00      A    N  
ATOM   2201  HN  TYR A 235      -8.285   2.878   8.404  1.00 15.00      A    H  
ATOM   2202  CA  TYR A 235      -7.047   1.577   7.275  1.00 15.00      A    C  
ATOM   2203  CB  TYR A 235      -5.540   1.816   7.110  1.00 15.00      A    C  
ATOM   2204  CG  TYR A 235      -5.156   3.216   6.689  1.00 15.00      A    C  
ATOM   2205  CD1 TYR A 235      -5.491   3.704   5.432  1.00 15.00      A    C  
ATOM   2206  CD2 TYR A 235      -4.443   4.042   7.545  1.00 15.00      A    C  
ATOM   2207  CE1 TYR A 235      -5.127   4.979   5.043  1.00 15.00      A    C  
ATOM   2208  CE2 TYR A 235      -4.077   5.318   7.164  1.00 15.00      A    C  
ATOM   2209  CZ  TYR A 235      -4.420   5.782   5.913  1.00 15.00      A    C  
ATOM   2210  OH  TYR A 235      -4.054   7.052   5.533  1.00 15.00      A    O  
ATOM   2211  HH  TYR A 235      -3.147   7.218   5.803  1.00 15.00      A    H  
ATOM   2212  C   TYR A 235      -7.341   0.074   7.235  1.00 15.00      A    C  
ATOM   2213  O   TYR A 235      -6.446  -0.744   7.446  1.00 15.00      A    O  
ATOM   2214  N   PRO A 236      -8.599  -0.312   6.972  1.00 15.00      A    N  
ATOM   2215  CA  PRO A 236      -8.994  -1.714   6.904  1.00 15.00      A    C  
ATOM   2216  CB  PRO A 236     -10.438  -1.646   7.399  1.00 15.00      A    C  
ATOM   2217  CG  PRO A 236     -10.946  -0.335   6.887  1.00 15.00      A    C  
ATOM   2218  CD  PRO A 236      -9.749   0.579   6.738  1.00 15.00      A    C  
ATOM   2219  C   PRO A 236      -8.963  -2.261   5.474  1.00 15.00      A    C  
ATOM   2220  O   PRO A 236      -8.812  -1.505   4.513  1.00 15.00      A    O  
ATOM   2221  N   ASN A 237      -9.108  -3.582   5.357  1.00 15.00      A    N  
ATOM   2222  HN  ASN A 237      -9.214  -4.115   6.171  1.00 15.00      A    H  
ATOM   2223  CA  ASN A 237      -9.124  -4.275   4.063  1.00 15.00      A    C  
ATOM   2224  CB  ASN A 237     -10.368  -3.907   3.241  1.00 15.00      A    C  
ATOM   2225  CG  ASN A 237     -11.674  -4.267   3.924  1.00 15.00      A    C  
ATOM   2226  OD1 ASN A 237     -11.728  -5.164   4.765  1.00 15.00      A    O  
ATOM   2227  ND2 ASN A 237     -12.744  -3.573   3.560  1.00 15.00      A    N  
ATOM   2228 HD21 ASN A 237     -12.636  -2.877   2.879  1.00 15.00      A    H  
ATOM   2229 HD22 ASN A 237     -13.598  -3.786   3.987  1.00 15.00      A    H  
ATOM   2230  C   ASN A 237      -7.852  -4.045   3.242  1.00 15.00      A    C  
ATOM   2231  O   ASN A 237      -7.905  -3.944   2.017  1.00 15.00      A    O  
ATOM   2232  N   LEU A 238      -6.712  -3.974   3.917  1.00 15.00      A    N  
ATOM   2233  HN  LEU A 238      -6.725  -4.072   4.889  1.00 15.00      A    H  
ATOM   2234  CA  LEU A 238      -5.439  -3.763   3.238  1.00 15.00      A    C  
ATOM   2235  CB  LEU A 238      -4.457  -3.012   4.139  1.00 15.00      A    C  
ATOM   2236  CG  LEU A 238      -4.101  -1.589   3.703  1.00 15.00      A    C  
ATOM   2237  CD1 LEU A 238      -5.289  -0.654   3.881  1.00 15.00      A    C  
ATOM   2238  CD2 LEU A 238      -2.892  -1.080   4.469  1.00 15.00      A    C  
ATOM   2239  C   LEU A 238      -4.836  -5.091   2.786  1.00 15.00      A    C  
ATOM   2240  O   LEU A 238      -4.901  -6.088   3.508  1.00 15.00      A    O  
ATOM   2241  N   ALA A 239      -4.242  -5.098   1.600  1.00 15.00      A    N  
ATOM   2242  HN  ALA A 239      -4.201  -4.263   1.082  1.00 15.00      A    H  
ATOM   2243  CA  ALA A 239      -3.642  -6.311   1.051  1.00 15.00      A    C  
ATOM   2244  CB  ALA A 239      -3.964  -6.440  -0.429  1.00 15.00      A    C  
ATOM   2245  C   ALA A 239      -2.133  -6.350   1.281  1.00 15.00      A    C  
ATOM   2246  O   ALA A 239      -1.405  -5.440   0.874  1.00 15.00      A    O  
ATOM   2247  N   ILE A 240      -1.666  -7.414   1.928  1.00 15.00      A    N  
ATOM   2248  HN  ILE A 240      -2.293  -8.108   2.218  1.00 15.00      A    H  
ATOM   2249  CA  ILE A 240      -0.247  -7.578   2.220  1.00 15.00      A    C  
ATOM   2250  CB  ILE A 240      -0.012  -8.182   3.623  1.00 15.00      A    C  
ATOM   2251  CG1 ILE A 240      -0.871  -7.471   4.680  1.00 15.00      A    C  
ATOM   2252  CG2 ILE A 240       1.463  -8.121   3.997  1.00 15.00      A    C  
ATOM   2253  CD1 ILE A 240      -0.579  -5.992   4.833  1.00 15.00      A    C  
ATOM   2254  C   ILE A 240       0.441  -8.450   1.166  1.00 15.00      A    C  
ATOM   2255  O   ILE A 240       0.649  -9.650   1.364  1.00 15.00      A    O  
ATOM   2256  N   GLN A 241       0.777  -7.841   0.039  1.00 15.00      A    N  
ATOM   2257  HN  GLN A 241       0.575  -6.890  -0.063  1.00 15.00      A    H  
ATOM   2258  CA  GLN A 241       1.450  -8.543  -1.047  1.00 15.00      A    C  
ATOM   2259  CB  GLN A 241       1.095  -7.878  -2.384  1.00 15.00      A    C  
ATOM   2260  CG  GLN A 241       1.890  -8.371  -3.586  1.00 15.00      A    C  
ATOM   2261  CD  GLN A 241       1.738  -7.467  -4.796  1.00 15.00      A    C  
ATOM   2262  OE1 GLN A 241       1.513  -6.262  -4.668  1.00 15.00      A    O  
ATOM   2263  NE2 GLN A 241       1.870  -8.040  -5.982  1.00 15.00      A    N  
ATOM   2264 HE21 GLN A 241       2.057  -9.001  -6.014  1.00 15.00      A    H  
ATOM   2265 HE22 GLN A 241       1.774  -7.479  -6.780  1.00 15.00      A    H  
ATOM   2266  C   GLN A 241       2.956  -8.501  -0.825  1.00 15.00      A    C  
ATOM   2267  O   GLN A 241       3.454  -7.589  -0.176  1.00 15.00      A    O  
ATOM   2268  N   LYS A 242       3.667  -9.498  -1.343  1.00 15.00      A    N  
ATOM   2269  HN  LYS A 242       3.208 -10.208  -1.841  1.00 15.00      A    H  
ATOM   2270  CA  LYS A 242       5.115  -9.560  -1.216  1.00 15.00      A    C  
ATOM   2271  CB  LYS A 242       5.541 -10.412  -0.016  1.00 15.00      A    C  
ATOM   2272  CG  LYS A 242       4.763 -11.709   0.151  1.00 15.00      A    C  
ATOM   2273  CD  LYS A 242       5.352 -12.568   1.261  1.00 15.00      A    C  
ATOM   2274  CE  LYS A 242       5.367 -11.836   2.598  1.00 15.00      A    C  
ATOM   2275  NZ  LYS A 242       3.993 -11.602   3.122  1.00 15.00      A    N  
ATOM   2276  HZ1 LYS A 242       3.444 -11.031   2.449  1.00 15.00      A    H  
ATOM   2277  HZ2 LYS A 242       4.040 -11.095   4.029  1.00 15.00      A    H  
ATOM   2278  HZ3 LYS A 242       3.507 -12.510   3.268  1.00 15.00      A    H  
ATOM   2279  C   LYS A 242       5.732 -10.088  -2.504  1.00 15.00      A    C  
ATOM   2280  O   LYS A 242       5.223 -11.037  -3.095  1.00 15.00      A    O  
ATOM   2281  N   PHE A 243       6.812  -9.456  -2.939  1.00 15.00      A    N  
ATOM   2282  HN  PHE A 243       7.160  -8.699  -2.426  1.00 15.00      A    H  
ATOM   2283  CA  PHE A 243       7.489  -9.849  -4.170  1.00 15.00      A    C  
ATOM   2284  CB  PHE A 243       8.143  -8.623  -4.811  1.00 15.00      A    C  
ATOM   2285  CG  PHE A 243       7.265  -7.404  -4.772  1.00 15.00      A    C  
ATOM   2286  CD1 PHE A 243       6.044  -7.396  -5.425  1.00 15.00      A    C  
ATOM   2287  CD2 PHE A 243       7.652  -6.274  -4.071  1.00 15.00      A    C  
ATOM   2288  CE1 PHE A 243       5.224  -6.286  -5.381  1.00 15.00      A    C  
ATOM   2289  CE2 PHE A 243       6.838  -5.159  -4.025  1.00 15.00      A    C  
ATOM   2290  CZ  PHE A 243       5.621  -5.165  -4.680  1.00 15.00      A    C  
ATOM   2291  C   PHE A 243       8.520 -10.935  -3.902  1.00 15.00      A    C  
ATOM   2292  O   PHE A 243       8.690 -11.859  -4.695  1.00 15.00      A    O  
ATOM   2293  N   GLY A 244       9.206 -10.818  -2.775  1.00 15.00      A    N  
ATOM   2294  HN  GLY A 244       9.031 -10.060  -2.183  1.00 15.00      A    H  
ATOM   2295  CA  GLY A 244      10.195 -11.807  -2.411  1.00 15.00      A    C  
ATOM   2296  C   GLY A 244       9.557 -12.942  -1.641  1.00 15.00      A    C  
ATOM   2297  O   GLY A 244       9.103 -12.746  -0.515  1.00 15.00      A    O  
ATOM   2298  N   GLY A 245       9.499 -14.116  -2.261  1.00 15.00      A    N  
ATOM   2299  HN  GLY A 245       9.852 -14.192  -3.172  1.00 15.00      A    H  
ATOM   2300  CA  GLY A 245       8.901 -15.274  -1.616  1.00 15.00      A    C  
ATOM   2301  C   GLY A 245       9.634 -15.684  -0.356  1.00 15.00      A    C  
ATOM   2302  O   GLY A 245       9.073 -15.650   0.736  1.00 15.00      A    O  
ATOM   2303  N   THR A 246      10.887 -16.081  -0.509  1.00 15.00      A    N  
ATOM   2304  HN  THR A 246      11.273 -16.116  -1.406  1.00 15.00      A    H  
ATOM   2305  CA  THR A 246      11.693 -16.493   0.629  1.00 15.00      A    C  
ATOM   2306  CB  THR A 246      12.187 -17.943   0.467  1.00 15.00      A    C  
ATOM   2307  OG1 THR A 246      12.053 -18.344  -0.906  1.00 15.00      A    O  
ATOM   2308  HG1 THR A 246      11.379 -19.028  -0.973  1.00 15.00      A    H  
ATOM   2309  CG2 THR A 246      11.380 -18.884   1.348  1.00 15.00      A    C  
ATOM   2310  C   THR A 246      12.894 -15.572   0.822  1.00 15.00      A    C  
ATOM   2311  O   THR A 246      13.575 -15.633   1.843  1.00 15.00      A    O  
ATOM   2312  N   LYS A 247      13.148 -14.714  -0.161  1.00 15.00      A    N  
ATOM   2313  HN  LYS A 247      12.559 -14.693  -0.941  1.00 15.00      A    H  
ATOM   2314  CA  LYS A 247      14.276 -13.792  -0.094  1.00 15.00      A    C  
ATOM   2315  CB  LYS A 247      15.521 -14.413  -0.732  1.00 15.00      A    C  
ATOM   2316  CG  LYS A 247      16.282 -15.364   0.178  1.00 15.00      A    C  
ATOM   2317  CD  LYS A 247      17.350 -16.131  -0.584  1.00 15.00      A    C  
ATOM   2318  CE  LYS A 247      16.736 -17.168  -1.511  1.00 15.00      A    C  
ATOM   2319  NZ  LYS A 247      17.772 -17.991  -2.187  1.00 15.00      A    N  
ATOM   2320  HZ1 LYS A 247      17.333 -18.701  -2.798  1.00 15.00      A    H  
ATOM   2321  HZ2 LYS A 247      18.369 -18.473  -1.478  1.00 15.00      A    H  
ATOM   2322  HZ3 LYS A 247      18.395 -17.383  -2.767  1.00 15.00      A    H  
ATOM   2323  C   LYS A 247      13.954 -12.454  -0.755  1.00 15.00      A    C  
ATOM   2324  O   LYS A 247      14.288 -12.230  -1.918  1.00 15.00      A    O  
ATOM   2325  N   PRO A 248      13.279 -11.551  -0.026  1.00 15.00      A    N  
ATOM   2326  CA  PRO A 248      12.920 -10.221  -0.535  1.00 15.00      A    C  
ATOM   2327  CB  PRO A 248      11.902  -9.698   0.493  1.00 15.00      A    C  
ATOM   2328  CG  PRO A 248      11.574 -10.866   1.367  1.00 15.00      A    C  
ATOM   2329  CD  PRO A 248      12.780 -11.756   1.339  1.00 15.00      A    C  
ATOM   2330  C   PRO A 248      14.129  -9.288  -0.587  1.00 15.00      A    C  
ATOM   2331  O   PRO A 248      14.057  -8.184  -1.127  1.00 15.00      A    O  
ATOM   2332  N   GLN A 249      15.243  -9.751  -0.035  1.00 15.00      A    N  
ATOM   2333  HN  GLN A 249      15.238 -10.646   0.363  1.00 15.00      A    H  
ATOM   2334  CA  GLN A 249      16.470  -8.968  -0.003  1.00 15.00      A    C  
ATOM   2335  CB  GLN A 249      17.471  -9.568   0.988  1.00 15.00      A    C  
ATOM   2336  CG  GLN A 249      16.879  -9.920   2.345  1.00 15.00      A    C  
ATOM   2337  CD  GLN A 249      16.472 -11.379   2.446  1.00 15.00      A    C  
ATOM   2338  OE1 GLN A 249      17.062 -12.246   1.806  1.00 15.00      A    O  
ATOM   2339  NE2 GLN A 249      15.462 -11.661   3.252  1.00 15.00      A    N  
ATOM   2340 HE21 GLN A 249      15.034 -10.922   3.735  1.00 15.00      A    H  
ATOM   2341 HE22 GLN A 249      15.185 -12.598   3.340  1.00 15.00      A    H  
ATOM   2342  C   GLN A 249      17.103  -8.875  -1.388  1.00 15.00      A    C  
ATOM   2343  O   GLN A 249      17.949  -8.018  -1.636  1.00 15.00      A    O  
ATOM   2344  N   ASN A 250      16.682  -9.754  -2.289  1.00 15.00      A    N  
ATOM   2345  HN  ASN A 250      15.998 -10.410  -2.037  1.00 15.00      A    H  
ATOM   2346  CA  ASN A 250      17.218  -9.770  -3.646  1.00 15.00      A    C  
ATOM   2347  CB  ASN A 250      17.360 -11.209  -4.157  1.00 15.00      A    C  
ATOM   2348  CG  ASN A 250      18.263 -12.057  -3.282  1.00 15.00      A    C  
ATOM   2349  OD1 ASN A 250      17.803 -12.725  -2.360  1.00 15.00      A    O  
ATOM   2350  ND2 ASN A 250      19.558 -12.036  -3.563  1.00 15.00      A    N  
ATOM   2351 HD21 ASN A 250      19.861 -11.483  -4.311  1.00 15.00      A    H  
ATOM   2352 HD22 ASN A 250      20.156 -12.573  -3.004  1.00 15.00      A    H  
ATOM   2353  C   ASN A 250      16.343  -8.960  -4.594  1.00 15.00      A    C  
ATOM   2354  O   ASN A 250      16.460  -9.074  -5.816  1.00 15.00      A    O  
ATOM   2355  N   ILE A 251      15.468  -8.139  -4.027  1.00 15.00      A    N  
ATOM   2356  HN  ILE A 251      15.428  -8.083  -3.050  1.00 15.00      A    H  
ATOM   2357  CA  ILE A 251      14.572  -7.315  -4.827  1.00 15.00      A    C  
ATOM   2358  CB  ILE A 251      13.144  -7.267  -4.236  1.00 15.00      A    C  
ATOM   2359  CG1 ILE A 251      12.579  -8.681  -4.048  1.00 15.00      A    C  
ATOM   2360  CG2 ILE A 251      12.222  -6.433  -5.118  1.00 15.00      A    C  
ATOM   2361  CD1 ILE A 251      12.426  -9.469  -5.333  1.00 15.00      A    C  
ATOM   2362  C   ILE A 251      15.111  -5.894  -4.978  1.00 15.00      A    C  
ATOM   2363  O   ILE A 251      15.330  -5.425  -6.096  1.00 15.00      A    O  
ATOM   2364  N   SER A 252      15.326  -5.218  -3.854  1.00 15.00      A    N  
ATOM   2365  HN  SER A 252      15.147  -5.647  -2.993  1.00 15.00      A    H  
ATOM   2366  CA  SER A 252      15.824  -3.851  -3.870  1.00 15.00      A    C  
ATOM   2367  CB  SER A 252      14.705  -2.913  -4.332  1.00 15.00      A    C  
ATOM   2368  OG  SER A 252      15.216  -1.846  -5.106  1.00 15.00      A    O  
ATOM   2369  HG  SER A 252      15.190  -1.033  -4.583  1.00 15.00      A    H  
ATOM   2370  C   SER A 252      16.312  -3.444  -2.478  1.00 15.00      A    C  
ATOM   2371  O   SER A 252      16.114  -4.179  -1.507  1.00 15.00      A    O  
ATOM   2372  N   GLN A 253      16.938  -2.272  -2.380  1.00 15.00      A    N  
ATOM   2373  HN  GLN A 253      17.054  -1.721  -3.190  1.00 15.00      A    H  
ATOM   2374  CA  GLN A 253      17.450  -1.773  -1.106  1.00 15.00      A    C  
ATOM   2375  CB  GLN A 253      18.347  -0.541  -1.317  1.00 15.00      A    C  
ATOM   2376  CG  GLN A 253      18.492   0.376  -0.104  1.00 15.00      A    C  
ATOM   2377  CD  GLN A 253      19.441  -0.158   0.956  1.00 15.00      A    C  
ATOM   2378  OE1 GLN A 253      20.633   0.152   0.959  1.00 15.00      A    O  
ATOM   2379  NE2 GLN A 253      18.917  -0.959   1.871  1.00 15.00      A    N  
ATOM   2380 HE21 GLN A 253      17.955  -1.161   1.816  1.00 15.00      A    H  
ATOM   2381 HE22 GLN A 253      19.506  -1.316   2.565  1.00 15.00      A    H  
ATOM   2382  C   GLN A 253      16.314  -1.460  -0.135  1.00 15.00      A    C  
ATOM   2383  O   GLN A 253      16.352  -1.874   1.025  1.00 15.00      A    O  
ATOM   2384  N   LEU A 254      15.293  -0.755  -0.614  1.00 15.00      A    N  
ATOM   2385  HN  LEU A 254      15.306  -0.464  -1.562  1.00 15.00      A    H  
ATOM   2386  CA  LEU A 254      14.155  -0.391   0.233  1.00 15.00      A    C  
ATOM   2387  CB  LEU A 254      13.282   0.680  -0.421  1.00 15.00      A    C  
ATOM   2388  CG  LEU A 254      13.898   2.074  -0.554  1.00 15.00      A    C  
ATOM   2389  CD1 LEU A 254      12.900   3.040  -1.176  1.00 15.00      A    C  
ATOM   2390  CD2 LEU A 254      14.374   2.584   0.798  1.00 15.00      A    C  
ATOM   2391  C   LEU A 254      13.313  -1.608   0.596  1.00 15.00      A    C  
ATOM   2392  O   LEU A 254      12.444  -1.541   1.465  1.00 15.00      A    O  
ATOM   2393  N   ASN A 255      13.578  -2.726  -0.068  1.00 15.00      A    N  
ATOM   2394  HN  ASN A 255      14.285  -2.721  -0.747  1.00 15.00      A    H  
ATOM   2395  CA  ASN A 255      12.847  -3.958   0.197  1.00 15.00      A    C  
ATOM   2396  CB  ASN A 255      12.899  -4.897  -1.008  1.00 15.00      A    C  
ATOM   2397  CG  ASN A 255      11.542  -5.486  -1.345  1.00 15.00      A    C  
ATOM   2398  OD1 ASN A 255      11.149  -6.523  -0.819  1.00 15.00      A    O  
ATOM   2399  ND2 ASN A 255      10.816  -4.828  -2.238  1.00 15.00      A    N  
ATOM   2400 HD21 ASN A 255      11.192  -4.011  -2.626  1.00 15.00      A    H  
ATOM   2401 HD22 ASN A 255       9.937  -5.188  -2.475  1.00 15.00      A    H  
ATOM   2402  C   ASN A 255      13.405  -4.647   1.436  1.00 15.00      A    C  
ATOM   2403  O   ASN A 255      12.851  -5.632   1.918  1.00 15.00      A    O  
ATOM   2404  N   ASN A 256      14.514  -4.118   1.945  1.00 15.00      A    N  
ATOM   2405  HN  ASN A 256      14.918  -3.340   1.505  1.00 15.00      A    H  
ATOM   2406  CA  ASN A 256      15.143  -4.667   3.141  1.00 15.00      A    C  
ATOM   2407  CB  ASN A 256      16.628  -4.297   3.209  1.00 15.00      A    C  
ATOM   2408  CG  ASN A 256      17.510  -5.272   2.446  1.00 15.00      A    C  
ATOM   2409  OD1 ASN A 256      18.050  -6.221   3.016  1.00 15.00      A    O  
ATOM   2410  ND2 ASN A 256      17.661  -5.050   1.148  1.00 15.00      A    N  
ATOM   2411 HD21 ASN A 256      17.203  -4.280   0.751  1.00 15.00      A    H  
ATOM   2412 HD22 ASN A 256      18.223  -5.668   0.637  1.00 15.00      A    H  
ATOM   2413  C   ASN A 256      14.402  -4.196   4.387  1.00 15.00      A    C  
ATOM   2414  O   ASN A 256      14.380  -4.884   5.405  1.00 15.00      A    O  
ATOM   2415  N   GLU A 257      13.800  -3.011   4.297  1.00 15.00      A    N  
ATOM   2416  HN  GLU A 257      13.882  -2.497   3.469  1.00 15.00      A    H  
ATOM   2417  CA  GLU A 257      13.022  -2.462   5.401  1.00 15.00      A    C  
ATOM   2418  CB  GLU A 257      12.812  -0.961   5.210  1.00 15.00      A    C  
ATOM   2419  CG  GLU A 257      14.069  -0.119   5.295  1.00 15.00      A    C  
ATOM   2420  CD  GLU A 257      13.783   1.342   5.012  1.00 15.00      A    C  
ATOM   2421  OE1 GLU A 257      12.620   1.770   5.202  1.00 15.00      A    O  
ATOM   2422  OE2 GLU A 257      14.709   2.056   4.589  1.00 15.00      A    O  
ATOM   2423  C   GLU A 257      11.663  -3.144   5.417  1.00 15.00      A    C  
ATOM   2424  O   GLU A 257      11.225  -3.688   6.431  1.00 15.00      A    O  
ATOM   2425  N   ARG A 258      11.002  -3.094   4.269  1.00 15.00      A    N  
ATOM   2426  HN  ARG A 258      11.412  -2.631   3.510  1.00 15.00      A    H  
ATOM   2427  CA  ARG A 258       9.702  -3.718   4.094  1.00 15.00      A    C  
ATOM   2428  CB  ARG A 258       8.677  -2.731   3.524  1.00 15.00      A    C  
ATOM   2429  CG  ARG A 258       9.229  -1.794   2.462  1.00 15.00      A    C  
ATOM   2430  CD  ARG A 258       8.131  -1.290   1.540  1.00 15.00      A    C  
ATOM   2431  NE  ARG A 258       8.629  -0.275   0.611  1.00 15.00      A    N  
ATOM   2432  HE  ARG A 258       8.613   0.655   0.919  1.00 15.00      A    H  
ATOM   2433  CZ  ARG A 258       9.092  -0.542  -0.611  1.00 15.00      A    C  
ATOM   2434  NH1 ARG A 258       9.116  -1.794  -1.060  1.00 15.00      A    N  
ATOM   2435 HH11 ARG A 258       9.477  -2.001  -2.013  1.00 15.00      A    H  
ATOM   2436 HH12 ARG A 258       8.768  -2.572  -0.458  1.00 15.00      A    H  
ATOM   2437  NH2 ARG A 258       9.536   0.443  -1.384  1.00 15.00      A    N  
ATOM   2438 HH21 ARG A 258       9.905   0.242  -2.347  1.00 15.00      A    H  
ATOM   2439 HH22 ARG A 258       9.522   1.426  -1.042  1.00 15.00      A    H  
ATOM   2440  C   ARG A 258       9.855  -4.933   3.191  1.00 15.00      A    C  
ATOM   2441  O   ARG A 258       9.930  -4.809   1.966  1.00 15.00      A    O  
ATOM   2442  N   ARG A 259       9.935  -6.089   3.826  1.00 15.00      A    N  
ATOM   2443  HN  ARG A 259       9.882  -6.085   4.803  1.00 15.00      A    H  
ATOM   2444  CA  ARG A 259      10.114  -7.368   3.149  1.00 15.00      A    C  
ATOM   2445  CB  ARG A 259      10.297  -8.479   4.185  1.00 15.00      A    C  
ATOM   2446  CG  ARG A 259       9.529  -8.237   5.475  1.00 15.00      A    C  
ATOM   2447  CD  ARG A 259       8.510  -9.328   5.734  1.00 15.00      A    C  
ATOM   2448  NE  ARG A 259       9.081 -10.426   6.503  1.00 15.00      A    N  
ATOM   2449  HE  ARG A 259       9.981 -10.755   6.227  1.00 15.00      A    H  
ATOM   2450  CZ  ARG A 259       8.490 -10.989   7.545  1.00 15.00      A    C  
ATOM   2451  NH1 ARG A 259       7.303 -10.557   7.953  1.00 15.00      A    N  
ATOM   2452 HH11 ARG A 259       6.834  -9.768   7.454  1.00 15.00      A    H  
ATOM   2453 HH12 ARG A 259       6.840 -10.996   8.769  1.00 15.00      A    H  
ATOM   2454  NH2 ARG A 259       9.094 -11.976   8.184  1.00 15.00      A    N  
ATOM   2455 HH21 ARG A 259      10.049 -12.304   7.856  1.00 15.00      A    H  
ATOM   2456 HH22 ARG A 259       8.650 -12.432   9.002  1.00 15.00      A    H  
ATOM   2457  C   ARG A 259       8.972  -7.722   2.192  1.00 15.00      A    C  
ATOM   2458  O   ARG A 259       8.040  -8.438   2.558  1.00 15.00      A    O  
ATOM   2459  N   GLY A 260       9.041  -7.195   0.973  1.00 15.00      A    N  
ATOM   2460  HN  GLY A 260       9.780  -6.581   0.759  1.00 15.00      A    H  
ATOM   2461  CA  GLY A 260       8.041  -7.489  -0.038  1.00 15.00      A    C  
ATOM   2462  C   GLY A 260       6.696  -6.832   0.191  1.00 15.00      A    C  
ATOM   2463  O   GLY A 260       5.942  -6.645  -0.758  1.00 15.00      A    O  
ATOM   2464  N   GLU A 261       6.394  -6.496   1.445  1.00 15.00      A    N  
ATOM   2465  HN  GLU A 261       7.043  -6.676   2.154  1.00 15.00      A    H  
ATOM   2466  CA  GLU A 261       5.131  -5.874   1.786  1.00 15.00      A    C  
ATOM   2467  CB  GLU A 261       5.025  -5.665   3.298  1.00 15.00      A    C  
ATOM   2468  CG  GLU A 261       5.320  -6.931   4.094  1.00 15.00      A    C  
ATOM   2469  CD  GLU A 261       4.567  -7.007   5.409  1.00 15.00      A    C  
ATOM   2470  OE1 GLU A 261       3.791  -6.072   5.709  1.00 15.00      A    O  
ATOM   2471  OE2 GLU A 261       4.742  -8.015   6.134  1.00 15.00      A    O  
ATOM   2472  C   GLU A 261       4.907  -4.583   1.004  1.00 15.00      A    C  
ATOM   2473  O   GLU A 261       5.653  -3.610   1.138  1.00 15.00      A    O  
ATOM   2474  N   ASN A 262       3.890  -4.621   0.149  1.00 15.00      A    N  
ATOM   2475  HN  ASN A 262       3.378  -5.452   0.071  1.00 15.00      A    H  
ATOM   2476  CA  ASN A 262       3.528  -3.488  -0.698  1.00 15.00      A    C  
ATOM   2477  CB  ASN A 262       3.066  -4.020  -2.061  1.00 15.00      A    C  
ATOM   2478  CG  ASN A 262       2.802  -2.946  -3.099  1.00 15.00      A    C  
ATOM   2479  OD1 ASN A 262       3.323  -1.838  -3.020  1.00 15.00      A    O  
ATOM   2480  ND2 ASN A 262       2.009  -3.283  -4.105  1.00 15.00      A    N  
ATOM   2481 HD21 ASN A 262       1.648  -4.197  -4.126  1.00 15.00      A    H  
ATOM   2482 HD22 ASN A 262       1.818  -2.609  -4.787  1.00 15.00      A    H  
ATOM   2483  C   ASN A 262       2.420  -2.656  -0.051  1.00 15.00      A    C  
ATOM   2484  O   ASN A 262       2.356  -1.443  -0.239  1.00 15.00      A    O  
ATOM   2485  N   TRP A 263       1.565  -3.326   0.725  1.00 15.00      A    N  
ATOM   2486  HN  TRP A 263       1.694  -4.285   0.842  1.00 15.00      A    H  
ATOM   2487  CA  TRP A 263       0.450  -2.673   1.415  1.00 15.00      A    C  
ATOM   2488  CB  TRP A 263       0.939  -1.696   2.491  1.00 15.00      A    C  
ATOM   2489  CG  TRP A 263       1.482  -2.359   3.727  1.00 15.00      A    C  
ATOM   2490  CD1 TRP A 263       1.959  -3.634   3.840  1.00 15.00      A    C  
ATOM   2491  CD2 TRP A 263       1.607  -1.771   5.028  1.00 15.00      A    C  
ATOM   2492  NE1 TRP A 263       2.367  -3.877   5.129  1.00 15.00      A    N  
ATOM   2493  HE1 TRP A 263       2.755  -4.734   5.461  1.00 15.00      A    H  
ATOM   2494  CE2 TRP A 263       2.162  -2.749   5.878  1.00 15.00      A    C  
ATOM   2495  CE3 TRP A 263       1.300  -0.514   5.557  1.00 15.00      A    C  
ATOM   2496  CZ2 TRP A 263       2.420  -2.505   7.225  1.00 15.00      A    C  
ATOM   2497  CZ3 TRP A 263       1.557  -0.275   6.894  1.00 15.00      A    C  
ATOM   2498  CH2 TRP A 263       2.110  -1.265   7.713  1.00 15.00      A    C  
ATOM   2499  C   TRP A 263      -0.504  -1.988   0.434  1.00 15.00      A    C  
ATOM   2500  O   TRP A 263      -0.537  -0.762   0.326  1.00 15.00      A    O  
ATOM   2501  N   LEU A 264      -1.283  -2.796  -0.275  1.00 15.00      A    N  
ATOM   2502  HN  LEU A 264      -1.222  -3.764  -0.128  1.00 15.00      A    H  
ATOM   2503  CA  LEU A 264      -2.235  -2.285  -1.255  1.00 15.00      A    C  
ATOM   2504  CB  LEU A 264      -2.585  -3.358  -2.291  1.00 15.00      A    C  
ATOM   2505  CG  LEU A 264      -1.433  -3.887  -3.149  1.00 15.00      A    C  
ATOM   2506  CD1 LEU A 264      -0.691  -4.998  -2.426  1.00 15.00      A    C  
ATOM   2507  CD2 LEU A 264      -1.946  -4.373  -4.495  1.00 15.00      A    C  
ATOM   2508  C   LEU A 264      -3.509  -1.793  -0.582  1.00 15.00      A    C  
ATOM   2509  O   LEU A 264      -3.914  -2.316   0.457  1.00 15.00      A    O  
ATOM   2510  N   LEU A 265      -4.142  -0.801  -1.197  1.00 15.00      A    N  
ATOM   2511  HN  LEU A 265      -3.775  -0.452  -2.033  1.00 15.00      A    H  
ATOM   2512  CA  LEU A 265      -5.372  -0.222  -0.674  1.00 15.00      A    C  
ATOM   2513  CB  LEU A 265      -5.494   1.241  -1.114  1.00 15.00      A    C  
ATOM   2514  CG  LEU A 265      -4.428   2.202  -0.580  1.00 15.00      A    C  
ATOM   2515  CD1 LEU A 265      -4.623   3.595  -1.161  1.00 15.00      A    C  
ATOM   2516  CD2 LEU A 265      -4.454   2.245   0.942  1.00 15.00      A    C  
ATOM   2517  C   LEU A 265      -6.588  -1.013  -1.154  1.00 15.00      A    C  
ATOM   2518  O   LEU A 265      -6.551  -1.634  -2.220  1.00 15.00      A    O  
ATOM   2519  N   PRO A 266      -7.675  -1.008  -0.367  1.00 15.00      A    N  
ATOM   2520  CA  PRO A 266      -8.907  -1.722  -0.712  1.00 15.00      A    C  
ATOM   2521  CB  PRO A 266      -9.710  -1.700   0.590  1.00 15.00      A    C  
ATOM   2522  CG  PRO A 266      -9.228  -0.488   1.308  1.00 15.00      A    C  
ATOM   2523  CD  PRO A 266      -7.780  -0.326   0.936  1.00 15.00      A    C  
ATOM   2524  C   PRO A 266      -9.703  -1.044  -1.826  1.00 15.00      A    C  
ATOM   2525  O   PRO A 266     -10.353  -0.022  -1.614  1.00 15.00      A    O  
ATOM   2526  N   SER A 267      -9.643  -1.623  -3.014  1.00 15.00      A    N  
ATOM   2527  HN  SER A 267      -9.088  -2.420  -3.125  1.00 15.00      A    H  
ATOM   2528  CA  SER A 267     -10.373  -1.105  -4.160  1.00 15.00      A    C  
ATOM   2529  CB  SER A 267      -9.415  -0.880  -5.337  1.00 15.00      A    C  
ATOM   2530  OG  SER A 267      -9.966   0.010  -6.292  1.00 15.00      A    O  
ATOM   2531  HG  SER A 267     -10.754  -0.385  -6.677  1.00 15.00      A    H  
ATOM   2532  C   SER A 267     -11.455  -2.113  -4.533  1.00 15.00      A    C  
ATOM   2533  O   SER A 267     -11.464  -2.665  -5.634  1.00 15.00      A    O  
ATOM   2534  N   LEU A 268     -12.365  -2.347  -3.598  1.00 15.00      A    N  
ATOM   2535  HN  LEU A 268     -12.331  -1.836  -2.763  1.00 15.00      A    H  
ATOM   2536  CA  LEU A 268     -13.431  -3.317  -3.788  1.00 15.00      A    C  
ATOM   2537  CB  LEU A 268     -13.425  -4.312  -2.624  1.00 15.00      A    C  
ATOM   2538  CG  LEU A 268     -12.085  -4.990  -2.329  1.00 15.00      A    C  
ATOM   2539  CD1 LEU A 268     -12.086  -5.597  -0.936  1.00 15.00      A    C  
ATOM   2540  CD2 LEU A 268     -11.780  -6.048  -3.377  1.00 15.00      A    C  
ATOM   2541  C   LEU A 268     -14.795  -2.644  -3.885  1.00 15.00      A    C  
ATOM   2542  O   LEU A 268     -15.008  -1.572  -3.319  1.00 15.00      A    O  
ATOM   2543  N   PRO A 269     -15.734  -3.271  -4.614  1.00 15.00      A    N  
ATOM   2544  CA  PRO A 269     -17.095  -2.745  -4.776  1.00 15.00      A    C  
ATOM   2545  CB  PRO A 269     -17.697  -3.660  -5.851  1.00 15.00      A    C  
ATOM   2546  CG  PRO A 269     -16.937  -4.933  -5.729  1.00 15.00      A    C  
ATOM   2547  CD  PRO A 269     -15.541  -4.542  -5.337  1.00 15.00      A    C  
ATOM   2548  C   PRO A 269     -17.889  -2.867  -3.475  1.00 15.00      A    C  
ATOM   2549  O   PRO A 269     -17.539  -3.661  -2.605  1.00 15.00      A    O  
ATOM   2550  N   PRO A 270     -18.971  -2.088  -3.322  1.00 15.00      A    N  
ATOM   2551  CA  PRO A 270     -19.800  -2.119  -2.108  1.00 15.00      A    C  
ATOM   2552  CB  PRO A 270     -20.856  -1.035  -2.364  1.00 15.00      A    C  
ATOM   2553  CG  PRO A 270     -20.287  -0.188  -3.452  1.00 15.00      A    C  
ATOM   2554  CD  PRO A 270     -19.466  -1.109  -4.302  1.00 15.00      A    C  
ATOM   2555  C   PRO A 270     -20.473  -3.476  -1.906  1.00 15.00      A    C  
ATOM   2556  O   PRO A 270     -20.793  -3.867  -0.783  1.00 15.00      A    O  
ATOM   2557  N   ASN A 271     -20.664  -4.201  -2.998  1.00 15.00      A    N  
ATOM   2558  HN  ASN A 271     -20.356  -3.855  -3.863  1.00 15.00      A    H  
ATOM   2559  CA  ASN A 271     -21.302  -5.508  -2.947  1.00 15.00      A    C  
ATOM   2560  CB  ASN A 271     -22.366  -5.650  -4.044  1.00 15.00      A    C  
ATOM   2561  CG  ASN A 271     -21.799  -5.580  -5.452  1.00 15.00      A    C  
ATOM   2562  OD1 ASN A 271     -20.912  -4.778  -5.744  1.00 15.00      A    O  
ATOM   2563  ND2 ASN A 271     -22.306  -6.426  -6.334  1.00 15.00      A    N  
ATOM   2564 HD21 ASN A 271     -23.006  -7.041  -6.033  1.00 15.00      A    H  
ATOM   2565 HD22 ASN A 271     -21.959  -6.405  -7.248  1.00 15.00      A    H  
ATOM   2566  C   ASN A 271     -20.274  -6.631  -3.040  1.00 15.00      A    C  
ATOM   2567  O   ASN A 271     -20.562  -7.710  -3.554  1.00 15.00      A    O  
ATOM   2568  N   TRP A 272     -19.070  -6.371  -2.532  1.00 15.00      A    N  
ATOM   2569  HN  TRP A 272     -18.893  -5.485  -2.151  1.00 15.00      A    H  
ATOM   2570  CA  TRP A 272     -18.003  -7.370  -2.545  1.00 15.00      A    C  
ATOM   2571  CB  TRP A 272     -16.635  -6.734  -2.255  1.00 15.00      A    C  
ATOM   2572  CG  TRP A 272     -16.421  -6.318  -0.826  1.00 15.00      A    C  
ATOM   2573  CD1 TRP A 272     -17.031  -5.290  -0.165  1.00 15.00      A    C  
ATOM   2574  CD2 TRP A 272     -15.521  -6.917   0.115  1.00 15.00      A    C  
ATOM   2575  NE1 TRP A 272     -16.571  -5.213   1.126  1.00 15.00      A    N  
ATOM   2576  HE1 TRP A 272     -16.860  -4.558   1.794  1.00 15.00      A    H  
ATOM   2577  CE2 TRP A 272     -15.641  -6.202   1.323  1.00 15.00      A    C  
ATOM   2578  CE3 TRP A 272     -14.627  -7.989   0.053  1.00 15.00      A    C  
ATOM   2579  CZ2 TRP A 272     -14.900  -6.524   2.458  1.00 15.00      A    C  
ATOM   2580  CZ3 TRP A 272     -13.894  -8.308   1.179  1.00 15.00      A    C  
ATOM   2581  CH2 TRP A 272     -14.034  -7.578   2.366  1.00 15.00      A    C  
ATOM   2582  C   TRP A 272     -18.304  -8.494  -1.556  1.00 15.00      A    C  
ATOM   2583  O   TRP A 272     -17.759  -9.591  -1.657  1.00 15.00      A    O  
ATOM   2584  N   GLN A 273     -19.182  -8.204  -0.601  1.00 15.00      A    N  
ATOM   2585  HN  GLN A 273     -19.582  -7.312  -0.581  1.00 15.00      A    H  
ATOM   2586  CA  GLN A 273     -19.578  -9.182   0.399  1.00 15.00      A    C  
ATOM   2587  CB  GLN A 273     -19.886  -8.502   1.735  1.00 15.00      A    C  
ATOM   2588  CG  GLN A 273     -18.660  -7.949   2.444  1.00 15.00      A    C  
ATOM   2589  CD  GLN A 273     -17.765  -9.031   3.021  1.00 15.00      A    C  
ATOM   2590  OE1 GLN A 273     -17.718 -10.154   2.526  1.00 15.00      A    O  
ATOM   2591  NE2 GLN A 273     -17.043  -8.694   4.075  1.00 15.00      A    N  
ATOM   2592 HE21 GLN A 273     -17.124  -7.783   4.419  1.00 15.00      A    H  
ATOM   2593 HE22 GLN A 273     -16.453  -9.372   4.463  1.00 15.00      A    H  
ATOM   2594  C   GLN A 273     -20.790  -9.954  -0.096  1.00 15.00      A    C  
ATOM   2595  O   GLN A 273     -21.877  -9.394  -0.246  1.00 15.00      A    O  
ATOM   2596  N   ARG A 274     -20.593 -11.234  -0.354  1.00 15.00      A    N  
ATOM   2597  HN  ARG A 274     -19.705 -11.617  -0.199  1.00 15.00      A    H  
ATOM   2598  CA  ARG A 274     -21.656 -12.089  -0.862  1.00 15.00      A    C  
ATOM   2599  CB  ARG A 274     -21.074 -13.380  -1.437  1.00 15.00      A    C  
ATOM   2600  CG  ARG A 274     -22.084 -14.244  -2.175  1.00 15.00      A    C  
ATOM   2601  CD  ARG A 274     -21.712 -15.715  -2.087  1.00 15.00      A    C  
ATOM   2602  NE  ARG A 274     -21.957 -16.266  -0.752  1.00 15.00      A    N  
ATOM   2603  HE  ARG A 274     -22.894 -16.402  -0.492  1.00 15.00      A    H  
ATOM   2604  CZ  ARG A 274     -20.994 -16.583   0.116  1.00 15.00      A    C  
ATOM   2605  NH1 ARG A 274     -19.717 -16.400  -0.206  1.00 15.00      A    N  
ATOM   2606 HH11 ARG A 274     -19.464 -16.008  -1.138  1.00 15.00      A    H  
ATOM   2607 HH12 ARG A 274     -18.963 -16.645   0.469  1.00 15.00      A    H  
ATOM   2608  NH2 ARG A 274     -21.310 -17.085   1.306  1.00 15.00      A    N  
ATOM   2609 HH21 ARG A 274     -22.308 -17.232   1.564  1.00 15.00      A    H  
ATOM   2610 HH22 ARG A 274     -20.561 -17.333   1.987  1.00 15.00      A    H  
ATOM   2611  C   ARG A 274     -22.712 -12.408   0.195  1.00 15.00      A    C  
ATOM   2612  O   ARG A 274     -22.628 -13.425   0.893  1.00 15.00      A    O  
ATOM   2613  N   GLN A 275     -23.698 -11.534   0.313  1.00 15.00      A    N  
ATOM   2614  HN  GLN A 275     -23.691 -10.728  -0.247  1.00 15.00      A    H  
ATOM   2615  CA  GLN A 275     -24.783 -11.733   1.257  1.00 15.00      A    C  
ATOM   2616  CB  GLN A 275     -25.463 -10.399   1.579  1.00 15.00      A    C  
ATOM   2617  CG  GLN A 275     -24.550  -9.409   2.287  1.00 15.00      A    C  
ATOM   2618  CD  GLN A 275     -24.514  -8.053   1.615  1.00 15.00      A    C  
ATOM   2619  OE1 GLN A 275     -25.514  -7.585   1.076  1.00 15.00      A    O  
ATOM   2620  NE2 GLN A 275     -23.355  -7.417   1.631  1.00 15.00      A    N  
ATOM   2621 HE21 GLN A 275     -22.596  -7.851   2.071  1.00 15.00      A    H  
ATOM   2622 HE22 GLN A 275     -23.303  -6.545   1.192  1.00 15.00      A    H  
ATOM   2623  C   GLN A 275     -25.783 -12.732   0.684  1.00 15.00      A    C  
ATOM   2624  O   GLN A 275     -25.935 -12.837  -0.534  1.00 15.00      A    O  
ATOM   2625  N   ASN A 276     -26.451 -13.473   1.552  1.00 15.00      A    N  
ATOM   2626  HN  ASN A 276     -26.312 -13.333   2.512  1.00 15.00      A    H  
ATOM   2627  CA  ASN A 276     -27.414 -14.471   1.104  1.00 15.00      A    C  
ATOM   2628  CB  ASN A 276     -27.252 -15.796   1.862  1.00 15.00      A    C  
ATOM   2629  CG  ASN A 276     -27.302 -15.644   3.371  1.00 15.00      A    C  
ATOM   2630  OD1 ASN A 276     -28.367 -15.694   3.980  1.00 15.00      A    O  
ATOM   2631  ND2 ASN A 276     -26.143 -15.468   3.988  1.00 15.00      A    N  
ATOM   2632 HD21 ASN A 276     -25.330 -15.446   3.446  1.00 15.00      A    H  
ATOM   2633 HD22 ASN A 276     -26.149 -15.371   4.963  1.00 15.00      A    H  
ATOM   2634  C   ASN A 276     -28.847 -13.966   1.187  1.00 15.00      A    C  
ATOM   2635  O   ASN A 276     -29.159 -13.077   1.980  1.00 15.00      A    O  
ATOM   2636  N   VAL A 277     -29.700 -14.533   0.344  1.00 15.00      A    N  
ATOM   2637  HN  VAL A 277     -29.375 -15.234  -0.253  1.00 15.00      A    H  
ATOM   2638  CA  VAL A 277     -31.112 -14.176   0.294  1.00 15.00      A    C  
ATOM   2639  CB  VAL A 277     -31.723 -14.518  -1.077  1.00 15.00      A    C  
ATOM   2640  CG1 VAL A 277     -31.463 -13.392  -2.064  1.00 15.00      A    C  
ATOM   2641  CG2 VAL A 277     -31.148 -15.827  -1.602  1.00 15.00      A    C  
ATOM   2642  C   VAL A 277     -31.855 -14.925   1.384  1.00 15.00      A    C  
ATOM   2643  O   VAL A 277     -31.384 -15.962   1.842  1.00 15.00      A    O  
ATOM   2644  N   ASN A 278     -33.007 -14.410   1.791  1.00 15.00      A    N  
ATOM   2645  HN  ASN A 278     -33.360 -13.610   1.350  1.00 15.00      A    H  
ATOM   2646  CA  ASN A 278     -33.776 -15.028   2.862  1.00 15.00      A    C  
ATOM   2647  CB  ASN A 278     -33.110 -14.685   4.207  1.00 15.00      A    C  
ATOM   2648  CG  ASN A 278     -32.480 -15.867   4.928  1.00 15.00      A    C  
ATOM   2649  OD1 ASN A 278     -33.014 -16.355   5.921  1.00 15.00      A    O  
ATOM   2650  ND2 ASN A 278     -31.338 -16.326   4.454  1.00 15.00      A    N  
ATOM   2651 HD21 ASN A 278     -30.953 -15.891   3.656  1.00 15.00      A    H  
ATOM   2652 HD22 ASN A 278     -30.922 -17.078   4.909  1.00 15.00      A    H  
ATOM   2653  C   ASN A 278     -35.212 -14.497   2.866  1.00 15.00      A    C  
ATOM   2654  O   ASN A 278     -35.508 -13.504   3.534  1.00 15.00      A    O  
ATOM   2655  N   ALA A 279     -36.093 -15.131   2.104  1.00 15.00      A    N  
ATOM   2656  HN  ALA A 279     -35.793 -15.891   1.549  1.00 15.00      A    H  
ATOM   2657  CA  ALA A 279     -37.493 -14.714   2.042  1.00 15.00      A    C  
ATOM   2658  CB  ALA A 279     -38.139 -15.210   0.753  1.00 15.00      A    C  
ATOM   2659  C   ALA A 279     -38.285 -15.202   3.263  1.00 15.00      A    C  
ATOM   2660  O   ALA A 279     -37.945 -16.218   3.868  1.00 15.00      A    O  
ATOM   2661  N   PRO A 280     -39.336 -14.460   3.662  1.00 15.00      A    N  
ATOM   2662  CA  PRO A 280     -40.181 -14.830   4.806  1.00 15.00      A    C  
ATOM   2663  CB  PRO A 280     -41.061 -13.596   5.008  1.00 15.00      A    C  
ATOM   2664  CG  PRO A 280     -41.115 -12.949   3.670  1.00 15.00      A    C  
ATOM   2665  CD  PRO A 280     -39.776 -13.200   3.038  1.00 15.00      A    C  
ATOM   2666  C   PRO A 280     -41.042 -16.053   4.497  1.00 15.00      A    C  
ATOM   2667  O   PRO A 280     -41.535 -16.207   3.380  1.00 15.00      A    O  
ATOM   2668  N   MET A 281     -41.221 -16.920   5.487  1.00 15.00      A    N  
ATOM   2669  HN  MET A 281     -40.815 -16.742   6.357  1.00 15.00      A    H  
ATOM   2670  CA  MET A 281     -42.010 -18.133   5.296  1.00 15.00      A    C  
ATOM   2671  CB  MET A 281     -41.144 -19.375   5.526  1.00 15.00      A    C  
ATOM   2672  CG  MET A 281     -39.939 -19.493   4.601  1.00 15.00      A    C  
ATOM   2673  SD  MET A 281     -40.280 -20.463   3.120  1.00 15.00      A    S  
ATOM   2674  CE  MET A 281     -41.071 -19.237   2.080  1.00 15.00      A    C  
ATOM   2675  C   MET A 281     -43.231 -18.185   6.214  1.00 15.00      A    C  
ATOM   2676  O   MET A 281     -44.364 -18.202   5.752  1.00 15.00      A    O  
ATOM   2677  N   ARG A 282     -43.004 -18.223   7.518  1.00 15.00      A    N  
ATOM   2678  HN  ARG A 282     -42.084 -18.184   7.848  1.00 15.00      A    H  
ATOM   2679  CA  ARG A 282     -44.113 -18.302   8.466  1.00 15.00      A    C  
ATOM   2680  CB  ARG A 282     -43.851 -19.373   9.522  1.00 15.00      A    C  
ATOM   2681  CG  ARG A 282     -43.968 -20.793   9.001  1.00 15.00      A    C  
ATOM   2682  CD  ARG A 282     -42.827 -21.652   9.502  1.00 15.00      A    C  
ATOM   2683  NE  ARG A 282     -42.885 -21.857  10.949  1.00 15.00      A    N  
ATOM   2684  HE  ARG A 282     -43.736 -21.655  11.398  1.00 15.00      A    H  
ATOM   2685  CZ  ARG A 282     -41.856 -22.285  11.679  1.00 15.00      A    C  
ATOM   2686  NH1 ARG A 282     -40.689 -22.538  11.097  1.00 15.00      A    N  
ATOM   2687 HH11 ARG A 282     -39.882 -22.874  11.664  1.00 15.00      A    H  
ATOM   2688 HH12 ARG A 282     -40.576 -22.402  10.070  1.00 15.00      A    H  
ATOM   2689  NH2 ARG A 282     -42.001 -22.491  12.982  1.00 15.00      A    N  
ATOM   2690 HH21 ARG A 282     -41.196 -22.826  13.553  1.00 15.00      A    H  
ATOM   2691 HH22 ARG A 282     -42.921 -22.322  13.442  1.00 15.00      A    H  
ATOM   2692  C   ARG A 282     -44.391 -16.965   9.136  1.00 15.00      A    C  
ATOM   2693  O   ARG A 282     -43.554 -16.077   9.102  1.00 15.00      A    O  
ATOM   2694  N   HIS A 283     -45.583 -16.860   9.733  1.00 15.00      A    N  
ATOM   2695  HN  HIS A 283     -46.203 -17.617   9.653  1.00 15.00      A    H  
ATOM   2696  CA  HIS A 283     -46.051 -15.659  10.447  1.00 15.00      A    C  
ATOM   2697  CB  HIS A 283     -47.178 -16.033  11.430  1.00 15.00      A    C  
ATOM   2698  CG  HIS A 283     -47.813 -14.876  12.152  1.00 15.00      A    C  
ATOM   2699  ND1 HIS A 283     -48.964 -14.242  11.718  1.00 15.00      A    N  
ATOM   2700  HD1 HIS A 283     -49.478 -14.469  10.915  1.00 15.00      A    H  
ATOM   2701  CD2 HIS A 283     -47.457 -14.248  13.298  1.00 15.00      A    C  
ATOM   2702  CE1 HIS A 283     -49.283 -13.278  12.568  1.00 15.00      A    C  
ATOM   2703  NE2 HIS A 283     -48.383 -13.264  13.534  1.00 15.00      A    N  
ATOM   2704  HE2 HIS A 283     -48.378 -12.646  14.299  1.00 15.00      A    H  
ATOM   2705  C   HIS A 283     -44.947 -14.829  11.138  1.00 15.00      A    C  
ATOM   2706  O   HIS A 283     -44.752 -13.670  10.784  1.00 15.00      A    O  
ATOM   2707  N   SER A 284     -44.248 -15.405  12.122  1.00 15.00      A    N  
ATOM   2708  HN  SER A 284     -44.437 -16.334  12.377  1.00 15.00      A    H  
ATOM   2709  CA  SER A 284     -43.196 -14.676  12.838  1.00 15.00      A    C  
ATOM   2710  CB  SER A 284     -42.644 -15.551  13.974  1.00 15.00      A    C  
ATOM   2711  OG  SER A 284     -43.666 -16.389  14.507  1.00 15.00      A    O  
ATOM   2712  HG  SER A 284     -43.354 -16.790  15.333  1.00 15.00      A    H  
ATOM   2713  C   SER A 284     -42.077 -14.262  11.882  1.00 15.00      A    C  
ATOM   2714  O   SER A 284     -41.668 -13.106  11.842  1.00 15.00      A    O  
ATOM   2715  N   SER A 285     -41.655 -15.211  11.060  1.00 15.00      A    N  
ATOM   2716  HN  SER A 285     -42.100 -16.079  11.078  1.00 15.00      A    H  
ATOM   2717  CA  SER A 285     -40.583 -14.989  10.105  1.00 15.00      A    C  
ATOM   2718  CB  SER A 285     -40.255 -16.288   9.352  1.00 15.00      A    C  
ATOM   2719  OG  SER A 285     -39.102 -16.155   8.546  1.00 15.00      A    O  
ATOM   2720  HG  SER A 285     -38.318 -16.165   9.108  1.00 15.00      A    H  
ATOM   2721  C   SER A 285     -40.926 -13.864   9.124  1.00 15.00      A    C  
ATOM   2722  O   SER A 285     -40.040 -13.131   8.680  1.00 15.00      A    O  
ATOM   2723  N   VAL A 286     -42.208 -13.730   8.794  1.00 15.00      A    N  
ATOM   2724  HN  VAL A 286     -42.865 -14.346   9.183  1.00 15.00      A    H  
ATOM   2725  CA  VAL A 286     -42.664 -12.695   7.870  1.00 15.00      A    C  
ATOM   2726  CB  VAL A 286     -44.139 -12.896   7.467  1.00 15.00      A    C  
ATOM   2727  CG1 VAL A 286     -44.644 -11.723   6.641  1.00 15.00      A    C  
ATOM   2728  CG2 VAL A 286     -44.292 -14.190   6.685  1.00 15.00      A    C  
ATOM   2729  C   VAL A 286     -42.473 -11.306   8.465  1.00 15.00      A    C  
ATOM   2730  O   VAL A 286     -42.039 -10.388   7.782  1.00 15.00      A    O  
ATOM   2731  N   PHE A 287     -42.786 -11.166   9.742  1.00 15.00      A    N  
ATOM   2732  HN  PHE A 287     -43.130 -11.939  10.239  1.00 15.00      A    H  
ATOM   2733  CA  PHE A 287     -42.636  -9.888  10.424  1.00 15.00      A    C  
ATOM   2734  CB  PHE A 287     -43.228  -9.954  11.837  1.00 15.00      A    C  
ATOM   2735  CG  PHE A 287     -44.698  -9.638  11.893  1.00 15.00      A    C  
ATOM   2736  CD1 PHE A 287     -45.133  -8.326  11.996  1.00 15.00      A    C  
ATOM   2737  CD2 PHE A 287     -45.642 -10.649  11.847  1.00 15.00      A    C  
ATOM   2738  CE1 PHE A 287     -46.484  -8.027  12.053  1.00 15.00      A    C  
ATOM   2739  CE2 PHE A 287     -46.993 -10.360  11.902  1.00 15.00      A    C  
ATOM   2740  CZ  PHE A 287     -47.416  -9.048  12.006  1.00 15.00      A    C  
ATOM   2741  C   PHE A 287     -41.169  -9.465  10.479  1.00 15.00      A    C  
ATOM   2742  O   PHE A 287     -40.836  -8.311  10.218  1.00 15.00      A    O  
ATOM   2743  N   GLU A 288     -40.299 -10.414  10.798  1.00 15.00      A    N  
ATOM   2744  HN  GLU A 288     -40.629 -11.320  10.988  1.00 15.00      A    H  
ATOM   2745  CA  GLU A 288     -38.868 -10.145  10.894  1.00 15.00      A    C  
ATOM   2746  CB  GLU A 288     -38.162 -11.288  11.621  1.00 15.00      A    C  
ATOM   2747  CG  GLU A 288     -38.670 -11.547  13.030  1.00 15.00      A    C  
ATOM   2748  CD  GLU A 288     -38.369 -12.959  13.488  1.00 15.00      A    C  
ATOM   2749  OE1 GLU A 288     -37.178 -13.278  13.687  1.00 15.00      A    O  
ATOM   2750  OE2 GLU A 288     -39.321 -13.755  13.629  1.00 15.00      A    O  
ATOM   2751  C   GLU A 288     -38.233  -9.948   9.518  1.00 15.00      A    C  
ATOM   2752  O   GLU A 288     -37.300  -9.160   9.354  1.00 15.00      A    O  
ATOM   2753  N   HIS A 289     -38.739 -10.661   8.522  1.00 15.00      A    N  
ATOM   2754  HN  HIS A 289     -39.506 -11.254   8.695  1.00 15.00      A    H  
ATOM   2755  CA  HIS A 289     -38.190 -10.572   7.174  1.00 15.00      A    C  
ATOM   2756  CB  HIS A 289     -38.044 -11.955   6.545  1.00 15.00      A    C  
ATOM   2757  CG  HIS A 289     -36.814 -12.671   6.996  1.00 15.00      A    C  
ATOM   2758  ND1 HIS A 289     -35.888 -13.197   6.126  1.00 15.00      A    N  
ATOM   2759  HD1 HIS A 289     -35.943 -13.175   5.136  1.00 15.00      A    H  
ATOM   2760  CD2 HIS A 289     -36.344 -12.928   8.242  1.00 15.00      A    C  
ATOM   2761  CE1 HIS A 289     -34.905 -13.750   6.812  1.00 15.00      A    C  
ATOM   2762  NE2 HIS A 289     -35.156 -13.598   8.096  1.00 15.00      A    N  
ATOM   2763  HE2 HIS A 289     -34.582 -13.913   8.826  1.00 15.00      A    H  
ATOM   2764  C   HIS A 289     -38.993  -9.643   6.286  1.00 15.00      A    C  
ATOM   2765  O   HIS A 289     -38.839  -9.654   5.066  1.00 15.00      A    O  
ATOM   2766  N   ASP A 290     -39.845  -8.849   6.911  1.00 15.00      A    N  
ATOM   2767  HN  ASP A 290     -39.936  -8.919   7.884  1.00 15.00      A    H  
ATOM   2768  CA  ASP A 290     -40.669  -7.884   6.195  1.00 15.00      A    C  
ATOM   2769  CB  ASP A 290     -41.648  -7.240   7.183  1.00 15.00      A    C  
ATOM   2770  CG  ASP A 290     -42.591  -6.244   6.540  1.00 15.00      A    C  
ATOM   2771  OD1 ASP A 290     -42.870  -6.376   5.334  1.00 15.00      A    O  
ATOM   2772  OD2 ASP A 290     -43.094  -5.352   7.260  1.00 15.00      A    O  
ATOM   2773  C   ASP A 290     -39.774  -6.809   5.600  1.00 15.00      A    C  
ATOM   2774  O   ASP A 290     -39.769  -6.566   4.395  1.00 15.00      A    O  
ATOM   2775  N   PHE A 291     -38.984  -6.197   6.465  1.00 15.00      A    N  
ATOM   2776  HN  PHE A 291     -39.029  -6.454   7.407  1.00 15.00      A    H  
ATOM   2777  CA  PHE A 291     -38.074  -5.145   6.059  1.00 15.00      A    C  
ATOM   2778  CB  PHE A 291     -37.723  -4.251   7.251  1.00 15.00      A    C  
ATOM   2779  CG  PHE A 291     -37.611  -4.971   8.571  1.00 15.00      A    C  
ATOM   2780  CD1 PHE A 291     -38.713  -5.093   9.404  1.00 15.00      A    C  
ATOM   2781  CD2 PHE A 291     -36.405  -5.518   8.983  1.00 15.00      A    C  
ATOM   2782  CE1 PHE A 291     -38.615  -5.741  10.619  1.00 15.00      A    C  
ATOM   2783  CE2 PHE A 291     -36.300  -6.169  10.198  1.00 15.00      A    C  
ATOM   2784  CZ  PHE A 291     -37.408  -6.283  11.015  1.00 15.00      A    C  
ATOM   2785  C   PHE A 291     -36.803  -5.696   5.423  1.00 15.00      A    C  
ATOM   2786  O   PHE A 291     -36.271  -5.101   4.484  1.00 15.00      A    O  
ATOM   2787  N   GLY A 292     -36.318  -6.825   5.941  1.00 15.00      A    N  
ATOM   2788  HN  GLY A 292     -36.807  -7.266   6.667  1.00 15.00      A    H  
ATOM   2789  CA  GLY A 292     -35.093  -7.421   5.424  1.00 15.00      A    C  
ATOM   2790  C   GLY A 292     -33.961  -6.411   5.380  1.00 15.00      A    C  
ATOM   2791  O   GLY A 292     -33.477  -6.054   4.306  1.00 15.00      A    O  
ATOM   2792  N   ARG A 293     -33.553  -5.930   6.546  1.00 15.00      A    N  
ATOM   2793  HN  ARG A 293     -33.951  -6.273   7.372  1.00 15.00      A    H  
ATOM   2794  CA  ARG A 293     -32.502  -4.925   6.627  1.00 15.00      A    C  
ATOM   2795  CB  ARG A 293     -32.780  -3.926   7.751  1.00 15.00      A    C  
ATOM   2796  CG  ARG A 293     -34.078  -3.143   7.586  1.00 15.00      A    C  
ATOM   2797  CD  ARG A 293     -34.076  -2.290   6.322  1.00 15.00      A    C  
ATOM   2798  NE  ARG A 293     -34.423  -3.057   5.123  1.00 15.00      A    N  
ATOM   2799  HE  ARG A 293     -34.931  -3.892   5.253  1.00 15.00      A    H  
ATOM   2800  CZ  ARG A 293     -34.099  -2.700   3.881  1.00 15.00      A    C  
ATOM   2801  NH1 ARG A 293     -33.416  -1.580   3.663  1.00 15.00      A    N  
ATOM   2802 HH11 ARG A 293     -33.133  -0.976   4.462  1.00 15.00      A    H  
ATOM   2803 HH12 ARG A 293     -33.159  -1.301   2.692  1.00 15.00      A    H  
ATOM   2804  NH2 ARG A 293     -34.462  -3.467   2.861  1.00 15.00      A    N  
ATOM   2805 HH21 ARG A 293     -34.214  -3.201   1.887  1.00 15.00      A    H  
ATOM   2806 HH22 ARG A 293     -35.001  -4.348   3.037  1.00 15.00      A    H  
ATOM   2807  C   ARG A 293     -31.114  -5.534   6.769  1.00 15.00      A    C  
ATOM   2808  O   ARG A 293     -30.885  -6.410   7.599  1.00 15.00      A    O  
ATOM   2809  N   THR A 294     -30.199  -5.048   5.947  1.00 15.00      A    N  
ATOM   2810  HN  THR A 294     -30.453  -4.350   5.311  1.00 15.00      A    H  
ATOM   2811  CA  THR A 294     -28.827  -5.512   5.942  1.00 15.00      A    C  
ATOM   2812  CB  THR A 294     -28.287  -5.460   4.501  1.00 15.00      A    C  
ATOM   2813  OG1 THR A 294     -28.829  -4.308   3.842  1.00 15.00      A    O  
ATOM   2814  HG1 THR A 294     -28.656  -4.367   2.890  1.00 15.00      A    H  
ATOM   2815  CG2 THR A 294     -28.704  -6.708   3.736  1.00 15.00      A    C  
ATOM   2816  C   THR A 294     -27.960  -4.620   6.834  1.00 15.00      A    C  
ATOM   2817  O   THR A 294     -28.358  -3.503   7.182  1.00 15.00      A    O  
ATOM   2818  N   PRO A 295     -26.760  -5.098   7.216  1.00 15.00      A    N  
ATOM   2819  CA  PRO A 295     -25.833  -4.341   8.069  1.00 15.00      A    C  
ATOM   2820  CB  PRO A 295     -24.605  -5.253   8.186  1.00 15.00      A    C  
ATOM   2821  CG  PRO A 295     -24.749  -6.258   7.093  1.00 15.00      A    C  
ATOM   2822  CD  PRO A 295     -26.222  -6.423   6.866  1.00 15.00      A    C  
ATOM   2823  C   PRO A 295     -25.451  -2.992   7.457  1.00 15.00      A    C  
ATOM   2824  O   PRO A 295     -25.054  -2.063   8.165  1.00 15.00      A    O  
ATOM   2825  N   GLU A 296     -25.596  -2.887   6.145  1.00 15.00      A    N  
ATOM   2826  HN  GLU A 296     -25.932  -3.656   5.640  1.00 15.00      A    H  
ATOM   2827  CA  GLU A 296     -25.285  -1.660   5.436  1.00 15.00      A    C  
ATOM   2828  CB  GLU A 296     -25.405  -1.894   3.924  1.00 15.00      A    C  
ATOM   2829  CG  GLU A 296     -24.454  -1.065   3.070  1.00 15.00      A    C  
ATOM   2830  CD  GLU A 296     -24.875   0.388   2.942  1.00 15.00      A    C  
ATOM   2831  OE1 GLU A 296     -23.998   1.240   2.680  1.00 15.00      A    O  
ATOM   2832  OE2 GLU A 296     -26.072   0.682   3.121  1.00 15.00      A    O  
ATOM   2833  C   GLU A 296     -26.237  -0.551   5.882  1.00 15.00      A    C  
ATOM   2834  O   GLU A 296     -25.812   0.457   6.458  1.00 15.00      A    O  
ATOM   2835  N   VAL A 297     -27.532  -0.773   5.669  1.00 15.00      A    N  
ATOM   2836  HN  VAL A 297     -27.808  -1.615   5.252  1.00 15.00      A    H  
ATOM   2837  CA  VAL A 297     -28.547   0.209   6.029  1.00 15.00      A    C  
ATOM   2838  CB  VAL A 297     -29.930  -0.105   5.422  1.00 15.00      A    C  
ATOM   2839  CG1 VAL A 297     -29.900   0.076   3.914  1.00 15.00      A    C  
ATOM   2840  CG2 VAL A 297     -30.388  -1.507   5.786  1.00 15.00      A    C  
ATOM   2841  C   VAL A 297     -28.663   0.407   7.539  1.00 15.00      A    C  
ATOM   2842  O   VAL A 297     -29.076   1.471   7.996  1.00 15.00      A    O  
ATOM   2843  N   SER A 298     -28.293  -0.610   8.314  1.00 15.00      A    N  
ATOM   2844  HN  SER A 298     -27.988  -1.447   7.900  1.00 15.00      A    H  
ATOM   2845  CA  SER A 298     -28.351  -0.508   9.770  1.00 15.00      A    C  
ATOM   2846  CB  SER A 298     -28.153  -1.876  10.428  1.00 15.00      A    C  
ATOM   2847  OG  SER A 298     -26.840  -2.363  10.219  1.00 15.00      A    O  
ATOM   2848  HG  SER A 298     -26.447  -1.920   9.459  1.00 15.00      A    H  
ATOM   2849  C   SER A 298     -27.312   0.491  10.274  1.00 15.00      A    C  
ATOM   2850  O   SER A 298     -27.428   1.035  11.372  1.00 15.00      A    O  
ATOM   2851  N   ARG A 299     -26.290   0.724   9.458  1.00 15.00      A    N  
ATOM   2852  HN  ARG A 299     -26.243   0.245   8.600  1.00 15.00      A    H  
ATOM   2853  CA  ARG A 299     -25.240   1.670   9.796  1.00 15.00      A    C  
ATOM   2854  CB  ARG A 299     -23.887   1.177   9.263  1.00 15.00      A    C  
ATOM   2855  CG  ARG A 299     -22.698   2.084   9.569  1.00 15.00      A    C  
ATOM   2856  CD  ARG A 299     -22.361   2.984   8.386  1.00 15.00      A    C  
ATOM   2857  NE  ARG A 299     -22.425   2.259   7.119  1.00 15.00      A    N  
ATOM   2858  HE  ARG A 299     -22.103   1.333   7.117  1.00 15.00      A    H  
ATOM   2859  CZ  ARG A 299     -22.896   2.773   5.984  1.00 15.00      A    C  
ATOM   2860  NH1 ARG A 299     -23.341   4.022   5.946  1.00 15.00      A    N  
ATOM   2861 HH11 ARG A 299     -23.709   4.416   5.053  1.00 15.00      A    H  
ATOM   2862 HH12 ARG A 299     -23.325   4.612   6.802  1.00 15.00      A    H  
ATOM   2863  NH2 ARG A 299     -22.926   2.027   4.893  1.00 15.00      A    N  
ATOM   2864 HH21 ARG A 299     -22.584   1.047   4.917  1.00 15.00      A    H  
ATOM   2865 HH22 ARG A 299     -23.308   2.408   3.990  1.00 15.00      A    H  
ATOM   2866  C   ARG A 299     -25.584   3.035   9.215  1.00 15.00      A    C  
ATOM   2867  O   ARG A 299     -25.304   4.068   9.824  1.00 15.00      A    O  
ATOM   2868  N   LEU A 300     -26.207   3.022   8.040  1.00 15.00      A    N  
ATOM   2869  HN  LEU A 300     -26.401   2.159   7.613  1.00 15.00      A    H  
ATOM   2870  CA  LEU A 300     -26.603   4.248   7.356  1.00 15.00      A    C  
ATOM   2871  CB  LEU A 300     -27.066   3.932   5.928  1.00 15.00      A    C  
ATOM   2872  CG  LEU A 300     -27.100   5.098   4.933  1.00 15.00      A    C  
ATOM   2873  CD1 LEU A 300     -25.830   5.929   5.026  1.00 15.00      A    C  
ATOM   2874  CD2 LEU A 300     -27.283   4.574   3.516  1.00 15.00      A    C  
ATOM   2875  C   LEU A 300     -27.693   4.985   8.134  1.00 15.00      A    C  
ATOM   2876  O   LEU A 300     -27.710   6.214   8.183  1.00 15.00      A    O  
ATOM   2877  N   THR A 301     -28.588   4.230   8.760  1.00 15.00      A    N  
ATOM   2878  HN  THR A 301     -28.527   3.253   8.691  1.00 15.00      A    H  
ATOM   2879  CA  THR A 301     -29.667   4.822   9.543  1.00 15.00      A    C  
ATOM   2880  CB  THR A 301     -30.718   3.766   9.936  1.00 15.00      A    C  
ATOM   2881  OG1 THR A 301     -30.060   2.528  10.231  1.00 15.00      A    O  
ATOM   2882  HG1 THR A 301     -30.008   1.996   9.429  1.00 15.00      A    H  
ATOM   2883  CG2 THR A 301     -31.706   3.552   8.799  1.00 15.00      A    C  
ATOM   2884  C   THR A 301     -29.110   5.484  10.800  1.00 15.00      A    C  
ATOM   2885  O   THR A 301     -29.600   6.523  11.240  1.00 15.00      A    O  
ATOM   2886  N   ARG A 302     -28.060   4.885  11.355  1.00 15.00      A    N  
ATOM   2887  HN  ARG A 302     -27.715   4.063  10.952  1.00 15.00      A    H  
ATOM   2888  CA  ARG A 302     -27.422   5.417  12.553  1.00 15.00      A    C  
ATOM   2889  CB  ARG A 302     -26.485   4.387  13.184  1.00 15.00      A    C  
ATOM   2890  CG  ARG A 302     -27.207   3.184  13.767  1.00 15.00      A    C  
ATOM   2891  CD  ARG A 302     -26.311   2.385  14.699  1.00 15.00      A    C  
ATOM   2892  NE  ARG A 302     -25.118   1.867  14.023  1.00 15.00      A    N  
ATOM   2893  HE  ARG A 302     -24.389   2.501  13.856  1.00 15.00      A    H  
ATOM   2894  CZ  ARG A 302     -24.976   0.599  13.628  1.00 15.00      A    C  
ATOM   2895  NH1 ARG A 302     -25.951  -0.279  13.837  1.00 15.00      A    N  
ATOM   2896 HH11 ARG A 302     -25.844  -1.270  13.530  1.00 15.00      A    H  
ATOM   2897 HH12 ARG A 302     -26.832   0.020  14.308  1.00 15.00      A    H  
ATOM   2898  NH2 ARG A 302     -23.852   0.209  13.033  1.00 15.00      A    N  
ATOM   2899 HH21 ARG A 302     -23.739  -0.781  12.724  1.00 15.00      A    H  
ATOM   2900 HH22 ARG A 302     -23.079   0.888  12.875  1.00 15.00      A    H  
ATOM   2901  C   ARG A 302     -26.681   6.712  12.241  1.00 15.00      A    C  
ATOM   2902  O   ARG A 302     -26.328   7.474  13.140  1.00 15.00      A    O  
ATOM   2903  N   THR A 303     -26.440   6.949  10.957  1.00 15.00      A    N  
ATOM   2904  HN  THR A 303     -26.724   6.292  10.286  1.00 15.00      A    H  
ATOM   2905  CA  THR A 303     -25.774   8.162  10.523  1.00 15.00      A    C  
ATOM   2906  CB  THR A 303     -25.160   7.984   9.121  1.00 15.00      A    C  
ATOM   2907  OG1 THR A 303     -24.611   6.662   9.008  1.00 15.00      A    O  
ATOM   2908  HG1 THR A 303     -24.717   6.200   9.845  1.00 15.00      A    H  
ATOM   2909  CG2 THR A 303     -24.052   9.001   8.890  1.00 15.00      A    C  
ATOM   2910  C   THR A 303     -26.795   9.299  10.503  1.00 15.00      A    C  
ATOM   2911  O   THR A 303     -26.477  10.445  10.818  1.00 15.00      A    O  
ATOM   2912  N   LEU A 304     -28.034   8.951  10.163  1.00 15.00      A    N  
ATOM   2913  HN  LEU A 304     -28.220   8.015   9.938  1.00 15.00      A    H  
ATOM   2914  CA  LEU A 304     -29.126   9.915  10.116  1.00 15.00      A    C  
ATOM   2915  CB  LEU A 304     -30.339   9.314   9.396  1.00 15.00      A    C  
ATOM   2916  CG  LEU A 304     -30.446   9.590   7.896  1.00 15.00      A    C  
ATOM   2917  CD1 LEU A 304     -31.611   8.817   7.298  1.00 15.00      A    C  
ATOM   2918  CD2 LEU A 304     -30.606  11.080   7.637  1.00 15.00      A    C  
ATOM   2919  C   LEU A 304     -29.525  10.331  11.526  1.00 15.00      A    C  
ATOM   2920  O   LEU A 304     -29.901  11.481  11.764  1.00 15.00      A    O  
ATOM   2921  N   GLN A 305     -29.425   9.388  12.459  1.00 15.00      A    N  
ATOM   2922  HN  GLN A 305     -29.125   8.491  12.197  1.00 15.00      A    H  
ATOM   2923  CA  GLN A 305     -29.768   9.641  13.856  1.00 15.00      A    C  
ATOM   2924  CB  GLN A 305     -29.758   8.341  14.660  1.00 15.00      A    C  
ATOM   2925  CG  GLN A 305     -30.936   7.427  14.370  1.00 15.00      A    C  
ATOM   2926  CD  GLN A 305     -30.972   6.213  15.276  1.00 15.00      A    C  
ATOM   2927  OE1 GLN A 305     -29.934   5.698  15.690  1.00 15.00      A    O  
ATOM   2928  NE2 GLN A 305     -32.169   5.749  15.592  1.00 15.00      A    N  
ATOM   2929 HE21 GLN A 305     -32.953   6.207  15.227  1.00 15.00      A    H  
ATOM   2930 HE22 GLN A 305     -32.220   4.968  16.179  1.00 15.00      A    H  
ATOM   2931  C   GLN A 305     -28.831  10.664  14.490  1.00 15.00      A    C  
ATOM   2932  O   GLN A 305     -29.142  11.249  15.525  1.00 15.00      A    O  
ATOM   2933  N   ARG A 306     -27.680  10.876  13.869  1.00 15.00      A    N  
ATOM   2934  HN  ARG A 306     -27.474  10.374  13.052  1.00 15.00      A    H  
ATOM   2935  CA  ARG A 306     -26.718  11.839  14.378  1.00 15.00      A    C  
ATOM   2936  CB  ARG A 306     -25.288  11.310  14.261  1.00 15.00      A    C  
ATOM   2937  CG  ARG A 306     -24.665  10.947  15.599  1.00 15.00      A    C  
ATOM   2938  CD  ARG A 306     -23.168  10.727  15.473  1.00 15.00      A    C  
ATOM   2939  NE  ARG A 306     -22.506  10.700  16.780  1.00 15.00      A    N  
ATOM   2940  HE  ARG A 306     -22.867  10.082  17.451  1.00 15.00      A    H  
ATOM   2941  CZ  ARG A 306     -21.456  11.457  17.098  1.00 15.00      A    C  
ATOM   2942  NH1 ARG A 306     -20.946  12.299  16.205  1.00 15.00      A    N  
ATOM   2943 HH11 ARG A 306     -20.125  12.892  16.450  1.00 15.00      A    H  
ATOM   2944 HH12 ARG A 306     -21.367  12.369  15.254  1.00 15.00      A    H  
ATOM   2945  NH2 ARG A 306     -20.920  11.376  18.312  1.00 15.00      A    N  
ATOM   2946 HH21 ARG A 306     -20.099  11.966  18.564  1.00 15.00      A    H  
ATOM   2947 HH22 ARG A 306     -21.319  10.722  19.018  1.00 15.00      A    H  
ATOM   2948  C   ARG A 306     -26.858  13.184  13.673  1.00 15.00      A    C  
ATOM   2949  O   ARG A 306     -26.121  14.125  13.962  1.00 15.00      A    O  
ATOM   2950  N   PHE A 307     -27.820  13.279  12.763  1.00 15.00      A    N  
ATOM   2951  HN  PHE A 307     -28.401  12.503  12.594  1.00 15.00      A    H  
ATOM   2952  CA  PHE A 307     -28.050  14.512  12.020  1.00 15.00      A    C  
ATOM   2953  CB  PHE A 307     -28.191  14.231  10.518  1.00 15.00      A    C  
ATOM   2954  CG  PHE A 307     -26.889  13.971   9.811  1.00 15.00      A    C  
ATOM   2955  CD1 PHE A 307     -25.767  14.739  10.084  1.00 15.00      A    C  
ATOM   2956  CD2 PHE A 307     -26.787  12.962   8.867  1.00 15.00      A    C  
ATOM   2957  CE1 PHE A 307     -24.571  14.505   9.433  1.00 15.00      A    C  
ATOM   2958  CE2 PHE A 307     -25.594  12.722   8.212  1.00 15.00      A    C  
ATOM   2959  CZ  PHE A 307     -24.484  13.494   8.495  1.00 15.00      A    C  
ATOM   2960  C   PHE A 307     -29.281  15.244  12.540  1.00 15.00      A    C  
ATOM   2961  O   PHE A 307     -30.117  15.710  11.760  1.00 15.00      A    O  
ATOM   2962  N   LEU A 308     -29.389  15.337  13.861  1.00 15.00      A    N  
ATOM   2963  HN  LEU A 308     -28.691  14.941  14.424  1.00 15.00      A    H  
ATOM   2964  CA  LEU A 308     -30.515  16.015  14.492  1.00 15.00      A    C  
ATOM   2965  CB  LEU A 308     -30.943  15.281  15.770  1.00 15.00      A    C  
ATOM   2966  CG  LEU A 308     -31.373  13.819  15.615  1.00 15.00      A    C  
ATOM   2967  CD1 LEU A 308     -31.597  13.186  16.981  1.00 15.00      A    C  
ATOM   2968  CD2 LEU A 308     -32.628  13.708  14.762  1.00 15.00      A    C  
ATOM   2969  C   LEU A 308     -30.161  17.461  14.824  1.00 15.00      A    C  
ATOM   2970  O   LEU A 308     -30.706  18.394  14.241  1.00 15.00      A    O  
ATOM   2971  N   ALA A 309     -29.229  17.644  15.753  1.00 15.00      A    N  
ATOM   2972  HN  ALA A 309     -28.803  16.864  16.164  1.00 15.00      A    H  
ATOM   2973  CA  ALA A 309     -28.818  18.981  16.164  1.00 15.00      A    C  
ATOM   2974  CB  ALA A 309     -28.099  18.942  17.504  1.00 15.00      A    C  
ATOM   2975  C   ALA A 309     -27.950  19.644  15.097  1.00 15.00      A    C  
ATOM   2976  O   ALA A 309     -26.883  19.142  14.749  1.00 15.00      A    O  
ATOM   2977  N   LYS A 310     -28.421  20.775  14.581  1.00 15.00      A    N  
ATOM   2978  HN  LYS A 310     -29.273  21.126  14.909  1.00 15.00      A    H  
ATOM   2979  CA  LYS A 310     -27.704  21.506  13.542  1.00 15.00      A    C  
ATOM   2980  CB  LYS A 310     -28.127  21.024  12.141  1.00 15.00      A    C  
ATOM   2981  CG  LYS A 310     -29.547  20.464  12.036  1.00 15.00      A    C  
ATOM   2982  CD  LYS A 310     -30.617  21.532  12.244  1.00 15.00      A    C  
ATOM   2983  CE  LYS A 310     -31.603  21.118  13.327  1.00 15.00      A    C  
ATOM   2984  NZ  LYS A 310     -32.646  22.151  13.574  1.00 15.00      A    N  
ATOM   2985  HZ1 LYS A 310     -33.202  22.307  12.710  1.00 15.00      A    H  
ATOM   2986  HZ2 LYS A 310     -32.202  23.046  13.858  1.00 15.00      A    H  
ATOM   2987  HZ3 LYS A 310     -33.287  21.837  14.332  1.00 15.00      A    H  
ATOM   2988  C   LYS A 310     -27.914  23.020  13.652  1.00 15.00      A    C  
ATOM   2989  O   LYS A 310     -28.981  23.477  14.067  1.00 15.00      A    O  
ATOM   2990  N   THR A 311     -26.890  23.783  13.283  1.00 15.00      A    N  
ATOM   2991  HN  THR A 311     -26.062  23.352  12.986  1.00 15.00      A    H  
ATOM   2992  CA  THR A 311     -26.963  25.245  13.299  1.00 15.00      A    C  
ATOM   2993  CB  THR A 311     -25.592  25.875  13.648  1.00 15.00      A    C  
ATOM   2994  OG1 THR A 311     -25.664  27.307  13.563  1.00 15.00      A    O  
ATOM   2995  HG1 THR A 311     -25.398  27.689  14.407  1.00 15.00      A    H  
ATOM   2996  CG2 THR A 311     -25.164  25.483  15.054  1.00 15.00      A    C  
ATOM   2997  C   THR A 311     -27.426  25.729  11.919  1.00 15.00      A    C  
ATOM   2998  O   THR A 311     -27.423  24.953  10.966  1.00 15.00      A    O  
ATOM   2999  N   VAL A 312     -27.796  27.003  11.806  1.00 15.00      A    N  
ATOM   3000  HN  VAL A 312     -27.726  27.595  12.587  1.00 15.00      A    H  
ATOM   3001  CA  VAL A 312     -28.289  27.548  10.535  1.00 15.00      A    C  
ATOM   3002  CB  VAL A 312     -28.894  28.955  10.693  1.00 15.00      A    C  
ATOM   3003  CG1 VAL A 312     -30.158  28.894  11.533  1.00 15.00      A    C  
ATOM   3004  CG2 VAL A 312     -27.884  29.917  11.309  1.00 15.00      A    C  
ATOM   3005  C   VAL A 312     -27.231  27.562   9.426  1.00 15.00      A    C  
ATOM   3006  O   VAL A 312     -27.559  27.557   8.243  1.00 15.00      A    O  
ATOM   3007  N   HIS A 313     -25.958  27.584   9.798  1.00 15.00      A    N  
ATOM   3008  HN  HIS A 313     -25.732  27.588  10.753  1.00 15.00      A    H  
ATOM   3009  CA  HIS A 313     -24.895  27.603   8.798  1.00 15.00      A    C  
ATOM   3010  CB  HIS A 313     -23.743  28.521   9.210  1.00 15.00      A    C  
ATOM   3011  CG  HIS A 313     -23.524  29.656   8.258  1.00 15.00      A    C  
ATOM   3012  ND1 HIS A 313     -24.204  30.853   8.348  1.00 15.00      A    N  
ATOM   3013  HD1 HIS A 313     -24.875  31.082   9.028  1.00 15.00      A    H  
ATOM   3014  CD2 HIS A 313     -22.709  29.768   7.180  1.00 15.00      A    C  
ATOM   3015  CE1 HIS A 313     -23.817  31.653   7.371  1.00 15.00      A    C  
ATOM   3016  NE2 HIS A 313     -22.912  31.019   6.649  1.00 15.00      A    N  
ATOM   3017  HE2 HIS A 313     -22.460  31.386   5.859  1.00 15.00      A    H  
ATOM   3018  C   HIS A 313     -24.392  26.205   8.474  1.00 15.00      A    C  
ATOM   3019  O   HIS A 313     -23.714  26.001   7.471  1.00 15.00      A    O  
ATOM   3020  N   ASN A 314     -24.732  25.244   9.321  1.00 15.00      A    N  
ATOM   3021  HN  ASN A 314     -25.281  25.466  10.101  1.00 15.00      A    H  
ATOM   3022  CA  ASN A 314     -24.313  23.862   9.112  1.00 15.00      A    C  
ATOM   3023  CB  ASN A 314     -23.826  23.240  10.423  1.00 15.00      A    C  
ATOM   3024  CG  ASN A 314     -22.317  23.102  10.478  1.00 15.00      A    C  
ATOM   3025  OD1 ASN A 314     -21.616  24.014  10.910  1.00 15.00      A    O  
ATOM   3026  ND2 ASN A 314     -21.807  21.959  10.044  1.00 15.00      A    N  
ATOM   3027 HD21 ASN A 314     -22.422  21.271   9.715  1.00 15.00      A    H  
ATOM   3028 HD22 ASN A 314     -20.834  21.847  10.073  1.00 15.00      A    H  
ATOM   3029  C   ASN A 314     -25.457  23.034   8.547  1.00 15.00      A    C  
ATOM   3030  O   ASN A 314     -25.245  21.981   7.941  1.00 15.00      A    O  
ATOM   3031  N   ASN A 315     -26.670  23.535   8.746  1.00 15.00      A    N  
ATOM   3032  HN  ASN A 315     -26.754  24.388   9.222  1.00 15.00      A    H  
ATOM   3033  CA  ASN A 315     -27.884  22.869   8.290  1.00 15.00      A    C  
ATOM   3034  CB  ASN A 315     -29.133  23.625   8.780  1.00 15.00      A    C  
ATOM   3035  CG  ASN A 315     -30.244  23.739   7.752  1.00 15.00      A    C  
ATOM   3036  OD1 ASN A 315     -30.254  24.655   6.938  1.00 15.00      A    O  
ATOM   3037  ND2 ASN A 315     -31.197  22.821   7.794  1.00 15.00      A    N  
ATOM   3038 HD21 ASN A 315     -31.136  22.119   8.474  1.00 15.00      A    H  
ATOM   3039 HD22 ASN A 315     -31.927  22.888   7.142  1.00 15.00      A    H  
ATOM   3040  C   ASN A 315     -27.898  22.655   6.779  1.00 15.00      A    C  
ATOM   3041  O   ASN A 315     -28.396  21.639   6.305  1.00 15.00      A    O  
ATOM   3042  N   LEU A 316     -27.332  23.598   6.033  1.00 15.00      A    N  
ATOM   3043  HN  LEU A 316     -26.939  24.381   6.469  1.00 15.00      A    H  
ATOM   3044  CA  LEU A 316     -27.283  23.495   4.578  1.00 15.00      A    C  
ATOM   3045  CB  LEU A 316     -26.588  24.715   3.976  1.00 15.00      A    C  
ATOM   3046  CG  LEU A 316     -27.378  26.024   4.023  1.00 15.00      A    C  
ATOM   3047  CD1 LEU A 316     -26.627  27.079   4.820  1.00 15.00      A    C  
ATOM   3048  CD2 LEU A 316     -27.681  26.518   2.618  1.00 15.00      A    C  
ATOM   3049  C   LEU A 316     -26.581  22.211   4.150  1.00 15.00      A    C  
ATOM   3050  O   LEU A 316     -27.140  21.404   3.406  1.00 15.00      A    O  
ATOM   3051  N   ALA A 317     -25.370  22.011   4.657  1.00 15.00      A    N  
ATOM   3052  HN  ALA A 317     -24.988  22.684   5.257  1.00 15.00      A    H  
ATOM   3053  CA  ALA A 317     -24.595  20.819   4.344  1.00 15.00      A    C  
ATOM   3054  CB  ALA A 317     -23.181  20.957   4.889  1.00 15.00      A    C  
ATOM   3055  C   ALA A 317     -25.269  19.590   4.938  1.00 15.00      A    C  
ATOM   3056  O   ALA A 317     -25.249  18.508   4.349  1.00 15.00      A    O  
ATOM   3057  N   ILE A 318     -25.875  19.773   6.106  1.00 15.00      A    N  
ATOM   3058  HN  ILE A 318     -25.841  20.660   6.524  1.00 15.00      A    H  
ATOM   3059  CA  ILE A 318     -26.574  18.694   6.792  1.00 15.00      A    C  
ATOM   3060  CB  ILE A 318     -26.980  19.100   8.235  1.00 15.00      A    C  
ATOM   3061  CG1 ILE A 318     -25.981  18.538   9.259  1.00 15.00      A    C  
ATOM   3062  CG2 ILE A 318     -28.397  18.668   8.587  1.00 15.00      A    C  
ATOM   3063  CD1 ILE A 318     -24.529  18.824   8.942  1.00 15.00      A    C  
ATOM   3064  C   ILE A 318     -27.770  18.201   5.970  1.00 15.00      A    C  
ATOM   3065  O   ILE A 318     -28.064  17.007   5.954  1.00 15.00      A    O  
ATOM   3066  N   ARG A 319     -28.441  19.117   5.272  1.00 15.00      A    N  
ATOM   3067  HN  ARG A 319     -28.166  20.061   5.325  1.00 15.00      A    H  
ATOM   3068  CA  ARG A 319     -29.584  18.748   4.437  1.00 15.00      A    C  
ATOM   3069  CB  ARG A 319     -30.370  19.976   3.961  1.00 15.00      A    C  
ATOM   3070  CG  ARG A 319     -30.976  20.818   5.072  1.00 15.00      A    C  
ATOM   3071  CD  ARG A 319     -31.506  19.965   6.218  1.00 15.00      A    C  
ATOM   3072  NE  ARG A 319     -32.638  19.125   5.827  1.00 15.00      A    N  
ATOM   3073  HE  ARG A 319     -32.562  18.626   4.985  1.00 15.00      A    H  
ATOM   3074  CZ  ARG A 319     -33.757  19.015   6.529  1.00 15.00      A    C  
ATOM   3075  NH1 ARG A 319     -33.912  19.691   7.646  1.00 15.00      A    N  
ATOM   3076 HH11 ARG A 319     -34.795  19.596   8.204  1.00 15.00      A    H  
ATOM   3077 HH12 ARG A 319     -33.159  20.318   7.984  1.00 15.00      A    H  
ATOM   3078  NH2 ARG A 319     -34.708  18.195   6.131  1.00 15.00      A    N  
ATOM   3079 HH21 ARG A 319     -35.592  18.109   6.677  1.00 15.00      A    H  
ATOM   3080 HH22 ARG A 319     -34.574  17.619   5.261  1.00 15.00      A    H  
ATOM   3081  C   ARG A 319     -29.114  17.952   3.235  1.00 15.00      A    C  
ATOM   3082  O   ARG A 319     -29.717  16.944   2.873  1.00 15.00      A    O  
ATOM   3083  N   GLN A 320     -28.023  18.411   2.628  1.00 15.00      A    N  
ATOM   3084  HN  GLN A 320     -27.588  19.223   2.974  1.00 15.00      A    H  
ATOM   3085  CA  GLN A 320     -27.453  17.740   1.467  1.00 15.00      A    C  
ATOM   3086  CB  GLN A 320     -26.298  18.562   0.883  1.00 15.00      A    C  
ATOM   3087  CG  GLN A 320     -26.704  19.953   0.409  1.00 15.00      A    C  
ATOM   3088  CD  GLN A 320     -25.515  20.833   0.066  1.00 15.00      A    C  
ATOM   3089  OE1 GLN A 320     -24.933  21.477   0.936  1.00 15.00      A    O  
ATOM   3090  NE2 GLN A 320     -25.156  20.878  -1.209  1.00 15.00      A    N  
ATOM   3091 HE21 GLN A 320     -25.668  20.350  -1.853  1.00 15.00      A    H  
ATOM   3092 HE22 GLN A 320     -24.389  21.439  -1.452  1.00 15.00      A    H  
ATOM   3093  C   GLN A 320     -26.974  16.344   1.856  1.00 15.00      A    C  
ATOM   3094  O   GLN A 320     -27.113  15.389   1.095  1.00 15.00      A    O  
ATOM   3095  N   ARG A 321     -26.420  16.234   3.058  1.00 15.00      A    N  
ATOM   3096  HN  ARG A 321     -26.326  17.038   3.616  1.00 15.00      A    H  
ATOM   3097  CA  ARG A 321     -25.935  14.959   3.562  1.00 15.00      A    C  
ATOM   3098  CB  ARG A 321     -24.991  15.171   4.748  1.00 15.00      A    C  
ATOM   3099  CG  ARG A 321     -23.610  15.680   4.361  1.00 15.00      A    C  
ATOM   3100  CD  ARG A 321     -22.817  14.621   3.610  1.00 15.00      A    C  
ATOM   3101  NE  ARG A 321     -22.603  13.423   4.423  1.00 15.00      A    N  
ATOM   3102  HE  ARG A 321     -22.244  13.556   5.328  1.00 15.00      A    H  
ATOM   3103  CZ  ARG A 321     -22.863  12.181   4.011  1.00 15.00      A    C  
ATOM   3104  NH1 ARG A 321     -23.345  11.968   2.790  1.00 15.00      A    N  
ATOM   3105 HH11 ARG A 321     -23.551  10.998   2.468  1.00 15.00      A    H  
ATOM   3106 HH12 ARG A 321     -23.519  12.770   2.147  1.00 15.00      A    H  
ATOM   3107  NH2 ARG A 321     -22.649  11.155   4.825  1.00 15.00      A    N  
ATOM   3108 HH21 ARG A 321     -22.279  11.315   5.786  1.00 15.00      A    H  
ATOM   3109 HH22 ARG A 321     -22.854  10.184   4.509  1.00 15.00      A    H  
ATOM   3110  C   ARG A 321     -27.097  14.053   3.959  1.00 15.00      A    C  
ATOM   3111  O   ARG A 321     -27.019  12.834   3.812  1.00 15.00      A    O  
ATOM   3112  N   ARG A 322     -28.174  14.658   4.458  1.00 15.00      A    N  
ATOM   3113  HN  ARG A 322     -28.170  15.634   4.560  1.00 15.00      A    H  
ATOM   3114  CA  ARG A 322     -29.357  13.907   4.867  1.00 15.00      A    C  
ATOM   3115  CB  ARG A 322     -30.308  14.777   5.699  1.00 15.00      A    C  
ATOM   3116  CG  ARG A 322     -30.055  14.701   7.199  1.00 15.00      A    C  
ATOM   3117  CD  ARG A 322     -30.732  15.837   7.956  1.00 15.00      A    C  
ATOM   3118  NE  ARG A 322     -32.190  15.748   7.920  1.00 15.00      A    N  
ATOM   3119  HE  ARG A 322     -32.602  15.535   7.055  1.00 15.00      A    H  
ATOM   3120  CZ  ARG A 322     -32.982  15.959   8.977  1.00 15.00      A    C  
ATOM   3121  NH1 ARG A 322     -32.461  16.258  10.162  1.00 15.00      A    N  
ATOM   3122 HH11 ARG A 322     -31.428  16.335  10.282  1.00 15.00      A    H  
ATOM   3123 HH12 ARG A 322     -33.084  16.429  10.981  1.00 15.00      A    H  
ATOM   3124  NH2 ARG A 322     -34.296  15.836   8.855  1.00 15.00      A    N  
ATOM   3125 HH21 ARG A 322     -34.712  15.581   7.938  1.00 15.00      A    H  
ATOM   3126 HH22 ARG A 322     -34.916  16.000   9.677  1.00 15.00      A    H  
ATOM   3127  C   ARG A 322     -30.068  13.320   3.655  1.00 15.00      A    C  
ATOM   3128  O   ARG A 322     -30.383  12.131   3.633  1.00 15.00      A    O  
ATOM   3129  N   ALA A 323     -30.298  14.154   2.643  1.00 15.00      A    N  
ATOM   3130  HN  ALA A 323     -30.026  15.097   2.726  1.00 15.00      A    H  
ATOM   3131  CA  ALA A 323     -30.955  13.709   1.418  1.00 15.00      A    C  
ATOM   3132  CB  ALA A 323     -31.210  14.889   0.493  1.00 15.00      A    C  
ATOM   3133  C   ALA A 323     -30.110  12.649   0.722  1.00 15.00      A    C  
ATOM   3134  O   ALA A 323     -30.631  11.676   0.181  1.00 15.00      A    O  
ATOM   3135  N   GLN A 324     -28.795  12.837   0.762  1.00 15.00      A    N  
ATOM   3136  HN  GLN A 324     -28.441  13.634   1.209  1.00 15.00      A    H  
ATOM   3137  CA  GLN A 324     -27.865  11.893   0.154  1.00 15.00      A    C  
ATOM   3138  CB  GLN A 324     -26.428  12.411   0.280  1.00 15.00      A    C  
ATOM   3139  CG  GLN A 324     -25.391  11.549  -0.421  1.00 15.00      A    C  
ATOM   3140  CD  GLN A 324     -25.463  11.663  -1.930  1.00 15.00      A    C  
ATOM   3141  OE1 GLN A 324     -25.768  12.721  -2.473  1.00 15.00      A    O  
ATOM   3142  NE2 GLN A 324     -25.193  10.569  -2.618  1.00 15.00      A    N  
ATOM   3143 HE21 GLN A 324     -24.966   9.756  -2.123  1.00 15.00      A    H  
ATOM   3144 HE22 GLN A 324     -25.235  10.619  -3.594  1.00 15.00      A    H  
ATOM   3145  C   GLN A 324     -27.983  10.531   0.831  1.00 15.00      A    C  
ATOM   3146  O   GLN A 324     -27.866   9.487   0.187  1.00 15.00      A    O  
ATOM   3147  N   LEU A 325     -28.221  10.559   2.136  1.00 15.00      A    N  
ATOM   3148  HN  LEU A 325     -28.315  11.426   2.584  1.00 15.00      A    H  
ATOM   3149  CA  LEU A 325     -28.357   9.342   2.920  1.00 15.00      A    C  
ATOM   3150  CB  LEU A 325     -28.244   9.650   4.413  1.00 15.00      A    C  
ATOM   3151  CG  LEU A 325     -26.991   9.128   5.117  1.00 15.00      A    C  
ATOM   3152  CD1 LEU A 325     -25.729   9.605   4.414  1.00 15.00      A    C  
ATOM   3153  CD2 LEU A 325     -26.984   9.551   6.575  1.00 15.00      A    C  
ATOM   3154  C   LEU A 325     -29.678   8.645   2.621  1.00 15.00      A    C  
ATOM   3155  O   LEU A 325     -29.712   7.430   2.430  1.00 15.00      A    O  
ATOM   3156  N   VAL A 326     -30.762   9.417   2.570  1.00 15.00      A    N  
ATOM   3157  HN  VAL A 326     -30.671  10.386   2.719  1.00 15.00      A    H  
ATOM   3158  CA  VAL A 326     -32.082   8.858   2.284  1.00 15.00      A    C  
ATOM   3159  CB  VAL A 326     -33.199   9.922   2.363  1.00 15.00      A    C  
ATOM   3160  CG1 VAL A 326     -34.557   9.302   2.069  1.00 15.00      A    C  
ATOM   3161  CG2 VAL A 326     -33.207  10.589   3.730  1.00 15.00      A    C  
ATOM   3162  C   VAL A 326     -32.080   8.202   0.907  1.00 15.00      A    C  
ATOM   3163  O   VAL A 326     -32.546   7.070   0.743  1.00 15.00      A    O  
ATOM   3164  N   ALA A 327     -31.523   8.910  -0.069  1.00 15.00      A    N  
ATOM   3165  HN  ALA A 327     -31.190   9.817   0.128  1.00 15.00      A    H  
ATOM   3166  CA  ALA A 327     -31.427   8.404  -1.429  1.00 15.00      A    C  
ATOM   3167  CB  ALA A 327     -30.833   9.460  -2.347  1.00 15.00      A    C  
ATOM   3168  C   ALA A 327     -30.589   7.130  -1.468  1.00 15.00      A    C  
ATOM   3169  O   ALA A 327     -30.883   6.207  -2.225  1.00 15.00      A    O  
ATOM   3170  N   GLN A 328     -29.552   7.081  -0.635  1.00 15.00      A    N  
ATOM   3171  HN  GLN A 328     -29.370   7.850  -0.051  1.00 15.00      A    H  
ATOM   3172  CA  GLN A 328     -28.682   5.913  -0.566  1.00 15.00      A    C  
ATOM   3173  CB  GLN A 328     -27.413   6.213   0.239  1.00 15.00      A    C  
ATOM   3174  CG  GLN A 328     -26.249   6.694  -0.616  1.00 15.00      A    C  
ATOM   3175  CD  GLN A 328     -25.055   7.169   0.193  1.00 15.00      A    C  
ATOM   3176  OE1 GLN A 328     -25.195   7.790   1.246  1.00 15.00      A    O  
ATOM   3177  NE2 GLN A 328     -23.861   6.866  -0.290  1.00 15.00      A    N  
ATOM   3178 HE21 GLN A 328     -23.817   6.358  -1.127  1.00 15.00      A    H  
ATOM   3179 HE22 GLN A 328     -23.074   7.153   0.213  1.00 15.00      A    H  
ATOM   3180  C   GLN A 328     -29.435   4.713   0.006  1.00 15.00      A    C  
ATOM   3181  O   GLN A 328     -29.309   3.594  -0.490  1.00 15.00      A    O  
ATOM   3182  N   ILE A 329     -30.232   4.957   1.045  1.00 15.00      A    N  
ATOM   3183  HN  ILE A 329     -30.280   5.868   1.410  1.00 15.00      A    H  
ATOM   3184  CA  ILE A 329     -31.030   3.899   1.660  1.00 15.00      A    C  
ATOM   3185  CB  ILE A 329     -31.760   4.391   2.933  1.00 15.00      A    C  
ATOM   3186  CG1 ILE A 329     -30.758   4.916   3.961  1.00 15.00      A    C  
ATOM   3187  CG2 ILE A 329     -32.600   3.274   3.540  1.00 15.00      A    C  
ATOM   3188  CD1 ILE A 329     -31.397   5.654   5.118  1.00 15.00      A    C  
ATOM   3189  C   ILE A 329     -32.066   3.409   0.655  1.00 15.00      A    C  
ATOM   3190  O   ILE A 329     -32.364   2.217   0.577  1.00 15.00      A    O  
ATOM   3191  N   CYS A 330     -32.603   4.346  -0.117  1.00 15.00      A    N  
ATOM   3192  HN  CYS A 330     -32.325   5.282   0.003  1.00 15.00      A    H  
ATOM   3193  CA  CYS A 330     -33.594   4.032  -1.132  1.00 15.00      A    C  
ATOM   3194  CB  CYS A 330     -34.124   5.320  -1.766  1.00 15.00      A    C  
ATOM   3195  SG  CYS A 330     -35.581   5.090  -2.810  1.00 15.00      A    S  
ATOM   3196  HG  CYS A 330     -35.378   5.730  -3.952  1.00 15.00      A    H  
ATOM   3197  C   CYS A 330     -32.974   3.151  -2.205  1.00 15.00      A    C  
ATOM   3198  O   CYS A 330     -33.568   2.159  -2.629  1.00 15.00      A    O  
ATOM   3199  N   ASP A 331     -31.767   3.510  -2.621  1.00 15.00      A    N  
ATOM   3200  HN  ASP A 331     -31.341   4.305  -2.228  1.00 15.00      A    H  
ATOM   3201  CA  ASP A 331     -31.057   2.766  -3.649  1.00 15.00      A    C  
ATOM   3202  CB  ASP A 331     -29.732   3.444  -3.992  1.00 15.00      A    C  
ATOM   3203  CG  ASP A 331     -28.996   2.748  -5.114  1.00 15.00      A    C  
ATOM   3204  OD1 ASP A 331     -28.117   1.922  -4.816  1.00 15.00      A    O  
ATOM   3205  OD2 ASP A 331     -29.294   3.028  -6.290  1.00 15.00      A    O  
ATOM   3206  C   ASP A 331     -30.848   1.307  -3.241  1.00 15.00      A    C  
ATOM   3207  O   ASP A 331     -31.258   0.395  -3.961  1.00 15.00      A    O  
ATOM   3208  N   GLU A 332     -30.244   1.079  -2.071  1.00 15.00      A    N  
ATOM   3209  HN  GLU A 332     -29.936   1.837  -1.525  1.00 15.00      A    H  
ATOM   3210  CA  GLU A 332     -30.017  -0.285  -1.598  1.00 15.00      A    C  
ATOM   3211  CB  GLU A 332     -29.134  -0.310  -0.341  1.00 15.00      A    C  
ATOM   3212  CG  GLU A 332     -29.307  -1.534   0.562  1.00 15.00      A    C  
ATOM   3213  CD  GLU A 332     -28.769  -2.839  -0.021  1.00 15.00      A    C  
ATOM   3214  OE1 GLU A 332     -28.514  -2.903  -1.241  1.00 15.00      A    O  
ATOM   3215  OE2 GLU A 332     -28.627  -3.826   0.747  1.00 15.00      A    O  
ATOM   3216  C   GLU A 332     -31.349  -1.014  -1.387  1.00 15.00      A    C  
ATOM   3217  O   GLU A 332     -31.455  -2.214  -1.632  1.00 15.00      A    O  
ATOM   3218  N   ALA A 333     -32.381  -0.280  -0.968  1.00 15.00      A    N  
ATOM   3219  HN  ALA A 333     -32.254   0.683  -0.805  1.00 15.00      A    H  
ATOM   3220  CA  ALA A 333     -33.699  -0.879  -0.760  1.00 15.00      A    C  
ATOM   3221  CB  ALA A 333     -34.695   0.147  -0.241  1.00 15.00      A    C  
ATOM   3222  C   ALA A 333     -34.195  -1.486  -2.065  1.00 15.00      A    C  
ATOM   3223  O   ALA A 333     -34.797  -2.564  -2.081  1.00 15.00      A    O  
ATOM   3224  N   LEU A 334     -33.903  -0.792  -3.158  1.00 15.00      A    N  
ATOM   3225  HN  LEU A 334     -33.405   0.053  -3.067  1.00 15.00      A    H  
ATOM   3226  CA  LEU A 334     -34.286  -1.244  -4.483  1.00 15.00      A    C  
ATOM   3227  CB  LEU A 334     -34.164  -0.102  -5.489  1.00 15.00      A    C  
ATOM   3228  CG  LEU A 334     -35.310   0.911  -5.497  1.00 15.00      A    C  
ATOM   3229  CD1 LEU A 334     -34.917   2.160  -6.270  1.00 15.00      A    C  
ATOM   3230  CD2 LEU A 334     -36.565   0.288  -6.091  1.00 15.00      A    C  
ATOM   3231  C   LEU A 334     -33.407  -2.411  -4.908  1.00 15.00      A    C  
ATOM   3232  O   LEU A 334     -33.884  -3.376  -5.505  1.00 15.00      A    O  
ATOM   3233  N   GLN A 335     -32.123  -2.319  -4.584  1.00 15.00      A    N  
ATOM   3234  HN  GLN A 335     -31.806  -1.516  -4.107  1.00 15.00      A    H  
ATOM   3235  CA  GLN A 335     -31.172  -3.372  -4.918  1.00 15.00      A    C  
ATOM   3236  CB  GLN A 335     -29.743  -2.948  -4.582  1.00 15.00      A    C  
ATOM   3237  CG  GLN A 335     -29.306  -1.686  -5.298  1.00 15.00      A    C  
ATOM   3238  CD  GLN A 335     -27.814  -1.627  -5.529  1.00 15.00      A    C  
ATOM   3239  OE1 GLN A 335     -27.147  -2.651  -5.674  1.00 15.00      A    O  
ATOM   3240  NE2 GLN A 335     -27.274  -0.432  -5.560  1.00 15.00      A    N  
ATOM   3241 HE21 GLN A 335     -27.865   0.359  -5.421  1.00 15.00      A    H  
ATOM   3242 HE22 GLN A 335     -26.317  -0.364  -5.720  1.00 15.00      A    H  
ATOM   3243  C   GLN A 335     -31.531  -4.655  -4.181  1.00 15.00      A    C  
ATOM   3244  O   GLN A 335     -31.475  -5.744  -4.747  1.00 15.00      A    O  
ATOM   3245  N   TYR A 336     -31.902  -4.519  -2.914  1.00 15.00      A    N  
ATOM   3246  HN  TYR A 336     -31.890  -3.622  -2.504  1.00 15.00      A    H  
ATOM   3247  CA  TYR A 336     -32.293  -5.663  -2.110  1.00 15.00      A    C  
ATOM   3248  CB  TYR A 336     -32.603  -5.245  -0.671  1.00 15.00      A    C  
ATOM   3249  CG  TYR A 336     -33.156  -6.367   0.179  1.00 15.00      A    C  
ATOM   3250  CD1 TYR A 336     -32.327  -7.376   0.657  1.00 15.00      A    C  
ATOM   3251  CD2 TYR A 336     -34.506  -6.420   0.500  1.00 15.00      A    C  
ATOM   3252  CE1 TYR A 336     -32.829  -8.403   1.432  1.00 15.00      A    C  
ATOM   3253  CE2 TYR A 336     -35.014  -7.445   1.273  1.00 15.00      A    C  
ATOM   3254  CZ  TYR A 336     -34.173  -8.433   1.736  1.00 15.00      A    C  
ATOM   3255  OH  TYR A 336     -34.676  -9.449   2.517  1.00 15.00      A    O  
ATOM   3256  HH  TYR A 336     -35.635  -9.384   2.550  1.00 15.00      A    H  
ATOM   3257  C   TYR A 336     -33.498  -6.357  -2.733  1.00 15.00      A    C  
ATOM   3258  O   TYR A 336     -33.570  -7.582  -2.758  1.00 15.00      A    O  
ATOM   3259  N   ALA A 337     -34.433  -5.564  -3.246  1.00 15.00      A    N  
ATOM   3260  HN  ALA A 337     -34.316  -4.590  -3.195  1.00 15.00      A    H  
ATOM   3261  CA  ALA A 337     -35.627  -6.103  -3.880  1.00 15.00      A    C  
ATOM   3262  CB  ALA A 337     -36.638  -4.997  -4.140  1.00 15.00      A    C  
ATOM   3263  C   ALA A 337     -35.273  -6.814  -5.178  1.00 15.00      A    C  
ATOM   3264  O   ALA A 337     -35.672  -7.956  -5.398  1.00 15.00      A    O  
ATOM   3265  N   ALA A 338     -34.496  -6.142  -6.018  1.00 15.00      A    N  
ATOM   3266  HN  ALA A 338     -34.187  -5.242  -5.768  1.00 15.00      A    H  
ATOM   3267  CA  ALA A 338     -34.091  -6.696  -7.303  1.00 15.00      A    C  
ATOM   3268  CB  ALA A 338     -33.253  -5.693  -8.080  1.00 15.00      A    C  
ATOM   3269  C   ALA A 338     -33.346  -8.017  -7.143  1.00 15.00      A    C  
ATOM   3270  O   ALA A 338     -33.682  -9.009  -7.783  1.00 15.00      A    O  
ATOM   3271  N   ARG A 339     -32.364  -8.050  -6.253  1.00 15.00      A    N  
ATOM   3272  HN  ARG A 339     -32.158  -7.244  -5.727  1.00 15.00      A    H  
ATOM   3273  CA  ARG A 339     -31.584  -9.262  -6.048  1.00 15.00      A    C  
ATOM   3274  CB  ARG A 339     -30.227  -8.957  -5.410  1.00 15.00      A    C  
ATOM   3275  CG  ARG A 339     -30.297  -8.621  -3.934  1.00 15.00      A    C  
ATOM   3276  CD  ARG A 339     -28.978  -8.074  -3.421  1.00 15.00      A    C  
ATOM   3277  NE  ARG A 339     -29.067  -7.722  -2.007  1.00 15.00      A    N  
ATOM   3278  HE  ARG A 339     -29.232  -8.455  -1.376  1.00 15.00      A    H  
ATOM   3279  CZ  ARG A 339     -28.932  -6.480  -1.529  1.00 15.00      A    C  
ATOM   3280  NH1 ARG A 339     -28.688  -5.464  -2.351  1.00 15.00      A    N  
ATOM   3281 HH11 ARG A 339     -28.597  -5.624  -3.373  1.00 15.00      A    H  
ATOM   3282 HH12 ARG A 339     -28.584  -4.483  -1.966  1.00 15.00      A    H  
ATOM   3283  NH2 ARG A 339     -29.060  -6.254  -0.227  1.00 15.00      A    N  
ATOM   3284 HH21 ARG A 339     -29.266  -7.037   0.425  1.00 15.00      A    H  
ATOM   3285 HH22 ARG A 339     -28.948  -5.273   0.154  1.00 15.00      A    H  
ATOM   3286  C   ARG A 339     -32.347 -10.330  -5.259  1.00 15.00      A    C  
ATOM   3287  O   ARG A 339     -31.834 -11.416  -5.029  1.00 15.00      A    O  
ATOM   3288  N   LEU A 340     -33.561 -10.016  -4.831  1.00 15.00      A    N  
ATOM   3289  HN  LEU A 340     -33.919  -9.117  -5.005  1.00 15.00      A    H  
ATOM   3290  CA  LEU A 340     -34.376 -10.983  -4.100  1.00 15.00      A    C  
ATOM   3291  CB  LEU A 340     -35.054 -10.330  -2.887  1.00 15.00      A    C  
ATOM   3292  CG  LEU A 340     -35.902 -11.249  -1.997  1.00 15.00      A    C  
ATOM   3293  CD1 LEU A 340     -35.110 -12.477  -1.573  1.00 15.00      A    C  
ATOM   3294  CD2 LEU A 340     -36.415 -10.502  -0.775  1.00 15.00      A    C  
ATOM   3295  C   LEU A 340     -35.422 -11.579  -5.035  1.00 15.00      A    C  
ATOM   3296  O   LEU A 340     -35.755 -12.754  -4.949  1.00 15.00      A    O  
ATOM   3297  N   ARG A 341     -35.887 -10.760  -5.965  1.00 15.00      A    N  
ATOM   3298  HN  ARG A 341     -35.536  -9.846  -6.010  1.00 15.00      A    H  
ATOM   3299  CA  ARG A 341     -36.906 -11.166  -6.922  1.00 15.00      A    C  
ATOM   3300  CB  ARG A 341     -37.582  -9.916  -7.494  1.00 15.00      A    C  
ATOM   3301  CG  ARG A 341     -36.669  -9.056  -8.359  1.00 15.00      A    C  
ATOM   3302  CD  ARG A 341     -37.422  -7.970  -9.110  1.00 15.00      A    C  
ATOM   3303  NE  ARG A 341     -36.733  -7.614 -10.349  1.00 15.00      A    N  
ATOM   3304  HE  ARG A 341     -35.826  -7.981 -10.477  1.00 15.00      A    H  
ATOM   3305  CZ  ARG A 341     -37.240  -6.859 -11.317  1.00 15.00      A    C  
ATOM   3306  NH1 ARG A 341     -38.465  -6.358 -11.231  1.00 15.00      A    N  
ATOM   3307 HH11 ARG A 341     -39.070  -6.562 -10.388  1.00 15.00      A    H  
ATOM   3308 HH12 ARG A 341     -38.841  -5.769 -11.997  1.00 15.00      A    H  
ATOM   3309  NH2 ARG A 341     -36.511  -6.632 -12.400  1.00 15.00      A    N  
ATOM   3310 HH21 ARG A 341     -35.547  -7.056 -12.477  1.00 15.00      A    H  
ATOM   3311 HH22 ARG A 341     -36.883  -6.046 -13.171  1.00 15.00      A    H  
ATOM   3312  C   ARG A 341     -36.314 -11.983  -8.066  1.00 15.00      A    C  
ATOM   3313  O   ARG A 341     -37.022 -12.735  -8.740  1.00 15.00      A    O  
ATOM   3314  N   GLU A 342     -35.015 -11.831  -8.273  1.00 15.00      A    N  
ATOM   3315  HN  GLU A 342     -34.510 -11.229  -7.691  1.00 15.00      A    H  
ATOM   3316  CA  GLU A 342     -34.329 -12.515  -9.361  1.00 15.00      A    C  
ATOM   3317  CB  GLU A 342     -33.572 -11.494 -10.218  1.00 15.00      A    C  
ATOM   3318  CG  GLU A 342     -34.477 -10.491 -10.924  1.00 15.00      A    C  
ATOM   3319  CD  GLU A 342     -33.751  -9.235 -11.367  1.00 15.00      A    C  
ATOM   3320  OE1 GLU A 342     -34.435  -8.265 -11.772  1.00 15.00      A    O  
ATOM   3321  OE2 GLU A 342     -32.507  -9.208 -11.296  1.00 15.00      A    O  
ATOM   3322  C   GLU A 342     -33.391 -13.635  -8.898  1.00 15.00      A    C  
ATOM   3323  O   GLU A 342     -33.119 -14.564  -9.657  1.00 15.00      A    O  
ATOM   3324  N   LEU A 343     -32.900 -13.561  -7.662  1.00 15.00      A    N  
ATOM   3325  HN  LEU A 343     -33.150 -12.808  -7.089  1.00 15.00      A    H  
ATOM   3326  CA  LEU A 343     -31.972 -14.578  -7.156  1.00 15.00      A    C  
ATOM   3327  CB  LEU A 343     -30.882 -13.941  -6.294  1.00 15.00      A    C  
ATOM   3328  CG  LEU A 343     -29.551 -13.637  -6.983  1.00 15.00      A    C  
ATOM   3329  CD1 LEU A 343     -28.774 -14.921  -7.236  1.00 15.00      A    C  
ATOM   3330  CD2 LEU A 343     -28.733 -12.664  -6.148  1.00 15.00      A    C  
ATOM   3331  C   LEU A 343     -32.639 -15.710  -6.373  1.00 15.00      A    C  
ATOM   3332  O   LEU A 343     -32.141 -16.836  -6.372  1.00 15.00      A    O  
ATOM   3333  N   GLU A 344     -33.752 -15.428  -5.709  1.00 15.00      A    N  
ATOM   3334  HN  GLU A 344     -34.141 -14.532  -5.767  1.00 15.00      A    H  
ATOM   3335  CA  GLU A 344     -34.415 -16.448  -4.906  1.00 15.00      A    C  
ATOM   3336  CB  GLU A 344     -34.137 -16.228  -3.413  1.00 15.00      A    C  
ATOM   3337  CG  GLU A 344     -34.637 -17.353  -2.515  1.00 15.00      A    C  
ATOM   3338  CD  GLU A 344     -34.591 -17.005  -1.040  1.00 15.00      A    C  
ATOM   3339  OE1 GLU A 344     -33.657 -17.455  -0.353  1.00 15.00      A    O  
ATOM   3340  OE2 GLU A 344     -35.492 -16.280  -0.572  1.00 15.00      A    O  
ATOM   3341  C   GLU A 344     -35.922 -16.492  -5.146  1.00 15.00      A    C  
ATOM   3342  O   GLU A 344     -36.638 -15.546  -4.830  1.00 15.00      A    O  
ATOM   3343  N   PRO A 345     -36.423 -17.604  -5.699  1.00 15.00      A    N  
ATOM   3344  CA  PRO A 345     -37.850 -17.784  -5.951  1.00 15.00      A    C  
ATOM   3345  CB  PRO A 345     -37.849 -18.780  -7.114  1.00 15.00      A    C  
ATOM   3346  CG  PRO A 345     -36.622 -19.608  -6.914  1.00 15.00      A    C  
ATOM   3347  CD  PRO A 345     -35.633 -18.763  -6.152  1.00 15.00      A    C  
ATOM   3348  C   PRO A 345     -38.554 -18.394  -4.733  1.00 15.00      A    C  
ATOM   3349  O   PRO A 345     -39.585 -19.053  -4.861  1.00 15.00      A    O  
ATOM   3350  N   GLY A 346     -37.995 -18.147  -3.550  1.00 15.00      A    N  
ATOM   3351  HN  GLY A 346     -37.199 -17.572  -3.513  1.00 15.00      A    H  
ATOM   3352  CA  GLY A 346     -38.541 -18.697  -2.316  1.00 15.00      A    C  
ATOM   3353  C   GLY A 346     -39.893 -18.134  -1.918  1.00 15.00      A    C  
ATOM   3354  O   GLY A 346     -40.644 -18.781  -1.188  1.00 15.00      A    O  
ATOM   3355  N   TRP A 347     -40.219 -16.945  -2.410  1.00 15.00      A    N  
ATOM   3356  HN  TRP A 347     -39.592 -16.486  -3.000  1.00 15.00      A    H  
ATOM   3357  CA  TRP A 347     -41.489 -16.302  -2.086  1.00 15.00      A    C  
ATOM   3358  CB  TRP A 347     -41.537 -14.887  -2.654  1.00 15.00      A    C  
ATOM   3359  CG  TRP A 347     -42.181 -13.902  -1.725  1.00 15.00      A    C  
ATOM   3360  CD1 TRP A 347     -43.509 -13.793  -1.436  1.00 15.00      A    C  
ATOM   3361  CD2 TRP A 347     -41.524 -12.885  -0.963  1.00 15.00      A    C  
ATOM   3362  NE1 TRP A 347     -43.721 -12.775  -0.542  1.00 15.00      A    N  
ATOM   3363  HE1 TRP A 347     -44.590 -12.506  -0.182  1.00 15.00      A    H  
ATOM   3364  CE2 TRP A 347     -42.518 -12.199  -0.235  1.00 15.00      A    C  
ATOM   3365  CE3 TRP A 347     -40.193 -12.494  -0.825  1.00 15.00      A    C  
ATOM   3366  CZ2 TRP A 347     -42.220 -11.140   0.613  1.00 15.00      A    C  
ATOM   3367  CZ3 TRP A 347     -39.898 -11.444   0.016  1.00 15.00      A    C  
ATOM   3368  CH2 TRP A 347     -40.904 -10.780   0.726  1.00 15.00      A    C  
ATOM   3369  C   TRP A 347     -42.698 -17.114  -2.572  1.00 15.00      A    C  
ATOM   3370  O   TRP A 347     -43.806 -16.977  -2.052  1.00 15.00      A    O  
ATOM   3371  N   SER A 348     -42.481 -17.975  -3.554  1.00 15.00      A    N  
ATOM   3372  HN  SER A 348     -41.580 -18.066  -3.923  1.00 15.00      A    H  
ATOM   3373  CA  SER A 348     -43.556 -18.792  -4.098  1.00 15.00      A    C  
ATOM   3374  CB  SER A 348     -43.684 -18.539  -5.600  1.00 15.00      A    C  
ATOM   3375  OG  SER A 348     -42.401 -18.435  -6.193  1.00 15.00      A    O  
ATOM   3376  HG  SER A 348     -42.034 -19.315  -6.304  1.00 15.00      A    H  
ATOM   3377  C   SER A 348     -43.310 -20.276  -3.832  1.00 15.00      A    C  
ATOM   3378  O   SER A 348     -43.836 -21.135  -4.537  1.00 15.00      A    O  
ATOM   3379  N   ALA A 349     -42.509 -20.569  -2.814  1.00 15.00      A    N  
ATOM   3380  HN  ALA A 349     -42.123 -19.839  -2.279  1.00 15.00      A    H  
ATOM   3381  CA  ALA A 349     -42.193 -21.950  -2.470  1.00 15.00      A    C  
ATOM   3382  CB  ALA A 349     -40.859 -22.030  -1.744  1.00 15.00      A    C  
ATOM   3383  C   ALA A 349     -43.297 -22.589  -1.633  1.00 15.00      A    C  
ATOM   3384  O   ALA A 349     -43.828 -23.643  -1.980  1.00 15.00      A    O  
ATOM   3385  N   THR A 350     -43.644 -21.948  -0.532  1.00 15.00      A    N  
ATOM   3386  HN  THR A 350     -43.192 -21.114  -0.297  1.00 15.00      A    H  
ATOM   3387  CA  THR A 350     -44.670 -22.465   0.350  1.00 15.00      A    C  
ATOM   3388  CB  THR A 350     -44.032 -22.995   1.643  1.00 15.00      A    C  
ATOM   3389  OG1 THR A 350     -42.811 -22.281   1.892  1.00 15.00      A    O  
ATOM   3390  HG1 THR A 350     -43.014 -21.359   2.089  1.00 15.00      A    H  
ATOM   3391  CG2 THR A 350     -43.716 -24.476   1.505  1.00 15.00      A    C  
ATOM   3392  C   THR A 350     -45.694 -21.395   0.697  1.00 15.00      A    C  
ATOM   3393  O   THR A 350     -45.330 -20.280   1.072  1.00 15.00      A    O  
ATOM   3394  N   PRO A 351     -46.989 -21.717   0.563  1.00 15.00      A    N  
ATOM   3395  CA  PRO A 351     -48.074 -20.787   0.875  1.00 15.00      A    C  
ATOM   3396  CB  PRO A 351     -49.313 -21.445   0.244  1.00 15.00      A    C  
ATOM   3397  CG  PRO A 351     -48.804 -22.615  -0.537  1.00 15.00      A    C  
ATOM   3398  CD  PRO A 351     -47.503 -23.007   0.096  1.00 15.00      A    C  
ATOM   3399  C   PRO A 351     -48.271 -20.653   2.382  1.00 15.00      A    C  
ATOM   3400  O   PRO A 351     -47.893 -21.542   3.148  1.00 15.00      A    O  
ATOM   3401  N   GLY A 352     -48.870 -19.551   2.803  1.00 15.00      A    N  
ATOM   3402  HN  GLY A 352     -49.166 -18.881   2.152  1.00 15.00      A    H  
ATOM   3403  CA  GLY A 352     -49.100 -19.332   4.213  1.00 15.00      A    C  
ATOM   3404  C   GLY A 352     -50.358 -18.535   4.469  1.00 15.00      A    C  
ATOM   3405  O   GLY A 352     -51.015 -18.087   3.533  1.00 15.00      A    O  
ATOM   3406  N   CYS A 353     -50.688 -18.358   5.739  1.00 15.00      A    N  
ATOM   3407  HN  CYS A 353     -50.122 -18.750   6.435  1.00 15.00      A    H  
ATOM   3408  CA  CYS A 353     -51.877 -17.609   6.127  1.00 15.00      A    C  
ATOM   3409  CB  CYS A 353     -52.467 -18.209   7.409  1.00 15.00      A    C  
ATOM   3410  SG  CYS A 353     -54.095 -17.577   7.874  1.00 15.00      A    S  
ATOM   3411  HG  CYS A 353     -54.647 -17.036   6.798  1.00 15.00      A    H  
ATOM   3412  C   CYS A 353     -51.541 -16.131   6.333  1.00 15.00      A    C  
ATOM   3413  O   CYS A 353     -52.423 -15.309   6.569  1.00 15.00      A    O  
ATOM   3414  N   GLN A 354     -50.253 -15.808   6.243  1.00 15.00      A    N  
ATOM   3415  HN  GLN A 354     -49.601 -16.512   6.056  1.00 15.00      A    H  
ATOM   3416  CA  GLN A 354     -49.777 -14.440   6.413  1.00 15.00      A    C  
ATOM   3417  CB  GLN A 354     -49.774 -14.079   7.902  1.00 15.00      A    C  
ATOM   3418  CG  GLN A 354     -49.882 -12.591   8.200  1.00 15.00      A    C  
ATOM   3419  CD  GLN A 354     -51.311 -12.090   8.155  1.00 15.00      A    C  
ATOM   3420  OE1 GLN A 354     -51.775 -11.604   7.132  1.00 15.00      A    O  
ATOM   3421  NE2 GLN A 354     -52.015 -12.204   9.272  1.00 15.00      A    N  
ATOM   3422 HE21 GLN A 354     -51.586 -12.599  10.053  1.00 15.00      A    H  
ATOM   3423 HE22 GLN A 354     -52.944 -11.893   9.262  1.00 15.00      A    H  
ATOM   3424  C   GLN A 354     -48.357 -14.334   5.866  1.00 15.00      A    C  
ATOM   3425  O   GLN A 354     -47.413 -14.801   6.505  1.00 15.00      A    O  
ATOM   3426  N   LEU A 355     -48.207 -13.732   4.690  1.00 15.00      A    N  
ATOM   3427  HN  LEU A 355     -48.997 -13.375   4.228  1.00 15.00      A    H  
ATOM   3428  CA  LEU A 355     -46.893 -13.601   4.064  1.00 15.00      A    C  
ATOM   3429  CB  LEU A 355     -46.779 -14.572   2.885  1.00 15.00      A    C  
ATOM   3430  CG  LEU A 355     -45.771 -15.710   3.040  1.00 15.00      A    C  
ATOM   3431  CD1 LEU A 355     -46.353 -16.820   3.899  1.00 15.00      A    C  
ATOM   3432  CD2 LEU A 355     -45.352 -16.244   1.679  1.00 15.00      A    C  
ATOM   3433  C   LEU A 355     -46.623 -12.188   3.560  1.00 15.00      A    C  
ATOM   3434  O   LEU A 355     -45.712 -11.990   2.757  1.00 15.00      A    O  
ATOM   3435  N   HIS A 356     -47.396 -11.207   4.031  1.00 15.00      A    N  
ATOM   3436  HN  HIS A 356     -48.094 -11.418   4.683  1.00 15.00      A    H  
ATOM   3437  CA  HIS A 356     -47.219  -9.816   3.586  1.00 15.00      A    C  
ATOM   3438  CB  HIS A 356     -45.816  -9.298   3.949  1.00 15.00      A    C  
ATOM   3439  CG  HIS A 356     -45.782  -8.140   4.899  1.00 15.00      A    C  
ATOM   3440  ND1 HIS A 356     -46.096  -6.851   4.535  1.00 15.00      A    N  
ATOM   3441  HD1 HIS A 356     -46.354  -6.549   3.623  1.00 15.00      A    H  
ATOM   3442  CD2 HIS A 356     -45.433  -8.080   6.207  1.00 15.00      A    C  
ATOM   3443  CE1 HIS A 356     -45.936  -6.050   5.568  1.00 15.00      A    C  
ATOM   3444  NE2 HIS A 356     -45.532  -6.771   6.595  1.00 15.00      A    N  
ATOM   3445  HE2 HIS A 356     -45.264  -6.408   7.467  1.00 15.00      A    H  
ATOM   3446  C   HIS A 356     -47.430  -9.731   2.071  1.00 15.00      A    C  
ATOM   3447  O   HIS A 356     -46.604  -9.180   1.341  1.00 15.00      A    O  
ATOM   3448  N   ASP A 357     -48.549 -10.277   1.613  1.00 15.00      A    N  
ATOM   3449  HN  ASP A 357     -49.189 -10.667   2.255  1.00 15.00      A    H  
ATOM   3450  CA  ASP A 357     -48.884 -10.312   0.188  1.00 15.00      A    C  
ATOM   3451  CB  ASP A 357     -49.982 -11.347  -0.078  1.00 15.00      A    C  
ATOM   3452  CG  ASP A 357     -51.146 -11.205   0.880  1.00 15.00      A    C  
ATOM   3453  OD1 ASP A 357     -50.950 -11.476   2.087  1.00 15.00      A    O  
ATOM   3454  OD2 ASP A 357     -52.244 -10.816   0.434  1.00 15.00      A    O  
ATOM   3455  C   ASP A 357     -49.319  -8.954  -0.341  1.00 15.00      A    C  
ATOM   3456  O   ASP A 357     -49.412  -8.755  -1.551  1.00 15.00      A    O  
ATOM   3457  N   ALA A 358     -49.574  -8.023   0.570  1.00 15.00      A    N  
ATOM   3458  HN  ALA A 358     -49.498  -8.257   1.516  1.00 15.00      A    H  
ATOM   3459  CA  ALA A 358     -49.992  -6.671   0.202  1.00 15.00      A    C  
ATOM   3460  CB  ALA A 358     -50.582  -5.957   1.408  1.00 15.00      A    C  
ATOM   3461  C   ALA A 358     -48.832  -5.864  -0.385  1.00 15.00      A    C  
ATOM   3462  O   ALA A 358     -48.966  -4.672  -0.659  1.00 15.00      A    O  
ATOM   3463  N   GLU A 359     -47.692  -6.522  -0.554  1.00 15.00      A    N  
ATOM   3464  HN  GLU A 359     -47.650  -7.461  -0.289  1.00 15.00      A    H  
ATOM   3465  CA  GLU A 359     -46.507  -5.891  -1.108  1.00 15.00      A    C  
ATOM   3466  CB  GLU A 359     -45.256  -6.381  -0.372  1.00 15.00      A    C  
ATOM   3467  CG  GLU A 359     -44.618  -5.352   0.549  1.00 15.00      A    C  
ATOM   3468  CD  GLU A 359     -45.566  -4.807   1.591  1.00 15.00      A    C  
ATOM   3469  OE1 GLU A 359     -45.679  -3.569   1.706  1.00 15.00      A    O  
ATOM   3470  OE2 GLU A 359     -46.205  -5.610   2.300  1.00 15.00      A    O  
ATOM   3471  C   GLU A 359     -46.391  -6.185  -2.601  1.00 15.00      A    C  
ATOM   3472  O   GLU A 359     -46.388  -5.270  -3.419  1.00 15.00      A    O  
ATOM   3473  N   GLN A 360     -46.279  -7.473  -2.935  1.00 15.00      A    N  
ATOM   3474  HN  GLN A 360     -46.276  -8.140  -2.218  1.00 15.00      A    H  
ATOM   3475  CA  GLN A 360     -46.171  -7.938  -4.327  1.00 15.00      A    C  
ATOM   3476  CB  GLN A 360     -47.340  -7.447  -5.194  1.00 15.00      A    C  
ATOM   3477  CG  GLN A 360     -48.683  -8.069  -4.841  1.00 15.00      A    C  
ATOM   3478  CD  GLN A 360     -49.804  -7.050  -4.811  1.00 15.00      A    C  
ATOM   3479  OE1 GLN A 360     -50.049  -6.419  -3.791  1.00 15.00      A    O  
ATOM   3480  NE2 GLN A 360     -50.500  -6.885  -5.927  1.00 15.00      A    N  
ATOM   3481 HE21 GLN A 360     -50.258  -7.415  -6.709  1.00 15.00      A    H  
ATOM   3482 HE22 GLN A 360     -51.229  -6.227  -5.922  1.00 15.00      A    H  
ATOM   3483  C   GLN A 360     -44.820  -7.626  -4.986  1.00 15.00      A    C  
ATOM   3484  O   GLN A 360     -44.390  -8.353  -5.879  1.00 15.00      A    O  
ATOM   3485  N   LEU A 361     -44.159  -6.569  -4.521  1.00 15.00      A    N  
ATOM   3486  HN  LEU A 361     -44.564  -6.049  -3.793  1.00 15.00      A    H  
ATOM   3487  CA  LEU A 361     -42.870  -6.126  -5.067  1.00 15.00      A    C  
ATOM   3488  CB  LEU A 361     -42.341  -4.948  -4.244  1.00 15.00      A    C  
ATOM   3489  CG  LEU A 361     -40.899  -4.506  -4.511  1.00 15.00      A    C  
ATOM   3490  CD1 LEU A 361     -40.514  -3.373  -3.572  1.00 15.00      A    C  
ATOM   3491  CD2 LEU A 361     -40.720  -4.083  -5.960  1.00 15.00      A    C  
ATOM   3492  C   LEU A 361     -41.812  -7.231  -5.135  1.00 15.00      A    C  
ATOM   3493  O   LEU A 361     -41.315  -7.557  -6.207  1.00 15.00      A    O  
ATOM   3494  N   TRP A 362     -41.473  -7.800  -3.986  1.00 15.00      A    N  
ATOM   3495  HN  TRP A 362     -41.915  -7.504  -3.167  1.00 15.00      A    H  
ATOM   3496  CA  TRP A 362     -40.453  -8.848  -3.903  1.00 15.00      A    C  
ATOM   3497  CB  TRP A 362     -40.038  -9.044  -2.444  1.00 15.00      A    C  
ATOM   3498  CG  TRP A 362     -39.291  -7.897  -1.836  1.00 15.00      A    C  
ATOM   3499  CD1 TRP A 362     -37.953  -7.661  -1.927  1.00 15.00      A    C  
ATOM   3500  CD2 TRP A 362     -39.829  -6.845  -1.021  1.00 15.00      A    C  
ATOM   3501  NE1 TRP A 362     -37.620  -6.531  -1.225  1.00 15.00      A    N  
ATOM   3502  HE1 TRP A 362     -36.719  -6.160  -1.142  1.00 15.00      A    H  
ATOM   3503  CE2 TRP A 362     -38.754  -6.009  -0.660  1.00 15.00      A    C  
ATOM   3504  CE3 TRP A 362     -41.112  -6.526  -0.563  1.00 15.00      A    C  
ATOM   3505  CZ2 TRP A 362     -38.919  -4.879   0.137  1.00 15.00      A    C  
ATOM   3506  CZ3 TRP A 362     -41.273  -5.402   0.228  1.00 15.00      A    C  
ATOM   3507  CH2 TRP A 362     -40.184  -4.592   0.569  1.00 15.00      A    C  
ATOM   3508  C   TRP A 362     -40.917 -10.198  -4.462  1.00 15.00      A    C  
ATOM   3509  O   TRP A 362     -40.622 -11.235  -3.870  1.00 15.00      A    O  
ATOM   3510  N   LEU A 363     -41.619 -10.191  -5.593  1.00 15.00      A    N  
ATOM   3511  HN  LEU A 363     -41.791  -9.330  -6.045  1.00 15.00      A    H  
ATOM   3512  CA  LEU A 363     -42.107 -11.429  -6.206  1.00 15.00      A    C  
ATOM   3513  CB  LEU A 363     -43.010 -12.240  -5.263  1.00 15.00      A    C  
ATOM   3514  CG  LEU A 363     -44.307 -11.583  -4.786  1.00 15.00      A    C  
ATOM   3515  CD1 LEU A 363     -44.077 -10.778  -3.517  1.00 15.00      A    C  
ATOM   3516  CD2 LEU A 363     -45.364 -12.645  -4.553  1.00 15.00      A    C  
ATOM   3517  C   LEU A 363     -42.793 -11.170  -7.544  1.00 15.00      A    C  
ATOM   3518  O   LEU A 363     -43.956 -11.536  -7.752  1.00 15.00      A    O  
ATOM   3519  N   ASP A 364     -42.064 -10.539  -8.444  1.00 15.00      A    N  
ATOM   3520  HN  ASP A 364     -41.145 -10.257  -8.212  1.00 15.00      A    H  
ATOM   3521  CA  ASP A 364     -42.571 -10.226  -9.768  1.00 15.00      A    C  
ATOM   3522  CB  ASP A 364     -41.744  -9.144 -10.494  1.00 15.00      A    C  
ATOM   3523  CG  ASP A 364     -40.674  -8.490  -9.647  1.00 15.00      A    C  
ATOM   3524  OD1 ASP A 364     -40.460  -7.275  -9.791  1.00 15.00      A    O  
ATOM   3525  OD2 ASP A 364     -40.016  -9.197  -8.866  1.00 15.00      A    O  
ATOM   3526  C   ASP A 364     -42.702 -11.487 -10.630  1.00 15.00      A    C  
ATOM   3527  O   ASP A 364     -43.817 -11.860 -11.001  1.00 15.00      A    O  
ATOM   3528  N   PRO A 365     -41.584 -12.192 -10.958  1.00 15.00      A    N  
ATOM   3529  CA  PRO A 365     -41.649 -13.406 -11.778  1.00 15.00      A    C  
ATOM   3530  CB  PRO A 365     -40.177 -13.812 -11.964  1.00 15.00      A    C  
ATOM   3531  CG  PRO A 365     -39.387 -12.601 -11.614  1.00 15.00      A    C  
ATOM   3532  CD  PRO A 365     -40.191 -11.878 -10.573  1.00 15.00      A    C  
ATOM   3533  C   PRO A 365     -42.401 -14.518 -11.061  1.00 15.00      A    C  
ATOM   3534  O   PRO A 365     -43.114 -15.309 -11.685  1.00 15.00      A    O  
ATOM   3535  N   LEU A 366     -42.255 -14.539  -9.743  1.00 15.00      A    N  
ATOM   3536  HN  LEU A 366     -41.704 -13.843  -9.323  1.00 15.00      A    H  
ATOM   3537  CA  LEU A 366     -42.883 -15.547  -8.892  1.00 15.00      A    C  
ATOM   3538  CB  LEU A 366     -42.474 -15.347  -7.427  1.00 15.00      A    C  
ATOM   3539  CG  LEU A 366     -40.998 -15.594  -7.088  1.00 15.00      A    C  
ATOM   3540  CD1 LEU A 366     -40.380 -16.604  -8.044  1.00 15.00      A    C  
ATOM   3541  CD2 LEU A 366     -40.210 -14.291  -7.091  1.00 15.00      A    C  
ATOM   3542  C   LEU A 366     -44.402 -15.552  -9.018  1.00 15.00      A    C  
ATOM   3543  O   LEU A 366     -45.045 -16.566  -8.768  1.00 15.00      A    O  
ATOM   3544  N   ARG A 367     -44.974 -14.423  -9.413  1.00 15.00      A    N  
ATOM   3545  HN  ARG A 367     -44.412 -13.643  -9.619  1.00 15.00      A    H  
ATOM   3546  CA  ARG A 367     -46.421 -14.317  -9.559  1.00 15.00      A    C  
ATOM   3547  CB  ARG A 367     -46.992 -13.381  -8.499  1.00 15.00      A    C  
ATOM   3548  CG  ARG A 367     -47.697 -14.081  -7.351  1.00 15.00      A    C  
ATOM   3549  CD  ARG A 367     -48.173 -13.077  -6.314  1.00 15.00      A    C  
ATOM   3550  NE  ARG A 367     -49.103 -12.095  -6.874  1.00 15.00      A    N  
ATOM   3551  HE  ARG A 367     -50.042 -12.370  -6.953  1.00 15.00      A    H  
ATOM   3552  CZ  ARG A 367     -48.752 -10.874  -7.285  1.00 15.00      A    C  
ATOM   3553  NH1 ARG A 367     -47.486 -10.478  -7.202  1.00 15.00      A    N  
ATOM   3554 HH11 ARG A 367     -47.208  -9.526  -7.524  1.00 15.00      A    H  
ATOM   3555 HH12 ARG A 367     -46.759 -11.122  -6.822  1.00 15.00      A    H  
ATOM   3556  NH2 ARG A 367     -49.666 -10.060  -7.799  1.00 15.00      A    N  
ATOM   3557 HH21 ARG A 367     -50.657 -10.367  -7.885  1.00 15.00      A    H  
ATOM   3558 HH22 ARG A 367     -49.396  -9.109  -8.126  1.00 15.00      A    H  
ATOM   3559  C   ARG A 367     -46.804 -13.823 -10.948  1.00 15.00      A    C  
ATOM   3560  O   ARG A 367     -47.829 -13.163 -11.123  1.00 15.00      A    O  
ATOM   3561  N   ALA A 368     -45.979 -14.142 -11.935  1.00 15.00      A    N  
ATOM   3562  HN  ALA A 368     -45.178 -14.667 -11.736  1.00 15.00      A    H  
ATOM   3563  CA  ALA A 368     -46.246 -13.730 -13.309  1.00 15.00      A    C  
ATOM   3564  CB  ALA A 368     -45.489 -12.455 -13.646  1.00 15.00      A    C  
ATOM   3565  C   ALA A 368     -45.890 -14.833 -14.296  1.00 15.00      A    C  
ATOM   3566  O   ALA A 368     -46.604 -15.063 -15.268  1.00 15.00      A    O  
ATOM   3567  N   GLN A 369     -44.791 -15.532 -14.029  1.00 15.00      A    N  
ATOM   3568  HN  GLN A 369     -44.277 -15.324 -13.220  1.00 15.00      A    H  
ATOM   3569  CA  GLN A 369     -44.335 -16.608 -14.904  1.00 15.00      A    C  
ATOM   3570  CB  GLN A 369     -42.819 -16.770 -14.805  1.00 15.00      A    C  
ATOM   3571  CG  GLN A 369     -42.062 -16.264 -16.021  1.00 15.00      A    C  
ATOM   3572  CD  GLN A 369     -40.560 -16.249 -15.809  1.00 15.00      A    C  
ATOM   3573  OE1 GLN A 369     -39.876 -17.244 -16.037  1.00 15.00      A    O  
ATOM   3574  NE2 GLN A 369     -40.033 -15.112 -15.381  1.00 15.00      A    N  
ATOM   3575 HE21 GLN A 369     -40.631 -14.354 -15.229  1.00 15.00      A    H  
ATOM   3576 HE22 GLN A 369     -39.063 -15.078 -15.239  1.00 15.00      A    H  
ATOM   3577  C   GLN A 369     -45.027 -17.924 -14.575  1.00 15.00      A    C  
ATOM   3578  O   GLN A 369     -44.719 -18.962 -15.156  1.00 15.00      A    O  
ATOM   3579  N   THR A 370     -45.951 -17.869 -13.630  1.00 15.00      A    N  
ATOM   3580  HN  THR A 370     -46.142 -17.012 -13.205  1.00 15.00      A    H  
ATOM   3581  CA  THR A 370     -46.701 -19.042 -13.217  1.00 15.00      A    C  
ATOM   3582  CB  THR A 370     -46.472 -19.359 -11.718  1.00 15.00      A    C  
ATOM   3583  OG1 THR A 370     -46.972 -20.666 -11.409  1.00 15.00      A    O  
ATOM   3584  HG1 THR A 370     -47.715 -20.585 -10.803  1.00 15.00      A    H  
ATOM   3585  CG2 THR A 370     -44.990 -19.298 -11.367  1.00 15.00      A    C  
ATOM   3586  C   THR A 370     -48.187 -18.797 -13.458  1.00 15.00      A    C  
ATOM   3587  O   THR A 370     -48.834 -19.498 -14.235  1.00 15.00      A    O  
ATOM   3588  N   ASP A 371     -48.709 -17.770 -12.809  1.00 15.00      A    N  
ATOM   3589  HN  ASP A 371     -48.137 -17.240 -12.219  1.00 15.00      A    H  
ATOM   3590  CA  ASP A 371     -50.112 -17.412 -12.930  1.00 15.00      A    C  
ATOM   3591  CB  ASP A 371     -50.601 -16.806 -11.621  1.00 15.00      A    C  
ATOM   3592  CG  ASP A 371     -50.413 -17.733 -10.443  1.00 15.00      A    C  
ATOM   3593  OD1 ASP A 371     -51.337 -18.517 -10.158  1.00 15.00      A    O  
ATOM   3594  OD2 ASP A 371     -49.342 -17.669  -9.805  1.00 15.00      A    O  
ATOM   3595  C   ASP A 371     -50.321 -16.412 -14.056  1.00 15.00      A    C  
ATOM   3596  O   ASP A 371     -50.357 -15.201 -13.819  1.00 15.00      A    O  
ATOM   3597  N   GLU A 372     -50.473 -16.926 -15.269  1.00 15.00      A    N  
ATOM   3598  HN  GLU A 372     -50.441 -17.903 -15.376  1.00 15.00      A    H  
ATOM   3599  CA  GLU A 372     -50.667 -16.094 -16.456  1.00 15.00      A    C  
ATOM   3600  CB  GLU A 372     -50.905 -16.968 -17.688  1.00 15.00      A    C  
ATOM   3601  CG  GLU A 372     -49.700 -17.775 -18.137  1.00 15.00      A    C  
ATOM   3602  CD  GLU A 372     -50.006 -18.626 -19.353  1.00 15.00      A    C  
ATOM   3603  OE1 GLU A 372     -50.434 -19.786 -19.172  1.00 15.00      A    O  
ATOM   3604  OE2 GLU A 372     -49.832 -18.132 -20.486  1.00 15.00      A    O  
ATOM   3605  C   GLU A 372     -51.825 -15.105 -16.310  1.00 15.00      A    C  
ATOM   3606  O   GLU A 372     -51.659 -13.905 -16.519  1.00 15.00      A    O  
ATOM   3607  N   THR A 373     -52.999 -15.606 -15.959  1.00 15.00      A    N  
ATOM   3608  HN  THR A 373     -53.087 -16.570 -15.809  1.00 15.00      A    H  
ATOM   3609  CA  THR A 373     -54.169 -14.753 -15.825  1.00 15.00      A    C  
ATOM   3610  CB  THR A 373     -55.353 -15.351 -16.620  1.00 15.00      A    C  
ATOM   3611  OG1 THR A 373     -55.753 -16.595 -16.034  1.00 15.00      A    O  
ATOM   3612  HG1 THR A 373     -56.642 -16.506 -15.676  1.00 15.00      A    H  
ATOM   3613  CG2 THR A 373     -56.538 -14.398 -16.670  1.00 15.00      A    C  
ATOM   3614  C   THR A 373     -54.570 -14.546 -14.361  1.00 15.00      A    C  
ATOM   3615  O   THR A 373     -55.339 -13.639 -14.040  1.00 15.00      A    O  
ATOM   3616  N   PHE A 374     -54.027 -15.368 -13.477  1.00 15.00      A    N  
ATOM   3617  HN  PHE A 374     -53.383 -16.040 -13.782  1.00 15.00      A    H  
ATOM   3618  CA  PHE A 374     -54.357 -15.289 -12.059  1.00 15.00      A    C  
ATOM   3619  CB  PHE A 374     -53.911 -16.556 -11.327  1.00 15.00      A    C  
ATOM   3620  CG  PHE A 374     -54.963 -17.615 -11.199  1.00 15.00      A    C  
ATOM   3621  CD1 PHE A 374     -55.113 -18.580 -12.179  1.00 15.00      A    C  
ATOM   3622  CD2 PHE A 374     -55.792 -17.656 -10.090  1.00 15.00      A    C  
ATOM   3623  CE1 PHE A 374     -56.071 -19.566 -12.059  1.00 15.00      A    C  
ATOM   3624  CE2 PHE A 374     -56.755 -18.638  -9.963  1.00 15.00      A    C  
ATOM   3625  CZ  PHE A 374     -56.894 -19.596 -10.949  1.00 15.00      A    C  
ATOM   3626  C   PHE A 374     -53.753 -14.067 -11.377  1.00 15.00      A    C  
ATOM   3627  O   PHE A 374     -54.428 -13.060 -11.172  1.00 15.00      A    O  
ATOM   3628  N   LEU A 375     -52.474 -14.149 -11.053  1.00 15.00      A    N  
ATOM   3629  HN  LEU A 375     -51.967 -14.957 -11.292  1.00 15.00      A    H  
ATOM   3630  CA  LEU A 375     -51.805 -13.072 -10.341  1.00 15.00      A    C  
ATOM   3631  CB  LEU A 375     -50.774 -13.626  -9.352  1.00 15.00      A    C  
ATOM   3632  CG  LEU A 375     -51.327 -14.187  -8.029  1.00 15.00      A    C  
ATOM   3633  CD1 LEU A 375     -52.323 -13.222  -7.397  1.00 15.00      A    C  
ATOM   3634  CD2 LEU A 375     -51.941 -15.569  -8.213  1.00 15.00      A    C  
ATOM   3635  C   LEU A 375     -51.203 -11.994 -11.241  1.00 15.00      A    C  
ATOM   3636  O   LEU A 375     -50.941 -10.885 -10.776  1.00 15.00      A    O  
ATOM   3637  N   GLN A 376     -50.982 -12.308 -12.514  1.00 15.00      A    N  
ATOM   3638  HN  GLN A 376     -51.185 -13.213 -12.832  1.00 15.00      A    H  
ATOM   3639  CA  GLN A 376     -50.414 -11.332 -13.439  1.00 15.00      A    C  
ATOM   3640  CB  GLN A 376     -50.008 -11.978 -14.768  1.00 15.00      A    C  
ATOM   3641  CG  GLN A 376     -49.545 -10.987 -15.830  1.00 15.00      A    C  
ATOM   3642  CD  GLN A 376     -48.175 -10.397 -15.540  1.00 15.00      A    C  
ATOM   3643  OE1 GLN A 376     -47.163 -10.849 -16.071  1.00 15.00      A    O  
ATOM   3644  NE2 GLN A 376     -48.129  -9.380 -14.692  1.00 15.00      A    N  
ATOM   3645 HE21 GLN A 376     -48.970  -9.062 -14.301  1.00 15.00      A    H  
ATOM   3646 HE22 GLN A 376     -47.251  -8.998 -14.480  1.00 15.00      A    H  
ATOM   3647  C   GLN A 376     -51.374 -10.169 -13.673  1.00 15.00      A    C  
ATOM   3648  O   GLN A 376     -50.943  -9.020 -13.820  1.00 15.00      A    O  
ATOM   3649  N   ARG A 377     -52.676 -10.466 -13.710  1.00 15.00      A    N  
ATOM   3650  HN  ARG A 377     -52.960 -11.397 -13.595  1.00 15.00      A    H  
ATOM   3651  CA  ARG A 377     -53.679  -9.427 -13.909  1.00 15.00      A    C  
ATOM   3652  CB  ARG A 377     -55.076 -10.016 -14.111  1.00 15.00      A    C  
ATOM   3653  CG  ARG A 377     -55.386 -10.408 -15.546  1.00 15.00      A    C  
ATOM   3654  CD  ARG A 377     -56.882 -10.594 -15.758  1.00 15.00      A    C  
ATOM   3655  NE  ARG A 377     -57.569  -9.330 -16.052  1.00 15.00      A    N  
ATOM   3656  HE  ARG A 377     -57.011  -8.570 -16.326  1.00 15.00      A    H  
ATOM   3657  CZ  ARG A 377     -58.891  -9.159 -15.962  1.00 15.00      A    C  
ATOM   3658  NH1 ARG A 377     -59.667 -10.166 -15.577  1.00 15.00      A    N  
ATOM   3659 HH11 ARG A 377     -60.699 -10.038 -15.505  1.00 15.00      A    H  
ATOM   3660 HH12 ARG A 377     -59.245 -11.089 -15.342  1.00 15.00      A    H  
ATOM   3661  NH2 ARG A 377     -59.439  -7.988 -16.280  1.00 15.00      A    N  
ATOM   3662 HH21 ARG A 377     -58.840  -7.197 -16.601  1.00 15.00      A    H  
ATOM   3663 HH22 ARG A 377     -60.470  -7.855 -16.211  1.00 15.00      A    H  
ATOM   3664  C   ARG A 377     -53.670  -8.479 -12.726  1.00 15.00      A    C  
ATOM   3665  O   ARG A 377     -53.615  -7.259 -12.900  1.00 15.00      A    O  
ATOM   3666  N   ARG A 378     -53.689  -9.051 -11.522  1.00 15.00      A    N  
ATOM   3667  HN  ARG A 378     -53.726 -10.026 -11.458  1.00 15.00      A    H  
ATOM   3668  CA  ARG A 378     -53.654  -8.264 -10.298  1.00 15.00      A    C  
ATOM   3669  CB  ARG A 378     -54.254  -9.023  -9.115  1.00 15.00      A    C  
ATOM   3670  CG  ARG A 378     -55.294  -8.216  -8.360  1.00 15.00      A    C  
ATOM   3671  CD  ARG A 378     -55.567  -8.800  -6.989  1.00 15.00      A    C  
ATOM   3672  NE  ARG A 378     -56.468  -7.951  -6.203  1.00 15.00      A    N  
ATOM   3673  HE  ARG A 378     -57.058  -7.338  -6.705  1.00 15.00      A    H  
ATOM   3674  CZ  ARG A 378     -56.505  -7.938  -4.873  1.00 15.00      A    C  
ATOM   3675  NH1 ARG A 378     -55.686  -8.716  -4.178  1.00 15.00      A    N  
ATOM   3676 HH11 ARG A 378     -55.709  -8.709  -3.136  1.00 15.00      A    H  
ATOM   3677 HH12 ARG A 378     -55.012  -9.334  -4.674  1.00 15.00      A    H  
ATOM   3678  NH2 ARG A 378     -57.376  -7.156  -4.241  1.00 15.00      A    N  
ATOM   3679 HH21 ARG A 378     -57.409  -7.141  -3.201  1.00 15.00      A    H  
ATOM   3680 HH22 ARG A 378     -58.029  -6.553  -4.787  1.00 15.00      A    H  
ATOM   3681  C   ARG A 378     -52.227  -7.816 -10.000  1.00 15.00      A    C  
ATOM   3682  O   ARG A 378     -51.682  -8.043  -8.913  1.00 15.00      A    O  
ATOM   3683  N   LEU A 379     -51.636  -7.195 -11.003  1.00 15.00      A    N  
ATOM   3684  HN  LEU A 379     -52.151  -7.065 -11.830  1.00 15.00      A    H  
ATOM   3685  CA  LEU A 379     -50.283  -6.684 -10.944  1.00 15.00      A    C  
ATOM   3686  CB  LEU A 379     -49.282  -7.820 -11.182  1.00 15.00      A    C  
ATOM   3687  CG  LEU A 379     -47.808  -7.513 -10.899  1.00 15.00      A    C  
ATOM   3688  CD1 LEU A 379     -47.608  -7.153  -9.436  1.00 15.00      A    C  
ATOM   3689  CD2 LEU A 379     -46.935  -8.699 -11.282  1.00 15.00      A    C  
ATOM   3690  C   LEU A 379     -50.143  -5.630 -12.030  1.00 15.00      A    C  
ATOM   3691  O   LEU A 379     -49.711  -4.510 -11.779  1.00 15.00      A    O  
ATOM   3692  N   ARG A 380     -50.552  -5.990 -13.241  1.00 15.00      A    N  
ATOM   3693  HN  ARG A 380     -50.887  -6.905 -13.383  1.00 15.00      A    H  
ATOM   3694  CA  ARG A 380     -50.499  -5.067 -14.365  1.00 15.00      A    C  
ATOM   3695  CB  ARG A 380     -50.510  -5.825 -15.700  1.00 15.00      A    C  
ATOM   3696  CG  ARG A 380     -50.494  -4.929 -16.934  1.00 15.00      A    C  
ATOM   3697  CD  ARG A 380     -50.635  -5.734 -18.215  1.00 15.00      A    C  
ATOM   3698  NE  ARG A 380     -49.371  -6.357 -18.609  1.00 15.00      A    N  
ATOM   3699  HE  ARG A 380     -48.554  -6.028 -18.173  1.00 15.00      A    H  
ATOM   3700  CZ  ARG A 380     -49.266  -7.324 -19.519  1.00 15.00      A    C  
ATOM   3701  NH1 ARG A 380     -50.349  -7.788 -20.134  1.00 15.00      A    N  
ATOM   3702 HH11 ARG A 380     -51.286  -7.394 -19.911  1.00 15.00      A    H  
ATOM   3703 HH12 ARG A 380     -50.265  -8.546 -20.844  1.00 15.00      A    H  
ATOM   3704  NH2 ARG A 380     -48.071  -7.819 -19.820  1.00 15.00      A    N  
ATOM   3705 HH21 ARG A 380     -47.216  -7.450 -19.349  1.00 15.00      A    H  
ATOM   3706 HH22 ARG A 380     -47.980  -8.578 -20.527  1.00 15.00      A    H  
ATOM   3707  C   ARG A 380     -51.661  -4.077 -14.299  1.00 15.00      A    C  
ATOM   3708  O   ARG A 380     -51.621  -3.014 -14.916  1.00 15.00      A    O  
ATOM   3709  N   GLY A 381     -52.683  -4.422 -13.533  1.00 15.00      A    N  
ATOM   3710  HN  GLY A 381     -52.660  -5.271 -13.046  1.00 15.00      A    H  
ATOM   3711  CA  GLY A 381     -53.836  -3.555 -13.418  1.00 15.00      A    C  
ATOM   3712  C   GLY A 381     -53.876  -2.750 -12.129  1.00 15.00      A    C  
ATOM   3713  O   GLY A 381     -54.324  -1.606 -12.130  1.00 15.00      A    O  
ATOM   3714  N   ASP A 382     -53.415  -3.343 -11.038  1.00 15.00      A    N  
ATOM   3715  HN  ASP A 382     -53.092  -4.265 -11.093  1.00 15.00      A    H  
ATOM   3716  CA  ASP A 382     -53.434  -2.676  -9.736  1.00 15.00      A    C  
ATOM   3717  CB  ASP A 382     -53.641  -3.683  -8.595  1.00 15.00      A    C  
ATOM   3718  CG  ASP A 382     -54.580  -4.820  -8.937  1.00 15.00      A    C  
ATOM   3719  OD1 ASP A 382     -55.571  -5.031  -8.200  1.00 15.00      A    O  
ATOM   3720  OD2 ASP A 382     -54.310  -5.529  -9.928  1.00 15.00      A    O  
ATOM   3721  C   ASP A 382     -52.165  -1.878  -9.468  1.00 15.00      A    C  
ATOM   3722  O   ASP A 382     -52.206  -0.898  -8.731  1.00 15.00      A    O  
ATOM   3723  N   TRP A 383     -51.051  -2.299 -10.079  1.00 15.00      A    N  
ATOM   3724  HN  TRP A 383     -51.107  -3.076 -10.668  1.00 15.00      A    H  
ATOM   3725  CA  TRP A 383     -49.741  -1.645  -9.890  1.00 15.00      A    C  
ATOM   3726  CB  TRP A 383     -49.486  -0.437 -10.815  1.00 15.00      A    C  
ATOM   3727  CG  TRP A 383     -50.707   0.273 -11.318  1.00 15.00      A    C  
ATOM   3728  CD1 TRP A 383     -51.521  -0.117 -12.340  1.00 15.00      A    C  
ATOM   3729  CD2 TRP A 383     -51.236   1.507 -10.833  1.00 15.00      A    C  
ATOM   3730  NE1 TRP A 383     -52.538   0.788 -12.509  1.00 15.00      A    N  
ATOM   3731  HE1 TRP A 383     -53.257   0.720 -13.173  1.00 15.00      A    H  
ATOM   3732  CE2 TRP A 383     -52.386   1.797 -11.591  1.00 15.00      A    C  
ATOM   3733  CE3 TRP A 383     -50.854   2.387  -9.818  1.00 15.00      A    C  
ATOM   3734  CZ2 TRP A 383     -53.153   2.938 -11.371  1.00 15.00      A    C  
ATOM   3735  CZ3 TRP A 383     -51.614   3.518  -9.600  1.00 15.00      A    C  
ATOM   3736  CH2 TRP A 383     -52.754   3.782 -10.370  1.00 15.00      A    C  
ATOM   3737  C   TRP A 383     -49.442  -1.342  -8.414  1.00 15.00      A    C  
ATOM   3738  O   TRP A 383     -49.674  -0.236  -7.925  1.00 15.00      A    O  
ATOM   3739  N   PRO A 384     -48.895  -2.336  -7.704  1.00 15.00      A    N  
ATOM   3740  CA  PRO A 384     -48.591  -2.242  -6.277  1.00 15.00      A    C  
ATOM   3741  CB  PRO A 384     -48.379  -3.707  -5.853  1.00 15.00      A    C  
ATOM   3742  CG  PRO A 384     -48.687  -4.532  -7.063  1.00 15.00      A    C  
ATOM   3743  CD  PRO A 384     -48.498  -3.633  -8.242  1.00 15.00      A    C  
ATOM   3744  C   PRO A 384     -47.352  -1.404  -5.957  1.00 15.00      A    C  
ATOM   3745  O   PRO A 384     -46.276  -1.933  -5.679  1.00 15.00      A    O  
ATOM   3746  N   ALA A 385     -47.522  -0.095  -5.965  1.00 15.00      A    N  
ATOM   3747  HN  ALA A 385     -48.413   0.269  -6.184  1.00 15.00      A    H  
ATOM   3748  CA  ALA A 385     -46.429   0.818  -5.659  1.00 15.00      A    C  
ATOM   3749  CB  ALA A 385     -46.374   1.939  -6.686  1.00 15.00      A    C  
ATOM   3750  C   ALA A 385     -46.618   1.383  -4.253  1.00 15.00      A    C  
ATOM   3751  O   ALA A 385     -45.988   2.370  -3.862  1.00 15.00      A    O  
ATOM   3752  N   GLU A 386     -47.499   0.738  -3.501  1.00 15.00      A    N  
ATOM   3753  HN  GLU A 386     -47.969  -0.031  -3.891  1.00 15.00      A    H  
ATOM   3754  CA  GLU A 386     -47.829   1.140  -2.136  1.00 15.00      A    C  
ATOM   3755  CB  GLU A 386     -49.189   0.555  -1.727  1.00 15.00      A    C  
ATOM   3756  CG  GLU A 386     -50.401   1.388  -2.144  1.00 15.00      A    C  
ATOM   3757  CD  GLU A 386     -50.186   2.167  -3.428  1.00 15.00      A    C  
ATOM   3758  OE1 GLU A 386     -49.914   1.538  -4.471  1.00 15.00      A    O  
ATOM   3759  OE2 GLU A 386     -50.264   3.416  -3.390  1.00 15.00      A    O  
ATOM   3760  C   GLU A 386     -46.745   0.732  -1.138  1.00 15.00      A    C  
ATOM   3761  O   GLU A 386     -46.821   1.066   0.045  1.00 15.00      A    O  
ATOM   3762  N   VAL A 387     -45.724   0.024  -1.620  1.00 15.00      A    N  
ATOM   3763  HN  VAL A 387     -45.713  -0.212  -2.571  1.00 15.00      A    H  
ATOM   3764  CA  VAL A 387     -44.622  -0.417  -0.765  1.00 15.00      A    C  
ATOM   3765  CB  VAL A 387     -43.705  -1.423  -1.499  1.00 15.00      A    C  
ATOM   3766  CG1 VAL A 387     -42.671  -2.012  -0.551  1.00 15.00      A    C  
ATOM   3767  CG2 VAL A 387     -44.525  -2.531  -2.142  1.00 15.00      A    C  
ATOM   3768  C   VAL A 387     -43.808   0.796  -0.333  1.00 15.00      A    C  
ATOM   3769  O   VAL A 387     -43.195   0.814   0.738  1.00 15.00      A    O  
ATOM   3770  N   GLY A 388     -43.838   1.820  -1.176  1.00 15.00      A    N  
ATOM   3771  HN  GLY A 388     -44.354   1.736  -2.005  1.00 15.00      A    H  
ATOM   3772  CA  GLY A 388     -43.129   3.049  -0.889  1.00 15.00      A    C  
ATOM   3773  C   GLY A 388     -43.735   3.769   0.296  1.00 15.00      A    C  
ATOM   3774  O   GLY A 388     -43.032   4.428   1.061  1.00 15.00      A    O  
ATOM   3775  N   ASN A 389     -45.046   3.628   0.452  1.00 15.00      A    N  
ATOM   3776  HN  ASN A 389     -45.550   3.087  -0.192  1.00 15.00      A    H  
ATOM   3777  CA  ASN A 389     -45.755   4.252   1.558  1.00 15.00      A    C  
ATOM   3778  CB  ASN A 389     -47.269   4.147   1.361  1.00 15.00      A    C  
ATOM   3779  CG  ASN A 389     -47.790   5.134   0.334  1.00 15.00      A    C  
ATOM   3780  OD1 ASN A 389     -47.724   4.891  -0.873  1.00 15.00      A    O  
ATOM   3781  ND2 ASN A 389     -48.312   6.257   0.804  1.00 15.00      A    N  
ATOM   3782 HD21 ASN A 389     -48.333   6.387   1.775  1.00 15.00      A    H  
ATOM   3783 HD22 ASN A 389     -48.659   6.908   0.162  1.00 15.00      A    H  
ATOM   3784  C   ASN A 389     -45.337   3.607   2.873  1.00 15.00      A    C  
ATOM   3785  O   ASN A 389     -45.226   4.277   3.897  1.00 15.00      A    O  
ATOM   3786  N   ARG A 390     -45.081   2.300   2.833  1.00 15.00      A    N  
ATOM   3787  HN  ARG A 390     -45.183   1.816   1.986  1.00 15.00      A    H  
ATOM   3788  CA  ARG A 390     -44.652   1.577   4.022  1.00 15.00      A    C  
ATOM   3789  CB  ARG A 390     -44.896   0.073   3.890  1.00 15.00      A    C  
ATOM   3790  CG  ARG A 390     -44.985  -0.638   5.232  1.00 15.00      A    C  
ATOM   3791  CD  ARG A 390     -44.994  -2.154   5.087  1.00 15.00      A    C  
ATOM   3792  NE  ARG A 390     -45.983  -2.624   4.118  1.00 15.00      A    N  
ATOM   3793  HE  ARG A 390     -45.631  -2.998   3.260  1.00 15.00      A    H  
ATOM   3794  CZ  ARG A 390     -47.303  -2.602   4.297  1.00 15.00      A    C  
ATOM   3795  NH1 ARG A 390     -47.832  -2.115   5.421  1.00 15.00      A    N  
ATOM   3796 HH11 ARG A 390     -48.865  -2.099   5.550  1.00 15.00      A    H  
ATOM   3797 HH12 ARG A 390     -47.213  -1.749   6.172  1.00 15.00      A    H  
ATOM   3798  NH2 ARG A 390     -48.095  -3.071   3.343  1.00 15.00      A    N  
ATOM   3799 HH21 ARG A 390     -49.126  -3.062   3.460  1.00 15.00      A    H  
ATOM   3800 HH22 ARG A 390     -47.672  -3.458   2.460  1.00 15.00      A    H  
ATOM   3801  C   ARG A 390     -43.177   1.850   4.294  1.00 15.00      A    C  
ATOM   3802  O   ARG A 390     -42.728   1.821   5.438  1.00 15.00      A    O  
ATOM   3803  N   PHE A 391     -42.432   2.113   3.225  1.00 15.00      A    N  
ATOM   3804  HN  PHE A 391     -42.850   2.091   2.337  1.00 15.00      A    H  
ATOM   3805  CA  PHE A 391     -41.009   2.415   3.329  1.00 15.00      A    C  
ATOM   3806  CB  PHE A 391     -40.384   2.522   1.932  1.00 15.00      A    C  
ATOM   3807  CG  PHE A 391     -38.920   2.865   1.927  1.00 15.00      A    C  
ATOM   3808  CD1 PHE A 391     -37.986   1.996   2.468  1.00 15.00      A    C  
ATOM   3809  CD2 PHE A 391     -38.478   4.058   1.376  1.00 15.00      A    C  
ATOM   3810  CE1 PHE A 391     -36.640   2.310   2.461  1.00 15.00      A    C  
ATOM   3811  CE2 PHE A 391     -37.134   4.378   1.366  1.00 15.00      A    C  
ATOM   3812  CZ  PHE A 391     -36.213   3.504   1.910  1.00 15.00      A    C  
ATOM   3813  C   PHE A 391     -40.808   3.712   4.107  1.00 15.00      A    C  
ATOM   3814  O   PHE A 391     -39.831   3.867   4.842  1.00 15.00      A    O  
ATOM   3815  N   ALA A 392     -41.752   4.637   3.951  1.00 15.00      A    N  
ATOM   3816  HN  ALA A 392     -42.503   4.456   3.346  1.00 15.00      A    H  
ATOM   3817  CA  ALA A 392     -41.696   5.912   4.651  1.00 15.00      A    C  
ATOM   3818  CB  ALA A 392     -42.814   6.828   4.176  1.00 15.00      A    C  
ATOM   3819  C   ALA A 392     -41.794   5.682   6.154  1.00 15.00      A    C  
ATOM   3820  O   ALA A 392     -41.143   6.367   6.944  1.00 15.00      A    O  
ATOM   3821  N   ASN A 393     -42.591   4.682   6.532  1.00 15.00      A    N  
ATOM   3822  HN  ASN A 393     -43.066   4.173   5.842  1.00 15.00      A    H  
ATOM   3823  CA  ASN A 393     -42.788   4.325   7.934  1.00 15.00      A    C  
ATOM   3824  CB  ASN A 393     -43.766   3.149   8.059  1.00 15.00      A    C  
ATOM   3825  CG  ASN A 393     -45.206   3.580   8.259  1.00 15.00      A    C  
ATOM   3826  OD1 ASN A 393     -45.597   4.678   7.882  1.00 15.00      A    O  
ATOM   3827  ND2 ASN A 393     -46.010   2.707   8.852  1.00 15.00      A    N  
ATOM   3828 HD21 ASN A 393     -45.638   1.844   9.124  1.00 15.00      A    H  
ATOM   3829 HD22 ASN A 393     -46.947   2.963   8.987  1.00 15.00      A    H  
ATOM   3830  C   ASN A 393     -41.464   3.957   8.591  1.00 15.00      A    C  
ATOM   3831  O   ASN A 393     -41.259   4.201   9.782  1.00 15.00      A    O  
ATOM   3832  N   TRP A 394     -40.567   3.369   7.810  1.00 15.00      A    N  
ATOM   3833  HN  TRP A 394     -40.789   3.199   6.869  1.00 15.00      A    H  
ATOM   3834  CA  TRP A 394     -39.260   2.979   8.312  1.00 15.00      A    C  
ATOM   3835  CB  TRP A 394     -38.590   1.979   7.371  1.00 15.00      A    C  
ATOM   3836  CG  TRP A 394     -38.527   0.603   7.950  1.00 15.00      A    C  
ATOM   3837  CD1 TRP A 394     -39.360  -0.442   7.679  1.00 15.00      A    C  
ATOM   3838  CD2 TRP A 394     -37.583   0.126   8.915  1.00 15.00      A    C  
ATOM   3839  NE1 TRP A 394     -38.994  -1.540   8.417  1.00 15.00      A    N  
ATOM   3840  HE1 TRP A 394     -39.441  -2.415   8.396  1.00 15.00      A    H  
ATOM   3841  CE2 TRP A 394     -37.903  -1.216   9.183  1.00 15.00      A    C  
ATOM   3842  CE3 TRP A 394     -36.497   0.708   9.577  1.00 15.00      A    C  
ATOM   3843  CZ2 TRP A 394     -37.175  -1.988  10.086  1.00 15.00      A    C  
ATOM   3844  CZ3 TRP A 394     -35.777  -0.059  10.472  1.00 15.00      A    C  
ATOM   3845  CH2 TRP A 394     -36.118  -1.393  10.718  1.00 15.00      A    C  
ATOM   3846  C   TRP A 394     -38.376   4.202   8.511  1.00 15.00      A    C  
ATOM   3847  O   TRP A 394     -37.683   4.321   9.520  1.00 15.00      A    O  
ATOM   3848  N   LEU A 395     -38.428   5.123   7.556  1.00 15.00      A    N  
ATOM   3849  HN  LEU A 395     -39.010   4.973   6.780  1.00 15.00      A    H  
ATOM   3850  CA  LEU A 395     -37.641   6.347   7.631  1.00 15.00      A    C  
ATOM   3851  CB  LEU A 395     -37.686   7.102   6.303  1.00 15.00      A    C  
ATOM   3852  CG  LEU A 395     -36.991   6.414   5.124  1.00 15.00      A    C  
ATOM   3853  CD1 LEU A 395     -37.320   7.116   3.818  1.00 15.00      A    C  
ATOM   3854  CD2 LEU A 395     -35.486   6.361   5.341  1.00 15.00      A    C  
ATOM   3855  C   LEU A 395     -38.134   7.228   8.773  1.00 15.00      A    C  
ATOM   3856  O   LEU A 395     -37.383   8.030   9.327  1.00 15.00      A    O  
ATOM   3857  N   ASN A 396     -39.401   7.052   9.132  1.00 15.00      A    N  
ATOM   3858  HN  ASN A 396     -39.949   6.403   8.638  1.00 15.00      A    H  
ATOM   3859  CA  ASN A 396     -40.005   7.805  10.225  1.00 15.00      A    C  
ATOM   3860  CB  ASN A 396     -41.533   7.702  10.177  1.00 15.00      A    C  
ATOM   3861  CG  ASN A 396     -42.163   8.506   9.053  1.00 15.00      A    C  
ATOM   3862  OD1 ASN A 396     -43.165   8.099   8.475  1.00 15.00      A    O  
ATOM   3863  ND2 ASN A 396     -41.588   9.657   8.743  1.00 15.00      A    N  
ATOM   3864 HD21 ASN A 396     -40.796   9.932   9.249  1.00 15.00      A    H  
ATOM   3865 HD22 ASN A 396     -41.981  10.186   8.019  1.00 15.00      A    H  
ATOM   3866  C   ASN A 396     -39.500   7.284  11.563  1.00 15.00      A    C  
ATOM   3867  O   ASN A 396     -39.678   7.919  12.598  1.00 15.00      A    O  
ATOM   3868  N   ARG A 397     -38.871   6.117  11.531  1.00 15.00      A    N  
ATOM   3869  HN  ARG A 397     -38.758   5.658  10.670  1.00 15.00      A    H  
ATOM   3870  CA  ARG A 397     -38.329   5.504  12.734  1.00 15.00      A    C  
ATOM   3871  CB  ARG A 397     -38.693   4.020  12.786  1.00 15.00      A    C  
ATOM   3872  CG  ARG A 397     -40.120   3.759  13.233  1.00 15.00      A    C  
ATOM   3873  CD  ARG A 397     -40.715   2.554  12.525  1.00 15.00      A    C  
ATOM   3874  NE  ARG A 397     -42.039   2.218  13.053  1.00 15.00      A    N  
ATOM   3875  HE  ARG A 397     -42.074   1.547  13.770  1.00 15.00      A    H  
ATOM   3876  CZ  ARG A 397     -43.180   2.761  12.620  1.00 15.00      A    C  
ATOM   3877  NH1 ARG A 397     -43.166   3.667  11.648  1.00 15.00      A    N  
ATOM   3878 HH11 ARG A 397     -42.257   3.957  11.209  1.00 15.00      A    H  
ATOM   3879 HH12 ARG A 397     -44.055   4.095  11.311  1.00 15.00      A    H  
ATOM   3880  NH2 ARG A 397     -44.336   2.399  13.168  1.00 15.00      A    N  
ATOM   3881 HH21 ARG A 397     -44.355   1.692  13.934  1.00 15.00      A    H  
ATOM   3882 HH22 ARG A 397     -45.229   2.822  12.836  1.00 15.00      A    H  
ATOM   3883  C   ARG A 397     -36.820   5.684  12.790  1.00 15.00      A    C  
ATOM   3884  O   ARG A 397     -36.162   5.239  13.727  1.00 15.00      A    O  
ATOM   3885  N   ALA A 398     -36.279   6.341  11.773  1.00 15.00      A    N  
ATOM   3886  HN  ALA A 398     -36.859   6.669  11.052  1.00 15.00      A    H  
ATOM   3887  CA  ALA A 398     -34.847   6.595  11.705  1.00 15.00      A    C  
ATOM   3888  CB  ALA A 398     -34.364   6.526  10.264  1.00 15.00      A    C  
ATOM   3889  C   ALA A 398     -34.541   7.957  12.307  1.00 15.00      A    C  
ATOM   3890  O   ALA A 398     -33.395   8.402  12.331  1.00 15.00      A    O  
ATOM   3891  N   VAL A 399     -35.586   8.610  12.793  1.00 15.00      A    N  
ATOM   3892  HN  VAL A 399     -36.468   8.185  12.757  1.00 15.00      A    H  
ATOM   3893  CA  VAL A 399     -35.469   9.922  13.403  1.00 15.00      A    C  
ATOM   3894  CB  VAL A 399     -36.072  11.028  12.503  1.00 15.00      A    C  
ATOM   3895  CG1 VAL A 399     -35.232  11.229  11.251  1.00 15.00      A    C  
ATOM   3896  CG2 VAL A 399     -37.515  10.705  12.135  1.00 15.00      A    C  
ATOM   3897  C   VAL A 399     -36.176   9.931  14.751  1.00 15.00      A    C  
ATOM   3898  O   VAL A 399     -37.137   9.192  14.957  1.00 15.00      A    O  
ATOM   3899  N   SER A 400     -35.691  10.748  15.669  1.00 15.00      A    N  
ATOM   3900  HN  SER A 400     -34.910  11.297  15.463  1.00 15.00      A    H  
ATOM   3901  CA  SER A 400     -36.297  10.844  16.984  1.00 15.00      A    C  
ATOM   3902  CB  SER A 400     -35.242  11.226  18.026  1.00 15.00      A    C  
ATOM   3903  OG  SER A 400     -34.176  10.294  18.036  1.00 15.00      A    O  
ATOM   3904  HG  SER A 400     -33.833  10.208  18.929  1.00 15.00      A    H  
ATOM   3905  C   SER A 400     -37.408  11.885  16.967  1.00 15.00      A    C  
ATOM   3906  O   SER A 400     -37.498  12.692  16.037  1.00 15.00      A    O  
ATOM   3907  N   SER A 401     -38.257  11.859  17.985  1.00 15.00      A    N  
ATOM   3908  HN  SER A 401     -38.158  11.171  18.674  1.00 15.00      A    H  
ATOM   3909  CA  SER A 401     -39.347  12.811  18.104  1.00 15.00      A    C  
ATOM   3910  CB  SER A 401     -40.375  12.259  19.091  1.00 15.00      A    C  
ATOM   3911  OG  SER A 401     -39.788  11.250  19.902  1.00 15.00      A    O  
ATOM   3912  HG  SER A 401     -39.925  11.465  20.830  1.00 15.00      A    H  
ATOM   3913  C   SER A 401     -38.798  14.147  18.598  1.00 15.00      A    C  
ATOM   3914  O   SER A 401     -39.228  14.677  19.624  1.00 15.00      A    O  
ATOM   3915  N   ASP A 402     -37.839  14.677  17.854  1.00 15.00      A    N  
ATOM   3916  HN  ASP A 402     -37.564  14.212  17.032  1.00 15.00      A    H  
ATOM   3917  CA  ASP A 402     -37.192  15.922  18.208  1.00 15.00      A    C  
ATOM   3918  CB  ASP A 402     -35.797  16.009  17.596  1.00 15.00      A    C  
ATOM   3919  CG  ASP A 402     -34.897  16.931  18.387  1.00 15.00      A    C  
ATOM   3920  OD1 ASP A 402     -35.349  18.042  18.735  1.00 15.00      A    O  
ATOM   3921  OD2 ASP A 402     -33.748  16.539  18.669  1.00 15.00      A    O  
ATOM   3922  C   ASP A 402     -38.025  17.128  17.812  1.00 15.00      A    C  
ATOM   3923  O   ASP A 402     -38.081  17.515  16.640  1.00 15.00      A    O  
ATOM   3924  N   SER A 403     -38.668  17.718  18.805  1.00 15.00      A    N  
ATOM   3925  HN  SER A 403     -38.584  17.346  19.705  1.00 15.00      A    H  
ATOM   3926  CA  SER A 403     -39.507  18.884  18.604  1.00 15.00      A    C  
ATOM   3927  CB  SER A 403     -40.216  19.240  19.910  1.00 15.00      A    C  
ATOM   3928  OG  SER A 403     -40.824  18.089  20.477  1.00 15.00      A    O  
ATOM   3929  HG  SER A 403     -40.390  17.870  21.306  1.00 15.00      A    H  
ATOM   3930  C   SER A 403     -38.705  20.079  18.087  1.00 15.00      A    C  
ATOM   3931  O   SER A 403     -39.278  21.022  17.543  1.00 15.00      A    O  
ATOM   3932  N   GLN A 404     -37.380  20.022  18.231  1.00 15.00      A    N  
ATOM   3933  HN  GLN A 404     -36.969  19.221  18.639  1.00 15.00      A    H  
ATOM   3934  CA  GLN A 404     -36.515  21.105  17.775  1.00 15.00      A    C  
ATOM   3935  CB  GLN A 404     -35.111  20.977  18.370  1.00 15.00      A    C  
ATOM   3936  CG  GLN A 404     -34.744  22.101  19.325  1.00 15.00      A    C  
ATOM   3937  CD  GLN A 404     -34.018  21.613  20.563  1.00 15.00      A    C  
ATOM   3938  OE1 GLN A 404     -32.793  21.531  20.590  1.00 15.00      A    O  
ATOM   3939  NE2 GLN A 404     -34.775  21.298  21.603  1.00 15.00      A    N  
ATOM   3940 HE21 GLN A 404     -35.743  21.397  21.515  1.00 15.00      A    H  
ATOM   3941 HE22 GLN A 404     -34.332  20.974  22.413  1.00 15.00      A    H  
ATOM   3942  C   GLN A 404     -36.455  21.149  16.253  1.00 15.00      A    C  
ATOM   3943  O   GLN A 404     -36.088  22.163  15.664  1.00 15.00      A    O  
ATOM   3944  N   ILE A 405     -36.791  20.032  15.620  1.00 15.00      A    N  
ATOM   3945  HN  ILE A 405     -37.020  19.231  16.145  1.00 15.00      A    H  
ATOM   3946  CA  ILE A 405     -36.807  19.966  14.167  1.00 15.00      A    C  
ATOM   3947  CB  ILE A 405     -36.128  18.682  13.600  1.00 15.00      A    C  
ATOM   3948  CG1 ILE A 405     -35.184  18.038  14.619  1.00 15.00      A    C  
ATOM   3949  CG2 ILE A 405     -37.133  17.663  13.070  1.00 15.00      A    C  
ATOM   3950  CD1 ILE A 405     -33.867  18.762  14.782  1.00 15.00      A    C  
ATOM   3951  C   ILE A 405     -38.244  20.096  13.666  1.00 15.00      A    C  
ATOM   3952  O   ILE A 405     -38.505  20.754  12.660  1.00 15.00      A    O  
ATOM   3953  N   LEU A 406     -39.175  19.501  14.416  1.00 15.00      A    N  
ATOM   3954  HN  LEU A 406     -38.895  19.031  15.229  1.00 15.00      A    H  
ATOM   3955  CA  LEU A 406     -40.594  19.521  14.062  1.00 15.00      A    C  
ATOM   3956  CB  LEU A 406     -41.386  18.524  14.912  1.00 15.00      A    C  
ATOM   3957  CG  LEU A 406     -41.470  17.095  14.372  1.00 15.00      A    C  
ATOM   3958  CD1 LEU A 406     -40.478  16.183  15.079  1.00 15.00      A    C  
ATOM   3959  CD2 LEU A 406     -42.886  16.556  14.492  1.00 15.00      A    C  
ATOM   3960  C   LEU A 406     -41.202  20.914  14.181  1.00 15.00      A    C  
ATOM   3961  O   LEU A 406     -41.890  21.379  13.271  1.00 15.00      A    O  
ATOM   3962  N   GLY A 407     -40.949  21.581  15.298  1.00 15.00      A    N  
ATOM   3963  HN  GLY A 407     -40.385  21.171  15.990  1.00 15.00      A    H  
ATOM   3964  CA  GLY A 407     -41.486  22.915  15.503  1.00 15.00      A    C  
ATOM   3965  C   GLY A 407     -40.620  23.972  14.849  1.00 15.00      A    C  
ATOM   3966  O   GLY A 407     -40.309  24.997  15.454  1.00 15.00      A    O  
ATOM   3967  N   SER A 408     -40.227  23.712  13.610  1.00 15.00      A    N  
ATOM   3968  HN  SER A 408     -40.526  22.877  13.185  1.00 15.00      A    H  
ATOM   3969  CA  SER A 408     -39.382  24.615  12.851  1.00 15.00      A    C  
ATOM   3970  CB  SER A 408     -37.926  24.454  13.307  1.00 15.00      A    C  
ATOM   3971  OG  SER A 408     -37.744  24.931  14.627  1.00 15.00      A    O  
ATOM   3972  HG  SER A 408     -38.611  25.052  15.047  1.00 15.00      A    H  
ATOM   3973  C   SER A 408     -39.495  24.289  11.361  1.00 15.00      A    C  
ATOM   3974  O   SER A 408     -39.998  23.226  10.997  1.00 15.00      A    O  
ATOM   3975  N   PRO A 409     -39.034  25.198  10.474  1.00 15.00      A    N  
ATOM   3976  CA  PRO A 409     -39.074  24.978   9.017  1.00 15.00      A    C  
ATOM   3977  CB  PRO A 409     -38.533  26.293   8.437  1.00 15.00      A    C  
ATOM   3978  CG  PRO A 409     -38.659  27.289   9.541  1.00 15.00      A    C  
ATOM   3979  CD  PRO A 409     -38.476  26.517  10.814  1.00 15.00      A    C  
ATOM   3980  C   PRO A 409     -38.174  23.811   8.599  1.00 15.00      A    C  
ATOM   3981  O   PRO A 409     -38.192  23.368   7.449  1.00 15.00      A    O  
ATOM   3982  N   GLU A 410     -37.397  23.318   9.556  1.00 15.00      A    N  
ATOM   3983  HN  GLU A 410     -37.446  23.714  10.447  1.00 15.00      A    H  
ATOM   3984  CA  GLU A 410     -36.488  22.207   9.333  1.00 15.00      A    C  
ATOM   3985  CB  GLU A 410     -35.651  21.974  10.592  1.00 15.00      A    C  
ATOM   3986  CG  GLU A 410     -34.266  21.408  10.335  1.00 15.00      A    C  
ATOM   3987  CD  GLU A 410     -34.179  19.923  10.610  1.00 15.00      A    C  
ATOM   3988  OE1 GLU A 410     -33.237  19.510  11.304  1.00 15.00      A    O  
ATOM   3989  OE2 GLU A 410     -35.042  19.174  10.119  1.00 15.00      A    O  
ATOM   3990  C   GLU A 410     -37.271  20.948   8.963  1.00 15.00      A    C  
ATOM   3991  O   GLU A 410     -36.892  20.215   8.043  1.00 15.00      A    O  
ATOM   3992  N   ALA A 411     -38.371  20.711   9.677  1.00 15.00      A    N  
ATOM   3993  HN  ALA A 411     -38.613  21.322  10.408  1.00 15.00      A    H  
ATOM   3994  CA  ALA A 411     -39.217  19.554   9.412  1.00 15.00      A    C  
ATOM   3995  CB  ALA A 411     -40.282  19.411  10.485  1.00 15.00      A    C  
ATOM   3996  C   ALA A 411     -39.865  19.691   8.045  1.00 15.00      A    C  
ATOM   3997  O   ALA A 411     -40.065  18.705   7.339  1.00 15.00      A    O  
ATOM   3998  N   ALA A 412     -40.170  20.930   7.671  1.00 15.00      A    N  
ATOM   3999  HN  ALA A 412     -39.973  21.672   8.279  1.00 15.00      A    H  
ATOM   4000  CA  ALA A 412     -40.785  21.212   6.383  1.00 15.00      A    C  
ATOM   4001  CB  ALA A 412     -41.158  22.683   6.279  1.00 15.00      A    C  
ATOM   4002  C   ALA A 412     -39.843  20.810   5.254  1.00 15.00      A    C  
ATOM   4003  O   ALA A 412     -40.269  20.250   4.241  1.00 15.00      A    O  
ATOM   4004  N   GLN A 413     -38.555  21.081   5.443  1.00 15.00      A    N  
ATOM   4005  HN  GLN A 413     -38.275  21.536   6.268  1.00 15.00      A    H  
ATOM   4006  CA  GLN A 413     -37.554  20.728   4.447  1.00 15.00      A    C  
ATOM   4007  CB  GLN A 413     -36.224  21.431   4.724  1.00 15.00      A    C  
ATOM   4008  CG  GLN A 413     -35.345  21.571   3.491  1.00 15.00      A    C  
ATOM   4009  CD  GLN A 413     -34.059  22.320   3.761  1.00 15.00      A    C  
ATOM   4010  OE1 GLN A 413     -33.983  23.146   4.666  1.00 15.00      A    O  
ATOM   4011  NE2 GLN A 413     -33.036  22.038   2.970  1.00 15.00      A    N  
ATOM   4012 HE21 GLN A 413     -33.165  21.370   2.265  1.00 15.00      A    H  
ATOM   4013 HE22 GLN A 413     -32.195  22.513   3.118  1.00 15.00      A    H  
ATOM   4014  C   GLN A 413     -37.364  19.216   4.417  1.00 15.00      A    C  
ATOM   4015  O   GLN A 413     -36.957  18.648   3.406  1.00 15.00      A    O  
ATOM   4016  N   TRP A 414     -37.674  18.574   5.537  1.00 15.00      A    N  
ATOM   4017  HN  TRP A 414     -37.989  19.090   6.311  1.00 15.00      A    H  
ATOM   4018  CA  TRP A 414     -37.564  17.128   5.648  1.00 15.00      A    C  
ATOM   4019  CB  TRP A 414     -37.671  16.706   7.118  1.00 15.00      A    C  
ATOM   4020  CG  TRP A 414     -37.540  15.232   7.353  1.00 15.00      A    C  
ATOM   4021  CD1 TRP A 414     -36.522  14.421   6.942  1.00 15.00      A    C  
ATOM   4022  CD2 TRP A 414     -38.459  14.393   8.062  1.00 15.00      A    C  
ATOM   4023  NE1 TRP A 414     -36.748  13.132   7.355  1.00 15.00      A    N  
ATOM   4024  HE1 TRP A 414     -36.157  12.367   7.183  1.00 15.00      A    H  
ATOM   4025  CE2 TRP A 414     -37.933  13.087   8.042  1.00 15.00      A    C  
ATOM   4026  CE3 TRP A 414     -39.676  14.620   8.713  1.00 15.00      A    C  
ATOM   4027  CZ2 TRP A 414     -38.579  12.013   8.648  1.00 15.00      A    C  
ATOM   4028  CZ3 TRP A 414     -40.317  13.553   9.313  1.00 15.00      A    C  
ATOM   4029  CH2 TRP A 414     -39.767  12.266   9.277  1.00 15.00      A    C  
ATOM   4030  C   TRP A 414     -38.662  16.474   4.822  1.00 15.00      A    C  
ATOM   4031  O   TRP A 414     -38.429  15.491   4.123  1.00 15.00      A    O  
ATOM   4032  N   SER A 415     -39.857  17.043   4.895  1.00 15.00      A    N  
ATOM   4033  HN  SER A 415     -39.983  17.824   5.480  1.00 15.00      A    H  
ATOM   4034  CA  SER A 415     -40.992  16.533   4.151  1.00 15.00      A    C  
ATOM   4035  CB  SER A 415     -42.264  17.271   4.565  1.00 15.00      A    C  
ATOM   4036  OG  SER A 415     -42.336  17.393   5.975  1.00 15.00      A    O  
ATOM   4037  HG  SER A 415     -42.235  16.527   6.378  1.00 15.00      A    H  
ATOM   4038  C   SER A 415     -40.769  16.655   2.645  1.00 15.00      A    C  
ATOM   4039  O   SER A 415     -41.123  15.752   1.889  1.00 15.00      A    O  
ATOM   4040  N   GLN A 416     -40.168  17.763   2.210  1.00 15.00      A    N  
ATOM   4041  HN  GLN A 416     -39.893  18.450   2.857  1.00 15.00      A    H  
ATOM   4042  CA  GLN A 416     -39.919  17.977   0.785  1.00 15.00      A    C  
ATOM   4043  CB  GLN A 416     -39.590  19.444   0.454  1.00 15.00      A    C  
ATOM   4044  CG  GLN A 416     -38.286  19.973   1.035  1.00 15.00      A    C  
ATOM   4045  CD  GLN A 416     -37.085  19.743   0.134  1.00 15.00      A    C  
ATOM   4046  OE1 GLN A 416     -37.191  19.775  -1.090  1.00 15.00      A    O  
ATOM   4047  NE2 GLN A 416     -35.936  19.479   0.739  1.00 15.00      A    N  
ATOM   4048 HE21 GLN A 416     -35.926  19.442   1.721  1.00 15.00      A    H  
ATOM   4049 HE22 GLN A 416     -35.143  19.335   0.185  1.00 15.00      A    H  
ATOM   4050  C   GLN A 416     -38.878  17.010   0.222  1.00 15.00      A    C  
ATOM   4051  O   GLN A 416     -39.069  16.445  -0.853  1.00 15.00      A    O  
ATOM   4052  N   GLU A 417     -37.784  16.800   0.951  1.00 15.00      A    N  
ATOM   4053  HN  GLU A 417     -37.674  17.264   1.811  1.00 15.00      A    H  
ATOM   4054  CA  GLU A 417     -36.747  15.890   0.487  1.00 15.00      A    C  
ATOM   4055  CB  GLU A 417     -35.431  16.058   1.264  1.00 15.00      A    C  
ATOM   4056  CG  GLU A 417     -35.538  15.901   2.770  1.00 15.00      A    C  
ATOM   4057  CD  GLU A 417     -34.404  16.588   3.509  1.00 15.00      A    C  
ATOM   4058  OE1 GLU A 417     -33.890  17.610   3.007  1.00 15.00      A    O  
ATOM   4059  OE2 GLU A 417     -34.044  16.132   4.615  1.00 15.00      A    O  
ATOM   4060  C   GLU A 417     -37.247  14.454   0.511  1.00 15.00      A    C  
ATOM   4061  O   GLU A 417     -36.964  13.670  -0.393  1.00 15.00      A    O  
ATOM   4062  N   LEU A 418     -38.032  14.139   1.531  1.00 15.00      A    N  
ATOM   4063  HN  LEU A 418     -38.232  14.822   2.208  1.00 15.00      A    H  
ATOM   4064  CA  LEU A 418     -38.593  12.809   1.684  1.00 15.00      A    C  
ATOM   4065  CB  LEU A 418     -39.287  12.688   3.044  1.00 15.00      A    C  
ATOM   4066  CG  LEU A 418     -38.783  11.581   3.972  1.00 15.00      A    C  
ATOM   4067  CD1 LEU A 418     -39.155  10.215   3.424  1.00 15.00      A    C  
ATOM   4068  CD2 LEU A 418     -37.280  11.690   4.179  1.00 15.00      A    C  
ATOM   4069  C   LEU A 418     -39.583  12.514   0.563  1.00 15.00      A    C  
ATOM   4070  O   LEU A 418     -39.528  11.455  -0.062  1.00 15.00      A    O  
ATOM   4071  N   SER A 419     -40.472  13.469   0.295  1.00 15.00      A    N  
ATOM   4072  HN  SER A 419     -40.443  14.309   0.804  1.00 15.00      A    H  
ATOM   4073  CA  SER A 419     -41.482  13.304  -0.745  1.00 15.00      A    C  
ATOM   4074  CB  SER A 419     -42.559  14.391  -0.660  1.00 15.00      A    C  
ATOM   4075  OG  SER A 419     -41.983  15.683  -0.591  1.00 15.00      A    O  
ATOM   4076  HG  SER A 419     -41.800  15.902   0.332  1.00 15.00      A    H  
ATOM   4077  C   SER A 419     -40.860  13.269  -2.136  1.00 15.00      A    C  
ATOM   4078  O   SER A 419     -41.246  12.449  -2.970  1.00 15.00      A    O  
ATOM   4079  N   LYS A 420     -39.888  14.147  -2.379  1.00 15.00      A    N  
ATOM   4080  HN  LYS A 420     -39.622  14.779  -1.672  1.00 15.00      A    H  
ATOM   4081  CA  LYS A 420     -39.225  14.205  -3.678  1.00 15.00      A    C  
ATOM   4082  CB  LYS A 420     -38.225  15.378  -3.778  1.00 15.00      A    C  
ATOM   4083  CG  LYS A 420     -36.823  15.104  -3.238  1.00 15.00      A    C  
ATOM   4084  CD  LYS A 420     -35.939  16.346  -3.308  1.00 15.00      A    C  
ATOM   4085  CE  LYS A 420     -34.468  16.022  -3.048  1.00 15.00      A    C  
ATOM   4086  NZ  LYS A 420     -34.209  15.519  -1.669  1.00 15.00      A    N  
ATOM   4087  HZ1 LYS A 420     -34.792  16.025  -0.976  1.00 15.00      A    H  
ATOM   4088  HZ2 LYS A 420     -33.208  15.647  -1.420  1.00 15.00      A    H  
ATOM   4089  HZ3 LYS A 420     -34.431  14.491  -1.607  1.00 15.00      A    H  
ATOM   4090  C   LYS A 420     -38.587  12.864  -4.040  1.00 15.00      A    C  
ATOM   4091  O   LYS A 420     -38.678  12.417  -5.183  1.00 15.00      A    O  
ATOM   4092  N   GLU A 421     -37.971  12.211  -3.056  1.00 15.00      A    N  
ATOM   4093  HN  GLU A 421     -37.938  12.611  -2.158  1.00 15.00      A    H  
ATOM   4094  CA  GLU A 421     -37.336  10.917  -3.283  1.00 15.00      A    C  
ATOM   4095  CB  GLU A 421     -36.273  10.633  -2.224  1.00 15.00      A    C  
ATOM   4096  CG  GLU A 421     -34.887  11.108  -2.619  1.00 15.00      A    C  
ATOM   4097  CD  GLU A 421     -34.154  11.788  -1.483  1.00 15.00      A    C  
ATOM   4098  OE1 GLU A 421     -33.575  11.080  -0.637  1.00 15.00      A    O  
ATOM   4099  OE2 GLU A 421     -34.152  13.040  -1.447  1.00 15.00      A    O  
ATOM   4100  C   GLU A 421     -38.376   9.808  -3.315  1.00 15.00      A    C  
ATOM   4101  O   GLU A 421     -38.228   8.818  -4.032  1.00 15.00      A    O  
ATOM   4102  N   LEU A 422     -39.441   9.990  -2.548  1.00 15.00      A    N  
ATOM   4103  HN  LEU A 422     -39.504  10.799  -1.998  1.00 15.00      A    H  
ATOM   4104  CA  LEU A 422     -40.512   9.012  -2.500  1.00 15.00      A    C  
ATOM   4105  CB  LEU A 422     -41.487   9.319  -1.362  1.00 15.00      A    C  
ATOM   4106  CG  LEU A 422     -41.697   8.192  -0.347  1.00 15.00      A    C  
ATOM   4107  CD1 LEU A 422     -40.416   7.916   0.428  1.00 15.00      A    C  
ATOM   4108  CD2 LEU A 422     -42.844   8.516   0.595  1.00 15.00      A    C  
ATOM   4109  C   LEU A 422     -41.238   8.981  -3.837  1.00 15.00      A    C  
ATOM   4110  O   LEU A 422     -41.724   7.937  -4.269  1.00 15.00      A    O  
ATOM   4111  N   THR A 423     -41.283  10.131  -4.498  1.00 15.00      A    N  
ATOM   4112  HN  THR A 423     -40.872  10.929  -4.098  1.00 15.00      A    H  
ATOM   4113  CA  THR A 423     -41.927  10.240  -5.796  1.00 15.00      A    C  
ATOM   4114  CB  THR A 423     -42.018  11.707  -6.260  1.00 15.00      A    C  
ATOM   4115  OG1 THR A 423     -42.668  12.484  -5.245  1.00 15.00      A    O  
ATOM   4116  HG1 THR A 423     -42.163  12.431  -4.424  1.00 15.00      A    H  
ATOM   4117  CG2 THR A 423     -42.812  11.816  -7.554  1.00 15.00      A    C  
ATOM   4118  C   THR A 423     -41.160   9.416  -6.826  1.00 15.00      A    C  
ATOM   4119  O   THR A 423     -41.744   8.600  -7.539  1.00 15.00      A    O  
ATOM   4120  N   MET A 424     -39.841   9.593  -6.862  1.00 15.00      A    N  
ATOM   4121  HN  MET A 424     -39.425  10.239  -6.253  1.00 15.00      A    H  
ATOM   4122  CA  MET A 424     -39.005   8.849  -7.800  1.00 15.00      A    C  
ATOM   4123  CB  MET A 424     -37.605   9.461  -7.939  1.00 15.00      A    C  
ATOM   4124  CG  MET A 424     -36.757   9.428  -6.679  1.00 15.00      A    C  
ATOM   4125  SD  MET A 424     -35.232  10.378  -6.839  1.00 15.00      A    S  
ATOM   4126  CE  MET A 424     -35.883  12.016  -7.167  1.00 15.00      A    C  
ATOM   4127  C   MET A 424     -38.944   7.374  -7.415  1.00 15.00      A    C  
ATOM   4128  O   MET A 424     -38.606   6.519  -8.223  1.00 15.00      A    O  
ATOM   4129  N   PHE A 425     -39.291   7.082  -6.167  1.00 15.00      A    N  
ATOM   4130  HN  PHE A 425     -39.536   7.810  -5.557  1.00 15.00      A    H  
ATOM   4131  CA  PHE A 425     -39.312   5.711  -5.683  1.00 15.00      A    C  
ATOM   4132  CB  PHE A 425     -39.253   5.691  -4.152  1.00 15.00      A    C  
ATOM   4133  CG  PHE A 425     -39.153   4.317  -3.551  1.00 15.00      A    C  
ATOM   4134  CD1 PHE A 425     -38.174   3.433  -3.971  1.00 15.00      A    C  
ATOM   4135  CD2 PHE A 425     -40.035   3.910  -2.565  1.00 15.00      A    C  
ATOM   4136  CE1 PHE A 425     -38.074   2.171  -3.417  1.00 15.00      A    C  
ATOM   4137  CE2 PHE A 425     -39.942   2.649  -2.007  1.00 15.00      A    C  
ATOM   4138  CZ  PHE A 425     -38.960   1.778  -2.435  1.00 15.00      A    C  
ATOM   4139  C   PHE A 425     -40.589   5.038  -6.172  1.00 15.00      A    C  
ATOM   4140  O   PHE A 425     -40.662   3.822  -6.311  1.00 15.00      A    O  
ATOM   4141  N   LYS A 426     -41.590   5.865  -6.441  1.00 15.00      A    N  
ATOM   4142  HN  LYS A 426     -41.454   6.827  -6.307  1.00 15.00      A    H  
ATOM   4143  CA  LYS A 426     -42.880   5.405  -6.920  1.00 15.00      A    C  
ATOM   4144  CB  LYS A 426     -43.944   6.464  -6.623  1.00 15.00      A    C  
ATOM   4145  CG  LYS A 426     -44.628   6.322  -5.273  1.00 15.00      A    C  
ATOM   4146  CD  LYS A 426     -45.838   5.408  -5.380  1.00 15.00      A    C  
ATOM   4147  CE  LYS A 426     -46.812   5.606  -4.227  1.00 15.00      A    C  
ATOM   4148  NZ  LYS A 426     -47.833   4.521  -4.186  1.00 15.00      A    N  
ATOM   4149  HZ1 LYS A 426     -48.475   4.652  -3.374  1.00 15.00      A    H  
ATOM   4150  HZ2 LYS A 426     -47.365   3.598  -4.092  1.00 15.00      A    H  
ATOM   4151  HZ3 LYS A 426     -48.397   4.520  -5.059  1.00 15.00      A    H  
ATOM   4152  C   LYS A 426     -42.844   5.124  -8.419  1.00 15.00      A    C  
ATOM   4153  O   LYS A 426     -43.440   4.155  -8.886  1.00 15.00      A    O  
ATOM   4154  N   GLU A 427     -42.150   5.977  -9.172  1.00 15.00      A    N  
ATOM   4155  HN  GLU A 427     -41.698   6.740  -8.748  1.00 15.00      A    H  
ATOM   4156  CA  GLU A 427     -42.055   5.803 -10.619  1.00 15.00      A    C  
ATOM   4157  CB  GLU A 427     -41.551   7.070 -11.322  1.00 15.00      A    C  
ATOM   4158  CG  GLU A 427     -40.234   7.611 -10.796  1.00 15.00      A    C  
ATOM   4159  CD  GLU A 427     -39.994   9.052 -11.199  1.00 15.00      A    C  
ATOM   4160  OE1 GLU A 427     -38.859   9.375 -11.601  1.00 15.00      A    O  
ATOM   4161  OE2 GLU A 427     -40.942   9.858 -11.104  1.00 15.00      A    O  
ATOM   4162  C   GLU A 427     -41.221   4.578 -10.979  1.00 15.00      A    C  
ATOM   4163  O   GLU A 427     -41.534   3.865 -11.931  1.00 15.00      A    O  
ATOM   4164  N   ILE A 428     -40.177   4.316 -10.194  1.00 15.00      A    N  
ATOM   4165  HN  ILE A 428     -39.968   4.923  -9.452  1.00 15.00      A    H  
ATOM   4166  CA  ILE A 428     -39.327   3.146 -10.429  1.00 15.00      A    C  
ATOM   4167  CB  ILE A 428     -37.956   3.267  -9.714  1.00 15.00      A    C  
ATOM   4168  CG1 ILE A 428     -37.259   4.563 -10.146  1.00 15.00      A    C  
ATOM   4169  CG2 ILE A 428     -37.062   2.074 -10.028  1.00 15.00      A    C  
ATOM   4170  CD1 ILE A 428     -35.942   4.819  -9.444  1.00 15.00      A    C  
ATOM   4171  C   ILE A 428     -40.077   1.878  -9.995  1.00 15.00      A    C  
ATOM   4172  O   ILE A 428     -39.629   0.753 -10.200  1.00 15.00      A    O  
ATOM   4173  N   LEU A 429     -41.240   2.083  -9.392  1.00 15.00      A    N  
ATOM   4174  HN  LEU A 429     -41.542   3.003  -9.243  1.00 15.00      A    H  
ATOM   4175  CA  LEU A 429     -42.089   0.987  -8.955  1.00 15.00      A    C  
ATOM   4176  CB  LEU A 429     -42.391   1.090  -7.457  1.00 15.00      A    C  
ATOM   4177  CG  LEU A 429     -41.252   0.704  -6.511  1.00 15.00      A    C  
ATOM   4178  CD1 LEU A 429     -41.685   0.870  -5.062  1.00 15.00      A    C  
ATOM   4179  CD2 LEU A 429     -40.796  -0.722  -6.774  1.00 15.00      A    C  
ATOM   4180  C   LEU A 429     -43.382   1.012  -9.756  1.00 15.00      A    C  
ATOM   4181  O   LEU A 429     -44.428   0.563  -9.297  1.00 15.00      A    O  
ATOM   4182  N   GLU A 430     -43.299   1.566 -10.955  1.00 15.00      A    N  
ATOM   4183  HN  GLU A 430     -42.435   1.924 -11.255  1.00 15.00      A    H  
ATOM   4184  CA  GLU A 430     -44.450   1.663 -11.838  1.00 15.00      A    C  
ATOM   4185  CB  GLU A 430     -44.812   3.134 -12.062  1.00 15.00      A    C  
ATOM   4186  CG  GLU A 430     -46.285   3.395 -12.337  1.00 15.00      A    C  
ATOM   4187  CD  GLU A 430     -46.614   3.397 -13.815  1.00 15.00      A    C  
ATOM   4188  OE1 GLU A 430     -45.825   3.956 -14.599  1.00 15.00      A    O  
ATOM   4189  OE2 GLU A 430     -47.663   2.837 -14.191  1.00 15.00      A    O  
ATOM   4190  C   GLU A 430     -44.140   0.971 -13.161  1.00 15.00      A    C  
ATOM   4191  O   GLU A 430     -45.011   0.355 -13.783  1.00 15.00      A    O  
ATOM   4192  N   ASP A 431     -42.877   1.033 -13.559  1.00 15.00      A    N  
ATOM   4193  HN  ASP A 431     -42.221   1.501 -12.996  1.00 15.00      A    H  
ATOM   4194  CA  ASP A 431     -42.419   0.419 -14.804  1.00 15.00      A    C  
ATOM   4195  CB  ASP A 431     -41.172   1.131 -15.338  1.00 15.00      A    C  
ATOM   4196  CG  ASP A 431     -40.017   1.158 -14.351  1.00 15.00      A    C  
ATOM   4197  OD1 ASP A 431     -40.151   0.577 -13.252  1.00 15.00      A    O  
ATOM   4198  OD2 ASP A 431     -38.981   1.768 -14.673  1.00 15.00      A    O  
ATOM   4199  C   ASP A 431     -42.125  -1.061 -14.604  1.00 15.00      A    C  
ATOM   4200  O   ASP A 431     -41.699  -1.756 -15.527  1.00 15.00      A    O  
ATOM   4201  N   GLU A 432     -42.363  -1.530 -13.385  1.00 15.00      A    N  
ATOM   4202  HN  GLU A 432     -42.664  -0.902 -12.696  1.00 15.00      A    H  
ATOM   4203  CA  GLU A 432     -42.151  -2.931 -13.022  1.00 15.00      A    C  
ATOM   4204  CB  GLU A 432     -42.559  -3.157 -11.566  1.00 15.00      A    C  
ATOM   4205  CG  GLU A 432     -43.869  -2.483 -11.192  1.00 15.00      A    C  
ATOM   4206  CD  GLU A 432     -44.736  -3.336 -10.291  1.00 15.00      A    C  
ATOM   4207  OE1 GLU A 432     -44.551  -3.282  -9.065  1.00 15.00      A    O  
ATOM   4208  OE2 GLU A 432     -45.613  -4.053 -10.818  1.00 15.00      A    O  
ATOM   4209  C   GLU A 432     -42.930  -3.883 -13.935  1.00 15.00      A    C  
ATOM   4210  O   GLU A 432     -42.589  -5.058 -14.059  1.00 15.00      A    O  
ATOM   4211  N   ARG A 433     -43.966  -3.362 -14.586  1.00 15.00      A    N  
ATOM   4212  HN  ARG A 433     -44.170  -2.413 -14.467  1.00 15.00      A    H  
ATOM   4213  CA  ARG A 433     -44.789  -4.164 -15.487  1.00 15.00      A    C  
ATOM   4214  CB  ARG A 433     -46.211  -3.605 -15.574  1.00 15.00      A    C  
ATOM   4215  CG  ARG A 433     -47.168  -4.120 -14.509  1.00 15.00      A    C  
ATOM   4216  CD  ARG A 433     -47.117  -3.280 -13.241  1.00 15.00      A    C  
ATOM   4217  NE  ARG A 433     -46.988  -1.849 -13.527  1.00 15.00      A    N  
ATOM   4218  HE  ARG A 433     -46.092  -1.452 -13.417  1.00 15.00      A    H  
ATOM   4219  CZ  ARG A 433     -47.995  -1.050 -13.893  1.00 15.00      A    C  
ATOM   4220  NH1 ARG A 433     -49.232  -1.529 -14.020  1.00 15.00      A    N  
ATOM   4221 HH11 ARG A 433     -49.427  -2.533 -13.830  1.00 15.00      A    H  
ATOM   4222 HH12 ARG A 433     -50.013  -0.899 -14.304  1.00 15.00      A    H  
ATOM   4223  NH2 ARG A 433     -47.748   0.230 -14.135  1.00 15.00      A    N  
ATOM   4224 HH21 ARG A 433     -48.512   0.886 -14.418  1.00 15.00      A    H  
ATOM   4225 HH22 ARG A 433     -46.773   0.603 -14.039  1.00 15.00      A    H  
ATOM   4226  C   ARG A 433     -44.185  -4.232 -16.887  1.00 15.00      A    C  
ATOM   4227  O   ARG A 433     -44.794  -4.779 -17.809  1.00 15.00      A    O  
ATOM   4228  N   ASP A 434     -42.998  -3.672 -17.041  1.00 15.00      A    N  
ATOM   4229  HN  ASP A 434     -42.555  -3.257 -16.265  1.00 15.00      A    H  
ATOM   4230  CA  ASP A 434     -42.313  -3.662 -18.328  1.00 15.00      A    C  
ATOM   4231  CB  ASP A 434     -42.353  -2.266 -18.947  1.00 15.00      A    C  
ATOM   4232  CG  ASP A 434     -41.527  -2.172 -20.218  1.00 15.00      A    C  
ATOM   4233  OD1 ASP A 434     -42.111  -2.274 -21.313  1.00 15.00      A    O  
ATOM   4234  OD2 ASP A 434     -40.295  -1.997 -20.118  1.00 15.00      A    O  
ATOM   4235  C   ASP A 434     -40.870  -4.125 -18.174  1.00 15.00      A    C  
ATOM   4236  O   ASP A 434     -40.538  -4.845 -17.229  1.00 15.00      A    O  
ATOM   4237  N   MET B   1      15.267  -4.968  13.498  1.00 15.00      B    N  
ATOM   4238  HN  MET B   1      14.625  -5.282  12.825  1.00 15.00      B    H  
ATOM   4239  CA  MET B   1      16.434  -5.786  13.788  1.00 15.00      B    C  
ATOM   4240  CB  MET B   1      16.280  -6.482  15.143  1.00 15.00      B    C  
ATOM   4241  CG  MET B   1      16.202  -5.536  16.329  1.00 15.00      B    C  
ATOM   4242  SD  MET B   1      16.144  -6.405  17.909  1.00 15.00      B    S  
ATOM   4243  CE  MET B   1      15.965  -5.032  19.044  1.00 15.00      B    C  
ATOM   4244  C   MET B   1      16.636  -6.828  12.694  1.00 15.00      B    C  
ATOM   4245  O   MET B   1      15.707  -7.552  12.335  1.00 15.00      B    O  
ATOM   4246  N   THR B   2      17.843  -6.890  12.158  1.00 15.00      B    N  
ATOM   4247  HN  THR B   2      18.542  -6.281  12.474  1.00 15.00      B    H  
ATOM   4248  CA  THR B   2      18.162  -7.840  11.108  1.00 15.00      B    C  
ATOM   4249  CB  THR B   2      19.471  -7.451  10.398  1.00 15.00      B    C  
ATOM   4250  OG1 THR B   2      19.647  -6.029  10.483  1.00 15.00      B    O  
ATOM   4251  HG1 THR B   2      20.585  -5.819  10.443  1.00 15.00      B    H  
ATOM   4252  CG2 THR B   2      19.427  -7.864   8.934  1.00 15.00      B    C  
ATOM   4253  C   THR B   2      18.306  -9.239  11.691  1.00 15.00      B    C  
ATOM   4254  O   THR B   2      19.227  -9.510  12.462  1.00 15.00      B    O  
ATOM   4255  N   THR B   3      17.390 -10.119  11.330  1.00 15.00      B    N  
ATOM   4256  HN  THR B   3      16.680  -9.844  10.703  1.00 15.00      B    H  
ATOM   4257  CA  THR B   3      17.415 -11.483  11.824  1.00 15.00      B    C  
ATOM   4258  CB  THR B   3      15.989 -11.994  12.095  1.00 15.00      B    C  
ATOM   4259  OG1 THR B   3      15.189 -10.921  12.618  1.00 15.00      B    O  
ATOM   4260  HG1 THR B   3      15.762 -10.226  12.951  1.00 15.00      B    H  
ATOM   4261  CG2 THR B   3      16.026 -13.130  13.109  1.00 15.00      B    C  
ATOM   4262  C   THR B   3      18.113 -12.401  10.824  1.00 15.00      B    C  
ATOM   4263  O   THR B   3      17.627 -12.602   9.710  1.00 15.00      B    O  
ATOM   4264  N   LEU B   4      19.271 -12.927  11.213  1.00 15.00      B    N  
ATOM   4265  HN  LEU B   4      19.621 -12.711  12.102  1.00 15.00      B    H  
ATOM   4266  CA  LEU B   4      20.032 -13.818  10.349  1.00 15.00      B    C  
ATOM   4267  CB  LEU B   4      21.525 -13.776  10.692  1.00 15.00      B    C  
ATOM   4268  CG  LEU B   4      22.280 -12.498  10.302  1.00 15.00      B    C  
ATOM   4269  CD1 LEU B   4      22.092 -11.408  11.346  1.00 15.00      B    C  
ATOM   4270  CD2 LEU B   4      23.757 -12.790  10.087  1.00 15.00      B    C  
ATOM   4271  C   LEU B   4      19.503 -15.246  10.443  1.00 15.00      B    C  
ATOM   4272  O   LEU B   4      19.321 -15.781  11.537  1.00 15.00      B    O  
ATOM   4273  N   ALA B   5      19.253 -15.849   9.292  1.00 15.00      B    N  
ATOM   4274  HN  ALA B   5      19.437 -15.369   8.456  1.00 15.00      B    H  
ATOM   4275  CA  ALA B   5      18.743 -17.209   9.229  1.00 15.00      B    C  
ATOM   4276  CB  ALA B   5      17.438 -17.242   8.449  1.00 15.00      B    C  
ATOM   4277  C   ALA B   5      19.774 -18.122   8.580  1.00 15.00      B    C  
ATOM   4278  O   ALA B   5      20.534 -17.691   7.718  1.00 15.00      B    O  
ATOM   4279  N   SER B   6      19.810 -19.377   9.001  1.00 15.00      B    N  
ATOM   4280  HN  SER B   6      19.190 -19.672   9.697  1.00 15.00      B    H  
ATOM   4281  CA  SER B   6      20.761 -20.324   8.449  1.00 15.00      B    C  
ATOM   4282  CB  SER B   6      21.980 -20.438   9.362  1.00 15.00      B    C  
ATOM   4283  OG  SER B   6      21.590 -20.443  10.727  1.00 15.00      B    O  
ATOM   4284  HG  SER B   6      21.838 -19.602  11.129  1.00 15.00      B    H  
ATOM   4285  C   SER B   6      20.136 -21.695   8.239  1.00 15.00      B    C  
ATOM   4286  O   SER B   6      19.514 -22.253   9.144  1.00 15.00      B    O  
ATOM   4287  N   PHE B   7      20.297 -22.230   7.041  1.00 15.00      B    N  
ATOM   4288  HN  PHE B   7      20.791 -21.729   6.354  1.00 15.00      B    H  
ATOM   4289  CA  PHE B   7      19.770 -23.545   6.718  1.00 15.00      B    C  
ATOM   4290  CB  PHE B   7      18.446 -23.467   5.945  1.00 15.00      B    C  
ATOM   4291  CG  PHE B   7      18.515 -22.768   4.615  1.00 15.00      B    C  
ATOM   4292  CD1 PHE B   7      18.356 -21.395   4.530  1.00 15.00      B    C  
ATOM   4293  CD2 PHE B   7      18.722 -23.488   3.448  1.00 15.00      B    C  
ATOM   4294  CE1 PHE B   7      18.404 -20.751   3.308  1.00 15.00      B    C  
ATOM   4295  CE2 PHE B   7      18.774 -22.851   2.224  1.00 15.00      B    C  
ATOM   4296  CZ  PHE B   7      18.614 -21.481   2.153  1.00 15.00      B    C  
ATOM   4297  C   PHE B   7      20.807 -24.373   5.976  1.00 15.00      B    C  
ATOM   4298  O   PHE B   7      21.736 -23.828   5.375  1.00 15.00      B    O  
ATOM   4299  N   VAL B   8      20.651 -25.684   6.035  1.00 15.00      B    N  
ATOM   4300  HN  VAL B   8      19.884 -26.052   6.520  1.00 15.00      B    H  
ATOM   4301  CA  VAL B   8      21.577 -26.599   5.385  1.00 15.00      B    C  
ATOM   4302  CB  VAL B   8      21.783 -27.870   6.237  1.00 15.00      B    C  
ATOM   4303  CG1 VAL B   8      22.853 -28.765   5.632  1.00 15.00      B    C  
ATOM   4304  CG2 VAL B   8      22.129 -27.505   7.674  1.00 15.00      B    C  
ATOM   4305  C   VAL B   8      21.043 -27.004   4.018  1.00 15.00      B    C  
ATOM   4306  O   VAL B   8      19.852 -27.270   3.868  1.00 15.00      B    O  
ATOM   4307  N   THR B   9      21.920 -27.031   3.026  1.00 15.00      B    N  
ATOM   4308  HN  THR B   9      22.855 -26.780   3.202  1.00 15.00      B    H  
ATOM   4309  CA  THR B   9      21.533 -27.417   1.682  1.00 15.00      B    C  
ATOM   4310  CB  THR B   9      21.097 -26.205   0.828  1.00 15.00      B    C  
ATOM   4311  OG1 THR B   9      20.804 -26.632  -0.511  1.00 15.00      B    O  
ATOM   4312  HG1 THR B   9      20.721 -25.861  -1.082  1.00 15.00      B    H  
ATOM   4313  CG2 THR B   9      22.177 -25.130   0.795  1.00 15.00      B    C  
ATOM   4314  C   THR B   9      22.664 -28.174   0.989  1.00 15.00      B    C  
ATOM   4315  O   THR B   9      23.836 -27.815   1.109  1.00 15.00      B    O  
ATOM   4316  N   THR B  10      22.305 -29.237   0.285  1.00 15.00      B    N  
ATOM   4317  HN  THR B  10      21.359 -29.490   0.248  1.00 15.00      B    H  
ATOM   4318  CA  THR B  10      23.275 -30.048  -0.431  1.00 15.00      B    C  
ATOM   4319  CB  THR B  10      22.759 -31.488  -0.577  1.00 15.00      B    C  
ATOM   4320  OG1 THR B  10      21.322 -31.468  -0.602  1.00 15.00      B    O  
ATOM   4321  HG1 THR B  10      21.012 -31.917  -1.393  1.00 15.00      B    H  
ATOM   4322  CG2 THR B  10      23.232 -32.346   0.587  1.00 15.00      B    C  
ATOM   4323  C   THR B  10      23.529 -29.468  -1.818  1.00 15.00      B    C  
ATOM   4324  O   THR B  10      24.485 -29.837  -2.496  1.00 15.00      B    O  
ATOM   4325  N   ASN B  11      22.658 -28.555  -2.229  1.00 15.00      B    N  
ATOM   4326  HN  ASN B  11      21.927 -28.291  -1.632  1.00 15.00      B    H  
ATOM   4327  CA  ASN B  11      22.771 -27.913  -3.531  1.00 15.00      B    C  
ATOM   4328  CB  ASN B  11      21.638 -28.362  -4.461  1.00 15.00      B    C  
ATOM   4329  CG  ASN B  11      21.855 -27.933  -5.901  1.00 15.00      B    C  
ATOM   4330  OD1 ASN B  11      22.419 -28.674  -6.699  1.00 15.00      B    O  
ATOM   4331  ND2 ASN B  11      21.409 -26.732  -6.244  1.00 15.00      B    N  
ATOM   4332 HD21 ASN B  11      20.969 -26.187  -5.558  1.00 15.00      B    H  
ATOM   4333 HD22 ASN B  11      21.545 -26.437  -7.167  1.00 15.00      B    H  
ATOM   4334  C   ASN B  11      22.740 -26.401  -3.366  1.00 15.00      B    C  
ATOM   4335  O   ASN B  11      21.670 -25.791  -3.349  1.00 15.00      B    O  
ATOM   4336  N   PRO B  12      23.917 -25.782  -3.211  1.00 15.00      B    N  
ATOM   4337  CA  PRO B  12      24.033 -24.337  -3.038  1.00 15.00      B    C  
ATOM   4338  CB  PRO B  12      25.425 -24.184  -2.426  1.00 15.00      B    C  
ATOM   4339  CG  PRO B  12      26.208 -25.330  -2.970  1.00 15.00      B    C  
ATOM   4340  CD  PRO B  12      25.231 -26.454  -3.187  1.00 15.00      B    C  
ATOM   4341  C   PRO B  12      23.949 -23.576  -4.361  1.00 15.00      B    C  
ATOM   4342  O   PRO B  12      24.670 -23.881  -5.314  1.00 15.00      B    O  
ATOM   4343  N   ASP B  13      23.062 -22.592  -4.416  1.00 15.00      B    N  
ATOM   4344  HN  ASP B  13      22.508 -22.399  -3.630  1.00 15.00      B    H  
ATOM   4345  CA  ASP B  13      22.904 -21.778  -5.616  1.00 15.00      B    C  
ATOM   4346  CB  ASP B  13      21.466 -21.277  -5.759  1.00 15.00      B    C  
ATOM   4347  CG  ASP B  13      21.193 -20.705  -7.138  1.00 15.00      B    C  
ATOM   4348  OD1 ASP B  13      21.939 -19.800  -7.566  1.00 15.00      B    O  
ATOM   4349  OD2 ASP B  13      20.239 -21.168  -7.795  1.00 15.00      B    O  
ATOM   4350  C   ASP B  13      23.861 -20.597  -5.544  1.00 15.00      B    C  
ATOM   4351  O   ASP B  13      23.767 -19.769  -4.638  1.00 15.00      B    O  
ATOM   4352  N   PHE B  14      24.781 -20.525  -6.491  1.00 15.00      B    N  
ATOM   4353  HN  PHE B  14      24.787 -21.197  -7.202  1.00 15.00      B    H  
ATOM   4354  CA  PHE B  14      25.771 -19.459  -6.507  1.00 15.00      B    C  
ATOM   4355  CB  PHE B  14      27.151 -20.013  -6.864  1.00 15.00      B    C  
ATOM   4356  CG  PHE B  14      27.695 -20.965  -5.837  1.00 15.00      B    C  
ATOM   4357  CD1 PHE B  14      28.113 -20.501  -4.600  1.00 15.00      B    C  
ATOM   4358  CD2 PHE B  14      27.786 -22.320  -6.105  1.00 15.00      B    C  
ATOM   4359  CE1 PHE B  14      28.611 -21.371  -3.649  1.00 15.00      B    C  
ATOM   4360  CE2 PHE B  14      28.284 -23.196  -5.159  1.00 15.00      B    C  
ATOM   4361  CZ  PHE B  14      28.697 -22.720  -3.930  1.00 15.00      B    C  
ATOM   4362  C   PHE B  14      25.386 -18.318  -7.441  1.00 15.00      B    C  
ATOM   4363  O   PHE B  14      26.211 -17.460  -7.750  1.00 15.00      B    O  
ATOM   4364  N   GLY B  15      24.141 -18.310  -7.891  1.00 15.00      B    N  
ATOM   4365  HN  GLY B  15      23.515 -19.028  -7.623  1.00 15.00      B    H  
ATOM   4366  CA  GLY B  15      23.685 -17.255  -8.769  1.00 15.00      B    C  
ATOM   4367  C   GLY B  15      23.077 -16.113  -7.982  1.00 15.00      B    C  
ATOM   4368  O   GLY B  15      22.876 -15.016  -8.506  1.00 15.00      B    O  
ATOM   4369  N   GLY B  16      22.788 -16.376  -6.715  1.00 15.00      B    N  
ATOM   4370  HN  GLY B  16      22.977 -17.269  -6.357  1.00 15.00      B    H  
ATOM   4371  CA  GLY B  16      22.202 -15.367  -5.860  1.00 15.00      B    C  
ATOM   4372  C   GLY B  16      23.200 -14.793  -4.876  1.00 15.00      B    C  
ATOM   4373  O   GLY B  16      24.291 -15.333  -4.697  1.00 15.00      B    O  
ATOM   4374  N   PHE B  17      22.822 -13.696  -4.230  1.00 15.00      B    N  
ATOM   4375  HN  PHE B  17      21.938 -13.322  -4.410  1.00 15.00      B    H  
ATOM   4376  CA  PHE B  17      23.686 -13.041  -3.253  1.00 15.00      B    C  
ATOM   4377  CB  PHE B  17      23.316 -11.559  -3.117  1.00 15.00      B    C  
ATOM   4378  CG  PHE B  17      23.439 -10.773  -4.392  1.00 15.00      B    C  
ATOM   4379  CD1 PHE B  17      24.685 -10.433  -4.894  1.00 15.00      B    C  
ATOM   4380  CD2 PHE B  17      22.310 -10.370  -5.086  1.00 15.00      B    C  
ATOM   4381  CE1 PHE B  17      24.802  -9.708  -6.065  1.00 15.00      B    C  
ATOM   4382  CE2 PHE B  17      22.419  -9.645  -6.257  1.00 15.00      B    C  
ATOM   4383  CZ  PHE B  17      23.668  -9.313  -6.748  1.00 15.00      B    C  
ATOM   4384  C   PHE B  17      23.588 -13.734  -1.896  1.00 15.00      B    C  
ATOM   4385  O   PHE B  17      23.154 -13.134  -0.909  1.00 15.00      B    O  
ATOM   4386  N   GLU B  18      23.990 -14.996  -1.857  1.00 15.00      B    N  
ATOM   4387  HN  GLU B  18      24.337 -15.413  -2.677  1.00 15.00      B    H  
ATOM   4388  CA  GLU B  18      23.942 -15.782  -0.633  1.00 15.00      B    C  
ATOM   4389  CB  GLU B  18      22.903 -16.894  -0.754  1.00 15.00      B    C  
ATOM   4390  CG  GLU B  18      21.473 -16.390  -0.694  1.00 15.00      B    C  
ATOM   4391  CD  GLU B  18      20.508 -17.271  -1.451  1.00 15.00      B    C  
ATOM   4392  OE1 GLU B  18      20.097 -18.320  -0.908  1.00 15.00      B    O  
ATOM   4393  OE2 GLU B  18      20.122 -16.904  -2.582  1.00 15.00      B    O  
ATOM   4394  C   GLU B  18      25.309 -16.360  -0.295  1.00 15.00      B    C  
ATOM   4395  O   GLU B  18      25.978 -16.947  -1.145  1.00 15.00      B    O  
ATOM   4396  N   PHE B  19      25.722 -16.173   0.949  1.00 15.00      B    N  
ATOM   4397  HN  PHE B  19      25.146 -15.679   1.571  1.00 15.00      B    H  
ATOM   4398  CA  PHE B  19      27.003 -16.669   1.417  1.00 15.00      B    C  
ATOM   4399  CB  PHE B  19      27.530 -15.770   2.538  1.00 15.00      B    C  
ATOM   4400  CG  PHE B  19      28.974 -15.995   2.895  1.00 15.00      B    C  
ATOM   4401  CD1 PHE B  19      29.323 -16.856   3.923  1.00 15.00      B    C  
ATOM   4402  CD2 PHE B  19      29.981 -15.338   2.207  1.00 15.00      B    C  
ATOM   4403  CE1 PHE B  19      30.649 -17.059   4.257  1.00 15.00      B    C  
ATOM   4404  CE2 PHE B  19      31.309 -15.536   2.535  1.00 15.00      B    C  
ATOM   4405  CZ  PHE B  19      31.643 -16.398   3.562  1.00 15.00      B    C  
ATOM   4406  C   PHE B  19      26.858 -18.099   1.916  1.00 15.00      B    C  
ATOM   4407  O   PHE B  19      26.067 -18.374   2.821  1.00 15.00      B    O  
ATOM   4408  N   TYR B  20      27.616 -19.004   1.320  1.00 15.00      B    N  
ATOM   4409  HN  TYR B  20      28.227 -18.722   0.608  1.00 15.00      B    H  
ATOM   4410  CA  TYR B  20      27.571 -20.404   1.701  1.00 15.00      B    C  
ATOM   4411  CB  TYR B  20      27.360 -21.293   0.477  1.00 15.00      B    C  
ATOM   4412  CG  TYR B  20      26.012 -21.146  -0.184  1.00 15.00      B    C  
ATOM   4413  CD1 TYR B  20      24.942 -21.944   0.195  1.00 15.00      B    C  
ATOM   4414  CD2 TYR B  20      25.815 -20.223  -1.200  1.00 15.00      B    C  
ATOM   4415  CE1 TYR B  20      23.713 -21.826  -0.423  1.00 15.00      B    C  
ATOM   4416  CE2 TYR B  20      24.590 -20.095  -1.819  1.00 15.00      B    C  
ATOM   4417  CZ  TYR B  20      23.543 -20.900  -1.430  1.00 15.00      B    C  
ATOM   4418  OH  TYR B  20      22.323 -20.784  -2.053  1.00 15.00      B    O  
ATOM   4419  HH  TYR B  20      22.417 -20.230  -2.839  1.00 15.00      B    H  
ATOM   4420  C   TYR B  20      28.855 -20.817   2.396  1.00 15.00      B    C  
ATOM   4421  O   TYR B  20      29.949 -20.434   1.982  1.00 15.00      B    O  
ATOM   4422  N   VAL B  21      28.713 -21.586   3.459  1.00 15.00      B    N  
ATOM   4423  HN  VAL B  21      27.806 -21.825   3.757  1.00 15.00      B    H  
ATOM   4424  CA  VAL B  21      29.858 -22.079   4.205  1.00 15.00      B    C  
ATOM   4425  CB  VAL B  21      29.697 -21.846   5.723  1.00 15.00      B    C  
ATOM   4426  CG1 VAL B  21      31.035 -21.990   6.430  1.00 15.00      B    C  
ATOM   4427  CG2 VAL B  21      29.087 -20.480   6.004  1.00 15.00      B    C  
ATOM   4428  C   VAL B  21      30.022 -23.571   3.945  1.00 15.00      B    C  
ATOM   4429  O   VAL B  21      29.052 -24.329   4.027  1.00 15.00      B    O  
ATOM   4430  N   GLU B  22      31.237 -23.984   3.607  1.00 15.00      B    N  
ATOM   4431  HN  GLU B  22      31.963 -23.331   3.539  1.00 15.00      B    H  
ATOM   4432  CA  GLU B  22      31.519 -25.386   3.333  1.00 15.00      B    C  
ATOM   4433  CB  GLU B  22      32.794 -25.521   2.495  1.00 15.00      B    C  
ATOM   4434  CG  GLU B  22      32.950 -26.867   1.800  1.00 15.00      B    C  
ATOM   4435  CD  GLU B  22      34.098 -26.888   0.810  1.00 15.00      B    C  
ATOM   4436  OE1 GLU B  22      35.254 -26.690   1.238  1.00 15.00      B    O  
ATOM   4437  OE2 GLU B  22      33.840 -27.107  -0.391  1.00 15.00      B    O  
ATOM   4438  C   GLU B  22      31.644 -26.178   4.634  1.00 15.00      B    C  
ATOM   4439  O   GLU B  22      31.884 -25.607   5.701  1.00 15.00      B    O  
ATOM   4440  N   ALA B  23      31.467 -27.490   4.536  1.00 15.00      B    N  
ATOM   4441  HN  ALA B  23      31.278 -27.876   3.657  1.00 15.00      B    H  
ATOM   4442  CA  ALA B  23      31.554 -28.375   5.689  1.00 15.00      B    C  
ATOM   4443  CB  ALA B  23      31.194 -29.795   5.282  1.00 15.00      B    C  
ATOM   4444  C   ALA B  23      32.946 -28.344   6.311  1.00 15.00      B    C  
ATOM   4445  O   ALA B  23      33.935 -28.677   5.661  1.00 15.00      B    O  
ATOM   4446  N   GLY B  24      33.018 -27.931   7.569  1.00 15.00      B    N  
ATOM   4447  HN  GLY B  24      32.193 -27.662   8.035  1.00 15.00      B    H  
ATOM   4448  CA  GLY B  24      34.292 -27.873   8.262  1.00 15.00      B    C  
ATOM   4449  C   GLY B  24      34.982 -26.532   8.120  1.00 15.00      B    C  
ATOM   4450  O   GLY B  24      35.949 -26.250   8.827  1.00 15.00      B    O  
ATOM   4451  N   GLN B  25      34.491 -25.702   7.210  1.00 15.00      B    N  
ATOM   4452  HN  GLN B  25      33.708 -25.973   6.684  1.00 15.00      B    H  
ATOM   4453  CA  GLN B  25      35.078 -24.390   6.990  1.00 15.00      B    C  
ATOM   4454  CB  GLN B  25      34.815 -23.900   5.566  1.00 15.00      B    C  
ATOM   4455  CG  GLN B  25      35.699 -22.734   5.144  1.00 15.00      B    C  
ATOM   4456  CD  GLN B  25      35.039 -21.829   4.121  1.00 15.00      B    C  
ATOM   4457  OE1 GLN B  25      35.145 -22.045   2.919  1.00 15.00      B    O  
ATOM   4458  NE2 GLN B  25      34.356 -20.797   4.594  1.00 15.00      B    N  
ATOM   4459 HE21 GLN B  25      34.313 -20.672   5.570  1.00 15.00      B    H  
ATOM   4460 HE22 GLN B  25      33.925 -20.199   3.951  1.00 15.00      B    H  
ATOM   4461  C   GLN B  25      34.528 -23.386   7.993  1.00 15.00      B    C  
ATOM   4462  O   GLN B  25      33.354 -23.438   8.355  1.00 15.00      B    O  
ATOM   4463  N   GLN B  26      35.385 -22.484   8.448  1.00 15.00      B    N  
ATOM   4464  HN  GLN B  26      36.311 -22.503   8.133  1.00 15.00      B    H  
ATOM   4465  CA  GLN B  26      34.977 -21.465   9.400  1.00 15.00      B    C  
ATOM   4466  CB  GLN B  26      36.192 -20.825  10.071  1.00 15.00      B    C  
ATOM   4467  CG  GLN B  26      36.957 -21.762  10.989  1.00 15.00      B    C  
ATOM   4468  CD  GLN B  26      37.770 -21.016  12.028  1.00 15.00      B    C  
ATOM   4469  OE1 GLN B  26      38.924 -20.664  11.800  1.00 15.00      B    O  
ATOM   4470  NE2 GLN B  26      37.168 -20.766  13.178  1.00 15.00      B    N  
ATOM   4471 HE21 GLN B  26      36.243 -21.073  13.293  1.00 15.00      B    H  
ATOM   4472 HE22 GLN B  26      37.671 -20.286  13.866  1.00 15.00      B    H  
ATOM   4473  C   GLN B  26      34.134 -20.401   8.708  1.00 15.00      B    C  
ATOM   4474  O   GLN B  26      34.208 -20.230   7.486  1.00 15.00      B    O  
ATOM   4475  N   PHE B  27      33.334 -19.695   9.487  1.00 15.00      B    N  
ATOM   4476  HN  PHE B  27      33.327 -19.874  10.451  1.00 15.00      B    H  
ATOM   4477  CA  PHE B  27      32.476 -18.652   8.951  1.00 15.00      B    C  
ATOM   4478  CB  PHE B  27      31.124 -18.649   9.678  1.00 15.00      B    C  
ATOM   4479  CG  PHE B  27      30.222 -17.501   9.308  1.00 15.00      B    C  
ATOM   4480  CD1 PHE B  27      29.914 -16.518  10.236  1.00 15.00      B    C  
ATOM   4481  CD2 PHE B  27      29.686 -17.405   8.036  1.00 15.00      B    C  
ATOM   4482  CE1 PHE B  27      29.088 -15.462   9.900  1.00 15.00      B    C  
ATOM   4483  CE2 PHE B  27      28.859 -16.353   7.693  1.00 15.00      B    C  
ATOM   4484  CZ  PHE B  27      28.559 -15.380   8.627  1.00 15.00      B    C  
ATOM   4485  C   PHE B  27      33.143 -17.288   9.076  1.00 15.00      B    C  
ATOM   4486  O   PHE B  27      33.277 -16.759  10.179  1.00 15.00      B    O  
ATOM   4487  N   ASP B  28      33.582 -16.741   7.951  1.00 15.00      B    N  
ATOM   4488  HN  ASP B  28      33.484 -17.230   7.109  1.00 15.00      B    H  
ATOM   4489  CA  ASP B  28      34.219 -15.429   7.939  1.00 15.00      B    C  
ATOM   4490  CB  ASP B  28      35.127 -15.276   6.711  1.00 15.00      B    C  
ATOM   4491  CG  ASP B  28      36.033 -14.056   6.783  1.00 15.00      B    C  
ATOM   4492  OD1 ASP B  28      35.511 -12.934   6.944  1.00 15.00      B    O  
ATOM   4493  OD2 ASP B  28      37.266 -14.219   6.660  1.00 15.00      B    O  
ATOM   4494  C   ASP B  28      33.152 -14.335   7.964  1.00 15.00      B    C  
ATOM   4495  O   ASP B  28      32.456 -14.097   6.970  1.00 15.00      B    O  
ATOM   4496  N   ASP B  29      33.009 -13.697   9.116  1.00 15.00      B    N  
ATOM   4497  HN  ASP B  29      33.587 -13.941   9.873  1.00 15.00      B    H  
ATOM   4498  CA  ASP B  29      32.026 -12.636   9.296  1.00 15.00      B    C  
ATOM   4499  CB  ASP B  29      31.722 -12.434  10.785  1.00 15.00      B    C  
ATOM   4500  CG  ASP B  29      32.895 -11.847  11.549  1.00 15.00      B    C  
ATOM   4501  OD1 ASP B  29      33.940 -12.519  11.632  1.00 15.00      B    O  
ATOM   4502  OD2 ASP B  29      32.767 -10.711  12.057  1.00 15.00      B    O  
ATOM   4503  C   ASP B  29      32.515 -11.330   8.693  1.00 15.00      B    C  
ATOM   4504  O   ASP B  29      31.718 -10.506   8.248  1.00 15.00      B    O  
ATOM   4505  N   SER B  30      33.827 -11.160   8.658  1.00 15.00      B    N  
ATOM   4506  HN  SER B  30      34.410 -11.879   8.985  1.00 15.00      B    H  
ATOM   4507  CA  SER B  30      34.427  -9.951   8.126  1.00 15.00      B    C  
ATOM   4508  CB  SER B  30      35.931  -9.952   8.388  1.00 15.00      B    C  
ATOM   4509  OG  SER B  30      36.197  -9.802   9.775  1.00 15.00      B    O  
ATOM   4510  HG  SER B  30      35.680 -10.446  10.279  1.00 15.00      B    H  
ATOM   4511  C   SER B  30      34.114  -9.787   6.642  1.00 15.00      B    C  
ATOM   4512  O   SER B  30      33.687  -8.715   6.200  1.00 15.00      B    O  
ATOM   4513  N   ALA B  31      34.306 -10.854   5.878  1.00 15.00      B    N  
ATOM   4514  HN  ALA B  31      34.667 -11.685   6.288  1.00 15.00      B    H  
ATOM   4515  CA  ALA B  31      34.018 -10.831   4.454  1.00 15.00      B    C  
ATOM   4516  CB  ALA B  31      34.541 -12.091   3.781  1.00 15.00      B    C  
ATOM   4517  C   ALA B  31      32.516 -10.692   4.238  1.00 15.00      B    C  
ATOM   4518  O   ALA B  31      32.068  -9.986   3.334  1.00 15.00      B    O  
ATOM   4519  N   TYR B  32      31.745 -11.356   5.094  1.00 15.00      B    N  
ATOM   4520  HN  TYR B  32      32.170 -11.893   5.799  1.00 15.00      B    H  
ATOM   4521  CA  TYR B  32      30.290 -11.307   5.018  1.00 15.00      B    C  
ATOM   4522  CB  TYR B  32      29.670 -12.253   6.058  1.00 15.00      B    C  
ATOM   4523  CG  TYR B  32      28.164 -12.412   5.950  1.00 15.00      B    C  
ATOM   4524  CD1 TYR B  32      27.297 -11.516   6.568  1.00 15.00      B    C  
ATOM   4525  CD2 TYR B  32      27.609 -13.460   5.230  1.00 15.00      B    C  
ATOM   4526  CE1 TYR B  32      25.925 -11.659   6.468  1.00 15.00      B    C  
ATOM   4527  CE2 TYR B  32      26.239 -13.612   5.125  1.00 15.00      B    C  
ATOM   4528  CZ  TYR B  32      25.401 -12.710   5.745  1.00 15.00      B    C  
ATOM   4529  OH  TYR B  32      24.034 -12.855   5.632  1.00 15.00      B    O  
ATOM   4530  HH  TYR B  32      23.823 -13.788   5.478  1.00 15.00      B    H  
ATOM   4531  C   TYR B  32      29.800  -9.883   5.255  1.00 15.00      B    C  
ATOM   4532  O   TYR B  32      28.948  -9.381   4.530  1.00 15.00      B    O  
ATOM   4533  N   GLU B  33      30.365  -9.236   6.263  1.00 15.00      B    N  
ATOM   4534  HN  GLU B  33      31.056  -9.694   6.796  1.00 15.00      B    H  
ATOM   4535  CA  GLU B  33      29.987  -7.877   6.621  1.00 15.00      B    C  
ATOM   4536  CB  GLU B  33      30.697  -7.451   7.907  1.00 15.00      B    C  
ATOM   4537  CG  GLU B  33      29.943  -6.420   8.730  1.00 15.00      B    C  
ATOM   4538  CD  GLU B  33      30.347  -6.447  10.189  1.00 15.00      B    C  
ATOM   4539  OE1 GLU B  33      31.366  -5.823  10.535  1.00 15.00      B    O  
ATOM   4540  OE2 GLU B  33      29.655  -7.109  10.995  1.00 15.00      B    O  
ATOM   4541  C   GLU B  33      30.266  -6.882   5.493  1.00 15.00      B    C  
ATOM   4542  O   GLU B  33      29.437  -6.023   5.204  1.00 15.00      B    O  
ATOM   4543  N   GLU B  34      31.419  -7.005   4.844  1.00 15.00      B    N  
ATOM   4544  HN  GLU B  34      32.041  -7.723   5.097  1.00 15.00      B    H  
ATOM   4545  CA  GLU B  34      31.776  -6.090   3.762  1.00 15.00      B    C  
ATOM   4546  CB  GLU B  34      33.282  -6.128   3.468  1.00 15.00      B    C  
ATOM   4547  CG  GLU B  34      33.753  -5.047   2.500  1.00 15.00      B    C  
ATOM   4548  CD  GLU B  34      35.153  -4.544   2.797  1.00 15.00      B    C  
ATOM   4549  OE1 GLU B  34      35.982  -4.489   1.864  1.00 15.00      B    O  
ATOM   4550  OE2 GLU B  34      35.426  -4.188   3.965  1.00 15.00      B    O  
ATOM   4551  C   GLU B  34      30.957  -6.346   2.493  1.00 15.00      B    C  
ATOM   4552  O   GLU B  34      30.632  -5.416   1.757  1.00 15.00      B    O  
ATOM   4553  N   ALA B  35      30.600  -7.602   2.255  1.00 15.00      B    N  
ATOM   4554  HN  ALA B  35      30.863  -8.306   2.887  1.00 15.00      B    H  
ATOM   4555  CA  ALA B  35      29.833  -7.961   1.064  1.00 15.00      B    C  
ATOM   4556  CB  ALA B  35      30.276  -9.319   0.540  1.00 15.00      B    C  
ATOM   4557  C   ALA B  35      28.324  -7.948   1.311  1.00 15.00      B    C  
ATOM   4558  O   ALA B  35      27.546  -8.359   0.449  1.00 15.00      B    O  
ATOM   4559  N   TYR B  36      27.908  -7.474   2.478  1.00 15.00      B    N  
ATOM   4560  HN  TYR B  36      28.566  -7.148   3.125  1.00 15.00      B    H  
ATOM   4561  CA  TYR B  36      26.487  -7.430   2.809  1.00 15.00      B    C  
ATOM   4562  CB  TYR B  36      26.113  -8.575   3.753  1.00 15.00      B    C  
ATOM   4563  CG  TYR B  36      25.789  -9.878   3.060  1.00 15.00      B    C  
ATOM   4564  CD1 TYR B  36      24.474 -10.239   2.813  1.00 15.00      B    C  
ATOM   4565  CD2 TYR B  36      26.794 -10.750   2.661  1.00 15.00      B    C  
ATOM   4566  CE1 TYR B  36      24.165 -11.431   2.190  1.00 15.00      B    C  
ATOM   4567  CE2 TYR B  36      26.495 -11.944   2.034  1.00 15.00      B    C  
ATOM   4568  CZ  TYR B  36      25.179 -12.278   1.803  1.00 15.00      B    C  
ATOM   4569  OH  TYR B  36      24.872 -13.467   1.191  1.00 15.00      B    O  
ATOM   4570  HH  TYR B  36      24.227 -13.310   0.486  1.00 15.00      B    H  
ATOM   4571  C   TYR B  36      26.077  -6.102   3.431  1.00 15.00      B    C  
ATOM   4572  O   TYR B  36      25.017  -5.563   3.113  1.00 15.00      B    O  
ATOM   4573  N   GLY B  37      26.910  -5.583   4.321  1.00 15.00      B    N  
ATOM   4574  HN  GLY B  37      27.752  -6.047   4.527  1.00 15.00      B    H  
ATOM   4575  CA  GLY B  37      26.598  -4.334   4.986  1.00 15.00      B    C  
ATOM   4576  C   GLY B  37      25.751  -4.567   6.220  1.00 15.00      B    C  
ATOM   4577  O   GLY B  37      25.049  -3.668   6.686  1.00 15.00      B    O  
ATOM   4578  N   VAL B  38      25.820  -5.784   6.745  1.00 15.00      B    N  
ATOM   4579  HN  VAL B  38      26.416  -6.443   6.334  1.00 15.00      B    H  
ATOM   4580  CA  VAL B  38      25.058  -6.164   7.926  1.00 15.00      B    C  
ATOM   4581  CB  VAL B  38      24.092  -7.332   7.620  1.00 15.00      B    C  
ATOM   4582  CG1 VAL B  38      23.248  -7.674   8.840  1.00 15.00      B    C  
ATOM   4583  CG2 VAL B  38      23.205  -7.006   6.428  1.00 15.00      B    C  
ATOM   4584  C   VAL B  38      26.006  -6.590   9.039  1.00 15.00      B    C  
ATOM   4585  O   VAL B  38      26.859  -7.451   8.833  1.00 15.00      B    O  
ATOM   4586  N   SER B  39      25.854  -5.976  10.206  1.00 15.00      B    N  
ATOM   4587  HN  SER B  39      25.163  -5.290  10.299  1.00 15.00      B    H  
ATOM   4588  CA  SER B  39      26.689  -6.284  11.355  1.00 15.00      B    C  
ATOM   4589  CB  SER B  39      26.393  -5.288  12.474  1.00 15.00      B    C  
ATOM   4590  OG  SER B  39      25.815  -4.103  11.947  1.00 15.00      B    O  
ATOM   4591  HG  SER B  39      26.514  -3.502  11.679  1.00 15.00      B    H  
ATOM   4592  C   SER B  39      26.447  -7.708  11.849  1.00 15.00      B    C  
ATOM   4593  O   SER B  39      25.321  -8.076  12.195  1.00 15.00      B    O  
ATOM   4594  N   VAL B  40      27.504  -8.506  11.871  1.00 15.00      B    N  
ATOM   4595  HN  VAL B  40      28.375  -8.154  11.562  1.00 15.00      B    H  
ATOM   4596  CA  VAL B  40      27.411  -9.888  12.325  1.00 15.00      B    C  
ATOM   4597  CB  VAL B  40      28.144 -10.858  11.372  1.00 15.00      B    C  
ATOM   4598  CG1 VAL B  40      27.735 -12.296  11.653  1.00 15.00      B    C  
ATOM   4599  CG2 VAL B  40      27.875 -10.499   9.919  1.00 15.00      B    C  
ATOM   4600  C   VAL B  40      27.987 -10.038  13.732  1.00 15.00      B    C  
ATOM   4601  O   VAL B  40      29.198  -9.917  13.932  1.00 15.00      B    O  
ATOM   4602  N   PRO B  41      27.121 -10.275  14.731  1.00 15.00      B    N  
ATOM   4603  CA  PRO B  41      27.548 -10.452  16.122  1.00 15.00      B    C  
ATOM   4604  CB  PRO B  41      26.236 -10.406  16.910  1.00 15.00      B    C  
ATOM   4605  CG  PRO B  41      25.189 -10.822  15.936  1.00 15.00      B    C  
ATOM   4606  CD  PRO B  41      25.658 -10.371  14.580  1.00 15.00      B    C  
ATOM   4607  C   PRO B  41      28.255 -11.791  16.337  1.00 15.00      B    C  
ATOM   4608  O   PRO B  41      27.947 -12.780  15.666  1.00 15.00      B    O  
ATOM   4609  N   THR B  42      29.188 -11.810  17.286  1.00 15.00      B    N  
ATOM   4610  HN  THR B  42      29.368 -10.989  17.791  1.00 15.00      B    H  
ATOM   4611  CA  THR B  42      29.969 -13.002  17.605  1.00 15.00      B    C  
ATOM   4612  CB  THR B  42      30.849 -12.745  18.839  1.00 15.00      B    C  
ATOM   4613  OG1 THR B  42      31.164 -11.344  18.894  1.00 15.00      B    O  
ATOM   4614  HG1 THR B  42      32.120 -11.234  18.883  1.00 15.00      B    H  
ATOM   4615  CG2 THR B  42      32.140 -13.544  18.749  1.00 15.00      B    C  
ATOM   4616  C   THR B  42      29.097 -14.233  17.844  1.00 15.00      B    C  
ATOM   4617  O   THR B  42      29.376 -15.300  17.304  1.00 15.00      B    O  
ATOM   4618  N   ALA B  43      28.027 -14.066  18.622  1.00 15.00      B    N  
ATOM   4619  HN  ALA B  43      27.856 -13.185  19.008  1.00 15.00      B    H  
ATOM   4620  CA  ALA B  43      27.113 -15.167  18.932  1.00 15.00      B    C  
ATOM   4621  CB  ALA B  43      25.930 -14.660  19.741  1.00 15.00      B    C  
ATOM   4622  C   ALA B  43      26.633 -15.872  17.665  1.00 15.00      B    C  
ATOM   4623  O   ALA B  43      26.551 -17.098  17.614  1.00 15.00      B    O  
ATOM   4624  N   VAL B  44      26.330 -15.088  16.639  1.00 15.00      B    N  
ATOM   4625  HN  VAL B  44      26.426 -14.120  16.733  1.00 15.00      B    H  
ATOM   4626  CA  VAL B  44      25.876 -15.636  15.371  1.00 15.00      B    C  
ATOM   4627  CB  VAL B  44      25.259 -14.542  14.470  1.00 15.00      B    C  
ATOM   4628  CG1 VAL B  44      25.015 -15.058  13.061  1.00 15.00      B    C  
ATOM   4629  CG2 VAL B  44      23.960 -14.033  15.077  1.00 15.00      B    C  
ATOM   4630  C   VAL B  44      27.037 -16.327  14.657  1.00 15.00      B    C  
ATOM   4631  O   VAL B  44      26.881 -17.413  14.105  1.00 15.00      B    O  
ATOM   4632  N   VAL B  45      28.209 -15.698  14.700  1.00 15.00      B    N  
ATOM   4633  HN  VAL B  45      28.273 -14.842  15.176  1.00 15.00      B    H  
ATOM   4634  CA  VAL B  45      29.405 -16.252  14.072  1.00 15.00      B    C  
ATOM   4635  CB  VAL B  45      30.623 -15.315  14.247  1.00 15.00      B    C  
ATOM   4636  CG1 VAL B  45      31.836 -15.851  13.500  1.00 15.00      B    C  
ATOM   4637  CG2 VAL B  45      30.290 -13.907  13.781  1.00 15.00      B    C  
ATOM   4638  C   VAL B  45      29.728 -17.615  14.680  1.00 15.00      B    C  
ATOM   4639  O   VAL B  45      30.000 -18.581  13.963  1.00 15.00      B    O  
ATOM   4640  N   GLU B  46      29.681 -17.682  16.006  1.00 15.00      B    N  
ATOM   4641  HN  GLU B  46      29.468 -16.866  16.519  1.00 15.00      B    H  
ATOM   4642  CA  GLU B  46      29.949 -18.916  16.731  1.00 15.00      B    C  
ATOM   4643  CB  GLU B  46      29.918 -18.662  18.240  1.00 15.00      B    C  
ATOM   4644  CG  GLU B  46      31.055 -17.785  18.737  1.00 15.00      B    C  
ATOM   4645  CD  GLU B  46      30.797 -17.220  20.119  1.00 15.00      B    C  
ATOM   4646  OE1 GLU B  46      31.096 -17.916  21.110  1.00 15.00      B    O  
ATOM   4647  OE2 GLU B  46      30.297 -16.078  20.209  1.00 15.00      B    O  
ATOM   4648  C   GLU B  46      28.941 -19.998  16.352  1.00 15.00      B    C  
ATOM   4649  O   GLU B  46      29.316 -21.144  16.089  1.00 15.00      B    O  
ATOM   4650  N   GLU B  47      27.666 -19.623  16.308  1.00 15.00      B    N  
ATOM   4651  HN  GLU B  47      27.432 -18.696  16.535  1.00 15.00      B    H  
ATOM   4652  CA  GLU B  47      26.604 -20.555  15.950  1.00 15.00      B    C  
ATOM   4653  CB  GLU B  47      25.235 -19.881  16.061  1.00 15.00      B    C  
ATOM   4654  CG  GLU B  47      24.079 -20.857  16.194  1.00 15.00      B    C  
ATOM   4655  CD  GLU B  47      22.865 -20.442  15.391  1.00 15.00      B    C  
ATOM   4656  OE1 GLU B  47      23.018 -20.161  14.184  1.00 15.00      B    O  
ATOM   4657  OE2 GLU B  47      21.751 -20.434  15.944  1.00 15.00      B    O  
ATOM   4658  C   GLU B  47      26.817 -21.100  14.536  1.00 15.00      B    C  
ATOM   4659  O   GLU B  47      26.728 -22.308  14.306  1.00 15.00      B    O  
ATOM   4660  N   MET B  48      27.129 -20.207  13.599  1.00 15.00      B    N  
ATOM   4661  HN  MET B  48      27.195 -19.257  13.848  1.00 15.00      B    H  
ATOM   4662  CA  MET B  48      27.359 -20.598  12.210  1.00 15.00      B    C  
ATOM   4663  CB  MET B  48      27.565 -19.373  11.315  1.00 15.00      B    C  
ATOM   4664  CG  MET B  48      26.399 -18.399  11.304  1.00 15.00      B    C  
ATOM   4665  SD  MET B  48      24.834 -19.180  10.872  1.00 15.00      B    S  
ATOM   4666  CE  MET B  48      23.685 -18.101  11.723  1.00 15.00      B    C  
ATOM   4667  C   MET B  48      28.558 -21.532  12.096  1.00 15.00      B    C  
ATOM   4668  O   MET B  48      28.533 -22.500  11.339  1.00 15.00      B    O  
ATOM   4669  N   ASN B  49      29.602 -21.240  12.865  1.00 15.00      B    N  
ATOM   4670  HN  ASN B  49      29.553 -20.456  13.453  1.00 15.00      B    H  
ATOM   4671  CA  ASN B  49      30.815 -22.053  12.864  1.00 15.00      B    C  
ATOM   4672  CB  ASN B  49      31.890 -21.416  13.749  1.00 15.00      B    C  
ATOM   4673  CG  ASN B  49      32.812 -20.478  12.990  1.00 15.00      B    C  
ATOM   4674  OD1 ASN B  49      33.870 -20.877  12.512  1.00 15.00      B    O  
ATOM   4675  ND2 ASN B  49      32.421 -19.218  12.876  1.00 15.00      B    N  
ATOM   4676 HD21 ASN B  49      31.562 -18.959  13.282  1.00 15.00      B    H  
ATOM   4677 HD22 ASN B  49      33.007 -18.594  12.398  1.00 15.00      B    H  
ATOM   4678  C   ASN B  49      30.511 -23.464  13.350  1.00 15.00      B    C  
ATOM   4679  O   ASN B  49      30.976 -24.446  12.771  1.00 15.00      B    O  
ATOM   4680  N   ALA B  50      29.727 -23.555  14.421  1.00 15.00      B    N  
ATOM   4681  HN  ALA B  50      29.408 -22.731  14.853  1.00 15.00      B    H  
ATOM   4682  CA  ALA B  50      29.339 -24.843  14.981  1.00 15.00      B    C  
ATOM   4683  CB  ALA B  50      28.573 -24.649  16.280  1.00 15.00      B    C  
ATOM   4684  C   ALA B  50      28.503 -25.628  13.976  1.00 15.00      B    C  
ATOM   4685  O   ALA B  50      28.721 -26.820  13.774  1.00 15.00      B    O  
ATOM   4686  N   LYS B  51      27.560 -24.941  13.334  1.00 15.00      B    N  
ATOM   4687  HN  LYS B  51      27.438 -23.987  13.543  1.00 15.00      B    H  
ATOM   4688  CA  LYS B  51      26.695 -25.563  12.336  1.00 15.00      B    C  
ATOM   4689  CB  LYS B  51      25.632 -24.576  11.851  1.00 15.00      B    C  
ATOM   4690  CG  LYS B  51      24.451 -24.410  12.793  1.00 15.00      B    C  
ATOM   4691  CD  LYS B  51      23.548 -23.275  12.337  1.00 15.00      B    C  
ATOM   4692  CE  LYS B  51      22.266 -23.218  13.152  1.00 15.00      B    C  
ATOM   4693  NZ  LYS B  51      21.558 -21.924  12.976  1.00 15.00      B    N  
ATOM   4694  HZ1 LYS B  51      20.606 -21.975  13.381  1.00 15.00      B    H  
ATOM   4695  HZ2 LYS B  51      21.486 -21.683  11.965  1.00 15.00      B    H  
ATOM   4696  HZ3 LYS B  51      22.088 -21.159  13.464  1.00 15.00      B    H  
ATOM   4697  C   LYS B  51      27.510 -26.066  11.151  1.00 15.00      B    C  
ATOM   4698  O   LYS B  51      27.285 -27.166  10.655  1.00 15.00      B    O  
ATOM   4699  N   ALA B  52      28.463 -25.253  10.709  1.00 15.00      B    N  
ATOM   4700  HN  ALA B  52      28.590 -24.381  11.148  1.00 15.00      B    H  
ATOM   4701  CA  ALA B  52      29.321 -25.611   9.585  1.00 15.00      B    C  
ATOM   4702  CB  ALA B  52      30.163 -24.422   9.151  1.00 15.00      B    C  
ATOM   4703  C   ALA B  52      30.204 -26.813   9.918  1.00 15.00      B    C  
ATOM   4704  O   ALA B  52      30.624 -27.551   9.027  1.00 15.00      B    O  
ATOM   4705  N   SER B  53      30.467 -27.015  11.201  1.00 15.00      B    N  
ATOM   4706  HN  SER B  53      30.097 -26.399  11.870  1.00 15.00      B    H  
ATOM   4707  CA  SER B  53      31.288 -28.131  11.640  1.00 15.00      B    C  
ATOM   4708  CB  SER B  53      31.995 -27.785  12.954  1.00 15.00      B    C  
ATOM   4709  OG  SER B  53      32.755 -26.592  12.830  1.00 15.00      B    O  
ATOM   4710  HG  SER B  53      32.155 -25.840  12.710  1.00 15.00      B    H  
ATOM   4711  C   SER B  53      30.442 -29.392  11.803  1.00 15.00      B    C  
ATOM   4712  O   SER B  53      30.961 -30.468  12.094  1.00 15.00      B    O  
ATOM   4713  N   GLN B  54      29.135 -29.257  11.605  1.00 15.00      B    N  
ATOM   4714  HN  GLN B  54      28.771 -28.378  11.353  1.00 15.00      B    H  
ATOM   4715  CA  GLN B  54      28.228 -30.388  11.737  1.00 15.00      B    C  
ATOM   4716  CB  GLN B  54      27.046 -30.034  12.639  1.00 15.00      B    C  
ATOM   4717  CG  GLN B  54      27.385 -30.032  14.118  1.00 15.00      B    C  
ATOM   4718  CD  GLN B  54      26.179 -29.764  14.992  1.00 15.00      B    C  
ATOM   4719  OE1 GLN B  54      25.288 -29.003  14.627  1.00 15.00      B    O  
ATOM   4720  NE2 GLN B  54      26.136 -30.398  16.152  1.00 15.00      B    N  
ATOM   4721 HE21 GLN B  54      26.877 -30.997  16.380  1.00 15.00      B    H  
ATOM   4722 HE22 GLN B  54      25.362 -30.246  16.728  1.00 15.00      B    H  
ATOM   4723  C   GLN B  54      27.736 -30.855  10.376  1.00 15.00      B    C  
ATOM   4724  O   GLN B  54      26.995 -31.834  10.274  1.00 15.00      B    O  
ATOM   4725  N   LEU B  55      28.159 -30.149   9.337  1.00 15.00      B    N  
ATOM   4726  HN  LEU B  55      28.757 -29.391   9.488  1.00 15.00      B    H  
ATOM   4727  CA  LEU B  55      27.769 -30.483   7.977  1.00 15.00      B    C  
ATOM   4728  CB  LEU B  55      27.945 -29.268   7.063  1.00 15.00      B    C  
ATOM   4729  CG  LEU B  55      27.284 -27.967   7.517  1.00 15.00      B    C  
ATOM   4730  CD1 LEU B  55      27.647 -26.832   6.574  1.00 15.00      B    C  
ATOM   4731  CD2 LEU B  55      25.776 -28.130   7.605  1.00 15.00      B    C  
ATOM   4732  C   LEU B  55      28.619 -31.630   7.453  1.00 15.00      B    C  
ATOM   4733  O   LEU B  55      29.808 -31.733   7.768  1.00 15.00      B    O  
ATOM   4734  N   LYS B  56      28.007 -32.493   6.663  1.00 15.00      B    N  
ATOM   4735  HN  LYS B  56      27.046 -32.364   6.463  1.00 15.00      B    H  
ATOM   4736  CA  LYS B  56      28.707 -33.625   6.082  1.00 15.00      B    C  
ATOM   4737  CB  LYS B  56      27.752 -34.804   5.894  1.00 15.00      B    C  
ATOM   4738  CG  LYS B  56      26.994 -35.192   7.153  1.00 15.00      B    C  
ATOM   4739  CD  LYS B  56      25.708 -35.925   6.815  1.00 15.00      B    C  
ATOM   4740  CE  LYS B  56      24.718 -35.840   7.964  1.00 15.00      B    C  
ATOM   4741  NZ  LYS B  56      23.372 -36.340   7.576  1.00 15.00      B    N  
ATOM   4742  HZ1 LYS B  56      23.442 -37.307   7.202  1.00 15.00      B    H  
ATOM   4743  HZ2 LYS B  56      22.963 -35.724   6.841  1.00 15.00      B    H  
ATOM   4744  HZ3 LYS B  56      22.740 -36.343   8.402  1.00 15.00      B    H  
ATOM   4745  C   LYS B  56      29.319 -33.232   4.745  1.00 15.00      B    C  
ATOM   4746  O   LYS B  56      29.079 -32.131   4.243  1.00 15.00      B    O  
ATOM   4747  N   ASP B  57      30.100 -34.137   4.172  1.00 15.00      B    N  
ATOM   4748  HN  ASP B  57      30.238 -34.994   4.616  1.00 15.00      B    H  
ATOM   4749  CA  ASP B  57      30.753 -33.891   2.893  1.00 15.00      B    C  
ATOM   4750  CB  ASP B  57      31.624 -35.088   2.503  1.00 15.00      B    C  
ATOM   4751  CG  ASP B  57      32.788 -34.698   1.613  1.00 15.00      B    C  
ATOM   4752  OD1 ASP B  57      32.559 -34.425   0.418  1.00 15.00      B    O  
ATOM   4753  OD2 ASP B  57      33.931 -34.669   2.115  1.00 15.00      B    O  
ATOM   4754  C   ASP B  57      29.719 -33.612   1.806  1.00 15.00      B    C  
ATOM   4755  O   ASP B  57      29.018 -34.518   1.353  1.00 15.00      B    O  
ATOM   4756  N   GLY B  58      29.600 -32.348   1.425  1.00 15.00      B    N  
ATOM   4757  HN  GLY B  58      30.170 -31.666   1.840  1.00 15.00      B    H  
ATOM   4758  CA  GLY B  58      28.650 -31.971   0.400  1.00 15.00      B    C  
ATOM   4759  C   GLY B  58      27.546 -31.061   0.910  1.00 15.00      B    C  
ATOM   4760  O   GLY B  58      26.823 -30.461   0.117  1.00 15.00      B    O  
ATOM   4761  N   GLU B  59      27.411 -30.948   2.227  1.00 15.00      B    N  
ATOM   4762  HN  GLU B  59      28.024 -31.436   2.822  1.00 15.00      B    H  
ATOM   4763  CA  GLU B  59      26.377 -30.101   2.812  1.00 15.00      B    C  
ATOM   4764  CB  GLU B  59      25.832 -30.719   4.109  1.00 15.00      B    C  
ATOM   4765  CG  GLU B  59      25.072 -32.033   3.914  1.00 15.00      B    C  
ATOM   4766  CD  GLU B  59      24.735 -32.736   5.222  1.00 15.00      B    C  
ATOM   4767  OE1 GLU B  59      23.836 -33.610   5.230  1.00 15.00      B    O  
ATOM   4768  OE2 GLU B  59      25.375 -32.425   6.244  1.00 15.00      B    O  
ATOM   4769  C   GLU B  59      26.915 -28.688   3.052  1.00 15.00      B    C  
ATOM   4770  O   GLU B  59      27.949 -28.509   3.694  1.00 15.00      B    O  
ATOM   4771  N   TRP B  60      26.224 -27.691   2.509  1.00 15.00      B    N  
ATOM   4772  HN  TRP B  60      25.411 -27.897   1.994  1.00 15.00      B    H  
ATOM   4773  CA  TRP B  60      26.635 -26.296   2.657  1.00 15.00      B    C  
ATOM   4774  CB  TRP B  60      26.724 -25.610   1.289  1.00 15.00      B    C  
ATOM   4775  CG  TRP B  60      27.817 -26.126   0.402  1.00 15.00      B    C  
ATOM   4776  CD1 TRP B  60      27.894 -27.361  -0.176  1.00 15.00      B    C  
ATOM   4777  CD2 TRP B  60      28.984 -25.412  -0.025  1.00 15.00      B    C  
ATOM   4778  NE1 TRP B  60      29.039 -27.461  -0.928  1.00 15.00      B    N  
ATOM   4779  HE1 TRP B  60      29.319 -28.250  -1.437  1.00 15.00      B    H  
ATOM   4780  CE2 TRP B  60      29.724 -26.278  -0.852  1.00 15.00      B    C  
ATOM   4781  CE3 TRP B  60      29.475 -24.125   0.214  1.00 15.00      B    C  
ATOM   4782  CZ2 TRP B  60      30.927 -25.899  -1.442  1.00 15.00      B    C  
ATOM   4783  CZ3 TRP B  60      30.669 -23.750  -0.371  1.00 15.00      B    C  
ATOM   4784  CH2 TRP B  60      31.381 -24.632  -1.190  1.00 15.00      B    C  
ATOM   4785  C   TRP B  60      25.663 -25.525   3.545  1.00 15.00      B    C  
ATOM   4786  O   TRP B  60      24.464 -25.819   3.575  1.00 15.00      B    O  
ATOM   4787  N   LEU B  61      26.183 -24.536   4.261  1.00 15.00      B    N  
ATOM   4788  HN  LEU B  61      27.149 -24.357   4.198  1.00 15.00      B    H  
ATOM   4789  CA  LEU B  61      25.365 -23.713   5.144  1.00 15.00      B    C  
ATOM   4790  CB  LEU B  61      26.078 -23.507   6.485  1.00 15.00      B    C  
ATOM   4791  CG  LEU B  61      25.311 -22.722   7.554  1.00 15.00      B    C  
ATOM   4792  CD1 LEU B  61      24.150 -23.542   8.098  1.00 15.00      B    C  
ATOM   4793  CD2 LEU B  61      26.244 -22.296   8.676  1.00 15.00      B    C  
ATOM   4794  C   LEU B  61      25.075 -22.363   4.495  1.00 15.00      B    C  
ATOM   4795  O   LEU B  61      25.984 -21.697   4.005  1.00 15.00      B    O  
ATOM   4796  N   ASN B  62      23.808 -21.974   4.482  1.00 15.00      B    N  
ATOM   4797  HN  ASN B  62      23.125 -22.560   4.882  1.00 15.00      B    H  
ATOM   4798  CA  ASN B  62      23.394 -20.700   3.898  1.00 15.00      B    C  
ATOM   4799  CB  ASN B  62      22.188 -20.920   2.970  1.00 15.00      B    C  
ATOM   4800  CG  ASN B  62      21.726 -19.673   2.222  1.00 15.00      B    C  
ATOM   4801  OD1 ASN B  62      21.700 -18.569   2.763  1.00 15.00      B    O  
ATOM   4802  ND2 ASN B  62      21.349 -19.851   0.966  1.00 15.00      B    N  
ATOM   4803 HD21 ASN B  62      21.390 -20.753   0.593  1.00 15.00      B    H  
ATOM   4804 HD22 ASN B  62      21.037 -19.065   0.452  1.00 15.00      B    H  
ATOM   4805  C   ASN B  62      23.037 -19.719   5.008  1.00 15.00      B    C  
ATOM   4806  O   ASN B  62      22.245 -20.045   5.892  1.00 15.00      B    O  
ATOM   4807  N   VAL B  63      23.634 -18.532   4.969  1.00 15.00      B    N  
ATOM   4808  HN  VAL B  63      24.260 -18.335   4.238  1.00 15.00      B    H  
ATOM   4809  CA  VAL B  63      23.374 -17.508   5.978  1.00 15.00      B    C  
ATOM   4810  CB  VAL B  63      24.678 -17.020   6.652  1.00 15.00      B    C  
ATOM   4811  CG1 VAL B  63      24.368 -16.089   7.816  1.00 15.00      B    C  
ATOM   4812  CG2 VAL B  63      25.520 -18.199   7.121  1.00 15.00      B    C  
ATOM   4813  C   VAL B  63      22.629 -16.316   5.369  1.00 15.00      B    C  
ATOM   4814  O   VAL B  63      23.233 -15.442   4.742  1.00 15.00      B    O  
ATOM   4815  N   SER B  64      21.318 -16.289   5.564  1.00 15.00      B    N  
ATOM   4816  HN  SER B  64      20.901 -17.003   6.099  1.00 15.00      B    H  
ATOM   4817  CA  SER B  64      20.472 -15.228   5.035  1.00 15.00      B    C  
ATOM   4818  CB  SER B  64      19.173 -15.843   4.504  1.00 15.00      B    C  
ATOM   4819  OG  SER B  64      19.079 -17.212   4.870  1.00 15.00      B    O  
ATOM   4820  HG  SER B  64      19.733 -17.719   4.376  1.00 15.00      B    H  
ATOM   4821  C   SER B  64      20.171 -14.186   6.119  1.00 15.00      B    C  
ATOM   4822  O   SER B  64      20.592 -14.338   7.264  1.00 15.00      B    O  
ATOM   4823  N   HIS B  65      19.436 -13.132   5.765  1.00 15.00      B    N  
ATOM   4824  HN  HIS B  65      19.101 -13.065   4.847  1.00 15.00      B    H  
ATOM   4825  CA  HIS B  65      19.102 -12.083   6.725  1.00 15.00      B    C  
ATOM   4826  CB  HIS B  65      20.232 -11.044   6.825  1.00 15.00      B    C  
ATOM   4827  CG  HIS B  65      20.562 -10.351   5.534  1.00 15.00      B    C  
ATOM   4828  ND1 HIS B  65      20.037  -9.123   5.180  1.00 15.00      B    N  
ATOM   4829  HD1 HIS B  65      19.395  -8.599   5.706  1.00 15.00      B    H  
ATOM   4830  CD2 HIS B  65      21.376 -10.717   4.515  1.00 15.00      B    C  
ATOM   4831  CE1 HIS B  65      20.508  -8.770   3.999  1.00 15.00      B    C  
ATOM   4832  NE2 HIS B  65      21.324  -9.717   3.577  1.00 15.00      B    N  
ATOM   4833  HE2 HIS B  65      21.818  -9.703   2.729  1.00 15.00      B    H  
ATOM   4834  C   HIS B  65      17.777 -11.404   6.384  1.00 15.00      B    C  
ATOM   4835  O   HIS B  65      17.615 -10.870   5.290  1.00 15.00      B    O  
ATOM   4836  N   GLU B  66      16.841 -11.429   7.325  1.00 15.00      B    N  
ATOM   4837  HN  GLU B  66      17.037 -11.872   8.182  1.00 15.00      B    H  
ATOM   4838  CA  GLU B  66      15.533 -10.808   7.137  1.00 15.00      B    C  
ATOM   4839  CB  GLU B  66      14.414 -11.770   7.540  1.00 15.00      B    C  
ATOM   4840  CG  GLU B  66      13.565 -12.260   6.379  1.00 15.00      B    C  
ATOM   4841  CD  GLU B  66      12.111 -11.875   6.534  1.00 15.00      B    C  
ATOM   4842  OE1 GLU B  66      11.668 -10.915   5.872  1.00 15.00      B    O  
ATOM   4843  OE2 GLU B  66      11.409 -12.525   7.327  1.00 15.00      B    O  
ATOM   4844  C   GLU B  66      15.443  -9.530   7.963  1.00 15.00      B    C  
ATOM   4845  O   GLU B  66      16.186  -9.363   8.933  1.00 15.00      B    O  
ATOM   4846  N   ALA B  67      14.550  -8.634   7.572  1.00 15.00      B    N  
ATOM   4847  HN  ALA B  67      13.979  -8.833   6.798  1.00 15.00      B    H  
ATOM   4848  CA  ALA B  67      14.367  -7.365   8.273  1.00 15.00      B    C  
ATOM   4849  CB  ALA B  67      15.552  -6.436   8.038  1.00 15.00      B    C  
ATOM   4850  C   ALA B  67      13.073  -6.697   7.826  1.00 15.00      B    C  
ATOM   4851  O   ALA B  67      12.317  -7.265   7.034  1.00 15.00      B    O  
END
