# Supplementary material for: Distribution and molecular evolution of the anti-CRISPR family AcrIF7
Source: PLoS Biol. 2023 Apr 21;21(4):e3002072. doi: 10.1371/journal.pbio.3002072 (PMC10155984; doi:10.1371/journal.pbio.3002072)
Supplement: S14 Data — Individual files can be open using Pymol or any structure visualisation tool. (ZIP) [file pbio.3002072.s021.zip › Structural_analysis/a5_7jzx.drw]

#--- Created by: LigPlus v.2.2.5
#--- Date:       Thu Mar 10 19:05:57 GMT 2022
#V
#DL
#E 12
PDB CODE: a5_7jzx
LABEL: a5_7jzx
SELECTED
#O1M12_1
#R [LYS   28  A]
2LYS  28 A    40.316 -4.882 Lys28(A)
#A
 N   40.127 -5.896 40.56 -5.463 N # -36.388 0.164 11.218   [0]
 CA  41.396 -6.601 40.962 -7.035 CA # -36.772 1.513 10.845   [1]
 CB  42.768 -5.922 43.202 -5.489 CB # -37.208 1.53 9.377   [2]
 CG  42.733 -4.403 43.166 -3.97 CG # -37.534 2.905 8.82   [3]
 CD  41.308 -3.882 41.741 -3.449 CD # -36.274 3.669 8.458   [4]
 CE  41.284 -2.364 41.717 -1.931 CE # -36.589 4.83 7.532   [5]
 NZ  39.901 -1.83 40.334 -1.397 NZ # -35.373 5.594 7.164   [6]
 C   41.176 -8.114 41.609 -7.681 C # -37.91 2.018 11.732   [7]
 O   40.041 -8.582 39.607 -8.148 O # -37.857 3.132 12.245   [8]
#O1M12_2
#R [LYS   31  A]
2LYS  31 A    48.871 -4.082 Lys31(A)
#A
 N   49.048 -5.074 49.481 -4.641 N # -36.884 2.586 15.499   [9]
 CA  49.551 -6.439 49.984 -6.006 CA # -35.983 3.726 15.571   [10]
 CB  51.037 -6.792 50.603 -7.225 CB # -34.772 3.488 14.672   [11]
 CG  51.956 -5.588 52.389 -5.155 CG # -33.542 4.274 15.074   [12]
 CD  51.159 -4.299 50.726 -3.865 CD # -32.351 3.891 14.218   [13]
 CE  52.08 -3.097 52.513 -2.664 CE # -31.144 4.736 14.565   [14]
 NZ  51.314 -1.83 51.747 -1.397 NZ # -30.614 5.436 13.373   [15]
 C   48.434 -7.482 48.001 -7.915 C # -36.665 5.044 15.206   [16]
 O   47.256 -7.134 47.69 -6.7 O # -36.251 6.107 15.662   [17]
#O2M12_3
#R [PHE   17  B]
3PHE  17 B    29.883 3.11 Phe17(B)
#A
 N   29.883 3.11 29.883 3.11 # -20.709 12.225 -1.798   [18]
 CA  29.883 3.11 29.883 3.11 # -21.424 11.483 -0.766   [19]
 CB  29.883 3.11 29.883 3.11 # -20.551 10.341 -0.228   [20]
 CG  29.883 3.11 29.883 3.11 # -20.236 9.263 -1.231   [21]
 CD1 29.883 3.11 29.883 3.11 # -20.791 8.001 -1.106   [22]
 CD2 29.883 3.11 29.883 3.11 # -19.379 9.508 -2.293   [23]
 CE1 29.883 3.11 29.883 3.11 # -20.499 7.005 -2.018   [24]
 CE2 29.883 3.11 29.883 3.11 # -19.082 8.518 -3.209   [25]
 CZ  29.883 3.11 29.883 3.11 # -19.643 7.264 -3.072   [26]
 C   29.883 3.11 29.883 3.11 # -21.844 12.402 0.378   [27]
 O   29.883 3.11 29.883 3.11 # -21.431 12.214 1.524   [28]
#O2M12_4
#R [ASP   28  B]
2ASP  28 B    44.194 5.53 Asp28(B)
#A
 N   43.091 4.2 43.524 4.633 N # -34.336 12.218 8.357   [29]
 CA  41.771 4.81 42.204 5.243 CA # -34.451 10.795 8.633   [30]
 CB  40.44 4.053 40.006 4.487 CB # -34.908 10.046 7.378   [31]
 CG  40.599 2.543 41.032 2.976 CG # -35.286 8.598 7.638   [32]
 OD1 41.751 2.057 42.184 2.49 OD1 # -34.57 7.904 8.392   [33]
 OD2 39.578 1.83 39.145 2.263 OD2 # -36.288 8.134 7.063   [34]
 C   41.929 6.324 41.495 6.758 C # -33.097 10.271 9.091   [35]
 O   43.048 6.848 43.481 7.281 O # -32.203 10.019 8.276   [36]
#O2M12_5
#R [GLU   34  B]
2GLU  34 B    34.458 5.83 Glu34(B)
#A
 N   38.411 5.286 38.845 5.719 N # -28.738 3.965 7.123   [37]
 CA  36.995 5.629 37.428 6.063 CA # -28.95 2.978 6.072   [38]
 CB  35.843 4.61 35.41 5.043 CB # -30.406 3.031 5.579   [39]
 CG  36.288 3.151 36.721 3.584 CG # -31.443 2.619 6.619   [40]
 CD  37.802 2.985 37.368 3.418 CD # -32.87 2.958 6.21   [41]
 OE1 38.279 1.83 38.712 2.263 OE1 # -33.523 2.116 5.557   [42]
 OE2 38.518 4.012 38.952 4.445 OE2 # -33.348 4.062 6.557   [43]
 C   36.818 7.148 36.384 7.581 C # -27.996 3.233 4.905   [44]
 O   37.793 7.899 38.227 8.333 O # -27.723 2.339 4.103   [45]
#O2M12_6
#R [ALA   35  B]
3ALA  35 B    19.023 3.11 Ala35(B)
#A
 N   19.023 3.11 19.023 3.11 # -27.479 4.457 4.834   [46]
 CA  19.023 3.11 19.023 3.11 # -26.574 4.849 3.762   [47]
 CB  19.023 3.11 19.023 3.11 # -27.045 6.158 3.146   [48]
 C   19.023 3.11 19.023 3.11 # -25.118 4.979 4.216   [49]
 O   19.023 3.11 19.023 3.11 # -24.211 4.478 3.555   [50]
#O1M12_7
#R [ASN  250  A]
3ASN 250 A    33.503 -3.11 Asn250(A)
#A
 N   33.503 -3.11 33.503 -3.11 # -16.082 10.009 0.418   [51]
 CA  33.503 -3.11 33.503 -3.11 # -16.47 10.44 -0.92   [52]
 CB  33.503 -3.11 33.503 -3.11 # -16.292 11.954 -1.084   [53]
 CG  33.503 -3.11 33.503 -3.11 # -17.368 12.761 -0.38   [54]
 OD1 33.503 -3.11 33.503 -3.11 # -17.79 12.431 0.725   [55]
 ND2 33.503 -3.11 33.503 -3.11 # -17.828 13.826 -1.022   [56]
 C   33.503 -3.11 33.503 -3.11 # -15.685 9.699 -1.996   [57]
 O   33.503 -3.11 33.503 -3.11 # -15.671 10.107 -3.16   [58]
#O2M12_8
#R [GLU   18  B]
2GLU  18 B    17.004 5.53 Glu18(B)
#A
 N   15.639 4.51 16.072 4.943 N # -22.67 13.39 0.064   [59]
 CA  14.705 5.628 14.272 6.061 CA # -23.142 14.341 1.061   [60]
 CB  13.182 5.487 13.616 5.92 CB # -22.752 15.766 0.667   [61]
 CG  12.689 4.049 12.256 4.483 CG # -21.266 15.959 0.414   [62]
 CD  13.824 3.049 14.258 2.616 CD # -20.692 17.116 1.202   [63]
 OE1 13.551 1.83 13.118 2.263 OE1 # -20.102 16.875 2.277   [64]
 OE2 14.996 3.474 15.43 3.907 OE2 # -20.827 18.272 0.756   [65]
 C   15.451 6.958 15.884 7.392 C # -24.654 14.241 1.234   [66]
 O   16.683 6.991 17.117 7.425 O # -25.391 14.067 0.261   [67]
#O2M12_9
#R [GLU   33  B]
2GLU  33 B    52.086 5.83 Glu33(B)
#A
 N   50.701 4.647 51.135 5.08 N # -28.199 6.312 8.4   [68]
 CA  49.684 5.686 49.251 6.12 CA # -27.539 5.111 8.887   [69]
 CB  48.178 5.437 48.611 5.87 CB # -28.203 4.661 10.186   [70]
 CG  47.771 3.975 47.337 4.408 CG # -27.555 3.463 10.855   [71]
 CD  48.976 3.064 48.543 2.63 CD # -28.195 3.16 12.19   [72]
 OE1 48.789 1.83 49.222 2.263 OE1 # -29.414 3.391 12.324   [73]
 OE2 50.109 3.579 50.542 4.013 OE2 # -27.483 2.713 13.107   [74]
 C   50.343 7.063 50.776 7.496 C # -27.619 4.008 7.836   [75]
 O   51.565 7.18 51.999 7.613 O # -26.687 3.226 7.666   [76]
#O1M12_10
#R [LYS  247  A]
2LYS 247 A    17.624 -6.641 Lys247(A)
#A
 N   13.634 -5.836 14.067 -5.403 N # -12.846 14.215 3.702   [77]
 CA  14.946 -6.473 14.513 -6.906 CA # -13.913 13.221 3.668   [78]
 CB  16.276 -5.709 16.709 -5.276 CB # -15.242 13.856 3.24   [79]
 CG  16.124 -4.193 16.557 -3.76 CG # -16.106 14.334 4.4   [80]
 CD  14.661 -3.772 15.095 -3.339 CD # -17.251 15.217 3.926   [81]
 CE  14.52 -2.257 14.954 -1.824 CE # -16.739 16.533 3.36   [82]
 NZ  13.096 -1.83 13.53 -1.397 NZ # -17.826 17.537 3.213   [83]
 C   14.831 -7.994 15.264 -7.56 C # -13.563 12.054 2.751   [84]
 O   13.729 -8.541 13.295 -8.107 O # -13.846 12.088 1.554   [85]
#O2M12_11
#R [ASP   29  B]
2ASP  29 B    55.741 3.43 Asp29(B)
#A
 N   55.922 4.418 56.356 4.851 N # -32.951 10.131 10.397   [86]
 CA  54.571 4.962 55.005 5.396 CA # -31.709 9.659 10.994   [87]
 CB  53.302 4.109 52.869 4.542 CB # -31.799 9.748 12.518   [88]
 CG  53.586 2.618 54.02 3.052 CG # -32.196 8.436 13.169   [89]
 OD1 54.776 2.237 55.209 2.67 OD1 # -33.318 7.952 12.909   [90]
 OD2 52.625 1.83 52.192 2.263 OD2 # -31.377 7.876 13.918   [91]
 C   54.578 6.487 54.144 6.92 C # -31.39 8.228 10.575   [92]
 O   55.637 7.116 56.07 7.55 O # -30.224 7.845 10.465   [93]
#O1M12_12
#R [ALA  112  A]
3ALA 112 A    22.643 -3.11 Ala112(A)
#A
 N   22.643 -3.11 22.643 -3.11 # -24.708 6.084 -2.049   [94]
 CA  22.643 -3.11 22.643 -3.11 # -24.704 5.339 -0.795   [95]
 CB  22.643 -3.11 22.643 -3.11 # -23.795 6.013 0.221   [96]
 C   22.643 -3.11 22.643 -3.11 # -26.11 5.166 -0.226   [97]
 O   22.643 -3.11 22.643 -3.11 # -26.339 4.304 0.618   [98]
#O1M12_13
#R [ARG  259  A]
2ARG 259 A    8.498 -5.224 Arg259(A)
#A
 N   9.097 -6.437 9.531 -6.004 N # -9.587 4.425 5.456   [99]
 CA  9.753 -7.746 10.186 -7.312 CA # -9.881 5.837 5.209   [100]
 CB  11.273 -7.915 10.839 -7.481 CB # -10.122 6.578 6.525   [101]
 CG  12.036 -6.601 12.47 -6.167 CG # -11.15 5.912 7.425   [102]
 CD  11.088 -5.413 10.654 -4.979 CD # -10.579 5.643 8.808   [103]
 NE  11.805 -4.136 12.238 -3.702 NE # -10.645 6.825 9.67   [104]
 CZ  11.21 -2.94 10.776 -2.507 CZ # -9.576 7.45 10.171   [105]
 NH1 11.943 -1.83 12.376 -1.397 NH1 # -8.351 7.011 9.894   [106]
 NH2 9.88 -2.856 10.313 -2.422 NH2 # -9.737 8.515 10.955   [107]
 C   8.789 -8.924 8.355 -8.491 C # -8.829 6.555 4.375   [108]
 O   7.57 -8.748 8.003 -8.315 O # -7.974 7.265 4.905   [109]
#O2M12_14
#R [ALA   67  B]
2ALA  67 B    11.167 2.83 Ala67(B)
#A
 N   10.954 4.247 11.388 4.681 N # -14.865 10.91 11.952   [110]
 CA  9.497 4.219 9.931 4.652 CA # -14.536 9.766 12.793   [111]
 CB  8.937 5.635 9.37 6.068 CB # -15.225 8.51 12.277   [112]
 C   8.652 2.949 8.218 3.382 C # -13.026 9.558 12.86   [113]
 O   9.185 1.83 9.618 2.263 O # -12.372 9.309 11.837   [114]
#O2M12_15
#R [SER   30  B]
3SER  30 B    45.431 3.11 Ser30(B)
#A
 N   45.431 3.11 45.431 3.11 # -32.429 7.448 10.327   [115]
 CA  45.431 3.11 45.431 3.11 # -32.263 6.066 9.941   [116]
 CB  45.431 3.11 45.431 3.11 # -33.583 5.316 10.078   [117]
 OG  45.431 3.11 45.431 3.11 # -34.18 5.573 11.341   [118]
 C   45.431 3.11 45.431 3.11 # -31.704 5.96 8.53   [119]
 O   45.431 3.11 45.431 3.11 # -30.798 5.174 8.283   [120]
#O1M12_16
#R [GLN  249  A]
3GLN 249 A    29.883 -3.11 Gln249(A)
#A
 N   29.883 -3.11 29.883 -3.11 # -14.907 9.334 2.695   [121]
 CA  29.883 -3.11 29.883 -3.11 # -16.148 8.626 2.406   [122]
 CB  29.883 -3.11 29.883 -3.11 # -17.232 8.983 3.431   [123]
 CG  29.883 -3.11 29.883 -3.11 # -16.871 8.68 4.879   [124]
 CD  29.883 -3.11 29.883 -3.11 # -16.023 9.765 5.515   [125]
 OE1 29.883 -3.11 29.883 -3.11 # -16.094 10.93 5.131   [126]
 NE2 29.883 -3.11 29.883 -3.11 # -15.214 9.39 6.491   [127]
HE21 29.883 -3.11 29.883 -3.11 # -15.206 8.444 6.747   [128]
HE22 29.883 -3.11 29.883 -3.11 # -14.659 10.074 6.918   [129]
 C   29.883 -3.11 29.883 -3.11 # -16.643 8.957 1.004   [130]
 O   29.883 -3.11 29.883 -3.11 # -17.502 8.267 0.459   [131]
#O1M12_17
#R [GLY  110  A]
3GLY 110 A    26.263 -3.11 Gly110(A)
#A
 N   26.263 -3.11 26.263 -3.11 # -21.044 4.873 -6.182   [132]
 CA  26.263 -3.11 26.263 -3.11 # -22.313 5.415 -6.618   [133]
 C   26.263 -3.11 26.263 -3.11 # -23.05 6.118 -5.5   [134]
 O   26.263 -3.11 26.263 -3.11 # -22.45 6.857 -4.721   [135]
#O1M12_18
#R [ALA  113  A]
3ALA 113 A    19.023 -3.11 Ala113(A)
#A
 N   19.023 -3.11 19.023 -3.11 # -27.058 5.969 -0.707   [136]
 CA  19.023 -3.11 19.023 -3.11 # -28.44 5.896 -0.231   [137]
 CB  19.023 -3.11 19.023 -3.11 # -29.223 7.135 -0.64   [138]
 C   19.023 -3.11 19.023 -3.11 # -29.142 4.624 -0.71   [139]
 O   19.023 -3.11 19.023 -3.11 # -30.331 4.429 -0.468   [140]
#O1M12_19
#R [LEU  115  A]
3LEU 115 A    37.181 -3.11 Leu115(A)
#A
 N   37.181 -3.11 37.181 -3.11 # -27.364 1.614 -0.295   [141]
 CA  37.181 -3.11 37.181 -3.11 # -26.466 0.63 0.302   [142]
 CB  37.181 -3.11 37.181 -3.11 # -25.714 1.244 1.484   [143]
 CG  37.181 -3.11 37.181 -3.11 # -24.448 0.513 1.932   [144]
 CD1 37.181 -3.11 37.181 -3.11 # -23.385 0.573 0.846   [145]
 CD2 37.181 -3.11 37.181 -3.11 # -23.924 1.094 3.236   [146]
 C   37.181 -3.11 37.181 -3.11 # -27.22 -0.619 0.751   [147]
 O   37.181 -3.11 37.181 -3.11 # -26.636 -1.703 0.865   [148]
#O2M12_20
#R [GLY   16  B]
3GLY  16 B    33.503 3.11 Gly16(B)
#A
 N   33.503 3.11 33.503 3.11 # -21.259 14.162 -4.847   [149]
 CA  33.503 3.11 33.503 3.11 # -20.478 13.602 -3.767   [150]
 C   33.503 3.11 33.503 3.11 # -21.345 12.886 -2.753   [151]
 O   33.503 3.11 33.503 3.11 # -22.573 12.944 -2.824   [152]
#O2M12_21
#R [GLN   26  B]
3GLN  26 B    5.23 3.11 Gln26(B)
#A
 N   5.23 3.11 5.23 3.11 # -37.865 16.761 7.067   [153]
 CA  5.23 3.11 5.23 3.11 # -37.554 16.015 8.273   [154]
 CB  5.23 3.11 5.23 3.11 # -38.715 15.097 8.66   [155]
 CG  5.23 3.11 5.23 3.11 # -39.957 15.834 9.134   [156]
 CD  5.23 3.11 5.23 3.11 # -40.601 15.174 10.338   [157]
 OE1 5.23 3.11 5.23 3.11 # -41.518 14.357 10.207   [158]
 NE2 5.23 3.11 5.23 3.11 # -40.116 15.518 11.521   [159]
HE21 5.23 3.11 5.23 3.11 # -39.379 16.169 11.548   [160]
HE22 5.23 3.11 5.23 3.11 # -40.507 15.109 12.319   [161]
 C   5.23 3.11 5.23 3.11 # -36.289 15.198 8.052   [162]
 O   5.23 3.11 5.23 3.11 # -36.156 14.507 7.041   [163]
#O2M12_22
#R [THR   42  B]
3THR  42 B    1.61 3.11 Thr42(B)
#A
 N   1.61 3.11 1.61 3.11 # -30.611 10.445 18.605   [164]
 CA  1.61 3.11 1.61 3.11 # -31.795 11.297 18.526   [165]
 CB  1.61 3.11 1.61 3.11 # -32.909 10.761 19.439   [166]
 OG1 1.61 3.11 1.61 3.11 # -32.546 9.446 19.887   [167]
 CG2 1.61 3.11 1.61 3.11 # -34.224 10.684 18.68   [168]
 C   1.61 3.11 1.61 3.11 # -31.501 12.758 18.872   [169]
 O   1.61 3.11 1.61 3.11 # -32.147 13.668 18.349   [170]
#O1M12_23
#R [GLN   33  A]
3GLN  33 A    1.61 -3.11 Gln33(A)
#A
 N   1.61 -3.11 1.61 -3.11 # -39.665 6.001 16.04   [171]
 CA  1.61 -3.11 1.61 -3.11 # -40.437 6.48 17.19   [172]
 CB  1.61 -3.11 1.61 -3.11 # -39.554 7.306 18.135   [173]
 CG  1.61 -3.11 1.61 -3.11 # -38.313 6.592 18.643   [174]
 CD  1.61 -3.11 1.61 -3.11 # -37.075 7.469 18.581   [175]
 OE1 1.61 -3.11 1.61 -3.11 # -36.204 7.402 19.448   [176]
 NE2 1.61 -3.11 1.61 -3.11 # -36.983 8.293 17.546   [177]
HE21 1.61 -3.11 1.61 -3.11 # -37.709 8.291 16.885   [178]
HE22 1.61 -3.11 1.61 -3.11 # -36.188 8.857 17.475   [179]
 C   1.61 -3.11 1.61 -3.11 # -41.636 7.328 16.736   [180]
 O   1.61 -3.11 1.61 -3.11 # -41.833 8.433 17.237   [181]
#O1M12_24
#R [LYS   39  A]
3LYS  39 A    5.23 -3.11 Lys39(A)
#A
 N   5.23 -3.11 5.23 -3.11 # -47.621 7.861 10.145   [182]
 CA  5.23 -3.11 5.23 -3.11 # -46.657 7.64 9.058   [183]
 CB  5.23 -3.11 5.23 -3.11 # -45.291 8.265 9.387   [184]
 CG  5.23 -3.11 5.23 -3.11 # -45.313 9.744 9.722   [185]
 CD  5.23 -3.11 5.23 -3.11 # -43.906 10.318 9.687   [186]
 CE  5.23 -3.11 5.23 -3.11 # -43.754 11.481 10.653   [187]
 NZ  5.23 -3.11 5.23 -3.11 # -44.441 12.707 10.16   [188]
 C   5.23 -3.11 5.23 -3.11 # -46.45 6.134 8.894   [189]
 O   5.23 -3.11 5.23 -3.11 # -46.001 5.657 7.85   [190]
#Odummy
#R [DUM    1  X]
7DUM   1 X
#A
 C1  0 0 0 0 # 0 0 0   [191]
 C2  57.981 0 57.981 0 # 0 0 0   [192]
#B
2 114 105
2 25 58
2 23 58
2 25 57
2 23 57
2 150 56
2 20 55
2 18 54
2 23 52
2 23 131
2 22 131
2 21 131
2 20 131
2 63 83
2 64 82
2 64 81
2 50 146
2 45 143
2 48 137
2 48 136
2 49 98
2 48 98
2 47 98
2 48 97
2 50 96
2 22 96
2 26 135
2 24 135
2 158 187
2 168 177
2 72 15
2 116 15
2 89 15
2 73 14
2 91 14
2 73 13
2 118 13
2 41 6
2 117 6
2 32 6
2 43 5
2 34 5
2 33 5
2 43 4
2 117 4
1 107 114 2.89
1 83 64 2.55
1 15 73 2.59
1 15 91 2.61
1 6 43 2.61
1 6 34 2.70
1 6 33 2.74
0 113 114 d
0 111 113
0 111 112
0 110 111
0 44 45 d
0 41 43
0 41 42 d
0 40 41
0 39 40
0 38 44
0 38 39
0 37 38
0 75 76 d
0 72 74
0 72 73 d
0 71 72
0 70 71
0 69 75
0 69 70
0 68 69
0 92 93 d
0 89 91
0 89 90 d
0 88 89
0 87 92
0 87 88
0 86 87
0 35 36 d
0 32 34
0 32 33 d
0 31 32
0 30 35
0 30 31
0 29 30
0 66 67 d
0 63 65
0 63 64 d
0 62 63
0 61 62
0 60 66
0 60 61
0 59 60
0 108 109 d
0 105 107
0 105 106 d
0 104 105
0 103 104
0 102 103
0 101 102
0 100 108
0 100 101
0 99 100
0 84 85 d
0 82 83
0 81 82
0 80 81
0 79 80
0 78 84
0 78 79
0 77 78
0 16 17 d
0 14 15
0 13 14
0 12 13
0 11 12
0 10 16
0 10 11
0 9 10
0 7 8 d
0 5 6
0 4 5
0 3 4
0 2 3
0 1 7
0 1 2
0 0 1
6 191 192
#T
a5_7jzx    0 0
#P
IFACE_RESNAME1_SIZE=0.800
ATOM_EDGES_STATUS=ON
IFACE_BOND2_WIDTH=0.190
EQUIV_ELLIPSES_STATUS=ON
HYDROPHOBIC_BOND_COLOUR=BRICK_RED
DISULPHIDE_WIDTH=0.070
NLIGATOM2_STATUS=ON
LIGATOM_RADIUS=0.330
LIGBOND_COLOUR=PURPLE
IFACE_HYDROPHNAME1_SIZE=0.500
ABODY_OTHER_RESNAME_COLOUR=DARK_SLATE_GREY
IFACE_ATMNAME1_SIZE=0.310
ABODY_LOOP_LIST_HEADING_SIZE=1.00
SULPHUR_COLOUR=YELLOW
EQUIV_SIDECHAINS_UNDERLAY_STATUS=OFF
INTERNAL_HBONDS_STATUS=OFF
DUMMY_COLOUR=BLACK
NLIGRESNAME2_COLOUR=PINK
ABODY_H3_ATNAME_COLOUR=SPRING_GREEN
ABODY_L2_COLOUR=SKY_BLUE
HYDROPHOBIC_WIDTH=0.070
NLIGATMNAME2_STATUS=ON
SALT_BRIDGE_COLOUR=RED
ABODY_H2_ATNAME_COLOUR=OLIVE_GREEN
HYDROPHOBIC_STATUS=OFF
WATER_COLOUR=TURQUOISE
LIGATMNAME_COLOUR=BLACK
CARBON_COLOUR=BLACK
IFACE_HPHOBIC1_RADIUS=1.150
SALT_BRIDGE_DIM_WIDTH=0.070
HYDROPHOBIC2_STATUS=OFF
IFACE_ATOM2_RADIUS=0.330
SPOKE_WIDTH=0.070
NLIGATMNAME2_COLOUR=BLUE
HBOND_WIDTH=0.070
LIGATMNAME_STATUS=ON
TITLE_DIM_SIZE=1.000
WATERNAME_SIZE=0.500
ABODY_H3_COLOUR=SPRING_GREEN
HYDROPHNAME_COLOUR=BLACK
TITLE_COLOUR=BLUE
HYDROPHOBIC2_BOND_COLOUR=BRICK_RED
WATERNAME_STATUS=ON
EXTBOND_COLOUR=PURPLE
METAL_COLOUR=PINK
ABODY_L1_RESNAME_COLOUR=CYAN
UNDERLAY_COLOUR=RED
HBTEXT_DIM_SIZE=0.440
HYDROPHNAME2_COLOUR=BLUE
DISULPHIDE_STATUS=ON
BACKGROUND_COLOUR=WHITE
DUMMY_WIDTH=0.070
HYDROPHOBIC2_WIDTH=0.070
NLIGRESNAME_STATUS=ON
ABODY_L1_ATNAME_COLOUR=CYAN
TITLE_STATUS=ON
ELLIPSE_WIDTH=0.140
LIGATOM_STATUS=ON
HBTEXT_STATUS=ON
SIMPLERES_COLOUR=BLACK
HBTEXT_COLOUR=OLIVE_GREEN
NLIGBOND2_WIDTH=0.130
ABODY_H3_RESNAME_COLOUR=SPRING_GREEN
NLIGBOND2_COLOUR=LILAC
LIGRESNAME_STATUS=ON
LIGRESNAME_COLOUR=BLUE
NLIGRESNAME2_STATUS=ON
SALT_BRIDGE_WIDTH=0.070
IFACE_BOND1_WIDTH=0.190
SHOW_BLANK_TEXT_STATUS=OFF
WATERNAME_DIM_SIZE=0.500
NLIGATMNAME2_SIZE=0.310
PLOT_LABEL_SIZE=12.0
INACTIVE_COLOUR=GREY
ABODY_L1_COLOUR=CYAN
HYDROPHOBIC_COLOUR=BRICK_RED
ABODY_LOOP_LABEL_SIZE=1.60
NLIGRESNAME_COLOUR=OLIVE_GREEN
HBOND_COLOUR=OLIVE_GREEN
PHOSPHORUS_COLOUR=PURPLE
PLOT_LIST_LABEL_SIZE=14.0
ABODY_L2_ATNAME_COLOUR=SKY_BLUE
NLIGATOM_RADIUS=0.330
NITROGEN_COLOUR=BLUE
DIMPLOT_SPLIT_WIDTH=100.0
HYDROPHNAME2_STATUS=ON
IFACE_ATMNAME2_SIZE=0.310
IFACE_RESNAME2_SIZE=0.800
EQUIV_HGROUPS_UNDERLAY_STATUS=ON
ABODY_H2_COLOUR=OLIVE_GREEN
ABODY_L3_RESNAME_COLOUR=BLUE
ABODY_H1_RESNAME_COLOUR=GREEN
NLIGBOND_COLOUR=ORANGE
LIGATMNAME_SIZE=0.310
ATOM_EDGE_COLOUR=BLACK
ABODY_OTHER_ATNAME_COLOUR=DARK_SLATE_GREY
SIMPLE_RADIUS=0.800
NLIGATMNAME_COLOUR=BLACK
HYDROPHNAME2_SIZE=0.500
TITLE_SIZE=1.000
DISULPHIDE_COLOUR=GOLD
IFACE_ATOM1_RADIUS=0.330
ABODY_L2_RESNAME_COLOUR=SKY_BLUE
IFACE_HPHOBIC2_RADIUS=1.150
HYDROPHOBIC2_COLOUR=PINK
HBTEXT_SIZE=0.440
DOUBLE_BONDS_STATUS=OFF
SIMPLETEXT_SIZE=0.500
ABODY_OTHER_COLOUR=DARK_SLATE_GREY
ABODY_L3_ATNAME_COLOUR=BLUE
ABODY_H1_ATNAME_COLOUR=GREEN
LIGRESNAME_SIZE=0.800
WATER_DIM_RADIUS=0.400
DUMMY_STATUS=ON
IFACE_HYDROPHNAME2_SIZE=0.500
NLIGATOM2_RADIUS=0.330
ABODY_L3_COLOUR=BLUE
EXTBOND_DIM_WIDTH=0.070
WATERNAME_COLOUR=PURPLE
ARC_WIDTH=0.070
NLIGATMNAME_SIZE=0.310
OTHER_COLOUR=LIME_GREEN
EXTBOND_WIDTH=0.070
PLOT_LIST_LABEL_COLOUR=BLUE
NLIGATMNAME_STATUS=ON
HBOND_STATUS=ON
INACTIVE_PLOTS_STATUS=ON
ABODY_H2_RESNAME_COLOUR=OLIVE_GREEN
NLIGRESNAME2_SIZE=0.630
HYDROPHNAME_STATUS=ON
LIGBOND_WIDTH=0.190
HBOND_DIM_WIDTH=0.070
SALT_BRIDGE_STATUS=ON
WATER_STATUS=ON
ELLIPSE_COLOUR=RED
DISULPHIDE_DIM_WIDTH=0.070
HYDROPHOBIC_DIM_WIDTH=0.070
NLIGATOM_STATUS=ON
OXYGEN_COLOUR=RED
ABODY_H1_COLOUR=GREEN
HYDROPHNAME_SIZE=0.500
HPHOBIC_RADIUS=1.150
NLIGBOND_WIDTH=0.130
WATER_RADIUS=0.400
NLIGRESNAME_SIZE=0.630
PLOT_LABEL_COLOUR=RED
