# Supplementary material for: Distribution and molecular evolution of the anti-CRISPR family AcrIF7
Source: PLoS Biol. 2023 Apr 21;21(4):e3002072. doi: 10.1371/journal.pbio.3002072 (PMC10155984; doi:10.1371/journal.pbio.3002072)
Supplement: S14 Data — Individual files can be open using Pymol or any structure visualisation tool. (ZIP) [file pbio.3002072.s021.zip › Structural_analysis/a5_7jzx.pdb]

REMARK FILENAME="complex_22w.pdb0"
REMARK ===============================================================
REMARK HADDOCK run for complex
REMARK initial structure: complex_22.pdb
REMARK ===============================================================
REMARK            total,bonds,angles,improper,dihe,vdw,elec,air,cdih,coup,rdcs,vean,dani,xpcs,rg
REMARK energies: -485.716, 0, 0, 0, 0, -22.1518, -463.564, 0, 0, 0, 0, 0, 0, 0, 0
REMARK ===============================================================
REMARK            bonds,angles,impropers,dihe,air,cdih,coup,rdcs,vean,dani,xpcs
REMARK rms-dev.: 0,0,0,0,0,0,0, 0, 0, 0, 0
REMARK ===============================================================
REMARK               air,cdih,coup,rdcs,vean,dani,xpcs
REMARK               >0.3,>5,>1,>0,>5,>0.2,>0.2
REMARK violations.: 0, 0, 0, 0, 0, 0, 0
REMARK ===============================================================
REMARK                        CVpartition#,violations,rms
REMARK AIRs cross-validation: 1, 1, 1.82998
REMARK ===============================================================
REMARK NCS energy: 0
REMARK ===============================================================
REMARK Symmetry energy: 0
REMARK ===============================================================
REMARK Membrane restraining energy: 0
REMARK ===============================================================
REMARK Local cross-correlation:  0.0000
REMARK ===============================================================
REMARK Desolvation energy: 6.18217
REMARK Internal energy free molecules: -18235.7
REMARK Internal energy complex: -18160.6
REMARK Binding energy: -404.401
REMARK ===============================================================
REMARK buried surface area: 1512.55
REMARK ===============================================================
REMARK water - chain_1: 0 0 0
REMARK water - chain_2: 0 0 0
REMARK ===============================================================
REMARK water - water: 0 0 0
REMARK ===============================================================
REMARK DATE:10-Mar-2022  14:41:21       created by user: enmr34
REMARK VERSION:1.3U
ATOM      1  N   PRO A   8     -32.634 -26.276  -0.042  1.00 15.00      A    N  
ATOM      2  CA  PRO A   8     -32.720 -25.718  -1.387  1.00 15.00      A    C  
ATOM      3  CB  PRO A   8     -31.793 -26.643  -2.172  1.00 15.00      A    C  
ATOM      4  CG  PRO A   8     -30.726 -27.014  -1.193  1.00 15.00      A    C  
ATOM      5  CD  PRO A   8     -31.327 -26.906   0.189  1.00 15.00      A    C  
ATOM      6  C   PRO A   8     -34.141 -25.780  -1.948  1.00 15.00      A    C  
ATOM      7  O   PRO A   8     -34.490 -26.685  -2.717  1.00 15.00      A    O  
ATOM      8  N   THR A   9     -34.963 -24.833  -1.527  1.00 15.00      A    N  
ATOM      9  HN  THR A   9     -34.628 -24.161  -0.873  1.00 15.00      A    H  
ATOM     10  CA  THR A   9     -36.337 -24.752  -1.977  1.00 15.00      A    C  
ATOM     11  CB  THR A   9     -37.259 -25.719  -1.193  1.00 15.00      A    C  
ATOM     12  OG1 THR A   9     -38.631 -25.509  -1.554  1.00 15.00      A    O  
ATOM     13  HG1 THR A   9     -39.072 -26.359  -1.615  1.00 15.00      A    H  
ATOM     14  CG2 THR A   9     -37.097 -25.555   0.311  1.00 15.00      A    C  
ATOM     15  C   THR A   9     -36.844 -23.313  -1.887  1.00 15.00      A    C  
ATOM     16  O   THR A   9     -36.588 -22.612  -0.911  1.00 15.00      A    O  
ATOM     17  N   TRP A  10     -37.577 -22.881  -2.906  1.00 15.00      A    N  
ATOM     18  HN  TRP A  10     -37.768 -23.494  -3.644  1.00 15.00      A    H  
ATOM     19  CA  TRP A  10     -38.100 -21.517  -2.965  1.00 15.00      A    C  
ATOM     20  CB  TRP A  10     -38.883 -21.283  -4.263  1.00 15.00      A    C  
ATOM     21  CG  TRP A  10     -40.288 -21.804  -4.247  1.00 15.00      A    C  
ATOM     22  CD1 TRP A  10     -40.688 -23.103  -4.371  1.00 15.00      A    C  
ATOM     23  CD2 TRP A  10     -41.483 -21.028  -4.110  1.00 15.00      A    C  
ATOM     24  NE1 TRP A  10     -42.058 -23.184  -4.312  1.00 15.00      A    N  
ATOM     25  HE1 TRP A  10     -42.583 -24.008  -4.376  1.00 15.00      A    H  
ATOM     26  CE2 TRP A  10     -42.570 -21.922  -4.152  1.00 15.00      A    C  
ATOM     27  CE3 TRP A  10     -41.738 -19.661  -3.953  1.00 15.00      A    C  
ATOM     28  CZ2 TRP A  10     -43.891 -21.495  -4.042  1.00 15.00      A    C  
ATOM     29  CZ3 TRP A  10     -43.048 -19.239  -3.845  1.00 15.00      A    C  
ATOM     30  CH2 TRP A  10     -44.108 -20.153  -3.889  1.00 15.00      A    C  
ATOM     31  C   TRP A  10     -38.932 -21.130  -1.738  1.00 15.00      A    C  
ATOM     32  O   TRP A  10     -39.150 -19.947  -1.484  1.00 15.00      A    O  
ATOM     33  N   GLN A  11     -39.380 -22.125  -0.977  1.00 15.00      A    N  
ATOM     34  HN  GLN A  11     -39.159 -23.048  -1.219  1.00 15.00      A    H  
ATOM     35  CA  GLN A  11     -40.181 -21.870   0.213  1.00 15.00      A    C  
ATOM     36  CB  GLN A  11     -40.804 -23.162   0.745  1.00 15.00      A    C  
ATOM     37  CG  GLN A  11     -41.818 -23.811  -0.189  1.00 15.00      A    C  
ATOM     38  CD  GLN A  11     -43.087 -22.994  -0.366  1.00 15.00      A    C  
ATOM     39  OE1 GLN A  11     -43.058 -21.767  -0.420  1.00 15.00      A    O  
ATOM     40  NE2 GLN A  11     -44.219 -23.676  -0.442  1.00 15.00      A    N  
ATOM     41 HE21 GLN A  11     -44.176 -24.651  -0.379  1.00 15.00      A    H  
ATOM     42 HE22 GLN A  11     -45.052 -23.174  -0.557  1.00 15.00      A    H  
ATOM     43  C   GLN A  11     -39.355 -21.192   1.305  1.00 15.00      A    C  
ATOM     44  O   GLN A  11     -39.796 -20.211   1.908  1.00 15.00      A    O  
ATOM     45  N   GLU A  12     -38.148 -21.697   1.548  1.00 15.00      A    N  
ATOM     46  HN  GLU A  12     -37.819 -22.454   1.016  1.00 15.00      A    H  
ATOM     47  CA  GLU A  12     -37.295 -21.113   2.574  1.00 15.00      A    C  
ATOM     48  CB  GLU A  12     -36.262 -22.101   3.130  1.00 15.00      A    C  
ATOM     49  CG  GLU A  12     -35.690 -23.083   2.122  1.00 15.00      A    C  
ATOM     50  CD  GLU A  12     -34.516 -22.520   1.351  1.00 15.00      A    C  
ATOM     51  OE1 GLU A  12     -34.162 -23.096   0.300  1.00 15.00      A    O  
ATOM     52  OE2 GLU A  12     -33.954 -21.498   1.795  1.00 15.00      A    O  
ATOM     53  C   GLU A  12     -36.666 -19.815   2.091  1.00 15.00      A    C  
ATOM     54  O   GLU A  12     -36.429 -18.899   2.876  1.00 15.00      A    O  
ATOM     55  N   LEU A  13     -36.430 -19.731   0.789  1.00 15.00      A    N  
ATOM     56  HN  LEU A  13     -36.620 -20.505   0.217  1.00 15.00      A    H  
ATOM     57  CA  LEU A  13     -35.860 -18.534   0.197  1.00 15.00      A    C  
ATOM     58  CB  LEU A  13     -35.383 -18.813  -1.225  1.00 15.00      A    C  
ATOM     59  CG  LEU A  13     -34.117 -19.662  -1.354  1.00 15.00      A    C  
ATOM     60  CD1 LEU A  13     -34.040 -20.293  -2.733  1.00 15.00      A    C  
ATOM     61  CD2 LEU A  13     -32.881 -18.818  -1.087  1.00 15.00      A    C  
ATOM     62  C   LEU A  13     -36.877 -17.395   0.210  1.00 15.00      A    C  
ATOM     63  O   LEU A  13     -36.530 -16.243   0.468  1.00 15.00      A    O  
ATOM     64  N   ARG A  14     -38.138 -17.728  -0.055  1.00 15.00      A    N  
ATOM     65  HN  ARG A  14     -38.355 -18.664  -0.265  1.00 15.00      A    H  
ATOM     66  CA  ARG A  14     -39.204 -16.739  -0.054  1.00 15.00      A    C  
ATOM     67  CB  ARG A  14     -40.524 -17.373  -0.496  1.00 15.00      A    C  
ATOM     68  CG  ARG A  14     -41.709 -16.428  -0.479  1.00 15.00      A    C  
ATOM     69  CD  ARG A  14     -41.499 -15.253  -1.418  1.00 15.00      A    C  
ATOM     70  NE  ARG A  14     -42.763 -14.591  -1.709  1.00 15.00      A    N  
ATOM     71  HE  ARG A  14     -43.574 -15.018  -1.361  1.00 15.00      A    H  
ATOM     72  CZ  ARG A  14     -42.888 -13.460  -2.402  1.00 15.00      A    C  
ATOM     73  NH1 ARG A  14     -41.819 -12.834  -2.885  1.00 15.00      A    N  
ATOM     74 HH11 ARG A  14     -40.868 -13.220  -2.728  1.00 15.00      A    H  
ATOM     75 HH12 ARG A  14     -41.936 -11.942  -3.428  1.00 15.00      A    H  
ATOM     76  NH2 ARG A  14     -44.097 -12.968  -2.621  1.00 15.00      A    N  
ATOM     77 HH21 ARG A  14     -44.219 -12.077  -3.174  1.00 15.00      A    H  
ATOM     78 HH22 ARG A  14     -44.932 -13.465  -2.255  1.00 15.00      A    H  
ATOM     79  C   ARG A  14     -39.351 -16.124   1.331  1.00 15.00      A    C  
ATOM     80  O   ARG A  14     -39.371 -14.901   1.475  1.00 15.00      A    O  
ATOM     81  N   GLN A  15     -39.431 -16.976   2.349  1.00 15.00      A    N  
ATOM     82  HN  GLN A  15     -39.403 -17.943   2.175  1.00 15.00      A    H  
ATOM     83  CA  GLN A  15     -39.565 -16.498   3.717  1.00 15.00      A    C  
ATOM     84  CB  GLN A  15     -39.927 -17.626   4.693  1.00 15.00      A    C  
ATOM     85  CG  GLN A  15     -38.912 -18.754   4.773  1.00 15.00      A    C  
ATOM     86  CD  GLN A  15     -39.257 -19.785   5.829  1.00 15.00      A    C  
ATOM     87  OE1 GLN A  15     -40.424 -20.015   6.137  1.00 15.00      A    O  
ATOM     88  NE2 GLN A  15     -38.239 -20.420   6.390  1.00 15.00      A    N  
ATOM     89 HE21 GLN A  15     -37.332 -20.193   6.096  1.00 15.00      A    H  
ATOM     90 HE22 GLN A  15     -38.436 -21.089   7.078  1.00 15.00      A    H  
ATOM     91  C   GLN A  15     -38.307 -15.756   4.156  1.00 15.00      A    C  
ATOM     92  O   GLN A  15     -38.393 -14.738   4.836  1.00 15.00      A    O  
ATOM     93  N   PHE A  16     -37.142 -16.260   3.739  1.00 15.00      A    N  
ATOM     94  HN  PHE A  16     -37.144 -17.083   3.200  1.00 15.00      A    H  
ATOM     95  CA  PHE A  16     -35.864 -15.639   4.075  1.00 15.00      A    C  
ATOM     96  CB  PHE A  16     -34.707 -16.441   3.472  1.00 15.00      A    C  
ATOM     97  CG  PHE A  16     -33.401 -16.274   4.195  1.00 15.00      A    C  
ATOM     98  CD1 PHE A  16     -33.185 -16.905   5.409  1.00 15.00      A    C  
ATOM     99  CD2 PHE A  16     -32.390 -15.493   3.661  1.00 15.00      A    C  
ATOM    100  CE1 PHE A  16     -31.985 -16.760   6.078  1.00 15.00      A    C  
ATOM    101  CE2 PHE A  16     -31.188 -15.342   4.326  1.00 15.00      A    C  
ATOM    102  CZ  PHE A  16     -30.985 -15.976   5.536  1.00 15.00      A    C  
ATOM    103  C   PHE A  16     -35.824 -14.201   3.569  1.00 15.00      A    C  
ATOM    104  O   PHE A  16     -35.438 -13.282   4.298  1.00 15.00      A    O  
ATOM    105  N   ILE A  17     -36.239 -14.011   2.321  1.00 15.00      A    N  
ATOM    106  HN  ILE A  17     -36.536 -14.785   1.792  1.00 15.00      A    H  
ATOM    107  CA  ILE A  17     -36.265 -12.687   1.719  1.00 15.00      A    C  
ATOM    108  CB  ILE A  17     -36.531 -12.750   0.194  1.00 15.00      A    C  
ATOM    109  CG1 ILE A  17     -35.350 -13.434  -0.512  1.00 15.00      A    C  
ATOM    110  CG2 ILE A  17     -36.763 -11.358  -0.383  1.00 15.00      A    C  
ATOM    111  CD1 ILE A  17     -35.593 -13.728  -1.976  1.00 15.00      A    C  
ATOM    112  C   ILE A  17     -37.294 -11.807   2.431  1.00 15.00      A    C  
ATOM    113  O   ILE A  17     -37.029 -10.637   2.720  1.00 15.00      A    O  
ATOM    114  N   GLU A  18     -38.453 -12.385   2.745  1.00 15.00      A    N  
ATOM    115  HN  GLU A  18     -38.612 -13.327   2.486  1.00 15.00      A    H  
ATOM    116  CA  GLU A  18     -39.505 -11.650   3.448  1.00 15.00      A    C  
ATOM    117  CB  GLU A  18     -40.771 -12.494   3.590  1.00 15.00      A    C  
ATOM    118  CG  GLU A  18     -41.849 -12.105   2.594  1.00 15.00      A    C  
ATOM    119  CD  GLU A  18     -43.225 -12.596   2.971  1.00 15.00      A    C  
ATOM    120  OE1 GLU A  18     -43.997 -11.806   3.559  1.00 15.00      A    O  
ATOM    121  OE2 GLU A  18     -43.536 -13.769   2.671  1.00 15.00      A    O  
ATOM    122  C   GLU A  18     -39.032 -11.177   4.814  1.00 15.00      A    C  
ATOM    123  O   GLU A  18     -39.257 -10.026   5.192  1.00 15.00      A    O  
ATOM    124  N   SER A  19     -38.376 -12.071   5.550  1.00 15.00      A    N  
ATOM    125  HN  SER A  19     -38.249 -12.985   5.198  1.00 15.00      A    H  
ATOM    126  CA  SER A  19     -37.866 -11.739   6.870  1.00 15.00      A    C  
ATOM    127  CB  SER A  19     -37.292 -12.966   7.586  1.00 15.00      A    C  
ATOM    128  OG  SER A  19     -36.601 -13.832   6.703  1.00 15.00      A    O  
ATOM    129  HG  SER A  19     -36.133 -13.318   6.038  1.00 15.00      A    H  
ATOM    130  C   SER A  19     -36.848 -10.605   6.802  1.00 15.00      A    C  
ATOM    131  O   SER A  19     -36.799  -9.757   7.688  1.00 15.00      A    O  
ATOM    132  N   PHE A  20     -36.058 -10.576   5.730  1.00 15.00      A    N  
ATOM    133  HN  PHE A  20     -36.149 -11.275   5.047  1.00 15.00      A    H  
ATOM    134  CA  PHE A  20     -35.061  -9.528   5.546  1.00 15.00      A    C  
ATOM    135  CB  PHE A  20     -34.137  -9.855   4.368  1.00 15.00      A    C  
ATOM    136  CG  PHE A  20     -33.073  -8.823   4.124  1.00 15.00      A    C  
ATOM    137  CD1 PHE A  20     -33.186  -7.925   3.074  1.00 15.00      A    C  
ATOM    138  CD2 PHE A  20     -31.959  -8.748   4.944  1.00 15.00      A    C  
ATOM    139  CE1 PHE A  20     -32.212  -6.973   2.848  1.00 15.00      A    C  
ATOM    140  CE2 PHE A  20     -30.979  -7.798   4.724  1.00 15.00      A    C  
ATOM    141  CZ  PHE A  20     -31.106  -6.909   3.674  1.00 15.00      A    C  
ATOM    142  C   PHE A  20     -35.748  -8.184   5.322  1.00 15.00      A    C  
ATOM    143  O   PHE A  20     -35.351  -7.169   5.891  1.00 15.00      A    O  
ATOM    144  N   ILE A  21     -36.789  -8.186   4.496  1.00 15.00      A    N  
ATOM    145  HN  ILE A  21     -37.057  -9.026   4.061  1.00 15.00      A    H  
ATOM    146  CA  ILE A  21     -37.539  -6.966   4.218  1.00 15.00      A    C  
ATOM    147  CB  ILE A  21     -38.595  -7.180   3.109  1.00 15.00      A    C  
ATOM    148  CG1 ILE A  21     -37.942  -7.787   1.862  1.00 15.00      A    C  
ATOM    149  CG2 ILE A  21     -39.277  -5.864   2.757  1.00 15.00      A    C  
ATOM    150  CD1 ILE A  21     -38.932  -8.279   0.827  1.00 15.00      A    C  
ATOM    151  C   ILE A  21     -38.229  -6.485   5.493  1.00 15.00      A    C  
ATOM    152  O   ILE A  21     -38.266  -5.288   5.787  1.00 15.00      A    O  
ATOM    153  N   GLN A  22     -38.753  -7.438   6.255  1.00 15.00      A    N  
ATOM    154  HN  GLN A  22     -38.689  -8.375   5.959  1.00 15.00      A    H  
ATOM    155  CA  GLN A  22     -39.430  -7.138   7.509  1.00 15.00      A    C  
ATOM    156  CB  GLN A  22     -40.109  -8.399   8.052  1.00 15.00      A    C  
ATOM    157  CG  GLN A  22     -41.121  -8.150   9.162  1.00 15.00      A    C  
ATOM    158  CD  GLN A  22     -42.337  -7.357   8.705  1.00 15.00      A    C  
ATOM    159  OE1 GLN A  22     -42.978  -6.668   9.498  1.00 15.00      A    O  
ATOM    160  NE2 GLN A  22     -42.665  -7.440   7.423  1.00 15.00      A    N  
ATOM    161 HE21 GLN A  22     -42.114  -8.000   6.835  1.00 15.00      A    H  
ATOM    162 HE22 GLN A  22     -43.445  -6.942   7.119  1.00 15.00      A    H  
ATOM    163  C   GLN A  22     -38.435  -6.589   8.529  1.00 15.00      A    C  
ATOM    164  O   GLN A  22     -38.759  -5.690   9.300  1.00 15.00      A    O  
ATOM    165  N   GLU A  23     -37.221  -7.137   8.516  1.00 15.00      A    N  
ATOM    166  HN  GLU A  23     -37.032  -7.862   7.880  1.00 15.00      A    H  
ATOM    167  CA  GLU A  23     -36.163  -6.703   9.423  1.00 15.00      A    C  
ATOM    168  CB  GLU A  23     -34.911  -7.570   9.229  1.00 15.00      A    C  
ATOM    169  CG  GLU A  23     -33.701  -7.150  10.054  1.00 15.00      A    C  
ATOM    170  CD  GLU A  23     -32.684  -6.363   9.246  1.00 15.00      A    C  
ATOM    171  OE1 GLU A  23     -32.904  -6.163   8.034  1.00 15.00      A    O  
ATOM    172  OE2 GLU A  23     -31.663  -5.932   9.822  1.00 15.00      A    O  
ATOM    173  C   GLU A  23     -35.845  -5.228   9.194  1.00 15.00      A    C  
ATOM    174  O   GLU A  23     -35.714  -4.453  10.146  1.00 15.00      A    O  
ATOM    175  N   ARG A  24     -35.741  -4.847   7.923  1.00 15.00      A    N  
ATOM    176  HN  ARG A  24     -35.845  -5.521   7.216  1.00 15.00      A    H  
ATOM    177  CA  ARG A  24     -35.457  -3.466   7.554  1.00 15.00      A    C  
ATOM    178  CB  ARG A  24     -35.323  -3.332   6.033  1.00 15.00      A    C  
ATOM    179  CG  ARG A  24     -34.156  -4.099   5.426  1.00 15.00      A    C  
ATOM    180  CD  ARG A  24     -32.827  -3.408   5.695  1.00 15.00      A    C  
ATOM    181  NE  ARG A  24     -32.152  -3.944   6.875  1.00 15.00      A    N  
ATOM    182  HE  ARG A  24     -32.513  -4.792   7.263  1.00 15.00      A    H  
ATOM    183  CZ  ARG A  24     -31.093  -3.383   7.452  1.00 15.00      A    C  
ATOM    184  NH1 ARG A  24     -30.578  -2.259   6.958  1.00 15.00      A    N  
ATOM    185 HH11 ARG A  24     -31.005  -1.815   6.118  1.00 15.00      A    H  
ATOM    186 HH12 ARG A  24     -29.753  -1.817   7.410  1.00 15.00      A    H  
ATOM    187  NH2 ARG A  24     -30.556  -3.941   8.528  1.00 15.00      A    N  
ATOM    188 HH21 ARG A  24     -30.976  -4.831   8.928  1.00 15.00      A    H  
ATOM    189 HH22 ARG A  24     -29.731  -3.516   8.988  1.00 15.00      A    H  
ATOM    190  C   ARG A  24     -36.568  -2.551   8.057  1.00 15.00      A    C  
ATOM    191  O   ARG A  24     -36.308  -1.460   8.564  1.00 15.00      A    O  
ATOM    192  N   LEU A  25     -37.805  -3.013   7.919  1.00 15.00      A    N  
ATOM    193  HN  LEU A  25     -37.942  -3.892   7.504  1.00 15.00      A    H  
ATOM    194  CA  LEU A  25     -38.964  -2.252   8.364  1.00 15.00      A    C  
ATOM    195  CB  LEU A  25     -40.257  -2.913   7.881  1.00 15.00      A    C  
ATOM    196  CG  LEU A  25     -41.562  -2.328   8.431  1.00 15.00      A    C  
ATOM    197  CD1 LEU A  25     -41.837  -0.954   7.837  1.00 15.00      A    C  
ATOM    198  CD2 LEU A  25     -42.724  -3.273   8.178  1.00 15.00      A    C  
ATOM    199  C   LEU A  25     -38.977  -2.134   9.883  1.00 15.00      A    C  
ATOM    200  O   LEU A  25     -39.165  -1.047  10.423  1.00 15.00      A    O  
ATOM    201  N   GLN A  26     -38.768  -3.261  10.558  1.00 15.00      A    N  
ATOM    202  HN  GLN A  26     -38.624  -4.095  10.056  1.00 15.00      A    H  
ATOM    203  CA  GLN A  26     -38.754  -3.307  12.018  1.00 15.00      A    C  
ATOM    204  CB  GLN A  26     -38.426  -4.724  12.495  1.00 15.00      A    C  
ATOM    205  CG  GLN A  26     -38.741  -4.993  13.959  1.00 15.00      A    C  
ATOM    206  CD  GLN A  26     -40.227  -4.937  14.258  1.00 15.00      A    C  
ATOM    207  OE1 GLN A  26     -40.963  -5.879  13.971  1.00 15.00      A    O  
ATOM    208  NE2 GLN A  26     -40.674  -3.850  14.866  1.00 15.00      A    N  
ATOM    209 HE21 GLN A  26     -40.022  -3.135  15.100  1.00 15.00      A    H  
ATOM    210 HE22 GLN A  26     -41.626  -3.795  15.069  1.00 15.00      A    H  
ATOM    211  C   GLN A  26     -37.739  -2.319  12.582  1.00 15.00      A    C  
ATOM    212  O   GLN A  26     -38.087  -1.448  13.375  1.00 15.00      A    O  
ATOM    213  N   GLY A  27     -36.489  -2.446  12.140  1.00 15.00      A    N  
ATOM    214  HN  GLY A  27     -36.278  -3.152  11.487  1.00 15.00      A    H  
ATOM    215  CA  GLY A  27     -35.438  -1.559  12.609  1.00 15.00      A    C  
ATOM    216  C   GLY A  27     -35.765  -0.100  12.357  1.00 15.00      A    C  
ATOM    217  O   GLY A  27     -35.468   0.765  13.180  1.00 15.00      A    O  
ATOM    218  N   LYS A  28     -36.388   0.164  11.218  1.00 15.00      A    N  
ATOM    219  HN  LYS A  28     -36.593  -0.576  10.606  1.00 15.00      A    H  
ATOM    220  CA  LYS A  28     -36.772   1.513  10.845  1.00 15.00      A    C  
ATOM    221  CB  LYS A  28     -37.208   1.530   9.377  1.00 15.00      A    C  
ATOM    222  CG  LYS A  28     -37.534   2.905   8.820  1.00 15.00      A    C  
ATOM    223  CD  LYS A  28     -36.274   3.669   8.458  1.00 15.00      A    C  
ATOM    224  CE  LYS A  28     -36.589   4.830   7.532  1.00 15.00      A    C  
ATOM    225  NZ  LYS A  28     -35.373   5.594   7.164  1.00 15.00      A    N  
ATOM    226  HZ1 LYS A  28     -34.589   4.941   6.920  1.00 15.00      A    H  
ATOM    227  HZ2 LYS A  28     -35.075   6.202   7.957  1.00 15.00      A    H  
ATOM    228  HZ3 LYS A  28     -35.570   6.203   6.346  1.00 15.00      A    H  
ATOM    229  C   LYS A  28     -37.910   2.018  11.732  1.00 15.00      A    C  
ATOM    230  O   LYS A  28     -37.857   3.132  12.245  1.00 15.00      A    O  
ATOM    231  N   LEU A  29     -38.924   1.180  11.924  1.00 15.00      A    N  
ATOM    232  HN  LEU A  29     -38.886   0.285  11.513  1.00 15.00      A    H  
ATOM    233  CA  LEU A  29     -40.091   1.537  12.730  1.00 15.00      A    C  
ATOM    234  CB  LEU A  29     -41.131   0.415  12.711  1.00 15.00      A    C  
ATOM    235  CG  LEU A  29     -41.922   0.237  11.414  1.00 15.00      A    C  
ATOM    236  CD1 LEU A  29     -42.905  -0.915  11.549  1.00 15.00      A    C  
ATOM    237  CD2 LEU A  29     -42.647   1.522  11.044  1.00 15.00      A    C  
ATOM    238  C   LEU A  29     -39.728   1.871  14.172  1.00 15.00      A    C  
ATOM    239  O   LEU A  29     -40.064   2.950  14.668  1.00 15.00      A    O  
ATOM    240  N   ASP A  30     -39.053   0.940  14.836  1.00 15.00      A    N  
ATOM    241  HN  ASP A  30     -38.823   0.097  14.377  1.00 15.00      A    H  
ATOM    242  CA  ASP A  30     -38.651   1.114  16.230  1.00 15.00      A    C  
ATOM    243  CB  ASP A  30     -37.872  -0.113  16.721  1.00 15.00      A    C  
ATOM    244  CG  ASP A  30     -38.750  -1.328  16.951  1.00 15.00      A    C  
ATOM    245  OD1 ASP A  30     -38.891  -1.748  18.116  1.00 15.00      A    O  
ATOM    246  OD2 ASP A  30     -39.295  -1.865  15.962  1.00 15.00      A    O  
ATOM    247  C   ASP A  30     -37.803   2.363  16.423  1.00 15.00      A    C  
ATOM    248  O   ASP A  30     -37.992   3.119  17.377  1.00 15.00      A    O  
ATOM    249  N   LYS A  31     -36.884   2.586  15.499  1.00 15.00      A    N  
ATOM    250  HN  LYS A  31     -36.805   1.961  14.745  1.00 15.00      A    H  
ATOM    251  CA  LYS A  31     -35.983   3.726  15.571  1.00 15.00      A    C  
ATOM    252  CB  LYS A  31     -34.772   3.488  14.672  1.00 15.00      A    C  
ATOM    253  CG  LYS A  31     -33.542   4.274  15.074  1.00 15.00      A    C  
ATOM    254  CD  LYS A  31     -32.351   3.891  14.218  1.00 15.00      A    C  
ATOM    255  CE  LYS A  31     -31.144   4.736  14.565  1.00 15.00      A    C  
ATOM    256  NZ  LYS A  31     -30.614   5.436  13.373  1.00 15.00      A    N  
ATOM    257  HZ1 LYS A  31     -31.384   5.936  12.883  1.00 15.00      A    H  
ATOM    258  HZ2 LYS A  31     -30.178   4.747  12.717  1.00 15.00      A    H  
ATOM    259  HZ3 LYS A  31     -29.899   6.131  13.659  1.00 15.00      A    H  
ATOM    260  C   LYS A  31     -36.665   5.044  15.206  1.00 15.00      A    C  
ATOM    261  O   LYS A  31     -36.251   6.107  15.662  1.00 15.00      A    O  
ATOM    262  N   LEU A  32     -37.707   4.975  14.387  1.00 15.00      A    N  
ATOM    263  HN  LEU A  32     -37.997   4.099  14.054  1.00 15.00      A    H  
ATOM    264  CA  LEU A  32     -38.426   6.176  13.964  1.00 15.00      A    C  
ATOM    265  CB  LEU A  32     -39.416   5.852  12.844  1.00 15.00      A    C  
ATOM    266  CG  LEU A  32     -38.869   5.857  11.414  1.00 15.00      A    C  
ATOM    267  CD1 LEU A  32     -39.953   5.433  10.433  1.00 15.00      A    C  
ATOM    268  CD2 LEU A  32     -38.322   7.228  11.050  1.00 15.00      A    C  
ATOM    269  C   LEU A  32     -39.171   6.829  15.120  1.00 15.00      A    C  
ATOM    270  O   LEU A  32     -39.287   8.056  15.178  1.00 15.00      A    O  
ATOM    271  N   GLN A  33     -39.665   6.001  16.040  1.00 15.00      A    N  
ATOM    272  HN  GLN A  33     -39.499   5.038  15.947  1.00 15.00      A    H  
ATOM    273  CA  GLN A  33     -40.437   6.480  17.190  1.00 15.00      A    C  
ATOM    274  CB  GLN A  33     -39.554   7.306  18.135  1.00 15.00      A    C  
ATOM    275  CG  GLN A  33     -38.313   6.592  18.643  1.00 15.00      A    C  
ATOM    276  CD  GLN A  33     -37.075   7.469  18.581  1.00 15.00      A    C  
ATOM    277  OE1 GLN A  33     -36.204   7.402  19.448  1.00 15.00      A    O  
ATOM    278  NE2 GLN A  33     -36.983   8.293  17.546  1.00 15.00      A    N  
ATOM    279 HE21 GLN A  33     -37.709   8.291  16.885  1.00 15.00      A    H  
ATOM    280 HE22 GLN A  33     -36.188   8.857  17.475  1.00 15.00      A    H  
ATOM    281  C   GLN A  33     -41.636   7.328  16.736  1.00 15.00      A    C  
ATOM    282  O   GLN A  33     -41.833   8.433  17.237  1.00 15.00      A    O  
ATOM    283  N   PRO A  34     -42.471   6.826  15.796  1.00 15.00      A    N  
ATOM    284  CA  PRO A  34     -43.618   7.560  15.287  1.00 15.00      A    C  
ATOM    285  CB  PRO A  34     -43.700   7.074  13.834  1.00 15.00      A    C  
ATOM    286  CG  PRO A  34     -42.998   5.743  13.803  1.00 15.00      A    C  
ATOM    287  CD  PRO A  34     -42.398   5.503  15.168  1.00 15.00      A    C  
ATOM    288  C   PRO A  34     -44.895   7.199  16.034  1.00 15.00      A    C  
ATOM    289  O   PRO A  34     -45.542   6.185  15.729  1.00 15.00      A    O  
ATOM    290  N   ASP A  35     -45.244   8.016  17.017  1.00 15.00      A    N  
ATOM    291  HN  ASP A  35     -44.684   8.800  17.218  1.00 15.00      A    H  
ATOM    292  CA  ASP A  35     -46.443   7.785  17.808  1.00 15.00      A    C  
ATOM    293  CB  ASP A  35     -46.405   8.607  19.097  1.00 15.00      A    C  
ATOM    294  CG  ASP A  35     -47.026   7.870  20.265  1.00 15.00      A    C  
ATOM    295  OD1 ASP A  35     -46.421   7.874  21.360  1.00 15.00      A    O  
ATOM    296  OD2 ASP A  35     -48.106   7.270  20.085  1.00 15.00      A    O  
ATOM    297  C   ASP A  35     -47.679   8.141  16.994  1.00 15.00      A    C  
ATOM    298  O   ASP A  35     -48.446   7.263  16.584  1.00 15.00      A    O  
ATOM    299  N   GLU A  36     -47.839   9.425  16.726  1.00 15.00      A    N  
ATOM    300  HN  GLU A  36     -47.166  10.073  17.056  1.00 15.00      A    H  
ATOM    301  CA  GLU A  36     -48.972   9.915  15.960  1.00 15.00      A    C  
ATOM    302  CB  GLU A  36     -49.549  11.208  16.563  1.00 15.00      A    C  
ATOM    303  CG  GLU A  36     -48.692  11.871  17.634  1.00 15.00      A    C  
ATOM    304  CD  GLU A  36     -47.349  12.342  17.116  1.00 15.00      A    C  
ATOM    305  OE1 GLU A  36     -47.296  13.424  16.498  1.00 15.00      A    O  
ATOM    306  OE2 GLU A  36     -46.353  11.618  17.321  1.00 15.00      A    O  
ATOM    307  C   GLU A  36     -48.617  10.126  14.487  1.00 15.00      A    C  
ATOM    308  O   GLU A  36     -47.620   9.591  13.987  1.00 15.00      A    O  
ATOM    309  N   ASP A  37     -49.473  10.894  13.803  1.00 15.00      A    N  
ATOM    310  HN  ASP A  37     -50.241  11.263  14.285  1.00 15.00      A    H  
ATOM    311  CA  ASP A  37     -49.328  11.223  12.371  1.00 15.00      A    C  
ATOM    312  CB  ASP A  37     -47.980  11.861  12.018  1.00 15.00      A    C  
ATOM    313  CG  ASP A  37     -48.037  12.615  10.698  1.00 15.00      A    C  
ATOM    314  OD1 ASP A  37     -49.059  13.286  10.446  1.00 15.00      A    O  
ATOM    315  OD2 ASP A  37     -47.044  12.550   9.925  1.00 15.00      A    O  
ATOM    316  C   ASP A  37     -49.638  10.041  11.462  1.00 15.00      A    C  
ATOM    317  O   ASP A  37     -49.976  10.209  10.292  1.00 15.00      A    O  
ATOM    318  N   ASP A  38     -49.484   8.847  12.002  1.00 15.00      A    N  
ATOM    319  HN  ASP A  38     -49.136   8.785  12.920  1.00 15.00      A    H  
ATOM    320  CA  ASP A  38     -49.772   7.621  11.278  1.00 15.00      A    C  
ATOM    321  CB  ASP A  38     -51.260   7.452  10.948  1.00 15.00      A    C  
ATOM    322  CG  ASP A  38     -51.809   6.196  11.586  1.00 15.00      A    C  
ATOM    323  OD1 ASP A  38     -53.022   5.933  11.458  1.00 15.00      A    O  
ATOM    324  OD2 ASP A  38     -51.012   5.461  12.212  1.00 15.00      A    O  
ATOM    325  C   ASP A  38     -48.875   7.391  10.066  1.00 15.00      A    C  
ATOM    326  O   ASP A  38     -49.293   6.780   9.081  1.00 15.00      A    O  
ATOM    327  N   LYS A  39     -47.621   7.861  10.145  1.00 15.00      A    N  
ATOM    328  HN  LYS A  39     -47.355   8.384  10.931  1.00 15.00      A    H  
ATOM    329  CA  LYS A  39     -46.657   7.640   9.058  1.00 15.00      A    C  
ATOM    330  CB  LYS A  39     -45.291   8.265   9.387  1.00 15.00      A    C  
ATOM    331  CG  LYS A  39     -45.313   9.744   9.722  1.00 15.00      A    C  
ATOM    332  CD  LYS A  39     -43.906  10.318   9.687  1.00 15.00      A    C  
ATOM    333  CE  LYS A  39     -43.754  11.481  10.653  1.00 15.00      A    C  
ATOM    334  NZ  LYS A  39     -44.441  12.707  10.160  1.00 15.00      A    N  
ATOM    335  HZ1 LYS A  39     -44.825  13.247  10.959  1.00 15.00      A    H  
ATOM    336  HZ2 LYS A  39     -45.235  12.452   9.525  1.00 15.00      A    H  
ATOM    337  HZ3 LYS A  39     -43.776  13.307   9.639  1.00 15.00      A    H  
ATOM    338  C   LYS A  39     -46.450   6.134   8.894  1.00 15.00      A    C  
ATOM    339  O   LYS A  39     -46.001   5.657   7.850  1.00 15.00      A    O  
ATOM    340  N   ARG A  40     -46.786   5.412   9.962  1.00 15.00      A    N  
ATOM    341  HN  ARG A  40     -47.157   5.887  10.735  1.00 15.00      A    H  
ATOM    342  CA  ARG A  40     -46.650   3.959  10.038  1.00 15.00      A    C  
ATOM    343  CB  ARG A  40     -47.387   3.418  11.274  1.00 15.00      A    C  
ATOM    344  CG  ARG A  40     -46.914   3.995  12.601  1.00 15.00      A    C  
ATOM    345  CD  ARG A  40     -47.763   3.492  13.764  1.00 15.00      A    C  
ATOM    346  NE  ARG A  40     -47.322   4.059  15.044  1.00 15.00      A    N  
ATOM    347  HE  ARG A  40     -46.546   4.666  15.018  1.00 15.00      A    H  
ATOM    348  CZ  ARG A  40     -47.911   3.823  16.224  1.00 15.00      A    C  
ATOM    349  NH1 ARG A  40     -48.977   3.032  16.302  1.00 15.00      A    N  
ATOM    350 HH11 ARG A  40     -49.429   2.858  17.224  1.00 15.00      A    H  
ATOM    351 HH12 ARG A  40     -49.366   2.591  15.445  1.00 15.00      A    H  
ATOM    352  NH2 ARG A  40     -47.433   4.390  17.330  1.00 15.00      A    N  
ATOM    353 HH21 ARG A  40     -47.888   4.216  18.252  1.00 15.00      A    H  
ATOM    354 HH22 ARG A  40     -46.603   5.022  17.280  1.00 15.00      A    H  
ATOM    355  C   ARG A  40     -47.164   3.245   8.790  1.00 15.00      A    C  
ATOM    356  O   ARG A  40     -46.460   2.421   8.216  1.00 15.00      A    O  
ATOM    357  N   GLN A  41     -48.381   3.578   8.367  1.00 15.00      A    N  
ATOM    358  HN  GLN A  41     -48.882   4.273   8.848  1.00 15.00      A    H  
ATOM    359  CA  GLN A  41     -48.996   2.943   7.202  1.00 15.00      A    C  
ATOM    360  CB  GLN A  41     -50.432   3.432   7.019  1.00 15.00      A    C  
ATOM    361  CG  GLN A  41     -51.435   2.701   7.897  1.00 15.00      A    C  
ATOM    362  CD  GLN A  41     -52.749   3.441   8.045  1.00 15.00      A    C  
ATOM    363  OE1 GLN A  41     -53.635   3.332   7.200  1.00 15.00      A    O  
ATOM    364  NE2 GLN A  41     -52.893   4.179   9.130  1.00 15.00      A    N  
ATOM    365 HE21 GLN A  41     -52.157   4.211   9.778  1.00 15.00      A    H  
ATOM    366 HE22 GLN A  41     -53.732   4.669   9.249  1.00 15.00      A    H  
ATOM    367  C   GLN A  41     -48.184   3.120   5.920  1.00 15.00      A    C  
ATOM    368  O   GLN A  41     -48.033   2.180   5.142  1.00 15.00      A    O  
ATOM    369  N   THR A  42     -47.652   4.317   5.714  1.00 15.00      A    N  
ATOM    370  HN  THR A  42     -47.797   5.026   6.378  1.00 15.00      A    H  
ATOM    371  CA  THR A  42     -46.859   4.606   4.521  1.00 15.00      A    C  
ATOM    372  CB  THR A  42     -46.470   6.101   4.443  1.00 15.00      A    C  
ATOM    373  OG1 THR A  42     -46.310   6.492   3.074  1.00 15.00      A    O  
ATOM    374  HG1 THR A  42     -45.818   7.315   3.032  1.00 15.00      A    H  
ATOM    375  CG2 THR A  42     -47.529   6.981   5.093  1.00 15.00      A    C  
ATOM    376  C   THR A  42     -45.592   3.751   4.490  1.00 15.00      A    C  
ATOM    377  O   THR A  42     -45.203   3.220   3.444  1.00 15.00      A    O  
ATOM    378  N   LEU A  43     -44.965   3.602   5.650  1.00 15.00      A    N  
ATOM    379  HN  LEU A  43     -45.333   4.031   6.451  1.00 15.00      A    H  
ATOM    380  CA  LEU A  43     -43.747   2.811   5.765  1.00 15.00      A    C  
ATOM    381  CB  LEU A  43     -43.072   3.047   7.120  1.00 15.00      A    C  
ATOM    382  CG  LEU A  43     -41.993   4.135   7.167  1.00 15.00      A    C  
ATOM    383  CD1 LEU A  43     -40.814   3.769   6.277  1.00 15.00      A    C  
ATOM    384  CD2 LEU A  43     -42.562   5.495   6.784  1.00 15.00      A    C  
ATOM    385  C   LEU A  43     -44.030   1.325   5.558  1.00 15.00      A    C  
ATOM    386  O   LEU A  43     -43.252   0.620   4.912  1.00 15.00      A    O  
ATOM    387  N   LEU A  44     -45.162   0.866   6.085  1.00 15.00      A    N  
ATOM    388  HN  LEU A  44     -45.748   1.491   6.567  1.00 15.00      A    H  
ATOM    389  CA  LEU A  44     -45.558  -0.539   5.975  1.00 15.00      A    C  
ATOM    390  CB  LEU A  44     -46.644  -0.885   6.996  1.00 15.00      A    C  
ATOM    391  CG  LEU A  44     -46.162  -1.533   8.298  1.00 15.00      A    C  
ATOM    392  CD1 LEU A  44     -46.188  -0.532   9.445  1.00 15.00      A    C  
ATOM    393  CD2 LEU A  44     -47.001  -2.757   8.630  1.00 15.00      A    C  
ATOM    394  C   LEU A  44     -46.025  -0.900   4.568  1.00 15.00      A    C  
ATOM    395  O   LEU A  44     -46.314  -2.062   4.278  1.00 15.00      A    O  
ATOM    396  N   ALA A  45     -46.113   0.091   3.699  1.00 15.00      A    N  
ATOM    397  HN  ALA A  45     -45.900   1.002   3.988  1.00 15.00      A    H  
ATOM    398  CA  ALA A  45     -46.528  -0.143   2.328  1.00 15.00      A    C  
ATOM    399  CB  ALA A  45     -47.546   0.899   1.895  1.00 15.00      A    C  
ATOM    400  C   ALA A  45     -45.316  -0.126   1.405  1.00 15.00      A    C  
ATOM    401  O   ALA A  45     -45.129  -1.028   0.584  1.00 15.00      A    O  
ATOM    402  N   THR A  46     -44.485   0.893   1.570  1.00 15.00      A    N  
ATOM    403  HN  THR A  46     -44.689   1.566   2.256  1.00 15.00      A    H  
ATOM    404  CA  THR A  46     -43.289   1.052   0.759  1.00 15.00      A    C  
ATOM    405  CB  THR A  46     -42.699   2.470   0.918  1.00 15.00      A    C  
ATOM    406  OG1 THR A  46     -41.351   2.505   0.420  1.00 15.00      A    O  
ATOM    407  HG1 THR A  46     -41.371   2.601  -0.540  1.00 15.00      A    H  
ATOM    408  CG2 THR A  46     -43.541   3.488   0.162  1.00 15.00      A    C  
ATOM    409  C   THR A  46     -42.215   0.021   1.110  1.00 15.00      A    C  
ATOM    410  O   THR A  46     -41.775  -0.750   0.257  1.00 15.00      A    O  
ATOM    411  N   HIS A  47     -41.805  -0.001   2.369  1.00 15.00      A    N  
ATOM    412  HN  HIS A  47     -42.234   0.590   3.027  1.00 15.00      A    H  
ATOM    413  CA  HIS A  47     -40.762  -0.915   2.809  1.00 15.00      A    C  
ATOM    414  CB  HIS A  47     -39.696  -0.166   3.617  1.00 15.00      A    C  
ATOM    415  CG  HIS A  47     -38.674   0.555   2.785  1.00 15.00      A    C  
ATOM    416  ND1 HIS A  47     -38.996   1.372   1.715  1.00 15.00      A    N  
ATOM    417  HD1 HIS A  47     -39.907   1.569   1.389  1.00 15.00      A    H  
ATOM    418  CD2 HIS A  47     -37.321   0.575   2.871  1.00 15.00      A    C  
ATOM    419  CE1 HIS A  47     -37.887   1.861   1.187  1.00 15.00      A    C  
ATOM    420  NE2 HIS A  47     -36.859   1.393   1.870  1.00 15.00      A    N  
ATOM    421  HE2 HIS A  47     -35.915   1.600   1.689  1.00 15.00      A    H  
ATOM    422  C   HIS A  47     -41.335  -2.072   3.617  1.00 15.00      A    C  
ATOM    423  O   HIS A  47     -41.188  -2.120   4.834  1.00 15.00      A    O  
ATOM    424  N   ARG A  48     -41.984  -3.003   2.922  1.00 15.00      A    N  
ATOM    425  HN  ARG A  48     -42.043  -2.910   1.949  1.00 15.00      A    H  
ATOM    426  CA  ARG A  48     -42.589  -4.169   3.562  1.00 15.00      A    C  
ATOM    427  CB  ARG A  48     -43.708  -3.751   4.522  1.00 15.00      A    C  
ATOM    428  CG  ARG A  48     -44.396  -4.913   5.221  1.00 15.00      A    C  
ATOM    429  CD  ARG A  48     -45.811  -5.106   4.700  1.00 15.00      A    C  
ATOM    430  NE  ARG A  48     -46.108  -6.511   4.414  1.00 15.00      A    N  
ATOM    431  HE  ARG A  48     -45.349  -7.087   4.158  1.00 15.00      A    H  
ATOM    432  CZ  ARG A  48     -47.328  -7.042   4.484  1.00 15.00      A    C  
ATOM    433  NH1 ARG A  48     -48.367  -6.285   4.832  1.00 15.00      A    N  
ATOM    434 HH11 ARG A  48     -48.229  -5.273   5.052  1.00 15.00      A    H  
ATOM    435 HH12 ARG A  48     -49.320  -6.698   4.892  1.00 15.00      A    H  
ATOM    436  NH2 ARG A  48     -47.508  -8.328   4.203  1.00 15.00      A    N  
ATOM    437 HH21 ARG A  48     -48.458  -8.752   4.257  1.00 15.00      A    H  
ATOM    438 HH22 ARG A  48     -46.694  -8.927   3.928  1.00 15.00      A    H  
ATOM    439  C   ARG A  48     -43.133  -5.138   2.518  1.00 15.00      A    C  
ATOM    440  O   ARG A  48     -43.095  -6.352   2.701  1.00 15.00      A    O  
ATOM    441  N   ARG A  49     -43.658  -4.593   1.432  1.00 15.00      A    N  
ATOM    442  HN  ARG A  49     -43.675  -3.618   1.343  1.00 15.00      A    H  
ATOM    443  CA  ARG A  49     -44.206  -5.414   0.364  1.00 15.00      A    C  
ATOM    444  CB  ARG A  49     -45.484  -4.778  -0.196  1.00 15.00      A    C  
ATOM    445  CG  ARG A  49     -46.759  -5.546   0.116  1.00 15.00      A    C  
ATOM    446  CD  ARG A  49     -47.924  -5.037  -0.722  1.00 15.00      A    C  
ATOM    447  NE  ARG A  49     -49.174  -5.742  -0.420  1.00 15.00      A    N  
ATOM    448  HE  ARG A  49     -49.604  -5.539   0.439  1.00 15.00      A    H  
ATOM    449  CZ  ARG A  49     -49.757  -6.620  -1.244  1.00 15.00      A    C  
ATOM    450  NH1 ARG A  49     -49.207  -6.902  -2.421  1.00 15.00      A    N  
ATOM    451 HH11 ARG A  49     -49.662  -7.587  -3.063  1.00 15.00      A    H  
ATOM    452 HH12 ARG A  49     -48.321  -6.439  -2.710  1.00 15.00      A    H  
ATOM    453  NH2 ARG A  49     -50.892  -7.215  -0.888  1.00 15.00      A    N  
ATOM    454 HH21 ARG A  49     -51.348  -7.900  -1.529  1.00 15.00      A    H  
ATOM    455 HH22 ARG A  49     -51.335  -7.000   0.030  1.00 15.00      A    H  
ATOM    456  C   ARG A  49     -43.186  -5.586  -0.754  1.00 15.00      A    C  
ATOM    457  O   ARG A  49     -42.056  -5.115  -0.651  1.00 15.00      A    O  
ATOM    458  N   GLU A  50     -43.605  -6.249  -1.824  1.00 15.00      A    N  
ATOM    459  HN  GLU A  50     -44.510  -6.622  -1.826  1.00 15.00      A    H  
ATOM    460  CA  GLU A  50     -42.757  -6.486  -2.990  1.00 15.00      A    C  
ATOM    461  CB  GLU A  50     -43.544  -7.309  -3.991  1.00 15.00      A    C  
ATOM    462  CG  GLU A  50     -44.047  -8.616  -3.428  1.00 15.00      A    C  
ATOM    463  CD  GLU A  50     -43.262  -9.789  -3.952  1.00 15.00      A    C  
ATOM    464  OE1 GLU A  50     -43.884 -10.819  -4.271  1.00 15.00      A    O  
ATOM    465  OE2 GLU A  50     -42.022  -9.680  -4.043  1.00 15.00      A    O  
ATOM    466  C   GLU A  50     -42.360  -5.181  -3.651  1.00 15.00      A    C  
ATOM    467  O   GLU A  50     -41.460  -5.140  -4.491  1.00 15.00      A    O  
ATOM    468  N   ALA A  51     -43.053  -4.122  -3.271  1.00 15.00      A    N  
ATOM    469  HN  ALA A  51     -43.758  -4.237  -2.604  1.00 15.00      A    H  
ATOM    470  CA  ALA A  51     -42.793  -2.801  -3.806  1.00 15.00      A    C  
ATOM    471  CB  ALA A  51     -43.768  -1.794  -3.219  1.00 15.00      A    C  
ATOM    472  C   ALA A  51     -41.356  -2.384  -3.526  1.00 15.00      A    C  
ATOM    473  O   ALA A  51     -40.741  -1.688  -4.331  1.00 15.00      A    O  
ATOM    474  N   TRP A  52     -40.818  -2.837  -2.392  1.00 15.00      A    N  
ATOM    475  HN  TRP A  52     -41.354  -3.407  -1.799  1.00 15.00      A    H  
ATOM    476  CA  TRP A  52     -39.448  -2.510  -2.016  1.00 15.00      A    C  
ATOM    477  CB  TRP A  52     -39.104  -3.020  -0.610  1.00 15.00      A    C  
ATOM    478  CG  TRP A  52     -37.679  -2.747  -0.208  1.00 15.00      A    C  
ATOM    479  CD1 TRP A  52     -37.143  -1.545   0.155  1.00 15.00      A    C  
ATOM    480  CD2 TRP A  52     -36.605  -3.696  -0.144  1.00 15.00      A    C  
ATOM    481  NE1 TRP A  52     -35.806  -1.688   0.447  1.00 15.00      A    N  
ATOM    482  HE1 TRP A  52     -35.197  -0.971   0.735  1.00 15.00      A    H  
ATOM    483  CE2 TRP A  52     -35.453  -2.998   0.268  1.00 15.00      A    C  
ATOM    484  CE3 TRP A  52     -36.505  -5.068  -0.394  1.00 15.00      A    C  
ATOM    485  CZ2 TRP A  52     -34.220  -3.623   0.435  1.00 15.00      A    C  
ATOM    486  CZ3 TRP A  52     -35.280  -5.686  -0.227  1.00 15.00      A    C  
ATOM    487  CH2 TRP A  52     -34.154  -4.964   0.184  1.00 15.00      A    C  
ATOM    488  C   TRP A  52     -38.458  -3.056  -3.036  1.00 15.00      A    C  
ATOM    489  O   TRP A  52     -37.464  -2.409  -3.342  1.00 15.00      A    O  
ATOM    490  N   LEU A  53     -38.736  -4.241  -3.569  1.00 15.00      A    N  
ATOM    491  HN  LEU A  53     -39.556  -4.710  -3.305  1.00 15.00      A    H  
ATOM    492  CA  LEU A  53     -37.853  -4.842  -4.556  1.00 15.00      A    C  
ATOM    493  CB  LEU A  53     -38.199  -6.307  -4.800  1.00 15.00      A    C  
ATOM    494  CG  LEU A  53     -37.696  -7.289  -3.741  1.00 15.00      A    C  
ATOM    495  CD1 LEU A  53     -38.087  -8.713  -4.100  1.00 15.00      A    C  
ATOM    496  CD2 LEU A  53     -36.187  -7.171  -3.577  1.00 15.00      A    C  
ATOM    497  C   LEU A  53     -37.884  -4.044  -5.849  1.00 15.00      A    C  
ATOM    498  O   LEU A  53     -36.844  -3.792  -6.455  1.00 15.00      A    O  
ATOM    499  N   ALA A  54     -39.083  -3.651  -6.270  1.00 15.00      A    N  
ATOM    500  HN  ALA A  54     -39.885  -3.933  -5.771  1.00 15.00      A    H  
ATOM    501  CA  ALA A  54     -39.232  -2.836  -7.473  1.00 15.00      A    C  
ATOM    502  CB  ALA A  54     -40.703  -2.602  -7.786  1.00 15.00      A    C  
ATOM    503  C   ALA A  54     -38.507  -1.505  -7.270  1.00 15.00      A    C  
ATOM    504  O   ALA A  54     -37.859  -0.985  -8.177  1.00 15.00      A    O  
ATOM    505  N   ASP A  55     -38.629  -0.969  -6.063  1.00 15.00      A    N  
ATOM    506  HN  ASP A  55     -39.191  -1.425  -5.394  1.00 15.00      A    H  
ATOM    507  CA  ASP A  55     -37.976   0.274  -5.692  1.00 15.00      A    C  
ATOM    508  CB  ASP A  55     -38.468   0.683  -4.300  1.00 15.00      A    C  
ATOM    509  CG  ASP A  55     -37.512   1.556  -3.520  1.00 15.00      A    C  
ATOM    510  OD1 ASP A  55     -37.327   1.295  -2.320  1.00 15.00      A    O  
ATOM    511  OD2 ASP A  55     -36.955   2.508  -4.088  1.00 15.00      A    O  
ATOM    512  C   ASP A  55     -36.462   0.086  -5.707  1.00 15.00      A    C  
ATOM    513  O   ASP A  55     -35.739   0.840  -6.365  1.00 15.00      A    O  
ATOM    514  N   ALA A  56     -35.999  -0.951  -5.011  1.00 15.00      A    N  
ATOM    515  HN  ALA A  56     -36.636  -1.520  -4.516  1.00 15.00      A    H  
ATOM    516  CA  ALA A  56     -34.581  -1.265  -4.943  1.00 15.00      A    C  
ATOM    517  CB  ALA A  56     -34.353  -2.533  -4.132  1.00 15.00      A    C  
ATOM    518  C   ALA A  56     -33.993  -1.408  -6.341  1.00 15.00      A    C  
ATOM    519  O   ALA A  56     -32.894  -0.931  -6.604  1.00 15.00      A    O  
ATOM    520  N   ALA A  57     -34.751  -2.033  -7.241  1.00 15.00      A    N  
ATOM    521  HN  ALA A  57     -35.632  -2.373  -6.966  1.00 15.00      A    H  
ATOM    522  CA  ALA A  57     -34.311  -2.234  -8.621  1.00 15.00      A    C  
ATOM    523  CB  ALA A  57     -35.336  -3.046  -9.396  1.00 15.00      A    C  
ATOM    524  C   ALA A  57     -34.045  -0.900  -9.317  1.00 15.00      A    C  
ATOM    525  O   ALA A  57     -33.091  -0.765 -10.084  1.00 15.00      A    O  
ATOM    526  N   ARG A  58     -34.881   0.088  -9.025  1.00 15.00      A    N  
ATOM    527  HN  ARG A  58     -35.614  -0.079  -8.392  1.00 15.00      A    H  
ATOM    528  CA  ARG A  58     -34.739   1.416  -9.608  1.00 15.00      A    C  
ATOM    529  CB  ARG A  58     -36.050   2.194  -9.460  1.00 15.00      A    C  
ATOM    530  CG  ARG A  58     -36.112   3.509 -10.225  1.00 15.00      A    C  
ATOM    531  CD  ARG A  58     -36.248   4.690  -9.276  1.00 15.00      A    C  
ATOM    532  NE  ARG A  58     -37.166   4.395  -8.173  1.00 15.00      A    N  
ATOM    533  HE  ARG A  58     -38.017   3.959  -8.402  1.00 15.00      A    H  
ATOM    534  CZ  ARG A  58     -36.910   4.674  -6.895  1.00 15.00      A    C  
ATOM    535  NH1 ARG A  58     -35.769   5.265  -6.554  1.00 15.00      A    N  
ATOM    536 HH11 ARG A  58     -35.069   5.511  -7.285  1.00 15.00      A    H  
ATOM    537 HH12 ARG A  58     -35.571   5.482  -5.556  1.00 15.00      A    H  
ATOM    538  NH2 ARG A  58     -37.784   4.339  -5.956  1.00 15.00      A    N  
ATOM    539 HH21 ARG A  58     -38.671   3.859  -6.212  1.00 15.00      A    H  
ATOM    540 HH22 ARG A  58     -37.581   4.538  -4.953  1.00 15.00      A    H  
ATOM    541  C   ARG A  58     -33.588   2.163  -8.936  1.00 15.00      A    C  
ATOM    542  O   ARG A  58     -33.119   3.192  -9.426  1.00 15.00      A    O  
ATOM    543  N   ARG A  59     -33.140   1.633  -7.807  1.00 15.00      A    N  
ATOM    544  HN  ARG A  59     -33.563   0.814  -7.464  1.00 15.00      A    H  
ATOM    545  CA  ARG A  59     -32.040   2.224  -7.063  1.00 15.00      A    C  
ATOM    546  CB  ARG A  59     -32.297   2.153  -5.555  1.00 15.00      A    C  
ATOM    547  CG  ARG A  59     -33.397   3.089  -5.075  1.00 15.00      A    C  
ATOM    548  CD  ARG A  59     -33.444   3.168  -3.557  1.00 15.00      A    C  
ATOM    549  NE  ARG A  59     -34.402   2.223  -2.985  1.00 15.00      A    N  
ATOM    550  HE  ARG A  59     -35.355   2.324  -3.247  1.00 15.00      A    H  
ATOM    551  CZ  ARG A  59     -34.068   1.253  -2.137  1.00 15.00      A    C  
ATOM    552  NH1 ARG A  59     -32.809   1.085  -1.784  1.00 15.00      A    N  
ATOM    553 HH11 ARG A  59     -32.540   0.321  -1.110  1.00 15.00      A    H  
ATOM    554 HH12 ARG A  59     -32.073   1.713  -2.155  1.00 15.00      A    H  
ATOM    555  NH2 ARG A  59     -34.998   0.453  -1.644  1.00 15.00      A    N  
ATOM    556 HH21 ARG A  59     -34.737  -0.313  -0.990  1.00 15.00      A    H  
ATOM    557 HH22 ARG A  59     -36.009   0.596  -1.909  1.00 15.00      A    H  
ATOM    558  C   ARG A  59     -30.722   1.544  -7.424  1.00 15.00      A    C  
ATOM    559  O   ARG A  59     -29.647   2.065  -7.133  1.00 15.00      A    O  
ATOM    560  N   VAL A  60     -30.814   0.382  -8.077  1.00 15.00      A    N  
ATOM    561  HN  VAL A  60     -31.703   0.015  -8.273  1.00 15.00      A    H  
ATOM    562  CA  VAL A  60     -29.623  -0.362  -8.494  1.00 15.00      A    C  
ATOM    563  CB  VAL A  60     -29.964  -1.763  -9.057  1.00 15.00      A    C  
ATOM    564  CG1 VAL A  60     -28.695  -2.529  -9.396  1.00 15.00      A    C  
ATOM    565  CG2 VAL A  60     -30.799  -2.558  -8.070  1.00 15.00      A    C  
ATOM    566  C   VAL A  60     -28.871   0.430  -9.557  1.00 15.00      A    C  
ATOM    567  O   VAL A  60     -27.656   0.301  -9.713  1.00 15.00      A    O  
ATOM    568  N   GLY A  61     -29.605   1.270 -10.275  1.00 15.00      A    N  
ATOM    569  HN  GLY A  61     -30.568   1.330 -10.103  1.00 15.00      A    H  
ATOM    570  CA  GLY A  61     -29.003   2.091 -11.303  1.00 15.00      A    C  
ATOM    571  C   GLY A  61     -28.092   3.143 -10.705  1.00 15.00      A    C  
ATOM    572  O   GLY A  61     -27.356   3.820 -11.420  1.00 15.00      A    O  
ATOM    573  N   GLN A  62     -28.132   3.264  -9.384  1.00 15.00      A    N  
ATOM    574  HN  GLN A  62     -28.730   2.681  -8.866  1.00 15.00      A    H  
ATOM    575  CA  GLN A  62     -27.311   4.230  -8.682  1.00 15.00      A    C  
ATOM    576  CB  GLN A  62     -28.165   5.021  -7.684  1.00 15.00      A    C  
ATOM    577  CG  GLN A  62     -29.412   5.646  -8.292  1.00 15.00      A    C  
ATOM    578  CD  GLN A  62     -30.263   6.379  -7.272  1.00 15.00      A    C  
ATOM    579  OE1 GLN A  62     -30.294   6.027  -6.092  1.00 15.00      A    O  
ATOM    580  NE2 GLN A  62     -30.961   7.411  -7.721  1.00 15.00      A    N  
ATOM    581 HE21 GLN A  62     -30.888   7.640  -8.671  1.00 15.00      A    H  
ATOM    582 HE22 GLN A  62     -31.518   7.903  -7.085  1.00 15.00      A    H  
ATOM    583  C   GLN A  62     -26.158   3.541  -7.952  1.00 15.00      A    C  
ATOM    584  O   GLN A  62     -25.407   4.188  -7.228  1.00 15.00      A    O  
ATOM    585  N   LEU A  63     -26.015   2.233  -8.146  1.00 15.00      A    N  
ATOM    586  HN  LEU A  63     -26.630   1.764  -8.754  1.00 15.00      A    H  
ATOM    587  CA  LEU A  63     -24.955   1.481  -7.484  1.00 15.00      A    C  
ATOM    588  CB  LEU A  63     -25.529   0.585  -6.384  1.00 15.00      A    C  
ATOM    589  CG  LEU A  63     -25.506   1.138  -4.959  1.00 15.00      A    C  
ATOM    590  CD1 LEU A  63     -25.547  -0.000  -3.953  1.00 15.00      A    C  
ATOM    591  CD2 LEU A  63     -24.280   2.011  -4.735  1.00 15.00      A    C  
ATOM    592  C   LEU A  63     -24.176   0.620  -8.467  1.00 15.00      A    C  
ATOM    593  O   LEU A  63     -24.740   0.083  -9.426  1.00 15.00      A    O  
ATOM    594  N   GLN A  64     -22.879   0.500  -8.236  1.00 15.00      A    N  
ATOM    595  HN  GLN A  64     -22.477   0.989  -7.482  1.00 15.00      A    H  
ATOM    596  CA  GLN A  64     -22.029  -0.321  -9.078  1.00 15.00      A    C  
ATOM    597  CB  GLN A  64     -21.440   0.484 -10.236  1.00 15.00      A    C  
ATOM    598  CG  GLN A  64     -20.817  -0.381 -11.321  1.00 15.00      A    C  
ATOM    599  CD  GLN A  64     -19.876   0.381 -12.230  1.00 15.00      A    C  
ATOM    600  OE1 GLN A  64     -20.038   1.578 -12.454  1.00 15.00      A    O  
ATOM    601  NE2 GLN A  64     -18.884  -0.315 -12.762  1.00 15.00      A    N  
ATOM    602 HE21 GLN A  64     -18.816  -1.269 -12.539  1.00 15.00      A    H  
ATOM    603 HE22 GLN A  64     -18.254   0.151 -13.355  1.00 15.00      A    H  
ATOM    604  C   GLN A  64     -20.910  -0.962  -8.263  1.00 15.00      A    C  
ATOM    605  O   GLN A  64     -20.308  -0.314  -7.404  1.00 15.00      A    O  
ATOM    606  N   LEU A  65     -20.661  -2.238  -8.525  1.00 15.00      A    N  
ATOM    607  HN  LEU A  65     -21.198  -2.698  -9.210  1.00 15.00      A    H  
ATOM    608  CA  LEU A  65     -19.602  -2.974  -7.853  1.00 15.00      A    C  
ATOM    609  CB  LEU A  65     -19.972  -4.455  -7.735  1.00 15.00      A    C  
ATOM    610  CG  LEU A  65     -21.190  -4.782  -6.869  1.00 15.00      A    C  
ATOM    611  CD1 LEU A  65     -21.443  -6.283  -6.847  1.00 15.00      A    C  
ATOM    612  CD2 LEU A  65     -20.997  -4.250  -5.460  1.00 15.00      A    C  
ATOM    613  C   LEU A  65     -18.338  -2.830  -8.681  1.00 15.00      A    C  
ATOM    614  O   LEU A  65     -18.395  -2.937  -9.907  1.00 15.00      A    O  
ATOM    615  N   VAL A  66     -17.206  -2.573  -8.039  1.00 15.00      A    N  
ATOM    616  HN  VAL A  66     -17.199  -2.519  -7.056  1.00 15.00      A    H  
ATOM    617  CA  VAL A  66     -15.969  -2.382  -8.783  1.00 15.00      A    C  
ATOM    618  CB  VAL A  66     -15.688  -0.890  -9.047  1.00 15.00      A    C  
ATOM    619  CG1 VAL A  66     -16.648  -0.337 -10.083  1.00 15.00      A    C  
ATOM    620  CG2 VAL A  66     -15.777  -0.093  -7.756  1.00 15.00      A    C  
ATOM    621  C   VAL A  66     -14.742  -3.001  -8.127  1.00 15.00      A    C  
ATOM    622  O   VAL A  66     -14.690  -3.210  -6.913  1.00 15.00      A    O  
ATOM    623  N   THR A  67     -13.771  -3.316  -8.975  1.00 15.00      A    N  
ATOM    624  HN  THR A  67     -13.924  -3.169  -9.934  1.00 15.00      A    H  
ATOM    625  CA  THR A  67     -12.496  -3.868  -8.549  1.00 15.00      A    C  
ATOM    626  CB  THR A  67     -12.121  -5.110  -9.388  1.00 15.00      A    C  
ATOM    627  OG1 THR A  67     -13.194  -6.055  -9.364  1.00 15.00      A    O  
ATOM    628  HG1 THR A  67     -14.038  -5.586  -9.286  1.00 15.00      A    H  
ATOM    629  CG2 THR A  67     -10.864  -5.776  -8.850  1.00 15.00      A    C  
ATOM    630  C   THR A  67     -11.445  -2.792  -8.782  1.00 15.00      A    C  
ATOM    631  O   THR A  67     -10.431  -2.711  -8.084  1.00 15.00      A    O  
ATOM    632  N   HIS A  68     -11.729  -1.952  -9.770  1.00 15.00      A    N  
ATOM    633  HN  HIS A  68     -12.571  -2.067 -10.261  1.00 15.00      A    H  
ATOM    634  CA  HIS A  68     -10.852  -0.863 -10.148  1.00 15.00      A    C  
ATOM    635  CB  HIS A  68     -10.282  -1.104 -11.545  1.00 15.00      A    C  
ATOM    636  CG  HIS A  68      -9.587  -2.422 -11.704  1.00 15.00      A    C  
ATOM    637  ND1 HIS A  68     -10.106  -3.412 -12.498  1.00 15.00      A    N  
ATOM    638  CD2 HIS A  68      -8.435  -2.861 -11.141  1.00 15.00      A    C  
ATOM    639  CE1 HIS A  68      -9.268  -4.428 -12.403  1.00 15.00      A    C  
ATOM    640  NE2 HIS A  68      -8.245  -4.140 -11.593  1.00 15.00      A    N  
ATOM    641  HE2 HIS A  68      -7.499  -4.732 -11.361  1.00 15.00      A    H  
ATOM    642  C   HIS A  68     -11.632   0.443 -10.119  1.00 15.00      A    C  
ATOM    643  O   HIS A  68     -12.667   0.579 -10.778  1.00 15.00      A    O  
ATOM    644  N   THR A  69     -11.141   1.392  -9.348  1.00 15.00      A    N  
ATOM    645  HN  THR A  69     -10.307   1.221  -8.856  1.00 15.00      A    H  
ATOM    646  CA  THR A  69     -11.794   2.680  -9.208  1.00 15.00      A    C  
ATOM    647  CB  THR A  69     -12.021   3.001  -7.719  1.00 15.00      A    C  
ATOM    648  OG1 THR A  69     -10.870   2.589  -6.964  1.00 15.00      A    O  
ATOM    649  HG1 THR A  69     -10.152   2.372  -7.566  1.00 15.00      A    H  
ATOM    650  CG2 THR A  69     -13.252   2.285  -7.192  1.00 15.00      A    C  
ATOM    651  C   THR A  69     -10.954   3.794  -9.817  1.00 15.00      A    C  
ATOM    652  O   THR A  69      -9.728   3.799  -9.688  1.00 15.00      A    O  
ATOM    653  N   LEU A  70     -11.611   4.727 -10.489  1.00 15.00      A    N  
ATOM    654  HN  LEU A  70     -12.588   4.643 -10.602  1.00 15.00      A    H  
ATOM    655  CA  LEU A  70     -10.921   5.865 -11.082  1.00 15.00      A    C  
ATOM    656  CB  LEU A  70     -11.504   6.193 -12.462  1.00 15.00      A    C  
ATOM    657  CG  LEU A  70     -10.733   7.213 -13.309  1.00 15.00      A    C  
ATOM    658  CD1 LEU A  70      -9.281   6.796 -13.465  1.00 15.00      A    C  
ATOM    659  CD2 LEU A  70     -11.385   7.378 -14.670  1.00 15.00      A    C  
ATOM    660  C   LEU A  70     -11.049   7.061 -10.146  1.00 15.00      A    C  
ATOM    661  O   LEU A  70     -10.511   8.135 -10.396  1.00 15.00      A    O  
ATOM    662  N   LYS A  71     -11.763   6.843  -9.048  1.00 15.00      A    N  
ATOM    663  HN  LYS A  71     -12.144   5.954  -8.906  1.00 15.00      A    H  
ATOM    664  CA  LYS A  71     -11.993   7.875  -8.041  1.00 15.00      A    C  
ATOM    665  CB  LYS A  71     -13.040   7.422  -7.021  1.00 15.00      A    C  
ATOM    666  CG  LYS A  71     -14.387   8.098  -7.187  1.00 15.00      A    C  
ATOM    667  CD  LYS A  71     -14.360   9.522  -6.657  1.00 15.00      A    C  
ATOM    668  CE  LYS A  71     -15.523  10.326  -7.206  1.00 15.00      A    C  
ATOM    669  NZ  LYS A  71     -15.292  10.717  -8.621  1.00 15.00      A    N  
ATOM    670  HZ1 LYS A  71     -16.168  11.083  -9.037  1.00 15.00      A    H  
ATOM    671  HZ2 LYS A  71     -14.970   9.900  -9.176  1.00 15.00      A    H  
ATOM    672  HZ3 LYS A  71     -14.563  11.463  -8.670  1.00 15.00      A    H  
ATOM    673  C   LYS A  71     -10.715   8.359  -7.335  1.00 15.00      A    C  
ATOM    674  O   LYS A  71     -10.534   9.566  -7.175  1.00 15.00      A    O  
ATOM    675  N   PRO A  72      -9.825   7.441  -6.871  1.00 15.00      A    N  
ATOM    676  CA  PRO A  72      -8.574   7.823  -6.189  1.00 15.00      A    C  
ATOM    677  CB  PRO A  72      -7.896   6.480  -5.900  1.00 15.00      A    C  
ATOM    678  CG  PRO A  72      -9.006   5.494  -5.888  1.00 15.00      A    C  
ATOM    679  CD  PRO A  72      -9.984   5.974  -6.917  1.00 15.00      A    C  
ATOM    680  C   PRO A  72      -7.659   8.701  -7.054  1.00 15.00      A    C  
ATOM    681  O   PRO A  72      -6.761   9.371  -6.544  1.00 15.00      A    O  
ATOM    682  N   ILE A  73      -7.894   8.678  -8.365  1.00 15.00      A    N  
ATOM    683  HN  ILE A  73      -8.620   8.119  -8.706  1.00 15.00      A    H  
ATOM    684  CA  ILE A  73      -7.106   9.466  -9.306  1.00 15.00      A    C  
ATOM    685  CB  ILE A  73      -6.834   8.712 -10.609  1.00 15.00      A    C  
ATOM    686  CG1 ILE A  73      -6.656   7.221 -10.323  1.00 15.00      A    C  
ATOM    687  CG2 ILE A  73      -5.597   9.274 -11.295  1.00 15.00      A    C  
ATOM    688  CD1 ILE A  73      -6.356   6.401 -11.551  1.00 15.00      A    C  
ATOM    689  C   ILE A  73      -7.811  10.769  -9.623  1.00 15.00      A    C  
ATOM    690  O   ILE A  73      -8.109  11.072 -10.795  1.00 15.00      A    O  
ATOM    691  N   HIS A  74      -8.033  11.533  -8.551  1.00 15.00      A    N  
ATOM    692  HN  HIS A  74      -7.714  11.196  -7.682  1.00 15.00      A    H  
ATOM    693  CA  HIS A  74      -8.728  12.819  -8.585  1.00 15.00      A    C  
ATOM    694  CB  HIS A  74      -8.375  13.649  -9.827  1.00 15.00      A    C  
ATOM    695  CG  HIS A  74      -8.363  15.127  -9.602  1.00 15.00      A    C  
ATOM    696  ND1 HIS A  74      -9.264  15.940 -10.236  1.00 15.00      A    N  
ATOM    697  CD2 HIS A  74      -7.519  15.888  -8.855  1.00 15.00      A    C  
ATOM    698  CE1 HIS A  74      -8.958  17.169  -9.874  1.00 15.00      A    C  
ATOM    699  NE2 HIS A  74      -7.913  17.188  -9.042  1.00 15.00      A    N  
ATOM    700  HE2 HIS A  74      -7.516  17.982  -8.634  1.00 15.00      A    H  
ATOM    701  C   HIS A  74     -10.234  12.616  -8.435  1.00 15.00      A    C  
ATOM    702  O   HIS A  74     -10.882  12.042  -9.309  1.00 15.00      A    O  
ATOM    703  N   PRO A  75     -10.821  13.070  -7.303  1.00 15.00      A    N  
ATOM    704  CA  PRO A  75     -12.256  12.909  -7.022  1.00 15.00      A    C  
ATOM    705  CB  PRO A  75     -12.431  13.517  -5.625  1.00 15.00      A    C  
ATOM    706  CG  PRO A  75     -11.265  14.431  -5.463  1.00 15.00      A    C  
ATOM    707  CD  PRO A  75     -10.133  13.796  -6.220  1.00 15.00      A    C  
ATOM    708  C   PRO A  75     -13.133  13.648  -8.022  1.00 15.00      A    C  
ATOM    709  O   PRO A  75     -14.275  13.259  -8.276  1.00 15.00      A    O  
ATOM    710  N   ASP A  76     -12.578  14.696  -8.607  1.00 15.00      A    N  
ATOM    711  HN  ASP A  76     -11.651  14.930  -8.385  1.00 15.00      A    H  
ATOM    712  CA  ASP A  76     -13.295  15.510  -9.573  1.00 15.00      A    C  
ATOM    713  CB  ASP A  76     -12.558  16.828  -9.817  1.00 15.00      A    C  
ATOM    714  CG  ASP A  76     -12.350  17.629  -8.546  1.00 15.00      A    C  
ATOM    715  OD1 ASP A  76     -13.258  17.639  -7.692  1.00 15.00      A    O  
ATOM    716  OD2 ASP A  76     -11.270  18.243  -8.397  1.00 15.00      A    O  
ATOM    717  C   ASP A  76     -13.463  14.749 -10.878  1.00 15.00      A    C  
ATOM    718  O   ASP A  76     -14.381  15.021 -11.660  1.00 15.00      A    O  
ATOM    719  N   ALA A  77     -12.580  13.781 -11.103  1.00 15.00      A    N  
ATOM    720  HN  ALA A  77     -11.874  13.609 -10.435  1.00 15.00      A    H  
ATOM    721  CA  ALA A  77     -12.623  12.971 -12.303  1.00 15.00      A    C  
ATOM    722  CB  ALA A  77     -11.353  12.141 -12.431  1.00 15.00      A    C  
ATOM    723  C   ALA A  77     -13.853  12.069 -12.328  1.00 15.00      A    C  
ATOM    724  O   ALA A  77     -14.201  11.428 -11.330  1.00 15.00      A    O  
ATOM    725  N   ARG A  78     -14.515  12.037 -13.474  1.00 15.00      A    N  
ATOM    726  HN  ARG A  78     -14.195  12.584 -14.224  1.00 15.00      A    H  
ATOM    727  CA  ARG A  78     -15.694  11.217 -13.672  1.00 15.00      A    C  
ATOM    728  CB  ARG A  78     -16.920  12.092 -13.951  1.00 15.00      A    C  
ATOM    729  CG  ARG A  78     -17.555  12.700 -12.710  1.00 15.00      A    C  
ATOM    730  CD  ARG A  78     -17.389  14.213 -12.672  1.00 15.00      A    C  
ATOM    731  NE  ARG A  78     -18.066  14.875 -13.791  1.00 15.00      A    N  
ATOM    732  HE  ARG A  78     -17.720  14.692 -14.692  1.00 15.00      A    H  
ATOM    733  CZ  ARG A  78     -19.108  15.701 -13.656  1.00 15.00      A    C  
ATOM    734  NH1 ARG A  78     -19.605  15.963 -12.452  1.00 15.00      A    N  
ATOM    735 HH11 ARG A  78     -19.180  15.531 -11.604  1.00 15.00      A    H  
ATOM    736 HH12 ARG A  78     -20.419  16.606 -12.345  1.00 15.00      A    H  
ATOM    737  NH2 ARG A  78     -19.649  16.270 -14.730  1.00 15.00      A    N  
ATOM    738 HH21 ARG A  78     -20.463  16.913 -14.628  1.00 15.00      A    H  
ATOM    739 HH22 ARG A  78     -19.261  16.079 -15.678  1.00 15.00      A    H  
ATOM    740  C   ARG A  78     -15.450  10.272 -14.839  1.00 15.00      A    C  
ATOM    741  O   ARG A  78     -15.646  10.634 -15.997  1.00 15.00      A    O  
ATOM    742  N   GLY A  79     -14.980   9.076 -14.529  1.00 15.00      A    N  
ATOM    743  HN  GLY A  79     -14.830   8.847 -13.591  1.00 15.00      A    H  
ATOM    744  CA  GLY A  79     -14.704   8.102 -15.560  1.00 15.00      A    C  
ATOM    745  C   GLY A  79     -15.469   6.820 -15.346  1.00 15.00      A    C  
ATOM    746  O   GLY A  79     -16.333   6.744 -14.471  1.00 15.00      A    O  
ATOM    747  N   SER A  80     -15.140   5.808 -16.128  1.00 15.00      A    N  
ATOM    748  HN  SER A  80     -14.423   5.925 -16.787  1.00 15.00      A    H  
ATOM    749  CA  SER A  80     -15.810   4.527 -16.035  1.00 15.00      A    C  
ATOM    750  CB  SER A  80     -15.864   3.866 -17.418  1.00 15.00      A    C  
ATOM    751  OG  SER A  80     -16.303   2.522 -17.339  1.00 15.00      A    O  
ATOM    752  HG  SER A  80     -15.725   2.033 -16.743  1.00 15.00      A    H  
ATOM    753  C   SER A  80     -15.130   3.599 -15.032  1.00 15.00      A    C  
ATOM    754  O   SER A  80     -13.969   3.229 -15.199  1.00 15.00      A    O  
ATOM    755  N   ASN A  81     -15.859   3.238 -13.987  1.00 15.00      A    N  
ATOM    756  HN  ASN A  81     -16.767   3.591 -13.895  1.00 15.00      A    H  
ATOM    757  CA  ASN A  81     -15.350   2.319 -12.975  1.00 15.00      A    C  
ATOM    758  CB  ASN A  81     -16.091   2.531 -11.651  1.00 15.00      A    C  
ATOM    759  CG  ASN A  81     -15.608   3.740 -10.866  1.00 15.00      A    C  
ATOM    760  OD1 ASN A  81     -14.414   4.048 -10.830  1.00 15.00      A    O  
ATOM    761  ND2 ASN A  81     -16.539   4.443 -10.233  1.00 15.00      A    N  
ATOM    762 HD21 ASN A  81     -17.474   4.150 -10.308  1.00 15.00      A    H  
ATOM    763 HD22 ASN A  81     -16.257   5.218  -9.711  1.00 15.00      A    H  
ATOM    764  C   ASN A  81     -15.562   0.894 -13.488  1.00 15.00      A    C  
ATOM    765  O   ASN A  81     -16.540   0.639 -14.195  1.00 15.00      A    O  
ATOM    766  N   LEU A  82     -14.671  -0.035 -13.151  1.00 15.00      A    N  
ATOM    767  HN  LEU A  82     -13.933   0.193 -12.545  1.00 15.00      A    H  
ATOM    768  CA  LEU A  82     -14.795  -1.403 -13.656  1.00 15.00      A    C  
ATOM    769  CB  LEU A  82     -13.833  -1.648 -14.820  1.00 15.00      A    C  
ATOM    770  CG  LEU A  82     -14.271  -1.098 -16.179  1.00 15.00      A    C  
ATOM    771  CD1 LEU A  82     -13.184  -1.308 -17.221  1.00 15.00      A    C  
ATOM    772  CD2 LEU A  82     -15.574  -1.746 -16.624  1.00 15.00      A    C  
ATOM    773  C   LEU A  82     -14.625  -2.478 -12.588  1.00 15.00      A    C  
ATOM    774  O   LEU A  82     -14.022  -2.254 -11.537  1.00 15.00      A    O  
ATOM    775  N   HIS A  83     -15.156  -3.661 -12.895  1.00 15.00      A    N  
ATOM    776  HN  HIS A  83     -15.598  -3.764 -13.761  1.00 15.00      A    H  
ATOM    777  CA  HIS A  83     -15.104  -4.814 -12.004  1.00 15.00      A    C  
ATOM    778  CB  HIS A  83     -16.479  -5.013 -11.348  1.00 15.00      A    C  
ATOM    779  CG  HIS A  83     -16.481  -5.922 -10.151  1.00 15.00      A    C  
ATOM    780  ND1 HIS A  83     -15.885  -5.553  -8.976  1.00 15.00      A    N  
ATOM    781  CD2 HIS A  83     -17.041  -7.147  -9.997  1.00 15.00      A    C  
ATOM    782  CE1 HIS A  83     -16.092  -6.542  -8.132  1.00 15.00      A    C  
ATOM    783  NE2 HIS A  83     -16.786  -7.528  -8.703  1.00 15.00      A    N  
ATOM    784  HE2 HIS A  83     -17.069  -8.363  -8.278  1.00 15.00      A    H  
ATOM    785  C   HIS A  83     -14.740  -6.054 -12.820  1.00 15.00      A    C  
ATOM    786  O   HIS A  83     -15.539  -6.978 -12.964  1.00 15.00      A    O  
ATOM    787  N   SER A  84     -13.541  -6.058 -13.376  1.00 15.00      A    N  
ATOM    788  HN  SER A  84     -12.945  -5.293 -13.240  1.00 15.00      A    H  
ATOM    789  CA  SER A  84     -13.089  -7.173 -14.191  1.00 15.00      A    C  
ATOM    790  CB  SER A  84     -13.001  -6.744 -15.656  1.00 15.00      A    C  
ATOM    791  OG  SER A  84     -13.154  -5.335 -15.779  1.00 15.00      A    O  
ATOM    792  HG  SER A  84     -12.290  -4.926 -15.835  1.00 15.00      A    H  
ATOM    793  C   SER A  84     -11.746  -7.709 -13.717  1.00 15.00      A    C  
ATOM    794  O   SER A  84     -10.796  -6.948 -13.520  1.00 15.00      A    O  
ATOM    795  N   LEU A  85     -11.679  -9.018 -13.520  1.00 15.00      A    N  
ATOM    796  HN  LEU A  85     -12.473  -9.566 -13.678  1.00 15.00      A    H  
ATOM    797  CA  LEU A  85     -10.454  -9.663 -13.079  1.00 15.00      A    C  
ATOM    798  CB  LEU A  85     -10.760 -11.015 -12.425  1.00 15.00      A    C  
ATOM    799  CG  LEU A  85     -11.265 -10.982 -10.980  1.00 15.00      A    C  
ATOM    800  CD1 LEU A  85     -12.730 -10.571 -10.922  1.00 15.00      A    C  
ATOM    801  CD2 LEU A  85     -11.056 -12.336 -10.316  1.00 15.00      A    C  
ATOM    802  C   LEU A  85      -9.524  -9.872 -14.266  1.00 15.00      A    C  
ATOM    803  O   LEU A  85      -9.937 -10.416 -15.292  1.00 15.00      A    O  
ATOM    804  N   PRO A  86      -8.268  -9.425 -14.155  1.00 15.00      A    N  
ATOM    805  CA  PRO A  86      -7.288  -9.579 -15.229  1.00 15.00      A    C  
ATOM    806  CB  PRO A  86      -6.058  -8.825 -14.713  1.00 15.00      A    C  
ATOM    807  CG  PRO A  86      -6.226  -8.785 -13.234  1.00 15.00      A    C  
ATOM    808  CD  PRO A  86      -7.705  -8.737 -12.982  1.00 15.00      A    C  
ATOM    809  C   PRO A  86      -6.949 -11.048 -15.453  1.00 15.00      A    C  
ATOM    810  O   PRO A  86      -6.887 -11.830 -14.505  1.00 15.00      A    O  
ATOM    811  N   GLN A  87      -6.750 -11.421 -16.707  1.00 15.00      A    N  
ATOM    812  HN  GLN A  87      -6.824 -10.759 -17.422  1.00 15.00      A    H  
ATOM    813  CA  GLN A  87      -6.415 -12.795 -17.040  1.00 15.00      A    C  
ATOM    814  CB  GLN A  87      -6.570 -13.050 -18.540  1.00 15.00      A    C  
ATOM    815  CG  GLN A  87      -8.013 -13.018 -19.023  1.00 15.00      A    C  
ATOM    816  CD  GLN A  87      -8.879 -14.060 -18.339  1.00 15.00      A    C  
ATOM    817  OE1 GLN A  87      -8.412 -15.141 -17.989  1.00 15.00      A    O  
ATOM    818  NE2 GLN A  87     -10.148 -13.740 -18.137  1.00 15.00      A    N  
ATOM    819 HE21 GLN A  87     -10.458 -12.861 -18.435  1.00 15.00      A    H  
ATOM    820 HE22 GLN A  87     -10.723 -14.398 -17.695  1.00 15.00      A    H  
ATOM    821  C   GLN A  87      -5.000 -13.118 -16.589  1.00 15.00      A    C  
ATOM    822  O   GLN A  87      -4.100 -12.282 -16.702  1.00 15.00      A    O  
ATOM    823  N   ALA A  88      -4.819 -14.319 -16.064  1.00 15.00      A    N  
ATOM    824  HN  ALA A  88      -5.582 -14.928 -16.002  1.00 15.00      A    H  
ATOM    825  CA  ALA A  88      -3.518 -14.758 -15.588  1.00 15.00      A    C  
ATOM    826  CB  ALA A  88      -3.629 -16.110 -14.900  1.00 15.00      A    C  
ATOM    827  C   ALA A  88      -2.516 -14.817 -16.736  1.00 15.00      A    C  
ATOM    828  O   ALA A  88      -2.718 -15.543 -17.711  1.00 15.00      A    O  
ATOM    829  N   PRO A  89      -1.437 -14.029 -16.648  1.00 15.00      A    N  
ATOM    830  CA  PRO A  89      -0.408 -13.992 -17.687  1.00 15.00      A    C  
ATOM    831  CB  PRO A  89       0.481 -12.818 -17.266  1.00 15.00      A    C  
ATOM    832  CG  PRO A  89       0.274 -12.691 -15.797  1.00 15.00      A    C  
ATOM    833  CD  PRO A  89      -1.145 -13.106 -15.537  1.00 15.00      A    C  
ATOM    834  C   PRO A  89       0.407 -15.281 -17.735  1.00 15.00      A    C  
ATOM    835  O   PRO A  89       0.510 -16.004 -16.742  1.00 15.00      A    O  
ATOM    836  N   GLY A  90       0.998 -15.555 -18.890  1.00 15.00      A    N  
ATOM    837  HN  GLY A  90       0.889 -14.941 -19.645  1.00 15.00      A    H  
ATOM    838  CA  GLY A  90       1.804 -16.750 -19.044  1.00 15.00      A    C  
ATOM    839  C   GLY A  90       3.247 -16.502 -18.656  1.00 15.00      A    C  
ATOM    840  O   GLY A  90       4.121 -17.328 -18.917  1.00 15.00      A    O  
ATOM    841  N   GLN A  91       3.490 -15.356 -18.037  1.00 15.00      A    N  
ATOM    842  HN  GLN A  91       2.744 -14.752 -17.850  1.00 15.00      A    H  
ATOM    843  CA  GLN A  91       4.823 -14.979 -17.602  1.00 15.00      A    C  
ATOM    844  CB  GLN A  91       5.159 -13.565 -18.083  1.00 15.00      A    C  
ATOM    845  CG  GLN A  91       5.659 -13.494 -19.517  1.00 15.00      A    C  
ATOM    846  CD  GLN A  91       5.576 -12.095 -20.094  1.00 15.00      A    C  
ATOM    847  OE1 GLN A  91       4.649 -11.342 -19.802  1.00 15.00      A    O  
ATOM    848  NE2 GLN A  91       6.549 -11.733 -20.914  1.00 15.00      A    N  
ATOM    849 HE21 GLN A  91       7.261 -12.377 -21.101  1.00 15.00      A    H  
ATOM    850 HE22 GLN A  91       6.518 -10.832 -21.295  1.00 15.00      A    H  
ATOM    851  C   GLN A  91       4.910 -15.055 -16.082  1.00 15.00      A    C  
ATOM    852  O   GLN A  91       4.385 -14.190 -15.380  1.00 15.00      A    O  
ATOM    853  N   PRO A  92       5.560 -16.107 -15.559  1.00 15.00      A    N  
ATOM    854  CA  PRO A  92       5.709 -16.313 -14.116  1.00 15.00      A    C  
ATOM    855  CB  PRO A  92       6.352 -17.700 -14.015  1.00 15.00      A    C  
ATOM    856  CG  PRO A  92       7.042 -17.891 -15.321  1.00 15.00      A    C  
ATOM    857  CD  PRO A  92       6.204 -17.177 -16.341  1.00 15.00      A    C  
ATOM    858  C   PRO A  92       6.608 -15.266 -13.465  1.00 15.00      A    C  
ATOM    859  O   PRO A  92       7.674 -14.934 -13.983  1.00 15.00      A    O  
ATOM    860  N   GLY A  93       6.169 -14.750 -12.326  1.00 15.00      A    N  
ATOM    861  HN  GLY A  93       5.306 -15.044 -11.965  1.00 15.00      A    H  
ATOM    862  CA  GLY A  93       6.947 -13.756 -11.616  1.00 15.00      A    C  
ATOM    863  C   GLY A  93       6.126 -12.542 -11.249  1.00 15.00      A    C  
ATOM    864  O   GLY A  93       6.104 -12.123 -10.092  1.00 15.00      A    O  
ATOM    865  N   LEU A  94       5.429 -11.987 -12.229  1.00 15.00      A    N  
ATOM    866  HN  LEU A  94       5.456 -12.385 -13.125  1.00 15.00      A    H  
ATOM    867  CA  LEU A  94       4.615 -10.807 -11.997  1.00 15.00      A    C  
ATOM    868  CB  LEU A  94       4.801  -9.770 -13.112  1.00 15.00      A    C  
ATOM    869  CG  LEU A  94       4.424 -10.199 -14.535  1.00 15.00      A    C  
ATOM    870  CD1 LEU A  94       3.870  -9.013 -15.310  1.00 15.00      A    C  
ATOM    871  CD2 LEU A  94       5.627 -10.785 -15.261  1.00 15.00      A    C  
ATOM    872  C   LEU A  94       3.143 -11.164 -11.817  1.00 15.00      A    C  
ATOM    873  O   LEU A  94       2.536 -11.807 -12.673  1.00 15.00      A    O  
ATOM    874  N   ALA A  95       2.581 -10.750 -10.696  1.00 15.00      A    N  
ATOM    875  HN  ALA A  95       3.118 -10.245 -10.051  1.00 15.00      A    H  
ATOM    876  CA  ALA A  95       1.182 -11.001 -10.392  1.00 15.00      A    C  
ATOM    877  CB  ALA A  95       1.068 -12.009  -9.257  1.00 15.00      A    C  
ATOM    878  C   ALA A  95       0.529  -9.687  -9.998  1.00 15.00      A    C  
ATOM    879  O   ALA A  95       1.152  -8.630 -10.120  1.00 15.00      A    O  
ATOM    880  N   GLY A  96      -0.709  -9.740  -9.531  1.00 15.00      A    N  
ATOM    881  HN  GLY A  96      -1.175 -10.608  -9.452  1.00 15.00      A    H  
ATOM    882  CA  GLY A  96      -1.372  -8.523  -9.123  1.00 15.00      A    C  
ATOM    883  C   GLY A  96      -2.800  -8.402  -9.613  1.00 15.00      A    C  
ATOM    884  O   GLY A  96      -3.039  -8.212 -10.803  1.00 15.00      A    O  
ATOM    885  N   SER A  97      -3.742  -8.542  -8.683  1.00 15.00      A    N  
ATOM    886  HN  SER A  97      -3.463  -8.763  -7.768  1.00 15.00      A    H  
ATOM    887  CA  SER A  97      -5.174  -8.401  -8.966  1.00 15.00      A    C  
ATOM    888  CB  SER A  97      -5.461  -7.122  -9.769  1.00 15.00      A    C  
ATOM    889  OG  SER A  97      -6.757  -6.616  -9.504  1.00 15.00      A    O  
ATOM    890  HG  SER A  97      -7.396  -7.336  -9.560  1.00 15.00      A    H  
ATOM    891  C   SER A  97      -5.837  -9.623  -9.613  1.00 15.00      A    C  
ATOM    892  O   SER A  97      -6.999  -9.546 -10.012  1.00 15.00      A    O  
ATOM    893  N   HIS A  98      -5.138 -10.748  -9.712  1.00 15.00      A    N  
ATOM    894  HN  HIS A  98      -4.208 -10.787  -9.376  1.00 15.00      A    H  
ATOM    895  CA  HIS A  98      -5.751 -11.937 -10.311  1.00 15.00      A    C  
ATOM    896  CB  HIS A  98      -5.116 -12.360 -11.645  1.00 15.00      A    C  
ATOM    897  CG  HIS A  98      -3.616 -12.421 -11.669  1.00 15.00      A    C  
ATOM    898  ND1 HIS A  98      -2.938 -13.542 -11.256  1.00 15.00      A    N  
ATOM    899  CD2 HIS A  98      -2.723 -11.496 -12.106  1.00 15.00      A    C  
ATOM    900  CE1 HIS A  98      -1.659 -13.281 -11.451  1.00 15.00      A    C  
ATOM    901  NE2 HIS A  98      -1.482 -12.058 -11.965  1.00 15.00      A    N  
ATOM    902  HE2 HIS A  98      -0.631 -11.647 -12.214  1.00 15.00      A    H  
ATOM    903  C   HIS A  98      -5.882 -13.087  -9.320  1.00 15.00      A    C  
ATOM    904  O   HIS A  98      -6.769 -13.936  -9.440  1.00 15.00      A    O  
ATOM    905  N   GLU A  99      -5.015 -13.084  -8.319  1.00 15.00      A    N  
ATOM    906  HN  GLU A  99      -4.322 -12.389  -8.296  1.00 15.00      A    H  
ATOM    907  CA  GLU A  99      -5.024 -14.099  -7.276  1.00 15.00      A    C  
ATOM    908  CB  GLU A  99      -3.658 -14.173  -6.573  1.00 15.00      A    C  
ATOM    909  CG  GLU A  99      -2.473 -13.708  -7.414  1.00 15.00      A    C  
ATOM    910  CD  GLU A  99      -2.408 -12.192  -7.535  1.00 15.00      A    C  
ATOM    911  OE1 GLU A  99      -2.633 -11.674  -8.656  1.00 15.00      A    O  
ATOM    912  OE2 GLU A  99      -2.188 -11.522  -6.506  1.00 15.00      A    O  
ATOM    913  C   GLU A  99      -6.134 -13.816  -6.259  1.00 15.00      A    C  
ATOM    914  O   GLU A  99      -6.209 -14.447  -5.195  1.00 15.00      A    O  
ATOM    915  N   LEU A 100      -7.006 -12.882  -6.611  1.00 15.00      A    N  
ATOM    916  HN  LEU A 100      -6.908 -12.461  -7.489  1.00 15.00      A    H  
ATOM    917  CA  LEU A 100      -8.116 -12.485  -5.760  1.00 15.00      A    C  
ATOM    918  CB  LEU A 100      -8.342 -10.968  -5.845  1.00 15.00      A    C  
ATOM    919  CG  LEU A 100      -7.172 -10.076  -5.420  1.00 15.00      A    C  
ATOM    920  CD1 LEU A 100      -7.524  -8.605  -5.602  1.00 15.00      A    C  
ATOM    921  CD2 LEU A 100      -6.780 -10.358  -3.979  1.00 15.00      A    C  
ATOM    922  C   LEU A 100      -9.392 -13.216  -6.164  1.00 15.00      A    C  
ATOM    923  O   LEU A 100     -10.308 -12.617  -6.717  1.00 15.00      A    O  
ATOM    924  N   GLY A 101      -9.430 -14.517  -5.905  1.00 15.00      A    N  
ATOM    925  HN  GLY A 101      -8.653 -14.943  -5.496  1.00 15.00      A    H  
ATOM    926  CA  GLY A 101     -10.604 -15.307  -6.238  1.00 15.00      A    C  
ATOM    927  C   GLY A 101     -11.660 -15.219  -5.154  1.00 15.00      A    C  
ATOM    928  O   GLY A 101     -12.367 -14.213  -5.048  1.00 15.00      A    O  
ATOM    929  N   ASP A 102     -11.738 -16.256  -4.319  1.00 15.00      A    N  
ATOM    930  HN  ASP A 102     -11.152 -17.028  -4.465  1.00 15.00      A    H  
ATOM    931  CA  ASP A 102     -12.704 -16.305  -3.209  1.00 15.00      A    C  
ATOM    932  CB  ASP A 102     -12.812 -17.730  -2.648  1.00 15.00      A    C  
ATOM    933  CG  ASP A 102     -13.370 -18.727  -3.644  1.00 15.00      A    C  
ATOM    934  OD1 ASP A 102     -14.277 -18.352  -4.414  1.00 15.00      A    O  
ATOM    935  OD2 ASP A 102     -12.890 -19.881  -3.660  1.00 15.00      A    O  
ATOM    936  C   ASP A 102     -12.291 -15.351  -2.087  1.00 15.00      A    C  
ATOM    937  O   ASP A 102     -12.635 -15.543  -0.924  1.00 15.00      A    O  
ATOM    938  N   ARG A 103     -11.551 -14.318  -2.456  1.00 15.00      A    N  
ATOM    939  HN  ARG A 103     -11.343 -14.211  -3.409  1.00 15.00      A    H  
ATOM    940  CA  ARG A 103     -11.068 -13.318  -1.521  1.00 15.00      A    C  
ATOM    941  CB  ARG A 103      -9.559 -13.486  -1.297  1.00 15.00      A    C  
ATOM    942  CG  ARG A 103      -8.760 -13.685  -2.577  1.00 15.00      A    C  
ATOM    943  CD  ARG A 103      -7.289 -13.949  -2.293  1.00 15.00      A    C  
ATOM    944  NE  ARG A 103      -7.085 -15.175  -1.520  1.00 15.00      A    N  
ATOM    945  HE  ARG A 103      -7.565 -15.246  -0.666  1.00 15.00      A    H  
ATOM    946  CZ  ARG A 103      -6.298 -16.187  -1.901  1.00 15.00      A    C  
ATOM    947  NH1 ARG A 103      -5.638 -16.132  -3.056  1.00 15.00      A    N  
ATOM    948 HH11 ARG A 103      -5.024 -16.921  -3.349  1.00 15.00      A    H  
ATOM    949 HH12 ARG A 103      -5.732 -15.294  -3.682  1.00 15.00      A    H  
ATOM    950  NH2 ARG A 103      -6.167 -17.254  -1.117  1.00 15.00      A    N  
ATOM    951 HH21 ARG A 103      -5.555 -18.048  -1.404  1.00 15.00      A    H  
ATOM    952 HH22 ARG A 103      -6.674 -17.301  -0.207  1.00 15.00      A    H  
ATOM    953  C   ARG A 103     -11.378 -11.931  -2.066  1.00 15.00      A    C  
ATOM    954  O   ARG A 103     -10.725 -10.946  -1.721  1.00 15.00      A    O  
ATOM    955  N   LEU A 104     -12.378 -11.874  -2.937  1.00 15.00      A    N  
ATOM    956  HN  LEU A 104     -12.851 -12.702  -3.172  1.00 15.00      A    H  
ATOM    957  CA  LEU A 104     -12.803 -10.622  -3.549  1.00 15.00      A    C  
ATOM    958  CB  LEU A 104     -13.547 -10.891  -4.860  1.00 15.00      A    C  
ATOM    959  CG  LEU A 104     -12.721 -10.826  -6.144  1.00 15.00      A    C  
ATOM    960  CD1 LEU A 104     -13.582 -11.179  -7.347  1.00 15.00      A    C  
ATOM    961  CD2 LEU A 104     -12.099  -9.449  -6.315  1.00 15.00      A    C  
ATOM    962  C   LEU A 104     -13.709  -9.842  -2.609  1.00 15.00      A    C  
ATOM    963  O   LEU A 104     -14.902 -10.128  -2.505  1.00 15.00      A    O  
ATOM    964  N   VAL A 105     -13.136  -8.862  -1.922  1.00 15.00      A    N  
ATOM    965  HN  VAL A 105     -12.175  -8.705  -2.030  1.00 15.00      A    H  
ATOM    966  CA  VAL A 105     -13.897  -8.032  -0.991  1.00 15.00      A    C  
ATOM    967  CB  VAL A 105     -12.999  -7.026  -0.246  1.00 15.00      A    C  
ATOM    968  CG1 VAL A 105     -13.467  -6.863   1.190  1.00 15.00      A    C  
ATOM    969  CG2 VAL A 105     -11.538  -7.450  -0.294  1.00 15.00      A    C  
ATOM    970  C   VAL A 105     -15.001  -7.275  -1.727  1.00 15.00      A    C  
ATOM    971  O   VAL A 105     -16.130  -7.190  -1.249  1.00 15.00      A    O  
ATOM    972  N   SER A 106     -14.643  -6.741  -2.902  1.00 15.00      A    N  
ATOM    973  HN  SER A 106     -13.718  -6.848  -3.195  1.00 15.00      A    H  
ATOM    974  CA  SER A 106     -15.569  -5.997  -3.764  1.00 15.00      A    C  
ATOM    975  CB  SER A 106     -16.836  -6.812  -4.056  1.00 15.00      A    C  
ATOM    976  OG  SER A 106     -17.450  -6.395  -5.264  1.00 15.00      A    O  
ATOM    977  HG  SER A 106     -18.046  -5.661  -5.085  1.00 15.00      A    H  
ATOM    978  C   SER A 106     -15.930  -4.620  -3.212  1.00 15.00      A    C  
ATOM    979  O   SER A 106     -16.491  -4.497  -2.125  1.00 15.00      A    O  
ATOM    980  N   ASP A 107     -15.613  -3.577  -3.980  1.00 15.00      A    N  
ATOM    981  HN  ASP A 107     -15.179  -3.728  -4.843  1.00 15.00      A    H  
ATOM    982  CA  ASP A 107     -15.913  -2.211  -3.573  1.00 15.00      A    C  
ATOM    983  CB  ASP A 107     -14.789  -1.256  -3.992  1.00 15.00      A    C  
ATOM    984  CG  ASP A 107     -14.587  -0.113  -3.017  1.00 15.00      A    C  
ATOM    985  OD1 ASP A 107     -15.589   0.365  -2.428  1.00 15.00      A    O  
ATOM    986  OD2 ASP A 107     -13.423   0.302  -2.814  1.00 15.00      A    O  
ATOM    987  C   ASP A 107     -17.222  -1.766  -4.206  1.00 15.00      A    C  
ATOM    988  O   ASP A 107     -17.678  -2.359  -5.188  1.00 15.00      A    O  
ATOM    989  N   VAL A 108     -17.807  -0.712  -3.664  1.00 15.00      A    N  
ATOM    990  HN  VAL A 108     -17.359  -0.249  -2.919  1.00 15.00      A    H  
ATOM    991  CA  VAL A 108     -19.070  -0.194  -4.166  1.00 15.00      A    C  
ATOM    992  CB  VAL A 108     -20.230  -0.459  -3.178  1.00 15.00      A    C  
ATOM    993  CG1 VAL A 108     -21.572  -0.223  -3.850  1.00 15.00      A    C  
ATOM    994  CG2 VAL A 108     -20.160  -1.867  -2.607  1.00 15.00      A    C  
ATOM    995  C   VAL A 108     -18.966   1.306  -4.410  1.00 15.00      A    C  
ATOM    996  O   VAL A 108     -18.506   2.053  -3.545  1.00 15.00      A    O  
ATOM    997  N   VAL A 109     -19.390   1.739  -5.590  1.00 15.00      A    N  
ATOM    998  HN  VAL A 109     -19.745   1.088  -6.239  1.00 15.00      A    H  
ATOM    999  CA  VAL A 109     -19.355   3.149  -5.949  1.00 15.00      A    C  
ATOM   1000  CB  VAL A 109     -18.297   3.444  -7.037  1.00 15.00      A    C  
ATOM   1001  CG1 VAL A 109     -16.892   3.357  -6.462  1.00 15.00      A    C  
ATOM   1002  CG2 VAL A 109     -18.455   2.501  -8.221  1.00 15.00      A    C  
ATOM   1003  C   VAL A 109     -20.721   3.613  -6.443  1.00 15.00      A    C  
ATOM   1004  O   VAL A 109     -21.473   2.836  -7.037  1.00 15.00      A    O  
ATOM   1005  N   GLY A 110     -21.044   4.873  -6.182  1.00 15.00      A    N  
ATOM   1006  HN  GLY A 110     -20.421   5.438  -5.676  1.00 15.00      A    H  
ATOM   1007  CA  GLY A 110     -22.313   5.415  -6.618  1.00 15.00      A    C  
ATOM   1008  C   GLY A 110     -23.050   6.118  -5.500  1.00 15.00      A    C  
ATOM   1009  O   GLY A 110     -22.450   6.857  -4.721  1.00 15.00      A    O  
ATOM   1010  N   ASN A 111     -24.347   5.875  -5.411  1.00 15.00      A    N  
ATOM   1011  HN  ASN A 111     -24.762   5.251  -6.050  1.00 15.00      A    H  
ATOM   1012  CA  ASN A 111     -25.173   6.491  -4.385  1.00 15.00      A    C  
ATOM   1013  CB  ASN A 111     -26.574   6.792  -4.926  1.00 15.00      A    C  
ATOM   1014  CG  ASN A 111     -27.488   7.404  -3.880  1.00 15.00      A    C  
ATOM   1015  OD1 ASN A 111     -27.031   8.045  -2.934  1.00 15.00      A    O  
ATOM   1016  ND2 ASN A 111     -28.788   7.210  -4.040  1.00 15.00      A    N  
ATOM   1017 HD21 ASN A 111     -29.091   6.684  -4.817  1.00 15.00      A    H  
ATOM   1018 HD22 ASN A 111     -29.397   7.598  -3.380  1.00 15.00      A    H  
ATOM   1019  C   ASN A 111     -25.259   5.600  -3.154  1.00 15.00      A    C  
ATOM   1020  O   ASN A 111     -25.821   4.506  -3.202  1.00 15.00      A    O  
ATOM   1021  N   ALA A 112     -24.708   6.084  -2.049  1.00 15.00      A    N  
ATOM   1022  HN  ALA A 112     -24.284   6.967  -2.079  1.00 15.00      A    H  
ATOM   1023  CA  ALA A 112     -24.704   5.339  -0.795  1.00 15.00      A    C  
ATOM   1024  CB  ALA A 112     -23.795   6.013   0.221  1.00 15.00      A    C  
ATOM   1025  C   ALA A 112     -26.110   5.166  -0.226  1.00 15.00      A    C  
ATOM   1026  O   ALA A 112     -26.339   4.304   0.618  1.00 15.00      A    O  
ATOM   1027  N   ALA A 113     -27.058   5.969  -0.707  1.00 15.00      A    N  
ATOM   1028  HN  ALA A 113     -26.824   6.626  -1.398  1.00 15.00      A    H  
ATOM   1029  CA  ALA A 113     -28.440   5.896  -0.231  1.00 15.00      A    C  
ATOM   1030  CB  ALA A 113     -29.223   7.135  -0.640  1.00 15.00      A    C  
ATOM   1031  C   ALA A 113     -29.142   4.624  -0.710  1.00 15.00      A    C  
ATOM   1032  O   ALA A 113     -30.331   4.429  -0.468  1.00 15.00      A    O  
ATOM   1033  N   ALA A 114     -28.400   3.774  -1.404  1.00 15.00      A    N  
ATOM   1034  HN  ALA A 114     -27.464   4.001  -1.590  1.00 15.00      A    H  
ATOM   1035  CA  ALA A 114     -28.929   2.514  -1.901  1.00 15.00      A    C  
ATOM   1036  CB  ALA A 114     -28.985   2.530  -3.422  1.00 15.00      A    C  
ATOM   1037  C   ALA A 114     -28.052   1.368  -1.407  1.00 15.00      A    C  
ATOM   1038  O   ALA A 114     -28.007   0.292  -2.007  1.00 15.00      A    O  
ATOM   1039  N   LEU A 115     -27.364   1.614  -0.295  1.00 15.00      A    N  
ATOM   1040  HN  LEU A 115     -27.465   2.489   0.142  1.00 15.00      A    H  
ATOM   1041  CA  LEU A 115     -26.466   0.630   0.302  1.00 15.00      A    C  
ATOM   1042  CB  LEU A 115     -25.714   1.244   1.484  1.00 15.00      A    C  
ATOM   1043  CG  LEU A 115     -24.448   0.513   1.932  1.00 15.00      A    C  
ATOM   1044  CD1 LEU A 115     -23.385   0.573   0.846  1.00 15.00      A    C  
ATOM   1045  CD2 LEU A 115     -23.924   1.094   3.236  1.00 15.00      A    C  
ATOM   1046  C   LEU A 115     -27.220  -0.619   0.751  1.00 15.00      A    C  
ATOM   1047  O   LEU A 115     -26.636  -1.703   0.865  1.00 15.00      A    O  
ATOM   1048  N   ASP A 116     -28.515  -0.459   0.999  1.00 15.00      A    N  
ATOM   1049  HN  ASP A 116     -28.916   0.430   0.877  1.00 15.00      A    H  
ATOM   1050  CA  ASP A 116     -29.369  -1.561   1.428  1.00 15.00      A    C  
ATOM   1051  CB  ASP A 116     -30.761  -1.053   1.842  1.00 15.00      A    C  
ATOM   1052  CG  ASP A 116     -31.538  -0.430   0.693  1.00 15.00      A    C  
ATOM   1053  OD1 ASP A 116     -32.761  -0.677   0.578  1.00 15.00      A    O  
ATOM   1054  OD2 ASP A 116     -30.924   0.304  -0.108  1.00 15.00      A    O  
ATOM   1055  C   ASP A 116     -29.495  -2.602   0.321  1.00 15.00      A    C  
ATOM   1056  O   ASP A 116     -29.496  -3.804   0.586  1.00 15.00      A    O  
ATOM   1057  N   VAL A 117     -29.574  -2.132  -0.920  1.00 15.00      A    N  
ATOM   1058  HN  VAL A 117     -29.562  -1.158  -1.062  1.00 15.00      A    H  
ATOM   1059  CA  VAL A 117     -29.692  -3.017  -2.074  1.00 15.00      A    C  
ATOM   1060  CB  VAL A 117     -29.880  -2.228  -3.385  1.00 15.00      A    C  
ATOM   1061  CG1 VAL A 117     -30.156  -3.173  -4.545  1.00 15.00      A    C  
ATOM   1062  CG2 VAL A 117     -31.005  -1.217  -3.246  1.00 15.00      A    C  
ATOM   1063  C   VAL A 117     -28.455  -3.899  -2.193  1.00 15.00      A    C  
ATOM   1064  O   VAL A 117     -28.548  -5.090  -2.496  1.00 15.00      A    O  
ATOM   1065  N   PHE A 118     -27.294  -3.306  -1.936  1.00 15.00      A    N  
ATOM   1066  HN  PHE A 118     -27.286  -2.354  -1.697  1.00 15.00      A    H  
ATOM   1067  CA  PHE A 118     -26.039  -4.040  -1.999  1.00 15.00      A    C  
ATOM   1068  CB  PHE A 118     -24.842  -3.090  -1.876  1.00 15.00      A    C  
ATOM   1069  CG  PHE A 118     -23.543  -3.783  -1.562  1.00 15.00      A    C  
ATOM   1070  CD1 PHE A 118     -22.999  -4.703  -2.444  1.00 15.00      A    C  
ATOM   1071  CD2 PHE A 118     -22.871  -3.519  -0.381  1.00 15.00      A    C  
ATOM   1072  CE1 PHE A 118     -21.811  -5.346  -2.153  1.00 15.00      A    C  
ATOM   1073  CE2 PHE A 118     -21.682  -4.157  -0.083  1.00 15.00      A    C  
ATOM   1074  CZ  PHE A 118     -21.151  -5.072  -0.970  1.00 15.00      A    C  
ATOM   1075  C   PHE A 118     -25.996  -5.098  -0.904  1.00 15.00      A    C  
ATOM   1076  O   PHE A 118     -25.561  -6.223  -1.131  1.00 15.00      A    O  
ATOM   1077  N   LYS A 119     -26.471  -4.732   0.280  1.00 15.00      A    N  
ATOM   1078  HN  LYS A 119     -26.831  -3.824   0.392  1.00 15.00      A    H  
ATOM   1079  CA  LYS A 119     -26.486  -5.651   1.409  1.00 15.00      A    C  
ATOM   1080  CB  LYS A 119     -26.812  -4.915   2.712  1.00 15.00      A    C  
ATOM   1081  CG  LYS A 119     -25.807  -3.830   3.087  1.00 15.00      A    C  
ATOM   1082  CD  LYS A 119     -24.422  -4.407   3.348  1.00 15.00      A    C  
ATOM   1083  CE  LYS A 119     -23.437  -3.330   3.790  1.00 15.00      A    C  
ATOM   1084  NZ  LYS A 119     -22.977  -2.482   2.654  1.00 15.00      A    N  
ATOM   1085  HZ1 LYS A 119     -23.779  -1.961   2.246  1.00 15.00      A    H  
ATOM   1086  HZ2 LYS A 119     -22.552  -3.076   1.914  1.00 15.00      A    H  
ATOM   1087  HZ3 LYS A 119     -22.262  -1.797   2.981  1.00 15.00      A    H  
ATOM   1088  C   LYS A 119     -27.467  -6.795   1.162  1.00 15.00      A    C  
ATOM   1089  O   LYS A 119     -27.262  -7.912   1.633  1.00 15.00      A    O  
ATOM   1090  N   PHE A 120     -28.524  -6.507   0.409  1.00 15.00      A    N  
ATOM   1091  HN  PHE A 120     -28.639  -5.591   0.077  1.00 15.00      A    H  
ATOM   1092  CA  PHE A 120     -29.527  -7.510   0.074  1.00 15.00      A    C  
ATOM   1093  CB  PHE A 120     -30.709  -6.851  -0.649  1.00 15.00      A    C  
ATOM   1094  CG  PHE A 120     -31.730  -7.816  -1.185  1.00 15.00      A    C  
ATOM   1095  CD1 PHE A 120     -32.549  -8.530  -0.326  1.00 15.00      A    C  
ATOM   1096  CD2 PHE A 120     -31.873  -8.005  -2.550  1.00 15.00      A    C  
ATOM   1097  CE1 PHE A 120     -33.490  -9.415  -0.816  1.00 15.00      A    C  
ATOM   1098  CE2 PHE A 120     -32.811  -8.888  -3.049  1.00 15.00      A    C  
ATOM   1099  CZ  PHE A 120     -33.621  -9.594  -2.180  1.00 15.00      A    C  
ATOM   1100  C   PHE A 120     -28.910  -8.600  -0.798  1.00 15.00      A    C  
ATOM   1101  O   PHE A 120     -29.152  -9.787  -0.599  1.00 15.00      A    O  
ATOM   1102  N   LEU A 121     -28.092  -8.185  -1.757  1.00 15.00      A    N  
ATOM   1103  HN  LEU A 121     -27.924  -7.223  -1.858  1.00 15.00      A    H  
ATOM   1104  CA  LEU A 121     -27.433  -9.121  -2.659  1.00 15.00      A    C  
ATOM   1105  CB  LEU A 121     -27.006  -8.412  -3.947  1.00 15.00      A    C  
ATOM   1106  CG  LEU A 121     -28.130  -7.841  -4.815  1.00 15.00      A    C  
ATOM   1107  CD1 LEU A 121     -27.560  -7.046  -5.980  1.00 15.00      A    C  
ATOM   1108  CD2 LEU A 121     -29.038  -8.952  -5.314  1.00 15.00      A    C  
ATOM   1109  C   LEU A 121     -26.212  -9.748  -1.996  1.00 15.00      A    C  
ATOM   1110  O   LEU A 121     -25.650 -10.720  -2.501  1.00 15.00      A    O  
ATOM   1111  N   SER A 122     -25.828  -9.201  -0.852  1.00 15.00      A    N  
ATOM   1112  HN  SER A 122     -26.345  -8.453  -0.482  1.00 15.00      A    H  
ATOM   1113  CA  SER A 122     -24.666  -9.681  -0.125  1.00 15.00      A    C  
ATOM   1114  CB  SER A 122     -23.954  -8.509   0.552  1.00 15.00      A    C  
ATOM   1115  OG  SER A 122     -22.551  -8.715   0.607  1.00 15.00      A    O  
ATOM   1116  HG  SER A 122     -22.354  -9.636   0.393  1.00 15.00      A    H  
ATOM   1117  C   SER A 122     -25.031 -10.735   0.915  1.00 15.00      A    C  
ATOM   1118  O   SER A 122     -24.169 -11.196   1.657  1.00 15.00      A    O  
ATOM   1119  N   LEU A 123     -26.300 -11.124   0.985  1.00 15.00      A    N  
ATOM   1120  HN  LEU A 123     -26.969 -10.730   0.382  1.00 15.00      A    H  
ATOM   1121  CA  LEU A 123     -26.701 -12.132   1.958  1.00 15.00      A    C  
ATOM   1122  CB  LEU A 123     -28.201 -12.058   2.302  1.00 15.00      A    C  
ATOM   1123  CG  LEU A 123     -29.209 -12.609   1.281  1.00 15.00      A    C  
ATOM   1124  CD1 LEU A 123     -29.476 -14.093   1.525  1.00 15.00      A    C  
ATOM   1125  CD2 LEU A 123     -30.513 -11.825   1.355  1.00 15.00      A    C  
ATOM   1126  C   LEU A 123     -26.266 -13.529   1.516  1.00 15.00      A    C  
ATOM   1127  O   LEU A 123     -26.544 -13.954   0.391  1.00 15.00      A    O  
ATOM   1128  N   GLN A 124     -25.548 -14.229   2.393  1.00 15.00      A    N  
ATOM   1129  HN  GLN A 124     -25.323 -13.827   3.246  1.00 15.00      A    H  
ATOM   1130  CA  GLN A 124     -25.076 -15.572   2.104  1.00 15.00      A    C  
ATOM   1131  CB  GLN A 124     -23.571 -15.643   2.292  1.00 15.00      A    C  
ATOM   1132  CG  GLN A 124     -22.798 -14.611   1.491  1.00 15.00      A    C  
ATOM   1133  CD  GLN A 124     -21.323 -14.929   1.340  1.00 15.00      A    C  
ATOM   1134  OE1 GLN A 124     -20.566 -14.139   0.782  1.00 15.00      A    O  
ATOM   1135  NE2 GLN A 124     -20.903 -16.076   1.836  1.00 15.00      A    N  
ATOM   1136 HE21 GLN A 124     -21.557 -16.659   2.269  1.00 15.00      A    H  
ATOM   1137 HE22 GLN A 124     -19.948 -16.286   1.758  1.00 15.00      A    H  
ATOM   1138  C   GLN A 124     -25.767 -16.571   3.026  1.00 15.00      A    C  
ATOM   1139  O   GLN A 124     -25.705 -16.447   4.238  1.00 15.00      A    O  
ATOM   1140  N   TYR A 125     -26.486 -17.517   2.439  1.00 15.00      A    N  
ATOM   1141  HN  TYR A 125     -26.543 -17.534   1.460  1.00 15.00      A    H  
ATOM   1142  CA  TYR A 125     -27.237 -18.502   3.216  1.00 15.00      A    C  
ATOM   1143  CB  TYR A 125     -28.721 -18.410   2.783  1.00 15.00      A    C  
ATOM   1144  CG  TYR A 125     -29.641 -19.534   3.216  1.00 15.00      A    C  
ATOM   1145  CD1 TYR A 125     -30.172 -19.594   4.498  1.00 15.00      A    C  
ATOM   1146  CD2 TYR A 125     -30.020 -20.510   2.305  1.00 15.00      A    C  
ATOM   1147  CE1 TYR A 125     -31.046 -20.614   4.851  1.00 15.00      A    C  
ATOM   1148  CE2 TYR A 125     -30.882 -21.527   2.642  1.00 15.00      A    C  
ATOM   1149  CZ  TYR A 125     -31.400 -21.583   3.906  1.00 15.00      A    C  
ATOM   1150  OH  TYR A 125     -32.246 -22.628   4.245  1.00 15.00      A    O  
ATOM   1151  HH  TYR A 125     -33.134 -22.414   3.945  1.00 15.00      A    H  
ATOM   1152  C   TYR A 125     -26.675 -19.922   3.052  1.00 15.00      A    C  
ATOM   1153  O   TYR A 125     -26.407 -20.624   4.028  1.00 15.00      A    O  
ATOM   1154  N   GLN A 126     -26.497 -20.348   1.807  1.00 15.00      A    N  
ATOM   1155  HN  GLN A 126     -26.737 -19.763   1.065  1.00 15.00      A    H  
ATOM   1156  CA  GLN A 126     -25.975 -21.680   1.527  1.00 15.00      A    C  
ATOM   1157  CB  GLN A 126     -26.527 -22.222   0.208  1.00 15.00      A    C  
ATOM   1158  CG  GLN A 126     -26.099 -23.658  -0.101  1.00 15.00      A    C  
ATOM   1159  CD  GLN A 126     -26.785 -24.687   0.782  1.00 15.00      A    C  
ATOM   1160  OE1 GLN A 126     -27.954 -24.546   1.130  1.00 15.00      A    O  
ATOM   1161  NE2 GLN A 126     -26.055 -25.724   1.156  1.00 15.00      A    N  
ATOM   1162 HE21 GLN A 126     -25.127 -25.771   0.848  1.00 15.00      A    H  
ATOM   1163 HE22 GLN A 126     -26.475 -26.399   1.726  1.00 15.00      A    H  
ATOM   1164  C   GLN A 126     -24.450 -21.685   1.512  1.00 15.00      A    C  
ATOM   1165  O   GLN A 126     -23.814 -22.358   2.319  1.00 15.00      A    O  
ATOM   1166  N   GLY A 127     -23.868 -20.941   0.584  1.00 15.00      A    N  
ATOM   1167  HN  GLY A 127     -24.423 -20.445  -0.052  1.00 15.00      A    H  
ATOM   1168  CA  GLY A 127     -22.421 -20.868   0.489  1.00 15.00      A    C  
ATOM   1169  C   GLY A 127     -21.968 -19.897  -0.579  1.00 15.00      A    C  
ATOM   1170  O   GLY A 127     -20.983 -20.142  -1.270  1.00 15.00      A    O  
ATOM   1171  N   LYS A 128     -22.709 -18.802  -0.724  1.00 15.00      A    N  
ATOM   1172  HN  LYS A 128     -23.481 -18.673  -0.136  1.00 15.00      A    H  
ATOM   1173  CA  LYS A 128     -22.403 -17.768  -1.708  1.00 15.00      A    C  
ATOM   1174  CB  LYS A 128     -22.447 -18.321  -3.145  1.00 15.00      A    C  
ATOM   1175  CG  LYS A 128     -23.719 -19.079  -3.499  1.00 15.00      A    C  
ATOM   1176  CD  LYS A 128     -23.463 -20.148  -4.555  1.00 15.00      A    C  
ATOM   1177  CE  LYS A 128     -23.196 -19.541  -5.926  1.00 15.00      A    C  
ATOM   1178  NZ  LYS A 128     -23.088 -20.583  -6.985  1.00 15.00      A    N  
ATOM   1179  HZ1 LYS A 128     -23.981 -21.114  -7.061  1.00 15.00      A    H  
ATOM   1180  HZ2 LYS A 128     -22.321 -21.245  -6.769  1.00 15.00      A    H  
ATOM   1181  HZ3 LYS A 128     -22.896 -20.135  -7.916  1.00 15.00      A    H  
ATOM   1182  C   LYS A 128     -23.377 -16.604  -1.557  1.00 15.00      A    C  
ATOM   1183  O   LYS A 128     -24.449 -16.767  -0.969  1.00 15.00      A    O  
ATOM   1184  N   ASN A 129     -22.987 -15.438  -2.065  1.00 15.00      A    N  
ATOM   1185  HN  ASN A 129     -22.110 -15.376  -2.490  1.00 15.00      A    H  
ATOM   1186  CA  ASN A 129     -23.827 -14.243  -2.005  1.00 15.00      A    C  
ATOM   1187  CB  ASN A 129     -23.087 -13.037  -2.598  1.00 15.00      A    C  
ATOM   1188  CG  ASN A 129     -22.148 -12.357  -1.624  1.00 15.00      A    C  
ATOM   1189  OD1 ASN A 129     -22.571 -11.574  -0.785  1.00 15.00      A    O  
ATOM   1190  ND2 ASN A 129     -20.861 -12.629  -1.745  1.00 15.00      A    N  
ATOM   1191 HD21 ASN A 129     -20.580 -13.243  -2.449  1.00 15.00      A    H  
ATOM   1192 HD22 ASN A 129     -20.241 -12.204  -1.114  1.00 15.00      A    H  
ATOM   1193  C   ASN A 129     -25.103 -14.467  -2.802  1.00 15.00      A    C  
ATOM   1194  O   ASN A 129     -25.153 -15.348  -3.663  1.00 15.00      A    O  
ATOM   1195  N   LEU A 130     -26.125 -13.669  -2.529  1.00 15.00      A    N  
ATOM   1196  HN  LEU A 130     -26.037 -12.995  -1.820  1.00 15.00      A    H  
ATOM   1197  CA  LEU A 130     -27.381 -13.787  -3.252  1.00 15.00      A    C  
ATOM   1198  CB  LEU A 130     -28.455 -12.886  -2.647  1.00 15.00      A    C  
ATOM   1199  CG  LEU A 130     -29.873 -13.079  -3.191  1.00 15.00      A    C  
ATOM   1200  CD1 LEU A 130     -30.382 -14.479  -2.881  1.00 15.00      A    C  
ATOM   1201  CD2 LEU A 130     -30.812 -12.027  -2.627  1.00 15.00      A    C  
ATOM   1202  C   LEU A 130     -27.151 -13.436  -4.716  1.00 15.00      A    C  
ATOM   1203  O   LEU A 130     -27.764 -14.012  -5.616  1.00 15.00      A    O  
ATOM   1204  N   LEU A 131     -26.244 -12.491  -4.948  1.00 15.00      A    N  
ATOM   1205  HN  LEU A 131     -25.803 -12.055  -4.187  1.00 15.00      A    H  
ATOM   1206  CA  LEU A 131     -25.903 -12.083  -6.300  1.00 15.00      A    C  
ATOM   1207  CB  LEU A 131     -24.977 -10.867  -6.285  1.00 15.00      A    C  
ATOM   1208  CG  LEU A 131     -24.619 -10.282  -7.653  1.00 15.00      A    C  
ATOM   1209  CD1 LEU A 131     -25.832  -9.627  -8.296  1.00 15.00      A    C  
ATOM   1210  CD2 LEU A 131     -23.468  -9.296  -7.534  1.00 15.00      A    C  
ATOM   1211  C   LEU A 131     -25.236 -13.245  -7.026  1.00 15.00      A    C  
ATOM   1212  O   LEU A 131     -25.418 -13.426  -8.227  1.00 15.00      A    O  
ATOM   1213  N   ASN A 132     -24.491 -14.048  -6.267  1.00 15.00      A    N  
ATOM   1214  HN  ASN A 132     -24.417 -13.859  -5.308  1.00 15.00      A    H  
ATOM   1215  CA  ASN A 132     -23.792 -15.208  -6.815  1.00 15.00      A    C  
ATOM   1216  CB  ASN A 132     -22.795 -15.778  -5.799  1.00 15.00      A    C  
ATOM   1217  CG  ASN A 132     -21.441 -15.094  -5.821  1.00 15.00      A    C  
ATOM   1218  OD1 ASN A 132     -21.324 -13.905  -5.529  1.00 15.00      A    O  
ATOM   1219  ND2 ASN A 132     -20.400 -15.851  -6.140  1.00 15.00      A    N  
ATOM   1220 HD21 ASN A 132     -20.556 -16.798  -6.343  1.00 15.00      A    H  
ATOM   1221 HD22 ASN A 132     -19.516 -15.432  -6.160  1.00 15.00      A    H  
ATOM   1222  C   ASN A 132     -24.785 -16.291  -7.215  1.00 15.00      A    C  
ATOM   1223  O   ASN A 132     -24.446 -17.215  -7.945  1.00 15.00      A    O  
ATOM   1224  N   TRP A 133     -26.008 -16.180  -6.719  1.00 15.00      A    N  
ATOM   1225  HN  TRP A 133     -26.218 -15.429  -6.122  1.00 15.00      A    H  
ATOM   1226  CA  TRP A 133     -27.052 -17.141  -7.043  1.00 15.00      A    C  
ATOM   1227  CB  TRP A 133     -28.033 -17.283  -5.877  1.00 15.00      A    C  
ATOM   1228  CG  TRP A 133     -27.637 -18.307  -4.859  1.00 15.00      A    C  
ATOM   1229  CD1 TRP A 133     -27.361 -18.087  -3.542  1.00 15.00      A    C  
ATOM   1230  CD2 TRP A 133     -27.482 -19.716  -5.072  1.00 15.00      A    C  
ATOM   1231  NE1 TRP A 133     -27.044 -19.270  -2.922  1.00 15.00      A    N  
ATOM   1232  HE1 TRP A 133     -26.812 -19.371  -1.978  1.00 15.00      A    H  
ATOM   1233  CE2 TRP A 133     -27.111 -20.285  -3.840  1.00 15.00      A    C  
ATOM   1234  CE3 TRP A 133     -27.622 -20.552  -6.186  1.00 15.00      A    C  
ATOM   1235  CZ2 TRP A 133     -26.877 -21.651  -3.689  1.00 15.00      A    C  
ATOM   1236  CZ3 TRP A 133     -27.390 -21.905  -6.034  1.00 15.00      A    C  
ATOM   1237  CH2 TRP A 133     -27.022 -22.441  -4.795  1.00 15.00      A    C  
ATOM   1238  C   TRP A 133     -27.813 -16.680  -8.275  1.00 15.00      A    C  
ATOM   1239  O   TRP A 133     -28.293 -17.488  -9.065  1.00 15.00      A    O  
ATOM   1240  N   LEU A 134     -27.908 -15.370  -8.434  1.00 15.00      A    N  
ATOM   1241  HN  LEU A 134     -27.487 -14.780  -7.773  1.00 15.00      A    H  
ATOM   1242  CA  LEU A 134     -28.619 -14.785  -9.557  1.00 15.00      A    C  
ATOM   1243  CB  LEU A 134     -28.967 -13.322  -9.271  1.00 15.00      A    C  
ATOM   1244  CG  LEU A 134     -29.863 -13.071  -8.056  1.00 15.00      A    C  
ATOM   1245  CD1 LEU A 134     -30.079 -11.583  -7.849  1.00 15.00      A    C  
ATOM   1246  CD2 LEU A 134     -31.195 -13.793  -8.210  1.00 15.00      A    C  
ATOM   1247  C   LEU A 134     -27.825 -14.899 -10.849  1.00 15.00      A    C  
ATOM   1248  O   LEU A 134     -28.408 -15.024 -11.928  1.00 15.00      A    O  
ATOM   1249  N   THR A 135     -26.502 -14.852 -10.735  1.00 15.00      A    N  
ATOM   1250  HN  THR A 135     -26.103 -14.736  -9.847  1.00 15.00      A    H  
ATOM   1251  CA  THR A 135     -25.617 -14.955 -11.890  1.00 15.00      A    C  
ATOM   1252  CB  THR A 135     -24.147 -14.905 -11.440  1.00 15.00      A    C  
ATOM   1253  OG1 THR A 135     -24.081 -15.254 -10.050  1.00 15.00      A    O  
ATOM   1254  HG1 THR A 135     -24.274 -16.190  -9.941  1.00 15.00      A    H  
ATOM   1255  CG2 THR A 135     -23.583 -13.505 -11.629  1.00 15.00      A    C  
ATOM   1256  C   THR A 135     -25.860 -16.255 -12.651  1.00 15.00      A    C  
ATOM   1257  O   THR A 135     -25.779 -16.297 -13.879  1.00 15.00      A    O  
ATOM   1258  N   GLU A 136     -26.173 -17.303 -11.908  1.00 15.00      A    N  
ATOM   1259  HN  GLU A 136     -26.249 -17.195 -10.936  1.00 15.00      A    H  
ATOM   1260  CA  GLU A 136     -26.428 -18.609 -12.489  1.00 15.00      A    C  
ATOM   1261  CB  GLU A 136     -25.616 -19.674 -11.741  1.00 15.00      A    C  
ATOM   1262  CG  GLU A 136     -25.512 -19.419 -10.245  1.00 15.00      A    C  
ATOM   1263  CD  GLU A 136     -24.319 -20.098  -9.606  1.00 15.00      A    C  
ATOM   1264  OE1 GLU A 136     -23.261 -19.450  -9.451  1.00 15.00      A    O  
ATOM   1265  OE2 GLU A 136     -24.439 -21.273  -9.209  1.00 15.00      A    O  
ATOM   1266  C   GLU A 136     -27.920 -18.930 -12.434  1.00 15.00      A    C  
ATOM   1267  O   GLU A 136     -28.445 -19.309 -11.383  1.00 15.00      A    O  
ATOM   1268  N   ASP A 137     -28.609 -18.753 -13.560  1.00 15.00      A    N  
ATOM   1269  HN  ASP A 137     -28.143 -18.441 -14.373  1.00 15.00      A    H  
ATOM   1270  CA  ASP A 137     -30.045 -19.018 -13.622  1.00 15.00      A    C  
ATOM   1271  CB  ASP A 137     -30.780 -18.399 -14.832  1.00 15.00      A    C  
ATOM   1272  CG  ASP A 137     -29.945 -18.064 -16.062  1.00 15.00      A    C  
ATOM   1273  OD1 ASP A 137     -30.514 -18.104 -17.176  1.00 15.00      A    O  
ATOM   1274  OD2 ASP A 137     -28.753 -17.709 -15.924  1.00 15.00      A    O  
ATOM   1275  C   ASP A 137     -30.381 -20.488 -13.422  1.00 15.00      A    C  
ATOM   1276  O   ASP A 137     -30.322 -21.298 -14.349  1.00 15.00      A    O  
ATOM   1277  N   SER A 138     -30.716 -20.817 -12.185  1.00 15.00      A    N  
ATOM   1278  HN  SER A 138     -30.730 -20.118 -11.498  1.00 15.00      A    H  
ATOM   1279  CA  SER A 138     -31.053 -22.173 -11.799  1.00 15.00      A    C  
ATOM   1280  CB  SER A 138     -30.254 -22.519 -10.539  1.00 15.00      A    C  
ATOM   1281  OG  SER A 138     -29.981 -21.339  -9.793  1.00 15.00      A    O  
ATOM   1282  HG  SER A 138     -29.260 -20.850 -10.213  1.00 15.00      A    H  
ATOM   1283  C   SER A 138     -32.560 -22.302 -11.546  1.00 15.00      A    C  
ATOM   1284  O   SER A 138     -33.373 -21.879 -12.371  1.00 15.00      A    O  
ATOM   1285  N   ALA A 139     -32.932 -22.884 -10.407  1.00 15.00      A    N  
ATOM   1286  HN  ALA A 139     -32.241 -23.203  -9.780  1.00 15.00      A    H  
ATOM   1287  CA  ALA A 139     -34.339 -23.057 -10.056  1.00 15.00      A    C  
ATOM   1288  CB  ALA A 139     -34.661 -24.532  -9.867  1.00 15.00      A    C  
ATOM   1289  C   ALA A 139     -34.677 -22.275  -8.793  1.00 15.00      A    C  
ATOM   1290  O   ALA A 139     -35.729 -21.641  -8.697  1.00 15.00      A    O  
ATOM   1291  N   GLU A 140     -33.778 -22.343  -7.819  1.00 15.00      A    N  
ATOM   1292  HN  GLU A 140     -32.969 -22.898  -7.949  1.00 15.00      A    H  
ATOM   1293  CA  GLU A 140     -33.948 -21.639  -6.557  1.00 15.00      A    C  
ATOM   1294  CB  GLU A 140     -32.864 -22.053  -5.548  1.00 15.00      A    C  
ATOM   1295  CG  GLU A 140     -31.484 -22.309  -6.140  1.00 15.00      A    C  
ATOM   1296  CD  GLU A 140     -31.340 -23.700  -6.734  1.00 15.00      A    C  
ATOM   1297  OE1 GLU A 140     -30.944 -24.624  -5.998  1.00 15.00      A    O  
ATOM   1298  OE2 GLU A 140     -31.635 -23.864  -7.942  1.00 15.00      A    O  
ATOM   1299  C   GLU A 140     -33.937 -20.133  -6.789  1.00 15.00      A    C  
ATOM   1300  O   GLU A 140     -34.645 -19.374  -6.119  1.00 15.00      A    O  
ATOM   1301  N   ALA A 141     -33.135 -19.710  -7.756  1.00 15.00      A    N  
ATOM   1302  HN  ALA A 141     -32.594 -20.365  -8.249  1.00 15.00      A    H  
ATOM   1303  CA  ALA A 141     -33.049 -18.309  -8.111  1.00 15.00      A    C  
ATOM   1304  CB  ALA A 141     -31.682 -17.985  -8.695  1.00 15.00      A    C  
ATOM   1305  C   ALA A 141     -34.142 -17.981  -9.115  1.00 15.00      A    C  
ATOM   1306  O   ALA A 141     -34.660 -18.876  -9.779  1.00 15.00      A    O  
ATOM   1307  N   LEU A 142     -34.504 -16.702  -9.197  1.00 15.00      A    N  
ATOM   1308  HN  LEU A 142     -34.059 -16.053  -8.615  1.00 15.00      A    H  
ATOM   1309  CA  LEU A 142     -35.540 -16.225 -10.122  1.00 15.00      A    C  
ATOM   1310  CB  LEU A 142     -35.334 -16.754 -11.549  1.00 15.00      A    C  
ATOM   1311  CG  LEU A 142     -36.076 -16.008 -12.663  1.00 15.00      A    C  
ATOM   1312  CD1 LEU A 142     -35.353 -14.717 -13.018  1.00 15.00      A    C  
ATOM   1313  CD2 LEU A 142     -36.231 -16.889 -13.892  1.00 15.00      A    C  
ATOM   1314  C   LEU A 142     -36.959 -16.518  -9.624  1.00 15.00      A    C  
ATOM   1315  O   LEU A 142     -37.844 -15.672  -9.739  1.00 15.00      A    O  
ATOM   1316  N   GLN A 143     -37.166 -17.693  -9.051  1.00 15.00      A    N  
ATOM   1317  HN  GLN A 143     -36.417 -18.326  -8.968  1.00 15.00      A    H  
ATOM   1318  CA  GLN A 143     -38.485 -18.077  -8.560  1.00 15.00      A    C  
ATOM   1319  CB  GLN A 143     -38.608 -19.603  -8.524  1.00 15.00      A    C  
ATOM   1320  CG  GLN A 143     -39.997 -20.101  -8.166  1.00 15.00      A    C  
ATOM   1321  CD  GLN A 143     -40.053 -21.602  -7.961  1.00 15.00      A    C  
ATOM   1322  OE1 GLN A 143     -39.094 -22.224  -7.510  1.00 15.00      A    O  
ATOM   1323  NE2 GLN A 143     -41.186 -22.197  -8.296  1.00 15.00      A    N  
ATOM   1324 HE21 GLN A 143     -41.911 -21.644  -8.652  1.00 15.00      A    H  
ATOM   1325 HE22 GLN A 143     -41.252 -23.164  -8.170  1.00 15.00      A    H  
ATOM   1326  C   GLN A 143     -38.779 -17.501  -7.176  1.00 15.00      A    C  
ATOM   1327  O   GLN A 143     -39.879 -17.019  -6.910  1.00 15.00      A    O  
ATOM   1328  N   ALA A 144     -37.780 -17.521  -6.306  1.00 15.00      A    N  
ATOM   1329  HN  ALA A 144     -36.909 -17.874  -6.587  1.00 15.00      A    H  
ATOM   1330  CA  ALA A 144     -37.944 -17.051  -4.932  1.00 15.00      A    C  
ATOM   1331  CB  ALA A 144     -36.832 -17.597  -4.056  1.00 15.00      A    C  
ATOM   1332  C   ALA A 144     -38.042 -15.531  -4.777  1.00 15.00      A    C  
ATOM   1333  O   ALA A 144     -38.095 -15.034  -3.653  1.00 15.00      A    O  
ATOM   1334  N   LEU A 145     -38.073 -14.786  -5.874  1.00 15.00      A    N  
ATOM   1335  HN  LEU A 145     -38.054 -15.214  -6.758  1.00 15.00      A    H  
ATOM   1336  CA  LEU A 145     -38.160 -13.329  -5.767  1.00 15.00      A    C  
ATOM   1337  CB  LEU A 145     -36.928 -12.615  -6.343  1.00 15.00      A    C  
ATOM   1338  CG  LEU A 145     -36.603 -12.856  -7.816  1.00 15.00      A    C  
ATOM   1339  CD1 LEU A 145     -36.504 -11.533  -8.563  1.00 15.00      A    C  
ATOM   1340  CD2 LEU A 145     -35.304 -13.631  -7.943  1.00 15.00      A    C  
ATOM   1341  C   LEU A 145     -39.455 -12.772  -6.344  1.00 15.00      A    C  
ATOM   1342  O   LEU A 145     -39.820 -11.631  -6.069  1.00 15.00      A    O  
ATOM   1343  N   SER A 146     -40.147 -13.578  -7.136  1.00 15.00      A    N  
ATOM   1344  HN  SER A 146     -39.816 -14.484  -7.313  1.00 15.00      A    H  
ATOM   1345  CA  SER A 146     -41.400 -13.158  -7.745  1.00 15.00      A    C  
ATOM   1346  CB  SER A 146     -41.149 -12.173  -8.890  1.00 15.00      A    C  
ATOM   1347  OG  SER A 146     -40.867 -10.873  -8.402  1.00 15.00      A    O  
ATOM   1348  HG  SER A 146     -40.721 -10.918  -7.442  1.00 15.00      A    H  
ATOM   1349  C   SER A 146     -42.165 -14.359  -8.267  1.00 15.00      A    C  
ATOM   1350  O   SER A 146     -41.605 -15.199  -8.972  1.00 15.00      A    O  
ATOM   1351  N   ASP A 147     -43.441 -14.432  -7.918  1.00 15.00      A    N  
ATOM   1352  HN  ASP A 147     -43.822 -13.732  -7.333  1.00 15.00      A    H  
ATOM   1353  CA  ASP A 147     -44.305 -15.527  -8.355  1.00 15.00      A    C  
ATOM   1354  CB  ASP A 147     -45.711 -15.359  -7.775  1.00 15.00      A    C  
ATOM   1355  CG  ASP A 147     -45.691 -14.761  -6.383  1.00 15.00      A    C  
ATOM   1356  OD1 ASP A 147     -45.779 -15.525  -5.399  1.00 15.00      A    O  
ATOM   1357  OD2 ASP A 147     -45.567 -13.523  -6.277  1.00 15.00      A    O  
ATOM   1358  C   ASP A 147     -44.370 -15.560  -9.875  1.00 15.00      A    C  
ATOM   1359  O   ASP A 147     -44.453 -16.627 -10.486  1.00 15.00      A    O  
ATOM   1360  N   ASN A 148     -44.344 -14.376 -10.473  1.00 15.00      A    N  
ATOM   1361  HN  ASN A 148     -44.314 -13.569  -9.918  1.00 15.00      A    H  
ATOM   1362  CA  ASN A 148     -44.364 -14.240 -11.924  1.00 15.00      A    C  
ATOM   1363  CB  ASN A 148     -45.105 -12.969 -12.344  1.00 15.00      A    C  
ATOM   1364  CG  ASN A 148     -46.561 -13.221 -12.685  1.00 15.00      A    C  
ATOM   1365  OD1 ASN A 148     -47.441 -13.094 -11.836  1.00 15.00      A    O  
ATOM   1366  ND2 ASN A 148     -46.825 -13.577 -13.933  1.00 15.00      A    N  
ATOM   1367 HD21 ASN A 148     -46.067 -13.657 -14.570  1.00 15.00      A    H  
ATOM   1368 HD22 ASN A 148     -47.755 -13.747 -14.177  1.00 15.00      A    H  
ATOM   1369  C   ASN A 148     -42.934 -14.192 -12.442  1.00 15.00      A    C  
ATOM   1370  O   ASN A 148     -42.128 -13.382 -11.979  1.00 15.00      A    O  
ATOM   1371  N   ALA A 149     -42.627 -15.039 -13.413  1.00 15.00      A    N  
ATOM   1372  HN  ALA A 149     -43.326 -15.629 -13.771  1.00 15.00      A    H  
ATOM   1373  CA  ALA A 149     -41.278 -15.111 -13.971  1.00 15.00      A    C  
ATOM   1374  CB  ALA A 149     -41.082 -16.407 -14.742  1.00 15.00      A    C  
ATOM   1375  C   ALA A 149     -40.935 -13.901 -14.839  1.00 15.00      A    C  
ATOM   1376  O   ALA A 149     -39.759 -13.611 -15.076  1.00 15.00      A    O  
ATOM   1377  N   GLU A 150     -41.961 -13.204 -15.309  1.00 15.00      A    N  
ATOM   1378  HN  GLU A 150     -42.881 -13.498 -15.098  1.00 15.00      A    H  
ATOM   1379  CA  GLU A 150     -41.778 -12.026 -16.143  1.00 15.00      A    C  
ATOM   1380  CB  GLU A 150     -43.133 -11.502 -16.629  1.00 15.00      A    C  
ATOM   1381  CG  GLU A 150     -43.899 -12.467 -17.527  1.00 15.00      A    C  
ATOM   1382  CD  GLU A 150     -44.670 -13.525 -16.753  1.00 15.00      A    C  
ATOM   1383  OE1 GLU A 150     -45.329 -14.366 -17.390  1.00 15.00      A    O  
ATOM   1384  OE2 GLU A 150     -44.614 -13.515 -15.501  1.00 15.00      A    O  
ATOM   1385  C   GLU A 150     -41.032 -10.935 -15.382  1.00 15.00      A    C  
ATOM   1386  O   GLU A 150     -39.937 -10.522 -15.775  1.00 15.00      A    O  
ATOM   1387  N   GLN A 151     -41.615 -10.497 -14.271  1.00 15.00      A    N  
ATOM   1388  HN  GLN A 151     -42.473 -10.886 -13.998  1.00 15.00      A    H  
ATOM   1389  CA  GLN A 151     -41.007  -9.457 -13.447  1.00 15.00      A    C  
ATOM   1390  CB  GLN A 151     -41.979  -8.971 -12.366  1.00 15.00      A    C  
ATOM   1391  CG  GLN A 151     -42.663 -10.087 -11.593  1.00 15.00      A    C  
ATOM   1392  CD  GLN A 151     -43.601  -9.570 -10.522  1.00 15.00      A    C  
ATOM   1393  OE1 GLN A 151     -44.743  -9.218 -10.804  1.00 15.00      A    O  
ATOM   1394  NE2 GLN A 151     -43.132  -9.538  -9.285  1.00 15.00      A    N  
ATOM   1395 HE21 GLN A 151     -42.208  -9.845  -9.124  1.00 15.00      A    H  
ATOM   1396 HE22 GLN A 151     -43.729  -9.225  -8.572  1.00 15.00      A    H  
ATOM   1397  C   GLN A 151     -39.713  -9.959 -12.816  1.00 15.00      A    C  
ATOM   1398  O   GLN A 151     -38.763  -9.202 -12.630  1.00 15.00      A    O  
ATOM   1399  N   ALA A 152     -39.683 -11.251 -12.504  1.00 15.00      A    N  
ATOM   1400  HN  ALA A 152     -40.475 -11.803 -12.680  1.00 15.00      A    H  
ATOM   1401  CA  ALA A 152     -38.510 -11.865 -11.901  1.00 15.00      A    C  
ATOM   1402  CB  ALA A 152     -38.794 -13.319 -11.568  1.00 15.00      A    C  
ATOM   1403  C   ALA A 152     -37.307 -11.759 -12.830  1.00 15.00      A    C  
ATOM   1404  O   ALA A 152     -36.200 -11.430 -12.397  1.00 15.00      A    O  
ATOM   1405  N   ARG A 153     -37.531 -12.032 -14.111  1.00 15.00      A    N  
ATOM   1406  HN  ARG A 153     -38.439 -12.286 -14.395  1.00 15.00      A    H  
ATOM   1407  CA  ARG A 153     -36.468 -11.967 -15.103  1.00 15.00      A    C  
ATOM   1408  CB  ARG A 153     -36.942 -12.520 -16.453  1.00 15.00      A    C  
ATOM   1409  CG  ARG A 153     -35.844 -12.652 -17.503  1.00 15.00      A    C  
ATOM   1410  CD  ARG A 153     -34.822 -13.718 -17.127  1.00 15.00      A    C  
ATOM   1411  NE  ARG A 153     -35.326 -15.076 -17.348  1.00 15.00      A    N  
ATOM   1412  HE  ARG A 153     -36.297 -15.176 -17.472  1.00 15.00      A    H  
ATOM   1413  CZ  ARG A 153     -34.554 -16.170 -17.393  1.00 15.00      A    C  
ATOM   1414  NH1 ARG A 153     -33.236 -16.072 -17.233  1.00 15.00      A    N  
ATOM   1415 HH11 ARG A 153     -32.631 -16.932 -17.269  1.00 15.00      A    H  
ATOM   1416 HH12 ARG A 153     -32.796 -15.147 -17.072  1.00 15.00      A    H  
ATOM   1417  NH2 ARG A 153     -35.105 -17.361 -17.597  1.00 15.00      A    N  
ATOM   1418 HH21 ARG A 153     -34.507 -18.216 -17.632  1.00 15.00      A    H  
ATOM   1419 HH22 ARG A 153     -36.135 -17.450 -17.723  1.00 15.00      A    H  
ATOM   1420  C   ARG A 153     -35.947 -10.539 -15.250  1.00 15.00      A    C  
ATOM   1421  O   ARG A 153     -34.748 -10.326 -15.455  1.00 15.00      A    O  
ATOM   1422  N   GLU A 154     -36.848  -9.569 -15.131  1.00 15.00      A    N  
ATOM   1423  HN  GLU A 154     -37.789  -9.805 -14.964  1.00 15.00      A    H  
ATOM   1424  CA  GLU A 154     -36.480  -8.162 -15.238  1.00 15.00      A    C  
ATOM   1425  CB  GLU A 154     -37.731  -7.287 -15.344  1.00 15.00      A    C  
ATOM   1426  CG  GLU A 154     -37.443  -5.793 -15.339  1.00 15.00      A    C  
ATOM   1427  CD  GLU A 154     -38.674  -4.959 -15.057  1.00 15.00      A    C  
ATOM   1428  OE1 GLU A 154     -39.283  -5.138 -13.980  1.00 15.00      A    O  
ATOM   1429  OE2 GLU A 154     -39.029  -4.125 -15.914  1.00 15.00      A    O  
ATOM   1430  C   GLU A 154     -35.648  -7.734 -14.034  1.00 15.00      A    C  
ATOM   1431  O   GLU A 154     -34.535  -7.225 -14.185  1.00 15.00      A    O  
ATOM   1432  N   TRP A 155     -36.184  -7.970 -12.839  1.00 15.00      A    N  
ATOM   1433  HN  TRP A 155     -37.076  -8.387 -12.789  1.00 15.00      A    H  
ATOM   1434  CA  TRP A 155     -35.499  -7.612 -11.603  1.00 15.00      A    C  
ATOM   1435  CB  TRP A 155     -36.345  -7.965 -10.373  1.00 15.00      A    C  
ATOM   1436  CG  TRP A 155     -37.575  -7.116 -10.216  1.00 15.00      A    C  
ATOM   1437  CD1 TRP A 155     -37.948  -6.056 -10.992  1.00 15.00      A    C  
ATOM   1438  CD2 TRP A 155     -38.593  -7.257  -9.217  1.00 15.00      A    C  
ATOM   1439  NE1 TRP A 155     -39.135  -5.533 -10.544  1.00 15.00      A    N  
ATOM   1440  HE1 TRP A 155     -39.606  -4.770 -10.946  1.00 15.00      A    H  
ATOM   1441  CE2 TRP A 155     -39.553  -6.252  -9.454  1.00 15.00      A    C  
ATOM   1442  CE3 TRP A 155     -38.789  -8.136  -8.149  1.00 15.00      A    C  
ATOM   1443  CZ2 TRP A 155     -40.689  -6.103  -8.661  1.00 15.00      A    C  
ATOM   1444  CZ3 TRP A 155     -39.916  -7.986  -7.364  1.00 15.00      A    C  
ATOM   1445  CH2 TRP A 155     -40.852  -6.978  -7.624  1.00 15.00      A    C  
ATOM   1446  C   TRP A 155     -34.126  -8.270 -11.524  1.00 15.00      A    C  
ATOM   1447  O   TRP A 155     -33.151  -7.641 -11.111  1.00 15.00      A    O  
ATOM   1448  N   ARG A 156     -34.051  -9.533 -11.937  1.00 15.00      A    N  
ATOM   1449  HN  ARG A 156     -34.869  -9.987 -12.245  1.00 15.00      A    H  
ATOM   1450  CA  ARG A 156     -32.788 -10.265 -11.930  1.00 15.00      A    C  
ATOM   1451  CB  ARG A 156     -32.987 -11.708 -12.414  1.00 15.00      A    C  
ATOM   1452  CG  ARG A 156     -31.748 -12.592 -12.312  1.00 15.00      A    C  
ATOM   1453  CD  ARG A 156     -30.988 -12.665 -13.633  1.00 15.00      A    C  
ATOM   1454  NE  ARG A 156     -30.044 -13.783 -13.654  1.00 15.00      A    N  
ATOM   1455  HE  ARG A 156     -29.729 -14.124 -12.782  1.00 15.00      A    H  
ATOM   1456  CZ  ARG A 156     -29.574 -14.363 -14.761  1.00 15.00      A    C  
ATOM   1457  NH1 ARG A 156     -29.941 -13.929 -15.963  1.00 15.00      A    N  
ATOM   1458 HH11 ARG A 156     -30.595 -13.129 -16.052  1.00 15.00      A    H  
ATOM   1459 HH12 ARG A 156     -29.564 -14.393 -16.821  1.00 15.00      A    H  
ATOM   1460  NH2 ARG A 156     -28.734 -15.381 -14.656  1.00 15.00      A    N  
ATOM   1461 HH21 ARG A 156     -28.362 -15.861 -15.513  1.00 15.00      A    H  
ATOM   1462 HH22 ARG A 156     -28.438 -15.721 -13.714  1.00 15.00      A    H  
ATOM   1463  C   ARG A 156     -31.761  -9.556 -12.803  1.00 15.00      A    C  
ATOM   1464  O   ARG A 156     -30.588  -9.470 -12.449  1.00 15.00      A    O  
ATOM   1465  N   GLN A 157     -32.214  -9.042 -13.943  1.00 15.00      A    N  
ATOM   1466  HN  GLN A 157     -33.168  -9.124 -14.161  1.00 15.00      A    H  
ATOM   1467  CA  GLN A 157     -31.332  -8.339 -14.863  1.00 15.00      A    C  
ATOM   1468  CB  GLN A 157     -32.055  -8.018 -16.173  1.00 15.00      A    C  
ATOM   1469  CG  GLN A 157     -31.118  -7.674 -17.319  1.00 15.00      A    C  
ATOM   1470  CD  GLN A 157     -30.528  -8.905 -17.982  1.00 15.00      A    C  
ATOM   1471  OE1 GLN A 157     -29.363  -8.920 -18.366  1.00 15.00      A    O  
ATOM   1472  NE2 GLN A 157     -31.336  -9.942 -18.139  1.00 15.00      A    N  
ATOM   1473 HE21 GLN A 157     -32.259  -9.861 -17.822  1.00 15.00      A    H  
ATOM   1474 HE22 GLN A 157     -30.979 -10.738 -18.581  1.00 15.00      A    H  
ATOM   1475  C   GLN A 157     -30.824  -7.055 -14.222  1.00 15.00      A    C  
ATOM   1476  O   GLN A 157     -29.647  -6.718 -14.332  1.00 15.00      A    O  
ATOM   1477  N   ALA A 158     -31.723  -6.351 -13.540  1.00 15.00      A    N  
ATOM   1478  HN  ALA A 158     -32.651  -6.676 -13.495  1.00 15.00      A    H  
ATOM   1479  CA  ALA A 158     -31.373  -5.109 -12.865  1.00 15.00      A    C  
ATOM   1480  CB  ALA A 158     -32.611  -4.459 -12.266  1.00 15.00      A    C  
ATOM   1481  C   ALA A 158     -30.323  -5.365 -11.790  1.00 15.00      A    C  
ATOM   1482  O   ALA A 158     -29.370  -4.601 -11.649  1.00 15.00      A    O  
ATOM   1483  N   PHE A 159     -30.499  -6.455 -11.049  1.00 15.00      A    N  
ATOM   1484  HN  PHE A 159     -31.286  -7.021 -11.212  1.00 15.00      A    H  
ATOM   1485  CA  PHE A 159     -29.563  -6.824  -9.993  1.00 15.00      A    C  
ATOM   1486  CB  PHE A 159     -30.103  -7.989  -9.158  1.00 15.00      A    C  
ATOM   1487  CG  PHE A 159     -31.279  -7.627  -8.293  1.00 15.00      A    C  
ATOM   1488  CD1 PHE A 159     -31.300  -6.432  -7.590  1.00 15.00      A    C  
ATOM   1489  CD2 PHE A 159     -32.361  -8.483  -8.182  1.00 15.00      A    C  
ATOM   1490  CE1 PHE A 159     -32.379  -6.098  -6.794  1.00 15.00      A    C  
ATOM   1491  CE2 PHE A 159     -33.444  -8.156  -7.388  1.00 15.00      A    C  
ATOM   1492  CZ  PHE A 159     -33.453  -6.962  -6.693  1.00 15.00      A    C  
ATOM   1493  C   PHE A 159     -28.196  -7.171 -10.573  1.00 15.00      A    C  
ATOM   1494  O   PHE A 159     -27.167  -6.821 -10.005  1.00 15.00      A    O  
ATOM   1495  N   ILE A 160     -28.190  -7.856 -11.712  1.00 15.00      A    N  
ATOM   1496  HN  ILE A 160     -29.044  -8.121 -12.118  1.00 15.00      A    H  
ATOM   1497  CA  ILE A 160     -26.941  -8.225 -12.372  1.00 15.00      A    C  
ATOM   1498  CB  ILE A 160     -27.175  -9.249 -13.509  1.00 15.00      A    C  
ATOM   1499  CG1 ILE A 160     -27.781 -10.546 -12.956  1.00 15.00      A    C  
ATOM   1500  CG2 ILE A 160     -25.888  -9.546 -14.269  1.00 15.00      A    C  
ATOM   1501  CD1 ILE A 160     -26.958 -11.198 -11.865  1.00 15.00      A    C  
ATOM   1502  C   ILE A 160     -26.277  -6.971 -12.936  1.00 15.00      A    C  
ATOM   1503  O   ILE A 160     -25.051  -6.883 -13.040  1.00 15.00      A    O  
ATOM   1504  N   GLY A 161     -27.106  -5.980 -13.245  1.00 15.00      A    N  
ATOM   1505  HN  GLY A 161     -28.070  -6.106 -13.103  1.00 15.00      A    H  
ATOM   1506  CA  GLY A 161     -26.626  -4.728 -13.795  1.00 15.00      A    C  
ATOM   1507  C   GLY A 161     -25.828  -3.897 -12.805  1.00 15.00      A    C  
ATOM   1508  O   GLY A 161     -25.421  -2.777 -13.117  1.00 15.00      A    O  
ATOM   1509  N   ILE A 162     -25.609  -4.428 -11.609  1.00 15.00      A    N  
ATOM   1510  HN  ILE A 162     -25.978  -5.315 -11.404  1.00 15.00      A    H  
ATOM   1511  CA  ILE A 162     -24.843  -3.721 -10.595  1.00 15.00      A    C  
ATOM   1512  CB  ILE A 162     -25.255  -4.127  -9.159  1.00 15.00      A    C  
ATOM   1513  CG1 ILE A 162     -24.798  -3.068  -8.148  1.00 15.00      A    C  
ATOM   1514  CG2 ILE A 162     -24.698  -5.497  -8.787  1.00 15.00      A    C  
ATOM   1515  CD1 ILE A 162     -25.264  -3.325  -6.730  1.00 15.00      A    C  
ATOM   1516  C   ILE A 162     -23.344  -3.949 -10.793  1.00 15.00      A    C  
ATOM   1517  O   ILE A 162     -22.523  -3.143 -10.362  1.00 15.00      A    O  
ATOM   1518  N   THR A 163     -22.993  -5.035 -11.467  1.00 15.00      A    N  
ATOM   1519  HN  THR A 163     -23.690  -5.634 -11.817  1.00 15.00      A    H  
ATOM   1520  CA  THR A 163     -21.594  -5.357 -11.704  1.00 15.00      A    C  
ATOM   1521  CB  THR A 163     -21.318  -6.869 -11.527  1.00 15.00      A    C  
ATOM   1522  OG1 THR A 163     -19.911  -7.101 -11.399  1.00 15.00      A    O  
ATOM   1523  HG1 THR A 163     -19.431  -6.482 -11.961  1.00 15.00      A    H  
ATOM   1524  CG2 THR A 163     -21.859  -7.675 -12.700  1.00 15.00      A    C  
ATOM   1525  C   THR A 163     -21.143  -4.888 -13.087  1.00 15.00      A    C  
ATOM   1526  O   THR A 163     -19.948  -4.832 -13.376  1.00 15.00      A    O  
ATOM   1527  N   THR A 164     -22.103  -4.547 -13.934  1.00 15.00      A    N  
ATOM   1528  HN  THR A 164     -23.039  -4.607 -13.652  1.00 15.00      A    H  
ATOM   1529  CA  THR A 164     -21.803  -4.086 -15.275  1.00 15.00      A    C  
ATOM   1530  CB  THR A 164     -22.892  -4.542 -16.261  1.00 15.00      A    C  
ATOM   1531  OG1 THR A 164     -24.154  -4.564 -15.585  1.00 15.00      A    O  
ATOM   1532  HG1 THR A 164     -24.783  -4.014 -16.062  1.00 15.00      A    H  
ATOM   1533  CG2 THR A 164     -22.585  -5.935 -16.787  1.00 15.00      A    C  
ATOM   1534  C   THR A 164     -21.690  -2.566 -15.315  1.00 15.00      A    C  
ATOM   1535  O   THR A 164     -22.270  -1.868 -14.477  1.00 15.00      A    O  
ATOM   1536  N   VAL A 165     -20.935  -2.063 -16.284  1.00 15.00      A    N  
ATOM   1537  HN  VAL A 165     -20.496  -2.673 -16.909  1.00 15.00      A    H  
ATOM   1538  CA  VAL A 165     -20.746  -0.628 -16.447  1.00 15.00      A    C  
ATOM   1539  CB  VAL A 165     -19.634  -0.321 -17.482  1.00 15.00      A    C  
ATOM   1540  CG1 VAL A 165     -20.005  -0.836 -18.866  1.00 15.00      A    C  
ATOM   1541  CG2 VAL A 165     -19.307   1.166 -17.519  1.00 15.00      A    C  
ATOM   1542  C   VAL A 165     -22.060   0.036 -16.866  1.00 15.00      A    C  
ATOM   1543  O   VAL A 165     -22.877  -0.569 -17.564  1.00 15.00      A    O  
ATOM   1544  N   LYS A 166     -22.269   1.268 -16.424  1.00 15.00      A    N  
ATOM   1545  HN  LYS A 166     -21.585   1.704 -15.875  1.00 15.00      A    H  
ATOM   1546  CA  LYS A 166     -23.485   1.994 -16.749  1.00 15.00      A    C  
ATOM   1547  CB  LYS A 166     -24.210   2.420 -15.470  1.00 15.00      A    C  
ATOM   1548  CG  LYS A 166     -24.677   1.254 -14.616  1.00 15.00      A    C  
ATOM   1549  CD  LYS A 166     -25.355   1.734 -13.345  1.00 15.00      A    C  
ATOM   1550  CE  LYS A 166     -25.952   0.572 -12.571  1.00 15.00      A    C  
ATOM   1551  NZ  LYS A 166     -24.909  -0.370 -12.087  1.00 15.00      A    N  
ATOM   1552  HZ1 LYS A 166     -25.176  -1.352 -12.322  1.00 15.00      A    H  
ATOM   1553  HZ2 LYS A 166     -24.807  -0.288 -11.051  1.00 15.00      A    H  
ATOM   1554  HZ3 LYS A 166     -23.996  -0.155 -12.533  1.00 15.00      A    H  
ATOM   1555  C   LYS A 166     -23.187   3.204 -17.624  1.00 15.00      A    C  
ATOM   1556  O   LYS A 166     -23.056   4.324 -17.131  1.00 15.00      A    O  
ATOM   1557  N   GLY A 167     -23.059   2.966 -18.920  1.00 15.00      A    N  
ATOM   1558  HN  GLY A 167     -23.141   2.048 -19.251  1.00 15.00      A    H  
ATOM   1559  CA  GLY A 167     -22.779   4.038 -19.848  1.00 15.00      A    C  
ATOM   1560  C   GLY A 167     -21.737   3.639 -20.866  1.00 15.00      A    C  
ATOM   1561  O   GLY A 167     -21.614   2.461 -21.206  1.00 15.00      A    O  
ATOM   1562  N   ALA A 168     -20.983   4.614 -21.346  1.00 15.00      A    N  
ATOM   1563  HN  ALA A 168     -21.118   5.527 -21.019  1.00 15.00      A    H  
ATOM   1564  CA  ALA A 168     -19.941   4.365 -22.325  1.00 15.00      A    C  
ATOM   1565  CB  ALA A 168     -20.081   5.320 -23.503  1.00 15.00      A    C  
ATOM   1566  C   ALA A 168     -18.576   4.517 -21.669  1.00 15.00      A    C  
ATOM   1567  O   ALA A 168     -18.340   5.487 -20.947  1.00 15.00      A    O  
ATOM   1568  N   PRO A 169     -17.677   3.544 -21.884  1.00 15.00      A    N  
ATOM   1569  CA  PRO A 169     -16.323   3.564 -21.315  1.00 15.00      A    C  
ATOM   1570  CB  PRO A 169     -15.672   2.297 -21.877  1.00 15.00      A    C  
ATOM   1571  CG  PRO A 169     -16.816   1.416 -22.238  1.00 15.00      A    C  
ATOM   1572  CD  PRO A 169     -17.912   2.336 -22.689  1.00 15.00      A    C  
ATOM   1573  C   PRO A 169     -15.529   4.797 -21.744  1.00 15.00      A    C  
ATOM   1574  O   PRO A 169     -14.920   4.822 -22.815  1.00 15.00      A    O  
ATOM   1575  N   ALA A 170     -15.557   5.821 -20.907  1.00 15.00      A    N  
ATOM   1576  HN  ALA A 170     -16.086   5.747 -20.084  1.00 15.00      A    H  
ATOM   1577  CA  ALA A 170     -14.842   7.055 -21.176  1.00 15.00      A    C  
ATOM   1578  CB  ALA A 170     -15.821   8.176 -21.488  1.00 15.00      A    C  
ATOM   1579  C   ALA A 170     -13.970   7.416 -19.980  1.00 15.00      A    C  
ATOM   1580  O   ALA A 170     -14.073   6.793 -18.920  1.00 15.00      A    O  
ATOM   1581  N   SER A 171     -13.113   8.412 -20.145  1.00 15.00      A    N  
ATOM   1582  HN  SER A 171     -13.077   8.879 -21.006  1.00 15.00      A    H  
ATOM   1583  CA  SER A 171     -12.227   8.835 -19.074  1.00 15.00      A    C  
ATOM   1584  CB  SER A 171     -10.825   8.264 -19.293  1.00 15.00      A    C  
ATOM   1585  OG  SER A 171     -10.882   6.861 -19.474  1.00 15.00      A    O  
ATOM   1586  HG  SER A 171     -11.794   6.596 -19.608  1.00 15.00      A    H  
ATOM   1587  C   SER A 171     -12.170  10.355 -18.962  1.00 15.00      A    C  
ATOM   1588  O   SER A 171     -12.166  11.062 -19.969  1.00 15.00      A    O  
ATOM   1589  N   HIS A 172     -12.138  10.844 -17.729  1.00 15.00      A    N  
ATOM   1590  HN  HIS A 172     -12.158  10.225 -16.973  1.00 15.00      A    H  
ATOM   1591  CA  HIS A 172     -12.069  12.273 -17.470  1.00 15.00      A    C  
ATOM   1592  CB  HIS A 172     -12.447  12.547 -16.012  1.00 15.00      A    C  
ATOM   1593  CG  HIS A 172     -13.047  13.898 -15.758  1.00 15.00      A    C  
ATOM   1594  ND1 HIS A 172     -14.407  14.072 -15.688  1.00 15.00      A    N  
ATOM   1595  CD2 HIS A 172     -12.435  15.087 -15.538  1.00 15.00      A    C  
ATOM   1596  CE1 HIS A 172     -14.596  15.352 -15.426  1.00 15.00      A    C  
ATOM   1597  NE2 HIS A 172     -13.432  16.004 -15.326  1.00 15.00      A    N  
ATOM   1598  HE2 HIS A 172     -13.311  16.955 -15.122  1.00 15.00      A    H  
ATOM   1599  C   HIS A 172     -10.654  12.772 -17.743  1.00 15.00      A    C  
ATOM   1600  O   HIS A 172      -9.693  12.010 -17.644  1.00 15.00      A    O  
ATOM   1601  N   SER A 173     -10.525  14.054 -18.061  1.00 15.00      A    N  
ATOM   1602  HN  SER A 173     -11.327  14.616 -18.110  1.00 15.00      A    H  
ATOM   1603  CA  SER A 173      -9.224  14.645 -18.360  1.00 15.00      A    C  
ATOM   1604  CB  SER A 173      -9.398  16.044 -18.958  1.00 15.00      A    C  
ATOM   1605  OG  SER A 173      -8.200  16.490 -19.566  1.00 15.00      A    O  
ATOM   1606  HG  SER A 173      -7.443  16.181 -19.052  1.00 15.00      A    H  
ATOM   1607  C   SER A 173      -8.306  14.698 -17.137  1.00 15.00      A    C  
ATOM   1608  O   SER A 173      -7.115  14.971 -17.265  1.00 15.00      A    O  
ATOM   1609  N   LEU A 174      -8.857  14.432 -15.957  1.00 15.00      A    N  
ATOM   1610  HN  LEU A 174      -9.807  14.210 -15.912  1.00 15.00      A    H  
ATOM   1611  CA  LEU A 174      -8.073  14.461 -14.726  1.00 15.00      A    C  
ATOM   1612  CB  LEU A 174      -8.887  15.045 -13.566  1.00 15.00      A    C  
ATOM   1613  CG  LEU A 174      -8.935  16.576 -13.465  1.00 15.00      A    C  
ATOM   1614  CD1 LEU A 174      -7.554  17.181 -13.670  1.00 15.00      A    C  
ATOM   1615  CD2 LEU A 174      -9.941  17.168 -14.441  1.00 15.00      A    C  
ATOM   1616  C   LEU A 174      -7.538  13.077 -14.366  1.00 15.00      A    C  
ATOM   1617  O   LEU A 174      -6.762  12.926 -13.418  1.00 15.00      A    O  
ATOM   1618  N   ALA A 175      -7.939  12.073 -15.144  1.00 15.00      A    N  
ATOM   1619  HN  ALA A 175      -8.530  12.265 -15.900  1.00 15.00      A    H  
ATOM   1620  CA  ALA A 175      -7.505  10.699 -14.919  1.00 15.00      A    C  
ATOM   1621  CB  ALA A 175      -8.424   9.730 -15.652  1.00 15.00      A    C  
ATOM   1622  C   ALA A 175      -6.055  10.519 -15.371  1.00 15.00      A    C  
ATOM   1623  O   ALA A 175      -5.261  11.462 -15.327  1.00 15.00      A    O  
ATOM   1624  N   LYS A 176      -5.705   9.323 -15.815  1.00 15.00      A    N  
ATOM   1625  HN  LYS A 176      -6.382   8.613 -15.878  1.00 15.00      A    H  
ATOM   1626  CA  LYS A 176      -4.348   9.046 -16.257  1.00 15.00      A    C  
ATOM   1627  CB  LYS A 176      -3.526   8.378 -15.144  1.00 15.00      A    C  
ATOM   1628  CG  LYS A 176      -3.281   9.248 -13.919  1.00 15.00      A    C  
ATOM   1629  CD  LYS A 176      -2.493  10.502 -14.268  1.00 15.00      A    C  
ATOM   1630  CE  LYS A 176      -2.636  11.561 -13.185  1.00 15.00      A    C  
ATOM   1631  NZ  LYS A 176      -4.034  12.058 -13.081  1.00 15.00      A    N  
ATOM   1632  HZ1 LYS A 176      -4.656  11.310 -12.715  1.00 15.00      A    H  
ATOM   1633  HZ2 LYS A 176      -4.384  12.341 -14.023  1.00 15.00      A    H  
ATOM   1634  HZ3 LYS A 176      -4.085  12.878 -12.444  1.00 15.00      A    H  
ATOM   1635  C   LYS A 176      -4.367   8.162 -17.495  1.00 15.00      A    C  
ATOM   1636  O   LYS A 176      -5.052   7.146 -17.524  1.00 15.00      A    O  
ATOM   1637  N   GLN A 177      -3.642   8.583 -18.520  1.00 15.00      A    N  
ATOM   1638  HN  GLN A 177      -3.146   9.422 -18.441  1.00 15.00      A    H  
ATOM   1639  CA  GLN A 177      -3.548   7.834 -19.766  1.00 15.00      A    C  
ATOM   1640  CB  GLN A 177      -4.473   8.427 -20.843  1.00 15.00      A    C  
ATOM   1641  CG  GLN A 177      -5.474   9.450 -20.320  1.00 15.00      A    C  
ATOM   1642  CD  GLN A 177      -6.743   9.542 -21.148  1.00 15.00      A    C  
ATOM   1643  OE1 GLN A 177      -7.176   8.572 -21.768  1.00 15.00      A    O  
ATOM   1644  NE2 GLN A 177      -7.357  10.717 -21.152  1.00 15.00      A    N  
ATOM   1645 HE21 GLN A 177      -6.964  11.447 -20.630  1.00 15.00      A    H  
ATOM   1646 HE22 GLN A 177      -8.180  10.805 -21.674  1.00 15.00      A    H  
ATOM   1647  C   GLN A 177      -2.099   7.874 -20.232  1.00 15.00      A    C  
ATOM   1648  O   GLN A 177      -1.518   8.954 -20.355  1.00 15.00      A    O  
ATOM   1649  N   LEU A 178      -1.511   6.710 -20.466  1.00 15.00      A    N  
ATOM   1650  HN  LEU A 178      -2.030   5.879 -20.382  1.00 15.00      A    H  
ATOM   1651  CA  LEU A 178      -0.118   6.640 -20.884  1.00 15.00      A    C  
ATOM   1652  CB  LEU A 178       0.731   5.926 -19.830  1.00 15.00      A    C  
ATOM   1653  CG  LEU A 178       0.913   6.663 -18.498  1.00 15.00      A    C  
ATOM   1654  CD1 LEU A 178       1.817   5.873 -17.566  1.00 15.00      A    C  
ATOM   1655  CD2 LEU A 178       1.470   8.062 -18.725  1.00 15.00      A    C  
ATOM   1656  C   LEU A 178       0.036   5.963 -22.235  1.00 15.00      A    C  
ATOM   1657  O   LEU A 178      -0.410   4.834 -22.431  1.00 15.00      A    O  
ATOM   1658  N   TYR A 179       0.679   6.664 -23.159  1.00 15.00      A    N  
ATOM   1659  HN  TYR A 179       1.017   7.551 -22.929  1.00 15.00      A    H  
ATOM   1660  CA  TYR A 179       0.902   6.149 -24.501  1.00 15.00      A    C  
ATOM   1661  CB  TYR A 179       1.355   7.266 -25.440  1.00 15.00      A    C  
ATOM   1662  CG  TYR A 179       0.234   8.171 -25.892  1.00 15.00      A    C  
ATOM   1663  CD1 TYR A 179      -0.676   7.747 -26.850  1.00 15.00      A    C  
ATOM   1664  CD2 TYR A 179       0.086   9.446 -25.364  1.00 15.00      A    C  
ATOM   1665  CE1 TYR A 179      -1.704   8.567 -27.271  1.00 15.00      A    C  
ATOM   1666  CE2 TYR A 179      -0.940  10.274 -25.778  1.00 15.00      A    C  
ATOM   1667  CZ  TYR A 179      -1.832   9.830 -26.732  1.00 15.00      A    C  
ATOM   1668  OH  TYR A 179      -2.853  10.650 -27.149  1.00 15.00      A    O  
ATOM   1669  HH  TYR A 179      -3.661  10.137 -27.234  1.00 15.00      A    H  
ATOM   1670  C   TYR A 179       1.919   5.018 -24.500  1.00 15.00      A    C  
ATOM   1671  O   TYR A 179       3.125   5.250 -24.394  1.00 15.00      A    O  
ATOM   1672  N   PHE A 180       1.422   3.798 -24.607  1.00 15.00      A    N  
ATOM   1673  HN  PHE A 180       0.447   3.684 -24.666  1.00 15.00      A    H  
ATOM   1674  CA  PHE A 180       2.280   2.629 -24.629  1.00 15.00      A    C  
ATOM   1675  CB  PHE A 180       1.612   1.453 -23.916  1.00 15.00      A    C  
ATOM   1676  CG  PHE A 180       2.578   0.399 -23.454  1.00 15.00      A    C  
ATOM   1677  CD1 PHE A 180       2.773  -0.757 -24.193  1.00 15.00      A    C  
ATOM   1678  CD2 PHE A 180       3.296   0.568 -22.281  1.00 15.00      A    C  
ATOM   1679  CE1 PHE A 180       3.665  -1.725 -23.770  1.00 15.00      A    C  
ATOM   1680  CE2 PHE A 180       4.189  -0.396 -21.852  1.00 15.00      A    C  
ATOM   1681  CZ  PHE A 180       4.374  -1.544 -22.598  1.00 15.00      A    C  
ATOM   1682  C   PHE A 180       2.624   2.253 -26.064  1.00 15.00      A    C  
ATOM   1683  O   PHE A 180       1.732   2.005 -26.879  1.00 15.00      A    O  
ATOM   1684  N   PRO A 181       3.922   2.224 -26.391  1.00 15.00      A    N  
ATOM   1685  CA  PRO A 181       4.395   1.885 -27.734  1.00 15.00      A    C  
ATOM   1686  CB  PRO A 181       5.871   2.286 -27.700  1.00 15.00      A    C  
ATOM   1687  CG  PRO A 181       6.259   2.164 -26.267  1.00 15.00      A    C  
ATOM   1688  CD  PRO A 181       5.035   2.522 -25.471  1.00 15.00      A    C  
ATOM   1689  C   PRO A 181       4.268   0.397 -28.039  1.00 15.00      A    C  
ATOM   1690  O   PRO A 181       4.459  -0.451 -27.166  1.00 15.00      A    O  
ATOM   1691  N   LEU A 182       3.936   0.089 -29.281  1.00 15.00      A    N  
ATOM   1692  HN  LEU A 182       3.781   0.811 -29.926  1.00 15.00      A    H  
ATOM   1693  CA  LEU A 182       3.798  -1.289 -29.715  1.00 15.00      A    C  
ATOM   1694  CB  LEU A 182       2.661  -1.407 -30.736  1.00 15.00      A    C  
ATOM   1695  CG  LEU A 182       1.270  -1.008 -30.237  1.00 15.00      A    C  
ATOM   1696  CD1 LEU A 182       0.250  -1.084 -31.363  1.00 15.00      A    C  
ATOM   1697  CD2 LEU A 182       0.846  -1.885 -29.069  1.00 15.00      A    C  
ATOM   1698  C   LEU A 182       5.112  -1.765 -30.324  1.00 15.00      A    C  
ATOM   1699  O   LEU A 182       5.902  -0.949 -30.796  1.00 15.00      A    O  
ATOM   1700  N   PRO A 183       5.364  -3.090 -30.327  1.00 15.00      A    N  
ATOM   1701  CA  PRO A 183       6.602  -3.668 -30.883  1.00 15.00      A    C  
ATOM   1702  CB  PRO A 183       6.450  -5.173 -30.628  1.00 15.00      A    C  
ATOM   1703  CG  PRO A 183       4.990  -5.383 -30.416  1.00 15.00      A    C  
ATOM   1704  CD  PRO A 183       4.481  -4.128 -29.770  1.00 15.00      A    C  
ATOM   1705  C   PRO A 183       6.772  -3.397 -32.379  1.00 15.00      A    C  
ATOM   1706  O   PRO A 183       7.816  -3.693 -32.957  1.00 15.00      A    O  
ATOM   1707  N   GLY A 184       5.737  -2.849 -32.996  1.00 15.00      A    N  
ATOM   1708  HN  GLY A 184       4.934  -2.641 -32.480  1.00 15.00      A    H  
ATOM   1709  CA  GLY A 184       5.791  -2.531 -34.405  1.00 15.00      A    C  
ATOM   1710  C   GLY A 184       5.525  -1.061 -34.637  1.00 15.00      A    C  
ATOM   1711  O   GLY A 184       6.448  -0.282 -34.869  1.00 15.00      A    O  
ATOM   1712  N   SER A 185       4.258  -0.680 -34.571  1.00 15.00      A    N  
ATOM   1713  HN  SER A 185       3.568  -1.350 -34.397  1.00 15.00      A    H  
ATOM   1714  CA  SER A 185       3.857   0.706 -34.761  1.00 15.00      A    C  
ATOM   1715  CB  SER A 185       3.771   1.042 -36.254  1.00 15.00      A    C  
ATOM   1716  OG  SER A 185       5.027   0.883 -36.891  1.00 15.00      A    O  
ATOM   1717  HG  SER A 185       5.683   0.592 -36.241  1.00 15.00      A    H  
ATOM   1718  C   SER A 185       2.508   0.951 -34.094  1.00 15.00      A    C  
ATOM   1719  O   SER A 185       1.584   0.152 -34.244  1.00 15.00      A    O  
ATOM   1720  N   GLY A 186       2.408   2.037 -33.340  1.00 15.00      A    N  
ATOM   1721  HN  GLY A 186       3.189   2.617 -33.222  1.00 15.00      A    H  
ATOM   1722  CA  GLY A 186       1.162   2.359 -32.674  1.00 15.00      A    C  
ATOM   1723  C   GLY A 186       1.362   2.698 -31.212  1.00 15.00      A    C  
ATOM   1724  O   GLY A 186       2.357   2.295 -30.608  1.00 15.00      A    O  
ATOM   1725  N   TYR A 187       0.422   3.448 -30.652  1.00 15.00      A    N  
ATOM   1726  HN  TYR A 187      -0.344   3.736 -31.191  1.00 15.00      A    H  
ATOM   1727  CA  TYR A 187       0.485   3.848 -29.253  1.00 15.00      A    C  
ATOM   1728  CB  TYR A 187       0.909   5.314 -29.126  1.00 15.00      A    C  
ATOM   1729  CG  TYR A 187       2.308   5.599 -29.621  1.00 15.00      A    C  
ATOM   1730  CD1 TYR A 187       3.419   5.140 -28.924  1.00 15.00      A    C  
ATOM   1731  CD2 TYR A 187       2.520   6.325 -30.785  1.00 15.00      A    C  
ATOM   1732  CE1 TYR A 187       4.700   5.396 -29.373  1.00 15.00      A    C  
ATOM   1733  CE2 TYR A 187       3.796   6.586 -31.242  1.00 15.00      A    C  
ATOM   1734  CZ  TYR A 187       4.882   6.119 -30.533  1.00 15.00      A    C  
ATOM   1735  OH  TYR A 187       6.154   6.377 -30.985  1.00 15.00      A    O  
ATOM   1736  HH  TYR A 187       6.256   7.321 -31.134  1.00 15.00      A    H  
ATOM   1737  C   TYR A 187      -0.868   3.643 -28.588  1.00 15.00      A    C  
ATOM   1738  O   TYR A 187      -1.873   4.207 -29.022  1.00 15.00      A    O  
ATOM   1739  N   HIS A 188      -0.890   2.826 -27.549  1.00 15.00      A    N  
ATOM   1740  HN  HIS A 188      -0.051   2.405 -27.256  1.00 15.00      A    H  
ATOM   1741  CA  HIS A 188      -2.119   2.544 -26.823  1.00 15.00      A    C  
ATOM   1742  CB  HIS A 188      -2.013   1.191 -26.112  1.00 15.00      A    C  
ATOM   1743  CG  HIS A 188      -2.495   0.026 -26.922  1.00 15.00      A    C  
ATOM   1744  ND1 HIS A 188      -2.896  -1.174 -26.373  1.00 15.00      A    N  
ATOM   1745  HD1 HIS A 188      -2.922  -1.392 -25.419  1.00 15.00      A    H  
ATOM   1746  CD2 HIS A 188      -2.618  -0.120 -28.264  1.00 15.00      A    C  
ATOM   1747  CE1 HIS A 188      -3.260  -1.985 -27.377  1.00 15.00      A    C  
ATOM   1748  NE2 HIS A 188      -3.106  -1.393 -28.544  1.00 15.00      A    N  
ATOM   1749  C   HIS A 188      -2.396   3.631 -25.794  1.00 15.00      A    C  
ATOM   1750  O   HIS A 188      -1.474   4.129 -25.158  1.00 15.00      A    O  
ATOM   1751  N   LEU A 189      -3.666   4.012 -25.650  1.00 15.00      A    N  
ATOM   1752  HN  LEU A 189      -4.352   3.616 -26.225  1.00 15.00      A    H  
ATOM   1753  CA  LEU A 189      -4.051   5.029 -24.673  1.00 15.00      A    C  
ATOM   1754  CB  LEU A 189      -5.524   5.410 -24.839  1.00 15.00      A    C  
ATOM   1755  CG  LEU A 189      -5.833   6.510 -25.857  1.00 15.00      A    C  
ATOM   1756  CD1 LEU A 189      -7.335   6.697 -26.000  1.00 15.00      A    C  
ATOM   1757  CD2 LEU A 189      -5.171   7.818 -25.450  1.00 15.00      A    C  
ATOM   1758  C   LEU A 189      -3.800   4.519 -23.258  1.00 15.00      A    C  
ATOM   1759  O   LEU A 189      -3.353   5.267 -22.392  1.00 15.00      A    O  
ATOM   1760  N   LEU A 190      -4.099   3.235 -23.064  1.00 15.00      A    N  
ATOM   1761  HN  LEU A 190      -4.465   2.731 -23.817  1.00 15.00      A    H  
ATOM   1762  CA  LEU A 190      -3.912   2.532 -21.790  1.00 15.00      A    C  
ATOM   1763  CB  LEU A 190      -2.518   1.910 -21.685  1.00 15.00      A    C  
ATOM   1764  CG  LEU A 190      -2.327   0.564 -22.390  1.00 15.00      A    C  
ATOM   1765  CD1 LEU A 190      -0.996  -0.054 -22.003  1.00 15.00      A    C  
ATOM   1766  CD2 LEU A 190      -3.473  -0.384 -22.070  1.00 15.00      A    C  
ATOM   1767  C   LEU A 190      -4.246   3.347 -20.542  1.00 15.00      A    C  
ATOM   1768  O   LEU A 190      -3.379   4.006 -19.962  1.00 15.00      A    O  
ATOM   1769  N   ALA A 191      -5.498   3.280 -20.125  1.00 15.00      A    N  
ATOM   1770  HN  ALA A 191      -6.139   2.741 -20.625  1.00 15.00      A    H  
ATOM   1771  CA  ALA A 191      -5.940   3.985 -18.933  1.00 15.00      A    C  
ATOM   1772  CB  ALA A 191      -7.344   4.540 -19.132  1.00 15.00      A    C  
ATOM   1773  C   ALA A 191      -5.902   3.036 -17.738  1.00 15.00      A    C  
ATOM   1774  O   ALA A 191      -6.705   2.105 -17.652  1.00 15.00      A    O  
ATOM   1775  N   PRO A 192      -4.948   3.237 -16.819  1.00 15.00      A    N  
ATOM   1776  CA  PRO A 192      -4.805   2.395 -15.637  1.00 15.00      A    C  
ATOM   1777  CB  PRO A 192      -3.340   2.596 -15.254  1.00 15.00      A    C  
ATOM   1778  CG  PRO A 192      -3.007   3.979 -15.715  1.00 15.00      A    C  
ATOM   1779  CD  PRO A 192      -3.931   4.301 -16.863  1.00 15.00      A    C  
ATOM   1780  C   PRO A 192      -5.722   2.837 -14.499  1.00 15.00      A    C  
ATOM   1781  O   PRO A 192      -5.706   3.996 -14.082  1.00 15.00      A    O  
ATOM   1782  N   LEU A 193      -6.526   1.908 -14.005  1.00 15.00      A    N  
ATOM   1783  HN  LEU A 193      -6.503   1.006 -14.383  1.00 15.00      A    H  
ATOM   1784  CA  LEU A 193      -7.437   2.196 -12.910  1.00 15.00      A    C  
ATOM   1785  CB  LEU A 193      -8.778   1.491 -13.125  1.00 15.00      A    C  
ATOM   1786  CG  LEU A 193      -9.531   1.852 -14.409  1.00 15.00      A    C  
ATOM   1787  CD1 LEU A 193     -10.814   1.046 -14.524  1.00 15.00      A    C  
ATOM   1788  CD2 LEU A 193      -9.829   3.342 -14.456  1.00 15.00      A    C  
ATOM   1789  C   LEU A 193      -6.812   1.773 -11.586  1.00 15.00      A    C  
ATOM   1790  O   LEU A 193      -5.811   1.059 -11.568  1.00 15.00      A    O  
ATOM   1791  N   PHE A 194      -7.403   2.209 -10.483  1.00 15.00      A    N  
ATOM   1792  HN  PHE A 194      -8.210   2.764 -10.557  1.00 15.00      A    H  
ATOM   1793  CA  PHE A 194      -6.885   1.881  -9.163  1.00 15.00      A    C  
ATOM   1794  CB  PHE A 194      -7.056   3.078  -8.226  1.00 15.00      A    C  
ATOM   1795  CG  PHE A 194      -6.403   2.917  -6.885  1.00 15.00      A    C  
ATOM   1796  CD1 PHE A 194      -5.042   3.117  -6.736  1.00 15.00      A    C  
ATOM   1797  CD2 PHE A 194      -7.154   2.577  -5.771  1.00 15.00      A    C  
ATOM   1798  CE1 PHE A 194      -4.440   2.981  -5.501  1.00 15.00      A    C  
ATOM   1799  CE2 PHE A 194      -6.559   2.438  -4.534  1.00 15.00      A    C  
ATOM   1800  CZ  PHE A 194      -5.201   2.641  -4.400  1.00 15.00      A    C  
ATOM   1801  C   PHE A 194      -7.579   0.652  -8.583  1.00 15.00      A    C  
ATOM   1802  O   PHE A 194      -8.767   0.700  -8.256  1.00 15.00      A    O  
ATOM   1803  N   PRO A 195      -6.844  -0.465  -8.452  1.00 15.00      A    N  
ATOM   1804  CA  PRO A 195      -7.384  -1.713  -7.904  1.00 15.00      A    C  
ATOM   1805  CB  PRO A 195      -6.290  -2.740  -8.203  1.00 15.00      A    C  
ATOM   1806  CG  PRO A 195      -5.034  -1.943  -8.298  1.00 15.00      A    C  
ATOM   1807  CD  PRO A 195      -5.426  -0.594  -8.834  1.00 15.00      A    C  
ATOM   1808  C   PRO A 195      -7.629  -1.614  -6.399  1.00 15.00      A    C  
ATOM   1809  O   PRO A 195      -6.815  -2.064  -5.590  1.00 15.00      A    O  
ATOM   1810  N   THR A 196      -8.757  -1.024  -6.033  1.00 15.00      A    N  
ATOM   1811  HN  THR A 196      -9.365  -0.688  -6.727  1.00 15.00      A    H  
ATOM   1812  CA  THR A 196      -9.117  -0.849  -4.635  1.00 15.00      A    C  
ATOM   1813  CB  THR A 196     -10.391   0.016  -4.492  1.00 15.00      A    C  
ATOM   1814  OG1 THR A 196     -10.717   0.223  -3.108  1.00 15.00      A    O  
ATOM   1815  HG1 THR A 196     -11.691   0.210  -3.004  1.00 15.00      A    H  
ATOM   1816  CG2 THR A 196     -11.565  -0.620  -5.224  1.00 15.00      A    C  
ATOM   1817  C   THR A 196      -9.280  -2.199  -3.925  1.00 15.00      A    C  
ATOM   1818  O   THR A 196      -8.985  -2.324  -2.734  1.00 15.00      A    O  
ATOM   1819  N   SER A 197      -9.714  -3.212  -4.672  1.00 15.00      A    N  
ATOM   1820  HN  SER A 197      -9.927  -3.054  -5.616  1.00 15.00      A    H  
ATOM   1821  CA  SER A 197      -9.901  -4.545  -4.117  1.00 15.00      A    C  
ATOM   1822  CB  SER A 197     -10.708  -5.408  -5.089  1.00 15.00      A    C  
ATOM   1823  OG  SER A 197     -11.854  -4.706  -5.543  1.00 15.00      A    O  
ATOM   1824  HG  SER A 197     -12.354  -5.259  -6.152  1.00 15.00      A    H  
ATOM   1825  C   SER A 197      -8.553  -5.198  -3.805  1.00 15.00      A    C  
ATOM   1826  O   SER A 197      -8.425  -5.958  -2.847  1.00 15.00      A    O  
ATOM   1827  N   LEU A 198      -7.544  -4.880  -4.610  1.00 15.00      A    N  
ATOM   1828  HN  LEU A 198      -7.699  -4.254  -5.347  1.00 15.00      A    H  
ATOM   1829  CA  LEU A 198      -6.210  -5.429  -4.407  1.00 15.00      A    C  
ATOM   1830  CB  LEU A 198      -5.363  -5.285  -5.675  1.00 15.00      A    C  
ATOM   1831  CG  LEU A 198      -3.896  -5.718  -5.570  1.00 15.00      A    C  
ATOM   1832  CD1 LEU A 198      -3.784  -7.221  -5.355  1.00 15.00      A    C  
ATOM   1833  CD2 LEU A 198      -3.121  -5.290  -6.806  1.00 15.00      A    C  
ATOM   1834  C   LEU A 198      -5.538  -4.728  -3.236  1.00 15.00      A    C  
ATOM   1835  O   LEU A 198      -4.906  -5.365  -2.395  1.00 15.00      A    O  
ATOM   1836  N   VAL A 199      -5.693  -3.411  -3.185  1.00 15.00      A    N  
ATOM   1837  HN  VAL A 199      -6.209  -2.962  -3.889  1.00 15.00      A    H  
ATOM   1838  CA  VAL A 199      -5.111  -2.615  -2.114  1.00 15.00      A    C  
ATOM   1839  CB  VAL A 199      -5.284  -1.104  -2.366  1.00 15.00      A    C  
ATOM   1840  CG1 VAL A 199      -4.752  -0.295  -1.193  1.00 15.00      A    C  
ATOM   1841  CG2 VAL A 199      -4.569  -0.705  -3.647  1.00 15.00      A    C  
ATOM   1842  C   VAL A 199      -5.724  -3.000  -0.772  1.00 15.00      A    C  
ATOM   1843  O   VAL A 199      -5.037  -3.045   0.242  1.00 15.00      A    O  
ATOM   1844  N   HIS A 200      -7.021  -3.294  -0.779  1.00 15.00      A    N  
ATOM   1845  HN  HIS A 200      -7.522  -3.231  -1.620  1.00 15.00      A    H  
ATOM   1846  CA  HIS A 200      -7.717  -3.702   0.436  1.00 15.00      A    C  
ATOM   1847  CB  HIS A 200      -9.207  -3.914   0.149  1.00 15.00      A    C  
ATOM   1848  CG  HIS A 200     -10.041  -4.145   1.372  1.00 15.00      A    C  
ATOM   1849  ND1 HIS A 200     -10.074  -5.368   1.996  1.00 15.00      A    N  
ATOM   1850  CD2 HIS A 200     -10.849  -3.284   2.036  1.00 15.00      A    C  
ATOM   1851  CE1 HIS A 200     -10.895  -5.229   3.019  1.00 15.00      A    C  
ATOM   1852  NE2 HIS A 200     -11.387  -3.989   3.081  1.00 15.00      A    N  
ATOM   1853  HE2 HIS A 200     -12.034  -3.643   3.755  1.00 15.00      A    H  
ATOM   1854  C   HIS A 200      -7.095  -4.989   0.971  1.00 15.00      A    C  
ATOM   1855  O   HIS A 200      -6.865  -5.133   2.173  1.00 15.00      A    O  
ATOM   1856  N   HIS A 201      -6.812  -5.908   0.054  1.00 15.00      A    N  
ATOM   1857  HN  HIS A 201      -7.026  -5.720  -0.884  1.00 15.00      A    H  
ATOM   1858  CA  HIS A 201      -6.200  -7.185   0.390  1.00 15.00      A    C  
ATOM   1859  CB  HIS A 201      -6.085  -8.037  -0.880  1.00 15.00      A    C  
ATOM   1860  CG  HIS A 201      -5.370  -9.345  -0.716  1.00 15.00      A    C  
ATOM   1861  ND1 HIS A 201      -4.285  -9.661  -1.497  1.00 15.00      A    N  
ATOM   1862  CD2 HIS A 201      -5.633 -10.376   0.124  1.00 15.00      A    C  
ATOM   1863  CE1 HIS A 201      -3.910 -10.868  -1.125  1.00 15.00      A    C  
ATOM   1864  NE2 HIS A 201      -4.694 -11.342  -0.148  1.00 15.00      A    N  
ATOM   1865  HE2 HIS A 201      -4.611 -12.207   0.296  1.00 15.00      A    H  
ATOM   1866  C   HIS A 201      -4.827  -6.955   1.020  1.00 15.00      A    C  
ATOM   1867  O   HIS A 201      -4.498  -7.537   2.055  1.00 15.00      A    O  
ATOM   1868  N   VAL A 202      -4.041  -6.086   0.393  1.00 15.00      A    N  
ATOM   1869  HN  VAL A 202      -4.364  -5.660  -0.431  1.00 15.00      A    H  
ATOM   1870  CA  VAL A 202      -2.710  -5.754   0.890  1.00 15.00      A    C  
ATOM   1871  CB  VAL A 202      -1.951  -4.848  -0.106  1.00 15.00      A    C  
ATOM   1872  CG1 VAL A 202      -0.590  -4.447   0.445  1.00 15.00      A    C  
ATOM   1873  CG2 VAL A 202      -1.791  -5.549  -1.447  1.00 15.00      A    C  
ATOM   1874  C   VAL A 202      -2.816  -5.056   2.245  1.00 15.00      A    C  
ATOM   1875  O   VAL A 202      -2.078  -5.374   3.180  1.00 15.00      A    O  
ATOM   1876  N   HIS A 203      -3.756  -4.121   2.340  1.00 15.00      A    N  
ATOM   1877  HN  HIS A 203      -4.308  -3.922   1.549  1.00 15.00      A    H  
ATOM   1878  CA  HIS A 203      -3.992  -3.367   3.566  1.00 15.00      A    C  
ATOM   1879  CB  HIS A 203      -5.155  -2.388   3.355  1.00 15.00      A    C  
ATOM   1880  CG  HIS A 203      -5.186  -1.230   4.309  1.00 15.00      A    C  
ATOM   1881  ND1 HIS A 203      -4.822   0.031   3.909  1.00 15.00      A    N  
ATOM   1882  CD2 HIS A 203      -5.556  -1.193   5.616  1.00 15.00      A    C  
ATOM   1883  CE1 HIS A 203      -4.974   0.807   4.965  1.00 15.00      A    C  
ATOM   1884  NE2 HIS A 203      -5.415   0.113   6.020  1.00 15.00      A    N  
ATOM   1885  HE2 HIS A 203      -5.595   0.470   6.916  1.00 15.00      A    H  
ATOM   1886  C   HIS A 203      -4.316  -4.309   4.719  1.00 15.00      A    C  
ATOM   1887  O   HIS A 203      -3.886  -4.092   5.848  1.00 15.00      A    O  
ATOM   1888  N   ALA A 204      -5.075  -5.358   4.424  1.00 15.00      A    N  
ATOM   1889  HN  ALA A 204      -5.391  -5.475   3.499  1.00 15.00      A    H  
ATOM   1890  CA  ALA A 204      -5.457  -6.337   5.432  1.00 15.00      A    C  
ATOM   1891  CB  ALA A 204      -6.549  -7.252   4.899  1.00 15.00      A    C  
ATOM   1892  C   ALA A 204      -4.254  -7.152   5.898  1.00 15.00      A    C  
ATOM   1893  O   ALA A 204      -4.032  -7.312   7.100  1.00 15.00      A    O  
ATOM   1894  N   LEU A 205      -3.474  -7.649   4.944  1.00 15.00      A    N  
ATOM   1895  HN  LEU A 205      -3.699  -7.473   4.003  1.00 15.00      A    H  
ATOM   1896  CA  LEU A 205      -2.293  -8.450   5.256  1.00 15.00      A    C  
ATOM   1897  CB  LEU A 205      -1.666  -9.003   3.975  1.00 15.00      A    C  
ATOM   1898  CG  LEU A 205      -2.574  -9.854   3.085  1.00 15.00      A    C  
ATOM   1899  CD1 LEU A 205      -1.872 -10.188   1.780  1.00 15.00      A    C  
ATOM   1900  CD2 LEU A 205      -3.002 -11.124   3.805  1.00 15.00      A    C  
ATOM   1901  C   LEU A 205      -1.260  -7.634   6.026  1.00 15.00      A    C  
ATOM   1902  O   LEU A 205      -0.718  -8.087   7.035  1.00 15.00      A    O  
ATOM   1903  N   LEU A 206      -1.001  -6.423   5.548  1.00 15.00      A    N  
ATOM   1904  HN  LEU A 206      -1.470  -6.118   4.735  1.00 15.00      A    H  
ATOM   1905  CA  LEU A 206      -0.037  -5.534   6.186  1.00 15.00      A    C  
ATOM   1906  CB  LEU A 206       0.231  -4.312   5.302  1.00 15.00      A    C  
ATOM   1907  CG  LEU A 206       1.441  -4.390   4.362  1.00 15.00      A    C  
ATOM   1908  CD1 LEU A 206       1.379  -5.635   3.488  1.00 15.00      A    C  
ATOM   1909  CD2 LEU A 206       1.526  -3.140   3.501  1.00 15.00      A    C  
ATOM   1910  C   LEU A 206      -0.533  -5.096   7.562  1.00 15.00      A    C  
ATOM   1911  O   LEU A 206       0.256  -4.761   8.444  1.00 15.00      A    O  
ATOM   1912  N   ARG A 207      -1.850  -5.100   7.731  1.00 15.00      A    N  
ATOM   1913  HN  ARG A 207      -2.424  -5.362   6.978  1.00 15.00      A    H  
ATOM   1914  CA  ARG A 207      -2.470  -4.716   8.991  1.00 15.00      A    C  
ATOM   1915  CB  ARG A 207      -3.971  -4.487   8.786  1.00 15.00      A    C  
ATOM   1916  CG  ARG A 207      -4.721  -4.006  10.015  1.00 15.00      A    C  
ATOM   1917  CD  ARG A 207      -6.192  -4.394   9.948  1.00 15.00      A    C  
ATOM   1918  NE  ARG A 207      -6.880  -3.795   8.800  1.00 15.00      A    N  
ATOM   1919  HE  ARG A 207      -6.515  -2.953   8.451  1.00 15.00      A    H  
ATOM   1920  CZ  ARG A 207      -7.955  -4.329   8.208  1.00 15.00      A    C  
ATOM   1921  NH1 ARG A 207      -8.462  -5.474   8.655  1.00 15.00      A    N  
ATOM   1922 HH11 ARG A 207      -9.300  -5.892   8.195  1.00 15.00      A    H  
ATOM   1923 HH12 ARG A 207      -8.024  -5.961   9.464  1.00 15.00      A    H  
ATOM   1924  NH2 ARG A 207      -8.529  -3.711   7.178  1.00 15.00      A    N  
ATOM   1925 HH21 ARG A 207      -8.145  -2.810   6.825  1.00 15.00      A    H  
ATOM   1926 HH22 ARG A 207      -9.370  -4.126   6.717  1.00 15.00      A    H  
ATOM   1927  C   ARG A 207      -2.253  -5.792  10.051  1.00 15.00      A    C  
ATOM   1928  O   ARG A 207      -1.927  -5.486  11.198  1.00 15.00      A    O  
ATOM   1929  N   GLU A 208      -2.422  -7.050   9.655  1.00 15.00      A    N  
ATOM   1930  HN  GLU A 208      -2.657  -7.229   8.718  1.00 15.00      A    H  
ATOM   1931  CA  GLU A 208      -2.263  -8.177  10.573  1.00 15.00      A    C  
ATOM   1932  CB  GLU A 208      -2.719  -9.477   9.904  1.00 15.00      A    C  
ATOM   1933  CG  GLU A 208      -3.374 -10.481  10.846  1.00 15.00      A    C  
ATOM   1934  CD  GLU A 208      -2.405 -11.080  11.851  1.00 15.00      A    C  
ATOM   1935  OE1 GLU A 208      -1.402 -11.682  11.423  1.00 15.00      A    O  
ATOM   1936  OE2 GLU A 208      -2.651 -10.950  13.071  1.00 15.00      A    O  
ATOM   1937  C   GLU A 208      -0.818  -8.302  11.047  1.00 15.00      A    C  
ATOM   1938  O   GLU A 208      -0.549  -8.334  12.247  1.00 15.00      A    O  
ATOM   1939  N   ALA A 209       0.107  -8.319  10.096  1.00 15.00      A    N  
ATOM   1940  HN  ALA A 209      -0.175  -8.255   9.157  1.00 15.00      A    H  
ATOM   1941  CA  ALA A 209       1.528  -8.451  10.401  1.00 15.00      A    C  
ATOM   1942  CB  ALA A 209       2.333  -8.555   9.118  1.00 15.00      A    C  
ATOM   1943  C   ALA A 209       2.057  -7.314  11.283  1.00 15.00      A    C  
ATOM   1944  O   ALA A 209       3.186  -7.370  11.768  1.00 15.00      A    O  
ATOM   1945  N   ARG A 210       1.246  -6.290  11.502  1.00 15.00      A    N  
ATOM   1946  HN  ARG A 210       0.347  -6.298  11.112  1.00 15.00      A    H  
ATOM   1947  CA  ARG A 210       1.663  -5.166  12.322  1.00 15.00      A    C  
ATOM   1948  CB  ARG A 210       1.596  -3.856  11.532  1.00 15.00      A    C  
ATOM   1949  CG  ARG A 210       2.618  -3.739  10.414  1.00 15.00      A    C  
ATOM   1950  CD  ARG A 210       3.374  -2.419  10.487  1.00 15.00      A    C  
ATOM   1951  NE  ARG A 210       2.480  -1.259  10.578  1.00 15.00      A    N  
ATOM   1952  HE  ARG A 210       2.256  -0.940  11.479  1.00 15.00      A    H  
ATOM   1953  CZ  ARG A 210       1.975  -0.618   9.522  1.00 15.00      A    C  
ATOM   1954  NH1 ARG A 210       2.272  -1.025   8.292  1.00 15.00      A    N  
ATOM   1955 HH11 ARG A 210       1.880  -0.528   7.463  1.00 15.00      A    H  
ATOM   1956 HH12 ARG A 210       2.902  -1.845   8.150  1.00 15.00      A    H  
ATOM   1957  NH2 ARG A 210       1.179   0.435   9.697  1.00 15.00      A    N  
ATOM   1958 HH21 ARG A 210       0.783   0.938   8.873  1.00 15.00      A    H  
ATOM   1959 HH22 ARG A 210       0.948   0.764  10.658  1.00 15.00      A    H  
ATOM   1960  C   ARG A 210       0.836  -5.036  13.599  1.00 15.00      A    C  
ATOM   1961  O   ARG A 210       1.387  -4.935  14.699  1.00 15.00      A    O  
ATOM   1962  N   PHE A 211      -0.483  -5.060  13.464  1.00 15.00      A    N  
ATOM   1963  HN  PHE A 211      -0.876  -5.216  12.573  1.00 15.00      A    H  
ATOM   1964  CA  PHE A 211      -1.365  -4.874  14.611  1.00 15.00      A    C  
ATOM   1965  CB  PHE A 211      -2.404  -3.793  14.308  1.00 15.00      A    C  
ATOM   1966  CG  PHE A 211      -1.804  -2.503  13.831  1.00 15.00      A    C  
ATOM   1967  CD1 PHE A 211      -1.090  -1.694  14.699  1.00 15.00      A    C  
ATOM   1968  CD2 PHE A 211      -1.949  -2.101  12.513  1.00 15.00      A    C  
ATOM   1969  CE1 PHE A 211      -0.531  -0.509  14.263  1.00 15.00      A    C  
ATOM   1970  CE2 PHE A 211      -1.394  -0.917  12.070  1.00 15.00      A    C  
ATOM   1971  CZ  PHE A 211      -0.683  -0.119  12.946  1.00 15.00      A    C  
ATOM   1972  C   PHE A 211      -2.061  -6.144  15.083  1.00 15.00      A    C  
ATOM   1973  O   PHE A 211      -2.501  -6.203  16.230  1.00 15.00      A    O  
ATOM   1974  N   GLY A 212      -2.147  -7.146  14.219  1.00 15.00      A    N  
ATOM   1975  HN  GLY A 212      -1.734  -7.057  13.335  1.00 15.00      A    H  
ATOM   1976  CA  GLY A 212      -2.818  -8.388  14.573  1.00 15.00      A    C  
ATOM   1977  C   GLY A 212      -2.174  -9.103  15.745  1.00 15.00      A    C  
ATOM   1978  O   GLY A 212      -0.977  -8.941  15.998  1.00 15.00      A    O  
ATOM   1979  N   ASP A 213      -2.969  -9.899  16.453  1.00 15.00      A    N  
ATOM   1980  HN  ASP A 213      -3.909  -9.986  16.190  1.00 15.00      A    H  
ATOM   1981  CA  ASP A 213      -2.493 -10.641  17.617  1.00 15.00      A    C  
ATOM   1982  CB  ASP A 213      -3.660 -11.253  18.395  1.00 15.00      A    C  
ATOM   1983  CG  ASP A 213      -4.627 -10.210  18.913  1.00 15.00      A    C  
ATOM   1984  OD1 ASP A 213      -4.195  -9.328  19.685  1.00 15.00      A    O  
ATOM   1985  OD2 ASP A 213      -5.817 -10.271  18.538  1.00 15.00      A    O  
ATOM   1986  C   ASP A 213      -1.500 -11.725  17.229  1.00 15.00      A    C  
ATOM   1987  O   ASP A 213      -0.667 -12.135  18.045  1.00 15.00      A    O  
ATOM   1988  N   ALA A 214      -1.576 -12.180  15.983  1.00 15.00      A    N  
ATOM   1989  HN  ALA A 214      -2.248 -11.801  15.369  1.00 15.00      A    H  
ATOM   1990  CA  ALA A 214      -0.671 -13.212  15.500  1.00 15.00      A    C  
ATOM   1991  CB  ALA A 214      -1.051 -13.655  14.097  1.00 15.00      A    C  
ATOM   1992  C   ALA A 214       0.762 -12.698  15.537  1.00 15.00      A    C  
ATOM   1993  O   ALA A 214       1.657 -13.344  16.088  1.00 15.00      A    O  
ATOM   1994  N   ALA A 215       0.965 -11.520  14.966  1.00 15.00      A    N  
ATOM   1995  HN  ALA A 215       0.211 -11.061  14.532  1.00 15.00      A    H  
ATOM   1996  CA  ALA A 215       2.280 -10.901  14.949  1.00 15.00      A    C  
ATOM   1997  CB  ALA A 215       2.396  -9.927  13.789  1.00 15.00      A    C  
ATOM   1998  C   ALA A 215       2.549 -10.192  16.272  1.00 15.00      A    C  
ATOM   1999  O   ALA A 215       3.699  -9.969  16.648  1.00 15.00      A    O  
ATOM   2000  N   LYS A 216       1.476  -9.844  16.977  1.00 15.00      A    N  
ATOM   2001  HN  LYS A 216       0.581 -10.040  16.614  1.00 15.00      A    H  
ATOM   2002  CA  LYS A 216       1.585  -9.169  18.264  1.00 15.00      A    C  
ATOM   2003  CB  LYS A 216       0.198  -8.802  18.800  1.00 15.00      A    C  
ATOM   2004  CG  LYS A 216       0.214  -7.880  20.010  1.00 15.00      A    C  
ATOM   2005  CD  LYS A 216       0.519  -6.447  19.608  1.00 15.00      A    C  
ATOM   2006  CE  LYS A 216      -0.622  -5.847  18.802  1.00 15.00      A    C  
ATOM   2007  NZ  LYS A 216      -0.310  -4.466  18.345  1.00 15.00      A    N  
ATOM   2008  HZ1 LYS A 216       0.460  -4.487  17.646  1.00 15.00      A    H  
ATOM   2009  HZ2 LYS A 216      -0.016  -3.882  19.152  1.00 15.00      A    H  
ATOM   2010  HZ3 LYS A 216      -1.151  -4.038  17.907  1.00 15.00      A    H  
ATOM   2011  C   LYS A 216       2.310 -10.051  19.271  1.00 15.00      A    C  
ATOM   2012  O   LYS A 216       3.341  -9.662  19.820  1.00 15.00      A    O  
ATOM   2013  N   ALA A 217       1.775 -11.250  19.485  1.00 15.00      A    N  
ATOM   2014  HN  ALA A 217       0.955 -11.501  19.001  1.00 15.00      A    H  
ATOM   2015  CA  ALA A 217       2.359 -12.198  20.426  1.00 15.00      A    C  
ATOM   2016  CB  ALA A 217       1.466 -13.420  20.572  1.00 15.00      A    C  
ATOM   2017  C   ALA A 217       3.765 -12.608  19.996  1.00 15.00      A    C  
ATOM   2018  O   ALA A 217       4.630 -12.871  20.830  1.00 15.00      A    O  
ATOM   2019  N   ALA A 218       3.988 -12.654  18.688  1.00 15.00      A    N  
ATOM   2020  HN  ALA A 218       3.258 -12.435  18.071  1.00 15.00      A    H  
ATOM   2021  CA  ALA A 218       5.291 -13.021  18.150  1.00 15.00      A    C  
ATOM   2022  CB  ALA A 218       5.198 -13.246  16.649  1.00 15.00      A    C  
ATOM   2023  C   ALA A 218       6.322 -11.943  18.470  1.00 15.00      A    C  
ATOM   2024  O   ALA A 218       7.457 -12.239  18.847  1.00 15.00      A    O  
ATOM   2025  N   ARG A 219       5.908 -10.689  18.328  1.00 15.00      A    N  
ATOM   2026  HN  ARG A 219       4.988 -10.524  18.029  1.00 15.00      A    H  
ATOM   2027  CA  ARG A 219       6.774  -9.551  18.602  1.00 15.00      A    C  
ATOM   2028  CB  ARG A 219       6.098  -8.264  18.112  1.00 15.00      A    C  
ATOM   2029  CG  ARG A 219       7.050  -7.123  17.790  1.00 15.00      A    C  
ATOM   2030  CD  ARG A 219       6.323  -5.983  17.088  1.00 15.00      A    C  
ATOM   2031  NE  ARG A 219       6.201  -6.208  15.648  1.00 15.00      A    N  
ATOM   2032  HE  ARG A 219       7.046  -6.214  15.116  1.00 15.00      A    H  
ATOM   2033  CZ  ARG A 219       5.048  -6.390  15.004  1.00 15.00      A    C  
ATOM   2034  NH1 ARG A 219       3.896  -6.377  15.667  1.00 15.00      A    N  
ATOM   2035 HH11 ARG A 219       3.888  -6.227  16.693  1.00 15.00      A    H  
ATOM   2036 HH12 ARG A 219       2.996  -6.515  15.156  1.00 15.00      A    H  
ATOM   2037  NH2 ARG A 219       5.055  -6.597  13.696  1.00 15.00      A    N  
ATOM   2038 HH21 ARG A 219       4.163  -6.744  13.171  1.00 15.00      A    H  
ATOM   2039 HH22 ARG A 219       5.964  -6.617  13.176  1.00 15.00      A    H  
ATOM   2040  C   ARG A 219       7.061  -9.471  20.100  1.00 15.00      A    C  
ATOM   2041  O   ARG A 219       8.154  -9.088  20.518  1.00 15.00      A    O  
ATOM   2042  N   GLU A 220       6.067  -9.860  20.891  1.00 15.00      A    N  
ATOM   2043  HN  GLU A 220       5.224 -10.152  20.481  1.00 15.00      A    H  
ATOM   2044  CA  GLU A 220       6.172  -9.859  22.345  1.00 15.00      A    C  
ATOM   2045  CB  GLU A 220       4.818 -10.228  22.957  1.00 15.00      A    C  
ATOM   2046  CG  GLU A 220       4.141  -9.100  23.713  1.00 15.00      A    C  
ATOM   2047  CD  GLU A 220       3.007  -9.592  24.589  1.00 15.00      A    C  
ATOM   2048  OE1 GLU A 220       3.213 -10.577  25.317  1.00 15.00      A    O  
ATOM   2049  OE2 GLU A 220       1.917  -8.993  24.555  1.00 15.00      A    O  
ATOM   2050  C   GLU A 220       7.222 -10.858  22.817  1.00 15.00      A    C  
ATOM   2051  O   GLU A 220       8.069 -10.540  23.654  1.00 15.00      A    O  
ATOM   2052  N   ALA A 221       7.159 -12.066  22.264  1.00 15.00      A    N  
ATOM   2053  HN  ALA A 221       6.459 -12.246  21.596  1.00 15.00      A    H  
ATOM   2054  CA  ALA A 221       8.085 -13.135  22.621  1.00 15.00      A    C  
ATOM   2055  CB  ALA A 221       7.735 -14.408  21.872  1.00 15.00      A    C  
ATOM   2056  C   ALA A 221       9.535 -12.744  22.356  1.00 15.00      A    C  
ATOM   2057  O   ALA A 221      10.446 -13.204  23.044  1.00 15.00      A    O  
ATOM   2058  N   ARG A 222       9.742 -11.889  21.363  1.00 15.00      A    N  
ATOM   2059  HN  ARG A 222       8.973 -11.556  20.852  1.00 15.00      A    H  
ATOM   2060  CA  ARG A 222      11.080 -11.432  21.011  1.00 15.00      A    C  
ATOM   2061  CB  ARG A 222      11.040 -10.601  19.727  1.00 15.00      A    C  
ATOM   2062  CG  ARG A 222      12.402 -10.122  19.254  1.00 15.00      A    C  
ATOM   2063  CD  ARG A 222      12.268  -9.125  18.116  1.00 15.00      A    C  
ATOM   2064  NE  ARG A 222      13.565  -8.604  17.686  1.00 15.00      A    N  
ATOM   2065  HE  ARG A 222      14.364  -9.098  17.973  1.00 15.00      A    H  
ATOM   2066  CZ  ARG A 222      13.717  -7.512  16.933  1.00 15.00      A    C  
ATOM   2067  NH1 ARG A 222      12.652  -6.827  16.526  1.00 15.00      A    N  
ATOM   2068 HH11 ARG A 222      12.764  -5.975  15.935  1.00 15.00      A    H  
ATOM   2069 HH12 ARG A 222      11.694  -7.141  16.790  1.00 15.00      A    H  
ATOM   2070  NH2 ARG A 222      14.937  -7.107  16.585  1.00 15.00      A    N  
ATOM   2071 HH21 ARG A 222      15.776  -7.639  16.898  1.00 15.00      A    H  
ATOM   2072 HH22 ARG A 222      15.057  -6.255  15.997  1.00 15.00      A    H  
ATOM   2073  C   ARG A 222      11.689 -10.615  22.147  1.00 15.00      A    C  
ATOM   2074  O   ARG A 222      12.890 -10.686  22.402  1.00 15.00      A    O  
ATOM   2075  N   SER A 223      10.851  -9.849  22.831  1.00 15.00      A    N  
ATOM   2076  HN  SER A 223       9.900  -9.837  22.585  1.00 15.00      A    H  
ATOM   2077  CA  SER A 223      11.300  -9.019  23.938  1.00 15.00      A    C  
ATOM   2078  CB  SER A 223      10.249  -7.953  24.235  1.00 15.00      A    C  
ATOM   2079  OG  SER A 223       9.642  -7.508  23.033  1.00 15.00      A    O  
ATOM   2080  HG  SER A 223       9.919  -6.609  22.849  1.00 15.00      A    H  
ATOM   2081  C   SER A 223      11.548  -9.866  25.180  1.00 15.00      A    C  
ATOM   2082  O   SER A 223      12.212  -9.434  26.120  1.00 15.00      A    O  
ATOM   2083  N   ARG A 224      11.006 -11.073  25.177  1.00 15.00      A    N  
ATOM   2084  HN  ARG A 224      10.481 -11.360  24.401  1.00 15.00      A    H  
ATOM   2085  CA  ARG A 224      11.173 -11.983  26.298  1.00 15.00      A    C  
ATOM   2086  CB  ARG A 224       9.880 -12.756  26.561  1.00 15.00      A    C  
ATOM   2087  CG  ARG A 224       8.612 -11.921  26.505  1.00 15.00      A    C  
ATOM   2088  CD  ARG A 224       7.455 -12.670  27.141  1.00 15.00      A    C  
ATOM   2089  NE  ARG A 224       6.157 -12.321  26.563  1.00 15.00      A    N  
ATOM   2090  HE  ARG A 224       5.963 -11.366  26.422  1.00 15.00      A    H  
ATOM   2091  CZ  ARG A 224       5.240 -13.229  26.214  1.00 15.00      A    C  
ATOM   2092  NH1 ARG A 224       5.478 -14.515  26.358  1.00 15.00      A    N  
ATOM   2093 HH11 ARG A 224       4.755 -15.207  26.086  1.00 15.00      A    H  
ATOM   2094 HH12 ARG A 224       6.398 -14.847  26.739  1.00 15.00      A    H  
ATOM   2095  NH2 ARG A 224       4.079 -12.860  25.728  1.00 15.00      A    N  
ATOM   2096 HH21 ARG A 224       3.373 -13.569  25.459  1.00 15.00      A    H  
ATOM   2097 HH22 ARG A 224       3.854 -11.837  25.611  1.00 15.00      A    H  
ATOM   2098  C   ARG A 224      12.303 -12.965  26.021  1.00 15.00      A    C  
ATOM   2099  O   ARG A 224      12.726 -13.702  26.911  1.00 15.00      A    O  
ATOM   2100  N   GLN A 225      12.775 -12.964  24.773  1.00 15.00      A    N  
ATOM   2101  HN  GLN A 225      12.384 -12.341  24.125  1.00 15.00      A    H  
ATOM   2102  CA  GLN A 225      13.853 -13.850  24.330  1.00 15.00      A    C  
ATOM   2103  CB  GLN A 225      15.153 -13.606  25.112  1.00 15.00      A    C  
ATOM   2104  CG  GLN A 225      15.819 -12.267  24.824  1.00 15.00      A    C  
ATOM   2105  CD  GLN A 225      17.145 -12.106  25.548  1.00 15.00      A    C  
ATOM   2106  OE1 GLN A 225      17.199 -11.623  26.676  1.00 15.00      A    O  
ATOM   2107  NE2 GLN A 225      18.229 -12.501  24.897  1.00 15.00      A    N  
ATOM   2108 HE21 GLN A 225      18.122 -12.868  23.997  1.00 15.00      A    H  
ATOM   2109 HE22 GLN A 225      19.091 -12.418  25.351  1.00 15.00      A    H  
ATOM   2110  C   GLN A 225      13.441 -15.323  24.400  1.00 15.00      A    C  
ATOM   2111  O   GLN A 225      14.275 -16.203  24.607  1.00 15.00      A    O  
ATOM   2112  N   GLU A 226      12.152 -15.582  24.201  1.00 15.00      A    N  
ATOM   2113  HN  GLU A 226      11.542 -14.838  24.014  1.00 15.00      A    H  
ATOM   2114  CA  GLU A 226      11.624 -16.943  24.246  1.00 15.00      A    C  
ATOM   2115  CB  GLU A 226      10.224 -16.951  24.854  1.00 15.00      A    C  
ATOM   2116  CG  GLU A 226      10.199 -16.554  26.318  1.00 15.00      A    C  
ATOM   2117  CD  GLU A 226       8.794 -16.430  26.868  1.00 15.00      A    C  
ATOM   2118  OE1 GLU A 226       8.436 -17.216  27.767  1.00 15.00      A    O  
ATOM   2119  OE2 GLU A 226       8.044 -15.540  26.404  1.00 15.00      A    O  
ATOM   2120  C   GLU A 226      11.613 -17.582  22.859  1.00 15.00      A    C  
ATOM   2121  O   GLU A 226      12.140 -17.014  21.902  1.00 15.00      A    O  
ATOM   2122  N   SER A 227      11.007 -18.759  22.751  1.00 15.00      A    N  
ATOM   2123  HN  SER A 227      10.585 -19.156  23.542  1.00 15.00      A    H  
ATOM   2124  CA  SER A 227      10.945 -19.469  21.483  1.00 15.00      A    C  
ATOM   2125  CB  SER A 227      11.475 -20.898  21.654  1.00 15.00      A    C  
ATOM   2126  OG  SER A 227      11.826 -21.476  20.408  1.00 15.00      A    O  
ATOM   2127  HG  SER A 227      11.079 -21.425  19.807  1.00 15.00      A    H  
ATOM   2128  C   SER A 227       9.517 -19.497  20.946  1.00 15.00      A    C  
ATOM   2129  O   SER A 227       8.649 -20.168  21.504  1.00 15.00      A    O  
ATOM   2130  N   TRP A 228       9.276 -18.767  19.867  1.00 15.00      A    N  
ATOM   2131  HN  TRP A 228      10.004 -18.250  19.463  1.00 15.00      A    H  
ATOM   2132  CA  TRP A 228       7.954 -18.722  19.266  1.00 15.00      A    C  
ATOM   2133  CB  TRP A 228       7.575 -17.283  18.903  1.00 15.00      A    C  
ATOM   2134  CG  TRP A 228       6.129 -16.977  19.147  1.00 15.00      A    C  
ATOM   2135  CD1 TRP A 228       5.207 -16.584  18.224  1.00 15.00      A    C  
ATOM   2136  CD2 TRP A 228       5.436 -17.052  20.400  1.00 15.00      A    C  
ATOM   2137  NE1 TRP A 228       3.984 -16.405  18.824  1.00 15.00      A    N  
ATOM   2138  HE1 TRP A 228       3.165 -16.123  18.367  1.00 15.00      A    H  
ATOM   2139  CE2 TRP A 228       4.099 -16.687  20.160  1.00 15.00      A    C  
ATOM   2140  CE3 TRP A 228       5.819 -17.392  21.702  1.00 15.00      A    C  
ATOM   2141  CZ2 TRP A 228       3.142 -16.653  21.172  1.00 15.00      A    C  
ATOM   2142  CZ3 TRP A 228       4.870 -17.358  22.705  1.00 15.00      A    C  
ATOM   2143  CH2 TRP A 228       3.546 -16.991  22.435  1.00 15.00      A    C  
ATOM   2144  C   TRP A 228       7.896 -19.622  18.036  1.00 15.00      A    C  
ATOM   2145  O   TRP A 228       8.844 -19.669  17.254  1.00 15.00      A    O  
ATOM   2146  N   PRO A 229       6.787 -20.366  17.864  1.00 15.00      A    N  
ATOM   2147  CA  PRO A 229       6.608 -21.278  16.725  1.00 15.00      A    C  
ATOM   2148  CB  PRO A 229       5.285 -21.987  17.034  1.00 15.00      A    C  
ATOM   2149  CG  PRO A 229       4.568 -21.066  17.959  1.00 15.00      A    C  
ATOM   2150  CD  PRO A 229       5.632 -20.396  18.778  1.00 15.00      A    C  
ATOM   2151  C   PRO A 229       6.517 -20.552  15.383  1.00 15.00      A    C  
ATOM   2152  O   PRO A 229       6.677 -21.166  14.328  1.00 15.00      A    O  
ATOM   2153  N   HIS A 230       6.256 -19.253  15.423  1.00 15.00      A    N  
ATOM   2154  HN  HIS A 230       6.141 -18.812  16.291  1.00 15.00      A    H  
ATOM   2155  CA  HIS A 230       6.155 -18.462  14.204  1.00 15.00      A    C  
ATOM   2156  CB  HIS A 230       4.698 -18.332  13.726  1.00 15.00      A    C  
ATOM   2157  CG  HIS A 230       3.803 -17.492  14.591  1.00 15.00      A    C  
ATOM   2158  ND1 HIS A 230       3.013 -18.054  15.567  1.00 15.00      A    N  
ATOM   2159  CD2 HIS A 230       3.585 -16.153  14.560  1.00 15.00      A    C  
ATOM   2160  CE1 HIS A 230       2.336 -17.056  16.102  1.00 15.00      A    C  
ATOM   2161  NE2 HIS A 230       2.649 -15.889  15.526  1.00 15.00      A    N  
ATOM   2162  HE2 HIS A 230       2.273 -15.005  15.745  1.00 15.00      A    H  
ATOM   2163  C   HIS A 230       6.817 -17.100  14.372  1.00 15.00      A    C  
ATOM   2164  O   HIS A 230       7.015 -16.634  15.494  1.00 15.00      A    O  
ATOM   2165  N   GLY A 231       7.160 -16.472  13.255  1.00 15.00      A    N  
ATOM   2166  HN  GLY A 231       6.961 -16.889  12.393  1.00 15.00      A    H  
ATOM   2167  CA  GLY A 231       7.804 -15.174  13.295  1.00 15.00      A    C  
ATOM   2168  C   GLY A 231       6.867 -14.051  12.890  1.00 15.00      A    C  
ATOM   2169  O   GLY A 231       5.663 -14.262  12.756  1.00 15.00      A    O  
ATOM   2170  N   PHE A 232       7.423 -12.863  12.678  1.00 15.00      A    N  
ATOM   2171  HN  PHE A 232       8.392 -12.762  12.776  1.00 15.00      A    H  
ATOM   2172  CA  PHE A 232       6.628 -11.700  12.300  1.00 15.00      A    C  
ATOM   2173  CB  PHE A 232       6.195 -10.934  13.559  1.00 15.00      A    C  
ATOM   2174  CG  PHE A 232       7.345 -10.451  14.405  1.00 15.00      A    C  
ATOM   2175  CD1 PHE A 232       7.931 -11.284  15.345  1.00 15.00      A    C  
ATOM   2176  CD2 PHE A 232       7.841  -9.166  14.258  1.00 15.00      A    C  
ATOM   2177  CE1 PHE A 232       8.989 -10.847  16.118  1.00 15.00      A    C  
ATOM   2178  CE2 PHE A 232       8.898  -8.723  15.030  1.00 15.00      A    C  
ATOM   2179  CZ  PHE A 232       9.472  -9.564  15.961  1.00 15.00      A    C  
ATOM   2180  C   PHE A 232       7.419 -10.770  11.382  1.00 15.00      A    C  
ATOM   2181  O   PHE A 232       8.621 -10.952  11.189  1.00 15.00      A    O  
ATOM   2182  N   SER A 233       6.731  -9.786  10.817  1.00 15.00      A    N  
ATOM   2183  HN  SER A 233       5.769  -9.720  10.984  1.00 15.00      A    H  
ATOM   2184  CA  SER A 233       7.350  -8.801   9.944  1.00 15.00      A    C  
ATOM   2185  CB  SER A 233       6.787  -8.935   8.527  1.00 15.00      A    C  
ATOM   2186  OG  SER A 233       5.511  -9.552   8.551  1.00 15.00      A    O  
ATOM   2187  HG  SER A 233       5.414 -10.119   7.783  1.00 15.00      A    H  
ATOM   2188  C   SER A 233       7.091  -7.400  10.499  1.00 15.00      A    C  
ATOM   2189  O   SER A 233       6.061  -7.164  11.129  1.00 15.00      A    O  
ATOM   2190  N   GLU A 234       8.021  -6.480  10.274  1.00 15.00      A    N  
ATOM   2191  HN  GLU A 234       8.824  -6.725   9.775  1.00 15.00      A    H  
ATOM   2192  CA  GLU A 234       7.881  -5.115  10.781  1.00 15.00      A    C  
ATOM   2193  CB  GLU A 234       9.246  -4.558  11.197  1.00 15.00      A    C  
ATOM   2194  CG  GLU A 234       9.355  -4.204  12.673  1.00 15.00      A    C  
ATOM   2195  CD  GLU A 234       9.326  -5.420  13.579  1.00 15.00      A    C  
ATOM   2196  OE1 GLU A 234      10.417  -5.926  13.929  1.00 15.00      A    O  
ATOM   2197  OE2 GLU A 234       8.213  -5.865  13.949  1.00 15.00      A    O  
ATOM   2198  C   GLU A 234       7.214  -4.172   9.775  1.00 15.00      A    C  
ATOM   2199  O   GLU A 234       6.293  -3.435  10.128  1.00 15.00      A    O  
ATOM   2200  N   TYR A 235       7.692  -4.201   8.530  1.00 15.00      A    N  
ATOM   2201  HN  TYR A 235       8.419  -4.818   8.324  1.00 15.00      A    H  
ATOM   2202  CA  TYR A 235       7.169  -3.340   7.456  1.00 15.00      A    C  
ATOM   2203  CB  TYR A 235       5.663  -3.525   7.239  1.00 15.00      A    C  
ATOM   2204  CG  TYR A 235       5.276  -4.816   6.559  1.00 15.00      A    C  
ATOM   2205  CD1 TYR A 235       5.658  -5.079   5.250  1.00 15.00      A    C  
ATOM   2206  CD2 TYR A 235       4.522  -5.770   7.226  1.00 15.00      A    C  
ATOM   2207  CE1 TYR A 235       5.296  -6.257   4.624  1.00 15.00      A    C  
ATOM   2208  CE2 TYR A 235       4.157  -6.949   6.609  1.00 15.00      A    C  
ATOM   2209  CZ  TYR A 235       4.547  -7.189   5.310  1.00 15.00      A    C  
ATOM   2210  OH  TYR A 235       4.185  -8.364   4.694  1.00 15.00      A    O  
ATOM   2211  HH  TYR A 235       3.258  -8.546   4.869  1.00 15.00      A    H  
ATOM   2212  C   TYR A 235       7.488  -1.861   7.701  1.00 15.00      A    C  
ATOM   2213  O   TYR A 235       6.607  -1.084   8.070  1.00 15.00      A    O  
ATOM   2214  N   PRO A 236       8.751  -1.454   7.503  1.00 15.00      A    N  
ATOM   2215  CA  PRO A 236       9.176  -0.073   7.700  1.00 15.00      A    C  
ATOM   2216  CB  PRO A 236      10.618  -0.262   8.164  1.00 15.00      A    C  
ATOM   2217  CG  PRO A 236      11.097  -1.470   7.420  1.00 15.00      A    C  
ATOM   2218  CD  PRO A 236       9.879  -2.304   7.088  1.00 15.00      A    C  
ATOM   2219  C   PRO A 236       9.153   0.739   6.402  1.00 15.00      A    C  
ATOM   2220  O   PRO A 236       8.984   0.185   5.314  1.00 15.00      A    O  
ATOM   2221  N   ASN A 237       9.326   2.055   6.540  1.00 15.00      A    N  
ATOM   2222  HN  ASN A 237       9.450   2.419   7.441  1.00 15.00      A    H  
ATOM   2223  CA  ASN A 237       9.353   2.984   5.403  1.00 15.00      A    C  
ATOM   2224  CB  ASN A 237      10.598   2.772   4.528  1.00 15.00      A    C  
ATOM   2225  CG  ASN A 237      11.902   3.053   5.249  1.00 15.00      A    C  
ATOM   2226  OD1 ASN A 237      11.936   3.766   6.250  1.00 15.00      A    O  
ATOM   2227  ND2 ASN A 237      12.993   2.501   4.735  1.00 15.00      A    N  
ATOM   2228 HD21 ASN A 237      12.899   1.951   3.928  1.00 15.00      A    H  
ATOM   2229 HD22 ASN A 237      13.847   2.667   5.181  1.00 15.00      A    H  
ATOM   2230  C   ASN A 237       8.084   2.923   4.549  1.00 15.00      A    C  
ATOM   2231  O   ASN A 237       8.144   3.046   3.327  1.00 15.00      A    O  
ATOM   2232  N   LEU A 238       6.938   2.750   5.193  1.00 15.00      A    N  
ATOM   2233  HN  LEU A 238       6.943   2.680   6.168  1.00 15.00      A    H  
ATOM   2234  CA  LEU A 238       5.672   2.677   4.475  1.00 15.00      A    C  
ATOM   2235  CB  LEU A 238       4.684   1.764   5.202  1.00 15.00      A    C  
ATOM   2236  CG  LEU A 238       4.266   0.498   4.450  1.00 15.00      A    C  
ATOM   2237  CD1 LEU A 238       5.453  -0.433   4.256  1.00 15.00      A    C  
ATOM   2238  CD2 LEU A 238       3.139  -0.212   5.180  1.00 15.00      A    C  
ATOM   2239  C   LEU A 238       5.075   4.068   4.277  1.00 15.00      A    C  
ATOM   2240  O   LEU A 238       5.122   4.907   5.179  1.00 15.00      A    O  
ATOM   2241  N   ALA A 239       4.506   4.306   3.102  1.00 15.00      A    N  
ATOM   2242  HN  ALA A 239       4.479   3.587   2.431  1.00 15.00      A    H  
ATOM   2243  CA  ALA A 239       3.914   5.601   2.789  1.00 15.00      A    C  
ATOM   2244  CB  ALA A 239       4.161   5.961   1.332  1.00 15.00      A    C  
ATOM   2245  C   ALA A 239       2.420   5.628   3.106  1.00 15.00      A    C  
ATOM   2246  O   ALA A 239       1.646   4.828   2.577  1.00 15.00      A    O  
ATOM   2247  N   ILE A 240       2.017   6.562   3.962  1.00 15.00      A    N  
ATOM   2248  HN  ILE A 240       2.677   7.176   4.341  1.00 15.00      A    H  
ATOM   2249  CA  ILE A 240       0.619   6.691   4.357  1.00 15.00      A    C  
ATOM   2250  CB  ILE A 240       0.468   6.985   5.869  1.00 15.00      A    C  
ATOM   2251  CG1 ILE A 240       1.283   5.987   6.701  1.00 15.00      A    C  
ATOM   2252  CG2 ILE A 240      -0.996   6.954   6.288  1.00 15.00      A    C  
ATOM   2253  CD1 ILE A 240       0.836   4.547   6.561  1.00 15.00      A    C  
ATOM   2254  C   ILE A 240      -0.100   7.762   3.528  1.00 15.00      A    C  
ATOM   2255  O   ILE A 240      -0.400   8.858   4.011  1.00 15.00      A    O  
ATOM   2256  N   GLN A 241      -0.352   7.440   2.267  1.00 15.00      A    N  
ATOM   2257  HN  GLN A 241      -0.058   6.566   1.937  1.00 15.00      A    H  
ATOM   2258  CA  GLN A 241      -1.052   8.342   1.356  1.00 15.00      A    C  
ATOM   2259  CB  GLN A 241      -0.758   7.919  -0.091  1.00 15.00      A    C  
ATOM   2260  CG  GLN A 241      -1.552   8.647  -1.167  1.00 15.00      A    C  
ATOM   2261  CD  GLN A 241      -1.410   7.999  -2.531  1.00 15.00      A    C  
ATOM   2262  OE1 GLN A 241      -1.154   6.799  -2.643  1.00 15.00      A    O  
ATOM   2263  NE2 GLN A 241      -1.590   8.787  -3.578  1.00 15.00      A    N  
ATOM   2264 HE21 GLN A 241      -1.804   9.729  -3.418  1.00 15.00      A    H  
ATOM   2265 HE22 GLN A 241      -1.502   8.395  -4.472  1.00 15.00      A    H  
ATOM   2266  C   GLN A 241      -2.557   8.287   1.635  1.00 15.00      A    C  
ATOM   2267  O   GLN A 241      -3.035   7.352   2.280  1.00 15.00      A    O  
ATOM   2268  N   LYS A 242      -3.294   9.293   1.168  1.00 15.00      A    N  
ATOM   2269  HN  LYS A 242      -2.859  10.017   0.663  1.00 15.00      A    H  
ATOM   2270  CA  LYS A 242      -4.736   9.342   1.356  1.00 15.00      A    C  
ATOM   2271  CB  LYS A 242      -5.114   9.910   2.728  1.00 15.00      A    C  
ATOM   2272  CG  LYS A 242      -4.386  11.189   3.116  1.00 15.00      A    C  
ATOM   2273  CD  LYS A 242      -5.021  11.837   4.339  1.00 15.00      A    C  
ATOM   2274  CE  LYS A 242      -5.102  10.870   5.513  1.00 15.00      A    C  
ATOM   2275  NZ  LYS A 242      -3.754  10.498   6.022  1.00 15.00      A    N  
ATOM   2276  HZ1 LYS A 242      -3.206  10.028   5.274  1.00 15.00      A    H  
ATOM   2277  HZ2 LYS A 242      -3.843   9.850   6.830  1.00 15.00      A    H  
ATOM   2278  HZ3 LYS A 242      -3.242  11.350   6.329  1.00 15.00      A    H  
ATOM   2279  C   LYS A 242      -5.393  10.136   0.236  1.00 15.00      A    C  
ATOM   2280  O   LYS A 242      -4.886  11.177  -0.171  1.00 15.00      A    O  
ATOM   2281  N   PHE A 243      -6.507   9.625  -0.270  1.00 15.00      A    N  
ATOM   2282  HN  PHE A 243      -6.844   8.775   0.082  1.00 15.00      A    H  
ATOM   2283  CA  PHE A 243      -7.231  10.285  -1.355  1.00 15.00      A    C  
ATOM   2284  CB  PHE A 243      -7.902   9.240  -2.247  1.00 15.00      A    C  
ATOM   2285  CG  PHE A 243      -7.060   8.019  -2.483  1.00 15.00      A    C  
ATOM   2286  CD1 PHE A 243      -5.819   8.124  -3.088  1.00 15.00      A    C  
ATOM   2287  CD2 PHE A 243      -7.507   6.769  -2.089  1.00 15.00      A    C  
ATOM   2288  CE1 PHE A 243      -5.036   7.006  -3.296  1.00 15.00      A    C  
ATOM   2289  CE2 PHE A 243      -6.731   5.645  -2.297  1.00 15.00      A    C  
ATOM   2290  CZ  PHE A 243      -5.492   5.764  -2.899  1.00 15.00      A    C  
ATOM   2291  C   PHE A 243      -8.271  11.252  -0.806  1.00 15.00      A    C  
ATOM   2292  O   PHE A 243      -8.493  12.326  -1.361  1.00 15.00      A    O  
ATOM   2293  N   GLY A 244      -8.906  10.864   0.292  1.00 15.00      A    N  
ATOM   2294  HN  GLY A 244      -8.687  10.000   0.694  1.00 15.00      A    H  
ATOM   2295  CA  GLY A 244      -9.910  11.711   0.904  1.00 15.00      A    C  
ATOM   2296  C   GLY A 244      -9.294  12.705   1.864  1.00 15.00      A    C  
ATOM   2297  O   GLY A 244      -8.831  12.324   2.939  1.00 15.00      A    O  
ATOM   2298  N   GLY A 245      -9.273  13.971   1.465  1.00 15.00      A    N  
ATOM   2299  HN  GLY A 245      -9.630  14.197   0.582  1.00 15.00      A    H  
ATOM   2300  CA  GLY A 245      -8.708  15.011   2.306  1.00 15.00      A    C  
ATOM   2301  C   GLY A 245      -9.472  15.192   3.602  1.00 15.00      A    C  
ATOM   2302  O   GLY A 245      -8.984  14.835   4.672  1.00 15.00      A    O  
ATOM   2303  N   THR A 246     -10.669  15.750   3.509  1.00 15.00      A    N  
ATOM   2304  HN  THR A 246     -11.003  16.034   2.635  1.00 15.00      A    H  
ATOM   2305  CA  THR A 246     -11.490  15.972   4.689  1.00 15.00      A    C  
ATOM   2306  CB  THR A 246     -12.069  17.397   4.700  1.00 15.00      A    C  
ATOM   2307  OG1 THR A 246     -11.957  17.968   3.385  1.00 15.00      A    O  
ATOM   2308  HG1 THR A 246     -11.407  18.756   3.427  1.00 15.00      A    H  
ATOM   2309  CG2 THR A 246     -11.322  18.270   5.695  1.00 15.00      A    C  
ATOM   2310  C   THR A 246     -12.631  14.964   4.777  1.00 15.00      A    C  
ATOM   2311  O   THR A 246     -13.306  14.869   5.799  1.00 15.00      A    O  
ATOM   2312  N   LYS A 247     -12.846  14.215   3.702  1.00 15.00      A    N  
ATOM   2313  HN  LYS A 247     -12.270  14.325   2.920  1.00 15.00      A    H  
ATOM   2314  CA  LYS A 247     -13.913  13.221   3.668  1.00 15.00      A    C  
ATOM   2315  CB  LYS A 247     -15.242  13.856   3.240  1.00 15.00      A    C  
ATOM   2316  CG  LYS A 247     -16.106  14.334   4.400  1.00 15.00      A    C  
ATOM   2317  CD  LYS A 247     -17.251  15.217   3.926  1.00 15.00      A    C  
ATOM   2318  CE  LYS A 247     -16.739  16.533   3.360  1.00 15.00      A    C  
ATOM   2319  NZ  LYS A 247     -17.826  17.537   3.213  1.00 15.00      A    N  
ATOM   2320  HZ1 LYS A 247     -17.520  18.312   2.593  1.00 15.00      A    H  
ATOM   2321  HZ2 LYS A 247     -18.082  17.929   4.139  1.00 15.00      A    H  
ATOM   2322  HZ3 LYS A 247     -18.679  17.091   2.794  1.00 15.00      A    H  
ATOM   2323  C   LYS A 247     -13.563  12.054   2.751  1.00 15.00      A    C  
ATOM   2324  O   LYS A 247     -13.846  12.088   1.554  1.00 15.00      A    O  
ATOM   2325  N   PRO A 248     -12.921  11.012   3.303  1.00 15.00      A    N  
ATOM   2326  CA  PRO A 248     -12.536   9.814   2.541  1.00 15.00      A    C  
ATOM   2327  CB  PRO A 248     -11.658   9.023   3.523  1.00 15.00      A    C  
ATOM   2328  CG  PRO A 248     -11.328   9.981   4.619  1.00 15.00      A    C  
ATOM   2329  CD  PRO A 248     -12.489  10.924   4.704  1.00 15.00      A    C  
ATOM   2330  C   PRO A 248     -13.752   8.980   2.142  1.00 15.00      A    C  
ATOM   2331  O   PRO A 248     -13.650   8.048   1.345  1.00 15.00      A    O  
ATOM   2332  N   GLN A 249     -14.907   9.334   2.695  1.00 15.00      A    N  
ATOM   2333  HN  GLN A 249     -14.925  10.096   3.312  1.00 15.00      A    H  
ATOM   2334  CA  GLN A 249     -16.148   8.626   2.406  1.00 15.00      A    C  
ATOM   2335  CB  GLN A 249     -17.232   8.983   3.431  1.00 15.00      A    C  
ATOM   2336  CG  GLN A 249     -16.871   8.680   4.879  1.00 15.00      A    C  
ATOM   2337  CD  GLN A 249     -16.023   9.765   5.515  1.00 15.00      A    C  
ATOM   2338  OE1 GLN A 249     -16.094  10.930   5.131  1.00 15.00      A    O  
ATOM   2339  NE2 GLN A 249     -15.214   9.390   6.491  1.00 15.00      A    N  
ATOM   2340 HE21 GLN A 249     -15.206   8.444   6.747  1.00 15.00      A    H  
ATOM   2341 HE22 GLN A 249     -14.659  10.074   6.918  1.00 15.00      A    H  
ATOM   2342  C   GLN A 249     -16.643   8.957   1.004  1.00 15.00      A    C  
ATOM   2343  O   GLN A 249     -17.502   8.267   0.459  1.00 15.00      A    O  
ATOM   2344  N   ASN A 250     -16.082  10.009   0.418  1.00 15.00      A    N  
ATOM   2345  HN  ASN A 250     -15.390  10.509   0.899  1.00 15.00      A    H  
ATOM   2346  CA  ASN A 250     -16.470  10.440  -0.920  1.00 15.00      A    C  
ATOM   2347  CB  ASN A 250     -16.292  11.954  -1.084  1.00 15.00      A    C  
ATOM   2348  CG  ASN A 250     -17.368  12.761  -0.380  1.00 15.00      A    C  
ATOM   2349  OD1 ASN A 250     -17.790  12.431   0.725  1.00 15.00      A    O  
ATOM   2350  ND2 ASN A 250     -17.828  13.826  -1.022  1.00 15.00      A    N  
ATOM   2351 HD21 ASN A 250     -17.454  14.034  -1.903  1.00 15.00      A    H  
ATOM   2352 HD22 ASN A 250     -18.525  14.362  -0.585  1.00 15.00      A    H  
ATOM   2353  C   ASN A 250     -15.685   9.699  -1.996  1.00 15.00      A    C  
ATOM   2354  O   ASN A 250     -15.671  10.107  -3.160  1.00 15.00      A    O  
ATOM   2355  N   ILE A 251     -15.032   8.612  -1.607  1.00 15.00      A    N  
ATOM   2356  HN  ILE A 251     -15.083   8.334  -0.668  1.00 15.00      A    H  
ATOM   2357  CA  ILE A 251     -14.249   7.823  -2.545  1.00 15.00      A    C  
ATOM   2358  CB  ILE A 251     -12.843   7.484  -1.993  1.00 15.00      A    C  
ATOM   2359  CG1 ILE A 251     -12.106   8.758  -1.558  1.00 15.00      A    C  
ATOM   2360  CG2 ILE A 251     -12.023   6.719  -3.026  1.00 15.00      A    C  
ATOM   2361  CD1 ILE A 251     -11.868   9.755  -2.675  1.00 15.00      A    C  
ATOM   2362  C   ILE A 251     -14.981   6.538  -2.939  1.00 15.00      A    C  
ATOM   2363  O   ILE A 251     -15.461   6.414  -4.068  1.00 15.00      A    O  
ATOM   2364  N   SER A 252     -15.067   5.588  -2.008  1.00 15.00      A    N  
ATOM   2365  HN  SER A 252     -14.685   5.752  -1.122  1.00 15.00      A    H  
ATOM   2366  CA  SER A 252     -15.728   4.307  -2.265  1.00 15.00      A    C  
ATOM   2367  CB  SER A 252     -14.784   3.370  -3.032  1.00 15.00      A    C  
ATOM   2368  OG  SER A 252     -14.244   4.008  -4.179  1.00 15.00      A    O  
ATOM   2369  HG  SER A 252     -14.714   4.839  -4.328  1.00 15.00      A    H  
ATOM   2370  C   SER A 252     -16.170   3.649  -0.952  1.00 15.00      A    C  
ATOM   2371  O   SER A 252     -15.857   4.146   0.134  1.00 15.00      A    O  
ATOM   2372  N   GLN A 253     -16.889   2.530  -1.055  1.00 15.00      A    N  
ATOM   2373  HN  GLN A 253     -17.097   2.176  -1.951  1.00 15.00      A    H  
ATOM   2374  CA  GLN A 253     -17.375   1.804   0.121  1.00 15.00      A    C  
ATOM   2375  CB  GLN A 253     -18.376   0.706  -0.285  1.00 15.00      A    C  
ATOM   2376  CG  GLN A 253     -18.455  -0.492   0.663  1.00 15.00      A    C  
ATOM   2377  CD  GLN A 253     -19.355  -0.263   1.868  1.00 15.00      A    C  
ATOM   2378  OE1 GLN A 253     -20.541  -0.608   1.854  1.00 15.00      A    O  
ATOM   2379  NE2 GLN A 253     -18.797   0.308   2.924  1.00 15.00      A    N  
ATOM   2380 HE21 GLN A 253     -17.843   0.548   2.873  1.00 15.00      A    H  
ATOM   2381 HE22 GLN A 253     -19.352   0.468   3.713  1.00 15.00      A    H  
ATOM   2382  C   GLN A 253     -16.229   1.219   0.947  1.00 15.00      A    C  
ATOM   2383  O   GLN A 253     -16.186   1.407   2.166  1.00 15.00      A    O  
ATOM   2384  N   LEU A 254     -15.295   0.536   0.288  1.00 15.00      A    N  
ATOM   2385  HN  LEU A 254     -15.367   0.443  -0.698  1.00 15.00      A    H  
ATOM   2386  CA  LEU A 254     -14.162  -0.080   0.983  1.00 15.00      A    C  
ATOM   2387  CB  LEU A 254     -13.373  -1.012   0.057  1.00 15.00      A    C  
ATOM   2388  CG  LEU A 254     -14.089  -2.270  -0.441  1.00 15.00      A    C  
ATOM   2389  CD1 LEU A 254     -13.138  -3.127  -1.263  1.00 15.00      A    C  
ATOM   2390  CD2 LEU A 254     -14.661  -3.065   0.721  1.00 15.00      A    C  
ATOM   2391  C   LEU A 254     -13.223   0.972   1.559  1.00 15.00      A    C  
ATOM   2392  O   LEU A 254     -12.374   0.674   2.400  1.00 15.00      A    O  
ATOM   2393  N   ASN A 255     -13.387   2.209   1.110  1.00 15.00      A    N  
ATOM   2394  HN  ASN A 255     -14.090   2.387   0.449  1.00 15.00      A    H  
ATOM   2395  CA  ASN A 255     -12.552   3.307   1.576  1.00 15.00      A    C  
ATOM   2396  CB  ASN A 255     -12.587   4.474   0.589  1.00 15.00      A    C  
ATOM   2397  CG  ASN A 255     -11.247   5.176   0.470  1.00 15.00      A    C  
ATOM   2398  OD1 ASN A 255     -10.979   6.156   1.159  1.00 15.00      A    O  
ATOM   2399  ND2 ASN A 255     -10.396   4.678  -0.415  1.00 15.00      A    N  
ATOM   2400 HD21 ASN A 255     -10.677   3.896  -0.936  1.00 15.00      A    H  
ATOM   2401 HD22 ASN A 255      -9.525   5.109  -0.509  1.00 15.00      A    H  
ATOM   2402  C   ASN A 255     -12.971   3.768   2.969  1.00 15.00      A    C  
ATOM   2403  O   ASN A 255     -12.296   4.584   3.591  1.00 15.00      A    O  
ATOM   2404  N   ASN A 256     -14.093   3.245   3.453  1.00 15.00      A    N  
ATOM   2405  HN  ASN A 256     -14.603   2.611   2.904  1.00 15.00      A    H  
ATOM   2406  CA  ASN A 256     -14.579   3.596   4.783  1.00 15.00      A    C  
ATOM   2407  CB  ASN A 256     -16.056   3.237   4.954  1.00 15.00      A    C  
ATOM   2408  CG  ASN A 256     -16.979   4.333   4.457  1.00 15.00      A    C  
ATOM   2409  OD1 ASN A 256     -17.358   5.232   5.207  1.00 15.00      A    O  
ATOM   2410  ND2 ASN A 256     -17.343   4.271   3.185  1.00 15.00      A    N  
ATOM   2411 HD21 ASN A 256     -16.999   3.532   2.641  1.00 15.00      A    H  
ATOM   2412 HD22 ASN A 256     -17.940   4.967   2.842  1.00 15.00      A    H  
ATOM   2413  C   ASN A 256     -13.729   2.912   5.843  1.00 15.00      A    C  
ATOM   2414  O   ASN A 256     -13.455   3.481   6.900  1.00 15.00      A    O  
ATOM   2415  N   GLU A 257     -13.310   1.686   5.546  1.00 15.00      A    N  
ATOM   2416  HN  GLU A 257     -13.580   1.284   4.694  1.00 15.00      A    H  
ATOM   2417  CA  GLU A 257     -12.461   0.927   6.452  1.00 15.00      A    C  
ATOM   2418  CB  GLU A 257     -12.443  -0.542   6.041  1.00 15.00      A    C  
ATOM   2419  CG  GLU A 257     -13.823  -1.178   6.007  1.00 15.00      A    C  
ATOM   2420  CD  GLU A 257     -13.865  -2.422   5.150  1.00 15.00      A    C  
ATOM   2421  OE1 GLU A 257     -12.829  -3.114   5.057  1.00 15.00      A    O  
ATOM   2422  OE2 GLU A 257     -14.928  -2.702   4.565  1.00 15.00      A    O  
ATOM   2423  C   GLU A 257     -11.060   1.513   6.389  1.00 15.00      A    C  
ATOM   2424  O   GLU A 257     -10.505   1.956   7.395  1.00 15.00      A    O  
ATOM   2425  N   ARG A 258     -10.494   1.514   5.191  1.00 15.00      A    N  
ATOM   2426  HN  ARG A 258     -10.978   1.118   4.434  1.00 15.00      A    H  
ATOM   2427  CA  ARG A 258      -9.186   2.102   4.970  1.00 15.00      A    C  
ATOM   2428  CB  ARG A 258      -8.361   1.289   3.964  1.00 15.00      A    C  
ATOM   2429  CG  ARG A 258      -9.113   0.870   2.711  1.00 15.00      A    C  
ATOM   2430  CD  ARG A 258      -8.171   0.278   1.679  1.00 15.00      A    C  
ATOM   2431  NE  ARG A 258      -8.640   0.520   0.317  1.00 15.00      A    N  
ATOM   2432  HE  ARG A 258      -9.410  -0.007   0.005  1.00 15.00      A    H  
ATOM   2433  CZ  ARG A 258      -8.082   1.400  -0.514  1.00 15.00      A    C  
ATOM   2434  NH1 ARG A 258      -7.032   2.119  -0.120  1.00 15.00      A    N  
ATOM   2435 HH11 ARG A 258      -6.591   2.804  -0.765  1.00 15.00      A    H  
ATOM   2436 HH12 ARG A 258      -6.640   1.999   0.845  1.00 15.00      A    H  
ATOM   2437  NH2 ARG A 258      -8.580   1.573  -1.736  1.00 15.00      A    N  
ATOM   2438 HH21 ARG A 258      -8.145   2.258  -2.386  1.00 15.00      A    H  
ATOM   2439 HH22 ARG A 258      -9.415   1.017  -2.052  1.00 15.00      A    H  
ATOM   2440  C   ARG A 258      -9.410   3.530   4.489  1.00 15.00      A    C  
ATOM   2441  O   ARG A 258      -9.453   3.795   3.289  1.00 15.00      A    O  
ATOM   2442  N   ARG A 259      -9.587   4.425   5.456  1.00 15.00      A    N  
ATOM   2443  HN  ARG A 259      -9.514   4.122   6.380  1.00 15.00      A    H  
ATOM   2444  CA  ARG A 259      -9.881   5.837   5.209  1.00 15.00      A    C  
ATOM   2445  CB  ARG A 259     -10.122   6.578   6.525  1.00 15.00      A    C  
ATOM   2446  CG  ARG A 259     -11.150   5.912   7.425  1.00 15.00      A    C  
ATOM   2447  CD  ARG A 259     -10.579   5.643   8.808  1.00 15.00      A    C  
ATOM   2448  NE  ARG A 259     -10.645   6.825   9.670  1.00 15.00      A    N  
ATOM   2449  HE  ARG A 259     -11.539   7.163   9.891  1.00 15.00      A    H  
ATOM   2450  CZ  ARG A 259      -9.576   7.450  10.171  1.00 15.00      A    C  
ATOM   2451  NH1 ARG A 259      -8.351   7.011   9.894  1.00 15.00      A    N  
ATOM   2452 HH11 ARG A 259      -8.218   6.176   9.282  1.00 15.00      A    H  
ATOM   2453 HH12 ARG A 259      -7.516   7.493  10.288  1.00 15.00      A    H  
ATOM   2454  NH2 ARG A 259      -9.737   8.515  10.955  1.00 15.00      A    N  
ATOM   2455 HH21 ARG A 259     -10.700   8.866  11.180  1.00 15.00      A    H  
ATOM   2456 HH22 ARG A 259      -8.908   9.003  11.351  1.00 15.00      A    H  
ATOM   2457  C   ARG A 259      -8.829   6.555   4.375  1.00 15.00      A    C  
ATOM   2458  O   ARG A 259      -7.974   7.265   4.905  1.00 15.00      A    O  
ATOM   2459  N   GLY A 260      -8.905   6.362   3.066  1.00 15.00      A    N  
ATOM   2460  HN  GLY A 260      -9.607   5.770   2.711  1.00 15.00      A    H  
ATOM   2461  CA  GLY A 260      -7.982   6.999   2.148  1.00 15.00      A    C  
ATOM   2462  C   GLY A 260      -6.598   6.384   2.147  1.00 15.00      A    C  
ATOM   2463  O   GLY A 260      -5.831   6.571   1.198  1.00 15.00      A    O  
ATOM   2464  N   GLU A 261      -6.290   5.636   3.193  1.00 15.00      A    N  
ATOM   2465  HN  GLU A 261      -6.968   5.491   3.888  1.00 15.00      A    H  
ATOM   2466  CA  GLU A 261      -4.994   5.013   3.336  1.00 15.00      A    C  
ATOM   2467  CB  GLU A 261      -4.800   4.470   4.743  1.00 15.00      A    C  
ATOM   2468  CG  GLU A 261      -4.562   5.569   5.763  1.00 15.00      A    C  
ATOM   2469  CD  GLU A 261      -4.350   5.044   7.169  1.00 15.00      A    C  
ATOM   2470  OE1 GLU A 261      -3.289   4.437   7.427  1.00 15.00      A    O  
ATOM   2471  OE2 GLU A 261      -5.241   5.260   8.020  1.00 15.00      A    O  
ATOM   2472  C   GLU A 261      -4.728   3.961   2.270  1.00 15.00      A    C  
ATOM   2473  O   GLU A 261      -5.528   3.043   2.053  1.00 15.00      A    O  
ATOM   2474  N   ASN A 262      -3.607   4.137   1.588  1.00 15.00      A    N  
ATOM   2475  HN  ASN A 262      -3.047   4.915   1.801  1.00 15.00      A    H  
ATOM   2476  CA  ASN A 262      -3.194   3.243   0.515  1.00 15.00      A    C  
ATOM   2477  CB  ASN A 262      -2.708   4.083  -0.669  1.00 15.00      A    C  
ATOM   2478  CG  ASN A 262      -2.510   3.290  -1.946  1.00 15.00      A    C  
ATOM   2479  OD1 ASN A 262      -3.116   2.239  -2.144  1.00 15.00      A    O  
ATOM   2480  ND2 ASN A 262      -1.681   3.809  -2.840  1.00 15.00      A    N  
ATOM   2481 HD21 ASN A 262      -1.253   4.668  -2.634  1.00 15.00      A    H  
ATOM   2482 HD22 ASN A 262      -1.530   3.312  -3.670  1.00 15.00      A    H  
ATOM   2483  C   ASN A 262      -2.094   2.297   0.977  1.00 15.00      A    C  
ATOM   2484  O   ASN A 262      -2.023   1.158   0.529  1.00 15.00      A    O  
ATOM   2485  N   TRP A 263      -1.255   2.788   1.890  1.00 15.00      A    N  
ATOM   2486  HN  TRP A 263      -1.397   3.697   2.212  1.00 15.00      A    H  
ATOM   2487  CA  TRP A 263      -0.137   2.012   2.434  1.00 15.00      A    C  
ATOM   2488  CB  TRP A 263      -0.629   0.824   3.272  1.00 15.00      A    C  
ATOM   2489  CG  TRP A 263      -1.167   1.202   4.622  1.00 15.00      A    C  
ATOM   2490  CD1 TRP A 263      -1.677   2.411   4.997  1.00 15.00      A    C  
ATOM   2491  CD2 TRP A 263      -1.251   0.360   5.778  1.00 15.00      A    C  
ATOM   2492  NE1 TRP A 263      -2.069   2.376   6.312  1.00 15.00      A    N  
ATOM   2493  HE1 TRP A 263      -2.475   3.136   6.815  1.00 15.00      A    H  
ATOM   2494  CE2 TRP A 263      -1.818   1.128   6.815  1.00 15.00      A    C  
ATOM   2495  CE3 TRP A 263      -0.896  -0.966   6.038  1.00 15.00      A    C  
ATOM   2496  CZ2 TRP A 263      -2.046   0.610   8.086  1.00 15.00      A    C  
ATOM   2497  CZ3 TRP A 263      -1.123  -1.478   7.299  1.00 15.00      A    C  
ATOM   2498  CH2 TRP A 263      -1.688  -0.692   8.308  1.00 15.00      A    C  
ATOM   2499  C   TRP A 263       0.808   1.548   1.325  1.00 15.00      A    C  
ATOM   2500  O   TRP A 263       0.847   0.370   0.972  1.00 15.00      A    O  
ATOM   2501  N   LEU A 264       1.571   2.490   0.781  1.00 15.00      A    N  
ATOM   2502  HN  LEU A 264       1.516   3.406   1.126  1.00 15.00      A    H  
ATOM   2503  CA  LEU A 264       2.507   2.191  -0.300  1.00 15.00      A    C  
ATOM   2504  CB  LEU A 264       2.828   3.447  -1.116  1.00 15.00      A    C  
ATOM   2505  CG  LEU A 264       1.638   4.181  -1.739  1.00 15.00      A    C  
ATOM   2506  CD1 LEU A 264       1.072   5.200  -0.767  1.00 15.00      A    C  
ATOM   2507  CD2 LEU A 264       2.043   4.853  -3.042  1.00 15.00      A    C  
ATOM   2508  C   LEU A 264       3.796   1.583   0.235  1.00 15.00      A    C  
ATOM   2509  O   LEU A 264       4.178   1.824   1.382  1.00 15.00      A    O  
ATOM   2510  N   LEU A 265       4.471   0.818  -0.615  1.00 15.00      A    N  
ATOM   2511  HN  LEU A 265       4.127   0.699  -1.523  1.00 15.00      A    H  
ATOM   2512  CA  LEU A 265       5.714   0.158  -0.244  1.00 15.00      A    C  
ATOM   2513  CB  LEU A 265       5.856  -1.172  -0.990  1.00 15.00      A    C  
ATOM   2514  CG  LEU A 265       4.831  -2.254  -0.646  1.00 15.00      A    C  
ATOM   2515  CD1 LEU A 265       5.079  -3.506  -1.473  1.00 15.00      A    C  
ATOM   2516  CD2 LEU A 265       4.865  -2.577   0.841  1.00 15.00      A    C  
ATOM   2517  C   LEU A 265       6.921   1.047  -0.536  1.00 15.00      A    C  
ATOM   2518  O   LEU A 265       6.899   1.850  -1.474  1.00 15.00      A    O  
ATOM   2519  N   PRO A 266       7.984   0.917   0.273  1.00 15.00      A    N  
ATOM   2520  CA  PRO A 266       9.213   1.696   0.110  1.00 15.00      A    C  
ATOM   2521  CB  PRO A 266      10.010   1.385   1.377  1.00 15.00      A    C  
ATOM   2522  CG  PRO A 266       9.503   0.059   1.829  1.00 15.00      A    C  
ATOM   2523  CD  PRO A 266       8.056   0.011   1.433  1.00 15.00      A    C  
ATOM   2524  C   PRO A 266      10.019   1.286  -1.122  1.00 15.00      A    C  
ATOM   2525  O   PRO A 266      10.752   0.299  -1.103  1.00 15.00      A    O  
ATOM   2526  N   SER A 267       9.871   2.047  -2.192  1.00 15.00      A    N  
ATOM   2527  HN  SER A 267       9.250   2.801  -2.158  1.00 15.00      A    H  
ATOM   2528  CA  SER A 267      10.594   1.783  -3.423  1.00 15.00      A    C  
ATOM   2529  CB  SER A 267       9.619   1.730  -4.604  1.00 15.00      A    C  
ATOM   2530  OG  SER A 267      10.154   0.985  -5.683  1.00 15.00      A    O  
ATOM   2531  HG  SER A 267      10.900   1.462  -6.058  1.00 15.00      A    H  
ATOM   2532  C   SER A 267      11.638   2.877  -3.631  1.00 15.00      A    C  
ATOM   2533  O   SER A 267      11.583   3.640  -4.597  1.00 15.00      A    O  
ATOM   2534  N   LEU A 268      12.586   2.947  -2.707  1.00 15.00      A    N  
ATOM   2535  HN  LEU A 268      12.597   2.287  -1.984  1.00 15.00      A    H  
ATOM   2536  CA  LEU A 268      13.629   3.960  -2.750  1.00 15.00      A    C  
ATOM   2537  CB  LEU A 268      13.625   4.746  -1.435  1.00 15.00      A    C  
ATOM   2538  CG  LEU A 268      12.273   5.320  -1.004  1.00 15.00      A    C  
ATOM   2539  CD1 LEU A 268      12.272   5.637   0.482  1.00 15.00      A    C  
ATOM   2540  CD2 LEU A 268      11.934   6.558  -1.817  1.00 15.00      A    C  
ATOM   2541  C   LEU A 268      14.998   3.328  -2.983  1.00 15.00      A    C  
ATOM   2542  O   LEU A 268      15.218   2.167  -2.638  1.00 15.00      A    O  
ATOM   2543  N   PRO A 269      15.932   4.088  -3.580  1.00 15.00      A    N  
ATOM   2544  CA  PRO A 269      17.291   3.605  -3.856  1.00 15.00      A    C  
ATOM   2545  CB  PRO A 269      17.881   4.711  -4.740  1.00 15.00      A    C  
ATOM   2546  CG  PRO A 269      17.125   5.936  -4.364  1.00 15.00      A    C  
ATOM   2547  CD  PRO A 269      15.733   5.475  -4.038  1.00 15.00      A    C  
ATOM   2548  C   PRO A 269      18.112   3.462  -2.573  1.00 15.00      A    C  
ATOM   2549  O   PRO A 269      17.768   4.039  -1.545  1.00 15.00      A    O  
ATOM   2550  N   PRO A 270      19.217   2.695  -2.614  1.00 15.00      A    N  
ATOM   2551  CA  PRO A 270      20.075   2.483  -1.438  1.00 15.00      A    C  
ATOM   2552  CB  PRO A 270      21.124   1.476  -1.928  1.00 15.00      A    C  
ATOM   2553  CG  PRO A 270      20.553   0.888  -3.175  1.00 15.00      A    C  
ATOM   2554  CD  PRO A 270      19.708   1.962  -3.790  1.00 15.00      A    C  
ATOM   2555  C   PRO A 270      20.757   3.773  -0.982  1.00 15.00      A    C  
ATOM   2556  O   PRO A 270      21.151   3.907   0.177  1.00 15.00      A    O  
ATOM   2557  N   ASN A 271      20.880   4.723  -1.895  1.00 15.00      A    N  
ATOM   2558  HN  ASN A 271      20.528   4.571  -2.798  1.00 15.00      A    H  
ATOM   2559  CA  ASN A 271      21.516   5.997  -1.591  1.00 15.00      A    C  
ATOM   2560  CB  ASN A 271      22.548   6.374  -2.662  1.00 15.00      A    C  
ATOM   2561  CG  ASN A 271      21.945   6.605  -4.038  1.00 15.00      A    C  
ATOM   2562  OD1 ASN A 271      21.048   5.882  -4.473  1.00 15.00      A    O  
ATOM   2563  ND2 ASN A 271      22.432   7.622  -4.728  1.00 15.00      A    N  
ATOM   2564 HD21 ASN A 271      23.138   8.161  -4.317  1.00 15.00      A    H  
ATOM   2565 HD22 ASN A 271      22.068   7.792  -5.620  1.00 15.00      A    H  
ATOM   2566  C   ASN A 271      20.479   7.103  -1.429  1.00 15.00      A    C  
ATOM   2567  O   ASN A 271      20.759   8.274  -1.678  1.00 15.00      A    O  
ATOM   2568  N   TRP A 272      19.278   6.722  -0.996  1.00 15.00      A    N  
ATOM   2569  HN  TRP A 272      19.112   5.772  -0.820  1.00 15.00      A    H  
ATOM   2570  CA  TRP A 272      18.200   7.685  -0.788  1.00 15.00      A    C  
ATOM   2571  CB  TRP A 272      16.850   6.981  -0.595  1.00 15.00      A    C  
ATOM   2572  CG  TRP A 272      16.687   6.272   0.720  1.00 15.00      A    C  
ATOM   2573  CD1 TRP A 272      17.349   5.156   1.145  1.00 15.00      A    C  
ATOM   2574  CD2 TRP A 272      15.789   6.628   1.779  1.00 15.00      A    C  
ATOM   2575  NE1 TRP A 272      16.920   4.795   2.397  1.00 15.00      A    N  
ATOM   2576  HE1 TRP A 272      17.247   4.027   2.910  1.00 15.00      A    H  
ATOM   2577  CE2 TRP A 272      15.961   5.683   2.810  1.00 15.00      A    C  
ATOM   2578  CE3 TRP A 272      14.856   7.654   1.955  1.00 15.00      A    C  
ATOM   2579  CZ2 TRP A 272      15.235   5.734   3.997  1.00 15.00      A    C  
ATOM   2580  CZ3 TRP A 272      14.138   7.703   3.134  1.00 15.00      A    C  
ATOM   2581  CH2 TRP A 272      14.330   6.749   4.140  1.00 15.00      A    C  
ATOM   2582  C   TRP A 272      18.512   8.595   0.396  1.00 15.00      A    C  
ATOM   2583  O   TRP A 272      17.957   9.684   0.524  1.00 15.00      A    O  
ATOM   2584  N   GLN A 273      19.410   8.131   1.257  1.00 15.00      A    N  
ATOM   2585  HN  GLN A 273      19.819   7.259   1.092  1.00 15.00      A    H  
ATOM   2586  CA  GLN A 273      19.817   8.894   2.422  1.00 15.00      A    C  
ATOM   2587  CB  GLN A 273      20.170   7.965   3.585  1.00 15.00      A    C  
ATOM   2588  CG  GLN A 273      18.967   7.259   4.191  1.00 15.00      A    C  
ATOM   2589  CD  GLN A 273      18.059   8.197   4.965  1.00 15.00      A    C  
ATOM   2590  OE1 GLN A 273      18.036   9.403   4.729  1.00 15.00      A    O  
ATOM   2591  NE2 GLN A 273      17.292   7.645   5.889  1.00 15.00      A    N  
ATOM   2592 HE21 GLN A 273      17.349   6.678   6.023  1.00 15.00      A    H  
ATOM   2593 HE22 GLN A 273      16.692   8.230   6.397  1.00 15.00      A    H  
ATOM   2594  C   GLN A 273      20.997   9.782   2.063  1.00 15.00      A    C  
ATOM   2595  O   GLN A 273      22.084   9.295   1.748  1.00 15.00      A    O  
ATOM   2596  N   ARG A 274      20.769  11.084   2.102  1.00 15.00      A    N  
ATOM   2597  HN  ARG A 274      19.882  11.401   2.371  1.00 15.00      A    H  
ATOM   2598  CA  ARG A 274      21.795  12.056   1.757  1.00 15.00      A    C  
ATOM   2599  CB  ARG A 274      21.162  13.419   1.478  1.00 15.00      A    C  
ATOM   2600  CG  ARG A 274      22.109  14.439   0.867  1.00 15.00      A    C  
ATOM   2601  CD  ARG A 274      21.723  15.853   1.272  1.00 15.00      A    C  
ATOM   2602  NE  ARG A 274      22.004  16.111   2.687  1.00 15.00      A    N  
ATOM   2603  HE  ARG A 274      22.949  16.188   2.945  1.00 15.00      A    H  
ATOM   2604  CZ  ARG A 274      21.066  16.240   3.629  1.00 15.00      A    C  
ATOM   2605  NH1 ARG A 274      19.778  16.131   3.310  1.00 15.00      A    N  
ATOM   2606 HH11 ARG A 274      19.497  15.946   2.324  1.00 15.00      A    H  
ATOM   2607 HH12 ARG A 274      19.045  16.229   4.044  1.00 15.00      A    H  
ATOM   2608  NH2 ARG A 274      21.417  16.479   4.889  1.00 15.00      A    N  
ATOM   2609 HH21 ARG A 274      22.423  16.567   5.144  1.00 15.00      A    H  
ATOM   2610 HH22 ARG A 274      20.688  16.578   5.627  1.00 15.00      A    H  
ATOM   2611  C   ARG A 274      22.867  12.177   2.838  1.00 15.00      A    C  
ATOM   2612  O   ARG A 274      22.791  13.042   3.717  1.00 15.00      A    O  
ATOM   2613  N   GLN A 275      23.853  11.297   2.777  1.00 15.00      A    N  
ATOM   2614  HN  GLN A 275      23.839  10.611   2.074  1.00 15.00      A    H  
ATOM   2615  CA  GLN A 275      24.951  11.316   3.727  1.00 15.00      A    C  
ATOM   2616  CB  GLN A 275      25.647   9.956   3.770  1.00 15.00      A    C  
ATOM   2617  CG  GLN A 275      24.744   8.838   4.266  1.00 15.00      A    C  
ATOM   2618  CD  GLN A 275      24.767   7.616   3.373  1.00 15.00      A    C  
ATOM   2619  OE1 GLN A 275      25.813   7.225   2.853  1.00 15.00      A    O  
ATOM   2620  NE2 GLN A 275      23.606   7.014   3.174  1.00 15.00      A    N  
ATOM   2621 HE21 GLN A 275      22.809   7.388   3.608  1.00 15.00      A    H  
ATOM   2622 HE22 GLN A 275      23.589   6.230   2.592  1.00 15.00      A    H  
ATOM   2623  C   GLN A 275      25.924  12.430   3.359  1.00 15.00      A    C  
ATOM   2624  O   GLN A 275      26.000  12.839   2.200  1.00 15.00      A    O  
ATOM   2625  N   ASN A 276      26.660  12.929   4.338  1.00 15.00      A    N  
ATOM   2626  HN  ASN A 276      26.594  12.546   5.238  1.00 15.00      A    H  
ATOM   2627  CA  ASN A 276      27.592  14.020   4.091  1.00 15.00      A    C  
ATOM   2628  CB  ASN A 276      27.402  15.161   5.102  1.00 15.00      A    C  
ATOM   2629  CG  ASN A 276      27.516  14.713   6.549  1.00 15.00      A    C  
ATOM   2630  OD1 ASN A 276      28.600  14.695   7.125  1.00 15.00      A    O  
ATOM   2631  ND2 ASN A 276      26.390  14.361   7.152  1.00 15.00      A    N  
ATOM   2632 HD21 ASN A 276      25.558  14.406   6.640  1.00 15.00      A    H  
ATOM   2633 HD22 ASN A 276      26.440  14.074   8.087  1.00 15.00      A    H  
ATOM   2634  C   ASN A 276      29.040  13.558   4.061  1.00 15.00      A    C  
ATOM   2635  O   ASN A 276      29.404  12.562   4.687  1.00 15.00      A    O  
ATOM   2636  N   VAL A 277      29.847  14.288   3.305  1.00 15.00      A    N  
ATOM   2637  HN  VAL A 277      29.478  15.056   2.828  1.00 15.00      A    H  
ATOM   2638  CA  VAL A 277      31.267  14.007   3.175  1.00 15.00      A    C  
ATOM   2639  CB  VAL A 277      31.849  14.679   1.917  1.00 15.00      A    C  
ATOM   2640  CG1 VAL A 277      31.574  13.826   0.688  1.00 15.00      A    C  
ATOM   2641  CG2 VAL A 277      31.250  16.069   1.740  1.00 15.00      A    C  
ATOM   2642  C   VAL A 277      31.987  14.518   4.411  1.00 15.00      A    C  
ATOM   2643  O   VAL A 277      31.460  15.376   5.117  1.00 15.00      A    O  
ATOM   2644  N   ASN A 278      33.175  13.994   4.674  1.00 15.00      A    N  
ATOM   2645  HN  ASN A 278      33.560  13.345   4.052  1.00 15.00      A    H  
ATOM   2646  CA  ASN A 278      33.933  14.382   5.857  1.00 15.00      A    C  
ATOM   2647  CB  ASN A 278      33.277  13.746   7.100  1.00 15.00      A    C  
ATOM   2648  CG  ASN A 278      32.698  14.734   8.099  1.00 15.00      A    C  
ATOM   2649  OD1 ASN A 278      33.235  14.931   9.197  1.00 15.00      A    O  
ATOM   2650  ND2 ASN A 278      31.590  15.347   7.744  1.00 15.00      A    N  
ATOM   2651 HD21 ASN A 278      31.203  15.146   6.852  1.00 15.00      A    H  
ATOM   2652 HD22 ASN A 278      31.195  15.968   8.374  1.00 15.00      A    H  
ATOM   2653  C   ASN A 278      35.376  13.883   5.740  1.00 15.00      A    C  
ATOM   2654  O   ASN A 278      35.697  12.779   6.193  1.00 15.00      A    O  
ATOM   2655  N   ALA A 279      36.235  14.668   5.109  1.00 15.00      A    N  
ATOM   2656  HN  ALA A 279      35.918  15.522   4.728  1.00 15.00      A    H  
ATOM   2657  CA  ALA A 279      37.640  14.293   4.942  1.00 15.00      A    C  
ATOM   2658  CB  ALA A 279      38.263  15.073   3.788  1.00 15.00      A    C  
ATOM   2659  C   ALA A 279      38.443  14.510   6.232  1.00 15.00      A    C  
ATOM   2660  O   ALA A 279      38.078  15.337   7.066  1.00 15.00      A    O  
ATOM   2661  N   PRO A 280      39.530  13.738   6.430  1.00 15.00      A    N  
ATOM   2662  CA  PRO A 280      40.390  13.870   7.613  1.00 15.00      A    C  
ATOM   2663  CB  PRO A 280      41.298  12.643   7.529  1.00 15.00      A    C  
ATOM   2664  CG  PRO A 280      41.350  12.314   6.080  1.00 15.00      A    C  
ATOM   2665  CD  PRO A 280      39.999  12.672   5.527  1.00 15.00      A    C  
ATOM   2666  C   PRO A 280      41.219  15.151   7.548  1.00 15.00      A    C  
ATOM   2667  O   PRO A 280      41.652  15.559   6.469  1.00 15.00      A    O  
ATOM   2668  N   MET A 281      41.437  15.783   8.694  1.00 15.00      A    N  
ATOM   2669  HN  MET A 281      41.086  15.405   9.525  1.00 15.00      A    H  
ATOM   2670  CA  MET A 281      42.197  17.029   8.732  1.00 15.00      A    C  
ATOM   2671  CB  MET A 281      41.305  18.186   9.196  1.00 15.00      A    C  
ATOM   2672  CG  MET A 281      40.058  18.410   8.350  1.00 15.00      A    C  
ATOM   2673  SD  MET A 281      40.274  19.687   7.097  1.00 15.00      A    S  
ATOM   2674  CE  MET A 281      41.183  18.789   5.842  1.00 15.00      A    C  
ATOM   2675  C   MET A 281      43.426  16.938   9.634  1.00 15.00      A    C  
ATOM   2676  O   MET A 281      44.553  17.066   9.174  1.00 15.00      A    O  
ATOM   2677  N   ARG A 282      43.210  16.727  10.924  1.00 15.00      A    N  
ATOM   2678  HN  ARG A 282      42.295  16.600  11.241  1.00 15.00      A    H  
ATOM   2679  CA  ARG A 282      44.322  16.655  11.867  1.00 15.00      A    C  
ATOM   2680  CB  ARG A 282      44.056  17.526  13.089  1.00 15.00      A    C  
ATOM   2681  CG  ARG A 282      44.094  19.017  12.806  1.00 15.00      A    C  
ATOM   2682  CD  ARG A 282      42.978  19.741  13.527  1.00 15.00      A    C  
ATOM   2683  NE  ARG A 282      43.087  19.608  14.981  1.00 15.00      A    N  
ATOM   2684  HE  ARG A 282      43.954  19.324  15.342  1.00 15.00      A    H  
ATOM   2685  CZ  ARG A 282      42.079  19.846  15.822  1.00 15.00      A    C  
ATOM   2686  NH1 ARG A 282      40.896  20.214  15.347  1.00 15.00      A    N  
ATOM   2687 HH11 ARG A 282      40.104  20.403  15.997  1.00 15.00      A    H  
ATOM   2688 HH12 ARG A 282      40.754  20.317  14.320  1.00 15.00      A    H  
ATOM   2689  NH2 ARG A 282      42.258  19.733  17.134  1.00 15.00      A    N  
ATOM   2690 HH21 ARG A 282      41.469  19.920  17.788  1.00 15.00      A    H  
ATOM   2691 HH22 ARG A 282      43.189  19.460  17.518  1.00 15.00      A    H  
ATOM   2692  C   ARG A 282      44.621  15.220  12.281  1.00 15.00      A    C  
ATOM   2693  O   ARG A 282      43.770  14.354  12.143  1.00 15.00      A    O  
ATOM   2694  N   HIS A 283      45.837  15.012  12.801  1.00 15.00      A    N  
ATOM   2695  HN  HIS A 283      46.441  15.783  12.871  1.00 15.00      A    H  
ATOM   2696  CA  HIS A 283      46.338  13.698  13.253  1.00 15.00      A    C  
ATOM   2697  CB  HIS A 283      47.452  13.883  14.300  1.00 15.00      A    C  
ATOM   2698  CG  HIS A 283      48.118  12.614  14.747  1.00 15.00      A    C  
ATOM   2699  ND1 HIS A 283      49.273  12.114  14.173  1.00 15.00      A    N  
ATOM   2700  HD1 HIS A 283      49.776  12.528  13.438  1.00 15.00      A    H  
ATOM   2701  CD2 HIS A 283      47.784  11.738  15.726  1.00 15.00      A    C  
ATOM   2702  CE1 HIS A 283      49.616  10.990  14.781  1.00 15.00      A    C  
ATOM   2703  NE2 HIS A 283      48.727  10.742  15.725  1.00 15.00      A    N  
ATOM   2704  HE2 HIS A 283      48.738   9.964  16.326  1.00 15.00      A    H  
ATOM   2705  C   HIS A 283      45.265  12.708  13.751  1.00 15.00      A    C  
ATOM   2706  O   HIS A 283      45.073  11.654  13.139  1.00 15.00      A    O  
ATOM   2707  N   SER A 284      44.609  13.034  14.868  1.00 15.00      A    N  
ATOM   2708  HN  SER A 284      44.814  13.881  15.315  1.00 15.00      A    H  
ATOM   2709  CA  SER A 284      43.581  12.165  15.451  1.00 15.00      A    C  
ATOM   2710  CB  SER A 284      43.048  12.801  16.750  1.00 15.00      A    C  
ATOM   2711  OG  SER A 284      44.046  13.613  17.371  1.00 15.00      A    O  
ATOM   2712  HG  SER A 284      43.801  13.783  18.285  1.00 15.00      A    H  
ATOM   2713  C   SER A 284      42.443  11.920  14.457  1.00 15.00      A    C  
ATOM   2714  O   SER A 284      42.086  10.778  14.174  1.00 15.00      A    O  
ATOM   2715  N   SER A 285      41.938  13.013  13.894  1.00 15.00      A    N  
ATOM   2716  HN  SER A 285      42.316  13.876  14.140  1.00 15.00      A    H  
ATOM   2717  CA  SER A 285      40.849  12.972  12.921  1.00 15.00      A    C  
ATOM   2718  CB  SER A 285      40.513  14.393  12.440  1.00 15.00      A    C  
ATOM   2719  OG  SER A 285      39.376  14.413  11.600  1.00 15.00      A    O  
ATOM   2720  HG  SER A 285      38.580  14.317  12.139  1.00 15.00      A    H  
ATOM   2721  C   SER A 285      41.190  12.078  11.722  1.00 15.00      A    C  
ATOM   2722  O   SER A 285      40.308  11.419  11.163  1.00 15.00      A    O  
ATOM   2723  N   VAL A 286      42.462  12.062  11.329  1.00 15.00      A    N  
ATOM   2724  HN  VAL A 286      43.116  12.606  11.815  1.00 15.00      A    H  
ATOM   2725  CA  VAL A 286      42.910  11.254  10.195  1.00 15.00      A    C  
ATOM   2726  CB  VAL A 286      44.374  11.548   9.807  1.00 15.00      A    C  
ATOM   2727  CG1 VAL A 286      44.826  10.636   8.674  1.00 15.00      A    C  
ATOM   2728  CG2 VAL A 286      44.527  13.009   9.400  1.00 15.00      A    C  
ATOM   2729  C   VAL A 286      42.729   9.764  10.457  1.00 15.00      A    C  
ATOM   2730  O   VAL A 286      42.241   9.039   9.601  1.00 15.00      A    O  
ATOM   2731  N   PHE A 287      43.106   9.321  11.647  1.00 15.00      A    N  
ATOM   2732  HN  PHE A 287      43.483   9.955  12.299  1.00 15.00      A    H  
ATOM   2733  CA  PHE A 287      42.975   7.914  12.012  1.00 15.00      A    C  
ATOM   2734  CB  PHE A 287      43.584   7.658  13.395  1.00 15.00      A    C  
ATOM   2735  CG  PHE A 287      45.061   7.385  13.377  1.00 15.00      A    C  
ATOM   2736  CD1 PHE A 287      45.538   6.092  13.230  1.00 15.00      A    C  
ATOM   2737  CD2 PHE A 287      45.972   8.417  13.515  1.00 15.00      A    C  
ATOM   2738  CE1 PHE A 287      46.897   5.833  13.222  1.00 15.00      A    C  
ATOM   2739  CE2 PHE A 287      47.331   8.170  13.506  1.00 15.00      A    C  
ATOM   2740  CZ  PHE A 287      47.797   6.875  13.360  1.00 15.00      A    C  
ATOM   2741  C   PHE A 287      41.511   7.479  12.002  1.00 15.00      A    C  
ATOM   2742  O   PHE A 287      41.172   6.410  11.497  1.00 15.00      A    O  
ATOM   2743  N   GLU A 288      40.648   8.323  12.550  1.00 15.00      A    N  
ATOM   2744  HN  GLU A 288      40.982   9.164  12.936  1.00 15.00      A    H  
ATOM   2745  CA  GLU A 288      39.221   8.030  12.616  1.00 15.00      A    C  
ATOM   2746  CB  GLU A 288      38.532   9.002  13.565  1.00 15.00      A    C  
ATOM   2747  CG  GLU A 288      39.126   9.035  14.961  1.00 15.00      A    C  
ATOM   2748  CD  GLU A 288      38.807  10.327  15.678  1.00 15.00      A    C  
ATOM   2749  OE1 GLU A 288      37.618  10.562  15.973  1.00 15.00      A    O  
ATOM   2750  OE2 GLU A 288      39.743  11.117  15.928  1.00 15.00      A    O  
ATOM   2751  C   GLU A 288      38.557   8.104  11.243  1.00 15.00      A    C  
ATOM   2752  O   GLU A 288      37.639   7.337  10.938  1.00 15.00      A    O  
ATOM   2753  N   HIS A 289      39.020   9.025  10.412  1.00 15.00      A    N  
ATOM   2754  HN  HIS A 289      39.771   9.597  10.696  1.00 15.00      A    H  
ATOM   2755  CA  HIS A 289      38.446   9.203   9.082  1.00 15.00      A    C  
ATOM   2756  CB  HIS A 289      38.266  10.684   8.753  1.00 15.00      A    C  
ATOM   2757  CG  HIS A 289      37.053  11.281   9.388  1.00 15.00      A    C  
ATOM   2758  ND1 HIS A 289      36.136  12.040   8.697  1.00 15.00      A    N  
ATOM   2759  HD1 HIS A 289      36.182  12.277   7.735  1.00 15.00      A    H  
ATOM   2760  CD2 HIS A 289      36.593  11.209  10.662  1.00 15.00      A    C  
ATOM   2761  CE1 HIS A 289      35.168  12.408   9.515  1.00 15.00      A    C  
ATOM   2762  NE2 HIS A 289      35.419  11.916  10.709  1.00 15.00      A    N  
ATOM   2763  HE2 HIS A 289      34.851  12.033  11.499  1.00 15.00      A    H  
ATOM   2764  C   HIS A 289      39.259   8.489   8.016  1.00 15.00      A    C  
ATOM   2765  O   HIS A 289      39.096   8.741   6.824  1.00 15.00      A    O  
ATOM   2766  N   ASP A 290      40.132   7.603   8.468  1.00 15.00      A    N  
ATOM   2767  HN  ASP A 290      40.224   7.481   9.438  1.00 15.00      A    H  
ATOM   2768  CA  ASP A 290      40.977   6.809   7.583  1.00 15.00      A    C  
ATOM   2769  CB  ASP A 290      41.955   6.005   8.451  1.00 15.00      A    C  
ATOM   2770  CG  ASP A 290      42.910   5.118   7.674  1.00 15.00      A    C  
ATOM   2771  OD1 ASP A 290      43.028   5.284   6.448  1.00 15.00      A    O  
ATOM   2772  OD2 ASP A 290      43.582   4.273   8.310  1.00 15.00      A    O  
ATOM   2773  C   ASP A 290      40.102   5.854   6.787  1.00 15.00      A    C  
ATOM   2774  O   ASP A 290      40.082   5.864   5.558  1.00 15.00      A    O  
ATOM   2775  N   PHE A 291      39.343   5.056   7.516  1.00 15.00      A    N  
ATOM   2776  HN  PHE A 291      39.389   5.121   8.490  1.00 15.00      A    H  
ATOM   2777  CA  PHE A 291      38.458   4.082   6.913  1.00 15.00      A    C  
ATOM   2778  CB  PHE A 291      38.142   2.960   7.905  1.00 15.00      A    C  
ATOM   2779  CG  PHE A 291      38.037   3.399   9.344  1.00 15.00      A    C  
ATOM   2780  CD1 PHE A 291      39.152   3.390  10.170  1.00 15.00      A    C  
ATOM   2781  CD2 PHE A 291      36.823   3.805   9.874  1.00 15.00      A    C  
ATOM   2782  CE1 PHE A 291      39.057   3.780  11.492  1.00 15.00      A    C  
ATOM   2783  CE2 PHE A 291      36.721   4.197  11.195  1.00 15.00      A    C  
ATOM   2784  CZ  PHE A 291      37.840   4.184  12.006  1.00 15.00      A    C  
ATOM   2785  C   PHE A 291      37.170   4.718   6.401  1.00 15.00      A    C  
ATOM   2786  O   PHE A 291      36.626   4.285   5.383  1.00 15.00      A    O  
ATOM   2787  N   GLY A 292      36.686   5.738   7.114  1.00 15.00      A    N  
ATOM   2788  HN  GLY A 292      37.184   6.049   7.898  1.00 15.00      A    H  
ATOM   2789  CA  GLY A 292      35.451   6.406   6.729  1.00 15.00      A    C  
ATOM   2790  C   GLY A 292      34.326   5.414   6.496  1.00 15.00      A    C  
ATOM   2791  O   GLY A 292      33.826   5.280   5.379  1.00 15.00      A    O  
ATOM   2792  N   ARG A 293      33.944   4.699   7.541  1.00 15.00      A    N  
ATOM   2793  HN  ARG A 293      34.355   4.866   8.415  1.00 15.00      A    H  
ATOM   2794  CA  ARG A 293      32.899   3.691   7.426  1.00 15.00      A    C  
ATOM   2795  CB  ARG A 293      33.190   2.494   8.336  1.00 15.00      A    C  
ATOM   2796  CG  ARG A 293      34.498   1.772   8.028  1.00 15.00      A    C  
ATOM   2797  CD  ARG A 293      34.509   1.176   6.625  1.00 15.00      A    C  
ATOM   2798  NE  ARG A 293      34.796   2.176   5.594  1.00 15.00      A    N  
ATOM   2799  HE  ARG A 293      35.290   2.982   5.872  1.00 15.00      A    H  
ATOM   2800  CZ  ARG A 293      34.442   2.061   4.314  1.00 15.00      A    C  
ATOM   2801  NH1 ARG A 293      33.783   0.986   3.893  1.00 15.00      A    N  
ATOM   2802 HH11 ARG A 293      33.544   0.225   4.560  1.00 15.00      A    H  
ATOM   2803 HH12 ARG A 293      33.503   0.899   2.892  1.00 15.00      A    H  
ATOM   2804  NH2 ARG A 293      34.740   3.034   3.462  1.00 15.00      A    N  
ATOM   2805 HH21 ARG A 293      34.468   2.961   2.461  1.00 15.00      A    H  
ATOM   2806 HH22 ARG A 293      35.251   3.885   3.799  1.00 15.00      A    H  
ATOM   2807  C   ARG A 293      31.513   4.261   7.699  1.00 15.00      A    C  
ATOM   2808  O   ARG A 293      31.315   5.017   8.646  1.00 15.00      A    O  
ATOM   2809  N   THR A 294      30.566   3.888   6.852  1.00 15.00      A    N  
ATOM   2810  HN  THR A 294      30.795   3.287   6.115  1.00 15.00      A    H  
ATOM   2811  CA  THR A 294      29.194   4.343   6.967  1.00 15.00      A    C  
ATOM   2812  CB  THR A 294      28.622   4.574   5.555  1.00 15.00      A    C  
ATOM   2813  OG1 THR A 294      29.275   3.678   4.643  1.00 15.00      A    O  
ATOM   2814  HG1 THR A 294      29.116   3.962   3.730  1.00 15.00      A    H  
ATOM   2815  CG2 THR A 294      28.860   6.009   5.110  1.00 15.00      A    C  
ATOM   2816  C   THR A 294      28.346   3.281   7.675  1.00 15.00      A    C  
ATOM   2817  O   THR A 294      28.753   2.120   7.773  1.00 15.00      A    O  
ATOM   2818  N   PRO A 295      27.156   3.665   8.186  1.00 15.00      A    N  
ATOM   2819  CA  PRO A 295      26.246   2.740   8.879  1.00 15.00      A    C  
ATOM   2820  CB  PRO A 295      25.012   3.597   9.191  1.00 15.00      A    C  
ATOM   2821  CG  PRO A 295      25.149   4.816   8.341  1.00 15.00      A    C  
ATOM   2822  CD  PRO A 295      26.620   5.034   8.158  1.00 15.00      A    C  
ATOM   2823  C   PRO A 295      25.861   1.541   8.007  1.00 15.00      A    C  
ATOM   2824  O   PRO A 295      25.455   0.493   8.514  1.00 15.00      A    O  
ATOM   2825  N   GLU A 296      26.008   1.704   6.700  1.00 15.00      A    N  
ATOM   2826  HN  GLU A 296      26.340   2.562   6.364  1.00 15.00      A    H  
ATOM   2827  CA  GLU A 296      25.700   0.648   5.751  1.00 15.00      A    C  
ATOM   2828  CB  GLU A 296      25.842   1.192   4.324  1.00 15.00      A    C  
ATOM   2829  CG  GLU A 296      24.890   0.582   3.303  1.00 15.00      A    C  
ATOM   2830  CD  GLU A 296      25.260  -0.836   2.906  1.00 15.00      A    C  
ATOM   2831  OE1 GLU A 296      24.351  -1.599   2.507  1.00 15.00      A    O  
ATOM   2832  OE2 GLU A 296      26.448  -1.196   3.013  1.00 15.00      A    O  
ATOM   2833  C   GLU A 296      26.652  -0.529   5.964  1.00 15.00      A    C  
ATOM   2834  O   GLU A 296      26.232  -1.623   6.357  1.00 15.00      A    O  
ATOM   2835  N   VAL A 297      27.942  -0.276   5.757  1.00 15.00      A    N  
ATOM   2836  HN  VAL A 297      28.213   0.626   5.484  1.00 15.00      A    H  
ATOM   2837  CA  VAL A 297      28.961  -1.309   5.907  1.00 15.00      A    C  
ATOM   2838  CB  VAL A 297      30.335  -0.887   5.342  1.00 15.00      A    C  
ATOM   2839  CG1 VAL A 297      30.263  -0.722   3.833  1.00 15.00      A    C  
ATOM   2840  CG2 VAL A 297      30.833   0.390   6.001  1.00 15.00      A    C  
ATOM   2841  C   VAL A 297      29.106  -1.781   7.351  1.00 15.00      A    C  
ATOM   2842  O   VAL A 297      29.539  -2.906   7.595  1.00 15.00      A    O  
ATOM   2843  N   SER A 298      28.741  -0.930   8.307  1.00 15.00      A    N  
ATOM   2844  HN  SER A 298      28.421  -0.034   8.058  1.00 15.00      A    H  
ATOM   2845  CA  SER A 298      28.829  -1.296   9.717  1.00 15.00      A    C  
ATOM   2846  CB  SER A 298      28.616  -0.079  10.622  1.00 15.00      A    C  
ATOM   2847  OG  SER A 298      27.280   0.389  10.561  1.00 15.00      A    O  
ATOM   2848  HG  SER A 298      26.869   0.093   9.741  1.00 15.00      A    H  
ATOM   2849  C   SER A 298      27.828  -2.401  10.043  1.00 15.00      A    C  
ATOM   2850  O   SER A 298      27.968  -3.121  11.030  1.00 15.00      A    O  
ATOM   2851  N   ARG A 299      26.810  -2.525   9.198  1.00 15.00      A    N  
ATOM   2852  HN  ARG A 299      26.746  -1.911   8.431  1.00 15.00      A    H  
ATOM   2853  CA  ARG A 299      25.792  -3.545   9.371  1.00 15.00      A    C  
ATOM   2854  CB  ARG A 299      24.417  -2.992   8.971  1.00 15.00      A    C  
ATOM   2855  CG  ARG A 299      23.259  -3.976   9.102  1.00 15.00      A    C  
ATOM   2856  CD  ARG A 299      22.927  -4.628   7.766  1.00 15.00      A    C  
ATOM   2857  NE  ARG A 299      22.936  -3.652   6.679  1.00 15.00      A    N  
ATOM   2858  HE  ARG A 299      22.582  -2.759   6.877  1.00 15.00      A    H  
ATOM   2859  CZ  ARG A 299      23.390  -3.899   5.452  1.00 15.00      A    C  
ATOM   2860  NH1 ARG A 299      23.875  -5.096   5.142  1.00 15.00      A    N  
ATOM   2861 HH11 ARG A 299      24.231  -5.281   4.179  1.00 15.00      A    H  
ATOM   2862 HH12 ARG A 299      23.900  -5.854   5.856  1.00 15.00      A    H  
ATOM   2863  NH2 ARG A 299      23.376  -2.933   4.546  1.00 15.00      A    N  
ATOM   2864 HH21 ARG A 299      23.009  -1.992   4.788  1.00 15.00      A    H  
ATOM   2865 HH22 ARG A 299      23.742  -3.099   3.575  1.00 15.00      A    H  
ATOM   2866  C   ARG A 299      26.147  -4.763   8.529  1.00 15.00      A    C  
ATOM   2867  O   ARG A 299      25.927  -5.903   8.941  1.00 15.00      A    O  
ATOM   2868  N   LEU A 300      26.711  -4.504   7.354  1.00 15.00      A    N  
ATOM   2869  HN  LEU A 300      26.857  -3.568   7.092  1.00 15.00      A    H  
ATOM   2870  CA  LEU A 300      27.110  -5.560   6.432  1.00 15.00      A    C  
ATOM   2871  CB  LEU A 300      27.546  -4.953   5.094  1.00 15.00      A    C  
ATOM   2872  CG  LEU A 300      27.585  -5.898   3.889  1.00 15.00      A    C  
ATOM   2873  CD1 LEU A 300      26.309  -6.717   3.808  1.00 15.00      A    C  
ATOM   2874  CD2 LEU A 300      27.783  -5.104   2.607  1.00 15.00      A    C  
ATOM   2875  C   LEU A 300      28.228  -6.415   7.026  1.00 15.00      A    C  
ATOM   2876  O   LEU A 300      28.268  -7.628   6.823  1.00 15.00      A    O  
ATOM   2877  N   THR A 301      29.122  -5.784   7.776  1.00 15.00      A    N  
ATOM   2878  HN  THR A 301      29.040  -4.814   7.910  1.00 15.00      A    H  
ATOM   2879  CA  THR A 301      30.228  -6.497   8.403  1.00 15.00      A    C  
ATOM   2880  CB  THR A 301      31.255  -5.520   9.002  1.00 15.00      A    C  
ATOM   2881  OG1 THR A 301      30.566  -4.389   9.552  1.00 15.00      A    O  
ATOM   2882  HG1 THR A 301      30.462  -3.715   8.870  1.00 15.00      A    H  
ATOM   2883  CG2 THR A 301      32.227  -5.047   7.931  1.00 15.00      A    C  
ATOM   2884  C   THR A 301      29.709  -7.422   9.499  1.00 15.00      A    C  
ATOM   2885  O   THR A 301      30.222  -8.522   9.700  1.00 15.00      A    O  
ATOM   2886  N   ARG A 302      28.665  -6.972  10.189  1.00 15.00      A    N  
ATOM   2887  HN  ARG A 302      28.297  -6.091   9.972  1.00 15.00      A    H  
ATOM   2888  CA  ARG A 302      28.060  -7.754  11.259  1.00 15.00      A    C  
ATOM   2889  CB  ARG A 302      27.130  -6.890  12.114  1.00 15.00      A    C  
ATOM   2890  CG  ARG A 302      27.851  -5.784  12.867  1.00 15.00      A    C  
ATOM   2891  CD  ARG A 302      26.978  -5.183  13.959  1.00 15.00      A    C  
ATOM   2892  NE  ARG A 302      25.757  -4.570  13.429  1.00 15.00      A    N  
ATOM   2893  HE  ARG A 302      25.036  -5.177  13.155  1.00 15.00      A    H  
ATOM   2894  CZ  ARG A 302      25.576  -3.252  13.301  1.00 15.00      A    C  
ATOM   2895  NH1 ARG A 302      26.537  -2.406  13.658  1.00 15.00      A    N  
ATOM   2896 HH11 ARG A 302      26.398  -1.378  13.558  1.00 15.00      A    H  
ATOM   2897 HH12 ARG A 302      27.438  -2.768  14.037  1.00 15.00      A    H  
ATOM   2898  NH2 ARG A 302      24.427  -2.781  12.824  1.00 15.00      A    N  
ATOM   2899 HH21 ARG A 302      24.284  -1.752  12.723  1.00 15.00      A    H  
ATOM   2900 HH22 ARG A 302      23.664  -3.435  12.551  1.00 15.00      A    H  
ATOM   2901  C   ARG A 302      27.318  -8.958  10.695  1.00 15.00      A    C  
ATOM   2902  O   ARG A 302      26.975  -9.892  11.420  1.00 15.00      A    O  
ATOM   2903  N   THR A 303      27.065  -8.927   9.392  1.00 15.00      A    N  
ATOM   2904  HN  THR A 303      27.348  -8.149   8.867  1.00 15.00      A    H  
ATOM   2905  CA  THR A 303      26.397 -10.027   8.725  1.00 15.00      A    C  
ATOM   2906  CB  THR A 303      25.767  -9.570   7.392  1.00 15.00      A    C  
ATOM   2907  OG1 THR A 303      25.228  -8.245   7.543  1.00 15.00      A    O  
ATOM   2908  HG1 THR A 303      25.351  -7.952   8.452  1.00 15.00      A    H  
ATOM   2909  CG2 THR A 303      24.645 -10.513   6.981  1.00 15.00      A    C  
ATOM   2910  C   THR A 303      27.423 -11.130   8.464  1.00 15.00      A    C  
ATOM   2911  O   THR A 303      27.113 -12.319   8.536  1.00 15.00      A    O  
ATOM   2912  N   LEU A 304      28.659 -10.712   8.196  1.00 15.00      A    N  
ATOM   2913  HN  LEU A 304      28.840  -9.750   8.173  1.00 15.00      A    H  
ATOM   2914  CA  LEU A 304      29.755 -11.638   7.941  1.00 15.00      A    C  
ATOM   2915  CB  LEU A 304      30.953 -10.892   7.345  1.00 15.00      A    C  
ATOM   2916  CG  LEU A 304      31.031 -10.828   5.819  1.00 15.00      A    C  
ATOM   2917  CD1 LEU A 304      32.119  -9.859   5.385  1.00 15.00      A    C  
ATOM   2918  CD2 LEU A 304      31.290 -12.211   5.243  1.00 15.00      A    C  
ATOM   2919  C   LEU A 304      30.180 -12.329   9.230  1.00 15.00      A    C  
ATOM   2920  O   LEU A 304      30.558 -13.501   9.224  1.00 15.00      A    O  
ATOM   2921  N   GLN A 305      30.097 -11.594  10.335  1.00 15.00      A    N  
ATOM   2922  HN  GLN A 305      29.786 -10.666  10.267  1.00 15.00      A    H  
ATOM   2923  CA  GLN A 305      30.473 -12.120  11.645  1.00 15.00      A    C  
ATOM   2924  CB  GLN A 305      30.465 -11.012  12.701  1.00 15.00      A    C  
ATOM   2925  CG  GLN A 305      31.589 -10.000  12.544  1.00 15.00      A    C  
ATOM   2926  CD  GLN A 305      31.646  -9.001  13.683  1.00 15.00      A    C  
ATOM   2927  OE1 GLN A 305      30.623  -8.633  14.261  1.00 15.00      A    O  
ATOM   2928  NE2 GLN A 305      32.847  -8.553  14.014  1.00 15.00      A    N  
ATOM   2929 HE21 GLN A 305      33.619  -8.886  13.512  1.00 15.00      A    H  
ATOM   2930 HE22 GLN A 305      32.913  -7.910  14.749  1.00 15.00      A    H  
ATOM   2931  C   GLN A 305      29.568 -13.273  12.074  1.00 15.00      A    C  
ATOM   2932  O   GLN A 305      29.913 -14.049  12.962  1.00 15.00      A    O  
ATOM   2933  N   ARG A 306      28.410 -13.385  11.439  1.00 15.00      A    N  
ATOM   2934  HN  ARG A 306      28.182 -12.739  10.738  1.00 15.00      A    H  
ATOM   2935  CA  ARG A 306      27.474 -14.451  11.761  1.00 15.00      A    C  
ATOM   2936  CB  ARG A 306      26.033 -13.938  11.764  1.00 15.00      A    C  
ATOM   2937  CG  ARG A 306      25.433 -13.819  13.155  1.00 15.00      A    C  
ATOM   2938  CD  ARG A 306      23.935 -13.571  13.092  1.00 15.00      A    C  
ATOM   2939  NE  ARG A 306      23.286 -13.812  14.382  1.00 15.00      A    N  
ATOM   2940  HE  ARG A 306      23.642 -13.327  15.159  1.00 15.00      A    H  
ATOM   2941  CZ  ARG A 306      22.252 -14.637  14.553  1.00 15.00      A    C  
ATOM   2942  NH1 ARG A 306      21.749 -15.299  13.516  1.00 15.00      A    N  
ATOM   2943 HH11 ARG A 306      20.942 -15.945  13.646  1.00 15.00      A    H  
ATOM   2944 HH12 ARG A 306      22.162 -15.175  12.568  1.00 15.00      A    H  
ATOM   2945  NH2 ARG A 306      21.725 -14.804  15.762  1.00 15.00      A    N  
ATOM   2946 HH21 ARG A 306      20.917 -15.448  15.899  1.00 15.00      A    H  
ATOM   2947 HH22 ARG A 306      22.117 -14.291  16.581  1.00 15.00      A    H  
ATOM   2948  C   ARG A 306      27.626 -15.631  10.805  1.00 15.00      A    C  
ATOM   2949  O   ARG A 306      26.941 -16.643  10.943  1.00 15.00      A    O  
ATOM   2950  N   PHE A 307      28.541 -15.504   9.851  1.00 15.00      A    N  
ATOM   2951  HN  PHE A 307      29.078 -14.681   9.806  1.00 15.00      A    H  
ATOM   2952  CA  PHE A 307      28.778 -16.559   8.874  1.00 15.00      A    C  
ATOM   2953  CB  PHE A 307      28.892 -15.980   7.458  1.00 15.00      A    C  
ATOM   2954  CG  PHE A 307      27.575 -15.579   6.850  1.00 15.00      A    C  
ATOM   2955  CD1 PHE A 307      26.459 -16.391   6.979  1.00 15.00      A    C  
ATOM   2956  CD2 PHE A 307      27.453 -14.392   6.144  1.00 15.00      A    C  
ATOM   2957  CE1 PHE A 307      25.249 -16.028   6.419  1.00 15.00      A    C  
ATOM   2958  CE2 PHE A 307      26.245 -14.022   5.582  1.00 15.00      A    C  
ATOM   2959  CZ  PHE A 307      25.142 -14.841   5.720  1.00 15.00      A    C  
ATOM   2960  C   PHE A 307      30.028 -17.361   9.223  1.00 15.00      A    C  
ATOM   2961  O   PHE A 307      30.861 -17.649   8.357  1.00 15.00      A    O  
ATOM   2962  N   LEU A 308      30.153 -17.718  10.495  1.00 15.00      A    N  
ATOM   2963  HN  LEU A 308      29.457 -17.455  11.133  1.00 15.00      A    H  
ATOM   2964  CA  LEU A 308      31.296 -18.489  10.965  1.00 15.00      A    C  
ATOM   2965  CB  LEU A 308      31.738 -18.018  12.355  1.00 15.00      A    C  
ATOM   2966  CG  LEU A 308      32.115 -16.540  12.494  1.00 15.00      A    C  
ATOM   2967  CD1 LEU A 308      32.477 -16.220  13.936  1.00 15.00      A    C  
ATOM   2968  CD2 LEU A 308      33.260 -16.181  11.561  1.00 15.00      A    C  
ATOM   2969  C   LEU A 308      30.959 -19.977  11.005  1.00 15.00      A    C  
ATOM   2970  O   LEU A 308      31.501 -20.764  10.235  1.00 15.00      A    O  
ATOM   2971  N   ALA A 309      30.046 -20.353  11.894  1.00 15.00      A    N  
ATOM   2972  HN  ALA A 309      29.634 -19.677  12.466  1.00 15.00      A    H  
ATOM   2973  CA  ALA A 309      29.645 -21.747  12.036  1.00 15.00      A    C  
ATOM   2974  CB  ALA A 309      28.935 -21.969  13.363  1.00 15.00      A    C  
ATOM   2975  C   ALA A 309      28.761 -22.195  10.872  1.00 15.00      A    C  
ATOM   2976  O   ALA A 309      27.643 -21.711  10.707  1.00 15.00      A    O  
ATOM   2977  N   LYS A 310      29.275 -23.121  10.070  1.00 15.00      A    N  
ATOM   2978  HN  LYS A 310      30.168 -23.472  10.264  1.00 15.00      A    H  
ATOM   2979  CA  LYS A 310      28.547 -23.636   8.917  1.00 15.00      A    C  
ATOM   2980  CB  LYS A 310      28.927 -22.871   7.632  1.00 15.00      A    C  
ATOM   2981  CG  LYS A 310      30.327 -22.260   7.617  1.00 15.00      A    C  
ATOM   2982  CD  LYS A 310      31.426 -23.318   7.639  1.00 15.00      A    C  
ATOM   2983  CE  LYS A 310      32.378 -23.096   8.805  1.00 15.00      A    C  
ATOM   2984  NZ  LYS A 310      33.486 -24.084   8.835  1.00 15.00      A    N  
ATOM   2985  HZ1 LYS A 310      34.011 -24.054   7.940  1.00 15.00      A    H  
ATOM   2986  HZ2 LYS A 310      33.107 -25.040   8.975  1.00 15.00      A    H  
ATOM   2987  HZ3 LYS A 310      34.140 -23.862   9.614  1.00 15.00      A    H  
ATOM   2988  C   LYS A 310      28.788 -25.136   8.722  1.00 15.00      A    C  
ATOM   2989  O   LYS A 310      29.851 -25.650   9.071  1.00 15.00      A    O  
ATOM   2990  N   THR A 311      27.797 -25.823   8.168  1.00 15.00      A    N  
ATOM   2991  HN  THR A 311      26.976 -25.355   7.915  1.00 15.00      A    H  
ATOM   2992  CA  THR A 311      27.902 -27.257   7.913  1.00 15.00      A    C  
ATOM   2993  CB  THR A 311      26.558 -27.974   8.181  1.00 15.00      A    C  
ATOM   2994  OG1 THR A 311      26.660 -29.365   7.843  1.00 15.00      A    O  
ATOM   2995  HG1 THR A 311      26.338 -29.896   8.582  1.00 15.00      A    H  
ATOM   2996  CG2 THR A 311      26.177 -27.851   9.647  1.00 15.00      A    C  
ATOM   2997  C   THR A 311      28.340 -27.491   6.463  1.00 15.00      A    C  
ATOM   2998  O   THR A 311      28.296 -26.567   5.650  1.00 15.00      A    O  
ATOM   2999  N   VAL A 312      28.733 -28.723   6.136  1.00 15.00      A    N  
ATOM   3000  HN  VAL A 312      28.697 -29.433   6.815  1.00 15.00      A    H  
ATOM   3001  CA  VAL A 312      29.204 -29.049   4.787  1.00 15.00      A    C  
ATOM   3002  CB  VAL A 312      29.774 -30.478   4.711  1.00 15.00      A    C  
ATOM   3003  CG1 VAL A 312      31.025 -30.592   5.575  1.00 15.00      A    C  
ATOM   3004  CG2 VAL A 312      28.731 -31.510   5.131  1.00 15.00      A    C  
ATOM   3005  C   VAL A 312      28.123 -28.871   3.712  1.00 15.00      A    C  
ATOM   3006  O   VAL A 312      28.425 -28.715   2.533  1.00 15.00      A    O  
ATOM   3007  N   HIS A 313      26.858 -28.900   4.109  1.00 15.00      A    N  
ATOM   3008  HN  HIS A 313      26.649 -29.019   5.062  1.00 15.00      A    H  
ATOM   3009  CA  HIS A 313      25.777 -28.746   3.142  1.00 15.00      A    C  
ATOM   3010  CB  HIS A 313      24.655 -29.759   3.378  1.00 15.00      A    C  
ATOM   3011  CG  HIS A 313      24.410 -30.650   2.201  1.00 15.00      A    C  
ATOM   3012  ND1 HIS A 313      25.075 -31.844   2.013  1.00 15.00      A    N  
ATOM   3013  HD1 HIS A 313      25.757 -32.221   2.611  1.00 15.00      A    H  
ATOM   3014  CD2 HIS A 313      23.574 -30.517   1.143  1.00 15.00      A    C  
ATOM   3015  CE1 HIS A 313      24.661 -32.406   0.891  1.00 15.00      A    C  
ATOM   3016  NE2 HIS A 313      23.751 -31.622   0.346  1.00 15.00      A    N  
ATOM   3017  HE2 HIS A 313      23.277 -31.803  -0.494  1.00 15.00      A    H  
ATOM   3018  C   HIS A 313      25.235 -27.326   3.105  1.00 15.00      A    C  
ATOM   3019  O   HIS A 313      24.498 -26.961   2.194  1.00 15.00      A    O  
ATOM   3020  N   ASN A 314      25.613 -26.525   4.090  1.00 15.00      A    N  
ATOM   3021  HN  ASN A 314      26.216 -26.867   4.784  1.00 15.00      A    H  
ATOM   3022  CA  ASN A 314      25.156 -25.140   4.162  1.00 15.00      A    C  
ATOM   3023  CB  ASN A 314      24.666 -24.801   5.572  1.00 15.00      A    C  
ATOM   3024  CG  ASN A 314      23.155 -24.703   5.662  1.00 15.00      A    C  
ATOM   3025  OD1 ASN A 314      22.475 -25.692   5.919  1.00 15.00      A    O  
ATOM   3026  ND2 ASN A 314      22.622 -23.508   5.454  1.00 15.00      A    N  
ATOM   3027 HD21 ASN A 314      23.221 -22.759   5.256  1.00 15.00      A    H  
ATOM   3028 HD22 ASN A 314      21.648 -23.423   5.512  1.00 15.00      A    H  
ATOM   3029  C   ASN A 314      26.270 -24.185   3.763  1.00 15.00      A    C  
ATOM   3030  O   ASN A 314      26.021 -23.039   3.383  1.00 15.00      A    O  
ATOM   3031  N   ASN A 315      27.499 -24.679   3.849  1.00 15.00      A    N  
ATOM   3032  HN  ASN A 315      27.617 -25.605   4.153  1.00 15.00      A    H  
ATOM   3033  CA  ASN A 315      28.684 -23.900   3.518  1.00 15.00      A    C  
ATOM   3034  CB  ASN A 315      29.962 -24.701   3.814  1.00 15.00      A    C  
ATOM   3035  CG  ASN A 315      31.050 -24.558   2.768  1.00 15.00      A    C  
ATOM   3036  OD1 ASN A 315      31.081 -25.299   1.790  1.00 15.00      A    O  
ATOM   3037  ND2 ASN A 315      31.945 -23.603   2.958  1.00 15.00      A    N  
ATOM   3038 HD21 ASN A 315      31.867 -23.048   3.761  1.00 15.00      A    H  
ATOM   3039 HD22 ASN A 315      32.662 -23.508   2.296  1.00 15.00      A    H  
ATOM   3040  C   ASN A 315      28.654 -23.387   2.080  1.00 15.00      A    C  
ATOM   3041  O   ASN A 315      29.084 -22.269   1.816  1.00 15.00      A    O  
ATOM   3042  N   LEU A 316      28.121 -24.192   1.165  1.00 15.00      A    N  
ATOM   3043  HN  LEU A 316      27.779 -25.068   1.439  1.00 15.00      A    H  
ATOM   3044  CA  LEU A 316      28.036 -23.801  -0.240  1.00 15.00      A    C  
ATOM   3045  CB  LEU A 316      27.345 -24.888  -1.064  1.00 15.00      A    C  
ATOM   3046  CG  LEU A 316      28.130 -26.186  -1.262  1.00 15.00      A    C  
ATOM   3047  CD1 LEU A 316      27.368 -27.365  -0.680  1.00 15.00      A    C  
ATOM   3048  CD2 LEU A 316      28.434 -26.410  -2.736  1.00 15.00      A    C  
ATOM   3049  C   LEU A 316      27.308 -22.470  -0.394  1.00 15.00      A    C  
ATOM   3050  O   LEU A 316      27.838 -21.524  -0.978  1.00 15.00      A    O  
ATOM   3051  N   ALA A 317      26.110 -22.393   0.170  1.00 15.00      A    N  
ATOM   3052  HN  ALA A 317      25.753 -23.172   0.644  1.00 15.00      A    H  
ATOM   3053  CA  ALA A 317      25.315 -21.175   0.108  1.00 15.00      A    C  
ATOM   3054  CB  ALA A 317      23.904 -21.439   0.617  1.00 15.00      A    C  
ATOM   3055  C   ALA A 317      25.976 -20.078   0.930  1.00 15.00      A    C  
ATOM   3056  O   ALA A 317      25.936 -18.902   0.564  1.00 15.00      A    O  
ATOM   3057  N   ILE A 318      26.596 -20.475   2.036  1.00 15.00      A    N  
ATOM   3058  HN  ILE A 318      26.587 -21.429   2.268  1.00 15.00      A    H  
ATOM   3059  CA  ILE A 318      27.280 -19.538   2.915  1.00 15.00      A    C  
ATOM   3060  CB  ILE A 318      27.725 -20.215   4.241  1.00 15.00      A    C  
ATOM   3061  CG1 ILE A 318      26.730 -19.905   5.371  1.00 15.00      A    C  
ATOM   3062  CG2 ILE A 318      29.135 -19.816   4.658  1.00 15.00      A    C  
ATOM   3063  CD1 ILE A 318      25.282 -20.188   5.027  1.00 15.00      A    C  
ATOM   3064  C   ILE A 318      28.446 -18.857   2.193  1.00 15.00      A    C  
ATOM   3065  O   ILE A 318      28.724 -17.683   2.423  1.00 15.00      A    O  
ATOM   3066  N   ARG A 319      29.110 -19.591   1.303  1.00 15.00      A    N  
ATOM   3067  HN  ARG A 319      28.845 -20.530   1.158  1.00 15.00      A    H  
ATOM   3068  CA  ARG A 319      30.228 -19.035   0.545  1.00 15.00      A    C  
ATOM   3069  CB  ARG A 319      31.023 -20.131  -0.170  1.00 15.00      A    C  
ATOM   3070  CG  ARG A 319      31.599 -21.189   0.751  1.00 15.00      A    C  
ATOM   3071  CD  ARG A 319      32.249 -20.573   1.979  1.00 15.00      A    C  
ATOM   3072  NE  ARG A 319      33.405 -19.753   1.640  1.00 15.00      A    N  
ATOM   3073  HE  ARG A 319      33.349 -19.202   0.825  1.00 15.00      A    H  
ATOM   3074  CZ  ARG A 319      34.520 -19.708   2.358  1.00 15.00      A    C  
ATOM   3075  NH1 ARG A 319      34.638 -20.424   3.462  1.00 15.00      A    N  
ATOM   3076 HH11 ARG A 319      35.522 -20.380   4.031  1.00 15.00      A    H  
ATOM   3077 HH12 ARG A 319      33.862 -21.031   3.777  1.00 15.00      A    H  
ATOM   3078  NH2 ARG A 319      35.508 -18.944   1.973  1.00 15.00      A    N  
ATOM   3079 HH21 ARG A 319      36.389 -18.902   2.527  1.00 15.00      A    H  
ATOM   3080 HH22 ARG A 319      35.415 -18.369   1.098  1.00 15.00      A    H  
ATOM   3081  C   ARG A 319      29.720 -18.027  -0.465  1.00 15.00      A    C  
ATOM   3082  O   ARG A 319      30.291 -16.948  -0.621  1.00 15.00      A    O  
ATOM   3083  N   GLN A 320      28.629 -18.381  -1.135  1.00 15.00      A    N  
ATOM   3084  HN  GLN A 320      28.219 -19.257  -0.954  1.00 15.00      A    H  
ATOM   3085  CA  GLN A 320      28.023 -17.504  -2.128  1.00 15.00      A    C  
ATOM   3086  CB  GLN A 320      26.872 -18.216  -2.845  1.00 15.00      A    C  
ATOM   3087  CG  GLN A 320      27.290 -19.475  -3.588  1.00 15.00      A    C  
ATOM   3088  CD  GLN A 320      26.109 -20.277  -4.104  1.00 15.00      A    C  
ATOM   3089  OE1 GLN A 320      25.539 -21.094  -3.387  1.00 15.00      A    O  
ATOM   3090  NE2 GLN A 320      25.739 -20.052  -5.356  1.00 15.00      A    N  
ATOM   3091 HE21 GLN A 320      26.242 -19.393  -5.876  1.00 15.00      A    H  
ATOM   3092 HE22 GLN A 320      24.980 -20.559  -5.711  1.00 15.00      A    H  
ATOM   3093  C   GLN A 320      27.526 -16.229  -1.455  1.00 15.00      A    C  
ATOM   3094  O   GLN A 320      27.618 -15.138  -2.013  1.00 15.00      A    O  
ATOM   3095  N   ARG A 321      27.011 -16.380  -0.242  1.00 15.00      A    N  
ATOM   3096  HN  ARG A 321      26.957 -17.283   0.143  1.00 15.00      A    H  
ATOM   3097  CA  ARG A 321      26.511 -15.250   0.524  1.00 15.00      A    C  
ATOM   3098  CB  ARG A 321      25.585 -15.730   1.644  1.00 15.00      A    C  
ATOM   3099  CG  ARG A 321      24.215 -16.189   1.166  1.00 15.00      A    C  
ATOM   3100  CD  ARG A 321      23.376 -15.018   0.676  1.00 15.00      A    C  
ATOM   3101  NE  ARG A 321      23.176 -14.020   1.728  1.00 15.00      A    N  
ATOM   3102  HE  ARG A 321      22.824 -14.341   2.587  1.00 15.00      A    H  
ATOM   3103  CZ  ARG A 321      23.427 -12.719   1.580  1.00 15.00      A    C  
ATOM   3104  NH1 ARG A 321      23.894 -12.257   0.424  1.00 15.00      A    N  
ATOM   3105 HH11 ARG A 321      24.096 -11.241   0.306  1.00 15.00      A    H  
ATOM   3106 HH12 ARG A 321      24.055 -12.908  -0.373  1.00 15.00      A    H  
ATOM   3107  NH2 ARG A 321      23.240 -11.887   2.599  1.00 15.00      A    N  
ATOM   3108 HH21 ARG A 321      22.889 -12.247   3.513  1.00 15.00      A    H  
ATOM   3109 HH22 ARG A 321      23.439 -10.871   2.490  1.00 15.00      A    H  
ATOM   3110  C   ARG A 321      27.662 -14.426   1.097  1.00 15.00      A    C  
ATOM   3111  O   ARG A 321      27.555 -13.207   1.226  1.00 15.00      A    O  
ATOM   3112  N   ARG A 322      28.761 -15.100   1.434  1.00 15.00      A    N  
ATOM   3113  HN  ARG A 322      28.782 -16.074   1.312  1.00 15.00      A    H  
ATOM   3114  CA  ARG A 322      29.934 -14.430   1.987  1.00 15.00      A    C  
ATOM   3115  CB  ARG A 322      30.914 -15.436   2.603  1.00 15.00      A    C  
ATOM   3116  CG  ARG A 322      30.732 -15.632   4.103  1.00 15.00      A    C  
ATOM   3117  CD  ARG A 322      31.437 -16.885   4.607  1.00 15.00      A    C  
ATOM   3118  NE  ARG A 322      32.896 -16.773   4.556  1.00 15.00      A    N  
ATOM   3119  HE  ARG A 322      33.287 -16.351   3.757  1.00 15.00      A    H  
ATOM   3120  CZ  ARG A 322      33.714 -17.221   5.516  1.00 15.00      A    C  
ATOM   3121  NH1 ARG A 322      33.221 -17.806   6.602  1.00 15.00      A    N  
ATOM   3122 HH11 ARG A 322      32.192 -17.919   6.721  1.00 15.00      A    H  
ATOM   3123 HH12 ARG A 322      33.865 -18.159   7.342  1.00 15.00      A    H  
ATOM   3124  NH2 ARG A 322      35.027 -17.065   5.398  1.00 15.00      A    N  
ATOM   3125 HH21 ARG A 322      35.426 -16.595   4.561  1.00 15.00      A    H  
ATOM   3126 HH22 ARG A 322      35.664 -17.418   6.146  1.00 15.00      A    H  
ATOM   3127  C   ARG A 322      30.619 -13.580   0.925  1.00 15.00      A    C  
ATOM   3128  O   ARG A 322      30.877 -12.397   1.146  1.00 15.00      A    O  
ATOM   3129  N   ALA A 323      30.892 -14.182  -0.232  1.00 15.00      A    N  
ATOM   3130  HN  ALA A 323      30.662 -15.133  -0.344  1.00 15.00      A    H  
ATOM   3131  CA  ALA A 323      31.533 -13.471  -1.334  1.00 15.00      A    C  
ATOM   3132  CB  ALA A 323      31.830 -14.426  -2.480  1.00 15.00      A    C  
ATOM   3133  C   ALA A 323      30.647 -12.324  -1.807  1.00 15.00      A    C  
ATOM   3134  O   ALA A 323      31.130 -11.246  -2.148  1.00 15.00      A    O  
ATOM   3135  N   GLN A 324      29.339 -12.563  -1.806  1.00 15.00      A    N  
ATOM   3136  HN  GLN A 324      29.017 -13.445  -1.527  1.00 15.00      A    H  
ATOM   3137  CA  GLN A 324      28.375 -11.551  -2.215  1.00 15.00      A    C  
ATOM   3138  CB  GLN A 324      26.957 -12.131  -2.180  1.00 15.00      A    C  
ATOM   3139  CG  GLN A 324      25.888 -11.173  -2.674  1.00 15.00      A    C  
ATOM   3140  CD  GLN A 324      25.945 -10.966  -4.172  1.00 15.00      A    C  
ATOM   3141  OE1 GLN A 324      26.190 -11.898  -4.933  1.00 15.00      A    O  
ATOM   3142  NE2 GLN A 324      25.744  -9.733  -4.603  1.00 15.00      A    N  
ATOM   3143 HE21 GLN A 324      25.576  -9.033  -3.940  1.00 15.00      A    H  
ATOM   3144 HE22 GLN A 324      25.774  -9.574  -5.568  1.00 15.00      A    H  
ATOM   3145  C   GLN A 324      28.459 -10.347  -1.283  1.00 15.00      A    C  
ATOM   3146  O   GLN A 324      28.288  -9.201  -1.703  1.00 15.00      A    O  
ATOM   3147  N   LEU A 325      28.733 -10.625  -0.015  1.00 15.00      A    N  
ATOM   3148  HN  LEU A 325      28.873 -11.560   0.246  1.00 15.00      A    H  
ATOM   3149  CA  LEU A 325      28.847  -9.588   0.994  1.00 15.00      A    C  
ATOM   3150  CB  LEU A 325      28.772 -10.200   2.394  1.00 15.00      A    C  
ATOM   3151  CG  LEU A 325      27.546  -9.830   3.228  1.00 15.00      A    C  
ATOM   3152  CD1 LEU A 325      26.262 -10.138   2.473  1.00 15.00      A    C  
ATOM   3153  CD2 LEU A 325      27.571 -10.560   4.559  1.00 15.00      A    C  
ATOM   3154  C   LEU A 325      30.147  -8.814   0.830  1.00 15.00      A    C  
ATOM   3155  O   LEU A 325      30.152  -7.585   0.882  1.00 15.00      A    O  
ATOM   3156  N   VAL A 326      31.245  -9.536   0.621  1.00 15.00      A    N  
ATOM   3157  HN  VAL A 326      31.174 -10.517   0.571  1.00 15.00      A    H  
ATOM   3158  CA  VAL A 326      32.550  -8.905   0.447  1.00 15.00      A    C  
ATOM   3159  CB  VAL A 326      33.686  -9.941   0.298  1.00 15.00      A    C  
ATOM   3160  CG1 VAL A 326      35.039  -9.248   0.214  1.00 15.00      A    C  
ATOM   3161  CG2 VAL A 326      33.669 -10.925   1.458  1.00 15.00      A    C  
ATOM   3162  C   VAL A 326      32.528  -7.980  -0.765  1.00 15.00      A    C  
ATOM   3163  O   VAL A 326      32.959  -6.826  -0.689  1.00 15.00      A    O  
ATOM   3164  N   ALA A 327      31.997  -8.487  -1.871  1.00 15.00      A    N  
ATOM   3165  HN  ALA A 327      31.689  -9.425  -1.870  1.00 15.00      A    H  
ATOM   3166  CA  ALA A 327      31.890  -7.711  -3.097  1.00 15.00      A    C  
ATOM   3167  CB  ALA A 327      31.333  -8.567  -4.223  1.00 15.00      A    C  
ATOM   3168  C   ALA A 327      31.013  -6.482  -2.874  1.00 15.00      A    C  
ATOM   3169  O   ALA A 327      31.260  -5.419  -3.444  1.00 15.00      A    O  
ATOM   3170  N   GLN A 328      29.997  -6.629  -2.028  1.00 15.00      A    N  
ATOM   3171  HN  GLN A 328      29.854  -7.501  -1.600  1.00 15.00      A    H  
ATOM   3172  CA  GLN A 328      29.095  -5.527  -1.720  1.00 15.00      A    C  
ATOM   3173  CB  GLN A 328      27.845  -6.023  -0.988  1.00 15.00      A    C  
ATOM   3174  CG  GLN A 328      26.635  -6.179  -1.895  1.00 15.00      A    C  
ATOM   3175  CD  GLN A 328      25.480  -6.917  -1.242  1.00 15.00      A    C  
ATOM   3176  OE1 GLN A 328      25.670  -7.860  -0.470  1.00 15.00      A    O  
ATOM   3177  NE2 GLN A 328      24.265  -6.483  -1.539  1.00 15.00      A    N  
ATOM   3178 HE21 GLN A 328      24.181  -5.720  -2.152  1.00 15.00      A    H  
ATOM   3179 HE22 GLN A 328      23.503  -6.938  -1.134  1.00 15.00      A    H  
ATOM   3180  C   GLN A 328      29.819  -4.446  -0.921  1.00 15.00      A    C  
ATOM   3181  O   GLN A 328      29.648  -3.254  -1.174  1.00 15.00      A    O  
ATOM   3182  N   ILE A 329      30.642  -4.871   0.035  1.00 15.00      A    N  
ATOM   3183  HN  ILE A 329      30.723  -5.836   0.202  1.00 15.00      A    H  
ATOM   3184  CA  ILE A 329      31.419  -3.939   0.848  1.00 15.00      A    C  
ATOM   3185  CB  ILE A 329      32.190  -4.664   1.978  1.00 15.00      A    C  
ATOM   3186  CG1 ILE A 329      31.235  -5.473   2.857  1.00 15.00      A    C  
ATOM   3187  CG2 ILE A 329      32.971  -3.669   2.825  1.00 15.00      A    C  
ATOM   3188  CD1 ILE A 329      31.936  -6.393   3.833  1.00 15.00      A    C  
ATOM   3189  C   ILE A 329      32.429  -3.229  -0.046  1.00 15.00      A    C  
ATOM   3190  O   ILE A 329      32.710  -2.043   0.125  1.00 15.00      A    O  
ATOM   3191  N   CYS A 330      32.957  -3.974  -1.010  1.00 15.00      A    N  
ATOM   3192  HN  CYS A 330      32.677  -4.913  -1.091  1.00 15.00      A    H  
ATOM   3193  CA  CYS A 330      33.933  -3.452  -1.951  1.00 15.00      A    C  
ATOM   3194  CB  CYS A 330      34.481  -4.592  -2.811  1.00 15.00      A    C  
ATOM   3195  SG  CYS A 330      35.923  -4.154  -3.804  1.00 15.00      A    S  
ATOM   3196  HG  CYS A 330      35.675  -4.493  -5.060  1.00 15.00      A    H  
ATOM   3197  C   CYS A 330      33.292  -2.395  -2.838  1.00 15.00      A    C  
ATOM   3198  O   CYS A 330      33.877  -1.340  -3.088  1.00 15.00      A    O  
ATOM   3199  N   ASP A 331      32.085  -2.687  -3.304  1.00 15.00      A    N  
ATOM   3200  HN  ASP A 331      31.684  -3.557  -3.083  1.00 15.00      A    H  
ATOM   3201  CA  ASP A 331      31.345  -1.767  -4.156  1.00 15.00      A    C  
ATOM   3202  CB  ASP A 331      30.019  -2.390  -4.596  1.00 15.00      A    C  
ATOM   3203  CG  ASP A 331      29.203  -1.483  -5.495  1.00 15.00      A    C  
ATOM   3204  OD1 ASP A 331      28.295  -0.802  -4.977  1.00 15.00      A    O  
ATOM   3205  OD2 ASP A 331      29.465  -1.456  -6.715  1.00 15.00      A    O  
ATOM   3206  C   ASP A 331      31.127  -0.422  -3.460  1.00 15.00      A    C  
ATOM   3207  O   ASP A 331      31.555   0.616  -3.965  1.00 15.00      A    O  
ATOM   3208  N   GLU A 332      30.496  -0.430  -2.286  1.00 15.00      A    N  
ATOM   3209  HN  GLU A 332      30.169  -1.278  -1.911  1.00 15.00      A    H  
ATOM   3210  CA  GLU A 332      30.266   0.813  -1.557  1.00 15.00      A    C  
ATOM   3211  CB  GLU A 332      29.379   0.591  -0.325  1.00 15.00      A    C  
ATOM   3212  CG  GLU A 332      29.681   1.503   0.861  1.00 15.00      A    C  
ATOM   3213  CD  GLU A 332      29.263   2.955   0.648  1.00 15.00      A    C  
ATOM   3214  OE1 GLU A 332      28.894   3.317  -0.492  1.00 15.00      A    O  
ATOM   3215  OE2 GLU A 332      29.328   3.751   1.620  1.00 15.00      A    O  
ATOM   3216  C   GLU A 332      31.594   1.490  -1.195  1.00 15.00      A    C  
ATOM   3217  O   GLU A 332      31.700   2.715  -1.201  1.00 15.00      A    O  
ATOM   3218  N   ALA A 333      32.620   0.690  -0.908  1.00 15.00      A    N  
ATOM   3219  HN  ALA A 333      32.493  -0.285  -0.930  1.00 15.00      A    H  
ATOM   3220  CA  ALA A 333      33.931   1.241  -0.571  1.00 15.00      A    C  
ATOM   3221  CB  ALA A 333      34.930   0.140  -0.246  1.00 15.00      A    C  
ATOM   3222  C   ALA A 333      34.440   2.109  -1.717  1.00 15.00      A    C  
ATOM   3223  O   ALA A 333      35.074   3.145  -1.498  1.00 15.00      A    O  
ATOM   3224  N   LEU A 334      34.123   1.688  -2.936  1.00 15.00      A    N  
ATOM   3225  HN  LEU A 334      33.595   0.861  -3.035  1.00 15.00      A    H  
ATOM   3226  CA  LEU A 334      34.520   2.417  -4.127  1.00 15.00      A    C  
ATOM   3227  CB  LEU A 334      34.428   1.517  -5.358  1.00 15.00      A    C  
ATOM   3228  CG  LEU A 334      35.563   0.507  -5.537  1.00 15.00      A    C  
ATOM   3229  CD1 LEU A 334      35.173  -0.560  -6.548  1.00 15.00      A    C  
ATOM   3230  CD2 LEU A 334      36.837   1.214  -5.975  1.00 15.00      A    C  
ATOM   3231  C   LEU A 334      33.634   3.640  -4.310  1.00 15.00      A    C  
ATOM   3232  O   LEU A 334      34.107   4.714  -4.685  1.00 15.00      A    O  
ATOM   3233  N   GLN A 335      32.346   3.468  -4.034  1.00 15.00      A    N  
ATOM   3234  HN  GLN A 335      32.033   2.580  -3.748  1.00 15.00      A    H  
ATOM   3235  CA  GLN A 335      31.384   4.553  -4.150  1.00 15.00      A    C  
ATOM   3236  CB  GLN A 335      29.964   4.054  -3.874  1.00 15.00      A    C  
ATOM   3237  CG  GLN A 335      29.538   2.880  -4.737  1.00 15.00      A    C  
ATOM   3238  CD  GLN A 335      28.058   2.890  -5.041  1.00 15.00      A    C  
ATOM   3239  OE1 GLN A 335      27.430   3.953  -5.109  1.00 15.00      A    O  
ATOM   3240  NE2 GLN A 335      27.479   1.715  -5.221  1.00 15.00      A    N  
ATOM   3241 HE21 GLN A 335      28.035   0.890  -5.142  1.00 15.00      A    H  
ATOM   3242 HE22 GLN A 335      26.531   1.699  -5.437  1.00 15.00      A    H  
ATOM   3243  C   GLN A 335      31.743   5.660  -3.170  1.00 15.00      A    C  
ATOM   3244  O   GLN A 335      31.695   6.844  -3.508  1.00 15.00      A    O  
ATOM   3245  N   TYR A 336      32.104   5.261  -1.956  1.00 15.00      A    N  
ATOM   3246  HN  TYR A 336      32.084   4.298  -1.746  1.00 15.00      A    H  
ATOM   3247  CA  TYR A 336      32.500   6.203  -0.921  1.00 15.00      A    C  
ATOM   3248  CB  TYR A 336      32.863   5.467   0.372  1.00 15.00      A    C  
ATOM   3249  CG  TYR A 336      33.385   6.370   1.465  1.00 15.00      A    C  
ATOM   3250  CD1 TYR A 336      32.547   7.272   2.102  1.00 15.00      A    C  
ATOM   3251  CD2 TYR A 336      34.719   6.321   1.855  1.00 15.00      A    C  
ATOM   3252  CE1 TYR A 336      33.018   8.103   3.097  1.00 15.00      A    C  
ATOM   3253  CE2 TYR A 336      35.198   7.148   2.851  1.00 15.00      A    C  
ATOM   3254  CZ  TYR A 336      34.341   8.039   3.469  1.00 15.00      A    C  
ATOM   3255  OH  TYR A 336      34.812   8.867   4.466  1.00 15.00      A    O  
ATOM   3256  HH  TYR A 336      35.621   9.290   4.172  1.00 15.00      A    H  
ATOM   3257  C   TYR A 336      33.677   7.044  -1.397  1.00 15.00      A    C  
ATOM   3258  O   TYR A 336      33.717   8.253  -1.175  1.00 15.00      A    O  
ATOM   3259  N   ALA A 337      34.619   6.395  -2.073  1.00 15.00      A    N  
ATOM   3260  HN  ALA A 337      34.517   5.431  -2.223  1.00 15.00      A    H  
ATOM   3261  CA  ALA A 337      35.797   7.071  -2.597  1.00 15.00      A    C  
ATOM   3262  CB  ALA A 337      36.818   6.053  -3.085  1.00 15.00      A    C  
ATOM   3263  C   ALA A 337      35.418   8.024  -3.724  1.00 15.00      A    C  
ATOM   3264  O   ALA A 337      35.795   9.194  -3.709  1.00 15.00      A    O  
ATOM   3265  N   ALA A 338      34.654   7.519  -4.686  1.00 15.00      A    N  
ATOM   3266  HN  ALA A 338      34.374   6.578  -4.627  1.00 15.00      A    H  
ATOM   3267  CA  ALA A 338      34.223   8.313  -5.832  1.00 15.00      A    C  
ATOM   3268  CB  ALA A 338      33.390   7.468  -6.784  1.00 15.00      A    C  
ATOM   3269  C   ALA A 338      33.454   9.562  -5.405  1.00 15.00      A    C  
ATOM   3270  O   ALA A 338      33.763  10.671  -5.831  1.00 15.00      A    O  
ATOM   3271  N   ARG A 339      32.480   9.390  -4.525  1.00 15.00      A    N  
ATOM   3272  HN  ARG A 339      32.292   8.487  -4.183  1.00 15.00      A    H  
ATOM   3273  CA  ARG A 339      31.674  10.515  -4.064  1.00 15.00      A    C  
ATOM   3274  CB  ARG A 339      30.333  10.044  -3.498  1.00 15.00      A    C  
ATOM   3275  CG  ARG A 339      30.424   9.414  -2.123  1.00 15.00      A    C  
ATOM   3276  CD  ARG A 339      29.146   8.682  -1.762  1.00 15.00      A    C  
ATOM   3277  NE  ARG A 339      29.244   8.091  -0.434  1.00 15.00      A    N  
ATOM   3278  HE  ARG A 339      29.379   8.705   0.318  1.00 15.00      A    H  
ATOM   3279  CZ  ARG A 339      29.164   6.784  -0.181  1.00 15.00      A    C  
ATOM   3280  NH1 ARG A 339      28.949   5.910  -1.160  1.00 15.00      A    N  
ATOM   3281 HH11 ARG A 339      28.850   6.231  -2.143  1.00 15.00      A    H  
ATOM   3282 HH12 ARG A 339      28.884   4.875  -0.939  1.00 15.00      A    H  
ATOM   3283  NH2 ARG A 339      29.328   6.353   1.059  1.00 15.00      A    N  
ATOM   3284 HH21 ARG A 339      29.525   7.027   1.824  1.00 15.00      A    H  
ATOM   3285 HH22 ARG A 339      29.268   5.319   1.275  1.00 15.00      A    H  
ATOM   3286  C   ARG A 339      32.419  11.404  -3.064  1.00 15.00      A    C  
ATOM   3287  O   ARG A 339      31.862  12.364  -2.545  1.00 15.00      A    O  
ATOM   3288  N   LEU A 340      33.669  11.071  -2.782  1.00 15.00      A    N  
ATOM   3289  HN  LEU A 340      34.058  10.269  -3.197  1.00 15.00      A    H  
ATOM   3290  CA  LEU A 340      34.479  11.872  -1.868  1.00 15.00      A    C  
ATOM   3291  CB  LEU A 340      35.166  10.990  -0.812  1.00 15.00      A    C  
ATOM   3292  CG  LEU A 340      36.028  11.711   0.236  1.00 15.00      A    C  
ATOM   3293  CD1 LEU A 340      35.254  12.847   0.887  1.00 15.00      A    C  
ATOM   3294  CD2 LEU A 340      36.523  10.736   1.293  1.00 15.00      A    C  
ATOM   3295  C   LEU A 340      35.512  12.651  -2.669  1.00 15.00      A    C  
ATOM   3296  O   LEU A 340      35.860  13.777  -2.339  1.00 15.00      A    O  
ATOM   3297  N   ARG A 341      35.958  12.044  -3.752  1.00 15.00      A    N  
ATOM   3298  HN  ARG A 341      35.617  11.152  -3.972  1.00 15.00      A    H  
ATOM   3299  CA  ARG A 341      36.954  12.643  -4.619  1.00 15.00      A    C  
ATOM   3300  CB  ARG A 341      37.629  11.544  -5.434  1.00 15.00      A    C  
ATOM   3301  CG  ARG A 341      36.683  10.763  -6.330  1.00 15.00      A    C  
ATOM   3302  CD  ARG A 341      37.434   9.869  -7.297  1.00 15.00      A    C  
ATOM   3303  NE  ARG A 341      36.776   9.836  -8.601  1.00 15.00      A    N  
ATOM   3304  HE  ARG A 341      35.904  10.288  -8.671  1.00 15.00      A    H  
ATOM   3305  CZ  ARG A 341      37.277   9.257  -9.693  1.00 15.00      A    C  
ATOM   3306  NH1 ARG A 341      38.462   8.650  -9.670  1.00 15.00      A    N  
ATOM   3307 HH11 ARG A 341      39.036   8.632  -8.786  1.00 15.00      A    H  
ATOM   3308 HH12 ARG A 341      38.835   8.199 -10.528  1.00 15.00      A    H  
ATOM   3309  NH2 ARG A 341      36.600   9.332 -10.831  1.00 15.00      A    N  
ATOM   3310 HH21 ARG A 341      35.683   9.850 -10.860  1.00 15.00      A    H  
ATOM   3311 HH22 ARG A 341      36.971   8.887 -11.695  1.00 15.00      A    H  
ATOM   3312  C   ARG A 341      36.343  13.668  -5.564  1.00 15.00      A    C  
ATOM   3313  O   ARG A 341      37.050  14.512  -6.119  1.00 15.00      A    O  
ATOM   3314  N   GLU A 342      35.035  13.585  -5.755  1.00 15.00      A    N  
ATOM   3315  HN  GLU A 342      34.529  12.882  -5.296  1.00 15.00      A    H  
ATOM   3316  CA  GLU A 342      34.345  14.491  -6.665  1.00 15.00      A    C  
ATOM   3317  CB  GLU A 342      33.607  13.685  -7.737  1.00 15.00      A    C  
ATOM   3318  CG  GLU A 342      34.515  12.757  -8.532  1.00 15.00      A    C  
ATOM   3319  CD  GLU A 342      33.772  11.630  -9.224  1.00 15.00      A    C  
ATOM   3320  OE1 GLU A 342      34.386  10.961 -10.089  1.00 15.00      A    O  
ATOM   3321  OE2 GLU A 342      32.592  11.396  -8.894  1.00 15.00      A    O  
ATOM   3322  C   GLU A 342      33.377  15.443  -5.961  1.00 15.00      A    C  
ATOM   3323  O   GLU A 342      33.041  16.496  -6.505  1.00 15.00      A    O  
ATOM   3324  N   LEU A 343      32.932  15.086  -4.758  1.00 15.00      A    N  
ATOM   3325  HN  LEU A 343      33.240  14.245  -4.360  1.00 15.00      A    H  
ATOM   3326  CA  LEU A 343      31.975  15.924  -4.028  1.00 15.00      A    C  
ATOM   3327  CB  LEU A 343      30.909  15.073  -3.334  1.00 15.00      A    C  
ATOM   3328  CG  LEU A 343      29.579  14.899  -4.068  1.00 15.00      A    C  
ATOM   3329  CD1 LEU A 343      28.789  16.201  -4.069  1.00 15.00      A    C  
ATOM   3330  CD2 LEU A 343      28.768  13.777  -3.436  1.00 15.00      A    C  
ATOM   3331  C   LEU A 343      32.614  16.873  -3.017  1.00 15.00      A    C  
ATOM   3332  O   LEU A 343      32.062  17.936  -2.734  1.00 15.00      A    O  
ATOM   3333  N   GLU A 344      33.760  16.501  -2.463  1.00 15.00      A    N  
ATOM   3334  HN  GLU A 344      34.177  15.653  -2.725  1.00 15.00      A    H  
ATOM   3335  CA  GLU A 344      34.413  17.344  -1.472  1.00 15.00      A    C  
ATOM   3336  CB  GLU A 344      34.113  16.849  -0.056  1.00 15.00      A    C  
ATOM   3337  CG  GLU A 344      34.651  17.752   1.045  1.00 15.00      A    C  
ATOM   3338  CD  GLU A 344      34.730  17.054   2.388  1.00 15.00      A    C  
ATOM   3339  OE1 GLU A 344      33.858  17.302   3.240  1.00 15.00      A    O  
ATOM   3340  OE2 GLU A 344      35.667  16.258   2.588  1.00 15.00      A    O  
ATOM   3341  C   GLU A 344      35.917  17.411  -1.692  1.00 15.00      A    C  
ATOM   3342  O   GLU A 344      36.619  16.410  -1.564  1.00 15.00      A    O  
ATOM   3343  N   PRO A 345      36.433  18.600  -2.024  1.00 15.00      A    N  
ATOM   3344  CA  PRO A 345      37.857  18.809  -2.246  1.00 15.00      A    C  
ATOM   3345  CB  PRO A 345      37.847  19.960  -3.257  1.00 15.00      A    C  
ATOM   3346  CG  PRO A 345      36.638  20.766  -2.913  1.00 15.00      A    C  
ATOM   3347  CD  PRO A 345      35.662  19.839  -2.230  1.00 15.00      A    C  
ATOM   3348  C   PRO A 345      38.560  19.242  -0.957  1.00 15.00      A    C  
ATOM   3349  O   PRO A 345      39.553  19.969  -0.987  1.00 15.00      A    O  
ATOM   3350  N   GLY A 346      38.048  18.769   0.175  1.00 15.00      A    N  
ATOM   3351  HN  GLY A 346      37.278  18.161   0.132  1.00 15.00      A    H  
ATOM   3352  CA  GLY A 346      38.605  19.128   1.471  1.00 15.00      A    C  
ATOM   3353  C   GLY A 346      39.983  18.550   1.735  1.00 15.00      A    C  
ATOM   3354  O   GLY A 346      40.744  19.101   2.530  1.00 15.00      A    O  
ATOM   3355  N   TRP A 347      40.316  17.461   1.053  1.00 15.00      A    N  
ATOM   3356  HN  TRP A 347      39.673  17.084   0.422  1.00 15.00      A    H  
ATOM   3357  CA  TRP A 347      41.609  16.802   1.226  1.00 15.00      A    C  
ATOM   3358  CB  TRP A 347      41.674  15.536   0.374  1.00 15.00      A    C  
ATOM   3359  CG  TRP A 347      42.325  14.372   1.061  1.00 15.00      A    C  
ATOM   3360  CD1 TRP A 347      43.656  14.200   1.313  1.00 15.00      A    C  
ATOM   3361  CD2 TRP A 347      41.670  13.213   1.578  1.00 15.00      A    C  
ATOM   3362  NE1 TRP A 347      43.870  13.003   1.951  1.00 15.00      A    N  
ATOM   3363  HE1 TRP A 347      44.743  12.658   2.238  1.00 15.00      A    H  
ATOM   3364  CE2 TRP A 347      42.666  12.378   2.127  1.00 15.00      A    C  
ATOM   3365  CE3 TRP A 347      40.339  12.803   1.630  1.00 15.00      A    C  
ATOM   3366  CZ2 TRP A 347      42.369  11.155   2.719  1.00 15.00      A    C  
ATOM   3367  CZ3 TRP A 347      40.046  11.591   2.218  1.00 15.00      A    C  
ATOM   3368  CH2 TRP A 347      41.054  10.780   2.754  1.00 15.00      A    C  
ATOM   3369  C   TRP A 347      42.791  17.721   0.881  1.00 15.00      A    C  
ATOM   3370  O   TRP A 347      43.910  17.510   1.343  1.00 15.00      A    O  
ATOM   3371  N   SER A 348      42.539  18.743   0.080  1.00 15.00      A    N  
ATOM   3372  HN  SER A 348      41.628  18.879  -0.252  1.00 15.00      A    H  
ATOM   3373  CA  SER A 348      43.588  19.668  -0.323  1.00 15.00      A    C  
ATOM   3374  CB  SER A 348      43.646  19.727  -1.850  1.00 15.00      A    C  
ATOM   3375  OG  SER A 348      42.343  19.583  -2.394  1.00 15.00      A    O  
ATOM   3376  HG  SER A 348      41.890  20.427  -2.362  1.00 15.00      A    H  
ATOM   3377  C   SER A 348      43.359  21.065   0.246  1.00 15.00      A    C  
ATOM   3378  O   SER A 348      43.926  22.040  -0.243  1.00 15.00      A    O  
ATOM   3379  N   ALA A 349      42.529  21.161   1.279  1.00 15.00      A    N  
ATOM   3380  HN  ALA A 349      42.116  20.346   1.645  1.00 15.00      A    H  
ATOM   3381  CA  ALA A 349      42.228  22.450   1.890  1.00 15.00      A    C  
ATOM   3382  CB  ALA A 349      40.897  22.397   2.625  1.00 15.00      A    C  
ATOM   3383  C   ALA A 349      43.343  22.904   2.830  1.00 15.00      A    C  
ATOM   3384  O   ALA A 349      43.899  23.991   2.674  1.00 15.00      A    O  
ATOM   3385  N   THR A 350      43.670  22.064   3.798  1.00 15.00      A    N  
ATOM   3386  HN  THR A 350      43.205  21.208   3.867  1.00 15.00      A    H  
ATOM   3387  CA  THR A 350      44.703  22.384   4.765  1.00 15.00      A    C  
ATOM   3388  CB  THR A 350      44.084  22.630   6.156  1.00 15.00      A    C  
ATOM   3389  OG1 THR A 350      42.841  21.917   6.259  1.00 15.00      A    O  
ATOM   3390  HG1 THR A 350      43.019  20.977   6.371  1.00 15.00      A    H  
ATOM   3391  CG2 THR A 350      43.825  24.115   6.360  1.00 15.00      A    C  
ATOM   3392  C   THR A 350      45.741  21.270   4.865  1.00 15.00      A    C  
ATOM   3393  O   THR A 350      45.389  20.100   5.013  1.00 15.00      A    O  
ATOM   3394  N   PRO A 351      47.032  21.622   4.768  1.00 15.00      A    N  
ATOM   3395  CA  PRO A 351      48.130  20.656   4.860  1.00 15.00      A    C  
ATOM   3396  CB  PRO A 351      49.355  21.443   4.364  1.00 15.00      A    C  
ATOM   3397  CG  PRO A 351      48.822  22.736   3.831  1.00 15.00      A    C  
ATOM   3398  CD  PRO A 351      47.531  22.983   4.552  1.00 15.00      A    C  
ATOM   3399  C   PRO A 351      48.353  20.205   6.302  1.00 15.00      A    C  
ATOM   3400  O   PRO A 351      47.986  20.907   7.246  1.00 15.00      A    O  
ATOM   3401  N   GLY A 352      48.962  19.039   6.468  1.00 15.00      A    N  
ATOM   3402  HN  GLY A 352      49.245  18.522   5.684  1.00 15.00      A    H  
ATOM   3403  CA  GLY A 352      49.218  18.529   7.796  1.00 15.00      A    C  
ATOM   3404  C   GLY A 352      50.504  17.740   7.869  1.00 15.00      A    C  
ATOM   3405  O   GLY A 352      51.141  17.486   6.850  1.00 15.00      A    O  
ATOM   3406  N   CYS A 353      50.875  17.344   9.077  1.00 15.00      A    N  
ATOM   3407  HN  CYS A 353      50.319  17.583   9.846  1.00 15.00      A    H  
ATOM   3408  CA  CYS A 353      52.095  16.578   9.296  1.00 15.00      A    C  
ATOM   3409  CB  CYS A 353      52.683  16.929  10.668  1.00 15.00      A    C  
ATOM   3410  SG  CYS A 353      54.338  16.274  10.981  1.00 15.00      A    S  
ATOM   3411  HG  CYS A 353      54.797  15.757   9.850  1.00 15.00      A    H  
ATOM   3412  C   CYS A 353      51.813  15.075   9.201  1.00 15.00      A    C  
ATOM   3413  O   CYS A 353      52.727  14.254   9.264  1.00 15.00      A    O  
ATOM   3414  N   GLN A 354      50.537  14.734   9.048  1.00 15.00      A    N  
ATOM   3415  HN  GLN A 354      49.862  15.441   8.997  1.00 15.00      A    H  
ATOM   3416  CA  GLN A 354      50.101  13.345   8.944  1.00 15.00      A    C  
ATOM   3417  CB  GLN A 354      50.137  12.692  10.332  1.00 15.00      A    C  
ATOM   3418  CG  GLN A 354      50.228  11.173  10.329  1.00 15.00      A    C  
ATOM   3419  CD  GLN A 354      51.646  10.669  10.147  1.00 15.00      A    C  
ATOM   3420  OE1 GLN A 354      52.074  10.373   9.037  1.00 15.00      A    O  
ATOM   3421  NE2 GLN A 354      52.387  10.576  11.243  1.00 15.00      A    N  
ATOM   3422 HE21 GLN A 354      51.989  10.829  12.096  1.00 15.00      A    H  
ATOM   3423 HE22 GLN A 354      53.308  10.255  11.147  1.00 15.00      A    H  
ATOM   3424  C   GLN A 354      48.672  13.325   8.411  1.00 15.00      A    C  
ATOM   3425  O   GLN A 354      47.732  13.619   9.152  1.00 15.00      A    O  
ATOM   3426  N   LEU A 355      48.509  12.998   7.133  1.00 15.00      A    N  
ATOM   3427  HN  LEU A 355      49.294  12.772   6.589  1.00 15.00      A    H  
ATOM   3428  CA  LEU A 355      47.183  12.987   6.520  1.00 15.00      A    C  
ATOM   3429  CB  LEU A 355      47.042  14.183   5.573  1.00 15.00      A    C  
ATOM   3430  CG  LEU A 355      45.986  15.222   5.943  1.00 15.00      A    C  
ATOM   3431  CD1 LEU A 355      46.506  16.138   7.040  1.00 15.00      A    C  
ATOM   3432  CD2 LEU A 355      45.577  16.024   4.717  1.00 15.00      A    C  
ATOM   3433  C   LEU A 355      46.894  11.709   5.740  1.00 15.00      A    C  
ATOM   3434  O   LEU A 355      45.971  11.687   4.926  1.00 15.00      A    O  
ATOM   3435  N   HIS A 356      47.661  10.647   5.987  1.00 15.00      A    N  
ATOM   3436  HN  HIS A 356      48.378  10.717   6.651  1.00 15.00      A    H  
ATOM   3437  CA  HIS A 356      47.462   9.378   5.272  1.00 15.00      A    C  
ATOM   3438  CB  HIS A 356      46.059   8.805   5.548  1.00 15.00      A    C  
ATOM   3439  CG  HIS A 356      46.034   7.464   6.214  1.00 15.00      A    C  
ATOM   3440  ND1 HIS A 356      46.283   6.282   5.554  1.00 15.00      A    N  
ATOM   3441  HD1 HIS A 356      46.495   6.184   4.586  1.00 15.00      A    H  
ATOM   3442  CD2 HIS A 356      45.745   7.119   7.493  1.00 15.00      A    C  
ATOM   3443  CE1 HIS A 356      46.149   5.273   6.392  1.00 15.00      A    C  
ATOM   3444  NE2 HIS A 356      45.820   5.756   7.573  1.00 15.00      A    N  
ATOM   3445  HE2 HIS A 356      45.577   5.210   8.354  1.00 15.00      A    H  
ATOM   3446  C   HIS A 356      47.640   9.605   3.769  1.00 15.00      A    C  
ATOM   3447  O   HIS A 356      46.798   9.214   2.958  1.00 15.00      A    O  
ATOM   3448  N   ASP A 357      48.745  10.241   3.415  1.00 15.00      A    N  
ATOM   3449  HN  ASP A 357      49.396  10.497   4.111  1.00 15.00      A    H  
ATOM   3450  CA  ASP A 357      49.053  10.571   2.024  1.00 15.00      A    C  
ATOM   3451  CB  ASP A 357      50.117  11.671   1.965  1.00 15.00      A    C  
ATOM   3452  CG  ASP A 357      51.323  11.347   2.822  1.00 15.00      A    C  
ATOM   3453  OD1 ASP A 357      51.166  11.295   4.065  1.00 15.00      A    O  
ATOM   3454  OD2 ASP A 357      52.418  11.140   2.259  1.00 15.00      A    O  
ATOM   3455  C   ASP A 357      49.522   9.363   1.230  1.00 15.00      A    C  
ATOM   3456  O   ASP A 357      49.589   9.410   0.003  1.00 15.00      A    O  
ATOM   3457  N   ALA A 358      49.835   8.279   1.930  1.00 15.00      A    N  
ATOM   3458  HN  ALA A 358      49.769   8.310   2.905  1.00 15.00      A    H  
ATOM   3459  CA  ALA A 358      50.295   7.048   1.287  1.00 15.00      A    C  
ATOM   3460  CB  ALA A 358      50.949   6.136   2.311  1.00 15.00      A    C  
ATOM   3461  C   ALA A 358      49.152   6.318   0.576  1.00 15.00      A    C  
ATOM   3462  O   ALA A 358      49.303   5.172   0.160  1.00 15.00      A    O  
ATOM   3463  N   GLU A 359      48.009   6.982   0.470  1.00 15.00      A    N  
ATOM   3464  HN  GLU A 359      47.947   7.878   0.858  1.00 15.00      A    H  
ATOM   3465  CA  GLU A 359      46.841   6.417  -0.188  1.00 15.00      A    C  
ATOM   3466  CB  GLU A 359      45.595   6.690   0.656  1.00 15.00      A    C  
ATOM   3467  CG  GLU A 359      45.020   5.463   1.347  1.00 15.00      A    C  
ATOM   3468  CD  GLU A 359      46.002   4.776   2.270  1.00 15.00      A    C  
ATOM   3469  OE1 GLU A 359      46.171   3.545   2.152  1.00 15.00      A    O  
ATOM   3470  OE2 GLU A 359      46.611   5.459   3.122  1.00 15.00      A    O  
ATOM   3471  C   GLU A 359      46.666   7.033  -1.573  1.00 15.00      A    C  
ATOM   3472  O   GLU A 359      46.645   6.327  -2.578  1.00 15.00      A    O  
ATOM   3473  N   GLN A 360      46.510   8.357  -1.601  1.00 15.00      A    N  
ATOM   3474  HN  GLN A 360      46.521   8.843  -0.748  1.00 15.00      A    H  
ATOM   3475  CA  GLN A 360      46.339   9.122  -2.844  1.00 15.00      A    C  
ATOM   3476  CB  GLN A 360      47.469   8.853  -3.846  1.00 15.00      A    C  
ATOM   3477  CG  GLN A 360      48.828   9.385  -3.414  1.00 15.00      A    C  
ATOM   3478  CD  GLN A 360      49.936   8.364  -3.595  1.00 15.00      A    C  
ATOM   3479  OE1 GLN A 360      50.186   7.548  -2.718  1.00 15.00      A    O  
ATOM   3480  NE2 GLN A 360      50.612   8.404  -4.735  1.00 15.00      A    N  
ATOM   3481 HE21 GLN A 360      50.370   9.081  -5.395  1.00 15.00      A    H  
ATOM   3482 HE22 GLN A 360      51.325   7.743  -4.872  1.00 15.00      A    H  
ATOM   3483  C   GLN A 360      44.965   8.943  -3.502  1.00 15.00      A    C  
ATOM   3484  O   GLN A 360      44.485   9.854  -4.176  1.00 15.00      A    O  
ATOM   3485  N   LEU A 361      44.353   7.779  -3.298  1.00 15.00      A    N  
ATOM   3486  HN  LEU A 361      44.812   7.096  -2.763  1.00 15.00      A    H  
ATOM   3487  CA  LEU A 361      43.048   7.452  -3.874  1.00 15.00      A    C  
ATOM   3488  CB  LEU A 361      42.546   6.127  -3.295  1.00 15.00      A    C  
ATOM   3489  CG  LEU A 361      41.102   5.736  -3.621  1.00 15.00      A    C  
ATOM   3490  CD1 LEU A 361      40.737   4.442  -2.912  1.00 15.00      A    C  
ATOM   3491  CD2 LEU A 361      40.902   5.601  -5.121  1.00 15.00      A    C  
ATOM   3492  C   LEU A 361      41.984   8.541  -3.686  1.00 15.00      A    C  
ATOM   3493  O   LEU A 361      41.484   9.095  -4.657  1.00 15.00      A    O  
ATOM   3494  N   TRP A 362      41.636   8.834  -2.437  1.00 15.00      A    N  
ATOM   3495  HN  TRP A 362      42.077   8.366  -1.699  1.00 15.00      A    H  
ATOM   3496  CA  TRP A 362      40.609   9.833  -2.126  1.00 15.00      A    C  
ATOM   3497  CB  TRP A 362      40.207   9.718  -0.653  1.00 15.00      A    C  
ATOM   3498  CG  TRP A 362      39.499   8.452  -0.278  1.00 15.00      A    C  
ATOM   3499  CD1 TRP A 362      38.168   8.200  -0.405  1.00 15.00      A    C  
ATOM   3500  CD2 TRP A 362      40.075   7.274   0.311  1.00 15.00      A    C  
ATOM   3501  NE1 TRP A 362      37.874   6.944   0.060  1.00 15.00      A    N  
ATOM   3502  HE1 TRP A 362      36.982   6.538   0.072  1.00 15.00      A    H  
ATOM   3503  CE2 TRP A 362      39.026   6.353   0.504  1.00 15.00      A    C  
ATOM   3504  CE3 TRP A 362      41.371   6.906   0.690  1.00 15.00      A    C  
ATOM   3505  CZ2 TRP A 362      39.230   5.091   1.059  1.00 15.00      A    C  
ATOM   3506  CZ3 TRP A 362      41.571   5.652   1.241  1.00 15.00      A    C  
ATOM   3507  CH2 TRP A 362      40.507   4.759   1.421  1.00 15.00      A    C  
ATOM   3508  C   TRP A 362      41.059  11.274  -2.395  1.00 15.00      A    C  
ATOM   3509  O   TRP A 362      40.805  12.153  -1.575  1.00 15.00      A    O  
ATOM   3510  N   LEU A 363      41.715  11.519  -3.526  1.00 15.00      A    N  
ATOM   3511  HN  LEU A 363      41.868  10.780  -4.161  1.00 15.00      A    H  
ATOM   3512  CA  LEU A 363      42.181  12.863  -3.871  1.00 15.00      A    C  
ATOM   3513  CB  LEU A 363      43.114  13.460  -2.807  1.00 15.00      A    C  
ATOM   3514  CG  LEU A 363      44.409  12.708  -2.491  1.00 15.00      A    C  
ATOM   3515  CD1 LEU A 363      44.196  11.707  -1.369  1.00 15.00      A    C  
ATOM   3516  CD2 LEU A 363      45.493  13.696  -2.113  1.00 15.00      A    C  
ATOM   3517  C   LEU A 363      42.819  12.898  -5.250  1.00 15.00      A    C  
ATOM   3518  O   LEU A 363      43.972  13.309  -5.417  1.00 15.00      A    O  
ATOM   3519  N   ASP A 364      42.058  12.458  -6.235  1.00 15.00      A    N  
ATOM   3520  HN  ASP A 364      41.147  12.127  -6.030  1.00 15.00      A    H  
ATOM   3521  CA  ASP A 364      42.523  12.421  -7.614  1.00 15.00      A    C  
ATOM   3522  CB  ASP A 364      41.657  11.529  -8.525  1.00 15.00      A    C  
ATOM   3523  CG  ASP A 364      40.708  10.605  -7.787  1.00 15.00      A    C  
ATOM   3524  OD1 ASP A 364      40.559   9.442  -8.209  1.00 15.00      A    O  
ATOM   3525  OD2 ASP A 364      40.083  11.049  -6.806  1.00 15.00      A    O  
ATOM   3526  C   ASP A 364      42.662  13.823  -8.206  1.00 15.00      A    C  
ATOM   3527  O   ASP A 364      43.776  14.243  -8.516  1.00 15.00      A    O  
ATOM   3528  N   PRO A 365      41.556  14.595  -8.362  1.00 15.00      A    N  
ATOM   3529  CA  PRO A 365      41.630  15.944  -8.931  1.00 15.00      A    C  
ATOM   3530  CB  PRO A 365      40.163  16.383  -9.049  1.00 15.00      A    C  
ATOM   3531  CG  PRO A 365      39.361  15.136  -8.898  1.00 15.00      A    C  
ATOM   3532  CD  PRO A 365      40.164  14.238  -8.006  1.00 15.00      A    C  
ATOM   3533  C   PRO A 365      42.373  16.890  -8.001  1.00 15.00      A    C  
ATOM   3534  O   PRO A 365      43.071  17.806  -8.449  1.00 15.00      A    O  
ATOM   3535  N   LEU A 366      42.233  16.633  -6.705  1.00 15.00      A    N  
ATOM   3536  HN  LEU A 366      41.682  15.866  -6.436  1.00 15.00      A    H  
ATOM   3537  CA  LEU A 366      42.861  17.442  -5.667  1.00 15.00      A    C  
ATOM   3538  CB  LEU A 366      42.460  16.933  -4.277  1.00 15.00      A    C  
ATOM   3539  CG  LEU A 366      40.980  17.065  -3.900  1.00 15.00      A    C  
ATOM   3540  CD1 LEU A 366      40.327  18.207  -4.660  1.00 15.00      A    C  
ATOM   3541  CD2 LEU A 366      40.234  15.760  -4.134  1.00 15.00      A    C  
ATOM   3542  C   LEU A 366      44.378  17.469  -5.803  1.00 15.00      A    C  
ATOM   3543  O   LEU A 366      45.032  18.393  -5.332  1.00 15.00      A    O  
ATOM   3544  N   ARG A 367      44.932  16.460  -6.457  1.00 15.00      A    N  
ATOM   3545  HN  ARG A 367      44.359  15.745  -6.817  1.00 15.00      A    H  
ATOM   3546  CA  ARG A 367      46.371  16.382  -6.653  1.00 15.00      A    C  
ATOM   3547  CB  ARG A 367      46.963  15.270  -5.797  1.00 15.00      A    C  
ATOM   3548  CG  ARG A 367      47.673  15.748  -4.542  1.00 15.00      A    C  
ATOM   3549  CD  ARG A 367      48.234  14.572  -3.755  1.00 15.00      A    C  
ATOM   3550  NE  ARG A 367      49.137  13.744  -4.559  1.00 15.00      A    N  
ATOM   3551  HE  ARG A 367      50.074  14.032  -4.611  1.00 15.00      A    H  
ATOM   3552  CZ  ARG A 367      48.767  12.639  -5.216  1.00 15.00      A    C  
ATOM   3553  NH1 ARG A 367      47.505  12.220  -5.176  1.00 15.00      A    N  
ATOM   3554 HH11 ARG A 367      47.219  11.359  -5.692  1.00 15.00      A    H  
ATOM   3555 HH12 ARG A 367      46.793  12.753  -4.633  1.00 15.00      A    H  
ATOM   3556  NH2 ARG A 367      49.656  11.976  -5.944  1.00 15.00      A    N  
ATOM   3557 HH21 ARG A 367      50.641  12.308  -6.004  1.00 15.00      A    H  
ATOM   3558 HH22 ARG A 367      49.374  11.118  -6.462  1.00 15.00      A    H  
ATOM   3559  C   ARG A 367      46.708  16.150  -8.119  1.00 15.00      A    C  
ATOM   3560  O   ARG A 367      47.681  15.470  -8.446  1.00 15.00      A    O  
ATOM   3561  N   ALA A 368      45.896  16.717  -8.999  1.00 15.00      A    N  
ATOM   3562  HN  ALA A 368      45.139  17.246  -8.674  1.00 15.00      A    H  
ATOM   3563  CA  ALA A 368      46.110  16.576 -10.436  1.00 15.00      A    C  
ATOM   3564  CB  ALA A 368      45.311  15.407 -10.989  1.00 15.00      A    C  
ATOM   3565  C   ALA A 368      45.744  17.856 -11.172  1.00 15.00      A    C  
ATOM   3566  O   ALA A 368      46.440  18.278 -12.092  1.00 15.00      A    O  
ATOM   3567  N   GLN A 369      44.654  18.485 -10.746  1.00 15.00      A    N  
ATOM   3568  HN  GLN A 369      44.150  18.115  -9.991  1.00 15.00      A    H  
ATOM   3569  CA  GLN A 369      44.190  19.719 -11.370  1.00 15.00      A    C  
ATOM   3570  CB  GLN A 369      42.675  19.854 -11.216  1.00 15.00      A    C  
ATOM   3571  CG  GLN A 369      41.896  19.601 -12.495  1.00 15.00      A    C  
ATOM   3572  CD  GLN A 369      40.403  19.503 -12.253  1.00 15.00      A    C  
ATOM   3573  OE1 GLN A 369      39.693  20.505 -12.252  1.00 15.00      A    O  
ATOM   3574  NE2 GLN A 369      39.913  18.288 -12.058  1.00 15.00      A    N  
ATOM   3575 HE21 GLN A 369      40.531  17.532 -12.082  1.00 15.00      A    H  
ATOM   3576 HE22 GLN A 369      38.950  18.200 -11.896  1.00 15.00      A    H  
ATOM   3577  C   GLN A 369      44.884  20.933 -10.768  1.00 15.00      A    C  
ATOM   3578  O   GLN A 369      44.545  22.072 -11.081  1.00 15.00      A    O  
ATOM   3579  N   THR A 370      45.844  20.679  -9.895  1.00 15.00      A    N  
ATOM   3580  HN  THR A 370      46.064  19.751  -9.687  1.00 15.00      A    H  
ATOM   3581  CA  THR A 370      46.589  21.745  -9.248  1.00 15.00      A    C  
ATOM   3582  CB  THR A 370      46.391  21.720  -7.712  1.00 15.00      A    C  
ATOM   3583  OG1 THR A 370      46.750  22.990  -7.150  1.00 15.00      A    O  
ATOM   3584  HG1 THR A 370      47.588  22.900  -6.684  1.00 15.00      A    H  
ATOM   3585  CG2 THR A 370      44.944  21.404  -7.345  1.00 15.00      A    C  
ATOM   3586  C   THR A 370      48.073  21.589  -9.554  1.00 15.00      A    C  
ATOM   3587  O   THR A 370      48.702  22.468 -10.142  1.00 15.00      A    O  
ATOM   3588  N   ASP A 371      48.617  20.446  -9.170  1.00 15.00      A    N  
ATOM   3589  HN  ASP A 371      48.060  19.782  -8.714  1.00 15.00      A    H  
ATOM   3590  CA  ASP A 371      50.024  20.154  -9.380  1.00 15.00      A    C  
ATOM   3591  CB  ASP A 371      50.547  19.313  -8.223  1.00 15.00      A    C  
ATOM   3592  CG  ASP A 371      50.290  19.947  -6.876  1.00 15.00      A    C  
ATOM   3593  OD1 ASP A 371      51.175  20.676  -6.390  1.00 15.00      A    O  
ATOM   3594  OD2 ASP A 371      49.205  19.706  -6.309  1.00 15.00      A    O  
ATOM   3595  C   ASP A 371      50.240  19.403 -10.684  1.00 15.00      A    C  
ATOM   3596  O   ASP A 371      50.353  18.174 -10.687  1.00 15.00      A    O  
ATOM   3597  N   GLU A 372      50.303  20.152 -11.781  1.00 15.00      A    N  
ATOM   3598  HN  GLU A 372      50.198  21.126 -11.692  1.00 15.00      A    H  
ATOM   3599  CA  GLU A 372      50.493  19.587 -13.118  1.00 15.00      A    C  
ATOM   3600  CB  GLU A 372      50.707  20.705 -14.141  1.00 15.00      A    C  
ATOM   3601  CG  GLU A 372      49.531  21.649 -14.311  1.00 15.00      A    C  
ATOM   3602  CD  GLU A 372      49.802  22.710 -15.360  1.00 15.00      A    C  
ATOM   3603  OE1 GLU A 372      50.285  23.802 -14.989  1.00 15.00      A    O  
ATOM   3604  OE2 GLU A 372      49.549  22.445 -16.554  1.00 15.00      A    O  
ATOM   3605  C   GLU A 372      51.674  18.617 -13.193  1.00 15.00      A    C  
ATOM   3606  O   GLU A 372      51.530  17.478 -13.633  1.00 15.00      A    O  
ATOM   3607  N   THR A 373      52.844  19.072 -12.775  1.00 15.00      A    N  
ATOM   3608  HN  THR A 373      52.912  19.993 -12.446  1.00 15.00      A    H  
ATOM   3609  CA  THR A 373      54.039  18.245 -12.831  1.00 15.00      A    C  
ATOM   3610  CB  THR A 373      55.189  19.042 -13.491  1.00 15.00      A    C  
ATOM   3611  OG1 THR A 373      55.492  20.202 -12.704  1.00 15.00      A    O  
ATOM   3612  HG1 THR A 373      56.409  20.164 -12.417  1.00 15.00      A    H  
ATOM   3613  CG2 THR A 373      56.439  18.193 -13.675  1.00 15.00      A    C  
ATOM   3614  C   THR A 373      54.461  17.752 -11.442  1.00 15.00      A    C  
ATOM   3615  O   THR A 373      55.234  16.801 -11.315  1.00 15.00      A    O  
ATOM   3616  N   PHE A 374      53.922  18.378 -10.406  1.00 15.00      A    N  
ATOM   3617  HN  PHE A 374      53.268  19.088 -10.568  1.00 15.00      A    H  
ATOM   3618  CA  PHE A 374      54.265  18.028  -9.031  1.00 15.00      A    C  
ATOM   3619  CB  PHE A 374      53.815  19.129  -8.066  1.00 15.00      A    C  
ATOM   3620  CG  PHE A 374      54.861  20.150  -7.733  1.00 15.00      A    C  
ATOM   3621  CD1 PHE A 374      54.997  21.297  -8.496  1.00 15.00      A    C  
ATOM   3622  CD2 PHE A 374      55.700  19.970  -6.645  1.00 15.00      A    C  
ATOM   3623  CE1 PHE A 374      55.950  22.246  -8.183  1.00 15.00      A    C  
ATOM   3624  CE2 PHE A 374      56.657  20.913  -6.326  1.00 15.00      A    C  
ATOM   3625  CZ  PHE A 374      56.782  22.054  -7.096  1.00 15.00      A    C  
ATOM   3626  C   PHE A 374      53.680  16.689  -8.591  1.00 15.00      A    C  
ATOM   3627  O   PHE A 374      54.366  15.667  -8.595  1.00 15.00      A    O  
ATOM   3628  N   LEU A 375      52.405  16.693  -8.234  1.00 15.00      A    N  
ATOM   3629  HN  LEU A 375      51.891  17.528  -8.295  1.00 15.00      A    H  
ATOM   3630  CA  LEU A 375      51.753  15.490  -7.741  1.00 15.00      A    C  
ATOM   3631  CB  LEU A 375      50.730  15.826  -6.654  1.00 15.00      A    C  
ATOM   3632  CG  LEU A 375      51.292  16.071  -5.245  1.00 15.00      A    C  
ATOM   3633  CD1 LEU A 375      52.294  14.988  -4.861  1.00 15.00      A    C  
ATOM   3634  CD2 LEU A 375      51.898  17.463  -5.114  1.00 15.00      A    C  
ATOM   3635  C   LEU A 375      51.147  14.610  -8.831  1.00 15.00      A    C  
ATOM   3636  O   LEU A 375      50.876  13.433  -8.588  1.00 15.00      A    O  
ATOM   3637  N   GLN A 376      50.931  15.165 -10.021  1.00 15.00      A    N  
ATOM   3638  HN  GLN A 376      51.136  16.114 -10.159  1.00 15.00      A    H  
ATOM   3639  CA  GLN A 376      50.360  14.385 -11.116  1.00 15.00      A    C  
ATOM   3640  CB  GLN A 376      49.905  15.270 -12.281  1.00 15.00      A    C  
ATOM   3641  CG  GLN A 376      49.438  14.492 -13.507  1.00 15.00      A    C  
ATOM   3642  CD  GLN A 376      48.097  13.810 -13.304  1.00 15.00      A    C  
ATOM   3643  OE1 GLN A 376      47.073  14.263 -13.811  1.00 15.00      A    O  
ATOM   3644  NE2 GLN A 376      48.089  12.714 -12.558  1.00 15.00      A    N  
ATOM   3645 HE21 GLN A 376      48.940  12.400 -12.181  1.00 15.00      A    H  
ATOM   3646 HE22 GLN A 376      47.228  12.274 -12.398  1.00 15.00      A    H  
ATOM   3647  C   GLN A 376      51.331  13.310 -11.593  1.00 15.00      A    C  
ATOM   3648  O   GLN A 376      50.916  12.203 -11.951  1.00 15.00      A    O  
ATOM   3649  N   ARG A 377      52.624  13.637 -11.599  1.00 15.00      A    N  
ATOM   3650  HN  ARG A 377      52.894  14.536 -11.318  1.00 15.00      A    H  
ATOM   3651  CA  ARG A 377      53.640  12.678 -12.016  1.00 15.00      A    C  
ATOM   3652  CB  ARG A 377      55.027  13.314 -12.097  1.00 15.00      A    C  
ATOM   3653  CG  ARG A 377      55.318  13.999 -13.421  1.00 15.00      A    C  
ATOM   3654  CD  ARG A 377      56.809  14.233 -13.605  1.00 15.00      A    C  
ATOM   3655  NE  ARG A 377      57.497  13.062 -14.164  1.00 15.00      A    N  
ATOM   3656  HE  ARG A 377      56.938  12.371 -14.579  1.00 15.00      A    H  
ATOM   3657  CZ  ARG A 377      58.822  12.893 -14.134  1.00 15.00      A    C  
ATOM   3658  NH1 ARG A 377      59.596  13.811 -13.566  1.00 15.00      A    N  
ATOM   3659 HH11 ARG A 377      60.630  13.684 -13.541  1.00 15.00      A    H  
ATOM   3660 HH12 ARG A 377      59.171  14.661 -13.142  1.00 15.00      A    H  
ATOM   3661  NH2 ARG A 377      59.373  11.814 -14.684  1.00 15.00      A    N  
ATOM   3662 HH21 ARG A 377      58.774  11.094 -15.144  1.00 15.00      A    H  
ATOM   3663 HH22 ARG A 377      60.406  11.684 -14.662  1.00 15.00      A    H  
ATOM   3664  C   ARG A 377      53.651  11.504 -11.056  1.00 15.00      A    C  
ATOM   3665  O   ARG A 377      53.581  10.345 -11.478  1.00 15.00      A    O  
ATOM   3666  N   ARG A 378      53.703  11.815  -9.761  1.00 15.00      A    N  
ATOM   3667  HN  ARG A 378      53.751  12.756  -9.498  1.00 15.00      A    H  
ATOM   3668  CA  ARG A 378      53.688  10.790  -8.726  1.00 15.00      A    C  
ATOM   3669  CB  ARG A 378      54.311  11.282  -7.420  1.00 15.00      A    C  
ATOM   3670  CG  ARG A 378      55.304  10.291  -6.833  1.00 15.00      A    C  
ATOM   3671  CD  ARG A 378      55.655  10.623  -5.395  1.00 15.00      A    C  
ATOM   3672  NE  ARG A 378      56.565   9.631  -4.812  1.00 15.00      A    N  
ATOM   3673  HE  ARG A 378      57.141   9.128  -5.438  1.00 15.00      A    H  
ATOM   3674  CZ  ARG A 378      56.629   9.357  -3.509  1.00 15.00      A    C  
ATOM   3675  NH1 ARG A 378      55.829   9.989  -2.658  1.00 15.00      A    N  
ATOM   3676 HH11 ARG A 378      55.873   9.779  -1.639  1.00 15.00      A    H  
ATOM   3677 HH12 ARG A 378      55.150  10.695  -3.009  1.00 15.00      A    H  
ATOM   3678  NH2 ARG A 378      57.500   8.460  -3.056  1.00 15.00      A    N  
ATOM   3679 HH21 ARG A 378      57.550   8.245  -2.039  1.00 15.00      A    H  
ATOM   3680 HH22 ARG A 378      58.137   7.966  -3.719  1.00 15.00      A    H  
ATOM   3681  C   ARG A 378      52.263  10.297  -8.508  1.00 15.00      A    C  
ATOM   3682  O   ARG A 378      51.701  10.373  -7.407  1.00 15.00      A    O  
ATOM   3683  N   LEU A 379      51.692   9.822  -9.597  1.00 15.00      A    N  
ATOM   3684  HN  LEU A 379      52.224   9.811 -10.425  1.00 15.00      A    H  
ATOM   3685  CA  LEU A 379      50.342   9.306  -9.638  1.00 15.00      A    C  
ATOM   3686  CB  LEU A 379      49.337  10.467  -9.641  1.00 15.00      A    C  
ATOM   3687  CG  LEU A 379      47.865  10.117  -9.416  1.00 15.00      A    C  
ATOM   3688  CD1 LEU A 379      47.690   9.390  -8.096  1.00 15.00      A    C  
ATOM   3689  CD2 LEU A 379      47.017  11.378  -9.446  1.00 15.00      A    C  
ATOM   3690  C   LEU A 379      50.207   8.490 -10.911  1.00 15.00      A    C  
ATOM   3691  O   LEU A 379      49.814   7.330 -10.883  1.00 15.00      A    O  
ATOM   3692  N   ARG A 380      50.573   9.102 -12.035  1.00 15.00      A    N  
ATOM   3693  HN  ARG A 380      50.875  10.040 -11.993  1.00 15.00      A    H  
ATOM   3694  CA  ARG A 380      50.523   8.424 -13.326  1.00 15.00      A    C  
ATOM   3695  CB  ARG A 380      50.507   9.442 -14.480  1.00 15.00      A    C  
ATOM   3696  CG  ARG A 380      50.526   8.819 -15.875  1.00 15.00      A    C  
ATOM   3697  CD  ARG A 380      50.597   9.877 -16.966  1.00 15.00      A    C  
ATOM   3698  NE  ARG A 380      49.304  10.530 -17.179  1.00 15.00      A    N  
ATOM   3699  HE  ARG A 380      48.514  10.090 -16.798  1.00 15.00      A    H  
ATOM   3700  CZ  ARG A 380      49.143  11.664 -17.862  1.00 15.00      A    C  
ATOM   3701  NH1 ARG A 380      50.193  12.276 -18.403  1.00 15.00      A    N  
ATOM   3702 HH11 ARG A 380      51.144  11.869 -18.299  1.00 15.00      A    H  
ATOM   3703 HH12 ARG A 380      50.067  13.163 -18.935  1.00 15.00      A    H  
ATOM   3704  NH2 ARG A 380      47.929  12.187 -18.003  1.00 15.00      A    N  
ATOM   3705 HH21 ARG A 380      47.099  11.712 -17.584  1.00 15.00      A    H  
ATOM   3706 HH22 ARG A 380      47.797  13.075 -18.532  1.00 15.00      A    H  
ATOM   3707  C   ARG A 380      51.708   7.471 -13.474  1.00 15.00      A    C  
ATOM   3708  O   ARG A 380      51.697   6.575 -14.315  1.00 15.00      A    O  
ATOM   3709  N   GLY A 381      52.714   7.651 -12.637  1.00 15.00      A    N  
ATOM   3710  HN  GLY A 381      52.658   8.353 -11.955  1.00 15.00      A    H  
ATOM   3711  CA  GLY A 381      53.890   6.812 -12.717  1.00 15.00      A    C  
ATOM   3712  C   GLY A 381      53.978   5.764 -11.623  1.00 15.00      A    C  
ATOM   3713  O   GLY A 381      54.472   4.668 -11.862  1.00 15.00      A    O  
ATOM   3714  N   ASP A 382      53.512   6.093 -10.428  1.00 15.00      A    N  
ATOM   3715  HN  ASP A 382      53.155   6.997 -10.281  1.00 15.00      A    H  
ATOM   3716  CA  ASP A 382      53.583   5.162  -9.301  1.00 15.00      A    C  
ATOM   3717  CB  ASP A 382      53.870   5.897  -7.984  1.00 15.00      A    C  
ATOM   3718  CG  ASP A 382      54.689   7.160  -8.151  1.00 15.00      A    C  
ATOM   3719  OD1 ASP A 382      55.745   7.287  -7.487  1.00 15.00      A    O  
ATOM   3720  OD2 ASP A 382      54.262   8.045  -8.923  1.00 15.00      A    O  
ATOM   3721  C   ASP A 382      52.319   4.333  -9.138  1.00 15.00      A    C  
ATOM   3722  O   ASP A 382      52.374   3.252  -8.563  1.00 15.00      A    O  
ATOM   3723  N   TRP A 383      51.193   4.850  -9.646  1.00 15.00      A    N  
ATOM   3724  HN  TRP A 383      51.243   5.716 -10.096  1.00 15.00      A    H  
ATOM   3725  CA  TRP A 383      49.882   4.170  -9.555  1.00 15.00      A    C  
ATOM   3726  CB  TRP A 383      49.618   3.173 -10.699  1.00 15.00      A    C  
ATOM   3727  CG  TRP A 383      50.844   2.604 -11.346  1.00 15.00      A    C  
ATOM   3728  CD1 TRP A 383      51.649   3.217 -12.261  1.00 15.00      A    C  
ATOM   3729  CD2 TRP A 383      51.395   1.301 -11.139  1.00 15.00      A    C  
ATOM   3730  NE1 TRP A 383      52.681   2.390 -12.618  1.00 15.00      A    N  
ATOM   3731  HE1 TRP A 383      53.398   2.615 -13.250  1.00 15.00      A    H  
ATOM   3732  CE2 TRP A 383      52.547   1.202 -11.944  1.00 15.00      A    C  
ATOM   3733  CE3 TRP A 383      51.032   0.214 -10.341  1.00 15.00      A    C  
ATOM   3734  CZ2 TRP A 383      53.336   0.054 -11.977  1.00 15.00      A    C  
ATOM   3735  CZ3 TRP A 383      51.814  -0.924 -10.376  1.00 15.00      A    C  
ATOM   3736  CH2 TRP A 383      52.954  -0.995 -11.185  1.00 15.00      A    C  
ATOM   3737  C   TRP A 383      49.617   3.551  -8.175  1.00 15.00      A    C  
ATOM   3738  O   TRP A 383      49.890   2.370  -7.939  1.00 15.00      A    O  
ATOM   3739  N   PRO A 384      49.038   4.344  -7.262  1.00 15.00      A    N  
ATOM   3740  CA  PRO A 384      48.764   3.932  -5.889  1.00 15.00      A    C  
ATOM   3741  CB  PRO A 384      48.534   5.258  -5.147  1.00 15.00      A    C  
ATOM   3742  CG  PRO A 384      48.727   6.340  -6.166  1.00 15.00      A    C  
ATOM   3743  CD  PRO A 384      48.567   5.702  -7.509  1.00 15.00      A    C  
ATOM   3744  C   PRO A 384      47.548   3.019  -5.740  1.00 15.00      A    C  
ATOM   3745  O   PRO A 384      46.468   3.454  -5.336  1.00 15.00      A    O  
ATOM   3746  N   ALA A 385      47.736   1.746  -6.035  1.00 15.00      A    N  
ATOM   3747  HN  ALA A 385      48.627   1.451  -6.343  1.00 15.00      A    H  
ATOM   3748  CA  ALA A 385      46.664   0.773  -5.908  1.00 15.00      A    C  
ATOM   3749  CB  ALA A 385      46.619  -0.131  -7.129  1.00 15.00      A    C  
ATOM   3750  C   ALA A 385      46.890  -0.045  -4.641  1.00 15.00      A    C  
ATOM   3751  O   ALA A 385      46.286  -1.101  -4.434  1.00 15.00      A    O  
ATOM   3752  N   GLU A 386      47.772   0.466  -3.795  1.00 15.00      A    N  
ATOM   3753  HN  GLU A 386      48.219   1.307  -4.037  1.00 15.00      A    H  
ATOM   3754  CA  GLU A 386      48.131  -0.185  -2.536  1.00 15.00      A    C  
ATOM   3755  CB  GLU A 386      49.480   0.333  -2.025  1.00 15.00      A    C  
ATOM   3756  CG  GLU A 386      50.684  -0.422  -2.577  1.00 15.00      A    C  
ATOM   3757  CD  GLU A 386      50.447  -0.950  -3.979  1.00 15.00      A    C  
ATOM   3758  OE1 GLU A 386      50.303  -0.131  -4.907  1.00 15.00      A    O  
ATOM   3759  OE2 GLU A 386      50.371  -2.188  -4.150  1.00 15.00      A    O  
ATOM   3760  C   GLU A 386      47.051  -0.014  -1.476  1.00 15.00      A    C  
ATOM   3761  O   GLU A 386      47.130  -0.601  -0.397  1.00 15.00      A    O  
ATOM   3762  N   VAL A 387      46.033   0.782  -1.791  1.00 15.00      A    N  
ATOM   3763  HN  VAL A 387      46.026   1.232  -2.664  1.00 15.00      A    H  
ATOM   3764  CA  VAL A 387      44.932   1.013  -0.863  1.00 15.00      A    C  
ATOM   3765  CB  VAL A 387      43.993   2.130  -1.368  1.00 15.00      A    C  
ATOM   3766  CG1 VAL A 387      42.942   2.473  -0.323  1.00 15.00      A    C  
ATOM   3767  CG2 VAL A 387      44.789   3.370  -1.746  1.00 15.00      A    C  
ATOM   3768  C   VAL A 387      44.143  -0.280  -0.691  1.00 15.00      A    C  
ATOM   3769  O   VAL A 387      43.557  -0.540   0.364  1.00 15.00      A    O  
ATOM   3770  N   GLY A 388      44.159  -1.099  -1.737  1.00 15.00      A    N  
ATOM   3771  HN  GLY A 388      44.653  -0.834  -2.542  1.00 15.00      A    H  
ATOM   3772  CA  GLY A 388      43.465  -2.370  -1.701  1.00 15.00      A    C  
ATOM   3773  C   GLY A 388      44.103  -3.315  -0.709  1.00 15.00      A    C  
ATOM   3774  O   GLY A 388      43.431  -4.152  -0.107  1.00 15.00      A    O  
ATOM   3775  N   ASN A 389      45.409  -3.164  -0.525  1.00 15.00      A    N  
ATOM   3776  HN  ASN A 389      45.884  -2.468  -1.024  1.00 15.00      A    H  
ATOM   3777  CA  ASN A 389      46.151  -3.995   0.408  1.00 15.00      A    C  
ATOM   3778  CB  ASN A 389      47.659  -3.825   0.210  1.00 15.00      A    C  
ATOM   3779  CG  ASN A 389      48.191  -4.638  -0.956  1.00 15.00      A    C  
ATOM   3780  OD1 ASN A 389      48.070  -4.240  -2.117  1.00 15.00      A    O  
ATOM   3781  ND2 ASN A 389      48.789  -5.782  -0.656  1.00 15.00      A    N  
ATOM   3782 HD21 ASN A 389      48.854  -6.038   0.288  1.00 15.00      A    H  
ATOM   3783 HD22 ASN A 389      49.146  -6.322  -1.390  1.00 15.00      A    H  
ATOM   3784  C   ASN A 389      45.754  -3.647   1.836  1.00 15.00      A    C  
ATOM   3785  O   ASN A 389      45.695  -4.515   2.704  1.00 15.00      A    O  
ATOM   3786  N   ARG A 390      45.460  -2.370   2.072  1.00 15.00      A    N  
ATOM   3787  HN  ARG A 390      45.526  -1.716   1.343  1.00 15.00      A    H  
ATOM   3788  CA  ARG A 390      45.043  -1.931   3.394  1.00 15.00      A    C  
ATOM   3789  CB  ARG A 390      45.268  -0.435   3.598  1.00 15.00      A    C  
ATOM   3790  CG  ARG A 390      45.356  -0.043   5.066  1.00 15.00      A    C  
ATOM   3791  CD  ARG A 390      45.340   1.465   5.264  1.00 15.00      A    C  
ATOM   3792  NE  ARG A 390      46.304   2.165   4.410  1.00 15.00      A    N  
ATOM   3793  HE  ARG A 390      45.927   2.735   3.683  1.00 15.00      A    H  
ATOM   3794  CZ  ARG A 390      47.638   2.086   4.522  1.00 15.00      A    C  
ATOM   3795  NH1 ARG A 390      48.206   1.321   5.450  1.00 15.00      A    N  
ATOM   3796 HH11 ARG A 390      49.242   1.271   5.521  1.00 15.00      A    H  
ATOM   3797 HH12 ARG A 390      47.617   0.766   6.102  1.00 15.00      A    H  
ATOM   3798  NH2 ARG A 390      48.411   2.793   3.708  1.00 15.00      A    N  
ATOM   3799 HH21 ARG A 390      49.446   2.739   3.784  1.00 15.00      A    H  
ATOM   3800 HH22 ARG A 390      47.974   3.412   2.976  1.00 15.00      A    H  
ATOM   3801  C   ARG A 390      43.579  -2.282   3.627  1.00 15.00      A    C  
ATOM   3802  O   ARG A 390      43.153  -2.497   4.760  1.00 15.00      A    O  
ATOM   3803  N   PHE A 391      42.815  -2.337   2.540  1.00 15.00      A    N  
ATOM   3804  HN  PHE A 391      43.212  -2.127   1.667  1.00 15.00      A    H  
ATOM   3805  CA  PHE A 391      41.401  -2.684   2.611  1.00 15.00      A    C  
ATOM   3806  CB  PHE A 391      40.742  -2.528   1.235  1.00 15.00      A    C  
ATOM   3807  CG  PHE A 391      39.280  -2.880   1.200  1.00 15.00      A    C  
ATOM   3808  CD1 PHE A 391      38.354  -2.137   1.915  1.00 15.00      A    C  
ATOM   3809  CD2 PHE A 391      38.832  -3.952   0.446  1.00 15.00      A    C  
ATOM   3810  CE1 PHE A 391      37.010  -2.458   1.880  1.00 15.00      A    C  
ATOM   3811  CE2 PHE A 391      37.490  -4.279   0.406  1.00 15.00      A    C  
ATOM   3812  CZ  PHE A 391      36.578  -3.531   1.124  1.00 15.00      A    C  
ATOM   3813  C   PHE A 391      41.247  -4.114   3.121  1.00 15.00      A    C  
ATOM   3814  O   PHE A 391      40.295  -4.436   3.835  1.00 15.00      A    O  
ATOM   3815  N   ALA A 392      42.206  -4.962   2.761  1.00 15.00      A    N  
ATOM   3816  HN  ALA A 392      42.935  -4.644   2.186  1.00 15.00      A    H  
ATOM   3817  CA  ALA A 392      42.199  -6.350   3.196  1.00 15.00      A    C  
ATOM   3818  CB  ALA A 392      43.326  -7.122   2.526  1.00 15.00      A    C  
ATOM   3819  C   ALA A 392      42.332  -6.418   4.712  1.00 15.00      A    C  
ATOM   3820  O   ALA A 392      41.710  -7.257   5.363  1.00 15.00      A    O  
ATOM   3821  N   ASN A 393      43.119  -5.496   5.263  1.00 15.00      A    N  
ATOM   3822  HN  ASN A 393      43.563  -4.843   4.681  1.00 15.00      A    H  
ATOM   3823  CA  ASN A 393      43.342  -5.424   6.703  1.00 15.00      A    C  
ATOM   3824  CB  ASN A 393      44.310  -4.285   7.047  1.00 15.00      A    C  
ATOM   3825  CG  ASN A 393      45.747  -4.745   7.209  1.00 15.00      A    C  
ATOM   3826  OD1 ASN A 393      46.152  -5.762   6.659  1.00 15.00      A    O  
ATOM   3827  ND2 ASN A 393      46.531  -3.990   7.966  1.00 15.00      A    N  
ATOM   3828 HD21 ASN A 393      46.148  -3.188   8.376  1.00 15.00      A    H  
ATOM   3829 HD22 ASN A 393      47.466  -4.264   8.075  1.00 15.00      A    H  
ATOM   3830  C   ASN A 393      42.029  -5.219   7.444  1.00 15.00      A    C  
ATOM   3831  O   ASN A 393      41.854  -5.695   8.568  1.00 15.00      A    O  
ATOM   3832  N   TRP A 394      41.103  -4.512   6.810  1.00 15.00      A    N  
ATOM   3833  HN  TRP A 394      41.297  -4.162   5.913  1.00 15.00      A    H  
ATOM   3834  CA  TRP A 394      39.804  -4.254   7.408  1.00 15.00      A    C  
ATOM   3835  CB  TRP A 394      39.098  -3.089   6.719  1.00 15.00      A    C  
ATOM   3836  CG  TRP A 394      39.032  -1.874   7.585  1.00 15.00      A    C  
ATOM   3837  CD1 TRP A 394      39.867  -0.797   7.550  1.00 15.00      A    C  
ATOM   3838  CD2 TRP A 394      38.090  -1.622   8.632  1.00 15.00      A    C  
ATOM   3839  NE1 TRP A 394      39.501   0.113   8.509  1.00 15.00      A    N  
ATOM   3840  HE1 TRP A 394      39.948   0.971   8.679  1.00 15.00      A    H  
ATOM   3841  CE2 TRP A 394      38.410  -0.370   9.186  1.00 15.00      A    C  
ATOM   3842  CE3 TRP A 394      37.003  -2.333   9.154  1.00 15.00      A    C  
ATOM   3843  CZ2 TRP A 394      37.684   0.186  10.238  1.00 15.00      A    C  
ATOM   3844  CZ3 TRP A 394      36.284  -1.778  10.195  1.00 15.00      A    C  
ATOM   3845  CH2 TRP A 394      36.628  -0.530  10.726  1.00 15.00      A    C  
ATOM   3846  C   TRP A 394      38.941  -5.505   7.376  1.00 15.00      A    C  
ATOM   3847  O   TRP A 394      38.286  -5.844   8.361  1.00 15.00      A    O  
ATOM   3848  N   LEU A 395      38.963  -6.201   6.246  1.00 15.00      A    N  
ATOM   3849  HN  LEU A 395      39.505  -5.877   5.495  1.00 15.00      A    H  
ATOM   3850  CA  LEU A 395      38.194  -7.429   6.090  1.00 15.00      A    C  
ATOM   3851  CB  LEU A 395      38.239  -7.911   4.641  1.00 15.00      A    C  
ATOM   3852  CG  LEU A 395      37.522  -7.024   3.621  1.00 15.00      A    C  
ATOM   3853  CD1 LEU A 395      37.935  -7.390   2.206  1.00 15.00      A    C  
ATOM   3854  CD2 LEU A 395      36.013  -7.132   3.784  1.00 15.00      A    C  
ATOM   3855  C   LEU A 395      38.725  -8.509   7.028  1.00 15.00      A    C  
ATOM   3856  O   LEU A 395      37.998  -9.416   7.429  1.00 15.00      A    O  
ATOM   3857  N   ASN A 396      39.997  -8.382   7.390  1.00 15.00      A    N  
ATOM   3858  HN  ASN A 396      40.523  -7.636   7.024  1.00 15.00      A    H  
ATOM   3859  CA  ASN A 396      40.642  -9.325   8.297  1.00 15.00      A    C  
ATOM   3860  CB  ASN A 396      42.167  -9.175   8.243  1.00 15.00      A    C  
ATOM   3861  CG  ASN A 396      42.790  -9.755   6.985  1.00 15.00      A    C  
ATOM   3862  OD1 ASN A 396      43.790  -9.246   6.487  1.00 15.00      A    O  
ATOM   3863  ND2 ASN A 396      42.212 -10.828   6.470  1.00 15.00      A    N  
ATOM   3864 HD21 ASN A 396      41.422 -11.190   6.919  1.00 15.00      A    H  
ATOM   3865 HD22 ASN A 396      42.601 -11.214   5.658  1.00 15.00      A    H  
ATOM   3866  C   ASN A 396      40.161  -9.109   9.728  1.00 15.00      A    C  
ATOM   3867  O   ASN A 396      40.427  -9.921  10.611  1.00 15.00      A    O  
ATOM   3868  N   ARG A 397      39.458  -8.007   9.949  1.00 15.00      A    N  
ATOM   3869  HN  ARG A 397      39.275  -7.397   9.199  1.00 15.00      A    H  
ATOM   3870  CA  ARG A 397      38.937  -7.680  11.268  1.00 15.00      A    C  
ATOM   3871  CB  ARG A 397      39.295  -6.239  11.639  1.00 15.00      A    C  
ATOM   3872  CG  ARG A 397      40.738  -6.063  12.080  1.00 15.00      A    C  
ATOM   3873  CD  ARG A 397      41.303  -4.729  11.623  1.00 15.00      A    C  
ATOM   3874  NE  ARG A 397      42.631  -4.479  12.190  1.00 15.00      A    N  
ATOM   3875  HE  ARG A 397      42.667  -3.984  13.037  1.00 15.00      A    H  
ATOM   3876  CZ  ARG A 397      43.775  -4.881  11.629  1.00 15.00      A    C  
ATOM   3877  NH1 ARG A 397      43.761  -5.550  10.481  1.00 15.00      A    N  
ATOM   3878 HH11 ARG A 397      42.850  -5.763  10.005  1.00 15.00      A    H  
ATOM   3879 HH12 ARG A 397      44.652  -5.867  10.044  1.00 15.00      A    H  
ATOM   3880  NH2 ARG A 397      44.936  -4.610  12.219  1.00 15.00      A    N  
ATOM   3881 HH21 ARG A 397      44.957  -4.085  13.118  1.00 15.00      A    H  
ATOM   3882 HH22 ARG A 397      45.830  -4.923  11.785  1.00 15.00      A    H  
ATOM   3883  C   ARG A 397      37.427  -7.884  11.318  1.00 15.00      A    C  
ATOM   3884  O   ARG A 397      36.787  -7.620  12.335  1.00 15.00      A    O  
ATOM   3885  N   ALA A 398      36.869  -8.356  10.211  1.00 15.00      A    N  
ATOM   3886  HN  ALA A 398      37.438  -8.548   9.433  1.00 15.00      A    H  
ATOM   3887  CA  ALA A 398      35.437  -8.609  10.124  1.00 15.00      A    C  
ATOM   3888  CB  ALA A 398      34.914  -8.225   8.748  1.00 15.00      A    C  
ATOM   3889  C   ALA A 398      35.159 -10.077  10.408  1.00 15.00      A    C  
ATOM   3890  O   ALA A 398      34.031 -10.549  10.292  1.00 15.00      A    O  
ATOM   3891  N   VAL A 399      36.211 -10.787  10.784  1.00 15.00      A    N  
ATOM   3892  HN  VAL A 399      37.082 -10.339  10.866  1.00 15.00      A    H  
ATOM   3893  CA  VAL A 399      36.125 -12.200  11.097  1.00 15.00      A    C  
ATOM   3894  CB  VAL A 399      36.751 -13.074   9.983  1.00 15.00      A    C  
ATOM   3895  CG1 VAL A 399      35.863 -13.099   8.748  1.00 15.00      A    C  
ATOM   3896  CG2 VAL A 399      38.150 -12.585   9.626  1.00 15.00      A    C  
ATOM   3897  C   VAL A 399      36.855 -12.473  12.402  1.00 15.00      A    C  
ATOM   3898  O   VAL A 399      37.802 -11.767  12.748  1.00 15.00      A    O  
ATOM   3899  N   SER A 400      36.407 -13.473  13.131  1.00 15.00      A    N  
ATOM   3900  HN  SER A 400      35.632 -13.986  12.826  1.00 15.00      A    H  
ATOM   3901  CA  SER A 400      37.042 -13.828  14.382  1.00 15.00      A    C  
ATOM   3902  CB  SER A 400      36.020 -14.468  15.325  1.00 15.00      A    C  
ATOM   3903  OG  SER A 400      34.945 -13.583  15.581  1.00 15.00      A    O  
ATOM   3904  HG  SER A 400      34.642 -13.707  16.484  1.00 15.00      A    H  
ATOM   3905  C   SER A 400      38.171 -14.808  14.119  1.00 15.00      A    C  
ATOM   3906  O   SER A 400      38.236 -15.415  13.047  1.00 15.00      A    O  
ATOM   3907  N   SER A 401      39.064 -14.954  15.085  1.00 15.00      A    N  
ATOM   3908  HN  SER A 401      38.986 -14.414  15.898  1.00 15.00      A    H  
ATOM   3909  CA  SER A 401      40.174 -15.884  14.970  1.00 15.00      A    C  
ATOM   3910  CB  SER A 401      41.230 -15.517  16.010  1.00 15.00      A    C  
ATOM   3911  OG  SER A 401      40.673 -14.655  16.996  1.00 15.00      A    O  
ATOM   3912  HG  SER A 401      40.626 -15.120  17.837  1.00 15.00      A    H  
ATOM   3913  C   SER A 401      39.658 -17.300  15.213  1.00 15.00      A    C  
ATOM   3914  O   SER A 401      40.103 -17.999  16.124  1.00 15.00      A    O  
ATOM   3915  N   ASP A 402      38.707 -17.702  14.390  1.00 15.00      A    N  
ATOM   3916  HN  ASP A 402      38.419 -17.102  13.665  1.00 15.00      A    H  
ATOM   3917  CA  ASP A 402      38.081 -18.995  14.512  1.00 15.00      A    C  
ATOM   3918  CB  ASP A 402      36.683 -18.967  13.905  1.00 15.00      A    C  
ATOM   3919  CG  ASP A 402      35.802 -20.049  14.481  1.00 15.00      A    C  
ATOM   3920  OD1 ASP A 402      36.303 -21.179  14.665  1.00 15.00      A    O  
ATOM   3921  OD2 ASP A 402      34.622 -19.764  14.760  1.00 15.00      A    O  
ATOM   3922  C   ASP A 402      38.912 -20.085  13.867  1.00 15.00      A    C  
ATOM   3923  O   ASP A 402      38.931 -20.237  12.642  1.00 15.00      A    O  
ATOM   3924  N   SER A 403      39.601 -20.840  14.704  1.00 15.00      A    N  
ATOM   3925  HN  SER A 403      39.556 -20.643  15.662  1.00 15.00      A    H  
ATOM   3926  CA  SER A 403      40.440 -21.932  14.253  1.00 15.00      A    C  
ATOM   3927  CB  SER A 403      41.170 -22.540  15.449  1.00 15.00      A    C  
ATOM   3928  OG  SER A 403      41.637 -21.516  16.315  1.00 15.00      A    O  
ATOM   3929  HG  SER A 403      41.259 -21.640  17.190  1.00 15.00      A    H  
ATOM   3930  C   SER A 403      39.633 -23.004  13.522  1.00 15.00      A    C  
ATOM   3931  O   SER A 403      40.202 -23.825  12.801  1.00 15.00      A    O  
ATOM   3932  N   GLN A 404      38.310 -22.983  13.691  1.00 15.00      A    N  
ATOM   3933  HN  GLN A 404      37.903 -22.280  14.257  1.00 15.00      A    H  
ATOM   3934  CA  GLN A 404      37.441 -23.956  13.041  1.00 15.00      A    C  
ATOM   3935  CB  GLN A 404      36.051 -23.965  13.681  1.00 15.00      A    C  
ATOM   3936  CG  GLN A 404      35.695 -25.277  14.359  1.00 15.00      A    C  
ATOM   3937  CD  GLN A 404      34.980 -25.078  15.680  1.00 15.00      A    C  
ATOM   3938  OE1 GLN A 404      33.754 -25.018  15.735  1.00 15.00      A    O  
ATOM   3939  NE2 GLN A 404      35.746 -24.985  16.755  1.00 15.00      A    N  
ATOM   3940 HE21 GLN A 404      36.714 -25.046  16.637  1.00 15.00      A    H  
ATOM   3941 HE22 GLN A 404      35.310 -24.848  17.620  1.00 15.00      A    H  
ATOM   3942  C   GLN A 404      37.338 -23.676  11.548  1.00 15.00      A    C  
ATOM   3943  O   GLN A 404      36.960 -24.546  10.768  1.00 15.00      A    O  
ATOM   3944  N   ILE A 405      37.651 -22.450  11.154  1.00 15.00      A    N  
ATOM   3945  HN  ILE A 405      37.897 -21.774  11.826  1.00 15.00      A    H  
ATOM   3946  CA  ILE A 405      37.621 -22.085   9.747  1.00 15.00      A    C  
ATOM   3947  CB  ILE A 405      36.923 -20.715   9.475  1.00 15.00      A    C  
ATOM   3948  CG1 ILE A 405      35.965 -20.335  10.602  1.00 15.00      A    C  
ATOM   3949  CG2 ILE A 405      37.915 -19.587   9.203  1.00 15.00      A    C  
ATOM   3950  CD1 ILE A 405      34.676 -21.123  10.616  1.00 15.00      A    C  
ATOM   3951  C   ILE A 405      39.041 -22.101   9.185  1.00 15.00      A    C  
ATOM   3952  O   ILE A 405      39.268 -22.534   8.057  1.00 15.00      A    O  
ATOM   3953  N   LEU A 406      39.995 -21.666  10.013  1.00 15.00      A    N  
ATOM   3954  HN  LEU A 406      39.739 -21.371  10.913  1.00 15.00      A    H  
ATOM   3955  CA  LEU A 406      41.401 -21.604   9.622  1.00 15.00      A    C  
ATOM   3956  CB  LEU A 406      42.221 -20.800  10.635  1.00 15.00      A    C  
ATOM   3957  CG  LEU A 406      42.252 -19.283  10.431  1.00 15.00      A    C  
ATOM   3958  CD1 LEU A 406      41.272 -18.586  11.359  1.00 15.00      A    C  
ATOM   3959  CD2 LEU A 406      43.659 -18.744  10.630  1.00 15.00      A    C  
ATOM   3960  C   LEU A 406      42.011 -22.986   9.433  1.00 15.00      A    C  
ATOM   3961  O   LEU A 406      42.628 -23.265   8.403  1.00 15.00      A    O  
ATOM   3962  N   GLY A 407      41.838 -23.853  10.422  1.00 15.00      A    N  
ATOM   3963  HN  GLY A 407      41.321 -23.587  11.214  1.00 15.00      A    H  
ATOM   3964  CA  GLY A 407      42.390 -25.197  10.339  1.00 15.00      A    C  
ATOM   3965  C   GLY A 407      41.517 -26.117   9.513  1.00 15.00      A    C  
ATOM   3966  O   GLY A 407      41.213 -27.237   9.924  1.00 15.00      A    O  
ATOM   3967  N   SER A 408      41.116 -25.638   8.347  1.00 15.00      A    N  
ATOM   3968  HN  SER A 408      41.417 -24.741   8.077  1.00 15.00      A    H  
ATOM   3969  CA  SER A 408      40.264 -26.386   7.443  1.00 15.00      A    C  
ATOM   3970  CB  SER A 408      38.812 -26.317   7.935  1.00 15.00      A    C  
ATOM   3971  OG  SER A 408      38.640 -27.022   9.150  1.00 15.00      A    O  
ATOM   3972  HG  SER A 408      39.508 -27.189   9.551  1.00 15.00      A    H  
ATOM   3973  C   SER A 408      40.354 -25.767   6.049  1.00 15.00      A    C  
ATOM   3974  O   SER A 408      40.817 -24.635   5.904  1.00 15.00      A    O  
ATOM   3975  N   PRO A 409      39.919 -26.494   5.000  1.00 15.00      A    N  
ATOM   3976  CA  PRO A 409      39.936 -25.982   3.620  1.00 15.00      A    C  
ATOM   3977  CB  PRO A 409      39.423 -27.164   2.787  1.00 15.00      A    C  
ATOM   3978  CG  PRO A 409      39.599 -28.362   3.658  1.00 15.00      A    C  
ATOM   3979  CD  PRO A 409      39.416 -27.878   5.066  1.00 15.00      A    C  
ATOM   3980  C   PRO A 409      39.000 -24.782   3.459  1.00 15.00      A    C  
ATOM   3981  O   PRO A 409      38.996 -24.108   2.426  1.00 15.00      A    O  
ATOM   3982  N   GLU A 410      38.215 -24.524   4.499  1.00 15.00      A    N  
ATOM   3983  HN  GLU A 410      38.277 -25.099   5.286  1.00 15.00      A    H  
ATOM   3984  CA  GLU A 410      37.277 -23.415   4.515  1.00 15.00      A    C  
ATOM   3985  CB  GLU A 410      36.465 -23.454   5.811  1.00 15.00      A    C  
ATOM   3986  CG  GLU A 410      35.078 -22.849   5.702  1.00 15.00      A    C  
ATOM   3987  CD  GLU A 410      34.992 -21.459   6.290  1.00 15.00      A    C  
ATOM   3988  OE1 GLU A 410      34.081 -21.224   7.102  1.00 15.00      A    O  
ATOM   3989  OE2 GLU A 410      35.822 -20.604   5.931  1.00 15.00      A    O  
ATOM   3990  C   GLU A 410      38.025 -22.088   4.392  1.00 15.00      A    C  
ATOM   3991  O   GLU A 410      37.632 -21.208   3.617  1.00 15.00      A    O  
ATOM   3992  N   ALA A 411      39.115 -21.960   5.146  1.00 15.00      A    N  
ATOM   3993  HN  ALA A 411      39.375 -22.696   5.745  1.00 15.00      A    H  
ATOM   3994  CA  ALA A 411      39.926 -20.750   5.117  1.00 15.00      A    C  
ATOM   3995  CB  ALA A 411      40.980 -20.780   6.211  1.00 15.00      A    C  
ATOM   3996  C   ALA A 411      40.588 -20.596   3.758  1.00 15.00      A    C  
ATOM   3997  O   ALA A 411      40.781 -19.482   3.272  1.00 15.00      A    O  
ATOM   3998  N   ALA A 412      40.917 -21.727   3.143  1.00 15.00      A    N  
ATOM   3999  HN  ALA A 412      40.729 -22.581   3.586  1.00 15.00      A    H  
ATOM   4000  CA  ALA A 412      41.545 -21.728   1.831  1.00 15.00      A    C  
ATOM   4001  CB  ALA A 412      41.939 -23.141   1.428  1.00 15.00      A    C  
ATOM   4002  C   ALA A 412      40.596 -21.119   0.808  1.00 15.00      A    C  
ATOM   4003  O   ALA A 412      41.010 -20.358  -0.070  1.00 15.00      A    O  
ATOM   4004  N   GLN A 413      39.315 -21.443   0.942  1.00 15.00      A    N  
ATOM   4005  HN  GLN A 413      39.049 -22.060   1.660  1.00 15.00      A    H  
ATOM   4006  CA  GLN A 413      38.300 -20.913   0.043  1.00 15.00      A    C  
ATOM   4007  CB  GLN A 413      36.988 -21.687   0.183  1.00 15.00      A    C  
ATOM   4008  CG  GLN A 413      36.095 -21.605  -1.044  1.00 15.00      A    C  
ATOM   4009  CD  GLN A 413      34.790 -22.356  -0.880  1.00 15.00      A    C  
ATOM   4010  OE1 GLN A 413      34.699 -23.318  -0.120  1.00 15.00      A    O  
ATOM   4011  NE2 GLN A 413      33.765 -21.922  -1.598  1.00 15.00      A    N  
ATOM   4012 HE21 GLN A 413      33.902 -21.152  -2.187  1.00 15.00      A    H  
ATOM   4013 HE22 GLN A 413      32.914 -22.396  -1.514  1.00 15.00      A    H  
ATOM   4014  C   GLN A 413      38.079 -19.433   0.330  1.00 15.00      A    C  
ATOM   4015  O   GLN A 413      37.625 -18.681  -0.530  1.00 15.00      A    O  
ATOM   4016  N   TRP A 414      38.413 -19.021   1.549  1.00 15.00      A    N  
ATOM   4017  HN  TRP A 414      38.770 -19.674   2.192  1.00 15.00      A    H  
ATOM   4018  CA  TRP A 414      38.272 -17.631   1.952  1.00 15.00      A    C  
ATOM   4019  CB  TRP A 414      38.394 -17.505   3.476  1.00 15.00      A    C  
ATOM   4020  CG  TRP A 414      38.235 -16.110   4.001  1.00 15.00      A    C  
ATOM   4021  CD1 TRP A 414      37.196 -15.257   3.765  1.00 15.00      A    C  
ATOM   4022  CD2 TRP A 414      39.144 -15.409   4.858  1.00 15.00      A    C  
ATOM   4023  NE1 TRP A 414      37.400 -14.070   4.425  1.00 15.00      A    N  
ATOM   4024  HE1 TRP A 414      36.794 -13.299   4.411  1.00 15.00      A    H  
ATOM   4025  CE2 TRP A 414      38.590 -14.137   5.102  1.00 15.00      A    C  
ATOM   4026  CE3 TRP A 414      40.371 -15.734   5.444  1.00 15.00      A    C  
ATOM   4027  CZ2 TRP A 414      39.221 -13.191   5.906  1.00 15.00      A    C  
ATOM   4028  CZ3 TRP A 414      40.996 -14.794   6.241  1.00 15.00      A    C  
ATOM   4029  CH2 TRP A 414      40.420 -13.538   6.465  1.00 15.00      A    C  
ATOM   4030  C   TRP A 414      39.336 -16.797   1.257  1.00 15.00      A    C  
ATOM   4031  O   TRP A 414      39.068 -15.699   0.776  1.00 15.00      A    O  
ATOM   4032  N   SER A 415      40.541 -17.344   1.188  1.00 15.00      A    N  
ATOM   4033  HN  SER A 415      40.694 -18.225   1.598  1.00 15.00      A    H  
ATOM   4034  CA  SER A 415      41.646 -16.668   0.541  1.00 15.00      A    C  
ATOM   4035  CB  SER A 415      42.937 -17.458   0.752  1.00 15.00      A    C  
ATOM   4036  OG  SER A 415      43.029 -17.911   2.092  1.00 15.00      A    O  
ATOM   4037  HG  SER A 415      42.870 -17.177   2.691  1.00 15.00      A    H  
ATOM   4038  C   SER A 415      41.373 -16.477  -0.950  1.00 15.00      A    C  
ATOM   4039  O   SER A 415      41.674 -15.422  -1.507  1.00 15.00      A    O  
ATOM   4040  N   GLN A 416      40.782 -17.487  -1.590  1.00 15.00      A    N  
ATOM   4041  HN  GLN A 416      40.548 -18.302  -1.094  1.00 15.00      A    H  
ATOM   4042  CA  GLN A 416      40.485 -17.404  -3.019  1.00 15.00      A    C  
ATOM   4043  CB  GLN A 416      40.171 -18.776  -3.644  1.00 15.00      A    C  
ATOM   4044  CG  GLN A 416      38.899 -19.454  -3.152  1.00 15.00      A    C  
ATOM   4045  CD  GLN A 416      37.658 -19.060  -3.938  1.00 15.00      A    C  
ATOM   4046  OE1 GLN A 416      37.721 -18.790  -5.134  1.00 15.00      A    O  
ATOM   4047  NE2 GLN A 416      36.522 -19.001  -3.258  1.00 15.00      A    N  
ATOM   4048 HE21 GLN A 416      36.544 -19.206  -2.297  1.00 15.00      A    H  
ATOM   4049 HE22 GLN A 416      35.707 -18.760  -3.741  1.00 15.00      A    H  
ATOM   4050  C   GLN A 416      39.410 -16.366  -3.334  1.00 15.00      A    C  
ATOM   4051  O   GLN A 416      39.564 -15.572  -4.260  1.00 15.00      A    O  
ATOM   4052  N   GLU A 417      38.329 -16.354  -2.557  1.00 15.00      A    N  
ATOM   4053  HN  GLU A 417      38.250 -17.000  -1.820  1.00 15.00      A    H  
ATOM   4054  CA  GLU A 417      37.257 -15.396  -2.791  1.00 15.00      A    C  
ATOM   4055  CB  GLU A 417      35.968 -15.760  -2.035  1.00 15.00      A    C  
ATOM   4056  CG  GLU A 417      36.086 -15.804  -0.521  1.00 15.00      A    C  
ATOM   4057  CD  GLU A 417      35.005 -16.654   0.123  1.00 15.00      A    C  
ATOM   4058  OE1 GLU A 417      34.656 -17.713  -0.446  1.00 15.00      A    O  
ATOM   4059  OE2 GLU A 417      34.531 -16.298   1.222  1.00 15.00      A    O  
ATOM   4060  C   GLU A 417      37.724 -13.979  -2.489  1.00 15.00      A    C  
ATOM   4061  O   GLU A 417      37.376 -13.035  -3.195  1.00 15.00      A    O  
ATOM   4062  N   LEU A 418      38.550 -13.854  -1.460  1.00 15.00      A    N  
ATOM   4063  HN  LEU A 418      38.796 -14.654  -0.947  1.00 15.00      A    H  
ATOM   4064  CA  LEU A 418      39.087 -12.566  -1.057  1.00 15.00      A    C  
ATOM   4065  CB  LEU A 418      39.816 -12.704   0.282  1.00 15.00      A    C  
ATOM   4066  CG  LEU A 418      39.347 -11.791   1.417  1.00 15.00      A    C  
ATOM   4067  CD1 LEU A 418      39.739 -10.350   1.140  1.00 15.00      A    C  
ATOM   4068  CD2 LEU A 418      37.845 -11.913   1.627  1.00 15.00      A    C  
ATOM   4069  C   LEU A 418      40.042 -12.025  -2.118  1.00 15.00      A    C  
ATOM   4070  O   LEU A 418      39.924 -10.875  -2.544  1.00 15.00      A    O  
ATOM   4071  N   SER A 419      40.972 -12.869  -2.562  1.00 15.00      A    N  
ATOM   4072  HN  SER A 419      40.991 -13.788  -2.214  1.00 15.00      A    H  
ATOM   4073  CA  SER A 419      41.957 -12.465  -3.559  1.00 15.00      A    C  
ATOM   4074  CB  SER A 419      43.075 -13.504  -3.695  1.00 15.00      A    C  
ATOM   4075  OG  SER A 419      42.548 -14.804  -3.893  1.00 15.00      A    O  
ATOM   4076  HG  SER A 419      42.356 -15.205  -3.034  1.00 15.00      A    H  
ATOM   4077  C   SER A 419      41.322 -12.181  -4.916  1.00 15.00      A    C  
ATOM   4078  O   SER A 419      41.680 -11.204  -5.577  1.00 15.00      A    O  
ATOM   4079  N   LYS A 420      40.370 -13.019  -5.324  1.00 15.00      A    N  
ATOM   4080  HN  LYS A 420      40.112 -13.774  -4.747  1.00 15.00      A    H  
ATOM   4081  CA  LYS A 420      39.708 -12.841  -6.612  1.00 15.00      A    C  
ATOM   4082  CB  LYS A 420      38.731 -13.993  -6.930  1.00 15.00      A    C  
ATOM   4083  CG  LYS A 420      37.353 -13.871  -6.283  1.00 15.00      A    C  
ATOM   4084  CD  LYS A 420      36.485 -15.099  -6.534  1.00 15.00      A    C  
ATOM   4085  CE  LYS A 420      35.016 -14.830  -6.214  1.00 15.00      A    C  
ATOM   4086  NZ  LYS A 420      34.767 -14.600  -4.764  1.00 15.00      A    N  
ATOM   4087  HZ1 LYS A 420      35.287 -15.282  -4.185  1.00 15.00      A    H  
ATOM   4088  HZ2 LYS A 420      33.752 -14.684  -4.553  1.00 15.00      A    H  
ATOM   4089  HZ3 LYS A 420      35.069 -13.629  -4.493  1.00 15.00      A    H  
ATOM   4090  C   LYS A 420      39.030 -11.471  -6.695  1.00 15.00      A    C  
ATOM   4091  O   LYS A 420      39.084 -10.804  -7.727  1.00 15.00      A    O  
ATOM   4092  N   GLU A 421      38.413 -11.045  -5.596  1.00 15.00      A    N  
ATOM   4093  HN  GLU A 421      38.390 -11.623  -4.800  1.00 15.00      A    H  
ATOM   4094  CA  GLU A 421      37.751  -9.749  -5.553  1.00 15.00      A    C  
ATOM   4095  CB  GLU A 421      36.677  -9.724  -4.472  1.00 15.00      A    C  
ATOM   4096  CG  GLU A 421      35.353 -10.299  -4.945  1.00 15.00      A    C  
ATOM   4097  CD  GLU A 421      34.630 -11.080  -3.875  1.00 15.00      A    C  
ATOM   4098  OE1 GLU A 421      34.186 -10.478  -2.885  1.00 15.00      A    O  
ATOM   4099  OE2 GLU A 421      34.494 -12.302  -4.039  1.00 15.00      A    O  
ATOM   4100  C   GLU A 421      38.768  -8.630  -5.365  1.00 15.00      A    C  
ATOM   4101  O   GLU A 421      38.599  -7.522  -5.876  1.00 15.00      A    O  
ATOM   4102  N   LEU A 422      39.838  -8.941  -4.647  1.00 15.00      A    N  
ATOM   4103  HN  LEU A 422      39.905  -9.838  -4.257  1.00 15.00      A    H  
ATOM   4104  CA  LEU A 422      40.903  -7.982  -4.406  1.00 15.00      A    C  
ATOM   4105  CB  LEU A 422      41.900  -8.523  -3.376  1.00 15.00      A    C  
ATOM   4106  CG  LEU A 422      42.171  -7.618  -2.172  1.00 15.00      A    C  
ATOM   4107  CD1 LEU A 422      40.956  -7.551  -1.259  1.00 15.00      A    C  
ATOM   4108  CD2 LEU A 422      43.402  -8.078  -1.411  1.00 15.00      A    C  
ATOM   4109  C   LEU A 422      41.618  -7.656  -5.713  1.00 15.00      A    C  
ATOM   4110  O   LEU A 422      42.090  -6.540  -5.912  1.00 15.00      A    O  
ATOM   4111  N   THR A 423      41.674  -8.636  -6.610  1.00 15.00      A    N  
ATOM   4112  HN  THR A 423      41.279  -9.509  -6.392  1.00 15.00      A    H  
ATOM   4113  CA  THR A 423      42.314  -8.446  -7.904  1.00 15.00      A    C  
ATOM   4114  CB  THR A 423      42.461  -9.775  -8.672  1.00 15.00      A    C  
ATOM   4115  OG1 THR A 423      43.084 -10.746  -7.818  1.00 15.00      A    O  
ATOM   4116  HG1 THR A 423      42.575 -10.833  -7.003  1.00 15.00      A    H  
ATOM   4117  CG2 THR A 423      43.320  -9.586  -9.914  1.00 15.00      A    C  
ATOM   4118  C   THR A 423      41.519  -7.449  -8.740  1.00 15.00      A    C  
ATOM   4119  O   THR A 423      42.080  -6.498  -9.286  1.00 15.00      A    O  
ATOM   4120  N   MET A 424      40.204  -7.641  -8.798  1.00 15.00      A    N  
ATOM   4121  HN  MET A 424      39.808  -8.407  -8.333  1.00 15.00      A    H  
ATOM   4122  CA  MET A 424      39.344  -6.737  -9.557  1.00 15.00      A    C  
ATOM   4123  CB  MET A 424      37.956  -7.336  -9.808  1.00 15.00      A    C  
ATOM   4124  CG  MET A 424      37.099  -7.520  -8.569  1.00 15.00      A    C  
ATOM   4125  SD  MET A 424      35.593  -8.456  -8.899  1.00 15.00      A    S  
ATOM   4126  CE  MET A 424      36.277 -10.002  -9.493  1.00 15.00      A    C  
ATOM   4127  C   MET A 424      39.256  -5.375  -8.871  1.00 15.00      A    C  
ATOM   4128  O   MET A 424      38.862  -4.384  -9.472  1.00 15.00      A    O  
ATOM   4129  N   PHE A 425      39.643  -5.337  -7.602  1.00 15.00      A    N  
ATOM   4130  HN  PHE A 425      39.932  -6.167  -7.166  1.00 15.00      A    H  
ATOM   4131  CA  PHE A 425      39.648  -4.098  -6.841  1.00 15.00      A    C  
ATOM   4132  CB  PHE A 425      39.602  -4.404  -5.341  1.00 15.00      A    C  
ATOM   4133  CG  PHE A 425      39.486  -3.191  -4.460  1.00 15.00      A    C  
ATOM   4134  CD1 PHE A 425      38.443  -2.296  -4.627  1.00 15.00      A    C  
ATOM   4135  CD2 PHE A 425      40.414  -2.950  -3.461  1.00 15.00      A    C  
ATOM   4136  CE1 PHE A 425      38.327  -1.184  -3.816  1.00 15.00      A    C  
ATOM   4137  CE2 PHE A 425      40.305  -1.838  -2.648  1.00 15.00      A    C  
ATOM   4138  CZ  PHE A 425      39.259  -0.955  -2.824  1.00 15.00      A    C  
ATOM   4139  C   PHE A 425      40.916  -3.326  -7.182  1.00 15.00      A    C  
ATOM   4140  O   PHE A 425      40.988  -2.111  -7.032  1.00 15.00      A    O  
ATOM   4141  N   LYS A 426      41.908  -4.066  -7.664  1.00 15.00      A    N  
ATOM   4142  HN  LYS A 426      41.764  -5.030  -7.777  1.00 15.00      A    H  
ATOM   4143  CA  LYS A 426      43.195  -3.505  -8.044  1.00 15.00      A    C  
ATOM   4144  CB  LYS A 426      44.276  -4.597  -8.019  1.00 15.00      A    C  
ATOM   4145  CG  LYS A 426      45.000  -4.768  -6.688  1.00 15.00      A    C  
ATOM   4146  CD  LYS A 426      46.146  -3.771  -6.551  1.00 15.00      A    C  
ATOM   4147  CE  LYS A 426      47.136  -4.182  -5.465  1.00 15.00      A    C  
ATOM   4148  NZ  LYS A 426      48.153  -3.122  -5.207  1.00 15.00      A    N  
ATOM   4149  HZ1 LYS A 426      48.797  -3.407  -4.435  1.00 15.00      A    H  
ATOM   4150  HZ2 LYS A 426      47.684  -2.236  -4.931  1.00 15.00      A    H  
ATOM   4151  HZ3 LYS A 426      48.720  -2.945  -6.060  1.00 15.00      A    H  
ATOM   4152  C   LYS A 426      43.127  -2.894  -9.441  1.00 15.00      A    C  
ATOM   4153  O   LYS A 426      43.688  -1.828  -9.685  1.00 15.00      A    O  
ATOM   4154  N   GLU A 427      42.437  -3.574 -10.354  1.00 15.00      A    N  
ATOM   4155  HN  GLU A 427      42.005  -4.422 -10.101  1.00 15.00      A    H  
ATOM   4156  CA  GLU A 427      42.312  -3.095 -11.729  1.00 15.00      A    C  
ATOM   4157  CB  GLU A 427      41.799  -4.194 -12.664  1.00 15.00      A    C  
ATOM   4158  CG  GLU A 427      40.473  -4.801 -12.249  1.00 15.00      A    C  
ATOM   4159  CD  GLU A 427      40.246  -6.173 -12.846  1.00 15.00      A    C  
ATOM   4160  OE1 GLU A 427      39.119  -6.438 -13.307  1.00 15.00      A    O  
ATOM   4161  OE2 GLU A 427      41.195  -6.985 -12.843  1.00 15.00      A    O  
ATOM   4162  C   GLU A 427      41.454  -1.836 -11.820  1.00 15.00      A    C  
ATOM   4163  O   GLU A 427      41.740  -0.939 -12.614  1.00 15.00      A    O  
ATOM   4164  N   ILE A 428      40.416  -1.757 -10.986  1.00 15.00      A    N  
ATOM   4165  HN  ILE A 428      40.227  -2.507 -10.381  1.00 15.00      A    H  
ATOM   4166  CA  ILE A 428      39.543  -0.580 -10.969  1.00 15.00      A    C  
ATOM   4167  CB  ILE A 428      38.177  -0.877 -10.299  1.00 15.00      A    C  
ATOM   4168  CG1 ILE A 428      37.525  -2.091 -10.972  1.00 15.00      A    C  
ATOM   4169  CG2 ILE A 428      37.242   0.322 -10.389  1.00 15.00      A    C  
ATOM   4170  CD1 ILE A 428      36.206  -2.505 -10.354  1.00 15.00      A    C  
ATOM   4171  C   ILE A 428      40.272   0.582 -10.276  1.00 15.00      A    C  
ATOM   4172  O   ILE A 428      39.775   1.702 -10.180  1.00 15.00      A    O  
ATOM   4173  N   LEU A 429      41.473   0.285  -9.797  1.00 15.00      A    N  
ATOM   4174  HN  LEU A 429      41.801  -0.633  -9.886  1.00 15.00      A    H  
ATOM   4175  CA  LEU A 429      42.323   1.270  -9.151  1.00 15.00      A    C  
ATOM   4176  CB  LEU A 429      42.642   0.852  -7.711  1.00 15.00      A    C  
ATOM   4177  CG  LEU A 429      41.510   1.021  -6.693  1.00 15.00      A    C  
ATOM   4178  CD1 LEU A 429      41.962   0.571  -5.312  1.00 15.00      A    C  
ATOM   4179  CD2 LEU A 429      41.035   2.465  -6.657  1.00 15.00      A    C  
ATOM   4180  C   LEU A 429      43.606   1.407  -9.960  1.00 15.00      A    C  
ATOM   4181  O   LEU A 429      44.681   1.664  -9.422  1.00 15.00      A    O  
ATOM   4182  N   GLU A 430      43.474   1.195 -11.263  1.00 15.00      A    N  
ATOM   4183  HN  GLU A 430      42.585   0.967 -11.614  1.00 15.00      A    H  
ATOM   4184  CA  GLU A 430      44.595   1.287 -12.188  1.00 15.00      A    C  
ATOM   4185  CB  GLU A 430      44.965  -0.105 -12.706  1.00 15.00      A    C  
ATOM   4186  CG  GLU A 430      46.453  -0.327 -12.935  1.00 15.00      A    C  
ATOM   4187  CD  GLU A 430      46.873  -0.092 -14.371  1.00 15.00      A    C  
ATOM   4188  OE1 GLU A 430      46.163  -0.557 -15.282  1.00 15.00      A    O  
ATOM   4189  OE2 GLU A 430      47.915   0.564 -14.586  1.00 15.00      A    O  
ATOM   4190  C   GLU A 430      44.210   2.204 -13.345  1.00 15.00      A    C  
ATOM   4191  O   GLU A 430      45.031   2.970 -13.859  1.00 15.00      A    O  
ATOM   4192  N   ASP A 431      42.935   2.146 -13.720  1.00 15.00      A    N  
ATOM   4193  HN  ASP A 431      42.327   1.527 -13.258  1.00 15.00      A    H  
ATOM   4194  CA  ASP A 431      42.402   2.974 -14.800  1.00 15.00      A    C  
ATOM   4195  CB  ASP A 431      41.114   2.365 -15.378  1.00 15.00      A    C  
ATOM   4196  CG  ASP A 431      39.976   2.258 -14.370  1.00 15.00      A    C  
ATOM   4197  OD1 ASP A 431      40.175   2.636 -13.195  1.00 15.00      A    O  
ATOM   4198  OD2 ASP A 431      38.886   1.783 -14.751  1.00 15.00      A    O  
ATOM   4199  C   ASP A 431      42.135   4.389 -14.295  1.00 15.00      A    C  
ATOM   4200  O   ASP A 431      41.724   5.268 -15.049  1.00 15.00      A    O  
ATOM   4201  N   GLU A 432      42.396   4.588 -13.004  1.00 15.00      A    N  
ATOM   4202  HN  GLU A 432      42.700   3.822 -12.469  1.00 15.00      A    H  
ATOM   4203  CA  GLU A 432      42.211   5.879 -12.341  1.00 15.00      A    C  
ATOM   4204  CB  GLU A 432      42.646   5.774 -10.879  1.00 15.00      A    C  
ATOM   4205  CG  GLU A 432      43.936   4.989 -10.688  1.00 15.00      A    C  
ATOM   4206  CD  GLU A 432      44.783   5.512  -9.549  1.00 15.00      A    C  
ATOM   4207  OE1 GLU A 432      44.425   5.263  -8.383  1.00 15.00      A    O  
ATOM   4208  OE2 GLU A 432      45.814   6.167  -9.828  1.00 15.00      A    O  
ATOM   4209  C   GLU A 432      42.990   7.001 -13.030  1.00 15.00      A    C  
ATOM   4210  O   GLU A 432      42.667   8.179 -12.878  1.00 15.00      A    O  
ATOM   4211  N   ARG A 433      44.013   6.629 -13.791  1.00 15.00      A    N  
ATOM   4212  HN  ARG A 433      44.212   5.674 -13.884  1.00 15.00      A    H  
ATOM   4213  CA  ARG A 433      44.830   7.604 -14.505  1.00 15.00      A    C  
ATOM   4214  CB  ARG A 433      46.253   7.077 -14.710  1.00 15.00      A    C  
ATOM   4215  CG  ARG A 433      47.244   7.482 -13.628  1.00 15.00      A    C  
ATOM   4216  CD  ARG A 433      47.364   6.424 -12.540  1.00 15.00      A    C  
ATOM   4217  NE  ARG A 433      47.193   5.067 -13.062  1.00 15.00      A    N  
ATOM   4218  HE  ARG A 433      46.300   4.666 -12.969  1.00 15.00      A    H  
ATOM   4219  CZ  ARG A 433      48.164   4.335 -13.610  1.00 15.00      A    C  
ATOM   4220  NH1 ARG A 433      49.396   4.825 -13.721  1.00 15.00      A    N  
ATOM   4221 HH11 ARG A 433      49.611   5.779 -13.369  1.00 15.00      A    H  
ATOM   4222 HH12 ARG A 433      50.154   4.252 -14.150  1.00 15.00      A    H  
ATOM   4223  NH2 ARG A 433      47.884   3.119 -14.062  1.00 15.00      A    N  
ATOM   4224 HH21 ARG A 433      48.624   2.517 -14.495  1.00 15.00      A    H  
ATOM   4225 HH22 ARG A 433      46.911   2.742 -13.983  1.00 15.00      A    H  
ATOM   4226  C   ARG A 433      44.205   7.949 -15.853  1.00 15.00      A    C  
ATOM   4227  O   ARG A 433      44.828   8.608 -16.690  1.00 15.00      A    O  
ATOM   4228  N   ASP A 434      42.978   7.494 -16.051  1.00 15.00      A    N  
ATOM   4229  HN  ASP A 434      42.537   6.984 -15.334  1.00 15.00      A    H  
ATOM   4230  CA  ASP A 434      42.241   7.730 -17.287  1.00 15.00      A    C  
ATOM   4231  CB  ASP A 434      42.327   6.505 -18.203  1.00 15.00      A    C  
ATOM   4232  CG  ASP A 434      41.455   6.624 -19.441  1.00 15.00      A    C  
ATOM   4233  OD1 ASP A 434      42.008   6.870 -20.530  1.00 15.00      A    O  
ATOM   4234  OD2 ASP A 434      40.221   6.468 -19.322  1.00 15.00      A    O  
ATOM   4235  C   ASP A 434      40.784   8.036 -16.971  1.00 15.00      A    C  
ATOM   4236  O   ASP A 434      40.446   8.395 -15.837  1.00 15.00      A    O  
ATOM   4237  N   MET B   1     -15.182   8.791  18.910  1.00 15.00      B    N  
ATOM   4238  HN  MET B   1     -14.556   9.273  18.326  1.00 15.00      B    H  
ATOM   4239  CA  MET B   1     -16.612   8.951  18.685  1.00 15.00      B    C  
ATOM   4240  CB  MET B   1     -17.238   9.822  19.782  1.00 15.00      B    C  
ATOM   4241  CG  MET B   1     -16.949   9.343  21.197  1.00 15.00      B    C  
ATOM   4242  SD  MET B   1     -17.690  10.392  22.465  1.00 15.00      B    S  
ATOM   4243  CE  MET B   1     -16.932   9.718  23.939  1.00 15.00      B    C  
ATOM   4244  C   MET B   1     -16.857   9.574  17.316  1.00 15.00      B    C  
ATOM   4245  O   MET B   1     -15.917  10.013  16.653  1.00 15.00      B    O  
ATOM   4246  N   THR B   2     -18.112   9.603  16.893  1.00 15.00      B    N  
ATOM   4247  HN  THR B   2     -18.821   9.243  17.466  1.00 15.00      B    H  
ATOM   4248  CA  THR B   2     -18.467  10.175  15.605  1.00 15.00      B    C  
ATOM   4249  CB  THR B   2     -19.419   9.245  14.831  1.00 15.00      B    C  
ATOM   4250  OG1 THR B   2     -18.900   7.909  14.870  1.00 15.00      B    O  
ATOM   4251  HG1 THR B   2     -18.152   7.878  15.473  1.00 15.00      B    H  
ATOM   4252  CG2 THR B   2     -19.547   9.691  13.382  1.00 15.00      B    C  
ATOM   4253  C   THR B   2     -19.112  11.546  15.779  1.00 15.00      B    C  
ATOM   4254  O   THR B   2     -20.218  11.662  16.304  1.00 15.00      B    O  
ATOM   4255  N   THR B   3     -18.410  12.576  15.342  1.00 15.00      B    N  
ATOM   4256  HN  THR B   3     -17.533  12.417  14.931  1.00 15.00      B    H  
ATOM   4257  CA  THR B   3     -18.904  13.937  15.449  1.00 15.00      B    C  
ATOM   4258  CB  THR B   3     -17.750  14.918  15.719  1.00 15.00      B    C  
ATOM   4259  OG1 THR B   3     -16.876  14.350  16.704  1.00 15.00      B    O  
ATOM   4260  HG1 THR B   3     -16.024  14.162  16.305  1.00 15.00      B    H  
ATOM   4261  CG2 THR B   3     -18.286  16.248  16.235  1.00 15.00      B    C  
ATOM   4262  C   THR B   3     -19.641  14.349  14.180  1.00 15.00      B    C  
ATOM   4263  O   THR B   3     -19.091  14.283  13.080  1.00 15.00      B    O  
ATOM   4264  N   PHE B   4     -20.893  14.751  14.337  1.00 15.00      B    N  
ATOM   4265  HN  PHE B   4     -21.280  14.769  15.237  1.00 15.00      B    H  
ATOM   4266  CA  PHE B   4     -21.705  15.177  13.209  1.00 15.00      B    C  
ATOM   4267  CB  PHE B   4     -23.167  14.769  13.410  1.00 15.00      B    C  
ATOM   4268  CG  PHE B   4     -23.396  13.283  13.406  1.00 15.00      B    C  
ATOM   4269  CD1 PHE B   4     -23.630  12.609  12.219  1.00 15.00      B    C  
ATOM   4270  CD2 PHE B   4     -23.376  12.563  14.589  1.00 15.00      B    C  
ATOM   4271  CE1 PHE B   4     -23.839  11.243  12.212  1.00 15.00      B    C  
ATOM   4272  CE2 PHE B   4     -23.584  11.197  14.589  1.00 15.00      B    C  
ATOM   4273  CZ  PHE B   4     -23.816  10.536  13.399  1.00 15.00      B    C  
ATOM   4274  C   PHE B   4     -21.601  16.684  13.021  1.00 15.00      B    C  
ATOM   4275  O   PHE B   4     -21.524  17.436  13.993  1.00 15.00      B    O  
ATOM   4276  N   THR B   5     -21.580  17.117  11.775  1.00 15.00      B    N  
ATOM   4277  HN  THR B   5     -21.628  16.467  11.039  1.00 15.00      B    H  
ATOM   4278  CA  THR B   5     -21.482  18.531  11.458  1.00 15.00      B    C  
ATOM   4279  CB  THR B   5     -20.104  18.866  10.857  1.00 15.00      B    C  
ATOM   4280  OG1 THR B   5     -19.348  17.658  10.681  1.00 15.00      B    O  
ATOM   4281  HG1 THR B   5     -18.671  17.601  11.361  1.00 15.00      B    H  
ATOM   4282  CG2 THR B   5     -19.343  19.814  11.771  1.00 15.00      B    C  
ATOM   4283  C   THR B   5     -22.569  18.928  10.469  1.00 15.00      B    C  
ATOM   4284  O   THR B   5     -22.915  18.160   9.576  1.00 15.00      B    O  
ATOM   4285  N   SER B   6     -23.114  20.120  10.636  1.00 15.00      B    N  
ATOM   4286  HN  SER B   6     -22.818  20.685  11.377  1.00 15.00      B    H  
ATOM   4287  CA  SER B   6     -24.157  20.601   9.750  1.00 15.00      B    C  
ATOM   4288  CB  SER B   6     -25.499  20.600  10.474  1.00 15.00      B    C  
ATOM   4289  OG  SER B   6     -25.312  20.740  11.873  1.00 15.00      B    O  
ATOM   4290  HG  SER B   6     -25.692  19.971  12.323  1.00 15.00      B    H  
ATOM   4291  C   SER B   6     -23.837  21.993   9.228  1.00 15.00      B    C  
ATOM   4292  O   SER B   6     -23.704  22.944  10.002  1.00 15.00      B    O  
ATOM   4293  N   ILE B   7     -23.706  22.105   7.919  1.00 15.00      B    N  
ATOM   4294  HN  ILE B   7     -23.825  21.306   7.357  1.00 15.00      B    H  
ATOM   4295  CA  ILE B   7     -23.406  23.379   7.284  1.00 15.00      B    C  
ATOM   4296  CB  ILE B   7     -22.074  23.345   6.505  1.00 15.00      B    C  
ATOM   4297  CG1 ILE B   7     -22.023  22.137   5.563  1.00 15.00      B    C  
ATOM   4298  CG2 ILE B   7     -20.895  23.331   7.468  1.00 15.00      B    C  
ATOM   4299  CD1 ILE B   7     -20.805  22.107   4.663  1.00 15.00      B    C  
ATOM   4300  C   ILE B   7     -24.538  23.794   6.355  1.00 15.00      B    C  
ATOM   4301  O   ILE B   7     -25.233  22.947   5.794  1.00 15.00      B    O  
ATOM   4302  N   VAL B   8     -24.724  25.096   6.202  1.00 15.00      B    N  
ATOM   4303  HN  VAL B   8     -24.132  25.721   6.669  1.00 15.00      B    H  
ATOM   4304  CA  VAL B   8     -25.778  25.622   5.346  1.00 15.00      B    C  
ATOM   4305  CB  VAL B   8     -26.475  26.835   6.000  1.00 15.00      B    C  
ATOM   4306  CG1 VAL B   8     -27.685  27.269   5.187  1.00 15.00      B    C  
ATOM   4307  CG2 VAL B   8     -26.874  26.521   7.435  1.00 15.00      B    C  
ATOM   4308  C   VAL B   8     -25.202  26.047   4.001  1.00 15.00      B    C  
ATOM   4309  O   VAL B   8     -24.184  26.735   3.948  1.00 15.00      B    O  
ATOM   4310  N   THR B   9     -25.842  25.623   2.922  1.00 15.00      B    N  
ATOM   4311  HN  THR B   9     -26.640  25.057   3.023  1.00 15.00      B    H  
ATOM   4312  CA  THR B   9     -25.392  25.974   1.587  1.00 15.00      B    C  
ATOM   4313  CB  THR B   9     -24.387  24.948   1.016  1.00 15.00      B    C  
ATOM   4314  OG1 THR B   9     -24.066  25.281  -0.345  1.00 15.00      B    O  
ATOM   4315  HG1 THR B   9     -23.804  24.481  -0.817  1.00 15.00      B    H  
ATOM   4316  CG2 THR B   9     -24.949  23.530   1.072  1.00 15.00      B    C  
ATOM   4317  C   THR B   9     -26.574  26.140   0.637  1.00 15.00      B    C  
ATOM   4318  O   THR B   9     -27.522  25.354   0.655  1.00 15.00      B    O  
ATOM   4319  N   THR B  10     -26.524  27.185  -0.171  1.00 15.00      B    N  
ATOM   4320  HN  THR B  10     -25.763  27.801  -0.116  1.00 15.00      B    H  
ATOM   4321  CA  THR B  10     -27.576  27.462  -1.132  1.00 15.00      B    C  
ATOM   4322  CB  THR B  10     -27.577  28.957  -1.487  1.00 15.00      B    C  
ATOM   4323  OG1 THR B  10     -26.272  29.494  -1.216  1.00 15.00      B    O  
ATOM   4324  HG1 THR B  10     -25.862  29.768  -2.041  1.00 15.00      B    H  
ATOM   4325  CG2 THR B  10     -28.610  29.698  -0.651  1.00 15.00      B    C  
ATOM   4326  C   THR B  10     -27.370  26.646  -2.404  1.00 15.00      B    C  
ATOM   4327  O   THR B  10     -28.281  26.498  -3.218  1.00 15.00      B    O  
ATOM   4328  N   ASN B  11     -26.164  26.118  -2.568  1.00 15.00      B    N  
ATOM   4329  HN  ASN B  11     -25.485  26.250  -1.875  1.00 15.00      B    H  
ATOM   4330  CA  ASN B  11     -25.833  25.321  -3.740  1.00 15.00      B    C  
ATOM   4331  CB  ASN B  11     -24.816  26.050  -4.623  1.00 15.00      B    C  
ATOM   4332  CG  ASN B  11     -24.730  25.467  -6.022  1.00 15.00      B    C  
ATOM   4333  OD1 ASN B  11     -25.359  25.966  -6.952  1.00 15.00      B    O  
ATOM   4334  ND2 ASN B  11     -23.960  24.400  -6.181  1.00 15.00      B    N  
ATOM   4335 HD21 ASN B  11     -23.490  24.045  -5.397  1.00 15.00      B    H  
ATOM   4336 HD22 ASN B  11     -23.896  24.008  -7.076  1.00 15.00      B    H  
ATOM   4337  C   ASN B  11     -25.272  23.971  -3.317  1.00 15.00      B    C  
ATOM   4338  O   ASN B  11     -24.081  23.846  -3.034  1.00 15.00      B    O  
ATOM   4339  N   PRO B  12     -26.133  22.950  -3.241  1.00 15.00      B    N  
ATOM   4340  CA  PRO B  12     -25.728  21.602  -2.850  1.00 15.00      B    C  
ATOM   4341  CB  PRO B  12     -27.042  21.004  -2.347  1.00 15.00      B    C  
ATOM   4342  CG  PRO B  12     -28.097  21.661  -3.170  1.00 15.00      B    C  
ATOM   4343  CD  PRO B  12     -27.580  23.032  -3.525  1.00 15.00      B    C  
ATOM   4344  C   PRO B  12     -25.202  20.791  -4.034  1.00 15.00      B    C  
ATOM   4345  O   PRO B  12     -25.752  20.852  -5.137  1.00 15.00      B    O  
ATOM   4346  N   ASP B  13     -24.134  20.038  -3.809  1.00 15.00      B    N  
ATOM   4347  HN  ASP B  13     -23.725  20.029  -2.916  1.00 15.00      B    H  
ATOM   4348  CA  ASP B  13     -23.562  19.209  -4.862  1.00 15.00      B    C  
ATOM   4349  CB  ASP B  13     -22.035  19.272  -4.872  1.00 15.00      B    C  
ATOM   4350  CG  ASP B  13     -21.443  18.416  -5.979  1.00 15.00      B    C  
ATOM   4351  OD1 ASP B  13     -21.222  17.209  -5.744  1.00 15.00      B    O  
ATOM   4352  OD2 ASP B  13     -21.220  18.947  -7.087  1.00 15.00      B    O  
ATOM   4353  C   ASP B  13     -24.026  17.769  -4.697  1.00 15.00      B    C  
ATOM   4354  O   ASP B  13     -23.806  17.148  -3.660  1.00 15.00      B    O  
ATOM   4355  N   PHE B  14     -24.679  17.243  -5.717  1.00 15.00      B    N  
ATOM   4356  HN  PHE B  14     -24.815  17.775  -6.526  1.00 15.00      B    H  
ATOM   4357  CA  PHE B  14     -25.186  15.883  -5.661  1.00 15.00      B    C  
ATOM   4358  CB  PHE B  14     -26.628  15.817  -6.161  1.00 15.00      B    C  
ATOM   4359  CG  PHE B  14     -27.620  16.341  -5.158  1.00 15.00      B    C  
ATOM   4360  CD1 PHE B  14     -28.170  15.497  -4.207  1.00 15.00      B    C  
ATOM   4361  CD2 PHE B  14     -27.994  17.676  -5.159  1.00 15.00      B    C  
ATOM   4362  CE1 PHE B  14     -29.074  15.972  -3.276  1.00 15.00      B    C  
ATOM   4363  CE2 PHE B  14     -28.899  18.157  -4.231  1.00 15.00      B    C  
ATOM   4364  CZ  PHE B  14     -29.440  17.304  -3.288  1.00 15.00      B    C  
ATOM   4365  C   PHE B  14     -24.281  14.905  -6.402  1.00 15.00      B    C  
ATOM   4366  O   PHE B  14     -24.736  13.881  -6.908  1.00 15.00      B    O  
ATOM   4367  N   GLY B  15     -22.999  15.234  -6.464  1.00 15.00      B    N  
ATOM   4368  HN  GLY B  15     -22.695  16.084  -6.065  1.00 15.00      B    H  
ATOM   4369  CA  GLY B  15     -22.040  14.370  -7.112  1.00 15.00      B    C  
ATOM   4370  C   GLY B  15     -21.155  13.695  -6.086  1.00 15.00      B    C  
ATOM   4371  O   GLY B  15     -20.393  12.779  -6.405  1.00 15.00      B    O  
ATOM   4372  N   GLY B  16     -21.259  14.162  -4.847  1.00 15.00      B    N  
ATOM   4373  HN  GLY B  16     -21.875  14.904  -4.667  1.00 15.00      B    H  
ATOM   4374  CA  GLY B  16     -20.478  13.602  -3.767  1.00 15.00      B    C  
ATOM   4375  C   GLY B  16     -21.345  12.886  -2.753  1.00 15.00      B    C  
ATOM   4376  O   GLY B  16     -22.573  12.944  -2.824  1.00 15.00      B    O  
ATOM   4377  N   PHE B  17     -20.709  12.225  -1.798  1.00 15.00      B    N  
ATOM   4378  HN  PHE B  17     -19.731  12.238  -1.780  1.00 15.00      B    H  
ATOM   4379  CA  PHE B  17     -21.424  11.483  -0.766  1.00 15.00      B    C  
ATOM   4380  CB  PHE B  17     -20.551  10.341  -0.228  1.00 15.00      B    C  
ATOM   4381  CG  PHE B  17     -20.236   9.263  -1.231  1.00 15.00      B    C  
ATOM   4382  CD1 PHE B  17     -20.791   8.001  -1.106  1.00 15.00      B    C  
ATOM   4383  CD2 PHE B  17     -19.379   9.508  -2.293  1.00 15.00      B    C  
ATOM   4384  CE1 PHE B  17     -20.499   7.005  -2.018  1.00 15.00      B    C  
ATOM   4385  CE2 PHE B  17     -19.082   8.518  -3.209  1.00 15.00      B    C  
ATOM   4386  CZ  PHE B  17     -19.643   7.264  -3.072  1.00 15.00      B    C  
ATOM   4387  C   PHE B  17     -21.844  12.402   0.378  1.00 15.00      B    C  
ATOM   4388  O   PHE B  17     -21.431  12.214   1.524  1.00 15.00      B    O  
ATOM   4389  N   GLU B  18     -22.670  13.390   0.064  1.00 15.00      B    N  
ATOM   4390  HN  GLU B  18     -22.983  13.476  -0.864  1.00 15.00      B    H  
ATOM   4391  CA  GLU B  18     -23.142  14.341   1.061  1.00 15.00      B    C  
ATOM   4392  CB  GLU B  18     -22.752  15.766   0.667  1.00 15.00      B    C  
ATOM   4393  CG  GLU B  18     -21.266  15.959   0.414  1.00 15.00      B    C  
ATOM   4394  CD  GLU B  18     -20.692  17.116   1.202  1.00 15.00      B    C  
ATOM   4395  OE1 GLU B  18     -20.102  16.875   2.277  1.00 15.00      B    O  
ATOM   4396  OE2 GLU B  18     -20.827  18.272   0.756  1.00 15.00      B    O  
ATOM   4397  C   GLU B  18     -24.654  14.241   1.234  1.00 15.00      B    C  
ATOM   4398  O   GLU B  18     -25.391  14.067   0.261  1.00 15.00      B    O  
ATOM   4399  N   PHE B  19     -25.109  14.346   2.474  1.00 15.00      B    N  
ATOM   4400  HN  PHE B  19     -24.472  14.489   3.204  1.00 15.00      B    H  
ATOM   4401  CA  PHE B  19     -26.529  14.265   2.779  1.00 15.00      B    C  
ATOM   4402  CB  PHE B  19     -26.756  13.402   4.025  1.00 15.00      B    C  
ATOM   4403  CG  PHE B  19     -28.141  12.824   4.139  1.00 15.00      B    C  
ATOM   4404  CD1 PHE B  19     -29.140  13.509   4.812  1.00 15.00      B    C  
ATOM   4405  CD2 PHE B  19     -28.440  11.593   3.578  1.00 15.00      B    C  
ATOM   4406  CE1 PHE B  19     -30.411  12.977   4.924  1.00 15.00      B    C  
ATOM   4407  CE2 PHE B  19     -29.709  11.055   3.686  1.00 15.00      B    C  
ATOM   4408  CZ  PHE B  19     -30.696  11.748   4.360  1.00 15.00      B    C  
ATOM   4409  C   PHE B  19     -27.098  15.662   2.992  1.00 15.00      B    C  
ATOM   4410  O   PHE B  19     -26.890  16.276   4.041  1.00 15.00      B    O  
ATOM   4411  N   TYR B  20     -27.804  16.161   1.991  1.00 15.00      B    N  
ATOM   4412  HN  TYR B  20     -27.934  15.622   1.183  1.00 15.00      B    H  
ATOM   4413  CA  TYR B  20     -28.393  17.487   2.063  1.00 15.00      B    C  
ATOM   4414  CB  TYR B  20     -28.225  18.224   0.733  1.00 15.00      B    C  
ATOM   4415  CG  TYR B  20     -26.793  18.518   0.354  1.00 15.00      B    C  
ATOM   4416  CD1 TYR B  20     -26.110  19.587   0.916  1.00 15.00      B    C  
ATOM   4417  CD2 TYR B  20     -26.132  17.743  -0.592  1.00 15.00      B    C  
ATOM   4418  CE1 TYR B  20     -24.805  19.868   0.560  1.00 15.00      B    C  
ATOM   4419  CE2 TYR B  20     -24.828  18.016  -0.951  1.00 15.00      B    C  
ATOM   4420  CZ  TYR B  20     -24.171  19.081  -0.378  1.00 15.00      B    C  
ATOM   4421  OH  TYR B  20     -22.878  19.369  -0.750  1.00 15.00      B    O  
ATOM   4422  HH  TYR B  20     -22.256  18.966  -0.119  1.00 15.00      B    H  
ATOM   4423  C   TYR B  20     -29.871  17.424   2.426  1.00 15.00      B    C  
ATOM   4424  O   TYR B  20     -30.635  16.658   1.841  1.00 15.00      B    O  
ATOM   4425  N   VAL B  21     -30.258  18.231   3.398  1.00 15.00      B    N  
ATOM   4426  HN  VAL B  21     -29.586  18.798   3.841  1.00 15.00      B    H  
ATOM   4427  CA  VAL B  21     -31.640  18.304   3.839  1.00 15.00      B    C  
ATOM   4428  CB  VAL B  21     -31.744  18.283   5.380  1.00 15.00      B    C  
ATOM   4429  CG1 VAL B  21     -33.190  18.109   5.821  1.00 15.00      B    C  
ATOM   4430  CG2 VAL B  21     -30.870  17.185   5.968  1.00 15.00      B    C  
ATOM   4431  C   VAL B  21     -32.262  19.593   3.317  1.00 15.00      B    C  
ATOM   4432  O   VAL B  21     -31.696  20.677   3.489  1.00 15.00      B    O  
ATOM   4433  N   GLU B  22     -33.407  19.472   2.665  1.00 15.00      B    N  
ATOM   4434  HN  GLU B  22     -33.805  18.581   2.555  1.00 15.00      B    H  
ATOM   4435  CA  GLU B  22     -34.101  20.627   2.114  1.00 15.00      B    C  
ATOM   4436  CB  GLU B  22     -35.107  20.168   1.058  1.00 15.00      B    C  
ATOM   4437  CG  GLU B  22     -35.696  21.266   0.190  1.00 15.00      B    C  
ATOM   4438  CD  GLU B  22     -36.602  20.709  -0.892  1.00 15.00      B    C  
ATOM   4439  OE1 GLU B  22     -37.591  20.025  -0.544  1.00 15.00      B    O  
ATOM   4440  OE2 GLU B  22     -36.320  20.950  -2.082  1.00 15.00      B    O  
ATOM   4441  C   GLU B  22     -34.793  21.412   3.228  1.00 15.00      B    C  
ATOM   4442  O   GLU B  22     -35.072  20.874   4.303  1.00 15.00      B    O  
ATOM   4443  N   ALA B  23     -35.052  22.686   2.968  1.00 15.00      B    N  
ATOM   4444  HN  ALA B  23     -34.812  23.048   2.092  1.00 15.00      B    H  
ATOM   4445  CA  ALA B  23     -35.693  23.562   3.940  1.00 15.00      B    C  
ATOM   4446  CB  ALA B  23     -35.744  24.986   3.408  1.00 15.00      B    C  
ATOM   4447  C   ALA B  23     -37.095  23.083   4.308  1.00 15.00      B    C  
ATOM   4448  O   ALA B  23     -37.981  23.005   3.458  1.00 15.00      B    O  
ATOM   4449  N   GLY B  24     -37.281  22.755   5.579  1.00 15.00      B    N  
ATOM   4450  HN  GLY B  24     -36.529  22.826   6.209  1.00 15.00      B    H  
ATOM   4451  CA  GLY B  24     -38.577  22.306   6.052  1.00 15.00      B    C  
ATOM   4452  C   GLY B  24     -38.751  20.800   6.017  1.00 15.00      B    C  
ATOM   4453  O   GLY B  24     -39.819  20.292   6.359  1.00 15.00      B    O  
ATOM   4454  N   GLN B  25     -37.715  20.080   5.610  1.00 15.00      B    N  
ATOM   4455  HN  GLN B  25     -36.881  20.533   5.352  1.00 15.00      B    H  
ATOM   4456  CA  GLN B  25     -37.793  18.628   5.541  1.00 15.00      B    C  
ATOM   4457  CB  GLN B  25     -36.902  18.074   4.433  1.00 15.00      B    C  
ATOM   4458  CG  GLN B  25     -37.354  18.407   3.025  1.00 15.00      B    C  
ATOM   4459  CD  GLN B  25     -36.705  17.504   1.995  1.00 15.00      B    C  
ATOM   4460  OE1 GLN B  25     -35.692  16.856   2.268  1.00 15.00      B    O  
ATOM   4461  NE2 GLN B  25     -37.249  17.491   0.792  1.00 15.00      B    N  
ATOM   4462 HE21 GLN B  25     -38.031  18.065   0.628  1.00 15.00      B    H  
ATOM   4463 HE22 GLN B  25     -36.841  16.927   0.109  1.00 15.00      B    H  
ATOM   4464  C   GLN B  25     -37.401  17.985   6.863  1.00 15.00      B    C  
ATOM   4465  O   GLN B  25     -36.693  18.583   7.675  1.00 15.00      B    O  
ATOM   4466  N   GLN B  26     -37.865  16.761   7.067  1.00 15.00      B    N  
ATOM   4467  HN  GLN B  26     -38.426  16.345   6.382  1.00 15.00      B    H  
ATOM   4468  CA  GLN B  26     -37.554  16.015   8.273  1.00 15.00      B    C  
ATOM   4469  CB  GLN B  26     -38.715  15.097   8.660  1.00 15.00      B    C  
ATOM   4470  CG  GLN B  26     -39.957  15.834   9.134  1.00 15.00      B    C  
ATOM   4471  CD  GLN B  26     -40.601  15.174  10.338  1.00 15.00      B    C  
ATOM   4472  OE1 GLN B  26     -41.518  14.357  10.207  1.00 15.00      B    O  
ATOM   4473  NE2 GLN B  26     -40.116  15.518  11.521  1.00 15.00      B    N  
ATOM   4474 HE21 GLN B  26     -39.379  16.169  11.548  1.00 15.00      B    H  
ATOM   4475 HE22 GLN B  26     -40.507  15.109  12.319  1.00 15.00      B    H  
ATOM   4476  C   GLN B  26     -36.289  15.198   8.052  1.00 15.00      B    C  
ATOM   4477  O   GLN B  26     -36.156  14.507   7.041  1.00 15.00      B    O  
ATOM   4478  N   PHE B  27     -35.360  15.288   8.987  1.00 15.00      B    N  
ATOM   4479  HN  PHE B  27     -35.526  15.852   9.774  1.00 15.00      B    H  
ATOM   4480  CA  PHE B  27     -34.106  14.563   8.878  1.00 15.00      B    C  
ATOM   4481  CB  PHE B  27     -32.996  15.267   9.668  1.00 15.00      B    C  
ATOM   4482  CG  PHE B  27     -31.703  14.500   9.744  1.00 15.00      B    C  
ATOM   4483  CD1 PHE B  27     -31.258  13.986  10.952  1.00 15.00      B    C  
ATOM   4484  CD2 PHE B  27     -30.932  14.294   8.611  1.00 15.00      B    C  
ATOM   4485  CE1 PHE B  27     -30.072  13.283  11.030  1.00 15.00      B    C  
ATOM   4486  CE2 PHE B  27     -29.744  13.591   8.681  1.00 15.00      B    C  
ATOM   4487  CZ  PHE B  27     -29.313  13.085   9.892  1.00 15.00      B    C  
ATOM   4488  C   PHE B  27     -34.258  13.117   9.328  1.00 15.00      B    C  
ATOM   4489  O   PHE B  27     -34.335  12.833  10.525  1.00 15.00      B    O  
ATOM   4490  N   ASP B  28     -34.336  12.218   8.357  1.00 15.00      B    N  
ATOM   4491  HN  ASP B  28     -34.328  12.522   7.427  1.00 15.00      B    H  
ATOM   4492  CA  ASP B  28     -34.451  10.795   8.633  1.00 15.00      B    C  
ATOM   4493  CB  ASP B  28     -34.908  10.046   7.378  1.00 15.00      B    C  
ATOM   4494  CG  ASP B  28     -35.286   8.598   7.638  1.00 15.00      B    C  
ATOM   4495  OD1 ASP B  28     -34.570   7.904   8.392  1.00 15.00      B    O  
ATOM   4496  OD2 ASP B  28     -36.288   8.134   7.063  1.00 15.00      B    O  
ATOM   4497  C   ASP B  28     -33.097  10.271   9.091  1.00 15.00      B    C  
ATOM   4498  O   ASP B  28     -32.203  10.019   8.276  1.00 15.00      B    O  
ATOM   4499  N   ASP B  29     -32.951  10.131  10.397  1.00 15.00      B    N  
ATOM   4500  HN  ASP B  29     -33.705  10.351  10.984  1.00 15.00      B    H  
ATOM   4501  CA  ASP B  29     -31.709   9.659  10.994  1.00 15.00      B    C  
ATOM   4502  CB  ASP B  29     -31.799   9.748  12.518  1.00 15.00      B    C  
ATOM   4503  CG  ASP B  29     -32.196   8.436  13.169  1.00 15.00      B    C  
ATOM   4504  OD1 ASP B  29     -33.318   7.952  12.909  1.00 15.00      B    O  
ATOM   4505  OD2 ASP B  29     -31.377   7.876  13.918  1.00 15.00      B    O  
ATOM   4506  C   ASP B  29     -31.390   8.228  10.575  1.00 15.00      B    C  
ATOM   4507  O   ASP B  29     -30.224   7.845  10.465  1.00 15.00      B    O  
ATOM   4508  N   SER B  30     -32.429   7.448  10.327  1.00 15.00      B    N  
ATOM   4509  HN  SER B  30     -33.336   7.820  10.399  1.00 15.00      B    H  
ATOM   4510  CA  SER B  30     -32.263   6.066   9.941  1.00 15.00      B    C  
ATOM   4511  CB  SER B  30     -33.583   5.316  10.078  1.00 15.00      B    C  
ATOM   4512  OG  SER B  30     -34.180   5.573  11.341  1.00 15.00      B    O  
ATOM   4513  HG  SER B  30     -33.834   6.404  11.706  1.00 15.00      B    H  
ATOM   4514  C   SER B  30     -31.704   5.960   8.530  1.00 15.00      B    C  
ATOM   4515  O   SER B  30     -30.798   5.174   8.283  1.00 15.00      B    O  
ATOM   4516  N   ALA B  31     -32.219   6.782   7.618  1.00 15.00      B    N  
ATOM   4517  HN  ALA B  31     -32.941   7.403   7.883  1.00 15.00      B    H  
ATOM   4518  CA  ALA B  31     -31.753   6.777   6.232  1.00 15.00      B    C  
ATOM   4519  CB  ALA B  31     -32.558   7.751   5.386  1.00 15.00      B    C  
ATOM   4520  C   ALA B  31     -30.268   7.114   6.173  1.00 15.00      B    C  
ATOM   4521  O   ALA B  31     -29.531   6.600   5.333  1.00 15.00      B    O  
ATOM   4522  N   TYR B  32     -29.836   7.977   7.085  1.00 15.00      B    N  
ATOM   4523  HN  TYR B  32     -30.479   8.359   7.721  1.00 15.00      B    H  
ATOM   4524  CA  TYR B  32     -28.438   8.372   7.166  1.00 15.00      B    C  
ATOM   4525  CB  TYR B  32     -28.278   9.511   8.178  1.00 15.00      B    C  
ATOM   4526  CG  TYR B  32     -26.962  10.250   8.085  1.00 15.00      B    C  
ATOM   4527  CD1 TYR B  32     -25.863   9.856   8.838  1.00 15.00      B    C  
ATOM   4528  CD2 TYR B  32     -26.821  11.346   7.246  1.00 15.00      B    C  
ATOM   4529  CE1 TYR B  32     -24.662  10.533   8.757  1.00 15.00      B    C  
ATOM   4530  CE2 TYR B  32     -25.624  12.028   7.158  1.00 15.00      B    C  
ATOM   4531  CZ  TYR B  32     -24.548  11.618   7.915  1.00 15.00      B    C  
ATOM   4532  OH  TYR B  32     -23.353  12.294   7.826  1.00 15.00      B    O  
ATOM   4533  HH  TYR B  32     -23.522  13.202   7.529  1.00 15.00      B    H  
ATOM   4534  C   TYR B  32     -27.599   7.170   7.590  1.00 15.00      B    C  
ATOM   4535  O   TYR B  32     -26.451   7.014   7.180  1.00 15.00      B    O  
ATOM   4536  N   GLU B  33     -28.199   6.312   8.400  1.00 15.00      B    N  
ATOM   4537  HN  GLU B  33     -29.125   6.488   8.676  1.00 15.00      B    H  
ATOM   4538  CA  GLU B  33     -27.539   5.111   8.887  1.00 15.00      B    C  
ATOM   4539  CB  GLU B  33     -28.203   4.661  10.186  1.00 15.00      B    C  
ATOM   4540  CG  GLU B  33     -27.555   3.463  10.855  1.00 15.00      B    C  
ATOM   4541  CD  GLU B  33     -28.195   3.160  12.190  1.00 15.00      B    C  
ATOM   4542  OE1 GLU B  33     -29.414   3.391  12.324  1.00 15.00      B    O  
ATOM   4543  OE2 GLU B  33     -27.483   2.713  13.107  1.00 15.00      B    O  
ATOM   4544  C   GLU B  33     -27.619   4.008   7.836  1.00 15.00      B    C  
ATOM   4545  O   GLU B  33     -26.687   3.226   7.666  1.00 15.00      B    O  
ATOM   4546  N   GLU B  34     -28.738   3.965   7.123  1.00 15.00      B    N  
ATOM   4547  HN  GLU B  34     -29.456   4.608   7.323  1.00 15.00      B    H  
ATOM   4548  CA  GLU B  34     -28.950   2.978   6.072  1.00 15.00      B    C  
ATOM   4549  CB  GLU B  34     -30.406   3.031   5.579  1.00 15.00      B    C  
ATOM   4550  CG  GLU B  34     -31.443   2.619   6.619  1.00 15.00      B    C  
ATOM   4551  CD  GLU B  34     -32.870   2.958   6.210  1.00 15.00      B    C  
ATOM   4552  OE1 GLU B  34     -33.523   2.116   5.557  1.00 15.00      B    O  
ATOM   4553  OE2 GLU B  34     -33.348   4.062   6.557  1.00 15.00      B    O  
ATOM   4554  C   GLU B  34     -27.996   3.233   4.905  1.00 15.00      B    C  
ATOM   4555  O   GLU B  34     -27.723   2.339   4.103  1.00 15.00      B    O  
ATOM   4556  N   ALA B  35     -27.479   4.457   4.834  1.00 15.00      B    N  
ATOM   4557  HN  ALA B  35     -27.727   5.115   5.515  1.00 15.00      B    H  
ATOM   4558  CA  ALA B  35     -26.574   4.849   3.762  1.00 15.00      B    C  
ATOM   4559  CB  ALA B  35     -27.045   6.158   3.146  1.00 15.00      B    C  
ATOM   4560  C   ALA B  35     -25.118   4.979   4.216  1.00 15.00      B    C  
ATOM   4561  O   ALA B  35     -24.211   4.478   3.555  1.00 15.00      B    O  
ATOM   4562  N   TYR B  36     -24.892   5.657   5.337  1.00 15.00      B    N  
ATOM   4563  HN  TYR B  36     -25.652   6.021   5.843  1.00 15.00      B    H  
ATOM   4564  CA  TYR B  36     -23.534   5.874   5.833  1.00 15.00      B    C  
ATOM   4565  CB  TYR B  36     -23.405   7.257   6.475  1.00 15.00      B    C  
ATOM   4566  CG  TYR B  36     -23.504   8.413   5.505  1.00 15.00      B    C  
ATOM   4567  CD1 TYR B  36     -22.362   8.991   4.968  1.00 15.00      B    C  
ATOM   4568  CD2 TYR B  36     -24.736   8.934   5.135  1.00 15.00      B    C  
ATOM   4569  CE1 TYR B  36     -22.442  10.055   4.094  1.00 15.00      B    C  
ATOM   4570  CE2 TYR B  36     -24.828   9.996   4.257  1.00 15.00      B    C  
ATOM   4571  CZ  TYR B  36     -23.678  10.553   3.741  1.00 15.00      B    C  
ATOM   4572  OH  TYR B  36     -23.764  11.614   2.875  1.00 15.00      B    O  
ATOM   4573  HH  TYR B  36     -22.925  11.717   2.404  1.00 15.00      B    H  
ATOM   4574  C   TYR B  36     -23.077   4.805   6.818  1.00 15.00      B    C  
ATOM   4575  O   TYR B  36     -21.892   4.728   7.143  1.00 15.00      B    O  
ATOM   4576  N   GLY B  37     -24.011   3.998   7.304  1.00 15.00      B    N  
ATOM   4577  HN  GLY B  37     -24.941   4.102   7.009  1.00 15.00      B    H  
ATOM   4578  CA  GLY B  37     -23.669   2.953   8.255  1.00 15.00      B    C  
ATOM   4579  C   GLY B  37     -23.230   3.513   9.595  1.00 15.00      B    C  
ATOM   4580  O   GLY B  37     -22.408   2.916  10.287  1.00 15.00      B    O  
ATOM   4581  N   VAL B  38     -23.777   4.668   9.956  1.00 15.00      B    N  
ATOM   4582  HN  VAL B  38     -24.435   5.086   9.366  1.00 15.00      B    H  
ATOM   4583  CA  VAL B  38     -23.438   5.319  11.214  1.00 15.00      B    C  
ATOM   4584  CB  VAL B  38     -22.613   6.606  10.982  1.00 15.00      B    C  
ATOM   4585  CG1 VAL B  38     -22.329   7.314  12.299  1.00 15.00      B    C  
ATOM   4586  CG2 VAL B  38     -21.312   6.287  10.262  1.00 15.00      B    C  
ATOM   4587  C   VAL B  38     -24.701   5.662  11.994  1.00 15.00      B    C  
ATOM   4588  O   VAL B  38     -25.589   6.347  11.481  1.00 15.00      B    O  
ATOM   4589  N   SER B  39     -24.778   5.174  13.223  1.00 15.00      B    N  
ATOM   4590  HN  SER B  39     -24.046   4.619  13.562  1.00 15.00      B    H  
ATOM   4591  CA  SER B  39     -25.923   5.423  14.083  1.00 15.00      B    C  
ATOM   4592  CB  SER B  39     -25.868   4.492  15.294  1.00 15.00      B    C  
ATOM   4593  OG  SER B  39     -25.598   3.161  14.886  1.00 15.00      B    O  
ATOM   4594  HG  SER B  39     -26.263   2.888  14.223  1.00 15.00      B    H  
ATOM   4595  C   SER B  39     -25.973   6.880  14.536  1.00 15.00      B    C  
ATOM   4596  O   SER B  39     -25.048   7.377  15.182  1.00 15.00      B    O  
ATOM   4597  N   VAL B  40     -27.053   7.560  14.181  1.00 15.00      B    N  
ATOM   4598  HN  VAL B  40     -27.744   7.113  13.654  1.00 15.00      B    H  
ATOM   4599  CA  VAL B  40     -27.240   8.955  14.549  1.00 15.00      B    C  
ATOM   4600  CB  VAL B  40     -27.900   9.752  13.401  1.00 15.00      B    C  
ATOM   4601  CG1 VAL B  40     -27.871  11.246  13.690  1.00 15.00      B    C  
ATOM   4602  CG2 VAL B  40     -27.226   9.448  12.072  1.00 15.00      B    C  
ATOM   4603  C   VAL B  40     -28.121   9.061  15.790  1.00 15.00      B    C  
ATOM   4604  O   VAL B  40     -29.283   8.667  15.764  1.00 15.00      B    O  
ATOM   4605  N   PRO B  41     -27.573   9.564  16.905  1.00 15.00      B    N  
ATOM   4606  CA  PRO B  41     -28.335   9.725  18.146  1.00 15.00      B    C  
ATOM   4607  CB  PRO B  41     -27.299  10.246  19.149  1.00 15.00      B    C  
ATOM   4608  CG  PRO B  41     -26.196  10.803  18.315  1.00 15.00      B    C  
ATOM   4609  CD  PRO B  41     -26.175   9.996  17.048  1.00 15.00      B    C  
ATOM   4610  C   PRO B  41     -29.472  10.733  17.977  1.00 15.00      B    C  
ATOM   4611  O   PRO B  41     -29.309  11.755  17.305  1.00 15.00      B    O  
ATOM   4612  N   THR B  42     -30.611  10.445  18.605  1.00 15.00      B    N  
ATOM   4613  HN  THR B  42     -30.666   9.620  19.133  1.00 15.00      B    H  
ATOM   4614  CA  THR B  42     -31.795  11.297  18.526  1.00 15.00      B    C  
ATOM   4615  CB  THR B  42     -32.909  10.761  19.439  1.00 15.00      B    C  
ATOM   4616  OG1 THR B  42     -32.546   9.446  19.887  1.00 15.00      B    O  
ATOM   4617  HG1 THR B  42     -33.264   8.833  19.692  1.00 15.00      B    H  
ATOM   4618  CG2 THR B  42     -34.224  10.684  18.680  1.00 15.00      B    C  
ATOM   4619  C   THR B  42     -31.501  12.758  18.872  1.00 15.00      B    C  
ATOM   4620  O   THR B  42     -32.147  13.668  18.349  1.00 15.00      B    O  
ATOM   4621  N   ALA B  43     -30.523  12.978  19.747  1.00 15.00      B    N  
ATOM   4622  HN  ALA B  43     -30.050  12.214  20.133  1.00 15.00      B    H  
ATOM   4623  CA  ALA B  43     -30.142  14.330  20.144  1.00 15.00      B    C  
ATOM   4624  CB  ALA B  43     -29.042  14.282  21.194  1.00 15.00      B    C  
ATOM   4625  C   ALA B  43     -29.686  15.133  18.928  1.00 15.00      B    C  
ATOM   4626  O   ALA B  43     -30.054  16.293  18.758  1.00 15.00      B    O  
ATOM   4627  N   VAL B  44     -28.903  14.488  18.071  1.00 15.00      B    N  
ATOM   4628  HN  VAL B  44     -28.668  13.554  18.251  1.00 15.00      B    H  
ATOM   4629  CA  VAL B  44     -28.399  15.122  16.862  1.00 15.00      B    C  
ATOM   4630  CB  VAL B  44     -27.261  14.286  16.230  1.00 15.00      B    C  
ATOM   4631  CG1 VAL B  44     -26.868  14.828  14.866  1.00 15.00      B    C  
ATOM   4632  CG2 VAL B  44     -26.054  14.254  17.155  1.00 15.00      B    C  
ATOM   4633  C   VAL B  44     -29.537  15.305  15.860  1.00 15.00      B    C  
ATOM   4634  O   VAL B  44     -29.634  16.333  15.191  1.00 15.00      B    O  
ATOM   4635  N   VAL B  45     -30.407  14.301  15.783  1.00 15.00      B    N  
ATOM   4636  HN  VAL B  45     -30.265  13.509  16.345  1.00 15.00      B    H  
ATOM   4637  CA  VAL B  45     -31.556  14.332  14.882  1.00 15.00      B    C  
ATOM   4638  CB  VAL B  45     -32.456  13.094  15.081  1.00 15.00      B    C  
ATOM   4639  CG1 VAL B  45     -33.534  13.026  14.009  1.00 15.00      B    C  
ATOM   4640  CG2 VAL B  45     -31.627  11.824  15.090  1.00 15.00      B    C  
ATOM   4641  C   VAL B  45     -32.395  15.582  15.128  1.00 15.00      B    C  
ATOM   4642  O   VAL B  45     -32.779  16.279  14.185  1.00 15.00      B    O  
ATOM   4643  N   GLY B  46     -32.659  15.863  16.399  1.00 15.00      B    N  
ATOM   4644  HN  GLY B  46     -32.304  15.277  17.103  1.00 15.00      B    H  
ATOM   4645  CA  GLY B  46     -33.449  17.023  16.762  1.00 15.00      B    C  
ATOM   4646  C   GLY B  46     -32.786  18.319  16.345  1.00 15.00      B    C  
ATOM   4647  O   GLY B  46     -33.442  19.212  15.808  1.00 15.00      B    O  
ATOM   4648  N   GLU B  47     -31.480  18.410  16.579  1.00 15.00      B    N  
ATOM   4649  HN  GLU B  47     -31.021  17.656  17.003  1.00 15.00      B    H  
ATOM   4650  CA  GLU B  47     -30.710  19.597  16.224  1.00 15.00      B    C  
ATOM   4651  CB  GLU B  47     -29.254  19.441  16.677  1.00 15.00      B    C  
ATOM   4652  CG  GLU B  47     -28.412  20.693  16.501  1.00 15.00      B    C  
ATOM   4653  CD  GLU B  47     -26.994  20.387  16.063  1.00 15.00      B    C  
ATOM   4654  OE1 GLU B  47     -26.756  20.307  14.831  1.00 15.00      B    O  
ATOM   4655  OE2 GLU B  47     -26.115  20.253  16.938  1.00 15.00      B    O  
ATOM   4656  C   GLU B  47     -30.760  19.836  14.717  1.00 15.00      B    C  
ATOM   4657  O   GLU B  47     -31.030  20.948  14.258  1.00 15.00      B    O  
ATOM   4658  N   MET B  48     -30.520  18.777  13.954  1.00 15.00      B    N  
ATOM   4659  HN  MET B  48     -30.319  17.917  14.387  1.00 15.00      B    H  
ATOM   4660  CA  MET B  48     -30.530  18.858  12.497  1.00 15.00      B    C  
ATOM   4661  CB  MET B  48     -30.073  17.536  11.877  1.00 15.00      B    C  
ATOM   4662  CG  MET B  48     -28.691  17.083  12.318  1.00 15.00      B    C  
ATOM   4663  SD  MET B  48     -27.392  18.244  11.859  1.00 15.00      B    S  
ATOM   4664  CE  MET B  48     -26.028  17.619  12.836  1.00 15.00      B    C  
ATOM   4665  C   MET B  48     -31.914  19.227  11.979  1.00 15.00      B    C  
ATOM   4666  O   MET B  48     -32.045  20.009  11.040  1.00 15.00      B    O  
ATOM   4667  N   ASN B  49     -32.944  18.669  12.604  1.00 15.00      B    N  
ATOM   4668  HN  ASN B  49     -32.775  18.061  13.354  1.00 15.00      B    H  
ATOM   4669  CA  ASN B  49     -34.321  18.943  12.205  1.00 15.00      B    C  
ATOM   4670  CB  ASN B  49     -35.302  18.020  12.933  1.00 15.00      B    C  
ATOM   4671  CG  ASN B  49     -35.616  16.757  12.150  1.00 15.00      B    C  
ATOM   4672  OD1 ASN B  49     -36.580  16.702  11.388  1.00 15.00      B    O  
ATOM   4673  ND2 ASN B  49     -34.802  15.728  12.330  1.00 15.00      B    N  
ATOM   4674 HD21 ASN B  49     -34.047  15.835  12.953  1.00 15.00      B    H  
ATOM   4675 HD22 ASN B  49     -34.985  14.901  11.835  1.00 15.00      B    H  
ATOM   4676  C   ASN B  49     -34.675  20.403  12.453  1.00 15.00      B    C  
ATOM   4677  O   ASN B  49     -35.345  21.036  11.637  1.00 15.00      B    O  
ATOM   4678  N   ALA B  50     -34.213  20.935  13.580  1.00 15.00      B    N  
ATOM   4679  HN  ALA B  50     -33.689  20.378  14.195  1.00 15.00      B    H  
ATOM   4680  CA  ALA B  50     -34.466  22.325  13.925  1.00 15.00      B    C  
ATOM   4681  CB  ALA B  50     -33.988  22.621  15.339  1.00 15.00      B    C  
ATOM   4682  C   ALA B  50     -33.768  23.236  12.925  1.00 15.00      B    C  
ATOM   4683  O   ALA B  50     -34.336  24.229  12.472  1.00 15.00      B    O  
ATOM   4684  N   LYS B  51     -32.538  22.872  12.570  1.00 15.00      B    N  
ATOM   4685  HN  LYS B  51     -32.149  22.063  12.964  1.00 15.00      B    H  
ATOM   4686  CA  LYS B  51     -31.755  23.641  11.611  1.00 15.00      B    C  
ATOM   4687  CB  LYS B  51     -30.330  23.085  11.496  1.00 15.00      B    C  
ATOM   4688  CG  LYS B  51     -29.393  23.565  12.590  1.00 15.00      B    C  
ATOM   4689  CD  LYS B  51     -28.041  22.879  12.494  1.00 15.00      B    C  
ATOM   4690  CE  LYS B  51     -27.087  23.396  13.560  1.00 15.00      B    C  
ATOM   4691  NZ  LYS B  51     -25.931  22.491  13.775  1.00 15.00      B    N  
ATOM   4692  HZ1 LYS B  51     -25.226  22.947  14.390  1.00 15.00      B    H  
ATOM   4693  HZ2 LYS B  51     -25.484  22.252  12.864  1.00 15.00      B    H  
ATOM   4694  HZ3 LYS B  51     -26.256  21.597  14.232  1.00 15.00      B    H  
ATOM   4695  C   LYS B  51     -32.431  23.641  10.245  1.00 15.00      B    C  
ATOM   4696  O   LYS B  51     -32.470  24.660   9.561  1.00 15.00      B    O  
ATOM   4697  N   ALA B  52     -32.970  22.489   9.863  1.00 15.00      B    N  
ATOM   4698  HN  ALA B  52     -32.907  21.711  10.464  1.00 15.00      B    H  
ATOM   4699  CA  ALA B  52     -33.646  22.340   8.577  1.00 15.00      B    C  
ATOM   4700  CB  ALA B  52     -33.983  20.880   8.322  1.00 15.00      B    C  
ATOM   4701  C   ALA B  52     -34.908  23.193   8.513  1.00 15.00      B    C  
ATOM   4702  O   ALA B  52     -35.383  23.534   7.433  1.00 15.00      B    O  
ATOM   4703  N   ALA B  53     -35.439  23.542   9.676  1.00 15.00      B    N  
ATOM   4704  HN  ALA B  53     -35.010  23.245  10.506  1.00 15.00      B    H  
ATOM   4705  CA  ALA B  53     -36.643  24.355   9.754  1.00 15.00      B    C  
ATOM   4706  CB  ALA B  53     -37.479  23.950  10.957  1.00 15.00      B    C  
ATOM   4707  C   ALA B  53     -36.309  25.841   9.815  1.00 15.00      B    C  
ATOM   4708  O   ALA B  53     -37.201  26.686   9.793  1.00 15.00      B    O  
ATOM   4709  N   GLN B  54     -35.023  26.155   9.900  1.00 15.00      B    N  
ATOM   4710  HN  GLN B  54     -34.354  25.438   9.919  1.00 15.00      B    H  
ATOM   4711  CA  GLN B  54     -34.580  27.542   9.965  1.00 15.00      B    C  
ATOM   4712  CB  GLN B  54     -33.533  27.724  11.065  1.00 15.00      B    C  
ATOM   4713  CG  GLN B  54     -34.112  27.745  12.469  1.00 15.00      B    C  
ATOM   4714  CD  GLN B  54     -33.071  28.042  13.530  1.00 15.00      B    C  
ATOM   4715  OE1 GLN B  54     -31.913  27.651  13.410  1.00 15.00      B    O  
ATOM   4716  NE2 GLN B  54     -33.478  28.744  14.576  1.00 15.00      B    N  
ATOM   4717 HE21 GLN B  54     -34.414  29.028  14.605  1.00 15.00      B    H  
ATOM   4718 HE22 GLN B  54     -32.824  28.951  15.272  1.00 15.00      B    H  
ATOM   4719  C   GLN B  54     -34.016  27.995   8.627  1.00 15.00      B    C  
ATOM   4720  O   GLN B  54     -33.644  29.155   8.458  1.00 15.00      B    O  
ATOM   4721  N   LEU B  55     -33.963  27.070   7.681  1.00 15.00      B    N  
ATOM   4722  HN  LEU B  55     -34.291  26.171   7.876  1.00 15.00      B    H  
ATOM   4723  CA  LEU B  55     -33.442  27.359   6.356  1.00 15.00      B    C  
ATOM   4724  CB  LEU B  55     -32.961  26.073   5.683  1.00 15.00      B    C  
ATOM   4725  CG  LEU B  55     -32.026  25.185   6.501  1.00 15.00      B    C  
ATOM   4726  CD1 LEU B  55     -31.758  23.882   5.768  1.00 15.00      B    C  
ATOM   4727  CD2 LEU B  55     -30.724  25.907   6.809  1.00 15.00      B    C  
ATOM   4728  C   LEU B  55     -34.513  28.007   5.496  1.00 15.00      B    C  
ATOM   4729  O   LEU B  55     -35.691  27.651   5.576  1.00 15.00      B    O  
ATOM   4730  N   LYS B  56     -34.103  28.959   4.679  1.00 15.00      B    N  
ATOM   4731  HN  LYS B  56     -33.142  29.202   4.668  1.00 15.00      B    H  
ATOM   4732  CA  LYS B  56     -35.020  29.653   3.795  1.00 15.00      B    C  
ATOM   4733  CB  LYS B  56     -34.502  31.062   3.501  1.00 15.00      B    C  
ATOM   4734  CG  LYS B  56     -34.152  31.855   4.748  1.00 15.00      B    C  
ATOM   4735  CD  LYS B  56     -33.115  32.923   4.450  1.00 15.00      B    C  
ATOM   4736  CE  LYS B  56     -32.317  33.264   5.697  1.00 15.00      B    C  
ATOM   4737  NZ  LYS B  56     -31.178  34.169   5.394  1.00 15.00      B    N  
ATOM   4738  HZ1 LYS B  56     -30.746  34.508   6.277  1.00 15.00      B    H  
ATOM   4739  HZ2 LYS B  56     -31.507  34.986   4.844  1.00 15.00      B    H  
ATOM   4740  HZ3 LYS B  56     -30.457  33.657   4.840  1.00 15.00      B    H  
ATOM   4741  C   LYS B  56     -35.178  28.872   2.499  1.00 15.00      B    C  
ATOM   4742  O   LYS B  56     -34.479  27.883   2.272  1.00 15.00      B    O  
ATOM   4743  N   ASP B  57     -36.099  29.316   1.656  1.00 15.00      B    N  
ATOM   4744  HN  ASP B  57     -36.623  30.104   1.894  1.00 15.00      B    H  
ATOM   4745  CA  ASP B  57     -36.348  28.658   0.378  1.00 15.00      B    C  
ATOM   4746  CB  ASP B  57     -37.477  29.367  -0.376  1.00 15.00      B    C  
ATOM   4747  CG  ASP B  57     -37.994  28.565  -1.558  1.00 15.00      B    C  
ATOM   4748  OD1 ASP B  57     -37.253  28.417  -2.550  1.00 15.00      B    O  
ATOM   4749  OD2 ASP B  57     -39.145  28.087  -1.489  1.00 15.00      B    O  
ATOM   4750  C   ASP B  57     -35.079  28.636  -0.471  1.00 15.00      B    C  
ATOM   4751  O   ASP B  57     -34.616  29.679  -0.938  1.00 15.00      B    O  
ATOM   4752  N   GLY B  58     -34.495  27.457  -0.621  1.00 15.00      B    N  
ATOM   4753  HN  GLY B  58     -34.885  26.669  -0.188  1.00 15.00      B    H  
ATOM   4754  CA  GLY B  58     -33.291  27.326  -1.418  1.00 15.00      B    C  
ATOM   4755  C   GLY B  58     -32.062  26.972  -0.599  1.00 15.00      B    C  
ATOM   4756  O   GLY B  58     -31.044  26.564  -1.156  1.00 15.00      B    O  
ATOM   4757  N   GLU B  59     -32.147  27.121   0.717  1.00 15.00      B    N  
ATOM   4758  HN  GLU B  59     -32.987  27.440   1.115  1.00 15.00      B    H  
ATOM   4759  CA  GLU B  59     -31.019  26.809   1.587  1.00 15.00      B    C  
ATOM   4760  CB  GLU B  59     -30.997  27.740   2.807  1.00 15.00      B    C  
ATOM   4761  CG  GLU B  59     -30.760  29.211   2.464  1.00 15.00      B    C  
ATOM   4762  CD  GLU B  59     -30.944  30.151   3.645  1.00 15.00      B    C  
ATOM   4763  OE1 GLU B  59     -30.504  31.324   3.561  1.00 15.00      B    O  
ATOM   4764  OE2 GLU B  59     -31.541  29.730   4.655  1.00 15.00      B    O  
ATOM   4765  C   GLU B  59     -31.055  25.341   2.013  1.00 15.00      B    C  
ATOM   4766  O   GLU B  59     -32.034  24.880   2.597  1.00 15.00      B    O  
ATOM   4767  N   TRP B  60     -29.997  24.605   1.689  1.00 15.00      B    N  
ATOM   4768  HN  TRP B  60     -29.248  25.028   1.211  1.00 15.00      B    H  
ATOM   4769  CA  TRP B  60     -29.909  23.188   2.032  1.00 15.00      B    C  
ATOM   4770  CB  TRP B  60     -29.471  22.360   0.816  1.00 15.00      B    C  
ATOM   4771  CG  TRP B  60     -30.477  22.302  -0.297  1.00 15.00      B    C  
ATOM   4772  CD1 TRP B  60     -30.877  23.332  -1.098  1.00 15.00      B    C  
ATOM   4773  CD2 TRP B  60     -31.198  21.145  -0.746  1.00 15.00      B    C  
ATOM   4774  NE1 TRP B  60     -31.807  22.893  -2.008  1.00 15.00      B    N  
ATOM   4775  HE1 TRP B  60     -32.244  23.447  -2.686  1.00 15.00      B    H  
ATOM   4776  CE2 TRP B  60     -32.020  21.554  -1.813  1.00 15.00      B    C  
ATOM   4777  CE3 TRP B  60     -31.230  19.806  -0.346  1.00 15.00      B    C  
ATOM   4778  CZ2 TRP B  60     -32.864  20.672  -2.486  1.00 15.00      B    C  
ATOM   4779  CZ3 TRP B  60     -32.066  18.932  -1.015  1.00 15.00      B    C  
ATOM   4780  CH2 TRP B  60     -32.872  19.367  -2.073  1.00 15.00      B    C  
ATOM   4781  C   TRP B  60     -28.930  22.962   3.181  1.00 15.00      B    C  
ATOM   4782  O   TRP B  60     -27.904  23.644   3.281  1.00 15.00      B    O  
ATOM   4783  N   LEU B  61     -29.250  22.007   4.044  1.00 15.00      B    N  
ATOM   4784  HN  LEU B  61     -30.087  21.505   3.913  1.00 15.00      B    H  
ATOM   4785  CA  LEU B  61     -28.400  21.684   5.184  1.00 15.00      B    C  
ATOM   4786  CB  LEU B  61     -29.253  21.485   6.439  1.00 15.00      B    C  
ATOM   4787  CG  LEU B  61     -28.493  21.216   7.739  1.00 15.00      B    C  
ATOM   4788  CD1 LEU B  61     -27.855  22.494   8.263  1.00 15.00      B    C  
ATOM   4789  CD2 LEU B  61     -29.413  20.602   8.781  1.00 15.00      B    C  
ATOM   4790  C   LEU B  61     -27.599  20.417   4.908  1.00 15.00      B    C  
ATOM   4791  O   LEU B  61     -28.166  19.372   4.607  1.00 15.00      B    O  
ATOM   4792  N   ASN B  62     -26.285  20.515   5.001  1.00 15.00      B    N  
ATOM   4793  HN  ASN B  62     -25.883  21.382   5.241  1.00 15.00      B    H  
ATOM   4794  CA  ASN B  62     -25.416  19.368   4.764  1.00 15.00      B    C  
ATOM   4795  CB  ASN B  62     -24.181  19.786   3.964  1.00 15.00      B    C  
ATOM   4796  CG  ASN B  62     -23.255  18.625   3.650  1.00 15.00      B    C  
ATOM   4797  OD1 ASN B  62     -23.666  17.466   3.641  1.00 15.00      B    O  
ATOM   4798  ND2 ASN B  62     -21.999  18.933   3.379  1.00 15.00      B    N  
ATOM   4799 HD21 ASN B  62     -21.739  19.875   3.400  1.00 15.00      B    H  
ATOM   4800 HD22 ASN B  62     -21.382  18.202   3.138  1.00 15.00      B    H  
ATOM   4801  C   ASN B  62     -24.996  18.741   6.084  1.00 15.00      B    C  
ATOM   4802  O   ASN B  62     -24.445  19.420   6.952  1.00 15.00      B    O  
ATOM   4803  N   VAL B  63     -25.263  17.451   6.233  1.00 15.00      B    N  
ATOM   4804  HN  VAL B  63     -25.697  16.963   5.496  1.00 15.00      B    H  
ATOM   4805  CA  VAL B  63     -24.920  16.735   7.453  1.00 15.00      B    C  
ATOM   4806  CB  VAL B  63     -26.102  15.891   7.978  1.00 15.00      B    C  
ATOM   4807  CG1 VAL B  63     -25.782  15.312   9.350  1.00 15.00      B    C  
ATOM   4808  CG2 VAL B  63     -27.375  16.723   8.032  1.00 15.00      B    C  
ATOM   4809  C   VAL B  63     -23.704  15.834   7.245  1.00 15.00      B    C  
ATOM   4810  O   VAL B  63     -23.804  14.753   6.664  1.00 15.00      B    O  
ATOM   4811  N   SER B  64     -22.559  16.289   7.724  1.00 15.00      B    N  
ATOM   4812  HN  SER B  64     -22.550  17.158   8.188  1.00 15.00      B    H  
ATOM   4813  CA  SER B  64     -21.322  15.538   7.612  1.00 15.00      B    C  
ATOM   4814  CB  SER B  64     -20.161  16.490   7.310  1.00 15.00      B    C  
ATOM   4815  OG  SER B  64     -20.436  17.278   6.162  1.00 15.00      B    O  
ATOM   4816  HG  SER B  64     -21.300  17.037   5.807  1.00 15.00      B    H  
ATOM   4817  C   SER B  64     -21.058  14.771   8.909  1.00 15.00      B    C  
ATOM   4818  O   SER B  64     -21.714  15.012   9.924  1.00 15.00      B    O  
ATOM   4819  N   HIS B  65     -20.106  13.848   8.875  1.00 15.00      B    N  
ATOM   4820  HN  HIS B  65     -19.605  13.706   8.045  1.00 15.00      B    H  
ATOM   4821  CA  HIS B  65     -19.770  13.056  10.051  1.00 15.00      B    C  
ATOM   4822  CB  HIS B  65     -20.659  11.801  10.158  1.00 15.00      B    C  
ATOM   4823  CG  HIS B  65     -20.425  10.762   9.099  1.00 15.00      B    C  
ATOM   4824  ND1 HIS B  65     -19.957   9.494   9.379  1.00 15.00      B    N  
ATOM   4825  HD1 HIS B  65     -19.745   9.145  10.272  1.00 15.00      B    H  
ATOM   4826  CD2 HIS B  65     -20.586  10.810   7.754  1.00 15.00      B    C  
ATOM   4827  CE1 HIS B  65     -19.840   8.811   8.254  1.00 15.00      B    C  
ATOM   4828  NE2 HIS B  65     -20.215   9.586   7.257  1.00 15.00      B    N  
ATOM   4829  HE2 HIS B  65     -20.227   9.326   6.310  1.00 15.00      B    H  
ATOM   4830  C   HIS B  65     -18.291  12.684  10.054  1.00 15.00      B    C  
ATOM   4831  O   HIS B  65     -17.801  12.039   9.125  1.00 15.00      B    O  
ATOM   4832  N   GLU B  66     -17.587  13.102  11.089  1.00 15.00      B    N  
ATOM   4833  HN  GLU B  66     -18.034  13.618  11.799  1.00 15.00      B    H  
ATOM   4834  CA  GLU B  66     -16.167  12.816  11.212  1.00 15.00      B    C  
ATOM   4835  CB  GLU B  66     -15.415  14.051  11.705  1.00 15.00      B    C  
ATOM   4836  CG  GLU B  66     -13.911  13.982  11.498  1.00 15.00      B    C  
ATOM   4837  CD  GLU B  66     -13.158  14.917  12.417  1.00 15.00      B    C  
ATOM   4838  OE1 GLU B  66     -12.993  14.569  13.606  1.00 15.00      B    O  
ATOM   4839  OE2 GLU B  66     -12.731  15.991  11.950  1.00 15.00      B    O  
ATOM   4840  C   GLU B  66     -15.945  11.649  12.168  1.00 15.00      B    C  
ATOM   4841  O   GLU B  66     -16.747  11.420  13.076  1.00 15.00      B    O  
ATOM   4842  N   ALA B  67     -14.865  10.910  11.952  1.00 15.00      B    N  
ATOM   4843  HN  ALA B  67     -14.264  11.149  11.217  1.00 15.00      B    H  
ATOM   4844  CA  ALA B  67     -14.536   9.766  12.793  1.00 15.00      B    C  
ATOM   4845  CB  ALA B  67     -15.225   8.510  12.277  1.00 15.00      B    C  
ATOM   4846  C   ALA B  67     -13.026   9.558  12.860  1.00 15.00      B    C  
ATOM   4847  O   ALA B  67     -12.372   9.309  11.837  1.00 15.00      B    O  
END
