# Supplementary material for: Distribution and molecular evolution of the anti-CRISPR family AcrIF7
Source: PLoS Biol. 2023 Apr 21;21(4):e3002072. doi: 10.1371/journal.pbio.3002072 (PMC10155984; doi:10.1371/journal.pbio.3002072)
Supplement: S14 Data — Individual files can be open using Pymol or any structure visualisation tool. (ZIP) [file pbio.3002072.s021.zip › Structural_analysis/a6_7jzx.drw]

#--- Created by: LigPlus v.2.2.5
#--- Date:       Thu Mar 10 19:08:41 GMT 2022
#V
#DL
#E 14
PDB CODE: a6_7jzx
LABEL: a6_7jzx
SELECTED
#O1M14_1
#R [LYS  247  A]
2LYS 247 A    26.297 -3.715 Lys247(A)
#A
 N   26.769 -4.801 27.202 -4.368 N # 13.567 -15.534 0.438   [0]
 CA  27.133 -6.216 27.567 -5.783 CA # 14.615 -14.516 0.42   [1]
 CB  28.573 -6.733 28.14 -7.166 CB # 15.817 -14.995 -0.396   [2]
 CG  29.638 -5.651 30.071 -5.217 CG # 16.293 -16.398 -0.065   [3]
 CD  29.013 -4.266 28.579 -3.833 CD # 16.059 -17.345 -1.229   [4]
 CE  30.078 -3.187 30.512 -2.754 CE # 16.962 -18.56 -1.133   [5]
 NZ  29.481 -1.83 29.914 -1.397 NZ # 18.371 -18.219 -1.445   [6]
 C   25.9 -7.115 25.466 -7.548 C # 14.109 -13.198 -0.16   [7]
 O   24.769 -6.627 25.202 -6.194 O # 14.29 -12.925 -1.347   [8]
#O2M14_2
#R [GLU   18  B]
2GLU  18 B    31.877 6.13 Glu18(B)
#A
 N   33.077 3.087 33.51 3.52 N # 22.834 -13.362 -0.299   [9]
 CA  32.854 4.523 32.42 4.09 CA # 23.035 -14.203 0.869   [10]
 CB  31.475 5.177 31.908 5.61 CB # 22.129 -15.429 0.798   [11]
 CG  30.329 4.18 29.895 4.613 CG # 20.656 -15.108 0.986   [12]
 CD  30.808 2.747 31.241 3.18 CD # 19.754 -16.093 0.28   [13]
 OE1 29.961 1.83 29.528 2.263 OE1 # 19.427 -17.142 0.872   [14]
 OE2 32.039 2.523 32.472 2.957 OE2 # 19.363 -15.827 -0.878   [15]
 C   34.166 5.293 34.6 5.726 C # 24.493 -14.613 1.018   [16]
 O   35.248 4.703 35.681 5.136 O # 25.101 -15.145 0.088   [17]
#O1M14_3
#R [ASN  250  A]
2ASN 250 A    35.066 -5.673 Asn250(A)
#A
 N   31.138 -4.937 31.572 -4.504 N # 16.546 -10.597 -1.875   [18]
 CA  32.558 -5.285 32.125 -5.719 CA # 16.973 -10.779 -3.261   [19]
 CB  33.696 -4.253 34.129 -3.819 CB # 17.055 -12.273 -3.611   [20]
 CG  33.191 -2.82 32.758 -2.387 CG # 17.978 -13.045 -2.684   [21]
 OD1 31.978 -2.616 32.411 -2.183 OD1 # 18.689 -12.459 -1.869   [22]
 ND2 34.071 -1.83 34.504 -1.397 ND2 # 17.998 -14.363 -2.816   [23]
 C   32.776 -6.795 33.209 -6.362 C # 16.057 -10.053 -4.241   [24]
 O   31.819 -7.573 31.386 -7.139 O # 15.985 -10.406 -5.42   [25]
#O1M14_4
#R [LYS   31  A]
2LYS  31 A    21.286 -4.82 Lys31(A)
#A
 N   21.074 -5.786 21.508 -5.353 N # 37.085 -4.285 14.312   [26]
 CA  22.364 -6.47 21.93 -6.903 CA # 36.279 -5.5 14.24   [27]
 CB  23.709 -5.739 24.142 -5.305 CB # 34.975 -5.229 13.485   [28]
 CG  23.571 -4.222 24.004 -3.788 CG # 34.09 -4.191 14.163   [29]
 CD  22.115 -3.778 22.548 -3.345 CD # 33.058 -3.606 13.21   [30]
 CE  21.99 -2.266 22.424 -1.833 CE # 31.925 -4.579 12.945   [31]
 NZ  20.571 -1.83 21.005 -1.397 NZ # 32.037 -5.204 11.603   [32]
 C   22.231 -7.992 22.664 -7.558 C # 37.034 -6.681 13.633   [33]
 O   21.123 -8.52 20.689 -8.087 O # 36.647 -7.831 13.822   [34]
#O2M14_5
#R [GLU   33  B]
2GLU  33 B    14.771 6.43 Glu33(B)
#A
 N   18.106 4.759 18.539 5.193 N # 29.723 -6.618 6.519   [35]
 CA  17.032 5.739 16.599 6.172 CA # 29.288 -5.249 6.739   [36]
 CB  15.544 5.393 15.111 5.827 CB # 30.087 -4.607 7.872   [37]
 CG  15.256 3.903 14.822 4.336 CG # 29.608 -3.219 8.257   [38]
 CD  16.518 3.073 16.085 2.639 CD # 30.415 -2.625 9.388   [39]
 OE1 16.413 1.83 16.846 2.263 OE1 # 30.841 -1.459 9.269   [40]
 OE2 17.618 3.662 18.051 4.095 OE2 # 30.626 -3.326 10.398   [41]
 C   17.59 7.159 18.024 7.593 C # 29.424 -4.422 5.464   [42]
 O   18.802 7.357 19.236 7.79 O # 28.538 -3.642 5.125   [43]
#O2M14_6
#R [GLU   34  B]
2GLU  34 B    9.432 5.53 Glu34(B)
#A
 N   13.29 5.222 13.723 5.656 N # 30.526 -4.612 4.751   [44]
 CA  11.844 5.427 12.278 5.86 CA # 30.778 -3.875 3.516   [45]
 CB  10.817 4.288 10.383 4.721 CB # 32.213 -4.113 3.029   [46]
 CG  11.434 2.896 11.867 3.33 CG # 33.281 -3.506 3.928   [47]
 CD  12.951 2.918 12.518 3.351 CD # 34.684 -3.973 3.585   [48]
 OE1 13.567 1.83 14.001 2.263 OE1 # 35.48 -3.16 3.067   [49]
 OE2 13.536 4.023 13.969 4.456 OE2 # 35.006 -5.149 3.859   [50]
 C   11.477 6.912 11.044 7.345 C # 29.775 -4.238 2.419   [51]
 O   12.353 7.776 12.786 8.21 O # 29.463 -3.418 1.556   [52]
#O1M14_7
#R [LYS   28  A]
2LYS  28 A    6.765 -3.112 Lys28(A)
#A
 N   6.211 -4.311 6.644 -3.877 N # 36.76 -1.232 10.351   [53]
 CA  6.346 -5.758 6.78 -5.325 CA # 37.214 -2.485 9.771   [54]
 CB  7.687 -6.512 7.253 -6.945 CB # 37.654 -2.265 8.314   [55]
 CG  8.931 -5.63 9.364 -5.196 CG # 38.657 -3.28 7.776   [56]
 CD  8.586 -4.147 8.153 -3.714 CD # 37.996 -4.595 7.39   [57]
 CE  9.837 -3.284 10.27 -2.851 CE # 37.248 -4.478 6.072   [58]
 NZ  9.513 -1.83 9.947 -1.397 NZ # 36.84 -5.808 5.54   [59]
 C   4.972 -6.426 4.538 -6.859 C # 38.355 -3.077 10.598   [60]
 O   3.95 -5.75 4.383 -5.317 O # 38.365 -4.268 10.884   [61]
#O2M14_8
#R [PHE   17  B]
2PHE  17 B    41.243 4.33 Phe17(B)
#A
 N   42.564 3.113 42.13 3.546 N # 21.342 -12.117 -2.399   [62]
 CA  43.765 3.94 44.198 4.374 CA # 22.196 -11.361 -1.49   [63]
 CB  43.777 5.476 44.21 5.909 CB # 21.574 -9.992 -1.178   [64]
 CG  42.425 6.133 42.858 6.567 CG # 21.464 -9.051 -2.345   [65]
 CD1 41.268 5.371 40.834 4.937 CD1 # 22.186 -9.263 -3.509   [66]
 CD2 42.31 7.513 42.744 7.946 CD2 # 20.639 -7.942 -2.269   [67]
 CE1 40.026 5.974 40.459 6.407 CE1 # 22.079 -8.391 -4.574   [68]
 CE2 41.072 8.123 41.505 8.556 CE2 # 20.527 -7.066 -3.33   [69]
 CZ  39.928 7.352 39.495 7.786 CZ # 21.25 -7.289 -4.483   [70]
 C   45.003 3.058 45.436 3.491 C # 22.378 -12.128 -0.19   [71]
 O   44.902 1.83 45.335 2.263 O # 22.11 -11.605 0.893   [72]
#O1M14_9
#R [ARG  259  A]
2ARG 259 A    46.816 -6.346 Arg259(A)
#A
 N   46.911 -7.334 47.344 -6.901 N # 9.745 -6.98 4.222   [73]
 CA  48.148 -8.108 48.581 -8.542 CA # 9.924 -8.284 3.591   [74]
 CB  49.553 -7.491 49.987 -7.058 CB # 10.017 -9.396 4.645   [75]
 CG  49.579 -5.967 50.013 -5.534 CG # 11.048 -9.151 5.74   [76]
 CD  48.173 -5.38 48.606 -4.947 CD # 10.45 -8.387 6.916   [77]
 NE  48.181 -3.917 48.615 -3.483 NE # 9.658 -9.249 7.794   [78]
 CZ  47.09 -3.154 47.523 -2.72 CZ # 8.328 -9.239 7.865   [79]
 NH1 47.204 -1.83 47.637 -1.397 NH1 # 7.621 -8.41 7.105   [80]
 NH2 45.888 -3.714 45.454 -3.281 NH2 # 7.709 -10.056 8.707   [81]
 C   47.869 -9.611 47.435 -9.178 C # 8.804 -8.583 2.595   [82]
 O   46.712 -10.046 46.279 -9.612 O # 7.832 -9.275 2.916   [83]
#O2M14_10
#R [GLU   66  B]
2GLU  66 B    50.078 6.13 Glu66(B)
#A
 N   48.865 4.903 49.299 5.337 N # 16.871 -10.001 9.707   [84]
 CA  47.722 5.802 47.289 6.235 CA # 15.576 -9.357 9.557   [85]
 CB  46.254 5.358 45.821 5.792 CB # 14.442 -10.365 9.778   [86]
 CG  46.063 3.848 46.496 4.281 CG # 13.094 -9.911 9.235   [87]
 CD  47.372 3.082 46.939 2.648 CD # 12.088 -11.04 9.119   [88]
 OE1 47.332 1.83 47.765 2.263 OE1 # 10.904 -10.822 9.464   [89]
 OE2 48.438 3.726 48.871 4.16 OE2 # 12.471 -12.133 8.66   [90]
 C   48.198 7.251 47.765 7.684 C # 15.459 -8.189 10.531   [91]
 O   49.404 7.515 49.838 7.949 O # 16.155 -8.149 11.55   [92]
#O2M14_11
#R [ASP   29  B]
2ASP  29 B    24.061 4.93 Asp29(B)
#A
 N   22.809 6.019 23.242 6.452 N # 32.963 -10.744 9.589   [93]
 CA  21.588 5.223 21.154 4.789 CA # 31.91 -9.787 9.906   [94]
 CB  21.556 3.693 21.99 4.126 CB # 31.824 -9.589 11.421   [95]
 CG  22.94 3.07 22.507 2.637 CG # 32.702 -8.458 11.923   [96]
 OD1 23.934 3.825 24.368 4.259 OD1 # 33.901 -8.425 11.578   [97]
 OD2 23.035 1.83 23.468 2.263 OD2 # 32.184 -7.589 12.647   [98]
 C   20.346 6.106 20.779 6.54 C # 32.151 -8.446 9.223   [99]
 O   20.44 7.336 20.874 7.769 O # 31.231 -7.641 9.06   [100]
#O2M14_12
#R [ASP   13  B]
2ASP  13 B    28.823 6.73 Asp13(B)
#A
 N   28.539 5.632 28.973 6.065 N # 22.509 -21.209 -2.57   [101]
 CA  27.088 5.512 27.521 5.946 CA # 21.97 -20.448 -3.689   [102]
 CB  26.308 4.19 25.875 4.623 CB # 20.479 -20.182 -3.438   [103]
 CG  27.186 2.952 27.619 3.385 CG # 19.854 -19.193 -4.404   [104]
 OD1 28.423 3.104 28.856 3.537 OD1 # 20.38 -19.033 -5.523   [105]
 OD2 26.631 1.83 26.197 2.263 OD2 # 18.83 -18.577 -4.031   [106]
 C   26.461 6.903 26.028 7.336 C # 22.735 -19.136 -3.829   [107]
 O   27.169 7.908 27.602 8.341 O # 22.594 -18.238 -3.002   [108]
#O1M14_13
#R [ARG   24  A]
2ARG  24 A    17.062 -5.673 Arg24(A)
#A
 N   17.071 -6.865 17.505 -6.432 N # 35.522 4.252 8.225   [109]
 CA  18.517 -7.017 18.084 -6.584 CA # 35.292 2.929 7.668   [110]
 CB  19.511 -5.855 19.945 -5.422 CB # 34.937 3.027 6.184   [111]
 CG  18.861 -4.48 19.294 -4.046 CG # 33.795 2.117 5.756   [112]
 CD  17.338 -4.569 17.771 -4.136 CD # 32.433 2.707 6.108   [113]
 NE  16.693 -3.255 17.126 -2.821 NE # 32.207 2.79 7.552   [114]
 CZ  15.37 -3.063 15.804 -2.629 CZ # 31.798 1.77 8.312   [115]
 NH1 14.874 -1.83 15.307 -1.397 NH1 # 31.568 0.578 7.771   [116]
 NH2 14.547 -4.1 14.113 -3.666 NH2 # 31.621 1.943 9.613   [117]
 C   18.909 -8.491 19.343 -8.058 C # 36.511 2.034 7.87   [118]
 O   18.048 -9.373 17.615 -8.94 O # 36.379 0.829 8.092   [119]
#O2M14_14
#R [ALA   35  B]
3ALA  35 B    51.919 3.11 Ala35(B)
#A
 N   51.919 3.11 51.919 3.11 # 29.252 -5.458 2.472   [120]
 CA  51.919 3.11 51.919 3.11 # 28.302 -5.921 1.466   [121]
 CB  51.919 3.11 51.919 3.11 # 28.683 -7.314 0.986   [122]
 C   51.919 3.11 51.919 3.11 # 26.853 -5.904 1.957   [123]
 O   51.919 3.11 51.919 3.11 # 25.952 -6.352 1.249   [124]
#O1M14_15
#R [HIS   47  A]
2HIS  47 A    11.012 -7.574 His47(A)
#A
 N   11.249 -6.566 11.682 -6.133 N # 41.85 0.522 1.452   [125]
 CA  12.704 -6.482 12.271 -6.049 CA # 40.763 1.265 2.077   [126]
 CB  13.487 -5.167 13.92 -4.734 CB # 39.896 0.325 2.918   [127]
 CG  12.648 -3.923 12.214 -3.489 CG # 38.924 -0.515 2.142   [128]
 ND1 11.266 -3.849 11.7 -3.416 ND1 # 39.174 -1.013 0.876   [129]
 CD2 13.087 -2.643 13.521 -2.21 CD2 # 37.693 -0.963 2.481   [130]
 CE1 10.897 -2.578 10.464 -2.145 CE1 # 38.134 -1.727 0.475   [131]
 NE2 11.985 -1.83 12.418 -1.397 NE2 # 37.227 -1.714 1.434   [132]
 C   13.352 -7.861 13.785 -7.428 C # 41.281 2.399 2.953   [133]
 O   12.657 -8.874 12.224 -8.441 O # 41.07 2.395 4.163   [134]
#O1M14_16
#R [ALA  112  A]
3ALA 112 A    51.919 -3.11 Ala112(A)
#A
 N   51.919 -3.11 51.919 -3.11 # 25.174 -6.06 -3.954   [135]
 CA  51.919 -3.11 51.919 -3.11 # 25.285 -5.469 -2.624   [136]
 CB  51.919 -3.11 51.919 -3.11 # 24.449 -6.254 -1.625   [137]
 C   51.919 -3.11 51.919 -3.11 # 26.735 -5.362 -2.153   [138]
 O   51.919 -3.11 51.919 -3.11 # 27.024 -4.677 -1.175   [139]
#O2M14_17
#R [GLY   16  B]
3GLY  16 B    37.588 3.11 Gly16(B)
#A
 N   37.588 3.11 37.588 3.11 # 21.426 -14.683 -5.017   [140]
 CA  37.588 3.11 37.588 3.11 # 20.831 -13.661 -4.183   [141]
 C   37.588 3.11 37.588 3.11 # 21.84 -12.953 -3.304   [142]
 O   37.588 3.11 37.588 3.11 # 23.045 -13.171 -3.428   [143]
#O2M14_18
#R [SER   30  B]
3SER  30 B    6.894 3.11 Ser30(B)
#A
 N   6.894 3.11 6.894 3.11 # 33.385 -8.217 8.813   [144]
 CA  6.894 3.11 6.894 3.11 # 33.754 -6.975 8.169   [145]
 CB  6.894 3.11 6.894 3.11 # 35.257 -6.756 8.29   [146]
 OG  6.894 3.11 6.894 3.11 # 35.648 -6.69 9.651   [147]
 C   6.894 3.11 6.894 3.11 # 33.3 -6.957 6.714   [148]
 O   6.894 3.11 6.894 3.11 # 32.697 -5.986 6.258   [149]
#O2M14_19
#R [TYR   36  B]
3TYR  36 B    1.61 3.11 Tyr36(B)
#A
 N   1.61 3.11 1.61 3.11 # 26.62 -5.396 3.16   [150]
 CA  1.61 3.11 1.61 3.11 # 25.262 -5.351 3.702   [151]
 CB  1.61 3.11 1.61 3.11 # 25.042 -6.459 4.735   [152]
 CG  1.61 3.11 1.61 3.11 # 24.799 -7.834 4.148   [153]
 CD1 1.61 3.11 1.61 3.11 # 23.51 -8.319 3.986   [154]
 CD2 1.61 3.11 1.61 3.11 # 25.856 -8.652 3.771   [155]
 CE1 1.61 3.11 1.61 3.11 # 23.28 -9.579 3.469   [156]
 CE2 1.61 3.11 1.61 3.11 # 25.637 -9.91 3.249   [157]
 CZ  1.61 3.11 1.61 3.11 # 24.347 -10.369 3.102   [158]
 OH  1.61 3.11 1.61 3.11 # 24.123 -11.626 2.598   [159]
 C   1.61 3.11 1.61 3.11 # 24.923 -3.995 4.312   [160]
 O   1.61 3.11 1.61 3.11 # 23.763 -3.582 4.316   [161]
#O1M14_20
#R [GLY  110  A]
3GLY 110 A    42.465 -3.11 Gly110(A)
#A
 N   42.465 -3.11 42.465 -3.11 # 21.282 -4.434 -8.047   [162]
 CA  42.465 -3.11 42.465 -3.11 # 22.572 -4.83 -8.57   [163]
 C   42.465 -3.11 42.465 -3.11 # 23.312 -5.748 -7.623   [164]
 O   42.465 -3.11 42.465 -3.11 # 22.789 -6.784 -7.219   [165]
#O1M14_21
#R [LEU  115  A]
3LEU 115 A    1.61 -3.11 Leu115(A)
#A
 N   1.61 -3.11 1.61 -3.11 # 27.737 -1.769 -1.719   [166]
 CA  1.61 -3.11 1.61 -3.11 # 26.786 -0.94 -0.986   [167]
 CB  1.61 -3.11 1.61 -3.11 # 25.966 -1.784 -0.009   [168]
 CG  1.61 -3.11 1.61 -3.11 # 24.584 -1.236 0.358   [169]
 CD1 1.61 -3.11 1.61 -3.11 # 23.745 -1.009 -0.892   [170]
 CD2 1.61 -3.11 1.61 -3.11 # 23.872 -2.178 1.314   [171]
 C   1.61 -3.11 1.61 -3.11 # 27.465 0.223 -0.266   [172]
 O   1.61 -3.11 1.61 -3.11 # 26.805 1.195 0.119   [173]
#O1M14_22
#R [GLN  249  A]
3GLN 249 A    37.588 -3.11 Gln249(A)
#A
 N   37.588 -3.11 37.588 -3.11 # 15.252 -10.369 0.452   [174]
 CA  37.588 -3.11 37.588 -3.11 # 16.407 -9.497 0.278   [175]
 CB  37.588 -3.11 37.588 -3.11 # 17.552 -9.917 1.21   [176]
 CG  37.588 -3.11 37.588 -3.11 # 17.208 -9.966 2.693   [177]
 CD  37.588 -3.11 37.588 -3.11 # 16.452 -11.223 3.086   [178]
 OE1 37.588 -3.11 37.588 -3.11 # 16.509 -12.238 2.395   [179]
 NE2 37.588 -3.11 37.588 -3.11 # 15.745 -11.164 4.203   [180]
HE21 37.588 -3.11 37.588 -3.11 # 15.745 -10.325 4.71   [181]
HE22 37.588 -3.11 37.588 -3.11 # 15.253 -11.966 4.482   [182]
 C   37.588 -3.11 37.588 -3.11 # 16.899 -9.533 -1.164   [183]
 O   37.588 -3.11 37.588 -3.11 # 17.558 -8.606 -1.629   [184]
#O1M14_23
#R [ALA  113  A]
3ALA 113 A    55.539 -3.11 Ala113(A)
#A
 N   55.539 -3.11 55.539 -3.11 # 27.65 -6.014 -2.868   [185]
 CA  55.539 -3.11 55.539 -3.11 # 29.071 -5.987 -2.509   [186]
 CB  55.539 -3.11 55.539 -3.11 # 29.826 -7.109 -3.205   [187]
 C   55.539 -3.11 55.539 -3.11 # 29.714 -4.629 -2.808   [188]
 O   55.539 -3.11 55.539 -3.11 # 30.934 -4.478 -2.746   [189]
#Odummy
#R [DUM    1  X]
7DUM   1 X
#A
 C1  0 0 0 0 # 0 0 0   [190]
 C2  57.149 0 57.149 0 # 0 0 0   [191]
#B
2 89 79
2 88 78
2 87 78
2 89 77
2 88 77
2 87 77
2 141 23
2 64 22
2 63 22
2 142 22
2 141 22
2 15 21
2 62 21
2 141 21
2 69 184
2 67 184
2 13 6
2 104 6
2 103 6
2 15 5
2 14 5
2 106 5
2 15 4
2 15 3
2 14 3
2 13 3
2 15 2
2 161 171
2 160 171
2 122 186
2 123 139
2 122 139
2 121 139
2 124 138
2 124 137
2 70 165
2 68 165
2 49 130
2 39 32
2 96 32
2 41 31
2 98 31
2 41 30
2 98 28
2 97 28
2 48 59
2 146 59
2 50 58
2 49 58
2 48 58
2 146 58
2 147 57
2 146 57
2 39 116
2 40 115
4 6 15
1 78 89 2.61
1 23 15 2.79
1 62 22 2.73
1 6 106 2.65
1 132 49 2.79
1 32 41 2.64
1 32 98 2.61
1 59 50 2.57
1 116 40 2.63
0 91 92 d
0 88 90
0 88 89 d
0 87 88
0 86 87
0 85 91
0 85 86
0 84 85
0 51 52 d
0 48 50
0 48 49 d
0 47 48
0 46 47
0 45 51
0 45 46
0 44 45
0 42 43 d
0 39 41
0 39 40 d
0 38 39
0 37 38
0 36 42
0 36 37
0 35 36
0 99 100 d
0 96 98
0 96 97 d
0 95 96
0 94 99
0 94 95
0 93 94
0 16 17 d
0 13 15
0 13 14 d
0 12 13
0 11 12
0 10 16
0 10 11
0 9 10
0 71 72 d
0 69 70
0 68 70 d
0 67 69 d
0 66 68
0 65 67
0 65 66 d
0 64 65
0 63 71
0 63 64
0 62 63
0 107 108 d
0 104 106
0 104 105 d
0 103 104
0 102 107
0 102 103
0 101 102
0 82 83 d
0 79 81
0 79 80 d
0 78 79
0 77 78
0 76 77
0 75 76
0 74 82
0 74 75
0 73 74
0 24 25 d
0 21 23
0 21 22 d
0 20 21
0 19 24
0 19 20
0 18 19
0 7 8 d
0 5 6
0 4 5
0 3 4
0 2 3
0 1 7
0 1 2
0 0 1
0 133 134 d
0 131 132
0 130 132
0 129 131 d
0 128 130 d
0 128 129
0 127 128
0 126 133
0 126 127
0 125 126
0 33 34 d
0 31 32
0 30 31
0 29 30
0 28 29
0 27 33
0 27 28
0 26 27
0 60 61 d
0 58 59
0 57 58
0 56 57
0 55 56
0 54 60
0 54 55
0 53 54
0 118 119 d
0 115 117
0 115 116 d
0 114 115
0 113 114
0 112 113
0 111 112
0 110 118
0 110 111
0 109 110
6 190 191
#T
a6_7jzx    0 0
#P
IFACE_RESNAME1_SIZE=0.800
ATOM_EDGES_STATUS=ON
IFACE_BOND2_WIDTH=0.190
HYDROPHOBIC_BOND_COLOUR=BRICK_RED
EQUIV_ELLIPSES_STATUS=ON
DISULPHIDE_WIDTH=0.070
NLIGATOM2_STATUS=ON
LIGATOM_RADIUS=0.330
LIGBOND_COLOUR=PURPLE
IFACE_HYDROPHNAME1_SIZE=0.500
ABODY_OTHER_RESNAME_COLOUR=DARK_SLATE_GREY
IFACE_ATMNAME1_SIZE=0.310
ABODY_LOOP_LIST_HEADING_SIZE=1.00
SULPHUR_COLOUR=YELLOW
EQUIV_SIDECHAINS_UNDERLAY_STATUS=OFF
INTERNAL_HBONDS_STATUS=OFF
DUMMY_COLOUR=BLACK
NLIGRESNAME2_COLOUR=PINK
ABODY_H3_ATNAME_COLOUR=SPRING_GREEN
ABODY_L2_COLOUR=SKY_BLUE
HYDROPHOBIC_WIDTH=0.070
NLIGATMNAME2_STATUS=ON
SALT_BRIDGE_COLOUR=RED
ABODY_H2_ATNAME_COLOUR=OLIVE_GREEN
HYDROPHOBIC_STATUS=OFF
WATER_COLOUR=TURQUOISE
LIGATMNAME_COLOUR=BLACK
CARBON_COLOUR=BLACK
IFACE_HPHOBIC1_RADIUS=1.150
SALT_BRIDGE_DIM_WIDTH=0.070
HYDROPHOBIC2_STATUS=OFF
IFACE_ATOM2_RADIUS=0.330
SPOKE_WIDTH=0.070
NLIGATMNAME2_COLOUR=BLUE
HBOND_WIDTH=0.070
LIGATMNAME_STATUS=ON
TITLE_DIM_SIZE=1.000
WATERNAME_SIZE=0.500
ABODY_H3_COLOUR=SPRING_GREEN
HYDROPHNAME_COLOUR=BLACK
TITLE_COLOUR=BLUE
HYDROPHOBIC2_BOND_COLOUR=BRICK_RED
WATERNAME_STATUS=ON
EXTBOND_COLOUR=PURPLE
METAL_COLOUR=PINK
ABODY_L1_RESNAME_COLOUR=CYAN
UNDERLAY_COLOUR=RED
HBTEXT_DIM_SIZE=0.440
HYDROPHNAME2_COLOUR=BLUE
DISULPHIDE_STATUS=ON
BACKGROUND_COLOUR=WHITE
DUMMY_WIDTH=0.070
HYDROPHOBIC2_WIDTH=0.070
NLIGRESNAME_STATUS=ON
ABODY_L1_ATNAME_COLOUR=CYAN
TITLE_STATUS=ON
ELLIPSE_WIDTH=0.140
LIGATOM_STATUS=ON
HBTEXT_STATUS=ON
SIMPLERES_COLOUR=BLACK
HBTEXT_COLOUR=OLIVE_GREEN
NLIGBOND2_WIDTH=0.130
ABODY_H3_RESNAME_COLOUR=SPRING_GREEN
NLIGBOND2_COLOUR=LILAC
LIGRESNAME_STATUS=ON
LIGRESNAME_COLOUR=BLUE
NLIGRESNAME2_STATUS=ON
SALT_BRIDGE_WIDTH=0.070
IFACE_BOND1_WIDTH=0.190
SHOW_BLANK_TEXT_STATUS=OFF
WATERNAME_DIM_SIZE=0.500
NLIGATMNAME2_SIZE=0.310
PLOT_LABEL_SIZE=12.0
INACTIVE_COLOUR=GREY
ABODY_L1_COLOUR=CYAN
HYDROPHOBIC_COLOUR=BRICK_RED
ABODY_LOOP_LABEL_SIZE=1.60
NLIGRESNAME_COLOUR=OLIVE_GREEN
HBOND_COLOUR=OLIVE_GREEN
PHOSPHORUS_COLOUR=PURPLE
PLOT_LIST_LABEL_SIZE=14.0
ABODY_L2_ATNAME_COLOUR=SKY_BLUE
NLIGATOM_RADIUS=0.330
NITROGEN_COLOUR=BLUE
DIMPLOT_SPLIT_WIDTH=100.0
HYDROPHNAME2_STATUS=ON
IFACE_ATMNAME2_SIZE=0.310
IFACE_RESNAME2_SIZE=0.800
EQUIV_HGROUPS_UNDERLAY_STATUS=ON
ABODY_H2_COLOUR=OLIVE_GREEN
ABODY_L3_RESNAME_COLOUR=BLUE
ABODY_H1_RESNAME_COLOUR=GREEN
NLIGBOND_COLOUR=ORANGE
LIGATMNAME_SIZE=0.310
ATOM_EDGE_COLOUR=BLACK
ABODY_OTHER_ATNAME_COLOUR=DARK_SLATE_GREY
SIMPLE_RADIUS=0.800
NLIGATMNAME_COLOUR=BLACK
HYDROPHNAME2_SIZE=0.500
TITLE_SIZE=1.000
DISULPHIDE_COLOUR=GOLD
IFACE_ATOM1_RADIUS=0.330
ABODY_L2_RESNAME_COLOUR=SKY_BLUE
IFACE_HPHOBIC2_RADIUS=1.150
HYDROPHOBIC2_COLOUR=PINK
HBTEXT_SIZE=0.440
DOUBLE_BONDS_STATUS=OFF
SIMPLETEXT_SIZE=0.500
ABODY_OTHER_COLOUR=DARK_SLATE_GREY
ABODY_L3_ATNAME_COLOUR=BLUE
ABODY_H1_ATNAME_COLOUR=GREEN
LIGRESNAME_SIZE=0.800
WATER_DIM_RADIUS=0.400
DUMMY_STATUS=ON
IFACE_HYDROPHNAME2_SIZE=0.500
NLIGATOM2_RADIUS=0.330
ABODY_L3_COLOUR=BLUE
EXTBOND_DIM_WIDTH=0.070
WATERNAME_COLOUR=PURPLE
ARC_WIDTH=0.070
NLIGATMNAME_SIZE=0.310
OTHER_COLOUR=LIME_GREEN
EXTBOND_WIDTH=0.070
PLOT_LIST_LABEL_COLOUR=BLUE
NLIGATMNAME_STATUS=ON
HBOND_STATUS=ON
INACTIVE_PLOTS_STATUS=ON
ABODY_H2_RESNAME_COLOUR=OLIVE_GREEN
NLIGRESNAME2_SIZE=0.630
HYDROPHNAME_STATUS=ON
LIGBOND_WIDTH=0.190
HBOND_DIM_WIDTH=0.070
SALT_BRIDGE_STATUS=ON
WATER_STATUS=ON
ELLIPSE_COLOUR=RED
DISULPHIDE_DIM_WIDTH=0.070
HYDROPHOBIC_DIM_WIDTH=0.070
NLIGATOM_STATUS=ON
OXYGEN_COLOUR=RED
ABODY_H1_COLOUR=GREEN
HYDROPHNAME_SIZE=0.500
HPHOBIC_RADIUS=1.150
NLIGBOND_WIDTH=0.130
WATER_RADIUS=0.400
NLIGRESNAME_SIZE=0.630
PLOT_LABEL_COLOUR=RED
