# Supplementary material for: Distribution and molecular evolution of the anti-CRISPR family AcrIF7
Source: PLoS Biol. 2023 Apr 21;21(4):e3002072. doi: 10.1371/journal.pbio.3002072 (PMC10155984; doi:10.1371/journal.pbio.3002072)
Supplement: S14 Data — Individual files can be open using Pymol or any structure visualisation tool. (ZIP) [file pbio.3002072.s021.zip › Structural_analysis/a6_7jzx.pdb]

REMARK FILENAME="complex_49w.pdb0"
REMARK ===============================================================
REMARK HADDOCK run for complex
REMARK initial structure: complex_49.pdb
REMARK ===============================================================
REMARK            total,bonds,angles,improper,dihe,vdw,elec,air,cdih,coup,rdcs,vean,dani,xpcs,rg
REMARK energies: -633.465, 0, 0, 0, 0, -13.8416, -619.624, 0, 0, 0, 0, 0, 0, 0, 0
REMARK ===============================================================
REMARK            bonds,angles,impropers,dihe,air,cdih,coup,rdcs,vean,dani,xpcs
REMARK rms-dev.: 0,0,0,0,0,0,0, 0, 0, 0, 0
REMARK ===============================================================
REMARK               air,cdih,coup,rdcs,vean,dani,xpcs
REMARK               >0.3,>5,>1,>0,>5,>0.2,>0.2
REMARK violations.: 0, 0, 0, 0, 0, 0, 0
REMARK ===============================================================
REMARK                        CVpartition#,violations,rms
REMARK AIRs cross-validation: 1, 0, 0
REMARK ===============================================================
REMARK NCS energy: 0
REMARK ===============================================================
REMARK Symmetry energy: 0
REMARK ===============================================================
REMARK Membrane restraining energy: 0
REMARK ===============================================================
REMARK Local cross-correlation:  0.0000
REMARK ===============================================================
REMARK Desolvation energy: 9.9841
REMARK Internal energy free molecules: -18159.5
REMARK Internal energy complex: -18071.6
REMARK Binding energy: -535.552
REMARK ===============================================================
REMARK buried surface area: 1568.64
REMARK ===============================================================
REMARK water - chain_1: 0 0 0
REMARK water - chain_2: 0 0 0
REMARK ===============================================================
REMARK water - water: 0 0 0
REMARK ===============================================================
REMARK DATE:10-Mar-2022  14:27:00       created by user: enm009
REMARK VERSION:1.3U
ATOM      1  N   PRO A   8      31.924  25.934   1.888  1.00 15.00      A    N  
ATOM      2  CA  PRO A   8      32.026  25.552   0.484  1.00 15.00      A    C  
ATOM      3  CB  PRO A   8      31.138  26.596  -0.191  1.00 15.00      A    C  
ATOM      4  CG  PRO A   8      30.061  26.873   0.809  1.00 15.00      A    C  
ATOM      5  CD  PRO A   8      30.624  26.557   2.176  1.00 15.00      A    C  
ATOM      6  C   PRO A   8      33.460  25.657  -0.029  1.00 15.00      A    C  
ATOM      7  O   PRO A   8      33.773  26.487  -0.887  1.00 15.00      A    O  
ATOM      8  N   THR A   9      34.334  24.822   0.508  1.00 15.00      A    N  
ATOM      9  HN  THR A   9      34.025  24.170   1.188  1.00 15.00      A    H  
ATOM     10  CA  THR A   9      35.729  24.818   0.105  1.00 15.00      A    C  
ATOM     11  CB  THR A   9      36.612  25.705   1.016  1.00 15.00      A    C  
ATOM     12  OG1 THR A   9      37.991  25.602   0.632  1.00 15.00      A    O  
ATOM     13  HG1 THR A   9      38.372  26.482   0.587  1.00 15.00      A    H  
ATOM     14  CG2 THR A   9      36.463  25.333   2.483  1.00 15.00      A    C  
ATOM     15  C   THR A   9      36.263  23.390   0.039  1.00 15.00      A    C  
ATOM     16  O   THR A   9      35.970  22.564   0.898  1.00 15.00      A    O  
ATOM     17  N   TRP A  10      37.067  23.107  -0.976  1.00 15.00      A    N  
ATOM     18  HN  TRP A  10      37.298  23.813  -1.613  1.00 15.00      A    H  
ATOM     19  CA  TRP A  10      37.617  21.771  -1.163  1.00 15.00      A    C  
ATOM     20  CB  TRP A  10      38.449  21.690  -2.449  1.00 15.00      A    C  
ATOM     21  CG  TRP A  10      39.845  22.219  -2.324  1.00 15.00      A    C  
ATOM     22  CD1 TRP A  10      40.231  23.527  -2.284  1.00 15.00      A    C  
ATOM     23  CD2 TRP A  10      41.043  21.442  -2.232  1.00 15.00      A    C  
ATOM     24  NE1 TRP A  10      41.598  23.612  -2.169  1.00 15.00      A    N  
ATOM     25  HE1 TRP A  10      42.115  24.443  -2.120  1.00 15.00      A    H  
ATOM     26  CE2 TRP A  10      42.119  22.344  -2.135  1.00 15.00      A    C  
ATOM     27  CE3 TRP A  10      41.308  20.069  -2.220  1.00 15.00      A    C  
ATOM     28  CZ2 TRP A  10      43.440  21.918  -2.028  1.00 15.00      A    C  
ATOM     29  CZ3 TRP A  10      42.619  19.648  -2.116  1.00 15.00      A    C  
ATOM     30  CH2 TRP A  10      43.669  20.569  -2.020  1.00 15.00      A    C  
ATOM     31  C   TRP A  10      38.415  21.286   0.048  1.00 15.00      A    C  
ATOM     32  O   TRP A  10      38.618  20.087   0.219  1.00 15.00      A    O  
ATOM     33  N   GLN A  11      38.842  22.219   0.895  1.00 15.00      A    N  
ATOM     34  HN  GLN A  11      38.625  23.158   0.718  1.00 15.00      A    H  
ATOM     35  CA  GLN A  11      39.615  21.876   2.081  1.00 15.00      A    C  
ATOM     36  CB  GLN A  11      40.206  23.128   2.734  1.00 15.00      A    C  
ATOM     37  CG  GLN A  11      41.233  23.861   1.878  1.00 15.00      A    C  
ATOM     38  CD  GLN A  11      42.518  23.074   1.669  1.00 15.00      A    C  
ATOM     39  OE1 GLN A  11      42.510  21.850   1.564  1.00 15.00      A    O  
ATOM     40  NE2 GLN A  11      43.638  23.777   1.616  1.00 15.00      A    N  
ATOM     41 HE21 GLN A  11      43.580  24.748   1.714  1.00 15.00      A    H  
ATOM     42 HE22 GLN A  11      44.478  23.293   1.482  1.00 15.00      A    H  
ATOM     43  C   GLN A  11      38.785  21.079   3.090  1.00 15.00      A    C  
ATOM     44  O   GLN A  11      39.222  20.030   3.567  1.00 15.00      A    O  
ATOM     45  N   GLU A  12      37.582  21.560   3.400  1.00 15.00      A    N  
ATOM     46  HN  GLU A  12      37.260  22.378   2.966  1.00 15.00      A    H  
ATOM     47  CA  GLU A  12      36.726  20.867   4.357  1.00 15.00      A    C  
ATOM     48  CB  GLU A  12      35.643  21.770   4.963  1.00 15.00      A    C  
ATOM     49  CG  GLU A  12      34.972  22.732   3.995  1.00 15.00      A    C  
ATOM     50  CD  GLU A  12      33.865  22.088   3.186  1.00 15.00      A    C  
ATOM     51  OE1 GLU A  12      33.546  22.610   2.099  1.00 15.00      A    O  
ATOM     52  OE2 GLU A  12      33.321  21.061   3.637  1.00 15.00      A    O  
ATOM     53  C   GLU A  12      36.151  19.586   3.767  1.00 15.00      A    C  
ATOM     54  O   GLU A  12      35.989  18.589   4.468  1.00 15.00      A    O  
ATOM     55  N   LEU A  13      35.868  19.611   2.472  1.00 15.00      A    N  
ATOM     56  HN  LEU A  13      35.991  20.445   1.971  1.00 15.00      A    H  
ATOM     57  CA  LEU A  13      35.341  18.442   1.788  1.00 15.00      A    C  
ATOM     58  CB  LEU A  13      34.878  18.811   0.380  1.00 15.00      A    C  
ATOM     59  CG  LEU A  13      33.588  19.629   0.289  1.00 15.00      A    C  
ATOM     60  CD1 LEU A  13      33.454  20.251  -1.091  1.00 15.00      A    C  
ATOM     61  CD2 LEU A  13      32.380  18.756   0.599  1.00 15.00      A    C  
ATOM     62  C   LEU A  13      36.402  17.350   1.732  1.00 15.00      A    C  
ATOM     63  O   LEU A  13      36.102  16.166   1.882  1.00 15.00      A    O  
ATOM     64  N   ARG A  14      37.650  17.765   1.527  1.00 15.00      A    N  
ATOM     65  HN  ARG A  14      37.819  18.726   1.399  1.00 15.00      A    H  
ATOM     66  CA  ARG A  14      38.771  16.839   1.471  1.00 15.00      A    C  
ATOM     67  CB  ARG A  14      40.070  17.591   1.160  1.00 15.00      A    C  
ATOM     68  CG  ARG A  14      41.316  16.722   1.147  1.00 15.00      A    C  
ATOM     69  CD  ARG A  14      41.181  15.587   0.150  1.00 15.00      A    C  
ATOM     70  NE  ARG A  14      42.445  14.895  -0.063  1.00 15.00      A    N  
ATOM     71  HE  ARG A  14      43.157  15.039   0.598  1.00 15.00      A    H  
ATOM     72  CZ  ARG A  14      42.672  14.076  -1.084  1.00 15.00      A    C  
ATOM     73  NH1 ARG A  14      41.721  13.840  -1.976  1.00 15.00      A    N  
ATOM     74 HH11 ARG A  14      40.792  14.291  -1.892  1.00 15.00      A    H  
ATOM     75 HH12 ARG A  14      41.914  13.181  -2.778  1.00 15.00      A    H  
ATOM     76  NH2 ARG A  14      43.851  13.495  -1.231  1.00 15.00      A    N  
ATOM     77 HH21 ARG A  14      44.009  12.852  -2.048  1.00 15.00      A    H  
ATOM     78 HH22 ARG A  14      44.616  13.670  -0.552  1.00 15.00      A    H  
ATOM     79  C   ARG A  14      38.903  16.097   2.793  1.00 15.00      A    C  
ATOM     80  O   ARG A  14      38.920  14.866   2.822  1.00 15.00      A    O  
ATOM     81  N   GLN A  15      38.975  16.851   3.886  1.00 15.00      A    N  
ATOM     82  HN  GLN A  15      38.946  17.831   3.799  1.00 15.00      A    H  
ATOM     83  CA  GLN A  15      39.101  16.253   5.206  1.00 15.00      A    C  
ATOM     84  CB  GLN A  15      39.404  17.301   6.284  1.00 15.00      A    C  
ATOM     85  CG  GLN A  15      38.357  18.393   6.423  1.00 15.00      A    C  
ATOM     86  CD  GLN A  15      38.674  19.381   7.528  1.00 15.00      A    C  
ATOM     87  OE1 GLN A  15      39.835  19.640   7.835  1.00 15.00      A    O  
ATOM     88  NE2 GLN A  15      37.638  19.942   8.133  1.00 15.00      A    N  
ATOM     89 HE21 GLN A  15      36.738  19.693   7.837  1.00 15.00      A    H  
ATOM     90 HE22 GLN A  15      37.816  20.582   8.852  1.00 15.00      A    H  
ATOM     91  C   GLN A  15      37.862  15.431   5.553  1.00 15.00      A    C  
ATOM     92  O   GLN A  15      37.969  14.380   6.177  1.00 15.00      A    O  
ATOM     93  N   PHE A  16      36.693  15.906   5.123  1.00 15.00      A    N  
ATOM     94  HN  PHE A  16      36.672  16.759   4.633  1.00 15.00      A    H  
ATOM     95  CA  PHE A  16      35.439  15.206   5.379  1.00 15.00      A    C  
ATOM     96  CB  PHE A  16      34.247  16.023   4.875  1.00 15.00      A    C  
ATOM     97  CG  PHE A  16      32.953  15.687   5.560  1.00 15.00      A    C  
ATOM     98  CD1 PHE A  16      32.721  16.094   6.863  1.00 15.00      A    C  
ATOM     99  CD2 PHE A  16      31.972  14.964   4.903  1.00 15.00      A    C  
ATOM    100  CE1 PHE A  16      31.534  15.785   7.500  1.00 15.00      A    C  
ATOM    101  CE2 PHE A  16      30.782  14.652   5.533  1.00 15.00      A    C  
ATOM    102  CZ  PHE A  16      30.563  15.063   6.834  1.00 15.00      A    C  
ATOM    103  C   PHE A  16      35.451  13.827   4.726  1.00 15.00      A    C  
ATOM    104  O   PHE A  16      35.080  12.830   5.349  1.00 15.00      A    O  
ATOM    105  N   ILE A  17      35.887  13.770   3.472  1.00 15.00      A    N  
ATOM    106  HN  ILE A  17      36.159  14.600   3.018  1.00 15.00      A    H  
ATOM    107  CA  ILE A  17      35.962  12.506   2.751  1.00 15.00      A    C  
ATOM    108  CB  ILE A  17      36.289  12.708   1.252  1.00 15.00      A    C  
ATOM    109  CG1 ILE A  17      35.106  13.385   0.551  1.00 15.00      A    C  
ATOM    110  CG2 ILE A  17      36.618  11.379   0.579  1.00 15.00      A    C  
ATOM    111  CD1 ILE A  17      35.365  13.740  -0.897  1.00 15.00      A    C  
ATOM    112  C   ILE A  17      36.983  11.583   3.412  1.00 15.00      A    C  
ATOM    113  O   ILE A  17      36.718  10.394   3.617  1.00 15.00      A    O  
ATOM    114  N   GLU A  18      38.137  12.142   3.773  1.00 15.00      A    N  
ATOM    115  HN  GLU A  18      38.289  13.095   3.588  1.00 15.00      A    H  
ATOM    116  CA  GLU A  18      39.182  11.369   4.430  1.00 15.00      A    C  
ATOM    117  CB  GLU A  18      40.482  12.165   4.583  1.00 15.00      A    C  
ATOM    118  CG  GLU A  18      41.400  12.069   3.373  1.00 15.00      A    C  
ATOM    119  CD  GLU A  18      42.856  12.334   3.707  1.00 15.00      A    C  
ATOM    120  OE1 GLU A  18      43.510  11.441   4.292  1.00 15.00      A    O  
ATOM    121  OE2 GLU A  18      43.351  13.430   3.371  1.00 15.00      A    O  
ATOM    122  C   GLU A  18      38.700  10.833   5.777  1.00 15.00      A    C  
ATOM    123  O   GLU A  18      38.977   9.688   6.128  1.00 15.00      A    O  
ATOM    124  N   SER A  19      37.970  11.655   6.533  1.00 15.00      A    N  
ATOM    125  HN  SER A  19      37.805  12.581   6.229  1.00 15.00      A    H  
ATOM    126  CA  SER A  19      37.448  11.216   7.823  1.00 15.00      A    C  
ATOM    127  CB  SER A  19      36.847  12.373   8.631  1.00 15.00      A    C  
ATOM    128  OG  SER A  19      35.997  13.186   7.844  1.00 15.00      A    O  
ATOM    129  HG  SER A  19      35.743  12.717   7.043  1.00 15.00      A    H  
ATOM    130  C   SER A  19      36.449  10.077   7.646  1.00 15.00      A    C  
ATOM    131  O   SER A  19      36.384   9.168   8.468  1.00 15.00      A    O  
ATOM    132  N   PHE A  20      35.687  10.122   6.552  1.00 15.00      A    N  
ATOM    133  HN  PHE A  20      35.782  10.878   5.933  1.00 15.00      A    H  
ATOM    134  CA  PHE A  20      34.714   9.079   6.254  1.00 15.00      A    C  
ATOM    135  CB  PHE A  20      33.817   9.491   5.081  1.00 15.00      A    C  
ATOM    136  CG  PHE A  20      32.825   8.436   4.670  1.00 15.00      A    C  
ATOM    137  CD1 PHE A  20      32.963   7.770   3.463  1.00 15.00      A    C  
ATOM    138  CD2 PHE A  20      31.758   8.109   5.492  1.00 15.00      A    C  
ATOM    139  CE1 PHE A  20      32.057   6.798   3.082  1.00 15.00      A    C  
ATOM    140  CE2 PHE A  20      30.847   7.139   5.117  1.00 15.00      A    C  
ATOM    141  CZ  PHE A  20      30.997   6.482   3.910  1.00 15.00      A    C  
ATOM    142  C   PHE A  20      35.441   7.776   5.937  1.00 15.00      A    C  
ATOM    143  O   PHE A  20      35.055   6.705   6.405  1.00 15.00      A    O  
ATOM    144  N   ILE A  21      36.503   7.877   5.142  1.00 15.00      A    N  
ATOM    145  HN  ILE A  21      36.752   8.758   4.783  1.00 15.00      A    H  
ATOM    146  CA  ILE A  21      37.299   6.708   4.783  1.00 15.00      A    C  
ATOM    147  CB  ILE A  21      38.358   7.045   3.708  1.00 15.00      A    C  
ATOM    148  CG1 ILE A  21      37.688   7.635   2.463  1.00 15.00      A    C  
ATOM    149  CG2 ILE A  21      39.160   5.805   3.336  1.00 15.00      A    C  
ATOM    150  CD1 ILE A  21      38.662   8.216   1.460  1.00 15.00      A    C  
ATOM    151  C   ILE A  21      37.993   6.164   6.029  1.00 15.00      A    C  
ATOM    152  O   ILE A  21      38.065   4.953   6.238  1.00 15.00      A    O  
ATOM    153  N   GLN A  22      38.483   7.079   6.861  1.00 15.00      A    N  
ATOM    154  HN  GLN A  22      38.394   8.030   6.627  1.00 15.00      A    H  
ATOM    155  CA  GLN A  22      39.162   6.719   8.100  1.00 15.00      A    C  
ATOM    156  CB  GLN A  22      39.736   7.971   8.771  1.00 15.00      A    C  
ATOM    157  CG  GLN A  22      40.884   7.702   9.730  1.00 15.00      A    C  
ATOM    158  CD  GLN A  22      41.849   6.656   9.206  1.00 15.00      A    C  
ATOM    159  OE1 GLN A  22      41.757   5.484   9.551  1.00 15.00      A    O  
ATOM    160  NE2 GLN A  22      42.769   7.072   8.350  1.00 15.00      A    N  
ATOM    161 HE21 GLN A  22      42.778   8.019   8.103  1.00 15.00      A    H  
ATOM    162 HE22 GLN A  22      43.401   6.412   8.000  1.00 15.00      A    H  
ATOM    163  C   GLN A  22      38.203   6.000   9.044  1.00 15.00      A    C  
ATOM    164  O   GLN A  22      38.576   5.026   9.693  1.00 15.00      A    O  
ATOM    165  N   GLU A  23      36.969   6.489   9.111  1.00 15.00      A    N  
ATOM    166  HN  GLU A  23      36.740   7.284   8.581  1.00 15.00      A    H  
ATOM    167  CA  GLU A  23      35.945   5.886   9.955  1.00 15.00      A    C  
ATOM    168  CB  GLU A  23      34.643   6.694   9.852  1.00 15.00      A    C  
ATOM    169  CG  GLU A  23      33.494   6.191  10.719  1.00 15.00      A    C  
ATOM    170  CD  GLU A  23      32.665   5.114  10.041  1.00 15.00      A    C  
ATOM    171  OE1 GLU A  23      32.586   5.110   8.794  1.00 15.00      A    O  
ATOM    172  OE2 GLU A  23      32.099   4.260  10.752  1.00 15.00      A    O  
ATOM    173  C   GLU A  23      35.715   4.441   9.525  1.00 15.00      A    C  
ATOM    174  O   GLU A  23      35.736   3.521  10.347  1.00 15.00      A    O  
ATOM    175  N   ARG A  24      35.522   4.252   8.225  1.00 15.00      A    N  
ATOM    176  HN  ARG A  24      35.523   5.030   7.626  1.00 15.00      A    H  
ATOM    177  CA  ARG A  24      35.292   2.929   7.668  1.00 15.00      A    C  
ATOM    178  CB  ARG A  24      34.937   3.027   6.184  1.00 15.00      A    C  
ATOM    179  CG  ARG A  24      33.795   2.117   5.756  1.00 15.00      A    C  
ATOM    180  CD  ARG A  24      32.433   2.707   6.108  1.00 15.00      A    C  
ATOM    181  NE  ARG A  24      32.207   2.790   7.552  1.00 15.00      A    N  
ATOM    182  HE  ARG A  24      32.365   3.676   7.988  1.00 15.00      A    H  
ATOM    183  CZ  ARG A  24      31.798   1.770   8.312  1.00 15.00      A    C  
ATOM    184  NH1 ARG A  24      31.568   0.578   7.771  1.00 15.00      A    N  
ATOM    185 HH11 ARG A  24      31.702   0.430   6.753  1.00 15.00      A    H  
ATOM    186 HH12 ARG A  24      31.248  -0.226   8.378  1.00 15.00      A    H  
ATOM    187  NH2 ARG A  24      31.621   1.943   9.613  1.00 15.00      A    N  
ATOM    188 HH21 ARG A  24      31.802   2.890  10.054  1.00 15.00      A    H  
ATOM    189 HH22 ARG A  24      31.303   1.153  10.208  1.00 15.00      A    H  
ATOM    190  C   ARG A  24      36.511   2.034   7.870  1.00 15.00      A    C  
ATOM    191  O   ARG A  24      36.379   0.829   8.092  1.00 15.00      A    O  
ATOM    192  N   LEU A  25      37.696   2.628   7.791  1.00 15.00      A    N  
ATOM    193  HN  LEU A  25      37.738   3.591   7.595  1.00 15.00      A    H  
ATOM    194  CA  LEU A  25      38.935   1.887   7.981  1.00 15.00      A    C  
ATOM    195  CB  LEU A  25      40.145   2.730   7.569  1.00 15.00      A    C  
ATOM    196  CG  LEU A  25      41.521   2.104   7.824  1.00 15.00      A    C  
ATOM    197  CD1 LEU A  25      41.699   0.832   7.009  1.00 15.00      A    C  
ATOM    198  CD2 LEU A  25      42.627   3.099   7.519  1.00 15.00      A    C  
ATOM    199  C   LEU A  25      39.069   1.441   9.431  1.00 15.00      A    C  
ATOM    200  O   LEU A  25      39.325   0.268   9.704  1.00 15.00      A    O  
ATOM    201  N   GLN A  26      38.879   2.379  10.355  1.00 15.00      A    N  
ATOM    202  HN  GLN A  26      38.680   3.300  10.068  1.00 15.00      A    H  
ATOM    203  CA  GLN A  26      38.969   2.085  11.779  1.00 15.00      A    C  
ATOM    204  CB  GLN A  26      38.728   3.345  12.614  1.00 15.00      A    C  
ATOM    205  CG  GLN A  26      38.982   3.150  14.100  1.00 15.00      A    C  
ATOM    206  CD  GLN A  26      40.457   3.014  14.428  1.00 15.00      A    C  
ATOM    207  OE1 GLN A  26      41.300   3.701  13.852  1.00 15.00      A    O  
ATOM    208  NE2 GLN A  26      40.783   2.108  15.333  1.00 15.00      A    N  
ATOM    209 HE21 GLN A  26      40.053   1.565  15.741  1.00 15.00      A    H  
ATOM    210 HE22 GLN A  26      41.724   2.004  15.565  1.00 15.00      A    H  
ATOM    211  C   GLN A  26      37.964   1.004  12.159  1.00 15.00      A    C  
ATOM    212  O   GLN A  26      38.309   0.037  12.837  1.00 15.00      A    O  
ATOM    213  N   GLY A  27      36.726   1.166  11.693  1.00 15.00      A    N  
ATOM    214  HN  GLY A  27      36.513   1.963  11.156  1.00 15.00      A    H  
ATOM    215  CA  GLY A  27      35.690   0.190  11.977  1.00 15.00      A    C  
ATOM    216  C   GLY A  27      36.078  -1.191  11.488  1.00 15.00      A    C  
ATOM    217  O   GLY A  27      35.778  -2.197  12.129  1.00 15.00      A    O  
ATOM    218  N   LYS A  28      36.760  -1.232  10.351  1.00 15.00      A    N  
ATOM    219  HN  LYS A  28      36.964  -0.389   9.888  1.00 15.00      A    H  
ATOM    220  CA  LYS A  28      37.214  -2.485   9.771  1.00 15.00      A    C  
ATOM    221  CB  LYS A  28      37.654  -2.265   8.314  1.00 15.00      A    C  
ATOM    222  CG  LYS A  28      38.657  -3.280   7.776  1.00 15.00      A    C  
ATOM    223  CD  LYS A  28      37.996  -4.595   7.390  1.00 15.00      A    C  
ATOM    224  CE  LYS A  28      37.248  -4.478   6.072  1.00 15.00      A    C  
ATOM    225  NZ  LYS A  28      36.840  -5.808   5.540  1.00 15.00      A    N  
ATOM    226  HZ1 LYS A  28      36.099  -5.685   4.806  1.00 15.00      A    H  
ATOM    227  HZ2 LYS A  28      36.460  -6.400   6.302  1.00 15.00      A    H  
ATOM    228  HZ3 LYS A  28      37.652  -6.291   5.114  1.00 15.00      A    H  
ATOM    229  C   LYS A  28      38.355  -3.077  10.598  1.00 15.00      A    C  
ATOM    230  O   LYS A  28      38.365  -4.268  10.884  1.00 15.00      A    O  
ATOM    231  N   LEU A  29      39.299  -2.231  10.993  1.00 15.00      A    N  
ATOM    232  HN  LEU A  29      39.217  -1.278  10.755  1.00 15.00      A    H  
ATOM    233  CA  LEU A  29      40.454  -2.668  11.773  1.00 15.00      A    C  
ATOM    234  CB  LEU A  29      41.467  -1.530  11.918  1.00 15.00      A    C  
ATOM    235  CG  LEU A  29      42.113  -1.022  10.627  1.00 15.00      A    C  
ATOM    236  CD1 LEU A  29      42.967   0.205  10.909  1.00 15.00      A    C  
ATOM    237  CD2 LEU A  29      42.943  -2.115   9.973  1.00 15.00      A    C  
ATOM    238  C   LEU A  29      40.061  -3.191  13.153  1.00 15.00      A    C  
ATOM    239  O   LEU A  29      40.513  -4.260  13.569  1.00 15.00      A    O  
ATOM    240  N   ASP A  30      39.226  -2.432  13.853  1.00 15.00      A    N  
ATOM    241  HN  ASP A  30      38.907  -1.586  13.460  1.00 15.00      A    H  
ATOM    242  CA  ASP A  30      38.777  -2.798  15.198  1.00 15.00      A    C  
ATOM    243  CB  ASP A  30      37.870  -1.706  15.779  1.00 15.00      A    C  
ATOM    244  CG  ASP A  30      38.609  -0.724  16.668  1.00 15.00      A    C  
ATOM    245  OD1 ASP A  30      38.797  -1.027  17.863  1.00 15.00      A    O  
ATOM    246  OD2 ASP A  30      38.994   0.356  16.172  1.00 15.00      A    O  
ATOM    247  C   ASP A  30      38.041  -4.134  15.216  1.00 15.00      A    C  
ATOM    248  O   ASP A  30      38.350  -5.017  16.018  1.00 15.00      A    O  
ATOM    249  N   LYS A  31      37.085  -4.285  14.312  1.00 15.00      A    N  
ATOM    250  HN  LYS A  31      36.916  -3.562  13.671  1.00 15.00      A    H  
ATOM    251  CA  LYS A  31      36.279  -5.500  14.240  1.00 15.00      A    C  
ATOM    252  CB  LYS A  31      34.975  -5.229  13.485  1.00 15.00      A    C  
ATOM    253  CG  LYS A  31      34.090  -4.191  14.163  1.00 15.00      A    C  
ATOM    254  CD  LYS A  31      33.058  -3.606  13.210  1.00 15.00      A    C  
ATOM    255  CE  LYS A  31      31.925  -4.579  12.945  1.00 15.00      A    C  
ATOM    256  NZ  LYS A  31      32.037  -5.204  11.603  1.00 15.00      A    N  
ATOM    257  HZ1 LYS A  31      33.029  -5.220  11.299  1.00 15.00      A    H  
ATOM    258  HZ2 LYS A  31      31.475  -4.663  10.907  1.00 15.00      A    H  
ATOM    259  HZ3 LYS A  31      31.685  -6.187  11.642  1.00 15.00      A    H  
ATOM    260  C   LYS A  31      37.034  -6.681  13.633  1.00 15.00      A    C  
ATOM    261  O   LYS A  31      36.647  -7.831  13.822  1.00 15.00      A    O  
ATOM    262  N   LEU A  32      38.116  -6.395  12.917  1.00 15.00      A    N  
ATOM    263  HN  LEU A  32      38.378  -5.459  12.802  1.00 15.00      A    H  
ATOM    264  CA  LEU A  32      38.920  -7.443  12.290  1.00 15.00      A    C  
ATOM    265  CB  LEU A  32      39.946  -6.821  11.337  1.00 15.00      A    C  
ATOM    266  CG  LEU A  32      39.694  -6.978   9.836  1.00 15.00      A    C  
ATOM    267  CD1 LEU A  32      40.809  -6.311   9.044  1.00 15.00      A    C  
ATOM    268  CD2 LEU A  32      39.579  -8.447   9.459  1.00 15.00      A    C  
ATOM    269  C   LEU A  32      39.665  -8.266  13.336  1.00 15.00      A    C  
ATOM    270  O   LEU A  32      39.979  -9.436  13.104  1.00 15.00      A    O  
ATOM    271  N   GLN A  33      39.952  -7.636  14.478  1.00 15.00      A    N  
ATOM    272  HN  GLN A  33      39.649  -6.709  14.593  1.00 15.00      A    H  
ATOM    273  CA  GLN A  33      40.693  -8.275  15.569  1.00 15.00      A    C  
ATOM    274  CB  GLN A  33      39.827  -9.326  16.278  1.00 15.00      A    C  
ATOM    275  CG  GLN A  33      40.097  -9.452  17.770  1.00 15.00      A    C  
ATOM    276  CD  GLN A  33      40.571 -10.836  18.173  1.00 15.00      A    C  
ATOM    277  OE1 GLN A  33      39.765 -11.730  18.431  1.00 15.00      A    O  
ATOM    278  NE2 GLN A  33      41.880 -11.022  18.250  1.00 15.00      A    N  
ATOM    279 HE21 GLN A  33      42.472 -10.267  18.046  1.00 15.00      A    H  
ATOM    280 HE22 GLN A  33      42.205 -11.907  18.507  1.00 15.00      A    H  
ATOM    281  C   GLN A  33      41.991  -8.906  15.046  1.00 15.00      A    C  
ATOM    282  O   GLN A  33      42.238 -10.093  15.247  1.00 15.00      A    O  
ATOM    283  N   PRO A  34      42.846  -8.117  14.361  1.00 15.00      A    N  
ATOM    284  CA  PRO A  34      44.086  -8.609  13.793  1.00 15.00      A    C  
ATOM    285  CB  PRO A  34      44.171  -7.800  12.493  1.00 15.00      A    C  
ATOM    286  CG  PRO A  34      43.385  -6.539  12.743  1.00 15.00      A    C  
ATOM    287  CD  PRO A  34      42.690  -6.688  14.076  1.00 15.00      A    C  
ATOM    288  C   PRO A  34      45.296  -8.311  14.673  1.00 15.00      A    C  
ATOM    289  O   PRO A  34      45.749  -7.163  14.759  1.00 15.00      A    O  
ATOM    290  N   ASP A  35      45.816  -9.343  15.319  1.00 15.00      A    N  
ATOM    291  HN  ASP A  35      45.403 -10.227  15.225  1.00 15.00      A    H  
ATOM    292  CA  ASP A  35      46.986  -9.198  16.175  1.00 15.00      A    C  
ATOM    293  CB  ASP A  35      47.014 -10.293  17.245  1.00 15.00      A    C  
ATOM    294  CG  ASP A  35      46.417  -9.834  18.558  1.00 15.00      A    C  
ATOM    295  OD1 ASP A  35      45.196 -10.024  18.758  1.00 15.00      A    O  
ATOM    296  OD2 ASP A  35      47.165  -9.276  19.387  1.00 15.00      A    O  
ATOM    297  C   ASP A  35      48.244  -9.261  15.327  1.00 15.00      A    C  
ATOM    298  O   ASP A  35      49.078  -8.354  15.353  1.00 15.00      A    O  
ATOM    299  N   GLU A  36      48.354 -10.333  14.560  1.00 15.00      A    N  
ATOM    300  HN  GLU A  36      47.646 -11.021  14.595  1.00 15.00      A    H  
ATOM    301  CA  GLU A  36      49.486 -10.545  13.671  1.00 15.00      A    C  
ATOM    302  CB  GLU A  36      50.211 -11.868  13.989  1.00 15.00      A    C  
ATOM    303  CG  GLU A  36      49.493 -12.778  14.979  1.00 15.00      A    C  
ATOM    304  CD  GLU A  36      48.239 -13.415  14.405  1.00 15.00      A    C  
ATOM    305  OE1 GLU A  36      48.317 -14.573  13.951  1.00 15.00      A    O  
ATOM    306  OE2 GLU A  36      47.177 -12.753  14.414  1.00 15.00      A    O  
ATOM    307  C   GLU A  36      49.008 -10.540  12.223  1.00 15.00      A    C  
ATOM    308  O   GLU A  36      47.982  -9.923  11.908  1.00 15.00      A    O  
ATOM    309  N   ASP A  37      49.779 -11.195  11.350  1.00 15.00      A    N  
ATOM    310  HN  ASP A  37      50.604 -11.612  11.678  1.00 15.00      A    H  
ATOM    311  CA  ASP A  37      49.465 -11.307   9.916  1.00 15.00      A    C  
ATOM    312  CB  ASP A  37      47.988 -11.682   9.696  1.00 15.00      A    C  
ATOM    313  CG  ASP A  37      47.724 -12.403   8.387  1.00 15.00      A    C  
ATOM    314  OD1 ASP A  37      47.722 -13.656   8.377  1.00 15.00      A    O  
ATOM    315  OD2 ASP A  37      47.462 -11.719   7.381  1.00 15.00      A    O  
ATOM    316  C   ASP A  37      49.841 -10.022   9.171  1.00 15.00      A    C  
ATOM    317  O   ASP A  37      50.229 -10.052   8.005  1.00 15.00      A    O  
ATOM    318  N   ASP A  38      49.729  -8.899   9.879  1.00 15.00      A    N  
ATOM    319  HN  ASP A  38      49.397  -8.964  10.797  1.00 15.00      A    H  
ATOM    320  CA  ASP A  38      50.057  -7.576   9.346  1.00 15.00      A    C  
ATOM    321  CB  ASP A  38      51.529  -7.429   8.946  1.00 15.00      A    C  
ATOM    322  CG  ASP A  38      52.293  -6.530   9.903  1.00 15.00      A    C  
ATOM    323  OD1 ASP A  38      51.793  -5.419  10.201  1.00 15.00      A    O  
ATOM    324  OD2 ASP A  38      53.386  -6.926  10.356  1.00 15.00      A    O  
ATOM    325  C   ASP A  38      49.100  -7.140   8.248  1.00 15.00      A    C  
ATOM    326  O   ASP A  38      49.446  -6.358   7.358  1.00 15.00      A    O  
ATOM    327  N   LYS A  39      47.867  -7.636   8.354  1.00 15.00      A    N  
ATOM    328  HN  LYS A  39      47.679  -8.262   9.084  1.00 15.00      A    H  
ATOM    329  CA  LYS A  39      46.800  -7.310   7.411  1.00 15.00      A    C  
ATOM    330  CB  LYS A  39      45.524  -8.080   7.783  1.00 15.00      A    C  
ATOM    331  CG  LYS A  39      45.388  -9.449   7.135  1.00 15.00      A    C  
ATOM    332  CD  LYS A  39      44.363 -10.306   7.864  1.00 15.00      A    C  
ATOM    333  CE  LYS A  39      44.567 -11.783   7.563  1.00 15.00      A    C  
ATOM    334  NZ  LYS A  39      43.693 -12.648   8.401  1.00 15.00      A    N  
ATOM    335  HZ1 LYS A  39      44.018 -13.634   8.351  1.00 15.00      A    H  
ATOM    336  HZ2 LYS A  39      42.714 -12.600   8.062  1.00 15.00      A    H  
ATOM    337  HZ3 LYS A  39      43.721 -12.336   9.392  1.00 15.00      A    H  
ATOM    338  C   LYS A  39      46.504  -5.812   7.455  1.00 15.00      A    C  
ATOM    339  O   LYS A  39      45.926  -5.249   6.524  1.00 15.00      A    O  
ATOM    340  N   ARG A  40      46.933  -5.179   8.544  1.00 15.00      A    N  
ATOM    341  HN  ARG A  40      47.430  -5.690   9.215  1.00 15.00      A    H  
ATOM    342  CA  ARG A  40      46.719  -3.753   8.760  1.00 15.00      A    C  
ATOM    343  CB  ARG A  40      47.292  -3.322  10.118  1.00 15.00      A    C  
ATOM    344  CG  ARG A  40      46.758  -4.103  11.314  1.00 15.00      A    C  
ATOM    345  CD  ARG A  40      47.428  -3.657  12.610  1.00 15.00      A    C  
ATOM    346  NE  ARG A  40      47.114  -4.542  13.737  1.00 15.00      A    N  
ATOM    347  HE  ARG A  40      46.528  -5.313  13.557  1.00 15.00      A    H  
ATOM    348  CZ  ARG A  40      47.577  -4.372  14.978  1.00 15.00      A    C  
ATOM    349  NH1 ARG A  40      48.380  -3.351  15.264  1.00 15.00      A    N  
ATOM    350 HH11 ARG A  40      48.740  -3.225  16.232  1.00 15.00      A    H  
ATOM    351 HH12 ARG A  40      48.655  -2.678  14.519  1.00 15.00      A    H  
ATOM    352  NH2 ARG A  40      47.238  -5.229  15.931  1.00 15.00      A    N  
ATOM    353 HH21 ARG A  40      47.593  -5.110  16.902  1.00 15.00      A    H  
ATOM    354 HH22 ARG A  40      46.609  -6.041  15.707  1.00 15.00      A    H  
ATOM    355  C   ARG A  40      47.329  -2.913   7.640  1.00 15.00      A    C  
ATOM    356  O   ARG A  40      46.737  -1.928   7.210  1.00 15.00      A    O  
ATOM    357  N   GLN A  41      48.501  -3.316   7.155  1.00 15.00      A    N  
ATOM    358  HN  GLN A  41      48.922  -4.128   7.516  1.00 15.00      A    H  
ATOM    359  CA  GLN A  41      49.173  -2.579   6.090  1.00 15.00      A    C  
ATOM    360  CB  GLN A  41      50.615  -3.059   5.912  1.00 15.00      A    C  
ATOM    361  CG  GLN A  41      51.614  -2.309   6.781  1.00 15.00      A    C  
ATOM    362  CD  GLN A  41      52.906  -3.071   6.998  1.00 15.00      A    C  
ATOM    363  OE1 GLN A  41      53.833  -2.983   6.197  1.00 15.00      A    O  
ATOM    364  NE2 GLN A  41      52.982  -3.810   8.090  1.00 15.00      A    N  
ATOM    365 HE21 GLN A  41      52.212  -3.833   8.698  1.00 15.00      A    H  
ATOM    366 HE22 GLN A  41      53.807  -4.309   8.253  1.00 15.00      A    H  
ATOM    367  C   GLN A  41      48.398  -2.644   4.775  1.00 15.00      A    C  
ATOM    368  O   GLN A  41      48.273  -1.643   4.073  1.00 15.00      A    O  
ATOM    369  N   THR A  42      47.860  -3.819   4.461  1.00 15.00      A    N  
ATOM    370  HN  THR A  42      47.986  -4.580   5.066  1.00 15.00      A    H  
ATOM    371  CA  THR A  42      47.093  -4.003   3.233  1.00 15.00      A    C  
ATOM    372  CB  THR A  42      46.718  -5.487   3.011  1.00 15.00      A    C  
ATOM    373  OG1 THR A  42      46.340  -5.697   1.646  1.00 15.00      A    O  
ATOM    374  HG1 THR A  42      45.984  -6.581   1.545  1.00 15.00      A    H  
ATOM    375  CG2 THR A  42      47.885  -6.403   3.352  1.00 15.00      A    C  
ATOM    376  C   THR A  42      45.818  -3.159   3.267  1.00 15.00      A    C  
ATOM    377  O   THR A  42      45.432  -2.541   2.270  1.00 15.00      A    O  
ATOM    378  N   LEU A  43      45.179  -3.118   4.430  1.00 15.00      A    N  
ATOM    379  HN  LEU A  43      45.542  -3.615   5.195  1.00 15.00      A    H  
ATOM    380  CA  LEU A  43      43.951  -2.353   4.598  1.00 15.00      A    C  
ATOM    381  CB  LEU A  43      43.259  -2.706   5.918  1.00 15.00      A    C  
ATOM    382  CG  LEU A  43      42.151  -3.765   5.841  1.00 15.00      A    C  
ATOM    383  CD1 LEU A  43      41.089  -3.369   4.825  1.00 15.00      A    C  
ATOM    384  CD2 LEU A  43      42.724  -5.140   5.521  1.00 15.00      A    C  
ATOM    385  C   LEU A  43      44.204  -0.849   4.503  1.00 15.00      A    C  
ATOM    386  O   LEU A  43      43.404  -0.116   3.919  1.00 15.00      A    O  
ATOM    387  N   LEU A  44      45.326  -0.400   5.060  1.00 15.00      A    N  
ATOM    388  HN  LEU A  44      45.927  -1.039   5.501  1.00 15.00      A    H  
ATOM    389  CA  LEU A  44      45.686   1.017   5.044  1.00 15.00      A    C  
ATOM    390  CB  LEU A  44      46.754   1.328   6.096  1.00 15.00      A    C  
ATOM    391  CG  LEU A  44      46.257   1.968   7.397  1.00 15.00      A    C  
ATOM    392  CD1 LEU A  44      45.710   0.913   8.347  1.00 15.00      A    C  
ATOM    393  CD2 LEU A  44      47.365   2.772   8.062  1.00 15.00      A    C  
ATOM    394  C   LEU A  44      46.159   1.478   3.666  1.00 15.00      A    C  
ATOM    395  O   LEU A  44      46.394   2.668   3.446  1.00 15.00      A    O  
ATOM    396  N   ALA A  45      46.310   0.541   2.745  1.00 15.00      A    N  
ATOM    397  HN  ALA A  45      46.138  -0.395   2.980  1.00 15.00      A    H  
ATOM    398  CA  ALA A  45      46.737   0.871   1.397  1.00 15.00      A    C  
ATOM    399  CB  ALA A  45      47.705  -0.177   0.875  1.00 15.00      A    C  
ATOM    400  C   ALA A  45      45.529   0.991   0.475  1.00 15.00      A    C  
ATOM    401  O   ALA A  45      45.386   1.970  -0.262  1.00 15.00      A    O  
ATOM    402  N   THR A  46      44.649   0.002   0.545  1.00 15.00      A    N  
ATOM    403  HN  THR A  46      44.812  -0.735   1.172  1.00 15.00      A    H  
ATOM    404  CA  THR A  46      43.455  -0.023  -0.284  1.00 15.00      A    C  
ATOM    405  CB  THR A  46      42.919  -1.466  -0.431  1.00 15.00      A    C  
ATOM    406  OG1 THR A  46      41.548  -1.450  -0.862  1.00 15.00      A    O  
ATOM    407  HG1 THR A  46      41.513  -1.587  -1.817  1.00 15.00      A    H  
ATOM    408  CG2 THR A  46      43.754  -2.250  -1.433  1.00 15.00      A    C  
ATOM    409  C   THR A  46      42.351   0.874   0.277  1.00 15.00      A    C  
ATOM    410  O   THR A  46      41.982   1.881  -0.328  1.00 15.00      A    O  
ATOM    411  N   HIS A  47      41.850   0.522   1.452  1.00 15.00      A    N  
ATOM    412  HN  HIS A  47      42.241  -0.242   1.928  1.00 15.00      A    H  
ATOM    413  CA  HIS A  47      40.763   1.265   2.077  1.00 15.00      A    C  
ATOM    414  CB  HIS A  47      39.896   0.325   2.918  1.00 15.00      A    C  
ATOM    415  CG  HIS A  47      38.924  -0.515   2.142  1.00 15.00      A    C  
ATOM    416  ND1 HIS A  47      39.174  -1.013   0.876  1.00 15.00      A    N  
ATOM    417  HD1 HIS A  47      39.993  -0.867   0.346  1.00 15.00      A    H  
ATOM    418  CD2 HIS A  47      37.693  -0.963   2.481  1.00 15.00      A    C  
ATOM    419  CE1 HIS A  47      38.134  -1.727   0.475  1.00 15.00      A    C  
ATOM    420  NE2 HIS A  47      37.227  -1.714   1.434  1.00 15.00      A    N  
ATOM    421  HE2 HIS A  47      36.362  -2.193   1.414  1.00 15.00      A    H  
ATOM    422  C   HIS A  47      41.281   2.399   2.953  1.00 15.00      A    C  
ATOM    423  O   HIS A  47      41.070   2.395   4.163  1.00 15.00      A    O  
ATOM    424  N   ARG A  48      41.947   3.370   2.341  1.00 15.00      A    N  
ATOM    425  HN  ARG A  48      42.073   3.327   1.370  1.00 15.00      A    H  
ATOM    426  CA  ARG A  48      42.481   4.505   3.086  1.00 15.00      A    C  
ATOM    427  CB  ARG A  48      43.619   4.066   4.010  1.00 15.00      A    C  
ATOM    428  CG  ARG A  48      44.167   5.176   4.890  1.00 15.00      A    C  
ATOM    429  CD  ARG A  48      45.601   5.509   4.517  1.00 15.00      A    C  
ATOM    430  NE  ARG A  48      45.811   6.949   4.370  1.00 15.00      A    N  
ATOM    431  HE  ARG A  48      45.009   7.511   4.246  1.00 15.00      A    H  
ATOM    432  CZ  ARG A  48      47.008   7.530   4.389  1.00 15.00      A    C  
ATOM    433  NH1 ARG A  48      48.105   6.790   4.544  1.00 15.00      A    N  
ATOM    434 HH11 ARG A  48      48.025   5.754   4.651  1.00 15.00      A    H  
ATOM    435 HH12 ARG A  48      49.043   7.238   4.563  1.00 15.00      A    H  
ATOM    436  NH2 ARG A  48      47.110   8.849   4.260  1.00 15.00      A    N  
ATOM    437 HH21 ARG A  48      48.042   9.309   4.274  1.00 15.00      A    H  
ATOM    438 HH22 ARG A  48      46.248   9.435   4.147  1.00 15.00      A    H  
ATOM    439  C   ARG A  48      42.955   5.612   2.156  1.00 15.00      A    C  
ATOM    440  O   ARG A  48      42.813   6.794   2.459  1.00 15.00      A    O  
ATOM    441  N   ARG A  49      43.535   5.229   1.031  1.00 15.00      A    N  
ATOM    442  HN  ARG A  49      43.624   4.274   0.837  1.00 15.00      A    H  
ATOM    443  CA  ARG A  49      44.030   6.204   0.071  1.00 15.00      A    C  
ATOM    444  CB  ARG A  49      45.357   5.736  -0.535  1.00 15.00      A    C  
ATOM    445  CG  ARG A  49      46.572   6.527  -0.073  1.00 15.00      A    C  
ATOM    446  CD  ARG A  49      47.739   6.359  -1.037  1.00 15.00      A    C  
ATOM    447  NE  ARG A  49      48.939   7.073  -0.590  1.00 15.00      A    N  
ATOM    448  HE  ARG A  49      49.339   6.784   0.258  1.00 15.00      A    H  
ATOM    449  CZ  ARG A  49      49.518   8.068  -1.269  1.00 15.00      A    C  
ATOM    450  NH1 ARG A  49      49.012   8.473  -2.431  1.00 15.00      A    N  
ATOM    451 HH11 ARG A  49      49.464   9.250  -2.960  1.00 15.00      A    H  
ATOM    452 HH12 ARG A  49      48.162   8.015  -2.819  1.00 15.00      A    H  
ATOM    453  NH2 ARG A  49      50.611   8.655  -0.788  1.00 15.00      A    N  
ATOM    454 HH21 ARG A  49      51.066   9.432  -1.315  1.00 15.00      A    H  
ATOM    455 HH22 ARG A  49      51.022   8.341   0.116  1.00 15.00      A    H  
ATOM    456  C   ARG A  49      43.013   6.441  -1.036  1.00 15.00      A    C  
ATOM    457  O   ARG A  49      41.921   5.871  -1.022  1.00 15.00      A    O  
ATOM    458  N   GLU A  50      43.396   7.272  -2.004  1.00 15.00      A    N  
ATOM    459  HN  GLU A  50      44.269   7.704  -1.932  1.00 15.00      A    H  
ATOM    460  CA  GLU A  50      42.552   7.599  -3.154  1.00 15.00      A    C  
ATOM    461  CB  GLU A  50      43.297   8.566  -4.069  1.00 15.00      A    C  
ATOM    462  CG  GLU A  50      43.781   9.817  -3.369  1.00 15.00      A    C  
ATOM    463  CD  GLU A  50      42.698  10.862  -3.250  1.00 15.00      A    C  
ATOM    464  OE1 GLU A  50      43.027  12.053  -3.327  1.00 15.00      A    O  
ATOM    465  OE2 GLU A  50      41.523  10.494  -3.083  1.00 15.00      A    O  
ATOM    466  C   GLU A  50      42.202   6.349  -3.949  1.00 15.00      A    C  
ATOM    467  O   GLU A  50      41.306   6.363  -4.794  1.00 15.00      A    O  
ATOM    468  N   ALA A  51      42.924   5.271  -3.675  1.00 15.00      A    N  
ATOM    469  HN  ALA A  51      43.619   5.331  -2.989  1.00 15.00      A    H  
ATOM    470  CA  ALA A  51      42.704   4.004  -4.347  1.00 15.00      A    C  
ATOM    471  CB  ALA A  51      43.731   2.978  -3.894  1.00 15.00      A    C  
ATOM    472  C   ALA A  51      41.292   3.498  -4.083  1.00 15.00      A    C  
ATOM    473  O   ALA A  51      40.700   2.831  -4.928  1.00 15.00      A    O  
ATOM    474  N   TRP A  52      40.747   3.848  -2.917  1.00 15.00      A    N  
ATOM    475  HN  TRP A  52      41.259   4.411  -2.295  1.00 15.00      A    H  
ATOM    476  CA  TRP A  52      39.401   3.427  -2.548  1.00 15.00      A    C  
ATOM    477  CB  TRP A  52      39.073   3.809  -1.100  1.00 15.00      A    C  
ATOM    478  CG  TRP A  52      37.725   3.324  -0.644  1.00 15.00      A    C  
ATOM    479  CD1 TRP A  52      37.381   2.044  -0.313  1.00 15.00      A    C  
ATOM    480  CD2 TRP A  52      36.538   4.111  -0.478  1.00 15.00      A    C  
ATOM    481  NE1 TRP A  52      36.056   1.987   0.046  1.00 15.00      A    N  
ATOM    482  HE1 TRP A  52      35.570   1.179   0.322  1.00 15.00      A    H  
ATOM    483  CE2 TRP A  52      35.517   3.242  -0.047  1.00 15.00      A    C  
ATOM    484  CE3 TRP A  52      36.238   5.465  -0.652  1.00 15.00      A    C  
ATOM    485  CZ2 TRP A  52      34.221   3.682   0.212  1.00 15.00      A    C  
ATOM    486  CZ3 TRP A  52      34.952   5.899  -0.395  1.00 15.00      A    C  
ATOM    487  CH2 TRP A  52      33.959   5.011   0.033  1.00 15.00      A    C  
ATOM    488  C   TRP A  52      38.371   4.019  -3.504  1.00 15.00      A    C  
ATOM    489  O   TRP A  52      37.400   3.362  -3.861  1.00 15.00      A    O  
ATOM    490  N   LEU A  53      38.599   5.258  -3.927  1.00 15.00      A    N  
ATOM    491  HN  LEU A  53      39.399   5.732  -3.617  1.00 15.00      A    H  
ATOM    492  CA  LEU A  53      37.688   5.925  -4.847  1.00 15.00      A    C  
ATOM    493  CB  LEU A  53      38.023   7.411  -4.970  1.00 15.00      A    C  
ATOM    494  CG  LEU A  53      37.760   8.266  -3.727  1.00 15.00      A    C  
ATOM    495  CD1 LEU A  53      38.159   9.712  -3.977  1.00 15.00      A    C  
ATOM    496  CD2 LEU A  53      36.299   8.177  -3.313  1.00 15.00      A    C  
ATOM    497  C   LEU A  53      37.725   5.252  -6.213  1.00 15.00      A    C  
ATOM    498  O   LEU A  53      36.687   5.032  -6.833  1.00 15.00      A    O  
ATOM    499  N   ALA A  54      38.929   4.912  -6.664  1.00 15.00      A    N  
ATOM    500  HN  ALA A  54      39.717   5.116  -6.116  1.00 15.00      A    H  
ATOM    501  CA  ALA A  54      39.109   4.242  -7.948  1.00 15.00      A    C  
ATOM    502  CB  ALA A  54      40.590   4.100  -8.262  1.00 15.00      A    C  
ATOM    503  C   ALA A  54      38.445   2.872  -7.894  1.00 15.00      A    C  
ATOM    504  O   ALA A  54      37.780   2.449  -8.840  1.00 15.00      A    O  
ATOM    505  N   ASP A  55      38.635   2.196  -6.762  1.00 15.00      A    N  
ATOM    506  HN  ASP A  55      39.199   2.599  -6.062  1.00 15.00      A    H  
ATOM    507  CA  ASP A  55      38.049   0.876  -6.523  1.00 15.00      A    C  
ATOM    508  CB  ASP A  55      38.590   0.293  -5.208  1.00 15.00      A    C  
ATOM    509  CG  ASP A  55      37.706  -0.771  -4.585  1.00 15.00      A    C  
ATOM    510  OD1 ASP A  55      37.311  -0.622  -3.419  1.00 15.00      A    O  
ATOM    511  OD2 ASP A  55      37.413  -1.762  -5.255  1.00 15.00      A    O  
ATOM    512  C   ASP A  55      36.530   0.978  -6.493  1.00 15.00      A    C  
ATOM    513  O   ASP A  55      35.836   0.241  -7.194  1.00 15.00      A    O  
ATOM    514  N   ALA A  56      36.028   1.919  -5.702  1.00 15.00      A    N  
ATOM    515  HN  ALA A  56      36.642   2.459  -5.153  1.00 15.00      A    H  
ATOM    516  CA  ALA A  56      34.597   2.155  -5.596  1.00 15.00      A    C  
ATOM    517  CB  ALA A  56      34.313   3.281  -4.612  1.00 15.00      A    C  
ATOM    518  C   ALA A  56      33.995   2.466  -6.963  1.00 15.00      A    C  
ATOM    519  O   ALA A  56      32.958   1.917  -7.323  1.00 15.00      A    O  
ATOM    520  N   ALA A  57      34.665   3.330  -7.728  1.00 15.00      A    N  
ATOM    521  HN  ALA A  57      35.490   3.740  -7.375  1.00 15.00      A    H  
ATOM    522  CA  ALA A  57      34.203   3.703  -9.066  1.00 15.00      A    C  
ATOM    523  CB  ALA A  57      35.137   4.732  -9.686  1.00 15.00      A    C  
ATOM    524  C   ALA A  57      34.093   2.477  -9.968  1.00 15.00      A    C  
ATOM    525  O   ALA A  57      33.170   2.360 -10.774  1.00 15.00      A    O  
ATOM    526  N   ARG A  58      35.033   1.557  -9.806  1.00 15.00      A    N  
ATOM    527  HN  ARG A  58      35.738   1.711  -9.138  1.00 15.00      A    H  
ATOM    528  CA  ARG A  58      35.059   0.328 -10.586  1.00 15.00      A    C  
ATOM    529  CB  ARG A  58      36.428  -0.348 -10.428  1.00 15.00      A    C  
ATOM    530  CG  ARG A  58      36.696  -1.509 -11.375  1.00 15.00      A    C  
ATOM    531  CD  ARG A  58      36.493  -2.851 -10.685  1.00 15.00      A    C  
ATOM    532  NE  ARG A  58      37.171  -2.917  -9.388  1.00 15.00      A    N  
ATOM    533  HE  ARG A  58      37.243  -2.079  -8.875  1.00 15.00      A    H  
ATOM    534  CZ  ARG A  58      37.687  -4.032  -8.870  1.00 15.00      A    C  
ATOM    535  NH1 ARG A  58      37.604  -5.181  -9.539  1.00 15.00      A    N  
ATOM    536 HH11 ARG A  58      37.138  -5.210 -10.470  1.00 15.00      A    H  
ATOM    537 HH12 ARG A  58      38.005  -6.054  -9.137  1.00 15.00      A    H  
ATOM    538  NH2 ARG A  58      38.268  -4.001  -7.674  1.00 15.00      A    N  
ATOM    539 HH21 ARG A  58      38.320  -3.103  -7.135  1.00 15.00      A    H  
ATOM    540 HH22 ARG A  58      38.673  -4.866  -7.263  1.00 15.00      A    H  
ATOM    541  C   ARG A  58      33.937  -0.613 -10.141  1.00 15.00      A    C  
ATOM    542  O   ARG A  58      33.569  -1.546 -10.854  1.00 15.00      A    O  
ATOM    543  N   ARG A  59      33.394  -0.355  -8.959  1.00 15.00      A    N  
ATOM    544  HN  ARG A  59      33.727   0.407  -8.434  1.00 15.00      A    H  
ATOM    545  CA  ARG A  59      32.319  -1.170  -8.416  1.00 15.00      A    C  
ATOM    546  CB  ARG A  59      32.561  -1.468  -6.932  1.00 15.00      A    C  
ATOM    547  CG  ARG A  59      33.794  -2.325  -6.671  1.00 15.00      A    C  
ATOM    548  CD  ARG A  59      33.907  -2.729  -5.209  1.00 15.00      A    C  
ATOM    549  NE  ARG A  59      34.482  -1.671  -4.379  1.00 15.00      A    N  
ATOM    550  HE  ARG A  59      35.399  -1.369  -4.598  1.00 15.00      A    H  
ATOM    551  CZ  ARG A  59      33.853  -1.121  -3.344  1.00 15.00      A    C  
ATOM    552  NH1 ARG A  59      32.637  -1.532  -3.017  1.00 15.00      A    N  
ATOM    553 HH11 ARG A  59      32.134  -1.096  -2.198  1.00 15.00      A    H  
ATOM    554 HH12 ARG A  59      32.176  -2.288  -3.559  1.00 15.00      A    H  
ATOM    555  NH2 ARG A  59      34.446  -0.178  -2.623  1.00 15.00      A    N  
ATOM    556 HH21 ARG A  59      33.942   0.256  -1.805  1.00 15.00      A    H  
ATOM    557 HH22 ARG A  59      35.417   0.131  -2.859  1.00 15.00      A    H  
ATOM    558  C   ARG A  59      30.953  -0.517  -8.632  1.00 15.00      A    C  
ATOM    559  O   ARG A  59      29.918  -1.130  -8.375  1.00 15.00      A    O  
ATOM    560  N   VAL A  60      30.951   0.724  -9.126  1.00 15.00      A    N  
ATOM    561  HN  VAL A  60      31.808   1.165  -9.318  1.00 15.00      A    H  
ATOM    562  CA  VAL A  60      29.702   1.446  -9.382  1.00 15.00      A    C  
ATOM    563  CB  VAL A  60      29.943   2.934  -9.738  1.00 15.00      A    C  
ATOM    564  CG1 VAL A  60      28.625   3.660  -9.963  1.00 15.00      A    C  
ATOM    565  CG2 VAL A  60      30.734   3.628  -8.646  1.00 15.00      A    C  
ATOM    566  C   VAL A  60      28.926   0.771 -10.511  1.00 15.00      A    C  
ATOM    567  O   VAL A  60      27.701   0.862 -10.588  1.00 15.00      A    O  
ATOM    568  N   GLY A  61      29.652   0.068 -11.372  1.00 15.00      A    N  
ATOM    569  HN  GLY A  61      30.623   0.024 -11.253  1.00 15.00      A    H  
ATOM    570  CA  GLY A  61      29.030  -0.628 -12.480  1.00 15.00      A    C  
ATOM    571  C   GLY A  61      28.158  -1.777 -12.013  1.00 15.00      A    C  
ATOM    572  O   GLY A  61      27.391  -2.343 -12.790  1.00 15.00      A    O  
ATOM    573  N   GLN A  62      28.273  -2.115 -10.735  1.00 15.00      A    N  
ATOM    574  HN  GLN A  62      28.905  -1.624 -10.165  1.00 15.00      A    H  
ATOM    575  CA  GLN A  62      27.494  -3.193 -10.156  1.00 15.00      A    C  
ATOM    576  CB  GLN A  62      28.372  -4.043  -9.235  1.00 15.00      A    C  
ATOM    577  CG  GLN A  62      29.760  -4.326  -9.785  1.00 15.00      A    C  
ATOM    578  CD  GLN A  62      30.579  -5.217  -8.876  1.00 15.00      A    C  
ATOM    579  OE1 GLN A  62      30.373  -5.255  -7.665  1.00 15.00      A    O  
ATOM    580  NE2 GLN A  62      31.522  -5.942  -9.454  1.00 15.00      A    N  
ATOM    581 HE21 GLN A  62      31.636  -5.864 -10.424  1.00 15.00      A    H  
ATOM    582 HE22 GLN A  62      32.067  -6.526  -8.889  1.00 15.00      A    H  
ATOM    583  C   GLN A  62      26.302  -2.647  -9.373  1.00 15.00      A    C  
ATOM    584  O   GLN A  62      25.483  -3.410  -8.870  1.00 15.00      A    O  
ATOM    585  N   LEU A  63      26.203  -1.327  -9.271  1.00 15.00      A    N  
ATOM    586  HN  LEU A  63      26.874  -0.756  -9.705  1.00 15.00      A    H  
ATOM    587  CA  LEU A  63      25.108  -0.705  -8.535  1.00 15.00      A    C  
ATOM    588  CB  LEU A  63      25.637   0.121  -7.362  1.00 15.00      A    C  
ATOM    589  CG  LEU A  63      25.729  -0.584  -6.008  1.00 15.00      A    C  
ATOM    590  CD1 LEU A  63      25.844   0.440  -4.892  1.00 15.00      A    C  
ATOM    591  CD2 LEU A  63      24.527  -1.490  -5.784  1.00 15.00      A    C  
ATOM    592  C   LEU A  63      24.266   0.187  -9.430  1.00 15.00      A    C  
ATOM    593  O   LEU A  63      24.773   0.809 -10.367  1.00 15.00      A    O  
ATOM    594  N   GLN A  64      22.979   0.241  -9.146  1.00 15.00      A    N  
ATOM    595  HN  GLN A  64      22.624  -0.308  -8.411  1.00 15.00      A    H  
ATOM    596  CA  GLN A  64      22.071   1.077  -9.903  1.00 15.00      A    C  
ATOM    597  CB  GLN A  64      21.528   0.336 -11.126  1.00 15.00      A    C  
ATOM    598  CG  GLN A  64      20.958   1.258 -12.193  1.00 15.00      A    C  
ATOM    599  CD  GLN A  64      19.991   0.553 -13.120  1.00 15.00      A    C  
ATOM    600  OE1 GLN A  64      20.113  -0.643 -13.375  1.00 15.00      A    O  
ATOM    601  NE2 GLN A  64      19.021   1.293 -13.627  1.00 15.00      A    N  
ATOM    602 HE21 GLN A  64      18.986   2.241 -13.378  1.00 15.00      A    H  
ATOM    603 HE22 GLN A  64      18.373   0.863 -14.228  1.00 15.00      A    H  
ATOM    604  C   GLN A  64      20.922   1.561  -9.030  1.00 15.00      A    C  
ATOM    605  O   GLN A  64      20.309   0.777  -8.301  1.00 15.00      A    O  
ATOM    606  N   LEU A  65      20.661   2.856  -9.088  1.00 15.00      A    N  
ATOM    607  HN  LEU A  65      21.213   3.427  -9.668  1.00 15.00      A    H  
ATOM    608  CA  LEU A  65      19.570   3.456  -8.341  1.00 15.00      A    C  
ATOM    609  CB  LEU A  65      19.877   4.925  -8.036  1.00 15.00      A    C  
ATOM    610  CG  LEU A  65      21.040   5.189  -7.079  1.00 15.00      A    C  
ATOM    611  CD1 LEU A  65      21.217   6.683  -6.855  1.00 15.00      A    C  
ATOM    612  CD2 LEU A  65      20.814   4.473  -5.756  1.00 15.00      A    C  
ATOM    613  C   LEU A  65      18.323   3.359  -9.198  1.00 15.00      A    C  
ATOM    614  O   LEU A  65      18.375   3.654 -10.393  1.00 15.00      A    O  
ATOM    615  N   VAL A  66      17.213   2.933  -8.616  1.00 15.00      A    N  
ATOM    616  HN  VAL A  66      17.212   2.724  -7.653  1.00 15.00      A    H  
ATOM    617  CA  VAL A  66      15.993   2.778  -9.389  1.00 15.00      A    C  
ATOM    618  CB  VAL A  66      15.783   1.317  -9.835  1.00 15.00      A    C  
ATOM    619  CG1 VAL A  66      16.767   0.943 -10.928  1.00 15.00      A    C  
ATOM    620  CG2 VAL A  66      15.912   0.372  -8.651  1.00 15.00      A    C  
ATOM    621  C   VAL A  66      14.743   3.250  -8.664  1.00 15.00      A    C  
ATOM    622  O   VAL A  66      14.684   3.299  -7.435  1.00 15.00      A    O  
ATOM    623  N   THR A  67      13.754   3.617  -9.463  1.00 15.00      A    N  
ATOM    624  HN  THR A  67      13.903   3.595 -10.434  1.00 15.00      A    H  
ATOM    625  CA  THR A  67      12.461   4.050  -8.966  1.00 15.00      A    C  
ATOM    626  CB  THR A  67      12.036   5.378  -9.629  1.00 15.00      A    C  
ATOM    627  OG1 THR A  67      13.076   6.347  -9.470  1.00 15.00      A    O  
ATOM    628  HG1 THR A  67      13.934   5.900  -9.422  1.00 15.00      A    H  
ATOM    629  CG2 THR A  67      10.759   5.916  -9.002  1.00 15.00      A    C  
ATOM    630  C   THR A  67      11.446   2.974  -9.325  1.00 15.00      A    C  
ATOM    631  O   THR A  67      10.454   2.757  -8.624  1.00 15.00      A    O  
ATOM    632  N   HIS A  68      11.735   2.286 -10.424  1.00 15.00      A    N  
ATOM    633  HN  HIS A  68      12.559   2.499 -10.914  1.00 15.00      A    H  
ATOM    634  CA  HIS A  68      10.886   1.224 -10.928  1.00 15.00      A    C  
ATOM    635  CB  HIS A  68      10.260   1.638 -12.262  1.00 15.00      A    C  
ATOM    636  CG  HIS A  68       9.485   2.918 -12.199  1.00 15.00      A    C  
ATOM    637  ND1 HIS A  68       9.988   4.083 -12.722  1.00 15.00      A    N  
ATOM    638  CD2 HIS A  68       8.269   3.162 -11.654  1.00 15.00      A    C  
ATOM    639  CE1 HIS A  68       9.076   5.008 -12.485  1.00 15.00      A    C  
ATOM    640  NE2 HIS A  68       8.022   4.496 -11.841  1.00 15.00      A    N  
ATOM    641  HE2 HIS A  68       7.224   4.986 -11.550  1.00 15.00      A    H  
ATOM    642  C   HIS A  68      11.714  -0.042 -11.108  1.00 15.00      A    C  
ATOM    643  O   HIS A  68      12.689  -0.058 -11.864  1.00 15.00      A    O  
ATOM    644  N   THR A  69      11.330  -1.089 -10.406  1.00 15.00      A    N  
ATOM    645  HN  THR A  69      10.534  -1.013  -9.837  1.00 15.00      A    H  
ATOM    646  CA  THR A  69      12.044  -2.353 -10.466  1.00 15.00      A    C  
ATOM    647  CB  THR A  69      12.325  -2.882  -9.045  1.00 15.00      A    C  
ATOM    648  OG1 THR A  69      11.142  -2.743  -8.244  1.00 15.00      A    O  
ATOM    649  HG1 THR A  69      10.449  -2.335  -8.768  1.00 15.00      A    H  
ATOM    650  CG2 THR A  69      13.466  -2.118  -8.397  1.00 15.00      A    C  
ATOM    651  C   THR A  69      11.245  -3.406 -11.220  1.00 15.00      A    C  
ATOM    652  O   THR A  69      10.016  -3.428 -11.165  1.00 15.00      A    O  
ATOM    653  N   LEU A  70      11.951  -4.269 -11.933  1.00 15.00      A    N  
ATOM    654  HN  LEU A  70      12.931  -4.169 -11.979  1.00 15.00      A    H  
ATOM    655  CA  LEU A  70      11.316  -5.350 -12.671  1.00 15.00      A    C  
ATOM    656  CB  LEU A  70      11.954  -5.496 -14.057  1.00 15.00      A    C  
ATOM    657  CG  LEU A  70      11.272  -6.472 -15.018  1.00 15.00      A    C  
ATOM    658  CD1 LEU A  70       9.829  -6.066 -15.264  1.00 15.00      A    C  
ATOM    659  CD2 LEU A  70      12.032  -6.554 -16.328  1.00 15.00      A    C  
ATOM    660  C   LEU A  70      11.456  -6.648 -11.881  1.00 15.00      A    C  
ATOM    661  O   LEU A  70      10.926  -7.688 -12.259  1.00 15.00      A    O  
ATOM    662  N   LYS A  71      12.171  -6.558 -10.765  1.00 15.00      A    N  
ATOM    663  HN  LYS A  71      12.546  -5.691 -10.519  1.00 15.00      A    H  
ATOM    664  CA  LYS A  71      12.415  -7.702  -9.888  1.00 15.00      A    C  
ATOM    665  CB  LYS A  71      13.439  -7.365  -8.804  1.00 15.00      A    C  
ATOM    666  CG  LYS A  71      14.811  -7.969  -9.050  1.00 15.00      A    C  
ATOM    667  CD  LYS A  71      14.816  -9.460  -8.753  1.00 15.00      A    C  
ATOM    668  CE  LYS A  71      16.034 -10.138  -9.357  1.00 15.00      A    C  
ATOM    669  NZ  LYS A  71      15.878 -10.354 -10.822  1.00 15.00      A    N  
ATOM    670  HZ1 LYS A  71      16.792 -10.592 -11.246  1.00 15.00      A    H  
ATOM    671  HZ2 LYS A  71      15.508  -9.498 -11.278  1.00 15.00      A    H  
ATOM    672  HZ3 LYS A  71      15.214 -11.141 -11.000  1.00 15.00      A    H  
ATOM    673  C   LYS A  71      11.141  -8.309  -9.272  1.00 15.00      A    C  
ATOM    674  O   LYS A  71      10.999  -9.532  -9.265  1.00 15.00      A    O  
ATOM    675  N   PRO A  72      10.213  -7.486  -8.718  1.00 15.00      A    N  
ATOM    676  CA  PRO A  72       8.961  -7.999  -8.131  1.00 15.00      A    C  
ATOM    677  CB  PRO A  72       8.209  -6.720  -7.740  1.00 15.00      A    C  
ATOM    678  CG  PRO A  72       9.287  -5.723  -7.518  1.00 15.00      A    C  
ATOM    679  CD  PRO A  72      10.320  -6.022  -8.561  1.00 15.00      A    C  
ATOM    680  C   PRO A  72       8.133  -8.823  -9.126  1.00 15.00      A    C  
ATOM    681  O   PRO A  72       7.231  -9.569  -8.739  1.00 15.00      A    O  
ATOM    682  N   ILE A  73       8.454  -8.695 -10.411  1.00 15.00      A    N  
ATOM    683  HN  ILE A  73       9.202  -8.121 -10.655  1.00 15.00      A    H  
ATOM    684  CA  ILE A  73       7.752  -9.413 -11.461  1.00 15.00      A    C  
ATOM    685  CB  ILE A  73       7.460  -8.503 -12.675  1.00 15.00      A    C  
ATOM    686  CG1 ILE A  73       7.086  -7.097 -12.194  1.00 15.00      A    C  
ATOM    687  CG2 ILE A  73       6.344  -9.091 -13.534  1.00 15.00      A    C  
ATOM    688  CD1 ILE A  73       6.830  -6.104 -13.303  1.00 15.00      A    C  
ATOM    689  C   ILE A  73       8.566 -10.625 -11.892  1.00 15.00      A    C  
ATOM    690  O   ILE A  73       9.073 -10.682 -13.017  1.00 15.00      A    O  
ATOM    691  N   HIS A  74       8.670 -11.585 -10.974  1.00 15.00      A    N  
ATOM    692  HN  HIS A  74       8.236 -11.448 -10.109  1.00 15.00      A    H  
ATOM    693  CA  HIS A  74       9.424 -12.819 -11.183  1.00 15.00      A    C  
ATOM    694  CB  HIS A  74       9.089 -13.523 -12.505  1.00 15.00      A    C  
ATOM    695  CG  HIS A  74       9.294 -15.005 -12.447  1.00 15.00      A    C  
ATOM    696  ND1 HIS A  74      10.200 -15.636 -13.260  1.00 15.00      A    N  
ATOM    697  CD2 HIS A  74       8.685 -15.924 -11.656  1.00 15.00      A    C  
ATOM    698  CE1 HIS A  74      10.128 -16.916 -12.952  1.00 15.00      A    C  
ATOM    699  NE2 HIS A  74       9.229 -17.136 -11.988  1.00 15.00      A    N  
ATOM    700  HE2 HIS A  74       9.019 -17.997 -11.583  1.00 15.00      A    H  
ATOM    701  C   HIS A  74      10.917 -12.551 -11.037  1.00 15.00      A    C  
ATOM    702  O   HIS A  74      11.527 -11.900 -11.872  1.00 15.00      A    O  
ATOM    703  N   PRO A  75      11.513 -13.050  -9.943  1.00 15.00      A    N  
ATOM    704  CA  PRO A  75      12.938 -12.858  -9.641  1.00 15.00      A    C  
ATOM    705  CB  PRO A  75      13.150 -13.653  -8.345  1.00 15.00      A    C  
ATOM    706  CG  PRO A  75      11.986 -14.587  -8.277  1.00 15.00      A    C  
ATOM    707  CD  PRO A  75      10.846 -13.862  -8.920  1.00 15.00      A    C  
ATOM    708  C   PRO A  75      13.860 -13.380 -10.741  1.00 15.00      A    C  
ATOM    709  O   PRO A  75      14.953 -12.851 -10.950  1.00 15.00      A    O  
ATOM    710  N   ASP A  76      13.396 -14.385 -11.466  1.00 15.00      A    N  
ATOM    711  HN  ASP A  76      12.494 -14.726 -11.292  1.00 15.00      A    H  
ATOM    712  CA  ASP A  76      14.182 -14.992 -12.534  1.00 15.00      A    C  
ATOM    713  CB  ASP A  76      13.588 -16.340 -12.947  1.00 15.00      A    C  
ATOM    714  CG  ASP A  76      13.539 -17.338 -11.803  1.00 15.00      A    C  
ATOM    715  OD1 ASP A  76      14.606 -17.763 -11.340  1.00 15.00      A    O  
ATOM    716  OD2 ASP A  76      12.420 -17.687 -11.363  1.00 15.00      A    O  
ATOM    717  C   ASP A  76      14.297 -14.066 -13.737  1.00 15.00      A    C  
ATOM    718  O   ASP A  76      15.132 -14.270 -14.617  1.00 15.00      A    O  
ATOM    719  N   ALA A  77      13.460 -13.040 -13.767  1.00 15.00      A    N  
ATOM    720  HN  ALA A  77      12.818 -12.921 -13.036  1.00 15.00      A    H  
ATOM    721  CA  ALA A  77      13.471 -12.082 -14.861  1.00 15.00      A    C  
ATOM    722  CB  ALA A  77      12.193 -11.255 -14.872  1.00 15.00      A    C  
ATOM    723  C   ALA A  77      14.697 -11.177 -14.798  1.00 15.00      A    C  
ATOM    724  O   ALA A  77      15.076 -10.683 -13.728  1.00 15.00      A    O  
ATOM    725  N   ARG A  78      15.321 -10.980 -15.949  1.00 15.00      A    N  
ATOM    726  HN  ARG A  78      14.980 -11.423 -16.756  1.00 15.00      A    H  
ATOM    727  CA  ARG A  78      16.488 -10.127 -16.067  1.00 15.00      A    C  
ATOM    728  CB  ARG A  78      17.720 -10.945 -16.465  1.00 15.00      A    C  
ATOM    729  CG  ARG A  78      18.465 -11.557 -15.291  1.00 15.00      A    C  
ATOM    730  CD  ARG A  78      18.357 -13.073 -15.289  1.00 15.00      A    C  
ATOM    731  NE  ARG A  78      18.943 -13.675 -16.489  1.00 15.00      A    N  
ATOM    732  HE  ARG A  78      18.441 -13.577 -17.326  1.00 15.00      A    H  
ATOM    733  CZ  ARG A  78      20.107 -14.329 -16.507  1.00 15.00      A    C  
ATOM    734  NH1 ARG A  78      20.814 -14.468 -15.389  1.00 15.00      A    N  
ATOM    735 HH11 ARG A  78      20.463 -14.061 -14.496  1.00 15.00      A    H  
ATOM    736 HH12 ARG A  78      21.722 -14.978 -15.400  1.00 15.00      A    H  
ATOM    737  NH2 ARG A  78      20.549 -14.867 -17.640  1.00 15.00      A    N  
ATOM    738 HH21 ARG A  78      21.455 -15.380 -17.659  1.00 15.00      A    H  
ATOM    739 HH22 ARG A  78      19.991 -14.777 -18.516  1.00 15.00      A    H  
ATOM    740  C   ARG A  78      16.216  -9.057 -17.111  1.00 15.00      A    C  
ATOM    741  O   ARG A  78      16.502  -9.236 -18.293  1.00 15.00      A    O  
ATOM    742  N   GLY A  79      15.620  -7.963 -16.672  1.00 15.00      A    N  
ATOM    743  HN  GLY A  79      15.400  -7.882 -15.723  1.00 15.00      A    H  
ATOM    744  CA  GLY A  79      15.308  -6.880 -17.575  1.00 15.00      A    C  
ATOM    745  C   GLY A  79      16.003  -5.599 -17.186  1.00 15.00      A    C  
ATOM    746  O   GLY A  79      16.940  -5.612 -16.389  1.00 15.00      A    O  
ATOM    747  N   SER A  80      15.530  -4.493 -17.730  1.00 15.00      A    N  
ATOM    748  HN  SER A  80      14.761  -4.547 -18.335  1.00 15.00      A    H  
ATOM    749  CA  SER A  80      16.120  -3.199 -17.452  1.00 15.00      A    C  
ATOM    750  CB  SER A  80      16.157  -2.355 -18.732  1.00 15.00      A    C  
ATOM    751  OG  SER A  80      16.483  -1.004 -18.460  1.00 15.00      A    O  
ATOM    752  HG  SER A  80      15.837  -0.636 -17.847  1.00 15.00      A    H  
ATOM    753  C   SER A  80      15.369  -2.457 -16.348  1.00 15.00      A    C  
ATOM    754  O   SER A  80      14.173  -2.196 -16.462  1.00 15.00      A    O  
ATOM    755  N   ASN A  81      16.083  -2.132 -15.281  1.00 15.00      A    N  
ATOM    756  HN  ASN A  81      17.025  -2.396 -15.244  1.00 15.00      A    H  
ATOM    757  CA  ASN A  81      15.512  -1.384 -14.168  1.00 15.00      A    C  
ATOM    758  CB  ASN A  81      16.239  -1.732 -12.866  1.00 15.00      A    C  
ATOM    759  CG  ASN A  81      15.825  -3.065 -12.265  1.00 15.00      A    C  
ATOM    760  OD1 ASN A  81      14.657  -3.458 -12.313  1.00 15.00      A    O  
ATOM    761  ND2 ASN A  81      16.787  -3.776 -11.693  1.00 15.00      A    N  
ATOM    762 HD21 ASN A  81      17.697  -3.407 -11.694  1.00 15.00      A    H  
ATOM    763 HD22 ASN A  81      16.550  -4.633 -11.291  1.00 15.00      A    H  
ATOM    764  C   ASN A  81      15.675   0.100 -14.482  1.00 15.00      A    C  
ATOM    765  O   ASN A  81      16.673   0.489 -15.093  1.00 15.00      A    O  
ATOM    766  N   LEU A  82      14.726   0.934 -14.074  1.00 15.00      A    N  
ATOM    767  HN  LEU A  82      13.976   0.598 -13.537  1.00 15.00      A    H  
ATOM    768  CA  LEU A  82      14.805   2.356 -14.395  1.00 15.00      A    C  
ATOM    769  CB  LEU A  82      13.830   2.712 -15.521  1.00 15.00      A    C  
ATOM    770  CG  LEU A  82      14.214   2.235 -16.925  1.00 15.00      A    C  
ATOM    771  CD1 LEU A  82      13.094   2.517 -17.914  1.00 15.00      A    C  
ATOM    772  CD2 LEU A  82      15.510   2.892 -17.378  1.00 15.00      A    C  
ATOM    773  C   LEU A  82      14.589   3.275 -13.200  1.00 15.00      A    C  
ATOM    774  O   LEU A  82      13.973   2.903 -12.198  1.00 15.00      A    O  
ATOM    775  N   HIS A  83      15.104   4.492 -13.338  1.00 15.00      A    N  
ATOM    776  HN  HIS A  83      15.579   4.707 -14.166  1.00 15.00      A    H  
ATOM    777  CA  HIS A  83      14.993   5.527 -12.320  1.00 15.00      A    C  
ATOM    778  CB  HIS A  83      16.344   5.720 -11.615  1.00 15.00      A    C  
ATOM    779  CG  HIS A  83      16.299   6.568 -10.376  1.00 15.00      A    C  
ATOM    780  ND1 HIS A  83      15.845   6.066  -9.181  1.00 15.00      A    N  
ATOM    781  CD2 HIS A  83      16.687   7.855 -10.195  1.00 15.00      A    C  
ATOM    782  CE1 HIS A  83      15.970   7.043  -8.303  1.00 15.00      A    C  
ATOM    783  NE2 HIS A  83      16.474   8.143  -8.871  1.00 15.00      A    N  
ATOM    784  HE2 HIS A  83      16.669   8.991  -8.424  1.00 15.00      A    H  
ATOM    785  C   HIS A  83      14.571   6.822 -13.006  1.00 15.00      A    C  
ATOM    786  O   HIS A  83      15.335   7.782 -13.088  1.00 15.00      A    O  
ATOM    787  N   SER A  84      13.361   6.826 -13.532  1.00 15.00      A    N  
ATOM    788  HN  SER A  84      12.797   6.030 -13.447  1.00 15.00      A    H  
ATOM    789  CA  SER A  84      12.846   7.986 -14.236  1.00 15.00      A    C  
ATOM    790  CB  SER A  84      12.783   7.695 -15.737  1.00 15.00      A    C  
ATOM    791  OG  SER A  84      12.838   6.297 -15.976  1.00 15.00      A    O  
ATOM    792  HG  SER A  84      11.949   5.936 -15.947  1.00 15.00      A    H  
ATOM    793  C   SER A  84      11.475   8.389 -13.716  1.00 15.00      A    C  
ATOM    794  O   SER A  84      10.572   7.559 -13.614  1.00 15.00      A    O  
ATOM    795  N   LEU A  85      11.334   9.660 -13.370  1.00 15.00      A    N  
ATOM    796  HN  LEU A  85      12.097  10.266 -13.454  1.00 15.00      A    H  
ATOM    797  CA  LEU A  85      10.071  10.177 -12.872  1.00 15.00      A    C  
ATOM    798  CB  LEU A  85      10.294  11.437 -12.029  1.00 15.00      A    C  
ATOM    799  CG  LEU A  85      10.803  11.227 -10.598  1.00 15.00      A    C  
ATOM    800  CD1 LEU A  85      12.291  10.902 -10.590  1.00 15.00      A    C  
ATOM    801  CD2 LEU A  85      10.512  12.453  -9.744  1.00 15.00      A    C  
ATOM    802  C   LEU A  85       9.144  10.487 -14.038  1.00 15.00      A    C  
ATOM    803  O   LEU A  85       9.535  11.183 -14.977  1.00 15.00      A    O  
ATOM    804  N   PRO A  86       7.917   9.953 -14.012  1.00 15.00      A    N  
ATOM    805  CA  PRO A  86       6.940  10.188 -15.076  1.00 15.00      A    C  
ATOM    806  CB  PRO A  86       5.759   9.290 -14.692  1.00 15.00      A    C  
ATOM    807  CG  PRO A  86       5.909   9.061 -13.227  1.00 15.00      A    C  
ATOM    808  CD  PRO A  86       7.386   9.085 -12.949  1.00 15.00      A    C  
ATOM    809  C   PRO A  86       6.502  11.648 -15.113  1.00 15.00      A    C  
ATOM    810  O   PRO A  86       6.385  12.296 -14.074  1.00 15.00      A    O  
ATOM    811  N   GLN A  87       6.282  12.166 -16.313  1.00 15.00      A    N  
ATOM    812  HN  GLN A  87       6.409  11.609 -17.106  1.00 15.00      A    H  
ATOM    813  CA  GLN A  87       5.852  13.546 -16.472  1.00 15.00      A    C  
ATOM    814  CB  GLN A  87       5.973  13.992 -17.931  1.00 15.00      A    C  
ATOM    815  CG  GLN A  87       7.406  14.085 -18.432  1.00 15.00      A    C  
ATOM    816  CD  GLN A  87       8.235  15.090 -17.651  1.00 15.00      A    C  
ATOM    817  OE1 GLN A  87       7.719  16.094 -17.166  1.00 15.00      A    O  
ATOM    818  NE2 GLN A  87       9.526  14.828 -17.521  1.00 15.00      A    N  
ATOM    819 HE21 GLN A  87       9.877  14.010 -17.929  1.00 15.00      A    H  
ATOM    820 HE22 GLN A  87      10.075  15.464 -17.019  1.00 15.00      A    H  
ATOM    821  C   GLN A  87       4.420  13.715 -15.981  1.00 15.00      A    C  
ATOM    822  O   GLN A  87       3.578  12.838 -16.187  1.00 15.00      A    O  
ATOM    823  N   ALA A  88       4.161  14.833 -15.322  1.00 15.00      A    N  
ATOM    824  HN  ALA A  88       4.881  15.484 -15.192  1.00 15.00      A    H  
ATOM    825  CA  ALA A  88       2.836  15.124 -14.793  1.00 15.00      A    C  
ATOM    826  CB  ALA A  88       2.864  16.397 -13.960  1.00 15.00      A    C  
ATOM    827  C   ALA A  88       1.820  15.249 -15.925  1.00 15.00      A    C  
ATOM    828  O   ALA A  88       1.964  16.097 -16.806  1.00 15.00      A    O  
ATOM    829  N   PRO A  89       0.793  14.388 -15.931  1.00 15.00      A    N  
ATOM    830  CA  PRO A  89      -0.242  14.412 -16.964  1.00 15.00      A    C  
ATOM    831  CB  PRO A  89      -1.068  13.155 -16.680  1.00 15.00      A    C  
ATOM    832  CG  PRO A  89      -0.830  12.860 -15.239  1.00 15.00      A    C  
ATOM    833  CD  PRO A  89       0.569  13.319 -14.942  1.00 15.00      A    C  
ATOM    834  C   PRO A  89      -1.127  15.652 -16.873  1.00 15.00      A    C  
ATOM    835  O   PRO A  89      -1.316  16.220 -15.797  1.00 15.00      A    O  
ATOM    836  N   GLY A  90      -1.681  16.055 -18.011  1.00 15.00      A    N  
ATOM    837  HN  GLY A  90      -1.500  15.559 -18.834  1.00 15.00      A    H  
ATOM    838  CA  GLY A  90      -2.547  17.218 -18.047  1.00 15.00      A    C  
ATOM    839  C   GLY A  90      -3.973  16.872 -17.667  1.00 15.00      A    C  
ATOM    840  O   GLY A  90      -4.865  17.714 -17.732  1.00 15.00      A    O  
ATOM    841  N   GLN A  91      -4.182  15.622 -17.284  1.00 15.00      A    N  
ATOM    842  HN  GLN A  91      -3.428  15.002 -17.262  1.00 15.00      A    H  
ATOM    843  CA  GLN A  91      -5.492  15.146 -16.878  1.00 15.00      A    C  
ATOM    844  CB  GLN A  91      -5.771  13.774 -17.496  1.00 15.00      A    C  
ATOM    845  CG  GLN A  91      -6.361  13.834 -18.895  1.00 15.00      A    C  
ATOM    846  CD  GLN A  91      -6.152  12.551 -19.674  1.00 15.00      A    C  
ATOM    847  OE1 GLN A  91      -5.142  11.870 -19.518  1.00 15.00      A    O  
ATOM    848  NE2 GLN A  91      -7.107  12.211 -20.520  1.00 15.00      A    N  
ATOM    849 HE21 GLN A  91      -7.887  12.795 -20.598  1.00 15.00      A    H  
ATOM    850 HE22 GLN A  91      -6.992  11.386 -21.034  1.00 15.00      A    H  
ATOM    851  C   GLN A  91      -5.571  15.066 -15.358  1.00 15.00      A    C  
ATOM    852  O   GLN A  91      -4.919  14.224 -14.740  1.00 15.00      A    O  
ATOM    853  N   PRO A  92      -6.359  15.957 -14.741  1.00 15.00      A    N  
ATOM    854  CA  PRO A  92      -6.521  15.996 -13.285  1.00 15.00      A    C  
ATOM    855  CB  PRO A  92      -7.306  17.291 -13.049  1.00 15.00      A    C  
ATOM    856  CG  PRO A  92      -8.037  17.529 -14.324  1.00 15.00      A    C  
ATOM    857  CD  PRO A  92      -7.152  16.999 -15.418  1.00 15.00      A    C  
ATOM    858  C   PRO A  92      -7.310  14.798 -12.760  1.00 15.00      A    C  
ATOM    859  O   PRO A  92      -8.289  14.368 -13.370  1.00 15.00      A    O  
ATOM    860  N   GLY A  93      -6.870  14.257 -11.634  1.00 15.00      A    N  
ATOM    861  HN  GLY A  93      -6.068  14.621 -11.206  1.00 15.00      A    H  
ATOM    862  CA  GLY A  93      -7.553  13.127 -11.042  1.00 15.00      A    C  
ATOM    863  C   GLY A  93      -6.625  11.961 -10.794  1.00 15.00      A    C  
ATOM    864  O   GLY A  93      -6.464  11.518  -9.660  1.00 15.00      A    O  
ATOM    865  N   LEU A  94      -5.998  11.474 -11.850  1.00 15.00      A    N  
ATOM    866  HN  LEU A  94      -6.146  11.883 -12.727  1.00 15.00      A    H  
ATOM    867  CA  LEU A  94      -5.091  10.345 -11.732  1.00 15.00      A    C  
ATOM    868  CB  LEU A  94      -5.198   9.405 -12.941  1.00 15.00      A    C  
ATOM    869  CG  LEU A  94      -4.850   9.991 -14.314  1.00 15.00      A    C  
ATOM    870  CD1 LEU A  94      -4.326   8.899 -15.233  1.00 15.00      A    C  
ATOM    871  CD2 LEU A  94      -6.065  10.663 -14.936  1.00 15.00      A    C  
ATOM    872  C   LEU A  94      -3.649  10.791 -11.527  1.00 15.00      A    C  
ATOM    873  O   LEU A  94      -3.126  11.621 -12.272  1.00 15.00      A    O  
ATOM    874  N   ALA A  95      -3.023  10.245 -10.499  1.00 15.00      A    N  
ATOM    875  HN  ALA A  95      -3.512   9.621  -9.921  1.00 15.00      A    H  
ATOM    876  CA  ALA A  95      -1.637  10.542 -10.187  1.00 15.00      A    C  
ATOM    877  CB  ALA A  95      -1.558  11.514  -9.021  1.00 15.00      A    C  
ATOM    878  C   ALA A  95      -0.931   9.244  -9.838  1.00 15.00      A    C  
ATOM    879  O   ALA A  95      -1.537   8.174  -9.908  1.00 15.00      A    O  
ATOM    880  N   GLY A  96       0.337   9.325  -9.470  1.00 15.00      A    N  
ATOM    881  HN  GLY A  96       0.786  10.198  -9.436  1.00 15.00      A    H  
ATOM    882  CA  GLY A  96       1.059   8.130  -9.111  1.00 15.00      A    C  
ATOM    883  C   GLY A  96       2.498   8.121  -9.581  1.00 15.00      A    C  
ATOM    884  O   GLY A  96       2.766   8.109 -10.781  1.00 15.00      A    O  
ATOM    885  N   SER A  97       3.414   8.166  -8.618  1.00 15.00      A    N  
ATOM    886  HN  SER A  97       3.105   8.261  -7.691  1.00 15.00      A    H  
ATOM    887  CA  SER A  97       4.854   8.107  -8.878  1.00 15.00      A    C  
ATOM    888  CB  SER A  97       5.200   6.940  -9.820  1.00 15.00      A    C  
ATOM    889  OG  SER A  97       6.558   6.556  -9.707  1.00 15.00      A    O  
ATOM    890  HG  SER A  97       7.110   7.348  -9.682  1.00 15.00      A    H  
ATOM    891  C   SER A  97       5.475   9.425  -9.368  1.00 15.00      A    C  
ATOM    892  O   SER A  97       6.667   9.467  -9.661  1.00 15.00      A    O  
ATOM    893  N   HIS A  98       4.700  10.501  -9.437  1.00 15.00      A    N  
ATOM    894  HN  HIS A  98       3.751  10.442  -9.161  1.00 15.00      A    H  
ATOM    895  CA  HIS A  98       5.243  11.784  -9.896  1.00 15.00      A    C  
ATOM    896  CB  HIS A  98       4.602  12.292 -11.200  1.00 15.00      A    C  
ATOM    897  CG  HIS A  98       3.099  12.292 -11.245  1.00 15.00      A    C  
ATOM    898  ND1 HIS A  98       2.362  13.334 -10.733  1.00 15.00      A    N  
ATOM    899  CD2 HIS A  98       2.257  11.378 -11.791  1.00 15.00      A    C  
ATOM    900  CE1 HIS A  98       1.098  13.038 -10.978  1.00 15.00      A    C  
ATOM    901  NE2 HIS A  98       0.987  11.866 -11.619  1.00 15.00      A    N  
ATOM    902  HE2 HIS A  98       0.156  11.446 -11.932  1.00 15.00      A    H  
ATOM    903  C   HIS A  98       5.251  12.851  -8.806  1.00 15.00      A    C  
ATOM    904  O   HIS A  98       5.999  13.829  -8.876  1.00 15.00      A    O  
ATOM    905  N   GLU A  99       4.434  12.640  -7.788  1.00 15.00      A    N  
ATOM    906  HN  GLU A  99       3.855  11.844  -7.805  1.00 15.00      A    H  
ATOM    907  CA  GLU A  99       4.329  13.555  -6.664  1.00 15.00      A    C  
ATOM    908  CB  GLU A  99       2.974  13.375  -5.961  1.00 15.00      A    C  
ATOM    909  CG  GLU A  99       1.844  12.893  -6.863  1.00 15.00      A    C  
ATOM    910  CD  GLU A  99       1.905  11.396  -7.138  1.00 15.00      A    C  
ATOM    911  OE1 GLU A  99       2.453  11.003  -8.191  1.00 15.00      A    O  
ATOM    912  OE2 GLU A  99       1.416  10.614  -6.307  1.00 15.00      A    O  
ATOM    913  C   GLU A  99       5.469  13.297  -5.679  1.00 15.00      A    C  
ATOM    914  O   GLU A  99       5.520  13.867  -4.580  1.00 15.00      A    O  
ATOM    915  N   LEU A 100       6.385  12.434  -6.088  1.00 15.00      A    N  
ATOM    916  HN  LEU A 100       6.294  12.040  -6.982  1.00 15.00      A    H  
ATOM    917  CA  LEU A 100       7.526  12.066  -5.271  1.00 15.00      A    C  
ATOM    918  CB  LEU A 100       7.872  10.587  -5.471  1.00 15.00      A    C  
ATOM    919  CG  LEU A 100       6.770   9.575  -5.158  1.00 15.00      A    C  
ATOM    920  CD1 LEU A 100       7.236   8.168  -5.499  1.00 15.00      A    C  
ATOM    921  CD2 LEU A 100       6.354   9.665  -3.697  1.00 15.00      A    C  
ATOM    922  C   LEU A 100       8.737  12.918  -5.612  1.00 15.00      A    C  
ATOM    923  O   LEU A 100       9.676  12.444  -6.239  1.00 15.00      A    O  
ATOM    924  N   GLY A 101       8.704  14.178  -5.207  1.00 15.00      A    N  
ATOM    925  HN  GLY A 101       7.918  14.507  -4.732  1.00 15.00      A    H  
ATOM    926  CA  GLY A 101       9.819  15.067  -5.474  1.00 15.00      A    C  
ATOM    927  C   GLY A 101      10.906  14.919  -4.432  1.00 15.00      A    C  
ATOM    928  O   GLY A 101      11.751  14.029  -4.525  1.00 15.00      A    O  
ATOM    929  N   ASP A 102      10.852  15.762  -3.409  1.00 15.00      A    N  
ATOM    930  HN  ASP A 102      10.149  16.442  -3.391  1.00 15.00      A    H  
ATOM    931  CA  ASP A 102      11.835  15.737  -2.325  1.00 15.00      A    C  
ATOM    932  CB  ASP A 102      11.855  17.085  -1.595  1.00 15.00      A    C  
ATOM    933  CG  ASP A 102      12.511  18.197  -2.393  1.00 15.00      A    C  
ATOM    934  OD1 ASP A 102      12.691  18.026  -3.617  1.00 15.00      A    O  
ATOM    935  OD2 ASP A 102      12.833  19.246  -1.797  1.00 15.00      A    O  
ATOM    936  C   ASP A 102      11.514  14.624  -1.335  1.00 15.00      A    C  
ATOM    937  O   ASP A 102      11.877  14.688  -0.164  1.00 15.00      A    O  
ATOM    938  N   ARG A 103      10.831  13.598  -1.817  1.00 15.00      A    N  
ATOM    939  HN  ARG A 103      10.602  13.592  -2.770  1.00 15.00      A    H  
ATOM    940  CA  ARG A 103      10.444  12.469  -0.988  1.00 15.00      A    C  
ATOM    941  CB  ARG A 103       8.941  12.514  -0.687  1.00 15.00      A    C  
ATOM    942  CG  ARG A 103       8.066  12.753  -1.908  1.00 15.00      A    C  
ATOM    943  CD  ARG A 103       6.600  12.896  -1.530  1.00 15.00      A    C  
ATOM    944  NE  ARG A 103       6.356  14.061  -0.675  1.00 15.00      A    N  
ATOM    945  HE  ARG A 103       6.821  14.083   0.190  1.00 15.00      A    H  
ATOM    946  CZ  ARG A 103       5.555  15.077  -1.005  1.00 15.00      A    C  
ATOM    947  NH1 ARG A 103       4.922  15.079  -2.173  1.00 15.00      A    N  
ATOM    948 HH11 ARG A 103       4.294  15.869  -2.431  1.00 15.00      A    H  
ATOM    949 HH12 ARG A 103       5.053  14.287  -2.847  1.00 15.00      A    H  
ATOM    950  NH2 ARG A 103       5.382  16.092  -0.162  1.00 15.00      A    N  
ATOM    951 HH21 ARG A 103       4.755  16.886  -0.416  1.00 15.00      A    H  
ATOM    952 HH22 ARG A 103       5.871  16.100   0.759  1.00 15.00      A    H  
ATOM    953  C   ARG A 103      10.821  11.164  -1.674  1.00 15.00      A    C  
ATOM    954  O   ARG A 103      10.227  10.115  -1.423  1.00 15.00      A    O  
ATOM    955  N   LEU A 104      11.813  11.248  -2.548  1.00 15.00      A    N  
ATOM    956  HN  LEU A 104      12.241  12.118  -2.697  1.00 15.00      A    H  
ATOM    957  CA  LEU A 104      12.296  10.091  -3.282  1.00 15.00      A    C  
ATOM    958  CB  LEU A 104      13.031  10.532  -4.547  1.00 15.00      A    C  
ATOM    959  CG  LEU A 104      12.198  10.623  -5.823  1.00 15.00      A    C  
ATOM    960  CD1 LEU A 104      13.035  11.186  -6.961  1.00 15.00      A    C  
ATOM    961  CD2 LEU A 104      11.638   9.257  -6.193  1.00 15.00      A    C  
ATOM    962  C   LEU A 104      13.233   9.263  -2.417  1.00 15.00      A    C  
ATOM    963  O   LEU A 104      14.375   9.653  -2.178  1.00 15.00      A    O  
ATOM    964  N   VAL A 105      12.743   8.126  -1.946  1.00 15.00      A    N  
ATOM    965  HN  VAL A 105      11.814   7.887  -2.149  1.00 15.00      A    H  
ATOM    966  CA  VAL A 105      13.544   7.239  -1.109  1.00 15.00      A    C  
ATOM    967  CB  VAL A 105      12.702   6.096  -0.507  1.00 15.00      A    C  
ATOM    968  CG1 VAL A 105      13.316   5.618   0.798  1.00 15.00      A    C  
ATOM    969  CG2 VAL A 105      11.259   6.534  -0.296  1.00 15.00      A    C  
ATOM    970  C   VAL A 105      14.707   6.655  -1.907  1.00 15.00      A    C  
ATOM    971  O   VAL A 105      15.820   6.543  -1.396  1.00 15.00      A    O  
ATOM    972  N   SER A 106      14.427   6.303  -3.165  1.00 15.00      A    N  
ATOM    973  HN  SER A 106      13.514   6.421  -3.485  1.00 15.00      A    H  
ATOM    974  CA  SER A 106      15.422   5.746  -4.081  1.00 15.00      A    C  
ATOM    975  CB  SER A 106      16.643   6.661  -4.217  1.00 15.00      A    C  
ATOM    976  OG  SER A 106      17.277   6.488  -5.473  1.00 15.00      A    O  
ATOM    977  HG  SER A 106      17.973   5.827  -5.395  1.00 15.00      A    H  
ATOM    978  C   SER A 106      15.840   4.329  -3.695  1.00 15.00      A    C  
ATOM    979  O   SER A 106      16.526   4.116  -2.695  1.00 15.00      A    O  
ATOM    980  N   ASP A 107      15.421   3.363  -4.497  1.00 15.00      A    N  
ATOM    981  HN  ASP A 107      14.883   3.592  -5.284  1.00 15.00      A    H  
ATOM    982  CA  ASP A 107      15.760   1.972  -4.254  1.00 15.00      A    C  
ATOM    983  CB  ASP A 107      14.662   1.050  -4.790  1.00 15.00      A    C  
ATOM    984  CG  ASP A 107      14.446  -0.170  -3.920  1.00 15.00      A    C  
ATOM    985  OD1 ASP A 107      15.441  -0.796  -3.497  1.00 15.00      A    O  
ATOM    986  OD2 ASP A 107      13.277  -0.515  -3.654  1.00 15.00      A    O  
ATOM    987  C   ASP A 107      17.088   1.657  -4.933  1.00 15.00      A    C  
ATOM    988  O   ASP A 107      17.517   2.380  -5.838  1.00 15.00      A    O  
ATOM    989  N   VAL A 108      17.737   0.585  -4.506  1.00 15.00      A    N  
ATOM    990  HN  VAL A 108      17.330   0.026  -3.810  1.00 15.00      A    H  
ATOM    991  CA  VAL A 108      19.028   0.205  -5.069  1.00 15.00      A    C  
ATOM    992  CB  VAL A 108      20.185   0.426  -4.067  1.00 15.00      A    C  
ATOM    993  CG1 VAL A 108      21.526   0.426  -4.787  1.00 15.00      A    C  
ATOM    994  CG2 VAL A 108      20.000   1.717  -3.282  1.00 15.00      A    C  
ATOM    995  C   VAL A 108      19.025  -1.256  -5.504  1.00 15.00      A    C  
ATOM    996  O   VAL A 108      18.552  -2.127  -4.772  1.00 15.00      A    O  
ATOM    997  N   VAL A 109      19.550  -1.514  -6.695  1.00 15.00      A    N  
ATOM    998  HN  VAL A 109      19.901  -0.768  -7.234  1.00 15.00      A    H  
ATOM    999  CA  VAL A 109      19.624  -2.868  -7.231  1.00 15.00      A    C  
ATOM   1000  CB  VAL A 109      18.603  -3.101  -8.367  1.00 15.00      A    C  
ATOM   1001  CG1 VAL A 109      17.190  -3.202  -7.815  1.00 15.00      A    C  
ATOM   1002  CG2 VAL A 109      18.699  -2.007  -9.418  1.00 15.00      A    C  
ATOM   1003  C   VAL A 109      21.022  -3.163  -7.764  1.00 15.00      A    C  
ATOM   1004  O   VAL A 109      21.845  -2.257  -7.914  1.00 15.00      A    O  
ATOM   1005  N   GLY A 110      21.282  -4.434  -8.047  1.00 15.00      A    N  
ATOM   1006  HN  GLY A 110      20.595  -5.112  -7.884  1.00 15.00      A    H  
ATOM   1007  CA  GLY A 110      22.572  -4.830  -8.570  1.00 15.00      A    C  
ATOM   1008  C   GLY A 110      23.312  -5.748  -7.623  1.00 15.00      A    C  
ATOM   1009  O   GLY A 110      22.789  -6.784  -7.219  1.00 15.00      A    O  
ATOM   1010  N   ASN A 111      24.527  -5.364  -7.270  1.00 15.00      A    N  
ATOM   1011  HN  ASN A 111      24.885  -4.522  -7.634  1.00 15.00      A    H  
ATOM   1012  CA  ASN A 111      25.351  -6.149  -6.365  1.00 15.00      A    C  
ATOM   1013  CB  ASN A 111      26.703  -6.463  -7.011  1.00 15.00      A    C  
ATOM   1014  CG  ASN A 111      27.585  -7.341  -6.144  1.00 15.00      A    C  
ATOM   1015  OD1 ASN A 111      27.101  -8.075  -5.282  1.00 15.00      A    O  
ATOM   1016  ND2 ASN A 111      28.888  -7.269  -6.361  1.00 15.00      A    N  
ATOM   1017 HD21 ASN A 111      29.212  -6.654  -7.059  1.00 15.00      A    H  
ATOM   1018 HD22 ASN A 111      29.477  -7.833  -5.821  1.00 15.00      A    H  
ATOM   1019  C   ASN A 111      25.550  -5.411  -5.047  1.00 15.00      A    C  
ATOM   1020  O   ASN A 111      26.045  -4.284  -5.022  1.00 15.00      A    O  
ATOM   1021  N   ALA A 112      25.174  -6.060  -3.954  1.00 15.00      A    N  
ATOM   1022  HN  ALA A 112      24.811  -6.965  -4.042  1.00 15.00      A    H  
ATOM   1023  CA  ALA A 112      25.285  -5.469  -2.624  1.00 15.00      A    C  
ATOM   1024  CB  ALA A 112      24.449  -6.254  -1.625  1.00 15.00      A    C  
ATOM   1025  C   ALA A 112      26.735  -5.362  -2.153  1.00 15.00      A    C  
ATOM   1026  O   ALA A 112      27.024  -4.677  -1.175  1.00 15.00      A    O  
ATOM   1027  N   ALA A 113      27.650  -6.014  -2.868  1.00 15.00      A    N  
ATOM   1028  HN  ALA A 113      27.365  -6.528  -3.653  1.00 15.00      A    H  
ATOM   1029  CA  ALA A 113      29.071  -5.987  -2.509  1.00 15.00      A    C  
ATOM   1030  CB  ALA A 113      29.826  -7.109  -3.205  1.00 15.00      A    C  
ATOM   1031  C   ALA A 113      29.714  -4.629  -2.808  1.00 15.00      A    C  
ATOM   1032  O   ALA A 113      30.934  -4.478  -2.746  1.00 15.00      A    O  
ATOM   1033  N   ALA A 114      28.887  -3.655  -3.149  1.00 15.00      A    N  
ATOM   1034  HN  ALA A 114      27.929  -3.850  -3.216  1.00 15.00      A    H  
ATOM   1035  CA  ALA A 114      29.350  -2.308  -3.436  1.00 15.00      A    C  
ATOM   1036  CB  ALA A 114      29.381  -2.074  -4.940  1.00 15.00      A    C  
ATOM   1037  C   ALA A 114      28.423  -1.306  -2.761  1.00 15.00      A    C  
ATOM   1038  O   ALA A 114      28.346  -0.141  -3.154  1.00 15.00      A    O  
ATOM   1039  N   LEU A 115      27.737  -1.769  -1.719  1.00 15.00      A    N  
ATOM   1040  HN  LEU A 115      27.884  -2.697  -1.427  1.00 15.00      A    H  
ATOM   1041  CA  LEU A 115      26.786  -0.940  -0.986  1.00 15.00      A    C  
ATOM   1042  CB  LEU A 115      25.966  -1.784  -0.009  1.00 15.00      A    C  
ATOM   1043  CG  LEU A 115      24.584  -1.236   0.358  1.00 15.00      A    C  
ATOM   1044  CD1 LEU A 115      23.745  -1.009  -0.892  1.00 15.00      A    C  
ATOM   1045  CD2 LEU A 115      23.872  -2.178   1.314  1.00 15.00      A    C  
ATOM   1046  C   LEU A 115      27.465   0.223  -0.266  1.00 15.00      A    C  
ATOM   1047  O   LEU A 115      26.805   1.195   0.119  1.00 15.00      A    O  
ATOM   1048  N   ASP A 116      28.777   0.122  -0.089  1.00 15.00      A    N  
ATOM   1049  HN  ASP A 116      29.245  -0.679  -0.420  1.00 15.00      A    H  
ATOM   1050  CA  ASP A 116      29.553   1.170   0.564  1.00 15.00      A    C  
ATOM   1051  CB  ASP A 116      30.971   0.682   0.903  1.00 15.00      A    C  
ATOM   1052  CG  ASP A 116      31.757   0.237  -0.318  1.00 15.00      A    C  
ATOM   1053  OD1 ASP A 116      32.934   0.637  -0.464  1.00 15.00      A    O  
ATOM   1054  OD2 ASP A 116      31.194  -0.514  -1.141  1.00 15.00      A    O  
ATOM   1055  C   ASP A 116      29.617   2.396  -0.338  1.00 15.00      A    C  
ATOM   1056  O   ASP A 116      29.573   3.532   0.136  1.00 15.00      A    O  
ATOM   1057  N   VAL A 117      29.690   2.153  -1.644  1.00 15.00      A    N  
ATOM   1058  HN  VAL A 117      29.715   1.220  -1.953  1.00 15.00      A    H  
ATOM   1059  CA  VAL A 117      29.745   3.228  -2.627  1.00 15.00      A    C  
ATOM   1060  CB  VAL A 117      29.949   2.683  -4.056  1.00 15.00      A    C  
ATOM   1061  CG1 VAL A 117      30.247   3.817  -5.026  1.00 15.00      A    C  
ATOM   1062  CG2 VAL A 117      31.062   1.646  -4.085  1.00 15.00      A    C  
ATOM   1063  C   VAL A 117      28.453   4.036  -2.579  1.00 15.00      A    C  
ATOM   1064  O   VAL A 117      28.467   5.266  -2.656  1.00 15.00      A    O  
ATOM   1065  N   PHE A 118      27.335   3.330  -2.435  1.00 15.00      A    N  
ATOM   1066  HN  PHE A 118      27.394   2.352  -2.387  1.00 15.00      A    H  
ATOM   1067  CA  PHE A 118      26.032   3.973  -2.355  1.00 15.00      A    C  
ATOM   1068  CB  PHE A 118      24.909   2.928  -2.321  1.00 15.00      A    C  
ATOM   1069  CG  PHE A 118      23.575   3.482  -1.898  1.00 15.00      A    C  
ATOM   1070  CD1 PHE A 118      22.924   4.429  -2.672  1.00 15.00      A    C  
ATOM   1071  CD2 PHE A 118      22.977   3.059  -0.722  1.00 15.00      A    C  
ATOM   1072  CE1 PHE A 118      21.703   4.945  -2.280  1.00 15.00      A    C  
ATOM   1073  CE2 PHE A 118      21.756   3.569  -0.325  1.00 15.00      A    C  
ATOM   1074  CZ  PHE A 118      21.118   4.515  -1.105  1.00 15.00      A    C  
ATOM   1075  C   PHE A 118      25.961   4.862  -1.119  1.00 15.00      A    C  
ATOM   1076  O   PHE A 118      25.448   5.976  -1.174  1.00 15.00      A    O  
ATOM   1077  N   LYS A 119      26.499   4.366  -0.011  1.00 15.00      A    N  
ATOM   1078  HN  LYS A 119      26.920   3.480  -0.038  1.00 15.00      A    H  
ATOM   1079  CA  LYS A 119      26.496   5.116   1.238  1.00 15.00      A    C  
ATOM   1080  CB  LYS A 119      26.938   4.230   2.406  1.00 15.00      A    C  
ATOM   1081  CG  LYS A 119      26.050   3.013   2.645  1.00 15.00      A    C  
ATOM   1082  CD  LYS A 119      24.637   3.414   3.045  1.00 15.00      A    C  
ATOM   1083  CE  LYS A 119      23.781   2.197   3.370  1.00 15.00      A    C  
ATOM   1084  NZ  LYS A 119      23.448   1.400   2.157  1.00 15.00      A    N  
ATOM   1085  HZ1 LYS A 119      24.319   1.141   1.649  1.00 15.00      A    H  
ATOM   1086  HZ2 LYS A 119      22.839   1.952   1.520  1.00 15.00      A    H  
ATOM   1087  HZ3 LYS A 119      22.946   0.528   2.427  1.00 15.00      A    H  
ATOM   1088  C   LYS A 119      27.390   6.347   1.122  1.00 15.00      A    C  
ATOM   1089  O   LYS A 119      27.112   7.386   1.719  1.00 15.00      A    O  
ATOM   1090  N   PHE A 120      28.454   6.221   0.337  1.00 15.00      A    N  
ATOM   1091  HN  PHE A 120      28.623   5.358  -0.099  1.00 15.00      A    H  
ATOM   1092  CA  PHE A 120      29.390   7.316   0.115  1.00 15.00      A    C  
ATOM   1093  CB  PHE A 120      30.601   6.809  -0.680  1.00 15.00      A    C  
ATOM   1094  CG  PHE A 120      31.547   7.884  -1.141  1.00 15.00      A    C  
ATOM   1095  CD1 PHE A 120      32.317   8.589  -0.230  1.00 15.00      A    C  
ATOM   1096  CD2 PHE A 120      31.670   8.182  -2.489  1.00 15.00      A    C  
ATOM   1097  CE1 PHE A 120      33.191   9.571  -0.654  1.00 15.00      A    C  
ATOM   1098  CE2 PHE A 120      32.541   9.164  -2.920  1.00 15.00      A    C  
ATOM   1099  CZ  PHE A 120      33.303   9.859  -2.000  1.00 15.00      A    C  
ATOM   1100  C   PHE A 120      28.701   8.459  -0.628  1.00 15.00      A    C  
ATOM   1101  O   PHE A 120      28.857   9.626  -0.277  1.00 15.00      A    O  
ATOM   1102  N   LEU A 121      27.923   8.115  -1.645  1.00 15.00      A    N  
ATOM   1103  HN  LEU A 121      27.827   7.165  -1.874  1.00 15.00      A    H  
ATOM   1104  CA  LEU A 121      27.210   9.113  -2.434  1.00 15.00      A    C  
ATOM   1105  CB  LEU A 121      26.810   8.535  -3.794  1.00 15.00      A    C  
ATOM   1106  CG  LEU A 121      27.955   8.138  -4.728  1.00 15.00      A    C  
ATOM   1107  CD1 LEU A 121      27.422   7.466  -5.984  1.00 15.00      A    C  
ATOM   1108  CD2 LEU A 121      28.800   9.351  -5.084  1.00 15.00      A    C  
ATOM   1109  C   LEU A 121      25.966   9.604  -1.699  1.00 15.00      A    C  
ATOM   1110  O   LEU A 121      25.357  10.601  -2.089  1.00 15.00      A    O  
ATOM   1111  N   SER A 122      25.616   8.918  -0.622  1.00 15.00      A    N  
ATOM   1112  HN  SER A 122      26.169   8.160  -0.337  1.00 15.00      A    H  
ATOM   1113  CA  SER A 122      24.436   9.259   0.154  1.00 15.00      A    C  
ATOM   1114  CB  SER A 122      23.765   7.977   0.658  1.00 15.00      A    C  
ATOM   1115  OG  SER A 122      22.381   8.169   0.902  1.00 15.00      A    O  
ATOM   1116  HG  SER A 122      22.183   9.115   0.904  1.00 15.00      A    H  
ATOM   1117  C   SER A 122      24.768  10.167   1.335  1.00 15.00      A    C  
ATOM   1118  O   SER A 122      23.889  10.496   2.129  1.00 15.00      A    O  
ATOM   1119  N   LEU A 123      26.031  10.572   1.467  1.00 15.00      A    N  
ATOM   1120  HN  LEU A 123      26.704  10.288   0.816  1.00 15.00      A    H  
ATOM   1121  CA  LEU A 123      26.409  11.439   2.573  1.00 15.00      A    C  
ATOM   1122  CB  LEU A 123      27.916  11.384   2.892  1.00 15.00      A    C  
ATOM   1123  CG  LEU A 123      28.893  12.077   1.928  1.00 15.00      A    C  
ATOM   1124  CD1 LEU A 123      29.093  13.540   2.309  1.00 15.00      A    C  
ATOM   1125  CD2 LEU A 123      30.233  11.352   1.935  1.00 15.00      A    C  
ATOM   1126  C   LEU A 123      25.911  12.862   2.355  1.00 15.00      A    C  
ATOM   1127  O   LEU A 123      26.143  13.467   1.307  1.00 15.00      A    O  
ATOM   1128  N   GLN A 124      25.187  13.378   3.335  1.00 15.00      A    N  
ATOM   1129  HN  GLN A 124      24.995  12.839   4.123  1.00 15.00      A    H  
ATOM   1130  CA  GLN A 124      24.663  14.721   3.257  1.00 15.00      A    C  
ATOM   1131  CB  GLN A 124      23.169  14.720   3.563  1.00 15.00      A    C  
ATOM   1132  CG  GLN A 124      22.394  13.612   2.861  1.00 15.00      A    C  
ATOM   1133  CD  GLN A 124      20.967  14.000   2.526  1.00 15.00      A    C  
ATOM   1134  OE1 GLN A 124      20.257  13.266   1.840  1.00 15.00      A    O  
ATOM   1135  NE2 GLN A 124      20.544  15.159   2.986  1.00 15.00      A    N  
ATOM   1136 HE21 GLN A 124      21.165  15.706   3.507  1.00 15.00      A    H  
ATOM   1137 HE22 GLN A 124      19.617  15.418   2.805  1.00 15.00      A    H  
ATOM   1138  C   GLN A 124      25.413  15.624   4.228  1.00 15.00      A    C  
ATOM   1139  O   GLN A 124      25.383  15.414   5.436  1.00 15.00      A    O  
ATOM   1140  N   TYR A 125      26.118  16.604   3.691  1.00 15.00      A    N  
ATOM   1141  HN  TYR A 125      26.130  16.709   2.717  1.00 15.00      A    H  
ATOM   1142  CA  TYR A 125      26.897  17.515   4.517  1.00 15.00      A    C  
ATOM   1143  CB  TYR A 125      28.332  17.603   3.985  1.00 15.00      A    C  
ATOM   1144  CG  TYR A 125      29.181  18.695   4.596  1.00 15.00      A    C  
ATOM   1145  CD1 TYR A 125      29.703  18.572   5.873  1.00 15.00      A    C  
ATOM   1146  CD2 TYR A 125      29.488  19.837   3.870  1.00 15.00      A    C  
ATOM   1147  CE1 TYR A 125      30.501  19.559   6.410  1.00 15.00      A    C  
ATOM   1148  CE2 TYR A 125      30.276  20.836   4.394  1.00 15.00      A    C  
ATOM   1149  CZ  TYR A 125      30.788  20.694   5.663  1.00 15.00      A    C  
ATOM   1150  OH  TYR A 125      31.595  21.687   6.183  1.00 15.00      A    O  
ATOM   1151  HH  TYR A 125      32.340  21.825   5.582  1.00 15.00      A    H  
ATOM   1152  C   TYR A 125      26.269  18.899   4.602  1.00 15.00      A    C  
ATOM   1153  O   TYR A 125      25.938  19.370   5.681  1.00 15.00      A    O  
ATOM   1154  N   GLN A 126      26.124  19.562   3.453  1.00 15.00      A    N  
ATOM   1155  HN  GLN A 126      26.440  19.156   2.627  1.00 15.00      A    H  
ATOM   1156  CA  GLN A 126      25.534  20.896   3.420  1.00 15.00      A    C  
ATOM   1157  CB  GLN A 126      25.965  21.656   2.159  1.00 15.00      A    C  
ATOM   1158  CG  GLN A 126      25.459  23.090   2.095  1.00 15.00      A    C  
ATOM   1159  CD  GLN A 126      26.070  23.979   3.163  1.00 15.00      A    C  
ATOM   1160  OE1 GLN A 126      27.229  23.815   3.534  1.00 15.00      A    O  
ATOM   1161  NE2 GLN A 126      25.292  24.920   3.672  1.00 15.00      A    N  
ATOM   1162 HE21 GLN A 126      24.374  24.993   3.340  1.00 15.00      A    H  
ATOM   1163 HE22 GLN A 126      25.667  25.502   4.366  1.00 15.00      A    H  
ATOM   1164  C   GLN A 126      24.012  20.835   3.505  1.00 15.00      A    C  
ATOM   1165  O   GLN A 126      23.416  21.309   4.468  1.00 15.00      A    O  
ATOM   1166  N   GLY A 127      23.390  20.270   2.483  1.00 15.00      A    N  
ATOM   1167  HN  GLY A 127      23.915  19.936   1.733  1.00 15.00      A    H  
ATOM   1168  CA  GLY A 127      21.942  20.154   2.461  1.00 15.00      A    C  
ATOM   1169  C   GLY A 127      21.465  19.318   1.296  1.00 15.00      A    C  
ATOM   1170  O   GLY A 127      20.415  19.586   0.721  1.00 15.00      A    O  
ATOM   1171  N   LYS A 128      22.253  18.308   0.946  1.00 15.00      A    N  
ATOM   1172  HN  LYS A 128      23.066  18.142   1.465  1.00 15.00      A    H  
ATOM   1173  CA  LYS A 128      21.934  17.410  -0.158  1.00 15.00      A    C  
ATOM   1174  CB  LYS A 128      21.885  18.161  -1.503  1.00 15.00      A    C  
ATOM   1175  CG  LYS A 128      23.130  18.972  -1.835  1.00 15.00      A    C  
ATOM   1176  CD  LYS A 128      22.809  20.174  -2.721  1.00 15.00      A    C  
ATOM   1177  CE  LYS A 128      22.469  19.759  -4.148  1.00 15.00      A    C  
ATOM   1178  NZ  LYS A 128      22.287  20.934  -5.047  1.00 15.00      A    N  
ATOM   1179  HZ1 LYS A 128      23.189  21.449  -5.159  1.00 15.00      A    H  
ATOM   1180  HZ2 LYS A 128      21.580  21.582  -4.664  1.00 15.00      A    H  
ATOM   1181  HZ3 LYS A 128      21.978  20.620  -5.997  1.00 15.00      A    H  
ATOM   1182  C   LYS A 128      22.944  16.270  -0.210  1.00 15.00      A    C  
ATOM   1183  O   LYS A 128      24.024  16.370   0.378  1.00 15.00      A    O  
ATOM   1184  N   ASN A 129      22.580  15.190  -0.897  1.00 15.00      A    N  
ATOM   1185  HN  ASN A 129      21.701  15.174  -1.321  1.00 15.00      A    H  
ATOM   1186  CA  ASN A 129      23.453  14.027  -1.037  1.00 15.00      A    C  
ATOM   1187  CB  ASN A 129      22.731  12.897  -1.786  1.00 15.00      A    C  
ATOM   1188  CG  ASN A 129      21.781  12.099  -0.916  1.00 15.00      A    C  
ATOM   1189  OD1 ASN A 129      22.197  11.221  -0.172  1.00 15.00      A    O  
ATOM   1190  ND2 ASN A 129      20.495  12.380  -1.024  1.00 15.00      A    N  
ATOM   1191 HD21 ASN A 129      20.221  13.075  -1.653  1.00 15.00      A    H  
ATOM   1192 HD22 ASN A 129      19.867  11.876  -0.463  1.00 15.00      A    H  
ATOM   1193  C   ASN A 129      24.701  14.402  -1.818  1.00 15.00      A    C  
ATOM   1194  O   ASN A 129      24.697  15.378  -2.571  1.00 15.00      A    O  
ATOM   1195  N   LEU A 130      25.761  13.624  -1.651  1.00 15.00      A    N  
ATOM   1196  HN  LEU A 130      25.708  12.863  -1.033  1.00 15.00      A    H  
ATOM   1197  CA  LEU A 130      27.003  13.881  -2.364  1.00 15.00      A    C  
ATOM   1198  CB  LEU A 130      28.113  12.946  -1.885  1.00 15.00      A    C  
ATOM   1199  CG  LEU A 130      29.511  13.227  -2.444  1.00 15.00      A    C  
ATOM   1200  CD1 LEU A 130      30.006  14.594  -1.995  1.00 15.00      A    C  
ATOM   1201  CD2 LEU A 130      30.483  12.136  -2.028  1.00 15.00      A    C  
ATOM   1202  C   LEU A 130      26.768  13.713  -3.857  1.00 15.00      A    C  
ATOM   1203  O   LEU A 130      27.346  14.425  -4.679  1.00 15.00      A    O  
ATOM   1204  N   LEU A 131      25.897  12.770  -4.200  1.00 15.00      A    N  
ATOM   1205  HN  LEU A 131      25.483  12.223  -3.497  1.00 15.00      A    H  
ATOM   1206  CA  LEU A 131      25.551  12.522  -5.588  1.00 15.00      A    C  
ATOM   1207  CB  LEU A 131      24.664  11.282  -5.710  1.00 15.00      A    C  
ATOM   1208  CG  LEU A 131      24.291  10.866  -7.134  1.00 15.00      A    C  
ATOM   1209  CD1 LEU A 131      25.514  10.369  -7.889  1.00 15.00      A    C  
ATOM   1210  CD2 LEU A 131      23.197   9.811  -7.119  1.00 15.00      A    C  
ATOM   1211  C   LEU A 131      24.832  13.737  -6.159  1.00 15.00      A    C  
ATOM   1212  O   LEU A 131      24.997  14.077  -7.328  1.00 15.00      A    O  
ATOM   1213  N   ASN A 132      24.063  14.408  -5.300  1.00 15.00      A    N  
ATOM   1214  HN  ASN A 132      24.006  14.098  -4.375  1.00 15.00      A    H  
ATOM   1215  CA  ASN A 132      23.313  15.600  -5.693  1.00 15.00      A    C  
ATOM   1216  CB  ASN A 132      22.281  15.988  -4.628  1.00 15.00      A    C  
ATOM   1217  CG  ASN A 132      20.960  15.254  -4.760  1.00 15.00      A    C  
ATOM   1218  OD1 ASN A 132      20.911  14.027  -4.766  1.00 15.00      A    O  
ATOM   1219  ND2 ASN A 132      19.871  16.003  -4.855  1.00 15.00      A    N  
ATOM   1220 HD21 ASN A 132      19.973  16.974  -4.837  1.00 15.00      A    H  
ATOM   1221 HD22 ASN A 132      19.005  15.550  -4.940  1.00 15.00      A    H  
ATOM   1222  C   ASN A 132      24.256  16.772  -5.936  1.00 15.00      A    C  
ATOM   1223  O   ASN A 132      23.877  17.770  -6.539  1.00 15.00      A    O  
ATOM   1224  N   TRP A 133      25.476  16.652  -5.433  1.00 15.00      A    N  
ATOM   1225  HN  TRP A 133      25.708  15.847  -4.924  1.00 15.00      A    H  
ATOM   1226  CA  TRP A 133      26.483  17.686  -5.619  1.00 15.00      A    C  
ATOM   1227  CB  TRP A 133      27.474  17.690  -4.452  1.00 15.00      A    C  
ATOM   1228  CG  TRP A 133      27.059  18.540  -3.293  1.00 15.00      A    C  
ATOM   1229  CD1 TRP A 133      26.812  18.122  -2.019  1.00 15.00      A    C  
ATOM   1230  CD2 TRP A 133      26.849  19.958  -3.299  1.00 15.00      A    C  
ATOM   1231  NE1 TRP A 133      26.460  19.189  -1.231  1.00 15.00      A    N  
ATOM   1232  HE1 TRP A 133      26.238  19.143  -0.281  1.00 15.00      A    H  
ATOM   1233  CE2 TRP A 133      26.476  20.328  -1.993  1.00 15.00      A    C  
ATOM   1234  CE3 TRP A 133      26.941  20.949  -4.281  1.00 15.00      A    C  
ATOM   1235  CZ2 TRP A 133      26.195  21.647  -1.643  1.00 15.00      A    C  
ATOM   1236  CZ3 TRP A 133      26.663  22.256  -3.932  1.00 15.00      A    C  
ATOM   1237  CH2 TRP A 133      26.294  22.594  -2.625  1.00 15.00      A    C  
ATOM   1238  C   TRP A 133      27.245  17.422  -6.905  1.00 15.00      A    C  
ATOM   1239  O   TRP A 133      27.695  18.343  -7.581  1.00 15.00      A    O  
ATOM   1240  N   LEU A 134      27.373  16.148  -7.244  1.00 15.00      A    N  
ATOM   1241  HN  LEU A 134      26.973  15.461  -6.670  1.00 15.00      A    H  
ATOM   1242  CA  LEU A 134      28.089  15.743  -8.442  1.00 15.00      A    C  
ATOM   1243  CB  LEU A 134      28.492  14.270  -8.356  1.00 15.00      A    C  
ATOM   1244  CG  LEU A 134      29.460  13.898  -7.229  1.00 15.00      A    C  
ATOM   1245  CD1 LEU A 134      29.691  12.397  -7.199  1.00 15.00      A    C  
ATOM   1246  CD2 LEU A 134      30.777  14.642  -7.380  1.00 15.00      A    C  
ATOM   1247  C   LEU A 134      27.272  15.996  -9.699  1.00 15.00      A    C  
ATOM   1248  O   LEU A 134      27.835  16.255 -10.763  1.00 15.00      A    O  
ATOM   1249  N   THR A 135      25.951  15.910  -9.577  1.00 15.00      A    N  
ATOM   1250  HN  THR A 135      25.563  15.681  -8.703  1.00 15.00      A    H  
ATOM   1251  CA  THR A 135      25.054  16.134 -10.705  1.00 15.00      A    C  
ATOM   1252  CB  THR A 135      23.588  15.937 -10.284  1.00 15.00      A    C  
ATOM   1253  OG1 THR A 135      23.477  16.146  -8.872  1.00 15.00      A    O  
ATOM   1254  HG1 THR A 135      23.358  17.079  -8.692  1.00 15.00      A    H  
ATOM   1255  CG2 THR A 135      23.120  14.531 -10.621  1.00 15.00      A    C  
ATOM   1256  C   THR A 135      25.232  17.536 -11.280  1.00 15.00      A    C  
ATOM   1257  O   THR A 135      25.166  17.735 -12.490  1.00 15.00      A    O  
ATOM   1258  N   GLU A 136      25.477  18.494 -10.400  1.00 15.00      A    N  
ATOM   1259  HN  GLU A 136      25.540  18.266  -9.449  1.00 15.00      A    H  
ATOM   1260  CA  GLU A 136      25.672  19.877 -10.802  1.00 15.00      A    C  
ATOM   1261  CB  GLU A 136      24.840  20.799  -9.895  1.00 15.00      A    C  
ATOM   1262  CG  GLU A 136      24.789  20.344  -8.443  1.00 15.00      A    C  
ATOM   1263  CD  GLU A 136      23.668  20.984  -7.646  1.00 15.00      A    C  
ATOM   1264  OE1 GLU A 136      22.515  20.504  -7.724  1.00 15.00      A    O  
ATOM   1265  OE2 GLU A 136      23.937  21.945  -6.897  1.00 15.00      A    O  
ATOM   1266  C   GLU A 136      27.156  20.237 -10.725  1.00 15.00      A    C  
ATOM   1267  O   GLU A 136      27.682  20.485  -9.639  1.00 15.00      A    O  
ATOM   1268  N   ASP A 137      27.840  20.239 -11.871  1.00 15.00      A    N  
ATOM   1269  HN  ASP A 137      27.376  20.032 -12.716  1.00 15.00      A    H  
ATOM   1270  CA  ASP A 137      29.266  20.559 -11.897  1.00 15.00      A    C  
ATOM   1271  CB  ASP A 137      30.007  20.155 -13.194  1.00 15.00      A    C  
ATOM   1272  CG  ASP A 137      29.154  20.007 -14.449  1.00 15.00      A    C  
ATOM   1273  OD1 ASP A 137      29.635  20.400 -15.528  1.00 15.00      A    O  
ATOM   1274  OD2 ASP A 137      28.039  19.441 -14.374  1.00 15.00      A    O  
ATOM   1275  C   ASP A 137      29.553  21.993 -11.468  1.00 15.00      A    C  
ATOM   1276  O   ASP A 137      29.405  22.941 -12.240  1.00 15.00      A    O  
ATOM   1277  N   SER A 138      29.944  22.130 -10.208  1.00 15.00      A    N  
ATOM   1278  HN  SER A 138      30.022  21.330  -9.651  1.00 15.00      A    H  
ATOM   1279  CA  SER A 138      30.246  23.419  -9.613  1.00 15.00      A    C  
ATOM   1280  CB  SER A 138      29.454  23.538  -8.307  1.00 15.00      A    C  
ATOM   1281  OG  SER A 138      29.207  22.250  -7.760  1.00 15.00      A    O  
ATOM   1282  HG  SER A 138      28.491  21.824  -8.249  1.00 15.00      A    H  
ATOM   1283  C   SER A 138      31.749  23.555  -9.352  1.00 15.00      A    C  
ATOM   1284  O   SER A 138      32.568  23.180 -10.193  1.00 15.00      A    O  
ATOM   1285  N   ALA A 139      32.108  24.092  -8.190  1.00 15.00      A    N  
ATOM   1286  HN  ALA A 139      31.410  24.370  -7.548  1.00 15.00      A    H  
ATOM   1287  CA  ALA A 139      33.510  24.266  -7.826  1.00 15.00      A    C  
ATOM   1288  CB  ALA A 139      33.771  25.702  -7.397  1.00 15.00      A    C  
ATOM   1289  C   ALA A 139      33.882  23.303  -6.708  1.00 15.00      A    C  
ATOM   1290  O   ALA A 139      34.948  22.687  -6.724  1.00 15.00      A    O  
ATOM   1291  N   GLU A 140      32.985  23.187  -5.737  1.00 15.00      A    N  
ATOM   1292  HN  GLU A 140      32.159  23.730  -5.784  1.00 15.00      A    H  
ATOM   1293  CA  GLU A 140      33.172  22.301  -4.598  1.00 15.00      A    C  
ATOM   1294  CB  GLU A 140      32.054  22.507  -3.563  1.00 15.00      A    C  
ATOM   1295  CG  GLU A 140      30.672  22.795  -4.146  1.00 15.00      A    C  
ATOM   1296  CD  GLU A 140      30.483  24.251  -4.543  1.00 15.00      A    C  
ATOM   1297  OE1 GLU A 140      30.071  25.056  -3.685  1.00 15.00      A    O  
ATOM   1298  OE2 GLU A 140      30.758  24.589  -5.718  1.00 15.00      A    O  
ATOM   1299  C   GLU A 140      33.219  20.850  -5.061  1.00 15.00      A    C  
ATOM   1300  O   GLU A 140      33.958  20.023  -4.517  1.00 15.00      A    O  
ATOM   1301  N   ALA A 141      32.424  20.551  -6.078  1.00 15.00      A    N  
ATOM   1302  HN  ALA A 141      31.853  21.254  -6.458  1.00 15.00      A    H  
ATOM   1303  CA  ALA A 141      32.385  19.217  -6.649  1.00 15.00      A    C  
ATOM   1304  CB  ALA A 141      31.019  18.940  -7.258  1.00 15.00      A    C  
ATOM   1305  C   ALA A 141      33.468  19.087  -7.706  1.00 15.00      A    C  
ATOM   1306  O   ALA A 141      33.938  20.091  -8.237  1.00 15.00      A    O  
ATOM   1307  N   LEU A 142      33.883  17.850  -7.977  1.00 15.00      A    N  
ATOM   1308  HN  LEU A 142      33.495  17.106  -7.476  1.00 15.00      A    H  
ATOM   1309  CA  LEU A 142      34.916  17.555  -8.981  1.00 15.00      A    C  
ATOM   1310  CB  LEU A 142      34.653  18.273 -10.314  1.00 15.00      A    C  
ATOM   1311  CG  LEU A 142      35.394  17.735 -11.545  1.00 15.00      A    C  
ATOM   1312  CD1 LEU A 142      34.688  16.510 -12.108  1.00 15.00      A    C  
ATOM   1313  CD2 LEU A 142      35.525  18.813 -12.610  1.00 15.00      A    C  
ATOM   1314  C   LEU A 142      36.328  17.839  -8.466  1.00 15.00      A    C  
ATOM   1315  O   LEU A 142      37.254  17.082  -8.731  1.00 15.00      A    O  
ATOM   1316  N   GLN A 143      36.488  18.920  -7.718  1.00 15.00      A    N  
ATOM   1317  HN  GLN A 143      35.716  19.506  -7.552  1.00 15.00      A    H  
ATOM   1318  CA  GLN A 143      37.791  19.290  -7.178  1.00 15.00      A    C  
ATOM   1319  CB  GLN A 143      37.851  20.801  -6.943  1.00 15.00      A    C  
ATOM   1320  CG  GLN A 143      39.199  21.294  -6.447  1.00 15.00      A    C  
ATOM   1321  CD  GLN A 143      39.193  22.766  -6.094  1.00 15.00      A    C  
ATOM   1322  OE1 GLN A 143      38.198  23.305  -5.615  1.00 15.00      A    O  
ATOM   1323  NE2 GLN A 143      40.310  23.429  -6.331  1.00 15.00      A    N  
ATOM   1324 HE21 GLN A 143      41.064  22.939  -6.713  1.00 15.00      A    H  
ATOM   1325 HE22 GLN A 143      40.333  24.383  -6.117  1.00 15.00      A    H  
ATOM   1326  C   GLN A 143      38.125  18.556  -5.877  1.00 15.00      A    C  
ATOM   1327  O   GLN A 143      39.270  18.175  -5.645  1.00 15.00      A    O  
ATOM   1328  N   ALA A 144      37.122  18.321  -5.044  1.00 15.00      A    N  
ATOM   1329  HN  ALA A 144      36.212  18.578  -5.302  1.00 15.00      A    H  
ATOM   1330  CA  ALA A 144      37.340  17.691  -3.740  1.00 15.00      A    C  
ATOM   1331  CB  ALA A 144      36.224  18.065  -2.779  1.00 15.00      A    C  
ATOM   1332  C   ALA A 144      37.524  16.172  -3.774  1.00 15.00      A    C  
ATOM   1333  O   ALA A 144      37.612  15.547  -2.718  1.00 15.00      A    O  
ATOM   1334  N   LEU A 145      37.599  15.570  -4.952  1.00 15.00      A    N  
ATOM   1335  HN  LEU A 145      37.560  16.102  -5.774  1.00 15.00      A    H  
ATOM   1336  CA  LEU A 145      37.757  14.118  -5.025  1.00 15.00      A    C  
ATOM   1337  CB  LEU A 145      36.528  13.437  -5.638  1.00 15.00      A    C  
ATOM   1338  CG  LEU A 145      36.162  13.836  -7.067  1.00 15.00      A    C  
ATOM   1339  CD1 LEU A 145      35.994  12.597  -7.934  1.00 15.00      A    C  
ATOM   1340  CD2 LEU A 145      34.886  14.660  -7.073  1.00 15.00      A    C  
ATOM   1341  C   LEU A 145      39.039  13.695  -5.736  1.00 15.00      A    C  
ATOM   1342  O   LEU A 145      39.343  12.506  -5.805  1.00 15.00      A    O  
ATOM   1343  N   SER A 146      39.780  14.663  -6.256  1.00 15.00      A    N  
ATOM   1344  HN  SER A 146      39.486  15.595  -6.162  1.00 15.00      A    H  
ATOM   1345  CA  SER A 146      41.032  14.395  -6.960  1.00 15.00      A    C  
ATOM   1346  CB  SER A 146      40.779  13.606  -8.256  1.00 15.00      A    C  
ATOM   1347  OG  SER A 146      40.662  12.215  -8.007  1.00 15.00      A    O  
ATOM   1348  HG  SER A 146      40.306  12.082  -7.111  1.00 15.00      A    H  
ATOM   1349  C   SER A 146      41.742  15.695  -7.302  1.00 15.00      A    C  
ATOM   1350  O   SER A 146      41.108  16.648  -7.759  1.00 15.00      A    O  
ATOM   1351  N   ASP A 147      43.047  15.734  -7.065  1.00 15.00      A    N  
ATOM   1352  HN  ASP A 147      43.483  14.959  -6.645  1.00 15.00      A    H  
ATOM   1353  CA  ASP A 147      43.853  16.915  -7.372  1.00 15.00      A    C  
ATOM   1354  CB  ASP A 147      45.292  16.723  -6.877  1.00 15.00      A    C  
ATOM   1355  CG  ASP A 147      45.368  16.250  -5.437  1.00 15.00      A    C  
ATOM   1356  OD1 ASP A 147      45.565  17.094  -4.541  1.00 15.00      A    O  
ATOM   1357  OD2 ASP A 147      45.229  15.030  -5.206  1.00 15.00      A    O  
ATOM   1358  C   ASP A 147      43.854  17.153  -8.879  1.00 15.00      A    C  
ATOM   1359  O   ASP A 147      43.861  18.293  -9.347  1.00 15.00      A    O  
ATOM   1360  N   ASN A 148      43.845  16.059  -9.630  1.00 15.00      A    N  
ATOM   1361  HN  ASN A 148      43.850  15.186  -9.190  1.00 15.00      A    H  
ATOM   1362  CA  ASN A 148      43.826  16.117 -11.085  1.00 15.00      A    C  
ATOM   1363  CB  ASN A 148      44.619  14.953 -11.684  1.00 15.00      A    C  
ATOM   1364  CG  ASN A 148      46.049  15.334 -12.017  1.00 15.00      A    C  
ATOM   1365  OD1 ASN A 148      46.958  15.162 -11.207  1.00 15.00      A    O  
ATOM   1366  ND2 ASN A 148      46.255  15.859 -13.214  1.00 15.00      A    N  
ATOM   1367 HD21 ASN A 148      45.474  15.971 -13.817  1.00 15.00      A    H  
ATOM   1368 HD22 ASN A 148      47.166  16.116 -13.457  1.00 15.00      A    H  
ATOM   1369  C   ASN A 148      42.387  16.089 -11.589  1.00 15.00      A    C  
ATOM   1370  O   ASN A 148      41.619  15.187 -11.245  1.00 15.00      A    O  
ATOM   1371  N   ALA A 149      42.033  17.067 -12.414  1.00 15.00      A    N  
ATOM   1372  HN  ALA A 149      42.706  17.728 -12.685  1.00 15.00      A    H  
ATOM   1373  CA  ALA A 149      40.676  17.177 -12.944  1.00 15.00      A    C  
ATOM   1374  CB  ALA A 149      40.453  18.545 -13.572  1.00 15.00      A    C  
ATOM   1375  C   ALA A 149      40.354  16.066 -13.939  1.00 15.00      A    C  
ATOM   1376  O   ALA A 149      39.186  15.744 -14.166  1.00 15.00      A    O  
ATOM   1377  N   GLU A 150      41.394  15.487 -14.524  1.00 15.00      A    N  
ATOM   1378  HN  GLU A 150      42.305  15.803 -14.303  1.00 15.00      A    H  
ATOM   1379  CA  GLU A 150      41.242  14.411 -15.495  1.00 15.00      A    C  
ATOM   1380  CB  GLU A 150      42.610  13.986 -16.043  1.00 15.00      A    C  
ATOM   1381  CG  GLU A 150      43.358  15.073 -16.807  1.00 15.00      A    C  
ATOM   1382  CD  GLU A 150      43.991  16.116 -15.901  1.00 15.00      A    C  
ATOM   1383  OE1 GLU A 150      44.499  17.124 -16.419  1.00 15.00      A    O  
ATOM   1384  OE2 GLU A 150      43.973  15.927 -14.662  1.00 15.00      A    O  
ATOM   1385  C   GLU A 150      40.537  13.213 -14.867  1.00 15.00      A    C  
ATOM   1386  O   GLU A 150      39.438  12.839 -15.284  1.00 15.00      A    O  
ATOM   1387  N   GLN A 151      41.164  12.634 -13.847  1.00 15.00      A    N  
ATOM   1388  HN  GLN A 151      42.028  12.993 -13.553  1.00 15.00      A    H  
ATOM   1389  CA  GLN A 151      40.601  11.478 -13.154  1.00 15.00      A    C  
ATOM   1390  CB  GLN A 151      41.616  10.871 -12.179  1.00 15.00      A    C  
ATOM   1391  CG  GLN A 151      42.328  11.888 -11.302  1.00 15.00      A    C  
ATOM   1392  CD  GLN A 151      43.336  11.253 -10.365  1.00 15.00      A    C  
ATOM   1393  OE1 GLN A 151      44.485  11.025 -10.735  1.00 15.00      A    O  
ATOM   1394  NE2 GLN A 151      42.918  10.979  -9.139  1.00 15.00      A    N  
ATOM   1395 HE21 GLN A 151      41.986  11.199  -8.902  1.00 15.00      A    H  
ATOM   1396 HE22 GLN A 151      43.553  10.575  -8.513  1.00 15.00      A    H  
ATOM   1397  C   GLN A 151      39.312  11.851 -12.429  1.00 15.00      A    C  
ATOM   1398  O   GLN A 151      38.395  11.041 -12.313  1.00 15.00      A    O  
ATOM   1399  N   ALA A 152      39.248  13.089 -11.950  1.00 15.00      A    N  
ATOM   1400  HN  ALA A 152      40.018  13.687 -12.065  1.00 15.00      A    H  
ATOM   1401  CA  ALA A 152      38.070  13.575 -11.249  1.00 15.00      A    C  
ATOM   1402  CB  ALA A 152      38.314  14.977 -10.723  1.00 15.00      A    C  
ATOM   1403  C   ALA A 152      36.853  13.557 -12.169  1.00 15.00      A    C  
ATOM   1404  O   ALA A 152      35.762  13.153 -11.767  1.00 15.00      A    O  
ATOM   1405  N   ARG A 153      37.052  13.991 -13.411  1.00 15.00      A    N  
ATOM   1406  HN  ARG A 153      37.949  14.304 -13.671  1.00 15.00      A    H  
ATOM   1407  CA  ARG A 153      35.977  14.021 -14.394  1.00 15.00      A    C  
ATOM   1408  CB  ARG A 153      36.419  14.754 -15.667  1.00 15.00      A    C  
ATOM   1409  CG  ARG A 153      35.314  14.949 -16.698  1.00 15.00      A    C  
ATOM   1410  CD  ARG A 153      34.239  15.907 -16.201  1.00 15.00      A    C  
ATOM   1411  NE  ARG A 153      34.680  17.303 -16.239  1.00 15.00      A    N  
ATOM   1412  HE  ARG A 153      35.641  17.463 -16.375  1.00 15.00      A    H  
ATOM   1413  CZ  ARG A 153      33.864  18.355 -16.096  1.00 15.00      A    C  
ATOM   1414  NH1 ARG A 153      32.558  18.174 -15.915  1.00 15.00      A    N  
ATOM   1415 HH11 ARG A 153      31.919  19.000 -15.805  1.00 15.00      A    H  
ATOM   1416 HH12 ARG A 153      32.165  17.215 -15.874  1.00 15.00      A    H  
ATOM   1417  NH2 ARG A 153      34.355  19.589 -16.147  1.00 15.00      A    N  
ATOM   1418 HH21 ARG A 153      33.720  20.411 -16.038  1.00 15.00      A    H  
ATOM   1419 HH22 ARG A 153      35.375  19.743 -16.292  1.00 15.00      A    H  
ATOM   1420  C   ARG A 153      35.501  12.609 -14.725  1.00 15.00      A    C  
ATOM   1421  O   ARG A 153      34.305  12.382 -14.933  1.00 15.00      A    O  
ATOM   1422  N   GLU A 154      36.439  11.668 -14.762  1.00 15.00      A    N  
ATOM   1423  HN  GLU A 154      37.374  11.916 -14.584  1.00 15.00      A    H  
ATOM   1424  CA  GLU A 154      36.122  10.275 -15.055  1.00 15.00      A    C  
ATOM   1425  CB  GLU A 154      37.401   9.471 -15.299  1.00 15.00      A    C  
ATOM   1426  CG  GLU A 154      37.170   7.984 -15.517  1.00 15.00      A    C  
ATOM   1427  CD  GLU A 154      38.456   7.184 -15.481  1.00 15.00      A    C  
ATOM   1428  OE1 GLU A 154      39.203   7.304 -14.487  1.00 15.00      A    O  
ATOM   1429  OE2 GLU A 154      38.716   6.438 -16.445  1.00 15.00      A    O  
ATOM   1430  C   GLU A 154      35.321   9.660 -13.911  1.00 15.00      A    C  
ATOM   1431  O   GLU A 154      34.229   9.126 -14.122  1.00 15.00      A    O  
ATOM   1432  N   TRP A 155      35.858   9.762 -12.698  1.00 15.00      A    N  
ATOM   1433  HN  TRP A 155      36.735  10.200 -12.598  1.00 15.00      A    H  
ATOM   1434  CA  TRP A 155      35.194   9.222 -11.518  1.00 15.00      A    C  
ATOM   1435  CB  TRP A 155      36.045   9.421 -10.257  1.00 15.00      A    C  
ATOM   1436  CG  TRP A 155      37.320   8.625 -10.249  1.00 15.00      A    C  
ATOM   1437  CD1 TRP A 155      37.709   7.683 -11.159  1.00 15.00      A    C  
ATOM   1438  CD2 TRP A 155      38.374   8.699  -9.280  1.00 15.00      A    C  
ATOM   1439  NE1 TRP A 155      38.938   7.175 -10.822  1.00 15.00      A    N  
ATOM   1440  HE1 TRP A 155      39.428   6.490 -11.329  1.00 15.00      A    H  
ATOM   1441  CE2 TRP A 155      39.369   7.781  -9.671  1.00 15.00      A    C  
ATOM   1442  CE3 TRP A 155      38.575   9.456  -8.122  1.00 15.00      A    C  
ATOM   1443  CZ2 TRP A 155      40.544   7.600  -8.946  1.00 15.00      A    C  
ATOM   1444  CZ3 TRP A 155      39.742   9.272  -7.404  1.00 15.00      A    C  
ATOM   1445  CH2 TRP A 155      40.712   8.353  -7.818  1.00 15.00      A    C  
ATOM   1446  C   TRP A 155      33.806   9.834 -11.343  1.00 15.00      A    C  
ATOM   1447  O   TRP A 155      32.853   9.136 -10.997  1.00 15.00      A    O  
ATOM   1448  N   ARG A 156      33.691  11.138 -11.600  1.00 15.00      A    N  
ATOM   1449  HN  ARG A 156      34.492  11.650 -11.855  1.00 15.00      A    H  
ATOM   1450  CA  ARG A 156      32.406  11.826 -11.491  1.00 15.00      A    C  
ATOM   1451  CB  ARG A 156      32.556  13.327 -11.781  1.00 15.00      A    C  
ATOM   1452  CG  ARG A 156      31.291  14.150 -11.559  1.00 15.00      A    C  
ATOM   1453  CD  ARG A 156      30.496  14.341 -12.848  1.00 15.00      A    C  
ATOM   1454  NE  ARG A 156      29.494  15.398 -12.711  1.00 15.00      A    N  
ATOM   1455  HE  ARG A 156      29.193  15.617 -11.795  1.00 15.00      A    H  
ATOM   1456  CZ  ARG A 156      28.953  16.072 -13.726  1.00 15.00      A    C  
ATOM   1457  NH1 ARG A 156      29.299  15.808 -14.982  1.00 15.00      A    N  
ATOM   1458 HH11 ARG A 156      29.990  15.061 -15.188  1.00 15.00      A    H  
ATOM   1459 HH12 ARG A 156      28.866  16.347 -15.766  1.00 15.00      A    H  
ATOM   1460  NH2 ARG A 156      28.061  17.013 -13.472  1.00 15.00      A    N  
ATOM   1461 HH21 ARG A 156      27.633  17.571 -14.253  1.00 15.00      A    H  
ATOM   1462 HH22 ARG A 156      27.778  17.217 -12.488  1.00 15.00      A    H  
ATOM   1463  C   ARG A 156      31.399  11.210 -12.452  1.00 15.00      A    C  
ATOM   1464  O   ARG A 156      30.228  11.053 -12.119  1.00 15.00      A    O  
ATOM   1465  N   GLN A 157      31.867  10.858 -13.645  1.00 15.00      A    N  
ATOM   1466  HN  GLN A 157      32.819  10.997 -13.848  1.00 15.00      A    H  
ATOM   1467  CA  GLN A 157      31.006  10.254 -14.653  1.00 15.00      A    C  
ATOM   1468  CB  GLN A 157      31.730  10.150 -15.996  1.00 15.00      A    C  
ATOM   1469  CG  GLN A 157      30.800   9.915 -17.177  1.00 15.00      A    C  
ATOM   1470  CD  GLN A 157      30.103  11.182 -17.637  1.00 15.00      A    C  
ATOM   1471  OE1 GLN A 157      28.940  11.159 -18.026  1.00 15.00      A    O  
ATOM   1472  NE2 GLN A 157      30.817  12.298 -17.613  1.00 15.00      A    N  
ATOM   1473 HE21 GLN A 157      31.743  12.247 -17.302  1.00 15.00      A    H  
ATOM   1474 HE22 GLN A 157      30.389  13.122 -17.921  1.00 15.00      A    H  
ATOM   1475  C   GLN A 157      30.552   8.875 -14.194  1.00 15.00      A    C  
ATOM   1476  O   GLN A 157      29.391   8.505 -14.363  1.00 15.00      A    O  
ATOM   1477  N   ALA A 158      31.477   8.125 -13.602  1.00 15.00      A    N  
ATOM   1478  HN  ALA A 158      32.389   8.477 -13.506  1.00 15.00      A    H  
ATOM   1479  CA  ALA A 158      31.177   6.790 -13.102  1.00 15.00      A    C  
ATOM   1480  CB  ALA A 158      32.443   6.111 -12.601  1.00 15.00      A    C  
ATOM   1481  C   ALA A 158      30.128   6.856 -11.997  1.00 15.00      A    C  
ATOM   1482  O   ALA A 158      29.197   6.053 -11.965  1.00 15.00      A    O  
ATOM   1483  N   PHE A 159      30.280   7.831 -11.103  1.00 15.00      A    N  
ATOM   1484  HN  PHE A 159      31.047   8.441 -11.187  1.00 15.00      A    H  
ATOM   1485  CA  PHE A 159      29.346   8.013  -9.997  1.00 15.00      A    C  
ATOM   1486  CB  PHE A 159      29.857   9.064  -9.009  1.00 15.00      A    C  
ATOM   1487  CG  PHE A 159      31.049   8.623  -8.204  1.00 15.00      A    C  
ATOM   1488  CD1 PHE A 159      31.123   7.335  -7.695  1.00 15.00      A    C  
ATOM   1489  CD2 PHE A 159      32.093   9.497  -7.952  1.00 15.00      A    C  
ATOM   1490  CE1 PHE A 159      32.217   6.928  -6.955  1.00 15.00      A    C  
ATOM   1491  CE2 PHE A 159      33.190   9.098  -7.212  1.00 15.00      A    C  
ATOM   1492  CZ  PHE A 159      33.251   7.811  -6.712  1.00 15.00      A    C  
ATOM   1493  C   PHE A 159      27.959   8.390 -10.510  1.00 15.00      A    C  
ATOM   1494  O   PHE A 159      26.950   7.934  -9.981  1.00 15.00      A    O  
ATOM   1495  N   ILE A 160      27.915   9.223 -11.544  1.00 15.00      A    N  
ATOM   1496  HN  ILE A 160      28.754   9.572 -11.915  1.00 15.00      A    H  
ATOM   1497  CA  ILE A 160      26.646   9.635 -12.136  1.00 15.00      A    C  
ATOM   1498  CB  ILE A 160      26.832  10.820 -13.116  1.00 15.00      A    C  
ATOM   1499  CG1 ILE A 160      27.374  12.052 -12.380  1.00 15.00      A    C  
ATOM   1500  CG2 ILE A 160      25.533  11.161 -13.836  1.00 15.00      A    C  
ATOM   1501  CD1 ILE A 160      26.509  12.520 -11.229  1.00 15.00      A    C  
ATOM   1502  C   ILE A 160      26.010   8.450 -12.862  1.00 15.00      A    C  
ATOM   1503  O   ILE A 160      24.786   8.342 -12.966  1.00 15.00      A    O  
ATOM   1504  N   GLY A 161      26.859   7.533 -13.316  1.00 15.00      A    N  
ATOM   1505  HN  GLY A 161      27.822   7.662 -13.169  1.00 15.00      A    H  
ATOM   1506  CA  GLY A 161      26.397   6.356 -14.029  1.00 15.00      A    C  
ATOM   1507  C   GLY A 161      25.661   5.361 -13.148  1.00 15.00      A    C  
ATOM   1508  O   GLY A 161      25.300   4.271 -13.599  1.00 15.00      A    O  
ATOM   1509  N   ILE A 162      25.441   5.718 -11.889  1.00 15.00      A    N  
ATOM   1510  HN  ILE A 162      25.771   6.588 -11.572  1.00 15.00      A    H  
ATOM   1511  CA  ILE A 162      24.731   4.845 -10.966  1.00 15.00      A    C  
ATOM   1512  CB  ILE A 162      25.147   5.087  -9.495  1.00 15.00      A    C  
ATOM   1513  CG1 ILE A 162      24.750   3.891  -8.622  1.00 15.00      A    C  
ATOM   1514  CG2 ILE A 162      24.532   6.373  -8.952  1.00 15.00      A    C  
ATOM   1515  CD1 ILE A 162      25.274   3.962  -7.202  1.00 15.00      A    C  
ATOM   1516  C   ILE A 162      23.221   5.021 -11.114  1.00 15.00      A    C  
ATOM   1517  O   ILE A 162      22.446   4.127 -10.780  1.00 15.00      A    O  
ATOM   1518  N   THR A 163      22.810   6.167 -11.641  1.00 15.00      A    N  
ATOM   1519  HN  THR A 163      23.475   6.835 -11.919  1.00 15.00      A    H  
ATOM   1520  CA  THR A 163      21.395   6.456 -11.817  1.00 15.00      A    C  
ATOM   1521  CB  THR A 163      21.058   7.910 -11.410  1.00 15.00      A    C  
ATOM   1522  OG1 THR A 163      19.641   8.076 -11.311  1.00 15.00      A    O  
ATOM   1523  HG1 THR A 163      19.208   7.547 -11.990  1.00 15.00      A    H  
ATOM   1524  CG2 THR A 163      21.611   8.907 -12.418  1.00 15.00      A    C  
ATOM   1525  C   THR A 163      20.939   6.188 -13.250  1.00 15.00      A    C  
ATOM   1526  O   THR A 163      19.746   6.221 -13.549  1.00 15.00      A    O  
ATOM   1527  N   THR A 164      21.889   5.915 -14.132  1.00 15.00      A    N  
ATOM   1528  HN  THR A 164      22.823   5.892 -13.843  1.00 15.00      A    H  
ATOM   1529  CA  THR A 164      21.577   5.647 -15.525  1.00 15.00      A    C  
ATOM   1530  CB  THR A 164      22.640   6.261 -16.452  1.00 15.00      A    C  
ATOM   1531  OG1 THR A 164      23.934   6.085 -15.864  1.00 15.00      A    O  
ATOM   1532  HG1 THR A 164      24.527   5.690 -16.508  1.00 15.00      A    H  
ATOM   1533  CG2 THR A 164      22.379   7.746 -16.655  1.00 15.00      A    C  
ATOM   1534  C   THR A 164      21.488   4.146 -15.787  1.00 15.00      A    C  
ATOM   1535  O   THR A 164      22.065   3.341 -15.049  1.00 15.00      A    O  
ATOM   1536  N   VAL A 165      20.752   3.780 -16.829  1.00 15.00      A    N  
ATOM   1537  HN  VAL A 165      20.304   4.469 -17.359  1.00 15.00      A    H  
ATOM   1538  CA  VAL A 165      20.593   2.382 -17.206  1.00 15.00      A    C  
ATOM   1539  CB  VAL A 165      19.482   2.209 -18.271  1.00 15.00      A    C  
ATOM   1540  CG1 VAL A 165      19.800   2.992 -19.539  1.00 15.00      A    C  
ATOM   1541  CG2 VAL A 165      19.239   0.739 -18.584  1.00 15.00      A    C  
ATOM   1542  C   VAL A 165      21.921   1.823 -17.723  1.00 15.00      A    C  
ATOM   1543  O   VAL A 165      22.689   2.530 -18.378  1.00 15.00      A    O  
ATOM   1544  N   LYS A 166      22.197   0.566 -17.409  1.00 15.00      A    N  
ATOM   1545  HN  LYS A 166      21.550   0.047 -16.887  1.00 15.00      A    H  
ATOM   1546  CA  LYS A 166      23.433  -0.067 -17.835  1.00 15.00      A    C  
ATOM   1547  CB  LYS A 166      24.179  -0.644 -16.633  1.00 15.00      A    C  
ATOM   1548  CG  LYS A 166      24.632   0.413 -15.641  1.00 15.00      A    C  
ATOM   1549  CD  LYS A 166      25.287  -0.213 -14.424  1.00 15.00      A    C  
ATOM   1550  CE  LYS A 166      25.875   0.852 -13.515  1.00 15.00      A    C  
ATOM   1551  NZ  LYS A 166      24.824   1.713 -12.913  1.00 15.00      A    N  
ATOM   1552  HZ1 LYS A 166      25.097   2.718 -12.989  1.00 15.00      A    H  
ATOM   1553  HZ2 LYS A 166      24.702   1.474 -11.905  1.00 15.00      A    H  
ATOM   1554  HZ3 LYS A 166      23.919   1.574 -13.404  1.00 15.00      A    H  
ATOM   1555  C   LYS A 166      23.171  -1.144 -18.877  1.00 15.00      A    C  
ATOM   1556  O   LYS A 166      23.032  -2.321 -18.551  1.00 15.00      A    O  
ATOM   1557  N   GLY A 167      23.083  -0.724 -20.127  1.00 15.00      A    N  
ATOM   1558  HN  GLY A 167      23.168   0.232 -20.320  1.00 15.00      A    H  
ATOM   1559  CA  GLY A 167      22.840  -1.652 -21.207  1.00 15.00      A    C  
ATOM   1560  C   GLY A 167      21.740  -1.167 -22.121  1.00 15.00      A    C  
ATOM   1561  O   GLY A 167      21.482   0.033 -22.209  1.00 15.00      A    O  
ATOM   1562  N   ALA A 168      21.086  -2.099 -22.795  1.00 15.00      A    N  
ATOM   1563  HN  ALA A 168      21.323  -3.039 -22.661  1.00 15.00      A    H  
ATOM   1564  CA  ALA A 168      20.005  -1.766 -23.707  1.00 15.00      A    C  
ATOM   1565  CB  ALA A 168      20.146  -2.553 -25.002  1.00 15.00      A    C  
ATOM   1566  C   ALA A 168      18.663  -2.058 -23.048  1.00 15.00      A    C  
ATOM   1567  O   ALA A 168      18.495  -3.102 -22.417  1.00 15.00      A    O  
ATOM   1568  N   PRO A 169      17.704  -1.126 -23.162  1.00 15.00      A    N  
ATOM   1569  CA  PRO A 169      16.368  -1.288 -22.577  1.00 15.00      A    C  
ATOM   1570  CB  PRO A 169      15.628  -0.012 -22.997  1.00 15.00      A    C  
ATOM   1571  CG  PRO A 169      16.708   0.968 -23.301  1.00 15.00      A    C  
ATOM   1572  CD  PRO A 169      17.847   0.164 -23.855  1.00 15.00      A    C  
ATOM   1573  C   PRO A 169      15.649  -2.518 -23.128  1.00 15.00      A    C  
ATOM   1574  O   PRO A 169      15.131  -2.506 -24.243  1.00 15.00      A    O  
ATOM   1575  N   ALA A 170      15.637  -3.584 -22.342  1.00 15.00      A    N  
ATOM   1576  HN  ALA A 170      16.085  -3.540 -21.472  1.00 15.00      A    H  
ATOM   1577  CA  ALA A 170      14.987  -4.821 -22.740  1.00 15.00      A    C  
ATOM   1578  CB  ALA A 170      16.025  -5.856 -23.146  1.00 15.00      A    C  
ATOM   1579  C   ALA A 170      14.125  -5.352 -21.601  1.00 15.00      A    C  
ATOM   1580  O   ALA A 170      14.245  -4.905 -20.457  1.00 15.00      A    O  
ATOM   1581  N   SER A 171      13.255  -6.296 -21.915  1.00 15.00      A    N  
ATOM   1582  HN  SER A 171      13.201  -6.612 -22.843  1.00 15.00      A    H  
ATOM   1583  CA  SER A 171      12.380  -6.887 -20.920  1.00 15.00      A    C  
ATOM   1584  CB  SER A 171      10.957  -6.347 -21.088  1.00 15.00      A    C  
ATOM   1585  OG  SER A 171      10.965  -4.932 -21.079  1.00 15.00      A    O  
ATOM   1586  HG  SER A 171      11.870  -4.620 -20.991  1.00 15.00      A    H  
ATOM   1587  C   SER A 171      12.395  -8.406 -21.020  1.00 15.00      A    C  
ATOM   1588  O   SER A 171      12.368  -8.964 -22.117  1.00 15.00      A    O  
ATOM   1589  N   HIS A 172      12.465  -9.065 -19.873  1.00 15.00      A    N  
ATOM   1590  HN  HIS A 172      12.497  -8.562 -19.036  1.00 15.00      A    H  
ATOM   1591  CA  HIS A 172      12.488 -10.519 -19.824  1.00 15.00      A    C  
ATOM   1592  CB  HIS A 172      12.907 -10.983 -18.426  1.00 15.00      A    C  
ATOM   1593  CG  HIS A 172      13.553 -12.335 -18.384  1.00 15.00      A    C  
ATOM   1594  ND1 HIS A 172      14.908 -12.485 -18.551  1.00 15.00      A    N  
ATOM   1595  CD2 HIS A 172      12.995 -13.552 -18.171  1.00 15.00      A    C  
ATOM   1596  CE1 HIS A 172      15.148 -13.778 -18.436  1.00 15.00      A    C  
ATOM   1597  NE2 HIS A 172      14.021 -14.461 -18.205  1.00 15.00      A    N  
ATOM   1598  HE2 HIS A 172      13.943 -15.429 -18.069  1.00 15.00      A    H  
ATOM   1599  C   HIS A 172      11.109 -11.070 -20.172  1.00 15.00      A    C  
ATOM   1600  O   HIS A 172      10.101 -10.394 -19.981  1.00 15.00      A    O  
ATOM   1601  N   SER A 173      11.068 -12.303 -20.661  1.00 15.00      A    N  
ATOM   1602  HN  SER A 173      11.905 -12.798 -20.777  1.00 15.00      A    H  
ATOM   1603  CA  SER A 173       9.810 -12.935 -21.048  1.00 15.00      A    C  
ATOM   1604  CB  SER A 173      10.079 -14.237 -21.810  1.00 15.00      A    C  
ATOM   1605  OG  SER A 173       8.905 -14.715 -22.440  1.00 15.00      A    O  
ATOM   1606  HG  SER A 173       8.139 -14.508 -21.891  1.00 15.00      A    H  
ATOM   1607  C   SER A 173       8.892 -13.194 -19.850  1.00 15.00      A    C  
ATOM   1608  O   SER A 173       7.713 -13.496 -20.024  1.00 15.00      A    O  
ATOM   1609  N   LEU A 174       9.432 -13.070 -18.640  1.00 15.00      A    N  
ATOM   1610  HN  LEU A 174      10.373 -12.821 -18.560  1.00 15.00      A    H  
ATOM   1611  CA  LEU A 174       8.650 -13.294 -17.427  1.00 15.00      A    C  
ATOM   1612  CB  LEU A 174       9.489 -13.993 -16.351  1.00 15.00      A    C  
ATOM   1613  CG  LEU A 174       9.588 -15.523 -16.441  1.00 15.00      A    C  
ATOM   1614  CD1 LEU A 174       8.214 -16.151 -16.616  1.00 15.00      A    C  
ATOM   1615  CD2 LEU A 174      10.534 -15.956 -17.551  1.00 15.00      A    C  
ATOM   1616  C   LEU A 174       8.070 -11.989 -16.890  1.00 15.00      A    C  
ATOM   1617  O   LEU A 174       7.315 -11.982 -15.912  1.00 15.00      A    O  
ATOM   1618  N   ALA A 175       8.415 -10.885 -17.545  1.00 15.00      A    N  
ATOM   1619  HN  ALA A 175       9.001 -10.958 -18.328  1.00 15.00      A    H  
ATOM   1620  CA  ALA A 175       7.931  -9.573 -17.146  1.00 15.00      A    C  
ATOM   1621  CB  ALA A 175       8.797  -8.484 -17.764  1.00 15.00      A    C  
ATOM   1622  C   ALA A 175       6.468  -9.393 -17.550  1.00 15.00      A    C  
ATOM   1623  O   ALA A 175       5.711 -10.364 -17.641  1.00 15.00      A    O  
ATOM   1624  N   LYS A 176       6.065  -8.154 -17.774  1.00 15.00      A    N  
ATOM   1625  HN  LYS A 176       6.707  -7.418 -17.684  1.00 15.00      A    H  
ATOM   1626  CA  LYS A 176       4.698  -7.854 -18.169  1.00 15.00      A    C  
ATOM   1627  CB  LYS A 176       3.878  -7.358 -16.972  1.00 15.00      A    C  
ATOM   1628  CG  LYS A 176       3.633  -8.407 -15.896  1.00 15.00      A    C  
ATOM   1629  CD  LYS A 176       2.861  -9.596 -16.447  1.00 15.00      A    C  
ATOM   1630  CE  LYS A 176       2.888 -10.775 -15.486  1.00 15.00      A    C  
ATOM   1631  NZ  LYS A 176       4.274 -11.223 -15.184  1.00 15.00      A    N  
ATOM   1632  HZ1 LYS A 176       4.782 -10.492 -14.650  1.00 15.00      A    H  
ATOM   1633  HZ2 LYS A 176       4.793 -11.407 -16.068  1.00 15.00      A    H  
ATOM   1634  HZ3 LYS A 176       4.253 -12.095 -14.621  1.00 15.00      A    H  
ATOM   1635  C   LYS A 176       4.680  -6.812 -19.279  1.00 15.00      A    C  
ATOM   1636  O   LYS A 176       5.350  -5.788 -19.185  1.00 15.00      A    O  
ATOM   1637  N   GLN A 177       3.941  -7.104 -20.339  1.00 15.00      A    N  
ATOM   1638  HN  GLN A 177       3.464  -7.960 -20.365  1.00 15.00      A    H  
ATOM   1639  CA  GLN A 177       3.804  -6.198 -21.473  1.00 15.00      A    C  
ATOM   1640  CB  GLN A 177       4.751  -6.592 -22.619  1.00 15.00      A    C  
ATOM   1641  CG  GLN A 177       5.747  -7.691 -22.268  1.00 15.00      A    C  
ATOM   1642  CD  GLN A 177       7.045  -7.590 -23.048  1.00 15.00      A    C  
ATOM   1643  OE1 GLN A 177       7.479  -6.505 -23.427  1.00 15.00      A    O  
ATOM   1644  NE2 GLN A 177       7.678  -8.728 -23.284  1.00 15.00      A    N  
ATOM   1645 HE21 GLN A 177       7.281  -9.557 -22.948  1.00 15.00      A    H  
ATOM   1646 HE22 GLN A 177       8.517  -8.692 -23.784  1.00 15.00      A    H  
ATOM   1647  C   GLN A 177       2.356  -6.245 -21.941  1.00 15.00      A    C  
ATOM   1648  O   GLN A 177       1.831  -7.325 -22.220  1.00 15.00      A    O  
ATOM   1649  N   LEU A 178       1.706  -5.092 -22.008  1.00 15.00      A    N  
ATOM   1650  HN  LEU A 178       2.186  -4.254 -21.816  1.00 15.00      A    H  
ATOM   1651  CA  LEU A 178       0.304  -5.037 -22.405  1.00 15.00      A    C  
ATOM   1652  CB  LEU A 178      -0.568  -4.543 -21.248  1.00 15.00      A    C  
ATOM   1653  CG  LEU A 178      -0.614  -5.425 -19.995  1.00 15.00      A    C  
ATOM   1654  CD1 LEU A 178      -1.468  -4.774 -18.916  1.00 15.00      A    C  
ATOM   1655  CD2 LEU A 178      -1.143  -6.814 -20.327  1.00 15.00      A    C  
ATOM   1656  C   LEU A 178       0.093  -4.158 -23.627  1.00 15.00      A    C  
ATOM   1657  O   LEU A 178       0.486  -2.993 -23.645  1.00 15.00      A    O  
ATOM   1658  N   TYR A 179      -0.546  -4.727 -24.640  1.00 15.00      A    N  
ATOM   1659  HN  TYR A 179      -0.840  -5.654 -24.552  1.00 15.00      A    H  
ATOM   1660  CA  TYR A 179      -0.825  -4.011 -25.875  1.00 15.00      A    C  
ATOM   1661  CB  TYR A 179      -1.275  -4.979 -26.967  1.00 15.00      A    C  
ATOM   1662  CG  TYR A 179      -0.155  -5.789 -27.571  1.00 15.00      A    C  
ATOM   1663  CD1 TYR A 179       0.748  -5.210 -28.452  1.00 15.00      A    C  
ATOM   1664  CD2 TYR A 179      -0.007  -7.135 -27.270  1.00 15.00      A    C  
ATOM   1665  CE1 TYR A 179       1.769  -5.948 -29.016  1.00 15.00      A    C  
ATOM   1666  CE2 TYR A 179       1.012  -7.881 -27.826  1.00 15.00      A    C  
ATOM   1667  CZ  TYR A 179       1.896  -7.284 -28.699  1.00 15.00      A    C  
ATOM   1668  OH  TYR A 179       2.907  -8.027 -29.261  1.00 15.00      A    O  
ATOM   1669  HH  TYR A 179       3.723  -7.521 -29.247  1.00 15.00      A    H  
ATOM   1670  C   TYR A 179      -1.887  -2.941 -25.671  1.00 15.00      A    C  
ATOM   1671  O   TYR A 179      -3.063  -3.247 -25.472  1.00 15.00      A    O  
ATOM   1672  N   PHE A 180      -1.464  -1.691 -25.713  1.00 15.00      A    N  
ATOM   1673  HN  PHE A 180      -0.508  -1.516 -25.851  1.00 15.00      A    H  
ATOM   1674  CA  PHE A 180      -2.377  -0.575 -25.548  1.00 15.00      A    C  
ATOM   1675  CB  PHE A 180      -1.741   0.523 -24.694  1.00 15.00      A    C  
ATOM   1676  CG  PHE A 180      -2.741   1.436 -24.042  1.00 15.00      A    C  
ATOM   1677  CD1 PHE A 180      -3.057   2.660 -24.609  1.00 15.00      A    C  
ATOM   1678  CD2 PHE A 180      -3.367   1.068 -22.863  1.00 15.00      A    C  
ATOM   1679  CE1 PHE A 180      -3.978   3.499 -24.012  1.00 15.00      A    C  
ATOM   1680  CE2 PHE A 180      -4.288   1.901 -22.259  1.00 15.00      A    C  
ATOM   1681  CZ  PHE A 180      -4.595   3.119 -22.835  1.00 15.00      A    C  
ATOM   1682  C   PHE A 180      -2.778  -0.020 -26.909  1.00 15.00      A    C  
ATOM   1683  O   PHE A 180      -1.921   0.390 -27.696  1.00 15.00      A    O  
ATOM   1684  N   PRO A 181      -4.083  -0.024 -27.208  1.00 15.00      A    N  
ATOM   1685  CA  PRO A 181      -4.607   0.478 -28.480  1.00 15.00      A    C  
ATOM   1686  CB  PRO A 181      -6.063   0.004 -28.475  1.00 15.00      A    C  
ATOM   1687  CG  PRO A 181      -6.414  -0.119 -27.033  1.00 15.00      A    C  
ATOM   1688  CD  PRO A 181      -5.152  -0.531 -26.328  1.00 15.00      A    C  
ATOM   1689  C   PRO A 181      -4.554   1.999 -28.576  1.00 15.00      A    C  
ATOM   1690  O   PRO A 181      -4.842   2.708 -27.610  1.00 15.00      A    O  
ATOM   1691  N   LEU A 182      -4.175   2.492 -29.743  1.00 15.00      A    N  
ATOM   1692  HN  LEU A 182      -3.938   1.874 -30.468  1.00 15.00      A    H  
ATOM   1693  CA  LEU A 182      -4.099   3.923 -29.981  1.00 15.00      A    C  
ATOM   1694  CB  LEU A 182      -2.961   4.234 -30.959  1.00 15.00      A    C  
ATOM   1695  CG  LEU A 182      -1.555   3.854 -30.486  1.00 15.00      A    C  
ATOM   1696  CD1 LEU A 182      -0.521   4.167 -31.557  1.00 15.00      A    C  
ATOM   1697  CD2 LEU A 182      -1.214   4.567 -29.185  1.00 15.00      A    C  
ATOM   1698  C   LEU A 182      -5.432   4.429 -30.524  1.00 15.00      A    C  
ATOM   1699  O   LEU A 182      -6.195   3.659 -31.103  1.00 15.00      A    O  
ATOM   1700  N   PRO A 183      -5.731   5.732 -30.347  1.00 15.00      A    N  
ATOM   1701  CA  PRO A 183      -6.989   6.340 -30.819  1.00 15.00      A    C  
ATOM   1702  CB  PRO A 183      -6.864   7.812 -30.404  1.00 15.00      A    C  
ATOM   1703  CG  PRO A 183      -5.408   8.023 -30.165  1.00 15.00      A    C  
ATOM   1704  CD  PRO A 183      -4.882   6.714 -29.655  1.00 15.00      A    C  
ATOM   1705  C   PRO A 183      -7.178   6.229 -32.332  1.00 15.00      A    C  
ATOM   1706  O   PRO A 183      -8.273   6.444 -32.845  1.00 15.00      A    O  
ATOM   1707  N   GLY A 184      -6.102   5.914 -33.038  1.00 15.00      A    N  
ATOM   1708  HN  GLY A 184      -5.257   5.764 -32.573  1.00 15.00      A    H  
ATOM   1709  CA  GLY A 184      -6.174   5.768 -34.475  1.00 15.00      A    C  
ATOM   1710  C   GLY A 184      -5.893   4.343 -34.892  1.00 15.00      A    C  
ATOM   1711  O   GLY A 184      -6.806   3.592 -35.227  1.00 15.00      A    O  
ATOM   1712  N   SER A 185      -4.622   3.969 -34.866  1.00 15.00      A    N  
ATOM   1713  HN  SER A 185      -3.941   4.618 -34.599  1.00 15.00      A    H  
ATOM   1714  CA  SER A 185      -4.199   2.626 -35.230  1.00 15.00      A    C  
ATOM   1715  CB  SER A 185      -4.130   2.475 -36.753  1.00 15.00      A    C  
ATOM   1716  OG  SER A 185      -5.406   2.650 -37.345  1.00 15.00      A    O  
ATOM   1717  HG  SER A 185      -6.051   2.879 -36.658  1.00 15.00      A    H  
ATOM   1718  C   SER A 185      -2.836   2.334 -34.618  1.00 15.00      A    C  
ATOM   1719  O   SER A 185      -1.971   3.208 -34.574  1.00 15.00      A    O  
ATOM   1720  N   GLY A 186      -2.657   1.118 -34.127  1.00 15.00      A    N  
ATOM   1721  HN  GLY A 186      -3.394   0.475 -34.151  1.00 15.00      A    H  
ATOM   1722  CA  GLY A 186      -1.392   0.742 -33.533  1.00 15.00      A    C  
ATOM   1723  C   GLY A 186      -1.550   0.264 -32.107  1.00 15.00      A    C  
ATOM   1724  O   GLY A 186      -2.568   0.532 -31.466  1.00 15.00      A    O  
ATOM   1725  N   TYR A 187      -0.548  -0.451 -31.617  1.00 15.00      A    N  
ATOM   1726  HN  TYR A 187       0.237  -0.622 -32.180  1.00 15.00      A    H  
ATOM   1727  CA  TYR A 187      -0.567  -0.977 -30.262  1.00 15.00      A    C  
ATOM   1728  CB  TYR A 187      -0.920  -2.468 -30.263  1.00 15.00      A    C  
ATOM   1729  CG  TYR A 187      -2.301  -2.788 -30.787  1.00 15.00      A    C  
ATOM   1730  CD1 TYR A 187      -3.433  -2.519 -30.030  1.00 15.00      A    C  
ATOM   1731  CD2 TYR A 187      -2.471  -3.368 -32.037  1.00 15.00      A    C  
ATOM   1732  CE1 TYR A 187      -4.696  -2.812 -30.505  1.00 15.00      A    C  
ATOM   1733  CE2 TYR A 187      -3.729  -3.664 -32.521  1.00 15.00      A    C  
ATOM   1734  CZ  TYR A 187      -4.837  -3.387 -31.750  1.00 15.00      A    C  
ATOM   1735  OH  TYR A 187      -6.092  -3.681 -32.228  1.00 15.00      A    O  
ATOM   1736  HH  TYR A 187      -6.119  -4.598 -32.514  1.00 15.00      A    H  
ATOM   1737  C   TYR A 187       0.793  -0.791 -29.609  1.00 15.00      A    C  
ATOM   1738  O   TYR A 187       1.817  -1.162 -30.181  1.00 15.00      A    O  
ATOM   1739  N   HIS A 188       0.798  -0.207 -28.425  1.00 15.00      A    N  
ATOM   1740  HN  HIS A 188      -0.055   0.083 -28.031  1.00 15.00      A    H  
ATOM   1741  CA  HIS A 188       2.034   0.012 -27.689  1.00 15.00      A    C  
ATOM   1742  CB  HIS A 188       1.922   1.263 -26.814  1.00 15.00      A    C  
ATOM   1743  CG  HIS A 188       2.308   2.534 -27.507  1.00 15.00      A    C  
ATOM   1744  ND1 HIS A 188       2.711   3.675 -26.847  1.00 15.00      A    N  
ATOM   1745  HD1 HIS A 188       2.786   3.783 -25.878  1.00 15.00      A    H  
ATOM   1746  CD2 HIS A 188       2.347   2.836 -28.828  1.00 15.00      A    C  
ATOM   1747  CE1 HIS A 188       2.980   4.611 -27.767  1.00 15.00      A    C  
ATOM   1748  NE2 HIS A 188       2.774   4.152 -28.984  1.00 15.00      A    N  
ATOM   1749  C   HIS A 188       2.340  -1.200 -26.821  1.00 15.00      A    C  
ATOM   1750  O   HIS A 188       1.429  -1.806 -26.266  1.00 15.00      A    O  
ATOM   1751  N   LEU A 189       3.617  -1.561 -26.722  1.00 15.00      A    N  
ATOM   1752  HN  LEU A 189       4.296  -1.059 -27.219  1.00 15.00      A    H  
ATOM   1753  CA  LEU A 189       4.030  -2.702 -25.907  1.00 15.00      A    C  
ATOM   1754  CB  LEU A 189       5.500  -3.043 -26.156  1.00 15.00      A    C  
ATOM   1755  CG  LEU A 189       5.791  -3.992 -27.321  1.00 15.00      A    C  
ATOM   1756  CD1 LEU A 189       7.292  -4.159 -27.510  1.00 15.00      A    C  
ATOM   1757  CD2 LEU A 189       5.130  -5.342 -27.088  1.00 15.00      A    C  
ATOM   1758  C   LEU A 189       3.795  -2.427 -24.428  1.00 15.00      A    C  
ATOM   1759  O   LEU A 189       3.416  -3.323 -23.681  1.00 15.00      A    O  
ATOM   1760  N   LEU A 190       4.032  -1.171 -24.039  1.00 15.00      A    N  
ATOM   1761  HN  LEU A 190       4.344  -0.535 -24.710  1.00 15.00      A    H  
ATOM   1762  CA  LEU A 190       3.846  -0.693 -22.665  1.00 15.00      A    C  
ATOM   1763  CB  LEU A 190       2.427  -0.169 -22.440  1.00 15.00      A    C  
ATOM   1764  CG  LEU A 190       2.118   1.217 -23.016  1.00 15.00      A    C  
ATOM   1765  CD1 LEU A 190       0.772   1.710 -22.514  1.00 15.00      A    C  
ATOM   1766  CD2 LEU A 190       3.217   2.210 -22.665  1.00 15.00      A    C  
ATOM   1767  C   LEU A 190       4.244  -1.692 -21.577  1.00 15.00      A    C  
ATOM   1768  O   LEU A 190       3.417  -2.466 -21.093  1.00 15.00      A    O  
ATOM   1769  N   ALA A 191       5.510  -1.654 -21.189  1.00 15.00      A    N  
ATOM   1770  HN  ALA A 191       6.120  -1.019 -21.612  1.00 15.00      A    H  
ATOM   1771  CA  ALA A 191       6.014  -2.533 -20.143  1.00 15.00      A    C  
ATOM   1772  CB  ALA A 191       7.431  -2.986 -20.470  1.00 15.00      A    C  
ATOM   1773  C   ALA A 191       5.985  -1.802 -18.803  1.00 15.00      A    C  
ATOM   1774  O   ALA A 191       6.794  -0.905 -18.564  1.00 15.00      A    O  
ATOM   1775  N   PRO A 192       5.039  -2.157 -17.921  1.00 15.00      A    N  
ATOM   1776  CA  PRO A 192       4.906  -1.519 -16.616  1.00 15.00      A    C  
ATOM   1777  CB  PRO A 192       3.457  -1.816 -16.234  1.00 15.00      A    C  
ATOM   1778  CG  PRO A 192       3.136  -3.108 -16.911  1.00 15.00      A    C  
ATOM   1779  CD  PRO A 192       4.023  -3.205 -18.128  1.00 15.00      A    C  
ATOM   1780  C   PRO A 192       5.862  -2.090 -15.571  1.00 15.00      A    C  
ATOM   1781  O   PRO A 192       5.846  -3.286 -15.277  1.00 15.00      A    O  
ATOM   1782  N   LEU A 193       6.698  -1.225 -15.020  1.00 15.00      A    N  
ATOM   1783  HN  LEU A 193       6.678  -0.291 -15.311  1.00 15.00      A    H  
ATOM   1784  CA  LEU A 193       7.644  -1.626 -13.993  1.00 15.00      A    C  
ATOM   1785  CB  LEU A 193       8.951  -0.841 -14.130  1.00 15.00      A    C  
ATOM   1786  CG  LEU A 193       9.705  -1.006 -15.454  1.00 15.00      A    C  
ATOM   1787  CD1 LEU A 193      10.915  -0.085 -15.504  1.00 15.00      A    C  
ATOM   1788  CD2 LEU A 193      10.127  -2.453 -15.656  1.00 15.00      A    C  
ATOM   1789  C   LEU A 193       7.022  -1.402 -12.617  1.00 15.00      A    C  
ATOM   1790  O   LEU A 193       6.008  -0.714 -12.499  1.00 15.00      A    O  
ATOM   1791  N   PHE A 194       7.619  -1.976 -11.583  1.00 15.00      A    N  
ATOM   1792  HN  PHE A 194       8.433  -2.508 -11.731  1.00 15.00      A    H  
ATOM   1793  CA  PHE A 194       7.096  -1.834 -10.230  1.00 15.00      A    C  
ATOM   1794  CB  PHE A 194       7.357  -3.110  -9.425  1.00 15.00      A    C  
ATOM   1795  CG  PHE A 194       6.686  -3.139  -8.083  1.00 15.00      A    C  
ATOM   1796  CD1 PHE A 194       5.339  -3.442  -7.977  1.00 15.00      A    C  
ATOM   1797  CD2 PHE A 194       7.401  -2.867  -6.928  1.00 15.00      A    C  
ATOM   1798  CE1 PHE A 194       4.718  -3.474  -6.745  1.00 15.00      A    C  
ATOM   1799  CE2 PHE A 194       6.787  -2.897  -5.693  1.00 15.00      A    C  
ATOM   1800  CZ  PHE A 194       5.444  -3.201  -5.602  1.00 15.00      A    C  
ATOM   1801  C   PHE A 194       7.702  -0.623  -9.523  1.00 15.00      A    C  
ATOM   1802  O   PHE A 194       8.894  -0.617  -9.200  1.00 15.00      A    O  
ATOM   1803  N   PRO A 195       6.886   0.418  -9.272  1.00 15.00      A    N  
ATOM   1804  CA  PRO A 195       7.334   1.643  -8.598  1.00 15.00      A    C  
ATOM   1805  CB  PRO A 195       6.175   2.617  -8.818  1.00 15.00      A    C  
ATOM   1806  CG  PRO A 195       4.976   1.747  -8.982  1.00 15.00      A    C  
ATOM   1807  CD  PRO A 195       5.457   0.480  -9.634  1.00 15.00      A    C  
ATOM   1808  C   PRO A 195       7.570   1.421  -7.104  1.00 15.00      A    C  
ATOM   1809  O   PRO A 195       6.768   1.831  -6.263  1.00 15.00      A    O  
ATOM   1810  N   THR A 196       8.683   0.780  -6.789  1.00 15.00      A    N  
ATOM   1811  HN  THR A 196       9.282   0.493  -7.511  1.00 15.00      A    H  
ATOM   1812  CA  THR A 196       9.045   0.479  -5.412  1.00 15.00      A    C  
ATOM   1813  CB  THR A 196      10.330  -0.379  -5.344  1.00 15.00      A    C  
ATOM   1814  OG1 THR A 196      10.713  -0.600  -3.978  1.00 15.00      A    O  
ATOM   1815  HG1 THR A 196      11.680  -0.467  -3.886  1.00 15.00      A    H  
ATOM   1816  CG2 THR A 196      11.467   0.278  -6.115  1.00 15.00      A    C  
ATOM   1817  C   THR A 196       9.184   1.747  -4.562  1.00 15.00      A    C  
ATOM   1818  O   THR A 196       8.828   1.751  -3.380  1.00 15.00      A    O  
ATOM   1819  N   SER A 197       9.670   2.826  -5.173  1.00 15.00      A    N  
ATOM   1820  HN  SER A 197       9.935   2.767  -6.116  1.00 15.00      A    H  
ATOM   1821  CA  SER A 197       9.839   4.090  -4.470  1.00 15.00      A    C  
ATOM   1822  CB  SER A 197      10.610   5.085  -5.341  1.00 15.00      A    C  
ATOM   1823  OG  SER A 197      11.768   4.474  -5.888  1.00 15.00      A    O  
ATOM   1824  HG  SER A 197      12.190   5.077  -6.511  1.00 15.00      A    H  
ATOM   1825  C   SER A 197       8.487   4.669  -4.047  1.00 15.00      A    C  
ATOM   1826  O   SER A 197       8.376   5.322  -3.012  1.00 15.00      A    O  
ATOM   1827  N   LEU A 198       7.456   4.412  -4.847  1.00 15.00      A    N  
ATOM   1828  HN  LEU A 198       7.597   3.876  -5.655  1.00 15.00      A    H  
ATOM   1829  CA  LEU A 198       6.119   4.899  -4.537  1.00 15.00      A    C  
ATOM   1830  CB  LEU A 198       5.241   4.913  -5.791  1.00 15.00      A    C  
ATOM   1831  CG  LEU A 198       3.777   5.322  -5.593  1.00 15.00      A    C  
ATOM   1832  CD1 LEU A 198       3.665   6.798  -5.241  1.00 15.00      A    C  
ATOM   1833  CD2 LEU A 198       2.957   4.995  -6.830  1.00 15.00      A    C  
ATOM   1834  C   LEU A 198       5.490   4.024  -3.463  1.00 15.00      A    C  
ATOM   1835  O   LEU A 198       4.842   4.516  -2.541  1.00 15.00      A    O  
ATOM   1836  N   VAL A 199       5.704   2.720  -3.590  1.00 15.00      A    N  
ATOM   1837  HN  VAL A 199       6.229   2.397  -4.353  1.00 15.00      A    H  
ATOM   1838  CA  VAL A 199       5.175   1.758  -2.635  1.00 15.00      A    C  
ATOM   1839  CB  VAL A 199       5.453   0.308  -3.082  1.00 15.00      A    C  
ATOM   1840  CG1 VAL A 199       4.993  -0.686  -2.025  1.00 15.00      A    C  
ATOM   1841  CG2 VAL A 199       4.762   0.026  -4.408  1.00 15.00      A    C  
ATOM   1842  C   VAL A 199       5.760   2.000  -1.248  1.00 15.00      A    C  
ATOM   1843  O   VAL A 199       5.054   1.915  -0.250  1.00 15.00      A    O  
ATOM   1844  N   HIS A 200       7.049   2.323  -1.195  1.00 15.00      A    N  
ATOM   1845  HN  HIS A 200       7.566   2.382  -2.029  1.00 15.00      A    H  
ATOM   1846  CA  HIS A 200       7.712   2.589   0.079  1.00 15.00      A    C  
ATOM   1847  CB  HIS A 200       9.211   2.828  -0.119  1.00 15.00      A    C  
ATOM   1848  CG  HIS A 200      10.006   2.766   1.151  1.00 15.00      A    C  
ATOM   1849  ND1 HIS A 200      10.326   3.903   1.853  1.00 15.00      A    N  
ATOM   1850  CD2 HIS A 200      10.516   1.687   1.796  1.00 15.00      A    C  
ATOM   1851  CE1 HIS A 200      11.019   3.498   2.902  1.00 15.00      A    C  
ATOM   1852  NE2 HIS A 200      11.159   2.169   2.908  1.00 15.00      A    N  
ATOM   1853  HE2 HIS A 200      11.647   1.630   3.587  1.00 15.00      A    H  
ATOM   1854  C   HIS A 200       7.067   3.785   0.770  1.00 15.00      A    C  
ATOM   1855  O   HIS A 200       6.865   3.780   1.984  1.00 15.00      A    O  
ATOM   1856  N   HIS A 201       6.728   4.799  -0.021  1.00 15.00      A    N  
ATOM   1857  HN  HIS A 201       6.920   4.739  -0.980  1.00 15.00      A    H  
ATOM   1858  CA  HIS A 201       6.084   5.998   0.496  1.00 15.00      A    C  
ATOM   1859  CB  HIS A 201       5.926   7.031  -0.627  1.00 15.00      A    C  
ATOM   1860  CG  HIS A 201       5.226   8.294  -0.221  1.00 15.00      A    C  
ATOM   1861  ND1 HIS A 201       4.142   8.762  -0.923  1.00 15.00      A    N  
ATOM   1862  CD2 HIS A 201       5.492   9.138   0.806  1.00 15.00      A    C  
ATOM   1863  CE1 HIS A 201       3.769   9.871  -0.316  1.00 15.00      A    C  
ATOM   1864  NE2 HIS A 201       4.556  10.138   0.735  1.00 15.00      A    N  
ATOM   1865  HE2 HIS A 201       4.470  10.896   1.346  1.00 15.00      A    H  
ATOM   1866  C   HIS A 201       4.726   5.637   1.096  1.00 15.00      A    C  
ATOM   1867  O   HIS A 201       4.388   6.062   2.203  1.00 15.00      A    O  
ATOM   1868  N   VAL A 202       3.962   4.835   0.362  1.00 15.00      A    N  
ATOM   1869  HN  VAL A 202       4.288   4.539  -0.517  1.00 15.00      A    H  
ATOM   1870  CA  VAL A 202       2.650   4.388   0.818  1.00 15.00      A    C  
ATOM   1871  CB  VAL A 202       1.915   3.592  -0.283  1.00 15.00      A    C  
ATOM   1872  CG1 VAL A 202       0.562   3.097   0.208  1.00 15.00      A    C  
ATOM   1873  CG2 VAL A 202       1.744   4.444  -1.532  1.00 15.00      A    C  
ATOM   1874  C   VAL A 202       2.806   3.520   2.065  1.00 15.00      A    C  
ATOM   1875  O   VAL A 202       2.076   3.682   3.044  1.00 15.00      A    O  
ATOM   1876  N   HIS A 203       3.779   2.616   2.021  1.00 15.00      A    N  
ATOM   1877  HN  HIS A 203       4.317   2.538   1.199  1.00 15.00      A    H  
ATOM   1878  CA  HIS A 203       4.068   1.718   3.134  1.00 15.00      A    C  
ATOM   1879  CB  HIS A 203       5.248   0.807   2.775  1.00 15.00      A    C  
ATOM   1880  CG  HIS A 203       5.400  -0.397   3.656  1.00 15.00      A    C  
ATOM   1881  ND1 HIS A 203       4.928  -1.627   3.270  1.00 15.00      A    N  
ATOM   1882  CD2 HIS A 203       5.982  -0.508   4.878  1.00 15.00      A    C  
ATOM   1883  CE1 HIS A 203       5.223  -2.457   4.250  1.00 15.00      A    C  
ATOM   1884  NE2 HIS A 203       5.860  -1.826   5.245  1.00 15.00      A    N  
ATOM   1885  HE2 HIS A 203       6.173  -2.231   6.079  1.00 15.00      A    H  
ATOM   1886  C   HIS A 203       4.394   2.516   4.392  1.00 15.00      A    C  
ATOM   1887  O   HIS A 203       3.985   2.152   5.492  1.00 15.00      A    O  
ATOM   1888  N   ALA A 204       5.131   3.608   4.221  1.00 15.00      A    N  
ATOM   1889  HN  ALA A 204       5.437   3.842   3.315  1.00 15.00      A    H  
ATOM   1890  CA  ALA A 204       5.506   4.464   5.338  1.00 15.00      A    C  
ATOM   1891  CB  ALA A 204       6.517   5.508   4.893  1.00 15.00      A    C  
ATOM   1892  C   ALA A 204       4.279   5.132   5.952  1.00 15.00      A    C  
ATOM   1893  O   ALA A 204       4.101   5.118   7.171  1.00 15.00      A    O  
ATOM   1894  N   LEU A 205       3.431   5.698   5.099  1.00 15.00      A    N  
ATOM   1895  HN  LEU A 205       3.630   5.664   4.136  1.00 15.00      A    H  
ATOM   1896  CA  LEU A 205       2.217   6.370   5.550  1.00 15.00      A    C  
ATOM   1897  CB  LEU A 205       1.513   7.051   4.373  1.00 15.00      A    C  
ATOM   1898  CG  LEU A 205       2.332   8.086   3.597  1.00 15.00      A    C  
ATOM   1899  CD1 LEU A 205       1.575   8.545   2.361  1.00 15.00      A    C  
ATOM   1900  CD2 LEU A 205       2.682   9.273   4.483  1.00 15.00      A    C  
ATOM   1901  C   LEU A 205       1.265   5.384   6.222  1.00 15.00      A    C  
ATOM   1902  O   LEU A 205       0.703   5.664   7.281  1.00 15.00      A    O  
ATOM   1903  N   LEU A 206       1.102   4.222   5.600  1.00 15.00      A    N  
ATOM   1904  HN  LEU A 206       1.582   4.060   4.755  1.00 15.00      A    H  
ATOM   1905  CA  LEU A 206       0.226   3.182   6.127  1.00 15.00      A    C  
ATOM   1906  CB  LEU A 206       0.064   2.054   5.103  1.00 15.00      A    C  
ATOM   1907  CG  LEU A 206      -1.178   2.107   4.208  1.00 15.00      A    C  
ATOM   1908  CD1 LEU A 206      -1.307   3.463   3.528  1.00 15.00      A    C  
ATOM   1909  CD2 LEU A 206      -1.133   0.995   3.172  1.00 15.00      A    C  
ATOM   1910  C   LEU A 206       0.770   2.626   7.439  1.00 15.00      A    C  
ATOM   1911  O   LEU A 206       0.013   2.174   8.297  1.00 15.00      A    O  
ATOM   1912  N   ARG A 207       2.088   2.661   7.584  1.00 15.00      A    N  
ATOM   1913  HN  ARG A 207       2.638   3.021   6.854  1.00 15.00      A    H  
ATOM   1914  CA  ARG A 207       2.742   2.170   8.786  1.00 15.00      A    C  
ATOM   1915  CB  ARG A 207       4.247   2.021   8.543  1.00 15.00      A    C  
ATOM   1916  CG  ARG A 207       5.004   1.334   9.666  1.00 15.00      A    C  
ATOM   1917  CD  ARG A 207       6.456   1.787   9.712  1.00 15.00      A    C  
ATOM   1918  NE  ARG A 207       7.207   1.400   8.514  1.00 15.00      A    N  
ATOM   1919  HE  ARG A 207       6.962   0.551   8.087  1.00 15.00      A    H  
ATOM   1920  CZ  ARG A 207       8.190   2.133   7.979  1.00 15.00      A    C  
ATOM   1921  NH1 ARG A 207       8.533   3.292   8.532  1.00 15.00      A    N  
ATOM   1922 HH11 ARG A 207       9.299   3.865   8.118  1.00 15.00      A    H  
ATOM   1923 HH12 ARG A 207       8.037   3.634   9.382  1.00 15.00      A    H  
ATOM   1924  NH2 ARG A 207       8.840   1.698   6.902  1.00 15.00      A    N  
ATOM   1925 HH21 ARG A 207       8.589   0.786   6.467  1.00 15.00      A    H  
ATOM   1926 HH22 ARG A 207       9.611   2.267   6.484  1.00 15.00      A    H  
ATOM   1927  C   ARG A 207       2.499   3.115   9.959  1.00 15.00      A    C  
ATOM   1928  O   ARG A 207       2.221   2.674  11.073  1.00 15.00      A    O  
ATOM   1929  N   GLU A 208       2.590   4.413   9.693  1.00 15.00      A    N  
ATOM   1930  HN  GLU A 208       2.792   4.701   8.775  1.00 15.00      A    H  
ATOM   1931  CA  GLU A 208       2.395   5.428  10.725  1.00 15.00      A    C  
ATOM   1932  CB  GLU A 208       2.779   6.810  10.184  1.00 15.00      A    C  
ATOM   1933  CG  GLU A 208       3.379   7.755  11.218  1.00 15.00      A    C  
ATOM   1934  CD  GLU A 208       2.372   8.229  12.250  1.00 15.00      A    C  
ATOM   1935  OE1 GLU A 208       1.322   8.772  11.850  1.00 15.00      A    O  
ATOM   1936  OE2 GLU A 208       2.634   8.057  13.464  1.00 15.00      A    O  
ATOM   1937  C   GLU A 208       0.955   5.433  11.233  1.00 15.00      A    C  
ATOM   1938  O   GLU A 208       0.710   5.327  12.433  1.00 15.00      A    O  
ATOM   1939  N   ALA A 209       0.006   5.504  10.310  1.00 15.00      A    N  
ATOM   1940  HN  ALA A 209       0.265   5.545   9.363  1.00 15.00      A    H  
ATOM   1941  CA  ALA A 209      -1.411   5.540  10.662  1.00 15.00      A    C  
ATOM   1942  CB  ALA A 209      -2.253   5.797   9.425  1.00 15.00      A    C  
ATOM   1943  C   ALA A 209      -1.883   4.274  11.385  1.00 15.00      A    C  
ATOM   1944  O   ALA A 209      -2.994   4.232  11.915  1.00 15.00      A    O  
ATOM   1945  N   ARG A 210      -1.049   3.245  11.417  1.00 15.00      A    N  
ATOM   1946  HN  ARG A 210      -0.170   3.326  10.991  1.00 15.00      A    H  
ATOM   1947  CA  ARG A 210      -1.419   2.005  12.078  1.00 15.00      A    C  
ATOM   1948  CB  ARG A 210      -1.319   0.819  11.116  1.00 15.00      A    C  
ATOM   1949  CG  ARG A 210      -2.364   0.812  10.013  1.00 15.00      A    C  
ATOM   1950  CD  ARG A 210      -3.106  -0.516   9.956  1.00 15.00      A    C  
ATOM   1951  NE  ARG A 210      -2.197  -1.668   9.926  1.00 15.00      A    N  
ATOM   1952  HE  ARG A 210      -1.993  -2.096  10.786  1.00 15.00      A    H  
ATOM   1953  CZ  ARG A 210      -1.655  -2.167   8.812  1.00 15.00      A    C  
ATOM   1954  NH1 ARG A 210      -1.930  -1.616   7.635  1.00 15.00      A    N  
ATOM   1955 HH11 ARG A 210      -1.510  -2.000   6.762  1.00 15.00      A    H  
ATOM   1956 HH12 ARG A 210      -2.570  -0.794   7.579  1.00 15.00      A    H  
ATOM   1957  NH2 ARG A 210      -0.841  -3.218   8.878  1.00 15.00      A    N  
ATOM   1958 HH21 ARG A 210      -0.416  -3.610   8.009  1.00 15.00      A    H  
ATOM   1959 HH22 ARG A 210      -0.623  -3.656   9.798  1.00 15.00      A    H  
ATOM   1960  C   ARG A 210      -0.583   1.729  13.326  1.00 15.00      A    C  
ATOM   1961  O   ARG A 210      -1.126   1.442  14.397  1.00 15.00      A    O  
ATOM   1962  N   PHE A 211       0.733   1.837  13.200  1.00 15.00      A    N  
ATOM   1963  HN  PHE A 211       1.116   2.139  12.343  1.00 15.00      A    H  
ATOM   1964  CA  PHE A 211       1.627   1.534  14.310  1.00 15.00      A    C  
ATOM   1965  CB  PHE A 211       2.697   0.532  13.868  1.00 15.00      A    C  
ATOM   1966  CG  PHE A 211       2.135  -0.711  13.238  1.00 15.00      A    C  
ATOM   1967  CD1 PHE A 211       1.494  -1.665  14.011  1.00 15.00      A    C  
ATOM   1968  CD2 PHE A 211       2.243  -0.924  11.873  1.00 15.00      A    C  
ATOM   1969  CE1 PHE A 211       0.971  -2.807  13.437  1.00 15.00      A    C  
ATOM   1970  CE2 PHE A 211       1.723  -2.065  11.291  1.00 15.00      A    C  
ATOM   1971  CZ  PHE A 211       1.086  -3.008  12.075  1.00 15.00      A    C  
ATOM   1972  C   PHE A 211       2.283   2.765  14.925  1.00 15.00      A    C  
ATOM   1973  O   PHE A 211       2.823   2.681  16.026  1.00 15.00      A    O  
ATOM   1974  N   GLY A 212       2.223   3.893  14.231  1.00 15.00      A    N  
ATOM   1975  HN  GLY A 212       1.740   3.910  13.379  1.00 15.00      A    H  
ATOM   1976  CA  GLY A 212       2.839   5.115  14.728  1.00 15.00      A    C  
ATOM   1977  C   GLY A 212       2.224   5.607  16.024  1.00 15.00      A    C  
ATOM   1978  O   GLY A 212       1.047   5.353  16.297  1.00 15.00      A    O  
ATOM   1979  N   ASP A 213       3.023   6.311  16.821  1.00 15.00      A    N  
ATOM   1980  HN  ASP A 213       3.949   6.471  16.543  1.00 15.00      A    H  
ATOM   1981  CA  ASP A 213       2.572   6.844  18.103  1.00 15.00      A    C  
ATOM   1982  CB  ASP A 213       3.746   7.405  18.911  1.00 15.00      A    C  
ATOM   1983  CG  ASP A 213       4.725   6.335  19.351  1.00 15.00      A    C  
ATOM   1984  OD1 ASP A 213       4.288   5.355  19.992  1.00 15.00      A    O  
ATOM   1985  OD2 ASP A 213       5.930   6.477  19.053  1.00 15.00      A    O  
ATOM   1986  C   ASP A 213       1.511   7.918  17.917  1.00 15.00      A    C  
ATOM   1987  O   ASP A 213       0.653   8.113  18.783  1.00 15.00      A    O  
ATOM   1988  N   ALA A 214       1.560   8.605  16.779  1.00 15.00      A    N  
ATOM   1989  HN  ALA A 214       2.256   8.391  16.117  1.00 15.00      A    H  
ATOM   1990  CA  ALA A 214       0.595   9.655  16.483  1.00 15.00      A    C  
ATOM   1991  CB  ALA A 214       0.941  10.349  15.175  1.00 15.00      A    C  
ATOM   1992  C   ALA A 214      -0.808   9.069  16.427  1.00 15.00      A    C  
ATOM   1993  O   ALA A 214      -1.743   9.596  17.037  1.00 15.00      A    O  
ATOM   1994  N   ALA A 215      -0.944   7.964  15.708  1.00 15.00      A    N  
ATOM   1995  HN  ALA A 215      -0.161   7.603  15.235  1.00 15.00      A    H  
ATOM   1996  CA  ALA A 215      -2.223   7.285  15.583  1.00 15.00      A    C  
ATOM   1997  CB  ALA A 215      -2.266   6.461  14.308  1.00 15.00      A    C  
ATOM   1998  C   ALA A 215      -2.480   6.402  16.800  1.00 15.00      A    C  
ATOM   1999  O   ALA A 215      -3.627   6.128  17.149  1.00 15.00      A    O  
ATOM   2000  N   LYS A 216      -1.403   5.962  17.444  1.00 15.00      A    N  
ATOM   2001  HN  LYS A 216      -0.510   6.208  17.107  1.00 15.00      A    H  
ATOM   2002  CA  LYS A 216      -1.502   5.116  18.628  1.00 15.00      A    C  
ATOM   2003  CB  LYS A 216      -0.112   4.682  19.101  1.00 15.00      A    C  
ATOM   2004  CG  LYS A 216      -0.121   3.569  20.137  1.00 15.00      A    C  
ATOM   2005  CD  LYS A 216      -0.432   2.223  19.502  1.00 15.00      A    C  
ATOM   2006  CE  LYS A 216       0.700   1.767  18.595  1.00 15.00      A    C  
ATOM   2007  NZ  LYS A 216       0.402   0.459  17.950  1.00 15.00      A    N  
ATOM   2008  HZ1 LYS A 216      -0.404   0.556  17.301  1.00 15.00      A    H  
ATOM   2009  HZ2 LYS A 216       0.168  -0.251  18.673  1.00 15.00      A    H  
ATOM   2010  HZ3 LYS A 216       1.229   0.131  17.412  1.00 15.00      A    H  
ATOM   2011  C   LYS A 216      -2.228   5.842  19.753  1.00 15.00      A    C  
ATOM   2012  O   LYS A 216      -3.236   5.358  20.264  1.00 15.00      A    O  
ATOM   2013  N   ALA A 217      -1.716   7.016  20.115  1.00 15.00      A    N  
ATOM   2014  HN  ALA A 217      -0.909   7.347  19.657  1.00 15.00      A    H  
ATOM   2015  CA  ALA A 217      -2.304   7.821  21.179  1.00 15.00      A    C  
ATOM   2016  CB  ALA A 217      -1.455   9.054  21.444  1.00 15.00      A    C  
ATOM   2017  C   ALA A 217      -3.741   8.216  20.848  1.00 15.00      A    C  
ATOM   2018  O   ALA A 217      -4.593   8.301  21.732  1.00 15.00      A    O  
ATOM   2019  N   ALA A 218      -4.007   8.447  19.567  1.00 15.00      A    N  
ATOM   2020  HN  ALA A 218      -3.289   8.363  18.908  1.00 15.00      A    H  
ATOM   2021  CA  ALA A 218      -5.342   8.822  19.123  1.00 15.00      A    C  
ATOM   2022  CB  ALA A 218      -5.308   9.286  17.675  1.00 15.00      A    C  
ATOM   2023  C   ALA A 218      -6.309   7.652  19.289  1.00 15.00      A    C  
ATOM   2024  O   ALA A 218      -7.454   7.829  19.706  1.00 15.00      A    O  
ATOM   2025  N   ARG A 219      -5.832   6.453  18.968  1.00 15.00      A    N  
ATOM   2026  HN  ARG A 219      -4.909   6.380  18.639  1.00 15.00      A    H  
ATOM   2027  CA  ARG A 219      -6.638   5.246  19.086  1.00 15.00      A    C  
ATOM   2028  CB  ARG A 219      -5.917   4.069  18.416  1.00 15.00      A    C  
ATOM   2029  CG  ARG A 219      -6.829   2.954  17.925  1.00 15.00      A    C  
ATOM   2030  CD  ARG A 219      -6.079   1.982  17.021  1.00 15.00      A    C  
ATOM   2031  NE  ARG A 219      -5.994   2.457  15.639  1.00 15.00      A    N  
ATOM   2032  HE  ARG A 219      -6.853   2.564  15.145  1.00 15.00      A    H  
ATOM   2033  CZ  ARG A 219      -4.856   2.705  14.991  1.00 15.00      A    C  
ATOM   2034  NH1 ARG A 219      -3.689   2.504  15.589  1.00 15.00      A    N  
ATOM   2035 HH11 ARG A 219      -3.662   2.157  16.566  1.00 15.00      A    H  
ATOM   2036 HH12 ARG A 219      -2.799   2.691  15.078  1.00 15.00      A    H  
ATOM   2037  NH2 ARG A 219      -4.889   3.158  13.745  1.00 15.00      A    N  
ATOM   2038 HH21 ARG A 219      -4.007   3.359  13.224  1.00 15.00      A    H  
ATOM   2039 HH22 ARG A 219      -5.808   3.319  13.272  1.00 15.00      A    H  
ATOM   2040  C   ARG A 219      -6.914   4.947  20.559  1.00 15.00      A    C  
ATOM   2041  O   ARG A 219      -7.995   4.481  20.921  1.00 15.00      A    O  
ATOM   2042  N   GLU A 220      -5.927   5.243  21.398  1.00 15.00      A    N  
ATOM   2043  HN  GLU A 220      -5.091   5.607  21.035  1.00 15.00      A    H  
ATOM   2044  CA  GLU A 220      -6.030   5.037  22.837  1.00 15.00      A    C  
ATOM   2045  CB  GLU A 220      -4.690   5.363  23.491  1.00 15.00      A    C  
ATOM   2046  CG  GLU A 220      -3.899   4.162  23.967  1.00 15.00      A    C  
ATOM   2047  CD  GLU A 220      -2.795   4.571  24.919  1.00 15.00      A    C  
ATOM   2048  OE1 GLU A 220      -3.018   5.515  25.707  1.00 15.00      A    O  
ATOM   2049  OE2 GLU A 220      -1.714   3.956  24.882  1.00 15.00      A    O  
ATOM   2050  C   GLU A 220      -7.091   5.952  23.437  1.00 15.00      A    C  
ATOM   2051  O   GLU A 220      -7.913   5.525  24.250  1.00 15.00      A    O  
ATOM   2052  N   ALA A 221      -7.061   7.218  23.028  1.00 15.00      A    N  
ATOM   2053  HN  ALA A 221      -6.373   7.492  22.380  1.00 15.00      A    H  
ATOM   2054  CA  ALA A 221      -8.007   8.214  23.518  1.00 15.00      A    C  
ATOM   2055  CB  ALA A 221      -7.700   9.576  22.919  1.00 15.00      A    C  
ATOM   2056  C   ALA A 221      -9.445   7.813  23.218  1.00 15.00      A    C  
ATOM   2057  O   ALA A 221     -10.361   8.149  23.969  1.00 15.00      A    O  
ATOM   2058  N   ARG A 222      -9.637   7.086  22.124  1.00 15.00      A    N  
ATOM   2059  HN  ARG A 222      -8.865   6.855  21.564  1.00 15.00      A    H  
ATOM   2060  CA  ARG A 222     -10.961   6.630  21.732  1.00 15.00      A    C  
ATOM   2061  CB  ARG A 222     -10.913   5.975  20.351  1.00 15.00      A    C  
ATOM   2062  CG  ARG A 222     -12.273   5.558  19.821  1.00 15.00      A    C  
ATOM   2063  CD  ARG A 222     -12.138   4.709  18.572  1.00 15.00      A    C  
ATOM   2064  NE  ARG A 222     -13.434   4.242  18.085  1.00 15.00      A    N  
ATOM   2065  HE  ARG A 222     -14.231   4.710  18.415  1.00 15.00      A    H  
ATOM   2066  CZ  ARG A 222     -13.587   3.230  17.231  1.00 15.00      A    C  
ATOM   2067  NH1 ARG A 222     -12.522   2.584  16.764  1.00 15.00      A    N  
ATOM   2068 HH11 ARG A 222     -12.634   1.793  16.094  1.00 15.00      A    H  
ATOM   2069 HH12 ARG A 222     -11.565   2.865  17.066  1.00 15.00      A    H  
ATOM   2070  NH2 ARG A 222     -14.806   2.870  16.840  1.00 15.00      A    N  
ATOM   2071 HH21 ARG A 222     -15.643   3.373  17.203  1.00 15.00      A    H  
ATOM   2072 HH22 ARG A 222     -14.930   2.081  16.172  1.00 15.00      A    H  
ATOM   2073  C   ARG A 222     -11.521   5.647  22.758  1.00 15.00      A    C  
ATOM   2074  O   ARG A 222     -12.720   5.640  23.035  1.00 15.00      A    O  
ATOM   2075  N   SER A 223     -10.644   4.828  23.324  1.00 15.00      A    N  
ATOM   2076  HN  SER A 223      -9.699   4.882  23.063  1.00 15.00      A    H  
ATOM   2077  CA  SER A 223     -11.043   3.844  24.320  1.00 15.00      A    C  
ATOM   2078  CB  SER A 223      -9.946   2.792  24.472  1.00 15.00      A    C  
ATOM   2079  OG  SER A 223      -9.445   2.410  23.203  1.00 15.00      A    O  
ATOM   2080  HG  SER A 223      -9.832   1.570  22.946  1.00 15.00      A    H  
ATOM   2081  C   SER A 223     -11.314   4.516  25.661  1.00 15.00      A    C  
ATOM   2082  O   SER A 223     -11.965   3.950  26.538  1.00 15.00      A    O  
ATOM   2083  N   ARG A 224     -10.803   5.726  25.814  1.00 15.00      A    N  
ATOM   2084  HN  ARG A 224     -10.276   6.117  25.085  1.00 15.00      A    H  
ATOM   2085  CA  ARG A 224     -10.997   6.484  27.037  1.00 15.00      A    C  
ATOM   2086  CB  ARG A 224      -9.751   7.305  27.358  1.00 15.00      A    C  
ATOM   2087  CG  ARG A 224      -8.449   6.530  27.302  1.00 15.00      A    C  
ATOM   2088  CD  ARG A 224      -7.337   7.311  27.968  1.00 15.00      A    C  
ATOM   2089  NE  ARG A 224      -6.028   7.058  27.373  1.00 15.00      A    N  
ATOM   2090  HE  ARG A 224      -5.810   6.132  27.128  1.00 15.00      A    H  
ATOM   2091  CZ  ARG A 224      -5.135   8.015  27.141  1.00 15.00      A    C  
ATOM   2092  NH1 ARG A 224      -5.427   9.280  27.441  1.00 15.00      A    N  
ATOM   2093 HH11 ARG A 224      -4.736  10.035  27.268  1.00 15.00      A    H  
ATOM   2094 HH12 ARG A 224      -6.372   9.527  27.846  1.00 15.00      A    H  
ATOM   2095  NH2 ARG A 224      -3.957   7.709  26.613  1.00 15.00      A    N  
ATOM   2096 HH21 ARG A 224      -3.253   8.447  26.430  1.00 15.00      A    H  
ATOM   2097 HH22 ARG A 224      -3.723   6.703  26.370  1.00 15.00      A    H  
ATOM   2098  C   ARG A 224     -12.192   7.414  26.898  1.00 15.00      A    C  
ATOM   2099  O   ARG A 224     -12.657   7.987  27.881  1.00 15.00      A    O  
ATOM   2100  N   GLN A 225     -12.681   7.552  25.664  1.00 15.00      A    N  
ATOM   2101  HN  GLN A 225     -12.267   7.047  24.933  1.00 15.00      A    H  
ATOM   2102  CA  GLN A 225     -13.812   8.423  25.362  1.00 15.00      A    C  
ATOM   2103  CB  GLN A 225     -15.085   7.983  26.104  1.00 15.00      A    C  
ATOM   2104  CG  GLN A 225     -15.701   6.696  25.572  1.00 15.00      A    C  
ATOM   2105  CD  GLN A 225     -16.982   6.308  26.289  1.00 15.00      A    C  
ATOM   2106  OE1 GLN A 225     -16.968   5.543  27.249  1.00 15.00      A    O  
ATOM   2107  NE2 GLN A 225     -18.103   6.840  25.825  1.00 15.00      A    N  
ATOM   2108 HE21 GLN A 225     -18.045   7.444  25.060  1.00 15.00      A    H  
ATOM   2109 HE22 GLN A 225     -18.943   6.605  26.270  1.00 15.00      A    H  
ATOM   2110  C   GLN A 225     -13.474   9.886  25.653  1.00 15.00      A    C  
ATOM   2111  O   GLN A 225     -14.348  10.680  25.998  1.00 15.00      A    O  
ATOM   2112  N   GLU A 226     -12.195  10.235  25.504  1.00 15.00      A    N  
ATOM   2113  HN  GLU A 226     -11.544   9.554  25.230  1.00 15.00      A    H  
ATOM   2114  CA  GLU A 226     -11.736  11.604  25.740  1.00 15.00      A    C  
ATOM   2115  CB  GLU A 226     -10.324  11.611  26.331  1.00 15.00      A    C  
ATOM   2116  CG  GLU A 226     -10.222  11.015  27.723  1.00 15.00      A    C  
ATOM   2117  CD  GLU A 226      -8.803  11.022  28.260  1.00 15.00      A    C  
ATOM   2118  OE1 GLU A 226      -8.517  11.820  29.171  1.00 15.00      A    O  
ATOM   2119  OE2 GLU A 226      -7.969  10.228  27.767  1.00 15.00      A    O  
ATOM   2120  C   GLU A 226     -11.759  12.417  24.445  1.00 15.00      A    C  
ATOM   2121  O   GLU A 226     -12.256  11.952  23.418  1.00 15.00      A    O  
ATOM   2122  N   SER A 227     -11.212  13.627  24.494  1.00 15.00      A    N  
ATOM   2123  HN  SER A 227     -10.823  13.943  25.337  1.00 15.00      A    H  
ATOM   2124  CA  SER A 227     -11.169  14.494  23.326  1.00 15.00      A    C  
ATOM   2125  CB  SER A 227     -11.755  15.872  23.663  1.00 15.00      A    C  
ATOM   2126  OG  SER A 227     -12.134  16.578  22.491  1.00 15.00      A    O  
ATOM   2127  HG  SER A 227     -11.371  16.683  21.917  1.00 15.00      A    H  
ATOM   2128  C   SER A 227      -9.736  14.641  22.817  1.00 15.00      A    C  
ATOM   2129  O   SER A 227      -8.878  15.190  23.506  1.00 15.00      A    O  
ATOM   2130  N   TRP A 228      -9.481  14.140  21.615  1.00 15.00      A    N  
ATOM   2131  HN  TRP A 228     -10.202  13.703  21.116  1.00 15.00      A    H  
ATOM   2132  CA  TRP A 228      -8.155  14.229  21.018  1.00 15.00      A    C  
ATOM   2133  CB  TRP A 228      -7.716  12.867  20.465  1.00 15.00      A    C  
ATOM   2134  CG  TRP A 228      -6.251  12.593  20.646  1.00 15.00      A    C  
ATOM   2135  CD1 TRP A 228      -5.329  12.382  19.663  1.00 15.00      A    C  
ATOM   2136  CD2 TRP A 228      -5.538  12.510  21.888  1.00 15.00      A    C  
ATOM   2137  NE1 TRP A 228      -4.089  12.169  20.214  1.00 15.00      A    N  
ATOM   2138  HE1 TRP A 228      -3.268  11.993  19.711  1.00 15.00      A    H  
ATOM   2139  CE2 TRP A 228      -4.190  12.244  21.579  1.00 15.00      A    C  
ATOM   2140  CE3 TRP A 228      -5.908  12.636  23.232  1.00 15.00      A    C  
ATOM   2141  CZ2 TRP A 228      -3.213  12.100  22.563  1.00 15.00      A    C  
ATOM   2142  CZ3 TRP A 228      -4.938  12.493  24.206  1.00 15.00      A    C  
ATOM   2143  CH2 TRP A 228      -3.606  12.230  23.867  1.00 15.00      A    C  
ATOM   2144  C   TRP A 228      -8.141  15.293  19.920  1.00 15.00      A    C  
ATOM   2145  O   TRP A 228      -9.106  15.420  19.166  1.00 15.00      A    O  
ATOM   2146  N   PRO A 229      -7.058  16.086  19.832  1.00 15.00      A    N  
ATOM   2147  CA  PRO A 229      -6.932  17.150  18.825  1.00 15.00      A    C  
ATOM   2148  CB  PRO A 229      -5.604  17.831  19.176  1.00 15.00      A    C  
ATOM   2149  CG  PRO A 229      -4.850  16.811  19.957  1.00 15.00      A    C  
ATOM   2150  CD  PRO A 229      -5.881  16.027  20.716  1.00 15.00      A    C  
ATOM   2151  C   PRO A 229      -6.894  16.620  17.392  1.00 15.00      A    C  
ATOM   2152  O   PRO A 229      -7.210  17.343  16.449  1.00 15.00      A    O  
ATOM   2153  N   HIS A 230      -6.502  15.364  17.230  1.00 15.00      A    N  
ATOM   2154  HN  HIS A 230      -6.263  14.829  18.017  1.00 15.00      A    H  
ATOM   2155  CA  HIS A 230      -6.433  14.756  15.908  1.00 15.00      A    C  
ATOM   2156  CB  HIS A 230      -4.996  14.743  15.360  1.00 15.00      A    C  
ATOM   2157  CG  HIS A 230      -4.039  13.838  16.081  1.00 15.00      A    C  
ATOM   2158  ND1 HIS A 230      -3.248  14.299  17.107  1.00 15.00      A    N  
ATOM   2159  CD2 HIS A 230      -3.768  12.525  15.867  1.00 15.00      A    C  
ATOM   2160  CE1 HIS A 230      -2.518  13.269  17.491  1.00 15.00      A    C  
ATOM   2161  NE2 HIS A 230      -2.799  12.176  16.772  1.00 15.00      A    N  
ATOM   2162  HE2 HIS A 230      -2.385  11.287  16.867  1.00 15.00      A    H  
ATOM   2163  C   HIS A 230      -7.043  13.359  15.909  1.00 15.00      A    C  
ATOM   2164  O   HIS A 230      -7.182  12.734  16.961  1.00 15.00      A    O  
ATOM   2165  N   GLY A 231      -7.406  12.879  14.726  1.00 15.00      A    N  
ATOM   2166  HN  GLY A 231      -7.257  13.420  13.926  1.00 15.00      A    H  
ATOM   2167  CA  GLY A 231      -8.001  11.563  14.605  1.00 15.00      A    C  
ATOM   2168  C   GLY A 231      -7.028  10.543  14.050  1.00 15.00      A    C  
ATOM   2169  O   GLY A 231      -5.830  10.809  13.958  1.00 15.00      A    O  
ATOM   2170  N   PHE A 232      -7.542   9.385  13.658  1.00 15.00      A    N  
ATOM   2171  HN  PHE A 232      -8.509   9.241  13.725  1.00 15.00      A    H  
ATOM   2172  CA  PHE A 232      -6.705   8.320  13.123  1.00 15.00      A    C  
ATOM   2173  CB  PHE A 232      -6.221   7.411  14.261  1.00 15.00      A    C  
ATOM   2174  CG  PHE A 232      -7.332   6.742  15.027  1.00 15.00      A    C  
ATOM   2175  CD1 PHE A 232      -7.973   7.400  16.064  1.00 15.00      A    C  
ATOM   2176  CD2 PHE A 232      -7.736   5.456  14.708  1.00 15.00      A    C  
ATOM   2177  CE1 PHE A 232      -8.995   6.791  16.767  1.00 15.00      A    C  
ATOM   2178  CE2 PHE A 232      -8.757   4.841  15.406  1.00 15.00      A    C  
ATOM   2179  CZ  PHE A 232      -9.387   5.509  16.437  1.00 15.00      A    C  
ATOM   2180  C   PHE A 232      -7.467   7.492  12.092  1.00 15.00      A    C  
ATOM   2181  O   PHE A 232      -8.678   7.645  11.933  1.00 15.00      A    O  
ATOM   2182  N   SER A 233      -6.744   6.628  11.392  1.00 15.00      A    N  
ATOM   2183  HN  SER A 233      -5.778   6.579  11.547  1.00 15.00      A    H  
ATOM   2184  CA  SER A 233      -7.333   5.751  10.394  1.00 15.00      A    C  
ATOM   2185  CB  SER A 233      -6.766   6.082   9.012  1.00 15.00      A    C  
ATOM   2186  OG  SER A 233      -5.459   6.621   9.121  1.00 15.00      A    O  
ATOM   2187  HG  SER A 233      -5.350   7.333   8.485  1.00 15.00      A    H  
ATOM   2188  C   SER A 233      -7.046   4.295  10.763  1.00 15.00      A    C  
ATOM   2189  O   SER A 233      -6.046   4.006  11.415  1.00 15.00      A    O  
ATOM   2190  N   GLU A 234      -7.924   3.388  10.358  1.00 15.00      A    N  
ATOM   2191  HN  GLU A 234      -8.707   3.673   9.852  1.00 15.00      A    H  
ATOM   2192  CA  GLU A 234      -7.753   1.972  10.676  1.00 15.00      A    C  
ATOM   2193  CB  GLU A 234      -9.106   1.333  10.996  1.00 15.00      A    C  
ATOM   2194  CG  GLU A 234      -9.184   0.679  12.368  1.00 15.00      A    C  
ATOM   2195  CD  GLU A 234      -9.112   1.680  13.505  1.00 15.00      A    C  
ATOM   2196  OE1 GLU A 234     -10.148   2.281  13.842  1.00 15.00      A    O  
ATOM   2197  OE2 GLU A 234      -8.021   1.860  14.070  1.00 15.00      A    O  
ATOM   2198  C   GLU A 234      -7.060   1.203   9.550  1.00 15.00      A    C  
ATOM   2199  O   GLU A 234      -6.123   0.446   9.797  1.00 15.00      A    O  
ATOM   2200  N   TYR A 235      -7.529   1.412   8.317  1.00 15.00      A    N  
ATOM   2201  HN  TYR A 235      -8.265   2.041   8.199  1.00 15.00      A    H  
ATOM   2202  CA  TYR A 235      -6.986   0.733   7.131  1.00 15.00      A    C  
ATOM   2203  CB  TYR A 235      -5.483   0.985   6.952  1.00 15.00      A    C  
ATOM   2204  CG  TYR A 235      -5.129   2.357   6.429  1.00 15.00      A    C  
ATOM   2205  CD1 TYR A 235      -5.468   2.740   5.138  1.00 15.00      A    C  
ATOM   2206  CD2 TYR A 235      -4.449   3.266   7.226  1.00 15.00      A    C  
ATOM   2207  CE1 TYR A 235      -5.135   3.991   4.655  1.00 15.00      A    C  
ATOM   2208  CE2 TYR A 235      -4.113   4.518   6.752  1.00 15.00      A    C  
ATOM   2209  CZ  TYR A 235      -4.460   4.877   5.467  1.00 15.00      A    C  
ATOM   2210  OH  TYR A 235      -4.128   6.125   4.993  1.00 15.00      A    O  
ATOM   2211  HH  TYR A 235      -3.216   6.323   5.223  1.00 15.00      A    H  
ATOM   2212  C   TYR A 235      -7.268  -0.770   7.159  1.00 15.00      A    C  
ATOM   2213  O   TYR A 235      -6.364  -1.573   7.388  1.00 15.00      A    O  
ATOM   2214  N   PRO A 236      -8.529  -1.172   6.933  1.00 15.00      A    N  
ATOM   2215  CA  PRO A 236      -8.917  -2.577   6.932  1.00 15.00      A    C  
ATOM   2216  CB  PRO A 236     -10.357  -2.499   7.435  1.00 15.00      A    C  
ATOM   2217  CG  PRO A 236     -10.877  -1.206   6.890  1.00 15.00      A    C  
ATOM   2218  CD  PRO A 236      -9.685  -0.298   6.675  1.00 15.00      A    C  
ATOM   2219  C   PRO A 236      -8.891  -3.185   5.529  1.00 15.00      A    C  
ATOM   2220  O   PRO A 236      -8.802  -2.467   4.533  1.00 15.00      A    O  
ATOM   2221  N   ASN A 237      -8.967  -4.515   5.473  1.00 15.00      A    N  
ATOM   2222  HN  ASN A 237      -9.024  -5.018   6.311  1.00 15.00      A    H  
ATOM   2223  CA  ASN A 237      -8.976  -5.261   4.210  1.00 15.00      A    C  
ATOM   2224  CB  ASN A 237     -10.229  -4.946   3.378  1.00 15.00      A    C  
ATOM   2225  CG  ASN A 237     -11.528  -5.258   4.098  1.00 15.00      A    C  
ATOM   2226  OD1 ASN A 237     -11.585  -6.133   4.962  1.00 15.00      A    O  
ATOM   2227  ND2 ASN A 237     -12.587  -4.544   3.741  1.00 15.00      A    N  
ATOM   2228 HD21 ASN A 237     -12.475  -3.865   3.043  1.00 15.00      A    H  
ATOM   2229 HD22 ASN A 237     -13.438  -4.725   4.190  1.00 15.00      A    H  
ATOM   2230  C   ASN A 237      -7.712  -5.026   3.382  1.00 15.00      A    C  
ATOM   2231  O   ASN A 237      -7.779  -4.848   2.167  1.00 15.00      A    O  
ATOM   2232  N   LEU A 238      -6.562  -5.035   4.041  1.00 15.00      A    N  
ATOM   2233  HN  LEU A 238      -6.565  -5.190   5.007  1.00 15.00      A    H  
ATOM   2234  CA  LEU A 238      -5.292  -4.826   3.356  1.00 15.00      A    C  
ATOM   2235  CB  LEU A 238      -4.327  -4.020   4.224  1.00 15.00      A    C  
ATOM   2236  CG  LEU A 238      -3.967  -2.627   3.705  1.00 15.00      A    C  
ATOM   2237  CD1 LEU A 238      -5.154  -1.684   3.818  1.00 15.00      A    C  
ATOM   2238  CD2 LEU A 238      -2.763  -2.073   4.448  1.00 15.00      A    C  
ATOM   2239  C   LEU A 238      -4.663  -6.157   2.956  1.00 15.00      A    C  
ATOM   2240  O   LEU A 238      -4.654  -7.110   3.739  1.00 15.00      A    O  
ATOM   2241  N   ALA A 239      -4.130  -6.215   1.743  1.00 15.00      A    N  
ATOM   2242  HN  ALA A 239      -4.152  -5.414   1.175  1.00 15.00      A    H  
ATOM   2243  CA  ALA A 239      -3.512  -7.435   1.237  1.00 15.00      A    C  
ATOM   2244  CB  ALA A 239      -3.807  -7.606  -0.245  1.00 15.00      A    C  
ATOM   2245  C   ALA A 239      -2.006  -7.462   1.495  1.00 15.00      A    C  
ATOM   2246  O   ALA A 239      -1.278  -6.544   1.106  1.00 15.00      A    O  
ATOM   2247  N   ILE A 240      -1.546  -8.526   2.146  1.00 15.00      A    N  
ATOM   2248  HN  ILE A 240      -2.178  -9.221   2.425  1.00 15.00      A    H  
ATOM   2249  CA  ILE A 240      -0.132  -8.689   2.461  1.00 15.00      A    C  
ATOM   2250  CB  ILE A 240       0.078  -9.298   3.866  1.00 15.00      A    C  
ATOM   2251  CG1 ILE A 240      -0.724  -8.527   4.924  1.00 15.00      A    C  
ATOM   2252  CG2 ILE A 240       1.558  -9.330   4.229  1.00 15.00      A    C  
ATOM   2253  CD1 ILE A 240      -0.342  -7.068   5.055  1.00 15.00      A    C  
ATOM   2254  C   ILE A 240       0.557  -9.569   1.416  1.00 15.00      A    C  
ATOM   2255  O   ILE A 240       0.709 -10.778   1.597  1.00 15.00      A    O  
ATOM   2256  N   GLN A 241       0.956  -8.954   0.317  1.00 15.00      A    N  
ATOM   2257  HN  GLN A 241       0.798  -7.993   0.228  1.00 15.00      A    H  
ATOM   2258  CA  GLN A 241       1.631  -9.663  -0.762  1.00 15.00      A    C  
ATOM   2259  CB  GLN A 241       1.199  -9.073  -2.108  1.00 15.00      A    C  
ATOM   2260  CG  GLN A 241       2.023  -9.527  -3.304  1.00 15.00      A    C  
ATOM   2261  CD  GLN A 241       1.762  -8.683  -4.536  1.00 15.00      A    C  
ATOM   2262  OE1 GLN A 241       1.422  -7.504  -4.439  1.00 15.00      A    O  
ATOM   2263  NE2 GLN A 241       1.924  -9.279  -5.705  1.00 15.00      A    N  
ATOM   2264 HE21 GLN A 241       2.200 -10.219  -5.711  1.00 15.00      A    H  
ATOM   2265 HE22 GLN A 241       1.762  -8.757  -6.516  1.00 15.00      A    H  
ATOM   2266  C   GLN A 241       3.143  -9.552  -0.599  1.00 15.00      A    C  
ATOM   2267  O   GLN A 241       3.652  -8.498  -0.231  1.00 15.00      A    O  
ATOM   2268  N   LYS A 242       3.853 -10.641  -0.858  1.00 15.00      A    N  
ATOM   2269  HN  LYS A 242       3.392 -11.456  -1.152  1.00 15.00      A    H  
ATOM   2270  CA  LYS A 242       5.306 -10.656  -0.752  1.00 15.00      A    C  
ATOM   2271  CB  LYS A 242       5.768 -11.446   0.479  1.00 15.00      A    C  
ATOM   2272  CG  LYS A 242       5.001 -12.737   0.732  1.00 15.00      A    C  
ATOM   2273  CD  LYS A 242       5.627 -13.543   1.863  1.00 15.00      A    C  
ATOM   2274  CE  LYS A 242       5.668 -12.756   3.168  1.00 15.00      A    C  
ATOM   2275  NZ  LYS A 242       4.307 -12.528   3.729  1.00 15.00      A    N  
ATOM   2276  HZ1 LYS A 242       3.714 -12.023   3.040  1.00 15.00      A    H  
ATOM   2277  HZ2 LYS A 242       4.370 -11.959   4.597  1.00 15.00      A    H  
ATOM   2278  HZ3 LYS A 242       3.857 -13.438   3.957  1.00 15.00      A    H  
ATOM   2279  C   LYS A 242       5.916 -11.227  -2.026  1.00 15.00      A    C  
ATOM   2280  O   LYS A 242       5.391 -12.183  -2.591  1.00 15.00      A    O  
ATOM   2281  N   PHE A 243       7.014 -10.632  -2.475  1.00 15.00      A    N  
ATOM   2282  HN  PHE A 243       7.389  -9.879  -1.973  1.00 15.00      A    H  
ATOM   2283  CA  PHE A 243       7.681 -11.071  -3.696  1.00 15.00      A    C  
ATOM   2284  CB  PHE A 243       8.312  -9.872  -4.406  1.00 15.00      A    C  
ATOM   2285  CG  PHE A 243       7.415  -8.667  -4.447  1.00 15.00      A    C  
ATOM   2286  CD1 PHE A 243       6.235  -8.690  -5.171  1.00 15.00      A    C  
ATOM   2287  CD2 PHE A 243       7.748  -7.514  -3.754  1.00 15.00      A    C  
ATOM   2288  CE1 PHE A 243       5.402  -7.589  -5.204  1.00 15.00      A    C  
ATOM   2289  CE2 PHE A 243       6.921  -6.408  -3.783  1.00 15.00      A    C  
ATOM   2290  CZ  PHE A 243       5.746  -6.446  -4.509  1.00 15.00      A    C  
ATOM   2291  C   PHE A 243       8.739 -12.119  -3.387  1.00 15.00      A    C  
ATOM   2292  O   PHE A 243       8.864 -13.120  -4.090  1.00 15.00      A    O  
ATOM   2293  N   GLY A 244       9.502 -11.878  -2.332  1.00 15.00      A    N  
ATOM   2294  HN  GLY A 244       9.366 -11.058  -1.818  1.00 15.00      A    H  
ATOM   2295  CA  GLY A 244      10.527 -12.816  -1.934  1.00 15.00      A    C  
ATOM   2296  C   GLY A 244       9.956 -13.902  -1.048  1.00 15.00      A    C  
ATOM   2297  O   GLY A 244       9.549 -13.631   0.083  1.00 15.00      A    O  
ATOM   2298  N   GLY A 245       9.897 -15.121  -1.574  1.00 15.00      A    N  
ATOM   2299  HN  GLY A 245      10.199 -15.257  -2.496  1.00 15.00      A    H  
ATOM   2300  CA  GLY A 245       9.369 -16.240  -0.813  1.00 15.00      A    C  
ATOM   2301  C   GLY A 245      10.175 -16.519   0.440  1.00 15.00      A    C  
ATOM   2302  O   GLY A 245       9.713 -16.273   1.552  1.00 15.00      A    O  
ATOM   2303  N   THR A 246      11.378 -17.038   0.260  1.00 15.00      A    N  
ATOM   2304  HN  THR A 246      11.684 -17.242  -0.645  1.00 15.00      A    H  
ATOM   2305  CA  THR A 246      12.248 -17.341   1.384  1.00 15.00      A    C  
ATOM   2306  CB  THR A 246      12.873 -18.740   1.229  1.00 15.00      A    C  
ATOM   2307  OG1 THR A 246      12.764 -19.161  -0.142  1.00 15.00      A    O  
ATOM   2308  HG1 THR A 246      12.518 -20.091  -0.170  1.00 15.00      A    H  
ATOM   2309  CG2 THR A 246      12.165 -19.745   2.126  1.00 15.00      A    C  
ATOM   2310  C   THR A 246      13.362 -16.305   1.504  1.00 15.00      A    C  
ATOM   2311  O   THR A 246      14.021 -16.205   2.536  1.00 15.00      A    O  
ATOM   2312  N   LYS A 247      13.567 -15.534   0.438  1.00 15.00      A    N  
ATOM   2313  HN  LYS A 247      12.997 -15.647  -0.347  1.00 15.00      A    H  
ATOM   2314  CA  LYS A 247      14.615 -14.516   0.420  1.00 15.00      A    C  
ATOM   2315  CB  LYS A 247      15.817 -14.995  -0.396  1.00 15.00      A    C  
ATOM   2316  CG  LYS A 247      16.293 -16.398  -0.065  1.00 15.00      A    C  
ATOM   2317  CD  LYS A 247      16.059 -17.345  -1.229  1.00 15.00      A    C  
ATOM   2318  CE  LYS A 247      16.962 -18.560  -1.133  1.00 15.00      A    C  
ATOM   2319  NZ  LYS A 247      18.371 -18.219  -1.445  1.00 15.00      A    N  
ATOM   2320  HZ1 LYS A 247      18.497 -18.106  -2.477  1.00 15.00      A    H  
ATOM   2321  HZ2 LYS A 247      19.003 -18.967  -1.110  1.00 15.00      A    H  
ATOM   2322  HZ3 LYS A 247      18.639 -17.322  -0.974  1.00 15.00      A    H  
ATOM   2323  C   LYS A 247      14.109 -13.198  -0.160  1.00 15.00      A    C  
ATOM   2324  O   LYS A 247      14.290 -12.925  -1.347  1.00 15.00      A    O  
ATOM   2325  N   PRO A 248      13.462 -12.363   0.664  1.00 15.00      A    N  
ATOM   2326  CA  PRO A 248      12.937 -11.064   0.226  1.00 15.00      A    C  
ATOM   2327  CB  PRO A 248      12.076 -10.599   1.410  1.00 15.00      A    C  
ATOM   2328  CG  PRO A 248      11.932 -11.796   2.293  1.00 15.00      A    C  
ATOM   2329  CD  PRO A 248      13.167 -12.617   2.079  1.00 15.00      A    C  
ATOM   2330  C   PRO A 248      14.057 -10.057  -0.038  1.00 15.00      A    C  
ATOM   2331  O   PRO A 248      13.847  -9.032  -0.685  1.00 15.00      A    O  
ATOM   2332  N   GLN A 249      15.252 -10.369   0.452  1.00 15.00      A    N  
ATOM   2333  HN  GLN A 249      15.361 -11.213   0.944  1.00 15.00      A    H  
ATOM   2334  CA  GLN A 249      16.407  -9.497   0.278  1.00 15.00      A    C  
ATOM   2335  CB  GLN A 249      17.552  -9.917   1.210  1.00 15.00      A    C  
ATOM   2336  CG  GLN A 249      17.208  -9.966   2.693  1.00 15.00      A    C  
ATOM   2337  CD  GLN A 249      16.452 -11.223   3.086  1.00 15.00      A    C  
ATOM   2338  OE1 GLN A 249      16.509 -12.238   2.395  1.00 15.00      A    O  
ATOM   2339  NE2 GLN A 249      15.745 -11.164   4.203  1.00 15.00      A    N  
ATOM   2340 HE21 GLN A 249      15.745 -10.325   4.710  1.00 15.00      A    H  
ATOM   2341 HE22 GLN A 249      15.253 -11.966   4.482  1.00 15.00      A    H  
ATOM   2342  C   GLN A 249      16.899  -9.533  -1.164  1.00 15.00      A    C  
ATOM   2343  O   GLN A 249      17.558  -8.606  -1.629  1.00 15.00      A    O  
ATOM   2344  N   ASN A 250      16.546 -10.597  -1.875  1.00 15.00      A    N  
ATOM   2345  HN  ASN A 250      15.981 -11.282  -1.458  1.00 15.00      A    H  
ATOM   2346  CA  ASN A 250      16.973 -10.779  -3.261  1.00 15.00      A    C  
ATOM   2347  CB  ASN A 250      17.055 -12.273  -3.611  1.00 15.00      A    C  
ATOM   2348  CG  ASN A 250      17.978 -13.045  -2.684  1.00 15.00      A    C  
ATOM   2349  OD1 ASN A 250      18.689 -12.459  -1.869  1.00 15.00      A    O  
ATOM   2350  ND2 ASN A 250      17.998 -14.363  -2.816  1.00 15.00      A    N  
ATOM   2351 HD21 ASN A 250      17.428 -14.770  -3.499  1.00 15.00      A    H  
ATOM   2352 HD22 ASN A 250      18.586 -14.884  -2.211  1.00 15.00      A    H  
ATOM   2353  C   ASN A 250      16.057 -10.053  -4.241  1.00 15.00      A    C  
ATOM   2354  O   ASN A 250      15.985 -10.406  -5.420  1.00 15.00      A    O  
ATOM   2355  N   ILE A 251      15.364  -9.034  -3.753  1.00 15.00      A    N  
ATOM   2356  HN  ILE A 251      15.470  -8.792  -2.810  1.00 15.00      A    H  
ATOM   2357  CA  ILE A 251      14.458  -8.262  -4.591  1.00 15.00      A    C  
ATOM   2358  CB  ILE A 251      13.033  -8.190  -3.995  1.00 15.00      A    C  
ATOM   2359  CG1 ILE A 251      12.482  -9.597  -3.725  1.00 15.00      A    C  
ATOM   2360  CG2 ILE A 251      12.099  -7.419  -4.918  1.00 15.00      A    C  
ATOM   2361  CD1 ILE A 251      12.325 -10.454  -4.965  1.00 15.00      A    C  
ATOM   2362  C   ILE A 251      14.993  -6.849  -4.826  1.00 15.00      A    C  
ATOM   2363  O   ILE A 251      15.226  -6.453  -5.970  1.00 15.00      A    O  
ATOM   2364  N   SER A 252      15.200  -6.103  -3.743  1.00 15.00      A    N  
ATOM   2365  HN  SER A 252      15.021  -6.481  -2.860  1.00 15.00      A    H  
ATOM   2366  CA  SER A 252      15.695  -4.735  -3.839  1.00 15.00      A    C  
ATOM   2367  CB  SER A 252      14.603  -3.828  -4.416  1.00 15.00      A    C  
ATOM   2368  OG  SER A 252      15.152  -2.848  -5.275  1.00 15.00      A    O  
ATOM   2369  HG  SER A 252      15.234  -2.011  -4.794  1.00 15.00      A    H  
ATOM   2370  C   SER A 252      16.133  -4.222  -2.465  1.00 15.00      A    C  
ATOM   2371  O   SER A 252      15.880  -4.867  -1.444  1.00 15.00      A    O  
ATOM   2372  N   GLN A 253      16.776  -3.056  -2.446  1.00 15.00      A    N  
ATOM   2373  HN  GLN A 253      16.930  -2.584  -3.296  1.00 15.00      A    H  
ATOM   2374  CA  GLN A 253      17.254  -2.450  -1.205  1.00 15.00      A    C  
ATOM   2375  CB  GLN A 253      18.106  -1.204  -1.501  1.00 15.00      A    C  
ATOM   2376  CG  GLN A 253      18.308  -0.262  -0.317  1.00 15.00      A    C  
ATOM   2377  CD  GLN A 253      19.340  -0.757   0.682  1.00 15.00      A    C  
ATOM   2378  OE1 GLN A 253      20.523  -0.420   0.596  1.00 15.00      A    O  
ATOM   2379  NE2 GLN A 253      18.899  -1.553   1.644  1.00 15.00      A    N  
ATOM   2380 HE21 GLN A 253      17.941  -1.775   1.659  1.00 15.00      A    H  
ATOM   2381 HE22 GLN A 253      19.544  -1.889   2.299  1.00 15.00      A    H  
ATOM   2382  C   GLN A 253      16.100  -2.100  -0.265  1.00 15.00      A    C  
ATOM   2383  O   GLN A 253      16.142  -2.433   0.921  1.00 15.00      A    O  
ATOM   2384  N   LEU A 254      15.065  -1.454  -0.796  1.00 15.00      A    N  
ATOM   2385  HN  LEU A 254      15.076  -1.229  -1.760  1.00 15.00      A    H  
ATOM   2386  CA  LEU A 254      13.913  -1.061   0.019  1.00 15.00      A    C  
ATOM   2387  CB  LEU A 254      13.079   0.024  -0.667  1.00 15.00      A    C  
ATOM   2388  CG  LEU A 254      13.759   1.381  -0.862  1.00 15.00      A    C  
ATOM   2389  CD1 LEU A 254      12.825   2.351  -1.570  1.00 15.00      A    C  
ATOM   2390  CD2 LEU A 254      14.218   1.951   0.471  1.00 15.00      A    C  
ATOM   2391  C   LEU A 254      13.038  -2.258   0.379  1.00 15.00      A    C  
ATOM   2392  O   LEU A 254      12.071  -2.131   1.128  1.00 15.00      A    O  
ATOM   2393  N   ASN A 255      13.386  -3.422  -0.152  1.00 15.00      A    N  
ATOM   2394  HN  ASN A 255      14.167  -3.462  -0.743  1.00 15.00      A    H  
ATOM   2395  CA  ASN A 255      12.641  -4.644   0.126  1.00 15.00      A    C  
ATOM   2396  CB  ASN A 255      12.630  -5.563  -1.099  1.00 15.00      A    C  
ATOM   2397  CG  ASN A 255      11.233  -5.814  -1.640  1.00 15.00      A    C  
ATOM   2398  OD1 ASN A 255      10.525  -6.710  -1.184  1.00 15.00      A    O  
ATOM   2399  ND2 ASN A 255      10.832  -5.031  -2.632  1.00 15.00      A    N  
ATOM   2400 HD21 ASN A 255      11.448  -4.341  -2.956  1.00 15.00      A    H  
ATOM   2401 HD22 ASN A 255       9.940  -5.179  -3.002  1.00 15.00      A    H  
ATOM   2402  C   ASN A 255      13.260  -5.370   1.314  1.00 15.00      A    C  
ATOM   2403  O   ASN A 255      12.848  -6.471   1.673  1.00 15.00      A    O  
ATOM   2404  N   ASN A 256      14.263  -4.737   1.916  1.00 15.00      A    N  
ATOM   2405  HN  ASN A 256      14.546  -3.863   1.575  1.00 15.00      A    H  
ATOM   2406  CA  ASN A 256      14.954  -5.308   3.067  1.00 15.00      A    C  
ATOM   2407  CB  ASN A 256      16.391  -4.790   3.153  1.00 15.00      A    C  
ATOM   2408  CG  ASN A 256      17.381  -5.686   2.430  1.00 15.00      A    C  
ATOM   2409  OD1 ASN A 256      18.072  -6.495   3.049  1.00 15.00      A    O  
ATOM   2410  ND2 ASN A 256      17.452  -5.554   1.114  1.00 15.00      A    N  
ATOM   2411 HD21 ASN A 256      16.870  -4.895   0.680  1.00 15.00      A    H  
ATOM   2412 HD22 ASN A 256      18.081  -6.125   0.626  1.00 15.00      A    H  
ATOM   2413  C   ASN A 256      14.197  -5.021   4.358  1.00 15.00      A    C  
ATOM   2414  O   ASN A 256      14.085  -5.889   5.223  1.00 15.00      A    O  
ATOM   2415  N   GLU A 257      13.686  -3.796   4.487  1.00 15.00      A    N  
ATOM   2416  HN  GLU A 257      13.827  -3.140   3.775  1.00 15.00      A    H  
ATOM   2417  CA  GLU A 257      12.920  -3.415   5.670  1.00 15.00      A    C  
ATOM   2418  CB  GLU A 257      12.654  -1.908   5.691  1.00 15.00      A    C  
ATOM   2419  CG  GLU A 257      13.747  -1.048   5.086  1.00 15.00      A    C  
ATOM   2420  CD  GLU A 257      13.242   0.334   4.721  1.00 15.00      A    C  
ATOM   2421  OE1 GLU A 257      12.034   0.604   4.919  1.00 15.00      A    O  
ATOM   2422  OE2 GLU A 257      14.041   1.143   4.223  1.00 15.00      A    O  
ATOM   2423  C   GLU A 257      11.583  -4.136   5.632  1.00 15.00      A    C  
ATOM   2424  O   GLU A 257      11.207  -4.850   6.560  1.00 15.00      A    O  
ATOM   2425  N   ARG A 258      10.870  -3.937   4.537  1.00 15.00      A    N  
ATOM   2426  HN  ARG A 258      11.228  -3.354   3.836  1.00 15.00      A    H  
ATOM   2427  CA  ARG A 258       9.585  -4.575   4.339  1.00 15.00      A    C  
ATOM   2428  CB  ARG A 258       8.596  -3.632   3.641  1.00 15.00      A    C  
ATOM   2429  CG  ARG A 258       9.168  -2.889   2.444  1.00 15.00      A    C  
ATOM   2430  CD  ARG A 258       8.075  -2.465   1.476  1.00 15.00      A    C  
ATOM   2431  NE  ARG A 258       8.632  -1.944   0.227  1.00 15.00      A    N  
ATOM   2432  HE  ARG A 258       9.140  -1.105   0.280  1.00 15.00      A    H  
ATOM   2433  CZ  ARG A 258       8.489  -2.538  -0.958  1.00 15.00      A    C  
ATOM   2434  NH1 ARG A 258       7.805  -3.675  -1.055  1.00 15.00      A    N  
ATOM   2435 HH11 ARG A 258       7.689  -4.143  -1.975  1.00 15.00      A    H  
ATOM   2436 HH12 ARG A 258       7.375  -4.105  -0.204  1.00 15.00      A    H  
ATOM   2437  NH2 ARG A 258       9.035  -1.998  -2.045  1.00 15.00      A    N  
ATOM   2438 HH21 ARG A 258       8.926  -2.457  -2.971  1.00 15.00      A    H  
ATOM   2439 HH22 ARG A 258       9.577  -1.108  -1.978  1.00 15.00      A    H  
ATOM   2440  C   ARG A 258       9.781  -5.847   3.532  1.00 15.00      A    C  
ATOM   2441  O   ARG A 258      10.005  -5.794   2.324  1.00 15.00      A    O  
ATOM   2442  N   ARG A 259       9.745  -6.980   4.222  1.00 15.00      A    N  
ATOM   2443  HN  ARG A 259       9.610  -6.936   5.188  1.00 15.00      A    H  
ATOM   2444  CA  ARG A 259       9.924  -8.284   3.591  1.00 15.00      A    C  
ATOM   2445  CB  ARG A 259      10.017  -9.396   4.645  1.00 15.00      A    C  
ATOM   2446  CG  ARG A 259      11.048  -9.151   5.740  1.00 15.00      A    C  
ATOM   2447  CD  ARG A 259      10.450  -8.387   6.916  1.00 15.00      A    C  
ATOM   2448  NE  ARG A 259       9.658  -9.249   7.794  1.00 15.00      A    N  
ATOM   2449  HE  ARG A 259      10.162  -9.880   8.383  1.00 15.00      A    H  
ATOM   2450  CZ  ARG A 259       8.328  -9.239   7.865  1.00 15.00      A    C  
ATOM   2451  NH1 ARG A 259       7.621  -8.410   7.105  1.00 15.00      A    N  
ATOM   2452 HH11 ARG A 259       8.101  -7.765   6.454  1.00 15.00      A    H  
ATOM   2453 HH12 ARG A 259       6.564  -8.403   7.157  1.00 15.00      A    H  
ATOM   2454  NH2 ARG A 259       7.709 -10.056   8.707  1.00 15.00      A    N  
ATOM   2455 HH21 ARG A 259       8.268 -10.703   9.311  1.00 15.00      A    H  
ATOM   2456 HH22 ARG A 259       6.670 -10.053   8.773  1.00 15.00      A    H  
ATOM   2457  C   ARG A 259       8.804  -8.583   2.595  1.00 15.00      A    C  
ATOM   2458  O   ARG A 259       7.832  -9.275   2.916  1.00 15.00      A    O  
ATOM   2459  N   GLY A 260       8.937  -8.035   1.393  1.00 15.00      A    N  
ATOM   2460  HN  GLY A 260       9.713  -7.453   1.217  1.00 15.00      A    H  
ATOM   2461  CA  GLY A 260       7.947  -8.240   0.358  1.00 15.00      A    C  
ATOM   2462  C   GLY A 260       6.754  -7.325   0.529  1.00 15.00      A    C  
ATOM   2463  O   GLY A 260       6.522  -6.462  -0.312  1.00 15.00      A    O  
ATOM   2464  N   GLU A 261       6.029  -7.540   1.640  1.00 15.00      A    N  
ATOM   2465  HN  GLU A 261       6.332  -8.249   2.241  1.00 15.00      A    H  
ATOM   2466  CA  GLU A 261       4.823  -6.793   2.025  1.00 15.00      A    C  
ATOM   2467  CB  GLU A 261       4.820  -6.512   3.530  1.00 15.00      A    C  
ATOM   2468  CG  GLU A 261       4.921  -7.780   4.371  1.00 15.00      A    C  
ATOM   2469  CD  GLU A 261       4.508  -7.589   5.817  1.00 15.00      A    C  
ATOM   2470  OE1 GLU A 261       3.621  -6.753   6.081  1.00 15.00      A    O  
ATOM   2471  OE2 GLU A 261       5.067  -8.292   6.688  1.00 15.00      A    O  
ATOM   2472  C   GLU A 261       4.554  -5.535   1.200  1.00 15.00      A    C  
ATOM   2473  O   GLU A 261       5.084  -4.458   1.476  1.00 15.00      A    O  
ATOM   2474  N   ASN A 262       3.747  -5.719   0.160  1.00 15.00      A    N  
ATOM   2475  HN  ASN A 262       3.409  -6.622  -0.010  1.00 15.00      A    H  
ATOM   2476  CA  ASN A 262       3.377  -4.646  -0.757  1.00 15.00      A    C  
ATOM   2477  CB  ASN A 262       2.889  -5.258  -2.079  1.00 15.00      A    C  
ATOM   2478  CG  ASN A 262       2.806  -4.260  -3.219  1.00 15.00      A    C  
ATOM   2479  OD1 ASN A 262       3.504  -3.251  -3.231  1.00 15.00      A    O  
ATOM   2480  ND2 ASN A 262       1.971  -4.553  -4.207  1.00 15.00      A    N  
ATOM   2481 HD21 ASN A 262       1.460  -5.389  -4.152  1.00 15.00      A    H  
ATOM   2482 HD22 ASN A 262       1.898  -3.920  -4.950  1.00 15.00      A    H  
ATOM   2483  C   ASN A 262       2.290  -3.758  -0.158  1.00 15.00      A    C  
ATOM   2484  O   ASN A 262       2.177  -2.587  -0.510  1.00 15.00      A    O  
ATOM   2485  N   TRP A 263       1.500  -4.334   0.753  1.00 15.00      A    N  
ATOM   2486  HN  TRP A 263       1.664  -5.266   0.989  1.00 15.00      A    H  
ATOM   2487  CA  TRP A 263       0.410  -3.616   1.422  1.00 15.00      A    C  
ATOM   2488  CB  TRP A 263       0.944  -2.587   2.427  1.00 15.00      A    C  
ATOM   2489  CG  TRP A 263       1.476  -3.188   3.696  1.00 15.00      A    C  
ATOM   2490  CD1 TRP A 263       1.930  -4.462   3.879  1.00 15.00      A    C  
ATOM   2491  CD2 TRP A 263       1.614  -2.532   4.964  1.00 15.00      A    C  
ATOM   2492  NE1 TRP A 263       2.336  -4.640   5.178  1.00 15.00      A    N  
ATOM   2493  HE1 TRP A 263       2.710  -5.483   5.559  1.00 15.00      A    H  
ATOM   2494  CE2 TRP A 263       2.155  -3.471   5.864  1.00 15.00      A    C  
ATOM   2495  CE3 TRP A 263       1.333  -1.244   5.424  1.00 15.00      A    C  
ATOM   2496  CZ2 TRP A 263       2.422  -3.162   7.195  1.00 15.00      A    C  
ATOM   2497  CZ3 TRP A 263       1.599  -0.939   6.745  1.00 15.00      A    C  
ATOM   2498  CH2 TRP A 263       2.137  -1.893   7.615  1.00 15.00      A    C  
ATOM   2499  C   TRP A 263      -0.546  -2.968   0.420  1.00 15.00      A    C  
ATOM   2500  O   TRP A 263      -0.615  -1.744   0.303  1.00 15.00      A    O  
ATOM   2501  N   LEU A 264      -1.288  -3.804  -0.296  1.00 15.00      A    N  
ATOM   2502  HN  LEU A 264      -1.205  -4.767  -0.139  1.00 15.00      A    H  
ATOM   2503  CA  LEU A 264      -2.233  -3.322  -1.296  1.00 15.00      A    C  
ATOM   2504  CB  LEU A 264      -2.601  -4.432  -2.285  1.00 15.00      A    C  
ATOM   2505  CG  LEU A 264      -1.445  -5.054  -3.071  1.00 15.00      A    C  
ATOM   2506  CD1 LEU A 264      -0.903  -6.277  -2.349  1.00 15.00      A    C  
ATOM   2507  CD2 LEU A 264      -1.885  -5.414  -4.481  1.00 15.00      A    C  
ATOM   2508  C   LEU A 264      -3.496  -2.772  -0.644  1.00 15.00      A    C  
ATOM   2509  O   LEU A 264      -3.938  -3.272   0.391  1.00 15.00      A    O  
ATOM   2510  N   LEU A 265      -4.071  -1.751  -1.267  1.00 15.00      A    N  
ATOM   2511  HN  LEU A 265      -3.671  -1.412  -2.092  1.00 15.00      A    H  
ATOM   2512  CA  LEU A 265      -5.284  -1.119  -0.761  1.00 15.00      A    C  
ATOM   2513  CB  LEU A 265      -5.360   0.337  -1.232  1.00 15.00      A    C  
ATOM   2514  CG  LEU A 265      -4.307   1.287  -0.652  1.00 15.00      A    C  
ATOM   2515  CD1 LEU A 265      -4.445   2.676  -1.256  1.00 15.00      A    C  
ATOM   2516  CD2 LEU A 265      -4.414   1.346   0.865  1.00 15.00      A    C  
ATOM   2517  C   LEU A 265      -6.531  -1.888  -1.202  1.00 15.00      A    C  
ATOM   2518  O   LEU A 265      -6.560  -2.469  -2.290  1.00 15.00      A    O  
ATOM   2519  N   PRO A 266      -7.572  -1.907  -0.355  1.00 15.00      A    N  
ATOM   2520  CA  PRO A 266      -8.826  -2.608  -0.648  1.00 15.00      A    C  
ATOM   2521  CB  PRO A 266      -9.546  -2.626   0.701  1.00 15.00      A    C  
ATOM   2522  CG  PRO A 266      -9.024  -1.430   1.419  1.00 15.00      A    C  
ATOM   2523  CD  PRO A 266      -7.598  -1.265   0.973  1.00 15.00      A    C  
ATOM   2524  C   PRO A 266      -9.692  -1.896  -1.687  1.00 15.00      A    C  
ATOM   2525  O   PRO A 266     -10.413  -0.950  -1.373  1.00 15.00      A    O  
ATOM   2526  N   SER A 267      -9.615  -2.354  -2.925  1.00 15.00      A    N  
ATOM   2527  HN  SER A 267      -8.998  -3.089  -3.124  1.00 15.00      A    H  
ATOM   2528  CA  SER A 267     -10.413  -1.787  -4.001  1.00 15.00      A    C  
ATOM   2529  CB  SER A 267      -9.529  -1.491  -5.219  1.00 15.00      A    C  
ATOM   2530  OG  SER A 267     -10.166  -0.599  -6.116  1.00 15.00      A    O  
ATOM   2531  HG  SER A 267     -10.877  -1.060  -6.571  1.00 15.00      A    H  
ATOM   2532  C   SER A 267     -11.518  -2.776  -4.362  1.00 15.00      A    C  
ATOM   2533  O   SER A 267     -11.505  -3.387  -5.432  1.00 15.00      A    O  
ATOM   2534  N   LEU A 268     -12.471  -2.933  -3.452  1.00 15.00      A    N  
ATOM   2535  HN  LEU A 268     -12.449  -2.384  -2.641  1.00 15.00      A    H  
ATOM   2536  CA  LEU A 268     -13.564  -3.876  -3.639  1.00 15.00      A    C  
ATOM   2537  CB  LEU A 268     -13.597  -4.855  -2.459  1.00 15.00      A    C  
ATOM   2538  CG  LEU A 268     -12.275  -5.557  -2.131  1.00 15.00      A    C  
ATOM   2539  CD1 LEU A 268     -12.322  -6.170  -0.741  1.00 15.00      A    C  
ATOM   2540  CD2 LEU A 268     -11.957  -6.616  -3.174  1.00 15.00      A    C  
ATOM   2541  C   LEU A 268     -14.906  -3.158  -3.759  1.00 15.00      A    C  
ATOM   2542  O   LEU A 268     -15.078  -2.059  -3.233  1.00 15.00      A    O  
ATOM   2543  N   PRO A 269     -15.870  -3.774  -4.465  1.00 15.00      A    N  
ATOM   2544  CA  PRO A 269     -17.211  -3.202  -4.644  1.00 15.00      A    C  
ATOM   2545  CB  PRO A 269     -17.833  -4.102  -5.718  1.00 15.00      A    C  
ATOM   2546  CG  PRO A 269     -17.134  -5.407  -5.560  1.00 15.00      A    C  
ATOM   2547  CD  PRO A 269     -15.728  -5.074  -5.149  1.00 15.00      A    C  
ATOM   2548  C   PRO A 269     -18.026  -3.276  -3.352  1.00 15.00      A    C  
ATOM   2549  O   PRO A 269     -17.717  -4.068  -2.464  1.00 15.00      A    O  
ATOM   2550  N   PRO A 270     -19.085  -2.459  -3.230  1.00 15.00      A    N  
ATOM   2551  CA  PRO A 270     -19.934  -2.438  -2.028  1.00 15.00      A    C  
ATOM   2552  CB  PRO A 270     -20.981  -1.362  -2.344  1.00 15.00      A    C  
ATOM   2553  CG  PRO A 270     -20.378  -0.542  -3.434  1.00 15.00      A    C  
ATOM   2554  CD  PRO A 270     -19.535  -1.485  -4.238  1.00 15.00      A    C  
ATOM   2555  C   PRO A 270     -20.622  -3.778  -1.779  1.00 15.00      A    C  
ATOM   2556  O   PRO A 270     -20.931  -4.131  -0.640  1.00 15.00      A    O  
ATOM   2557  N   ASN A 271     -20.840  -4.530  -2.848  1.00 15.00      A    N  
ATOM   2558  HN  ASN A 271     -20.538  -4.214  -3.725  1.00 15.00      A    H  
ATOM   2559  CA  ASN A 271     -21.501  -5.822  -2.753  1.00 15.00      A    C  
ATOM   2560  CB  ASN A 271     -22.578  -5.971  -3.837  1.00 15.00      A    C  
ATOM   2561  CG  ASN A 271     -22.023  -5.932  -5.252  1.00 15.00      A    C  
ATOM   2562  OD1 ASN A 271     -21.064  -5.217  -5.542  1.00 15.00      A    O  
ATOM   2563  ND2 ASN A 271     -22.627  -6.702  -6.143  1.00 15.00      A    N  
ATOM   2564 HD21 ASN A 271     -23.385  -7.245  -5.845  1.00 15.00      A    H  
ATOM   2565 HD22 ASN A 271     -22.288  -6.699  -7.061  1.00 15.00      A    H  
ATOM   2566  C   ASN A 271     -20.503  -6.975  -2.819  1.00 15.00      A    C  
ATOM   2567  O   ASN A 271     -20.825  -8.057  -3.309  1.00 15.00      A    O  
ATOM   2568  N   TRP A 272     -19.290  -6.740  -2.322  1.00 15.00      A    N  
ATOM   2569  HN  TRP A 272     -19.080  -5.851  -1.969  1.00 15.00      A    H  
ATOM   2570  CA  TRP A 272     -18.260  -7.777  -2.311  1.00 15.00      A    C  
ATOM   2571  CB  TRP A 272     -16.866  -7.188  -2.054  1.00 15.00      A    C  
ATOM   2572  CG  TRP A 272     -16.609  -6.757  -0.637  1.00 15.00      A    C  
ATOM   2573  CD1 TRP A 272     -17.130  -5.668   0.001  1.00 15.00      A    C  
ATOM   2574  CD2 TRP A 272     -15.752  -7.403   0.313  1.00 15.00      A    C  
ATOM   2575  NE1 TRP A 272     -16.654  -5.597   1.287  1.00 15.00      A    N  
ATOM   2576  HE1 TRP A 272     -16.885  -4.904   1.940  1.00 15.00      A    H  
ATOM   2577  CE2 TRP A 272     -15.805  -6.651   1.503  1.00 15.00      A    C  
ATOM   2578  CE3 TRP A 272     -14.947  -8.545   0.271  1.00 15.00      A    C  
ATOM   2579  CZ2 TRP A 272     -15.083  -7.005   2.641  1.00 15.00      A    C  
ATOM   2580  CZ3 TRP A 272     -14.233  -8.893   1.401  1.00 15.00      A    C  
ATOM   2581  CH2 TRP A 272     -14.304  -8.126   2.569  1.00 15.00      A    C  
ATOM   2582  C   TRP A 272     -18.600  -8.855  -1.285  1.00 15.00      A    C  
ATOM   2583  O   TRP A 272     -18.111  -9.981  -1.359  1.00 15.00      A    O  
ATOM   2584  N   GLN A 273     -19.445  -8.492  -0.327  1.00 15.00      A    N  
ATOM   2585  HN  GLN A 273     -19.792  -7.578  -0.323  1.00 15.00      A    H  
ATOM   2586  CA  GLN A 273     -19.879  -9.417   0.705  1.00 15.00      A    C  
ATOM   2587  CB  GLN A 273     -20.162  -8.679   2.014  1.00 15.00      A    C  
ATOM   2588  CG  GLN A 273     -18.911  -8.176   2.716  1.00 15.00      A    C  
ATOM   2589  CD  GLN A 273     -18.094  -9.291   3.342  1.00 15.00      A    C  
ATOM   2590  OE1 GLN A 273     -18.144 -10.440   2.912  1.00 15.00      A    O  
ATOM   2591  NE2 GLN A 273     -17.326  -8.954   4.362  1.00 15.00      A    N  
ATOM   2592 HE21 GLN A 273     -17.326  -8.021   4.652  1.00 15.00      A    H  
ATOM   2593 HE22 GLN A 273     -16.787  -9.655   4.782  1.00 15.00      A    H  
ATOM   2594  C   GLN A 273     -21.118 -10.159   0.230  1.00 15.00      A    C  
ATOM   2595  O   GLN A 273     -22.180  -9.562   0.041  1.00 15.00      A    O  
ATOM   2596  N   ARG A 274     -20.973 -11.457   0.029  1.00 15.00      A    N  
ATOM   2597  HN  ARG A 274     -20.103 -11.869   0.210  1.00 15.00      A    H  
ATOM   2598  CA  ARG A 274     -22.066 -12.285  -0.453  1.00 15.00      A    C  
ATOM   2599  CB  ARG A 274     -21.534 -13.615  -0.989  1.00 15.00      A    C  
ATOM   2600  CG  ARG A 274     -22.575 -14.460  -1.706  1.00 15.00      A    C  
ATOM   2601  CD  ARG A 274     -22.257 -15.941  -1.585  1.00 15.00      A    C  
ATOM   2602  NE  ARG A 274     -22.506 -16.449  -0.233  1.00 15.00      A    N  
ATOM   2603  HE  ARG A 274     -23.444 -16.555   0.038  1.00 15.00      A    H  
ATOM   2604  CZ  ARG A 274     -21.544 -16.768   0.637  1.00 15.00      A    C  
ATOM   2605  NH1 ARG A 274     -20.265 -16.629   0.299  1.00 15.00      A    N  
ATOM   2606 HH11 ARG A 274     -20.010 -16.271  -0.646  1.00 15.00      A    H  
ATOM   2607 HH12 ARG A 274     -19.512 -16.875   0.976  1.00 15.00      A    H  
ATOM   2608  NH2 ARG A 274     -21.862 -17.226   1.843  1.00 15.00      A    N  
ATOM   2609 HH21 ARG A 274     -22.862 -17.339   2.114  1.00 15.00      A    H  
ATOM   2610 HH22 ARG A 274     -21.115 -17.475   2.525  1.00 15.00      A    H  
ATOM   2611  C   ARG A 274     -23.127 -12.531   0.616  1.00 15.00      A    C  
ATOM   2612  O   ARG A 274     -23.062 -13.513   1.362  1.00 15.00      A    O  
ATOM   2613  N   GLN A 275     -24.093 -11.630   0.693  1.00 15.00      A    N  
ATOM   2614  HN  GLN A 275     -24.072 -10.853   0.096  1.00 15.00      A    H  
ATOM   2615  CA  GLN A 275     -25.181 -11.763   1.646  1.00 15.00      A    C  
ATOM   2616  CB  GLN A 275     -25.811 -10.401   1.944  1.00 15.00      A    C  
ATOM   2617  CG  GLN A 275     -24.864  -9.432   2.634  1.00 15.00      A    C  
ATOM   2618  CD  GLN A 275     -24.732  -8.113   1.900  1.00 15.00      A    C  
ATOM   2619  OE1 GLN A 275     -25.690  -7.613   1.313  1.00 15.00      A    O  
ATOM   2620  NE2 GLN A 275     -23.538  -7.545   1.919  1.00 15.00      A    N  
ATOM   2621 HE21 GLN A 275     -22.817  -8.001   2.398  1.00 15.00      A    H  
ATOM   2622 HE22 GLN A 275     -23.423  -6.698   1.444  1.00 15.00      A    H  
ATOM   2623  C   GLN A 275     -26.215 -12.738   1.097  1.00 15.00      A    C  
ATOM   2624  O   GLN A 275     -26.391 -12.847  -0.116  1.00 15.00      A    O  
ATOM   2625  N   ASN A 276     -26.886 -13.453   1.981  1.00 15.00      A    N  
ATOM   2626  HN  ASN A 276     -26.731 -13.308   2.936  1.00 15.00      A    H  
ATOM   2627  CA  ASN A 276     -27.877 -14.433   1.557  1.00 15.00      A    C  
ATOM   2628  CB  ASN A 276     -27.754 -15.742   2.348  1.00 15.00      A    C  
ATOM   2629  CG  ASN A 276     -27.760 -15.543   3.852  1.00 15.00      A    C  
ATOM   2630  OD1 ASN A 276     -28.813 -15.481   4.481  1.00 15.00      A    O  
ATOM   2631  ND2 ASN A 276     -26.577 -15.453   4.441  1.00 15.00      A    N  
ATOM   2632 HD21 ASN A 276     -25.778 -15.518   3.882  1.00 15.00      A    H  
ATOM   2633 HD22 ASN A 276     -26.554 -15.330   5.412  1.00 15.00      A    H  
ATOM   2634  C   ASN A 276     -29.294 -13.889   1.633  1.00 15.00      A    C  
ATOM   2635  O   ASN A 276     -29.589 -12.990   2.422  1.00 15.00      A    O  
ATOM   2636  N   VAL A 277     -30.153 -14.435   0.789  1.00 15.00      A    N  
ATOM   2637  HN  VAL A 277     -29.842 -15.140   0.187  1.00 15.00      A    H  
ATOM   2638  CA  VAL A 277     -31.552 -14.044   0.739  1.00 15.00      A    C  
ATOM   2639  CB  VAL A 277     -32.175 -14.380  -0.632  1.00 15.00      A    C  
ATOM   2640  CG1 VAL A 277     -31.846 -13.286  -1.636  1.00 15.00      A    C  
ATOM   2641  CG2 VAL A 277     -31.664 -15.725  -1.134  1.00 15.00      A    C  
ATOM   2642  C   VAL A 277     -32.312 -14.747   1.855  1.00 15.00      A    C  
ATOM   2643  O   VAL A 277     -31.862 -15.777   2.354  1.00 15.00      A    O  
ATOM   2644  N   ASN A 278     -33.447 -14.186   2.251  1.00 15.00      A    N  
ATOM   2645  HN  ASN A 278     -33.772 -13.386   1.792  1.00 15.00      A    H  
ATOM   2646  CA  ASN A 278     -34.236 -14.749   3.340  1.00 15.00      A    C  
ATOM   2647  CB  ASN A 278     -33.565 -14.397   4.675  1.00 15.00      A    C  
ATOM   2648  CG  ASN A 278     -32.999 -15.592   5.426  1.00 15.00      A    C  
ATOM   2649  OD1 ASN A 278     -33.660 -16.168   6.286  1.00 15.00      A    O  
ATOM   2650  ND2 ASN A 278     -31.768 -15.957   5.123  1.00 15.00      A    N  
ATOM   2651 HD21 ASN A 278     -31.288 -15.449   4.434  1.00 15.00      A    H  
ATOM   2652 HD22 ASN A 278     -31.386 -16.719   5.593  1.00 15.00      A    H  
ATOM   2653  C   ASN A 278     -35.652 -14.172   3.327  1.00 15.00      A    C  
ATOM   2654  O   ASN A 278     -35.904 -13.120   3.925  1.00 15.00      A    O  
ATOM   2655  N   ALA A 279     -36.568 -14.841   2.640  1.00 15.00      A    N  
ATOM   2656  HN  ALA A 279     -36.307 -15.662   2.159  1.00 15.00      A    H  
ATOM   2657  CA  ALA A 279     -37.954 -14.381   2.563  1.00 15.00      A    C  
ATOM   2658  CB  ALA A 279     -38.628 -14.924   1.310  1.00 15.00      A    C  
ATOM   2659  C   ALA A 279     -38.745 -14.782   3.813  1.00 15.00      A    C  
ATOM   2660  O   ALA A 279     -38.436 -15.782   4.457  1.00 15.00      A    O  
ATOM   2661  N   PRO A 280     -39.760 -13.982   4.189  1.00 15.00      A    N  
ATOM   2662  CA  PRO A 280     -40.605 -14.272   5.353  1.00 15.00      A    C  
ATOM   2663  CB  PRO A 280     -41.434 -12.996   5.515  1.00 15.00      A    C  
ATOM   2664  CG  PRO A 280     -41.469 -12.394   4.155  1.00 15.00      A    C  
ATOM   2665  CD  PRO A 280     -40.149 -12.725   3.522  1.00 15.00      A    C  
ATOM   2666  C   PRO A 280     -41.519 -15.466   5.083  1.00 15.00      A    C  
ATOM   2667  O   PRO A 280     -42.009 -15.640   3.969  1.00 15.00      A    O  
ATOM   2668  N   MET A 281     -41.746 -16.289   6.102  1.00 15.00      A    N  
ATOM   2669  HN  MET A 281     -41.349 -16.093   6.974  1.00 15.00      A    H  
ATOM   2670  CA  MET A 281     -42.582 -17.475   5.943  1.00 15.00      A    C  
ATOM   2671  CB  MET A 281     -41.760 -18.747   6.175  1.00 15.00      A    C  
ATOM   2672  CG  MET A 281     -40.532 -18.889   5.284  1.00 15.00      A    C  
ATOM   2673  SD  MET A 281     -40.845 -19.874   3.809  1.00 15.00      A    S  
ATOM   2674  CE  MET A 281     -41.570 -18.648   2.724  1.00 15.00      A    C  
ATOM   2675  C   MET A 281     -43.790 -17.474   6.878  1.00 15.00      A    C  
ATOM   2676  O   MET A 281     -44.932 -17.499   6.430  1.00 15.00      A    O  
ATOM   2677  N   ARG A 282     -43.546 -17.463   8.179  1.00 15.00      A    N  
ATOM   2678  HN  ARG A 282     -42.622 -17.418   8.493  1.00 15.00      A    H  
ATOM   2679  CA  ARG A 282     -44.643 -17.493   9.143  1.00 15.00      A    C  
ATOM   2680  CB  ARG A 282     -44.396 -18.553  10.215  1.00 15.00      A    C  
ATOM   2681  CG  ARG A 282     -44.576 -19.979   9.719  1.00 15.00      A    C  
ATOM   2682  CD  ARG A 282     -43.478 -20.888  10.232  1.00 15.00      A    C  
ATOM   2683  NE  ARG A 282     -43.530 -21.048  11.688  1.00 15.00      A    N  
ATOM   2684  HE  ARG A 282     -44.373 -20.813  12.136  1.00 15.00      A    H  
ATOM   2685  CZ  ARG A 282     -42.502 -21.473  12.424  1.00 15.00      A    C  
ATOM   2686  NH1 ARG A 282     -41.344 -21.767  11.842  1.00 15.00      A    N  
ATOM   2687 HH11 ARG A 282     -40.537 -22.097  12.414  1.00 15.00      A    H  
ATOM   2688 HH12 ARG A 282     -41.238 -21.670  10.810  1.00 15.00      A    H  
ATOM   2689  NH2 ARG A 282     -42.641 -21.640  13.736  1.00 15.00      A    N  
ATOM   2690 HH21 ARG A 282     -41.837 -21.970  14.310  1.00 15.00      A    H  
ATOM   2691 HH22 ARG A 282     -43.557 -21.448  14.197  1.00 15.00      A    H  
ATOM   2692  C   ARG A 282     -44.900 -16.127   9.769  1.00 15.00      A    C  
ATOM   2693  O   ARG A 282     -44.071 -15.240   9.672  1.00 15.00      A    O  
ATOM   2694  N   HIS A 283     -46.072 -15.993  10.394  1.00 15.00      A    N  
ATOM   2695  HN  HIS A 283     -46.691 -16.759  10.374  1.00 15.00      A    H  
ATOM   2696  CA  HIS A 283     -46.517 -14.758  11.065  1.00 15.00      A    C  
ATOM   2697  CB  HIS A 283     -47.611 -15.075  12.103  1.00 15.00      A    C  
ATOM   2698  CG  HIS A 283     -48.200 -13.868  12.781  1.00 15.00      A    C  
ATOM   2699  ND1 HIS A 283     -49.328 -13.213  12.324  1.00 15.00      A    N  
ATOM   2700  HD1 HIS A 283     -49.847 -13.453  11.527  1.00 15.00      A    H  
ATOM   2701  CD2 HIS A 283     -47.819 -13.211  13.906  1.00 15.00      A    C  
ATOM   2702  CE1 HIS A 283     -49.607 -12.202  13.132  1.00 15.00      A    C  
ATOM   2703  NE2 HIS A 283     -48.709 -12.183  14.099  1.00 15.00      A    N  
ATOM   2704  HE2 HIS A 283     -48.683 -11.536  14.838  1.00 15.00      A    H  
ATOM   2705  C   HIS A 283     -45.400 -13.906  11.696  1.00 15.00      A    C  
ATOM   2706  O   HIS A 283     -45.189 -12.768  11.276  1.00 15.00      A    O  
ATOM   2707  N   SER A 284     -44.712 -14.444  12.713  1.00 15.00      A    N  
ATOM   2708  HN  SER A 284     -44.912 -15.353  13.007  1.00 15.00      A    H  
ATOM   2709  CA  SER A 284     -43.645 -13.709  13.398  1.00 15.00      A    C  
ATOM   2710  CB  SER A 284     -43.123 -14.533  14.582  1.00 15.00      A    C  
ATOM   2711  OG  SER A 284     -44.103 -15.487  14.972  1.00 15.00      A    O  
ATOM   2712  HG  SER A 284     -43.871 -15.875  15.832  1.00 15.00      A    H  
ATOM   2713  C   SER A 284     -42.514 -13.377  12.431  1.00 15.00      A    C  
ATOM   2714  O   SER A 284     -42.052 -12.238  12.349  1.00 15.00      A    O  
ATOM   2715  N   SER A 285     -42.124 -14.379  11.658  1.00 15.00      A    N  
ATOM   2716  HN  SER A 285     -42.599 -15.224  11.729  1.00 15.00      A    H  
ATOM   2717  CA  SER A 285     -41.041 -14.248  10.683  1.00 15.00      A    C  
ATOM   2718  CB  SER A 285     -40.808 -15.585   9.960  1.00 15.00      A    C  
ATOM   2719  OG  SER A 285     -39.641 -15.548   9.155  1.00 15.00      A    O  
ATOM   2720  HG  SER A 285     -38.863 -15.541   9.723  1.00 15.00      A    H  
ATOM   2721  C   SER A 285     -41.333 -13.134   9.673  1.00 15.00      A    C  
ATOM   2722  O   SER A 285     -40.418 -12.454   9.212  1.00 15.00      A    O  
ATOM   2723  N   VAL A 286     -42.611 -12.951   9.338  1.00 15.00      A    N  
ATOM   2724  HN  VAL A 286     -43.292 -13.529   9.734  1.00 15.00      A    H  
ATOM   2725  CA  VAL A 286     -43.026 -11.925   8.387  1.00 15.00      A    C  
ATOM   2726  CB  VAL A 286     -44.505 -12.098   7.975  1.00 15.00      A    C  
ATOM   2727  CG1 VAL A 286     -44.991 -10.921   7.140  1.00 15.00      A    C  
ATOM   2728  CG2 VAL A 286     -44.687 -13.398   7.200  1.00 15.00      A    C  
ATOM   2729  C   VAL A 286     -42.799 -10.525   8.948  1.00 15.00      A    C  
ATOM   2730  O   VAL A 286     -42.377  -9.629   8.231  1.00 15.00      A    O  
ATOM   2731  N   PHE A 287     -43.080 -10.343  10.232  1.00 15.00      A    N  
ATOM   2732  HN  PHE A 287     -43.433 -11.094  10.757  1.00 15.00      A    H  
ATOM   2733  CA  PHE A 287     -42.884  -9.048  10.879  1.00 15.00      A    C  
ATOM   2734  CB  PHE A 287     -43.470  -9.057  12.295  1.00 15.00      A    C  
ATOM   2735  CG  PHE A 287     -44.929  -8.702  12.358  1.00 15.00      A    C  
ATOM   2736  CD1 PHE A 287     -45.332  -7.376  12.410  1.00 15.00      A    C  
ATOM   2737  CD2 PHE A 287     -45.898  -9.691  12.372  1.00 15.00      A    C  
ATOM   2738  CE1 PHE A 287     -46.673  -7.043  12.473  1.00 15.00      A    C  
ATOM   2739  CE2 PHE A 287     -47.240  -9.366  12.434  1.00 15.00      A    C  
ATOM   2740  CZ  PHE A 287     -47.630  -8.041  12.485  1.00 15.00      A    C  
ATOM   2741  C   PHE A 287     -41.402  -8.679  10.926  1.00 15.00      A    C  
ATOM   2742  O   PHE A 287     -41.030  -7.533  10.681  1.00 15.00      A    O  
ATOM   2743  N   GLU A 288     -40.559  -9.658  11.232  1.00 15.00      A    N  
ATOM   2744  HN  GLU A 288     -40.914 -10.555  11.411  1.00 15.00      A    H  
ATOM   2745  CA  GLU A 288     -39.120  -9.433  11.325  1.00 15.00      A    C  
ATOM   2746  CB  GLU A 288     -38.452 -10.569  12.103  1.00 15.00      A    C  
ATOM   2747  CG  GLU A 288     -38.969 -10.751  13.519  1.00 15.00      A    C  
ATOM   2748  CD  GLU A 288     -38.653 -12.130  14.059  1.00 15.00      A    C  
ATOM   2749  OE1 GLU A 288     -37.454 -12.437  14.243  1.00 15.00      A    O  
ATOM   2750  OE2 GLU A 288     -39.598 -12.912  14.283  1.00 15.00      A    O  
ATOM   2751  C   GLU A 288     -38.467  -9.320   9.948  1.00 15.00      A    C  
ATOM   2752  O   GLU A 288     -37.474  -8.611   9.773  1.00 15.00      A    O  
ATOM   2753  N   HIS A 289     -39.022 -10.014   8.965  1.00 15.00      A    N  
ATOM   2754  HN  HIS A 289     -39.835 -10.540   9.146  1.00 15.00      A    H  
ATOM   2755  CA  HIS A 289     -38.460  -9.997   7.617  1.00 15.00      A    C  
ATOM   2756  CB  HIS A 289     -38.355 -11.406   7.031  1.00 15.00      A    C  
ATOM   2757  CG  HIS A 289     -37.141 -12.141   7.501  1.00 15.00      A    C  
ATOM   2758  ND1 HIS A 289     -36.196 -12.670   6.646  1.00 15.00      A    N  
ATOM   2759  HD1 HIS A 289     -36.227 -12.643   5.657  1.00 15.00      A    H  
ATOM   2760  CD2 HIS A 289     -36.707 -12.417   8.755  1.00 15.00      A    C  
ATOM   2761  CE1 HIS A 289     -35.235 -13.235   7.353  1.00 15.00      A    C  
ATOM   2762  NE2 HIS A 289     -35.521 -13.095   8.633  1.00 15.00      A    N  
ATOM   2763  HE2 HIS A 289     -34.968 -13.419   9.376  1.00 15.00      A    H  
ATOM   2764  C   HIS A 289     -39.233  -9.073   6.700  1.00 15.00      A    C  
ATOM   2765  O   HIS A 289     -39.061  -9.109   5.484  1.00 15.00      A    O  
ATOM   2766  N   ASP A 290     -40.080  -8.254   7.300  1.00 15.00      A    N  
ATOM   2767  HN  ASP A 290     -40.184  -8.311   8.274  1.00 15.00      A    H  
ATOM   2768  CA  ASP A 290     -40.880  -7.286   6.563  1.00 15.00      A    C  
ATOM   2769  CB  ASP A 290     -41.848  -6.597   7.534  1.00 15.00      A    C  
ATOM   2770  CG  ASP A 290     -42.720  -5.546   6.878  1.00 15.00      A    C  
ATOM   2771  OD1 ASP A 290     -42.995  -5.665   5.668  1.00 15.00      A    O  
ATOM   2772  OD2 ASP A 290     -43.171  -4.618   7.588  1.00 15.00      A    O  
ATOM   2773  C   ASP A 290     -39.963  -6.245   5.945  1.00 15.00      A    C  
ATOM   2774  O   ASP A 290     -39.985  -5.997   4.742  1.00 15.00      A    O  
ATOM   2775  N   PHE A 291     -39.122  -5.668   6.786  1.00 15.00      A    N  
ATOM   2776  HN  PHE A 291     -39.140  -5.931   7.726  1.00 15.00      A    H  
ATOM   2777  CA  PHE A 291     -38.187  -4.650   6.352  1.00 15.00      A    C  
ATOM   2778  CB  PHE A 291     -37.818  -3.732   7.520  1.00 15.00      A    C  
ATOM   2779  CG  PHE A 291     -37.727  -4.420   8.858  1.00 15.00      A    C  
ATOM   2780  CD1 PHE A 291     -38.840  -4.516   9.680  1.00 15.00      A    C  
ATOM   2781  CD2 PHE A 291     -36.530  -4.961   9.298  1.00 15.00      A    C  
ATOM   2782  CE1 PHE A 291     -38.761  -5.138  10.911  1.00 15.00      A    C  
ATOM   2783  CE2 PHE A 291     -36.444  -5.586  10.528  1.00 15.00      A    C  
ATOM   2784  CZ  PHE A 291     -37.562  -5.675  11.335  1.00 15.00      A    C  
ATOM   2785  C   PHE A 291     -36.931  -5.252   5.735  1.00 15.00      A    C  
ATOM   2786  O   PHE A 291     -36.382  -4.701   4.778  1.00 15.00      A    O  
ATOM   2787  N   GLY A 292     -36.478  -6.379   6.290  1.00 15.00      A    N  
ATOM   2788  HN  GLY A 292     -36.981  -6.780   7.028  1.00 15.00      A    H  
ATOM   2789  CA  GLY A 292     -35.272  -7.032   5.797  1.00 15.00      A    C  
ATOM   2790  C   GLY A 292     -34.105  -6.064   5.710  1.00 15.00      A    C  
ATOM   2791  O   GLY A 292     -33.595  -5.789   4.625  1.00 15.00      A    O  
ATOM   2792  N   ARG A 293     -33.692  -5.531   6.851  1.00 15.00      A    N  
ATOM   2793  HN  ARG A 293     -34.109  -5.812   7.691  1.00 15.00      A    H  
ATOM   2794  CA  ARG A 293     -32.606  -4.562   6.883  1.00 15.00      A    C  
ATOM   2795  CB  ARG A 293     -32.830  -3.524   7.986  1.00 15.00      A    C  
ATOM   2796  CG  ARG A 293     -34.091  -2.683   7.812  1.00 15.00      A    C  
ATOM   2797  CD  ARG A 293     -34.072  -1.878   6.516  1.00 15.00      A    C  
ATOM   2798  NE  ARG A 293     -34.469  -2.677   5.353  1.00 15.00      A    N  
ATOM   2799  HE  ARG A 293     -35.002  -3.488   5.524  1.00 15.00      A    H  
ATOM   2800  CZ  ARG A 293     -34.163  -2.377   4.090  1.00 15.00      A    C  
ATOM   2801  NH1 ARG A 293     -33.449  -1.290   3.811  1.00 15.00      A    N  
ATOM   2802 HH11 ARG A 293     -33.129  -0.664   4.578  1.00 15.00      A    H  
ATOM   2803 HH12 ARG A 293     -33.207  -1.059   2.824  1.00 15.00      A    H  
ATOM   2804  NH2 ARG A 293     -34.570  -3.174   3.111  1.00 15.00      A    N  
ATOM   2805 HH21 ARG A 293     -34.337  -2.956   2.121  1.00 15.00      A    H  
ATOM   2806 HH22 ARG A 293     -35.131  -4.031   3.334  1.00 15.00      A    H  
ATOM   2807  C   ARG A 293     -31.241  -5.222   7.023  1.00 15.00      A    C  
ATOM   2808  O   ARG A 293     -31.048  -6.112   7.847  1.00 15.00      A    O  
ATOM   2809  N   THR A 294     -30.303  -4.772   6.204  1.00 15.00      A    N  
ATOM   2810  HN  THR A 294     -30.526  -4.063   5.567  1.00 15.00      A    H  
ATOM   2811  CA  THR A 294     -28.950  -5.294   6.206  1.00 15.00      A    C  
ATOM   2812  CB  THR A 294     -28.401  -5.287   4.764  1.00 15.00      A    C  
ATOM   2813  OG1 THR A 294     -28.903  -4.134   4.076  1.00 15.00      A    O  
ATOM   2814  HG1 THR A 294     -28.750  -4.232   3.125  1.00 15.00      A    H  
ATOM   2815  CG2 THR A 294     -28.837  -6.542   4.022  1.00 15.00      A    C  
ATOM   2816  C   THR A 294     -28.053  -4.424   7.092  1.00 15.00      A    C  
ATOM   2817  O   THR A 294     -28.424  -3.300   7.443  1.00 15.00      A    O  
ATOM   2818  N   PRO A 295     -26.864  -4.930   7.473  1.00 15.00      A    N  
ATOM   2819  CA  PRO A 295     -25.916  -4.182   8.311  1.00 15.00      A    C  
ATOM   2820  CB  PRO A 295     -24.710  -5.123   8.443  1.00 15.00      A    C  
ATOM   2821  CG  PRO A 295     -24.884  -6.138   7.363  1.00 15.00      A    C  
ATOM   2822  CD  PRO A 295     -26.362  -6.274   7.148  1.00 15.00      A    C  
ATOM   2823  C   PRO A 295     -25.498  -2.863   7.660  1.00 15.00      A    C  
ATOM   2824  O   PRO A 295     -25.057  -1.932   8.336  1.00 15.00      A    O  
ATOM   2825  N   GLU A 296     -25.657  -2.792   6.346  1.00 15.00      A    N  
ATOM   2826  HN  GLU A 296     -26.024  -3.566   5.871  1.00 15.00      A    H  
ATOM   2827  CA  GLU A 296     -25.319  -1.600   5.592  1.00 15.00      A    C  
ATOM   2828  CB  GLU A 296     -25.482  -1.880   4.092  1.00 15.00      A    C  
ATOM   2829  CG  GLU A 296     -24.556  -1.083   3.181  1.00 15.00      A    C  
ATOM   2830  CD  GLU A 296     -24.940   0.382   3.053  1.00 15.00      A    C  
ATOM   2831  OE1 GLU A 296     -24.056   1.199   2.708  1.00 15.00      A    O  
ATOM   2832  OE2 GLU A 296     -26.112   0.721   3.313  1.00 15.00      A    O  
ATOM   2833  C   GLU A 296     -26.229  -0.448   6.014  1.00 15.00      A    C  
ATOM   2834  O   GLU A 296     -25.771   0.541   6.596  1.00 15.00      A    O  
ATOM   2835  N   VAL A 297     -27.527  -0.613   5.767  1.00 15.00      A    N  
ATOM   2836  HN  VAL A 297     -27.828  -1.441   5.339  1.00 15.00      A    H  
ATOM   2837  CA  VAL A 297     -28.511   0.411   6.098  1.00 15.00      A    C  
ATOM   2838  CB  VAL A 297     -29.912   0.104   5.523  1.00 15.00      A    C  
ATOM   2839  CG1 VAL A 297     -29.893   0.191   4.005  1.00 15.00      A    C  
ATOM   2840  CG2 VAL A 297     -30.405  -1.259   5.976  1.00 15.00      A    C  
ATOM   2841  C   VAL A 297     -28.604   0.670   7.599  1.00 15.00      A    C  
ATOM   2842  O   VAL A 297     -28.975   1.765   8.018  1.00 15.00      A    O  
ATOM   2843  N   SER A 298     -28.260  -0.329   8.407  1.00 15.00      A    N  
ATOM   2844  HN  SER A 298     -27.988  -1.189   8.018  1.00 15.00      A    H  
ATOM   2845  CA  SER A 298     -28.299  -0.175   9.856  1.00 15.00      A    C  
ATOM   2846  CB  SER A 298     -28.162  -1.528  10.561  1.00 15.00      A    C  
ATOM   2847  OG  SER A 298     -26.870  -2.077  10.378  1.00 15.00      A    O  
ATOM   2848  HG  SER A 298     -26.453  -1.675   9.607  1.00 15.00      A    H  
ATOM   2849  C   SER A 298     -27.210   0.790  10.318  1.00 15.00      A    C  
ATOM   2850  O   SER A 298     -27.289   1.372  11.399  1.00 15.00      A    O  
ATOM   2851  N   ARG A 299     -26.186   0.951   9.488  1.00 15.00      A    N  
ATOM   2852  HN  ARG A 299     -26.168   0.445   8.644  1.00 15.00      A    H  
ATOM   2853  CA  ARG A 299     -25.093   1.860   9.790  1.00 15.00      A    C  
ATOM   2854  CB  ARG A 299     -23.769   1.302   9.246  1.00 15.00      A    C  
ATOM   2855  CG  ARG A 299     -22.539   2.158   9.534  1.00 15.00      A    C  
ATOM   2856  CD  ARG A 299     -22.165   3.021   8.337  1.00 15.00      A    C  
ATOM   2857  NE  ARG A 299     -22.265   2.278   7.082  1.00 15.00      A    N  
ATOM   2858  HE  ARG A 299     -22.002   1.333   7.100  1.00 15.00      A    H  
ATOM   2859  CZ  ARG A 299     -22.699   2.799   5.935  1.00 15.00      A    C  
ATOM   2860  NH1 ARG A 299     -23.063   4.074   5.873  1.00 15.00      A    N  
ATOM   2861 HH11 ARG A 299     -23.401   4.477   4.973  1.00 15.00      A    H  
ATOM   2862 HH12 ARG A 299     -23.015   4.675   6.721  1.00 15.00      A    H  
ATOM   2863  NH2 ARG A 299     -22.771   2.035   4.854  1.00 15.00      A    N  
ATOM   2864 HH21 ARG A 299     -22.493   1.035   4.897  1.00 15.00      A    H  
ATOM   2865 HH22 ARG A 299     -23.124   2.422   3.944  1.00 15.00      A    H  
ATOM   2866  C   ARG A 299     -25.395   3.223   9.183  1.00 15.00      A    C  
ATOM   2867  O   ARG A 299     -25.063   4.259   9.760  1.00 15.00      A    O  
ATOM   2868  N   LEU A 300     -26.039   3.205   8.021  1.00 15.00      A    N  
ATOM   2869  HN  LEU A 300     -26.269   2.338   7.618  1.00 15.00      A    H  
ATOM   2870  CA  LEU A 300     -26.407   4.426   7.314  1.00 15.00      A    C  
ATOM   2871  CB  LEU A 300     -26.917   4.083   5.908  1.00 15.00      A    C  
ATOM   2872  CG  LEU A 300     -26.897   5.207   4.865  1.00 15.00      A    C  
ATOM   2873  CD1 LEU A 300     -25.570   5.949   4.892  1.00 15.00      A    C  
ATOM   2874  CD2 LEU A 300     -27.149   4.634   3.478  1.00 15.00      A    C  
ATOM   2875  C   LEU A 300     -27.457   5.212   8.098  1.00 15.00      A    C  
ATOM   2876  O   LEU A 300     -27.403   6.440   8.160  1.00 15.00      A    O  
ATOM   2877  N   THR A 301     -28.395   4.501   8.715  1.00 15.00      A    N  
ATOM   2878  HN  THR A 301     -28.388   3.523   8.634  1.00 15.00      A    H  
ATOM   2879  CA  THR A 301     -29.444   5.141   9.504  1.00 15.00      A    C  
ATOM   2880  CB  THR A 301     -30.521   4.128   9.938  1.00 15.00      A    C  
ATOM   2881  OG1 THR A 301     -29.904   2.864  10.210  1.00 15.00      A    O  
ATOM   2882  HG1 THR A 301     -29.837   2.357   9.391  1.00 15.00      A    H  
ATOM   2883  CG2 THR A 301     -31.564   3.956   8.844  1.00 15.00      A    C  
ATOM   2884  C   THR A 301     -28.852   5.818  10.736  1.00 15.00      A    C  
ATOM   2885  O   THR A 301     -29.297   6.890  11.146  1.00 15.00      A    O  
ATOM   2886  N   ARG A 302     -27.829   5.192  11.309  1.00 15.00      A    N  
ATOM   2887  HN  ARG A 302     -27.526   4.338  10.938  1.00 15.00      A    H  
ATOM   2888  CA  ARG A 302     -27.161   5.737  12.484  1.00 15.00      A    C  
ATOM   2889  CB  ARG A 302     -26.241   4.700  13.127  1.00 15.00      A    C  
ATOM   2890  CG  ARG A 302     -26.983   3.536  13.759  1.00 15.00      A    C  
ATOM   2891  CD  ARG A 302     -26.094   2.756  14.713  1.00 15.00      A    C  
ATOM   2892  NE  ARG A 302     -24.928   2.173  14.042  1.00 15.00      A    N  
ATOM   2893  HE  ARG A 302     -24.183   2.777  13.836  1.00 15.00      A    H  
ATOM   2894  CZ  ARG A 302     -24.831   0.886  13.702  1.00 15.00      A    C  
ATOM   2895  NH1 ARG A 302     -25.831   0.051  13.963  1.00 15.00      A    N  
ATOM   2896 HH11 ARG A 302     -25.761  -0.955  13.699  1.00 15.00      A    H  
ATOM   2897 HH12 ARG A 302     -26.693   0.400  14.432  1.00 15.00      A    H  
ATOM   2898  NH2 ARG A 302     -23.727   0.433  13.114  1.00 15.00      A    N  
ATOM   2899 HH21 ARG A 302     -23.650  -0.572  12.847  1.00 15.00      A    H  
ATOM   2900 HH22 ARG A 302     -22.933   1.079  12.919  1.00 15.00      A    H  
ATOM   2901  C   ARG A 302     -26.387   7.001  12.127  1.00 15.00      A    C  
ATOM   2902  O   ARG A 302     -26.036   7.796  12.997  1.00 15.00      A    O  
ATOM   2903  N   THR A 303     -26.119   7.179  10.838  1.00 15.00      A    N  
ATOM   2904  HN  THR A 303     -26.412   6.506  10.187  1.00 15.00      A    H  
ATOM   2905  CA  THR A 303     -25.418   8.360  10.370  1.00 15.00      A    C  
ATOM   2906  CB  THR A 303     -24.807   8.136   8.970  1.00 15.00      A    C  
ATOM   2907  OG1 THR A 303     -24.266   6.808   8.890  1.00 15.00      A    O  
ATOM   2908  HG1 THR A 303     -24.516   6.311   9.676  1.00 15.00      A    H  
ATOM   2909  CG2 THR A 303     -23.694   9.140   8.707  1.00 15.00      A    C  
ATOM   2910  C   THR A 303     -26.400   9.531  10.327  1.00 15.00      A    C  
ATOM   2911  O   THR A 303     -26.041  10.673  10.609  1.00 15.00      A    O  
ATOM   2912  N   LEU A 304     -27.653   9.218   9.999  1.00 15.00      A    N  
ATOM   2913  HN  LEU A 304     -27.870   8.282   9.797  1.00 15.00      A    H  
ATOM   2914  CA  LEU A 304     -28.714  10.216   9.930  1.00 15.00      A    C  
ATOM   2915  CB  LEU A 304     -29.948   9.633   9.232  1.00 15.00      A    C  
ATOM   2916  CG  LEU A 304     -30.068   9.884   7.728  1.00 15.00      A    C  
ATOM   2917  CD1 LEU A 304     -31.240   9.104   7.155  1.00 15.00      A    C  
ATOM   2918  CD2 LEU A 304     -30.230  11.370   7.448  1.00 15.00      A    C  
ATOM   2919  C   LEU A 304     -29.098  10.686  11.328  1.00 15.00      A    C  
ATOM   2920  O   LEU A 304     -29.438  11.852  11.532  1.00 15.00      A    O  
ATOM   2921  N   GLN A 305     -29.028   9.768  12.288  1.00 15.00      A    N  
ATOM   2922  HN  GLN A 305     -28.756   8.854  12.054  1.00 15.00      A    H  
ATOM   2923  CA  GLN A 305     -29.362  10.072  13.676  1.00 15.00      A    C  
ATOM   2924  CB  GLN A 305     -29.384   8.797  14.518  1.00 15.00      A    C  
ATOM   2925  CG  GLN A 305     -30.602   7.920  14.283  1.00 15.00      A    C  
ATOM   2926  CD  GLN A 305     -30.668   6.746  15.238  1.00 15.00      A    C  
ATOM   2927  OE1 GLN A 305     -29.643   6.200  15.647  1.00 15.00      A    O  
ATOM   2928  NE2 GLN A 305     -31.876   6.350  15.604  1.00 15.00      A    N  
ATOM   2929 HE21 GLN A 305     -32.649   6.829  15.242  1.00 15.00      A    H  
ATOM   2930 HE22 GLN A 305     -31.946   5.597  16.226  1.00 15.00      A    H  
ATOM   2931  C   GLN A 305     -28.390  11.080  14.280  1.00 15.00      A    C  
ATOM   2932  O   GLN A 305     -28.683  11.713  15.293  1.00 15.00      A    O  
ATOM   2933  N   ARG A 306     -27.232  11.230  13.655  1.00 15.00      A    N  
ATOM   2934  HN  ARG A 306     -27.048  10.698  12.851  1.00 15.00      A    H  
ATOM   2935  CA  ARG A 306     -26.231  12.167  14.134  1.00 15.00      A    C  
ATOM   2936  CB  ARG A 306     -24.825  11.580  14.015  1.00 15.00      A    C  
ATOM   2937  CG  ARG A 306     -24.210  11.201  15.350  1.00 15.00      A    C  
ATOM   2938  CD  ARG A 306     -22.709  11.008  15.231  1.00 15.00      A    C  
ATOM   2939  NE  ARG A 306     -22.053  11.011  16.539  1.00 15.00      A    N  
ATOM   2940  HE  ARG A 306     -22.444  10.440  17.236  1.00 15.00      A    H  
ATOM   2941  CZ  ARG A 306     -20.974  11.739  16.832  1.00 15.00      A    C  
ATOM   2942  NH1 ARG A 306     -20.426  12.526  15.910  1.00 15.00      A    N  
ATOM   2943 HH11 ARG A 306     -19.584  13.095  16.137  1.00 15.00      A    H  
ATOM   2944 HH12 ARG A 306     -20.839  12.576  14.954  1.00 15.00      A    H  
ATOM   2945  NH2 ARG A 306     -20.440  11.673  18.046  1.00 15.00      A    N  
ATOM   2946 HH21 ARG A 306     -19.597  12.240  18.281  1.00 15.00      A    H  
ATOM   2947 HH22 ARG A 306     -20.860  11.054  18.771  1.00 15.00      A    H  
ATOM   2948  C   ARG A 306     -26.321  13.498  13.398  1.00 15.00      A    C  
ATOM   2949  O   ARG A 306     -25.531  14.408  13.644  1.00 15.00      A    O  
ATOM   2950  N   PHE A 307     -27.294  13.614  12.504  1.00 15.00      A    N  
ATOM   2951  HN  PHE A 307     -27.911  12.862  12.365  1.00 15.00      A    H  
ATOM   2952  CA  PHE A 307     -27.481  14.837  11.733  1.00 15.00      A    C  
ATOM   2953  CB  PHE A 307     -27.650  14.522  10.241  1.00 15.00      A    C  
ATOM   2954  CG  PHE A 307     -26.365  14.207   9.525  1.00 15.00      A    C  
ATOM   2955  CD1 PHE A 307     -25.220  14.952   9.763  1.00 15.00      A    C  
ATOM   2956  CD2 PHE A 307     -26.302  13.171   8.606  1.00 15.00      A    C  
ATOM   2957  CE1 PHE A 307     -24.039  14.668   9.103  1.00 15.00      A    C  
ATOM   2958  CE2 PHE A 307     -25.125  12.882   7.942  1.00 15.00      A    C  
ATOM   2959  CZ  PHE A 307     -23.991  13.631   8.190  1.00 15.00      A    C  
ATOM   2960  C   PHE A 307     -28.679  15.629  12.246  1.00 15.00      A    C  
ATOM   2961  O   PHE A 307     -29.494  16.120  11.461  1.00 15.00      A    O  
ATOM   2962  N   LEU A 308     -28.780  15.749  13.564  1.00 15.00      A    N  
ATOM   2963  HN  LEU A 308     -28.098  15.335  14.134  1.00 15.00      A    H  
ATOM   2964  CA  LEU A 308     -29.878  16.484  14.182  1.00 15.00      A    C  
ATOM   2965  CB  LEU A 308     -30.323  15.805  15.485  1.00 15.00      A    C  
ATOM   2966  CG  LEU A 308     -30.829  14.361  15.371  1.00 15.00      A    C  
ATOM   2967  CD1 LEU A 308     -31.126  13.795  16.753  1.00 15.00      A    C  
ATOM   2968  CD2 LEU A 308     -32.065  14.284  14.487  1.00 15.00      A    C  
ATOM   2969  C   LEU A 308     -29.480  17.934  14.457  1.00 15.00      A    C  
ATOM   2970  O   LEU A 308     -29.999  18.859  13.837  1.00 15.00      A    O  
ATOM   2971  N   ALA A 309     -28.543  18.127  15.379  1.00 15.00      A    N  
ATOM   2972  HN  ALA A 309     -28.144  17.353  15.824  1.00 15.00      A    H  
ATOM   2973  CA  ALA A 309     -28.091  19.466  15.734  1.00 15.00      A    C  
ATOM   2974  CB  ALA A 309     -27.345  19.454  17.060  1.00 15.00      A    C  
ATOM   2975  C   ALA A 309     -27.222  20.060  14.629  1.00 15.00      A    C  
ATOM   2976  O   ALA A 309     -26.190  19.500  14.267  1.00 15.00      A    O  
ATOM   2977  N   LYS A 310     -27.652  21.195  14.095  1.00 15.00      A    N  
ATOM   2978  HN  LYS A 310     -28.476  21.597  14.434  1.00 15.00      A    H  
ATOM   2979  CA  LYS A 310     -26.925  21.860  13.022  1.00 15.00      A    C  
ATOM   2980  CB  LYS A 310     -27.380  21.351  11.640  1.00 15.00      A    C  
ATOM   2981  CG  LYS A 310     -28.827  20.865  11.559  1.00 15.00      A    C  
ATOM   2982  CD  LYS A 310     -29.834  21.998  11.715  1.00 15.00      A    C  
ATOM   2983  CE  LYS A 310     -30.857  21.676  12.795  1.00 15.00      A    C  
ATOM   2984  NZ  LYS A 310     -31.814  22.794  13.020  1.00 15.00      A    N  
ATOM   2985  HZ1 LYS A 310     -32.340  22.993  12.147  1.00 15.00      A    H  
ATOM   2986  HZ2 LYS A 310     -31.301  23.649  13.309  1.00 15.00      A    H  
ATOM   2987  HZ3 LYS A 310     -32.491  22.538  13.769  1.00 15.00      A    H  
ATOM   2988  C   LYS A 310     -27.068  23.380  13.089  1.00 15.00      A    C  
ATOM   2989  O   LYS A 310     -28.093  23.894  13.542  1.00 15.00      A    O  
ATOM   2990  N   THR A 311     -26.038  24.088  12.641  1.00 15.00      A    N  
ATOM   2991  HN  THR A 311     -25.247  23.614  12.307  1.00 15.00      A    H  
ATOM   2992  CA  THR A 311     -26.049  25.547  12.617  1.00 15.00      A    C  
ATOM   2993  CB  THR A 311     -24.662  26.120  12.989  1.00 15.00      A    C  
ATOM   2994  OG1 THR A 311     -24.674  27.552  12.878  1.00 15.00      A    O  
ATOM   2995  HG1 THR A 311     -24.341  27.933  13.698  1.00 15.00      A    H  
ATOM   2996  CG2 THR A 311     -24.289  25.741  14.411  1.00 15.00      A    C  
ATOM   2997  C   THR A 311     -26.453  26.023  11.220  1.00 15.00      A    C  
ATOM   2998  O   THR A 311     -26.363  25.259  10.266  1.00 15.00      A    O  
ATOM   2999  N   VAL A 312     -26.866  27.283  11.097  1.00 15.00      A    N  
ATOM   3000  HN  VAL A 312     -26.857  27.866  11.886  1.00 15.00      A    H  
ATOM   3001  CA  VAL A 312     -27.316  27.831   9.811  1.00 15.00      A    C  
ATOM   3002  CB  VAL A 312     -27.830  29.280   9.942  1.00 15.00      A    C  
ATOM   3003  CG1 VAL A 312     -29.144  29.311  10.708  1.00 15.00      A    C  
ATOM   3004  CG2 VAL A 312     -26.794  30.171  10.618  1.00 15.00      A    C  
ATOM   3005  C   VAL A 312     -26.255  27.760   8.707  1.00 15.00      A    C  
ATOM   3006  O   VAL A 312     -26.583  27.696   7.527  1.00 15.00      A    O  
ATOM   3007  N   HIS A 313     -24.985  27.768   9.085  1.00 15.00      A    N  
ATOM   3008  HN  HIS A 313     -24.767  27.806  10.040  1.00 15.00      A    H  
ATOM   3009  CA  HIS A 313     -23.914  27.717   8.095  1.00 15.00      A    C  
ATOM   3010  CB  HIS A 313     -22.740  28.615   8.485  1.00 15.00      A    C  
ATOM   3011  CG  HIS A 313     -22.504  29.721   7.506  1.00 15.00      A    C  
ATOM   3012  ND1 HIS A 313     -23.160  30.933   7.570  1.00 15.00      A    N  
ATOM   3013  HD1 HIS A 313     -23.823  31.190   8.245  1.00 15.00      A    H  
ATOM   3014  CD2 HIS A 313     -21.690  29.790   6.427  1.00 15.00      A    C  
ATOM   3015  CE1 HIS A 313     -22.760  31.700   6.572  1.00 15.00      A    C  
ATOM   3016  NE2 HIS A 313     -21.870  31.032   5.865  1.00 15.00      A    N  
ATOM   3017  HE2 HIS A 313     -21.413  31.370   5.064  1.00 15.00      A    H  
ATOM   3018  C   HIS A 313     -23.445  26.295   7.823  1.00 15.00      A    C  
ATOM   3019  O   HIS A 313     -22.754  26.042   6.840  1.00 15.00      A    O  
ATOM   3020  N   ASN A 314     -23.820  25.372   8.695  1.00 15.00      A    N  
ATOM   3021  HN  ASN A 314     -24.364  25.632   9.465  1.00 15.00      A    H  
ATOM   3022  CA  ASN A 314     -23.440  23.973   8.531  1.00 15.00      A    C  
ATOM   3023  CB  ASN A 314     -22.969  23.382   9.860  1.00 15.00      A    C  
ATOM   3024  CG  ASN A 314     -21.467  23.186   9.909  1.00 15.00      A    C  
ATOM   3025  OD1 ASN A 314     -20.727  24.089  10.289  1.00 15.00      A    O  
ATOM   3026  ND2 ASN A 314     -21.009  22.003   9.527  1.00 15.00      A    N  
ATOM   3027 HD21 ASN A 314     -21.656  21.327   9.237  1.00 15.00      A    H  
ATOM   3028 HD22 ASN A 314     -20.042  21.855   9.549  1.00 15.00      A    H  
ATOM   3029  C   ASN A 314     -24.611  23.163   7.998  1.00 15.00      A    C  
ATOM   3030  O   ASN A 314     -24.434  22.097   7.408  1.00 15.00      A    O  
ATOM   3031  N   ASN A 315     -25.810  23.696   8.207  1.00 15.00      A    N  
ATOM   3032  HN  ASN A 315     -25.866  24.557   8.676  1.00 15.00      A    H  
ATOM   3033  CA  ASN A 315     -27.044  23.056   7.778  1.00 15.00      A    C  
ATOM   3034  CB  ASN A 315     -28.263  23.864   8.259  1.00 15.00      A    C  
ATOM   3035  CG  ASN A 315     -29.363  24.021   7.222  1.00 15.00      A    C  
ATOM   3036  OD1 ASN A 315     -29.330  24.931   6.400  1.00 15.00      A    O  
ATOM   3037  ND2 ASN A 315     -30.357  23.147   7.270  1.00 15.00      A    N  
ATOM   3038 HD21 ASN A 315     -30.330  22.454   7.960  1.00 15.00      A    H  
ATOM   3039 HD22 ASN A 315     -31.081  23.239   6.615  1.00 15.00      A    H  
ATOM   3040  C   ASN A 315     -27.076  22.818   6.273  1.00 15.00      A    C  
ATOM   3041  O   ASN A 315     -27.589  21.801   5.825  1.00 15.00      A    O  
ATOM   3042  N   LEU A 316     -26.508  23.744   5.506  1.00 15.00      A    N  
ATOM   3043  HN  LEU A 316     -26.104  24.532   5.926  1.00 15.00      A    H  
ATOM   3044  CA  LEU A 316     -26.474  23.615   4.052  1.00 15.00      A    C  
ATOM   3045  CB  LEU A 316     -25.726  24.791   3.423  1.00 15.00      A    C  
ATOM   3046  CG  LEU A 316     -26.488  26.119   3.364  1.00 15.00      A    C  
ATOM   3047  CD1 LEU A 316     -25.745  27.200   4.134  1.00 15.00      A    C  
ATOM   3048  CD2 LEU A 316     -26.711  26.543   1.921  1.00 15.00      A    C  
ATOM   3049  C   LEU A 316     -25.833  22.294   3.641  1.00 15.00      A    C  
ATOM   3050  O   LEU A 316     -26.439  21.491   2.930  1.00 15.00      A    O  
ATOM   3051  N   ALA A 317     -24.621  22.061   4.127  1.00 15.00      A    N  
ATOM   3052  HN  ALA A 317     -24.199  22.734   4.698  1.00 15.00      A    H  
ATOM   3053  CA  ALA A 317     -23.900  20.833   3.829  1.00 15.00      A    C  
ATOM   3054  CB  ALA A 317     -22.465  20.930   4.325  1.00 15.00      A    C  
ATOM   3055  C   ALA A 317     -24.601  19.642   4.468  1.00 15.00      A    C  
ATOM   3056  O   ALA A 317     -24.627  18.548   3.905  1.00 15.00      A    O  
ATOM   3057  N   ILE A 318     -25.175  19.866   5.647  1.00 15.00      A    N  
ATOM   3058  HN  ILE A 318     -25.107  20.760   6.047  1.00 15.00      A    H  
ATOM   3059  CA  ILE A 318     -25.890  18.821   6.368  1.00 15.00      A    C  
ATOM   3060  CB  ILE A 318     -26.277  19.274   7.803  1.00 15.00      A    C  
ATOM   3061  CG1 ILE A 318     -25.323  18.665   8.840  1.00 15.00      A    C  
ATOM   3062  CG2 ILE A 318     -27.726  18.955   8.152  1.00 15.00      A    C  
ATOM   3063  CD1 ILE A 318     -23.885  19.115   8.703  1.00 15.00      A    C  
ATOM   3064  C   ILE A 318     -27.105  18.334   5.574  1.00 15.00      A    C  
ATOM   3065  O   ILE A 318     -27.431  17.149   5.591  1.00 15.00      A    O  
ATOM   3066  N   ARG A 319     -27.755  19.251   4.861  1.00 15.00      A    N  
ATOM   3067  HN  ARG A 319     -27.447  20.186   4.888  1.00 15.00      A    H  
ATOM   3068  CA  ARG A 319     -28.919  18.904   4.048  1.00 15.00      A    C  
ATOM   3069  CB  ARG A 319     -29.658  20.156   3.568  1.00 15.00      A    C  
ATOM   3070  CG  ARG A 319     -30.192  21.033   4.686  1.00 15.00      A    C  
ATOM   3071  CD  ARG A 319     -30.789  20.204   5.811  1.00 15.00      A    C  
ATOM   3072  NE  ARG A 319     -31.955  19.445   5.373  1.00 15.00      A    N  
ATOM   3073  HE  ARG A 319     -31.891  18.963   4.521  1.00 15.00      A    H  
ATOM   3074  CZ  ARG A 319     -33.086  19.377   6.058  1.00 15.00      A    C  
ATOM   3075  NH1 ARG A 319     -33.208  20.014   7.197  1.00 15.00      A    N  
ATOM   3076 HH11 ARG A 319     -34.101  19.954   7.747  1.00 15.00      A    H  
ATOM   3077 HH12 ARG A 319     -32.420  20.574   7.569  1.00 15.00      A    H  
ATOM   3078  NH2 ARG A 319     -34.086  18.666   5.590  1.00 15.00      A    N  
ATOM   3079 HH21 ARG A 319     -34.982  18.609   6.119  1.00 15.00      A    H  
ATOM   3080 HH22 ARG A 319     -33.985  18.154   4.682  1.00 15.00      A    H  
ATOM   3081  C   ARG A 319     -28.491  18.077   2.854  1.00 15.00      A    C  
ATOM   3082  O   ARG A 319     -29.126  17.079   2.517  1.00 15.00      A    O  
ATOM   3083  N   GLN A 320     -27.403  18.502   2.222  1.00 15.00      A    N  
ATOM   3084  HN  GLN A 320     -26.954  19.317   2.539  1.00 15.00      A    H  
ATOM   3085  CA  GLN A 320     -26.864  17.796   1.072  1.00 15.00      A    C  
ATOM   3086  CB  GLN A 320     -25.690  18.576   0.473  1.00 15.00      A    C  
ATOM   3087  CG  GLN A 320     -26.055  19.977   0.003  1.00 15.00      A    C  
ATOM   3088  CD  GLN A 320     -24.843  20.799  -0.391  1.00 15.00      A    C  
ATOM   3089  OE1 GLN A 320     -24.232  21.467   0.439  1.00 15.00      A    O  
ATOM   3090  NE2 GLN A 320     -24.491  20.759  -1.667  1.00 15.00      A    N  
ATOM   3091 HE21 GLN A 320     -25.023  20.209  -2.276  1.00 15.00      A    H  
ATOM   3092 HE22 GLN A 320     -23.710  21.281  -1.947  1.00 15.00      A    H  
ATOM   3093  C   GLN A 320     -26.421  16.396   1.491  1.00 15.00      A    C  
ATOM   3094  O   GLN A 320     -26.594  15.427   0.755  1.00 15.00      A    O  
ATOM   3095  N   ARG A 321     -25.865  16.300   2.692  1.00 15.00      A    N  
ATOM   3096  HN  ARG A 321     -25.748  17.114   3.232  1.00 15.00      A    H  
ATOM   3097  CA  ARG A 321     -25.412  15.024   3.225  1.00 15.00      A    C  
ATOM   3098  CB  ARG A 321     -24.457  15.236   4.401  1.00 15.00      A    C  
ATOM   3099  CG  ARG A 321     -23.055  15.666   3.993  1.00 15.00      A    C  
ATOM   3100  CD  ARG A 321     -22.323  14.551   3.262  1.00 15.00      A    C  
ATOM   3101  NE  ARG A 321     -22.137  13.372   4.111  1.00 15.00      A    N  
ATOM   3102  HE  ARG A 321     -21.781  13.524   5.014  1.00 15.00      A    H  
ATOM   3103  CZ  ARG A 321     -22.421  12.124   3.732  1.00 15.00      A    C  
ATOM   3104  NH1 ARG A 321     -22.899  11.886   2.514  1.00 15.00      A    N  
ATOM   3105 HH11 ARG A 321     -23.123  10.912   2.219  1.00 15.00      A    H  
ATOM   3106 HH12 ARG A 321     -23.055  12.673   1.849  1.00 15.00      A    H  
ATOM   3107  NH2 ARG A 321     -22.231  11.117   4.575  1.00 15.00      A    N  
ATOM   3108 HH21 ARG A 321     -21.862  11.296   5.533  1.00 15.00      A    H  
ATOM   3109 HH22 ARG A 321     -22.452  10.141   4.285  1.00 15.00      A    H  
ATOM   3110  C   ARG A 321     -26.594  14.155   3.648  1.00 15.00      A    C  
ATOM   3111  O   ARG A 321     -26.545  12.933   3.531  1.00 15.00      A    O  
ATOM   3112  N   ARG A 322     -27.652  14.797   4.139  1.00 15.00      A    N  
ATOM   3113  HN  ARG A 322     -27.623  15.776   4.218  1.00 15.00      A    H  
ATOM   3114  CA  ARG A 322     -28.851  14.087   4.573  1.00 15.00      A    C  
ATOM   3115  CB  ARG A 322     -29.777  15.005   5.377  1.00 15.00      A    C  
ATOM   3116  CG  ARG A 322     -29.548  14.940   6.879  1.00 15.00      A    C  
ATOM   3117  CD  ARG A 322     -30.147  16.139   7.598  1.00 15.00      A    C  
ATOM   3118  NE  ARG A 322     -31.610  16.130   7.590  1.00 15.00      A    N  
ATOM   3119  HE  ARG A 322     -32.055  15.994   6.721  1.00 15.00      A    H  
ATOM   3120  CZ  ARG A 322     -32.361  16.303   8.680  1.00 15.00      A    C  
ATOM   3121  NH1 ARG A 322     -31.793  16.491   9.867  1.00 15.00      A    N  
ATOM   3122 HH11 ARG A 322     -30.752  16.500   9.961  1.00 15.00      A    H  
ATOM   3123 HH12 ARG A 322     -32.382  16.632  10.713  1.00 15.00      A    H  
ATOM   3124  NH2 ARG A 322     -33.683  16.281   8.584  1.00 15.00      A    N  
ATOM   3125 HH21 ARG A 322     -34.136  16.127   7.663  1.00 15.00      A    H  
ATOM   3126 HH22 ARG A 322     -34.273  16.422   9.431  1.00 15.00      A    H  
ATOM   3127  C   ARG A 322     -29.586  13.484   3.385  1.00 15.00      A    C  
ATOM   3128  O   ARG A 322     -29.929  12.303   3.398  1.00 15.00      A    O  
ATOM   3129  N   ALA A 323     -29.808  14.296   2.355  1.00 15.00      A    N  
ATOM   3130  HN  ALA A 323     -29.514  15.233   2.409  1.00 15.00      A    H  
ATOM   3131  CA  ALA A 323     -30.486  13.833   1.149  1.00 15.00      A    C  
ATOM   3132  CB  ALA A 323     -30.723  14.992   0.193  1.00 15.00      A    C  
ATOM   3133  C   ALA A 323     -29.666  12.738   0.478  1.00 15.00      A    C  
ATOM   3134  O   ALA A 323     -30.208  11.765  -0.041  1.00 15.00      A    O  
ATOM   3135  N   GLN A 324     -28.346  12.898   0.513  1.00 15.00      A    N  
ATOM   3136  HN  GLN A 324     -27.974  13.699   0.938  1.00 15.00      A    H  
ATOM   3137  CA  GLN A 324     -27.440  11.918  -0.071  1.00 15.00      A    C  
ATOM   3138  CB  GLN A 324     -25.991  12.400   0.049  1.00 15.00      A    C  
ATOM   3139  CG  GLN A 324     -24.979  11.492  -0.630  1.00 15.00      A    C  
ATOM   3140  CD  GLN A 324     -25.050  11.573  -2.141  1.00 15.00      A    C  
ATOM   3141  OE1 GLN A 324     -25.296  12.632  -2.709  1.00 15.00      A    O  
ATOM   3142  NE2 GLN A 324     -24.850  10.447  -2.801  1.00 15.00      A    N  
ATOM   3143 HE21 GLN A 324     -24.672   9.634  -2.288  1.00 15.00      A    H  
ATOM   3144 HE22 GLN A 324     -24.889  10.476  -3.778  1.00 15.00      A    H  
ATOM   3145  C   GLN A 324     -27.595  10.579   0.642  1.00 15.00      A    C  
ATOM   3146  O   GLN A 324     -27.504   9.515   0.027  1.00 15.00      A    O  
ATOM   3147  N   LEU A 325     -27.835  10.649   1.945  1.00 15.00      A    N  
ATOM   3148  HN  LEU A 325     -27.906  11.531   2.367  1.00 15.00      A    H  
ATOM   3149  CA  LEU A 325     -28.010   9.461   2.761  1.00 15.00      A    C  
ATOM   3150  CB  LEU A 325     -27.896   9.811   4.246  1.00 15.00      A    C  
ATOM   3151  CG  LEU A 325     -26.665   9.269   4.977  1.00 15.00      A    C  
ATOM   3152  CD1 LEU A 325     -25.384   9.704   4.283  1.00 15.00      A    C  
ATOM   3153  CD2 LEU A 325     -26.668   9.722   6.427  1.00 15.00      A    C  
ATOM   3154  C   LEU A 325     -29.351   8.799   2.475  1.00 15.00      A    C  
ATOM   3155  O   LEU A 325     -29.421   7.583   2.304  1.00 15.00      A    O  
ATOM   3156  N   VAL A 326     -30.411   9.603   2.414  1.00 15.00      A    N  
ATOM   3157  HN  VAL A 326     -30.289  10.571   2.548  1.00 15.00      A    H  
ATOM   3158  CA  VAL A 326     -31.749   9.083   2.140  1.00 15.00      A    C  
ATOM   3159  CB  VAL A 326     -32.825  10.192   2.171  1.00 15.00      A    C  
ATOM   3160  CG1 VAL A 326     -34.207   9.610   1.909  1.00 15.00      A    C  
ATOM   3161  CG2 VAL A 326     -32.804  10.923   3.504  1.00 15.00      A    C  
ATOM   3162  C   VAL A 326     -31.769   8.377   0.788  1.00 15.00      A    C  
ATOM   3163  O   VAL A 326     -32.251   7.247   0.672  1.00 15.00      A    O  
ATOM   3164  N   ALA A 327     -31.217   9.041  -0.222  1.00 15.00      A    N  
ATOM   3165  HN  ALA A 327     -30.873   9.951  -0.064  1.00 15.00      A    H  
ATOM   3166  CA  ALA A 327     -31.144   8.483  -1.563  1.00 15.00      A    C  
ATOM   3167  CB  ALA A 327     -30.501   9.480  -2.515  1.00 15.00      A    C  
ATOM   3168  C   ALA A 327     -30.362   7.175  -1.554  1.00 15.00      A    C  
ATOM   3169  O   ALA A 327     -30.712   6.226  -2.254  1.00 15.00      A    O  
ATOM   3170  N   GLN A 328     -29.313   7.124  -0.739  1.00 15.00      A    N  
ATOM   3171  HN  GLN A 328     -29.091   7.912  -0.196  1.00 15.00      A    H  
ATOM   3172  CA  GLN A 328     -28.487   5.929  -0.628  1.00 15.00      A    C  
ATOM   3173  CB  GLN A 328     -27.214   6.215   0.171  1.00 15.00      A    C  
ATOM   3174  CG  GLN A 328     -26.033   6.603  -0.702  1.00 15.00      A    C  
ATOM   3175  CD  GLN A 328     -24.826   7.083   0.082  1.00 15.00      A    C  
ATOM   3176  OE1 GLN A 328     -24.947   7.740   1.117  1.00 15.00      A    O  
ATOM   3177  NE2 GLN A 328     -23.644   6.749  -0.409  1.00 15.00      A    N  
ATOM   3178 HE21 GLN A 328     -23.618   6.217  -1.231  1.00 15.00      A    H  
ATOM   3179 HE22 GLN A 328     -22.847   7.046   0.070  1.00 15.00      A    H  
ATOM   3180  C   GLN A 328     -29.278   4.775  -0.021  1.00 15.00      A    C  
ATOM   3181  O   GLN A 328     -29.201   3.641  -0.494  1.00 15.00      A    O  
ATOM   3182  N   ILE A 329     -30.047   5.075   1.022  1.00 15.00      A    N  
ATOM   3183  HN  ILE A 329     -30.048   5.997   1.365  1.00 15.00      A    H  
ATOM   3184  CA  ILE A 329     -30.879   4.071   1.676  1.00 15.00      A    C  
ATOM   3185  CB  ILE A 329     -31.580   4.640   2.931  1.00 15.00      A    C  
ATOM   3186  CG1 ILE A 329     -30.552   5.179   3.925  1.00 15.00      A    C  
ATOM   3187  CG2 ILE A 329     -32.451   3.581   3.592  1.00 15.00      A    C  
ATOM   3188  CD1 ILE A 329     -31.163   5.944   5.077  1.00 15.00      A    C  
ATOM   3189  C   ILE A 329     -31.944   3.593   0.698  1.00 15.00      A    C  
ATOM   3190  O   ILE A 329     -32.295   2.413   0.663  1.00 15.00      A    O  
ATOM   3191  N   CYS A 330     -32.447   4.528  -0.099  1.00 15.00      A    N  
ATOM   3192  HN  CYS A 330     -32.122   5.453  -0.015  1.00 15.00      A    H  
ATOM   3193  CA  CYS A 330     -33.459   4.226  -1.091  1.00 15.00      A    C  
ATOM   3194  CB  CYS A 330     -33.948   5.523  -1.743  1.00 15.00      A    C  
ATOM   3195  SG  CYS A 330     -35.439   5.347  -2.748  1.00 15.00      A    S  
ATOM   3196  HG  CYS A 330     -35.223   5.941  -3.913  1.00 15.00      A    H  
ATOM   3197  C   CYS A 330     -32.877   3.296  -2.146  1.00 15.00      A    C  
ATOM   3198  O   CYS A 330     -33.499   2.303  -2.522  1.00 15.00      A    O  
ATOM   3199  N   ASP A 331     -31.668   3.616  -2.597  1.00 15.00      A    N  
ATOM   3200  HN  ASP A 331     -31.225   4.424  -2.248  1.00 15.00      A    H  
ATOM   3201  CA  ASP A 331     -30.986   2.814  -3.609  1.00 15.00      A    C  
ATOM   3202  CB  ASP A 331     -29.634   3.422  -3.978  1.00 15.00      A    C  
ATOM   3203  CG  ASP A 331     -28.988   2.710  -5.150  1.00 15.00      A    C  
ATOM   3204  OD1 ASP A 331     -28.294   1.706  -4.923  1.00 15.00      A    O  
ATOM   3205  OD2 ASP A 331     -29.175   3.155  -6.295  1.00 15.00      A    O  
ATOM   3206  C   ASP A 331     -30.824   1.362  -3.163  1.00 15.00      A    C  
ATOM   3207  O   ASP A 331     -31.279   0.445  -3.849  1.00 15.00      A    O  
ATOM   3208  N   GLU A 332     -30.204   1.148  -2.000  1.00 15.00      A    N  
ATOM   3209  HN  GLU A 332     -29.854   1.913  -1.489  1.00 15.00      A    H  
ATOM   3210  CA  GLU A 332     -30.013  -0.211  -1.489  1.00 15.00      A    C  
ATOM   3211  CB  GLU A 332     -29.117  -0.240  -0.244  1.00 15.00      A    C  
ATOM   3212  CG  GLU A 332     -29.331  -1.442   0.677  1.00 15.00      A    C  
ATOM   3213  CD  GLU A 332     -28.801  -2.773   0.138  1.00 15.00      A    C  
ATOM   3214  OE1 GLU A 332     -28.354  -2.838  -1.027  1.00 15.00      A    O  
ATOM   3215  OE2 GLU A 332     -28.858  -3.777   0.886  1.00 15.00      A    O  
ATOM   3216  C   GLU A 332     -31.354  -0.895  -1.232  1.00 15.00      A    C  
ATOM   3217  O   GLU A 332     -31.488  -2.107  -1.407  1.00 15.00      A    O  
ATOM   3218  N   ALA A 333     -32.359  -0.115  -0.831  1.00 15.00      A    N  
ATOM   3219  HN  ALA A 333     -32.201   0.849  -0.700  1.00 15.00      A    H  
ATOM   3220  CA  ALA A 333     -33.687  -0.667  -0.587  1.00 15.00      A    C  
ATOM   3221  CB  ALA A 333     -34.641   0.408  -0.093  1.00 15.00      A    C  
ATOM   3222  C   ALA A 333     -34.214  -1.302  -1.868  1.00 15.00      A    C  
ATOM   3223  O   ALA A 333     -34.846  -2.363  -1.844  1.00 15.00      A    O  
ATOM   3224  N   LEU A 334     -33.917  -0.650  -2.987  1.00 15.00      A    N  
ATOM   3225  HN  LEU A 334     -33.401   0.187  -2.926  1.00 15.00      A    H  
ATOM   3226  CA  LEU A 334     -34.324  -1.133  -4.296  1.00 15.00      A    C  
ATOM   3227  CB  LEU A 334     -34.176  -0.028  -5.344  1.00 15.00      A    C  
ATOM   3228  CG  LEU A 334     -35.290   1.018  -5.384  1.00 15.00      A    C  
ATOM   3229  CD1 LEU A 334     -34.853   2.230  -6.189  1.00 15.00      A    C  
ATOM   3230  CD2 LEU A 334     -36.561   0.419  -5.970  1.00 15.00      A    C  
ATOM   3231  C   LEU A 334     -33.494  -2.348  -4.693  1.00 15.00      A    C  
ATOM   3232  O   LEU A 334     -34.019  -3.318  -5.240  1.00 15.00      A    O  
ATOM   3233  N   GLN A 335     -32.197  -2.294  -4.406  1.00 15.00      A    N  
ATOM   3234  HN  GLN A 335     -31.833  -1.484  -3.980  1.00 15.00      A    H  
ATOM   3235  CA  GLN A 335     -31.297  -3.396  -4.721  1.00 15.00      A    C  
ATOM   3236  CB  GLN A 335     -29.843  -3.016  -4.431  1.00 15.00      A    C  
ATOM   3237  CG  GLN A 335     -29.352  -1.822  -5.231  1.00 15.00      A    C  
ATOM   3238  CD  GLN A 335     -27.850  -1.829  -5.435  1.00 15.00      A    C  
ATOM   3239  OE1 GLN A 335     -27.218  -2.885  -5.525  1.00 15.00      A    O  
ATOM   3240  NE2 GLN A 335     -27.264  -0.656  -5.504  1.00 15.00      A    N  
ATOM   3241 HE21 GLN A 335     -27.826   0.163  -5.414  1.00 15.00      A    H  
ATOM   3242 HE22 GLN A 335     -26.305  -0.634  -5.646  1.00 15.00      A    H  
ATOM   3243  C   GLN A 335     -31.692  -4.646  -3.943  1.00 15.00      A    C  
ATOM   3244  O   GLN A 335     -31.656  -5.757  -4.474  1.00 15.00      A    O  
ATOM   3245  N   TYR A 336     -32.068  -4.451  -2.683  1.00 15.00      A    N  
ATOM   3246  HN  TYR A 336     -32.036  -3.538  -2.312  1.00 15.00      A    H  
ATOM   3247  CA  TYR A 336     -32.500  -5.546  -1.828  1.00 15.00      A    C  
ATOM   3248  CB  TYR A 336     -32.834  -5.031  -0.418  1.00 15.00      A    C  
ATOM   3249  CG  TYR A 336     -33.400  -6.089   0.507  1.00 15.00      A    C  
ATOM   3250  CD1 TYR A 336     -32.619  -7.155   0.936  1.00 15.00      A    C  
ATOM   3251  CD2 TYR A 336     -34.722  -6.032   0.936  1.00 15.00      A    C  
ATOM   3252  CE1 TYR A 336     -33.137  -8.133   1.763  1.00 15.00      A    C  
ATOM   3253  CE2 TYR A 336     -35.245  -7.004   1.767  1.00 15.00      A    C  
ATOM   3254  CZ  TYR A 336     -34.449  -8.052   2.175  1.00 15.00      A    C  
ATOM   3255  OH  TYR A 336     -34.970  -9.032   2.987  1.00 15.00      A    O  
ATOM   3256  HH  TYR A 336     -35.705  -9.460   2.537  1.00 15.00      A    H  
ATOM   3257  C   TYR A 336     -33.716  -6.228  -2.445  1.00 15.00      A    C  
ATOM   3258  O   TYR A 336     -33.810  -7.455  -2.468  1.00 15.00      A    O  
ATOM   3259  N   ALA A 337     -34.632  -5.415  -2.960  1.00 15.00      A    N  
ATOM   3260  HN  ALA A 337     -34.488  -4.446  -2.909  1.00 15.00      A    H  
ATOM   3261  CA  ALA A 337     -35.841  -5.917  -3.592  1.00 15.00      A    C  
ATOM   3262  CB  ALA A 337     -36.801  -4.772  -3.881  1.00 15.00      A    C  
ATOM   3263  C   ALA A 337     -35.508  -6.667  -4.874  1.00 15.00      A    C  
ATOM   3264  O   ALA A 337     -35.955  -7.794  -5.076  1.00 15.00      A    O  
ATOM   3265  N   ALA A 338     -34.698  -6.046  -5.724  1.00 15.00      A    N  
ATOM   3266  HN  ALA A 338     -34.354  -5.153  -5.493  1.00 15.00      A    H  
ATOM   3267  CA  ALA A 338     -34.307  -6.647  -6.992  1.00 15.00      A    C  
ATOM   3268  CB  ALA A 338     -33.424  -5.698  -7.787  1.00 15.00      A    C  
ATOM   3269  C   ALA A 338     -33.611  -7.988  -6.786  1.00 15.00      A    C  
ATOM   3270  O   ALA A 338     -33.992  -8.992  -7.381  1.00 15.00      A    O  
ATOM   3271  N   ARG A 339     -32.620  -8.020  -5.907  1.00 15.00      A    N  
ATOM   3272  HN  ARG A 339     -32.373  -7.200  -5.420  1.00 15.00      A    H  
ATOM   3273  CA  ARG A 339     -31.891  -9.257  -5.661  1.00 15.00      A    C  
ATOM   3274  CB  ARG A 339     -30.529  -9.002  -5.010  1.00 15.00      A    C  
ATOM   3275  CG  ARG A 339     -30.592  -8.606  -3.551  1.00 15.00      A    C  
ATOM   3276  CD  ARG A 339     -29.226  -8.189  -3.046  1.00 15.00      A    C  
ATOM   3277  NE  ARG A 339     -29.289  -7.750  -1.661  1.00 15.00      A    N  
ATOM   3278  HE  ARG A 339     -29.516  -8.427  -0.989  1.00 15.00      A    H  
ATOM   3279  CZ  ARG A 339     -29.058  -6.499  -1.261  1.00 15.00      A    C  
ATOM   3280  NH1 ARG A 339     -28.744  -5.551  -2.141  1.00 15.00      A    N  
ATOM   3281 HH11 ARG A 339     -28.673  -5.775  -3.153  1.00 15.00      A    H  
ATOM   3282 HH12 ARG A 339     -28.558  -4.566  -1.812  1.00 15.00      A    H  
ATOM   3283  NH2 ARG A 339     -29.152  -6.196   0.022  1.00 15.00      A    N  
ATOM   3284 HH21 ARG A 339     -29.396  -6.925   0.717  1.00 15.00      A    H  
ATOM   3285 HH22 ARG A 339     -28.975  -5.204   0.346  1.00 15.00      A    H  
ATOM   3286  C   ARG A 339     -32.712 -10.289  -4.882  1.00 15.00      A    C  
ATOM   3287  O   ARG A 339     -32.270 -11.411  -4.684  1.00 15.00      A    O  
ATOM   3288  N   LEU A 340     -33.903  -9.914  -4.440  1.00 15.00      A    N  
ATOM   3289  HN  LEU A 340     -34.212  -8.995  -4.604  1.00 15.00      A    H  
ATOM   3290  CA  LEU A 340     -34.760 -10.843  -3.705  1.00 15.00      A    C  
ATOM   3291  CB  LEU A 340     -35.418 -10.145  -2.510  1.00 15.00      A    C  
ATOM   3292  CG  LEU A 340     -36.238 -11.030  -1.564  1.00 15.00      A    C  
ATOM   3293  CD1 LEU A 340     -35.425 -12.231  -1.107  1.00 15.00      A    C  
ATOM   3294  CD2 LEU A 340     -36.717 -10.229  -0.364  1.00 15.00      A    C  
ATOM   3295  C   LEU A 340     -35.826 -11.430  -4.624  1.00 15.00      A    C  
ATOM   3296  O   LEU A 340     -36.216 -12.585  -4.489  1.00 15.00      A    O  
ATOM   3297  N   ARG A 341     -36.248 -10.631  -5.592  1.00 15.00      A    N  
ATOM   3298  HN  ARG A 341     -35.844  -9.743  -5.680  1.00 15.00      A    H  
ATOM   3299  CA  ARG A 341     -37.282 -11.028  -6.538  1.00 15.00      A    C  
ATOM   3300  CB  ARG A 341     -37.922  -9.775  -7.136  1.00 15.00      A    C  
ATOM   3301  CG  ARG A 341     -36.973  -8.963  -8.005  1.00 15.00      A    C  
ATOM   3302  CD  ARG A 341     -37.689  -7.882  -8.790  1.00 15.00      A    C  
ATOM   3303  NE  ARG A 341     -36.987  -7.581 -10.034  1.00 15.00      A    N  
ATOM   3304  HE  ARG A 341     -36.089  -7.987 -10.158  1.00 15.00      A    H  
ATOM   3305  CZ  ARG A 341     -37.477  -6.830 -11.013  1.00 15.00      A    C  
ATOM   3306  NH1 ARG A 341     -38.693  -6.296 -10.913  1.00 15.00      A    N  
ATOM   3307 HH11 ARG A 341     -39.286  -6.472 -10.056  1.00 15.00      A    H  
ATOM   3308 HH12 ARG A 341     -39.071  -5.707 -11.678  1.00 15.00      A    H  
ATOM   3309  NH2 ARG A 341     -36.749  -6.636 -12.111  1.00 15.00      A    N  
ATOM   3310 HH21 ARG A 341     -35.794  -7.086 -12.190  1.00 15.00      A    H  
ATOM   3311 HH22 ARG A 341     -37.111  -6.054 -12.890  1.00 15.00      A    H  
ATOM   3312  C   ARG A 341     -36.704 -11.868  -7.668  1.00 15.00      A    C  
ATOM   3313  O   ARG A 341     -37.432 -12.561  -8.382  1.00 15.00      A    O  
ATOM   3314  N   GLU A 342     -35.396 -11.799  -7.827  1.00 15.00      A    N  
ATOM   3315  HN  GLU A 342     -34.871 -11.229  -7.229  1.00 15.00      A    H  
ATOM   3316  CA  GLU A 342     -34.733 -12.525  -8.895  1.00 15.00      A    C  
ATOM   3317  CB  GLU A 342     -33.955 -11.547  -9.782  1.00 15.00      A    C  
ATOM   3318  CG  GLU A 342     -34.859 -10.563 -10.520  1.00 15.00      A    C  
ATOM   3319  CD  GLU A 342     -34.149  -9.307 -10.992  1.00 15.00      A    C  
ATOM   3320  OE1 GLU A 342     -34.830  -8.410 -11.530  1.00 15.00      A    O  
ATOM   3321  OE2 GLU A 342     -32.926  -9.205 -10.816  1.00 15.00      A    O  
ATOM   3322  C   GLU A 342     -33.856 -13.682  -8.403  1.00 15.00      A    C  
ATOM   3323  O   GLU A 342     -33.681 -14.671  -9.115  1.00 15.00      A    O  
ATOM   3324  N   LEU A 343     -33.323 -13.575  -7.187  1.00 15.00      A    N  
ATOM   3325  HN  LEU A 343     -33.495 -12.772  -6.656  1.00 15.00      A    H  
ATOM   3326  CA  LEU A 343     -32.453 -14.622  -6.642  1.00 15.00      A    C  
ATOM   3327  CB  LEU A 343     -31.339 -14.016  -5.790  1.00 15.00      A    C  
ATOM   3328  CG  LEU A 343     -29.998 -13.778  -6.484  1.00 15.00      A    C  
ATOM   3329  CD1 LEU A 343     -29.207 -15.075  -6.576  1.00 15.00      A    C  
ATOM   3330  CD2 LEU A 343     -29.202 -12.715  -5.744  1.00 15.00      A    C  
ATOM   3331  C   LEU A 343     -33.176 -15.703  -5.831  1.00 15.00      A    C  
ATOM   3332  O   LEU A 343     -32.741 -16.854  -5.819  1.00 15.00      A    O  
ATOM   3333  N   GLU A 344     -34.259 -15.356  -5.147  1.00 15.00      A    N  
ATOM   3334  HN  GLU A 344     -34.604 -14.441  -5.204  1.00 15.00      A    H  
ATOM   3335  CA  GLU A 344     -34.958 -16.341  -4.328  1.00 15.00      A    C  
ATOM   3336  CB  GLU A 344     -34.661 -16.128  -2.839  1.00 15.00      A    C  
ATOM   3337  CG  GLU A 344     -35.195 -17.228  -1.931  1.00 15.00      A    C  
ATOM   3338  CD  GLU A 344     -35.159 -16.851  -0.463  1.00 15.00      A    C  
ATOM   3339  OE1 GLU A 344     -34.238 -17.297   0.244  1.00 15.00      A    O  
ATOM   3340  OE2 GLU A 344     -36.055 -16.106  -0.021  1.00 15.00      A    O  
ATOM   3341  C   GLU A 344     -36.461 -16.329  -4.566  1.00 15.00      A    C  
ATOM   3342  O   GLU A 344     -37.133 -15.335  -4.303  1.00 15.00      A    O  
ATOM   3343  N   PRO A 345     -37.009 -17.444  -5.061  1.00 15.00      A    N  
ATOM   3344  CA  PRO A 345     -38.435 -17.576  -5.312  1.00 15.00      A    C  
ATOM   3345  CB  PRO A 345     -38.476 -18.586  -6.463  1.00 15.00      A    C  
ATOM   3346  CG  PRO A 345     -37.232 -19.409  -6.328  1.00 15.00      A    C  
ATOM   3347  CD  PRO A 345     -36.277 -18.665  -5.427  1.00 15.00      A    C  
ATOM   3348  C   PRO A 345     -39.150 -18.139  -4.081  1.00 15.00      A    C  
ATOM   3349  O   PRO A 345     -40.194 -18.779  -4.192  1.00 15.00      A    O  
ATOM   3350  N   GLY A 346     -38.579 -17.875  -2.907  1.00 15.00      A    N  
ATOM   3351  HN  GLY A 346     -37.763 -17.329  -2.890  1.00 15.00      A    H  
ATOM   3352  CA  GLY A 346     -39.135 -18.371  -1.657  1.00 15.00      A    C  
ATOM   3353  C   GLY A 346     -40.466 -17.751  -1.276  1.00 15.00      A    C  
ATOM   3354  O   GLY A 346     -41.241 -18.355  -0.535  1.00 15.00      A    O  
ATOM   3355  N   TRP A 347     -40.745 -16.559  -1.789  1.00 15.00      A    N  
ATOM   3356  HN  TRP A 347     -40.093 -16.128  -2.375  1.00 15.00      A    H  
ATOM   3357  CA  TRP A 347     -41.995 -15.864  -1.484  1.00 15.00      A    C  
ATOM   3358  CB  TRP A 347     -42.002 -14.465  -2.098  1.00 15.00      A    C  
ATOM   3359  CG  TRP A 347     -42.612 -13.427  -1.203  1.00 15.00      A    C  
ATOM   3360  CD1 TRP A 347     -43.938 -13.259  -0.924  1.00 15.00      A    C  
ATOM   3361  CD2 TRP A 347     -41.919 -12.415  -0.468  1.00 15.00      A    C  
ATOM   3362  NE1 TRP A 347     -44.113 -12.203  -0.065  1.00 15.00      A    N  
ATOM   3363  HE1 TRP A 347     -44.974 -11.888   0.282  1.00 15.00      A    H  
ATOM   3364  CE2 TRP A 347     -42.889 -11.668   0.232  1.00 15.00      A    C  
ATOM   3365  CE3 TRP A 347     -40.573 -12.069  -0.332  1.00 15.00      A    C  
ATOM   3366  CZ2 TRP A 347     -42.554 -10.592   1.050  1.00 15.00      A    C  
ATOM   3367  CZ3 TRP A 347     -40.243 -11.003   0.482  1.00 15.00      A    C  
ATOM   3368  CH2 TRP A 347     -41.228 -10.278   1.164  1.00 15.00      A    C  
ATOM   3369  C   TRP A 347     -43.229 -16.647  -1.945  1.00 15.00      A    C  
ATOM   3370  O   TRP A 347     -44.330 -16.448  -1.432  1.00 15.00      A    O  
ATOM   3371  N   SER A 348     -43.045 -17.541  -2.905  1.00 15.00      A    N  
ATOM   3372  HN  SER A 348     -42.148 -17.673  -3.274  1.00 15.00      A    H  
ATOM   3373  CA  SER A 348     -44.150 -18.334  -3.426  1.00 15.00      A    C  
ATOM   3374  CB  SER A 348     -44.257 -18.129  -4.938  1.00 15.00      A    C  
ATOM   3375  OG  SER A 348     -42.966 -18.096  -5.526  1.00 15.00      A    O  
ATOM   3376  HG  SER A 348     -42.648 -18.997  -5.642  1.00 15.00      A    H  
ATOM   3377  C   SER A 348     -43.967 -19.815  -3.109  1.00 15.00      A    C  
ATOM   3378  O   SER A 348     -44.550 -20.675  -3.766  1.00 15.00      A    O  
ATOM   3379  N   ALA A 349     -43.156 -20.107  -2.098  1.00 15.00      A    N  
ATOM   3380  HN  ALA A 349     -42.724 -19.375  -1.603  1.00 15.00      A    H  
ATOM   3381  CA  ALA A 349     -42.892 -21.486  -1.708  1.00 15.00      A    C  
ATOM   3382  CB  ALA A 349     -41.562 -21.592  -0.980  1.00 15.00      A    C  
ATOM   3383  C   ALA A 349     -44.020 -22.059  -0.854  1.00 15.00      A    C  
ATOM   3384  O   ALA A 349     -44.602 -23.092  -1.183  1.00 15.00      A    O  
ATOM   3385  N   THR A 350     -44.331 -21.387   0.242  1.00 15.00      A    N  
ATOM   3386  HN  THR A 350     -43.848 -20.565   0.457  1.00 15.00      A    H  
ATOM   3387  CA  THR A 350     -45.375 -21.847   1.139  1.00 15.00      A    C  
ATOM   3388  CB  THR A 350     -44.768 -22.363   2.459  1.00 15.00      A    C  
ATOM   3389  OG1 THR A 350     -43.558 -21.647   2.744  1.00 15.00      A    O  
ATOM   3390  HG1 THR A 350     -43.766 -20.721   2.911  1.00 15.00      A    H  
ATOM   3391  CG2 THR A 350     -44.445 -23.845   2.352  1.00 15.00      A    C  
ATOM   3392  C   THR A 350     -46.376 -20.739   1.443  1.00 15.00      A    C  
ATOM   3393  O   THR A 350     -45.985 -19.614   1.754  1.00 15.00      A    O  
ATOM   3394  N   PRO A 351     -47.679 -21.039   1.337  1.00 15.00      A    N  
ATOM   3395  CA  PRO A 351     -48.739 -20.073   1.619  1.00 15.00      A    C  
ATOM   3396  CB  PRO A 351     -49.997 -20.719   1.010  1.00 15.00      A    C  
ATOM   3397  CG  PRO A 351     -49.527 -21.947   0.295  1.00 15.00      A    C  
ATOM   3398  CD  PRO A 351     -48.226 -22.336   0.931  1.00 15.00      A    C  
ATOM   3399  C   PRO A 351     -48.926 -19.890   3.123  1.00 15.00      A    C  
ATOM   3400  O   PRO A 351     -48.584 -20.773   3.912  1.00 15.00      A    O  
ATOM   3401  N   GLY A 352     -49.476 -18.752   3.515  1.00 15.00      A    N  
ATOM   3402  HN  GLY A 352     -49.746 -18.089   2.846  1.00 15.00      A    H  
ATOM   3403  CA  GLY A 352     -49.688 -18.486   4.920  1.00 15.00      A    C  
ATOM   3404  C   GLY A 352     -50.918 -17.641   5.172  1.00 15.00      A    C  
ATOM   3405  O   GLY A 352     -51.588 -17.216   4.234  1.00 15.00      A    O  
ATOM   3406  N   CYS A 353     -51.206 -17.399   6.443  1.00 15.00      A    N  
ATOM   3407  HN  CYS A 353     -50.630 -17.776   7.138  1.00 15.00      A    H  
ATOM   3408  CA  CYS A 353     -52.364 -16.603   6.836  1.00 15.00      A    C  
ATOM   3409  CB  CYS A 353     -52.927 -17.133   8.159  1.00 15.00      A    C  
ATOM   3410  SG  CYS A 353     -54.564 -16.507   8.597  1.00 15.00      A    S  
ATOM   3411  HG  CYS A 353     -55.123 -16.023   7.496  1.00 15.00      A    H  
ATOM   3412  C   CYS A 353     -51.991 -15.126   6.972  1.00 15.00      A    C  
ATOM   3413  O   CYS A 353     -52.856 -14.266   7.117  1.00 15.00      A    O  
ATOM   3414  N   GLN A 354     -50.693 -14.848   6.930  1.00 15.00      A    N  
ATOM   3415  HN  GLN A 354     -50.057 -15.580   6.814  1.00 15.00      A    H  
ATOM   3416  CA  GLN A 354     -50.179 -13.489   7.047  1.00 15.00      A    C  
ATOM   3417  CB  GLN A 354     -50.108 -13.095   8.528  1.00 15.00      A    C  
ATOM   3418  CG  GLN A 354     -50.215 -11.602   8.798  1.00 15.00      A    C  
ATOM   3419  CD  GLN A 354     -51.647 -11.107   8.770  1.00 15.00      A    C  
ATOM   3420  OE1 GLN A 354     -52.147 -10.685   7.733  1.00 15.00      A    O  
ATOM   3421  NE2 GLN A 354     -52.314 -11.149   9.914  1.00 15.00      A    N  
ATOM   3422 HE21 GLN A 354     -51.857 -11.488  10.705  1.00 15.00      A    H  
ATOM   3423 HE22 GLN A 354     -53.244 -10.844   9.913  1.00 15.00      A    H  
ATOM   3424  C   GLN A 354     -48.777 -13.444   6.449  1.00 15.00      A    C  
ATOM   3425  O   GLN A 354     -47.825 -13.912   7.074  1.00 15.00      A    O  
ATOM   3426  N   LEU A 355     -48.647 -12.904   5.241  1.00 15.00      A    N  
ATOM   3427  HN  LEU A 355     -49.440 -12.555   4.778  1.00 15.00      A    H  
ATOM   3428  CA  LEU A 355     -47.344 -12.842   4.584  1.00 15.00      A    C  
ATOM   3429  CB  LEU A 355     -47.275 -13.864   3.444  1.00 15.00      A    C  
ATOM   3430  CG  LEU A 355     -46.311 -15.035   3.644  1.00 15.00      A    C  
ATOM   3431  CD1 LEU A 355     -46.966 -16.133   4.466  1.00 15.00      A    C  
ATOM   3432  CD2 LEU A 355     -45.834 -15.575   2.305  1.00 15.00      A    C  
ATOM   3433  C   LEU A 355     -47.010 -11.455   4.042  1.00 15.00      A    C  
ATOM   3434  O   LEU A 355     -46.115 -11.322   3.208  1.00 15.00      A    O  
ATOM   3435  N   HIS A 356     -47.710 -10.423   4.520  1.00 15.00      A    N  
ATOM   3436  HN  HIS A 356     -48.401 -10.586   5.193  1.00 15.00      A    H  
ATOM   3437  CA  HIS A 356     -47.472  -9.050   4.050  1.00 15.00      A    C  
ATOM   3438  CB  HIS A 356     -46.049  -8.585   4.396  1.00 15.00      A    C  
ATOM   3439  CG  HIS A 356     -45.973  -7.404   5.315  1.00 15.00      A    C  
ATOM   3440  ND1 HIS A 356     -46.170  -6.105   4.899  1.00 15.00      A    N  
ATOM   3441  HD1 HIS A 356     -46.364  -5.813   3.968  1.00 15.00      A    H  
ATOM   3442  CD2 HIS A 356     -45.701  -7.332   6.640  1.00 15.00      A    C  
ATOM   3443  CE1 HIS A 356     -46.012  -5.287   5.921  1.00 15.00      A    C  
ATOM   3444  NE2 HIS A 356     -45.728  -6.007   6.989  1.00 15.00      A    N  
ATOM   3445  HE2 HIS A 356     -45.497  -5.643   7.870  1.00 15.00      A    H  
ATOM   3446  C   HIS A 356     -47.690  -8.979   2.538  1.00 15.00      A    C  
ATOM   3447  O   HIS A 356     -46.870  -8.435   1.795  1.00 15.00      A    O  
ATOM   3448  N   ASP A 357     -48.814  -9.527   2.102  1.00 15.00      A    N  
ATOM   3449  HN  ASP A 357     -49.443  -9.911   2.759  1.00 15.00      A    H  
ATOM   3450  CA  ASP A 357     -49.175  -9.577   0.688  1.00 15.00      A    C  
ATOM   3451  CB  ASP A 357     -50.336 -10.555   0.476  1.00 15.00      A    C  
ATOM   3452  CG  ASP A 357     -51.461 -10.342   1.472  1.00 15.00      A    C  
ATOM   3453  OD1 ASP A 357     -51.222 -10.549   2.686  1.00 15.00      A    O  
ATOM   3454  OD2 ASP A 357     -52.574  -9.970   1.046  1.00 15.00      A    O  
ATOM   3455  C   ASP A 357     -49.551  -8.209   0.141  1.00 15.00      A    C  
ATOM   3456  O   ASP A 357     -49.656  -8.034  -1.073  1.00 15.00      A    O  
ATOM   3457  N   ALA A 358     -49.731  -7.242   1.039  1.00 15.00      A    N  
ATOM   3458  HN  ALA A 358     -49.621  -7.453   1.986  1.00 15.00      A    H  
ATOM   3459  CA  ALA A 358     -50.098  -5.878   0.655  1.00 15.00      A    C  
ATOM   3460  CB  ALA A 358     -50.640  -5.117   1.854  1.00 15.00      A    C  
ATOM   3461  C   ALA A 358     -48.919  -5.128   0.034  1.00 15.00      A    C  
ATOM   3462  O   ALA A 358     -49.016  -3.939  -0.275  1.00 15.00      A    O  
ATOM   3463  N   GLU A 359     -47.801  -5.826  -0.118  1.00 15.00      A    N  
ATOM   3464  HN  GLU A 359     -47.781  -6.753   0.190  1.00 15.00      A    H  
ATOM   3465  CA  GLU A 359     -46.604  -5.248  -0.712  1.00 15.00      A    C  
ATOM   3466  CB  GLU A 359     -45.353  -5.765   0.003  1.00 15.00      A    C  
ATOM   3467  CG  GLU A 359     -44.807  -4.828   1.066  1.00 15.00      A    C  
ATOM   3468  CD  GLU A 359     -45.884  -4.224   1.934  1.00 15.00      A    C  
ATOM   3469  OE1 GLU A 359     -46.010  -2.985   1.939  1.00 15.00      A    O  
ATOM   3470  OE2 GLU A 359     -46.608  -4.980   2.619  1.00 15.00      A    O  
ATOM   3471  C   GLU A 359     -46.533  -5.586  -2.199  1.00 15.00      A    C  
ATOM   3472  O   GLU A 359     -46.474  -4.695  -3.040  1.00 15.00      A    O  
ATOM   3473  N   GLN A 360     -46.492  -6.890  -2.502  1.00 15.00      A    N  
ATOM   3474  HN  GLN A 360     -46.497  -7.536  -1.766  1.00 15.00      A    H  
ATOM   3475  CA  GLN A 360     -46.448  -7.399  -3.884  1.00 15.00      A    C  
ATOM   3476  CB  GLN A 360     -47.629  -6.887  -4.720  1.00 15.00      A    C  
ATOM   3477  CG  GLN A 360     -48.976  -7.481  -4.336  1.00 15.00      A    C  
ATOM   3478  CD  GLN A 360     -50.089  -6.449  -4.339  1.00 15.00      A    C  
ATOM   3479  OE1 GLN A 360     -50.328  -5.782  -3.339  1.00 15.00      A    O  
ATOM   3480  NE2 GLN A 360     -50.778  -6.304  -5.464  1.00 15.00      A    N  
ATOM   3481 HE21 GLN A 360     -50.542  -6.861  -6.228  1.00 15.00      A    H  
ATOM   3482 HE22 GLN A 360     -51.494  -5.631  -5.482  1.00 15.00      A    H  
ATOM   3483  C   GLN A 360     -45.118  -7.153  -4.609  1.00 15.00      A    C  
ATOM   3484  O   GLN A 360     -44.787  -7.871  -5.551  1.00 15.00      A    O  
ATOM   3485  N   LEU A 361     -44.371  -6.155  -4.155  1.00 15.00      A    N  
ATOM   3486  HN  LEU A 361     -44.706  -5.632  -3.397  1.00 15.00      A    H  
ATOM   3487  CA  LEU A 361     -43.091  -5.775  -4.756  1.00 15.00      A    C  
ATOM   3488  CB  LEU A 361     -42.531  -4.548  -4.026  1.00 15.00      A    C  
ATOM   3489  CG  LEU A 361     -41.043  -4.225  -4.209  1.00 15.00      A    C  
ATOM   3490  CD1 LEU A 361     -40.646  -3.081  -3.290  1.00 15.00      A    C  
ATOM   3491  CD2 LEU A 361     -40.734  -3.873  -5.658  1.00 15.00      A    C  
ATOM   3492  C   LEU A 361     -42.055  -6.903  -4.779  1.00 15.00      A    C  
ATOM   3493  O   LEU A 361     -41.545  -7.258  -5.833  1.00 15.00      A    O  
ATOM   3494  N   TRP A 362     -41.755  -7.471  -3.615  1.00 15.00      A    N  
ATOM   3495  HN  TRP A 362     -42.221  -7.173  -2.810  1.00 15.00      A    H  
ATOM   3496  CA  TRP A 362     -40.746  -8.533  -3.507  1.00 15.00      A    C  
ATOM   3497  CB  TRP A 362     -40.306  -8.701  -2.052  1.00 15.00      A    C  
ATOM   3498  CG  TRP A 362     -39.531  -7.555  -1.486  1.00 15.00      A    C  
ATOM   3499  CD1 TRP A 362     -38.189  -7.348  -1.593  1.00 15.00      A    C  
ATOM   3500  CD2 TRP A 362     -40.044  -6.469  -0.703  1.00 15.00      A    C  
ATOM   3501  NE1 TRP A 362     -37.830  -6.204  -0.928  1.00 15.00      A    N  
ATOM   3502  HE1 TRP A 362     -36.921  -5.847  -0.862  1.00 15.00      A    H  
ATOM   3503  CE2 TRP A 362     -38.952  -5.643  -0.374  1.00 15.00      A    C  
ATOM   3504  CE3 TRP A 362     -41.318  -6.114  -0.250  1.00 15.00      A    C  
ATOM   3505  CZ2 TRP A 362     -39.096  -4.484   0.388  1.00 15.00      A    C  
ATOM   3506  CZ3 TRP A 362     -41.458  -4.964   0.506  1.00 15.00      A    C  
ATOM   3507  CH2 TRP A 362     -40.354  -4.162   0.818  1.00 15.00      A    C  
ATOM   3508  C   TRP A 362     -41.231  -9.888  -4.025  1.00 15.00      A    C  
ATOM   3509  O   TRP A 362     -40.906 -10.921  -3.438  1.00 15.00      A    O  
ATOM   3510  N   LEU A 363     -41.990  -9.892  -5.114  1.00 15.00      A    N  
ATOM   3511  HN  LEU A 363     -42.192  -9.038  -5.559  1.00 15.00      A    H  
ATOM   3512  CA  LEU A 363     -42.504 -11.134  -5.688  1.00 15.00      A    C  
ATOM   3513  CB  LEU A 363     -43.483 -11.857  -4.742  1.00 15.00      A    C  
ATOM   3514  CG  LEU A 363     -44.729 -11.095  -4.268  1.00 15.00      A    C  
ATOM   3515  CD1 LEU A 363     -44.426 -10.266  -3.028  1.00 15.00      A    C  
ATOM   3516  CD2 LEU A 363     -45.846 -12.077  -3.973  1.00 15.00      A    C  
ATOM   3517  C   LEU A 363     -43.125 -10.907  -7.066  1.00 15.00      A    C  
ATOM   3518  O   LEU A 363     -44.267 -11.298  -7.318  1.00 15.00      A    O  
ATOM   3519  N   ASP A 364     -42.362 -10.289  -7.959  1.00 15.00      A    N  
ATOM   3520  HN  ASP A 364     -41.453  -9.993  -7.702  1.00 15.00      A    H  
ATOM   3521  CA  ASP A 364     -42.839 -10.005  -9.309  1.00 15.00      A    C  
ATOM   3522  CB  ASP A 364     -41.934  -9.028 -10.091  1.00 15.00      A    C  
ATOM   3523  CG  ASP A 364     -41.047  -8.141  -9.240  1.00 15.00      A    C  
ATOM   3524  OD1 ASP A 364     -40.914  -6.948  -9.568  1.00 15.00      A    O  
ATOM   3525  OD2 ASP A 364     -40.440  -8.645  -8.276  1.00 15.00      A    O  
ATOM   3526  C   ASP A 364     -43.072 -11.284 -10.125  1.00 15.00      A    C  
ATOM   3527  O   ASP A 364     -44.217 -11.608 -10.446  1.00 15.00      A    O  
ATOM   3528  N   PRO A 365     -42.007 -12.069 -10.439  1.00 15.00      A    N  
ATOM   3529  CA  PRO A 365     -42.151 -13.285 -11.247  1.00 15.00      A    C  
ATOM   3530  CB  PRO A 365     -40.704 -13.738 -11.504  1.00 15.00      A    C  
ATOM   3531  CG  PRO A 365     -39.846 -12.589 -11.090  1.00 15.00      A    C  
ATOM   3532  CD  PRO A 365     -40.608 -11.871 -10.018  1.00 15.00      A    C  
ATOM   3533  C   PRO A 365     -42.906 -14.364 -10.495  1.00 15.00      A    C  
ATOM   3534  O   PRO A 365     -43.588 -15.199 -11.093  1.00 15.00      A    O  
ATOM   3535  N   LEU A 366     -42.807 -14.302  -9.177  1.00 15.00      A    N  
ATOM   3536  HN  LEU A 366     -42.292 -13.566  -8.779  1.00 15.00      A    H  
ATOM   3537  CA  LEU A 366     -43.446 -15.270  -8.301  1.00 15.00      A    C  
ATOM   3538  CB  LEU A 366     -43.009 -15.057  -6.846  1.00 15.00      A    C  
ATOM   3539  CG  LEU A 366     -41.525 -15.304  -6.532  1.00 15.00      A    C  
ATOM   3540  CD1 LEU A 366     -40.936 -16.355  -7.460  1.00 15.00      A    C  
ATOM   3541  CD2 LEU A 366     -40.724 -14.012  -6.598  1.00 15.00      A    C  
ATOM   3542  C   LEU A 366     -44.965 -15.231  -8.425  1.00 15.00      A    C  
ATOM   3543  O   LEU A 366     -45.636 -16.226  -8.174  1.00 15.00      A    O  
ATOM   3544  N   ARG A 367     -45.504 -14.090  -8.836  1.00 15.00      A    N  
ATOM   3545  HN  ARG A 367     -44.920 -13.328  -9.049  1.00 15.00      A    H  
ATOM   3546  CA  ARG A 367     -46.949 -13.944  -8.984  1.00 15.00      A    C  
ATOM   3547  CB  ARG A 367     -47.492 -12.966  -7.947  1.00 15.00      A    C  
ATOM   3548  CG  ARG A 367     -48.162 -13.620  -6.752  1.00 15.00      A    C  
ATOM   3549  CD  ARG A 367     -48.601 -12.579  -5.732  1.00 15.00      A    C  
ATOM   3550  NE  ARG A 367     -49.518 -11.586  -6.298  1.00 15.00      A    N  
ATOM   3551  HE  ARG A 367     -50.468 -11.835  -6.344  1.00 15.00      A    H  
ATOM   3552  CZ  ARG A 367     -49.146 -10.387  -6.754  1.00 15.00      A    C  
ATOM   3553  NH1 ARG A 367     -47.868 -10.018  -6.710  1.00 15.00      A    N  
ATOM   3554 HH11 ARG A 367     -47.576  -9.082  -7.066  1.00 15.00      A    H  
ATOM   3555 HH12 ARG A 367     -47.149 -10.668  -6.326  1.00 15.00      A    H  
ATOM   3556  NH2 ARG A 367     -50.052  -9.565  -7.268  1.00 15.00      A    N  
ATOM   3557 HH21 ARG A 367     -51.052  -9.851  -7.320  1.00 15.00      A    H  
ATOM   3558 HH22 ARG A 367     -49.768  -8.631  -7.630  1.00 15.00      A    H  
ATOM   3559  C   ARG A 367     -47.322 -13.479 -10.386  1.00 15.00      A    C  
ATOM   3560  O   ARG A 367     -48.331 -12.800 -10.577  1.00 15.00      A    O  
ATOM   3561  N   ALA A 368     -46.506 -13.847 -11.363  1.00 15.00      A    N  
ATOM   3562  HN  ALA A 368     -45.722 -14.390 -11.149  1.00 15.00      A    H  
ATOM   3563  CA  ALA A 368     -46.759 -13.465 -12.749  1.00 15.00      A    C  
ATOM   3564  CB  ALA A 368     -45.955 -12.229 -13.124  1.00 15.00      A    C  
ATOM   3565  C   ALA A 368     -46.441 -14.609 -13.703  1.00 15.00      A    C  
ATOM   3566  O   ALA A 368     -47.174 -14.854 -14.656  1.00 15.00      A    O  
ATOM   3567  N   GLN A 369     -45.353 -15.323 -13.429  1.00 15.00      A    N  
ATOM   3568  HN  GLN A 369     -44.820 -15.101 -12.637  1.00 15.00      A    H  
ATOM   3569  CA  GLN A 369     -44.935 -16.437 -14.275  1.00 15.00      A    C  
ATOM   3570  CB  GLN A 369     -43.424 -16.649 -14.180  1.00 15.00      A    C  
ATOM   3571  CG  GLN A 369     -42.655 -16.195 -15.409  1.00 15.00      A    C  
ATOM   3572  CD  GLN A 369     -41.153 -16.218 -15.199  1.00 15.00      A    C  
ATOM   3573  OE1 GLN A 369     -40.497 -17.235 -15.412  1.00 15.00      A    O  
ATOM   3574  NE2 GLN A 369     -40.595 -15.089 -14.790  1.00 15.00      A    N  
ATOM   3575 HE21 GLN A 369     -41.172 -14.313 -14.650  1.00 15.00      A    H  
ATOM   3576 HE22 GLN A 369     -39.625 -15.080 -14.648  1.00 15.00      A    H  
ATOM   3577  C   GLN A 369     -45.669 -17.721 -13.913  1.00 15.00      A    C  
ATOM   3578  O   GLN A 369     -45.412 -18.776 -14.487  1.00 15.00      A    O  
ATOM   3579  N   THR A 370     -46.568 -17.622 -12.946  1.00 15.00      A    N  
ATOM   3580  HN  THR A 370     -46.712 -16.755 -12.522  1.00 15.00      A    H  
ATOM   3581  CA  THR A 370     -47.351 -18.764 -12.504  1.00 15.00      A    C  
ATOM   3582  CB  THR A 370     -47.120 -19.063 -11.000  1.00 15.00      A    C  
ATOM   3583  OG1 THR A 370     -47.665 -20.341 -10.663  1.00 15.00      A    O  
ATOM   3584  HG1 THR A 370     -48.475 -20.221 -10.159  1.00 15.00      A    H  
ATOM   3585  CG2 THR A 370     -45.637 -19.041 -10.658  1.00 15.00      A    C  
ATOM   3586  C   THR A 370     -48.832 -18.478 -12.732  1.00 15.00      A    C  
ATOM   3587  O   THR A 370     -49.517 -19.194 -13.461  1.00 15.00      A    O  
ATOM   3588  N   ASP A 371     -49.309 -17.404 -12.121  1.00 15.00      A    N  
ATOM   3589  HN  ASP A 371     -48.709 -16.867 -11.565  1.00 15.00      A    H  
ATOM   3590  CA  ASP A 371     -50.702 -17.006 -12.236  1.00 15.00      A    C  
ATOM   3591  CB  ASP A 371     -51.167 -16.376 -10.927  1.00 15.00      A    C  
ATOM   3592  CG  ASP A 371     -51.046 -17.317  -9.749  1.00 15.00      A    C  
ATOM   3593  OD1 ASP A 371     -52.020 -18.040  -9.469  1.00 15.00      A    O  
ATOM   3594  OD2 ASP A 371     -49.976 -17.323  -9.105  1.00 15.00      A    O  
ATOM   3595  C   ASP A 371     -50.897 -16.017 -13.376  1.00 15.00      A    C  
ATOM   3596  O   ASP A 371     -50.907 -14.802 -13.158  1.00 15.00      A    O  
ATOM   3597  N   GLU A 372     -51.060 -16.549 -14.584  1.00 15.00      A    N  
ATOM   3598  HN  GLU A 372     -51.038 -17.527 -14.674  1.00 15.00      A    H  
ATOM   3599  CA  GLU A 372     -51.247 -15.735 -15.787  1.00 15.00      A    C  
ATOM   3600  CB  GLU A 372     -51.540 -16.628 -16.996  1.00 15.00      A    C  
ATOM   3601  CG  GLU A 372     -50.392 -17.530 -17.416  1.00 15.00      A    C  
ATOM   3602  CD  GLU A 372     -50.733 -18.359 -18.639  1.00 15.00      A    C  
ATOM   3603  OE1 GLU A 372     -51.165 -19.519 -18.470  1.00 15.00      A    O  
ATOM   3604  OE2 GLU A 372     -50.582 -17.846 -19.767  1.00 15.00      A    O  
ATOM   3605  C   GLU A 372     -52.369 -14.705 -15.643  1.00 15.00      A    C  
ATOM   3606  O   GLU A 372     -52.159 -13.513 -15.849  1.00 15.00      A    O  
ATOM   3607  N   THR A 373     -53.563 -15.161 -15.298  1.00 15.00      A    N  
ATOM   3608  HN  THR A 373     -53.689 -16.121 -15.147  1.00 15.00      A    H  
ATOM   3609  CA  THR A 373     -54.699 -14.263 -15.169  1.00 15.00      A    C  
ATOM   3610  CB  THR A 373     -55.907 -14.820 -15.962  1.00 15.00      A    C  
ATOM   3611  OG1 THR A 373     -56.357 -16.046 -15.371  1.00 15.00      A    O  
ATOM   3612  HG1 THR A 373     -57.203 -15.900 -14.939  1.00 15.00      A    H  
ATOM   3613  CG2 THR A 373     -57.054 -13.820 -16.033  1.00 15.00      A    C  
ATOM   3614  C   THR A 373     -55.088 -14.027 -13.706  1.00 15.00      A    C  
ATOM   3615  O   THR A 373     -55.843 -13.105 -13.397  1.00 15.00      A    O  
ATOM   3616  N   PHE A 374     -54.547 -14.838 -12.809  1.00 15.00      A    N  
ATOM   3617  HN  PHE A 374     -53.908 -15.519 -13.103  1.00 15.00      A    H  
ATOM   3618  CA  PHE A 374     -54.869 -14.727 -11.391  1.00 15.00      A    C  
ATOM   3619  CB  PHE A 374     -54.465 -15.996 -10.636  1.00 15.00      A    C  
ATOM   3620  CG  PHE A 374     -55.563 -17.006 -10.467  1.00 15.00      A    C  
ATOM   3621  CD1 PHE A 374     -55.766 -17.995 -11.414  1.00 15.00      A    C  
ATOM   3622  CD2 PHE A 374     -56.385 -16.974  -9.352  1.00 15.00      A    C  
ATOM   3623  CE1 PHE A 374     -56.767 -18.932 -11.256  1.00 15.00      A    C  
ATOM   3624  CE2 PHE A 374     -57.391 -17.907  -9.186  1.00 15.00      A    C  
ATOM   3625  CZ  PHE A 374     -57.582 -18.889 -10.140  1.00 15.00      A    C  
ATOM   3626  C   PHE A 374     -54.238 -13.504 -10.734  1.00 15.00      A    C  
ATOM   3627  O   PHE A 374     -54.900 -12.488 -10.525  1.00 15.00      A    O  
ATOM   3628  N   LEU A 375     -52.953 -13.592 -10.431  1.00 15.00      A    N  
ATOM   3629  HN  LEU A 375     -52.455 -14.406 -10.667  1.00 15.00      A    H  
ATOM   3630  CA  LEU A 375     -52.265 -12.507  -9.753  1.00 15.00      A    C  
ATOM   3631  CB  LEU A 375     -51.241 -13.046  -8.750  1.00 15.00      A    C  
ATOM   3632  CG  LEU A 375     -51.799 -13.557  -7.409  1.00 15.00      A    C  
ATOM   3633  CD1 LEU A 375     -52.813 -12.580  -6.825  1.00 15.00      A    C  
ATOM   3634  CD2 LEU A 375     -52.389 -14.955  -7.538  1.00 15.00      A    C  
ATOM   3635  C   LEU A 375     -51.645 -11.475 -10.692  1.00 15.00      A    C  
ATOM   3636  O   LEU A 375     -51.365 -10.352 -10.270  1.00 15.00      A    O  
ATOM   3637  N   GLN A 376     -51.426 -11.845 -11.951  1.00 15.00      A    N  
ATOM   3638  HN  GLN A 376     -51.642 -12.760 -12.230  1.00 15.00      A    H  
ATOM   3639  CA  GLN A 376     -50.844 -10.918 -12.917  1.00 15.00      A    C  
ATOM   3640  CB  GLN A 376     -50.485 -11.622 -14.229  1.00 15.00      A    C  
ATOM   3641  CG  GLN A 376     -50.027 -10.683 -15.337  1.00 15.00      A    C  
ATOM   3642  CD  GLN A 376     -48.631 -10.130 -15.114  1.00 15.00      A    C  
ATOM   3643  OE1 GLN A 376     -47.660 -10.601 -15.702  1.00 15.00      A    O  
ATOM   3644  NE2 GLN A 376     -48.518  -9.128 -14.256  1.00 15.00      A    N  
ATOM   3645 HE21 GLN A 376     -49.330  -8.798 -13.817  1.00 15.00      A    H  
ATOM   3646 HE22 GLN A 376     -47.622  -8.769 -14.085  1.00 15.00      A    H  
ATOM   3647  C   GLN A 376     -51.775  -9.736 -13.174  1.00 15.00      A    C  
ATOM   3648  O   GLN A 376     -51.317  -8.600 -13.342  1.00 15.00      A    O  
ATOM   3649  N   ARG A 377     -53.082 -10.001 -13.206  1.00 15.00      A    N  
ATOM   3650  HN  ARG A 377     -53.389 -10.922 -13.072  1.00 15.00      A    H  
ATOM   3651  CA  ARG A 377     -54.061  -8.945 -13.432  1.00 15.00      A    C  
ATOM   3652  CB  ARG A 377     -55.468  -9.508 -13.639  1.00 15.00      A    C  
ATOM   3653  CG  ARG A 377     -55.802  -9.840 -15.084  1.00 15.00      A    C  
ATOM   3654  CD  ARG A 377     -57.303 -10.002 -15.285  1.00 15.00      A    C  
ATOM   3655  NE  ARG A 377     -57.967  -8.730 -15.601  1.00 15.00      A    N  
ATOM   3656  HE  ARG A 377     -57.399  -7.994 -15.914  1.00 15.00      A    H  
ATOM   3657  CZ  ARG A 377     -59.282  -8.522 -15.481  1.00 15.00      A    C  
ATOM   3658  NH1 ARG A 377     -60.074  -9.495 -15.043  1.00 15.00      A    N  
ATOM   3659 HH11 ARG A 377     -61.099  -9.337 -14.948  1.00 15.00      A    H  
ATOM   3660 HH12 ARG A 377     -59.671 -10.422 -14.790  1.00 15.00      A    H  
ATOM   3661  NH2 ARG A 377     -59.807  -7.348 -15.823  1.00 15.00      A    N  
ATOM   3662 HH21 ARG A 377     -59.195  -6.586 -16.187  1.00 15.00      A    H  
ATOM   3663 HH22 ARG A 377     -60.831  -7.183 -15.731  1.00 15.00      A    H  
ATOM   3664  C   ARG A 377     -54.048  -7.962 -12.274  1.00 15.00      A    C  
ATOM   3665  O   ARG A 377     -54.035  -6.746 -12.482  1.00 15.00      A    O  
ATOM   3666  N   ARG A 378     -54.004  -8.497 -11.056  1.00 15.00      A    N  
ATOM   3667  HN  ARG A 378     -53.978  -9.471 -10.964  1.00 15.00      A    H  
ATOM   3668  CA  ARG A 378     -53.974  -7.672  -9.857  1.00 15.00      A    C  
ATOM   3669  CB  ARG A 378     -54.589  -8.399  -8.665  1.00 15.00      A    C  
ATOM   3670  CG  ARG A 378     -55.612  -7.557  -7.926  1.00 15.00      A    C  
ATOM   3671  CD  ARG A 378     -55.879  -8.096  -6.535  1.00 15.00      A    C  
ATOM   3672  NE  ARG A 378     -56.754  -7.206  -5.777  1.00 15.00      A    N  
ATOM   3673  HE  ARG A 378     -57.343  -6.609  -6.298  1.00 15.00      A    H  
ATOM   3674  CZ  ARG A 378     -56.778  -7.132  -4.450  1.00 15.00      A    C  
ATOM   3675  NH1 ARG A 378     -55.965  -7.891  -3.721  1.00 15.00      A    N  
ATOM   3676 HH11 ARG A 378     -55.981  -7.832  -2.681  1.00 15.00      A    H  
ATOM   3677 HH12 ARG A 378     -55.302  -8.544  -4.188  1.00 15.00      A    H  
ATOM   3678  NH2 ARG A 378     -57.625  -6.302  -3.854  1.00 15.00      A    N  
ATOM   3679 HH21 ARG A 378     -57.654  -6.234  -2.817  1.00 15.00      A    H  
ATOM   3680 HH22 ARG A 378     -58.266  -5.712  -4.429  1.00 15.00      A    H  
ATOM   3681  C   ARG A 378     -52.547  -7.242  -9.556  1.00 15.00      A    C  
ATOM   3682  O   ARG A 378     -52.033  -7.409  -8.446  1.00 15.00      A    O  
ATOM   3683  N   LEU A 379     -51.917  -6.713 -10.583  1.00 15.00      A    N  
ATOM   3684  HN  LEU A 379     -52.406  -6.629 -11.427  1.00 15.00      A    H  
ATOM   3685  CA  LEU A 379     -50.554  -6.234 -10.523  1.00 15.00      A    C  
ATOM   3686  CB  LEU A 379     -49.575  -7.398 -10.714  1.00 15.00      A    C  
ATOM   3687  CG  LEU A 379     -48.091  -7.099 -10.478  1.00 15.00      A    C  
ATOM   3688  CD1 LEU A 379     -47.833  -6.789  -9.013  1.00 15.00      A    C  
ATOM   3689  CD2 LEU A 379     -47.238  -8.274 -10.932  1.00 15.00      A    C  
ATOM   3690  C   LEU A 379     -50.377  -5.221 -11.639  1.00 15.00      A    C  
ATOM   3691  O   LEU A 379     -49.878  -4.121 -11.427  1.00 15.00      A    O  
ATOM   3692  N   ARG A 380     -50.830  -5.593 -12.831  1.00 15.00      A    N  
ATOM   3693  HN  ARG A 380     -51.225  -6.489 -12.937  1.00 15.00      A    H  
ATOM   3694  CA  ARG A 380     -50.740  -4.710 -13.984  1.00 15.00      A    C  
ATOM   3695  CB  ARG A 380     -50.799  -5.508 -15.295  1.00 15.00      A    C  
ATOM   3696  CG  ARG A 380     -50.707  -4.653 -16.556  1.00 15.00      A    C  
ATOM   3697  CD  ARG A 380     -50.909  -5.481 -17.816  1.00 15.00      A    C  
ATOM   3698  NE  ARG A 380     -49.675  -6.142 -18.237  1.00 15.00      A    N  
ATOM   3699  HE  ARG A 380     -48.839  -5.826 -17.831  1.00 15.00      A    H  
ATOM   3700  CZ  ARG A 380     -49.619  -7.124 -19.135  1.00 15.00      A    C  
ATOM   3701  NH1 ARG A 380     -50.729  -7.567 -19.717  1.00 15.00      A    N  
ATOM   3702 HH11 ARG A 380     -51.649  -7.146 -19.475  1.00 15.00      A    H  
ATOM   3703 HH12 ARG A 380     -50.683  -8.336 -20.418  1.00 15.00      A    H  
ATOM   3704  NH2 ARG A 380     -48.446  -7.656 -19.457  1.00 15.00      A    N  
ATOM   3705 HH21 ARG A 380     -47.570  -7.306 -19.009  1.00 15.00      A    H  
ATOM   3706 HH22 ARG A 380     -48.391  -8.426 -20.155  1.00 15.00      A    H  
ATOM   3707  C   ARG A 380     -51.848  -3.659 -13.945  1.00 15.00      A    C  
ATOM   3708  O   ARG A 380     -51.747  -2.617 -14.587  1.00 15.00      A    O  
ATOM   3709  N   GLY A 381     -52.893  -3.930 -13.177  1.00 15.00      A    N  
ATOM   3710  HN  GLY A 381     -52.920  -4.769 -12.671  1.00 15.00      A    H  
ATOM   3711  CA  GLY A 381     -53.999  -2.996 -13.090  1.00 15.00      A    C  
ATOM   3712  C   GLY A 381     -54.000  -2.151 -11.828  1.00 15.00      A    C  
ATOM   3713  O   GLY A 381     -54.397  -0.989 -11.864  1.00 15.00      A    O  
ATOM   3714  N   ASP A 382     -53.559  -2.728 -10.716  1.00 15.00      A    N  
ATOM   3715  HN  ASP A 382     -53.273  -3.663 -10.743  1.00 15.00      A    H  
ATOM   3716  CA  ASP A 382     -53.539  -2.016  -9.439  1.00 15.00      A    C  
ATOM   3717  CB  ASP A 382     -53.761  -2.977  -8.257  1.00 15.00      A    C  
ATOM   3718  CG  ASP A 382     -54.835  -4.030  -8.488  1.00 15.00      A    C  
ATOM   3719  OD1 ASP A 382     -55.813  -4.082  -7.705  1.00 15.00      A    O  
ATOM   3720  OD2 ASP A 382     -54.682  -4.836  -9.432  1.00 15.00      A    O  
ATOM   3721  C   ASP A 382     -52.230  -1.263  -9.216  1.00 15.00      A    C  
ATOM   3722  O   ASP A 382     -52.220  -0.251  -8.523  1.00 15.00      A    O  
ATOM   3723  N   TRP A 383     -51.142  -1.754  -9.829  1.00 15.00      A    N  
ATOM   3724  HN  TRP A 383     -51.244  -2.538 -10.402  1.00 15.00      A    H  
ATOM   3725  CA  TRP A 383     -49.797  -1.159  -9.677  1.00 15.00      A    C  
ATOM   3726  CB  TRP A 383     -49.512   0.023 -10.627  1.00 15.00      A    C  
ATOM   3727  CG  TRP A 383     -50.717   0.755 -11.137  1.00 15.00      A    C  
ATOM   3728  CD1 TRP A 383     -51.547   0.362 -12.146  1.00 15.00      A    C  
ATOM   3729  CD2 TRP A 383     -51.212   2.017 -10.678  1.00 15.00      A    C  
ATOM   3730  NE1 TRP A 383     -52.543   1.285 -12.330  1.00 15.00      A    N  
ATOM   3731  HE1 TRP A 383     -53.269   1.216 -12.988  1.00 15.00      A    H  
ATOM   3732  CE2 TRP A 383     -52.361   2.316 -11.439  1.00 15.00      A    C  
ATOM   3733  CE3 TRP A 383     -50.804   2.917  -9.687  1.00 15.00      A    C  
ATOM   3734  CZ2 TRP A 383     -53.102   3.483 -11.241  1.00 15.00      A    C  
ATOM   3735  CZ3 TRP A 383     -51.539   4.072  -9.495  1.00 15.00      A    C  
ATOM   3736  CH2 TRP A 383     -52.677   4.345 -10.266  1.00 15.00      A    C  
ATOM   3737  C   TRP A 383     -49.473  -0.830  -8.215  1.00 15.00      A    C  
ATOM   3738  O   TRP A 383     -49.644   0.302  -7.764  1.00 15.00      A    O  
ATOM   3739  N   PRO A 384     -48.971  -1.826  -7.469  1.00 15.00      A    N  
ATOM   3740  CA  PRO A 384     -48.666  -1.688  -6.045  1.00 15.00      A    C  
ATOM   3741  CB  PRO A 384     -48.495  -3.138  -5.561  1.00 15.00      A    C  
ATOM   3742  CG  PRO A 384     -48.824  -4.004  -6.736  1.00 15.00      A    C  
ATOM   3743  CD  PRO A 384     -48.624  -3.159  -7.957  1.00 15.00      A    C  
ATOM   3744  C   PRO A 384     -47.410  -0.869  -5.759  1.00 15.00      A    C  
ATOM   3745  O   PRO A 384     -46.328  -1.412  -5.539  1.00 15.00      A    O  
ATOM   3746  N   ALA A 385     -47.566   0.443  -5.746  1.00 15.00      A    N  
ATOM   3747  HN  ALA A 385     -48.460   0.821  -5.932  1.00 15.00      A    H  
ATOM   3748  CA  ALA A 385     -46.453   1.338  -5.466  1.00 15.00      A    C  
ATOM   3749  CB  ALA A 385     -46.385   2.443  -6.510  1.00 15.00      A    C  
ATOM   3750  C   ALA A 385     -46.606   1.927  -4.067  1.00 15.00      A    C  
ATOM   3751  O   ALA A 385     -45.928   2.892  -3.695  1.00 15.00      A    O  
ATOM   3752  N   GLU A 386     -47.515   1.344  -3.297  1.00 15.00      A    N  
ATOM   3753  HN  GLU A 386     -48.049   0.607  -3.672  1.00 15.00      A    H  
ATOM   3754  CA  GLU A 386     -47.797   1.792  -1.934  1.00 15.00      A    C  
ATOM   3755  CB  GLU A 386     -49.146   1.257  -1.445  1.00 15.00      A    C  
ATOM   3756  CG  GLU A 386     -50.344   2.060  -1.931  1.00 15.00      A    C  
ATOM   3757  CD  GLU A 386     -50.153   2.579  -3.340  1.00 15.00      A    C  
ATOM   3758  OE1 GLU A 386     -49.987   1.748  -4.256  1.00 15.00      A    O  
ATOM   3759  OE2 GLU A 386     -50.125   3.819  -3.527  1.00 15.00      A    O  
ATOM   3760  C   GLU A 386     -46.696   1.410  -0.964  1.00 15.00      A    C  
ATOM   3761  O   GLU A 386     -46.682   1.869   0.177  1.00 15.00      A    O  
ATOM   3762  N   VAL A 387     -45.766   0.581  -1.421  1.00 15.00      A    N  
ATOM   3763  HN  VAL A 387     -45.836   0.241  -2.339  1.00 15.00      A    H  
ATOM   3764  CA  VAL A 387     -44.653   0.155  -0.585  1.00 15.00      A    C  
ATOM   3765  CB  VAL A 387     -43.770  -0.893  -1.297  1.00 15.00      A    C  
ATOM   3766  CG1 VAL A 387     -42.758  -1.490  -0.329  1.00 15.00      A    C  
ATOM   3767  CG2 VAL A 387     -44.633  -1.990  -1.905  1.00 15.00      A    C  
ATOM   3768  C   VAL A 387     -43.810   1.367  -0.188  1.00 15.00      A    C  
ATOM   3769  O   VAL A 387     -43.242   1.416   0.903  1.00 15.00      A    O  
ATOM   3770  N   GLY A 388     -43.770   2.363  -1.072  1.00 15.00      A    N  
ATOM   3771  HN  GLY A 388     -44.264   2.275  -1.915  1.00 15.00      A    H  
ATOM   3772  CA  GLY A 388     -43.016   3.573  -0.800  1.00 15.00      A    C  
ATOM   3773  C   GLY A 388     -43.599   4.343   0.366  1.00 15.00      A    C  
ATOM   3774  O   GLY A 388     -42.881   5.024   1.097  1.00 15.00      A    O  
ATOM   3775  N   ASN A 389     -44.908   4.215   0.549  1.00 15.00      A    N  
ATOM   3776  HN  ASN A 389     -45.421   3.642  -0.059  1.00 15.00      A    H  
ATOM   3777  CA  ASN A 389     -45.598   4.888   1.638  1.00 15.00      A    C  
ATOM   3778  CB  ASN A 389     -47.114   4.834   1.441  1.00 15.00      A    C  
ATOM   3779  CG  ASN A 389     -47.599   5.816   0.392  1.00 15.00      A    C  
ATOM   3780  OD1 ASN A 389     -47.552   5.541  -0.809  1.00 15.00      A    O  
ATOM   3781  ND2 ASN A 389     -48.072   6.970   0.838  1.00 15.00      A    N  
ATOM   3782 HD21 ASN A 389     -48.081   7.124   1.806  1.00 15.00      A    H  
ATOM   3783 HD22 ASN A 389     -48.394   7.621   0.183  1.00 15.00      A    H  
ATOM   3784  C   ASN A 389     -45.205   4.259   2.966  1.00 15.00      A    C  
ATOM   3785  O   ASN A 389     -45.086   4.944   3.978  1.00 15.00      A    O  
ATOM   3786  N   ARG A 390     -44.987   2.947   2.953  1.00 15.00      A    N  
ATOM   3787  HN  ARG A 390     -45.102   2.447   2.116  1.00 15.00      A    H  
ATOM   3788  CA  ARG A 390     -44.580   2.240   4.158  1.00 15.00      A    C  
ATOM   3789  CB  ARG A 390     -44.868   0.742   4.057  1.00 15.00      A    C  
ATOM   3790  CG  ARG A 390     -44.939   0.055   5.413  1.00 15.00      A    C  
ATOM   3791  CD  ARG A 390     -45.001  -1.460   5.287  1.00 15.00      A    C  
ATOM   3792  NE  ARG A 390     -46.005  -1.910   4.322  1.00 15.00      A    N  
ATOM   3793  HE  ARG A 390     -45.667  -2.290   3.464  1.00 15.00      A    H  
ATOM   3794  CZ  ARG A 390     -47.323  -1.851   4.501  1.00 15.00      A    C  
ATOM   3795  NH1 ARG A 390     -47.837  -1.341   5.619  1.00 15.00      A    N  
ATOM   3796 HH11 ARG A 390     -48.868  -1.297   5.750  1.00 15.00      A    H  
ATOM   3797 HH12 ARG A 390     -47.206  -0.982   6.365  1.00 15.00      A    H  
ATOM   3798  NH2 ARG A 390     -48.120  -2.335   3.558  1.00 15.00      A    N  
ATOM   3799 HH21 ARG A 390     -49.151  -2.303   3.664  1.00 15.00      A    H  
ATOM   3800 HH22 ARG A 390     -47.696  -2.760   2.689  1.00 15.00      A    H  
ATOM   3801  C   ARG A 390     -43.098   2.475   4.421  1.00 15.00      A    C  
ATOM   3802  O   ARG A 390     -42.649   2.473   5.565  1.00 15.00      A    O  
ATOM   3803  N   PHE A 391     -42.345   2.679   3.344  1.00 15.00      A    N  
ATOM   3804  HN  PHE A 391     -42.765   2.641   2.457  1.00 15.00      A    H  
ATOM   3805  CA  PHE A 391     -40.915   2.937   3.438  1.00 15.00      A    C  
ATOM   3806  CB  PHE A 391     -40.294   2.980   2.036  1.00 15.00      A    C  
ATOM   3807  CG  PHE A 391     -38.824   3.288   2.012  1.00 15.00      A    C  
ATOM   3808  CD1 PHE A 391     -37.906   2.409   2.565  1.00 15.00      A    C  
ATOM   3809  CD2 PHE A 391     -38.360   4.456   1.429  1.00 15.00      A    C  
ATOM   3810  CE1 PHE A 391     -36.553   2.691   2.539  1.00 15.00      A    C  
ATOM   3811  CE2 PHE A 391     -37.009   4.744   1.400  1.00 15.00      A    C  
ATOM   3812  CZ  PHE A 391     -36.105   3.861   1.956  1.00 15.00      A    C  
ATOM   3813  C   PHE A 391     -40.664   4.247   4.181  1.00 15.00      A    C  
ATOM   3814  O   PHE A 391     -39.688   4.379   4.922  1.00 15.00      A    O  
ATOM   3815  N   ALA A 392     -41.564   5.209   3.990  1.00 15.00      A    N  
ATOM   3816  HN  ALA A 392     -42.317   5.046   3.383  1.00 15.00      A    H  
ATOM   3817  CA  ALA A 392     -41.457   6.501   4.655  1.00 15.00      A    C  
ATOM   3818  CB  ALA A 392     -42.545   7.443   4.165  1.00 15.00      A    C  
ATOM   3819  C   ALA A 392     -41.544   6.320   6.166  1.00 15.00      A    C  
ATOM   3820  O   ALA A 392     -40.860   7.005   6.927  1.00 15.00      A    O  
ATOM   3821  N   ASN A 393     -42.374   5.363   6.584  1.00 15.00      A    N  
ATOM   3822  HN  ASN A 393     -42.882   4.856   5.917  1.00 15.00      A    H  
ATOM   3823  CA  ASN A 393     -42.561   5.052   7.999  1.00 15.00      A    C  
ATOM   3824  CB  ASN A 393     -43.574   3.914   8.170  1.00 15.00      A    C  
ATOM   3825  CG  ASN A 393     -45.002   4.397   8.334  1.00 15.00      A    C  
ATOM   3826  OD1 ASN A 393     -45.352   5.496   7.921  1.00 15.00      A    O  
ATOM   3827  ND2 ASN A 393     -45.842   3.565   8.936  1.00 15.00      A    N  
ATOM   3828 HD21 ASN A 393     -45.502   2.699   9.235  1.00 15.00      A    H  
ATOM   3829 HD22 ASN A 393     -46.773   3.853   9.047  1.00 15.00      A    H  
ATOM   3830  C   ASN A 393     -41.241   4.654   8.647  1.00 15.00      A    C  
ATOM   3831  O   ASN A 393     -41.017   4.906   9.833  1.00 15.00      A    O  
ATOM   3832  N   TRP A 394     -40.370   4.028   7.865  1.00 15.00      A    N  
ATOM   3833  HN  TRP A 394     -40.605   3.853   6.928  1.00 15.00      A    H  
ATOM   3834  CA  TRP A 394     -39.070   3.605   8.360  1.00 15.00      A    C  
ATOM   3835  CB  TRP A 394     -38.442   2.564   7.436  1.00 15.00      A    C  
ATOM   3836  CG  TRP A 394     -38.423   1.201   8.044  1.00 15.00      A    C  
ATOM   3837  CD1 TRP A 394     -39.288   0.178   7.793  1.00 15.00      A    C  
ATOM   3838  CD2 TRP A 394     -37.499   0.719   9.025  1.00 15.00      A    C  
ATOM   3839  NE1 TRP A 394     -38.960  -0.913   8.558  1.00 15.00      A    N  
ATOM   3840  HE1 TRP A 394     -39.434  -1.773   8.555  1.00 15.00      A    H  
ATOM   3841  CE2 TRP A 394     -37.862  -0.606   9.322  1.00 15.00      A    C  
ATOM   3842  CE3 TRP A 394     -36.398   1.281   9.679  1.00 15.00      A    C  
ATOM   3843  CZ2 TRP A 394     -37.163  -1.380  10.246  1.00 15.00      A    C  
ATOM   3844  CZ3 TRP A 394     -35.707   0.512  10.595  1.00 15.00      A    C  
ATOM   3845  CH2 TRP A 394     -36.092  -0.804  10.871  1.00 15.00      A    C  
ATOM   3846  C   TRP A 394     -38.146   4.800   8.530  1.00 15.00      A    C  
ATOM   3847  O   TRP A 394     -37.446   4.918   9.534  1.00 15.00      A    O  
ATOM   3848  N   LEU A 395     -38.168   5.698   7.552  1.00 15.00      A    N  
ATOM   3849  HN  LEU A 395     -38.754   5.548   6.779  1.00 15.00      A    H  
ATOM   3850  CA  LEU A 395     -37.343   6.899   7.599  1.00 15.00      A    C  
ATOM   3851  CB  LEU A 395     -37.368   7.625   6.253  1.00 15.00      A    C  
ATOM   3852  CG  LEU A 395     -36.717   6.880   5.083  1.00 15.00      A    C  
ATOM   3853  CD1 LEU A 395     -37.019   7.576   3.767  1.00 15.00      A    C  
ATOM   3854  CD2 LEU A 395     -35.215   6.757   5.290  1.00 15.00      A    C  
ATOM   3855  C   LEU A 395     -37.814   7.818   8.720  1.00 15.00      A    C  
ATOM   3856  O   LEU A 395     -37.041   8.608   9.261  1.00 15.00      A    O  
ATOM   3857  N   ASN A 396     -39.090   7.690   9.073  1.00 15.00      A    N  
ATOM   3858  HN  ASN A 396     -39.658   7.057   8.581  1.00 15.00      A    H  
ATOM   3859  CA  ASN A 396     -39.677   8.480  10.150  1.00 15.00      A    C  
ATOM   3860  CB  ASN A 396     -41.208   8.412  10.105  1.00 15.00      A    C  
ATOM   3861  CG  ASN A 396     -41.819   9.228   8.981  1.00 15.00      A    C  
ATOM   3862  OD1 ASN A 396     -42.853   8.863   8.428  1.00 15.00      A    O  
ATOM   3863  ND2 ASN A 396     -41.192  10.342   8.640  1.00 15.00      A    N  
ATOM   3864 HD21 ASN A 396     -40.377  10.582   9.124  1.00 15.00      A    H  
ATOM   3865 HD22 ASN A 396     -41.572  10.880   7.916  1.00 15.00      A    H  
ATOM   3866  C   ASN A 396     -39.188   7.981  11.504  1.00 15.00      A    C  
ATOM   3867  O   ASN A 396     -39.361   8.645  12.522  1.00 15.00      A    O  
ATOM   3868  N   ARG A 397     -38.583   6.799  11.507  1.00 15.00      A    N  
ATOM   3869  HN  ARG A 397     -38.481   6.311  10.661  1.00 15.00      A    H  
ATOM   3870  CA  ARG A 397     -38.059   6.209  12.730  1.00 15.00      A    C  
ATOM   3871  CB  ARG A 397     -38.465   4.738  12.830  1.00 15.00      A    C  
ATOM   3872  CG  ARG A 397     -39.900   4.529  13.280  1.00 15.00      A    C  
ATOM   3873  CD  ARG A 397     -40.525   3.316  12.610  1.00 15.00      A    C  
ATOM   3874  NE  ARG A 397     -41.858   3.029  13.144  1.00 15.00      A    N  
ATOM   3875  HE  ARG A 397     -41.915   2.361  13.861  1.00 15.00      A    H  
ATOM   3876  CZ  ARG A 397     -42.980   3.613  12.715  1.00 15.00      A    C  
ATOM   3877  NH1 ARG A 397     -42.938   4.513  11.737  1.00 15.00      A    N  
ATOM   3878 HH11 ARG A 397     -42.021   4.767  11.293  1.00 15.00      A    H  
ATOM   3879 HH12 ARG A 397     -43.812   4.971  11.403  1.00 15.00      A    H  
ATOM   3880  NH2 ARG A 397     -44.146   3.299  13.271  1.00 15.00      A    N  
ATOM   3881 HH21 ARG A 397     -44.187   2.599  14.042  1.00 15.00      A    H  
ATOM   3882 HH22 ARG A 397     -45.024   3.752  12.941  1.00 15.00      A    H  
ATOM   3883  C   ARG A 397     -36.544   6.348  12.786  1.00 15.00      A    C  
ATOM   3884  O   ARG A 397     -35.906   5.932  13.751  1.00 15.00      A    O  
ATOM   3885  N   ALA A 398     -35.974   6.937  11.742  1.00 15.00      A    N  
ATOM   3886  HN  ALA A 398     -36.538   7.248  11.002  1.00 15.00      A    H  
ATOM   3887  CA  ALA A 398     -34.534   7.140  11.673  1.00 15.00      A    C  
ATOM   3888  CB  ALA A 398     -34.047   7.013  10.238  1.00 15.00      A    C  
ATOM   3889  C   ALA A 398     -34.181   8.508  12.237  1.00 15.00      A    C  
ATOM   3890  O   ALA A 398     -33.017   8.900  12.283  1.00 15.00      A    O  
ATOM   3891  N   VAL A 399     -35.207   9.227  12.661  1.00 15.00      A    N  
ATOM   3892  HN  VAL A 399     -36.108   8.846  12.604  1.00 15.00      A    H  
ATOM   3893  CA  VAL A 399     -35.044  10.552  13.232  1.00 15.00      A    C  
ATOM   3894  CB  VAL A 399     -35.635  11.649  12.313  1.00 15.00      A    C  
ATOM   3895  CG1 VAL A 399     -34.797  11.804  11.051  1.00 15.00      A    C  
ATOM   3896  CG2 VAL A 399     -37.086  11.344  11.960  1.00 15.00      A    C  
ATOM   3897  C   VAL A 399     -35.734  10.616  14.587  1.00 15.00      A    C  
ATOM   3898  O   VAL A 399     -36.700   9.894  14.833  1.00 15.00      A    O  
ATOM   3899  N   SER A 400     -35.230  11.461  15.466  1.00 15.00      A    N  
ATOM   3900  HN  SER A 400     -34.447  11.994  15.226  1.00 15.00      A    H  
ATOM   3901  CA  SER A 400     -35.817  11.614  16.785  1.00 15.00      A    C  
ATOM   3902  CB  SER A 400     -34.743  12.004  17.806  1.00 15.00      A    C  
ATOM   3903  OG  SER A 400     -33.831  10.944  18.028  1.00 15.00      A    O  
ATOM   3904  HG  SER A 400     -33.436  11.040  18.898  1.00 15.00      A    H  
ATOM   3905  C   SER A 400     -36.909  12.676  16.752  1.00 15.00      A    C  
ATOM   3906  O   SER A 400     -37.018  13.437  15.787  1.00 15.00      A    O  
ATOM   3907  N   SER A 401     -37.717  12.718  17.802  1.00 15.00      A    N  
ATOM   3908  HN  SER A 401     -37.602  12.064  18.522  1.00 15.00      A    H  
ATOM   3909  CA  SER A 401     -38.786  13.697  17.919  1.00 15.00      A    C  
ATOM   3910  CB  SER A 401     -39.794  13.199  18.955  1.00 15.00      A    C  
ATOM   3911  OG  SER A 401     -39.234  12.135  19.716  1.00 15.00      A    O  
ATOM   3912  HG  SER A 401     -39.309  12.338  20.655  1.00 15.00      A    H  
ATOM   3913  C   SER A 401     -38.193  15.035  18.358  1.00 15.00      A    C  
ATOM   3914  O   SER A 401     -38.615  15.628  19.352  1.00 15.00      A    O  
ATOM   3915  N   ASP A 402     -37.204  15.490  17.605  1.00 15.00      A    N  
ATOM   3916  HN  ASP A 402     -36.937  14.973  16.811  1.00 15.00      A    H  
ATOM   3917  CA  ASP A 402     -36.508  16.727  17.903  1.00 15.00      A    C  
ATOM   3918  CB  ASP A 402     -35.133  16.738  17.236  1.00 15.00      A    C  
ATOM   3919  CG  ASP A 402     -34.116  17.520  18.035  1.00 15.00      A    C  
ATOM   3920  OD1 ASP A 402     -34.433  18.657  18.443  1.00 15.00      A    O  
ATOM   3921  OD2 ASP A 402     -33.008  16.993  18.256  1.00 15.00      A    O  
ATOM   3922  C   ASP A 402     -37.318  17.943  17.478  1.00 15.00      A    C  
ATOM   3923  O   ASP A 402     -37.374  18.297  16.295  1.00 15.00      A    O  
ATOM   3924  N   SER A 403     -37.954  18.573  18.454  1.00 15.00      A    N  
ATOM   3925  HN  SER A 403     -37.883  18.222  19.365  1.00 15.00      A    H  
ATOM   3926  CA  SER A 403     -38.770  19.752  18.216  1.00 15.00      A    C  
ATOM   3927  CB  SER A 403     -39.490  20.156  19.503  1.00 15.00      A    C  
ATOM   3928  OG  SER A 403     -40.043  19.018  20.144  1.00 15.00      A    O  
ATOM   3929  HG  SER A 403     -39.906  19.083  21.092  1.00 15.00      A    H  
ATOM   3930  C   SER A 403     -37.935  20.917  17.682  1.00 15.00      A    C  
ATOM   3931  O   SER A 403     -38.482  21.876  17.141  1.00 15.00      A    O  
ATOM   3932  N   GLN A 404     -36.611  20.819  17.817  1.00 15.00      A    N  
ATOM   3933  HN  GLN A 404     -36.225  20.013  18.234  1.00 15.00      A    H  
ATOM   3934  CA  GLN A 404     -35.714  21.867  17.343  1.00 15.00      A    C  
ATOM   3935  CB  GLN A 404     -34.313  21.692  17.930  1.00 15.00      A    C  
ATOM   3936  CG  GLN A 404     -33.880  22.840  18.826  1.00 15.00      A    C  
ATOM   3937  CD  GLN A 404     -33.186  22.372  20.089  1.00 15.00      A    C  
ATOM   3938  OE1 GLN A 404     -31.964  22.254  20.137  1.00 15.00      A    O  
ATOM   3939  NE2 GLN A 404     -33.966  22.110  21.126  1.00 15.00      A    N  
ATOM   3940 HE21 GLN A 404     -34.929  22.233  21.021  1.00 15.00      A    H  
ATOM   3941 HE22 GLN A 404     -33.544  21.797  21.952  1.00 15.00      A    H  
ATOM   3942  C   GLN A 404     -35.660  21.885  15.821  1.00 15.00      A    C  
ATOM   3943  O   GLN A 404     -35.266  22.879  15.214  1.00 15.00      A    O  
ATOM   3944  N   ILE A 405     -36.031  20.767  15.207  1.00 15.00      A    N  
ATOM   3945  HN  ILE A 405     -36.280  19.984  15.744  1.00 15.00      A    H  
ATOM   3946  CA  ILE A 405     -36.058  20.675  13.756  1.00 15.00      A    C  
ATOM   3947  CB  ILE A 405     -35.400  19.372  13.210  1.00 15.00      A    C  
ATOM   3948  CG1 ILE A 405     -34.525  18.686  14.266  1.00 15.00      A    C  
ATOM   3949  CG2 ILE A 405     -36.415  18.392  12.629  1.00 15.00      A    C  
ATOM   3950  CD1 ILE A 405     -33.174  19.335  14.466  1.00 15.00      A    C  
ATOM   3951  C   ILE A 405     -37.497  20.819  13.263  1.00 15.00      A    C  
ATOM   3952  O   ILE A 405     -37.753  21.453  12.239  1.00 15.00      A    O  
ATOM   3953  N   LEU A 406     -38.433  20.258  14.033  1.00 15.00      A    N  
ATOM   3954  HN  LEU A 406     -38.155  19.796  14.851  1.00 15.00      A    H  
ATOM   3955  CA  LEU A 406     -39.854  20.302  13.692  1.00 15.00      A    C  
ATOM   3956  CB  LEU A 406     -40.665  19.364  14.595  1.00 15.00      A    C  
ATOM   3957  CG  LEU A 406     -40.812  17.918  14.111  1.00 15.00      A    C  
ATOM   3958  CD1 LEU A 406     -39.871  16.992  14.867  1.00 15.00      A    C  
ATOM   3959  CD2 LEU A 406     -42.252  17.451  14.244  1.00 15.00      A    C  
ATOM   3960  C   LEU A 406     -40.418  21.716  13.765  1.00 15.00      A    C  
ATOM   3961  O   LEU A 406     -41.107  22.166  12.849  1.00 15.00      A    O  
ATOM   3962  N   GLY A 407     -40.119  22.420  14.849  1.00 15.00      A    N  
ATOM   3963  HN  GLY A 407     -39.553  22.019  15.544  1.00 15.00      A    H  
ATOM   3964  CA  GLY A 407     -40.609  23.776  15.012  1.00 15.00      A    C  
ATOM   3965  C   GLY A 407     -39.713  24.785  14.326  1.00 15.00      A    C  
ATOM   3966  O   GLY A 407     -39.390  25.830  14.891  1.00 15.00      A    O  
ATOM   3967  N   SER A 408     -39.307  24.466  13.108  1.00 15.00      A    N  
ATOM   3968  HN  SER A 408     -39.611  23.618  12.714  1.00 15.00      A    H  
ATOM   3969  CA  SER A 408     -38.437  25.325  12.326  1.00 15.00      A    C  
ATOM   3970  CB  SER A 408     -36.986  25.143  12.790  1.00 15.00      A    C  
ATOM   3971  OG  SER A 408     -36.796  25.651  14.098  1.00 15.00      A    O  
ATOM   3972  HG  SER A 408     -37.660  25.806  14.512  1.00 15.00      A    H  
ATOM   3973  C   SER A 408     -38.558  24.962  10.847  1.00 15.00      A    C  
ATOM   3974  O   SER A 408     -39.065  23.891  10.512  1.00 15.00      A    O  
ATOM   3975  N   PRO A 409     -38.098  25.845   9.937  1.00 15.00      A    N  
ATOM   3976  CA  PRO A 409     -38.145  25.590   8.487  1.00 15.00      A    C  
ATOM   3977  CB  PRO A 409     -37.562  26.871   7.875  1.00 15.00      A    C  
ATOM   3978  CG  PRO A 409     -37.693  27.905   8.941  1.00 15.00      A    C  
ATOM   3979  CD  PRO A 409     -37.536  27.173  10.240  1.00 15.00      A    C  
ATOM   3980  C   PRO A 409     -37.290  24.379   8.096  1.00 15.00      A    C  
ATOM   3981  O   PRO A 409     -37.332  23.910   6.958  1.00 15.00      A    O  
ATOM   3982  N   GLU A 410     -36.528  23.877   9.060  1.00 15.00      A    N  
ATOM   3983  HN  GLU A 410     -36.559  24.294   9.944  1.00 15.00      A    H  
ATOM   3984  CA  GLU A 410     -35.663  22.726   8.859  1.00 15.00      A    C  
ATOM   3985  CB  GLU A 410     -34.844  22.481  10.127  1.00 15.00      A    C  
ATOM   3986  CG  GLU A 410     -33.459  21.912   9.881  1.00 15.00      A    C  
ATOM   3987  CD  GLU A 410     -33.377  20.433  10.188  1.00 15.00      A    C  
ATOM   3988  OE1 GLU A 410     -32.518  20.049  10.996  1.00 15.00      A    O  
ATOM   3989  OE2 GLU A 410     -34.165  19.660   9.612  1.00 15.00      A    O  
ATOM   3990  C   GLU A 410     -36.493  21.492   8.509  1.00 15.00      A    C  
ATOM   3991  O   GLU A 410     -36.147  20.735   7.596  1.00 15.00      A    O  
ATOM   3992  N   ALA A 411     -37.595  21.303   9.232  1.00 15.00      A    N  
ATOM   3993  HN  ALA A 411     -37.810  21.932   9.957  1.00 15.00      A    H  
ATOM   3994  CA  ALA A 411     -38.483  20.174   8.989  1.00 15.00      A    C  
ATOM   3995  CB  ALA A 411     -39.547  20.085  10.071  1.00 15.00      A    C  
ATOM   3996  C   ALA A 411     -39.133  20.307   7.622  1.00 15.00      A    C  
ATOM   3997  O   ALA A 411     -39.364  19.314   6.935  1.00 15.00      A    O  
ATOM   3998  N   ALA A 412     -39.407  21.547   7.227  1.00 15.00      A    N  
ATOM   3999  HN  ALA A 412     -39.190  22.295   7.821  1.00 15.00      A    H  
ATOM   4000  CA  ALA A 412     -40.019  21.819   5.934  1.00 15.00      A    C  
ATOM   4001  CB  ALA A 412     -40.317  23.304   5.787  1.00 15.00      A    C  
ATOM   4002  C   ALA A 412     -39.103  21.339   4.816  1.00 15.00      A    C  
ATOM   4003  O   ALA A 412     -39.557  20.748   3.834  1.00 15.00      A    O  
ATOM   4004  N   GLN A 413     -37.806  21.577   4.982  1.00 15.00      A    N  
ATOM   4005  HN  GLN A 413     -37.505  22.058   5.785  1.00 15.00      A    H  
ATOM   4006  CA  GLN A 413     -36.824  21.151   3.996  1.00 15.00      A    C  
ATOM   4007  CB  GLN A 413     -35.468  21.814   4.242  1.00 15.00      A    C  
ATOM   4008  CG  GLN A 413     -34.570  21.828   3.015  1.00 15.00      A    C  
ATOM   4009  CD  GLN A 413     -33.293  22.617   3.221  1.00 15.00      A    C  
ATOM   4010  OE1 GLN A 413     -33.233  23.520   4.049  1.00 15.00      A    O  
ATOM   4011  NE2 GLN A 413     -32.265  22.285   2.456  1.00 15.00      A    N  
ATOM   4012 HE21 GLN A 413     -32.383  21.559   1.812  1.00 15.00      A    H  
ATOM   4013 HE22 GLN A 413     -31.433  22.787   2.560  1.00 15.00      A    H  
ATOM   4014  C   GLN A 413     -36.691  19.633   4.019  1.00 15.00      A    C  
ATOM   4015  O   GLN A 413     -36.331  19.012   3.021  1.00 15.00      A    O  
ATOM   4016  N   TRP A 414     -36.993  19.041   5.169  1.00 15.00      A    N  
ATOM   4017  HN  TRP A 414     -37.270  19.594   5.933  1.00 15.00      A    H  
ATOM   4018  CA  TRP A 414     -36.931  17.596   5.326  1.00 15.00      A    C  
ATOM   4019  CB  TRP A 414     -37.026  17.220   6.808  1.00 15.00      A    C  
ATOM   4020  CG  TRP A 414     -36.954  15.749   7.080  1.00 15.00      A    C  
ATOM   4021  CD1 TRP A 414     -35.970  14.887   6.689  1.00 15.00      A    C  
ATOM   4022  CD2 TRP A 414     -37.906  14.967   7.810  1.00 15.00      A    C  
ATOM   4023  NE1 TRP A 414     -36.249  13.619   7.134  1.00 15.00      A    N  
ATOM   4024  HE1 TRP A 414     -35.690  12.827   6.980  1.00 15.00      A    H  
ATOM   4025  CE2 TRP A 414     -37.434  13.640   7.822  1.00 15.00      A    C  
ATOM   4026  CE3 TRP A 414     -39.112  15.261   8.454  1.00 15.00      A    C  
ATOM   4027  CZ2 TRP A 414     -38.124  12.609   8.455  1.00 15.00      A    C  
ATOM   4028  CZ3 TRP A 414     -39.796  14.237   9.080  1.00 15.00      A    C  
ATOM   4029  CH2 TRP A 414     -39.300  12.928   9.076  1.00 15.00      A    C  
ATOM   4030  C   TRP A 414     -38.058  16.954   4.532  1.00 15.00      A    C  
ATOM   4031  O   TRP A 414     -37.867  15.940   3.865  1.00 15.00      A    O  
ATOM   4032  N   SER A 415     -39.230  17.569   4.595  1.00 15.00      A    N  
ATOM   4033  HN  SER A 415     -39.324  18.372   5.156  1.00 15.00      A    H  
ATOM   4034  CA  SER A 415     -40.386  17.076   3.874  1.00 15.00      A    C  
ATOM   4035  CB  SER A 415     -41.633  17.864   4.277  1.00 15.00      A    C  
ATOM   4036  OG  SER A 415     -41.709  17.994   5.686  1.00 15.00      A    O  
ATOM   4037  HG  SER A 415     -41.675  17.124   6.092  1.00 15.00      A    H  
ATOM   4038  C   SER A 415     -40.165  17.155   2.364  1.00 15.00      A    C  
ATOM   4039  O   SER A 415     -40.551  16.246   1.632  1.00 15.00      A    O  
ATOM   4040  N   GLN A 416     -39.525  18.231   1.901  1.00 15.00      A    N  
ATOM   4041  HN  GLN A 416     -39.225  18.924   2.530  1.00 15.00      A    H  
ATOM   4042  CA  GLN A 416     -39.270  18.400   0.471  1.00 15.00      A    C  
ATOM   4043  CB  GLN A 416     -38.903  19.849   0.098  1.00 15.00      A    C  
ATOM   4044  CG  GLN A 416     -37.571  20.352   0.638  1.00 15.00      A    C  
ATOM   4045  CD  GLN A 416     -36.392  20.053  -0.276  1.00 15.00      A    C  
ATOM   4046  OE1 GLN A 416     -36.520  20.041  -1.498  1.00 15.00      A    O  
ATOM   4047  NE2 GLN A 416     -35.238  19.781   0.318  1.00 15.00      A    N  
ATOM   4048 HE21 GLN A 416     -35.210  19.782   1.301  1.00 15.00      A    H  
ATOM   4049 HE22 GLN A 416     -34.461  19.594  -0.245  1.00 15.00      A    H  
ATOM   4050  C   GLN A 416     -38.256  17.390  -0.064  1.00 15.00      A    C  
ATOM   4051  O   GLN A 416     -38.452  16.817  -1.134  1.00 15.00      A    O  
ATOM   4052  N   GLU A 417     -37.178  17.155   0.682  1.00 15.00      A    N  
ATOM   4053  HN  GLU A 417     -37.061  17.629   1.535  1.00 15.00      A    H  
ATOM   4054  CA  GLU A 417     -36.168  16.202   0.243  1.00 15.00      A    C  
ATOM   4055  CB  GLU A 417     -34.848  16.342   1.020  1.00 15.00      A    C  
ATOM   4056  CG  GLU A 417     -34.961  16.209   2.528  1.00 15.00      A    C  
ATOM   4057  CD  GLU A 417     -33.800  16.858   3.259  1.00 15.00      A    C  
ATOM   4058  OE1 GLU A 417     -33.381  17.966   2.857  1.00 15.00      A    O  
ATOM   4059  OE2 GLU A 417     -33.331  16.295   4.269  1.00 15.00      A    O  
ATOM   4060  C   GLU A 417     -36.718  14.783   0.289  1.00 15.00      A    C  
ATOM   4061  O   GLU A 417     -36.453  13.974  -0.598  1.00 15.00      A    O  
ATOM   4062  N   LEU A 418     -37.526  14.513   1.305  1.00 15.00      A    N  
ATOM   4063  HN  LEU A 418     -37.708  15.214   1.969  1.00 15.00      A    H  
ATOM   4064  CA  LEU A 418     -38.136  13.207   1.476  1.00 15.00      A    C  
ATOM   4065  CB  LEU A 418     -38.825  13.126   2.841  1.00 15.00      A    C  
ATOM   4066  CG  LEU A 418     -38.320  12.046   3.800  1.00 15.00      A    C  
ATOM   4067  CD1 LEU A 418     -38.715  10.665   3.304  1.00 15.00      A    C  
ATOM   4068  CD2 LEU A 418     -36.812  12.143   3.982  1.00 15.00      A    C  
ATOM   4069  C   LEU A 418     -39.143  12.926   0.364  1.00 15.00      A    C  
ATOM   4070  O   LEU A 418     -39.127  11.855  -0.241  1.00 15.00      A    O  
ATOM   4071  N   SER A 419     -40.005  13.901   0.084  1.00 15.00      A    N  
ATOM   4072  HN  SER A 419     -39.950  14.749   0.578  1.00 15.00      A    H  
ATOM   4073  CA  SER A 419     -41.025  13.743  -0.947  1.00 15.00      A    C  
ATOM   4074  CB  SER A 419     -42.064  14.866  -0.887  1.00 15.00      A    C  
ATOM   4075  OG  SER A 419     -41.443  16.136  -0.812  1.00 15.00      A    O  
ATOM   4076  HG  SER A 419     -41.241  16.338   0.111  1.00 15.00      A    H  
ATOM   4077  C   SER A 419     -40.415  13.645  -2.341  1.00 15.00      A    C  
ATOM   4078  O   SER A 419     -40.830  12.810  -3.145  1.00 15.00      A    O  
ATOM   4079  N   LYS A 420     -39.423  14.487  -2.624  1.00 15.00      A    N  
ATOM   4080  HN  LYS A 420     -39.137  15.139  -1.944  1.00 15.00      A    H  
ATOM   4081  CA  LYS A 420     -38.770  14.476  -3.929  1.00 15.00      A    C  
ATOM   4082  CB  LYS A 420     -37.730  15.606  -4.065  1.00 15.00      A    C  
ATOM   4083  CG  LYS A 420     -36.339  15.294  -3.522  1.00 15.00      A    C  
ATOM   4084  CD  LYS A 420     -35.412  16.495  -3.651  1.00 15.00      A    C  
ATOM   4085  CE  LYS A 420     -33.955  16.121  -3.400  1.00 15.00      A    C  
ATOM   4086  NZ  LYS A 420     -33.707  15.678  -2.001  1.00 15.00      A    N  
ATOM   4087  HZ1 LYS A 420     -34.287  16.221  -1.338  1.00 15.00      A    H  
ATOM   4088  HZ2 LYS A 420     -32.707  15.808  -1.755  1.00 15.00      A    H  
ATOM   4089  HZ3 LYS A 420     -33.940  14.659  -1.896  1.00 15.00      A    H  
ATOM   4090  C   LYS A 420     -38.176  13.102  -4.246  1.00 15.00      A    C  
ATOM   4091  O   LYS A 420     -38.302  12.607  -5.366  1.00 15.00      A    O  
ATOM   4092  N   GLU A 421     -37.560  12.478  -3.247  1.00 15.00      A    N  
ATOM   4093  HN  GLU A 421     -37.503  12.915  -2.369  1.00 15.00      A    H  
ATOM   4094  CA  GLU A 421     -36.963  11.162  -3.427  1.00 15.00      A    C  
ATOM   4095  CB  GLU A 421     -35.896  10.897  -2.367  1.00 15.00      A    C  
ATOM   4096  CG  GLU A 421     -34.509  11.350  -2.786  1.00 15.00      A    C  
ATOM   4097  CD  GLU A 421     -33.724  11.962  -1.648  1.00 15.00      A    C  
ATOM   4098  OE1 GLU A 421     -33.204  11.207  -0.810  1.00 15.00      A    O  
ATOM   4099  OE2 GLU A 421     -33.621  13.205  -1.600  1.00 15.00      A    O  
ATOM   4100  C   GLU A 421     -38.035  10.080  -3.419  1.00 15.00      A    C  
ATOM   4101  O   GLU A 421     -37.921   9.069  -4.112  1.00 15.00      A    O  
ATOM   4102  N   LEU A 422     -39.090  10.308  -2.649  1.00 15.00      A    N  
ATOM   4103  HN  LEU A 422     -39.122  11.126  -2.107  1.00 15.00      A    H  
ATOM   4104  CA  LEU A 422     -40.192   9.363  -2.574  1.00 15.00      A    C  
ATOM   4105  CB  LEU A 422     -41.152   9.731  -1.441  1.00 15.00      A    C  
ATOM   4106  CG  LEU A 422     -41.390   8.647  -0.387  1.00 15.00      A    C  
ATOM   4107  CD1 LEU A 422     -40.117   8.365   0.399  1.00 15.00      A    C  
ATOM   4108  CD2 LEU A 422     -42.525   9.042   0.544  1.00 15.00      A    C  
ATOM   4109  C   LEU A 422     -40.928   9.324  -3.908  1.00 15.00      A    C  
ATOM   4110  O   LEU A 422     -41.463   8.291  -4.304  1.00 15.00      A    O  
ATOM   4111  N   THR A 423     -40.932  10.457  -4.605  1.00 15.00      A    N  
ATOM   4112  HN  THR A 423     -40.495  11.252  -4.227  1.00 15.00      A    H  
ATOM   4113  CA  THR A 423     -41.577  10.551  -5.906  1.00 15.00      A    C  
ATOM   4114  CB  THR A 423     -41.633  12.009  -6.407  1.00 15.00      A    C  
ATOM   4115  OG1 THR A 423     -42.249  12.830  -5.405  1.00 15.00      A    O  
ATOM   4116  HG1 THR A 423     -41.754  12.759  -4.580  1.00 15.00      A    H  
ATOM   4117  CG2 THR A 423     -42.441  12.107  -7.694  1.00 15.00      A    C  
ATOM   4118  C   THR A 423     -40.841   9.681  -6.921  1.00 15.00      A    C  
ATOM   4119  O   THR A 423     -41.454   8.868  -7.613  1.00 15.00      A    O  
ATOM   4120  N   MET A 424     -39.518   9.822  -6.976  1.00 15.00      A    N  
ATOM   4121  HN  MET A 424     -39.078  10.477  -6.394  1.00 15.00      A    H  
ATOM   4122  CA  MET A 424     -38.714   9.027  -7.901  1.00 15.00      A    C  
ATOM   4123  CB  MET A 424     -37.292   9.580  -8.053  1.00 15.00      A    C  
ATOM   4124  CG  MET A 424     -36.463   9.578  -6.781  1.00 15.00      A    C  
ATOM   4125  SD  MET A 424     -34.916  10.489  -6.957  1.00 15.00      A    S  
ATOM   4126  CE  MET A 424     -35.528  12.116  -7.394  1.00 15.00      A    C  
ATOM   4127  C   MET A 424     -38.711   7.556  -7.490  1.00 15.00      A    C  
ATOM   4128  O   MET A 424     -38.442   6.672  -8.293  1.00 15.00      A    O  
ATOM   4129  N   PHE A 425     -39.028   7.303  -6.226  1.00 15.00      A    N  
ATOM   4130  HN  PHE A 425     -39.212   8.051  -5.621  1.00 15.00      A    H  
ATOM   4131  CA  PHE A 425     -39.101   5.944  -5.715  1.00 15.00      A    C  
ATOM   4132  CB  PHE A 425     -39.027   5.958  -4.185  1.00 15.00      A    C  
ATOM   4133  CG  PHE A 425     -38.971   4.596  -3.553  1.00 15.00      A    C  
ATOM   4134  CD1 PHE A 425     -38.026   3.669  -3.956  1.00 15.00      A    C  
ATOM   4135  CD2 PHE A 425     -39.858   4.247  -2.548  1.00 15.00      A    C  
ATOM   4136  CE1 PHE A 425     -37.966   2.419  -3.373  1.00 15.00      A    C  
ATOM   4137  CE2 PHE A 425     -39.805   2.997  -1.961  1.00 15.00      A    C  
ATOM   4138  CZ  PHE A 425     -38.857   2.083  -2.373  1.00 15.00      A    C  
ATOM   4139  C   PHE A 425     -40.416   5.324  -6.171  1.00 15.00      A    C  
ATOM   4140  O   PHE A 425     -40.543   4.109  -6.298  1.00 15.00      A    O  
ATOM   4141  N   LYS A 426     -41.386   6.195  -6.433  1.00 15.00      A    N  
ATOM   4142  HN  LYS A 426     -41.198   7.151  -6.328  1.00 15.00      A    H  
ATOM   4143  CA  LYS A 426     -42.708   5.787  -6.883  1.00 15.00      A    C  
ATOM   4144  CB  LYS A 426     -43.728   6.910  -6.634  1.00 15.00      A    C  
ATOM   4145  CG  LYS A 426     -44.433   6.864  -5.283  1.00 15.00      A    C  
ATOM   4146  CD  LYS A 426     -45.616   5.903  -5.303  1.00 15.00      A    C  
ATOM   4147  CE  LYS A 426     -46.579   6.161  -4.149  1.00 15.00      A    C  
ATOM   4148  NZ  LYS A 426     -47.663   5.139  -4.084  1.00 15.00      A    N  
ATOM   4149  HZ1 LYS A 426     -48.293   5.326  -3.275  1.00 15.00      A    H  
ATOM   4150  HZ2 LYS A 426     -47.252   4.191  -3.970  1.00 15.00      A    H  
ATOM   4151  HZ3 LYS A 426     -48.228   5.153  -4.956  1.00 15.00      A    H  
ATOM   4152  C   LYS A 426     -42.689   5.438  -8.368  1.00 15.00      A    C  
ATOM   4153  O   LYS A 426     -43.300   4.456  -8.783  1.00 15.00      A    O  
ATOM   4154  N   GLU A 427     -41.983   6.242  -9.165  1.00 15.00      A    N  
ATOM   4155  HN  GLU A 427     -41.511   7.013  -8.776  1.00 15.00      A    H  
ATOM   4156  CA  GLU A 427     -41.902   6.009 -10.608  1.00 15.00      A    C  
ATOM   4157  CB  GLU A 427     -41.341   7.228 -11.351  1.00 15.00      A    C  
ATOM   4158  CG  GLU A 427     -40.002   7.721 -10.832  1.00 15.00      A    C  
ATOM   4159  CD  GLU A 427     -39.705   9.150 -11.238  1.00 15.00      A    C  
ATOM   4160  OE1 GLU A 427     -38.549   9.432 -11.610  1.00 15.00      A    O  
ATOM   4161  OE2 GLU A 427     -40.626   9.989 -11.174  1.00 15.00      A    O  
ATOM   4162  C   GLU A 427     -41.118   4.740 -10.934  1.00 15.00      A    C  
ATOM   4163  O   GLU A 427     -41.477   4.000 -11.849  1.00 15.00      A    O  
ATOM   4164  N   ILE A 428     -40.062   4.475 -10.167  1.00 15.00      A    N  
ATOM   4165  HN  ILE A 428     -39.813   5.107  -9.461  1.00 15.00      A    H  
ATOM   4166  CA  ILE A 428     -39.253   3.270 -10.370  1.00 15.00      A    C  
ATOM   4167  CB  ILE A 428     -37.871   3.375  -9.673  1.00 15.00      A    C  
ATOM   4168  CG1 ILE A 428     -37.148   4.646 -10.136  1.00 15.00      A    C  
ATOM   4169  CG2 ILE A 428     -37.005   2.156  -9.966  1.00 15.00      A    C  
ATOM   4170  CD1 ILE A 428     -35.819   4.883  -9.450  1.00 15.00      A    C  
ATOM   4171  C   ILE A 428     -40.031   2.038  -9.885  1.00 15.00      A    C  
ATOM   4172  O   ILE A 428     -39.618   0.895 -10.067  1.00 15.00      A    O  
ATOM   4173  N   LEU A 429     -41.176   2.291  -9.267  1.00 15.00      A    N  
ATOM   4174  HN  LEU A 429     -41.451   3.223  -9.138  1.00 15.00      A    H  
ATOM   4175  CA  LEU A 429     -42.045   1.230  -8.782  1.00 15.00      A    C  
ATOM   4176  CB  LEU A 429     -42.340   1.403  -7.289  1.00 15.00      A    C  
ATOM   4177  CG  LEU A 429     -41.251   0.928  -6.325  1.00 15.00      A    C  
ATOM   4178  CD1 LEU A 429     -41.681   1.145  -4.882  1.00 15.00      A    C  
ATOM   4179  CD2 LEU A 429     -40.924  -0.535  -6.572  1.00 15.00      A    C  
ATOM   4180  C   LEU A 429     -43.343   1.250  -9.576  1.00 15.00      A    C  
ATOM   4181  O   LEU A 429     -44.385   0.803  -9.108  1.00 15.00      A    O  
ATOM   4182  N   GLU A 430     -43.269   1.799 -10.779  1.00 15.00      A    N  
ATOM   4183  HN  GLU A 430     -42.406   2.154 -11.087  1.00 15.00      A    H  
ATOM   4184  CA  GLU A 430     -44.424   1.890 -11.657  1.00 15.00      A    C  
ATOM   4185  CB  GLU A 430     -44.727   3.361 -11.956  1.00 15.00      A    C  
ATOM   4186  CG  GLU A 430     -46.194   3.679 -12.200  1.00 15.00      A    C  
ATOM   4187  CD  GLU A 430     -46.559   3.685 -13.670  1.00 15.00      A    C  
ATOM   4188  OE1 GLU A 430     -45.762   4.200 -14.478  1.00 15.00      A    O  
ATOM   4189  OE2 GLU A 430     -47.642   3.168 -14.016  1.00 15.00      A    O  
ATOM   4190  C   GLU A 430     -44.146   1.130 -12.950  1.00 15.00      A    C  
ATOM   4191  O   GLU A 430     -45.029   0.472 -13.508  1.00 15.00      A    O  
ATOM   4192  N   ASP A 431     -42.894   1.186 -13.393  1.00 15.00      A    N  
ATOM   4193  HN  ASP A 431     -42.229   1.690 -12.875  1.00 15.00      A    H  
ATOM   4194  CA  ASP A 431     -42.466   0.523 -14.625  1.00 15.00      A    C  
ATOM   4195  CB  ASP A 431     -41.239   1.221 -15.226  1.00 15.00      A    C  
ATOM   4196  CG  ASP A 431     -40.027   1.227 -14.305  1.00 15.00      A    C  
ATOM   4197  OD1 ASP A 431     -40.125   0.694 -13.176  1.00 15.00      A    O  
ATOM   4198  OD2 ASP A 431     -38.982   1.773 -14.705  1.00 15.00      A    O  
ATOM   4199  C   ASP A 431     -42.178  -0.959 -14.396  1.00 15.00      A    C  
ATOM   4200  O   ASP A 431     -41.713  -1.663 -15.294  1.00 15.00      A    O  
ATOM   4201  N   GLU A 432     -42.487  -1.424 -13.191  1.00 15.00      A    N  
ATOM   4202  HN  GLU A 432     -42.850  -0.797 -12.530  1.00 15.00      A    H  
ATOM   4203  CA  GLU A 432     -42.285  -2.819 -12.801  1.00 15.00      A    C  
ATOM   4204  CB  GLU A 432     -42.703  -3.006 -11.341  1.00 15.00      A    C  
ATOM   4205  CG  GLU A 432     -43.956  -2.228 -10.967  1.00 15.00      A    C  
ATOM   4206  CD  GLU A 432     -44.851  -2.971  -9.998  1.00 15.00      A    C  
ATOM   4207  OE1 GLU A 432     -44.523  -3.016  -8.799  1.00 15.00      A    O  
ATOM   4208  OE2 GLU A 432     -45.895  -3.500 -10.442  1.00 15.00      A    O  
ATOM   4209  C   GLU A 432     -43.093  -3.768 -13.683  1.00 15.00      A    C  
ATOM   4210  O   GLU A 432     -42.791  -4.957 -13.780  1.00 15.00      A    O  
ATOM   4211  N   ARG A 433     -44.110  -3.224 -14.342  1.00 15.00      A    N  
ATOM   4212  HN  ARG A 433     -44.267  -2.262 -14.254  1.00 15.00      A    H  
ATOM   4213  CA  ARG A 433     -44.976  -4.008 -15.209  1.00 15.00      A    C  
ATOM   4214  CB  ARG A 433     -46.381  -3.401 -15.260  1.00 15.00      A    C  
ATOM   4215  CG  ARG A 433     -47.322  -3.876 -14.160  1.00 15.00      A    C  
ATOM   4216  CD  ARG A 433     -47.266  -2.991 -12.920  1.00 15.00      A    C  
ATOM   4217  NE  ARG A 433     -47.088  -1.572 -13.236  1.00 15.00      A    N  
ATOM   4218  HE  ARG A 433     -46.190  -1.193 -13.091  1.00 15.00      A    H  
ATOM   4219  CZ  ARG A 433     -48.056  -0.757 -13.659  1.00 15.00      A    C  
ATOM   4220  NH1 ARG A 433     -49.302  -1.197 -13.819  1.00 15.00      A    N  
ATOM   4221 HH11 ARG A 433     -49.540  -2.187 -13.610  1.00 15.00      A    H  
ATOM   4222 HH12 ARG A 433     -50.049  -0.548 -14.148  1.00 15.00      A    H  
ATOM   4223  NH2 ARG A 433     -47.767   0.502 -13.932  1.00 15.00      A    N  
ATOM   4224 HH21 ARG A 433     -48.505   1.165 -14.259  1.00 15.00      A    H  
ATOM   4225 HH22 ARG A 433     -46.787   0.853 -13.816  1.00 15.00      A    H  
ATOM   4226  C   ARG A 433     -44.398  -4.124 -16.617  1.00 15.00      A    C  
ATOM   4227  O   ARG A 433     -45.043  -4.659 -17.523  1.00 15.00      A    O  
ATOM   4228  N   ASP A 434     -43.195  -3.594 -16.794  1.00 15.00      A    N  
ATOM   4229  HN  ASP A 434     -42.746  -3.163 -16.032  1.00 15.00      A    H  
ATOM   4230  CA  ASP A 434     -42.502  -3.640 -18.082  1.00 15.00      A    C  
ATOM   4231  CB  ASP A 434     -42.461  -2.264 -18.747  1.00 15.00      A    C  
ATOM   4232  CG  ASP A 434     -41.652  -2.270 -20.034  1.00 15.00      A    C  
ATOM   4233  OD1 ASP A 434     -42.250  -2.467 -21.110  1.00 15.00      A    O  
ATOM   4234  OD2 ASP A 434     -40.420  -2.081 -19.968  1.00 15.00      A    O  
ATOM   4235  C   ASP A 434     -41.081  -4.155 -17.894  1.00 15.00      A    C  
ATOM   4236  O   ASP A 434     -40.808  -4.922 -16.963  1.00 15.00      A    O  
ATOM   4237  N   MET B   1      15.751  -3.583  16.136  1.00 15.00      B    N  
ATOM   4238  HN  MET B   1      15.018  -3.955  15.597  1.00 15.00      B    H  
ATOM   4239  CA  MET B   1      16.938  -4.398  16.356  1.00 15.00      B    C  
ATOM   4240  CB  MET B   1      16.857  -5.103  17.715  1.00 15.00      B    C  
ATOM   4241  CG  MET B   1      16.847  -4.156  18.903  1.00 15.00      B    C  
ATOM   4242  SD  MET B   1      16.990  -5.019  20.478  1.00 15.00      B    S  
ATOM   4243  CE  MET B   1      16.702  -3.685  21.637  1.00 15.00      B    C  
ATOM   4244  C   MET B   1      17.090  -5.423  15.234  1.00 15.00      B    C  
ATOM   4245  O   MET B   1      16.157  -6.173  14.930  1.00 15.00      B    O  
ATOM   4246  N   THR B   2      18.254  -5.427  14.608  1.00 15.00      B    N  
ATOM   4247  HN  THR B   2      18.943  -4.787  14.880  1.00 15.00      B    H  
ATOM   4248  CA  THR B   2      18.542  -6.343  13.517  1.00 15.00      B    C  
ATOM   4249  CB  THR B   2      19.809  -5.891  12.770  1.00 15.00      B    C  
ATOM   4250  OG1 THR B   2      19.851  -4.457  12.739  1.00 15.00      B    O  
ATOM   4251  HG1 THR B   2      20.766  -4.164  12.746  1.00 15.00      B    H  
ATOM   4252  CG2 THR B   2      19.809  -6.427  11.345  1.00 15.00      B    C  
ATOM   4253  C   THR B   2      18.757  -7.761  14.035  1.00 15.00      B    C  
ATOM   4254  O   THR B   2      19.787  -8.060  14.642  1.00 15.00      B    O  
ATOM   4255  N   THR B   3      17.786  -8.629  13.804  1.00 15.00      B    N  
ATOM   4256  HN  THR B   3      16.983  -8.337  13.315  1.00 15.00      B    H  
ATOM   4257  CA  THR B   3      17.886 -10.010  14.244  1.00 15.00      B    C  
ATOM   4258  CB  THR B   3      16.492 -10.587  14.543  1.00 15.00      B    C  
ATOM   4259  OG1 THR B   3      15.674  -9.560  15.123  1.00 15.00      B    O  
ATOM   4260  HG1 THR B   3      16.194  -8.756  15.229  1.00 15.00      B    H  
ATOM   4261  CG2 THR B   3      16.598 -11.751  15.520  1.00 15.00      B    C  
ATOM   4262  C   THR B   3      18.566 -10.851  13.165  1.00 15.00      B    C  
ATOM   4263  O   THR B   3      18.148 -10.842  12.007  1.00 15.00      B    O  
ATOM   4264  N   PHE B   4      19.624 -11.559  13.541  1.00 15.00      B    N  
ATOM   4265  HN  PHE B   4      19.916 -11.527  14.475  1.00 15.00      B    H  
ATOM   4266  CA  PHE B   4      20.358 -12.391  12.598  1.00 15.00      B    C  
ATOM   4267  CB  PHE B   4      21.859 -12.359  12.895  1.00 15.00      B    C  
ATOM   4268  CG  PHE B   4      22.511 -11.039  12.587  1.00 15.00      B    C  
ATOM   4269  CD1 PHE B   4      23.042 -10.791  11.332  1.00 15.00      B    C  
ATOM   4270  CD2 PHE B   4      22.588 -10.045  13.550  1.00 15.00      B    C  
ATOM   4271  CE1 PHE B   4      23.639  -9.577  11.043  1.00 15.00      B    C  
ATOM   4272  CE2 PHE B   4      23.184  -8.830  13.269  1.00 15.00      B    C  
ATOM   4273  CZ  PHE B   4      23.711  -8.596  12.013  1.00 15.00      B    C  
ATOM   4274  C   PHE B   4      19.839 -13.824  12.608  1.00 15.00      B    C  
ATOM   4275  O   PHE B   4      19.516 -14.373  13.662  1.00 15.00      B    O  
ATOM   4276  N   THR B   5      19.750 -14.413  11.430  1.00 15.00      B    N  
ATOM   4277  HN  THR B   5      20.014 -13.914  10.624  1.00 15.00      B    H  
ATOM   4278  CA  THR B   5      19.275 -15.776  11.283  1.00 15.00      B    C  
ATOM   4279  CB  THR B   5      17.981 -15.817  10.447  1.00 15.00      B    C  
ATOM   4280  OG1 THR B   5      17.742 -14.528   9.861  1.00 15.00      B    O  
ATOM   4281  HG1 THR B   5      16.800 -14.336   9.888  1.00 15.00      B    H  
ATOM   4282  CG2 THR B   5      16.796 -16.200  11.321  1.00 15.00      B    C  
ATOM   4283  C   THR B   5      20.340 -16.634  10.607  1.00 15.00      B    C  
ATOM   4284  O   THR B   5      21.029 -16.178   9.697  1.00 15.00      B    O  
ATOM   4285  N   SER B   6      20.484 -17.870  11.059  1.00 15.00      B    N  
ATOM   4286  HN  SER B   6      19.920 -18.180  11.794  1.00 15.00      B    H  
ATOM   4287  CA  SER B   6      21.470 -18.773  10.487  1.00 15.00      B    C  
ATOM   4288  CB  SER B   6      22.579 -19.047  11.503  1.00 15.00      B    C  
ATOM   4289  OG  SER B   6      22.042 -19.620  12.686  1.00 15.00      B    O  
ATOM   4290  HG  SER B   6      21.226 -20.088  12.463  1.00 15.00      B    H  
ATOM   4291  C   SER B   6      20.819 -20.083  10.076  1.00 15.00      B    C  
ATOM   4292  O   SER B   6      20.269 -20.798  10.916  1.00 15.00      B    O  
ATOM   4293  N   ILE B   7      20.870 -20.391   8.793  1.00 15.00      B    N  
ATOM   4294  HN  ILE B   7      21.313 -19.772   8.166  1.00 15.00      B    H  
ATOM   4295  CA  ILE B   7      20.294 -21.629   8.287  1.00 15.00      B    C  
ATOM   4296  CB  ILE B   7      19.131 -21.386   7.298  1.00 15.00      B    C  
ATOM   4297  CG1 ILE B   7      19.507 -20.325   6.259  1.00 15.00      B    C  
ATOM   4298  CG2 ILE B   7      17.867 -20.990   8.051  1.00 15.00      B    C  
ATOM   4299  CD1 ILE B   7      18.489 -20.157   5.149  1.00 15.00      B    C  
ATOM   4300  C   ILE B   7      21.362 -22.498   7.635  1.00 15.00      B    C  
ATOM   4301  O   ILE B   7      22.282 -21.989   6.996  1.00 15.00      B    O  
ATOM   4302  N   VAL B   8      21.246 -23.804   7.817  1.00 15.00      B    N  
ATOM   4303  HN  VAL B   8      20.491 -24.149   8.338  1.00 15.00      B    H  
ATOM   4304  CA  VAL B   8      22.201 -24.745   7.249  1.00 15.00      B    C  
ATOM   4305  CB  VAL B   8      22.515 -25.888   8.241  1.00 15.00      B    C  
ATOM   4306  CG1 VAL B   8      23.574 -26.825   7.678  1.00 15.00      B    C  
ATOM   4307  CG2 VAL B   8      22.953 -25.328   9.588  1.00 15.00      B    C  
ATOM   4308  C   VAL B   8      21.637 -25.341   5.966  1.00 15.00      B    C  
ATOM   4309  O   VAL B   8      20.493 -25.795   5.942  1.00 15.00      B    O  
ATOM   4310  N   THR B   9      22.425 -25.323   4.901  1.00 15.00      B    N  
ATOM   4311  HN  THR B   9      23.326 -24.934   4.972  1.00 15.00      B    H  
ATOM   4312  CA  THR B   9      21.988 -25.868   3.630  1.00 15.00      B    C  
ATOM   4313  CB  THR B   9      21.322 -24.799   2.736  1.00 15.00      B    C  
ATOM   4314  OG1 THR B   9      20.954 -25.380   1.477  1.00 15.00      B    O  
ATOM   4315  HG1 THR B   9      20.615 -24.693   0.895  1.00 15.00      B    H  
ATOM   4316  CG2 THR B   9      22.252 -23.614   2.496  1.00 15.00      B    C  
ATOM   4317  C   THR B   9      23.142 -26.531   2.884  1.00 15.00      B    C  
ATOM   4318  O   THR B   9      24.272 -26.039   2.891  1.00 15.00      B    O  
ATOM   4319  N   THR B  10      22.852 -27.664   2.262  1.00 15.00      B    N  
ATOM   4320  HN  THR B  10      21.943 -28.027   2.325  1.00 15.00      B    H  
ATOM   4321  CA  THR B  10      23.845 -28.398   1.498  1.00 15.00      B    C  
ATOM   4322  CB  THR B  10      23.507 -29.896   1.491  1.00 15.00      B    C  
ATOM   4323  OG1 THR B  10      22.085 -30.052   1.638  1.00 15.00      B    O  
ATOM   4324  HG1 THR B  10      21.707 -30.323   0.799  1.00 15.00      B    H  
ATOM   4325  CG2 THR B  10      24.213 -30.607   2.633  1.00 15.00      B    C  
ATOM   4326  C   THR B  10      23.876 -27.891   0.064  1.00 15.00      B    C  
ATOM   4327  O   THR B  10      24.760 -28.241  -0.714  1.00 15.00      B    O  
ATOM   4328  N   ASN B  11      22.897 -27.064  -0.277  1.00 15.00      B    N  
ATOM   4329  HN  ASN B  11      22.228 -26.813   0.393  1.00 15.00      B    H  
ATOM   4330  CA  ASN B  11      22.803 -26.496  -1.611  1.00 15.00      B    C  
ATOM   4331  CB  ASN B  11      21.592 -27.062  -2.361  1.00 15.00      B    C  
ATOM   4332  CG  ASN B  11      21.760 -27.001  -3.869  1.00 15.00      B    C  
ATOM   4333  OD1 ASN B  11      22.211 -27.958  -4.492  1.00 15.00      B    O  
ATOM   4334  ND2 ASN B  11      21.402 -25.874  -4.465  1.00 15.00      B    N  
ATOM   4335 HD21 ASN B  11      21.052 -25.146  -3.910  1.00 15.00      B    H  
ATOM   4336 HD22 ASN B  11      21.507 -25.814  -5.436  1.00 15.00      B    H  
ATOM   4337  C   ASN B  11      22.697 -24.982  -1.505  1.00 15.00      B    C  
ATOM   4338  O   ASN B  11      21.600 -24.436  -1.362  1.00 15.00      B    O  
ATOM   4339  N   PRO B  12      23.840 -24.287  -1.544  1.00 15.00      B    N  
ATOM   4340  CA  PRO B  12      23.881 -22.832  -1.437  1.00 15.00      B    C  
ATOM   4341  CB  PRO B  12      25.350 -22.540  -1.133  1.00 15.00      B    C  
ATOM   4342  CG  PRO B  12      26.097 -23.673  -1.749  1.00 15.00      B    C  
ATOM   4343  CD  PRO B  12      25.185 -24.870  -1.704  1.00 15.00      B    C  
ATOM   4344  C   PRO B  12      23.439 -22.136  -2.722  1.00 15.00      B    C  
ATOM   4345  O   PRO B  12      23.926 -22.433  -3.816  1.00 15.00      B    O  
ATOM   4346  N   ASP B  13      22.509 -21.209  -2.570  1.00 15.00      B    N  
ATOM   4347  HN  ASP B  13      22.178 -21.015  -1.667  1.00 15.00      B    H  
ATOM   4348  CA  ASP B  13      21.970 -20.448  -3.689  1.00 15.00      B    C  
ATOM   4349  CB  ASP B  13      20.479 -20.182  -3.438  1.00 15.00      B    C  
ATOM   4350  CG  ASP B  13      19.854 -19.193  -4.404  1.00 15.00      B    C  
ATOM   4351  OD1 ASP B  13      20.380 -19.033  -5.523  1.00 15.00      B    O  
ATOM   4352  OD2 ASP B  13      18.830 -18.577  -4.031  1.00 15.00      B    O  
ATOM   4353  C   ASP B  13      22.735 -19.136  -3.829  1.00 15.00      B    C  
ATOM   4354  O   ASP B  13      22.594 -18.238  -3.002  1.00 15.00      B    O  
ATOM   4355  N   PHE B  14      23.551 -19.034  -4.870  1.00 15.00      B    N  
ATOM   4356  HN  PHE B  14      23.606 -19.774  -5.509  1.00 15.00      B    H  
ATOM   4357  CA  PHE B  14      24.353 -17.835  -5.094  1.00 15.00      B    C  
ATOM   4358  CB  PHE B  14      25.725 -18.195  -5.672  1.00 15.00      B    C  
ATOM   4359  CG  PHE B  14      26.562 -19.059  -4.773  1.00 15.00      B    C  
ATOM   4360  CD1 PHE B  14      27.173 -18.528  -3.648  1.00 15.00      B    C  
ATOM   4361  CD2 PHE B  14      26.740 -20.403  -5.055  1.00 15.00      B    C  
ATOM   4362  CE1 PHE B  14      27.945 -19.322  -2.822  1.00 15.00      B    C  
ATOM   4363  CE2 PHE B  14      27.510 -21.202  -4.234  1.00 15.00      B    C  
ATOM   4364  CZ  PHE B  14      28.113 -20.661  -3.116  1.00 15.00      B    C  
ATOM   4365  C   PHE B  14      23.643 -16.844  -6.008  1.00 15.00      B    C  
ATOM   4366  O   PHE B  14      24.274 -15.961  -6.587  1.00 15.00      B    O  
ATOM   4367  N   GLY B  15      22.333 -16.988  -6.131  1.00 15.00      B    N  
ATOM   4368  HN  GLY B  15      21.872 -17.712  -5.644  1.00 15.00      B    H  
ATOM   4369  CA  GLY B  15      21.569 -16.095  -6.975  1.00 15.00      B    C  
ATOM   4370  C   GLY B  15      20.874 -15.010  -6.179  1.00 15.00      B    C  
ATOM   4371  O   GLY B  15      19.855 -14.470  -6.611  1.00 15.00      B    O  
ATOM   4372  N   GLY B  16      21.426 -14.683  -5.017  1.00 15.00      B    N  
ATOM   4373  HN  GLY B  16      22.245 -15.136  -4.728  1.00 15.00      B    H  
ATOM   4374  CA  GLY B  16      20.831 -13.661  -4.183  1.00 15.00      B    C  
ATOM   4375  C   GLY B  16      21.840 -12.953  -3.304  1.00 15.00      B    C  
ATOM   4376  O   GLY B  16      23.045 -13.171  -3.428  1.00 15.00      B    O  
ATOM   4377  N   PHE B  17      21.342 -12.117  -2.399  1.00 15.00      B    N  
ATOM   4378  HN  PHE B  17      20.365 -12.026  -2.321  1.00 15.00      B    H  
ATOM   4379  CA  PHE B  17      22.196 -11.361  -1.490  1.00 15.00      B    C  
ATOM   4380  CB  PHE B  17      21.574  -9.992  -1.178  1.00 15.00      B    C  
ATOM   4381  CG  PHE B  17      21.464  -9.051  -2.345  1.00 15.00      B    C  
ATOM   4382  CD1 PHE B  17      22.186  -9.263  -3.509  1.00 15.00      B    C  
ATOM   4383  CD2 PHE B  17      20.639  -7.942  -2.269  1.00 15.00      B    C  
ATOM   4384  CE1 PHE B  17      22.079  -8.391  -4.574  1.00 15.00      B    C  
ATOM   4385  CE2 PHE B  17      20.527  -7.066  -3.330  1.00 15.00      B    C  
ATOM   4386  CZ  PHE B  17      21.250  -7.289  -4.483  1.00 15.00      B    C  
ATOM   4387  C   PHE B  17      22.378 -12.128  -0.190  1.00 15.00      B    C  
ATOM   4388  O   PHE B  17      22.110 -11.605   0.893  1.00 15.00      B    O  
ATOM   4389  N   GLU B  18      22.834 -13.362  -0.299  1.00 15.00      B    N  
ATOM   4390  HN  GLU B  18      23.049 -13.719  -1.188  1.00 15.00      B    H  
ATOM   4391  CA  GLU B  18      23.035 -14.203   0.869  1.00 15.00      B    C  
ATOM   4392  CB  GLU B  18      22.129 -15.429   0.798  1.00 15.00      B    C  
ATOM   4393  CG  GLU B  18      20.656 -15.108   0.986  1.00 15.00      B    C  
ATOM   4394  CD  GLU B  18      19.754 -16.093   0.280  1.00 15.00      B    C  
ATOM   4395  OE1 GLU B  18      19.427 -17.142   0.872  1.00 15.00      B    O  
ATOM   4396  OE2 GLU B  18      19.363 -15.827  -0.878  1.00 15.00      B    O  
ATOM   4397  C   GLU B  18      24.493 -14.613   1.018  1.00 15.00      B    C  
ATOM   4398  O   GLU B  18      25.101 -15.145   0.088  1.00 15.00      B    O  
ATOM   4399  N   PHE B  19      25.049 -14.344   2.188  1.00 15.00      B    N  
ATOM   4400  HN  PHE B  19      24.512 -13.901   2.879  1.00 15.00      B    H  
ATOM   4401  CA  PHE B  19      26.431 -14.681   2.476  1.00 15.00      B    C  
ATOM   4402  CB  PHE B  19      27.050 -13.638   3.412  1.00 15.00      B    C  
ATOM   4403  CG  PHE B  19      28.526 -13.814   3.637  1.00 15.00      B    C  
ATOM   4404  CD1 PHE B  19      29.003 -14.346   4.824  1.00 15.00      B    C  
ATOM   4405  CD2 PHE B  19      29.436 -13.445   2.660  1.00 15.00      B    C  
ATOM   4406  CE1 PHE B  19      30.359 -14.508   5.033  1.00 15.00      B    C  
ATOM   4407  CE2 PHE B  19      30.794 -13.604   2.862  1.00 15.00      B    C  
ATOM   4408  CZ  PHE B  19      31.256 -14.136   4.050  1.00 15.00      B    C  
ATOM   4409  C   PHE B  19      26.518 -16.067   3.101  1.00 15.00      B    C  
ATOM   4410  O   PHE B  19      26.029 -16.293   4.210  1.00 15.00      B    O  
ATOM   4411  N   TYR B  20      27.137 -16.989   2.383  1.00 15.00      B    N  
ATOM   4412  HN  TYR B  20      27.508 -16.745   1.510  1.00 15.00      B    H  
ATOM   4413  CA  TYR B  20      27.285 -18.351   2.861  1.00 15.00      B    C  
ATOM   4414  CB  TYR B  20      27.016 -19.352   1.736  1.00 15.00      B    C  
ATOM   4415  CG  TYR B  20      25.613 -19.313   1.177  1.00 15.00      B    C  
ATOM   4416  CD1 TYR B  20      24.642 -20.200   1.621  1.00 15.00      B    C  
ATOM   4417  CD2 TYR B  20      25.265 -18.399   0.195  1.00 15.00      B    C  
ATOM   4418  CE1 TYR B  20      23.362 -20.177   1.099  1.00 15.00      B    C  
ATOM   4419  CE2 TYR B  20      23.990 -18.365  -0.327  1.00 15.00      B    C  
ATOM   4420  CZ  TYR B  20      23.043 -19.256   0.125  1.00 15.00      B    C  
ATOM   4421  OH  TYR B  20      21.774 -19.229  -0.407  1.00 15.00      B    O  
ATOM   4422  HH  TYR B  20      21.772 -18.662  -1.191  1.00 15.00      B    H  
ATOM   4423  C   TYR B  20      28.681 -18.582   3.412  1.00 15.00      B    C  
ATOM   4424  O   TYR B  20      29.673 -18.144   2.829  1.00 15.00      B    O  
ATOM   4425  N   VAL B  21      28.749 -19.256   4.543  1.00 15.00      B    N  
ATOM   4426  HN  VAL B  21      27.913 -19.544   4.978  1.00 15.00      B    H  
ATOM   4427  CA  VAL B  21      30.018 -19.573   5.173  1.00 15.00      B    C  
ATOM   4428  CB  VAL B  21      29.992 -19.272   6.687  1.00 15.00      B    C  
ATOM   4429  CG1 VAL B  21      31.399 -19.316   7.267  1.00 15.00      B    C  
ATOM   4430  CG2 VAL B  21      29.345 -17.923   6.962  1.00 15.00      B    C  
ATOM   4431  C   VAL B  21      30.326 -21.049   4.960  1.00 15.00      B    C  
ATOM   4432  O   VAL B  21      29.490 -21.910   5.251  1.00 15.00      B    O  
ATOM   4433  N   GLU B  22      31.504 -21.335   4.423  1.00 15.00      B    N  
ATOM   4434  HN  GLU B  22      32.114 -20.605   4.191  1.00 15.00      B    H  
ATOM   4435  CA  GLU B  22      31.914 -22.708   4.167  1.00 15.00      B    C  
ATOM   4436  CB  GLU B  22      33.114 -22.737   3.215  1.00 15.00      B    C  
ATOM   4437  CG  GLU B  22      33.371 -24.092   2.572  1.00 15.00      B    C  
ATOM   4438  CD  GLU B  22      34.378 -24.023   1.442  1.00 15.00      B    C  
ATOM   4439  OE1 GLU B  22      35.548 -23.676   1.709  1.00 15.00      B    O  
ATOM   4440  OE2 GLU B  22      33.998 -24.322   0.291  1.00 15.00      B    O  
ATOM   4441  C   GLU B  22      32.243 -23.431   5.473  1.00 15.00      B    C  
ATOM   4442  O   GLU B  22      32.591 -22.798   6.474  1.00 15.00      B    O  
ATOM   4443  N   ALA B  23      32.114 -24.751   5.455  1.00 15.00      B    N  
ATOM   4444  HN  ALA B  23      31.826 -25.186   4.628  1.00 15.00      B    H  
ATOM   4445  CA  ALA B  23      32.391 -25.576   6.623  1.00 15.00      B    C  
ATOM   4446  CB  ALA B  23      32.076 -27.031   6.316  1.00 15.00      B    C  
ATOM   4447  C   ALA B  23      33.843 -25.435   7.071  1.00 15.00      B    C  
ATOM   4448  O   ALA B  23      34.768 -25.728   6.317  1.00 15.00      B    O  
ATOM   4449  N   GLY B  24      34.033 -24.970   8.297  1.00 15.00      B    N  
ATOM   4450  HN  GLY B  24      33.252 -24.742   8.852  1.00 15.00      B    H  
ATOM   4451  CA  GLY B  24      35.372 -24.803   8.830  1.00 15.00      B    C  
ATOM   4452  C   GLY B  24      35.940 -23.422   8.573  1.00 15.00      B    C  
ATOM   4453  O   GLY B  24      36.956 -23.045   9.156  1.00 15.00      B    O  
ATOM   4454  N   GLN B  25      35.287 -22.663   7.702  1.00 15.00      B    N  
ATOM   4455  HN  GLN B  25      34.473 -23.011   7.276  1.00 15.00      B    H  
ATOM   4456  CA  GLN B  25      35.741 -21.321   7.378  1.00 15.00      B    C  
ATOM   4457  CB  GLN B  25      35.273 -20.908   5.981  1.00 15.00      B    C  
ATOM   4458  CG  GLN B  25      35.974 -19.674   5.430  1.00 15.00      B    C  
ATOM   4459  CD  GLN B  25      35.062 -18.809   4.581  1.00 15.00      B    C  
ATOM   4460  OE1 GLN B  25      34.937 -19.010   3.379  1.00 15.00      B    O  
ATOM   4461  NE2 GLN B  25      34.425 -17.828   5.203  1.00 15.00      B    N  
ATOM   4462 HE21 GLN B  25      34.574 -17.711   6.171  1.00 15.00      B    H  
ATOM   4463 HE22 GLN B  25      33.834 -17.257   4.673  1.00 15.00      B    H  
ATOM   4464  C   GLN B  25      35.229 -20.326   8.410  1.00 15.00      B    C  
ATOM   4465  O   GLN B  25      34.125 -20.473   8.932  1.00 15.00      B    O  
ATOM   4466  N   GLN B  26      36.041 -19.323   8.710  1.00 15.00      B    N  
ATOM   4467  HN  GLN B  26      36.913 -19.267   8.273  1.00 15.00      B    H  
ATOM   4468  CA  GLN B  26      35.663 -18.304   9.675  1.00 15.00      B    C  
ATOM   4469  CB  GLN B  26      36.889 -17.521  10.140  1.00 15.00      B    C  
ATOM   4470  CG  GLN B  26      37.886 -18.338  10.942  1.00 15.00      B    C  
ATOM   4471  CD  GLN B  26      38.859 -17.460  11.702  1.00 15.00      B    C  
ATOM   4472  OE1 GLN B  26      39.923 -17.102  11.200  1.00 15.00      B    O  
ATOM   4473  NE2 GLN B  26      38.495 -17.100  12.922  1.00 15.00      B    N  
ATOM   4474 HE21 GLN B  26      37.630 -17.417  13.260  1.00 15.00      B    H  
ATOM   4475 HE22 GLN B  26      39.102 -16.528  13.435  1.00 15.00      B    H  
ATOM   4476  C   GLN B  26      34.648 -17.345   9.068  1.00 15.00      B    C  
ATOM   4477  O   GLN B  26      34.627 -17.135   7.853  1.00 15.00      B    O  
ATOM   4478  N   PHE B  27      33.809 -16.772   9.912  1.00 15.00      B    N  
ATOM   4479  HN  PHE B  27      33.873 -16.986  10.867  1.00 15.00      B    H  
ATOM   4480  CA  PHE B  27      32.800 -15.829   9.459  1.00 15.00      B    C  
ATOM   4481  CB  PHE B  27      31.522 -15.962  10.297  1.00 15.00      B    C  
ATOM   4482  CG  PHE B  27      30.511 -14.868  10.071  1.00 15.00      B    C  
ATOM   4483  CD1 PHE B  27      30.222 -13.956  11.075  1.00 15.00      B    C  
ATOM   4484  CD2 PHE B  27      29.851 -14.751   8.859  1.00 15.00      B    C  
ATOM   4485  CE1 PHE B  27      29.298 -12.949  10.874  1.00 15.00      B    C  
ATOM   4486  CE2 PHE B  27      28.925 -13.747   8.651  1.00 15.00      B    C  
ATOM   4487  CZ  PHE B  27      28.648 -12.845   9.659  1.00 15.00      B    C  
ATOM   4488  C   PHE B  27      33.342 -14.407   9.531  1.00 15.00      B    C  
ATOM   4489  O   PHE B  27      33.558 -13.875  10.621  1.00 15.00      B    O  
ATOM   4490  N   ASP B  28      33.587 -13.813   8.370  1.00 15.00      B    N  
ATOM   4491  HN  ASP B  28      33.426 -14.304   7.539  1.00 15.00      B    H  
ATOM   4492  CA  ASP B  28      34.092 -12.447   8.302  1.00 15.00      B    C  
ATOM   4493  CB  ASP B  28      34.803 -12.191   6.967  1.00 15.00      B    C  
ATOM   4494  CG  ASP B  28      35.629 -10.916   6.972  1.00 15.00      B    C  
ATOM   4495  OD1 ASP B  28      35.051  -9.827   7.176  1.00 15.00      B    O  
ATOM   4496  OD2 ASP B  28      36.855 -10.998   6.759  1.00 15.00      B    O  
ATOM   4497  C   ASP B  28      32.938 -11.470   8.485  1.00 15.00      B    C  
ATOM   4498  O   ASP B  28      32.037 -11.389   7.646  1.00 15.00      B    O  
ATOM   4499  N   ASP B  29      32.963 -10.744   9.589  1.00 15.00      B    N  
ATOM   4500  HN  ASP B  29      33.714 -10.849  10.213  1.00 15.00      B    H  
ATOM   4501  CA  ASP B  29      31.910  -9.787   9.906  1.00 15.00      B    C  
ATOM   4502  CB  ASP B  29      31.824  -9.589  11.421  1.00 15.00      B    C  
ATOM   4503  CG  ASP B  29      32.702  -8.458  11.923  1.00 15.00      B    C  
ATOM   4504  OD1 ASP B  29      33.901  -8.425  11.578  1.00 15.00      B    O  
ATOM   4505  OD2 ASP B  29      32.184  -7.589  12.647  1.00 15.00      B    O  
ATOM   4506  C   ASP B  29      32.151  -8.446   9.223  1.00 15.00      B    C  
ATOM   4507  O   ASP B  29      31.231  -7.641   9.060  1.00 15.00      B    O  
ATOM   4508  N   SER B  30      33.385  -8.217   8.813  1.00 15.00      B    N  
ATOM   4509  HN  SER B  30      34.068  -8.913   8.938  1.00 15.00      B    H  
ATOM   4510  CA  SER B  30      33.754  -6.975   8.169  1.00 15.00      B    C  
ATOM   4511  CB  SER B  30      35.257  -6.756   8.290  1.00 15.00      B    C  
ATOM   4512  OG  SER B  30      35.648  -6.690   9.651  1.00 15.00      B    O  
ATOM   4513  HG  SER B  30      35.202  -7.392  10.154  1.00 15.00      B    H  
ATOM   4514  C   SER B  30      33.300  -6.957   6.714  1.00 15.00      B    C  
ATOM   4515  O   SER B  30      32.697  -5.986   6.258  1.00 15.00      B    O  
ATOM   4516  N   ALA B  31      33.580  -8.038   5.994  1.00 15.00      B    N  
ATOM   4517  HN  ALA B  31      34.082  -8.784   6.416  1.00 15.00      B    H  
ATOM   4518  CA  ALA B  31      33.176  -8.151   4.599  1.00 15.00      B    C  
ATOM   4519  CB  ALA B  31      33.766  -9.404   3.971  1.00 15.00      B    C  
ATOM   4520  C   ALA B  31      31.656  -8.179   4.521  1.00 15.00      B    C  
ATOM   4521  O   ALA B  31      31.056  -7.662   3.579  1.00 15.00      B    O  
ATOM   4522  N   TYR B  32      31.043  -8.780   5.537  1.00 15.00      B    N  
ATOM   4523  HN  TYR B  32      31.586  -9.185   6.247  1.00 15.00      B    H  
ATOM   4524  CA  TYR B  32      29.594  -8.862   5.622  1.00 15.00      B    C  
ATOM   4525  CB  TYR B  32      29.184  -9.729   6.819  1.00 15.00      B    C  
ATOM   4526  CG  TYR B  32      27.721 -10.123   6.842  1.00 15.00      B    C  
ATOM   4527  CD1 TYR B  32      26.771  -9.324   7.468  1.00 15.00      B    C  
ATOM   4528  CD2 TYR B  32      27.290 -11.297   6.240  1.00 15.00      B    C  
ATOM   4529  CE1 TYR B  32      25.436  -9.683   7.492  1.00 15.00      B    C  
ATOM   4530  CE2 TYR B  32      25.957 -11.664   6.258  1.00 15.00      B    C  
ATOM   4531  CZ  TYR B  32      25.034 -10.854   6.885  1.00 15.00      B    C  
ATOM   4532  OH  TYR B  32      23.704 -11.212   6.899  1.00 15.00      B    O  
ATOM   4533  HH  TYR B  32      23.626 -12.166   6.737  1.00 15.00      B    H  
ATOM   4534  C   TYR B  32      29.020  -7.458   5.772  1.00 15.00      B    C  
ATOM   4535  O   TYR B  32      27.979  -7.136   5.214  1.00 15.00      B    O  
ATOM   4536  N   GLU B  33      29.723  -6.618   6.519  1.00 15.00      B    N  
ATOM   4537  HN  GLU B  33      30.556  -6.929   6.934  1.00 15.00      B    H  
ATOM   4538  CA  GLU B  33      29.288  -5.249   6.739  1.00 15.00      B    C  
ATOM   4539  CB  GLU B  33      30.087  -4.607   7.872  1.00 15.00      B    C  
ATOM   4540  CG  GLU B  33      29.608  -3.219   8.257  1.00 15.00      B    C  
ATOM   4541  CD  GLU B  33      30.415  -2.625   9.388  1.00 15.00      B    C  
ATOM   4542  OE1 GLU B  33      30.841  -1.459   9.269  1.00 15.00      B    O  
ATOM   4543  OE2 GLU B  33      30.626  -3.326  10.398  1.00 15.00      B    O  
ATOM   4544  C   GLU B  33      29.424  -4.422   5.464  1.00 15.00      B    C  
ATOM   4545  O   GLU B  33      28.538  -3.642   5.125  1.00 15.00      B    O  
ATOM   4546  N   GLU B  34      30.526  -4.612   4.751  1.00 15.00      B    N  
ATOM   4547  HN  GLU B  34      31.193  -5.263   5.064  1.00 15.00      B    H  
ATOM   4548  CA  GLU B  34      30.778  -3.875   3.516  1.00 15.00      B    C  
ATOM   4549  CB  GLU B  34      32.213  -4.113   3.029  1.00 15.00      B    C  
ATOM   4550  CG  GLU B  34      33.281  -3.506   3.928  1.00 15.00      B    C  
ATOM   4551  CD  GLU B  34      34.684  -3.973   3.585  1.00 15.00      B    C  
ATOM   4552  OE1 GLU B  34      35.480  -3.160   3.067  1.00 15.00      B    O  
ATOM   4553  OE2 GLU B  34      35.006  -5.149   3.859  1.00 15.00      B    O  
ATOM   4554  C   GLU B  34      29.775  -4.238   2.419  1.00 15.00      B    C  
ATOM   4555  O   GLU B  34      29.463  -3.418   1.556  1.00 15.00      B    O  
ATOM   4556  N   ALA B  35      29.252  -5.458   2.472  1.00 15.00      B    N  
ATOM   4557  HN  ALA B  35      29.522  -6.065   3.195  1.00 15.00      B    H  
ATOM   4558  CA  ALA B  35      28.302  -5.921   1.466  1.00 15.00      B    C  
ATOM   4559  CB  ALA B  35      28.683  -7.314   0.986  1.00 15.00      B    C  
ATOM   4560  C   ALA B  35      26.853  -5.904   1.957  1.00 15.00      B    C  
ATOM   4561  O   ALA B  35      25.952  -6.352   1.249  1.00 15.00      B    O  
ATOM   4562  N   TYR B  36      26.620  -5.396   3.160  1.00 15.00      B    N  
ATOM   4563  HN  TYR B  36      27.367  -5.052   3.690  1.00 15.00      B    H  
ATOM   4564  CA  TYR B  36      25.262  -5.351   3.702  1.00 15.00      B    C  
ATOM   4565  CB  TYR B  36      25.042  -6.459   4.735  1.00 15.00      B    C  
ATOM   4566  CG  TYR B  36      24.799  -7.834   4.148  1.00 15.00      B    C  
ATOM   4567  CD1 TYR B  36      23.510  -8.319   3.986  1.00 15.00      B    C  
ATOM   4568  CD2 TYR B  36      25.856  -8.652   3.771  1.00 15.00      B    C  
ATOM   4569  CE1 TYR B  36      23.280  -9.579   3.469  1.00 15.00      B    C  
ATOM   4570  CE2 TYR B  36      25.637  -9.910   3.249  1.00 15.00      B    C  
ATOM   4571  CZ  TYR B  36      24.347 -10.369   3.102  1.00 15.00      B    C  
ATOM   4572  OH  TYR B  36      24.123 -11.626   2.598  1.00 15.00      B    O  
ATOM   4573  HH  TYR B  36      23.367 -11.600   1.990  1.00 15.00      B    H  
ATOM   4574  C   TYR B  36      24.923  -3.995   4.312  1.00 15.00      B    C  
ATOM   4575  O   TYR B  36      23.763  -3.582   4.316  1.00 15.00      B    O  
ATOM   4576  N   GLY B  37      25.930  -3.310   4.833  1.00 15.00      B    N  
ATOM   4577  HN  GLY B  37      26.839  -3.684   4.801  1.00 15.00      B    H  
ATOM   4578  CA  GLY B  37      25.710  -2.015   5.446  1.00 15.00      B    C  
ATOM   4579  C   GLY B  37      25.205  -2.139   6.869  1.00 15.00      B    C  
ATOM   4580  O   GLY B  37      24.617  -1.204   7.411  1.00 15.00      B    O  
ATOM   4581  N   VAL B  38      25.434  -3.301   7.470  1.00 15.00      B    N  
ATOM   4582  HN  VAL B  38      25.921  -3.998   6.986  1.00 15.00      B    H  
ATOM   4583  CA  VAL B  38      24.999  -3.564   8.836  1.00 15.00      B    C  
ATOM   4584  CB  VAL B  38      23.820  -4.567   8.872  1.00 15.00      B    C  
ATOM   4585  CG1 VAL B  38      23.343  -4.793  10.301  1.00 15.00      B    C  
ATOM   4586  CG2 VAL B  38      22.670  -4.095   7.993  1.00 15.00      B    C  
ATOM   4587  C   VAL B  38      26.152  -4.137   9.653  1.00 15.00      B    C  
ATOM   4588  O   VAL B  38      26.737  -5.155   9.281  1.00 15.00      B    O  
ATOM   4589  N   SER B  39      26.484  -3.473  10.751  1.00 15.00      B    N  
ATOM   4590  HN  SER B  39      25.999  -2.654  10.980  1.00 15.00      B    H  
ATOM   4591  CA  SER B  39      27.557  -3.923  11.621  1.00 15.00      B    C  
ATOM   4592  CB  SER B  39      27.998  -2.785  12.542  1.00 15.00      B    C  
ATOM   4593  OG  SER B  39      28.296  -1.620  11.790  1.00 15.00      B    O  
ATOM   4594  HG  SER B  39      29.059  -1.793  11.223  1.00 15.00      B    H  
ATOM   4595  C   SER B  39      27.116  -5.133  12.441  1.00 15.00      B    C  
ATOM   4596  O   SER B  39      26.085  -5.100  13.116  1.00 15.00      B    O  
ATOM   4597  N   VAL B  40      27.897  -6.201  12.369  1.00 15.00      B    N  
ATOM   4598  HN  VAL B  40      28.702  -6.166  11.812  1.00 15.00      B    H  
ATOM   4599  CA  VAL B  40      27.593  -7.426  13.094  1.00 15.00      B    C  
ATOM   4600  CB  VAL B  40      27.993  -8.673  12.274  1.00 15.00      B    C  
ATOM   4601  CG1 VAL B  40      27.441  -9.940  12.908  1.00 15.00      B    C  
ATOM   4602  CG2 VAL B  40      27.524  -8.545  10.833  1.00 15.00      B    C  
ATOM   4603  C   VAL B  40      28.326  -7.457  14.433  1.00 15.00      B    C  
ATOM   4604  O   VAL B  40      29.549  -7.349  14.480  1.00 15.00      B    O  
ATOM   4605  N   PRO B  41      27.583  -7.574  15.544  1.00 15.00      B    N  
ATOM   4606  CA  PRO B  41      28.179  -7.639  16.880  1.00 15.00      B    C  
ATOM   4607  CB  PRO B  41      26.971  -7.635  17.821  1.00 15.00      B    C  
ATOM   4608  CG  PRO B  41      25.826  -8.094  16.985  1.00 15.00      B    C  
ATOM   4609  CD  PRO B  41      26.112  -7.635  15.584  1.00 15.00      B    C  
ATOM   4610  C   PRO B  41      28.994  -8.919  17.059  1.00 15.00      B    C  
ATOM   4611  O   PRO B  41      28.614  -9.978  16.550  1.00 15.00      B    O  
ATOM   4612  N   THR B  42      30.098  -8.811  17.794  1.00 15.00      B    N  
ATOM   4613  HN  THR B  42      30.324  -7.939  18.183  1.00 15.00      B    H  
ATOM   4614  CA  THR B  42      31.001  -9.933  18.042  1.00 15.00      B    C  
ATOM   4615  CB  THR B  42      32.045  -9.552  19.105  1.00 15.00      B    C  
ATOM   4616  OG1 THR B  42      32.244  -8.130  19.059  1.00 15.00      B    O  
ATOM   4617  HG1 THR B  42      33.042  -7.939  18.557  1.00 15.00      B    H  
ATOM   4618  CG2 THR B  42      33.367 -10.252  18.829  1.00 15.00      B    C  
ATOM   4619  C   THR B  42      30.268 -11.203  18.474  1.00 15.00      B    C  
ATOM   4620  O   THR B  42      30.570 -12.287  17.982  1.00 15.00      B    O  
ATOM   4621  N   ALA B  43      29.288 -11.053  19.364  1.00 15.00      B    N  
ATOM   4622  HN  ALA B  43      29.092 -10.158  19.703  1.00 15.00      B    H  
ATOM   4623  CA  ALA B  43      28.511 -12.188  19.863  1.00 15.00      B    C  
ATOM   4624  CB  ALA B  43      27.393 -11.700  20.771  1.00 15.00      B    C  
ATOM   4625  C   ALA B  43      27.946 -13.035  18.722  1.00 15.00      B    C  
ATOM   4626  O   ALA B  43      28.029 -14.262  18.744  1.00 15.00      B    O  
ATOM   4627  N   VAL B  44      27.385 -12.372  17.716  1.00 15.00      B    N  
ATOM   4628  HN  VAL B  44      27.363 -11.394  17.742  1.00 15.00      B    H  
ATOM   4629  CA  VAL B  44      26.819 -13.068  16.567  1.00 15.00      B    C  
ATOM   4630  CB  VAL B  44      25.952 -12.125  15.704  1.00 15.00      B    C  
ATOM   4631  CG1 VAL B  44      25.373 -12.862  14.506  1.00 15.00      B    C  
ATOM   4632  CG2 VAL B  44      24.837 -11.516  16.540  1.00 15.00      B    C  
ATOM   4633  C   VAL B  44      27.939 -13.671  15.720  1.00 15.00      B    C  
ATOM   4634  O   VAL B  44      27.804 -14.767  15.179  1.00 15.00      B    O  
ATOM   4635  N   VAL B  45      29.053 -12.950  15.629  1.00 15.00      B    N  
ATOM   4636  HN  VAL B  45      29.103 -12.091  16.101  1.00 15.00      B    H  
ATOM   4637  CA  VAL B  45      30.208 -13.406  14.864  1.00 15.00      B    C  
ATOM   4638  CB  VAL B  45      31.342 -12.357  14.869  1.00 15.00      B    C  
ATOM   4639  CG1 VAL B  45      32.496 -12.797  13.981  1.00 15.00      B    C  
ATOM   4640  CG2 VAL B  45      30.817 -11.000  14.431  1.00 15.00      B    C  
ATOM   4641  C   VAL B  45      30.731 -14.718  15.439  1.00 15.00      B    C  
ATOM   4642  O   VAL B  45      31.000 -15.667  14.701  1.00 15.00      B    O  
ATOM   4643  N   GLU B  46      30.862 -14.765  16.761  1.00 15.00      B    N  
ATOM   4644  HN  GLU B  46      30.640 -13.964  17.292  1.00 15.00      B    H  
ATOM   4645  CA  GLU B  46      31.336 -15.956  17.452  1.00 15.00      B    C  
ATOM   4646  CB  GLU B  46      31.518 -15.666  18.943  1.00 15.00      B    C  
ATOM   4647  CG  GLU B  46      32.544 -14.588  19.248  1.00 15.00      B    C  
ATOM   4648  CD  GLU B  46      32.391 -14.025  20.646  1.00 15.00      B    C  
ATOM   4649  OE1 GLU B  46      32.774 -14.718  21.610  1.00 15.00      B    O  
ATOM   4650  OE2 GLU B  46      31.885 -12.889  20.776  1.00 15.00      B    O  
ATOM   4651  C   GLU B  46      30.357 -17.111  17.261  1.00 15.00      B    C  
ATOM   4652  O   GLU B  46      30.761 -18.236  16.957  1.00 15.00      B    O  
ATOM   4653  N   GLU B  47      29.069 -16.820  17.426  1.00 15.00      B    N  
ATOM   4654  HN  GLU B  47      28.815 -15.902  17.673  1.00 15.00      B    H  
ATOM   4655  CA  GLU B  47      28.022 -17.823  17.269  1.00 15.00      B    C  
ATOM   4656  CB  GLU B  47      26.648 -17.202  17.526  1.00 15.00      B    C  
ATOM   4657  CG  GLU B  47      25.541 -18.218  17.744  1.00 15.00      B    C  
ATOM   4658  CD  GLU B  47      24.160 -17.625  17.559  1.00 15.00      B    C  
ATOM   4659  OE1 GLU B  47      23.334 -18.253  16.877  1.00 15.00      B    O  
ATOM   4660  OE2 GLU B  47      23.903 -16.536  18.086  1.00 15.00      B    O  
ATOM   4661  C   GLU B  47      28.063 -18.441  15.874  1.00 15.00      B    C  
ATOM   4662  O   GLU B  47      28.037 -19.665  15.721  1.00 15.00      B    O  
ATOM   4663  N   MET B  48      28.147 -17.588  14.858  1.00 15.00      B    N  
ATOM   4664  HN  MET B  48      28.174 -16.623  15.044  1.00 15.00      B    H  
ATOM   4665  CA  MET B  48      28.191 -18.050  13.475  1.00 15.00      B    C  
ATOM   4666  CB  MET B  48      28.031 -16.887  12.494  1.00 15.00      B    C  
ATOM   4667  CG  MET B  48      26.709 -16.146  12.627  1.00 15.00      B    C  
ATOM   4668  SD  MET B  48      25.285 -17.251  12.584  1.00 15.00      B    S  
ATOM   4669  CE  MET B  48      24.068 -16.264  13.450  1.00 15.00      B    C  
ATOM   4670  C   MET B  48      29.476 -18.818  13.194  1.00 15.00      B    C  
ATOM   4671  O   MET B  48      29.469 -19.811  12.470  1.00 15.00      B    O  
ATOM   4672  N   ASN B  49      30.573 -18.360  13.785  1.00 15.00      B    N  
ATOM   4673  HN  ASN B  49      30.511 -17.564  14.356  1.00 15.00      B    H  
ATOM   4674  CA  ASN B  49      31.868 -19.010  13.610  1.00 15.00      B    C  
ATOM   4675  CB  ASN B  49      32.980 -18.206  14.293  1.00 15.00      B    C  
ATOM   4676  CG  ASN B  49      33.732 -17.295  13.340  1.00 15.00      B    C  
ATOM   4677  OD1 ASN B  49      34.725 -17.688  12.733  1.00 15.00      B    O  
ATOM   4678  ND2 ASN B  49      33.270 -16.062  13.205  1.00 15.00      B    N  
ATOM   4679 HD21 ASN B  49      32.471 -15.806  13.722  1.00 15.00      B    H  
ATOM   4680 HD22 ASN B  49      33.743 -15.453  12.599  1.00 15.00      B    H  
ATOM   4681  C   ASN B  49      31.834 -20.427  14.168  1.00 15.00      B    C  
ATOM   4682  O   ASN B  49      32.331 -21.359  13.541  1.00 15.00      B    O  
ATOM   4683  N   ALA B  50      31.236 -20.582  15.347  1.00 15.00      B    N  
ATOM   4684  HN  ALA B  50      30.867 -19.793  15.803  1.00 15.00      B    H  
ATOM   4685  CA  ALA B  50      31.125 -21.887  15.989  1.00 15.00      B    C  
ATOM   4686  CB  ALA B  50      30.520 -21.742  17.378  1.00 15.00      B    C  
ATOM   4687  C   ALA B  50      30.289 -22.840  15.142  1.00 15.00      B    C  
ATOM   4688  O   ALA B  50      30.654 -24.000  14.951  1.00 15.00      B    O  
ATOM   4689  N   LYS B  51      29.176 -22.333  14.616  1.00 15.00      B    N  
ATOM   4690  HN  LYS B  51      28.953 -21.394  14.792  1.00 15.00      B    H  
ATOM   4691  CA  LYS B  51      28.282 -23.131  13.780  1.00 15.00      B    C  
ATOM   4692  CB  LYS B  51      27.023 -22.335  13.421  1.00 15.00      B    C  
ATOM   4693  CG  LYS B  51      25.924 -22.375  14.467  1.00 15.00      B    C  
ATOM   4694  CD  LYS B  51      24.909 -21.270  14.235  1.00 15.00      B    C  
ATOM   4695  CE  LYS B  51      23.953 -21.151  15.408  1.00 15.00      B    C  
ATOM   4696  NZ  LYS B  51      22.951 -20.069  15.210  1.00 15.00      B    N  
ATOM   4697  HZ1 LYS B  51      22.008 -20.402  15.471  1.00 15.00      B    H  
ATOM   4698  HZ2 LYS B  51      22.935 -19.755  14.220  1.00 15.00      B    H  
ATOM   4699  HZ3 LYS B  51      23.188 -19.246  15.811  1.00 15.00      B    H  
ATOM   4700  C   LYS B  51      28.974 -23.563  12.495  1.00 15.00      B    C  
ATOM   4701  O   LYS B  51      28.735 -24.660  11.997  1.00 15.00      B    O  
ATOM   4702  N   ALA B  52      29.830 -22.690  11.965  1.00 15.00      B    N  
ATOM   4703  HN  ALA B  52      29.982 -21.835  12.426  1.00 15.00      B    H  
ATOM   4704  CA  ALA B  52      30.554 -22.962  10.725  1.00 15.00      B    C  
ATOM   4705  CB  ALA B  52      31.294 -21.717  10.258  1.00 15.00      B    C  
ATOM   4706  C   ALA B  52      31.523 -24.121  10.900  1.00 15.00      B    C  
ATOM   4707  O   ALA B  52      31.801 -24.861   9.958  1.00 15.00      B    O  
ATOM   4708  N   VAL B  53      32.029 -24.271  12.113  1.00 15.00      B    N  
ATOM   4709  HN  VAL B  53      31.770 -23.638  12.816  1.00 15.00      B    H  
ATOM   4710  CA  VAL B  53      32.961 -25.344  12.432  1.00 15.00      B    C  
ATOM   4711  CB  VAL B  53      33.807 -24.997  13.681  1.00 15.00      B    C  
ATOM   4712  CG1 VAL B  53      34.847 -26.071  13.962  1.00 15.00      B    C  
ATOM   4713  CG2 VAL B  53      34.482 -23.645  13.506  1.00 15.00      B    C  
ATOM   4714  C   VAL B  53      32.202 -26.654  12.657  1.00 15.00      B    C  
ATOM   4715  O   VAL B  53      32.767 -27.742  12.556  1.00 15.00      B    O  
ATOM   4716  N   GLN B  54      30.910 -26.540  12.944  1.00 15.00      B    N  
ATOM   4717  HN  GLN B  54      30.508 -25.647  12.988  1.00 15.00      B    H  
ATOM   4718  CA  GLN B  54      30.070 -27.707  13.186  1.00 15.00      B    C  
ATOM   4719  CB  GLN B  54      28.967 -27.379  14.194  1.00 15.00      B    C  
ATOM   4720  CG  GLN B  54      29.473 -27.177  15.611  1.00 15.00      B    C  
ATOM   4721  CD  GLN B  54      28.367 -26.852  16.595  1.00 15.00      B    C  
ATOM   4722  OE1 GLN B  54      27.378 -26.207  16.254  1.00 15.00      B    O  
ATOM   4723  NE2 GLN B  54      28.526 -27.307  17.827  1.00 15.00      B    N  
ATOM   4724 HE21 GLN B  54      29.336 -27.817  18.029  1.00 15.00      B    H  
ATOM   4725 HE22 GLN B  54      27.828 -27.112  18.483  1.00 15.00      B    H  
ATOM   4726  C   GLN B  54      29.464 -28.240  11.893  1.00 15.00      B    C  
ATOM   4727  O   GLN B  54      28.776 -29.262  11.894  1.00 15.00      B    O  
ATOM   4728  N   LEU B  55      29.724 -27.546  10.793  1.00 15.00      B    N  
ATOM   4729  HN  LEU B  55      30.283 -26.747  10.854  1.00 15.00      B    H  
ATOM   4730  CA  LEU B  55      29.206 -27.952   9.496  1.00 15.00      B    C  
ATOM   4731  CB  LEU B  55      29.145 -26.758   8.544  1.00 15.00      B    C  
ATOM   4732  CG  LEU B  55      28.301 -25.569   8.994  1.00 15.00      B    C  
ATOM   4733  CD1 LEU B  55      28.451 -24.422   8.011  1.00 15.00      B    C  
ATOM   4734  CD2 LEU B  55      26.840 -25.967   9.136  1.00 15.00      B    C  
ATOM   4735  C   LEU B  55      30.084 -29.032   8.887  1.00 15.00      B    C  
ATOM   4736  O   LEU B  55      31.306 -29.024   9.054  1.00 15.00      B    O  
ATOM   4737  N   LYS B  56      29.460 -29.957   8.185  1.00 15.00      B    N  
ATOM   4738  HN  LYS B  56      28.474 -29.913   8.098  1.00 15.00      B    H  
ATOM   4739  CA  LYS B  56      30.182 -31.038   7.540  1.00 15.00      B    C  
ATOM   4740  CB  LYS B  56      29.326 -32.302   7.494  1.00 15.00      B    C  
ATOM   4741  CG  LYS B  56      28.761 -32.714   8.842  1.00 15.00      B    C  
ATOM   4742  CD  LYS B  56      27.553 -33.613   8.672  1.00 15.00      B    C  
ATOM   4743  CE  LYS B  56      26.611 -33.485   9.856  1.00 15.00      B    C  
ATOM   4744  NZ  LYS B  56      25.299 -34.130   9.588  1.00 15.00      B    N  
ATOM   4745  HZ1 LYS B  56      24.740 -34.179  10.462  1.00 15.00      B    H  
ATOM   4746  HZ2 LYS B  56      25.441 -35.090   9.222  1.00 15.00      B    H  
ATOM   4747  HZ3 LYS B  56      24.771 -33.575   8.881  1.00 15.00      B    H  
ATOM   4748  C   LYS B  56      30.591 -30.638   6.131  1.00 15.00      B    C  
ATOM   4749  O   LYS B  56      30.166 -29.599   5.618  1.00 15.00      B    O  
ATOM   4750  N   ASP B  57      31.410 -31.473   5.510  1.00 15.00      B    N  
ATOM   4751  HN  ASP B  57      31.702 -32.281   5.974  1.00 15.00      B    H  
ATOM   4752  CA  ASP B  57      31.892 -31.227   4.158  1.00 15.00      B    C  
ATOM   4753  CB  ASP B  57      32.851 -32.340   3.736  1.00 15.00      B    C  
ATOM   4754  CG  ASP B  57      33.988 -31.831   2.876  1.00 15.00      B    C  
ATOM   4755  OD1 ASP B  57      33.748 -31.534   1.689  1.00 15.00      B    O  
ATOM   4756  OD2 ASP B  57      35.120 -31.729   3.393  1.00 15.00      B    O  
ATOM   4757  C   ASP B  57      30.728 -31.131   3.176  1.00 15.00      B    C  
ATOM   4758  O   ASP B  57      30.101 -32.137   2.836  1.00 15.00      B    O  
ATOM   4759  N   GLY B  58      30.421 -29.912   2.755  1.00 15.00      B    N  
ATOM   4760  HN  GLY B  58      30.943 -29.149   3.077  1.00 15.00      B    H  
ATOM   4761  CA  GLY B  58      29.331 -29.701   1.824  1.00 15.00      B    C  
ATOM   4762  C   GLY B  58      28.212 -28.860   2.409  1.00 15.00      B    C  
ATOM   4763  O   GLY B  58      27.384 -28.328   1.671  1.00 15.00      B    O  
ATOM   4764  N   GLU B  59      28.183 -28.734   3.732  1.00 15.00      B    N  
ATOM   4765  HN  GLU B  59      28.877 -29.172   4.274  1.00 15.00      B    H  
ATOM   4766  CA  GLU B  59      27.153 -27.949   4.401  1.00 15.00      B    C  
ATOM   4767  CB  GLU B  59      26.826 -28.540   5.781  1.00 15.00      B    C  
ATOM   4768  CG  GLU B  59      26.184 -29.926   5.740  1.00 15.00      B    C  
ATOM   4769  CD  GLU B  59      26.103 -30.595   7.104  1.00 15.00      B    C  
ATOM   4770  OE1 GLU B  59      25.368 -31.599   7.245  1.00 15.00      B    O  
ATOM   4771  OE2 GLU B  59      26.784 -30.131   8.036  1.00 15.00      B    O  
ATOM   4772  C   GLU B  59      27.586 -26.486   4.515  1.00 15.00      B    C  
ATOM   4773  O   GLU B  59      28.662 -26.184   5.033  1.00 15.00      B    O  
ATOM   4774  N   TRP B  60      26.759 -25.584   4.002  1.00 15.00      B    N  
ATOM   4775  HN  TRP B  60      25.919 -25.885   3.590  1.00 15.00      B    H  
ATOM   4776  CA  TRP B  60      27.056 -24.156   4.040  1.00 15.00      B    C  
ATOM   4777  CB  TRP B  60      26.900 -23.535   2.647  1.00 15.00      B    C  
ATOM   4778  CG  TRP B  60      27.939 -23.966   1.655  1.00 15.00      B    C  
ATOM   4779  CD1 TRP B  60      28.068 -25.198   1.082  1.00 15.00      B    C  
ATOM   4780  CD2 TRP B  60      28.991 -23.158   1.107  1.00 15.00      B    C  
ATOM   4781  NE1 TRP B  60      29.134 -25.210   0.218  1.00 15.00      B    N  
ATOM   4782  HE1 TRP B  60      29.430 -25.982  -0.311  1.00 15.00      B    H  
ATOM   4783  CE2 TRP B  60      29.719 -23.970   0.214  1.00 15.00      B    C  
ATOM   4784  CE3 TRP B  60      29.388 -21.829   1.282  1.00 15.00      B    C  
ATOM   4785  CZ2 TRP B  60      30.818 -23.496  -0.499  1.00 15.00      B    C  
ATOM   4786  CZ3 TRP B  60      30.480 -21.360   0.577  1.00 15.00      B    C  
ATOM   4787  CH2 TRP B  60      31.182 -22.190  -0.304  1.00 15.00      B    C  
ATOM   4788  C   TRP B  60      26.133 -23.437   5.019  1.00 15.00      B    C  
ATOM   4789  O   TRP B  60      24.951 -23.777   5.140  1.00 15.00      B    O  
ATOM   4790  N   LEU B  61      26.676 -22.449   5.718  1.00 15.00      B    N  
ATOM   4791  HN  LEU B  61      27.627 -22.234   5.585  1.00 15.00      B    H  
ATOM   4792  CA  LEU B  61      25.902 -21.676   6.678  1.00 15.00      B    C  
ATOM   4793  CB  LEU B  61      26.736 -21.398   7.932  1.00 15.00      B    C  
ATOM   4794  CG  LEU B  61      26.036 -20.628   9.055  1.00 15.00      B    C  
ATOM   4795  CD1 LEU B  61      25.000 -21.503   9.744  1.00 15.00      B    C  
ATOM   4796  CD2 LEU B  61      27.052 -20.100  10.055  1.00 15.00      B    C  
ATOM   4797  C   LEU B  61      25.459 -20.360   6.056  1.00 15.00      B    C  
ATOM   4798  O   LEU B  61      26.289 -19.554   5.644  1.00 15.00      B    O  
ATOM   4799  N   ASN B  62      24.157 -20.154   5.975  1.00 15.00      B    N  
ATOM   4800  HN  ASN B  62      23.538 -20.840   6.313  1.00 15.00      B    H  
ATOM   4801  CA  ASN B  62      23.618 -18.928   5.404  1.00 15.00      B    C  
ATOM   4802  CB  ASN B  62      22.388 -19.232   4.546  1.00 15.00      B    C  
ATOM   4803  CG  ASN B  62      21.978 -18.065   3.668  1.00 15.00      B    C  
ATOM   4804  OD1 ASN B  62      22.777 -17.177   3.384  1.00 15.00      B    O  
ATOM   4805  ND2 ASN B  62      20.730 -18.069   3.223  1.00 15.00      B    N  
ATOM   4806 HD21 ASN B  62      20.148 -18.808   3.484  1.00 15.00      B    H  
ATOM   4807 HD22 ASN B  62      20.443 -17.336   2.628  1.00 15.00      B    H  
ATOM   4808  C   ASN B  62      23.264 -17.950   6.514  1.00 15.00      B    C  
ATOM   4809  O   ASN B  62      22.451 -18.261   7.389  1.00 15.00      B    O  
ATOM   4810  N   VAL B  63      23.889 -16.780   6.488  1.00 15.00      B    N  
ATOM   4811  HN  VAL B  63      24.522 -16.591   5.760  1.00 15.00      B    H  
ATOM   4812  CA  VAL B  63      23.650 -15.763   7.505  1.00 15.00      B    C  
ATOM   4813  CB  VAL B  63      24.963 -15.108   7.987  1.00 15.00      B    C  
ATOM   4814  CG1 VAL B  63      24.700 -14.191   9.175  1.00 15.00      B    C  
ATOM   4815  CG2 VAL B  63      25.992 -16.169   8.348  1.00 15.00      B    C  
ATOM   4816  C   VAL B  63      22.697 -14.685   6.999  1.00 15.00      B    C  
ATOM   4817  O   VAL B  63      23.077 -13.815   6.213  1.00 15.00      B    O  
ATOM   4818  N   SER B  64      21.461 -14.751   7.460  1.00 15.00      B    N  
ATOM   4819  HN  SER B  64      21.229 -15.464   8.097  1.00 15.00      B    H  
ATOM   4820  CA  SER B  64      20.439 -13.797   7.075  1.00 15.00      B    C  
ATOM   4821  CB  SER B  64      19.146 -14.547   6.750  1.00 15.00      B    C  
ATOM   4822  OG  SER B  64      19.433 -15.805   6.157  1.00 15.00      B    O  
ATOM   4823  HG  SER B  64      20.131 -15.698   5.502  1.00 15.00      B    H  
ATOM   4824  C   SER B  64      20.198 -12.803   8.212  1.00 15.00      B    C  
ATOM   4825  O   SER B  64      20.788 -12.926   9.285  1.00 15.00      B    O  
ATOM   4826  N   HIS B  65      19.338 -11.820   7.978  1.00 15.00      B    N  
ATOM   4827  HN  HIS B  65      18.888 -11.771   7.109  1.00 15.00      B    H  
ATOM   4828  CA  HIS B  65      19.031 -10.821   8.993  1.00 15.00      B    C  
ATOM   4829  CB  HIS B  65      20.161  -9.786   9.130  1.00 15.00      B    C  
ATOM   4830  CG  HIS B  65      20.424  -8.974   7.896  1.00 15.00      B    C  
ATOM   4831  ND1 HIS B  65      19.809  -7.763   7.642  1.00 15.00      B    N  
ATOM   4832  HD1 HIS B  65      19.147  -7.324   8.218  1.00 15.00      B    H  
ATOM   4833  CD2 HIS B  65      21.242  -9.204   6.842  1.00 15.00      B    C  
ATOM   4834  CE1 HIS B  65      20.235  -7.289   6.485  1.00 15.00      B    C  
ATOM   4835  NE2 HIS B  65      21.103  -8.143   5.982  1.00 15.00      B    N  
ATOM   4836  HE2 HIS B  65      21.575  -8.035   5.128  1.00 15.00      B    H  
ATOM   4837  C   HIS B  65      17.707 -10.131   8.692  1.00 15.00      B    C  
ATOM   4838  O   HIS B  65      17.456  -9.729   7.555  1.00 15.00      B    O  
ATOM   4839  N   GLU B  66      16.871 -10.001   9.707  1.00 15.00      B    N  
ATOM   4840  HN  GLU B  66      17.135 -10.345  10.593  1.00 15.00      B    H  
ATOM   4841  CA  GLU B  66      15.576  -9.357   9.557  1.00 15.00      B    C  
ATOM   4842  CB  GLU B  66      14.442 -10.365   9.778  1.00 15.00      B    C  
ATOM   4843  CG  GLU B  66      13.094  -9.911   9.235  1.00 15.00      B    C  
ATOM   4844  CD  GLU B  66      12.088 -11.040   9.119  1.00 15.00      B    C  
ATOM   4845  OE1 GLU B  66      10.904 -10.822   9.464  1.00 15.00      B    O  
ATOM   4846  OE2 GLU B  66      12.471 -12.133   8.660  1.00 15.00      B    O  
ATOM   4847  C   GLU B  66      15.459  -8.189  10.531  1.00 15.00      B    C  
ATOM   4848  O   GLU B  66      16.155  -8.149  11.550  1.00 15.00      B    O  
ATOM   4849  N   ALA B  67      14.601  -7.234  10.205  1.00 15.00      B    N  
ATOM   4850  HN  ALA B  67      14.078  -7.323   9.378  1.00 15.00      B    H  
ATOM   4851  CA  ALA B  67      14.392  -6.063  11.046  1.00 15.00      B    C  
ATOM   4852  CB  ALA B  67      15.453  -5.009  10.763  1.00 15.00      B    C  
ATOM   4853  C   ALA B  67      13.002  -5.488  10.810  1.00 15.00      B    C  
ATOM   4854  O   ALA B  67      12.368  -5.790   9.797  1.00 15.00      B    O  
END
