# Supplementary material for: Distribution and molecular evolution of the anti-CRISPR family AcrIF7
Source: PLoS Biol. 2023 Apr 21;21(4):e3002072. doi: 10.1371/journal.pbio.3002072 (PMC10155984; doi:10.1371/journal.pbio.3002072)
Supplement: S14 Data — Individual files can be open using Pymol or any structure visualisation tool. (ZIP) [file pbio.3002072.s021.zip › Structural_analysis/a7_7jzx.drw]

#--- Created by: LigPlus v.2.2.5
#--- Date:       Thu Mar 10 20:05:50 GMT 2022
#V
#DL
#E 38
PDB CODE: a7_7jzx
LABEL: a7_7jzx
SELECTED
#O1M38_1
#R [LYS  247  A]
2LYS 247 A    38.493 -6.629 Lys247(A)
#A
 N   40.449 -5.475 40.882 -5.042 N # 13.745 -14.854 7.414   [0]
 CA  41.209 -6.718 41.643 -6.285 CA # 14.717 -13.789 7.204   [1]
 CB  42.738 -6.796 42.304 -6.363 CB # 16.069 -14.368 6.781   [2]
 CG  43.449 -5.454 43.883 -5.02 CG # 16.899 -14.953 7.911   [3]
 CD  42.452 -4.309 42.018 -3.876 CD # 18.055 -15.774 7.368   [4]
 CE  43.159 -2.964 43.592 -2.531 CE # 17.555 -16.958 6.557   [5]
 NZ  42.195 -1.83 42.628 -1.397 NZ # 16.84 -17.95 7.405   [6]
 C   40.287 -7.929 39.853 -7.496 C # 14.241 -12.809 6.14   [7]
 O   39.065 -7.784 39.498 -7.351 O # 14.448 -13.032 4.948   [8]
#O1M38_2
#R [LYS   28  A]
2LYS  28 A    58.887 -4.632 Lys28(A)
#A
 N   58.726 -5.704 59.159 -5.27 N # 36.735 2.314 12.652   [9]
 CA  60.119 -6.111 59.685 -6.544 CA # 36.999 0.888 12.706   [10]
 CB  61.311 -5.145 61.744 -4.712 CB # 37.328 0.338 11.312   [11]
 CG  60.93 -3.67 61.363 -3.236 CG # 37.686 -1.143 11.285   [12]
 CD  59.419 -3.48 59.853 -3.047 CD # 36.684 -1.977 12.071   [13]
 CE  59.042 -2.013 59.476 -1.579 CE # 35.333 -2.015 11.386   [14]
 NZ  57.572 -1.83 58.005 -1.397 NZ # 35.266 -3.099 10.378   [15]
 C   60.233 -7.632 60.666 -7.199 C # 38.132 0.589 13.683   [16]
 O   59.226 -8.332 58.792 -7.899 O # 38.029 -0.324 14.496   [17]
#O1M38_3
#R [LYS   31  A]
2LYS  31 A    53.875 -4.749 Lys31(A)
#A
 N   53.888 -5.735 54.322 -5.302 N # 36.92 1.007 17.315   [18]
 CA  55.218 -6.328 54.785 -6.761 CA # 36.046 -0.083 17.725   [19]
 CB  56.512 -5.516 56.945 -5.083 CB # 34.843 -0.181 16.789   [20]
 CG  56.293 -4.014 56.726 -3.581 CG # 33.623 -0.823 17.424   [21]
 CD  54.816 -3.676 55.249 -3.242 CD # 32.505 -0.992 16.415   [22]
 CE  54.602 -2.173 55.035 -1.74 CE # 31.355 -1.787 17.005   [23]
 NZ  53.16 -1.83 53.594 -1.397 NZ # 30.493 -2.363 15.946   [24]
 C   55.172 -7.856 55.605 -7.423 C # 36.781 -1.422 17.792   [25]
 O   54.093 -8.449 53.66 -8.016 O # 36.41 -2.301 18.57   [26]
#O2M38_4
#R [GLU   34  B]
2GLU  34 B    28.604 6.13 Glu34(B)
#A
 N   27.355 4.973 27.788 5.406 N # 25.376 -1.039 11.021   [27]
 CA  26.173 5.828 25.74 6.261 CA # 24.737 0.124 10.416   [28]
 CB  24.732 5.298 24.298 5.731 CB # 25.766 0.847 9.534   [29]
 CG  24.589 3.785 25.022 4.218 CG # 25.444 2.295 9.202   [30]
 CD  25.936 3.081 25.503 2.648 CD # 26.447 2.898 8.232   [31]
 OE1 25.959 1.83 26.392 2.263 OE1 # 26.208 2.824 7.006   [32]
 OE2 26.974 3.775 27.407 4.209 OE2 # 27.472 3.447 8.688   [33]
 C   26.537 7.317 26.104 7.75 C # 23.515 -0.26 9.575   [34]
 O   27.715 7.674 28.148 8.108 O # 22.589 0.535 9.415   [35]
#O2M38_5
#R [ASP   29  B]
2ASP  29 B    56.182 4.33 Asp29(B)
#A
 N   56.005 5.429 56.439 5.862 N # 32.016 -5.279 10.693   [36]
 CA  54.552 5.451 54.985 5.884 CA # 30.972 -5.285 11.704   [37]
 CB  53.667 4.202 53.234 4.635 CB # 31.592 -5.473 13.091   [38]
 CG  54.482 2.922 54.915 3.355 CG # 32.58 -4.373 13.431   [39]
 OD1 55.735 3.012 56.168 3.445 OD1 # 33.595 -4.238 12.703   [40]
 OD2 53.874 1.83 53.44 2.263 OD2 # 32.334 -3.632 14.407   [41]
 C   54.025 6.88 53.592 7.313 C # 30.172 -3.989 11.674   [42]
 O   54.804 7.829 55.237 8.262 O # 28.962 -4.001 11.879   [43]
#O2M38_6
#R [GLU   22  B]
2GLU  22 B    20.119 6.13 Glu22(B)
#A
 N   21.381 3.077 21.814 3.51 N # 33.246 -13.694 2.27   [44]
 CA  21.134 4.515 20.701 4.082 CA # 34.006 -13.968 1.055   [45]
 CB  19.745 5.156 20.178 5.589 CB # 33.864 -12.82 0.053   [46]
 CG  18.582 4.18 18.148 4.614 CG # 32.462 -12.6 -0.485   [47]
 CD  19.056 2.74 19.489 3.173 CD # 32.445 -11.588 -1.614   [48]
 OE1 18.204 1.83 17.771 2.263 OE1 # 32.608 -11.994 -2.781   [49]
 OE2 20.284 2.513 20.717 2.946 OE2 # 32.28 -10.381 -1.338   [50]
 C   22.444 5.294 22.877 5.727 C # 35.484 -14.166 1.368   [51]
 O   23.529 4.708 23.962 5.141 O # 36.006 -13.609 2.336   [52]
#O2M38_7
#R [GLU   33  B]
2GLU  33 B    48.876 6.13 Glu33(B)
#A
 N   52.607 5.155 53.04 5.589 N # 26.327 -3.556 11.454   [53]
 CA  51.291 5.781 51.725 6.215 CA # 25.688 -2.868 12.568   [54]
 CB  49.961 5.023 49.527 5.456 CB # 26.777 -2.367 13.522   [55]
 CG  50.07 3.508 50.503 3.942 CG # 26.373 -2.265 14.982   [56]
 CD  51.516 3.055 51.082 2.622 CD # 27.579 -2.082 15.881   [57]
 OE1 51.762 1.83 52.196 2.263 OE1 # 28.196 -0.996 15.842   [58]
 OE2 52.418 3.921 52.851 4.354 OE2 # 27.946 -3.036 16.601   [59]
 C   51.429 7.304 50.996 7.738 C # 24.864 -1.685 12.058   [60]
 O   52.532 7.842 52.966 8.275 O # 23.792 -1.388 12.576   [61]
#O1M38_8
#R [LYS  119  A]
2LYS 119 A    25.606 -4.409 Lys119(A)
#A
 N   25.73 -5.555 26.163 -5.122 N # 26.866 3.807 0.242   [62]
 CA  27.169 -5.783 26.736 -5.349 CA # 26.897 5.019 1.051   [63]
 CB  28.225 -4.674 28.659 -4.24 CB # 27.283 4.704 2.499   [64]
 CG  27.657 -3.258 28.091 -2.825 CG # 26.288 3.818 3.241   [65]
 CD  26.135 -3.261 26.568 -2.827 CD # 24.92 4.477 3.355   [66]
 CE  25.568 -1.846 26.001 -1.412 CE # 24.406 4.466 4.79   [67]
 NZ  24.078 -1.83 24.511 -1.397 NZ # 24.28 3.086 5.338   [68]
 C   27.481 -7.279 27.914 -6.845 C # 27.85 6.049 0.446   [69]
 O   26.573 -8.109 26.14 -7.676 O # 27.613 7.253 0.537   [70]
#O2M38_9
#R [ASP   28  B]
2ASP  28 B    62.5 5.53 Asp28(B)
#A
 N   61.174 3.931 61.607 4.364 N # 33.183 -6.685 7.851   [71]
 CA  59.921 4.661 60.355 5.095 CA # 32.973 -5.4 8.49   [72]
 CB  58.541 4.006 58.108 4.44 CB # 32.842 -4.283 7.456   [73]
 CG  58.638 2.497 59.071 2.93 CG # 32.983 -2.916 8.088   [74]
 OD1 59.764 1.972 60.198 2.406 OD1 # 31.97 -2.368 8.554   [75]
 OD2 57.585 1.83 57.151 2.263 OD2 # 34.117 -2.402 8.153   [76]
 C   60.158 6.163 59.725 6.597 C # 31.759 -5.43 9.405   [77]
 O   61.298 6.63 61.732 7.064 O # 30.624 -5.597 8.955   [78]
#O1M38_10
#R [ARG   24  A]
2ARG  24 A    31.801 -5.409 Arg24(A)
#A
 N   32.052 -6.714 32.486 -6.281 N # 35.849 6.233 8.264   [79]
 CA  33.512 -6.715 33.078 -6.282 CA # 35.522 4.811 8.295   [80]
 CB  34.385 -5.455 34.818 -5.021 CB # 35.139 4.308 6.898   [81]
 CG  33.609 -4.142 34.042 -3.708 CG # 33.829 4.87 6.355   [82]
 CD  32.102 -4.37 32.536 -3.937 CD # 32.617 4.271 7.058   [83]
 NE  31.354 -3.113 31.787 -2.68 NE # 31.955 5.236 7.935   [84]
 CZ  30.024 -3.025 30.457 -2.592 CZ # 30.704 5.12 8.38   [85]
 NH1 29.437 -1.83 29.87 -1.397 NH1 # 29.957 4.077 8.023   [86]
 NH2 29.285 -4.129 28.852 -3.695 NH2 # 30.211 6.041 9.2   [87]
 C   34.05 -8.145 34.483 -7.712 C # 36.69 4.001 8.855   [88]
 O   33.284 -9.109 32.851 -8.676 O # 36.493 3.011 9.56   [89]
#O2M38_11
#R [GLY   16  B]
2GLY  16 B    38.542 2.83 Gly16(B)
#A
 N   41.718 4.568 42.152 5.002 N # 19.055 -21.377 6.346   [90]
 CA  40.527 3.731 40.094 4.164 CA # 19.622 -21.424 7.686   [91]
 C   40.829 2.241 41.262 2.674 C # 19.882 -20.052 8.287   [92]
 O   41.987 1.83 42.42 2.263 O # 19.266 -19.063 7.896   [93]
#O2M38_12
#R [GLU   46  B]
2GLU  46 B    73.326 6.13 Glu46(B)
#A
 N   72.252 5.028 72.686 5.461 N # 36.536 -11.341 14.387   [94]
 CA  71.012 5.788 70.578 6.222 CA # 37.91 -11.767 14.166   [95]
 CB  69.615 5.169 69.181 5.602 CB # 38.713 -11.688 15.464   [96]
 CG  69.611 3.651 70.044 4.084 CG # 38.9 -10.277 15.991   [97]
 CD  71.008 3.07 70.575 2.637 CD # 40.358 -9.884 16.084   [98]
 OE1 71.144 1.83 71.577 2.263 OE1 # 40.805 -9.04 15.281   [99]
 OE2 71.982 3.848 72.415 4.281 OE2 # 41.07 -10.416 16.957   [100]
 C   71.293 7.284 70.859 7.717 C # 37.956 -13.182 13.608   [101]
 O   72.449 7.706 72.882 8.139 O # 38.714 -13.467 12.681   [102]
#O1M38_13
#R [LYS   39  A]
2LYS  39 A    70.447 -3.43 Lys39(A)
#A
 N   70.362 -4.613 70.796 -4.18 N # 47.765 -4.994 13.307   [103]
 CA  70.632 -6.047 71.065 -5.614 CA # 46.507 -4.861 12.58   [104]
 CB  72.033 -6.68 71.599 -7.113 CB # 45.329 -5.287 13.471   [105]
 CG  73.183 -5.68 73.616 -5.246 CG # 45.137 -6.794 13.596   [106]
 CD  72.679 -4.24 72.245 -3.807 CD # 44.192 -7.149 14.74   [107]
 CE  73.828 -3.241 74.262 -2.808 CE # 43.986 -8.654 14.853   [108]
 NZ  73.35 -1.83 73.783 -1.397 NZ # 43.313 -9.037 16.126   [109]
 C   69.319 -6.83 68.885 -7.263 C # 46.316 -3.417 12.118   [110]
 O   68.232 -6.25 68.665 -5.816 O # 45.669 -3.153 11.103   [111]
#O2M38_14
#R [PHE   14  B]
3PHE  14 B    47.621 3.11 Phe14(B)
#A
 N   47.621 3.11 47.621 3.11 # 20.13 -19.629 2.062   [112]
 CA  47.621 3.11 47.621 3.11 # 19.234 -18.572 2.496   [113]
 CB  47.621 3.11 47.621 3.11 # 18.612 -17.86 1.289   [114]
 CG  47.621 3.11 47.621 3.11 # 19.628 -17.151 0.433   [115]
 CD1 47.621 3.11 47.621 3.11 # 20.362 -16.092 0.943   [116]
 CD2 47.621 3.11 47.621 3.11 # 19.857 -17.547 -0.875   [117]
 CE1 47.621 3.11 47.621 3.11 # 21.303 -15.442 0.17   [118]
 CE2 47.621 3.11 47.621 3.11 # 20.797 -16.899 -1.657   [119]
 CZ  47.621 3.11 47.621 3.11 # 21.521 -15.845 -1.133   [120]
 C   47.621 3.11 47.621 3.11 # 18.161 -19.112 3.441   [121]
 O   47.621 3.11 47.621 3.11 # 17.257 -18.382 3.855   [122]
#O2M38_15
#R [PHE   17  B]
3PHE  17 B    31.835 3.11 Phe17(B)
#A
 N   31.835 3.11 31.835 3.11 # 20.797 -19.988 9.246   [123]
 CA  31.835 3.11 31.835 3.11 # 21.124 -18.729 9.914   [124]
 CB  31.835 3.11 31.835 3.11 # 20.412 -18.643 11.271   [125]
 CG  31.835 3.11 31.835 3.11 # 18.994 -18.146 11.208   [126]
 CD1 31.835 3.11 31.835 3.11 # 18.707 -16.807 11.42   [127]
 CD2 31.835 3.11 31.835 3.11 # 17.948 -19.017 10.947   [128]
 CE1 31.835 3.11 31.835 3.11 # 17.405 -16.346 11.372   [129]
 CE2 31.835 3.11 31.835 3.11 # 16.644 -18.562 10.897   [130]
 CZ  31.835 3.11 31.835 3.11 # 16.372 -17.225 11.11   [131]
 C   31.835 3.11 31.835 3.11 # 22.629 -18.585 10.118   [132]
 O   31.835 3.11 31.835 3.11 # 23.077 -17.946 11.068   [133]
#O2M38_16
#R [GLY   15  B]
2GLY  15 B    44.362 5.23 Gly15(B)
#A
 N   45.281 3.974 45.714 4.408 N # 18.275 -20.389 3.791   [134]
 CA  43.852 4.212 44.286 4.645 CA # 17.323 -21.007 4.69   [135]
 C   43.047 2.924 42.614 3.357 C # 17.796 -21.003 6.133   [136]
 O   43.62 1.83 44.053 2.263 O # 17.035 -20.647 7.038   [137]
#O1M38_17
#R [ASN  111  A]
2ASN 111 A    19.533 -6.951 Asn111(A)
#A
 N   19.908 -5.989 19.474 -5.556 N # 25.304 -7.71 -2.582   [138]
 CA  21.312 -5.592 20.878 -5.158 CA # 26.081 -8.131 -1.421   [139]
 CB  21.802 -4.136 22.235 -3.703 CB # 27.517 -8.492 -1.829   [140]
 CG  20.667 -3.122 20.234 -2.689 CG # 28.322 -9.116 -0.698   [141]
 OD1 19.505 -3.53 19.072 -3.097 OD1 # 27.772 -9.494 0.337   [142]
 ND2 20.963 -1.83 21.397 -1.397 ND2 # 29.629 -9.23 -0.887   [143]
 C   22.228 -6.809 22.661 -6.376 C # 26.09 -7.052 -0.345   [144]
 O   21.765 -7.951 21.331 -7.517 O # 26.488 -5.913 -0.593   [145]
#O2M38_18
#R [TYR   36  B]
3TYR  36 B    9.925 3.11 Tyr36(B)
#A
 N   9.925 3.11 9.925 3.11 # 21.994 -3.824 9.653   [146]
 CA  9.925 3.11 9.925 3.11 # 21.169 -4.818 10.333   [147]
 CB  9.925 3.11 9.925 3.11 # 21.817 -6.204 10.255   [148]
 CG  9.925 3.11 9.925 3.11 # 21.812 -6.818 8.872   [149]
 CD1 9.925 3.11 9.925 3.11 # 20.973 -7.88 8.567   [150]
 CD2 9.925 3.11 9.925 3.11 # 22.647 -6.336 7.87   [151]
 CE1 9.925 3.11 9.925 3.11 # 20.964 -8.445 7.307   [152]
 CE2 9.925 3.11 9.925 3.11 # 22.644 -6.895 6.607   [153]
 CZ  9.925 3.11 9.925 3.11 # 21.8 -7.949 6.331   [154]
 OH  9.925 3.11 9.925 3.11 # 21.792 -8.508 5.074   [155]
 C   9.925 3.11 9.925 3.11 # 20.891 -4.45 11.785   [156]
 O   9.925 3.11 9.925 3.11 # 19.959 -4.974 12.391   [157]
#O1M38_19
#R [ASN  250  A]
3ASN 250 A    47.621 -3.11 Asn250(A)
#A
 N   47.621 -3.11 47.621 -3.11 # 16.742 -11.112 3.672   [158]
 CA  47.621 -3.11 47.621 -3.11 # 17.274 -11.835 2.525   [159]
 CB  47.621 -3.11 47.621 -3.11 # 17.231 -13.35 2.769   [160]
 CG  47.621 -3.11 47.621 -3.11 # 18.273 -13.828 3.766   [161]
 OD1 47.621 -3.11 47.621 -3.11 # 18.584 -13.144 4.739   [162]
 ND2 47.621 -3.11 47.621 -3.11 # 18.818 -15.014 3.534   [163]
 C   47.621 -3.11 47.621 -3.11 # 16.499 -11.489 1.261   [164]
 O   47.621 -3.11 47.621 -3.11 # 16.576 -12.2 0.256   [165]
#O1M38_20
#R [GLN  249  A]
3GLN 249 A    6.305 -3.11 Gln249(A)
#A
 N   6.305 -3.11 6.305 -3.11 # 15.416 -10.014 5.699   [166]
 CA  6.305 -3.11 6.305 -3.11 # 16.625 -9.31 5.287   [167]
 CB  6.305 -3.11 6.305 -3.11 # 17.64 -9.265 6.435   [168]
 CG  6.305 -3.11 6.305 -3.11 # 17.251 -8.36 7.595   [169]
 CD  6.305 -3.11 6.305 -3.11 # 16.143 -8.939 8.45   [170]
 OE1 6.305 -3.11 6.305 -3.11 # 16.013 -10.155 8.583   [171]
 NE2 6.305 -3.11 6.305 -3.11 # 15.329 -8.072 9.03   [172]
HE21 6.305 -3.11 6.305 -3.11 # 15.484 -7.116 8.874   [173]
HE22 6.305 -3.11 6.305 -3.11 # 14.608 -8.42 9.59   [174]
 C   6.305 -3.11 6.305 -3.11 # 17.267 -9.962 4.069   [175]
 O   6.305 -3.11 6.305 -3.11 # 18.219 -9.432 3.499   [176]
#O2M38_21
#R [GLN   25  B]
3GLN  25 B    67.271 3.11 Gln25(B)
#A
 N   67.271 3.11 67.271 3.11 # 37.878 -11.149 1.918   [177]
 CA  67.271 3.11 67.271 3.11 # 37.011 -10.032 2.253   [178]
 CB  67.271 3.11 67.271 3.11 # 35.606 -10.243 1.676   [179]
 CG  67.271 3.11 67.271 3.11 # 34.577 -9.218 2.134   [180]
 CD  67.271 3.11 67.271 3.11 # 33.525 -9.811 3.054   [181]
 OE1 67.271 3.11 67.271 3.11 # 33.114 -10.958 2.895   [182]
 NE2 67.271 3.11 67.271 3.11 # 33.093 -9.037 4.038   [183]
HE21 67.271 3.11 67.271 3.11 # 33.473 -8.135 4.12   [184]
HE22 67.271 3.11 67.271 3.11 # 32.415 -9.398 4.643   [185]
 C   67.271 3.11 67.271 3.11 # 36.943 -9.848 3.761   [186]
 O   67.271 3.11 67.271 3.11 # 36.633 -10.784 4.496   [187]
#O2M38_22
#R [GLN   26  B]
3GLN  26 B    13.545 3.11 Gln26(B)
#A
 N   13.545 3.11 13.545 3.11 # 37.248 -8.645 4.216   [188]
 CA  13.545 3.11 13.545 3.11 # 37.209 -8.342 5.635   [189]
 CB  13.545 3.11 13.545 3.11 # 37.991 -7.063 5.94   [190]
 CG  13.545 3.11 13.545 3.11 # 39.496 -7.256 6.02   [191]
 CD  13.545 3.11 13.545 3.11 # 40.21 -6.042 6.581   [192]
 OE1 13.545 3.11 13.545 3.11 # 39.786 -4.902 6.379   [193]
 NE2 13.545 3.11 13.545 3.11 # 41.296 -6.277 7.301   [194]
HE21 13.545 3.11 13.545 3.11 # 41.572 -7.208 7.429   [195]
HE22 13.545 3.11 13.545 3.11 # 41.778 -5.512 7.674   [196]
 C   13.545 3.11 13.545 3.11 # 35.772 -8.192 6.107   [197]
 O   13.545 3.11 13.545 3.11 # 35.014 -7.379 5.568   [198]
#O1M38_23
#R [LEU   43  A]
3LEU  43 A    13.545 -3.11 Leu43(A)
#A
 N   13.545 -3.11 13.545 -3.11 # 45.394 -2.127 8.103   [199]
 CA  13.545 -3.11 13.545 -3.11 # 44.229 -1.294 7.834   [200]
 CB  13.545 -3.11 13.545 -3.11 # 43.43 -1.039 9.117   [201]
 CG  13.545 -3.11 13.545 -3.11 # 42.208 -1.936 9.352   [202]
 CD1 13.545 -3.11 13.545 -3.11 # 41.202 -1.792 8.219   [203]
 CD2 13.545 -3.11 13.545 -3.11 # 42.619 -3.39 9.53   [204]
 C   13.545 -3.11 13.545 -3.11 # 44.618 0.026 7.173   [205]
 O   13.545 -3.11 13.545 -3.11 # 43.96 0.47 6.231   [206]
#O1M38_24
#R [GLN   62  A]
3GLN  62 A    17.165 -3.11 Gln62(A)
#A
 N   17.165 -3.11 17.165 -3.11 # 28.859 -6.087 -7.147   [207]
 CA  17.165 -3.11 17.165 -3.11 # 28.035 -6.873 -6.242   [208]
 CB  17.165 -3.11 17.165 -3.11 # 28.846 -7.293 -5.017   [209]
 CG  17.165 -3.11 17.165 -3.11 # 29.993 -8.246 -5.303   [210]
 CD  17.165 -3.11 17.165 -3.11 # 30.775 -8.588 -4.049   [211]
 OE1 17.165 -3.11 17.165 -3.11 # 30.887 -7.771 -3.135   [212]
 NE2 17.165 -3.11 17.165 -3.11 # 31.307 -9.795 -3.99   [213]
HE21 17.165 -3.11 17.165 -3.11 # 31.175 -10.401 -4.747   [214]
HE22 17.165 -3.11 17.165 -3.11 # 31.811 -10.046 -3.174   [215]
 C   17.165 -3.11 17.165 -3.11 # 26.81 -6.087 -5.783   [216]
 O   17.165 -3.11 17.165 -3.11 # 26.026 -6.576 -4.976   [217]
#O1M38_25
#R [ALA  113  A]
3ALA 113 A    63.651 -3.11 Ala113(A)
#A
 N   63.651 -3.11 63.651 -3.11 # 28.008 -6.889 2.034   [218]
 CA  63.651 -3.11 63.651 -3.11 # 29.396 -6.613 2.389   [219]
 CB  63.651 -3.11 63.651 -3.11 # 30.241 -7.87 2.256   [220]
 C   63.651 -3.11 63.651 -3.11 # 29.974 -5.479 1.541   [221]
 O   63.651 -3.11 63.651 -3.11 # 31.169 -5.193 1.596   [222]
#O1M38_26
#R [LEU  115  A]
3LEU 115 A    2.685 -3.11 Leu115(A)
#A
 N   2.685 -3.11 2.685 -3.11 # 27.976 -2.505 1.299   [223]
 CA  2.685 -3.11 2.685 -3.11 # 27.072 -1.411 1.654   [224]
 CB  2.685 -3.11 2.685 -3.11 # 26.376 -1.689 2.986   [225]
 CG  2.685 -3.11 2.685 -3.11 # 25.32 -0.665 3.406   [226]
 CD1 2.685 -3.11 2.685 -3.11 # 24.002 -0.924 2.692   [227]
 CD2 2.685 -3.11 2.685 -3.11 # 25.137 -0.659 4.914   [228]
 C   2.685 -3.11 2.685 -3.11 # 27.79 -0.065 1.719   [229]
 O   2.685 -3.11 2.685 -3.11 # 27.209 0.975 1.396   [230]
#O1M38_27
#R [THR  246  A]
3THR 246 A    36.725 -3.11 Thr246(A)
#A
 N   36.725 -3.11 36.725 -3.11 # 11.663 -16.491 7.512   [231]
 CA  36.725 -3.11 36.725 -3.11 # 12.549 -16.544 8.668   [232]
 CB  36.725 -3.11 36.725 -3.11 # 13.266 -17.906 8.791   [233]
 OG1 36.725 -3.11 36.725 -3.11 # 13.762 -18.32 7.507   [234]
 CG2 36.725 -3.11 36.725 -3.11 # 12.325 -18.968 9.34   [235]
 C   36.725 -3.11 36.725 -3.11 # 13.593 -15.439 8.597   [236]
 O   36.725 -3.11 36.725 -3.11 # 14.25 -15.129 9.587   [237]
#O2M38_28
#R [SER   30  B]
3SER  30 B    63.651 3.11 Ser30(B)
#A
 N   63.651 3.11 63.651 3.11 # 30.85 -2.878 11.407   [238]
 CA  63.651 3.11 63.651 3.11 # 30.202 -1.575 11.36   [239]
 CB  63.651 3.11 63.651 3.11 # 31.235 -0.472 11.136   [240]
 OG  63.651 3.11 63.651 3.11 # 32.468 -1.023 10.706   [241]
 C   63.651 3.11 63.651 3.11 # 29.109 -1.528 10.296   [242]
 O   63.651 3.11 63.651 3.11 # 28.001 -1.08 10.566   [243]
#O2M38_29
#R [ALA   31  B]
3ALA  31 B    6.305 3.11 Ala31(B)
#A
 N   6.305 3.11 6.305 3.11 # 29.42 -2.002 9.094   [244]
 CA  6.305 3.11 6.305 3.11 # 28.45 -2.022 8.005   [245]
 CB  6.305 3.11 6.305 3.11 # 29.099 -2.504 6.716   [246]
 C   6.305 3.11 6.305 3.11 # 27.257 -2.899 8.37   [247]
 O   6.305 3.11 6.305 3.11 # 26.111 -2.572 8.057   [248]
#O2M38_30
#R [ALA   35  B]
3ALA  35 B    2.685 3.11 Ala35(B)
#A
 N   2.685 3.11 2.685 3.11 # 23.511 -1.475 9.036   [249]
 CA  2.685 3.11 2.685 3.11 # 22.405 -1.921 8.19   [250]
 CB  2.685 3.11 2.685 3.11 # 22.932 -2.534 6.903   [251]
 C   2.685 3.11 2.685 3.11 # 21.452 -2.892 8.884   [252]
 O   2.685 3.11 2.685 3.11 # 20.238 -2.804 8.709   [253]
#O1M38_31
#R [ALA  112  A]
3ALA 112 A    9.925 -3.11 Ala112(A)
#A
 N   9.925 -3.11 9.925 -3.11 # 25.659 -7.426 0.855   [254]
 CA  9.925 -3.11 9.925 -3.11 # 25.61 -6.504 1.985   [255]
 CB  9.925 -3.11 9.925 -3.11 # 24.843 -7.126 3.141   [256]
 C   9.925 -3.11 9.925 -3.11 # 27.013 -6.1 2.43   [257]
 O   9.925 -3.11 9.925 -3.11 # 27.195 -5.085 3.101   [258]
#Odummy
#R [DUM    1  X]
7DUM   1 X
#A
 C1  1.075 0 1.075 0 # 0 0 0   [259]
 C2  75.566 0 75.566 0 # 0 0 0   [260]
#B
2 116 163
2 115 163
2 114 163
2 113 163
2 152 169
2 150 169
2 152 168
2 131 6
2 130 6
2 128 6
2 92 6
2 136 6
2 93 5
2 137 5
2 122 5
2 121 5
2 93 4
2 129 3
2 131 237
2 129 237
2 31 68
2 32 67
2 32 65
2 251 228
2 248 228
2 183 220
2 181 220
2 155 256
2 48 143
2 48 213
2 50 211
2 194 204
2 193 203
2 98 109
2 99 108
2 57 24
2 39 24
2 59 23
2 58 23
2 41 23
2 41 22
2 74 15
2 72 15
2 241 14
2 40 14
2 76 14
2 40 13
2 31 86
2 33 85
4 24 58
1 6 93 2.71
1 6 137 2.73
1 68 32 2.56
1 143 50 2.93
1 109 99 2.65
1 24 41 2.71
1 15 40 3.08
1 15 76 2.60
1 86 33 2.65
0 101 102 d
0 98 100
0 98 99 d
0 97 98
0 96 97
0 95 101
0 95 96
0 94 95
0 34 35 d
0 31 33
0 31 32 d
0 30 31
0 29 30
0 28 34
0 28 29
0 27 28
0 60 61 d
0 57 59
0 57 58 d
0 56 57
0 55 56
0 54 60
0 54 55
0 53 54
0 42 43 d
0 39 41
0 39 40 d
0 38 39
0 37 42
0 37 38
0 36 37
0 77 78 d
0 74 76
0 74 75 d
0 73 74
0 72 77
0 72 73
0 71 72
0 51 52 d
0 48 50
0 48 49 d
0 47 48
0 46 47
0 45 51
0 45 46
0 44 45
0 92 93 d
0 91 92
0 90 91
0 136 137 d
0 135 136
0 134 135
0 7 8 d
0 5 6
0 4 5
0 3 4
0 2 3
0 1 7
0 1 2
0 0 1
0 69 70 d
0 67 68
0 66 67
0 65 66
0 64 65
0 63 69
0 63 64
0 62 63
0 144 145 d
0 141 143
0 141 142 d
0 140 141
0 139 144
0 139 140
0 138 139
0 110 111 d
0 108 109
0 107 108
0 106 107
0 105 106
0 104 110
0 104 105
0 103 104
0 25 26 d
0 23 24
0 22 23
0 21 22
0 20 21
0 19 25
0 19 20
0 18 19
0 16 17 d
0 14 15
0 13 14
0 12 13
0 11 12
0 10 16
0 10 11
0 9 10
0 88 89 d
0 85 87
0 85 86 d
0 84 85
0 83 84
0 82 83
0 81 82
0 80 88
0 80 81
0 79 80
6 259 260
#T
a7_7jzx    0 0
#P
IFACE_RESNAME1_SIZE=0.800
ATOM_EDGES_STATUS=ON
IFACE_BOND2_WIDTH=0.190
HYDROPHOBIC_BOND_COLOUR=BRICK_RED
EQUIV_ELLIPSES_STATUS=ON
DISULPHIDE_WIDTH=0.070
NLIGATOM2_STATUS=ON
LIGATOM_RADIUS=0.330
LIGBOND_COLOUR=PURPLE
IFACE_HYDROPHNAME1_SIZE=0.500
ABODY_OTHER_RESNAME_COLOUR=DARK_SLATE_GREY
IFACE_ATMNAME1_SIZE=0.310
ABODY_LOOP_LIST_HEADING_SIZE=1.00
SULPHUR_COLOUR=YELLOW
EQUIV_SIDECHAINS_UNDERLAY_STATUS=OFF
INTERNAL_HBONDS_STATUS=OFF
DUMMY_COLOUR=BLACK
NLIGRESNAME2_COLOUR=PINK
ABODY_H3_ATNAME_COLOUR=SPRING_GREEN
ABODY_L2_COLOUR=SKY_BLUE
HYDROPHOBIC_WIDTH=0.070
NLIGATMNAME2_STATUS=ON
SALT_BRIDGE_COLOUR=RED
ABODY_H2_ATNAME_COLOUR=OLIVE_GREEN
HYDROPHOBIC_STATUS=OFF
WATER_COLOUR=TURQUOISE
LIGATMNAME_COLOUR=BLACK
CARBON_COLOUR=BLACK
IFACE_HPHOBIC1_RADIUS=1.150
SALT_BRIDGE_DIM_WIDTH=0.070
HYDROPHOBIC2_STATUS=OFF
IFACE_ATOM2_RADIUS=0.330
SPOKE_WIDTH=0.070
NLIGATMNAME2_COLOUR=BLUE
HBOND_WIDTH=0.070
LIGATMNAME_STATUS=ON
TITLE_DIM_SIZE=1.000
WATERNAME_SIZE=0.500
ABODY_H3_COLOUR=SPRING_GREEN
HYDROPHNAME_COLOUR=BLACK
TITLE_COLOUR=BLUE
HYDROPHOBIC2_BOND_COLOUR=BRICK_RED
WATERNAME_STATUS=ON
EXTBOND_COLOUR=PURPLE
METAL_COLOUR=PINK
ABODY_L1_RESNAME_COLOUR=CYAN
UNDERLAY_COLOUR=RED
HBTEXT_DIM_SIZE=0.440
HYDROPHNAME2_COLOUR=BLUE
DISULPHIDE_STATUS=ON
BACKGROUND_COLOUR=WHITE
DUMMY_WIDTH=0.070
HYDROPHOBIC2_WIDTH=0.070
NLIGRESNAME_STATUS=ON
ABODY_L1_ATNAME_COLOUR=CYAN
TITLE_STATUS=ON
ELLIPSE_WIDTH=0.140
LIGATOM_STATUS=ON
HBTEXT_STATUS=ON
SIMPLERES_COLOUR=BLACK
HBTEXT_COLOUR=OLIVE_GREEN
NLIGBOND2_WIDTH=0.130
ABODY_H3_RESNAME_COLOUR=SPRING_GREEN
NLIGBOND2_COLOUR=LILAC
LIGRESNAME_STATUS=ON
LIGRESNAME_COLOUR=BLUE
NLIGRESNAME2_STATUS=ON
SALT_BRIDGE_WIDTH=0.070
IFACE_BOND1_WIDTH=0.190
SHOW_BLANK_TEXT_STATUS=OFF
WATERNAME_DIM_SIZE=0.500
NLIGATMNAME2_SIZE=0.310
PLOT_LABEL_SIZE=12.0
INACTIVE_COLOUR=GREY
ABODY_L1_COLOUR=CYAN
HYDROPHOBIC_COLOUR=BRICK_RED
ABODY_LOOP_LABEL_SIZE=1.60
NLIGRESNAME_COLOUR=OLIVE_GREEN
HBOND_COLOUR=OLIVE_GREEN
PHOSPHORUS_COLOUR=PURPLE
PLOT_LIST_LABEL_SIZE=14.0
ABODY_L2_ATNAME_COLOUR=SKY_BLUE
NLIGATOM_RADIUS=0.330
NITROGEN_COLOUR=BLUE
DIMPLOT_SPLIT_WIDTH=100.0
HYDROPHNAME2_STATUS=ON
IFACE_ATMNAME2_SIZE=0.310
IFACE_RESNAME2_SIZE=0.800
EQUIV_HGROUPS_UNDERLAY_STATUS=ON
ABODY_H2_COLOUR=OLIVE_GREEN
ABODY_L3_RESNAME_COLOUR=BLUE
ABODY_H1_RESNAME_COLOUR=GREEN
NLIGBOND_COLOUR=ORANGE
LIGATMNAME_SIZE=0.310
ATOM_EDGE_COLOUR=BLACK
ABODY_OTHER_ATNAME_COLOUR=DARK_SLATE_GREY
SIMPLE_RADIUS=0.800
NLIGATMNAME_COLOUR=BLACK
HYDROPHNAME2_SIZE=0.500
TITLE_SIZE=1.000
DISULPHIDE_COLOUR=GOLD
IFACE_ATOM1_RADIUS=0.330
ABODY_L2_RESNAME_COLOUR=SKY_BLUE
IFACE_HPHOBIC2_RADIUS=1.150
HYDROPHOBIC2_COLOUR=PINK
HBTEXT_SIZE=0.440
DOUBLE_BONDS_STATUS=OFF
SIMPLETEXT_SIZE=0.500
ABODY_OTHER_COLOUR=DARK_SLATE_GREY
ABODY_L3_ATNAME_COLOUR=BLUE
ABODY_H1_ATNAME_COLOUR=GREEN
LIGRESNAME_SIZE=0.800
WATER_DIM_RADIUS=0.400
DUMMY_STATUS=ON
IFACE_HYDROPHNAME2_SIZE=0.500
NLIGATOM2_RADIUS=0.330
ABODY_L3_COLOUR=BLUE
EXTBOND_DIM_WIDTH=0.070
WATERNAME_COLOUR=PURPLE
ARC_WIDTH=0.070
NLIGATMNAME_SIZE=0.310
OTHER_COLOUR=LIME_GREEN
EXTBOND_WIDTH=0.070
PLOT_LIST_LABEL_COLOUR=BLUE
NLIGATMNAME_STATUS=ON
HBOND_STATUS=ON
INACTIVE_PLOTS_STATUS=ON
ABODY_H2_RESNAME_COLOUR=OLIVE_GREEN
NLIGRESNAME2_SIZE=0.630
HYDROPHNAME_STATUS=ON
LIGBOND_WIDTH=0.190
HBOND_DIM_WIDTH=0.070
SALT_BRIDGE_STATUS=ON
WATER_STATUS=ON
ELLIPSE_COLOUR=RED
DISULPHIDE_DIM_WIDTH=0.070
HYDROPHOBIC_DIM_WIDTH=0.070
NLIGATOM_STATUS=ON
OXYGEN_COLOUR=RED
ABODY_H1_COLOUR=GREEN
HYDROPHNAME_SIZE=0.500
HPHOBIC_RADIUS=1.150
NLIGBOND_WIDTH=0.130
WATER_RADIUS=0.400
NLIGRESNAME_SIZE=0.630
PLOT_LABEL_COLOUR=RED
