# Supplementary material for: Distribution and molecular evolution of the anti-CRISPR family AcrIF7
Source: PLoS Biol. 2023 Apr 21;21(4):e3002072. doi: 10.1371/journal.pbio.3002072 (PMC10155984; doi:10.1371/journal.pbio.3002072)
Supplement: S14 Data — Individual files can be open using Pymol or any structure visualisation tool. (ZIP) [file pbio.3002072.s021.zip › Structural_analysis/a7_7jzx.pdb]

REMARK FILENAME="complex_47w.pdb0"
REMARK ===============================================================
REMARK HADDOCK run for complex
REMARK initial structure: complex_47.pdb
REMARK ===============================================================
REMARK            total,bonds,angles,improper,dihe,vdw,elec,air,cdih,coup,rdcs,vean,dani,xpcs,rg
REMARK energies: -638.636, 0, 0, 0, 0, -3.05754, -662.293, 26.715, 0, 0, 0, 0, 0, 0, 0
REMARK ===============================================================
REMARK            bonds,angles,impropers,dihe,air,cdih,coup,rdcs,vean,dani,xpcs
REMARK rms-dev.: 0,0,0,0,0.727748,0,0, 0, 0, 0, 0
REMARK ===============================================================
REMARK               air,cdih,coup,rdcs,vean,dani,xpcs
REMARK               >0.3,>5,>1,>0,>5,>0.2,>0.2
REMARK violations.: 1, 0, 0, 0, 0, 0, 0
REMARK ===============================================================
REMARK                        CVpartition#,violations,rms
REMARK AIRs cross-validation: 1, 0, 0
REMARK ===============================================================
REMARK NCS energy: 0
REMARK ===============================================================
REMARK Symmetry energy: 0
REMARK ===============================================================
REMARK Membrane restraining energy: 0
REMARK ===============================================================
REMARK Local cross-correlation:  0.0000
REMARK ===============================================================
REMARK Desolvation energy: 15.5638
REMARK Internal energy free molecules: -17551.5
REMARK Internal energy complex: -17462.4
REMARK Binding energy: -560.727
REMARK ===============================================================
REMARK buried surface area: 1705.56
REMARK ===============================================================
REMARK water - chain_1: 0 0 0
REMARK water - chain_2: 0 0 0
REMARK ===============================================================
REMARK water - water: 0 0 0
REMARK ===============================================================
REMARK DATE:10-Mar-2022  15:51:49       created by user: enmr049
REMARK VERSION:1.3U
ATOM      1  N   PRO A   8      32.693  24.240  -5.448  1.00 15.00      A    N  
ATOM      2  CA  PRO A   8      32.710  23.471  -6.683  1.00 15.00      A    C  
ATOM      3  CB  PRO A   8      31.855  24.346  -7.597  1.00 15.00      A    C  
ATOM      4  CG  PRO A   8      30.839  24.962  -6.684  1.00 15.00      A    C  
ATOM      5  CD  PRO A   8      31.400  24.911  -5.279  1.00 15.00      A    C  
ATOM      6  C   PRO A   8      34.122  23.320  -7.243  1.00 15.00      A    C  
ATOM      7  O   PRO A   8      34.416  23.750  -8.360  1.00 15.00      A    O  
ATOM      8  N   THR A   9      34.997  22.715  -6.456  1.00 15.00      A    N  
ATOM      9  HN  THR A   9      34.701  22.385  -5.568  1.00 15.00      A    H  
ATOM     10  CA  THR A   9      36.371  22.500  -6.873  1.00 15.00      A    C  
ATOM     11  CB  THR A   9      37.322  23.632  -6.409  1.00 15.00      A    C  
ATOM     12  OG1 THR A   9      38.684  23.319  -6.744  1.00 15.00      A    O  
ATOM     13  HG1 THR A   9      39.105  24.100  -7.119  1.00 15.00      A    H  
ATOM     14  CG2 THR A   9      37.210  23.897  -4.917  1.00 15.00      A    C  
ATOM     15  C   THR A   9      36.865  21.127  -6.424  1.00 15.00      A    C  
ATOM     16  O   THR A   9      36.569  20.677  -5.319  1.00 15.00      A    O  
ATOM     17  N   TRP A  10      37.628  20.464  -7.285  1.00 15.00      A    N  
ATOM     18  HN  TRP A  10      37.854  20.882  -8.140  1.00 15.00      A    H  
ATOM     19  CA  TRP A  10      38.137  19.128  -6.990  1.00 15.00      A    C  
ATOM     20  CB  TRP A  10      38.906  18.549  -8.183  1.00 15.00      A    C  
ATOM     21  CG  TRP A  10      40.325  19.018  -8.303  1.00 15.00      A    C  
ATOM     22  CD1 TRP A  10      40.758  20.237  -8.744  1.00 15.00      A    C  
ATOM     23  CD2 TRP A  10      41.501  18.266  -7.985  1.00 15.00      A    C  
ATOM     24  NE1 TRP A  10      42.130  20.289  -8.716  1.00 15.00      A    N  
ATOM     25  HE1 TRP A  10      42.676  21.057  -8.982  1.00 15.00      A    H  
ATOM     26  CE2 TRP A  10      42.610  19.090  -8.254  1.00 15.00      A    C  
ATOM     27  CE3 TRP A  10      41.722  16.973  -7.498  1.00 15.00      A    C  
ATOM     28  CZ2 TRP A  10      43.921  18.665  -8.050  1.00 15.00      A    C  
ATOM     29  CZ3 TRP A  10      43.022  16.554  -7.297  1.00 15.00      A    C  
ATOM     30  CH2 TRP A  10      44.106  17.396  -7.573  1.00 15.00      A    C  
ATOM     31  C   TRP A  10      38.970  19.076  -5.710  1.00 15.00      A    C  
ATOM     32  O   TRP A  10      39.114  18.016  -5.108  1.00 15.00      A    O  
ATOM     33  N   GLN A  11      39.492  20.222  -5.286  1.00 15.00      A    N  
ATOM     34  HN  GLN A  11      39.317  21.043  -5.792  1.00 15.00      A    H  
ATOM     35  CA  GLN A  11      40.306  20.284  -4.080  1.00 15.00      A    C  
ATOM     36  CB  GLN A  11      40.950  21.662  -3.923  1.00 15.00      A    C  
ATOM     37  CG  GLN A  11      41.939  22.023  -5.021  1.00 15.00      A    C  
ATOM     38  CD  GLN A  11      43.201  21.178  -4.997  1.00 15.00      A    C  
ATOM     39  OE1 GLN A  11      43.179  20.002  -4.643  1.00 15.00      A    O  
ATOM     40  NE2 GLN A  11      44.317  21.781  -5.369  1.00 15.00      A    N  
ATOM     41 HE21 GLN A  11      44.267  22.722  -5.633  1.00 15.00      A    H  
ATOM     42 HE22 GLN A  11      45.145  21.260  -5.365  1.00 15.00      A    H  
ATOM     43  C   GLN A  11      39.488  19.942  -2.840  1.00 15.00      A    C  
ATOM     44  O   GLN A  11      39.900  19.117  -2.023  1.00 15.00      A    O  
ATOM     45  N   GLU A  12      38.315  20.552  -2.716  1.00 15.00      A    N  
ATOM     46  HN  GLU A  12      38.009  21.162  -3.418  1.00 15.00      A    H  
ATOM     47  CA  GLU A  12      37.461  20.303  -1.564  1.00 15.00      A    C  
ATOM     48  CB  GLU A  12      36.464  21.439  -1.312  1.00 15.00      A    C  
ATOM     49  CG  GLU A  12      35.789  21.998  -2.552  1.00 15.00      A    C  
ATOM     50  CD  GLU A  12      34.528  21.248  -2.918  1.00 15.00      A    C  
ATOM     51  OE1 GLU A  12      34.106  21.333  -4.091  1.00 15.00      A    O  
ATOM     52  OE2 GLU A  12      33.971  20.570  -2.033  1.00 15.00      A    O  
ATOM     53  C   GLU A  12      36.796  18.934  -1.642  1.00 15.00      A    C  
ATOM     54  O   GLU A  12      36.555  18.295  -0.620  1.00 15.00      A    O  
ATOM     55  N   LEU A  13      36.527  18.477  -2.860  1.00 15.00      A    N  
ATOM     56  HN  LEU A  13      36.718  19.043  -3.636  1.00 15.00      A    H  
ATOM     57  CA  LEU A  13      35.923  17.169  -3.065  1.00 15.00      A    C  
ATOM     58  CB  LEU A  13      35.468  17.010  -4.514  1.00 15.00      A    C  
ATOM     59  CG  LEU A  13      34.227  17.801  -4.925  1.00 15.00      A    C  
ATOM     60  CD1 LEU A  13      34.027  17.728  -6.430  1.00 15.00      A    C  
ATOM     61  CD2 LEU A  13      32.997  17.284  -4.195  1.00 15.00      A    C  
ATOM     62  C   LEU A  13      36.931  16.080  -2.715  1.00 15.00      A    C  
ATOM     63  O   LEU A  13      36.594  15.085  -2.070  1.00 15.00      A    O  
ATOM     64  N   ARG A  14      38.177  16.291  -3.137  1.00 15.00      A    N  
ATOM     65  HN  ARG A  14      38.373  17.106  -3.650  1.00 15.00      A    H  
ATOM     66  CA  ARG A  14      39.255  15.349  -2.867  1.00 15.00      A    C  
ATOM     67  CB  ARG A  14      40.565  15.820  -3.513  1.00 15.00      A    C  
ATOM     68  CG  ARG A  14      41.794  14.981  -3.176  1.00 15.00      A    C  
ATOM     69  CD  ARG A  14      41.651  13.537  -3.640  1.00 15.00      A    C  
ATOM     70  NE  ARG A  14      42.939  12.843  -3.647  1.00 15.00      A    N  
ATOM     71  HE  ARG A  14      43.692  13.296  -3.205  1.00 15.00      A    H  
ATOM     72  CZ  ARG A  14      43.152  11.642  -4.198  1.00 15.00      A    C  
ATOM     73  NH1 ARG A  14      42.160  10.971  -4.775  1.00 15.00      A    N  
ATOM     74 HH11 ARG A  14      41.205  11.375  -4.814  1.00 15.00      A    H  
ATOM     75 HH12 ARG A  14      42.345  10.026  -5.194  1.00 15.00      A    H  
ATOM     76  NH2 ARG A  14      44.368  11.119  -4.188  1.00 15.00      A    N  
ATOM     77 HH21 ARG A  14      44.537  10.175  -4.626  1.00 15.00      A    H  
ATOM     78 HH22 ARG A  14      45.160  11.638  -3.759  1.00 15.00      A    H  
ATOM     79  C   ARG A  14      39.431  15.171  -1.366  1.00 15.00      A    C  
ATOM     80  O   ARG A  14      39.410  14.047  -0.866  1.00 15.00      A    O  
ATOM     81  N   GLN A  15      39.574  16.281  -0.646  1.00 15.00      A    N  
ATOM     82  HN  GLN A  15      39.569  17.157  -1.093  1.00 15.00      A    H  
ATOM     83  CA  GLN A  15      39.740  16.214   0.800  1.00 15.00      A    C  
ATOM     84  CB  GLN A  15      40.149  17.562   1.405  1.00 15.00      A    C  
ATOM     85  CG  GLN A  15      39.160  18.693   1.178  1.00 15.00      A    C  
ATOM     86  CD  GLN A  15      39.553  19.971   1.891  1.00 15.00      A    C  
ATOM     87  OE1 GLN A  15      40.733  20.267   2.067  1.00 15.00      A    O  
ATOM     88  NE2 GLN A  15      38.560  20.740   2.308  1.00 15.00      A    N  
ATOM     89 HE21 GLN A  15      37.642  20.445   2.133  1.00 15.00      A    H  
ATOM     90 HE22 GLN A  15      38.785  21.569   2.777  1.00 15.00      A    H  
ATOM     91  C   GLN A  15      38.490  15.648   1.471  1.00 15.00      A    C  
ATOM     92  O   GLN A  15      38.592  14.896   2.436  1.00 15.00      A    O  
ATOM     93  N   PHE A  16      37.315  15.991   0.933  1.00 15.00      A    N  
ATOM     94  HN  PHE A  16      37.302  16.598   0.161  1.00 15.00      A    H  
ATOM     95  CA  PHE A  16      36.044  15.503   1.470  1.00 15.00      A    C  
ATOM     96  CB  PHE A  16      34.866  16.092   0.685  1.00 15.00      A    C  
ATOM     97  CG  PHE A  16      33.579  16.165   1.460  1.00 15.00      A    C  
ATOM     98  CD1 PHE A  16      33.374  17.170   2.391  1.00 15.00      A    C  
ATOM     99  CD2 PHE A  16      32.574  15.234   1.254  1.00 15.00      A    C  
ATOM    100  CE1 PHE A  16      32.192  17.245   3.104  1.00 15.00      A    C  
ATOM    101  CE2 PHE A  16      31.389  15.302   1.963  1.00 15.00      A    C  
ATOM    102  CZ  PHE A  16      31.198  16.310   2.890  1.00 15.00      A    C  
ATOM    103  C   PHE A  16      35.997  13.978   1.418  1.00 15.00      A    C  
ATOM    104  O   PHE A  16      35.581  13.325   2.379  1.00 15.00      A    O  
ATOM    105  N   ILE A  17      36.433  13.417   0.295  1.00 15.00      A    N  
ATOM    106  HN  ILE A  17      36.741  13.993  -0.440  1.00 15.00      A    H  
ATOM    107  CA  ILE A  17      36.460  11.971   0.124  1.00 15.00      A    C  
ATOM    108  CB  ILE A  17      36.758  11.570  -1.342  1.00 15.00      A    C  
ATOM    109  CG1 ILE A  17      35.610  12.015  -2.255  1.00 15.00      A    C  
ATOM    110  CG2 ILE A  17      36.980  10.067  -1.464  1.00 15.00      A    C  
ATOM    111  CD1 ILE A  17      35.928  11.925  -3.732  1.00 15.00      A    C  
ATOM    112  C   ILE A  17      37.496  11.356   1.064  1.00 15.00      A    C  
ATOM    113  O   ILE A  17      37.245  10.324   1.691  1.00 15.00      A    O  
ATOM    114  N   GLU A  18      38.645  12.015   1.179  1.00 15.00      A    N  
ATOM    115  HN  GLU A  18      38.779  12.838   0.659  1.00 15.00      A    H  
ATOM    116  CA  GLU A  18      39.715  11.544   2.051  1.00 15.00      A    C  
ATOM    117  CB  GLU A  18      40.968  12.408   1.907  1.00 15.00      A    C  
ATOM    118  CG  GLU A  18      41.728  12.165   0.610  1.00 15.00      A    C  
ATOM    119  CD  GLU A  18      43.215  11.952   0.831  1.00 15.00      A    C  
ATOM    120  OE1 GLU A  18      43.579  11.161   1.729  1.00 15.00      A    O  
ATOM    121  OE2 GLU A  18      44.020  12.576   0.105  1.00 15.00      A    O  
ATOM    122  C   GLU A  18      39.252  11.486   3.503  1.00 15.00      A    C  
ATOM    123  O   GLU A  18      39.509  10.505   4.202  1.00 15.00      A    O  
ATOM    124  N   SER A  19      38.552  12.526   3.953  1.00 15.00      A    N  
ATOM    125  HN  SER A  19      38.392  13.297   3.361  1.00 15.00      A    H  
ATOM    126  CA  SER A  19      38.045  12.557   5.318  1.00 15.00      A    C  
ATOM    127  CB  SER A  19      37.434  13.918   5.661  1.00 15.00      A    C  
ATOM    128  OG  SER A  19      36.856  14.530   4.522  1.00 15.00      A    O  
ATOM    129  HG  SER A  19      36.273  13.905   4.076  1.00 15.00      A    H  
ATOM    130  C   SER A  19      37.047  11.428   5.557  1.00 15.00      A    C  
ATOM    131  O   SER A  19      36.999  10.857   6.643  1.00 15.00      A    O  
ATOM    132  N   PHE A  20      36.266  11.094   4.529  1.00 15.00      A    N  
ATOM    133  HN  PHE A  20      36.356  11.580   3.680  1.00 15.00      A    H  
ATOM    134  CA  PHE A  20      35.285  10.019   4.635  1.00 15.00      A    C  
ATOM    135  CB  PHE A  20      34.353  10.002   3.417  1.00 15.00      A    C  
ATOM    136  CG  PHE A  20      33.295   8.931   3.461  1.00 15.00      A    C  
ATOM    137  CD1 PHE A  20      33.318   7.880   2.557  1.00 15.00      A    C  
ATOM    138  CD2 PHE A  20      32.280   8.973   4.405  1.00 15.00      A    C  
ATOM    139  CE1 PHE A  20      32.351   6.893   2.592  1.00 15.00      A    C  
ATOM    140  CE2 PHE A  20      31.309   7.988   4.445  1.00 15.00      A    C  
ATOM    141  CZ  PHE A  20      31.345   6.947   3.537  1.00 15.00      A    C  
ATOM    142  C   PHE A  20      35.999   8.678   4.791  1.00 15.00      A    C  
ATOM    143  O   PHE A  20      35.618   7.853   5.621  1.00 15.00      A    O  
ATOM    144  N   ILE A  21      37.044   8.470   3.994  1.00 15.00      A    N  
ATOM    145  HN  ILE A  21      37.294   9.160   3.338  1.00 15.00      A    H  
ATOM    146  CA  ILE A  21      37.821   7.236   4.068  1.00 15.00      A    C  
ATOM    147  CB  ILE A  21      38.889   7.156   2.951  1.00 15.00      A    C  
ATOM    148  CG1 ILE A  21      38.232   7.286   1.574  1.00 15.00      A    C  
ATOM    149  CG2 ILE A  21      39.669   5.849   3.045  1.00 15.00      A    C  
ATOM    150  CD1 ILE A  21      39.212   7.516   0.444  1.00 15.00      A    C  
ATOM    151  C   ILE A  21      38.504   7.149   5.431  1.00 15.00      A    C  
ATOM    152  O   ILE A  21      38.529   6.091   6.064  1.00 15.00      A    O  
ATOM    153  N   GLN A  22      39.034   8.280   5.882  1.00 15.00      A    N  
ATOM    154  HN  GLN A  22      38.980   9.088   5.323  1.00 15.00      A    H  
ATOM    155  CA  GLN A  22      39.709   8.357   7.171  1.00 15.00      A    C  
ATOM    156  CB  GLN A  22      40.371   9.728   7.342  1.00 15.00      A    C  
ATOM    157  CG  GLN A  22      41.359   9.802   8.498  1.00 15.00      A    C  
ATOM    158  CD  GLN A  22      42.471   8.774   8.386  1.00 15.00      A    C  
ATOM    159  OE1 GLN A  22      42.968   8.268   9.391  1.00 15.00      A    O  
ATOM    160  NE2 GLN A  22      42.878   8.467   7.162  1.00 15.00      A    N  
ATOM    161 HE21 GLN A  22      42.447   8.915   6.402  1.00 15.00      A    H  
ATOM    162 HE22 GLN A  22      43.588   7.801   7.069  1.00 15.00      A    H  
ATOM    163  C   GLN A  22      38.740   8.089   8.321  1.00 15.00      A    C  
ATOM    164  O   GLN A  22      39.104   7.456   9.311  1.00 15.00      A    O  
ATOM    165  N   GLU A  23      37.509   8.570   8.179  1.00 15.00      A    N  
ATOM    166  HN  GLU A  23      37.284   9.072   7.365  1.00 15.00      A    H  
ATOM    167  CA  GLU A  23      36.480   8.384   9.199  1.00 15.00      A    C  
ATOM    168  CB  GLU A  23      35.223   9.190   8.840  1.00 15.00      A    C  
ATOM    169  CG  GLU A  23      34.065   9.049   9.822  1.00 15.00      A    C  
ATOM    170  CD  GLU A  23      32.999   8.086   9.332  1.00 15.00      A    C  
ATOM    171  OE1 GLU A  23      33.178   7.505   8.245  1.00 15.00      A    O  
ATOM    172  OE2 GLU A  23      31.981   7.901  10.033  1.00 15.00      A    O  
ATOM    173  C   GLU A  23      36.150   6.905   9.373  1.00 15.00      A    C  
ATOM    174  O   GLU A  23      36.181   6.381  10.488  1.00 15.00      A    O  
ATOM    175  N   ARG A  24      35.849   6.233   8.264  1.00 15.00      A    N  
ATOM    176  HN  ARG A  24      35.829   6.713   7.407  1.00 15.00      A    H  
ATOM    177  CA  ARG A  24      35.522   4.811   8.295  1.00 15.00      A    C  
ATOM    178  CB  ARG A  24      35.139   4.308   6.898  1.00 15.00      A    C  
ATOM    179  CG  ARG A  24      33.829   4.870   6.355  1.00 15.00      A    C  
ATOM    180  CD  ARG A  24      32.617   4.271   7.058  1.00 15.00      A    C  
ATOM    181  NE  ARG A  24      31.955   5.236   7.935  1.00 15.00      A    N  
ATOM    182  HE  ARG A  24      32.478   6.046   8.194  1.00 15.00      A    H  
ATOM    183  CZ  ARG A  24      30.704   5.120   8.380  1.00 15.00      A    C  
ATOM    184  NH1 ARG A  24      29.957   4.077   8.023  1.00 15.00      A    N  
ATOM    185 HH11 ARG A  24      30.347   3.349   7.396  1.00 15.00      A    H  
ATOM    186 HH12 ARG A  24      28.964   3.982   8.375  1.00 15.00      A    H  
ATOM    187  NH2 ARG A  24      30.211   6.041   9.200  1.00 15.00      A    N  
ATOM    188 HH21 ARG A  24      30.814   6.858   9.499  1.00 15.00      A    H  
ATOM    189 HH22 ARG A  24      29.237   5.963   9.553  1.00 15.00      A    H  
ATOM    190  C   ARG A  24      36.690   4.001   8.855  1.00 15.00      A    C  
ATOM    191  O   ARG A  24      36.493   3.011   9.560  1.00 15.00      A    O  
ATOM    192  N   LEU A  25      37.906   4.434   8.538  1.00 15.00      A    N  
ATOM    193  HN  LEU A  25      37.996   5.223   7.960  1.00 15.00      A    H  
ATOM    194  CA  LEU A  25      39.111   3.768   9.018  1.00 15.00      A    C  
ATOM    195  CB  LEU A  25      40.343   4.297   8.277  1.00 15.00      A    C  
ATOM    196  CG  LEU A  25      41.705   3.868   8.829  1.00 15.00      A    C  
ATOM    197  CD1 LEU A  25      41.984   2.407   8.511  1.00 15.00      A    C  
ATOM    198  CD2 LEU A  25      42.811   4.763   8.292  1.00 15.00      A    C  
ATOM    199  C   LEU A  25      39.280   3.979  10.521  1.00 15.00      A    C  
ATOM    200  O   LEU A  25      39.455   3.022  11.276  1.00 15.00      A    O  
ATOM    201  N   GLN A  26      39.211   5.238  10.943  1.00 15.00      A    N  
ATOM    202  HN  GLN A  26      39.054   5.954  10.285  1.00 15.00      A    H  
ATOM    203  CA  GLN A  26      39.363   5.595  12.349  1.00 15.00      A    C  
ATOM    204  CB  GLN A  26      39.335   7.114  12.519  1.00 15.00      A    C  
ATOM    205  CG  GLN A  26      39.925   7.608  13.829  1.00 15.00      A    C  
ATOM    206  CD  GLN A  26      40.560   8.977  13.691  1.00 15.00      A    C  
ATOM    207  OE1 GLN A  26      39.906  10.002  13.868  1.00 15.00      A    O  
ATOM    208  NE2 GLN A  26      41.844   9.002  13.365  1.00 15.00      A    N  
ATOM    209 HE21 GLN A  26      42.304   8.148  13.234  1.00 15.00      A    H  
ATOM    210 HE22 GLN A  26      42.277   9.873  13.269  1.00 15.00      A    H  
ATOM    211  C   GLN A  26      38.282   4.940  13.198  1.00 15.00      A    C  
ATOM    212  O   GLN A  26      38.576   4.341  14.230  1.00 15.00      A    O  
ATOM    213  N   GLY A  27      37.036   5.033  12.740  1.00 15.00      A    N  
ATOM    214  HN  GLY A  27      36.865   5.520  11.900  1.00 15.00      A    H  
ATOM    215  CA  GLY A  27      35.929   4.436  13.463  1.00 15.00      A    C  
ATOM    216  C   GLY A  27      36.123   2.945  13.645  1.00 15.00      A    C  
ATOM    217  O   GLY A  27      35.733   2.375  14.665  1.00 15.00      A    O  
ATOM    218  N   LYS A  28      36.735   2.314  12.652  1.00 15.00      A    N  
ATOM    219  HN  LYS A  28      37.012   2.823  11.860  1.00 15.00      A    H  
ATOM    220  CA  LYS A  28      36.999   0.888  12.706  1.00 15.00      A    C  
ATOM    221  CB  LYS A  28      37.328   0.338  11.312  1.00 15.00      A    C  
ATOM    222  CG  LYS A  28      37.686  -1.143  11.285  1.00 15.00      A    C  
ATOM    223  CD  LYS A  28      36.684  -1.977  12.071  1.00 15.00      A    C  
ATOM    224  CE  LYS A  28      35.333  -2.015  11.386  1.00 15.00      A    C  
ATOM    225  NZ  LYS A  28      35.266  -3.099  10.378  1.00 15.00      A    N  
ATOM    226  HZ1 LYS A  28      34.696  -2.787   9.556  1.00 15.00      A    H  
ATOM    227  HZ2 LYS A  28      34.824  -3.941  10.794  1.00 15.00      A    H  
ATOM    228  HZ3 LYS A  28      36.218  -3.343  10.050  1.00 15.00      A    H  
ATOM    229  C   LYS A  28      38.132   0.589  13.683  1.00 15.00      A    C  
ATOM    230  O   LYS A  28      38.029  -0.324  14.496  1.00 15.00      A    O  
ATOM    231  N   LEU A  29      39.202   1.371  13.608  1.00 15.00      A    N  
ATOM    232  HN  LEU A  29      39.219   2.099  12.945  1.00 15.00      A    H  
ATOM    233  CA  LEU A  29      40.350   1.182  14.489  1.00 15.00      A    C  
ATOM    234  CB  LEU A  29      41.469   2.165  14.138  1.00 15.00      A    C  
ATOM    235  CG  LEU A  29      42.142   1.971  12.777  1.00 15.00      A    C  
ATOM    236  CD1 LEU A  29      43.082   3.128  12.481  1.00 15.00      A    C  
ATOM    237  CD2 LEU A  29      42.889   0.646  12.730  1.00 15.00      A    C  
ATOM    238  C   LEU A  29      39.950   1.343  15.951  1.00 15.00      A    C  
ATOM    239  O   LEU A  29      40.351   0.549  16.804  1.00 15.00      A    O  
ATOM    240  N   ASP A  30      39.150   2.367  16.221  1.00 15.00      A    N  
ATOM    241  HN  ASP A  30      38.879   2.966  15.489  1.00 15.00      A    H  
ATOM    242  CA  ASP A  30      38.677   2.652  17.573  1.00 15.00      A    C  
ATOM    243  CB  ASP A  30      37.840   3.934  17.582  1.00 15.00      A    C  
ATOM    244  CG  ASP A  30      38.603   5.134  18.110  1.00 15.00      A    C  
ATOM    245  OD1 ASP A  30      38.217   5.660  19.175  1.00 15.00      A    O  
ATOM    246  OD2 ASP A  30      39.584   5.549  17.457  1.00 15.00      A    O  
ATOM    247  C   ASP A  30      37.849   1.498  18.125  1.00 15.00      A    C  
ATOM    248  O   ASP A  30      38.060   1.047  19.250  1.00 15.00      A    O  
ATOM    249  N   LYS A  31      36.920   1.007  17.315  1.00 15.00      A    N  
ATOM    250  HN  LYS A  31      36.817   1.394  16.419  1.00 15.00      A    H  
ATOM    251  CA  LYS A  31      36.046  -0.083  17.725  1.00 15.00      A    C  
ATOM    252  CB  LYS A  31      34.843  -0.181  16.789  1.00 15.00      A    C  
ATOM    253  CG  LYS A  31      33.623  -0.823  17.424  1.00 15.00      A    C  
ATOM    254  CD  LYS A  31      32.505  -0.992  16.415  1.00 15.00      A    C  
ATOM    255  CE  LYS A  31      31.355  -1.787  17.005  1.00 15.00      A    C  
ATOM    256  NZ  LYS A  31      30.493  -2.363  15.946  1.00 15.00      A    N  
ATOM    257  HZ1 LYS A  31      31.070  -2.919  15.274  1.00 15.00      A    H  
ATOM    258  HZ2 LYS A  31      30.004  -1.601  15.430  1.00 15.00      A    H  
ATOM    259  HZ3 LYS A  31      29.769  -2.984  16.368  1.00 15.00      A    H  
ATOM    260  C   LYS A  31      36.781  -1.422  17.792  1.00 15.00      A    C  
ATOM    261  O   LYS A  31      36.410  -2.301  18.570  1.00 15.00      A    O  
ATOM    262  N   LEU A  32      37.813  -1.577  16.972  1.00 15.00      A    N  
ATOM    263  HN  LEU A  32      38.051  -0.845  16.362  1.00 15.00      A    H  
ATOM    264  CA  LEU A  32      38.594  -2.811  16.944  1.00 15.00      A    C  
ATOM    265  CB  LEU A  32      39.523  -2.837  15.726  1.00 15.00      A    C  
ATOM    266  CG  LEU A  32      38.955  -3.423  14.433  1.00 15.00      A    C  
ATOM    267  CD1 LEU A  32      39.981  -3.318  13.314  1.00 15.00      A    C  
ATOM    268  CD2 LEU A  32      38.534  -4.870  14.638  1.00 15.00      A    C  
ATOM    269  C   LEU A  32      39.426  -2.969  18.210  1.00 15.00      A    C  
ATOM    270  O   LEU A  32      39.637  -4.085  18.683  1.00 15.00      A    O  
ATOM    271  N   GLN A  33      39.907  -1.843  18.736  1.00 15.00      A    N  
ATOM    272  HN  GLN A  33      39.689  -0.989  18.303  1.00 15.00      A    H  
ATOM    273  CA  GLN A  33      40.739  -1.827  19.940  1.00 15.00      A    C  
ATOM    274  CB  GLN A  33      39.912  -2.247  21.165  1.00 15.00      A    C  
ATOM    275  CG  GLN A  33      40.564  -1.938  22.503  1.00 15.00      A    C  
ATOM    276  CD  GLN A  33      40.327  -3.029  23.528  1.00 15.00      A    C  
ATOM    277  OE1 GLN A  33      39.388  -2.965  24.319  1.00 15.00      A    O  
ATOM    278  NE2 GLN A  33      41.173  -4.047  23.511  1.00 15.00      A    N  
ATOM    279 HE21 GLN A  33      41.893  -4.038  22.842  1.00 15.00      A    H  
ATOM    280 HE22 GLN A  33      41.046  -4.764  24.163  1.00 15.00      A    H  
ATOM    281  C   GLN A  33      41.988  -2.721  19.787  1.00 15.00      A    C  
ATOM    282  O   GLN A  33      42.266  -3.564  20.643  1.00 15.00      A    O  
ATOM    283  N   PRO A  34      42.768  -2.555  18.695  1.00 15.00      A    N  
ATOM    284  CA  PRO A  34      43.957  -3.351  18.454  1.00 15.00      A    C  
ATOM    285  CB  PRO A  34      43.909  -3.521  16.929  1.00 15.00      A    C  
ATOM    286  CG  PRO A  34      43.113  -2.355  16.408  1.00 15.00      A    C  
ATOM    287  CD  PRO A  34      42.570  -1.601  17.599  1.00 15.00      A    C  
ATOM    288  C   PRO A  34      45.231  -2.607  18.842  1.00 15.00      A    C  
ATOM    289  O   PRO A  34      45.537  -1.554  18.277  1.00 15.00      A    O  
ATOM    290  N   ASP A  35      45.976  -3.146  19.789  1.00 15.00      A    N  
ATOM    291  HN  ASP A  35      45.698  -3.993  20.210  1.00 15.00      A    H  
ATOM    292  CA  ASP A  35      47.220  -2.513  20.208  1.00 15.00      A    C  
ATOM    293  CB  ASP A  35      47.456  -2.650  21.715  1.00 15.00      A    C  
ATOM    294  CG  ASP A  35      47.244  -1.341  22.459  1.00 15.00      A    C  
ATOM    295  OD1 ASP A  35      46.638  -1.363  23.547  1.00 15.00      A    O  
ATOM    296  OD2 ASP A  35      47.679  -0.287  21.955  1.00 15.00      A    O  
ATOM    297  C   ASP A  35      48.375  -3.102  19.419  1.00 15.00      A    C  
ATOM    298  O   ASP A  35      49.078  -2.398  18.694  1.00 15.00      A    O  
ATOM    299  N   GLU A  36      48.532  -4.404  19.543  1.00 15.00      A    N  
ATOM    300  HN  GLU A  36      47.912  -4.904  20.133  1.00 15.00      A    H  
ATOM    301  CA  GLU A  36      49.573  -5.142  18.849  1.00 15.00      A    C  
ATOM    302  CB  GLU A  36      50.220  -6.184  19.778  1.00 15.00      A    C  
ATOM    303  CG  GLU A  36      49.415  -6.518  21.031  1.00 15.00      A    C  
ATOM    304  CD  GLU A  36      48.032  -7.073  20.726  1.00 15.00      A    C  
ATOM    305  OE1 GLU A  36      47.896  -8.302  20.629  1.00 15.00      A    O  
ATOM    306  OE2 GLU A  36      47.085  -6.269  20.581  1.00 15.00      A    O  
ATOM    307  C   GLU A  36      49.021  -5.825  17.594  1.00 15.00      A    C  
ATOM    308  O   GLU A  36      48.058  -5.345  16.983  1.00 15.00      A    O  
ATOM    309  N   ASP A  37      49.670  -6.931  17.212  1.00 15.00      A    N  
ATOM    310  HN  ASP A  37      50.426  -7.227  17.753  1.00 15.00      A    H  
ATOM    311  CA  ASP A  37      49.311  -7.738  16.032  1.00 15.00      A    C  
ATOM    312  CB  ASP A  37      47.869  -8.249  16.069  1.00 15.00      A    C  
ATOM    313  CG  ASP A  37      47.655  -9.416  15.118  1.00 15.00      A    C  
ATOM    314  OD1 ASP A  37      48.196 -10.507  15.385  1.00 15.00      A    O  
ATOM    315  OD2 ASP A  37      46.938  -9.243  14.113  1.00 15.00      A    O  
ATOM    316  C   ASP A  37      49.615  -7.023  14.719  1.00 15.00      A    C  
ATOM    317  O   ASP A  37      49.635  -7.636  13.654  1.00 15.00      A    O  
ATOM    318  N   ASP A  38      49.840  -5.717  14.811  1.00 15.00      A    N  
ATOM    319  HN  ASP A  38      49.776  -5.293  15.690  1.00 15.00      A    H  
ATOM    320  CA  ASP A  38      50.156  -4.888  13.653  1.00 15.00      A    C  
ATOM    321  CB  ASP A  38      51.371  -5.418  12.887  1.00 15.00      A    C  
ATOM    322  CG  ASP A  38      52.362  -4.322  12.551  1.00 15.00      A    C  
ATOM    323  OD1 ASP A  38      52.851  -4.286  11.403  1.00 15.00      A    O  
ATOM    324  OD2 ASP A  38      52.645  -3.488  13.435  1.00 15.00      A    O  
ATOM    325  C   ASP A  38      48.944  -4.719  12.746  1.00 15.00      A    C  
ATOM    326  O   ASP A  38      49.062  -4.332  11.580  1.00 15.00      A    O  
ATOM    327  N   LYS A  39      47.765  -4.994  13.307  1.00 15.00      A    N  
ATOM    328  HN  LYS A  39      47.749  -5.319  14.232  1.00 15.00      A    H  
ATOM    329  CA  LYS A  39      46.507  -4.861  12.580  1.00 15.00      A    C  
ATOM    330  CB  LYS A  39      45.329  -5.287  13.471  1.00 15.00      A    C  
ATOM    331  CG  LYS A  39      45.137  -6.794  13.596  1.00 15.00      A    C  
ATOM    332  CD  LYS A  39      44.192  -7.149  14.740  1.00 15.00      A    C  
ATOM    333  CE  LYS A  39      43.986  -8.654  14.853  1.00 15.00      A    C  
ATOM    334  NZ  LYS A  39      43.313  -9.037  16.126  1.00 15.00      A    N  
ATOM    335  HZ1 LYS A  39      43.555 -10.014  16.380  1.00 15.00      A    H  
ATOM    336  HZ2 LYS A  39      42.271  -8.975  16.018  1.00 15.00      A    H  
ATOM    337  HZ3 LYS A  39      43.608  -8.405  16.894  1.00 15.00      A    H  
ATOM    338  C   LYS A  39      46.316  -3.417  12.118  1.00 15.00      A    C  
ATOM    339  O   LYS A  39      45.669  -3.153  11.103  1.00 15.00      A    O  
ATOM    340  N   ARG A  40      46.912  -2.490  12.866  1.00 15.00      A    N  
ATOM    341  HN  ARG A  40      47.436  -2.778  13.641  1.00 15.00      A    H  
ATOM    342  CA  ARG A  40      46.823  -1.065  12.558  1.00 15.00      A    C  
ATOM    343  CB  ARG A  40      47.482  -0.219  13.659  1.00 15.00      A    C  
ATOM    344  CG  ARG A  40      46.727  -0.185  14.981  1.00 15.00      A    C  
ATOM    345  CD  ARG A  40      47.393   0.761  15.974  1.00 15.00      A    C  
ATOM    346  NE  ARG A  40      47.104   0.389  17.359  1.00 15.00      A    N  
ATOM    347  HE  ARG A  40      46.395  -0.286  17.506  1.00 15.00      A    H  
ATOM    348  CZ  ARG A  40      47.730   0.885  18.424  1.00 15.00      A    C  
ATOM    349  NH1 ARG A  40      48.696   1.785  18.287  1.00 15.00      A    N  
ATOM    350 HH11 ARG A  40      49.181   2.164  19.128  1.00 15.00      A    H  
ATOM    351 HH12 ARG A  40      48.970   2.116  17.341  1.00 15.00      A    H  
ATOM    352  NH2 ARG A  40      47.388   0.463  19.626  1.00 15.00      A    N  
ATOM    353 HH21 ARG A  40      47.869   0.826  20.488  1.00 15.00      A    H  
ATOM    354 HH22 ARG A  40      46.637  -0.252  19.739  1.00 15.00      A    H  
ATOM    355  C   ARG A  40      47.468  -0.746  11.212  1.00 15.00      A    C  
ATOM    356  O   ARG A  40      46.924   0.024  10.425  1.00 15.00      A    O  
ATOM    357  N   GLN A  41      48.618  -1.356  10.944  1.00 15.00      A    N  
ATOM    358  HN  GLN A  41      48.987  -1.996  11.590  1.00 15.00      A    H  
ATOM    359  CA  GLN A  41      49.338  -1.112   9.698  1.00 15.00      A    C  
ATOM    360  CB  GLN A  41      50.756  -1.680   9.756  1.00 15.00      A    C  
ATOM    361  CG  GLN A  41      51.659  -0.990  10.765  1.00 15.00      A    C  
ATOM    362  CD  GLN A  41      53.088  -0.860  10.276  1.00 15.00      A    C  
ATOM    363  OE1 GLN A  41      53.461   0.147   9.673  1.00 15.00      A    O  
ATOM    364  NE2 GLN A  41      53.893  -1.880  10.519  1.00 15.00      A    N  
ATOM    365 HE21 GLN A  41      53.522  -2.667  11.000  1.00 15.00      A    H  
ATOM    366 HE22 GLN A  41      54.817  -1.820  10.217  1.00 15.00      A    H  
ATOM    367  C   GLN A  41      48.584  -1.661   8.492  1.00 15.00      A    C  
ATOM    368  O   GLN A  41      48.470  -0.990   7.468  1.00 15.00      A    O  
ATOM    369  N   THR A  42      48.059  -2.874   8.626  1.00 15.00      A    N  
ATOM    370  HN  THR A  42      48.186  -3.358   9.470  1.00 15.00      A    H  
ATOM    371  CA  THR A  42      47.311  -3.512   7.545  1.00 15.00      A    C  
ATOM    372  CB  THR A  42      46.813  -4.916   7.957  1.00 15.00      A    C  
ATOM    373  OG1 THR A  42      46.330  -5.621   6.807  1.00 15.00      A    O  
ATOM    374  HG1 THR A  42      46.992  -6.257   6.522  1.00 15.00      A    H  
ATOM    375  CG2 THR A  42      47.934  -5.719   8.601  1.00 15.00      A    C  
ATOM    376  C   THR A  42      46.118  -2.651   7.120  1.00 15.00      A    C  
ATOM    377  O   THR A  42      45.874  -2.446   5.926  1.00 15.00      A    O  
ATOM    378  N   LEU A  43      45.394  -2.127   8.103  1.00 15.00      A    N  
ATOM    379  HN  LEU A  43      45.649  -2.308   9.033  1.00 15.00      A    H  
ATOM    380  CA  LEU A  43      44.229  -1.294   7.834  1.00 15.00      A    C  
ATOM    381  CB  LEU A  43      43.430  -1.039   9.117  1.00 15.00      A    C  
ATOM    382  CG  LEU A  43      42.208  -1.936   9.352  1.00 15.00      A    C  
ATOM    383  CD1 LEU A  43      41.202  -1.792   8.219  1.00 15.00      A    C  
ATOM    384  CD2 LEU A  43      42.619  -3.390   9.530  1.00 15.00      A    C  
ATOM    385  C   LEU A  43      44.618   0.026   7.173  1.00 15.00      A    C  
ATOM    386  O   LEU A  43      43.960   0.470   6.231  1.00 15.00      A    O  
ATOM    387  N   LEU A  44      45.703   0.632   7.652  1.00 15.00      A    N  
ATOM    388  HN  LEU A  44      46.196   0.212   8.387  1.00 15.00      A    H  
ATOM    389  CA  LEU A  44      46.178   1.908   7.118  1.00 15.00      A    C  
ATOM    390  CB  LEU A  44      47.211   2.543   8.052  1.00 15.00      A    C  
ATOM    391  CG  LEU A  44      46.712   3.683   8.941  1.00 15.00      A    C  
ATOM    392  CD1 LEU A  44      45.876   3.146  10.091  1.00 15.00      A    C  
ATOM    393  CD2 LEU A  44      47.877   4.511   9.457  1.00 15.00      A    C  
ATOM    394  C   LEU A  44      46.763   1.772   5.714  1.00 15.00      A    C  
ATOM    395  O   LEU A  44      46.969   2.767   5.019  1.00 15.00      A    O  
ATOM    396  N   ALA A  45      47.052   0.550   5.308  1.00 15.00      A    N  
ATOM    397  HN  ALA A  45      46.897  -0.207   5.913  1.00 15.00      A    H  
ATOM    398  CA  ALA A  45      47.607   0.309   3.986  1.00 15.00      A    C  
ATOM    399  CB  ALA A  45      48.523  -0.906   4.006  1.00 15.00      A    C  
ATOM    400  C   ALA A  45      46.491   0.123   2.967  1.00 15.00      A    C  
ATOM    401  O   ALA A  45      46.550   0.651   1.855  1.00 15.00      A    O  
ATOM    402  N   THR A  46      45.466  -0.618   3.363  1.00 15.00      A    N  
ATOM    403  HN  THR A  46      45.474  -0.998   4.268  1.00 15.00      A    H  
ATOM    404  CA  THR A  46      44.335  -0.889   2.492  1.00 15.00      A    C  
ATOM    405  CB  THR A  46      43.628  -2.203   2.899  1.00 15.00      A    C  
ATOM    406  OG1 THR A  46      42.324  -2.274   2.300  1.00 15.00      A    O  
ATOM    407  HG1 THR A  46      42.384  -2.745   1.460  1.00 15.00      A    H  
ATOM    408  CG2 THR A  46      44.447  -3.410   2.465  1.00 15.00      A    C  
ATOM    409  C   THR A  46      43.321   0.256   2.499  1.00 15.00      A    C  
ATOM    410  O   THR A  46      43.131   0.944   1.494  1.00 15.00      A    O  
ATOM    411  N   HIS A  47      42.694   0.476   3.646  1.00 15.00      A    N  
ATOM    412  HN  HIS A  47      42.950  -0.044   4.439  1.00 15.00      A    H  
ATOM    413  CA  HIS A  47      41.669   1.502   3.775  1.00 15.00      A    C  
ATOM    414  CB  HIS A  47      40.601   1.062   4.783  1.00 15.00      A    C  
ATOM    415  CG  HIS A  47      39.658   0.009   4.269  1.00 15.00      A    C  
ATOM    416  ND1 HIS A  47      40.049  -1.041   3.455  1.00 15.00      A    N  
ATOM    417  HD1 HIS A  47      40.968  -1.221   3.141  1.00 15.00      A    H  
ATOM    418  CD2 HIS A  47      38.322  -0.140   4.447  1.00 15.00      A    C  
ATOM    419  CE1 HIS A  47      38.996  -1.784   3.161  1.00 15.00      A    C  
ATOM    420  NE2 HIS A  47      37.939  -1.258   3.749  1.00 15.00      A    N  
ATOM    421  HE2 HIS A  47      37.024  -1.611   3.689  1.00 15.00      A    H  
ATOM    422  C   HIS A  47      42.253   2.858   4.160  1.00 15.00      A    C  
ATOM    423  O   HIS A  47      42.056   3.331   5.277  1.00 15.00      A    O  
ATOM    424  N   ARG A  48      42.960   3.478   3.221  1.00 15.00      A    N  
ATOM    425  HN  ARG A  48      43.062   3.049   2.347  1.00 15.00      A    H  
ATOM    426  CA  ARG A  48      43.576   4.784   3.451  1.00 15.00      A    C  
ATOM    427  CB  ARG A  48      44.666   4.687   4.528  1.00 15.00      A    C  
ATOM    428  CG  ARG A  48      45.357   6.003   4.852  1.00 15.00      A    C  
ATOM    429  CD  ARG A  48      46.805   6.004   4.377  1.00 15.00      A    C  
ATOM    430  NE  ARG A  48      47.131   7.208   3.606  1.00 15.00      A    N  
ATOM    431  HE  ARG A  48      46.374   7.728   3.246  1.00 15.00      A    H  
ATOM    432  CZ  ARG A  48      48.374   7.630   3.368  1.00 15.00      A    C  
ATOM    433  NH1 ARG A  48      49.416   6.948   3.842  1.00 15.00      A    N  
ATOM    434 HH11 ARG A  48      49.262   6.080   4.401  1.00 15.00      A    H  
ATOM    435 HH12 ARG A  48      50.388   7.277   3.662  1.00 15.00      A    H  
ATOM    436  NH2 ARG A  48      48.574   8.735   2.652  1.00 15.00      A    N  
ATOM    437 HH21 ARG A  48      49.541   9.074   2.463  1.00 15.00      A    H  
ATOM    438 HH22 ARG A  48      47.758   9.271   2.275  1.00 15.00      A    H  
ATOM    439  C   ARG A  48      44.168   5.347   2.160  1.00 15.00      A    C  
ATOM    440  O   ARG A  48      44.318   6.559   2.012  1.00 15.00      A    O  
ATOM    441  N   ARG A  49      44.515   4.465   1.233  1.00 15.00      A    N  
ATOM    442  HN  ARG A  49      44.369   3.512   1.401  1.00 15.00      A    H  
ATOM    443  CA  ARG A  49      45.103   4.885  -0.036  1.00 15.00      A    C  
ATOM    444  CB  ARG A  49      46.376   4.080  -0.322  1.00 15.00      A    C  
ATOM    445  CG  ARG A  49      47.652   4.907  -0.329  1.00 15.00      A    C  
ATOM    446  CD  ARG A  49      48.758   4.206  -1.107  1.00 15.00      A    C  
ATOM    447  NE  ARG A  49      50.040   4.907  -0.993  1.00 15.00      A    N  
ATOM    448  HE  ARG A  49      50.426   4.983  -0.093  1.00 15.00      A    H  
ATOM    449  CZ  ARG A  49      50.713   5.419  -2.028  1.00 15.00      A    C  
ATOM    450  NH1 ARG A  49      50.236   5.301  -3.263  1.00 15.00      A    N  
ATOM    451 HH11 ARG A  49      50.763   5.700  -4.070  1.00 15.00      A    H  
ATOM    452 HH12 ARG A  49      49.335   4.809  -3.431  1.00 15.00      A    H  
ATOM    453  NH2 ARG A  49      51.862   6.059  -1.828  1.00 15.00      A    N  
ATOM    454 HH21 ARG A  49      52.389   6.459  -2.636  1.00 15.00      A    H  
ATOM    455 HH22 ARG A  49      52.244   6.167  -0.865  1.00 15.00      A    H  
ATOM    456  C   ARG A  49      44.120   4.713  -1.191  1.00 15.00      A    C  
ATOM    457  O   ARG A  49      42.965   4.342  -0.982  1.00 15.00      A    O  
ATOM    458  N   GLU A  50      44.599   4.960  -2.414  1.00 15.00      A    N  
ATOM    459  HN  GLU A  50      45.523   5.262  -2.510  1.00 15.00      A    H  
ATOM    460  CA  GLU A  50      43.773   4.825  -3.618  1.00 15.00      A    C  
ATOM    461  CB  GLU A  50      44.554   5.266  -4.866  1.00 15.00      A    C  
ATOM    462  CG  GLU A  50      45.117   6.681  -4.796  1.00 15.00      A    C  
ATOM    463  CD  GLU A  50      44.082   7.761  -5.070  1.00 15.00      A    C  
ATOM    464  OE1 GLU A  50      44.455   8.812  -5.625  1.00 15.00      A    O  
ATOM    465  OE2 GLU A  50      42.904   7.567  -4.726  1.00 15.00      A    O  
ATOM    466  C   GLU A  50      43.269   3.387  -3.790  1.00 15.00      A    C  
ATOM    467  O   GLU A  50      42.349   3.127  -4.563  1.00 15.00      A    O  
ATOM    468  N   ALA A  51      43.880   2.455  -3.057  1.00 15.00      A    N  
ATOM    469  HN  ALA A  51      44.607   2.721  -2.461  1.00 15.00      A    H  
ATOM    470  CA  ALA A  51      43.489   1.054  -3.116  1.00 15.00      A    C  
ATOM    471  CB  ALA A  51      44.415   0.204  -2.256  1.00 15.00      A    C  
ATOM    472  C   ALA A  51      42.040   0.874  -2.670  1.00 15.00      A    C  
ATOM    473  O   ALA A  51      41.364  -0.057  -3.099  1.00 15.00      A    O  
ATOM    474  N   TRP A  52      41.568   1.783  -1.818  1.00 15.00      A    N  
ATOM    475  HN  TRP A  52      42.153   2.512  -1.523  1.00 15.00      A    H  
ATOM    476  CA  TRP A  52      40.202   1.724  -1.323  1.00 15.00      A    C  
ATOM    477  CB  TRP A  52      39.966   2.771  -0.229  1.00 15.00      A    C  
ATOM    478  CG  TRP A  52      38.627   2.650   0.438  1.00 15.00      A    C  
ATOM    479  CD1 TRP A  52      38.271   1.760   1.409  1.00 15.00      A    C  
ATOM    480  CD2 TRP A  52      37.465   3.447   0.181  1.00 15.00      A    C  
ATOM    481  NE1 TRP A  52      36.961   1.955   1.774  1.00 15.00      A    N  
ATOM    482  HE1 TRP A  52      36.472   1.442   2.452  1.00 15.00      A    H  
ATOM    483  CE2 TRP A  52      36.443   2.983   1.032  1.00 15.00      A    C  
ATOM    484  CE3 TRP A  52      37.189   4.506  -0.689  1.00 15.00      A    C  
ATOM    485  CZ2 TRP A  52      35.169   3.545   1.042  1.00 15.00      A    C  
ATOM    486  CZ3 TRP A  52      35.925   5.062  -0.677  1.00 15.00      A    C  
ATOM    487  CH2 TRP A  52      34.930   4.580   0.182  1.00 15.00      A    C  
ATOM    488  C   TRP A  52      39.207   1.910  -2.464  1.00 15.00      A    C  
ATOM    489  O   TRP A  52      38.241   1.161  -2.575  1.00 15.00      A    O  
ATOM    490  N   LEU A  53      39.450   2.908  -3.310  1.00 15.00      A    N  
ATOM    491  HN  LEU A  53      40.230   3.483  -3.167  1.00 15.00      A    H  
ATOM    492  CA  LEU A  53      38.572   3.160  -4.444  1.00 15.00      A    C  
ATOM    493  CB  LEU A  53      38.950   4.451  -5.175  1.00 15.00      A    C  
ATOM    494  CG  LEU A  53      38.667   5.756  -4.419  1.00 15.00      A    C  
ATOM    495  CD1 LEU A  53      39.230   6.948  -5.174  1.00 15.00      A    C  
ATOM    496  CD2 LEU A  53      37.174   5.930  -4.179  1.00 15.00      A    C  
ATOM    497  C   LEU A  53      38.568   1.956  -5.384  1.00 15.00      A    C  
ATOM    498  O   LEU A  53      37.528   1.591  -5.926  1.00 15.00      A    O  
ATOM    499  N   ALA A  54      39.736   1.338  -5.558  1.00 15.00      A    N  
ATOM    500  HN  ALA A  54      40.539   1.703  -5.129  1.00 15.00      A    H  
ATOM    501  CA  ALA A  54      39.851   0.144  -6.390  1.00 15.00      A    C  
ATOM    502  CB  ALA A  54      41.309  -0.254  -6.565  1.00 15.00      A    C  
ATOM    503  C   ALA A  54      39.058  -0.991  -5.740  1.00 15.00      A    C  
ATOM    504  O   ALA A  54      38.340  -1.729  -6.418  1.00 15.00      A    O  
ATOM    505  N   ASP A  55      39.203  -1.118  -4.418  1.00 15.00      A    N  
ATOM    506  HN  ASP A  55      39.836  -0.526  -3.951  1.00 15.00      A    H  
ATOM    507  CA  ASP A  55      38.472  -2.129  -3.645  1.00 15.00      A    C  
ATOM    508  CB  ASP A  55      38.825  -2.039  -2.152  1.00 15.00      A    C  
ATOM    509  CG  ASP A  55      37.962  -2.936  -1.272  1.00 15.00      A    C  
ATOM    510  OD1 ASP A  55      37.691  -2.548  -0.112  1.00 15.00      A    O  
ATOM    511  OD2 ASP A  55      37.550  -4.031  -1.737  1.00 15.00      A    O  
ATOM    512  C   ASP A  55      36.978  -1.914  -3.826  1.00 15.00      A    C  
ATOM    513  O   ASP A  55      36.269  -2.792  -4.321  1.00 15.00      A    O  
ATOM    514  N   ALA A  56      36.512  -0.743  -3.405  1.00 15.00      A    N  
ATOM    515  HN  ALA A  56      37.130  -0.119  -2.953  1.00 15.00      A    H  
ATOM    516  CA  ALA A  56      35.112  -0.369  -3.536  1.00 15.00      A    C  
ATOM    517  CB  ALA A  56      34.909   1.083  -3.128  1.00 15.00      A    C  
ATOM    518  C   ALA A  56      34.597  -0.602  -4.961  1.00 15.00      A    C  
ATOM    519  O   ALA A  56      33.512  -1.147  -5.140  1.00 15.00      A    O  
ATOM    520  N   ALA A  57      35.387  -0.211  -5.967  1.00 15.00      A    N  
ATOM    521  HN  ALA A  57      36.252   0.211  -5.758  1.00 15.00      A    H  
ATOM    522  CA  ALA A  57      35.001  -0.381  -7.372  1.00 15.00      A    C  
ATOM    523  CB  ALA A  57      36.036   0.240  -8.298  1.00 15.00      A    C  
ATOM    524  C   ALA A  57      34.786  -1.852  -7.722  1.00 15.00      A    C  
ATOM    525  O   ALA A  57      33.870  -2.197  -8.468  1.00 15.00      A    O  
ATOM    526  N   ARG A  58      35.629  -2.713  -7.172  1.00 15.00      A    N  
ATOM    527  HN  ARG A  58      36.343  -2.373  -6.587  1.00 15.00      A    H  
ATOM    528  CA  ARG A  58      35.533  -4.146  -7.413  1.00 15.00      A    C  
ATOM    529  CB  ARG A  58      36.782  -4.847  -6.856  1.00 15.00      A    C  
ATOM    530  CG  ARG A  58      36.850  -6.350  -7.094  1.00 15.00      A    C  
ATOM    531  CD  ARG A  58      36.285  -7.134  -5.915  1.00 15.00      A    C  
ATOM    532  NE  ARG A  58      36.828  -6.678  -4.632  1.00 15.00      A    N  
ATOM    533  HE  ARG A  58      37.318  -5.825  -4.628  1.00 15.00      A    H  
ATOM    534  CZ  ARG A  58      36.688  -7.343  -3.483  1.00 15.00      A    C  
ATOM    535  NH1 ARG A  58      36.023  -8.498  -3.454  1.00 15.00      A    N  
ATOM    536 HH11 ARG A  58      35.606  -8.886  -4.326  1.00 15.00      A    H  
ATOM    537 HH12 ARG A  58      35.909  -9.020  -2.557  1.00 15.00      A    H  
ATOM    538  NH2 ARG A  58      37.191  -6.840  -2.359  1.00 15.00      A    N  
ATOM    539 HH21 ARG A  58      37.691  -5.915  -2.367  1.00 15.00      A    H  
ATOM    540 HH22 ARG A  58      37.090  -7.358  -1.462  1.00 15.00      A    H  
ATOM    541  C   ARG A  58      34.268  -4.713  -6.770  1.00 15.00      A    C  
ATOM    542  O   ARG A  58      33.711  -5.708  -7.234  1.00 15.00      A    O  
ATOM    543  N   ARG A  59      33.812  -4.063  -5.709  1.00 15.00      A    N  
ATOM    544  HN  ARG A  59      34.283  -3.257  -5.400  1.00 15.00      A    H  
ATOM    545  CA  ARG A  59      32.625  -4.507  -4.994  1.00 15.00      A    C  
ATOM    546  CB  ARG A  59      32.758  -4.240  -3.492  1.00 15.00      A    C  
ATOM    547  CG  ARG A  59      33.805  -5.109  -2.809  1.00 15.00      A    C  
ATOM    548  CD  ARG A  59      33.814  -4.907  -1.302  1.00 15.00      A    C  
ATOM    549  NE  ARG A  59      34.496  -3.674  -0.905  1.00 15.00      A    N  
ATOM    550  HE  ARG A  59      35.436  -3.564  -1.189  1.00 15.00      A    H  
ATOM    551  CZ  ARG A  59      33.921  -2.710  -0.184  1.00 15.00      A    C  
ATOM    552  NH1 ARG A  59      32.667  -2.843   0.217  1.00 15.00      A    N  
ATOM    553 HH11 ARG A  59      32.214  -2.083   0.795  1.00 15.00      A    H  
ATOM    554 HH12 ARG A  59      32.124  -3.694  -0.025  1.00 15.00      A    H  
ATOM    555  NH2 ARG A  59      34.603  -1.625   0.158  1.00 15.00      A    N  
ATOM    556 HH21 ARG A  59      34.131  -0.866   0.725  1.00 15.00      A    H  
ATOM    557 HH22 ARG A  59      35.601  -1.515  -0.128  1.00 15.00      A    H  
ATOM    558  C   ARG A  59      31.342  -3.893  -5.557  1.00 15.00      A    C  
ATOM    559  O   ARG A  59      30.243  -4.277  -5.162  1.00 15.00      A    O  
ATOM    560  N   VAL A  60      31.480  -2.956  -6.493  1.00 15.00      A    N  
ATOM    561  HN  VAL A  60      32.380  -2.689  -6.779  1.00 15.00      A    H  
ATOM    562  CA  VAL A  60      30.312  -2.318  -7.104  1.00 15.00      A    C  
ATOM    563  CB  VAL A  60      30.687  -1.099  -7.978  1.00 15.00      A    C  
ATOM    564  CG1 VAL A  60      29.435  -0.408  -8.494  1.00 15.00      A    C  
ATOM    565  CG2 VAL A  60      31.538  -0.114  -7.201  1.00 15.00      A    C  
ATOM    566  C   VAL A  60      29.564  -3.335  -7.958  1.00 15.00      A    C  
ATOM    567  O   VAL A  60      28.346  -3.255  -8.131  1.00 15.00      A    O  
ATOM    568  N   GLY A  61      30.304  -4.310  -8.471  1.00 15.00      A    N  
ATOM    569  HN  GLY A  61      31.269  -4.324  -8.294  1.00 15.00      A    H  
ATOM    570  CA  GLY A  61      29.708  -5.348  -9.283  1.00 15.00      A    C  
ATOM    571  C   GLY A  61      28.791  -6.235  -8.465  1.00 15.00      A    C  
ATOM    572  O   GLY A  61      28.030  -7.028  -9.012  1.00 15.00      A    O  
ATOM    573  N   GLN A  62      28.859  -6.087  -7.147  1.00 15.00      A    N  
ATOM    574  HN  GLN A  62      29.484  -5.426  -6.771  1.00 15.00      A    H  
ATOM    575  CA  GLN A  62      28.035  -6.873  -6.242  1.00 15.00      A    C  
ATOM    576  CB  GLN A  62      28.846  -7.293  -5.017  1.00 15.00      A    C  
ATOM    577  CG  GLN A  62      29.993  -8.246  -5.303  1.00 15.00      A    C  
ATOM    578  CD  GLN A  62      30.775  -8.588  -4.049  1.00 15.00      A    C  
ATOM    579  OE1 GLN A  62      30.887  -7.771  -3.135  1.00 15.00      A    O  
ATOM    580  NE2 GLN A  62      31.307  -9.795  -3.990  1.00 15.00      A    N  
ATOM    581 HE21 GLN A  62      31.175 -10.401  -4.747  1.00 15.00      A    H  
ATOM    582 HE22 GLN A  62      31.811 -10.046  -3.174  1.00 15.00      A    H  
ATOM    583  C   GLN A  62      26.810  -6.087  -5.783  1.00 15.00      A    C  
ATOM    584  O   GLN A  62      26.026  -6.576  -4.976  1.00 15.00      A    O  
ATOM    585  N   LEU A  63      26.640  -4.876  -6.299  1.00 15.00      A    N  
ATOM    586  HN  LEU A  63      27.280  -4.537  -6.962  1.00 15.00      A    H  
ATOM    587  CA  LEU A  63      25.512  -4.046  -5.908  1.00 15.00      A    C  
ATOM    588  CB  LEU A  63      25.976  -2.852  -5.075  1.00 15.00      A    C  
ATOM    589  CG  LEU A  63      26.157  -3.075  -3.577  1.00 15.00      A    C  
ATOM    590  CD1 LEU A  63      26.386  -1.744  -2.884  1.00 15.00      A    C  
ATOM    591  CD2 LEU A  63      24.952  -3.788  -2.983  1.00 15.00      A    C  
ATOM    592  C   LEU A  63      24.753  -3.526  -7.108  1.00 15.00      A    C  
ATOM    593  O   LEU A  63      25.321  -3.329  -8.186  1.00 15.00      A    O  
ATOM    594  N   GLN A  64      23.471  -3.299  -6.911  1.00 15.00      A    N  
ATOM    595  HN  GLN A  64      23.078  -3.507  -6.034  1.00 15.00      A    H  
ATOM    596  CA  GLN A  64      22.622  -2.774  -7.951  1.00 15.00      A    C  
ATOM    597  CB  GLN A  64      22.103  -3.886  -8.856  1.00 15.00      A    C  
ATOM    598  CG  GLN A  64      21.543  -3.359 -10.164  1.00 15.00      A    C  
ATOM    599  CD  GLN A  64      20.714  -4.375 -10.908  1.00 15.00      A    C  
ATOM    600  OE1 GLN A  64      20.989  -5.573 -10.876  1.00 15.00      A    O  
ATOM    601  NE2 GLN A  64      19.683  -3.895 -11.581  1.00 15.00      A    N  
ATOM    602 HE21 GLN A  64      19.527  -2.927 -11.554  1.00 15.00      A    H  
ATOM    603 HE22 GLN A  64      19.111  -4.527 -12.070  1.00 15.00      A    H  
ATOM    604  C   GLN A  64      21.454  -1.998  -7.360  1.00 15.00      A    C  
ATOM    605  O   GLN A  64      20.789  -2.468  -6.435  1.00 15.00      A    O  
ATOM    606  N   LEU A  65      21.232  -0.805  -7.885  1.00 15.00      A    N  
ATOM    607  HN  LEU A  65      21.816  -0.489  -8.610  1.00 15.00      A    H  
ATOM    608  CA  LEU A  65      20.131   0.037  -7.447  1.00 15.00      A    C  
ATOM    609  CB  LEU A  65      20.461   1.514  -7.675  1.00 15.00      A    C  
ATOM    610  CG  LEU A  65      21.560   2.111  -6.794  1.00 15.00      A    C  
ATOM    611  CD1 LEU A  65      21.754   3.586  -7.107  1.00 15.00      A    C  
ATOM    612  CD2 LEU A  65      21.238   1.914  -5.322  1.00 15.00      A    C  
ATOM    613  C   LEU A  65      18.910  -0.354  -8.257  1.00 15.00      A    C  
ATOM    614  O   LEU A  65      19.011  -0.519  -9.474  1.00 15.00      A    O  
ATOM    615  N   VAL A  66      17.769  -0.527  -7.610  1.00 15.00      A    N  
ATOM    616  HN  VAL A  66      17.723  -0.367  -6.639  1.00 15.00      A    H  
ATOM    617  CA  VAL A  66      16.579  -0.948  -8.332  1.00 15.00      A    C  
ATOM    618  CB  VAL A  66      16.356  -2.469  -8.215  1.00 15.00      A    C  
ATOM    619  CG1 VAL A  66      17.375  -3.228  -9.046  1.00 15.00      A    C  
ATOM    620  CG2 VAL A  66      16.420  -2.906  -6.761  1.00 15.00      A    C  
ATOM    621  C   VAL A  66      15.305  -0.240  -7.896  1.00 15.00      A    C  
ATOM    622  O   VAL A  66      15.193   0.269  -6.781  1.00 15.00      A    O  
ATOM    623  N   THR A  67      14.356  -0.203  -8.818  1.00 15.00      A    N  
ATOM    624  HN  THR A  67      14.546  -0.585  -9.705  1.00 15.00      A    H  
ATOM    625  CA  THR A  67      13.052   0.381  -8.577  1.00 15.00      A    C  
ATOM    626  CB  THR A  67      12.653   1.330  -9.729  1.00 15.00      A    C  
ATOM    627  OG1 THR A  67      13.691   2.290  -9.955  1.00 15.00      A    O  
ATOM    628  HG1 THR A  67      14.547   1.910  -9.716  1.00 15.00      A    H  
ATOM    629  CG2 THR A  67      11.360   2.063  -9.404  1.00 15.00      A    C  
ATOM    630  C   THR A  67      12.047  -0.762  -8.524  1.00 15.00      A    C  
ATOM    631  O   THR A  67      11.039  -0.712  -7.811  1.00 15.00      A    O  
ATOM    632  N   HIS A  68      12.366  -1.812  -9.274  1.00 15.00      A    N  
ATOM    633  HN  HIS A  68      13.208  -1.794  -9.781  1.00 15.00      A    H  
ATOM    634  CA  HIS A  68      11.527  -2.992  -9.365  1.00 15.00      A    C  
ATOM    635  CB  HIS A  68      10.924  -3.097 -10.769  1.00 15.00      A    C  
ATOM    636  CG  HIS A  68      10.209  -1.860 -11.219  1.00 15.00      A    C  
ATOM    637  ND1 HIS A  68      10.746  -1.032 -12.177  1.00 15.00      A    N  
ATOM    638  CD2 HIS A  68       9.023  -1.352 -10.805  1.00 15.00      A    C  
ATOM    639  CE1 HIS A  68       9.882  -0.044 -12.325  1.00 15.00      A    C  
ATOM    640  NE2 HIS A  68       8.826  -0.196 -11.514  1.00 15.00      A    N  
ATOM    641  HE2 HIS A  68       8.057   0.410 -11.438  1.00 15.00      A    H  
ATOM    642  C   HIS A  68      12.348  -4.237  -9.055  1.00 15.00      A    C  
ATOM    643  O   HIS A  68      13.360  -4.506  -9.706  1.00 15.00      A    O  
ATOM    644  N   THR A  69      11.910  -4.987  -8.060  1.00 15.00      A    N  
ATOM    645  HN  THR A  69      11.090  -4.721  -7.590  1.00 15.00      A    H  
ATOM    646  CA  THR A  69      12.606  -6.195  -7.642  1.00 15.00      A    C  
ATOM    647  CB  THR A  69      12.868  -6.158  -6.124  1.00 15.00      A    C  
ATOM    648  OG1 THR A  69      11.690  -5.685  -5.451  1.00 15.00      A    O  
ATOM    649  HG1 THR A  69      10.942  -5.713  -6.054  1.00 15.00      A    H  
ATOM    650  CG2 THR A  69      14.033  -5.240  -5.797  1.00 15.00      A    C  
ATOM    651  C   THR A  69      11.793  -7.450  -7.960  1.00 15.00      A    C  
ATOM    652  O   THR A  69      10.565  -7.436  -7.881  1.00 15.00      A    O  
ATOM    653  N   LEU A  70      12.478  -8.526  -8.326  1.00 15.00      A    N  
ATOM    654  HN  LEU A  70      13.457  -8.467  -8.412  1.00 15.00      A    H  
ATOM    655  CA  LEU A  70      11.813  -9.792  -8.621  1.00 15.00      A    C  
ATOM    656  CB  LEU A  70      12.452 -10.471  -9.840  1.00 15.00      A    C  
ATOM    657  CG  LEU A  70      11.721 -11.697 -10.402  1.00 15.00      A    C  
ATOM    658  CD1 LEU A  70      10.295 -11.345 -10.790  1.00 15.00      A    C  
ATOM    659  CD2 LEU A  70      12.470 -12.269 -11.595  1.00 15.00      A    C  
ATOM    660  C   LEU A  70      11.912 -10.699  -7.398  1.00 15.00      A    C  
ATOM    661  O   LEU A  70      11.309 -11.766  -7.338  1.00 15.00      A    O  
ATOM    662  N   LYS A  71      12.674 -10.229  -6.416  1.00 15.00      A    N  
ATOM    663  HN  LYS A  71      13.099  -9.359  -6.533  1.00 15.00      A    H  
ATOM    664  CA  LYS A  71      12.898 -10.954  -5.171  1.00 15.00      A    C  
ATOM    665  CB  LYS A  71      13.926 -10.242  -4.295  1.00 15.00      A    C  
ATOM    666  CG  LYS A  71      15.292 -10.898  -4.296  1.00 15.00      A    C  
ATOM    667  CD  LYS A  71      15.291 -12.152  -3.441  1.00 15.00      A    C  
ATOM    668  CE  LYS A  71      16.530 -12.993  -3.692  1.00 15.00      A    C  
ATOM    669  NZ  LYS A  71      16.361 -13.894  -4.865  1.00 15.00      A    N  
ATOM    670  HZ1 LYS A  71      17.264 -14.342  -5.103  1.00 15.00      A    H  
ATOM    671  HZ2 LYS A  71      16.019 -13.366  -5.690  1.00 15.00      A    H  
ATOM    672  HZ3 LYS A  71      15.668 -14.646  -4.639  1.00 15.00      A    H  
ATOM    673  C   LYS A  71      11.614 -11.246  -4.384  1.00 15.00      A    C  
ATOM    674  O   LYS A  71      11.435 -12.370  -3.925  1.00 15.00      A    O  
ATOM    675  N   PRO A  72      10.726 -10.248  -4.160  1.00 15.00      A    N  
ATOM    676  CA  PRO A  72       9.460 -10.477  -3.440  1.00 15.00      A    C  
ATOM    677  CB  PRO A  72       8.701  -9.171  -3.662  1.00 15.00      A    C  
ATOM    678  CG  PRO A  72       9.770  -8.151  -3.793  1.00 15.00      A    C  
ATOM    679  CD  PRO A  72      10.890  -8.829  -4.527  1.00 15.00      A    C  
ATOM    680  C   PRO A  72       8.667 -11.643  -4.041  1.00 15.00      A    C  
ATOM    681  O   PRO A  72       7.933 -12.340  -3.340  1.00 15.00      A    O  
ATOM    682  N   ILE A  73       8.847 -11.859  -5.337  1.00 15.00      A    N  
ATOM    683  HN  ILE A  73       9.484 -11.303  -5.828  1.00 15.00      A    H  
ATOM    684  CA  ILE A  73       8.160 -12.927  -6.041  1.00 15.00      A    C  
ATOM    685  CB  ILE A  73       7.920 -12.547  -7.518  1.00 15.00      A    C  
ATOM    686  CG1 ILE A  73       7.595 -11.052  -7.613  1.00 15.00      A    C  
ATOM    687  CG2 ILE A  73       6.777 -13.367  -8.097  1.00 15.00      A    C  
ATOM    688  CD1 ILE A  73       7.396 -10.543  -9.025  1.00 15.00      A    C  
ATOM    689  C   ILE A  73       8.982 -14.209  -5.956  1.00 15.00      A    C  
ATOM    690  O   ILE A  73       9.476 -14.709  -6.963  1.00 15.00      A    O  
ATOM    691  N   HIS A  74       9.099 -14.713  -4.734  1.00 15.00      A    N  
ATOM    692  HN  HIS A  74       8.650 -14.246  -4.006  1.00 15.00      A    H  
ATOM    693  CA  HIS A  74       9.862 -15.919  -4.418  1.00 15.00      A    C  
ATOM    694  CB  HIS A  74       9.603 -17.067  -5.407  1.00 15.00      A    C  
ATOM    695  CG  HIS A  74       9.739 -18.427  -4.805  1.00 15.00      A    C  
ATOM    696  ND1 HIS A  74      10.811 -19.234  -5.095  1.00 15.00      A    N  
ATOM    697  CD2 HIS A  74       8.920 -19.066  -3.931  1.00 15.00      A    C  
ATOM    698  CE1 HIS A  74      10.628 -20.338  -4.397  1.00 15.00      A    C  
ATOM    699  NE2 HIS A  74       9.500 -20.279  -3.679  1.00 15.00      A    N  
ATOM    700  HE2 HIS A  74       9.168 -20.966  -3.069  1.00 15.00      A    H  
ATOM    701  C   HIS A  74      11.343 -15.587  -4.289  1.00 15.00      A    C  
ATOM    702  O   HIS A  74      11.980 -15.177  -5.256  1.00 15.00      A    O  
ATOM    703  N   PRO A  75      11.922 -15.782  -3.094  1.00 15.00      A    N  
ATOM    704  CA  PRO A  75      13.322 -15.454  -2.837  1.00 15.00      A    C  
ATOM    705  CB  PRO A  75      13.476 -15.689  -1.331  1.00 15.00      A    C  
ATOM    706  CG  PRO A  75      12.434 -16.702  -1.008  1.00 15.00      A    C  
ATOM    707  CD  PRO A  75      11.274 -16.386  -1.915  1.00 15.00      A    C  
ATOM    708  C   PRO A  75      14.268 -16.359  -3.602  1.00 15.00      A    C  
ATOM    709  O   PRO A  75      15.410 -15.999  -3.864  1.00 15.00      A    O  
ATOM    710  N   ASP A  76      13.778 -17.518  -3.986  1.00 15.00      A    N  
ATOM    711  HN  ASP A  76      12.843 -17.731  -3.785  1.00 15.00      A    H  
ATOM    712  CA  ASP A  76      14.590 -18.478  -4.705  1.00 15.00      A    C  
ATOM    713  CB  ASP A  76      14.004 -19.886  -4.566  1.00 15.00      A    C  
ATOM    714  CG  ASP A  76      13.986 -20.372  -3.127  1.00 15.00      A    C  
ATOM    715  OD1 ASP A  76      15.072 -20.522  -2.539  1.00 15.00      A    O  
ATOM    716  OD2 ASP A  76      12.881 -20.591  -2.585  1.00 15.00      A    O  
ATOM    717  C   ASP A  76      14.723 -18.083  -6.168  1.00 15.00      A    C  
ATOM    718  O   ASP A  76      15.661 -18.503  -6.851  1.00 15.00      A    O  
ATOM    719  N   ALA A  77      13.792 -17.260  -6.643  1.00 15.00      A    N  
ATOM    720  HN  ALA A  77      13.070 -16.957  -6.051  1.00 15.00      A    H  
ATOM    721  CA  ALA A  77      13.816 -16.803  -8.021  1.00 15.00      A    C  
ATOM    722  CB  ALA A  77      12.537 -16.047  -8.362  1.00 15.00      A    C  
ATOM    723  C   ALA A  77      15.043 -15.940  -8.291  1.00 15.00      A    C  
ATOM    724  O   ALA A  77      15.374 -15.032  -7.520  1.00 15.00      A    O  
ATOM    725  N   ARG A  78      15.731 -16.253  -9.376  1.00 15.00      A    N  
ATOM    726  HN  ARG A  78      15.426 -17.002  -9.933  1.00 15.00      A    H  
ATOM    727  CA  ARG A  78      16.912 -15.515  -9.785  1.00 15.00      A    C  
ATOM    728  CB  ARG A  78      18.129 -16.440  -9.887  1.00 15.00      A    C  
ATOM    729  CG  ARG A  78      18.582 -17.046  -8.569  1.00 15.00      A    C  
ATOM    730  CD  ARG A  78      18.450 -18.560  -8.586  1.00 15.00      A    C  
ATOM    731  NE  ARG A  78      19.121 -19.167  -9.741  1.00 15.00      A    N  
ATOM    732  HE  ARG A  78      19.462 -18.557 -10.433  1.00 15.00      A    H  
ATOM    733  CZ  ARG A  78      19.288 -20.480  -9.897  1.00 15.00      A    C  
ATOM    734  NH1 ARG A  78      18.835 -21.320  -8.971  1.00 15.00      A    N  
ATOM    735 HH11 ARG A  78      18.349 -20.951  -8.123  1.00 15.00      A    H  
ATOM    736 HH12 ARG A  78      18.962 -22.348  -9.084  1.00 15.00      A    H  
ATOM    737  NH2 ARG A  78      19.898 -20.953 -10.981  1.00 15.00      A    N  
ATOM    738 HH21 ARG A  78      20.030 -21.979 -11.105  1.00 15.00      A    H  
ATOM    739 HH22 ARG A  78      20.247 -20.299 -11.715  1.00 15.00      A    H  
ATOM    740  C   ARG A  78      16.642 -14.884 -11.136  1.00 15.00      A    C  
ATOM    741  O   ARG A  78      16.822 -15.521 -12.173  1.00 15.00      A    O  
ATOM    742  N   GLY A  79      16.184 -13.649 -11.120  1.00 15.00      A    N  
ATOM    743  HN  GLY A  79      16.071 -13.186 -10.267  1.00 15.00      A    H  
ATOM    744  CA  GLY A  79      15.877 -12.967 -12.352  1.00 15.00      A    C  
ATOM    745  C   GLY A  79      16.559 -11.628 -12.436  1.00 15.00      A    C  
ATOM    746  O   GLY A  79      17.400 -11.298 -11.600  1.00 15.00      A    O  
ATOM    747  N   SER A  80      16.172 -10.845 -13.425  1.00 15.00      A    N  
ATOM    748  HN  SER A  80      15.460 -11.152 -14.028  1.00 15.00      A    H  
ATOM    749  CA  SER A  80      16.762  -9.540 -13.639  1.00 15.00      A    C  
ATOM    750  CB  SER A  80      16.826  -9.235 -15.140  1.00 15.00      A    C  
ATOM    751  OG  SER A  80      17.243  -7.902 -15.382  1.00 15.00      A    O  
ATOM    752  HG  SER A  80      16.621  -7.294 -14.970  1.00 15.00      A    H  
ATOM    753  C   SER A  80      16.011  -8.436 -12.908  1.00 15.00      A    C  
ATOM    754  O   SER A  80      14.820  -8.221 -13.132  1.00 15.00      A    O  
ATOM    755  N   ASN A  81      16.721  -7.755 -12.022  1.00 15.00      A    N  
ATOM    756  HN  ASN A  81      17.652  -8.012 -11.865  1.00 15.00      A    H  
ATOM    757  CA  ASN A  81      16.162  -6.634 -11.277  1.00 15.00      A    C  
ATOM    758  CB  ASN A  81      16.868  -6.489  -9.924  1.00 15.00      A    C  
ATOM    759  CG  ASN A  81      16.390  -7.479  -8.875  1.00 15.00      A    C  
ATOM    760  OD1 ASN A  81      15.218  -7.861  -8.838  1.00 15.00      A    O  
ATOM    761  ND2 ASN A  81      17.298  -7.897  -8.004  1.00 15.00      A    N  
ATOM    762 HD21 ASN A  81      18.213  -7.550  -8.085  1.00 15.00      A    H  
ATOM    763 HD22 ASN A  81      17.019  -8.531  -7.314  1.00 15.00      A    H  
ATOM    764  C   ASN A  81      16.369  -5.374 -12.111  1.00 15.00      A    C  
ATOM    765  O   ASN A  81      17.394  -5.248 -12.788  1.00 15.00      A    O  
ATOM    766  N   LEU A  82      15.428  -4.441 -12.068  1.00 15.00      A    N  
ATOM    767  HN  LEU A  82      14.654  -4.554 -11.475  1.00 15.00      A    H  
ATOM    768  CA  LEU A  82      15.540  -3.234 -12.880  1.00 15.00      A    C  
ATOM    769  CB  LEU A  82      14.575  -3.288 -14.065  1.00 15.00      A    C  
ATOM    770  CG  LEU A  82      14.980  -4.194 -15.229  1.00 15.00      A    C  
ATOM    771  CD1 LEU A  82      13.875  -4.242 -16.276  1.00 15.00      A    C  
ATOM    772  CD2 LEU A  82      16.286  -3.719 -15.849  1.00 15.00      A    C  
ATOM    773  C   LEU A  82      15.332  -1.943 -12.103  1.00 15.00      A    C  
ATOM    774  O   LEU A  82      14.703  -1.919 -11.042  1.00 15.00      A    O  
ATOM    775  N   HIS A  83      15.866  -0.868 -12.671  1.00 15.00      A    N  
ATOM    776  HN  HIS A  83      16.342  -0.977 -13.519  1.00 15.00      A    H  
ATOM    777  CA  HIS A  83      15.768   0.467 -12.103  1.00 15.00      A    C  
ATOM    778  CB  HIS A  83      17.092   0.861 -11.435  1.00 15.00      A    C  
ATOM    779  CG  HIS A  83      17.028   2.110 -10.601  1.00 15.00      A    C  
ATOM    780  ND1 HIS A  83      16.431   2.116  -9.363  1.00 15.00      A    N  
ATOM    781  CD2 HIS A  83      17.504   3.353 -10.866  1.00 15.00      A    C  
ATOM    782  CE1 HIS A  83      16.558   3.346  -8.902  1.00 15.00      A    C  
ATOM    783  NE2 HIS A  83      17.198   4.127  -9.777  1.00 15.00      A    N  
ATOM    784  HE2 HIS A  83      17.413   5.074  -9.662  1.00 15.00      A    H  
ATOM    785  C   HIS A  83      15.442   1.434 -13.236  1.00 15.00      A    C  
ATOM    786  O   HIS A  83      16.260   2.269 -13.626  1.00 15.00      A    O  
ATOM    787  N   SER A  84      14.256   1.279 -13.795  1.00 15.00      A    N  
ATOM    788  HN  SER A  84      13.654   0.584 -13.458  1.00 15.00      A    H  
ATOM    789  CA  SER A  84      13.816   2.113 -14.898  1.00 15.00      A    C  
ATOM    790  CB  SER A  84      13.809   1.286 -16.183  1.00 15.00      A    C  
ATOM    791  OG  SER A  84      13.627  -0.095 -15.894  1.00 15.00      A    O  
ATOM    792  HG  SER A  84      12.688  -0.281 -15.803  1.00 15.00      A    H  
ATOM    793  C   SER A  84      12.427   2.677 -14.626  1.00 15.00      A    C  
ATOM    794  O   SER A  84      11.509   1.938 -14.264  1.00 15.00      A    O  
ATOM    795  N   LEU A  85      12.282   3.983 -14.784  1.00 15.00      A    N  
ATOM    796  HN  LEU A  85      13.052   4.522 -15.052  1.00 15.00      A    H  
ATOM    797  CA  LEU A  85      11.001   4.636 -14.568  1.00 15.00      A    C  
ATOM    798  CB  LEU A  85      11.192   6.122 -14.236  1.00 15.00      A    C  
ATOM    799  CG  LEU A  85      11.653   6.452 -12.812  1.00 15.00      A    C  
ATOM    800  CD1 LEU A  85      13.138   6.166 -12.636  1.00 15.00      A    C  
ATOM    801  CD2 LEU A  85      11.335   7.900 -12.470  1.00 15.00      A    C  
ATOM    802  C   LEU A  85      10.125   4.482 -15.804  1.00 15.00      A    C  
ATOM    803  O   LEU A  85      10.583   4.708 -16.925  1.00 15.00      A    O  
ATOM    804  N   PRO A  86       8.863   4.074 -15.624  1.00 15.00      A    N  
ATOM    805  CA  PRO A  86       7.937   3.897 -16.739  1.00 15.00      A    C  
ATOM    806  CB  PRO A  86       6.719   3.227 -16.095  1.00 15.00      A    C  
ATOM    807  CG  PRO A  86       6.777   3.634 -14.663  1.00 15.00      A    C  
ATOM    808  CD  PRO A  86       8.237   3.767 -14.326  1.00 15.00      A    C  
ATOM    809  C   PRO A  86       7.543   5.238 -17.340  1.00 15.00      A    C  
ATOM    810  O   PRO A  86       7.426   6.235 -16.628  1.00 15.00      A    O  
ATOM    811  N   GLN A  87       7.365   5.267 -18.651  1.00 15.00      A    N  
ATOM    812  HN  GLN A  87       7.491   4.449 -19.171  1.00 15.00      A    H  
ATOM    813  CA  GLN A  87       6.978   6.494 -19.328  1.00 15.00      A    C  
ATOM    814  CB  GLN A  87       7.175   6.371 -20.841  1.00 15.00      A    C  
ATOM    815  CG  GLN A  87       8.630   6.264 -21.275  1.00 15.00      A    C  
ATOM    816  CD  GLN A  87       9.453   7.484 -20.901  1.00 15.00      A    C  
ATOM    817  OE1 GLN A  87       8.945   8.602 -20.854  1.00 15.00      A    O  
ATOM    818  NE2 GLN A  87      10.733   7.276 -20.636  1.00 15.00      A    N  
ATOM    819 HE21 GLN A  87      11.076   6.362 -20.695  1.00 15.00      A    H  
ATOM    820 HE22 GLN A  87      11.282   8.047 -20.386  1.00 15.00      A    H  
ATOM    821  C   GLN A  87       5.531   6.846 -19.000  1.00 15.00      A    C  
ATOM    822  O   GLN A  87       4.681   5.960 -18.886  1.00 15.00      A    O  
ATOM    823  N   ALA A  88       5.270   8.132 -18.832  1.00 15.00      A    N  
ATOM    824  HN  ALA A  88       6.000   8.778 -18.920  1.00 15.00      A    H  
ATOM    825  CA  ALA A  88       3.931   8.616 -18.515  1.00 15.00      A    C  
ATOM    826  CB  ALA A  88       3.965  10.103 -18.195  1.00 15.00      A    C  
ATOM    827  C   ALA A  88       2.947   8.323 -19.645  1.00 15.00      A    C  
ATOM    828  O   ALA A  88       3.130   8.775 -20.778  1.00 15.00      A    O  
ATOM    829  N   PRO A  89       1.901   7.539 -19.354  1.00 15.00      A    N  
ATOM    830  CA  PRO A  89       0.884   7.181 -20.344  1.00 15.00      A    C  
ATOM    831  CB  PRO A  89       0.024   6.143 -19.615  1.00 15.00      A    C  
ATOM    832  CG  PRO A  89       0.231   6.425 -18.166  1.00 15.00      A    C  
ATOM    833  CD  PRO A  89       1.639   6.927 -18.041  1.00 15.00      A    C  
ATOM    834  C   PRO A  89       0.029   8.376 -20.771  1.00 15.00      A    C  
ATOM    835  O   PRO A  89      -0.187   9.310 -19.998  1.00 15.00      A    O  
ATOM    836  N   GLY A  90      -0.473   8.323 -22.003  1.00 15.00      A    N  
ATOM    837  HN  GLY A  90      -0.283   7.542 -22.561  1.00 15.00      A    H  
ATOM    838  CA  GLY A  90      -1.302   9.400 -22.525  1.00 15.00      A    C  
ATOM    839  C   GLY A  90      -2.746   9.251 -22.098  1.00 15.00      A    C  
ATOM    840  O   GLY A  90      -3.612  10.032 -22.491  1.00 15.00      A    O  
ATOM    841  N   GLN A  91      -2.993   8.237 -21.290  1.00 15.00      A    N  
ATOM    842  HN  GLN A  91      -2.249   7.671 -21.006  1.00 15.00      A    H  
ATOM    843  CA  GLN A  91      -4.323   7.951 -20.784  1.00 15.00      A    C  
ATOM    844  CB  GLN A  91      -4.608   6.453 -20.874  1.00 15.00      A    C  
ATOM    845  CG  GLN A  91      -5.125   5.990 -22.226  1.00 15.00      A    C  
ATOM    846  CD  GLN A  91      -4.931   4.501 -22.435  1.00 15.00      A    C  
ATOM    847  OE1 GLN A  91      -3.950   3.922 -21.975  1.00 15.00      A    O  
ATOM    848  NE2 GLN A  91      -5.867   3.867 -23.124  1.00 15.00      A    N  
ATOM    849 HE21 GLN A  91      -6.628   4.384 -23.458  1.00 15.00      A    H  
ATOM    850 HE22 GLN A  91      -5.759   2.904 -23.268  1.00 15.00      A    H  
ATOM    851  C   GLN A  91      -4.452   8.423 -19.340  1.00 15.00      A    C  
ATOM    852  O   GLN A  91      -3.875   7.827 -18.428  1.00 15.00      A    O  
ATOM    853  N   PRO A  92      -5.205   9.513 -19.122  1.00 15.00      A    N  
ATOM    854  CA  PRO A  92      -5.417  10.083 -17.788  1.00 15.00      A    C  
ATOM    855  CB  PRO A  92      -6.185  11.379 -18.074  1.00 15.00      A    C  
ATOM    856  CG  PRO A  92      -6.855  11.140 -19.382  1.00 15.00      A    C  
ATOM    857  CD  PRO A  92      -5.915  10.273 -20.167  1.00 15.00      A    C  
ATOM    858  C   PRO A  92      -6.259   9.171 -16.901  1.00 15.00      A    C  
ATOM    859  O   PRO A  92      -7.216   8.549 -17.364  1.00 15.00      A    O  
ATOM    860  N   GLY A  93      -5.895   9.090 -15.628  1.00 15.00      A    N  
ATOM    861  HN  GLY A  93      -5.109   9.586 -15.320  1.00 15.00      A    H  
ATOM    862  CA  GLY A  93      -6.636   8.265 -14.698  1.00 15.00      A    C  
ATOM    863  C   GLY A  93      -5.754   7.263 -13.987  1.00 15.00      A    C  
ATOM    864  O   GLY A  93      -5.691   7.243 -12.760  1.00 15.00      A    O  
ATOM    865  N   LEU A  94      -5.063   6.438 -14.756  1.00 15.00      A    N  
ATOM    866  HN  LEU A  94      -5.147   6.507 -15.730  1.00 15.00      A    H  
ATOM    867  CA  LEU A  94      -4.185   5.424 -14.186  1.00 15.00      A    C  
ATOM    868  CB  LEU A  94      -4.258   4.117 -14.986  1.00 15.00      A    C  
ATOM    869  CG  LEU A  94      -3.863   4.192 -16.465  1.00 15.00      A    C  
ATOM    870  CD1 LEU A  94      -3.310   2.855 -16.933  1.00 15.00      A    C  
ATOM    871  CD2 LEU A  94      -5.054   4.601 -17.321  1.00 15.00      A    C  
ATOM    872  C   LEU A  94      -2.739   5.905 -14.078  1.00 15.00      A    C  
ATOM    873  O   LEU A  94      -2.169   6.426 -15.040  1.00 15.00      A    O  
ATOM    874  N   ALA A  95      -2.161   5.730 -12.898  1.00 15.00      A    N  
ATOM    875  HN  ALA A  95      -2.681   5.329 -12.169  1.00 15.00      A    H  
ATOM    876  CA  ALA A  95      -0.783   6.116 -12.634  1.00 15.00      A    C  
ATOM    877  CB  ALA A  95      -0.748   7.442 -11.889  1.00 15.00      A    C  
ATOM    878  C   ALA A  95      -0.118   5.030 -11.800  1.00 15.00      A    C  
ATOM    879  O   ALA A  95      -0.769   4.050 -11.439  1.00 15.00      A    O  
ATOM    880  N   GLY A  96       1.161   5.191 -11.500  1.00 15.00      A    N  
ATOM    881  HN  GLY A  96       1.643   5.985 -11.812  1.00 15.00      A    H  
ATOM    882  CA  GLY A  96       1.839   4.202 -10.700  1.00 15.00      A    C  
ATOM    883  C   GLY A  96       3.283   3.989 -11.097  1.00 15.00      A    C  
ATOM    884  O   GLY A  96       3.567   3.517 -12.200  1.00 15.00      A    O  
ATOM    885  N   SER A  97       4.187   4.380 -10.200  1.00 15.00      A    N  
ATOM    886  HN  SER A  97       3.870   4.824  -9.384  1.00 15.00      A    H  
ATOM    887  CA  SER A  97       5.629   4.204 -10.390  1.00 15.00      A    C  
ATOM    888  CB  SER A  97       5.955   2.765 -10.840  1.00 15.00      A    C  
ATOM    889  OG  SER A  97       7.293   2.392 -10.540  1.00 15.00      A    O  
ATOM    890  HG  SER A  97       7.892   3.081 -10.849  1.00 15.00      A    H  
ATOM    891  C   SER A  97       6.255   5.240 -11.331  1.00 15.00      A    C  
ATOM    892  O   SER A  97       7.410   5.092 -11.727  1.00 15.00      A    O  
ATOM    893  N   HIS A  98       5.529   6.297 -11.666  1.00 15.00      A    N  
ATOM    894  HN  HIS A  98       4.618   6.410 -11.290  1.00 15.00      A    H  
ATOM    895  CA  HIS A  98       6.088   7.312 -12.568  1.00 15.00      A    C  
ATOM    896  CB  HIS A  98       5.506   7.275 -13.989  1.00 15.00      A    C  
ATOM    897  CG  HIS A  98       4.011   7.298 -14.096  1.00 15.00      A    C  
ATOM    898  ND1 HIS A  98       3.299   8.477 -14.071  1.00 15.00      A    N  
ATOM    899  CD2 HIS A  98       3.150   6.266 -14.280  1.00 15.00      A    C  
ATOM    900  CE1 HIS A  98       2.035   8.140 -14.243  1.00 15.00      A    C  
ATOM    901  NE2 HIS A  98       1.898   6.816 -14.375  1.00 15.00      A    N  
ATOM    902  HE2 HIS A  98       1.059   6.331 -14.527  1.00 15.00      A    H  
ATOM    903  C   HIS A  98       6.103   8.715 -11.976  1.00 15.00      A    C  
ATOM    904  O   HIS A  98       6.896   9.566 -12.374  1.00 15.00      A    O  
ATOM    905  N   GLU A  99       5.252   8.936 -10.997  1.00 15.00      A    N  
ATOM    906  HN  GLU A  99       4.642   8.208 -10.722  1.00 15.00      A    H  
ATOM    907  CA  GLU A  99       5.163  10.220 -10.321  1.00 15.00      A    C  
ATOM    908  CB  GLU A  99       3.779  10.383  -9.681  1.00 15.00      A    C  
ATOM    909  CG  GLU A  99       2.660   9.627 -10.392  1.00 15.00      A    C  
ATOM    910  CD  GLU A  99       2.565   8.170  -9.957  1.00 15.00      A    C  
ATOM    911  OE1 GLU A  99       3.353   7.342 -10.448  1.00 15.00      A    O  
ATOM    912  OE2 GLU A  99       1.713   7.850  -9.127  1.00 15.00      A    O  
ATOM    913  C   GLU A  99       6.253  10.305  -9.251  1.00 15.00      A    C  
ATOM    914  O   GLU A  99       6.320  11.259  -8.463  1.00 15.00      A    O  
ATOM    915  N   LEU A 100       7.111   9.293  -9.243  1.00 15.00      A    N  
ATOM    916  HN  LEU A 100       7.007   8.583  -9.911  1.00 15.00      A    H  
ATOM    917  CA  LEU A 100       8.209   9.209  -8.297  1.00 15.00      A    C  
ATOM    918  CB  LEU A 100       8.497   7.749  -7.930  1.00 15.00      A    C  
ATOM    919  CG  LEU A 100       7.353   6.962  -7.283  1.00 15.00      A    C  
ATOM    920  CD1 LEU A 100       7.778   5.526  -7.011  1.00 15.00      A    C  
ATOM    921  CD2 LEU A 100       6.891   7.636  -5.999  1.00 15.00      A    C  
ATOM    922  C   LEU A 100       9.466   9.848  -8.874  1.00 15.00      A    C  
ATOM    923  O   LEU A 100      10.407   9.157  -9.252  1.00 15.00      A    O  
ATOM    924  N   GLY A 101       9.464  11.171  -8.950  1.00 15.00      A    N  
ATOM    925  HN  GLY A 101       8.678  11.665  -8.651  1.00 15.00      A    H  
ATOM    926  CA  GLY A 101      10.614  11.886  -9.470  1.00 15.00      A    C  
ATOM    927  C   GLY A 101      11.631  12.132  -8.379  1.00 15.00      A    C  
ATOM    928  O   GLY A 101      12.371  11.225  -7.998  1.00 15.00      A    O  
ATOM    929  N   ASP A 102      11.634  13.348  -7.846  1.00 15.00      A    N  
ATOM    930  HN  ASP A 102      11.029  14.025  -8.208  1.00 15.00      A    H  
ATOM    931  CA  ASP A 102      12.546  13.732  -6.766  1.00 15.00      A    C  
ATOM    932  CB  ASP A 102      12.555  15.259  -6.605  1.00 15.00      A    C  
ATOM    933  CG  ASP A 102      13.246  15.995  -7.740  1.00 15.00      A    C  
ATOM    934  OD1 ASP A 102      13.598  15.348  -8.749  1.00 15.00      A    O  
ATOM    935  OD2 ASP A 102      13.425  17.225  -7.622  1.00 15.00      A    O  
ATOM    936  C   ASP A 102      12.104  13.094  -5.445  1.00 15.00      A    C  
ATOM    937  O   ASP A 102      12.287  13.662  -4.369  1.00 15.00      A    O  
ATOM    938  N   ARG A 103      11.521  11.907  -5.541  1.00 15.00      A    N  
ATOM    939  HN  ARG A 103      11.443  11.493  -6.429  1.00 15.00      A    H  
ATOM    940  CA  ARG A 103      11.027  11.179  -4.382  1.00 15.00      A    C  
ATOM    941  CB  ARG A 103       9.512  11.402  -4.221  1.00 15.00      A    C  
ATOM    942  CG  ARG A 103       8.716  11.255  -5.512  1.00 15.00      A    C  
ATOM    943  CD  ARG A 103       7.230  11.529  -5.307  1.00 15.00      A    C  
ATOM    944  NE  ARG A 103       6.964  12.915  -4.905  1.00 15.00      A    N  
ATOM    945  HE  ARG A 103       7.392  13.226  -4.077  1.00 15.00      A    H  
ATOM    946  CZ  ARG A 103       6.181  13.763  -5.585  1.00 15.00      A    C  
ATOM    947  NH1 ARG A 103       5.583  13.377  -6.712  1.00 15.00      A    N  
ATOM    948 HH11 ARG A 103       4.973  14.038  -7.238  1.00 15.00      A    H  
ATOM    949 HH12 ARG A 103       5.722  12.404  -7.078  1.00 15.00      A    H  
ATOM    950  NH2 ARG A 103       5.999  15.005  -5.137  1.00 15.00      A    N  
ATOM    951 HH21 ARG A 103       5.390  15.670  -5.662  1.00 15.00      A    H  
ATOM    952 HH22 ARG A 103       6.462  15.320  -4.256  1.00 15.00      A    H  
ATOM    953  C   ARG A 103      11.339   9.690  -4.522  1.00 15.00      A    C  
ATOM    954  O   ARG A 103      10.652   8.839  -3.961  1.00 15.00      A    O  
ATOM    955  N   LEU A 104      12.384   9.392  -5.287  1.00 15.00      A    N  
ATOM    956  HN  LEU A 104      12.891  10.120  -5.703  1.00 15.00      A    H  
ATOM    957  CA  LEU A 104      12.808   8.016  -5.516  1.00 15.00      A    C  
ATOM    958  CB  LEU A 104      13.628   7.921  -6.807  1.00 15.00      A    C  
ATOM    959  CG  LEU A 104      12.853   7.666  -8.099  1.00 15.00      A    C  
ATOM    960  CD1 LEU A 104      13.785   7.763  -9.298  1.00 15.00      A    C  
ATOM    961  CD2 LEU A 104      12.174   6.305  -8.060  1.00 15.00      A    C  
ATOM    962  C   LEU A 104      13.656   7.513  -4.357  1.00 15.00      A    C  
ATOM    963  O   LEU A 104      14.786   7.960  -4.169  1.00 15.00      A    O  
ATOM    964  N   VAL A 105      13.109   6.585  -3.580  1.00 15.00      A    N  
ATOM    965  HN  VAL A 105      12.197   6.281  -3.762  1.00 15.00      A    H  
ATOM    966  CA  VAL A 105      13.836   6.023  -2.446  1.00 15.00      A    C  
ATOM    967  CB  VAL A 105      12.926   5.183  -1.527  1.00 15.00      A    C  
ATOM    968  CG1 VAL A 105      13.599   4.952  -0.181  1.00 15.00      A    C  
ATOM    969  CG2 VAL A 105      11.571   5.853  -1.344  1.00 15.00      A    C  
ATOM    970  C   VAL A 105      14.996   5.159  -2.935  1.00 15.00      A    C  
ATOM    971  O   VAL A 105      16.097   5.231  -2.395  1.00 15.00      A    O  
ATOM    972  N   SER A 106      14.728   4.365  -3.974  1.00 15.00      A    N  
ATOM    973  HN  SER A 106      13.833   4.388  -4.357  1.00 15.00      A    H  
ATOM    974  CA  SER A 106      15.722   3.473  -4.571  1.00 15.00      A    C  
ATOM    975  CB  SER A 106      16.952   4.252  -5.058  1.00 15.00      A    C  
ATOM    976  OG  SER A 106      17.762   3.460  -5.909  1.00 15.00      A    O  
ATOM    977  HG  SER A 106      18.342   2.909  -5.373  1.00 15.00      A    H  
ATOM    978  C   SER A 106      16.134   2.342  -3.628  1.00 15.00      A    C  
ATOM    979  O   SER A 106      16.740   2.574  -2.581  1.00 15.00      A    O  
ATOM    980  N   ASP A 107      15.813   1.117  -4.012  1.00 15.00      A    N  
ATOM    981  HN  ASP A 107      15.347   0.985  -4.863  1.00 15.00      A    H  
ATOM    982  CA  ASP A 107      16.172  -0.043  -3.215  1.00 15.00      A    C  
ATOM    983  CB  ASP A 107      15.153  -1.170  -3.400  1.00 15.00      A    C  
ATOM    984  CG  ASP A 107      15.035  -2.078  -2.184  1.00 15.00      A    C  
ATOM    985  OD1 ASP A 107      15.967  -2.105  -1.354  1.00 15.00      A    O  
ATOM    986  OD2 ASP A 107      14.003  -2.771  -2.055  1.00 15.00      A    O  
ATOM    987  C   ASP A 107      17.558  -0.509  -3.637  1.00 15.00      A    C  
ATOM    988  O   ASP A 107      18.039  -0.138  -4.711  1.00 15.00      A    O  
ATOM    989  N   VAL A 108      18.195  -1.316  -2.811  1.00 15.00      A    N  
ATOM    990  HN  VAL A 108      17.741  -1.617  -1.989  1.00 15.00      A    H  
ATOM    991  CA  VAL A 108      19.538  -1.796  -3.109  1.00 15.00      A    C  
ATOM    992  CB  VAL A 108      20.589  -1.161  -2.167  1.00 15.00      A    C  
ATOM    993  CG1 VAL A 108      21.999  -1.446  -2.661  1.00 15.00      A    C  
ATOM    994  CG2 VAL A 108      20.366   0.341  -2.027  1.00 15.00      A    C  
ATOM    995  C   VAL A 108      19.610  -3.318  -3.002  1.00 15.00      A    C  
ATOM    996  O   VAL A 108      19.271  -3.889  -1.968  1.00 15.00      A    O  
ATOM    997  N   VAL A 109      20.044  -3.971  -4.075  1.00 15.00      A    N  
ATOM    998  HN  VAL A 109      20.303  -3.462  -4.879  1.00 15.00      A    H  
ATOM    999  CA  VAL A 109      20.153  -5.426  -4.086  1.00 15.00      A    C  
ATOM   1000  CB  VAL A 109      19.199  -6.077  -5.114  1.00 15.00      A    C  
ATOM   1001  CG1 VAL A 109      17.753  -5.954  -4.662  1.00 15.00      A    C  
ATOM   1002  CG2 VAL A 109      19.385  -5.469  -6.498  1.00 15.00      A    C  
ATOM   1003  C   VAL A 109      21.583  -5.874  -4.373  1.00 15.00      A    C  
ATOM   1004  O   VAL A 109      22.297  -5.234  -5.146  1.00 15.00      A    O  
ATOM   1005  N   GLY A 110      22.000  -6.964  -3.740  1.00 15.00      A    N  
ATOM   1006  HN  GLY A 110      21.400  -7.419  -3.111  1.00 15.00      A    H  
ATOM   1007  CA  GLY A 110      23.336  -7.477  -3.961  1.00 15.00      A    C  
ATOM   1008  C   GLY A 110      24.007  -7.968  -2.694  1.00 15.00      A    C  
ATOM   1009  O   GLY A 110      23.363  -8.571  -1.836  1.00 15.00      A    O  
ATOM   1010  N   ASN A 111      25.304  -7.710  -2.582  1.00 15.00      A    N  
ATOM   1011  HN  ASN A 111      25.753  -7.214  -3.304  1.00 15.00      A    H  
ATOM   1012  CA  ASN A 111      26.081  -8.131  -1.421  1.00 15.00      A    C  
ATOM   1013  CB  ASN A 111      27.517  -8.492  -1.829  1.00 15.00      A    C  
ATOM   1014  CG  ASN A 111      28.322  -9.116  -0.698  1.00 15.00      A    C  
ATOM   1015  OD1 ASN A 111      27.772  -9.494   0.337  1.00 15.00      A    O  
ATOM   1016  ND2 ASN A 111      29.629  -9.230  -0.887  1.00 15.00      A    N  
ATOM   1017 HD21 ASN A 111      30.011  -8.904  -1.735  1.00 15.00      A    H  
ATOM   1018 HD22 ASN A 111      30.167  -9.653  -0.184  1.00 15.00      A    H  
ATOM   1019  C   ASN A 111      26.090  -7.052  -0.345  1.00 15.00      A    C  
ATOM   1020  O   ASN A 111      26.488  -5.913  -0.593  1.00 15.00      A    O  
ATOM   1021  N   ALA A 112      25.659  -7.426   0.855  1.00 15.00      A    N  
ATOM   1022  HN  ALA A 112      25.363  -8.351   0.984  1.00 15.00      A    H  
ATOM   1023  CA  ALA A 112      25.610  -6.504   1.985  1.00 15.00      A    C  
ATOM   1024  CB  ALA A 112      24.843  -7.126   3.141  1.00 15.00      A    C  
ATOM   1025  C   ALA A 112      27.013  -6.100   2.430  1.00 15.00      A    C  
ATOM   1026  O   ALA A 112      27.195  -5.085   3.101  1.00 15.00      A    O  
ATOM   1027  N   ALA A 113      28.008  -6.889   2.034  1.00 15.00      A    N  
ATOM   1028  HN  ALA A 113      27.802  -7.680   1.488  1.00 15.00      A    H  
ATOM   1029  CA  ALA A 113      29.396  -6.613   2.389  1.00 15.00      A    C  
ATOM   1030  CB  ALA A 113      30.241  -7.870   2.256  1.00 15.00      A    C  
ATOM   1031  C   ALA A 113      29.974  -5.479   1.541  1.00 15.00      A    C  
ATOM   1032  O   ALA A 113      31.169  -5.193   1.596  1.00 15.00      A    O  
ATOM   1033  N   ALA A 114      29.119  -4.846   0.749  1.00 15.00      A    N  
ATOM   1034  HN  ALA A 114      28.183  -5.141   0.725  1.00 15.00      A    H  
ATOM   1035  CA  ALA A 114      29.530  -3.739  -0.099  1.00 15.00      A    C  
ATOM   1036  CB  ALA A 114      29.475  -4.152  -1.563  1.00 15.00      A    C  
ATOM   1037  C   ALA A 114      28.640  -2.523   0.146  1.00 15.00      A    C  
ATOM   1038  O   ALA A 114      28.572  -1.614  -0.679  1.00 15.00      A    O  
ATOM   1039  N   LEU A 115      27.976  -2.505   1.299  1.00 15.00      A    N  
ATOM   1040  HN  LEU A 115      28.101  -3.245   1.932  1.00 15.00      A    H  
ATOM   1041  CA  LEU A 115      27.072  -1.411   1.654  1.00 15.00      A    C  
ATOM   1042  CB  LEU A 115      26.376  -1.689   2.986  1.00 15.00      A    C  
ATOM   1043  CG  LEU A 115      25.320  -0.665   3.406  1.00 15.00      A    C  
ATOM   1044  CD1 LEU A 115      24.002  -0.924   2.692  1.00 15.00      A    C  
ATOM   1045  CD2 LEU A 115      25.137  -0.659   4.914  1.00 15.00      A    C  
ATOM   1046  C   LEU A 115      27.790  -0.065   1.719  1.00 15.00      A    C  
ATOM   1047  O   LEU A 115      27.209   0.975   1.396  1.00 15.00      A    O  
ATOM   1048  N   ASP A 116      29.050  -0.090   2.131  1.00 15.00      A    N  
ATOM   1049  HN  ASP A 116      29.463  -0.955   2.357  1.00 15.00      A    H  
ATOM   1050  CA  ASP A 116      29.854   1.125   2.241  1.00 15.00      A    C  
ATOM   1051  CB  ASP A 116      31.230   0.808   2.831  1.00 15.00      A    C  
ATOM   1052  CG  ASP A 116      31.966  -0.242   2.029  1.00 15.00      A    C  
ATOM   1053  OD1 ASP A 116      33.009   0.079   1.426  1.00 15.00      A    O  
ATOM   1054  OD2 ASP A 116      31.491  -1.393   1.987  1.00 15.00      A    O  
ATOM   1055  C   ASP A 116      30.013   1.793   0.880  1.00 15.00      A    C  
ATOM   1056  O   ASP A 116      30.147   3.014   0.788  1.00 15.00      A    O  
ATOM   1057  N   VAL A 117      29.970   0.986  -0.173  1.00 15.00      A    N  
ATOM   1058  HN  VAL A 117      29.840   0.024  -0.032  1.00 15.00      A    H  
ATOM   1059  CA  VAL A 117      30.099   1.493  -1.531  1.00 15.00      A    C  
ATOM   1060  CB  VAL A 117      30.289   0.346  -2.546  1.00 15.00      A    C  
ATOM   1061  CG1 VAL A 117      30.469   0.895  -3.953  1.00 15.00      A    C  
ATOM   1062  CG2 VAL A 117      31.477  -0.519  -2.155  1.00 15.00      A    C  
ATOM   1063  C   VAL A 117      28.859   2.299  -1.896  1.00 15.00      A    C  
ATOM   1064  O   VAL A 117      28.948   3.356  -2.523  1.00 15.00      A    O  
ATOM   1065  N   PHE A 118      27.701   1.800  -1.477  1.00 15.00      A    N  
ATOM   1066  HN  PHE A 118      27.698   0.954  -0.979  1.00 15.00      A    H  
ATOM   1067  CA  PHE A 118      26.443   2.479  -1.739  1.00 15.00      A    C  
ATOM   1068  CB  PHE A 118      25.252   1.613  -1.311  1.00 15.00      A    C  
ATOM   1069  CG  PHE A 118      23.951   2.364  -1.234  1.00 15.00      A    C  
ATOM   1070  CD1 PHE A 118      23.369   2.893  -2.376  1.00 15.00      A    C  
ATOM   1071  CD2 PHE A 118      23.314   2.549  -0.017  1.00 15.00      A    C  
ATOM   1072  CE1 PHE A 118      22.179   3.591  -2.305  1.00 15.00      A    C  
ATOM   1073  CE2 PHE A 118      22.123   3.245   0.060  1.00 15.00      A    C  
ATOM   1074  CZ  PHE A 118      21.555   3.767  -1.085  1.00 15.00      A    C  
ATOM   1075  C   PHE A 118      26.416   3.816  -1.009  1.00 15.00      A    C  
ATOM   1076  O   PHE A 118      26.022   4.833  -1.573  1.00 15.00      A    O  
ATOM   1077  N   LYS A 119      26.866   3.807   0.242  1.00 15.00      A    N  
ATOM   1078  HN  LYS A 119      27.189   2.964   0.627  1.00 15.00      A    H  
ATOM   1079  CA  LYS A 119      26.897   5.019   1.051  1.00 15.00      A    C  
ATOM   1080  CB  LYS A 119      27.283   4.704   2.499  1.00 15.00      A    C  
ATOM   1081  CG  LYS A 119      26.288   3.818   3.241  1.00 15.00      A    C  
ATOM   1082  CD  LYS A 119      24.920   4.477   3.355  1.00 15.00      A    C  
ATOM   1083  CE  LYS A 119      24.406   4.466   4.790  1.00 15.00      A    C  
ATOM   1084  NZ  LYS A 119      24.280   3.086   5.338  1.00 15.00      A    N  
ATOM   1085  HZ1 LYS A 119      23.861   3.117   6.287  1.00 15.00      A    H  
ATOM   1086  HZ2 LYS A 119      25.224   2.646   5.418  1.00 15.00      A    H  
ATOM   1087  HZ3 LYS A 119      23.682   2.502   4.721  1.00 15.00      A    H  
ATOM   1088  C   LYS A 119      27.850   6.049   0.446  1.00 15.00      A    C  
ATOM   1089  O   LYS A 119      27.613   7.253   0.537  1.00 15.00      A    O  
ATOM   1090  N   PHE A 120      28.919   5.564  -0.178  1.00 15.00      A    N  
ATOM   1091  HN  PHE A 120      29.061   4.593  -0.198  1.00 15.00      A    H  
ATOM   1092  CA  PHE A 120      29.900   6.436  -0.818  1.00 15.00      A    C  
ATOM   1093  CB  PHE A 120      31.099   5.617  -1.316  1.00 15.00      A    C  
ATOM   1094  CG  PHE A 120      32.123   6.408  -2.085  1.00 15.00      A    C  
ATOM   1095  CD1 PHE A 120      32.892   7.374  -1.455  1.00 15.00      A    C  
ATOM   1096  CD2 PHE A 120      32.316   6.184  -3.439  1.00 15.00      A    C  
ATOM   1097  CE1 PHE A 120      33.833   8.099  -2.159  1.00 15.00      A    C  
ATOM   1098  CE2 PHE A 120      33.255   6.906  -4.150  1.00 15.00      A    C  
ATOM   1099  CZ  PHE A 120      34.015   7.866  -3.509  1.00 15.00      A    C  
ATOM   1100  C   PHE A 120      29.261   7.208  -1.974  1.00 15.00      A    C  
ATOM   1101  O   PHE A 120      29.498   8.400  -2.145  1.00 15.00      A    O  
ATOM   1102  N   LEU A 121      28.431   6.524  -2.752  1.00 15.00      A    N  
ATOM   1103  HN  LEU A 121      28.266   5.577  -2.558  1.00 15.00      A    H  
ATOM   1104  CA  LEU A 121      27.761   7.149  -3.887  1.00 15.00      A    C  
ATOM   1105  CB  LEU A 121      27.368   6.088  -4.922  1.00 15.00      A    C  
ATOM   1106  CG  LEU A 121      28.514   5.337  -5.603  1.00 15.00      A    C  
ATOM   1107  CD1 LEU A 121      27.966   4.290  -6.563  1.00 15.00      A    C  
ATOM   1108  CD2 LEU A 121      29.431   6.306  -6.332  1.00 15.00      A    C  
ATOM   1109  C   LEU A 121      26.509   7.898  -3.441  1.00 15.00      A    C  
ATOM   1110  O   LEU A 121      25.941   8.686  -4.203  1.00 15.00      A    O  
ATOM   1111  N   SER A 122      26.104   7.663  -2.198  1.00 15.00      A    N  
ATOM   1112  HN  SER A 122      26.629   7.060  -1.635  1.00 15.00      A    H  
ATOM   1113  CA  SER A 122      24.904   8.279  -1.648  1.00 15.00      A    C  
ATOM   1114  CB  SER A 122      24.167   7.281  -0.746  1.00 15.00      A    C  
ATOM   1115  OG  SER A 122      22.821   7.673  -0.537  1.00 15.00      A    O  
ATOM   1116  HG  SER A 122      22.701   8.579  -0.847  1.00 15.00      A    H  
ATOM   1117  C   SER A 122      25.201   9.563  -0.879  1.00 15.00      A    C  
ATOM   1118  O   SER A 122      24.293  10.185  -0.328  1.00 15.00      A    O  
ATOM   1119  N   LEU A 123      26.465   9.955  -0.814  1.00 15.00      A    N  
ATOM   1120  HN  LEU A 123      27.163   9.408  -1.227  1.00 15.00      A    H  
ATOM   1121  CA  LEU A 123      26.824  11.182  -0.103  1.00 15.00      A    C  
ATOM   1122  CB  LEU A 123      28.331  11.224   0.259  1.00 15.00      A    C  
ATOM   1123  CG  LEU A 123      29.358  11.502  -0.855  1.00 15.00      A    C  
ATOM   1124  CD1 LEU A 123      29.564  12.999  -1.053  1.00 15.00      A    C  
ATOM   1125  CD2 LEU A 123      30.687  10.835  -0.522  1.00 15.00      A    C  
ATOM   1126  C   LEU A 123      26.369  12.436  -0.866  1.00 15.00      A    C  
ATOM   1127  O   LEU A 123      26.706  12.611  -2.037  1.00 15.00      A    O  
ATOM   1128  N   GLN A 124      25.582  13.299  -0.220  1.00 15.00      A    N  
ATOM   1129  HN  GLN A 124      25.297  13.102   0.699  1.00 15.00      A    H  
ATOM   1130  CA  GLN A 124      25.116  14.529  -0.872  1.00 15.00      A    C  
ATOM   1131  CB  GLN A 124      23.593  14.701  -0.750  1.00 15.00      A    C  
ATOM   1132  CG  GLN A 124      22.788  13.417  -0.903  1.00 15.00      A    C  
ATOM   1133  CD  GLN A 124      21.371  13.663  -1.398  1.00 15.00      A    C  
ATOM   1134  OE1 GLN A 124      20.726  12.771  -1.939  1.00 15.00      A    O  
ATOM   1135  NE2 GLN A 124      20.878  14.890  -1.240  1.00 15.00      A    N  
ATOM   1136 HE21 GLN A 124      21.452  15.564  -0.833  1.00 15.00      A    H  
ATOM   1137 HE22 GLN A 124      19.956  15.058  -1.534  1.00 15.00      A    H  
ATOM   1138  C   GLN A 124      25.833  15.762  -0.311  1.00 15.00      A    C  
ATOM   1139  O   GLN A 124      25.551  16.192   0.800  1.00 15.00      A    O  
ATOM   1140  N   TYR A 125      26.760  16.326  -1.086  1.00 15.00      A    N  
ATOM   1141  HN  TYR A 125      26.950  15.933  -1.957  1.00 15.00      A    H  
ATOM   1142  CA  TYR A 125      27.517  17.506  -0.652  1.00 15.00      A    C  
ATOM   1143  CB  TYR A 125      28.981  17.424  -1.150  1.00 15.00      A    C  
ATOM   1144  CG  TYR A 125      29.797  18.683  -0.953  1.00 15.00      A    C  
ATOM   1145  CD1 TYR A 125      30.281  19.039   0.297  1.00 15.00      A    C  
ATOM   1146  CD2 TYR A 125      30.082  19.517  -2.026  1.00 15.00      A    C  
ATOM   1147  CE1 TYR A 125      31.018  20.190   0.478  1.00 15.00      A    C  
ATOM   1148  CE2 TYR A 125      30.822  20.671  -1.861  1.00 15.00      A    C  
ATOM   1149  CZ  TYR A 125      31.286  21.000  -0.604  1.00 15.00      A    C  
ATOM   1150  OH  TYR A 125      32.017  22.155  -0.430  1.00 15.00      A    O  
ATOM   1151  HH  TYR A 125      32.949  21.930  -0.368  1.00 15.00      A    H  
ATOM   1152  C   TYR A 125      26.857  18.828  -1.079  1.00 15.00      A    C  
ATOM   1153  O   TYR A 125      26.455  19.631  -0.239  1.00 15.00      A    O  
ATOM   1154  N   GLN A 126      26.743  19.034  -2.390  1.00 15.00      A    N  
ATOM   1155  HN  GLN A 126      27.067  18.348  -2.999  1.00 15.00      A    H  
ATOM   1156  CA  GLN A 126      26.159  20.267  -2.936  1.00 15.00      A    C  
ATOM   1157  CB  GLN A 126      26.677  20.524  -4.363  1.00 15.00      A    C  
ATOM   1158  CG  GLN A 126      26.204  21.833  -4.989  1.00 15.00      A    C  
ATOM   1159  CD  GLN A 126      26.766  23.076  -4.314  1.00 15.00      A    C  
ATOM   1160  OE1 GLN A 126      27.898  23.085  -3.839  1.00 15.00      A    O  
ATOM   1161  NE2 GLN A 126      25.968  24.134  -4.268  1.00 15.00      A    N  
ATOM   1162 HE21 GLN A 126      25.075  24.057  -4.662  1.00 15.00      A    H  
ATOM   1163 HE22 GLN A 126      26.308  24.950  -3.844  1.00 15.00      A    H  
ATOM   1164  C   GLN A 126      24.624  20.255  -2.905  1.00 15.00      A    C  
ATOM   1165  O   GLN A 126      24.005  21.069  -2.228  1.00 15.00      A    O  
ATOM   1166  N   GLY A 127      24.018  19.344  -3.662  1.00 15.00      A    N  
ATOM   1167  HN  GLY A 127      24.554  18.740  -4.211  1.00 15.00      A    H  
ATOM   1168  CA  GLY A 127      22.570  19.252  -3.695  1.00 15.00      A    C  
ATOM   1169  C   GLY A 127      22.110  18.030  -4.460  1.00 15.00      A    C  
ATOM   1170  O   GLY A 127      21.063  18.044  -5.107  1.00 15.00      A    O  
ATOM   1171  N   LYS A 128      22.906  16.973  -4.387  1.00 15.00      A    N  
ATOM   1172  HN  LYS A 128      23.712  17.022  -3.835  1.00 15.00      A    H  
ATOM   1173  CA  LYS A 128      22.604  15.726  -5.070  1.00 15.00      A    C  
ATOM   1174  CB  LYS A 128      22.623  15.899  -6.600  1.00 15.00      A    C  
ATOM   1175  CG  LYS A 128      23.890  16.531  -7.161  1.00 15.00      A    C  
ATOM   1176  CD  LYS A 128      23.618  17.300  -8.452  1.00 15.00      A    C  
ATOM   1177  CE  LYS A 128      23.441  16.371  -9.645  1.00 15.00      A    C  
ATOM   1178  NZ  LYS A 128      23.278  17.121 -10.921  1.00 15.00      A    N  
ATOM   1179  HZ1 LYS A 128      24.138  17.673 -11.129  1.00 15.00      A    H  
ATOM   1180  HZ2 LYS A 128      22.470  17.767 -10.865  1.00 15.00      A    H  
ATOM   1181  HZ3 LYS A 128      23.122  16.453 -11.717  1.00 15.00      A    H  
ATOM   1182  C   LYS A 128      23.593  14.655  -4.638  1.00 15.00      A    C  
ATOM   1183  O   LYS A 128      24.640  14.972  -4.067  1.00 15.00      A    O  
ATOM   1184  N   ASN A 129      23.247  13.402  -4.895  1.00 15.00      A    N  
ATOM   1185  HN  ASN A 129      22.390  13.228  -5.330  1.00 15.00      A    H  
ATOM   1186  CA  ASN A 129      24.103  12.271  -4.550  1.00 15.00      A    C  
ATOM   1187  CB  ASN A 129      23.386  10.949  -4.855  1.00 15.00      A    C  
ATOM   1188  CG  ASN A 129      22.401  10.528  -3.784  1.00 15.00      A    C  
ATOM   1189  OD1 ASN A 129      22.786  10.016  -2.743  1.00 15.00      A    O  
ATOM   1190  ND2 ASN A 129      21.117  10.710  -4.045  1.00 15.00      A    N  
ATOM   1191 HD21 ASN A 129      20.867  11.098  -4.904  1.00 15.00      A    H  
ATOM   1192 HD22 ASN A 129      20.469  10.452  -3.355  1.00 15.00      A    H  
ATOM   1193  C   ASN A 129      25.387  12.321  -5.362  1.00 15.00      A    C  
ATOM   1194  O   ASN A 129      25.437  12.967  -6.412  1.00 15.00      A    O  
ATOM   1195  N   LEU A 130      26.417  11.637  -4.887  1.00 15.00      A    N  
ATOM   1196  HN  LEU A 130      26.328  11.157  -4.034  1.00 15.00      A    H  
ATOM   1197  CA  LEU A 130      27.683  11.596  -5.599  1.00 15.00      A    C  
ATOM   1198  CB  LEU A 130      28.755  10.881  -4.774  1.00 15.00      A    C  
ATOM   1199  CG  LEU A 130      30.179  10.937  -5.332  1.00 15.00      A    C  
ATOM   1200  CD1 LEU A 130      30.688  12.371  -5.373  1.00 15.00      A    C  
ATOM   1201  CD2 LEU A 130      31.110  10.057  -4.516  1.00 15.00      A    C  
ATOM   1202  C   LEU A 130      27.486  10.894  -6.937  1.00 15.00      A    C  
ATOM   1203  O   LEU A 130      28.094  11.259  -7.942  1.00 15.00      A    O  
ATOM   1204  N   LEU A 131      26.607   9.895  -6.944  1.00 15.00      A    N  
ATOM   1205  HN  LEU A 131      26.160   9.645  -6.104  1.00 15.00      A    H  
ATOM   1206  CA  LEU A 131      26.306   9.157  -8.161  1.00 15.00      A    C  
ATOM   1207  CB  LEU A 131      25.408   7.952  -7.867  1.00 15.00      A    C  
ATOM   1208  CG  LEU A 131      25.118   7.028  -9.054  1.00 15.00      A    C  
ATOM   1209  CD1 LEU A 131      26.391   6.343  -9.529  1.00 15.00      A    C  
ATOM   1210  CD2 LEU A 131      24.056   6.005  -8.694  1.00 15.00      A    C  
ATOM   1211  C   LEU A 131      25.641  10.077  -9.180  1.00 15.00      A    C  
ATOM   1212  O   LEU A 131      25.891   9.969 -10.378  1.00 15.00      A    O  
ATOM   1213  N   ASN A 132      24.820  11.003  -8.683  1.00 15.00      A    N  
ATOM   1214  HN  ASN A 132      24.683  11.044  -7.715  1.00 15.00      A    H  
ATOM   1215  CA  ASN A 132      24.121  11.960  -9.541  1.00 15.00      A    C  
ATOM   1216  CB  ASN A 132      23.060  12.747  -8.760  1.00 15.00      A    C  
ATOM   1217  CG  ASN A 132      21.760  11.989  -8.562  1.00 15.00      A    C  
ATOM   1218  OD1 ASN A 132      21.751  10.854  -8.094  1.00 15.00      A    O  
ATOM   1219  ND2 ASN A 132      20.646  12.623  -8.908  1.00 15.00      A    N  
ATOM   1220 HD21 ASN A 132      20.722  13.530  -9.269  1.00 15.00      A    H  
ATOM   1221 HD22 ASN A 132      19.792  12.156  -8.790  1.00 15.00      A    H  
ATOM   1222  C   ASN A 132      25.109  12.932 -10.171  1.00 15.00      A    C  
ATOM   1223  O   ASN A 132      24.806  13.580 -11.166  1.00 15.00      A    O  
ATOM   1224  N   TRP A 133      26.283  13.044  -9.571  1.00 15.00      A    N  
ATOM   1225  HN  TRP A 133      26.458  12.519  -8.762  1.00 15.00      A    H  
ATOM   1226  CA  TRP A 133      27.322  13.918 -10.089  1.00 15.00      A    C  
ATOM   1227  CB  TRP A 133      28.266  14.356  -8.966  1.00 15.00      A    C  
ATOM   1228  CG  TRP A 133      27.828  15.584  -8.226  1.00 15.00      A    C  
ATOM   1229  CD1 TRP A 133      27.526  15.676  -6.900  1.00 15.00      A    C  
ATOM   1230  CD2 TRP A 133      27.656  16.900  -8.768  1.00 15.00      A    C  
ATOM   1231  NE1 TRP A 133      27.176  16.965  -6.580  1.00 15.00      A    N  
ATOM   1232  HE1 TRP A 133      26.919  17.280  -5.692  1.00 15.00      A    H  
ATOM   1233  CE2 TRP A 133      27.247  17.736  -7.711  1.00 15.00      A    C  
ATOM   1234  CE3 TRP A 133      27.807  17.451 -10.045  1.00 15.00      A    C  
ATOM   1235  CZ2 TRP A 133      26.989  19.093  -7.891  1.00 15.00      A    C  
ATOM   1236  CZ3 TRP A 133      27.550  18.796 -10.222  1.00 15.00      A    C  
ATOM   1237  CH2 TRP A 133      27.146  19.602  -9.152  1.00 15.00      A    C  
ATOM   1238  C   TRP A 133      28.117  13.169 -11.144  1.00 15.00      A    C  
ATOM   1239  O   TRP A 133      28.604  13.751 -12.107  1.00 15.00      A    O  
ATOM   1240  N   LEU A 134      28.225  11.862 -10.954  1.00 15.00      A    N  
ATOM   1241  HN  LEU A 134      27.799  11.459 -10.168  1.00 15.00      A    H  
ATOM   1242  CA  LEU A 134      28.961  11.010 -11.869  1.00 15.00      A    C  
ATOM   1243  CB  LEU A 134      29.313   9.680 -11.202  1.00 15.00      A    C  
ATOM   1244  CG  LEU A 134      30.267   9.767 -10.010  1.00 15.00      A    C  
ATOM   1245  CD1 LEU A 134      30.483   8.396  -9.394  1.00 15.00      A    C  
ATOM   1246  CD2 LEU A 134      31.594  10.384 -10.428  1.00 15.00      A    C  
ATOM   1247  C   LEU A 134      28.196  10.774 -13.166  1.00 15.00      A    C  
ATOM   1248  O   LEU A 134      28.804  10.604 -14.221  1.00 15.00      A    O  
ATOM   1249  N   THR A 135      26.871  10.751 -13.078  1.00 15.00      A    N  
ATOM   1250  HN  THR A 135      26.447  10.863 -12.198  1.00 15.00      A    H  
ATOM   1251  CA  THR A 135      26.022  10.544 -14.246  1.00 15.00      A    C  
ATOM   1252  CB  THR A 135      24.536  10.556 -13.849  1.00 15.00      A    C  
ATOM   1253  OG1 THR A 135      24.384  11.289 -12.628  1.00 15.00      A    O  
ATOM   1254  HG1 THR A 135      24.551  12.227 -12.787  1.00 15.00      A    H  
ATOM   1255  CG2 THR A 135      24.034   9.138 -13.635  1.00 15.00      A    C  
ATOM   1256  C   THR A 135      26.276  11.617 -15.301  1.00 15.00      A    C  
ATOM   1257  O   THR A 135      26.316  11.333 -16.497  1.00 15.00      A    O  
ATOM   1258  N   GLU A 136      26.466  12.840 -14.840  1.00 15.00      A    N  
ATOM   1259  HN  GLU A 136      26.441  12.992 -13.873  1.00 15.00      A    H  
ATOM   1260  CA  GLU A 136      26.727  13.965 -15.721  1.00 15.00      A    C  
ATOM   1261  CB  GLU A 136      25.888  15.171 -15.279  1.00 15.00      A    C  
ATOM   1262  CG  GLU A 136      25.822  15.352 -13.768  1.00 15.00      A    C  
ATOM   1263  CD  GLU A 136      24.613  16.139 -13.309  1.00 15.00      A    C  
ATOM   1264  OE1 GLU A 136      23.552  15.528 -13.061  1.00 15.00      A    O  
ATOM   1265  OE2 GLU A 136      24.719  17.369 -13.149  1.00 15.00      A    O  
ATOM   1266  C   GLU A 136      28.218  14.303 -15.709  1.00 15.00      A    C  
ATOM   1267  O   GLU A 136      28.711  14.939 -14.774  1.00 15.00      A    O  
ATOM   1268  N   ASP A 137      28.942  13.855 -16.733  1.00 15.00      A    N  
ATOM   1269  HN  ASP A 137      28.501  13.347 -17.454  1.00 15.00      A    H  
ATOM   1270  CA  ASP A 137      30.381  14.111 -16.818  1.00 15.00      A    C  
ATOM   1271  CB  ASP A 137      31.129  13.239 -17.852  1.00 15.00      A    C  
ATOM   1272  CG  ASP A 137      30.308  12.740 -19.034  1.00 15.00      A    C  
ATOM   1273  OD1 ASP A 137      30.831  12.773 -20.165  1.00 15.00      A    O  
ATOM   1274  OD2 ASP A 137      29.172  12.254 -18.827  1.00 15.00      A    O  
ATOM   1275  C   ASP A 137      30.707  15.596 -16.952  1.00 15.00      A    C  
ATOM   1276  O   ASP A 137      30.648  16.171 -18.037  1.00 15.00      A    O  
ATOM   1277  N   SER A 138      31.031  16.207 -15.818  1.00 15.00      A    N  
ATOM   1278  HN  SER A 138      31.041  15.689 -14.988  1.00 15.00      A    H  
ATOM   1279  CA  SER A 138      31.359  17.621 -15.758  1.00 15.00      A    C  
ATOM   1280  CB  SER A 138      30.498  18.282 -14.679  1.00 15.00      A    C  
ATOM   1281  OG  SER A 138      30.202  17.355 -13.644  1.00 15.00      A    O  
ATOM   1282  HG  SER A 138      29.554  16.714 -13.962  1.00 15.00      A    H  
ATOM   1283  C   SER A 138      32.850  17.829 -15.467  1.00 15.00      A    C  
ATOM   1284  O   SER A 138      33.697  17.103 -15.993  1.00 15.00      A    O  
ATOM   1285  N   ALA A 139      33.166  18.816 -14.630  1.00 15.00      A    N  
ATOM   1286  HN  ALA A 139      32.447  19.348 -14.216  1.00 15.00      A    H  
ATOM   1287  CA  ALA A 139      34.551  19.111 -14.280  1.00 15.00      A    C  
ATOM   1288  CB  ALA A 139      34.823  20.600 -14.409  1.00 15.00      A    C  
ATOM   1289  C   ALA A 139      34.849  18.639 -12.865  1.00 15.00      A    C  
ATOM   1290  O   ALA A 139      35.891  18.034 -12.602  1.00 15.00      A    O  
ATOM   1291  N   GLU A 140      33.926  18.931 -11.959  1.00 15.00      A    N  
ATOM   1292  HN  GLU A 140      33.130  19.447 -12.239  1.00 15.00      A    H  
ATOM   1293  CA  GLU A 140      34.050  18.532 -10.567  1.00 15.00      A    C  
ATOM   1294  CB  GLU A 140      32.887  19.100  -9.732  1.00 15.00      A    C  
ATOM   1295  CG  GLU A 140      31.541  19.154 -10.453  1.00 15.00      A    C  
ATOM   1296  CD  GLU A 140      31.392  20.372 -11.351  1.00 15.00      A    C  
ATOM   1297  OE1 GLU A 140      30.926  21.417 -10.863  1.00 15.00      A    O  
ATOM   1298  OE2 GLU A 140      31.753  20.278 -12.548  1.00 15.00      A    O  
ATOM   1299  C   GLU A 140      34.099  17.010 -10.466  1.00 15.00      A    C  
ATOM   1300  O   GLU A 140      34.838  16.445  -9.656  1.00 15.00      A    O  
ATOM   1301  N   ALA A 141      33.315  16.356 -11.311  1.00 15.00      A    N  
ATOM   1302  HN  ALA A 141      32.757  16.868 -11.935  1.00 15.00      A    H  
ATOM   1303  CA  ALA A 141      33.272  14.905 -11.346  1.00 15.00      A    C  
ATOM   1304  CB  ALA A 141      31.902  14.419 -11.790  1.00 15.00      A    C  
ATOM   1305  C   ALA A 141      34.355  14.378 -12.280  1.00 15.00      A    C  
ATOM   1306  O   ALA A 141      34.797  15.089 -13.178  1.00 15.00      A    O  
ATOM   1307  N   LEU A 142      34.786  13.138 -12.038  1.00 15.00      A    N  
ATOM   1308  HN  LEU A 142      34.392  12.649 -11.291  1.00 15.00      A    H  
ATOM   1309  CA  LEU A 142      35.832  12.479 -12.833  1.00 15.00      A    C  
ATOM   1310  CB  LEU A 142      35.627  12.647 -14.348  1.00 15.00      A    C  
ATOM   1311  CG  LEU A 142      36.420  11.695 -15.252  1.00 15.00      A    C  
ATOM   1312  CD1 LEU A 142      35.745  10.335 -15.314  1.00 15.00      A    C  
ATOM   1313  CD2 LEU A 142      36.588  12.279 -16.647  1.00 15.00      A    C  
ATOM   1314  C   LEU A 142      37.231  12.928 -12.418  1.00 15.00      A    C  
ATOM   1315  O   LEU A 142      38.176  12.147 -12.450  1.00 15.00      A    O  
ATOM   1316  N   GLN A 143      37.354  14.179 -11.997  1.00 15.00      A    N  
ATOM   1317  HN  GLN A 143      36.561  14.759 -11.976  1.00 15.00      A    H  
ATOM   1318  CA  GLN A 143      38.645  14.717 -11.594  1.00 15.00      A    C  
ATOM   1319  CB  GLN A 143      38.730  16.205 -11.928  1.00 15.00      A    C  
ATOM   1320  CG  GLN A 143      40.111  16.788 -11.694  1.00 15.00      A    C  
ATOM   1321  CD  GLN A 143      40.172  18.290 -11.863  1.00 15.00      A    C  
ATOM   1322  OE1 GLN A 143      39.231  19.016 -11.544  1.00 15.00      A    O  
ATOM   1323  NE2 GLN A 143      41.293  18.766 -12.374  1.00 15.00      A    N  
ATOM   1324 HE21 GLN A 143      41.998  18.127 -12.608  1.00 15.00      A    H  
ATOM   1325 HE22 GLN A 143      41.372  19.732 -12.495  1.00 15.00      A    H  
ATOM   1326  C   GLN A 143      38.932  14.515 -10.108  1.00 15.00      A    C  
ATOM   1327  O   GLN A 143      40.051  14.190  -9.722  1.00 15.00      A    O  
ATOM   1328  N   ALA A 144      37.913  14.676  -9.281  1.00 15.00      A    N  
ATOM   1329  HN  ALA A 144      37.031  14.890  -9.646  1.00 15.00      A    H  
ATOM   1330  CA  ALA A 144      38.077  14.560  -7.835  1.00 15.00      A    C  
ATOM   1331  CB  ALA A 144      36.935  15.260  -7.119  1.00 15.00      A    C  
ATOM   1332  C   ALA A 144      38.222  13.125  -7.327  1.00 15.00      A    C  
ATOM   1333  O   ALA A 144      38.196  12.899  -6.121  1.00 15.00      A    O  
ATOM   1334  N   LEU A 145      38.392  12.157  -8.216  1.00 15.00      A    N  
ATOM   1335  HN  LEU A 145      38.435  12.372  -9.173  1.00 15.00      A    H  
ATOM   1336  CA  LEU A 145      38.528  10.770  -7.771  1.00 15.00      A    C  
ATOM   1337  CB  LEU A 145      37.334   9.895  -8.180  1.00 15.00      A    C  
ATOM   1338  CG  LEU A 145      37.035   9.787  -9.676  1.00 15.00      A    C  
ATOM   1339  CD1 LEU A 145      36.889   8.326 -10.081  1.00 15.00      A    C  
ATOM   1340  CD2 LEU A 145      35.767  10.557 -10.008  1.00 15.00      A    C  
ATOM   1341  C   LEU A 145      39.852  10.139  -8.180  1.00 15.00      A    C  
ATOM   1342  O   LEU A 145      40.210   9.080  -7.674  1.00 15.00      A    O  
ATOM   1343  N   SER A 146      40.576  10.795  -9.078  1.00 15.00      A    N  
ATOM   1344  HN  SER A 146      40.251  11.654  -9.421  1.00 15.00      A    H  
ATOM   1345  CA  SER A 146      41.862  10.288  -9.553  1.00 15.00      A    C  
ATOM   1346  CB  SER A 146      41.669   9.041 -10.427  1.00 15.00      A    C  
ATOM   1347  OG  SER A 146      41.441   7.886  -9.638  1.00 15.00      A    O  
ATOM   1348  HG  SER A 146      41.127   8.157  -8.759  1.00 15.00      A    H  
ATOM   1349  C   SER A 146      42.593  11.351 -10.360  1.00 15.00      A    C  
ATOM   1350  O   SER A 146      41.992  12.016 -11.206  1.00 15.00      A    O  
ATOM   1351  N   ASP A 147      43.885  11.507 -10.086  1.00 15.00      A    N  
ATOM   1352  HN  ASP A 147      44.287  10.976  -9.364  1.00 15.00      A    H  
ATOM   1353  CA  ASP A 147      44.719  12.471 -10.801  1.00 15.00      A    C  
ATOM   1354  CB  ASP A 147      46.137  12.492 -10.215  1.00 15.00      A    C  
ATOM   1355  CG  ASP A 147      46.185  13.034  -8.798  1.00 15.00      A    C  
ATOM   1356  OD1 ASP A 147      46.655  14.176  -8.612  1.00 15.00      A    O  
ATOM   1357  OD2 ASP A 147      45.749  12.317  -7.871  1.00 15.00      A    O  
ATOM   1358  C   ASP A 147      44.777  12.105 -12.282  1.00 15.00      A    C  
ATOM   1359  O   ASP A 147      44.794  12.972 -13.155  1.00 15.00      A    O  
ATOM   1360  N   ASN A 148      44.811  10.802 -12.548  1.00 15.00      A    N  
ATOM   1361  HN  ASN A 148      44.821  10.172 -11.800  1.00 15.00      A    H  
ATOM   1362  CA  ASN A 148      44.838  10.285 -13.914  1.00 15.00      A    C  
ATOM   1363  CB  ASN A 148      45.636   8.975 -13.986  1.00 15.00      A    C  
ATOM   1364  CG  ASN A 148      47.095   9.181 -14.362  1.00 15.00      A    C  
ATOM   1365  OD1 ASN A 148      47.964   9.291 -13.498  1.00 15.00      A    O  
ATOM   1366  ND2 ASN A 148      47.372   9.229 -15.656  1.00 15.00      A    N  
ATOM   1367 HD21 ASN A 148      46.624   9.130 -16.300  1.00 15.00      A    H  
ATOM   1368 HD22 ASN A 148      48.302   9.361 -15.924  1.00 15.00      A    H  
ATOM   1369  C   ASN A 148      43.405  10.064 -14.401  1.00 15.00      A    C  
ATOM   1370  O   ASN A 148      42.629   9.344 -13.765  1.00 15.00      A    O  
ATOM   1371  N   ALA A 149      43.063  10.667 -15.538  1.00 15.00      A    N  
ATOM   1372  HN  ALA A 149      43.744  11.172 -16.030  1.00 15.00      A    H  
ATOM   1373  CA  ALA A 149      41.711  10.573 -16.091  1.00 15.00      A    C  
ATOM   1374  CB  ALA A 149      41.494  11.630 -17.164  1.00 15.00      A    C  
ATOM   1375  C   ALA A 149      41.390   9.182 -16.627  1.00 15.00      A    C  
ATOM   1376  O   ALA A 149      40.220   8.822 -16.777  1.00 15.00      A    O  
ATOM   1377  N   GLU A 150      42.427   8.410 -16.912  1.00 15.00      A    N  
ATOM   1378  HN  GLU A 150      43.340   8.763 -16.777  1.00 15.00      A    H  
ATOM   1379  CA  GLU A 150      42.265   7.059 -17.429  1.00 15.00      A    C  
ATOM   1380  CB  GLU A 150      43.629   6.440 -17.766  1.00 15.00      A    C  
ATOM   1381  CG  GLU A 150      44.408   7.172 -18.852  1.00 15.00      A    C  
ATOM   1382  CD  GLU A 150      45.106   8.421 -18.344  1.00 15.00      A    C  
ATOM   1383  OE1 GLU A 150      45.662   9.168 -19.168  1.00 15.00      A    O  
ATOM   1384  OE2 GLU A 150      45.091   8.660 -17.115  1.00 15.00      A    O  
ATOM   1385  C   GLU A 150      41.533   6.186 -16.417  1.00 15.00      A    C  
ATOM   1386  O   GLU A 150      40.440   5.686 -16.689  1.00 15.00      A    O  
ATOM   1387  N   GLN A 151      42.133   6.036 -15.238  1.00 15.00      A    N  
ATOM   1388  HN  GLN A 151      42.994   6.478 -15.086  1.00 15.00      A    H  
ATOM   1389  CA  GLN A 151      41.549   5.231 -14.170  1.00 15.00      A    C  
ATOM   1390  CB  GLN A 151      42.537   5.046 -13.010  1.00 15.00      A    C  
ATOM   1391  CG  GLN A 151      43.240   6.320 -12.566  1.00 15.00      A    C  
ATOM   1392  CD  GLN A 151      44.180   6.093 -11.397  1.00 15.00      A    C  
ATOM   1393  OE1 GLN A 151      45.338   5.725 -11.582  1.00 15.00      A    O  
ATOM   1394  NE2 GLN A 151      43.696   6.332 -10.188  1.00 15.00      A    N  
ATOM   1395 HE21 GLN A 151      42.763   6.643 -10.109  1.00 15.00      A    H  
ATOM   1396 HE22 GLN A 151      44.286   6.191  -9.418  1.00 15.00      A    H  
ATOM   1397  C   GLN A 151      40.243   5.845 -13.676  1.00 15.00      A    C  
ATOM   1398  O   GLN A 151      39.319   5.136 -13.282  1.00 15.00      A    O  
ATOM   1399  N   ALA A 152      40.171   7.170 -13.707  1.00 15.00      A    N  
ATOM   1400  HN  ALA A 152      40.946   7.686 -14.018  1.00 15.00      A    H  
ATOM   1401  CA  ALA A 152      38.973   7.874 -13.280  1.00 15.00      A    C  
ATOM   1402  CB  ALA A 152      39.214   9.373 -13.297  1.00 15.00      A    C  
ATOM   1403  C   ALA A 152      37.797   7.512 -14.181  1.00 15.00      A    C  
ATOM   1404  O   ALA A 152      36.687   7.276 -13.706  1.00 15.00      A    O  
ATOM   1405  N   ARG A 153      38.056   7.452 -15.485  1.00 15.00      A    N  
ATOM   1406  HN  ARG A 153      38.969   7.642 -15.801  1.00 15.00      A    H  
ATOM   1407  CA  ARG A 153      37.021   7.115 -16.457  1.00 15.00      A    C  
ATOM   1408  CB  ARG A 153      37.521   7.327 -17.892  1.00 15.00      A    C  
ATOM   1409  CG  ARG A 153      36.452   7.154 -18.965  1.00 15.00      A    C  
ATOM   1410  CD  ARG A 153      35.381   8.238 -18.884  1.00 15.00      A    C  
ATOM   1411  NE  ARG A 153      35.843   9.517 -19.431  1.00 15.00      A    N  
ATOM   1412  HE  ARG A 153      36.809   9.612 -19.583  1.00 15.00      A    H  
ATOM   1413  CZ  ARG A 153      35.039  10.548 -19.731  1.00 15.00      A    C  
ATOM   1414  NH1 ARG A 153      33.723  10.457 -19.550  1.00 15.00      A    N  
ATOM   1415 HH11 ARG A 153      33.098  11.268 -19.790  1.00 15.00      A    H  
ATOM   1416 HH12 ARG A 153      33.305   9.588 -19.168  1.00 15.00      A    H  
ATOM   1417  NH2 ARG A 153      35.558  11.670 -20.216  1.00 15.00      A    N  
ATOM   1418 HH21 ARG A 153      34.936  12.476 -20.453  1.00 15.00      A    H  
ATOM   1419 HH22 ARG A 153      36.586  11.756 -20.358  1.00 15.00      A    H  
ATOM   1420  C   ARG A 153      36.531   5.682 -16.257  1.00 15.00      A    C  
ATOM   1421  O   ARG A 153      35.340   5.399 -16.412  1.00 15.00      A    O  
ATOM   1422  N   GLU A 154      37.452   4.790 -15.906  1.00 15.00      A    N  
ATOM   1423  HN  GLU A 154      38.385   5.079 -15.802  1.00 15.00      A    H  
ATOM   1424  CA  GLU A 154      37.117   3.391 -15.669  1.00 15.00      A    C  
ATOM   1425  CB  GLU A 154      38.389   2.550 -15.532  1.00 15.00      A    C  
ATOM   1426  CG  GLU A 154      38.144   1.102 -15.137  1.00 15.00      A    C  
ATOM   1427  CD  GLU A 154      39.420   0.379 -14.752  1.00 15.00      A    C  
ATOM   1428  OE1 GLU A 154      40.106   0.842 -13.816  1.00 15.00      A    O  
ATOM   1429  OE2 GLU A 154      39.731  -0.652 -15.383  1.00 15.00      A    O  
ATOM   1430  C   GLU A 154      36.265   3.263 -14.411  1.00 15.00      A    C  
ATOM   1431  O   GLU A 154      35.163   2.710 -14.447  1.00 15.00      A    O  
ATOM   1432  N   TRP A 155      36.771   3.806 -13.307  1.00 15.00      A    N  
ATOM   1433  HN  TRP A 155      37.655   4.236 -13.347  1.00 15.00      A    H  
ATOM   1434  CA  TRP A 155      36.062   3.759 -12.033  1.00 15.00      A    C  
ATOM   1435  CB  TRP A 155      36.893   4.382 -10.904  1.00 15.00      A    C  
ATOM   1436  CG  TRP A 155      38.120   3.588 -10.539  1.00 15.00      A    C  
ATOM   1437  CD1 TRP A 155      38.450   2.333 -10.972  1.00 15.00      A    C  
ATOM   1438  CD2 TRP A 155      39.179   3.995  -9.661  1.00 15.00      A    C  
ATOM   1439  NE1 TRP A 155      39.647   1.940 -10.424  1.00 15.00      A    N  
ATOM   1440  HE1 TRP A 155      40.093   1.081 -10.591  1.00 15.00      A    H  
ATOM   1441  CE2 TRP A 155      40.115   2.941  -9.616  1.00 15.00      A    C  
ATOM   1442  CE3 TRP A 155      39.429   5.149  -8.914  1.00 15.00      A    C  
ATOM   1443  CZ2 TRP A 155      41.278   3.008  -8.851  1.00 15.00      A    C  
ATOM   1444  CZ3 TRP A 155      40.584   5.213  -8.156  1.00 15.00      A    C  
ATOM   1445  CH2 TRP A 155      41.494   4.150  -8.130  1.00 15.00      A    C  
ATOM   1446  C   TRP A 155      34.681   4.411 -12.142  1.00 15.00      A    C  
ATOM   1447  O   TRP A 155      33.708   3.910 -11.580  1.00 15.00      A    O  
ATOM   1448  N   ARG A 156      34.594   5.520 -12.882  1.00 15.00      A    N  
ATOM   1449  HN  ARG A 156      35.409   5.887 -13.293  1.00 15.00      A    H  
ATOM   1450  CA  ARG A 156      33.317   6.209 -13.078  1.00 15.00      A    C  
ATOM   1451  CB  ARG A 156      33.496   7.500 -13.893  1.00 15.00      A    C  
ATOM   1452  CG  ARG A 156      32.225   8.337 -14.056  1.00 15.00      A    C  
ATOM   1453  CD  ARG A 156      31.521   8.079 -15.389  1.00 15.00      A    C  
ATOM   1454  NE  ARG A 156      30.518   9.110 -15.678  1.00 15.00      A    N  
ATOM   1455  HE  ARG A 156      30.184   9.636 -14.911  1.00 15.00      A    H  
ATOM   1456  CZ  ARG A 156      30.012   9.375 -16.887  1.00 15.00      A    C  
ATOM   1457  NH1 ARG A 156      30.393   8.677 -17.953  1.00 15.00      A    N  
ATOM   1458 HH11 ARG A 156      31.081   7.906 -17.855  1.00 15.00      A    H  
ATOM   1459 HH12 ARG A 156      29.990   8.899 -18.893  1.00 15.00      A    H  
ATOM   1460  NH2 ARG A 156      29.123  10.350 -17.022  1.00 15.00      A    N  
ATOM   1461 HH21 ARG A 156      28.726  10.589 -17.965  1.00 15.00      A    H  
ATOM   1462 HH22 ARG A 156      28.814  10.897 -16.188  1.00 15.00      A    H  
ATOM   1463  C   ARG A 156      32.332   5.288 -13.785  1.00 15.00      A    C  
ATOM   1464  O   ARG A 156      31.140   5.302 -13.495  1.00 15.00      A    O  
ATOM   1465  N   GLN A 157      32.842   4.484 -14.712  1.00 15.00      A    N  
ATOM   1466  HN  GLN A 157      33.808   4.503 -14.887  1.00 15.00      A    H  
ATOM   1467  CA  GLN A 157      32.001   3.557 -15.454  1.00 15.00      A    C  
ATOM   1468  CB  GLN A 157      32.760   2.953 -16.638  1.00 15.00      A    C  
ATOM   1469  CG  GLN A 157      31.857   2.308 -17.677  1.00 15.00      A    C  
ATOM   1470  CD  GLN A 157      31.200   3.323 -18.594  1.00 15.00      A    C  
ATOM   1471  OE1 GLN A 157      30.038   3.189 -18.961  1.00 15.00      A    O  
ATOM   1472  NE2 GLN A 157      31.951   4.341 -18.990  1.00 15.00      A    N  
ATOM   1473 HE21 GLN A 157      32.876   4.383 -18.672  1.00 15.00      A    H  
ATOM   1474 HE22 GLN A 157      31.551   4.998 -19.594  1.00 15.00      A    H  
ATOM   1475  C   GLN A 157      31.506   2.454 -14.528  1.00 15.00      A    C  
ATOM   1476  O   GLN A 157      30.356   2.028 -14.613  1.00 15.00      A    O  
ATOM   1477  N   ALA A 158      32.384   2.008 -13.636  1.00 15.00      A    N  
ATOM   1478  HN  ALA A 158      33.291   2.388 -13.627  1.00 15.00      A    H  
ATOM   1479  CA  ALA A 158      32.041   0.966 -12.679  1.00 15.00      A    C  
ATOM   1480  CB  ALA A 158      33.275   0.517 -11.910  1.00 15.00      A    C  
ATOM   1481  C   ALA A 158      30.961   1.459 -11.722  1.00 15.00      A    C  
ATOM   1482  O   ALA A 158      30.028   0.728 -11.395  1.00 15.00      A    O  
ATOM   1483  N   PHE A 159      31.091   2.712 -11.289  1.00 15.00      A    N  
ATOM   1484  HN  PHE A 159      31.866   3.241 -11.582  1.00 15.00      A    H  
ATOM   1485  CA  PHE A 159      30.121   3.312 -10.381  1.00 15.00      A    C  
ATOM   1486  CB  PHE A 159      30.611   4.667  -9.865  1.00 15.00      A    C  
ATOM   1487  CG  PHE A 159      31.767   4.582  -8.907  1.00 15.00      A    C  
ATOM   1488  CD1 PHE A 159      31.797   3.617  -7.913  1.00 15.00      A    C  
ATOM   1489  CD2 PHE A 159      32.822   5.474  -8.999  1.00 15.00      A    C  
ATOM   1490  CE1 PHE A 159      32.858   3.543  -7.030  1.00 15.00      A    C  
ATOM   1491  CE2 PHE A 159      33.886   5.407  -8.120  1.00 15.00      A    C  
ATOM   1492  CZ  PHE A 159      33.904   4.439  -7.134  1.00 15.00      A    C  
ATOM   1493  C   PHE A 159      28.763   3.464 -11.058  1.00 15.00      A    C  
ATOM   1494  O   PHE A 159      27.727   3.238 -10.441  1.00 15.00      A    O  
ATOM   1495  N   ILE A 160      28.773   3.847 -12.331  1.00 15.00      A    N  
ATOM   1496  HN  ILE A 160      29.632   4.027 -12.772  1.00 15.00      A    H  
ATOM   1497  CA  ILE A 160      27.533   4.008 -13.087  1.00 15.00      A    C  
ATOM   1498  CB  ILE A 160      27.773   4.719 -14.445  1.00 15.00      A    C  
ATOM   1499  CG1 ILE A 160      28.310   6.139 -14.229  1.00 15.00      A    C  
ATOM   1500  CG2 ILE A 160      26.505   4.753 -15.291  1.00 15.00      A    C  
ATOM   1501  CD1 ILE A 160      27.408   7.023 -13.396  1.00 15.00      A    C  
ATOM   1502  C   ILE A 160      26.891   2.640 -13.320  1.00 15.00      A    C  
ATOM   1503  O   ILE A 160      25.669   2.514 -13.426  1.00 15.00      A    O  
ATOM   1504  N   GLY A 161      27.730   1.611 -13.343  1.00 15.00      A    N  
ATOM   1505  HN  GLY A 161      28.690   1.775 -13.216  1.00 15.00      A    H  
ATOM   1506  CA  GLY A 161      27.262   0.255 -13.559  1.00 15.00      A    C  
ATOM   1507  C   GLY A 161      26.466  -0.305 -12.391  1.00 15.00      A    C  
ATOM   1508  O   GLY A 161      26.073  -1.472 -12.404  1.00 15.00      A    O  
ATOM   1509  N   ILE A 162      26.231   0.514 -11.374  1.00 15.00      A    N  
ATOM   1510  HN  ILE A 162      26.582   1.430 -11.405  1.00 15.00      A    H  
ATOM   1511  CA  ILE A 162      25.470   0.082 -10.213  1.00 15.00      A    C  
ATOM   1512  CB  ILE A 162      25.863   0.862  -8.934  1.00 15.00      A    C  
ATOM   1513  CG1 ILE A 162      25.468   0.081  -7.675  1.00 15.00      A    C  
ATOM   1514  CG2 ILE A 162      25.235   2.250  -8.924  1.00 15.00      A    C  
ATOM   1515  CD1 ILE A 162      25.998   0.678  -6.387  1.00 15.00      A    C  
ATOM   1516  C   ILE A 162      23.966   0.214 -10.470  1.00 15.00      A    C  
ATOM   1517  O   ILE A 162      23.157  -0.386  -9.770  1.00 15.00      A    O  
ATOM   1518  N   THR A 163      23.598   0.988 -11.487  1.00 15.00      A    N  
ATOM   1519  HN  THR A 163      24.285   1.437 -12.027  1.00 15.00      A    H  
ATOM   1520  CA  THR A 163      22.192   1.189 -11.811  1.00 15.00      A    C  
ATOM   1521  CB  THR A 163      21.854   2.688 -11.991  1.00 15.00      A    C  
ATOM   1522  OG1 THR A 163      20.434   2.866 -12.046  1.00 15.00      A    O  
ATOM   1523  HG1 THR A 163      20.033   2.107 -12.487  1.00 15.00      A    H  
ATOM   1524  CG2 THR A 163      22.481   3.245 -13.261  1.00 15.00      A    C  
ATOM   1525  C   THR A 163      21.786   0.402 -13.058  1.00 15.00      A    C  
ATOM   1526  O   THR A 163      20.606   0.333 -13.405  1.00 15.00      A    O  
ATOM   1527  N   THR A 164      22.763  -0.194 -13.723  1.00 15.00      A    N  
ATOM   1528  HN  THR A 164      23.684  -0.116 -13.400  1.00 15.00      A    H  
ATOM   1529  CA  THR A 164      22.499  -0.968 -14.923  1.00 15.00      A    C  
ATOM   1530  CB  THR A 164      23.604  -0.747 -15.973  1.00 15.00      A    C  
ATOM   1531  OG1 THR A 164      24.880  -0.754 -15.321  1.00 15.00      A    O  
ATOM   1532  HG1 THR A 164      25.494  -1.290 -15.830  1.00 15.00      A    H  
ATOM   1533  CG2 THR A 164      23.413   0.583 -16.687  1.00 15.00      A    C  
ATOM   1534  C   THR A 164      22.395  -2.457 -14.600  1.00 15.00      A    C  
ATOM   1535  O   THR A 164      22.938  -2.925 -13.593  1.00 15.00      A    O  
ATOM   1536  N   VAL A 165      21.683  -3.192 -15.448  1.00 15.00      A    N  
ATOM   1537  HN  VAL A 165      21.266  -2.759 -16.218  1.00 15.00      A    H  
ATOM   1538  CA  VAL A 165      21.514  -4.627 -15.267  1.00 15.00      A    C  
ATOM   1539  CB  VAL A 165      20.451  -5.195 -16.240  1.00 15.00      A    C  
ATOM   1540  CG1 VAL A 165      20.841  -4.949 -17.691  1.00 15.00      A    C  
ATOM   1541  CG2 VAL A 165      20.200  -6.675 -15.986  1.00 15.00      A    C  
ATOM   1542  C   VAL A 165      22.851  -5.341 -15.469  1.00 15.00      A    C  
ATOM   1543  O   VAL A 165      23.650  -4.950 -16.322  1.00 15.00      A    O  
ATOM   1544  N   LYS A 166      23.104  -6.365 -14.671  1.00 15.00      A    N  
ATOM   1545  HN  LYS A 166      22.437  -6.633 -14.004  1.00 15.00      A    H  
ATOM   1546  CA  LYS A 166      24.347  -7.108 -14.768  1.00 15.00      A    C  
ATOM   1547  CB  LYS A 166      25.033  -7.183 -13.404  1.00 15.00      A    C  
ATOM   1548  CG  LYS A 166      25.445  -5.825 -12.861  1.00 15.00      A    C  
ATOM   1549  CD  LYS A 166      26.024  -5.930 -11.462  1.00 15.00      A    C  
ATOM   1550  CE  LYS A 166      26.563  -4.590 -10.993  1.00 15.00      A    C  
ATOM   1551  NZ  LYS A 166      25.489  -3.571 -10.859  1.00 15.00      A    N  
ATOM   1552  HZ1 LYS A 166      25.757  -2.699 -11.367  1.00 15.00      A    H  
ATOM   1553  HZ2 LYS A 166      25.340  -3.341  -9.852  1.00 15.00      A    H  
ATOM   1554  HZ3 LYS A 166      24.599  -3.931 -11.256  1.00 15.00      A    H  
ATOM   1555  C   LYS A 166      24.116  -8.497 -15.348  1.00 15.00      A    C  
ATOM   1556  O   LYS A 166      23.984  -9.475 -14.615  1.00 15.00      A    O  
ATOM   1557  N   GLY A 167      24.045  -8.566 -16.669  1.00 15.00      A    N  
ATOM   1558  HN  GLY A 167      24.125  -7.744 -17.198  1.00 15.00      A    H  
ATOM   1559  CA  GLY A 167      23.830  -9.830 -17.337  1.00 15.00      A    C  
ATOM   1560  C   GLY A 167      22.758  -9.725 -18.399  1.00 15.00      A    C  
ATOM   1561  O   GLY A 167      22.515  -8.646 -18.936  1.00 15.00      A    O  
ATOM   1562  N   ALA A 168      22.114 -10.842 -18.697  1.00 15.00      A    N  
ATOM   1563  HN  ALA A 168      22.341 -11.666 -18.222  1.00 15.00      A    H  
ATOM   1564  CA  ALA A 168      21.061 -10.870 -19.700  1.00 15.00      A    C  
ATOM   1565  CB  ALA A 168      21.207 -12.103 -20.581  1.00 15.00      A    C  
ATOM   1566  C   ALA A 168      19.693 -10.854 -19.028  1.00 15.00      A    C  
ATOM   1567  O   ALA A 168      19.481 -11.546 -18.032  1.00 15.00      A    O  
ATOM   1568  N   PRO A 169      18.761 -10.035 -19.543  1.00 15.00      A    N  
ATOM   1569  CA  PRO A 169      17.401  -9.934 -18.997  1.00 15.00      A    C  
ATOM   1570  CB  PRO A 169      16.726  -8.889 -19.896  1.00 15.00      A    C  
ATOM   1571  CG  PRO A 169      17.856  -8.128 -20.501  1.00 15.00      A    C  
ATOM   1572  CD  PRO A 169      18.963  -9.124 -20.680  1.00 15.00      A    C  
ATOM   1573  C   PRO A 169      16.654 -11.267 -19.075  1.00 15.00      A    C  
ATOM   1574  O   PRO A 169      16.119 -11.637 -20.121  1.00 15.00      A    O  
ATOM   1575  N   ALA A 170      16.640 -11.990 -17.962  1.00 15.00      A    N  
ATOM   1576  HN  ALA A 170      17.104 -11.648 -17.168  1.00 15.00      A    H  
ATOM   1577  CA  ALA A 170      15.970 -13.280 -17.884  1.00 15.00      A    C  
ATOM   1578  CB  ALA A 170      16.999 -14.398 -17.819  1.00 15.00      A    C  
ATOM   1579  C   ALA A 170      15.052 -13.329 -16.666  1.00 15.00      A    C  
ATOM   1580  O   ALA A 170      15.136 -12.472 -15.782  1.00 15.00      A    O  
ATOM   1581  N   SER A 171      14.176 -14.326 -16.621  1.00 15.00      A    N  
ATOM   1582  HN  SER A 171      14.155 -14.981 -17.351  1.00 15.00      A    H  
ATOM   1583  CA  SER A 171      13.248 -14.479 -15.511  1.00 15.00      A    C  
ATOM   1584  CB  SER A 171      11.852 -13.998 -15.916  1.00 15.00      A    C  
ATOM   1585  OG  SER A 171      11.904 -12.656 -16.366  1.00 15.00      A    O  
ATOM   1586  HG  SER A 171      12.818 -12.406 -16.521  1.00 15.00      A    H  
ATOM   1587  C   SER A 171      13.203 -15.927 -15.030  1.00 15.00      A    C  
ATOM   1588  O   SER A 171      13.158 -16.857 -15.835  1.00 15.00      A    O  
ATOM   1589  N   HIS A 172      13.230 -16.108 -13.715  1.00 15.00      A    N  
ATOM   1590  HN  HIS A 172      13.271 -15.326 -13.129  1.00 15.00      A    H  
ATOM   1591  CA  HIS A 172      13.196 -17.437 -13.117  1.00 15.00      A    C  
ATOM   1592  CB  HIS A 172      13.548 -17.346 -11.630  1.00 15.00      A    C  
ATOM   1593  CG  HIS A 172      14.132 -18.600 -11.053  1.00 15.00      A    C  
ATOM   1594  ND1 HIS A 172      15.482 -18.850 -11.108  1.00 15.00      A    N  
ATOM   1595  CD2 HIS A 172      13.516 -19.626 -10.415  1.00 15.00      A    C  
ATOM   1596  CE1 HIS A 172      15.660 -20.012 -10.509  1.00 15.00      A    C  
ATOM   1597  NE2 HIS A 172      14.499 -20.517 -10.074  1.00 15.00      A    N  
ATOM   1598  HE2 HIS A 172      14.375 -21.363  -9.592  1.00 15.00      A    H  
ATOM   1599  C   HIS A 172      11.817 -18.065 -13.290  1.00 15.00      A    C  
ATOM   1600  O   HIS A 172      10.816 -17.359 -13.397  1.00 15.00      A    O  
ATOM   1601  N   SER A 173      11.768 -19.392 -13.293  1.00 15.00      A    N  
ATOM   1602  HN  SER A 173      12.599 -19.900 -13.194  1.00 15.00      A    H  
ATOM   1603  CA  SER A 173      10.511 -20.117 -13.460  1.00 15.00      A    C  
ATOM   1604  CB  SER A 173      10.778 -21.609 -13.684  1.00 15.00      A    C  
ATOM   1605  OG  SER A 173       9.607 -22.278 -14.115  1.00 15.00      A    O  
ATOM   1606  HG  SER A 173       8.835 -21.873 -13.700  1.00 15.00      A    H  
ATOM   1607  C   SER A 173       9.554 -19.913 -12.279  1.00 15.00      A    C  
ATOM   1608  O   SER A 173       8.374 -20.250 -12.370  1.00 15.00      A    O  
ATOM   1609  N   LEU A 174      10.063 -19.363 -11.179  1.00 15.00      A    N  
ATOM   1610  HN  LEU A 174      11.008 -19.115 -11.165  1.00 15.00      A    H  
ATOM   1611  CA  LEU A 174       9.245 -19.122  -9.989  1.00 15.00      A    C  
ATOM   1612  CB  LEU A 174      10.060 -19.341  -8.707  1.00 15.00      A    C  
ATOM   1613  CG  LEU A 174      10.130 -20.775  -8.166  1.00 15.00      A    C  
ATOM   1614  CD1 LEU A 174       8.744 -21.397  -8.078  1.00 15.00      A    C  
ATOM   1615  CD2 LEU A 174      11.063 -21.638  -9.000  1.00 15.00      A    C  
ATOM   1616  C   LEU A 174       8.650 -17.715  -9.996  1.00 15.00      A    C  
ATOM   1617  O   LEU A 174       7.839 -17.366  -9.133  1.00 15.00      A    O  
ATOM   1618  N   ALA A 175       9.041 -16.917 -10.987  1.00 15.00      A    N  
ATOM   1619  HN  ALA A 175       9.656 -17.267 -11.666  1.00 15.00      A    H  
ATOM   1620  CA  ALA A 175       8.560 -15.544 -11.109  1.00 15.00      A    C  
ATOM   1621  CB  ALA A 175       9.479 -14.747 -12.024  1.00 15.00      A    C  
ATOM   1622  C   ALA A 175       7.126 -15.518 -11.628  1.00 15.00      A    C  
ATOM   1623  O   ALA A 175       6.344 -16.431 -11.360  1.00 15.00      A    O  
ATOM   1624  N   LYS A 176       6.772 -14.467 -12.356  1.00 15.00      A    N  
ATOM   1625  HN  LYS A 176       7.432 -13.763 -12.542  1.00 15.00      A    H  
ATOM   1626  CA  LYS A 176       5.430 -14.339 -12.908  1.00 15.00      A    C  
ATOM   1627  CB  LYS A 176       4.541 -13.454 -12.018  1.00 15.00      A    C  
ATOM   1628  CG  LYS A 176       4.285 -13.999 -10.617  1.00 15.00      A    C  
ATOM   1629  CD  LYS A 176       3.586 -15.351 -10.652  1.00 15.00      A    C  
ATOM   1630  CE  LYS A 176       3.697 -16.070  -9.313  1.00 15.00      A    C  
ATOM   1631  NZ  LYS A 176       5.108 -16.420  -8.971  1.00 15.00      A    N  
ATOM   1632  HZ1 LYS A 176       5.664 -15.558  -8.803  1.00 15.00      A    H  
ATOM   1633  HZ2 LYS A 176       5.550 -16.949  -9.757  1.00 15.00      A    H  
ATOM   1634  HZ3 LYS A 176       5.138 -17.010  -8.116  1.00 15.00      A    H  
ATOM   1635  C   LYS A 176       5.483 -13.765 -14.318  1.00 15.00      A    C  
ATOM   1636  O   LYS A 176       6.165 -12.773 -14.565  1.00 15.00      A    O  
ATOM   1637  N   GLN A 177       4.795 -14.426 -15.236  1.00 15.00      A    N  
ATOM   1638  HN  GLN A 177       4.321 -15.243 -14.976  1.00 15.00      A    H  
ATOM   1639  CA  GLN A 177       4.712 -13.991 -16.626  1.00 15.00      A    C  
ATOM   1640  CB  GLN A 177       5.707 -14.758 -17.513  1.00 15.00      A    C  
ATOM   1641  CG  GLN A 177       6.652 -15.673 -16.741  1.00 15.00      A    C  
ATOM   1642  CD  GLN A 177       7.963 -15.946 -17.452  1.00 15.00      A    C  
ATOM   1643  OE1 GLN A 177       8.460 -15.127 -18.223  1.00 15.00      A    O  
ATOM   1644  NE2 GLN A 177       8.540 -17.106 -17.180  1.00 15.00      A    N  
ATOM   1645 HE21 GLN A 177       8.093 -17.707 -16.548  1.00 15.00      A    H  
ATOM   1646 HE22 GLN A 177       9.388 -17.314 -17.619  1.00 15.00      A    H  
ATOM   1647  C   GLN A 177       3.277 -14.218 -17.090  1.00 15.00      A    C  
ATOM   1648  O   GLN A 177       2.741 -15.316 -16.927  1.00 15.00      A    O  
ATOM   1649  N   LEU A 178       2.650 -13.185 -17.637  1.00 15.00      A    N  
ATOM   1650  HN  LEU A 178       3.140 -12.345 -17.784  1.00 15.00      A    H  
ATOM   1651  CA  LEU A 178       1.258 -13.283 -18.065  1.00 15.00      A    C  
ATOM   1652  CB  LEU A 178       0.373 -12.378 -17.202  1.00 15.00      A    C  
ATOM   1653  CG  LEU A 178       0.267 -12.747 -15.719  1.00 15.00      A    C  
ATOM   1654  CD1 LEU A 178      -0.579 -11.728 -14.973  1.00 15.00      A    C  
ATOM   1655  CD2 LEU A 178      -0.311 -14.146 -15.552  1.00 15.00      A    C  
ATOM   1656  C   LEU A 178       1.074 -12.937 -19.537  1.00 15.00      A    C  
ATOM   1657  O   LEU A 178       1.431 -11.846 -19.981  1.00 15.00      A    O  
ATOM   1658  N   TYR A 179       0.492 -13.874 -20.280  1.00 15.00      A    N  
ATOM   1659  HN  TYR A 179       0.218 -14.710 -19.855  1.00 15.00      A    H  
ATOM   1660  CA  TYR A 179       0.247 -13.697 -21.707  1.00 15.00      A    C  
ATOM   1661  CB  TYR A 179      -0.172 -15.019 -22.357  1.00 15.00      A    C  
ATOM   1662  CG  TYR A 179       0.965 -15.993 -22.562  1.00 15.00      A    C  
ATOM   1663  CD1 TYR A 179       1.912 -15.782 -23.556  1.00 15.00      A    C  
ATOM   1664  CD2 TYR A 179       1.089 -17.125 -21.767  1.00 15.00      A    C  
ATOM   1665  CE1 TYR A 179       2.950 -16.672 -23.754  1.00 15.00      A    C  
ATOM   1666  CE2 TYR A 179       2.125 -18.019 -21.957  1.00 15.00      A    C  
ATOM   1667  CZ  TYR A 179       3.053 -17.789 -22.952  1.00 15.00      A    C  
ATOM   1668  OH  TYR A 179       4.084 -18.679 -23.146  1.00 15.00      A    O  
ATOM   1669  HH  TYR A 179       4.902 -18.197 -23.282  1.00 15.00      A    H  
ATOM   1670  C   TYR A 179      -0.802 -12.624 -21.981  1.00 15.00      A    C  
ATOM   1671  O   TYR A 179      -2.003 -12.849 -21.810  1.00 15.00      A    O  
ATOM   1672  N   PHE A 180      -0.337 -11.458 -22.400  1.00 15.00      A    N  
ATOM   1673  HN  PHE A 180       0.633 -11.339 -22.491  1.00 15.00      A    H  
ATOM   1674  CA  PHE A 180      -1.224 -10.347 -22.715  1.00 15.00      A    C  
ATOM   1675  CB  PHE A 180      -0.589  -9.016 -22.311  1.00 15.00      A    C  
ATOM   1676  CG  PHE A 180      -1.584  -7.908 -22.106  1.00 15.00      A    C  
ATOM   1677  CD1 PHE A 180      -1.849  -6.996 -23.115  1.00 15.00      A    C  
ATOM   1678  CD2 PHE A 180      -2.258  -7.781 -20.901  1.00 15.00      A    C  
ATOM   1679  CE1 PHE A 180      -2.767  -5.980 -22.928  1.00 15.00      A    C  
ATOM   1680  CE2 PHE A 180      -3.176  -6.767 -20.707  1.00 15.00      A    C  
ATOM   1681  CZ  PHE A 180      -3.431  -5.865 -21.722  1.00 15.00      A    C  
ATOM   1682  C   PHE A 180      -1.555 -10.342 -24.204  1.00 15.00      A    C  
ATOM   1683  O   PHE A 180      -0.658 -10.252 -25.047  1.00 15.00      A    O  
ATOM   1684  N   PRO A 181      -2.849 -10.453 -24.540  1.00 15.00      A    N  
ATOM   1685  CA  PRO A 181      -3.316 -10.468 -25.932  1.00 15.00      A    C  
ATOM   1686  CB  PRO A 181      -4.777 -10.907 -25.807  1.00 15.00      A    C  
ATOM   1687  CG  PRO A 181      -5.187 -10.463 -24.445  1.00 15.00      A    C  
ATOM   1688  CD  PRO A 181      -3.963 -10.581 -23.582  1.00 15.00      A    C  
ATOM   1689  C   PRO A 181      -3.241  -9.097 -26.600  1.00 15.00      A    C  
ATOM   1690  O   PRO A 181      -3.587  -8.077 -26.001  1.00 15.00      A    O  
ATOM   1691  N   LEU A 182      -2.786  -9.084 -27.844  1.00 15.00      A    N  
ATOM   1692  HN  LEU A 182      -2.515  -9.928 -28.261  1.00 15.00      A    H  
ATOM   1693  CA  LEU A 182      -2.680  -7.850 -28.606  1.00 15.00      A    C  
ATOM   1694  CB  LEU A 182      -1.517  -7.944 -29.600  1.00 15.00      A    C  
ATOM   1695  CG  LEU A 182      -0.129  -8.152 -28.984  1.00 15.00      A    C  
ATOM   1696  CD1 LEU A 182       0.933  -8.265 -30.065  1.00 15.00      A    C  
ATOM   1697  CD2 LEU A 182       0.204  -7.026 -28.016  1.00 15.00      A    C  
ATOM   1698  C   LEU A 182      -3.996  -7.578 -29.332  1.00 15.00      A    C  
ATOM   1699  O   LEU A 182      -4.761  -8.506 -29.589  1.00 15.00      A    O  
ATOM   1700  N   PRO A 183      -4.277  -6.307 -29.678  1.00 15.00      A    N  
ATOM   1701  CA  PRO A 183      -5.522  -5.924 -30.368  1.00 15.00      A    C  
ATOM   1702  CB  PRO A 183      -5.402  -4.403 -30.527  1.00 15.00      A    C  
ATOM   1703  CG  PRO A 183      -3.947  -4.115 -30.380  1.00 15.00      A    C  
ATOM   1704  CD  PRO A 183      -3.418  -5.140 -29.419  1.00 15.00      A    C  
ATOM   1705  C   PRO A 183      -5.674  -6.592 -31.735  1.00 15.00      A    C  
ATOM   1706  O   PRO A 183      -6.757  -6.595 -32.319  1.00 15.00      A    O  
ATOM   1707  N   GLY A 184      -4.581  -7.147 -32.238  1.00 15.00      A    N  
ATOM   1708  HN  GLY A 184      -3.751  -7.108 -31.729  1.00 15.00      A    H  
ATOM   1709  CA  GLY A 184      -4.611  -7.821 -33.517  1.00 15.00      A    C  
ATOM   1710  C   GLY A 184      -4.336  -9.300 -33.363  1.00 15.00      A    C  
ATOM   1711  O   GLY A 184      -5.249 -10.121 -33.420  1.00 15.00      A    O  
ATOM   1712  N   SER A 185      -3.069  -9.642 -33.156  1.00 15.00      A    N  
ATOM   1713  HN  SER A 185      -2.388  -8.942 -33.117  1.00 15.00      A    H  
ATOM   1714  CA  SER A 185      -2.659 -11.029 -32.984  1.00 15.00      A    C  
ATOM   1715  CB  SER A 185      -2.557 -11.728 -34.345  1.00 15.00      A    C  
ATOM   1716  OG  SER A 185      -3.808 -11.739 -35.011  1.00 15.00      A    O  
ATOM   1717  HG  SER A 185      -4.460 -11.263 -34.477  1.00 15.00      A    H  
ATOM   1718  C   SER A 185      -1.315 -11.097 -32.267  1.00 15.00      A    C  
ATOM   1719  O   SER A 185      -0.423 -10.292 -32.532  1.00 15.00      A    O  
ATOM   1720  N   GLY A 186      -1.184 -12.044 -31.348  1.00 15.00      A    N  
ATOM   1721  HN  GLY A 186      -1.944 -12.630 -31.150  1.00 15.00      A    H  
ATOM   1722  CA  GLY A 186       0.058 -12.199 -30.615  1.00 15.00      A    C  
ATOM   1723  C   GLY A 186      -0.149 -12.089 -29.120  1.00 15.00      A    C  
ATOM   1724  O   GLY A 186      -1.167 -11.559 -28.669  1.00 15.00      A    O  
ATOM   1725  N   TYR A 187       0.810 -12.591 -28.350  1.00 15.00      A    N  
ATOM   1726  HN  TYR A 187       1.600 -12.994 -28.771  1.00 15.00      A    H  
ATOM   1727  CA  TYR A 187       0.731 -12.547 -26.895  1.00 15.00      A    C  
ATOM   1728  CB  TYR A 187       0.324 -13.914 -26.333  1.00 15.00      A    C  
ATOM   1729  CG  TYR A 187      -1.046 -14.389 -26.760  1.00 15.00      A    C  
ATOM   1730  CD1 TYR A 187      -2.196 -13.860 -26.190  1.00 15.00      A    C  
ATOM   1731  CD2 TYR A 187      -1.188 -15.373 -27.730  1.00 15.00      A    C  
ATOM   1732  CE1 TYR A 187      -3.450 -14.297 -26.575  1.00 15.00      A    C  
ATOM   1733  CE2 TYR A 187      -2.437 -15.815 -28.122  1.00 15.00      A    C  
ATOM   1734  CZ  TYR A 187      -3.563 -15.274 -27.541  1.00 15.00      A    C  
ATOM   1735  OH  TYR A 187      -4.807 -15.714 -27.928  1.00 15.00      A    O  
ATOM   1736  HH  TYR A 187      -4.838 -16.672 -27.877  1.00 15.00      A    H  
ATOM   1737  C   TYR A 187       2.068 -12.135 -26.295  1.00 15.00      A    C  
ATOM   1738  O   TYR A 187       3.107 -12.709 -26.621  1.00 15.00      A    O  
ATOM   1739  N   HIS A 188       2.038 -11.135 -25.428  1.00 15.00      A    N  
ATOM   1740  HN  HIS A 188       1.176 -10.709 -25.219  1.00 15.00      A    H  
ATOM   1741  CA  HIS A 188       3.247 -10.657 -24.772  1.00 15.00      A    C  
ATOM   1742  CB  HIS A 188       3.126  -9.163 -24.444  1.00 15.00      A    C  
ATOM   1743  CG  HIS A 188       3.559  -8.252 -25.553  1.00 15.00      A    C  
ATOM   1744  ND1 HIS A 188       3.966  -6.948 -25.363  1.00 15.00      A    N  
ATOM   1745  HD1 HIS A 188       4.018  -6.479 -24.507  1.00 15.00      A    H  
ATOM   1746  CD2 HIS A 188       3.639  -8.474 -26.888  1.00 15.00      A    C  
ATOM   1747  CE1 HIS A 188       4.279  -6.435 -26.563  1.00 15.00      A    C  
ATOM   1748  NE2 HIS A 188       4.097  -7.322 -27.521  1.00 15.00      A    N  
ATOM   1749  C   HIS A 188       3.495 -11.449 -23.494  1.00 15.00      A    C  
ATOM   1750  O   HIS A 188       2.553 -11.778 -22.779  1.00 15.00      A    O  
ATOM   1751  N   LEU A 189       4.759 -11.767 -23.220  1.00 15.00      A    N  
ATOM   1752  HN  LEU A 189       5.464 -11.513 -23.849  1.00 15.00      A    H  
ATOM   1753  CA  LEU A 189       5.113 -12.515 -22.012  1.00 15.00      A    C  
ATOM   1754  CB  LEU A 189       6.586 -12.937 -22.044  1.00 15.00      A    C  
ATOM   1755  CG  LEU A 189       6.912 -14.224 -22.806  1.00 15.00      A    C  
ATOM   1756  CD1 LEU A 189       8.418 -14.426 -22.887  1.00 15.00      A    C  
ATOM   1757  CD2 LEU A 189       6.246 -15.423 -22.149  1.00 15.00      A    C  
ATOM   1758  C   LEU A 189       4.831 -11.683 -20.764  1.00 15.00      A    C  
ATOM   1759  O   LEU A 189       4.386 -12.213 -19.750  1.00 15.00      A    O  
ATOM   1760  N   LEU A 190       5.102 -10.382 -20.872  1.00 15.00      A    N  
ATOM   1761  HN  LEU A 190       5.460 -10.057 -21.721  1.00 15.00      A    H  
ATOM   1762  CA  LEU A 190       4.883  -9.411 -19.794  1.00 15.00      A    C  
ATOM   1763  CB  LEU A 190       3.462  -8.846 -19.833  1.00 15.00      A    C  
ATOM   1764  CG  LEU A 190       3.192  -7.783 -20.901  1.00 15.00      A    C  
ATOM   1765  CD1 LEU A 190       1.837  -7.133 -20.675  1.00 15.00      A    C  
ATOM   1766  CD2 LEU A 190       4.294  -6.734 -20.909  1.00 15.00      A    C  
ATOM   1767  C   LEU A 190       5.230  -9.913 -18.393  1.00 15.00      A    C  
ATOM   1768  O   LEU A 190       4.367 -10.415 -17.671  1.00 15.00      A    O  
ATOM   1769  N   ALA A 191       6.492  -9.765 -18.012  1.00 15.00      A    N  
ATOM   1770  HN  ALA A 191       7.134  -9.369 -18.632  1.00 15.00      A    H  
ATOM   1771  CA  ALA A 191       6.943 -10.174 -16.689  1.00 15.00      A    C  
ATOM   1772  CB  ALA A 191       8.349 -10.755 -16.760  1.00 15.00      A    C  
ATOM   1773  C   ALA A 191       6.905  -8.972 -15.744  1.00 15.00      A    C  
ATOM   1774  O   ALA A 191       7.755  -8.086 -15.822  1.00 15.00      A    O  
ATOM   1775  N   PRO A 192       5.901  -8.916 -14.856  1.00 15.00      A    N  
ATOM   1776  CA  PRO A 192       5.739  -7.810 -13.914  1.00 15.00      A    C  
ATOM   1777  CB  PRO A 192       4.268  -7.916 -13.509  1.00 15.00      A    C  
ATOM   1778  CG  PRO A 192       3.936  -9.365 -13.638  1.00 15.00      A    C  
ATOM   1779  CD  PRO A 192       4.842  -9.932 -14.702  1.00 15.00      A    C  
ATOM   1780  C   PRO A 192       6.645  -7.928 -12.689  1.00 15.00      A    C  
ATOM   1781  O   PRO A 192       6.648  -8.945 -11.993  1.00 15.00      A    O  
ATOM   1782  N   LEU A 193       7.416  -6.879 -12.438  1.00 15.00      A    N  
ATOM   1783  HN  LEU A 193       7.378  -6.108 -13.040  1.00 15.00      A    H  
ATOM   1784  CA  LEU A 193       8.316  -6.841 -11.296  1.00 15.00      A    C  
ATOM   1785  CB  LEU A 193       9.631  -6.155 -11.676  1.00 15.00      A    C  
ATOM   1786  CG  LEU A 193      10.412  -6.790 -12.832  1.00 15.00      A    C  
ATOM   1787  CD1 LEU A 193      11.644  -5.965 -13.167  1.00 15.00      A    C  
ATOM   1788  CD2 LEU A 193      10.799  -8.222 -12.496  1.00 15.00      A    C  
ATOM   1789  C   LEU A 193       7.653  -6.111 -10.132  1.00 15.00      A    C  
ATOM   1790  O   LEU A 193       6.689  -5.372 -10.328  1.00 15.00      A    O  
ATOM   1791  N   PHE A 194       8.171  -6.312  -8.928  1.00 15.00      A    N  
ATOM   1792  HN  PHE A 194       8.954  -6.896  -8.836  1.00 15.00      A    H  
ATOM   1793  CA  PHE A 194       7.612  -5.681  -7.737  1.00 15.00      A    C  
ATOM   1794  CB  PHE A 194       7.814  -6.588  -6.521  1.00 15.00      A    C  
ATOM   1795  CG  PHE A 194       7.054  -6.163  -5.299  1.00 15.00      A    C  
ATOM   1796  CD1 PHE A 194       5.698  -6.419  -5.191  1.00 15.00      A    C  
ATOM   1797  CD2 PHE A 194       7.696  -5.516  -4.255  1.00 15.00      A    C  
ATOM   1798  CE1 PHE A 194       4.995  -6.038  -4.066  1.00 15.00      A    C  
ATOM   1799  CE2 PHE A 194       7.001  -5.132  -3.127  1.00 15.00      A    C  
ATOM   1800  CZ  PHE A 194       5.648  -5.394  -3.033  1.00 15.00      A    C  
ATOM   1801  C   PHE A 194       8.239  -4.310  -7.484  1.00 15.00      A    C  
ATOM   1802  O   PHE A 194       9.421  -4.213  -7.140  1.00 15.00      A    O  
ATOM   1803  N   PRO A 195       7.445  -3.233  -7.648  1.00 15.00      A    N  
ATOM   1804  CA  PRO A 195       7.904  -1.852  -7.444  1.00 15.00      A    C  
ATOM   1805  CB  PRO A 195       6.753  -1.003  -7.994  1.00 15.00      A    C  
ATOM   1806  CG  PRO A 195       5.549  -1.874  -7.883  1.00 15.00      A    C  
ATOM   1807  CD  PRO A 195       6.028  -3.289  -8.054  1.00 15.00      A    C  
ATOM   1808  C   PRO A 195       8.147  -1.524  -5.972  1.00 15.00      A    C  
ATOM   1809  O   PRO A 195       7.331  -0.869  -5.320  1.00 15.00      A    O  
ATOM   1810  N   THR A 196       9.281  -1.974  -5.464  1.00 15.00      A    N  
ATOM   1811  HN  THR A 196       9.887  -2.486  -6.041  1.00 15.00      A    H  
ATOM   1812  CA  THR A 196       9.655  -1.746  -4.078  1.00 15.00      A    C  
ATOM   1813  CB  THR A 196      10.975  -2.473  -3.725  1.00 15.00      A    C  
ATOM   1814  OG1 THR A 196      11.368  -2.190  -2.374  1.00 15.00      A    O  
ATOM   1815  HG1 THR A 196      12.336  -2.295  -2.291  1.00 15.00      A    H  
ATOM   1816  CG2 THR A 196      12.089  -2.086  -4.688  1.00 15.00      A    C  
ATOM   1817  C   THR A 196       9.749  -0.250  -3.759  1.00 15.00      A    C  
ATOM   1818  O   THR A 196       9.341   0.190  -2.682  1.00 15.00      A    O  
ATOM   1819  N   SER A 197      10.246   0.535  -4.714  1.00 15.00      A    N  
ATOM   1820  HN  SER A 197      10.538   0.135  -5.561  1.00 15.00      A    H  
ATOM   1821  CA  SER A 197      10.382   1.974  -4.525  1.00 15.00      A    C  
ATOM   1822  CB  SER A 197      11.194   2.592  -5.666  1.00 15.00      A    C  
ATOM   1823  OG  SER A 197      12.449   1.941  -5.799  1.00 15.00      A    O  
ATOM   1824  HG  SER A 197      12.840   2.161  -6.648  1.00 15.00      A    H  
ATOM   1825  C   SER A 197       9.017   2.650  -4.388  1.00 15.00      A    C  
ATOM   1826  O   SER A 197       8.868   3.616  -3.642  1.00 15.00      A    O  
ATOM   1827  N   LEU A 198       8.023   2.131  -5.100  1.00 15.00      A    N  
ATOM   1828  HN  LEU A 198       8.196   1.355  -5.671  1.00 15.00      A    H  
ATOM   1829  CA  LEU A 198       6.676   2.687  -5.037  1.00 15.00      A    C  
ATOM   1830  CB  LEU A 198       5.842   2.218  -6.234  1.00 15.00      A    C  
ATOM   1831  CG  LEU A 198       4.389   2.702  -6.286  1.00 15.00      A    C  
ATOM   1832  CD1 LEU A 198       4.324   4.213  -6.461  1.00 15.00      A    C  
ATOM   1833  CD2 LEU A 198       3.628   1.995  -7.396  1.00 15.00      A    C  
ATOM   1834  C   LEU A 198       6.010   2.266  -3.734  1.00 15.00      A    C  
ATOM   1835  O   LEU A 198       5.354   3.065  -3.069  1.00 15.00      A    O  
ATOM   1836  N   VAL A 199       6.206   1.004  -3.375  1.00 15.00      A    N  
ATOM   1837  HN  VAL A 199       6.743   0.423  -3.956  1.00 15.00      A    H  
ATOM   1838  CA  VAL A 199       5.641   0.451  -2.151  1.00 15.00      A    C  
ATOM   1839  CB  VAL A 199       5.912  -1.066  -2.049  1.00 15.00      A    C  
ATOM   1840  CG1 VAL A 199       5.544  -1.599  -0.674  1.00 15.00      A    C  
ATOM   1841  CG2 VAL A 199       5.139  -1.807  -3.129  1.00 15.00      A    C  
ATOM   1842  C   VAL A 199       6.190   1.177  -0.924  1.00 15.00      A    C  
ATOM   1843  O   VAL A 199       5.459   1.445   0.025  1.00 15.00      A    O  
ATOM   1844  N   HIS A 200       7.476   1.508  -0.959  1.00 15.00      A    N  
ATOM   1845  HN  HIS A 200       8.013   1.258  -1.742  1.00 15.00      A    H  
ATOM   1846  CA  HIS A 200       8.111   2.223   0.142  1.00 15.00      A    C  
ATOM   1847  CB  HIS A 200       9.610   2.380  -0.124  1.00 15.00      A    C  
ATOM   1848  CG  HIS A 200      10.419   2.724   1.088  1.00 15.00      A    C  
ATOM   1849  ND1 HIS A 200      10.584   4.027   1.497  1.00 15.00      A    N  
ATOM   1850  CD2 HIS A 200      11.104   1.906   1.923  1.00 15.00      A    C  
ATOM   1851  CE1 HIS A 200      11.363   3.974   2.561  1.00 15.00      A    C  
ATOM   1852  NE2 HIS A 200      11.700   2.714   2.851  1.00 15.00      A    N  
ATOM   1853  HE2 HIS A 200      12.297   2.419   3.595  1.00 15.00      A    H  
ATOM   1854  C   HIS A 200       7.461   3.594   0.314  1.00 15.00      A    C  
ATOM   1855  O   HIS A 200       7.221   4.045   1.435  1.00 15.00      A    O  
ATOM   1856  N   HIS A 201       7.159   4.235  -0.812  1.00 15.00      A    N  
ATOM   1857  HN  HIS A 201       7.369   3.813  -1.671  1.00 15.00      A    H  
ATOM   1858  CA  HIS A 201       6.519   5.547  -0.808  1.00 15.00      A    C  
ATOM   1859  CB  HIS A 201       6.395   6.077  -2.243  1.00 15.00      A    C  
ATOM   1860  CG  HIS A 201       5.699   7.401  -2.359  1.00 15.00      A    C  
ATOM   1861  ND1 HIS A 201       4.591   7.559  -3.158  1.00 15.00      A    N  
ATOM   1862  CD2 HIS A 201       5.992   8.585  -1.763  1.00 15.00      A    C  
ATOM   1863  CE1 HIS A 201       4.233   8.822  -3.035  1.00 15.00      A    C  
ATOM   1864  NE2 HIS A 201       5.050   9.481  -2.201  1.00 15.00      A    N  
ATOM   1865  HE2 HIS A 201       4.980  10.422  -1.944  1.00 15.00      A    H  
ATOM   1866  C   HIS A 201       5.145   5.445  -0.154  1.00 15.00      A    C  
ATOM   1867  O   HIS A 201       4.788   6.255   0.704  1.00 15.00      A    O  
ATOM   1868  N   VAL A 202       4.390   4.433  -0.558  1.00 15.00      A    N  
ATOM   1869  HN  VAL A 202       4.733   3.828  -1.252  1.00 15.00      A    H  
ATOM   1870  CA  VAL A 202       3.062   4.200  -0.008  1.00 15.00      A    C  
ATOM   1871  CB  VAL A 202       2.327   3.070  -0.764  1.00 15.00      A    C  
ATOM   1872  CG1 VAL A 202       0.952   2.816  -0.163  1.00 15.00      A    C  
ATOM   1873  CG2 VAL A 202       2.202   3.417  -2.240  1.00 15.00      A    C  
ATOM   1874  C   VAL A 202       3.165   3.857   1.479  1.00 15.00      A    C  
ATOM   1875  O   VAL A 202       2.398   4.367   2.297  1.00 15.00      A    O  
ATOM   1876  N   HIS A 203       4.136   3.012   1.817  1.00 15.00      A    N  
ATOM   1877  HN  HIS A 203       4.713   2.640   1.110  1.00 15.00      A    H  
ATOM   1878  CA  HIS A 203       4.362   2.602   3.202  1.00 15.00      A    C  
ATOM   1879  CB  HIS A 203       5.522   1.599   3.283  1.00 15.00      A    C  
ATOM   1880  CG  HIS A 203       5.543   0.773   4.537  1.00 15.00      A    C  
ATOM   1881  ND1 HIS A 203       5.194  -0.556   4.522  1.00 15.00      A    N  
ATOM   1882  CD2 HIS A 203       5.882   1.127   5.805  1.00 15.00      A    C  
ATOM   1883  CE1 HIS A 203       5.322  -0.982   5.764  1.00 15.00      A    C  
ATOM   1884  NE2 HIS A 203       5.734   0.000   6.575  1.00 15.00      A    N  
ATOM   1885  HE2 HIS A 203       5.891  -0.074   7.540  1.00 15.00      A    H  
ATOM   1886  C   HIS A 203       4.656   3.817   4.077  1.00 15.00      A    C  
ATOM   1887  O   HIS A 203       4.222   3.885   5.225  1.00 15.00      A    O  
ATOM   1888  N   ALA A 204       5.397   4.775   3.530  1.00 15.00      A    N  
ATOM   1889  HN  ALA A 204       5.729   4.661   2.609  1.00 15.00      A    H  
ATOM   1890  CA  ALA A 204       5.735   5.988   4.262  1.00 15.00      A    C  
ATOM   1891  CB  ALA A 204       6.785   6.796   3.513  1.00 15.00      A    C  
ATOM   1892  C   ALA A 204       4.488   6.828   4.521  1.00 15.00      A    C  
ATOM   1893  O   ALA A 204       4.255   7.276   5.645  1.00 15.00      A    O  
ATOM   1894  N   LEU A 205       3.681   7.016   3.481  1.00 15.00      A    N  
ATOM   1895  HN  LEU A 205       3.920   6.619   2.613  1.00 15.00      A    H  
ATOM   1896  CA  LEU A 205       2.452   7.800   3.589  1.00 15.00      A    C  
ATOM   1897  CB  LEU A 205       1.807   7.986   2.212  1.00 15.00      A    C  
ATOM   1898  CG  LEU A 205       2.674   8.645   1.134  1.00 15.00      A    C  
ATOM   1899  CD1 LEU A 205       1.954   8.642  -0.205  1.00 15.00      A    C  
ATOM   1900  CD2 LEU A 205       3.056  10.063   1.535  1.00 15.00      A    C  
ATOM   1901  C   LEU A 205       1.461   7.143   4.549  1.00 15.00      A    C  
ATOM   1902  O   LEU A 205       0.867   7.808   5.400  1.00 15.00      A    O  
ATOM   1903  N   LEU A 206       1.296   5.831   4.414  1.00 15.00      A    N  
ATOM   1904  HN  LEU A 206       1.800   5.355   3.714  1.00 15.00      A    H  
ATOM   1905  CA  LEU A 206       0.383   5.076   5.266  1.00 15.00      A    C  
ATOM   1906  CB  LEU A 206       0.237   3.641   4.752  1.00 15.00      A    C  
ATOM   1907  CG  LEU A 206      -0.975   3.347   3.863  1.00 15.00      A    C  
ATOM   1908  CD1 LEU A 206      -1.087   4.367   2.738  1.00 15.00      A    C  
ATOM   1909  CD2 LEU A 206      -0.880   1.939   3.296  1.00 15.00      A    C  
ATOM   1910  C   LEU A 206       0.863   5.062   6.713  1.00 15.00      A    C  
ATOM   1911  O   LEU A 206       0.064   4.962   7.644  1.00 15.00      A    O  
ATOM   1912  N   ARG A 207       2.173   5.154   6.895  1.00 15.00      A    N  
ATOM   1913  HN  ARG A 207       2.761   5.218   6.110  1.00 15.00      A    H  
ATOM   1914  CA  ARG A 207       2.761   5.156   8.225  1.00 15.00      A    C  
ATOM   1915  CB  ARG A 207       4.270   4.918   8.146  1.00 15.00      A    C  
ATOM   1916  CG  ARG A 207       4.943   4.702   9.492  1.00 15.00      A    C  
ATOM   1917  CD  ARG A 207       6.423   5.045   9.426  1.00 15.00      A    C  
ATOM   1918  NE  ARG A 207       7.132   4.264   8.410  1.00 15.00      A    N  
ATOM   1919  HE  ARG A 207       6.849   3.331   8.287  1.00 15.00      A    H  
ATOM   1920  CZ  ARG A 207       8.120   4.746   7.649  1.00 15.00      A    C  
ATOM   1921  NH1 ARG A 207       8.515   6.008   7.791  1.00 15.00      A    N  
ATOM   1922 HH11 ARG A 207       9.285   6.387   7.201  1.00 15.00      A    H  
ATOM   1923 HH12 ARG A 207       8.054   6.625   8.493  1.00 15.00      A    H  
ATOM   1924  NH2 ARG A 207       8.717   3.961   6.754  1.00 15.00      A    N  
ATOM   1925 HH21 ARG A 207       8.416   2.970   6.639  1.00 15.00      A    H  
ATOM   1926 HH22 ARG A 207       9.490   4.333   6.159  1.00 15.00      A    H  
ATOM   1927  C   ARG A 207       2.477   6.473   8.940  1.00 15.00      A    C  
ATOM   1928  O   ARG A 207       2.113   6.480  10.115  1.00 15.00      A    O  
ATOM   1929  N   GLU A 208       2.633   7.579   8.219  1.00 15.00      A    N  
ATOM   1930  HN  GLU A 208       2.907   7.503   7.278  1.00 15.00      A    H  
ATOM   1931  CA  GLU A 208       2.403   8.907   8.786  1.00 15.00      A    C  
ATOM   1932  CB  GLU A 208       2.820   9.995   7.789  1.00 15.00      A    C  
ATOM   1933  CG  GLU A 208       3.445  11.235   8.420  1.00 15.00      A    C  
ATOM   1934  CD  GLU A 208       2.478  12.023   9.288  1.00 15.00      A    C  
ATOM   1935  OE1 GLU A 208       1.442  12.478   8.768  1.00 15.00      A    O  
ATOM   1936  OE2 GLU A 208       2.758  12.188  10.494  1.00 15.00      A    O  
ATOM   1937  C   GLU A 208       0.939   9.087   9.178  1.00 15.00      A    C  
ATOM   1938  O   GLU A 208       0.628   9.429  10.317  1.00 15.00      A    O  
ATOM   1939  N   ALA A 209       0.046   8.795   8.243  1.00 15.00      A    N  
ATOM   1940  HN  ALA A 209       0.361   8.483   7.368  1.00 15.00      A    H  
ATOM   1941  CA  ALA A 209      -1.388   8.939   8.470  1.00 15.00      A    C  
ATOM   1942  CB  ALA A 209      -2.151   8.670   7.186  1.00 15.00      A    C  
ATOM   1943  C   ALA A 209      -1.909   8.055   9.607  1.00 15.00      A    C  
ATOM   1944  O   ALA A 209      -3.058   8.186  10.028  1.00 15.00      A    O  
ATOM   1945  N   ARG A 210      -1.076   7.159  10.113  1.00 15.00      A    N  
ATOM   1946  HN  ARG A 210      -0.164   7.095   9.758  1.00 15.00      A    H  
ATOM   1947  CA  ARG A 210      -1.494   6.279  11.191  1.00 15.00      A    C  
ATOM   1948  CB  ARG A 210      -1.381   4.810  10.777  1.00 15.00      A    C  
ATOM   1949  CG  ARG A 210      -2.365   4.384   9.701  1.00 15.00      A    C  
ATOM   1950  CD  ARG A 210      -3.105   3.113  10.095  1.00 15.00      A    C  
ATOM   1951  NE  ARG A 210      -2.196   2.041  10.516  1.00 15.00      A    N  
ATOM   1952  HE  ARG A 210      -2.011   1.965  11.477  1.00 15.00      A    H  
ATOM   1953  CZ  ARG A 210      -1.625   1.171   9.678  1.00 15.00      A    C  
ATOM   1954  NH1 ARG A 210      -1.867   1.248   8.373  1.00 15.00      A    N  
ATOM   1955 HH11 ARG A 210      -1.424   0.572   7.714  1.00 15.00      A    H  
ATOM   1956 HH12 ARG A 210      -2.503   1.987   8.002  1.00 15.00      A    H  
ATOM   1957  NH2 ARG A 210      -0.820   0.220  10.147  1.00 15.00      A    N  
ATOM   1958 HH21 ARG A 210      -0.372  -0.460   9.495  1.00 15.00      A    H  
ATOM   1959 HH22 ARG A 210      -0.631   0.150  11.170  1.00 15.00      A    H  
ATOM   1960  C   ARG A 210      -0.708   6.515  12.478  1.00 15.00      A    C  
ATOM   1961  O   ARG A 210      -1.292   6.730  13.545  1.00 15.00      A    O  
ATOM   1962  N   PHE A 211       0.614   6.498  12.377  1.00 15.00      A    N  
ATOM   1963  HN  PHE A 211       1.030   6.391  11.490  1.00 15.00      A    H  
ATOM   1964  CA  PHE A 211       1.468   6.648  13.549  1.00 15.00      A    C  
ATOM   1965  CB  PHE A 211       2.533   5.553  13.559  1.00 15.00      A    C  
ATOM   1966  CG  PHE A 211       1.955   4.175  13.453  1.00 15.00      A    C  
ATOM   1967  CD1 PHE A 211       1.288   3.612  14.526  1.00 15.00      A    C  
ATOM   1968  CD2 PHE A 211       2.066   3.449  12.279  1.00 15.00      A    C  
ATOM   1969  CE1 PHE A 211       0.742   2.348  14.433  1.00 15.00      A    C  
ATOM   1970  CE2 PHE A 211       1.524   2.183  12.179  1.00 15.00      A    C  
ATOM   1971  CZ  PHE A 211       0.860   1.632  13.258  1.00 15.00      A    C  
ATOM   1972  C   PHE A 211       2.128   8.012  13.660  1.00 15.00      A    C  
ATOM   1973  O   PHE A 211       2.618   8.365  14.731  1.00 15.00      A    O  
ATOM   1974  N   GLY A 212       2.129   8.771  12.575  1.00 15.00      A    N  
ATOM   1975  HN  GLY A 212       1.679   8.456  11.763  1.00 15.00      A    H  
ATOM   1976  CA  GLY A 212       2.757  10.079  12.582  1.00 15.00      A    C  
ATOM   1977  C   GLY A 212       2.118  11.030  13.571  1.00 15.00      A    C  
ATOM   1978  O   GLY A 212       0.933  10.899  13.892  1.00 15.00      A    O  
ATOM   1979  N   ASP A 213       2.903  11.987  14.050  1.00 15.00      A    N  
ATOM   1980  HN  ASP A 213       3.835  12.031  13.750  1.00 15.00      A    H  
ATOM   1981  CA  ASP A 213       2.428  12.969  15.018  1.00 15.00      A    C  
ATOM   1982  CB  ASP A 213       3.593  13.761  15.618  1.00 15.00      A    C  
ATOM   1983  CG  ASP A 213       4.500  12.905  16.480  1.00 15.00      A    C  
ATOM   1984  OD1 ASP A 213       3.987  12.238  17.404  1.00 15.00      A    O  
ATOM   1985  OD2 ASP A 213       5.724  12.899  16.229  1.00 15.00      A    O  
ATOM   1986  C   ASP A 213       1.406  13.914  14.400  1.00 15.00      A    C  
ATOM   1987  O   ASP A 213       0.556  14.470  15.103  1.00 15.00      A    O  
ATOM   1988  N   ALA A 214       1.476  14.083  13.082  1.00 15.00      A    N  
ATOM   1989  HN  ALA A 214       2.161  13.596  12.569  1.00 15.00      A    H  
ATOM   1990  CA  ALA A 214       0.546  14.956  12.381  1.00 15.00      A    C  
ATOM   1991  CB  ALA A 214       0.930  15.094  10.916  1.00 15.00      A    C  
ATOM   1992  C   ALA A 214      -0.868  14.411  12.519  1.00 15.00      A    C  
ATOM   1993  O   ALA A 214      -1.800  15.139  12.871  1.00 15.00      A    O  
ATOM   1994  N   ALA A 215      -1.015  13.119  12.261  1.00 15.00      A    N  
ATOM   1995  HN  ALA A 215      -0.234  12.598  11.969  1.00 15.00      A    H  
ATOM   1996  CA  ALA A 215      -2.305  12.463  12.377  1.00 15.00      A    C  
ATOM   1997  CB  ALA A 215      -2.361  11.224  11.499  1.00 15.00      A    C  
ATOM   1998  C   ALA A 215      -2.587  12.107  13.834  1.00 15.00      A    C  
ATOM   1999  O   ALA A 215      -3.742  11.992  14.241  1.00 15.00      A    O  
ATOM   2000  N   LYS A 216      -1.524  11.932  14.616  1.00 15.00      A    N  
ATOM   2001  HN  LYS A 216      -0.622  12.016  14.227  1.00 15.00      A    H  
ATOM   2002  CA  LYS A 216      -1.662  11.602  16.030  1.00 15.00      A    C  
ATOM   2003  CB  LYS A 216      -0.294  11.373  16.681  1.00 15.00      A    C  
ATOM   2004  CG  LYS A 216      -0.356  10.726  18.059  1.00 15.00      A    C  
ATOM   2005  CD  LYS A 216      -0.671   9.241  17.964  1.00 15.00      A    C  
ATOM   2006  CE  LYS A 216       0.479   8.474  17.329  1.00 15.00      A    C  
ATOM   2007  NZ  LYS A 216       0.185   7.019  17.204  1.00 15.00      A    N  
ATOM   2008  HZ1 LYS A 216      -0.587   6.866  16.525  1.00 15.00      A    H  
ATOM   2009  HZ2 LYS A 216      -0.097   6.630  18.126  1.00 15.00      A    H  
ATOM   2010  HZ3 LYS A 216       1.031   6.513  16.871  1.00 15.00      A    H  
ATOM   2011  C   LYS A 216      -2.415  12.705  16.765  1.00 15.00      A    C  
ATOM   2012  O   LYS A 216      -3.444  12.449  17.388  1.00 15.00      A    O  
ATOM   2013  N   ALA A 217      -1.910  13.932  16.664  1.00 15.00      A    N  
ATOM   2014  HN  ALA A 217      -1.084  14.069  16.144  1.00 15.00      A    H  
ATOM   2015  CA  ALA A 217      -2.534  15.076  17.321  1.00 15.00      A    C  
ATOM   2016  CB  ALA A 217      -1.686  16.325  17.137  1.00 15.00      A    C  
ATOM   2017  C   ALA A 217      -3.957  15.311  16.813  1.00 15.00      A    C  
ATOM   2018  O   ALA A 217      -4.839  15.711  17.571  1.00 15.00      A    O  
ATOM   2019  N   ALA A 218      -4.177  15.053  15.527  1.00 15.00      A    N  
ATOM   2020  HN  ALA A 218      -3.438  14.735  14.969  1.00 15.00      A    H  
ATOM   2021  CA  ALA A 218      -5.495  15.233  14.928  1.00 15.00      A    C  
ATOM   2022  CB  ALA A 218      -5.413  15.108  13.415  1.00 15.00      A    C  
ATOM   2023  C   ALA A 218      -6.487  14.223  15.497  1.00 15.00      A    C  
ATOM   2024  O   ALA A 218      -7.634  14.558  15.795  1.00 15.00      A    O  
ATOM   2025  N   ARG A 219      -6.030  12.986  15.652  1.00 15.00      A    N  
ATOM   2026  HN  ARG A 219      -5.103  12.784  15.397  1.00 15.00      A    H  
ATOM   2027  CA  ARG A 219      -6.865  11.918  16.188  1.00 15.00      A    C  
ATOM   2028  CB  ARG A 219      -6.157  10.569  16.024  1.00 15.00      A    C  
ATOM   2029  CG  ARG A 219      -7.087   9.367  15.951  1.00 15.00      A    C  
ATOM   2030  CD  ARG A 219      -6.333   8.106  15.545  1.00 15.00      A    C  
ATOM   2031  NE  ARG A 219      -6.152   8.001  14.095  1.00 15.00      A    N  
ATOM   2032  HE  ARG A 219      -6.977   7.890  13.542  1.00 15.00      A    H  
ATOM   2033  CZ  ARG A 219      -4.971   7.992  13.478  1.00 15.00      A    C  
ATOM   2034  NH1 ARG A 219      -3.849   8.057  14.187  1.00 15.00      A    N  
ATOM   2035 HH11 ARG A 219      -3.896   8.123  15.221  1.00 15.00      A    H  
ATOM   2036 HH12 ARG A 219      -2.922   8.041  13.708  1.00 15.00      A    H  
ATOM   2037  NH2 ARG A 219      -4.916   7.925  12.152  1.00 15.00      A    N  
ATOM   2038 HH21 ARG A 219      -3.997   7.919  11.654  1.00 15.00      A    H  
ATOM   2039 HH22 ARG A 219      -5.802   7.880  11.590  1.00 15.00      A    H  
ATOM   2040  C   ARG A 219      -7.180  12.191  17.656  1.00 15.00      A    C  
ATOM   2041  O   ARG A 219      -8.263  11.869  18.143  1.00 15.00      A    O  
ATOM   2042  N   GLU A 220      -6.225  12.809  18.342  1.00 15.00      A    N  
ATOM   2043  HN  GLU A 220      -5.385  13.035  17.886  1.00 15.00      A    H  
ATOM   2044  CA  GLU A 220      -6.370  13.155  19.750  1.00 15.00      A    C  
ATOM   2045  CB  GLU A 220      -5.045  13.695  20.281  1.00 15.00      A    C  
ATOM   2046  CG  GLU A 220      -4.330  12.784  21.259  1.00 15.00      A    C  
ATOM   2047  CD  GLU A 220      -3.233  13.515  22.003  1.00 15.00      A    C  
ATOM   2048  OE1 GLU A 220      -3.445  14.692  22.355  1.00 15.00      A    O  
ATOM   2049  OE2 GLU A 220      -2.168  12.920  22.237  1.00 15.00      A    O  
ATOM   2050  C   GLU A 220      -7.439  14.226  19.927  1.00 15.00      A    C  
ATOM   2051  O   GLU A 220      -8.297  14.129  20.807  1.00 15.00      A    O  
ATOM   2052  N   ALA A 221      -7.381  15.246  19.075  1.00 15.00      A    N  
ATOM   2053  HN  ALA A 221      -6.672  15.254  18.394  1.00 15.00      A    H  
ATOM   2054  CA  ALA A 221      -8.329  16.354  19.122  1.00 15.00      A    C  
ATOM   2055  CB  ALA A 221      -7.987  17.385  18.060  1.00 15.00      A    C  
ATOM   2056  C   ALA A 221      -9.760  15.868  18.944  1.00 15.00      A    C  
ATOM   2057  O   ALA A 221     -10.696  16.456  19.483  1.00 15.00      A    O  
ATOM   2058  N   ARG A 222      -9.920  14.784  18.197  1.00 15.00      A    N  
ATOM   2059  HN  ARG A 222      -9.130  14.359  17.799  1.00 15.00      A    H  
ATOM   2060  CA  ARG A 222     -11.236  14.213  17.952  1.00 15.00      A    C  
ATOM   2061  CB  ARG A 222     -11.150  13.099  16.912  1.00 15.00      A    C  
ATOM   2062  CG  ARG A 222     -12.494  12.507  16.537  1.00 15.00      A    C  
ATOM   2063  CD  ARG A 222     -12.326  11.248  15.709  1.00 15.00      A    C  
ATOM   2064  NE  ARG A 222     -13.609  10.623  15.400  1.00 15.00      A    N  
ATOM   2065  HE  ARG A 222     -14.416  11.168  15.530  1.00 15.00      A    H  
ATOM   2066  CZ  ARG A 222     -13.738   9.373  14.958  1.00 15.00      A    C  
ATOM   2067  NH1 ARG A 222     -12.659   8.614  14.773  1.00 15.00      A    N  
ATOM   2068 HH11 ARG A 222     -12.752   7.636  14.426  1.00 15.00      A    H  
ATOM   2069 HH12 ARG A 222     -11.709   8.996  14.971  1.00 15.00      A    H  
ATOM   2070  NH2 ARG A 222     -14.947   8.885  14.695  1.00 15.00      A    N  
ATOM   2071 HH21 ARG A 222     -15.793   9.478  14.833  1.00 15.00      A    H  
ATOM   2072 HH22 ARG A 222     -15.054   7.908  14.348  1.00 15.00      A    H  
ATOM   2073  C   ARG A 222     -11.846  13.679  19.244  1.00 15.00      A    C  
ATOM   2074  O   ARG A 222     -13.055  13.763  19.451  1.00 15.00      A    O  
ATOM   2075  N   SER A 223     -11.000  13.140  20.112  1.00 15.00      A    N  
ATOM   2076  HN  SER A 223     -10.044  13.103  19.892  1.00 15.00      A    H  
ATOM   2077  CA  SER A 223     -11.451  12.597  21.384  1.00 15.00      A    C  
ATOM   2078  CB  SER A 223     -10.391  11.652  21.948  1.00 15.00      A    C  
ATOM   2079  OG  SER A 223      -9.920  10.775  20.937  1.00 15.00      A    O  
ATOM   2080  HG  SER A 223     -10.341   9.918  21.036  1.00 15.00      A    H  
ATOM   2081  C   SER A 223     -11.743  13.721  22.372  1.00 15.00      A    C  
ATOM   2082  O   SER A 223     -12.432  13.527  23.370  1.00 15.00      A    O  
ATOM   2083  N   ARG A 224     -11.209  14.898  22.083  1.00 15.00      A    N  
ATOM   2084  HN  ARG A 224     -10.661  14.989  21.276  1.00 15.00      A    H  
ATOM   2085  CA  ARG A 224     -11.419  16.057  22.936  1.00 15.00      A    C  
ATOM   2086  CB  ARG A 224     -10.154  16.911  23.002  1.00 15.00      A    C  
ATOM   2087  CG  ARG A 224      -8.882  16.131  23.284  1.00 15.00      A    C  
ATOM   2088  CD  ARG A 224      -7.774  17.056  23.742  1.00 15.00      A    C  
ATOM   2089  NE  ARG A 224      -6.457  16.630  23.275  1.00 15.00      A    N  
ATOM   2090  HE  ARG A 224      -6.202  15.692  23.423  1.00 15.00      A    H  
ATOM   2091  CZ  ARG A 224      -5.602  17.441  22.658  1.00 15.00      A    C  
ATOM   2092  NH1 ARG A 224      -5.936  18.709  22.430  1.00 15.00      A    N  
ATOM   2093 HH11 ARG A 224      -5.273  19.349  21.953  1.00 15.00      A    H  
ATOM   2094 HH12 ARG A 224      -6.884  19.073  22.726  1.00 15.00      A    H  
ATOM   2095  NH2 ARG A 224      -4.417  16.987  22.265  1.00 15.00      A    N  
ATOM   2096 HH21 ARG A 224      -3.746  17.613  21.785  1.00 15.00      A    H  
ATOM   2097 HH22 ARG A 224      -4.146  15.974  22.435  1.00 15.00      A    H  
ATOM   2098  C   ARG A 224     -12.579  16.890  22.410  1.00 15.00      A    C  
ATOM   2099  O   ARG A 224     -13.041  17.813  23.079  1.00 15.00      A    O  
ATOM   2100  N   GLN A 225     -13.034  16.553  21.202  1.00 15.00      A    N  
ATOM   2101  HN  GLN A 225     -12.611  15.805  20.731  1.00 15.00      A    H  
ATOM   2102  CA  GLN A 225     -14.136  17.257  20.549  1.00 15.00      A    C  
ATOM   2103  CB  GLN A 225     -15.439  17.157  21.361  1.00 15.00      A    C  
ATOM   2104  CG  GLN A 225     -16.087  15.777  21.344  1.00 15.00      A    C  
ATOM   2105  CD  GLN A 225     -17.414  15.737  22.085  1.00 15.00      A    C  
ATOM   2106  OE1 GLN A 225     -17.466  15.456  23.279  1.00 15.00      A    O  
ATOM   2107  NE2 GLN A 225     -18.500  16.013  21.378  1.00 15.00      A    N  
ATOM   2108 HE21 GLN A 225     -18.391  16.226  20.429  1.00 15.00      A    H  
ATOM   2109 HE22 GLN A 225     -19.364  15.993  21.835  1.00 15.00      A    H  
ATOM   2110  C   GLN A 225     -13.770  18.716  20.259  1.00 15.00      A    C  
ATOM   2111  O   GLN A 225     -14.638  19.586  20.213  1.00 15.00      A    O  
ATOM   2112  N   GLU A 226     -12.477  18.966  20.042  1.00 15.00      A    N  
ATOM   2113  HN  GLU A 226     -11.838  18.221  20.071  1.00 15.00      A    H  
ATOM   2114  CA  GLU A 226     -11.986  20.316  19.757  1.00 15.00      A    C  
ATOM   2115  CB  GLU A 226     -10.598  20.533  20.371  1.00 15.00      A    C  
ATOM   2116  CG  GLU A 226     -10.585  20.555  21.893  1.00 15.00      A    C  
ATOM   2117  CD  GLU A 226      -9.195  20.765  22.464  1.00 15.00      A    C  
ATOM   2118  OE1 GLU A 226      -8.855  21.913  22.802  1.00 15.00      A    O  
ATOM   2119  OE2 GLU A 226      -8.436  19.776  22.571  1.00 15.00      A    O  
ATOM   2120  C   GLU A 226     -11.949  20.587  18.251  1.00 15.00      A    C  
ATOM   2121  O   GLU A 226     -12.398  19.764  17.453  1.00 15.00      A    O  
ATOM   2122  N   SER A 227     -11.404  21.738  17.865  1.00 15.00      A    N  
ATOM   2123  HN  SER A 227     -11.045  22.349  18.543  1.00 15.00      A    H  
ATOM   2124  CA  SER A 227     -11.319  22.109  16.459  1.00 15.00      A    C  
ATOM   2125  CB  SER A 227     -11.903  23.511  16.248  1.00 15.00      A    C  
ATOM   2126  OG  SER A 227     -12.237  23.739  14.888  1.00 15.00      A    O  
ATOM   2127  HG  SER A 227     -11.452  23.642  14.343  1.00 15.00      A    H  
ATOM   2128  C   SER A 227      -9.874  22.060  15.963  1.00 15.00      A    C  
ATOM   2129  O   SER A 227      -9.042  22.875  16.361  1.00 15.00      A    O  
ATOM   2130  N   TRP A 228      -9.580  21.103  15.094  1.00 15.00      A    N  
ATOM   2131  HN  TRP A 228     -10.279  20.476  14.812  1.00 15.00      A    H  
ATOM   2132  CA  TRP A 228      -8.239  20.967  14.541  1.00 15.00      A    C  
ATOM   2133  CB  TRP A 228      -7.803  19.496  14.524  1.00 15.00      A    C  
ATOM   2134  CG  TRP A 228      -6.354  19.294  14.866  1.00 15.00      A    C  
ATOM   2135  CD1 TRP A 228      -5.400  18.711  14.084  1.00 15.00      A    C  
ATOM   2136  CD2 TRP A 228      -5.693  19.681  16.080  1.00 15.00      A    C  
ATOM   2137  NE1 TRP A 228      -4.190  18.706  14.735  1.00 15.00      A    N  
ATOM   2138  HE1 TRP A 228      -3.354  18.340  14.376  1.00 15.00      A    H  
ATOM   2139  CE2 TRP A 228      -4.343  19.298  15.961  1.00 15.00      A    C  
ATOM   2140  CE3 TRP A 228      -6.113  20.315  17.254  1.00 15.00      A    C  
ATOM   2141  CZ2 TRP A 228      -3.411  19.527  16.973  1.00 15.00      A    C  
ATOM   2142  CZ3 TRP A 228      -5.188  20.541  18.256  1.00 15.00      A    C  
ATOM   2143  CH2 TRP A 228      -3.852  20.150  18.109  1.00 15.00      A    C  
ATOM   2144  C   TRP A 228      -8.192  21.563  13.136  1.00 15.00      A    C  
ATOM   2145  O   TRP A 228      -9.154  21.446  12.378  1.00 15.00      A    O  
ATOM   2146  N   PRO A 229      -7.081  22.234  12.780  1.00 15.00      A    N  
ATOM   2147  CA  PRO A 229      -6.919  22.855  11.457  1.00 15.00      A    C  
ATOM   2148  CB  PRO A 229      -5.606  23.633  11.584  1.00 15.00      A    C  
ATOM   2149  CG  PRO A 229      -4.863  22.945  12.677  1.00 15.00      A    C  
ATOM   2150  CD  PRO A 229      -5.906  22.457  13.641  1.00 15.00      A    C  
ATOM   2151  C   PRO A 229      -6.822  21.825  10.331  1.00 15.00      A    C  
ATOM   2152  O   PRO A 229      -7.066  22.142   9.168  1.00 15.00      A    O  
ATOM   2153  N   HIS A 230      -6.464  20.596  10.680  1.00 15.00      A    N  
ATOM   2154  HN  HIS A 230      -6.289  20.397  11.623  1.00 15.00      A    H  
ATOM   2155  CA  HIS A 230      -6.343  19.531   9.693  1.00 15.00      A    C  
ATOM   2156  CB  HIS A 230      -4.882  19.313   9.263  1.00 15.00      A    C  
ATOM   2157  CG  HIS A 230      -3.980  18.730  10.312  1.00 15.00      A    C  
ATOM   2158  ND1 HIS A 230      -3.215  19.532  11.128  1.00 15.00      A    N  
ATOM   2159  CD2 HIS A 230      -3.737  17.429  10.613  1.00 15.00      A    C  
ATOM   2160  CE1 HIS A 230      -2.528  18.710  11.899  1.00 15.00      A    C  
ATOM   2161  NE2 HIS A 230      -2.812  17.431  11.623  1.00 15.00      A    N  
ATOM   2162  HE2 HIS A 230      -2.424  16.636  12.059  1.00 15.00      A    H  
ATOM   2163  C   HIS A 230      -6.982  18.238  10.191  1.00 15.00      A    C  
ATOM   2164  O   HIS A 230      -7.169  18.054  11.394  1.00 15.00      A    O  
ATOM   2165  N   GLY A 231      -7.315  17.351   9.262  1.00 15.00      A    N  
ATOM   2166  HN  GLY A 231      -7.129  17.550   8.323  1.00 15.00      A    H  
ATOM   2167  CA  GLY A 231      -7.935  16.091   9.622  1.00 15.00      A    C  
ATOM   2168  C   GLY A 231      -6.972  14.926   9.522  1.00 15.00      A    C  
ATOM   2169  O   GLY A 231      -5.766  15.122   9.385  1.00 15.00      A    O  
ATOM   2170  N   PHE A 232      -7.504  13.713   9.569  1.00 15.00      A    N  
ATOM   2171  HN  PHE A 232      -8.477  13.616   9.650  1.00 15.00      A    H  
ATOM   2172  CA  PHE A 232      -6.679  12.517   9.500  1.00 15.00      A    C  
ATOM   2173  CB  PHE A 232      -6.230  12.108  10.909  1.00 15.00      A    C  
ATOM   2174  CG  PHE A 232      -7.369  11.784  11.840  1.00 15.00      A    C  
ATOM   2175  CD1 PHE A 232      -8.028  12.790  12.527  1.00 15.00      A    C  
ATOM   2176  CD2 PHE A 232      -7.784  10.475  12.023  1.00 15.00      A    C  
ATOM   2177  CE1 PHE A 232      -9.077  12.500  13.377  1.00 15.00      A    C  
ATOM   2178  CE2 PHE A 232      -8.832  10.177  12.872  1.00 15.00      A    C  
ATOM   2179  CZ  PHE A 232      -9.479  11.191  13.550  1.00 15.00      A    C  
ATOM   2180  C   PHE A 232      -7.439  11.363   8.859  1.00 15.00      A    C  
ATOM   2181  O   PHE A 232      -8.649  11.447   8.645  1.00 15.00      A    O  
ATOM   2182  N   SER A 233      -6.714  10.299   8.550  1.00 15.00      A    N  
ATOM   2183  HN  SER A 233      -5.748  10.318   8.714  1.00 15.00      A    H  
ATOM   2184  CA  SER A 233      -7.296   9.104   7.966  1.00 15.00      A    C  
ATOM   2185  CB  SER A 233      -6.652   8.828   6.606  1.00 15.00      A    C  
ATOM   2186  OG  SER A 233      -5.366   9.423   6.528  1.00 15.00      A    O  
ATOM   2187  HG  SER A 233      -5.246   9.814   5.658  1.00 15.00      A    H  
ATOM   2188  C   SER A 233      -7.077   7.926   8.915  1.00 15.00      A    C  
ATOM   2189  O   SER A 233      -6.190   7.972   9.764  1.00 15.00      A    O  
ATOM   2190  N   GLU A 234      -7.882   6.880   8.779  1.00 15.00      A    N  
ATOM   2191  HN  GLU A 234      -8.580   6.898   8.098  1.00 15.00      A    H  
ATOM   2192  CA  GLU A 234      -7.757   5.713   9.647  1.00 15.00      A    C  
ATOM   2193  CB  GLU A 234      -9.135   5.280  10.155  1.00 15.00      A    C  
ATOM   2194  CG  GLU A 234      -9.259   5.229  11.671  1.00 15.00      A    C  
ATOM   2195  CD  GLU A 234      -9.155   6.596  12.322  1.00 15.00      A    C  
ATOM   2196  OE1 GLU A 234     -10.207   7.245  12.523  1.00 15.00      A    O  
ATOM   2197  OE2 GLU A 234      -8.023   7.020  12.640  1.00 15.00      A    O  
ATOM   2198  C   GLU A 234      -7.060   4.550   8.938  1.00 15.00      A    C  
ATOM   2199  O   GLU A 234      -6.189   3.897   9.512  1.00 15.00      A    O  
ATOM   2200  N   TYR A 235      -7.448   4.310   7.683  1.00 15.00      A    N  
ATOM   2201  HN  TYR A 235      -8.137   4.878   7.291  1.00 15.00      A    H  
ATOM   2202  CA  TYR A 235      -6.881   3.223   6.871  1.00 15.00      A    C  
ATOM   2203  CB  TYR A 235      -5.372   3.391   6.658  1.00 15.00      A    C  
ATOM   2204  CG  TYR A 235      -4.986   4.454   5.658  1.00 15.00      A    C  
ATOM   2205  CD1 TYR A 235      -5.294   4.317   4.310  1.00 15.00      A    C  
ATOM   2206  CD2 TYR A 235      -4.298   5.588   6.062  1.00 15.00      A    C  
ATOM   2207  CE1 TYR A 235      -4.928   5.285   3.394  1.00 15.00      A    C  
ATOM   2208  CE2 TYR A 235      -3.932   6.559   5.154  1.00 15.00      A    C  
ATOM   2209  CZ  TYR A 235      -4.246   6.405   3.824  1.00 15.00      A    C  
ATOM   2210  OH  TYR A 235      -3.878   7.373   2.921  1.00 15.00      A    O  
ATOM   2211  HH  TYR A 235      -2.978   7.655   3.106  1.00 15.00      A    H  
ATOM   2212  C   TYR A 235      -7.168   1.842   7.468  1.00 15.00      A    C  
ATOM   2213  O   TYR A 235      -6.268   1.193   8.002  1.00 15.00      A    O  
ATOM   2214  N   PRO A 236      -8.423   1.373   7.395  1.00 15.00      A    N  
ATOM   2215  CA  PRO A 236      -8.804   0.069   7.923  1.00 15.00      A    C  
ATOM   2216  CB  PRO A 236     -10.252   0.318   8.337  1.00 15.00      A    C  
ATOM   2217  CG  PRO A 236     -10.769   1.288   7.320  1.00 15.00      A    C  
ATOM   2218  CD  PRO A 236      -9.582   2.074   6.812  1.00 15.00      A    C  
ATOM   2219  C   PRO A 236      -8.753  -1.024   6.853  1.00 15.00      A    C  
ATOM   2220  O   PRO A 236      -8.596  -0.735   5.666  1.00 15.00      A    O  
ATOM   2221  N   ASN A 237      -8.885  -2.276   7.293  1.00 15.00      A    N  
ATOM   2222  HN  ASN A 237      -8.994  -2.424   8.254  1.00 15.00      A    H  
ATOM   2223  CA  ASN A 237      -8.880  -3.441   6.399  1.00 15.00      A    C  
ATOM   2224  CB  ASN A 237     -10.094  -3.433   5.455  1.00 15.00      A    C  
ATOM   2225  CG  ASN A 237     -11.429  -3.425   6.179  1.00 15.00      A    C  
ATOM   2226  OD1 ASN A 237     -11.542  -3.882   7.316  1.00 15.00      A    O  
ATOM   2227  ND2 ASN A 237     -12.458  -2.907   5.519  1.00 15.00      A    N  
ATOM   2228 HD21 ASN A 237     -12.302  -2.562   4.615  1.00 15.00      A    H  
ATOM   2229 HD22 ASN A 237     -13.331  -2.894   5.961  1.00 15.00      A    H  
ATOM   2230  C   ASN A 237      -7.582  -3.565   5.595  1.00 15.00      A    C  
ATOM   2231  O   ASN A 237      -7.604  -3.936   4.422  1.00 15.00      A    O  
ATOM   2232  N   LEU A 238      -6.454  -3.271   6.233  1.00 15.00      A    N  
ATOM   2233  HN  LEU A 238      -6.495  -3.002   7.171  1.00 15.00      A    H  
ATOM   2234  CA  LEU A 238      -5.156  -3.350   5.569  1.00 15.00      A    C  
ATOM   2235  CB  LEU A 238      -4.201  -2.284   6.110  1.00 15.00      A    C  
ATOM   2236  CG  LEU A 238      -3.834  -1.156   5.142  1.00 15.00      A    C  
ATOM   2237  CD1 LEU A 238      -5.002  -0.198   4.957  1.00 15.00      A    C  
ATOM   2238  CD2 LEU A 238      -2.596  -0.417   5.621  1.00 15.00      A    C  
ATOM   2239  C   LEU A 238      -4.542  -4.741   5.722  1.00 15.00      A    C  
ATOM   2240  O   LEU A 238      -4.590  -5.334   6.800  1.00 15.00      A    O  
ATOM   2241  N   ALA A 239      -3.952  -5.249   4.646  1.00 15.00      A    N  
ATOM   2242  HN  ALA A 239      -3.916  -4.713   3.821  1.00 15.00      A    H  
ATOM   2243  CA  ALA A 239      -3.346  -6.578   4.663  1.00 15.00      A    C  
ATOM   2244  CB  ALA A 239      -3.588  -7.295   3.344  1.00 15.00      A    C  
ATOM   2245  C   ALA A 239      -1.856  -6.527   4.991  1.00 15.00      A    C  
ATOM   2246  O   ALA A 239      -1.070  -5.881   4.290  1.00 15.00      A    O  
ATOM   2247  N   ILE A 240      -1.471  -7.222   6.059  1.00 15.00      A    N  
ATOM   2248  HN  ILE A 240      -2.145  -7.712   6.573  1.00 15.00      A    H  
ATOM   2249  CA  ILE A 240      -0.079  -7.264   6.494  1.00 15.00      A    C  
ATOM   2250  CB  ILE A 240       0.052  -7.246   8.036  1.00 15.00      A    C  
ATOM   2251  CG1 ILE A 240      -0.795  -6.119   8.639  1.00 15.00      A    C  
ATOM   2252  CG2 ILE A 240       1.512  -7.101   8.459  1.00 15.00      A    C  
ATOM   2253  CD1 ILE A 240      -0.418  -4.731   8.159  1.00 15.00      A    C  
ATOM   2254  C   ILE A 240       0.657  -8.483   5.925  1.00 15.00      A    C  
ATOM   2255  O   ILE A 240       0.963  -9.440   6.641  1.00 15.00      A    O  
ATOM   2256  N   GLN A 241       0.906  -8.451   4.626  1.00 15.00      A    N  
ATOM   2257  HN  GLN A 241       0.587  -7.688   4.098  1.00 15.00      A    H  
ATOM   2258  CA  GLN A 241       1.630  -9.522   3.951  1.00 15.00      A    C  
ATOM   2259  CB  GLN A 241       1.350  -9.445   2.441  1.00 15.00      A    C  
ATOM   2260  CG  GLN A 241       2.265 -10.277   1.554  1.00 15.00      A    C  
ATOM   2261  CD  GLN A 241       2.112  -9.939   0.082  1.00 15.00      A    C  
ATOM   2262  OE1 GLN A 241       1.772  -8.812  -0.279  1.00 15.00      A    O  
ATOM   2263  NE2 GLN A 241       2.371 -10.911  -0.778  1.00 15.00      A    N  
ATOM   2264 HE21 GLN A 241       2.645 -11.782  -0.425  1.00 15.00      A    H  
ATOM   2265 HE22 GLN A 241       2.274 -10.719  -1.734  1.00 15.00      A    H  
ATOM   2266  C   GLN A 241       3.126  -9.363   4.226  1.00 15.00      A    C  
ATOM   2267  O   GLN A 241       3.574  -8.273   4.581  1.00 15.00      A    O  
ATOM   2268  N   LYS A 242       3.882 -10.448   4.099  1.00 15.00      A    N  
ATOM   2269  HN  LYS A 242       3.465 -11.297   3.840  1.00 15.00      A    H  
ATOM   2270  CA  LYS A 242       5.324 -10.412   4.308  1.00 15.00      A    C  
ATOM   2271  CB  LYS A 242       5.707 -10.648   5.774  1.00 15.00      A    C  
ATOM   2272  CG  LYS A 242       4.878 -11.695   6.504  1.00 15.00      A    C  
ATOM   2273  CD  LYS A 242       5.426 -11.956   7.901  1.00 15.00      A    C  
ATOM   2274  CE  LYS A 242       5.535 -10.672   8.715  1.00 15.00      A    C  
ATOM   2275  NZ  LYS A 242       4.201 -10.147   9.117  1.00 15.00      A    N  
ATOM   2276  HZ1 LYS A 242       3.631  -9.934   8.273  1.00 15.00      A    H  
ATOM   2277  HZ2 LYS A 242       4.311  -9.276   9.675  1.00 15.00      A    H  
ATOM   2278  HZ3 LYS A 242       3.700 -10.853   9.692  1.00 15.00      A    H  
ATOM   2279  C   LYS A 242       6.015 -11.408   3.388  1.00 15.00      A    C  
ATOM   2280  O   LYS A 242       5.538 -12.526   3.214  1.00 15.00      A    O  
ATOM   2281  N   PHE A 243       7.119 -10.987   2.783  1.00 15.00      A    N  
ATOM   2282  HN  PHE A 243       7.436 -10.077   2.951  1.00 15.00      A    H  
ATOM   2283  CA  PHE A 243       7.862 -11.841   1.860  1.00 15.00      A    C  
ATOM   2284  CB  PHE A 243       8.503 -10.996   0.760  1.00 15.00      A    C  
ATOM   2285  CG  PHE A 243       7.584  -9.948   0.209  1.00 15.00      A    C  
ATOM   2286  CD1 PHE A 243       6.481 -10.306  -0.547  1.00 15.00      A    C  
ATOM   2287  CD2 PHE A 243       7.815  -8.606   0.459  1.00 15.00      A    C  
ATOM   2288  CE1 PHE A 243       5.624  -9.345  -1.045  1.00 15.00      A    C  
ATOM   2289  CE2 PHE A 243       6.963  -7.639  -0.037  1.00 15.00      A    C  
ATOM   2290  CZ  PHE A 243       5.866  -8.009  -0.790  1.00 15.00      A    C  
ATOM   2291  C   PHE A 243       8.929 -12.661   2.574  1.00 15.00      A    C  
ATOM   2292  O   PHE A 243       9.198 -13.804   2.209  1.00 15.00      A    O  
ATOM   2293  N   GLY A 244       9.537 -12.071   3.591  1.00 15.00      A    N  
ATOM   2294  HN  GLY A 244       9.282 -11.163   3.842  1.00 15.00      A    H  
ATOM   2295  CA  GLY A 244      10.565 -12.766   4.336  1.00 15.00      A    C  
ATOM   2296  C   GLY A 244       9.984 -13.627   5.437  1.00 15.00      A    C  
ATOM   2297  O   GLY A 244       9.372 -13.110   6.371  1.00 15.00      A    O  
ATOM   2298  N   GLY A 245      10.164 -14.938   5.316  1.00 15.00      A    N  
ATOM   2299  HN  GLY A 245      10.636 -15.284   4.531  1.00 15.00      A    H  
ATOM   2300  CA  GLY A 245       9.653 -15.857   6.315  1.00 15.00      A    C  
ATOM   2301  C   GLY A 245      10.495 -15.861   7.576  1.00 15.00      A    C  
ATOM   2302  O   GLY A 245      10.101 -15.301   8.595  1.00 15.00      A    O  
ATOM   2303  N   THR A 246      11.663 -16.491   7.512  1.00 15.00      A    N  
ATOM   2304  HN  THR A 246      11.932 -16.928   6.680  1.00 15.00      A    H  
ATOM   2305  CA  THR A 246      12.549 -16.544   8.668  1.00 15.00      A    C  
ATOM   2306  CB  THR A 246      13.266 -17.906   8.791  1.00 15.00      A    C  
ATOM   2307  OG1 THR A 246      13.762 -18.320   7.507  1.00 15.00      A    O  
ATOM   2308  HG1 THR A 246      13.427 -19.202   7.309  1.00 15.00      A    H  
ATOM   2309  CG2 THR A 246      12.325 -18.968   9.340  1.00 15.00      A    C  
ATOM   2310  C   THR A 246      13.593 -15.439   8.597  1.00 15.00      A    C  
ATOM   2311  O   THR A 246      14.250 -15.129   9.587  1.00 15.00      A    O  
ATOM   2312  N   LYS A 247      13.745 -14.854   7.414  1.00 15.00      A    N  
ATOM   2313  HN  LYS A 247      13.177 -15.134   6.668  1.00 15.00      A    H  
ATOM   2314  CA  LYS A 247      14.717 -13.789   7.204  1.00 15.00      A    C  
ATOM   2315  CB  LYS A 247      16.069 -14.368   6.781  1.00 15.00      A    C  
ATOM   2316  CG  LYS A 247      16.899 -14.953   7.911  1.00 15.00      A    C  
ATOM   2317  CD  LYS A 247      18.055 -15.774   7.368  1.00 15.00      A    C  
ATOM   2318  CE  LYS A 247      17.555 -16.958   6.557  1.00 15.00      A    C  
ATOM   2319  NZ  LYS A 247      16.840 -17.950   7.405  1.00 15.00      A    N  
ATOM   2320  HZ1 LYS A 247      17.039 -18.919   7.068  1.00 15.00      A    H  
ATOM   2321  HZ2 LYS A 247      15.814 -17.788   7.368  1.00 15.00      A    H  
ATOM   2322  HZ3 LYS A 247      17.159 -17.871   8.390  1.00 15.00      A    H  
ATOM   2323  C   LYS A 247      14.241 -12.809   6.140  1.00 15.00      A    C  
ATOM   2324  O   LYS A 247      14.448 -13.032   4.948  1.00 15.00      A    O  
ATOM   2325  N   PRO A 248      13.572 -11.726   6.552  1.00 15.00      A    N  
ATOM   2326  CA  PRO A 248      13.094 -10.692   5.626  1.00 15.00      A    C  
ATOM   2327  CB  PRO A 248      12.221  -9.785   6.510  1.00 15.00      A    C  
ATOM   2328  CG  PRO A 248      11.988 -10.560   7.764  1.00 15.00      A    C  
ATOM   2329  CD  PRO A 248      13.193 -11.433   7.941  1.00 15.00      A    C  
ATOM   2330  C   PRO A 248      14.262  -9.892   5.050  1.00 15.00      A    C  
ATOM   2331  O   PRO A 248      14.126  -9.205   4.037  1.00 15.00      A    O  
ATOM   2332  N   GLN A 249      15.416 -10.014   5.699  1.00 15.00      A    N  
ATOM   2333  HN  GLN A 249      15.455 -10.597   6.487  1.00 15.00      A    H  
ATOM   2334  CA  GLN A 249      16.625  -9.310   5.287  1.00 15.00      A    C  
ATOM   2335  CB  GLN A 249      17.640  -9.265   6.435  1.00 15.00      A    C  
ATOM   2336  CG  GLN A 249      17.251  -8.360   7.595  1.00 15.00      A    C  
ATOM   2337  CD  GLN A 249      16.143  -8.939   8.450  1.00 15.00      A    C  
ATOM   2338  OE1 GLN A 249      16.013 -10.155   8.583  1.00 15.00      A    O  
ATOM   2339  NE2 GLN A 249      15.329  -8.072   9.030  1.00 15.00      A    N  
ATOM   2340 HE21 GLN A 249      15.484  -7.116   8.874  1.00 15.00      A    H  
ATOM   2341 HE22 GLN A 249      14.608  -8.420   9.590  1.00 15.00      A    H  
ATOM   2342  C   GLN A 249      17.267  -9.962   4.069  1.00 15.00      A    C  
ATOM   2343  O   GLN A 249      18.219  -9.432   3.499  1.00 15.00      A    O  
ATOM   2344  N   ASN A 250      16.742 -11.112   3.672  1.00 15.00      A    N  
ATOM   2345  HN  ASN A 250      15.980 -11.484   4.162  1.00 15.00      A    H  
ATOM   2346  CA  ASN A 250      17.274 -11.835   2.525  1.00 15.00      A    C  
ATOM   2347  CB  ASN A 250      17.231 -13.350   2.769  1.00 15.00      A    C  
ATOM   2348  CG  ASN A 250      18.273 -13.828   3.766  1.00 15.00      A    C  
ATOM   2349  OD1 ASN A 250      18.584 -13.144   4.739  1.00 15.00      A    O  
ATOM   2350  ND2 ASN A 250      18.818 -15.014   3.534  1.00 15.00      A    N  
ATOM   2351 HD21 ASN A 250      18.521 -15.514   2.745  1.00 15.00      A    H  
ATOM   2352 HD22 ASN A 250      19.504 -15.336   4.154  1.00 15.00      A    H  
ATOM   2353  C   ASN A 250      16.499 -11.489   1.261  1.00 15.00      A    C  
ATOM   2354  O   ASN A 250      16.576 -12.200   0.256  1.00 15.00      A    O  
ATOM   2355  N   ILE A 251      15.751 -10.392   1.312  1.00 15.00      A    N  
ATOM   2356  HN  ILE A 251      15.739  -9.859   2.135  1.00 15.00      A    H  
ATOM   2357  CA  ILE A 251      14.955  -9.966   0.170  1.00 15.00      A    C  
ATOM   2358  CB  ILE A 251      13.472  -9.736   0.540  1.00 15.00      A    C  
ATOM   2359  CG1 ILE A 251      12.910 -10.920   1.340  1.00 15.00      A    C  
ATOM   2360  CG2 ILE A 251      12.639  -9.492  -0.713  1.00 15.00      A    C  
ATOM   2361  CD1 ILE A 251      12.847 -12.223   0.568  1.00 15.00      A    C  
ATOM   2362  C   ILE A 251      15.515  -8.705  -0.491  1.00 15.00      A    C  
ATOM   2363  O   ILE A 251      15.922  -8.743  -1.652  1.00 15.00      A    O  
ATOM   2364  N   SER A 252      15.545  -7.597   0.252  1.00 15.00      A    N  
ATOM   2365  HN  SER A 252      15.255  -7.636   1.186  1.00 15.00      A    H  
ATOM   2366  CA  SER A 252      16.021  -6.327  -0.289  1.00 15.00      A    C  
ATOM   2367  CB  SER A 252      14.907  -5.700  -1.132  1.00 15.00      A    C  
ATOM   2368  OG  SER A 252      15.405  -5.133  -2.328  1.00 15.00      A    O  
ATOM   2369  HG  SER A 252      14.980  -4.272  -2.471  1.00 15.00      A    H  
ATOM   2370  C   SER A 252      16.422  -5.367   0.836  1.00 15.00      A    C  
ATOM   2371  O   SER A 252      16.168  -5.638   2.010  1.00 15.00      A    O  
ATOM   2372  N   GLN A 253      17.025  -4.236   0.465  1.00 15.00      A    N  
ATOM   2373  HN  GLN A 253      17.172  -4.070  -0.494  1.00 15.00      A    H  
ATOM   2374  CA  GLN A 253      17.470  -3.229   1.432  1.00 15.00      A    C  
ATOM   2375  CB  GLN A 253      18.436  -2.235   0.767  1.00 15.00      A    C  
ATOM   2376  CG  GLN A 253      18.582  -0.889   1.472  1.00 15.00      A    C  
ATOM   2377  CD  GLN A 253      19.462  -0.944   2.709  1.00 15.00      A    C  
ATOM   2378  OE1 GLN A 253      20.680  -0.807   2.625  1.00 15.00      A    O  
ATOM   2379  NE2 GLN A 253      18.849  -1.127   3.868  1.00 15.00      A    N  
ATOM   2380 HE21 GLN A 253      17.869  -1.217   3.867  1.00 15.00      A    H  
ATOM   2381 HE22 GLN A 253      19.395  -1.150   4.680  1.00 15.00      A    H  
ATOM   2382  C   GLN A 253      16.289  -2.494   2.070  1.00 15.00      A    C  
ATOM   2383  O   GLN A 253      16.209  -2.384   3.295  1.00 15.00      A    O  
ATOM   2384  N   LEU A 254      15.374  -2.000   1.240  1.00 15.00      A    N  
ATOM   2385  HN  LEU A 254      15.499  -2.114   0.263  1.00 15.00      A    H  
ATOM   2386  CA  LEU A 254      14.201  -1.276   1.730  1.00 15.00      A    C  
ATOM   2387  CB  LEU A 254      13.433  -0.628   0.571  1.00 15.00      A    C  
ATOM   2388  CG  LEU A 254      14.142   0.500  -0.184  1.00 15.00      A    C  
ATOM   2389  CD1 LEU A 254      13.215   1.116  -1.223  1.00 15.00      A    C  
ATOM   2390  CD2 LEU A 254      14.652   1.560   0.780  1.00 15.00      A    C  
ATOM   2391  C   LEU A 254      13.272  -2.207   2.501  1.00 15.00      A    C  
ATOM   2392  O   LEU A 254      12.408  -1.762   3.255  1.00 15.00      A    O  
ATOM   2393  N   ASN A 255      13.470  -3.503   2.311  1.00 15.00      A    N  
ATOM   2394  HN  ASN A 255      14.191  -3.788   1.710  1.00 15.00      A    H  
ATOM   2395  CA  ASN A 255      12.654  -4.516   2.969  1.00 15.00      A    C  
ATOM   2396  CB  ASN A 255      12.673  -5.807   2.149  1.00 15.00      A    C  
ATOM   2397  CG  ASN A 255      11.364  -6.572   2.201  1.00 15.00      A    C  
ATOM   2398  OD1 ASN A 255      10.653  -6.564   3.200  1.00 15.00      A    O  
ATOM   2399  ND2 ASN A 255      11.037  -7.246   1.111  1.00 15.00      A    N  
ATOM   2400 HD21 ASN A 255      11.649  -7.215   0.347  1.00 15.00      A    H  
ATOM   2401 HD22 ASN A 255      10.197  -7.747   1.114  1.00 15.00      A    H  
ATOM   2402  C   ASN A 255      13.143  -4.788   4.392  1.00 15.00      A    C  
ATOM   2403  O   ASN A 255      12.489  -5.490   5.158  1.00 15.00      A    O  
ATOM   2404  N   ASN A 256      14.299  -4.226   4.742  1.00 15.00      A    N  
ATOM   2405  HN  ASN A 256      14.783  -3.679   4.088  1.00 15.00      A    H  
ATOM   2406  CA  ASN A 256      14.867  -4.407   6.076  1.00 15.00      A    C  
ATOM   2407  CB  ASN A 256      16.370  -4.078   6.087  1.00 15.00      A    C  
ATOM   2408  CG  ASN A 256      17.215  -5.089   5.325  1.00 15.00      A    C  
ATOM   2409  OD1 ASN A 256      16.890  -6.269   5.266  1.00 15.00      A    O  
ATOM   2410  ND2 ASN A 256      18.309  -4.627   4.736  1.00 15.00      A    N  
ATOM   2411 HD21 ASN A 256      18.511  -3.673   4.819  1.00 15.00      A    H  
ATOM   2412 HD22 ASN A 256      18.872  -5.262   4.246  1.00 15.00      A    H  
ATOM   2413  C   ASN A 256      14.132  -3.540   7.097  1.00 15.00      A    C  
ATOM   2414  O   ASN A 256      13.933  -3.951   8.247  1.00 15.00      A    O  
ATOM   2415  N   GLU A 257      13.730  -2.340   6.672  1.00 15.00      A    N  
ATOM   2416  HN  GLU A 257      13.917  -2.074   5.747  1.00 15.00      A    H  
ATOM   2417  CA  GLU A 257      13.006  -1.416   7.545  1.00 15.00      A    C  
ATOM   2418  CB  GLU A 257      12.975  -0.026   6.905  1.00 15.00      A    C  
ATOM   2419  CG  GLU A 257      14.316   0.412   6.317  1.00 15.00      A    C  
ATOM   2420  CD  GLU A 257      14.192   1.518   5.280  1.00 15.00      A    C  
ATOM   2421  OE1 GLU A 257      13.068   1.755   4.796  1.00 15.00      A    O  
ATOM   2422  OE2 GLU A 257      15.223   2.129   4.932  1.00 15.00      A    O  
ATOM   2423  C   GLU A 257      11.594  -1.949   7.715  1.00 15.00      A    C  
ATOM   2424  O   GLU A 257      11.134  -2.242   8.823  1.00 15.00      A    O  
ATOM   2425  N   ARG A 258      10.908  -2.059   6.599  1.00 15.00      A    N  
ATOM   2426  HN  ARG A 258      11.316  -1.756   5.762  1.00 15.00      A    H  
ATOM   2427  CA  ARG A 258       9.573  -2.627   6.579  1.00 15.00      A    C  
ATOM   2428  CB  ARG A 258       8.683  -1.978   5.501  1.00 15.00      A    C  
ATOM   2429  CG  ARG A 258       9.363  -1.687   4.169  1.00 15.00      A    C  
ATOM   2430  CD  ARG A 258       8.336  -1.484   3.062  1.00 15.00      A    C  
ATOM   2431  NE  ARG A 258       8.952  -1.597   1.742  1.00 15.00      A    N  
ATOM   2432  HE  ARG A 258       9.507  -0.847   1.443  1.00 15.00      A    H  
ATOM   2433  CZ  ARG A 258       8.801  -2.647   0.938  1.00 15.00      A    C  
ATOM   2434  NH1 ARG A 258       8.042  -3.670   1.318  1.00 15.00      A    N  
ATOM   2435 HH11 ARG A 258       7.917  -4.493   0.696  1.00 15.00      A    H  
ATOM   2436 HH12 ARG A 258       7.562  -3.652   2.248  1.00 15.00      A    H  
ATOM   2437  NH2 ARG A 258       9.453  -2.706  -0.218  1.00 15.00      A    N  
ATOM   2438 HH21 ARG A 258       9.335  -3.528  -0.843  1.00 15.00      A    H  
ATOM   2439 HH22 ARG A 258      10.094  -1.931  -0.507  1.00 15.00      A    H  
ATOM   2440  C   ARG A 258       9.687  -4.156   6.401  1.00 15.00      A    C  
ATOM   2441  O   ARG A 258       9.488  -4.673   5.309  1.00 15.00      A    O  
ATOM   2442  N   ARG A 259      10.039  -4.837   7.512  1.00 15.00      A    N  
ATOM   2443  HN  ARG A 259      10.184  -4.316   8.331  1.00 15.00      A    H  
ATOM   2444  CA  ARG A 259      10.244  -6.299   7.590  1.00 15.00      A    C  
ATOM   2445  CB  ARG A 259      10.554  -6.723   9.032  1.00 15.00      A    C  
ATOM   2446  CG  ARG A 259      10.564  -5.568  10.016  1.00 15.00      A    C  
ATOM   2447  CD  ARG A 259       9.264  -5.524  10.804  1.00 15.00      A    C  
ATOM   2448  NE  ARG A 259       9.395  -6.076  12.150  1.00 15.00      A    N  
ATOM   2449  HE  ARG A 259      10.213  -6.569  12.354  1.00 15.00      A    H  
ATOM   2450  CZ  ARG A 259       8.477  -5.895  13.116  1.00 15.00      A    C  
ATOM   2451  NH1 ARG A 259       7.381  -5.182  12.868  1.00 15.00      A    N  
ATOM   2452 HH11 ARG A 259       7.246  -4.753  11.907  1.00 15.00      A    H  
ATOM   2453 HH12 ARG A 259       6.646  -5.038  13.627  1.00 15.00      A    H  
ATOM   2454  NH2 ARG A 259       8.643  -6.426  14.317  1.00 15.00      A    N  
ATOM   2455 HH21 ARG A 259       9.507  -7.002  14.531  1.00 15.00      A    H  
ATOM   2456 HH22 ARG A 259       7.909  -6.274  15.046  1.00 15.00      A    H  
ATOM   2457  C   ARG A 259       9.148  -7.163   6.966  1.00 15.00      A    C  
ATOM   2458  O   ARG A 259       8.270  -7.711   7.656  1.00 15.00      A    O  
ATOM   2459  N   GLY A 260       9.207  -7.282   5.662  1.00 15.00      A    N  
ATOM   2460  HN  GLY A 260       9.897  -6.784   5.156  1.00 15.00      A    H  
ATOM   2461  CA  GLY A 260       8.252  -8.081   4.951  1.00 15.00      A    C  
ATOM   2462  C   GLY A 260       6.932  -7.352   4.740  1.00 15.00      A    C  
ATOM   2463  O   GLY A 260       6.243  -7.607   3.750  1.00 15.00      A    O  
ATOM   2464  N   GLU A 261       6.578  -6.460   5.660  1.00 15.00      A    N  
ATOM   2465  HN  GLU A 261       7.187  -6.287   6.409  1.00 15.00      A    H  
ATOM   2466  CA  GLU A 261       5.324  -5.708   5.584  1.00 15.00      A    C  
ATOM   2467  CB  GLU A 261       5.191  -4.745   6.758  1.00 15.00      A    C  
ATOM   2468  CG  GLU A 261       5.072  -5.451   8.100  1.00 15.00      A    C  
ATOM   2469  CD  GLU A 261       4.877  -4.501   9.261  1.00 15.00      A    C  
ATOM   2470  OE1 GLU A 261       3.764  -3.957   9.396  1.00 15.00      A    O  
ATOM   2471  OE2 GLU A 261       5.831  -4.321  10.053  1.00 15.00      A    O  
ATOM   2472  C   GLU A 261       5.182  -4.970   4.262  1.00 15.00      A    C  
ATOM   2473  O   GLU A 261       6.061  -4.209   3.853  1.00 15.00      A    O  
ATOM   2474  N   ASN A 262       4.076  -5.234   3.601  1.00 15.00      A    N  
ATOM   2475  HN  ASN A 262       3.445  -5.874   3.982  1.00 15.00      A    H  
ATOM   2476  CA  ASN A 262       3.776  -4.624   2.322  1.00 15.00      A    C  
ATOM   2477  CB  ASN A 262       3.318  -5.714   1.352  1.00 15.00      A    C  
ATOM   2478  CG  ASN A 262       3.382  -5.286  -0.095  1.00 15.00      A    C  
ATOM   2479  OD1 ASN A 262       4.142  -4.399  -0.461  1.00 15.00      A    O  
ATOM   2480  ND2 ASN A 262       2.602  -5.944  -0.935  1.00 15.00      A    N  
ATOM   2481 HD21 ASN A 262       2.040  -6.663  -0.577  1.00 15.00      A    H  
ATOM   2482 HD22 ASN A 262       2.615  -5.683  -1.878  1.00 15.00      A    H  
ATOM   2483  C   ASN A 262       2.680  -3.585   2.488  1.00 15.00      A    C  
ATOM   2484  O   ASN A 262       2.625  -2.601   1.756  1.00 15.00      A    O  
ATOM   2485  N   TRP A 263       1.810  -3.825   3.474  1.00 15.00      A    N  
ATOM   2486  HN  TRP A 263       1.925  -4.627   4.017  1.00 15.00      A    H  
ATOM   2487  CA  TRP A 263       0.698  -2.925   3.773  1.00 15.00      A    C  
ATOM   2488  CB  TRP A 263       1.201  -1.580   4.307  1.00 15.00      A    C  
ATOM   2489  CG  TRP A 263       1.681  -1.626   5.729  1.00 15.00      A    C  
ATOM   2490  CD1 TRP A 263       2.109  -2.720   6.432  1.00 15.00      A    C  
ATOM   2491  CD2 TRP A 263       1.779  -0.516   6.622  1.00 15.00      A    C  
ATOM   2492  NE1 TRP A 263       2.465  -2.351   7.708  1.00 15.00      A    N  
ATOM   2493  HE1 TRP A 263       2.813  -2.965   8.414  1.00 15.00      A    H  
ATOM   2494  CE2 TRP A 263       2.273  -1.001   7.848  1.00 15.00      A    C  
ATOM   2495  CE3 TRP A 263       1.497   0.843   6.499  1.00 15.00      A    C  
ATOM   2496  CZ2 TRP A 263       2.491  -0.170   8.943  1.00 15.00      A    C  
ATOM   2497  CZ3 TRP A 263       1.712   1.665   7.585  1.00 15.00      A    C  
ATOM   2498  CH2 TRP A 263       2.205   1.158   8.790  1.00 15.00      A    C  
ATOM   2499  C   TRP A 263      -0.217  -2.728   2.564  1.00 15.00      A    C  
ATOM   2500  O   TRP A 263      -0.262  -1.653   1.967  1.00 15.00      A    O  
ATOM   2501  N   LEU A 264      -0.951  -3.780   2.217  1.00 15.00      A    N  
ATOM   2502  HN  LEU A 264      -0.882  -4.602   2.745  1.00 15.00      A    H  
ATOM   2503  CA  LEU A 264      -1.865  -3.738   1.078  1.00 15.00      A    C  
ATOM   2504  CB  LEU A 264      -2.207  -5.152   0.598  1.00 15.00      A    C  
ATOM   2505  CG  LEU A 264      -1.049  -5.998   0.070  1.00 15.00      A    C  
ATOM   2506  CD1 LEU A 264      -0.399  -6.781   1.197  1.00 15.00      A    C  
ATOM   2507  CD2 LEU A 264      -1.530  -6.936  -1.026  1.00 15.00      A    C  
ATOM   2508  C   LEU A 264      -3.154  -3.004   1.431  1.00 15.00      A    C  
ATOM   2509  O   LEU A 264      -3.670  -3.141   2.541  1.00 15.00      A    O  
ATOM   2510  N   LEU A 265      -3.669  -2.240   0.472  1.00 15.00      A    N  
ATOM   2511  HN  LEU A 265      -3.209  -2.188  -0.389  1.00 15.00      A    H  
ATOM   2512  CA  LEU A 265      -4.899  -1.478   0.659  1.00 15.00      A    C  
ATOM   2513  CB  LEU A 265      -4.967  -0.329  -0.352  1.00 15.00      A    C  
ATOM   2514  CG  LEU A 265      -3.935   0.789  -0.188  1.00 15.00      A    C  
ATOM   2515  CD1 LEU A 265      -4.050   1.791  -1.328  1.00 15.00      A    C  
ATOM   2516  CD2 LEU A 265      -4.104   1.485   1.155  1.00 15.00      A    C  
ATOM   2517  C   LEU A 265      -6.140  -2.363   0.518  1.00 15.00      A    C  
ATOM   2518  O   LEU A 265      -6.107  -3.394  -0.160  1.00 15.00      A    O  
ATOM   2519  N   PRO A 266      -7.247  -1.967   1.170  1.00 15.00      A    N  
ATOM   2520  CA  PRO A 266      -8.514  -2.706   1.124  1.00 15.00      A    C  
ATOM   2521  CB  PRO A 266      -9.300  -2.120   2.297  1.00 15.00      A    C  
ATOM   2522  CG  PRO A 266      -8.782  -0.732   2.440  1.00 15.00      A    C  
ATOM   2523  CD  PRO A 266      -7.334  -0.780   2.041  1.00 15.00      A    C  
ATOM   2524  C   PRO A 266      -9.299  -2.504  -0.177  1.00 15.00      A    C  
ATOM   2525  O   PRO A 266      -9.951  -1.478  -0.376  1.00 15.00      A    O  
ATOM   2526  N   SER A 267      -9.231  -3.492  -1.054  1.00 15.00      A    N  
ATOM   2527  HN  SER A 267      -8.669  -4.268  -0.852  1.00 15.00      A    H  
ATOM   2528  CA  SER A 267      -9.954  -3.456  -2.319  1.00 15.00      A    C  
ATOM   2529  CB  SER A 267      -8.997  -3.776  -3.475  1.00 15.00      A    C  
ATOM   2530  OG  SER A 267      -9.512  -3.330  -4.719  1.00 15.00      A    O  
ATOM   2531  HG  SER A 267     -10.312  -3.822  -4.928  1.00 15.00      A    H  
ATOM   2532  C   SER A 267     -11.087  -4.482  -2.260  1.00 15.00      A    C  
ATOM   2533  O   SER A 267     -11.104  -5.459  -3.008  1.00 15.00      A    O  
ATOM   2534  N   LEU A 268     -12.034  -4.249  -1.359  1.00 15.00      A    N  
ATOM   2535  HN  LEU A 268     -11.992  -3.430  -0.823  1.00 15.00      A    H  
ATOM   2536  CA  LEU A 268     -13.147  -5.166  -1.161  1.00 15.00      A    C  
ATOM   2537  CB  LEU A 268     -13.210  -5.576   0.315  1.00 15.00      A    C  
ATOM   2538  CG  LEU A 268     -11.907  -6.108   0.918  1.00 15.00      A    C  
ATOM   2539  CD1 LEU A 268     -12.003  -6.185   2.432  1.00 15.00      A    C  
ATOM   2540  CD2 LEU A 268     -11.560  -7.466   0.330  1.00 15.00      A    C  
ATOM   2541  C   LEU A 268     -14.477  -4.554  -1.591  1.00 15.00      A    C  
ATOM   2542  O   LEU A 268     -14.654  -3.337  -1.533  1.00 15.00      A    O  
ATOM   2543  N   PRO A 269     -15.424  -5.399  -2.039  1.00 15.00      A    N  
ATOM   2544  CA  PRO A 269     -16.755  -4.947  -2.466  1.00 15.00      A    C  
ATOM   2545  CB  PRO A 269     -17.372  -6.211  -3.084  1.00 15.00      A    C  
ATOM   2546  CG  PRO A 269     -16.663  -7.342  -2.424  1.00 15.00      A    C  
ATOM   2547  CD  PRO A 269     -15.263  -6.861  -2.170  1.00 15.00      A    C  
ATOM   2548  C   PRO A 269     -17.588  -4.485  -1.269  1.00 15.00      A    C  
ATOM   2549  O   PRO A 269     -17.305  -4.858  -0.134  1.00 15.00      A    O  
ATOM   2550  N   PRO A 270     -18.630  -3.665  -1.499  1.00 15.00      A    N  
ATOM   2551  CA  PRO A 270     -19.492  -3.162  -0.417  1.00 15.00      A    C  
ATOM   2552  CB  PRO A 270     -20.495  -2.254  -1.142  1.00 15.00      A    C  
ATOM   2553  CG  PRO A 270     -19.853  -1.938  -2.450  1.00 15.00      A    C  
ATOM   2554  CD  PRO A 270     -19.043  -3.149  -2.815  1.00 15.00      A    C  
ATOM   2555  C   PRO A 270     -20.221  -4.296   0.307  1.00 15.00      A    C  
ATOM   2556  O   PRO A 270     -20.552  -4.186   1.489  1.00 15.00      A    O  
ATOM   2557  N   ASN A 271     -20.446  -5.392  -0.403  1.00 15.00      A    N  
ATOM   2558  HN  ASN A 271     -20.140  -5.429  -1.334  1.00 15.00      A    H  
ATOM   2559  CA  ASN A 271     -21.132  -6.547   0.161  1.00 15.00      A    C  
ATOM   2560  CB  ASN A 271     -22.176  -7.113  -0.817  1.00 15.00      A    C  
ATOM   2561  CG  ASN A 271     -21.571  -7.645  -2.108  1.00 15.00      A    C  
ATOM   2562  OD1 ASN A 271     -20.659  -7.043  -2.677  1.00 15.00      A    O  
ATOM   2563  ND2 ASN A 271     -22.069  -8.782  -2.575  1.00 15.00      A    N  
ATOM   2564 HD21 ASN A 271     -22.787  -9.215  -2.070  1.00 15.00      A    H  
ATOM   2565 HD22 ASN A 271     -21.698  -9.141  -3.406  1.00 15.00      A    H  
ATOM   2566  C   ASN A 271     -20.146  -7.638   0.576  1.00 15.00      A    C  
ATOM   2567  O   ASN A 271     -20.466  -8.824   0.526  1.00 15.00      A    O  
ATOM   2568  N   TRP A 272     -18.945  -7.236   0.989  1.00 15.00      A    N  
ATOM   2569  HN  TRP A 272     -18.730  -6.278   0.988  1.00 15.00      A    H  
ATOM   2570  CA  TRP A 272     -17.937  -8.200   1.426  1.00 15.00      A    C  
ATOM   2571  CB  TRP A 272     -16.533  -7.576   1.473  1.00 15.00      A    C  
ATOM   2572  CG  TRP A 272     -16.306  -6.632   2.617  1.00 15.00      A    C  
ATOM   2573  CD1 TRP A 272     -16.831  -5.383   2.766  1.00 15.00      A    C  
ATOM   2574  CD2 TRP A 272     -15.485  -6.861   3.770  1.00 15.00      A    C  
ATOM   2575  NE1 TRP A 272     -16.394  -4.819   3.936  1.00 15.00      A    N  
ATOM   2576  HE1 TRP A 272     -16.636  -3.928   4.261  1.00 15.00      A    H  
ATOM   2577  CE2 TRP A 272     -15.564  -5.706   4.573  1.00 15.00      A    C  
ATOM   2578  CE3 TRP A 272     -14.692  -7.929   4.202  1.00 15.00      A    C  
ATOM   2579  CZ2 TRP A 272     -14.882  -5.588   5.782  1.00 15.00      A    C  
ATOM   2580  CZ3 TRP A 272     -14.015  -7.810   5.401  1.00 15.00      A    C  
ATOM   2581  CH2 TRP A 272     -14.114  -6.649   6.177  1.00 15.00      A    C  
ATOM   2582  C   TRP A 272     -18.320  -8.805   2.775  1.00 15.00      A    C  
ATOM   2583  O   TRP A 272     -17.845  -9.876   3.148  1.00 15.00      A    O  
ATOM   2584  N   GLN A 273     -19.187  -8.103   3.500  1.00 15.00      A    N  
ATOM   2585  HN  GLN A 273     -19.528  -7.259   3.143  1.00 15.00      A    H  
ATOM   2586  CA  GLN A 273     -19.655  -8.565   4.800  1.00 15.00      A    C  
ATOM   2587  CB  GLN A 273     -19.974  -7.379   5.716  1.00 15.00      A    C  
ATOM   2588  CG  GLN A 273     -18.750  -6.626   6.219  1.00 15.00      A    C  
ATOM   2589  CD  GLN A 273     -17.940  -7.414   7.233  1.00 15.00      A    C  
ATOM   2590  OE1 GLN A 273     -17.915  -8.642   7.215  1.00 15.00      A    O  
ATOM   2591  NE2 GLN A 273     -17.267  -6.709   8.128  1.00 15.00      A    N  
ATOM   2592 HE21 GLN A 273     -17.327  -5.733   8.090  1.00 15.00      A    H  
ATOM   2593 HE22 GLN A 273     -16.734  -7.195   8.791  1.00 15.00      A    H  
ATOM   2594  C   GLN A 273     -20.886  -9.446   4.623  1.00 15.00      A    C  
ATOM   2595  O   GLN A 273     -21.947  -8.971   4.213  1.00 15.00      A    O  
ATOM   2596  N   ARG A 274     -20.734 -10.725   4.926  1.00 15.00      A    N  
ATOM   2597  HN  ARG A 274     -19.861 -11.032   5.248  1.00 15.00      A    H  
ATOM   2598  CA  ARG A 274     -21.820 -11.690   4.784  1.00 15.00      A    C  
ATOM   2599  CB  ARG A 274     -21.276 -13.120   4.819  1.00 15.00      A    C  
ATOM   2600  CG  ARG A 274     -22.300 -14.185   4.459  1.00 15.00      A    C  
ATOM   2601  CD  ARG A 274     -22.011 -15.495   5.176  1.00 15.00      A    C  
ATOM   2602  NE  ARG A 274     -22.308 -15.419   6.609  1.00 15.00      A    N  
ATOM   2603  HE  ARG A 274     -23.256 -15.407   6.868  1.00 15.00      A    H  
ATOM   2604  CZ  ARG A 274     -21.378 -15.360   7.565  1.00 15.00      A    C  
ATOM   2605  NH1 ARG A 274     -20.088 -15.363   7.241  1.00 15.00      A    N  
ATOM   2606 HH11 ARG A 274     -19.801 -15.412   6.241  1.00 15.00      A    H  
ATOM   2607 HH12 ARG A 274     -19.359 -15.314   7.984  1.00 15.00      A    H  
ATOM   2608  NH2 ARG A 274     -21.737 -15.311   8.844  1.00 15.00      A    N  
ATOM   2609 HH21 ARG A 274     -22.745 -15.319   9.106  1.00 15.00      A    H  
ATOM   2610 HH22 ARG A 274     -21.013 -15.263   9.592  1.00 15.00      A    H  
ATOM   2611  C   ARG A 274     -22.919 -11.510   5.835  1.00 15.00      A    C  
ATOM   2612  O   ARG A 274     -22.906 -12.163   6.885  1.00 15.00      A    O  
ATOM   2613  N   GLN A 275     -23.860 -10.622   5.548  1.00 15.00      A    N  
ATOM   2614  HN  GLN A 275     -23.795 -10.115   4.711  1.00 15.00      A    H  
ATOM   2615  CA  GLN A 275     -24.979 -10.369   6.445  1.00 15.00      A    C  
ATOM   2616  CB  GLN A 275     -25.605  -9.003   6.147  1.00 15.00      A    C  
ATOM   2617  CG  GLN A 275     -24.672  -7.830   6.415  1.00 15.00      A    C  
ATOM   2618  CD  GLN A 275     -24.528  -6.903   5.223  1.00 15.00      A    C  
ATOM   2619  OE1 GLN A 275     -25.468  -6.698   4.459  1.00 15.00      A    O  
ATOM   2620  NE2 GLN A 275     -23.339  -6.344   5.052  1.00 15.00      A    N  
ATOM   2621 HE21 GLN A 275     -22.630  -6.558   5.694  1.00 15.00      A    H  
ATOM   2622 HE22 GLN A 275     -23.215  -5.747   4.284  1.00 15.00      A    H  
ATOM   2623  C   GLN A 275     -26.016 -11.478   6.296  1.00 15.00      A    C  
ATOM   2624  O   GLN A 275     -26.171 -12.049   5.217  1.00 15.00      A    O  
ATOM   2625  N   ASN A 276     -26.714 -11.792   7.376  1.00 15.00      A    N  
ATOM   2626  HN  ASN A 276     -26.573 -11.290   8.204  1.00 15.00      A    H  
ATOM   2627  CA  ASN A 276     -27.713 -12.853   7.343  1.00 15.00      A    C  
ATOM   2628  CB  ASN A 276     -27.635 -13.746   8.589  1.00 15.00      A    C  
ATOM   2629  CG  ASN A 276     -27.698 -12.972   9.892  1.00 15.00      A    C  
ATOM   2630  OD1 ASN A 276     -28.771 -12.722  10.431  1.00 15.00      A    O  
ATOM   2631  ND2 ASN A 276     -26.538 -12.595  10.411  1.00 15.00      A    N  
ATOM   2632 HD21 ASN A 276     -25.718 -12.834   9.934  1.00 15.00      A    H  
ATOM   2633 HD22 ASN A 276     -26.552 -12.095  11.254  1.00 15.00      A    H  
ATOM   2634  C   ASN A 276     -29.119 -12.306   7.152  1.00 15.00      A    C  
ATOM   2635  O   ASN A 276     -29.404 -11.157   7.493  1.00 15.00      A    O  
ATOM   2636  N   VAL A 277     -29.981 -13.143   6.592  1.00 15.00      A    N  
ATOM   2637  HN  VAL A 277     -29.681 -14.041   6.358  1.00 15.00      A    H  
ATOM   2638  CA  VAL A 277     -31.368 -12.784   6.342  1.00 15.00      A    C  
ATOM   2639  CB  VAL A 277     -31.963 -13.623   5.195  1.00 15.00      A    C  
ATOM   2640  CG1 VAL A 277     -31.639 -12.981   3.854  1.00 15.00      A    C  
ATOM   2641  CG2 VAL A 277     -31.422 -15.047   5.239  1.00 15.00      A    C  
ATOM   2642  C   VAL A 277     -32.174 -12.993   7.611  1.00 15.00      A    C  
ATOM   2643  O   VAL A 277     -31.762 -13.764   8.474  1.00 15.00      A    O  
ATOM   2644  N   ASN A 278     -33.314 -12.318   7.720  1.00 15.00      A    N  
ATOM   2645  HN  ASN A 278     -33.620 -11.769   6.970  1.00 15.00      A    H  
ATOM   2646  CA  ASN A 278     -34.136 -12.402   8.917  1.00 15.00      A    C  
ATOM   2647  CB  ASN A 278     -33.476 -11.556  10.020  1.00 15.00      A    C  
ATOM   2648  CG  ASN A 278     -32.902 -12.362  11.175  1.00 15.00      A    C  
ATOM   2649  OD1 ASN A 278     -33.489 -12.414  12.259  1.00 15.00      A    O  
ATOM   2650  ND2 ASN A 278     -31.752 -12.983  10.960  1.00 15.00      A    N  
ATOM   2651 HD21 ASN A 278     -31.332 -12.896  10.067  1.00 15.00      A    H  
ATOM   2652 HD22 ASN A 278     -31.367 -13.508  11.687  1.00 15.00      A    H  
ATOM   2653  C   ASN A 278     -35.549 -11.872   8.644  1.00 15.00      A    C  
ATOM   2654  O   ASN A 278     -35.823 -10.685   8.839  1.00 15.00      A    O  
ATOM   2655  N   ALA A 279     -36.433 -12.732   8.160  1.00 15.00      A    N  
ATOM   2656  HN  ALA A 279     -36.147 -13.656   7.961  1.00 15.00      A    H  
ATOM   2657  CA  ALA A 279     -37.814 -12.337   7.877  1.00 15.00      A    C  
ATOM   2658  CB  ALA A 279     -38.449 -13.296   6.878  1.00 15.00      A    C  
ATOM   2659  C   ALA A 279     -38.654 -12.259   9.159  1.00 15.00      A    C  
ATOM   2660  O   ALA A 279     -38.384 -12.962  10.134  1.00 15.00      A    O  
ATOM   2661  N   PRO A 280     -39.669 -11.374   9.184  1.00 15.00      A    N  
ATOM   2662  CA  PRO A 280     -40.558 -11.211  10.345  1.00 15.00      A    C  
ATOM   2663  CB  PRO A 280     -41.384  -9.975   9.983  1.00 15.00      A    C  
ATOM   2664  CG  PRO A 280     -41.375  -9.943   8.495  1.00 15.00      A    C  
ATOM   2665  CD  PRO A 280     -40.026 -10.456   8.087  1.00 15.00      A    C  
ATOM   2666  C   PRO A 280     -41.474 -12.422  10.539  1.00 15.00      A    C  
ATOM   2667  O   PRO A 280     -41.976 -12.989   9.570  1.00 15.00      A    O  
ATOM   2668  N   MET A 281     -41.688 -12.812  11.793  1.00 15.00      A    N  
ATOM   2669  HN  MET A 281     -41.264 -12.321  12.526  1.00 15.00      A    H  
ATOM   2670  CA  MET A 281     -42.532 -13.964  12.097  1.00 15.00      A    C  
ATOM   2671  CB  MET A 281     -41.735 -15.031  12.857  1.00 15.00      A    C  
ATOM   2672  CG  MET A 281     -40.532 -15.585  12.103  1.00 15.00      A    C  
ATOM   2673  SD  MET A 281     -40.917 -17.050  11.126  1.00 15.00      A    S  
ATOM   2674  CE  MET A 281     -41.584 -16.312   9.637  1.00 15.00      A    C  
ATOM   2675  C   MET A 281     -43.780 -13.580  12.894  1.00 15.00      A    C  
ATOM   2676  O   MET A 281     -44.899 -13.726  12.418  1.00 15.00      A    O  
ATOM   2677  N   ARG A 282     -43.595 -13.093  14.114  1.00 15.00      A    N  
ATOM   2678  HN  ARG A 282     -42.685 -12.985  14.456  1.00 15.00      A    H  
ATOM   2679  CA  ARG A 282     -44.733 -12.718  14.949  1.00 15.00      A    C  
ATOM   2680  CB  ARG A 282     -44.579 -13.269  16.364  1.00 15.00      A    C  
ATOM   2681  CG  ARG A 282     -44.708 -14.776  16.457  1.00 15.00      A    C  
ATOM   2682  CD  ARG A 282     -43.612 -15.360  17.326  1.00 15.00      A    C  
ATOM   2683  NE  ARG A 282     -43.718 -14.934  18.725  1.00 15.00      A    N  
ATOM   2684  HE  ARG A 282     -44.568 -14.533  19.011  1.00 15.00      A    H  
ATOM   2685  CZ  ARG A 282     -42.726 -15.057  19.608  1.00 15.00      A    C  
ATOM   2686  NH1 ARG A 282     -41.566 -15.570  19.222  1.00 15.00      A    N  
ATOM   2687 HH11 ARG A 282     -40.784 -15.671  19.902  1.00 15.00      A    H  
ATOM   2688 HH12 ARG A 282     -41.433 -15.877  18.235  1.00 15.00      A    H  
ATOM   2689  NH2 ARG A 282     -42.905 -14.720  20.882  1.00 15.00      A    N  
ATOM   2690 HH21 ARG A 282     -42.122 -14.820  21.565  1.00 15.00      A    H  
ATOM   2691 HH22 ARG A 282     -43.828 -14.362  21.209  1.00 15.00      A    H  
ATOM   2692  C   ARG A 282     -44.951 -11.212  14.998  1.00 15.00      A    C  
ATOM   2693  O   ARG A 282     -44.068 -10.445  14.639  1.00 15.00      A    O  
ATOM   2694  N   HIS A 283     -46.142 -10.826  15.461  1.00 15.00      A    N  
ATOM   2695  HN  HIS A 283     -46.789 -11.525  15.692  1.00 15.00      A    H  
ATOM   2696  CA  HIS A 283     -46.569  -9.424  15.599  1.00 15.00      A    C  
ATOM   2697  CB  HIS A 283     -47.722  -9.317  16.610  1.00 15.00      A    C  
ATOM   2698  CG  HIS A 283     -48.316  -7.945  16.745  1.00 15.00      A    C  
ATOM   2699  ND1 HIS A 283     -49.419  -7.528  16.029  1.00 15.00      A    N  
ATOM   2700  HD1 HIS A 283     -49.907  -8.061  15.367  1.00 15.00      A    H  
ATOM   2701  CD2 HIS A 283     -47.969  -6.900  17.538  1.00 15.00      A    C  
ATOM   2702  CE1 HIS A 283     -49.722  -6.288  16.373  1.00 15.00      A    C  
ATOM   2703  NE2 HIS A 283     -48.859  -5.886  17.286  1.00 15.00      A    N  
ATOM   2704  HE2 HIS A 283     -48.854  -5.000  17.713  1.00 15.00      A    H  
ATOM   2705  C   HIS A 283     -45.452  -8.412  15.920  1.00 15.00      A    C  
ATOM   2706  O   HIS A 283     -45.229  -7.495  15.139  1.00 15.00      A    O  
ATOM   2707  N   SER A 284     -44.780  -8.550  17.067  1.00 15.00      A    N  
ATOM   2708  HN  SER A 284     -44.995  -9.282  17.680  1.00 15.00      A    H  
ATOM   2709  CA  SER A 284     -43.718  -7.621  17.441  1.00 15.00      A    C  
ATOM   2710  CB  SER A 284     -43.240  -7.961  18.853  1.00 15.00      A    C  
ATOM   2711  OG  SER A 284     -44.297  -8.540  19.615  1.00 15.00      A    O  
ATOM   2712  HG  SER A 284     -44.066  -8.504  20.550  1.00 15.00      A    H  
ATOM   2713  C   SER A 284     -42.563  -7.685  16.436  1.00 15.00      A    C  
ATOM   2714  O   SER A 284     -42.102  -6.661  15.927  1.00 15.00      A    O  
ATOM   2715  N   SER A 285     -42.154  -8.905  16.115  1.00 15.00      A    N  
ATOM   2716  HN  SER A 285     -42.590  -9.667  16.528  1.00 15.00      A    H  
ATOM   2717  CA  SER A 285     -41.075  -9.142  15.171  1.00 15.00      A    C  
ATOM   2718  CB  SER A 285     -40.830 -10.643  15.028  1.00 15.00      A    C  
ATOM   2719  OG  SER A 285     -39.628 -10.913  14.329  1.00 15.00      A    O  
ATOM   2720  HG  SER A 285     -38.885 -10.666  14.880  1.00 15.00      A    H  
ATOM   2721  C   SER A 285     -41.375  -8.529  13.795  1.00 15.00      A    C  
ATOM   2722  O   SER A 285     -40.453  -8.106  13.089  1.00 15.00      A    O  
ATOM   2723  N   VAL A 286     -42.655  -8.491  13.404  1.00 15.00      A    N  
ATOM   2724  HN  VAL A 286     -43.352  -8.862  13.997  1.00 15.00      A    H  
ATOM   2725  CA  VAL A 286     -43.047  -7.916  12.115  1.00 15.00      A    C  
ATOM   2726  CB  VAL A 286     -44.521  -8.220  11.762  1.00 15.00      A    C  
ATOM   2727  CG1 VAL A 286     -44.965  -7.429  10.540  1.00 15.00      A    C  
ATOM   2728  CG2 VAL A 286     -44.697  -9.706  11.508  1.00 15.00      A    C  
ATOM   2729  C   VAL A 286     -42.806  -6.412  12.102  1.00 15.00      A    C  
ATOM   2730  O   VAL A 286     -42.340  -5.859  11.114  1.00 15.00      A    O  
ATOM   2731  N   PHE A 287     -43.129  -5.761  13.206  1.00 15.00      A    N  
ATOM   2732  HN  PHE A 287     -43.516  -6.257  13.958  1.00 15.00      A    H  
ATOM   2733  CA  PHE A 287     -42.932  -4.326  13.326  1.00 15.00      A    C  
ATOM   2734  CB  PHE A 287     -43.552  -3.805  14.625  1.00 15.00      A    C  
ATOM   2735  CG  PHE A 287     -44.999  -3.434  14.487  1.00 15.00      A    C  
ATOM   2736  CD1 PHE A 287     -45.362  -2.181  14.023  1.00 15.00      A    C  
ATOM   2737  CD2 PHE A 287     -45.996  -4.337  14.816  1.00 15.00      A    C  
ATOM   2738  CE1 PHE A 287     -46.692  -1.833  13.889  1.00 15.00      A    C  
ATOM   2739  CE2 PHE A 287     -47.328  -3.997  14.686  1.00 15.00      A    C  
ATOM   2740  CZ  PHE A 287     -47.678  -2.743  14.221  1.00 15.00      A    C  
ATOM   2741  C   PHE A 287     -41.449  -3.966  13.258  1.00 15.00      A    C  
ATOM   2742  O   PHE A 287     -41.061  -3.035  12.555  1.00 15.00      A    O  
ATOM   2743  N   GLU A 288     -40.623  -4.719  13.974  1.00 15.00      A    N  
ATOM   2744  HN  GLU A 288     -40.991  -5.455  14.513  1.00 15.00      A    H  
ATOM   2745  CA  GLU A 288     -39.186  -4.468  14.000  1.00 15.00      A    C  
ATOM   2746  CB  GLU A 288     -38.539  -5.209  15.168  1.00 15.00      A    C  
ATOM   2747  CG  GLU A 288     -39.106  -4.855  16.529  1.00 15.00      A    C  
ATOM   2748  CD  GLU A 288     -38.886  -5.963  17.536  1.00 15.00      A    C  
ATOM   2749  OE1 GLU A 288     -37.718  -6.212  17.896  1.00 15.00      A    O  
ATOM   2750  OE2 GLU A 288     -39.880  -6.597  17.950  1.00 15.00      A    O  
ATOM   2751  C   GLU A 288     -38.511  -4.888  12.694  1.00 15.00      A    C  
ATOM   2752  O   GLU A 288     -37.532  -4.281  12.260  1.00 15.00      A    O  
ATOM   2753  N   HIS A 289     -39.037  -5.929  12.062  1.00 15.00      A    N  
ATOM   2754  HN  HIS A 289     -39.833  -6.370  12.437  1.00 15.00      A    H  
ATOM   2755  CA  HIS A 289     -38.459  -6.427  10.819  1.00 15.00      A    C  
ATOM   2756  CB  HIS A 289     -38.361  -7.951  10.815  1.00 15.00      A    C  
ATOM   2757  CG  HIS A 289     -37.167  -8.454  11.558  1.00 15.00      A    C  
ATOM   2758  ND1 HIS A 289     -36.232  -9.299  11.003  1.00 15.00      A    N  
ATOM   2759  HD1 HIS A 289     -36.259  -9.676  10.086  1.00 15.00      A    H  
ATOM   2760  CD2 HIS A 289     -36.741  -8.204  12.820  1.00 15.00      A    C  
ATOM   2761  CE1 HIS A 289     -35.283  -9.545  11.887  1.00 15.00      A    C  
ATOM   2762  NE2 HIS A 289     -35.567  -8.893  12.994  1.00 15.00      A    N  
ATOM   2763  HE2 HIS A 289     -35.022  -8.897  13.808  1.00 15.00      A    H  
ATOM   2764  C   HIS A 289     -39.185  -5.917   9.587  1.00 15.00      A    C  
ATOM   2765  O   HIS A 289     -38.978  -6.424   8.487  1.00 15.00      A    O  
ATOM   2766  N   ASP A 290     -40.024  -4.914   9.785  1.00 15.00      A    N  
ATOM   2767  HN  ASP A 290     -40.155  -4.574  10.695  1.00 15.00      A    H  
ATOM   2768  CA  ASP A 290     -40.778  -4.310   8.694  1.00 15.00      A    C  
ATOM   2769  CB  ASP A 290     -41.753  -3.279   9.267  1.00 15.00      A    C  
ATOM   2770  CG  ASP A 290     -42.655  -2.663   8.222  1.00 15.00      A    C  
ATOM   2771  OD1 ASP A 290     -42.994  -3.355   7.247  1.00 15.00      A    O  
ATOM   2772  OD2 ASP A 290     -43.069  -1.495   8.402  1.00 15.00      A    O  
ATOM   2773  C   ASP A 290     -39.816  -3.611   7.744  1.00 15.00      A    C  
ATOM   2774  O   ASP A 290     -39.777  -3.884   6.547  1.00 15.00      A    O  
ATOM   2775  N   PHE A 291     -39.013  -2.733   8.313  1.00 15.00      A    N  
ATOM   2776  HN  PHE A 291     -39.084  -2.583   9.277  1.00 15.00      A    H  
ATOM   2777  CA  PHE A 291     -38.044  -1.976   7.548  1.00 15.00      A    C  
ATOM   2778  CB  PHE A 291     -37.684  -0.675   8.270  1.00 15.00      A    C  
ATOM   2779  CG  PHE A 291     -37.632  -0.785   9.771  1.00 15.00      A    C  
ATOM   2780  CD1 PHE A 291     -38.757  -0.515  10.535  1.00 15.00      A    C  
ATOM   2781  CD2 PHE A 291     -36.461  -1.143  10.419  1.00 15.00      A    C  
ATOM   2782  CE1 PHE A 291     -38.717  -0.604  11.912  1.00 15.00      A    C  
ATOM   2783  CE2 PHE A 291     -36.413  -1.235  11.797  1.00 15.00      A    C  
ATOM   2784  CZ  PHE A 291     -37.543  -0.963  12.545  1.00 15.00      A    C  
ATOM   2785  C   PHE A 291     -36.782  -2.779   7.262  1.00 15.00      A    C  
ATOM   2786  O   PHE A 291     -36.206  -2.659   6.179  1.00 15.00      A    O  
ATOM   2787  N   GLY A 292     -36.353  -3.587   8.232  1.00 15.00      A    N  
ATOM   2788  HN  GLY A 292     -36.873  -3.660   9.059  1.00 15.00      A    H  
ATOM   2789  CA  GLY A 292     -35.141  -4.376   8.064  1.00 15.00      A    C  
ATOM   2790  C   GLY A 292     -33.974  -3.503   7.645  1.00 15.00      A    C  
ATOM   2791  O   GLY A 292     -33.463  -3.626   6.533  1.00 15.00      A    O  
ATOM   2792  N   ARG A 293     -33.571  -2.598   8.525  1.00 15.00      A    N  
ATOM   2793  HN  ARG A 293     -33.998  -2.560   9.405  1.00 15.00      A    H  
ATOM   2794  CA  ARG A 293     -32.484  -1.679   8.221  1.00 15.00      A    C  
ATOM   2795  CB  ARG A 293     -32.751  -0.297   8.820  1.00 15.00      A    C  
ATOM   2796  CG  ARG A 293     -34.004   0.385   8.282  1.00 15.00      A    C  
ATOM   2797  CD  ARG A 293     -33.926   0.623   6.776  1.00 15.00      A    C  
ATOM   2798  NE  ARG A 293     -34.283  -0.566   5.996  1.00 15.00      A    N  
ATOM   2799  HE  ARG A 293     -34.826  -1.256   6.447  1.00 15.00      A    H  
ATOM   2800  CZ  ARG A 293     -33.921  -0.773   4.729  1.00 15.00      A    C  
ATOM   2801  NH1 ARG A 293     -33.187   0.131   4.087  1.00 15.00      A    N  
ATOM   2802 HH11 ARG A 293     -32.893   1.005   4.570  1.00 15.00      A    H  
ATOM   2803 HH12 ARG A 293     -32.900  -0.031   3.098  1.00 15.00      A    H  
ATOM   2804  NH2 ARG A 293     -34.301  -1.883   4.108  1.00 15.00      A    N  
ATOM   2805 HH21 ARG A 293     -34.024  -2.057   3.121  1.00 15.00      A    H  
ATOM   2806 HH22 ARG A 293     -34.884  -2.592   4.615  1.00 15.00      A    H  
ATOM   2807  C   ARG A 293     -31.123  -2.215   8.642  1.00 15.00      A    C  
ATOM   2808  O   ARG A 293     -30.933  -2.664   9.769  1.00 15.00      A    O  
ATOM   2809  N   THR A 294     -30.182  -2.164   7.712  1.00 15.00      A    N  
ATOM   2810  HN  THR A 294     -30.401  -1.800   6.831  1.00 15.00      A    H  
ATOM   2811  CA  THR A 294     -28.830  -2.632   7.946  1.00 15.00      A    C  
ATOM   2812  CB  THR A 294     -28.253  -3.210   6.638  1.00 15.00      A    C  
ATOM   2813  OG1 THR A 294     -28.724  -2.424   5.535  1.00 15.00      A    O  
ATOM   2814  HG1 THR A 294     -28.424  -2.819   4.701  1.00 15.00      A    H  
ATOM   2815  CG2 THR A 294     -28.698  -4.654   6.449  1.00 15.00      A    C  
ATOM   2816  C   THR A 294     -27.944  -1.479   8.435  1.00 15.00      A    C  
ATOM   2817  O   THR A 294     -28.307  -0.308   8.286  1.00 15.00      A    O  
ATOM   2818  N   PRO A 295     -26.771  -1.788   9.025  1.00 15.00      A    N  
ATOM   2819  CA  PRO A 295     -25.840  -0.767   9.533  1.00 15.00      A    C  
ATOM   2820  CB  PRO A 295     -24.656  -1.581  10.073  1.00 15.00      A    C  
ATOM   2821  CG  PRO A 295     -24.795  -2.933   9.459  1.00 15.00      A    C  
ATOM   2822  CD  PRO A 295     -26.267  -3.150   9.261  1.00 15.00      A    C  
ATOM   2823  C   PRO A 295     -25.382   0.202   8.438  1.00 15.00      A    C  
ATOM   2824  O   PRO A 295     -24.973   1.331   8.722  1.00 15.00      A    O  
ATOM   2825  N   GLU A 296     -25.472  -0.243   7.194  1.00 15.00      A    N  
ATOM   2826  HN  GLU A 296     -25.811  -1.146   7.040  1.00 15.00      A    H  
ATOM   2827  CA  GLU A 296     -25.091   0.572   6.049  1.00 15.00      A    C  
ATOM   2828  CB  GLU A 296     -25.192  -0.265   4.765  1.00 15.00      A    C  
ATOM   2829  CG  GLU A 296     -24.214   0.124   3.662  1.00 15.00      A    C  
ATOM   2830  CD  GLU A 296     -24.606   1.396   2.929  1.00 15.00      A    C  
ATOM   2831  OE1 GLU A 296     -23.712   2.037   2.331  1.00 15.00      A    O  
ATOM   2832  OE2 GLU A 296     -25.795   1.769   2.970  1.00 15.00      A    O  
ATOM   2833  C   GLU A 296     -26.007   1.788   5.954  1.00 15.00      A    C  
ATOM   2834  O   GLU A 296     -25.557   2.933   6.070  1.00 15.00      A    O  
ATOM   2835  N   VAL A 297     -27.303   1.525   5.809  1.00 15.00      A    N  
ATOM   2836  HN  VAL A 297     -27.599   0.592   5.785  1.00 15.00      A    H  
ATOM   2837  CA  VAL A 297     -28.291   2.587   5.681  1.00 15.00      A    C  
ATOM   2838  CB  VAL A 297     -29.671   2.079   5.206  1.00 15.00      A    C  
ATOM   2839  CG1 VAL A 297     -29.597   1.615   3.761  1.00 15.00      A    C  
ATOM   2840  CG2 VAL A 297     -30.191   0.965   6.101  1.00 15.00      A    C  
ATOM   2841  C   VAL A 297     -28.431   3.403   6.959  1.00 15.00      A    C  
ATOM   2842  O   VAL A 297     -28.805   4.574   6.911  1.00 15.00      A    O  
ATOM   2843  N   SER A 298     -28.124   2.793   8.100  1.00 15.00      A    N  
ATOM   2844  HN  SER A 298     -27.852   1.850   8.085  1.00 15.00      A    H  
ATOM   2845  CA  SER A 298     -28.208   3.497   9.374  1.00 15.00      A    C  
ATOM   2846  CB  SER A 298     -28.083   2.524  10.549  1.00 15.00      A    C  
ATOM   2847  OG  SER A 298     -26.782   1.968  10.626  1.00 15.00      A    O  
ATOM   2848  HG  SER A 298     -26.359   2.012   9.760  1.00 15.00      A    H  
ATOM   2849  C   SER A 298     -27.133   4.581   9.454  1.00 15.00      A    C  
ATOM   2850  O   SER A 298     -27.252   5.542  10.210  1.00 15.00      A    O  
ATOM   2851  N   ARG A 299     -26.079   4.413   8.661  1.00 15.00      A    N  
ATOM   2852  HN  ARG A 299     -26.040   3.622   8.078  1.00 15.00      A    H  
ATOM   2853  CA  ARG A 299     -24.991   5.374   8.622  1.00 15.00      A    C  
ATOM   2854  CB  ARG A 299     -23.649   4.661   8.406  1.00 15.00      A    C  
ATOM   2855  CG  ARG A 299     -22.427   5.575   8.367  1.00 15.00      A    C  
ATOM   2856  CD  ARG A 299     -22.023   5.902   6.936  1.00 15.00      A    C  
ATOM   2857  NE  ARG A 299     -22.084   4.719   6.079  1.00 15.00      A    N  
ATOM   2858  HE  ARG A 299     -21.801   3.867   6.473  1.00 15.00      A    H  
ATOM   2859  CZ  ARG A 299     -22.509   4.727   4.814  1.00 15.00      A    C  
ATOM   2860  NH1 ARG A 299     -22.909   5.862   4.246  1.00 15.00      A    N  
ATOM   2861 HH11 ARG A 299     -23.241   5.863   3.257  1.00 15.00      A    H  
ATOM   2862 HH12 ARG A 299     -22.894   6.754   4.785  1.00 15.00      A    H  
ATOM   2863  NH2 ARG A 299     -22.539   3.592   4.129  1.00 15.00      A    N  
ATOM   2864 HH21 ARG A 299     -22.231   2.704   4.572  1.00 15.00      A    H  
ATOM   2865 HH22 ARG A 299     -22.885   3.569   3.135  1.00 15.00      A    H  
ATOM   2866  C   ARG A 299     -25.253   6.390   7.520  1.00 15.00      A    C  
ATOM   2867  O   ARG A 299     -24.931   7.570   7.657  1.00 15.00      A    O  
ATOM   2868  N   LEU A 300     -25.852   5.915   6.433  1.00 15.00      A    N  
ATOM   2869  HN  LEU A 300     -26.073   4.959   6.391  1.00 15.00      A    H  
ATOM   2870  CA  LEU A 300     -26.178   6.760   5.293  1.00 15.00      A    C  
ATOM   2871  CB  LEU A 300     -26.633   5.892   4.114  1.00 15.00      A    C  
ATOM   2872  CG  LEU A 300     -26.597   6.532   2.722  1.00 15.00      A    C  
ATOM   2873  CD1 LEU A 300     -25.297   7.291   2.507  1.00 15.00      A    C  
ATOM   2874  CD2 LEU A 300     -26.766   5.465   1.653  1.00 15.00      A    C  
ATOM   2875  C   LEU A 300     -27.252   7.785   5.662  1.00 15.00      A    C  
ATOM   2876  O   LEU A 300     -27.207   8.931   5.217  1.00 15.00      A    O  
ATOM   2877  N   THR A 301     -28.204   7.377   6.496  1.00 15.00      A    N  
ATOM   2878  HN  THR A 301     -28.192   6.452   6.825  1.00 15.00      A    H  
ATOM   2879  CA  THR A 301     -29.274   8.272   6.927  1.00 15.00      A    C  
ATOM   2880  CB  THR A 301     -30.382   7.513   7.681  1.00 15.00      A    C  
ATOM   2881  OG1 THR A 301     -29.794   6.467   8.468  1.00 15.00      A    O  
ATOM   2882  HG1 THR A 301     -29.762   5.656   7.948  1.00 15.00      A    H  
ATOM   2883  CG2 THR A 301     -31.377   6.909   6.701  1.00 15.00      A    C  
ATOM   2884  C   THR A 301     -28.719   9.382   7.815  1.00 15.00      A    C  
ATOM   2885  O   THR A 301     -29.175  10.524   7.765  1.00 15.00      A    O  
ATOM   2886  N   ARG A 302     -27.710   9.040   8.610  1.00 15.00      A    N  
ATOM   2887  HN  ARG A 302     -27.388   8.116   8.598  1.00 15.00      A    H  
ATOM   2888  CA  ARG A 302     -27.080  10.005   9.504  1.00 15.00      A    C  
ATOM   2889  CB  ARG A 302     -26.201   9.307  10.542  1.00 15.00      A    C  
ATOM   2890  CG  ARG A 302     -26.983   8.482  11.550  1.00 15.00      A    C  
ATOM   2891  CD  ARG A 302     -26.134   8.117  12.757  1.00 15.00      A    C  
ATOM   2892  NE  ARG A 302     -24.961   7.314  12.397  1.00 15.00      A    N  
ATOM   2893  HE  ARG A 302     -24.198   7.791  12.005  1.00 15.00      A    H  
ATOM   2894  CZ  ARG A 302     -24.879   5.993  12.571  1.00 15.00      A    C  
ATOM   2895  NH1 ARG A 302     -25.900   5.323  13.097  1.00 15.00      A    N  
ATOM   2896 HH11 ARG A 302     -25.840   4.292  13.233  1.00 15.00      A    H  
ATOM   2897 HH12 ARG A 302     -26.769   5.828  13.372  1.00 15.00      A    H  
ATOM   2898  NH2 ARG A 302     -23.768   5.344  12.231  1.00 15.00      A    N  
ATOM   2899 HH21 ARG A 302     -23.701   4.312  12.366  1.00 15.00      A    H  
ATOM   2900 HH22 ARG A 302     -22.959   5.864  11.830  1.00 15.00      A    H  
ATOM   2901  C   ARG A 302     -26.273  11.026   8.712  1.00 15.00      A    C  
ATOM   2902  O   ARG A 302     -25.905  12.081   9.226  1.00 15.00      A    O  
ATOM   2903  N   THR A 303     -25.995  10.701   7.457  1.00 15.00      A    N  
ATOM   2904  HN  THR A 303     -26.302   9.839   7.104  1.00 15.00      A    H  
ATOM   2905  CA  THR A 303     -25.262  11.603   6.591  1.00 15.00      A    C  
ATOM   2906  CB  THR A 303     -24.616  10.841   5.415  1.00 15.00      A    C  
ATOM   2907  OG1 THR A 303     -24.114   9.581   5.888  1.00 15.00      A    O  
ATOM   2908  HG1 THR A 303     -24.256   9.517   6.839  1.00 15.00      A    H  
ATOM   2909  CG2 THR A 303     -23.462  11.642   4.830  1.00 15.00      A    C  
ATOM   2910  C   THR A 303     -26.231  12.661   6.064  1.00 15.00      A    C  
ATOM   2911  O   THR A 303     -25.873  13.826   5.900  1.00 15.00      A    O  
ATOM   2912  N   LEU A 304     -27.475  12.239   5.840  1.00 15.00      A    N  
ATOM   2913  HN  LEU A 304     -27.694  11.299   6.006  1.00 15.00      A    H  
ATOM   2914  CA  LEU A 304     -28.524  13.130   5.356  1.00 15.00      A    C  
ATOM   2915  CB  LEU A 304     -29.745  12.323   4.901  1.00 15.00      A    C  
ATOM   2916  CG  LEU A 304     -29.806  11.955   3.418  1.00 15.00      A    C  
ATOM   2917  CD1 LEU A 304     -31.008  11.067   3.141  1.00 15.00      A    C  
ATOM   2918  CD2 LEU A 304     -29.860  13.210   2.559  1.00 15.00      A    C  
ATOM   2919  C   LEU A 304     -28.940  14.105   6.450  1.00 15.00      A    C  
ATOM   2920  O   LEU A 304     -29.280  15.258   6.175  1.00 15.00      A    O  
ATOM   2921  N   GLN A 305     -28.898  13.635   7.694  1.00 15.00      A    N  
ATOM   2922  HN  GLN A 305     -28.620  12.706   7.840  1.00 15.00      A    H  
ATOM   2923  CA  GLN A 305     -29.269  14.455   8.845  1.00 15.00      A    C  
ATOM   2924  CB  GLN A 305     -29.335  13.607  10.116  1.00 15.00      A    C  
ATOM   2925  CG  GLN A 305     -30.544  12.689  10.192  1.00 15.00      A    C  
ATOM   2926  CD  GLN A 305     -30.647  11.967  11.521  1.00 15.00      A    C  
ATOM   2927  OE1 GLN A 305     -29.638  11.627  12.141  1.00 15.00      A    O  
ATOM   2928  NE2 GLN A 305     -31.869  11.729  11.971  1.00 15.00      A    N  
ATOM   2929 HE21 GLN A 305     -32.629  12.026  11.429  1.00 15.00      A    H  
ATOM   2930 HE22 GLN A 305     -31.963  11.272  12.832  1.00 15.00      A    H  
ATOM   2931  C   GLN A 305     -28.301  15.619   9.039  1.00 15.00      A    C  
ATOM   2932  O   GLN A 305     -28.609  16.590   9.729  1.00 15.00      A    O  
ATOM   2933  N   ARG A 306     -27.128  15.519   8.428  1.00 15.00      A    N  
ATOM   2934  HN  ARG A 306     -26.935  14.725   7.887  1.00 15.00      A    H  
ATOM   2935  CA  ARG A 306     -26.128  16.570   8.534  1.00 15.00      A    C  
ATOM   2936  CB  ARG A 306     -24.723  15.986   8.719  1.00 15.00      A    C  
ATOM   2937  CG  ARG A 306     -24.143  16.206  10.110  1.00 15.00      A    C  
ATOM   2938  CD  ARG A 306     -22.648  15.919  10.142  1.00 15.00      A    C  
ATOM   2939  NE  ARG A 306     -22.012  16.420  11.366  1.00 15.00      A    N  
ATOM   2940  HE  ARG A 306     -22.412  16.147  12.222  1.00 15.00      A    H  
ATOM   2941  CZ  ARG A 306     -20.935  17.210  11.379  1.00 15.00      A    C  
ATOM   2942  NH1 ARG A 306     -20.367  17.584  10.237  1.00 15.00      A    N  
ATOM   2943 HH11 ARG A 306     -19.527  18.200  10.244  1.00 15.00      A    H  
ATOM   2944 HH12 ARG A 306     -20.764  17.265   9.327  1.00 15.00      A    H  
ATOM   2945  NH2 ARG A 306     -20.427  17.630  12.534  1.00 15.00      A    N  
ATOM   2946 HH21 ARG A 306     -19.585  18.246  12.546  1.00 15.00      A    H  
ATOM   2947 HH22 ARG A 306     -20.869  17.348  13.435  1.00 15.00      A    H  
ATOM   2948  C   ARG A 306     -26.179  17.492   7.319  1.00 15.00      A    C  
ATOM   2949  O   ARG A 306     -25.378  18.418   7.196  1.00 15.00      A    O  
ATOM   2950  N   PHE A 307     -27.135  17.241   6.431  1.00 15.00      A    N  
ATOM   2951  HN  PHE A 307     -27.758  16.497   6.592  1.00 15.00      A    H  
ATOM   2952  CA  PHE A 307     -27.292  18.047   5.227  1.00 15.00      A    C  
ATOM   2953  CB  PHE A 307     -27.403  17.159   3.977  1.00 15.00      A    C  
ATOM   2954  CG  PHE A 307     -26.089  16.604   3.482  1.00 15.00      A    C  
ATOM   2955  CD1 PHE A 307     -24.949  17.392   3.451  1.00 15.00      A    C  
ATOM   2956  CD2 PHE A 307     -25.997  15.292   3.038  1.00 15.00      A    C  
ATOM   2957  CE1 PHE A 307     -23.746  16.886   2.992  1.00 15.00      A    C  
ATOM   2958  CE2 PHE A 307     -24.797  14.779   2.578  1.00 15.00      A    C  
ATOM   2959  CZ  PHE A 307     -23.670  15.577   2.555  1.00 15.00      A    C  
ATOM   2960  C   PHE A 307     -28.503  18.974   5.347  1.00 15.00      A    C  
ATOM   2961  O   PHE A 307     -29.296  19.108   4.409  1.00 15.00      A    O  
ATOM   2962  N   LEU A 308     -28.639  19.603   6.513  1.00 15.00      A    N  
ATOM   2963  HN  LEU A 308     -27.981  19.438   7.219  1.00 15.00      A    H  
ATOM   2964  CA  LEU A 308     -29.738  20.529   6.772  1.00 15.00      A    C  
ATOM   2965  CB  LEU A 308     -30.230  20.401   8.221  1.00 15.00      A    C  
ATOM   2966  CG  LEU A 308     -30.743  19.021   8.657  1.00 15.00      A    C  
ATOM   2967  CD1 LEU A 308     -30.993  18.992  10.158  1.00 15.00      A    C  
ATOM   2968  CD2 LEU A 308     -32.009  18.645   7.898  1.00 15.00      A    C  
ATOM   2969  C   LEU A 308     -29.324  21.975   6.473  1.00 15.00      A    C  
ATOM   2970  O   LEU A 308     -29.798  22.578   5.514  1.00 15.00      A    O  
ATOM   2971  N   ALA A 309     -28.426  22.522   7.289  1.00 15.00      A    N  
ATOM   2972  HN  ALA A 309     -28.069  21.990   8.027  1.00 15.00      A    H  
ATOM   2973  CA  ALA A 309     -27.954  23.898   7.110  1.00 15.00      A    C  
ATOM   2974  CB  ALA A 309     -27.221  24.372   8.355  1.00 15.00      A    C  
ATOM   2975  C   ALA A 309     -27.050  24.022   5.883  1.00 15.00      A    C  
ATOM   2976  O   ALA A 309     -26.020  23.357   5.797  1.00 15.00      A    O  
ATOM   2977  N   LYS A 310     -27.437  24.881   4.939  1.00 15.00      A    N  
ATOM   2978  HN  LYS A 310     -28.259  25.393   5.070  1.00 15.00      A    H  
ATOM   2979  CA  LYS A 310     -26.663  25.079   3.715  1.00 15.00      A    C  
ATOM   2980  CB  LYS A 310     -27.081  24.073   2.627  1.00 15.00      A    C  
ATOM   2981  CG  LYS A 310     -28.513  23.552   2.735  1.00 15.00      A    C  
ATOM   2982  CD  LYS A 310     -29.547  24.627   2.419  1.00 15.00      A    C  
ATOM   2983  CE  LYS A 310     -30.583  24.734   3.528  1.00 15.00      A    C  
ATOM   2984  NZ  LYS A 310     -31.560  25.831   3.283  1.00 15.00      A    N  
ATOM   2985  HZ1 LYS A 310     -32.104  25.637   2.419  1.00 15.00      A    H  
ATOM   2986  HZ2 LYS A 310     -31.061  26.735   3.171  1.00 15.00      A    H  
ATOM   2987  HZ3 LYS A 310     -32.220  25.909   4.085  1.00 15.00      A    H  
ATOM   2988  C   LYS A 310     -26.792  26.508   3.179  1.00 15.00      A    C  
ATOM   2989  O   LYS A 310     -27.840  27.142   3.317  1.00 15.00      A    O  
ATOM   2990  N   THR A 311     -25.717  27.005   2.574  1.00 15.00      A    N  
ATOM   2991  HN  THR A 311     -24.910  26.453   2.514  1.00 15.00      A    H  
ATOM   2992  CA  THR A 311     -25.707  28.341   1.986  1.00 15.00      A    C  
ATOM   2993  CB  THR A 311     -24.323  29.025   2.120  1.00 15.00      A    C  
ATOM   2994  OG1 THR A 311     -24.326  30.289   1.435  1.00 15.00      A    O  
ATOM   2995  HG1 THR A 311     -24.098  30.993   2.054  1.00 15.00      A    H  
ATOM   2996  CG2 THR A 311     -23.987  29.257   3.585  1.00 15.00      A    C  
ATOM   2997  C   THR A 311     -26.104  28.210   0.513  1.00 15.00      A    C  
ATOM   2998  O   THR A 311     -26.057  27.111  -0.031  1.00 15.00      A    O  
ATOM   2999  N   VAL A 312     -26.455  29.315  -0.136  1.00 15.00      A    N  
ATOM   3000  HN  VAL A 312     -26.399  30.178   0.325  1.00 15.00      A    H  
ATOM   3001  CA  VAL A 312     -26.896  29.276  -1.531  1.00 15.00      A    C  
ATOM   3002  CB  VAL A 312     -27.437  30.635  -2.014  1.00 15.00      A    C  
ATOM   3003  CG1 VAL A 312     -28.736  30.976  -1.294  1.00 15.00      A    C  
ATOM   3004  CG2 VAL A 312     -26.403  31.733  -1.803  1.00 15.00      A    C  
ATOM   3005  C   VAL A 312     -25.817  28.777  -2.492  1.00 15.00      A    C  
ATOM   3006  O   VAL A 312     -26.121  28.228  -3.546  1.00 15.00      A    O  
ATOM   3007  N   HIS A 313     -24.558  28.958  -2.128  1.00 15.00      A    N  
ATOM   3008  HN  HIS A 313     -24.360  29.376  -1.262  1.00 15.00      A    H  
ATOM   3009  CA  HIS A 313     -23.471  28.529  -2.995  1.00 15.00      A    C  
ATOM   3010  CB  HIS A 313     -22.294  29.498  -2.944  1.00 15.00      A    C  
ATOM   3011  CG  HIS A 313     -22.006  30.129  -4.269  1.00 15.00      A    C  
ATOM   3012  ND1 HIS A 313     -22.638  31.274  -4.708  1.00 15.00      A    N  
ATOM   3013  HD1 HIS A 313     -23.317  31.780  -4.211  1.00 15.00      A    H  
ATOM   3014  CD2 HIS A 313     -21.161  29.762  -5.262  1.00 15.00      A    C  
ATOM   3015  CE1 HIS A 313     -22.197  31.582  -5.912  1.00 15.00      A    C  
ATOM   3016  NE2 HIS A 313     -21.301  30.683  -6.270  1.00 15.00      A    N  
ATOM   3017  HE2 HIS A 313     -20.813  30.675  -7.121  1.00 15.00      A    H  
ATOM   3018  C   HIS A 313     -23.026  27.107  -2.696  1.00 15.00      A    C  
ATOM   3019  O   HIS A 313     -22.353  26.478  -3.509  1.00 15.00      A    O  
ATOM   3020  N   ASN A 314     -23.409  26.606  -1.534  1.00 15.00      A    N  
ATOM   3021  HN  ASN A 314     -23.949  27.155  -0.931  1.00 15.00      A    H  
ATOM   3022  CA  ASN A 314     -23.050  25.250  -1.134  1.00 15.00      A    C  
ATOM   3023  CB  ASN A 314     -22.616  25.216   0.338  1.00 15.00      A    C  
ATOM   3024  CG  ASN A 314     -21.117  25.062   0.503  1.00 15.00      A    C  
ATOM   3025  OD1 ASN A 314     -20.382  26.045   0.538  1.00 15.00      A    O  
ATOM   3026  ND2 ASN A 314     -20.656  23.825   0.610  1.00 15.00      A    N  
ATOM   3027 HD21 ASN A 314     -21.297  23.086   0.576  1.00 15.00      A    H  
ATOM   3028 HD22 ASN A 314     -19.690  23.701   0.720  1.00 15.00      A    H  
ATOM   3029  C   ASN A 314     -24.225  24.304  -1.355  1.00 15.00      A    C  
ATOM   3030  O   ASN A 314     -24.054  23.090  -1.470  1.00 15.00      A    O  
ATOM   3031  N   ASN A 315     -25.416  24.889  -1.425  1.00 15.00      A    N  
ATOM   3032  HN  ASN A 315     -25.465  25.866  -1.335  1.00 15.00      A    H  
ATOM   3033  CA  ASN A 315     -26.656  24.145  -1.621  1.00 15.00      A    C  
ATOM   3034  CB  ASN A 315     -27.874  25.089  -1.557  1.00 15.00      A    C  
ATOM   3035  CG  ASN A 315     -28.958  24.777  -2.575  1.00 15.00      A    C  
ATOM   3036  OD1 ASN A 315     -28.908  25.241  -3.707  1.00 15.00      A    O  
ATOM   3037  ND2 ASN A 315     -29.955  24.002  -2.173  1.00 15.00      A    N  
ATOM   3038 HD21 ASN A 315     -29.939  23.664  -1.255  1.00 15.00      A    H  
ATOM   3039 HD22 ASN A 315     -30.672  23.806  -2.816  1.00 15.00      A    H  
ATOM   3040  C   ASN A 315     -26.648  23.322  -2.906  1.00 15.00      A    C  
ATOM   3041  O   ASN A 315     -27.204  22.229  -2.939  1.00 15.00      A    O  
ATOM   3042  N   LEU A 316     -26.002  23.835  -3.950  1.00 15.00      A    N  
ATOM   3043  HN  LEU A 316     -25.562  24.706  -3.861  1.00 15.00      A    H  
ATOM   3044  CA  LEU A 316     -25.934  23.128  -5.227  1.00 15.00      A    C  
ATOM   3045  CB  LEU A 316     -25.181  23.954  -6.270  1.00 15.00      A    C  
ATOM   3046  CG  LEU A 316     -25.915  25.185  -6.800  1.00 15.00      A    C  
ATOM   3047  CD1 LEU A 316     -25.144  26.455  -6.476  1.00 15.00      A    C  
ATOM   3048  CD2 LEU A 316     -26.160  25.064  -8.297  1.00 15.00      A    C  
ATOM   3049  C   LEU A 316     -25.287  21.761  -5.053  1.00 15.00      A    C  
ATOM   3050  O   LEU A 316     -25.868  20.734  -5.409  1.00 15.00      A    O  
ATOM   3051  N   ALA A 317     -24.097  21.752  -4.465  1.00 15.00      A    N  
ATOM   3052  HN  ALA A 317     -23.698  22.600  -4.182  1.00 15.00      A    H  
ATOM   3053  CA  ALA A 317     -23.372  20.512  -4.228  1.00 15.00      A    C  
ATOM   3054  CB  ALA A 317     -21.967  20.810  -3.729  1.00 15.00      A    C  
ATOM   3055  C   ALA A 317     -24.121  19.669  -3.208  1.00 15.00      A    C  
ATOM   3056  O   ALA A 317     -24.136  18.441  -3.285  1.00 15.00      A    O  
ATOM   3057  N   ILE A 318     -24.751  20.348  -2.256  1.00 15.00      A    N  
ATOM   3058  HN  ILE A 318     -24.686  21.330  -2.251  1.00 15.00      A    H  
ATOM   3059  CA  ILE A 318     -25.518  19.681  -1.213  1.00 15.00      A    C  
ATOM   3060  CB  ILE A 318     -25.927  20.662  -0.079  1.00 15.00      A    C  
ATOM   3061  CG1 ILE A 318     -24.978  20.522   1.121  1.00 15.00      A    C  
ATOM   3062  CG2 ILE A 318     -27.374  20.470   0.365  1.00 15.00      A    C  
ATOM   3063  CD1 ILE A 318     -23.507  20.573   0.764  1.00 15.00      A    C  
ATOM   3064  C   ILE A 318     -26.714  18.923  -1.798  1.00 15.00      A    C  
ATOM   3065  O   ILE A 318     -27.049  17.837  -1.335  1.00 15.00      A    O  
ATOM   3066  N   ARG A 319     -27.339  19.483  -2.828  1.00 15.00      A    N  
ATOM   3067  HN  ARG A 319     -27.040  20.361  -3.160  1.00 15.00      A    H  
ATOM   3068  CA  ARG A 319     -28.472  18.821  -3.467  1.00 15.00      A    C  
ATOM   3069  CB  ARG A 319     -29.205  19.758  -4.428  1.00 15.00      A    C  
ATOM   3070  CG  ARG A 319     -29.798  20.993  -3.770  1.00 15.00      A    C  
ATOM   3071  CD  ARG A 319     -30.330  20.703  -2.373  1.00 15.00      A    C  
ATOM   3072  NE  ARG A 319     -31.461  19.775  -2.360  1.00 15.00      A    N  
ATOM   3073  HE  ARG A 319     -31.345  18.905  -2.809  1.00 15.00      A    H  
ATOM   3074  CZ  ARG A 319     -32.629  20.048  -1.784  1.00 15.00      A    C  
ATOM   3075  NH1 ARG A 319     -32.821  21.212  -1.185  1.00 15.00      A    N  
ATOM   3076 HH11 ARG A 319     -33.739  21.423  -0.719  1.00 15.00      A    H  
ATOM   3077 HH12 ARG A 319     -32.065  21.921  -1.168  1.00 15.00      A    H  
ATOM   3078  NH2 ARG A 319     -33.597  19.150  -1.787  1.00 15.00      A    N  
ATOM   3079 HH21 ARG A 319     -34.513  19.362  -1.340  1.00 15.00      A    H  
ATOM   3080 HH22 ARG A 319     -33.442  18.209  -2.244  1.00 15.00      A    H  
ATOM   3081  C   ARG A 319     -28.000  17.584  -4.213  1.00 15.00      A    C  
ATOM   3082  O   ARG A 319     -28.622  16.525  -4.142  1.00 15.00      A    O  
ATOM   3083  N   GLN A 320     -26.884  17.727  -4.916  1.00 15.00      A    N  
ATOM   3084  HN  GLN A 320     -26.432  18.599  -4.922  1.00 15.00      A    H  
ATOM   3085  CA  GLN A 320     -26.311  16.624  -5.674  1.00 15.00      A    C  
ATOM   3086  CB  GLN A 320     -25.107  17.101  -6.490  1.00 15.00      A    C  
ATOM   3087  CG  GLN A 320     -25.438  18.190  -7.500  1.00 15.00      A    C  
ATOM   3088  CD  GLN A 320     -24.204  18.797  -8.138  1.00 15.00      A    C  
ATOM   3089  OE1 GLN A 320     -23.609  19.728  -7.602  1.00 15.00      A    O  
ATOM   3090  NE2 GLN A 320     -23.814  18.277  -9.292  1.00 15.00      A    N  
ATOM   3091 HE21 GLN A 320     -24.335  17.537  -9.666  1.00 15.00      A    H  
ATOM   3092 HE22 GLN A 320     -23.022  18.657  -9.723  1.00 15.00      A    H  
ATOM   3093  C   GLN A 320     -25.904  15.503  -4.723  1.00 15.00      A    C  
ATOM   3094  O   GLN A 320     -26.083  14.324  -5.018  1.00 15.00      A    O  
ATOM   3095  N   ARG A 321     -25.375  15.885  -3.566  1.00 15.00      A    N  
ATOM   3096  HN  ARG A 321     -25.252  16.844  -3.389  1.00 15.00      A    H  
ATOM   3097  CA  ARG A 321     -24.961  14.917  -2.562  1.00 15.00      A    C  
ATOM   3098  CB  ARG A 321     -24.037  15.565  -1.527  1.00 15.00      A    C  
ATOM   3099  CG  ARG A 321     -22.621  15.814  -2.027  1.00 15.00      A    C  
ATOM   3100  CD  ARG A 321     -21.869  14.507  -2.248  1.00 15.00      A    C  
ATOM   3101  NE  ARG A 321     -21.719  13.749  -1.004  1.00 15.00      A    N  
ATOM   3102  HE  ARG A 321     -21.365  14.233  -0.226  1.00 15.00      A    H  
ATOM   3103  CZ  ARG A 321     -22.018  12.454  -0.877  1.00 15.00      A    C  
ATOM   3104  NH1 ARG A 321     -22.487  11.771  -1.918  1.00 15.00      A    N  
ATOM   3105 HH11 ARG A 321     -22.726  10.761  -1.821  1.00 15.00      A    H  
ATOM   3106 HH12 ARG A 321     -22.614  12.242  -2.839  1.00 15.00      A    H  
ATOM   3107  NH2 ARG A 321     -21.871  11.847   0.296  1.00 15.00      A    N  
ATOM   3108 HH21 ARG A 321     -21.515  12.377   1.120  1.00 15.00      A    H  
ATOM   3109 HH22 ARG A 321     -22.108  10.838   0.398  1.00 15.00      A    H  
ATOM   3110  C   ARG A 321     -26.173  14.290  -1.877  1.00 15.00      A    C  
ATOM   3111  O   ARG A 321     -26.145  13.116  -1.515  1.00 15.00      A    O  
ATOM   3112  N   ARG A 322     -27.232  15.079  -1.708  1.00 15.00      A    N  
ATOM   3113  HN  ARG A 322     -27.188  16.012  -2.011  1.00 15.00      A    H  
ATOM   3114  CA  ARG A 322     -28.454  14.595  -1.075  1.00 15.00      A    C  
ATOM   3115  CB  ARG A 322     -29.390  15.753  -0.706  1.00 15.00      A    C  
ATOM   3116  CG  ARG A 322     -29.151  16.314   0.689  1.00 15.00      A    C  
ATOM   3117  CD  ARG A 322     -29.798  17.680   0.877  1.00 15.00      A    C  
ATOM   3118  NE  ARG A 322     -31.260  17.629   0.826  1.00 15.00      A    N  
ATOM   3119  HE  ARG A 322     -31.665  17.076   0.120  1.00 15.00      A    H  
ATOM   3120  CZ  ARG A 322     -32.065  18.298   1.664  1.00 15.00      A    C  
ATOM   3121  NH1 ARG A 322     -31.560  19.068   2.627  1.00 15.00      A    N  
ATOM   3122 HH11 ARG A 322     -30.526  19.156   2.749  1.00 15.00      A    H  
ATOM   3123 HH12 ARG A 322     -32.194  19.594   3.267  1.00 15.00      A    H  
ATOM   3124  NH2 ARG A 322     -33.380  18.171   1.554  1.00 15.00      A    N  
ATOM   3125 HH21 ARG A 322     -33.785  17.553   0.821  1.00 15.00      A    H  
ATOM   3126 HH22 ARG A 322     -34.012  18.694   2.198  1.00 15.00      A    H  
ATOM   3127  C   ARG A 322     -29.164  13.583  -1.967  1.00 15.00      A    C  
ATOM   3128  O   ARG A 322     -29.555  12.512  -1.507  1.00 15.00      A    O  
ATOM   3129  N   ALA A 323     -29.314  13.923  -3.245  1.00 15.00      A    N  
ATOM   3130  HN  ALA A 323     -28.987  14.799  -3.552  1.00 15.00      A    H  
ATOM   3131  CA  ALA A 323     -29.966  13.032  -4.201  1.00 15.00      A    C  
ATOM   3132  CB  ALA A 323     -30.136  13.725  -5.544  1.00 15.00      A    C  
ATOM   3133  C   ALA A 323     -29.158  11.749  -4.358  1.00 15.00      A    C  
ATOM   3134  O   ALA A 323     -29.713  10.659  -4.473  1.00 15.00      A    O  
ATOM   3135  N   GLN A 324     -27.837  11.892  -4.345  1.00 15.00      A    N  
ATOM   3136  HN  GLN A 324     -27.455  12.789  -4.256  1.00 15.00      A    H  
ATOM   3137  CA  GLN A 324     -26.944  10.749  -4.468  1.00 15.00      A    C  
ATOM   3138  CB  GLN A 324     -25.487  11.222  -4.512  1.00 15.00      A    C  
ATOM   3139  CG  GLN A 324     -24.475  10.111  -4.747  1.00 15.00      A    C  
ATOM   3140  CD  GLN A 324     -24.499   9.588  -6.170  1.00 15.00      A    C  
ATOM   3141  OE1 GLN A 324     -24.755  10.331  -7.114  1.00 15.00      A    O  
ATOM   3142  NE2 GLN A 324     -24.240   8.302  -6.331  1.00 15.00      A    N  
ATOM   3143 HE21 GLN A 324     -24.052   7.765  -5.536  1.00 15.00      A    H  
ATOM   3144 HE22 GLN A 324     -24.246   7.943  -7.242  1.00 15.00      A    H  
ATOM   3145  C   GLN A 324     -27.145   9.802  -3.290  1.00 15.00      A    C  
ATOM   3146  O   GLN A 324     -27.073   8.581  -3.436  1.00 15.00      A    O  
ATOM   3147  N   LEU A 325     -27.406  10.381  -2.125  1.00 15.00      A    N  
ATOM   3148  HN  LEU A 325     -27.464  11.358  -2.082  1.00 15.00      A    H  
ATOM   3149  CA  LEU A 325     -27.620   9.608  -0.913  1.00 15.00      A    C  
ATOM   3150  CB  LEU A 325     -27.531  10.505   0.321  1.00 15.00      A    C  
ATOM   3151  CG  LEU A 325     -26.318  10.285   1.225  1.00 15.00      A    C  
ATOM   3152  CD1 LEU A 325     -25.023  10.385   0.431  1.00 15.00      A    C  
ATOM   3153  CD2 LEU A 325     -26.322  11.283   2.370  1.00 15.00      A    C  
ATOM   3154  C   LEU A 325     -28.962   8.891  -0.951  1.00 15.00      A    C  
ATOM   3155  O   LEU A 325     -29.044   7.708  -0.626  1.00 15.00      A    O  
ATOM   3156  N   VAL A 326     -30.009   9.605  -1.359  1.00 15.00      A    N  
ATOM   3157  HN  VAL A 326     -29.881  10.544  -1.623  1.00 15.00      A    H  
ATOM   3158  CA  VAL A 326     -31.342   9.014  -1.439  1.00 15.00      A    C  
ATOM   3159  CB  VAL A 326     -32.418  10.046  -1.846  1.00 15.00      A    C  
ATOM   3160  CG1 VAL A 326     -33.795   9.396  -1.902  1.00 15.00      A    C  
ATOM   3161  CG2 VAL A 326     -32.428  11.217  -0.874  1.00 15.00      A    C  
ATOM   3162  C   VAL A 326     -31.327   7.846  -2.418  1.00 15.00      A    C  
ATOM   3163  O   VAL A 326     -31.829   6.760  -2.117  1.00 15.00      A    O  
ATOM   3164  N   ALA A 327     -30.714   8.071  -3.575  1.00 15.00      A    N  
ATOM   3165  HN  ALA A 327     -30.352   8.968  -3.757  1.00 15.00      A    H  
ATOM   3166  CA  ALA A 327     -30.597   7.042  -4.596  1.00 15.00      A    C  
ATOM   3167  CB  ALA A 327     -29.907   7.600  -5.833  1.00 15.00      A    C  
ATOM   3168  C   ALA A 327     -29.829   5.837  -4.057  1.00 15.00      A    C  
ATOM   3169  O   ALA A 327     -30.163   4.692  -4.356  1.00 15.00      A    O  
ATOM   3170  N   GLN A 328     -28.809   6.103  -3.243  1.00 15.00      A    N  
ATOM   3171  HN  GLN A 328     -28.595   7.039  -3.035  1.00 15.00      A    H  
ATOM   3172  CA  GLN A 328     -28.000   5.039  -2.654  1.00 15.00      A    C  
ATOM   3173  CB  GLN A 328     -26.739   5.606  -1.994  1.00 15.00      A    C  
ATOM   3174  CG  GLN A 328     -25.561   5.725  -2.950  1.00 15.00      A    C  
ATOM   3175  CD  GLN A 328     -24.355   6.436  -2.356  1.00 15.00      A    C  
ATOM   3176  OE1 GLN A 328     -24.478   7.430  -1.636  1.00 15.00      A    O  
ATOM   3177  NE2 GLN A 328     -23.172   5.913  -2.644  1.00 15.00      A    N  
ATOM   3178 HE21 GLN A 328     -23.147   5.108  -3.208  1.00 15.00      A    H  
ATOM   3179 HE22 GLN A 328     -22.374   6.347  -2.283  1.00 15.00      A    H  
ATOM   3180  C   GLN A 328     -28.824   4.204  -1.677  1.00 15.00      A    C  
ATOM   3181  O   GLN A 328     -28.739   2.975  -1.669  1.00 15.00      A    O  
ATOM   3182  N   ILE A 329     -29.632   4.882  -0.867  1.00 15.00      A    N  
ATOM   3183  HN  ILE A 329     -29.633   5.863  -0.908  1.00 15.00      A    H  
ATOM   3184  CA  ILE A 329     -30.502   4.209   0.094  1.00 15.00      A    C  
ATOM   3185  CB  ILE A 329     -31.235   5.225   0.999  1.00 15.00      A    C  
ATOM   3186  CG1 ILE A 329     -30.230   6.089   1.759  1.00 15.00      A    C  
ATOM   3187  CG2 ILE A 329     -32.169   4.512   1.971  1.00 15.00      A    C  
ATOM   3188  CD1 ILE A 329     -30.857   7.246   2.505  1.00 15.00      A    C  
ATOM   3189  C   ILE A 329     -31.541   3.383  -0.656  1.00 15.00      A    C  
ATOM   3190  O   ILE A 329     -31.904   2.281  -0.237  1.00 15.00      A    O  
ATOM   3191  N   CYS A 330     -32.010   3.932  -1.771  1.00 15.00      A    N  
ATOM   3192  HN  CYS A 330     -31.681   4.818  -2.042  1.00 15.00      A    H  
ATOM   3193  CA  CYS A 330     -32.996   3.261  -2.601  1.00 15.00      A    C  
ATOM   3194  CB  CYS A 330     -33.462   4.189  -3.726  1.00 15.00      A    C  
ATOM   3195  SG  CYS A 330     -34.881   3.579  -4.665  1.00 15.00      A    S  
ATOM   3196  HG  CYS A 330     -34.595   3.678  -5.956  1.00 15.00      A    H  
ATOM   3197  C   CYS A 330     -32.390   1.996  -3.188  1.00 15.00      A    C  
ATOM   3198  O   CYS A 330     -33.013   0.933  -3.182  1.00 15.00      A    O  
ATOM   3199  N   ASP A 331     -31.163   2.121  -3.673  1.00 15.00      A    N  
ATOM   3200  HN  ASP A 331     -30.725   3.001  -3.649  1.00 15.00      A    H  
ATOM   3201  CA  ASP A 331     -30.454   0.995  -4.258  1.00 15.00      A    C  
ATOM   3202  CB  ASP A 331     -29.091   1.425  -4.792  1.00 15.00      A    C  
ATOM   3203  CG  ASP A 331     -28.367   0.294  -5.485  1.00 15.00      A    C  
ATOM   3204  OD1 ASP A 331     -27.526  -0.350  -4.832  1.00 15.00      A    O  
ATOM   3205  OD2 ASP A 331     -28.640   0.050  -6.679  1.00 15.00      A    O  
ATOM   3206  C   ASP A 331     -30.329  -0.164  -3.265  1.00 15.00      A    C  
ATOM   3207  O   ASP A 331     -30.770  -1.277  -3.555  1.00 15.00      A    O  
ATOM   3208  N   GLU A 332     -29.762   0.095  -2.082  1.00 15.00      A    N  
ATOM   3209  HN  GLU A 332     -29.417   0.999  -1.898  1.00 15.00      A    H  
ATOM   3210  CA  GLU A 332     -29.620  -0.958  -1.066  1.00 15.00      A    C  
ATOM   3211  CB  GLU A 332     -28.742  -0.511   0.117  1.00 15.00      A    C  
ATOM   3212  CG  GLU A 332     -28.957  -1.280   1.423  1.00 15.00      A    C  
ATOM   3213  CD  GLU A 332     -28.448  -2.719   1.424  1.00 15.00      A    C  
ATOM   3214  OE1 GLU A 332     -28.165  -3.283   0.343  1.00 15.00      A    O  
ATOM   3215  OE2 GLU A 332     -28.361  -3.303   2.527  1.00 15.00      A    O  
ATOM   3216  C   GLU A 332     -30.988  -1.482  -0.608  1.00 15.00      A    C  
ATOM   3217  O   GLU A 332     -31.126  -2.652  -0.250  1.00 15.00      A    O  
ATOM   3218  N   ALA A 333     -32.008  -0.626  -0.636  1.00 15.00      A    N  
ATOM   3219  HN  ALA A 333     -31.856   0.301  -0.929  1.00 15.00      A    H  
ATOM   3220  CA  ALA A 333     -33.349  -1.047  -0.247  1.00 15.00      A    C  
ATOM   3221  CB  ALA A 333     -34.315   0.128  -0.265  1.00 15.00      A    C  
ATOM   3222  C   ALA A 333     -33.819  -2.138  -1.202  1.00 15.00      A    C  
ATOM   3223  O   ALA A 333     -34.424  -3.131  -0.792  1.00 15.00      A    O  
ATOM   3224  N   LEU A 334     -33.499  -1.949  -2.477  1.00 15.00      A    N  
ATOM   3225  HN  LEU A 334     -33.004  -1.135  -2.728  1.00 15.00      A    H  
ATOM   3226  CA  LEU A 334     -33.853  -2.907  -3.513  1.00 15.00      A    C  
ATOM   3227  CB  LEU A 334     -33.654  -2.292  -4.902  1.00 15.00      A    C  
ATOM   3228  CG  LEU A 334     -34.751  -1.340  -5.382  1.00 15.00      A    C  
ATOM   3229  CD1 LEU A 334     -34.274  -0.538  -6.583  1.00 15.00      A    C  
ATOM   3230  CD2 LEU A 334     -36.016  -2.116  -5.722  1.00 15.00      A    C  
ATOM   3231  C   LEU A 334     -33.010  -4.169  -3.372  1.00 15.00      A    C  
ATOM   3232  O   LEU A 334     -33.509  -5.285  -3.532  1.00 15.00      A    O  
ATOM   3233  N   GLN A 335     -31.732  -3.984  -3.059  1.00 15.00      A    N  
ATOM   3234  HN  GLN A 335     -31.390  -3.067  -2.953  1.00 15.00      A    H  
ATOM   3235  CA  GLN A 335     -30.820  -5.103  -2.887  1.00 15.00      A    C  
ATOM   3236  CB  GLN A 335     -29.382  -4.618  -2.731  1.00 15.00      A    C  
ATOM   3237  CG  GLN A 335     -28.885  -3.798  -3.909  1.00 15.00      A    C  
ATOM   3238  CD  GLN A 335     -27.386  -3.884  -4.089  1.00 15.00      A    C  
ATOM   3239  OE1 GLN A 335     -26.765  -4.912  -3.800  1.00 15.00      A    O  
ATOM   3240  NE2 GLN A 335     -26.790  -2.804  -4.556  1.00 15.00      A    N  
ATOM   3241 HE21 GLN A 335     -27.347  -2.000  -4.752  1.00 15.00      A    H  
ATOM   3242 HE22 GLN A 335     -25.828  -2.835  -4.700  1.00 15.00      A    H  
ATOM   3243  C   GLN A 335     -31.232  -5.960  -1.700  1.00 15.00      A    C  
ATOM   3244  O   GLN A 335     -31.169  -7.189  -1.762  1.00 15.00      A    O  
ATOM   3245  N   TYR A 336     -31.654  -5.308  -0.620  1.00 15.00      A    N  
ATOM   3246  HN  TYR A 336     -31.649  -4.322  -0.620  1.00 15.00      A    H  
ATOM   3247  CA  TYR A 336     -32.099  -6.020   0.569  1.00 15.00      A    C  
ATOM   3248  CB  TYR A 336     -32.400  -5.055   1.725  1.00 15.00      A    C  
ATOM   3249  CG  TYR A 336     -33.056  -5.707   2.930  1.00 15.00      A    C  
ATOM   3250  CD1 TYR A 336     -32.313  -6.439   3.849  1.00 15.00      A    C  
ATOM   3251  CD2 TYR A 336     -34.424  -5.587   3.145  1.00 15.00      A    C  
ATOM   3252  CE1 TYR A 336     -32.914  -7.032   4.946  1.00 15.00      A    C  
ATOM   3253  CE2 TYR A 336     -35.032  -6.175   4.235  1.00 15.00      A    C  
ATOM   3254  CZ  TYR A 336     -34.275  -6.897   5.132  1.00 15.00      A    C  
ATOM   3255  OH  TYR A 336     -34.882  -7.476   6.224  1.00 15.00      A    O  
ATOM   3256  HH  TYR A 336     -35.779  -7.136   6.306  1.00 15.00      A    H  
ATOM   3257  C   TYR A 336     -33.323  -6.864   0.236  1.00 15.00      A    C  
ATOM   3258  O   TYR A 336     -33.456  -7.990   0.708  1.00 15.00      A    O  
ATOM   3259  N   ALA A 337     -34.205  -6.314  -0.592  1.00 15.00      A    N  
ATOM   3260  HN  ALA A 337     -34.041  -5.408  -0.935  1.00 15.00      A    H  
ATOM   3261  CA  ALA A 337     -35.412  -7.020  -0.999  1.00 15.00      A    C  
ATOM   3262  CB  ALA A 337     -36.364  -6.084  -1.729  1.00 15.00      A    C  
ATOM   3263  C   ALA A 337     -35.064  -8.221  -1.871  1.00 15.00      A    C  
ATOM   3264  O   ALA A 337     -35.511  -9.336  -1.609  1.00 15.00      A    O  
ATOM   3265  N   ALA A 338     -34.244  -7.988  -2.891  1.00 15.00      A    N  
ATOM   3266  HN  ALA A 338     -33.905  -7.075  -3.036  1.00 15.00      A    H  
ATOM   3267  CA  ALA A 338     -33.838  -9.048  -3.805  1.00 15.00      A    C  
ATOM   3268  CB  ALA A 338     -32.933  -8.500  -4.898  1.00 15.00      A    C  
ATOM   3269  C   ALA A 338     -33.157 -10.197  -3.065  1.00 15.00      A    C  
ATOM   3270  O   ALA A 338     -33.529 -11.356  -3.225  1.00 15.00      A    O  
ATOM   3271  N   ARG A 339     -32.191  -9.873  -2.217  1.00 15.00      A    N  
ATOM   3272  HN  ARG A 339     -31.952  -8.926  -2.092  1.00 15.00      A    H  
ATOM   3273  CA  ARG A 339     -31.473 -10.904  -1.477  1.00 15.00      A    C  
ATOM   3274  CB  ARG A 339     -30.129 -10.397  -0.945  1.00 15.00      A    C  
ATOM   3275  CG  ARG A 339     -30.235  -9.469   0.248  1.00 15.00      A    C  
ATOM   3276  CD  ARG A 339     -28.909  -8.786   0.534  1.00 15.00      A    C  
ATOM   3277  NE  ARG A 339     -29.019  -7.865   1.659  1.00 15.00      A    N  
ATOM   3278  HE  ARG A 339     -29.274  -8.248   2.526  1.00 15.00      A    H  
ATOM   3279  CZ  ARG A 339     -28.792  -6.553   1.580  1.00 15.00      A    C  
ATOM   3280  NH1 ARG A 339     -28.437  -5.997   0.423  1.00 15.00      A    N  
ATOM   3281 HH11 ARG A 339     -28.331  -6.580  -0.431  1.00 15.00      A    H  
ATOM   3282 HH12 ARG A 339     -28.257  -4.952   0.366  1.00 15.00      A    H  
ATOM   3283  NH2 ARG A 339     -28.933  -5.798   2.658  1.00 15.00      A    N  
ATOM   3284 HH21 ARG A 339     -29.216  -6.219   3.564  1.00 15.00      A    H  
ATOM   3285 HH22 ARG A 339     -28.750  -4.757   2.599  1.00 15.00      A    H  
ATOM   3286  C   ARG A 339     -32.319 -11.541  -0.369  1.00 15.00      A    C  
ATOM   3287  O   ARG A 339     -31.884 -12.487   0.274  1.00 15.00      A    O  
ATOM   3288  N   LEU A 340     -33.516 -11.021  -0.135  1.00 15.00      A    N  
ATOM   3289  HN  LEU A 340     -33.812 -10.238  -0.649  1.00 15.00      A    H  
ATOM   3290  CA  LEU A 340     -34.395 -11.586   0.889  1.00 15.00      A    C  
ATOM   3291  CB  LEU A 340     -35.061 -10.476   1.713  1.00 15.00      A    C  
ATOM   3292  CG  LEU A 340     -35.972 -10.912   2.871  1.00 15.00      A    C  
ATOM   3293  CD1 LEU A 340     -35.250 -11.865   3.811  1.00 15.00      A    C  
ATOM   3294  CD2 LEU A 340     -36.477  -9.699   3.637  1.00 15.00      A    C  
ATOM   3295  C   LEU A 340     -35.443 -12.492   0.246  1.00 15.00      A    C  
ATOM   3296  O   LEU A 340     -35.825 -13.515   0.803  1.00 15.00      A    O  
ATOM   3297  N   ARG A 341     -35.859 -12.127  -0.956  1.00 15.00      A    N  
ATOM   3298  HN  ARG A 341     -35.476 -11.324  -1.366  1.00 15.00      A    H  
ATOM   3299  CA  ARG A 341     -36.868 -12.874  -1.694  1.00 15.00      A    C  
ATOM   3300  CB  ARG A 341     -37.474 -11.965  -2.772  1.00 15.00      A    C  
ATOM   3301  CG  ARG A 341     -36.482 -11.538  -3.852  1.00 15.00      A    C  
ATOM   3302  CD  ARG A 341     -37.154 -10.835  -5.025  1.00 15.00      A    C  
ATOM   3303  NE  ARG A 341     -36.423 -11.049  -6.276  1.00 15.00      A    N  
ATOM   3304  HE  ARG A 341     -35.525 -11.456  -6.205  1.00 15.00      A    H  
ATOM   3305  CZ  ARG A 341     -36.883 -10.756  -7.496  1.00 15.00      A    C  
ATOM   3306  NH1 ARG A 341     -38.099 -10.228  -7.673  1.00 15.00      A    N  
ATOM   3307 HH11 ARG A 341     -38.728 -10.040  -6.843  1.00 15.00      A    H  
ATOM   3308 HH12 ARG A 341     -38.441 -10.001  -8.629  1.00 15.00      A    H  
ATOM   3309  NH2 ARG A 341     -36.114 -11.028  -8.548  1.00 15.00      A    N  
ATOM   3310 HH21 ARG A 341     -35.164 -11.469  -8.397  1.00 15.00      A    H  
ATOM   3311 HH22 ARG A 341     -36.438 -10.817  -9.510  1.00 15.00      A    H  
ATOM   3312  C   ARG A 341     -36.276 -14.105  -2.371  1.00 15.00      A    C  
ATOM   3313  O   ARG A 341     -36.992 -15.060  -2.686  1.00 15.00      A    O  
ATOM   3314  N   GLU A 342     -34.972 -14.075  -2.592  1.00 15.00      A    N  
ATOM   3315  HN  GLU A 342     -34.457 -13.298  -2.293  1.00 15.00      A    H  
ATOM   3316  CA  GLU A 342     -34.292 -15.160  -3.282  1.00 15.00      A    C  
ATOM   3317  CB  GLU A 342     -33.466 -14.591  -4.448  1.00 15.00      A    C  
ATOM   3318  CG  GLU A 342     -34.298 -13.848  -5.492  1.00 15.00      A    C  
ATOM   3319  CD  GLU A 342     -33.468 -13.026  -6.467  1.00 15.00      A    C  
ATOM   3320  OE1 GLU A 342     -34.072 -12.288  -7.285  1.00 15.00      A    O  
ATOM   3321  OE2 GLU A 342     -32.228 -13.103  -6.413  1.00 15.00      A    O  
ATOM   3322  C   GLU A 342     -33.419 -16.026  -2.365  1.00 15.00      A    C  
ATOM   3323  O   GLU A 342     -33.176 -17.194  -2.665  1.00 15.00      A    O  
ATOM   3324  N   LEU A 343     -32.959 -15.467  -1.247  1.00 15.00      A    N  
ATOM   3325  HN  LEU A 343     -33.199 -14.543  -1.041  1.00 15.00      A    H  
ATOM   3326  CA  LEU A 343     -32.089 -16.209  -0.326  1.00 15.00      A    C  
ATOM   3327  CB  LEU A 343     -30.990 -15.306   0.238  1.00 15.00      A    C  
ATOM   3328  CG  LEU A 343     -29.624 -15.365  -0.446  1.00 15.00      A    C  
ATOM   3329  CD1 LEU A 343     -28.914 -16.672  -0.121  1.00 15.00      A    C  
ATOM   3330  CD2 LEU A 343     -28.778 -14.172  -0.027  1.00 15.00      A    C  
ATOM   3331  C   LEU A 343     -32.821 -16.885   0.833  1.00 15.00      A    C  
ATOM   3332  O   LEU A 343     -32.362 -17.911   1.334  1.00 15.00      A    O  
ATOM   3333  N   GLU A 344     -33.936 -16.319   1.275  1.00 15.00      A    N  
ATOM   3334  HN  GLU A 344     -34.283 -15.514   0.839  1.00 15.00      A    H  
ATOM   3335  CA  GLU A 344     -34.661 -16.897   2.402  1.00 15.00      A    C  
ATOM   3336  CB  GLU A 344     -34.409 -16.098   3.686  1.00 15.00      A    C  
ATOM   3337  CG  GLU A 344     -35.008 -16.725   4.938  1.00 15.00      A    C  
ATOM   3338  CD  GLU A 344     -34.942 -15.809   6.144  1.00 15.00      A    C  
ATOM   3339  OE1 GLU A 344     -34.019 -15.967   6.961  1.00 15.00      A    O  
ATOM   3340  OE2 GLU A 344     -35.818 -14.928   6.269  1.00 15.00      A    O  
ATOM   3341  C   GLU A 344     -36.160 -17.003   2.142  1.00 15.00      A    C  
ATOM   3342  O   GLU A 344     -36.855 -15.999   2.008  1.00 15.00      A    O  
ATOM   3343  N   PRO A 345     -36.680 -18.233   2.085  1.00 15.00      A    N  
ATOM   3344  CA  PRO A 345     -38.101 -18.479   1.873  1.00 15.00      A    C  
ATOM   3345  CB  PRO A 345     -38.098 -19.881   1.259  1.00 15.00      A    C  
ATOM   3346  CG  PRO A 345     -36.919 -20.561   1.872  1.00 15.00      A    C  
ATOM   3347  CD  PRO A 345     -35.913 -19.488   2.200  1.00 15.00      A    C  
ATOM   3348  C   PRO A 345     -38.856 -18.486   3.206  1.00 15.00      A    C  
ATOM   3349  O   PRO A 345     -39.915 -19.098   3.334  1.00 15.00      A    O  
ATOM   3350  N   GLY A 346     -38.305 -17.779   4.189  1.00 15.00      A    N  
ATOM   3351  HN  GLY A 346     -37.476 -17.281   4.009  1.00 15.00      A    H  
ATOM   3352  CA  GLY A 346     -38.898 -17.729   5.515  1.00 15.00      A    C  
ATOM   3353  C   GLY A 346     -40.234 -17.006   5.594  1.00 15.00      A    C  
ATOM   3354  O   GLY A 346     -41.019 -17.258   6.505  1.00 15.00      A    O  
ATOM   3355  N   TRP A 347     -40.514 -16.135   4.632  1.00 15.00      A    N  
ATOM   3356  HN  TRP A 347     -39.861 -15.989   3.915  1.00 15.00      A    H  
ATOM   3357  CA  TRP A 347     -41.766 -15.375   4.626  1.00 15.00      A    C  
ATOM   3358  CB  TRP A 347     -41.740 -14.311   3.530  1.00 15.00      A    C  
ATOM   3359  CG  TRP A 347     -42.372 -13.017   3.936  1.00 15.00      A    C  
ATOM   3360  CD1 TRP A 347     -43.703 -12.760   4.092  1.00 15.00      A    C  
ATOM   3361  CD2 TRP A 347     -41.691 -11.798   4.230  1.00 15.00      A    C  
ATOM   3362  NE1 TRP A 347     -43.891 -11.455   4.471  1.00 15.00      A    N  
ATOM   3363  HE1 TRP A 347     -44.758 -11.032   4.645  1.00 15.00      A    H  
ATOM   3364  CE2 TRP A 347     -42.668 -10.842   4.566  1.00 15.00      A    C  
ATOM   3365  CE3 TRP A 347     -40.346 -11.429   4.254  1.00 15.00      A    C  
ATOM   3366  CZ2 TRP A 347     -42.339  -9.534   4.903  1.00 15.00      A    C  
ATOM   3367  CZ3 TRP A 347     -40.020 -10.134   4.588  1.00 15.00      A    C  
ATOM   3368  CH2 TRP A 347     -41.011  -9.203   4.916  1.00 15.00      A    C  
ATOM   3369  C   TRP A 347     -42.997 -16.268   4.466  1.00 15.00      A    C  
ATOM   3370  O   TRP A 347     -44.111 -15.875   4.807  1.00 15.00      A    O  
ATOM   3371  N   SER A 348     -42.800 -17.469   3.959  1.00 15.00      A    N  
ATOM   3372  HN  SER A 348     -41.893 -17.747   3.717  1.00 15.00      A    H  
ATOM   3373  CA  SER A 348     -43.903 -18.391   3.761  1.00 15.00      A    C  
ATOM   3374  CB  SER A 348     -43.987 -18.767   2.286  1.00 15.00      A    C  
ATOM   3375  OG  SER A 348     -42.691 -19.011   1.768  1.00 15.00      A    O  
ATOM   3376  HG  SER A 348     -42.417 -19.903   2.008  1.00 15.00      A    H  
ATOM   3377  C   SER A 348     -43.717 -19.637   4.613  1.00 15.00      A    C  
ATOM   3378  O   SER A 348     -44.243 -20.702   4.298  1.00 15.00      A    O  
ATOM   3379  N   ALA A 349     -42.962 -19.496   5.696  1.00 15.00      A    N  
ATOM   3380  HN  ALA A 349     -42.576 -18.617   5.904  1.00 15.00      A    H  
ATOM   3381  CA  ALA A 349     -42.698 -20.620   6.585  1.00 15.00      A    C  
ATOM   3382  CB  ALA A 349     -41.384 -20.417   7.329  1.00 15.00      A    C  
ATOM   3383  C   ALA A 349     -43.841 -20.833   7.568  1.00 15.00      A    C  
ATOM   3384  O   ALA A 349     -44.382 -21.932   7.678  1.00 15.00      A    O  
ATOM   3385  N   THR A 350     -44.209 -19.778   8.277  1.00 15.00      A    N  
ATOM   3386  HN  THR A 350     -43.752 -18.924   8.141  1.00 15.00      A    H  
ATOM   3387  CA  THR A 350     -45.272 -19.859   9.259  1.00 15.00      A    C  
ATOM   3388  CB  THR A 350     -44.684 -19.831  10.683  1.00 15.00      A    C  
ATOM   3389  OG1 THR A 350     -43.441 -19.111  10.662  1.00 15.00      A    O  
ATOM   3390  HG1 THR A 350     -43.603 -18.192  10.443  1.00 15.00      A    H  
ATOM   3391  CG2 THR A 350     -44.428 -21.248  11.175  1.00 15.00      A    C  
ATOM   3392  C   THR A 350     -46.259 -18.708   9.097  1.00 15.00      A    C  
ATOM   3393  O   THR A 350     -45.855 -17.551   8.985  1.00 15.00      A    O  
ATOM   3394  N   PRO A 351     -47.566 -19.017   9.068  1.00 15.00      A    N  
ATOM   3395  CA  PRO A 351     -48.616 -18.011   8.925  1.00 15.00      A    C  
ATOM   3396  CB  PRO A 351     -49.868 -18.833   8.567  1.00 15.00      A    C  
ATOM   3397  CG  PRO A 351     -49.400 -20.242   8.389  1.00 15.00      A    C  
ATOM   3398  CD  PRO A 351     -48.126 -20.367   9.170  1.00 15.00      A    C  
ATOM   3399  C   PRO A 351     -48.845 -17.260  10.234  1.00 15.00      A    C  
ATOM   3400  O   PRO A 351     -48.530 -17.764  11.314  1.00 15.00      A    O  
ATOM   3401  N   GLY A 352     -49.412 -16.064  10.138  1.00 15.00      A    N  
ATOM   3402  HN  GLY A 352     -49.669 -15.718   9.258  1.00 15.00      A    H  
ATOM   3403  CA  GLY A 352     -49.667 -15.276  11.324  1.00 15.00      A    C  
ATOM   3404  C   GLY A 352     -50.887 -14.397  11.177  1.00 15.00      A    C  
ATOM   3405  O   GLY A 352     -51.505 -14.356  10.115  1.00 15.00      A    O  
ATOM   3406  N   CYS A 353     -51.229 -13.689  12.244  1.00 15.00      A    N  
ATOM   3407  HN  CYS A 353     -50.695 -13.771  13.058  1.00 15.00      A    H  
ATOM   3408  CA  CYS A 353     -52.383 -12.801  12.242  1.00 15.00      A    C  
ATOM   3409  CB  CYS A 353     -53.041 -12.798  13.627  1.00 15.00      A    C  
ATOM   3410  SG  CYS A 353     -54.638 -11.955  13.710  1.00 15.00      A    S  
ATOM   3411  HG  CYS A 353     -55.179 -11.985  12.500  1.00 15.00      A    H  
ATOM   3412  C   CYS A 353     -51.973 -11.382  11.839  1.00 15.00      A    C  
ATOM   3413  O   CYS A 353     -52.815 -10.498  11.699  1.00 15.00      A    O  
ATOM   3414  N   GLN A 354     -50.670 -11.178  11.669  1.00 15.00      A    N  
ATOM   3415  HN  GLN A 354     -50.053 -11.927  11.800  1.00 15.00      A    H  
ATOM   3416  CA  GLN A 354     -50.128  -9.879  11.280  1.00 15.00      A    C  
ATOM   3417  CB  GLN A 354     -50.120  -8.928  12.481  1.00 15.00      A    C  
ATOM   3418  CG  GLN A 354     -50.184  -7.454  12.118  1.00 15.00      A    C  
ATOM   3419  CD  GLN A 354     -51.596  -6.999  11.814  1.00 15.00      A    C  
ATOM   3420  OE1 GLN A 354     -52.023  -6.988  10.665  1.00 15.00      A    O  
ATOM   3421  NE2 GLN A 354     -52.331  -6.623  12.850  1.00 15.00      A    N  
ATOM   3422 HE21 GLN A 354     -51.932  -6.654  13.739  1.00 15.00      A    H  
ATOM   3423 HE22 GLN A 354     -53.254  -6.339  12.679  1.00 15.00      A    H  
ATOM   3424  C   GLN A 354     -48.701 -10.059  10.784  1.00 15.00      A    C  
ATOM   3425  O   GLN A 354     -47.792 -10.270  11.585  1.00 15.00      A    O  
ATOM   3426  N   LEU A 355     -48.506  -9.981   9.475  1.00 15.00      A    N  
ATOM   3427  HN  LEU A 355     -49.270  -9.804   8.882  1.00 15.00      A    H  
ATOM   3428  CA  LEU A 355     -47.178 -10.162   8.899  1.00 15.00      A    C  
ATOM   3429  CB  LEU A 355     -47.062 -11.544   8.253  1.00 15.00      A    C  
ATOM   3430  CG  LEU A 355     -46.119 -12.532   8.939  1.00 15.00      A    C  
ATOM   3431  CD1 LEU A 355     -46.806 -13.184  10.127  1.00 15.00      A    C  
ATOM   3432  CD2 LEU A 355     -45.626 -13.581   7.954  1.00 15.00      A    C  
ATOM   3433  C   LEU A 355     -46.833  -9.095   7.868  1.00 15.00      A    C  
ATOM   3434  O   LEU A 355     -45.879  -9.262   7.111  1.00 15.00      A    O  
ATOM   3435  N   HIS A 356     -47.596  -7.998   7.842  1.00 15.00      A    N  
ATOM   3436  HN  HIS A 356     -48.343  -7.921   8.471  1.00 15.00      A    H  
ATOM   3437  CA  HIS A 356     -47.349  -6.920   6.875  1.00 15.00      A    C  
ATOM   3438  CB  HIS A 356     -45.937  -6.333   7.051  1.00 15.00      A    C  
ATOM   3439  CG  HIS A 356     -45.881  -4.889   7.454  1.00 15.00      A    C  
ATOM   3440  ND1 HIS A 356     -46.085  -3.848   6.576  1.00 15.00      A    N  
ATOM   3441  HD1 HIS A 356     -46.271  -3.933   5.602  1.00 15.00      A    H  
ATOM   3442  CD2 HIS A 356     -45.594  -4.316   8.649  1.00 15.00      A    C  
ATOM   3443  CE1 HIS A 356     -45.925  -2.704   7.209  1.00 15.00      A    C  
ATOM   3444  NE2 HIS A 356     -45.622  -2.958   8.465  1.00 15.00      A    N  
ATOM   3445  HE2 HIS A 356     -45.364  -2.284   9.132  1.00 15.00      A    H  
ATOM   3446  C   HIS A 356     -47.510  -7.473   5.460  1.00 15.00      A    C  
ATOM   3447  O   HIS A 356     -46.640  -7.315   4.607  1.00 15.00      A    O  
ATOM   3448  N   ASP A 357     -48.638  -8.128   5.232  1.00 15.00      A    N  
ATOM   3449  HN  ASP A 357     -49.306  -8.200   5.954  1.00 15.00      A    H  
ATOM   3450  CA  ASP A 357     -48.943  -8.746   3.944  1.00 15.00      A    C  
ATOM   3451  CB  ASP A 357     -50.087  -9.750   4.098  1.00 15.00      A    C  
ATOM   3452  CG  ASP A 357     -51.255  -9.180   4.880  1.00 15.00      A    C  
ATOM   3453  OD1 ASP A 357     -51.078  -8.911   6.092  1.00 15.00      A    O  
ATOM   3454  OD2 ASP A 357     -52.336  -8.995   4.288  1.00 15.00      A    O  
ATOM   3455  C   ASP A 357     -49.295  -7.712   2.884  1.00 15.00      A    C  
ATOM   3456  O   ASP A 357     -49.344  -8.026   1.696  1.00 15.00      A    O  
ATOM   3457  N   ALA A 358     -49.518  -6.478   3.322  1.00 15.00      A    N  
ATOM   3458  HN  ALA A 358     -49.467  -6.306   4.283  1.00 15.00      A    H  
ATOM   3459  CA  ALA A 358     -49.863  -5.379   2.420  1.00 15.00      A    C  
ATOM   3460  CB  ALA A 358     -50.441  -4.218   3.213  1.00 15.00      A    C  
ATOM   3461  C   ALA A 358     -48.656  -4.919   1.594  1.00 15.00      A    C  
ATOM   3462  O   ALA A 358     -48.729  -3.933   0.860  1.00 15.00      A    O  
ATOM   3463  N   GLU A 359     -47.549  -5.630   1.738  1.00 15.00      A    N  
ATOM   3464  HN  GLU A 359     -47.553  -6.384   2.361  1.00 15.00      A    H  
ATOM   3465  CA  GLU A 359     -46.334  -5.317   1.006  1.00 15.00      A    C  
ATOM   3466  CB  GLU A 359     -45.116  -5.510   1.907  1.00 15.00      A    C  
ATOM   3467  CG  GLU A 359     -44.478  -4.213   2.372  1.00 15.00      A    C  
ATOM   3468  CD  GLU A 359     -45.460  -3.295   3.063  1.00 15.00      A    C  
ATOM   3469  OE1 GLU A 359     -45.544  -2.112   2.682  1.00 15.00      A    O  
ATOM   3470  OE2 GLU A 359     -46.162  -3.752   3.991  1.00 15.00      A    O  
ATOM   3471  C   GLU A 359     -46.201  -6.210  -0.221  1.00 15.00      A    C  
ATOM   3472  O   GLU A 359     -46.128  -5.722  -1.345  1.00 15.00      A    O  
ATOM   3473  N   GLN A 360     -46.132  -7.523   0.021  1.00 15.00      A    N  
ATOM   3474  HN  GLN A 360     -46.172  -7.824   0.952  1.00 15.00      A    H  
ATOM   3475  CA  GLN A 360     -46.010  -8.538  -1.039  1.00 15.00      A    C  
ATOM   3476  CB  GLN A 360     -47.137  -8.427  -2.075  1.00 15.00      A    C  
ATOM   3477  CG  GLN A 360     -48.510  -8.807  -1.543  1.00 15.00      A    C  
ATOM   3478  CD  GLN A 360     -49.595  -7.844  -1.982  1.00 15.00      A    C  
ATOM   3479  OE1 GLN A 360     -49.844  -6.843  -1.327  1.00 15.00      A    O  
ATOM   3480  NE2 GLN A 360     -50.254  -8.144  -3.093  1.00 15.00      A    N  
ATOM   3481 HE21 GLN A 360     -50.016  -8.961  -3.568  1.00 15.00      A    H  
ATOM   3482 HE22 GLN A 360     -50.950  -7.521  -3.397  1.00 15.00      A    H  
ATOM   3483  C   GLN A 360     -44.629  -8.579  -1.715  1.00 15.00      A    C  
ATOM   3484  O   GLN A 360     -44.214  -9.629  -2.198  1.00 15.00      A    O  
ATOM   3485  N   LEU A 361     -43.934  -7.444  -1.721  1.00 15.00      A    N  
ATOM   3486  HN  LEU A 361     -44.336  -6.655  -1.303  1.00 15.00      A    H  
ATOM   3487  CA  LEU A 361     -42.614  -7.304  -2.346  1.00 15.00      A    C  
ATOM   3488  CB  LEU A 361     -42.053  -5.910  -2.044  1.00 15.00      A    C  
ATOM   3489  CG  LEU A 361     -40.595  -5.647  -2.431  1.00 15.00      A    C  
ATOM   3490  CD1 LEU A 361     -40.193  -4.236  -2.033  1.00 15.00      A    C  
ATOM   3491  CD2 LEU A 361     -40.381  -5.866  -3.919  1.00 15.00      A    C  
ATOM   3492  C   LEU A 361     -41.608  -8.376  -1.916  1.00 15.00      A    C  
ATOM   3493  O   LEU A 361     -41.107  -9.131  -2.741  1.00 15.00      A    O  
ATOM   3494  N   TRP A 362     -41.321  -8.430  -0.623  1.00 15.00      A    N  
ATOM   3495  HN  TRP A 362     -41.765  -7.808  -0.014  1.00 15.00      A    H  
ATOM   3496  CA  TRP A 362     -40.350  -9.379  -0.074  1.00 15.00      A    C  
ATOM   3497  CB  TRP A 362     -39.996  -8.962   1.356  1.00 15.00      A    C  
ATOM   3498  CG  TRP A 362     -39.199  -7.697   1.467  1.00 15.00      A    C  
ATOM   3499  CD1 TRP A 362     -37.849  -7.578   1.340  1.00 15.00      A    C  
ATOM   3500  CD2 TRP A 362     -39.692  -6.376   1.744  1.00 15.00      A    C  
ATOM   3501  NE1 TRP A 362     -37.468  -6.274   1.518  1.00 15.00      A    N  
ATOM   3502  HE1 TRP A 362     -36.548  -5.942   1.473  1.00 15.00      A    H  
ATOM   3503  CE2 TRP A 362     -38.579  -5.514   1.766  1.00 15.00      A    C  
ATOM   3504  CE3 TRP A 362     -40.962  -5.836   1.973  1.00 15.00      A    C  
ATOM   3505  CZ2 TRP A 362     -38.696  -4.147   2.007  1.00 15.00      A    C  
ATOM   3506  CZ3 TRP A 362     -41.075  -4.479   2.213  1.00 15.00      A    C  
ATOM   3507  CH2 TRP A 362     -39.950  -3.649   2.228  1.00 15.00      A    C  
ATOM   3508  C   TRP A 362     -40.855 -10.828  -0.049  1.00 15.00      A    C  
ATOM   3509  O   TRP A 362     -40.610 -11.538   0.925  1.00 15.00      A    O  
ATOM   3510  N   LEU A 363     -41.535 -11.271  -1.106  1.00 15.00      A    N  
ATOM   3511  HN  LEU A 363     -41.659 -10.674  -1.881  1.00 15.00      A    H  
ATOM   3512  CA  LEU A 363     -42.063 -12.638  -1.165  1.00 15.00      A    C  
ATOM   3513  CB  LEU A 363     -43.005 -12.954   0.006  1.00 15.00      A    C  
ATOM   3514  CG  LEU A 363     -44.295 -12.137   0.103  1.00 15.00      A    C  
ATOM   3515  CD1 LEU A 363     -44.078 -10.873   0.918  1.00 15.00      A    C  
ATOM   3516  CD2 LEU A 363     -45.401 -12.978   0.712  1.00 15.00      A    C  
ATOM   3517  C   LEU A 363     -42.737 -12.933  -2.500  1.00 15.00      A    C  
ATOM   3518  O   LEU A 363     -43.914 -13.302  -2.562  1.00 15.00      A    O  
ATOM   3519  N   ASP A 364     -41.973 -12.768  -3.561  1.00 15.00      A    N  
ATOM   3520  HN  ASP A 364     -41.043 -12.455  -3.436  1.00 15.00      A    H  
ATOM   3521  CA  ASP A 364     -42.445 -13.009  -4.918  1.00 15.00      A    C  
ATOM   3522  CB  ASP A 364     -41.548 -12.334  -5.985  1.00 15.00      A    C  
ATOM   3523  CG  ASP A 364     -40.452 -11.436  -5.414  1.00 15.00      A    C  
ATOM   3524  OD1 ASP A 364     -40.189 -10.364  -5.998  1.00 15.00      A    O  
ATOM   3525  OD2 ASP A 364     -39.834 -11.812  -4.396  1.00 15.00      A    O  
ATOM   3526  C   ASP A 364     -42.599 -14.510  -5.188  1.00 15.00      A    C  
ATOM   3527  O   ASP A 364     -43.714 -14.980  -5.405  1.00 15.00      A    O  
ATOM   3528  N   PRO A 365     -41.500 -15.305  -5.144  1.00 15.00      A    N  
ATOM   3529  CA  PRO A 365     -41.576 -16.750  -5.392  1.00 15.00      A    C  
ATOM   3530  CB  PRO A 365     -40.111 -17.216  -5.314  1.00 15.00      A    C  
ATOM   3531  CG  PRO A 365     -39.306 -15.974  -5.484  1.00 15.00      A    C  
ATOM   3532  CD  PRO A 365     -40.116 -14.886  -4.849  1.00 15.00      A    C  
ATOM   3533  C   PRO A 365     -42.395 -17.441  -4.312  1.00 15.00      A    C  
ATOM   3534  O   PRO A 365     -43.138 -18.389  -4.583  1.00 15.00      A    O  
ATOM   3535  N   LEU A 366     -42.276 -16.920  -3.097  1.00 15.00      A    N  
ATOM   3536  HN  LEU A 366     -41.697 -16.139  -2.977  1.00 15.00      A    H  
ATOM   3537  CA  LEU A 366     -42.971 -17.461  -1.936  1.00 15.00      A    C  
ATOM   3538  CB  LEU A 366     -42.585 -16.692  -0.664  1.00 15.00      A    C  
ATOM   3539  CG  LEU A 366     -41.126 -16.818  -0.199  1.00 15.00      A    C  
ATOM   3540  CD1 LEU A 366     -40.529 -18.152  -0.625  1.00 15.00      A    C  
ATOM   3541  CD2 LEU A 366     -40.281 -15.661  -0.709  1.00 15.00      A    C  
ATOM   3542  C   LEU A 366     -44.490 -17.476  -2.111  1.00 15.00      A    C  
ATOM   3543  O   LEU A 366     -45.176 -18.292  -1.505  1.00 15.00      A    O  
ATOM   3544  N   ARG A 367     -45.009 -16.583  -2.944  1.00 15.00      A    N  
ATOM   3545  HN  ARG A 367     -44.414 -15.955  -3.410  1.00 15.00      A    H  
ATOM   3546  CA  ARG A 367     -46.448 -16.515  -3.178  1.00 15.00      A    C  
ATOM   3547  CB  ARG A 367     -47.013 -15.210  -2.627  1.00 15.00      A    C  
ATOM   3548  CG  ARG A 367     -47.758 -15.345  -1.309  1.00 15.00      A    C  
ATOM   3549  CD  ARG A 367     -48.206 -13.983  -0.791  1.00 15.00      A    C  
ATOM   3550  NE  ARG A 367     -49.084 -13.283  -1.735  1.00 15.00      A    N  
ATOM   3551  HE  ARG A 367     -50.037 -13.520  -1.716  1.00 15.00      A    H  
ATOM   3552  CZ  ARG A 367     -48.671 -12.358  -2.604  1.00 15.00      A    C  
ATOM   3553  NH1 ARG A 367     -47.386 -12.011  -2.656  1.00 15.00      A    N  
ATOM   3554 HH11 ARG A 367     -47.060 -11.288  -3.334  1.00 15.00      A    H  
ATOM   3555 HH12 ARG A 367     -46.695 -12.468  -2.022  1.00 15.00      A    H  
ATOM   3556  NH2 ARG A 367     -49.539 -11.798  -3.439  1.00 15.00      A    N  
ATOM   3557 HH21 ARG A 367     -50.543 -12.079  -3.420  1.00 15.00      A    H  
ATOM   3558 HH22 ARG A 367     -49.223 -11.080  -4.124  1.00 15.00      A    H  
ATOM   3559  C   ARG A 367     -46.784 -16.643  -4.662  1.00 15.00      A    C  
ATOM   3560  O   ARG A 367     -47.785 -16.104  -5.129  1.00 15.00      A    O  
ATOM   3561  N   ALA A 368     -45.946 -17.361  -5.397  1.00 15.00      A    N  
ATOM   3562  HN  ALA A 368     -45.167 -17.772  -4.969  1.00 15.00      A    H  
ATOM   3563  CA  ALA A 368     -46.166 -17.552  -6.827  1.00 15.00      A    C  
ATOM   3564  CB  ALA A 368     -45.354 -16.553  -7.634  1.00 15.00      A    C  
ATOM   3565  C   ALA A 368     -45.833 -18.976  -7.255  1.00 15.00      A    C  
ATOM   3566  O   ALA A 368     -46.532 -19.569  -8.071  1.00 15.00      A    O  
ATOM   3567  N   GLN A 369     -44.767 -19.526  -6.685  1.00 15.00      A    N  
ATOM   3568  HN  GLN A 369     -44.258 -19.010  -6.026  1.00 15.00      A    H  
ATOM   3569  CA  GLN A 369     -44.334 -20.881  -7.013  1.00 15.00      A    C  
ATOM   3570  CB  GLN A 369     -42.826 -21.028  -6.804  1.00 15.00      A    C  
ATOM   3571  CG  GLN A 369     -42.025 -21.102  -8.093  1.00 15.00      A    C  
ATOM   3572  CD  GLN A 369     -40.530 -21.052  -7.849  1.00 15.00      A    C  
ATOM   3573  OE1 GLN A 369     -39.891 -22.074  -7.618  1.00 15.00      A    O  
ATOM   3574  NE2 GLN A 369     -39.960 -19.858  -7.905  1.00 15.00      A    N  
ATOM   3575 HE21 GLN A 369     -40.525 -19.085  -8.099  1.00 15.00      A    H  
ATOM   3576 HE22 GLN A 369     -38.994 -19.802  -7.750  1.00 15.00      A    H  
ATOM   3577  C   GLN A 369     -45.089 -21.922  -6.195  1.00 15.00      A    C  
ATOM   3578  O   GLN A 369     -44.813 -23.116  -6.283  1.00 15.00      A    O  
ATOM   3579  N   THR A 370     -46.029 -21.457  -5.389  1.00 15.00      A    N  
ATOM   3580  HN  THR A 370     -46.194 -20.496  -5.359  1.00 15.00      A    H  
ATOM   3581  CA  THR A 370     -46.836 -22.340  -4.563  1.00 15.00      A    C  
ATOM   3582  CB  THR A 370     -46.678 -22.008  -3.058  1.00 15.00      A    C  
ATOM   3583  OG1 THR A 370     -47.287 -23.031  -2.258  1.00 15.00      A    O  
ATOM   3584  HG1 THR A 370     -48.008 -22.647  -1.747  1.00 15.00      A    H  
ATOM   3585  CG2 THR A 370     -45.211 -21.876  -2.675  1.00 15.00      A    C  
ATOM   3586  C   THR A 370     -48.299 -22.172  -4.952  1.00 15.00      A    C  
ATOM   3587  O   THR A 370     -48.949 -23.105  -5.426  1.00 15.00      A    O  
ATOM   3588  N   ASP A 371     -48.793 -20.956  -4.778  1.00 15.00      A    N  
ATOM   3589  HN  ASP A 371     -48.214 -20.261  -4.406  1.00 15.00      A    H  
ATOM   3590  CA  ASP A 371     -50.173 -20.624  -5.090  1.00 15.00      A    C  
ATOM   3591  CB  ASP A 371     -50.657 -19.513  -4.163  1.00 15.00      A    C  
ATOM   3592  CG  ASP A 371     -50.561 -19.890  -2.703  1.00 15.00      A    C  
ATOM   3593  OD1 ASP A 371     -51.540 -20.448  -2.173  1.00 15.00      A    O  
ATOM   3594  OD2 ASP A 371     -49.506 -19.622  -2.091  1.00 15.00      A    O  
ATOM   3595  C   ASP A 371     -50.318 -20.171  -6.537  1.00 15.00      A    C  
ATOM   3596  O   ASP A 371     -50.314 -18.971  -6.822  1.00 15.00      A    O  
ATOM   3597  N   GLU A 372     -50.456 -21.138  -7.438  1.00 15.00      A    N  
ATOM   3598  HN  GLU A 372     -50.439 -22.072  -7.133  1.00 15.00      A    H  
ATOM   3599  CA  GLU A 372     -50.600 -20.871  -8.870  1.00 15.00      A    C  
ATOM   3600  CB  GLU A 372     -50.846 -22.174  -9.639  1.00 15.00      A    C  
ATOM   3601  CG  GLU A 372     -49.659 -23.121  -9.680  1.00 15.00      A    C  
ATOM   3602  CD  GLU A 372     -49.965 -24.389 -10.453  1.00 15.00      A    C  
ATOM   3603  OE1 GLU A 372     -50.432 -25.363  -9.829  1.00 15.00      A    O  
ATOM   3604  OE2 GLU A 372     -49.744 -24.406 -11.683  1.00 15.00      A    O  
ATOM   3605  C   GLU A 372     -51.715 -19.867  -9.190  1.00 15.00      A    C  
ATOM   3606  O   GLU A 372     -51.483 -18.864  -9.862  1.00 15.00      A    O  
ATOM   3607  N   THR A 373     -52.925 -20.135  -8.718  1.00 15.00      A    N  
ATOM   3608  HN  THR A 373     -53.067 -20.950  -8.192  1.00 15.00      A    H  
ATOM   3609  CA  THR A 373     -54.055 -19.258  -8.996  1.00 15.00      A    C  
ATOM   3610  CB  THR A 373     -55.248 -20.090  -9.527  1.00 15.00      A    C  
ATOM   3611  OG1 THR A 373     -55.737 -20.958  -8.496  1.00 15.00      A    O  
ATOM   3612  HG1 THR A 373     -56.625 -20.689  -8.245  1.00 15.00      A    H  
ATOM   3613  CG2 THR A 373     -56.376 -19.209 -10.043  1.00 15.00      A    C  
ATOM   3614  C   THR A 373     -54.478 -18.448  -7.763  1.00 15.00      A    C  
ATOM   3615  O   THR A 373     -55.217 -17.468  -7.870  1.00 15.00      A    O  
ATOM   3616  N   PHE A 374     -53.980 -18.841  -6.601  1.00 15.00      A    N  
ATOM   3617  HN  PHE A 374     -53.352 -19.592  -6.581  1.00 15.00      A    H  
ATOM   3618  CA  PHE A 374     -54.334 -18.173  -5.355  1.00 15.00      A    C  
ATOM   3619  CB  PHE A 374     -53.978 -19.041  -4.146  1.00 15.00      A    C  
ATOM   3620  CG  PHE A 374     -55.084 -19.922  -3.636  1.00 15.00      A    C  
ATOM   3621  CD1 PHE A 374     -55.251 -21.204  -4.130  1.00 15.00      A    C  
ATOM   3622  CD2 PHE A 374     -55.941 -19.474  -2.642  1.00 15.00      A    C  
ATOM   3623  CE1 PHE A 374     -56.252 -22.025  -3.644  1.00 15.00      A    C  
ATOM   3624  CE2 PHE A 374     -56.946 -20.288  -2.155  1.00 15.00      A    C  
ATOM   3625  CZ  PHE A 374     -57.101 -21.566  -2.656  1.00 15.00      A    C  
ATOM   3626  C   PHE A 374     -53.685 -16.797  -5.216  1.00 15.00      A    C  
ATOM   3627  O   PHE A 374     -54.317 -15.773  -5.472  1.00 15.00      A    O  
ATOM   3628  N   LEU A 375     -52.420 -16.774  -4.825  1.00 15.00      A    N  
ATOM   3629  HN  LEU A 375     -51.947 -17.619  -4.662  1.00 15.00      A    H  
ATOM   3630  CA  LEU A 375     -51.725 -15.516  -4.612  1.00 15.00      A    C  
ATOM   3631  CB  LEU A 375     -50.754 -15.611  -3.433  1.00 15.00      A    C  
ATOM   3632  CG  LEU A 375     -51.387 -15.591  -2.032  1.00 15.00      A    C  
ATOM   3633  CD1 LEU A 375     -52.379 -14.445  -1.895  1.00 15.00      A    C  
ATOM   3634  CD2 LEU A 375     -52.040 -16.921  -1.686  1.00 15.00      A    C  
ATOM   3635  C   LEU A 375     -51.069 -14.936  -5.867  1.00 15.00      A    C  
ATOM   3636  O   LEU A 375     -50.797 -13.737  -5.916  1.00 15.00      A    O  
ATOM   3637  N   GLN A 376     -50.820 -15.770  -6.877  1.00 15.00      A    N  
ATOM   3638  HN  GLN A 376     -51.024 -16.725  -6.777  1.00 15.00      A    H  
ATOM   3639  CA  GLN A 376     -50.207 -15.289  -8.118  1.00 15.00      A    C  
ATOM   3640  CB  GLN A 376     -49.804 -16.440  -9.050  1.00 15.00      A    C  
ATOM   3641  CG  GLN A 376     -49.251 -15.990 -10.400  1.00 15.00      A    C  
ATOM   3642  CD  GLN A 376     -47.865 -15.372 -10.301  1.00 15.00      A    C  
ATOM   3643  OE1 GLN A 376     -46.857 -16.042 -10.507  1.00 15.00      A    O  
ATOM   3644  NE2 GLN A 376     -47.803 -14.085  -9.988  1.00 15.00      A    N  
ATOM   3645 HE21 GLN A 376     -48.643 -13.603  -9.840  1.00 15.00      A    H  
ATOM   3646 HE22 GLN A 376     -46.915 -13.673  -9.907  1.00 15.00      A    H  
ATOM   3647  C   GLN A 376     -51.112 -14.286  -8.839  1.00 15.00      A    C  
ATOM   3648  O   GLN A 376     -50.627 -13.311  -9.425  1.00 15.00      A    O  
ATOM   3649  N   ARG A 377     -52.425 -14.523  -8.802  1.00 15.00      A    N  
ATOM   3650  HN  ARG A 377     -52.758 -15.318  -8.335  1.00 15.00      A    H  
ATOM   3651  CA  ARG A 377     -53.373 -13.615  -9.444  1.00 15.00      A    C  
ATOM   3652  CB  ARG A 377     -54.793 -14.179  -9.443  1.00 15.00      A    C  
ATOM   3653  CG  ARG A 377     -55.076 -15.152 -10.574  1.00 15.00      A    C  
ATOM   3654  CD  ARG A 377     -56.570 -15.359 -10.763  1.00 15.00      A    C  
ATOM   3655  NE  ARG A 377     -57.186 -14.311 -11.585  1.00 15.00      A    N  
ATOM   3656  HE  ARG A 377     -56.586 -13.749 -12.123  1.00 15.00      A    H  
ATOM   3657  CZ  ARG A 377     -58.499 -14.082 -11.628  1.00 15.00      A    C  
ATOM   3658  NH1 ARG A 377     -59.322 -14.818 -10.888  1.00 15.00      A    N  
ATOM   3659 HH11 ARG A 377     -60.350 -14.649 -10.913  1.00 15.00      A    H  
ATOM   3660 HH12 ARG A 377     -58.939 -15.570 -10.276  1.00 15.00      A    H  
ATOM   3661  NH2 ARG A 377     -58.994 -13.138 -12.429  1.00 15.00      A    N  
ATOM   3662 HH21 ARG A 377     -58.358 -12.572 -13.031  1.00 15.00      A    H  
ATOM   3663 HH22 ARG A 377     -60.022 -12.961 -12.461  1.00 15.00      A    H  
ATOM   3664  C   ARG A 377     -53.346 -12.265  -8.751  1.00 15.00      A    C  
ATOM   3665  O   ARG A 377     -53.239 -11.224  -9.403  1.00 15.00      A    O  
ATOM   3666  N   ARG A 378     -53.401 -12.294  -7.423  1.00 15.00      A    N  
ATOM   3667  HN  ARG A 378     -53.456 -13.158  -6.967  1.00 15.00      A    H  
ATOM   3668  CA  ARG A 378     -53.368 -11.076  -6.629  1.00 15.00      A    C  
ATOM   3669  CB  ARG A 378     -54.025 -11.272  -5.267  1.00 15.00      A    C  
ATOM   3670  CG  ARG A 378     -55.056 -10.206  -4.955  1.00 15.00      A    C  
ATOM   3671  CD  ARG A 378     -55.344 -10.131  -3.474  1.00 15.00      A    C  
ATOM   3672  NE  ARG A 378     -56.241  -9.023  -3.156  1.00 15.00      A    N  
ATOM   3673  HE  ARG A 378     -56.789  -8.663  -3.894  1.00 15.00      A    H  
ATOM   3674  CZ  ARG A 378     -56.323  -8.462  -1.957  1.00 15.00      A    C  
ATOM   3675  NH1 ARG A 378     -55.547  -8.897  -0.968  1.00 15.00      A    N  
ATOM   3676 HH11 ARG A 378     -55.603  -8.465  -0.022  1.00 15.00      A    H  
ATOM   3677 HH12 ARG A 378     -54.871  -9.671  -1.140  1.00 15.00      A    H  
ATOM   3678  NH2 ARG A 378     -57.185  -7.476  -1.742  1.00 15.00      A    N  
ATOM   3679 HH21 ARG A 378     -57.253  -7.033  -0.804  1.00 15.00      A    H  
ATOM   3680 HH22 ARG A 378     -57.797  -7.140  -2.518  1.00 15.00      A    H  
ATOM   3681  C   ARG A 378     -51.936 -10.568  -6.489  1.00 15.00      A    C  
ATOM   3682  O   ARG A 378     -51.441 -10.289  -5.390  1.00 15.00      A    O  
ATOM   3683  N   LEU A 379     -51.285 -10.481  -7.633  1.00 15.00      A    N  
ATOM   3684  HN  LEU A 379     -51.762 -10.730  -8.454  1.00 15.00      A    H  
ATOM   3685  CA  LEU A 379     -49.916 -10.024  -7.741  1.00 15.00      A    C  
ATOM   3686  CB  LEU A 379     -48.955 -11.179  -7.441  1.00 15.00      A    C  
ATOM   3687  CG  LEU A 379     -47.481 -10.817  -7.234  1.00 15.00      A    C  
ATOM   3688  CD1 LEU A 379     -47.312  -9.904  -6.029  1.00 15.00      A    C  
ATOM   3689  CD2 LEU A 379     -46.645 -12.077  -7.071  1.00 15.00      A    C  
ATOM   3690  C   LEU A 379     -49.709  -9.522  -9.164  1.00 15.00      A    C  
ATOM   3691  O   LEU A 379     -49.242  -8.409  -9.385  1.00 15.00      A    O  
ATOM   3692  N   ARG A 380     -50.097 -10.347 -10.132  1.00 15.00      A    N  
ATOM   3693  HN  ARG A 380     -50.461 -11.231  -9.895  1.00 15.00      A    H  
ATOM   3694  CA  ARG A 380     -49.978  -9.974 -11.536  1.00 15.00      A    C  
ATOM   3695  CB  ARG A 380     -49.997 -11.213 -12.447  1.00 15.00      A    C  
ATOM   3696  CG  ARG A 380     -49.894 -10.894 -13.936  1.00 15.00      A    C  
ATOM   3697  CD  ARG A 380     -50.038 -12.139 -14.798  1.00 15.00      A    C  
ATOM   3698  NE  ARG A 380     -48.803 -12.921 -14.840  1.00 15.00      A    N  
ATOM   3699  HE  ARG A 380     -47.979 -12.470 -14.553  1.00 15.00      A    H  
ATOM   3700  CZ  ARG A 380     -48.733 -14.186 -15.253  1.00 15.00      A    C  
ATOM   3701  NH1 ARG A 380     -49.830 -14.816 -15.661  1.00 15.00      A    N  
ATOM   3702 HH11 ARG A 380     -50.747 -14.321 -15.662  1.00 15.00      A    H  
ATOM   3703 HH12 ARG A 380     -49.780 -15.805 -15.983  1.00 15.00      A    H  
ATOM   3704  NH2 ARG A 380     -47.563 -14.819 -15.263  1.00 15.00      A    N  
ATOM   3705 HH21 ARG A 380     -46.696 -14.327 -14.951  1.00 15.00      A    H  
ATOM   3706 HH22 ARG A 380     -47.503 -15.809 -15.583  1.00 15.00      A    H  
ATOM   3707  C   ARG A 380     -51.092  -9.005 -11.926  1.00 15.00      A    C  
ATOM   3708  O   ARG A 380     -50.986  -8.287 -12.919  1.00 15.00      A    O  
ATOM   3709  N   GLY A 381     -52.148  -8.976 -11.128  1.00 15.00      A    N  
ATOM   3710  HN  GLY A 381     -52.172  -9.553 -10.335  1.00 15.00      A    H  
ATOM   3711  CA  GLY A 381     -53.269  -8.104 -11.421  1.00 15.00      A    C  
ATOM   3712  C   GLY A 381     -53.293  -6.829 -10.598  1.00 15.00      A    C  
ATOM   3713  O   GLY A 381     -53.672  -5.775 -11.103  1.00 15.00      A    O  
ATOM   3714  N   ASP A 382     -52.899  -6.920  -9.336  1.00 15.00      A    N  
ATOM   3715  HN  ASP A 382     -52.633  -7.793  -8.977  1.00 15.00      A    H  
ATOM   3716  CA  ASP A 382     -52.914  -5.761  -8.442  1.00 15.00      A    C  
ATOM   3717  CB  ASP A 382     -53.196  -6.178  -6.988  1.00 15.00      A    C  
ATOM   3718  CG  ASP A 382     -54.175  -7.332  -6.847  1.00 15.00      A    C  
ATOM   3719  OD1 ASP A 382     -55.177  -7.191  -6.109  1.00 15.00      A    O  
ATOM   3720  OD2 ASP A 382     -53.927  -8.397  -7.452  1.00 15.00      A    O  
ATOM   3721  C   ASP A 382     -51.609  -4.975  -8.483  1.00 15.00      A    C  
ATOM   3722  O   ASP A 382     -51.613  -3.776  -8.228  1.00 15.00      A    O  
ATOM   3723  N   TRP A 383     -50.506  -5.653  -8.828  1.00 15.00      A    N  
ATOM   3724  HN  TRP A 383     -50.591  -6.598  -9.059  1.00 15.00      A    H  
ATOM   3725  CA  TRP A 383     -49.168  -5.031  -8.873  1.00 15.00      A    C  
ATOM   3726  CB  TRP A 383     -48.840  -4.307 -10.194  1.00 15.00      A    C  
ATOM   3727  CG  TRP A 383     -50.019  -3.834 -10.994  1.00 15.00      A    C  
ATOM   3728  CD1 TRP A 383     -50.824  -4.588 -11.796  1.00 15.00      A    C  
ATOM   3729  CD2 TRP A 383     -50.511  -2.492 -11.083  1.00 15.00      A    C  
ATOM   3730  NE1 TRP A 383     -51.795  -3.806 -12.366  1.00 15.00      A    N  
ATOM   3731  HE1 TRP A 383     -52.496  -4.122 -12.973  1.00 15.00      A    H  
ATOM   3732  CE2 TRP A 383     -51.625  -2.512 -11.945  1.00 15.00      A    C  
ATOM   3733  CE3 TRP A 383     -50.122  -1.279 -10.511  1.00 15.00      A    C  
ATOM   3734  CZ2 TRP A 383     -52.350  -1.365 -12.249  1.00 15.00      A    C  
ATOM   3735  CZ3 TRP A 383     -50.841  -0.142 -10.815  1.00 15.00      A    C  
ATOM   3736  CH2 TRP A 383     -51.943  -0.192 -11.674  1.00 15.00      A    C  
ATOM   3737  C   TRP A 383     -48.886  -4.163  -7.641  1.00 15.00      A    C  
ATOM   3738  O   TRP A 383     -49.070  -2.946  -7.660  1.00 15.00      A    O  
ATOM   3739  N   PRO A 384     -48.410  -4.792  -6.558  1.00 15.00      A    N  
ATOM   3740  CA  PRO A 384     -48.134  -4.119  -5.287  1.00 15.00      A    C  
ATOM   3741  CB  PRO A 384     -48.001  -5.275  -4.281  1.00 15.00      A    C  
ATOM   3742  CG  PRO A 384     -48.332  -6.519  -5.044  1.00 15.00      A    C  
ATOM   3743  CD  PRO A 384     -48.073  -6.214  -6.486  1.00 15.00      A    C  
ATOM   3744  C   PRO A 384     -46.866  -3.266  -5.294  1.00 15.00      A    C  
ATOM   3745  O   PRO A 384     -45.820  -3.674  -4.788  1.00 15.00      A    O  
ATOM   3746  N   ALA A 385     -46.972  -2.070  -5.847  1.00 15.00      A    N  
ATOM   3747  HN  ALA A 385     -47.836  -1.801  -6.245  1.00 15.00      A    H  
ATOM   3748  CA  ALA A 385     -45.845  -1.150  -5.897  1.00 15.00      A    C  
ATOM   3749  CB  ALA A 385     -45.716  -0.554  -7.292  1.00 15.00      A    C  
ATOM   3750  C   ALA A 385     -46.046  -0.049  -4.860  1.00 15.00      A    C  
ATOM   3751  O   ALA A 385     -45.392   0.997  -4.893  1.00 15.00      A    O  
ATOM   3752  N   GLU A 386     -46.966  -0.300  -3.936  1.00 15.00      A    N  
ATOM   3753  HN  GLU A 386     -47.456  -1.150  -3.980  1.00 15.00      A    H  
ATOM   3754  CA  GLU A 386     -47.307   0.651  -2.883  1.00 15.00      A    C  
ATOM   3755  CB  GLU A 386     -48.708   0.354  -2.337  1.00 15.00      A    C  
ATOM   3756  CG  GLU A 386     -49.851   1.000  -3.120  1.00 15.00      A    C  
ATOM   3757  CD  GLU A 386     -49.575   1.109  -4.609  1.00 15.00      A    C  
ATOM   3758  OE1 GLU A 386     -49.368   0.070  -5.257  1.00 15.00      A    O  
ATOM   3759  OE2 GLU A 386     -49.537   2.244  -5.128  1.00 15.00      A    O  
ATOM   3760  C   GLU A 386     -46.271   0.665  -1.762  1.00 15.00      A    C  
ATOM   3761  O   GLU A 386     -46.352   1.477  -0.839  1.00 15.00      A    O  
ATOM   3762  N   VAL A 387     -45.284  -0.220  -1.857  1.00 15.00      A    N  
ATOM   3763  HN  VAL A 387     -45.273  -0.842  -2.613  1.00 15.00      A    H  
ATOM   3764  CA  VAL A 387     -44.222  -0.291  -0.856  1.00 15.00      A    C  
ATOM   3765  CB  VAL A 387     -43.326  -1.530  -1.064  1.00 15.00      A    C  
ATOM   3766  CG1 VAL A 387     -42.356  -1.696   0.098  1.00 15.00      A    C  
ATOM   3767  CG2 VAL A 387     -44.177  -2.780  -1.233  1.00 15.00      A    C  
ATOM   3768  C   VAL A 387     -43.371   0.975  -0.934  1.00 15.00      A    C  
ATOM   3769  O   VAL A 387     -42.799   1.427   0.058  1.00 15.00      A    O  
ATOM   3770  N   GLY A 388     -43.324   1.556  -2.129  1.00 15.00      A    N  
ATOM   3771  HN  GLY A 388     -43.811   1.150  -2.874  1.00 15.00      A    H  
ATOM   3772  CA  GLY A 388     -42.568   2.773  -2.342  1.00 15.00      A    C  
ATOM   3773  C   GLY A 388     -43.168   3.940  -1.587  1.00 15.00      A    C  
ATOM   3774  O   GLY A 388     -42.455   4.839  -1.144  1.00 15.00      A    O  
ATOM   3775  N   ASN A 389     -44.486   3.915  -1.427  1.00 15.00      A    N  
ATOM   3776  HN  ASN A 389     -44.996   3.166  -1.796  1.00 15.00      A    H  
ATOM   3777  CA  ASN A 389     -45.191   4.967  -0.710  1.00 15.00      A    C  
ATOM   3778  CB  ASN A 389     -46.705   4.844  -0.903  1.00 15.00      A    C  
ATOM   3779  CG  ASN A 389     -47.156   5.310  -2.274  1.00 15.00      A    C  
ATOM   3780  OD1 ASN A 389     -47.094   4.561  -3.251  1.00 15.00      A    O  
ATOM   3781  ND2 ASN A 389     -47.617   6.551  -2.357  1.00 15.00      A    N  
ATOM   3782 HD21 ASN A 389     -47.640   7.093  -1.540  1.00 15.00      A    H  
ATOM   3783 HD22 ASN A 389     -47.921   6.873  -3.231  1.00 15.00      A    H  
ATOM   3784  C   ASN A 389     -44.834   4.916   0.767  1.00 15.00      A    C  
ATOM   3785  O   ASN A 389     -44.721   5.947   1.424  1.00 15.00      A    O  
ATOM   3786  N   ARG A 390     -44.638   3.707   1.284  1.00 15.00      A    N  
ATOM   3787  HN  ARG A 390     -44.739   2.917   0.713  1.00 15.00      A    H  
ATOM   3788  CA  ARG A 390     -44.270   3.544   2.680  1.00 15.00      A    C  
ATOM   3789  CB  ARG A 390     -44.589   2.144   3.200  1.00 15.00      A    C  
ATOM   3790  CG  ARG A 390     -44.737   2.096   4.715  1.00 15.00      A    C  
ATOM   3791  CD  ARG A 390     -44.817   0.674   5.251  1.00 15.00      A    C  
ATOM   3792  NE  ARG A 390     -45.722  -0.180   4.480  1.00 15.00      A    N  
ATOM   3793  HE  ARG A 390     -45.302  -0.857   3.883  1.00 15.00      A    H  
ATOM   3794  CZ  ARG A 390     -47.053  -0.125   4.516  1.00 15.00      A    C  
ATOM   3795  NH1 ARG A 390     -47.683   0.762   5.282  1.00 15.00      A    N  
ATOM   3796 HH11 ARG A 390     -48.723   0.795   5.297  1.00 15.00      A    H  
ATOM   3797 HH12 ARG A 390     -47.138   1.427   5.867  1.00 15.00      A    H  
ATOM   3798  NH2 ARG A 390     -47.748  -0.994   3.800  1.00 15.00      A    N  
ATOM   3799 HH21 ARG A 390     -48.786  -0.978   3.802  1.00 15.00      A    H  
ATOM   3800 HH22 ARG A 390     -47.235  -1.714   3.221  1.00 15.00      A    H  
ATOM   3801  C   ARG A 390     -42.791   3.855   2.864  1.00 15.00      A    C  
ATOM   3802  O   ARG A 390     -42.365   4.299   3.928  1.00 15.00      A    O  
ATOM   3803  N   PHE A 391     -42.014   3.619   1.811  1.00 15.00      A    N  
ATOM   3804  HN  PHE A 391     -42.415   3.239   0.999  1.00 15.00      A    H  
ATOM   3805  CA  PHE A 391     -40.583   3.889   1.834  1.00 15.00      A    C  
ATOM   3806  CB  PHE A 391     -39.920   3.367   0.552  1.00 15.00      A    C  
ATOM   3807  CG  PHE A 391     -38.443   3.631   0.451  1.00 15.00      A    C  
ATOM   3808  CD1 PHE A 391     -37.552   3.040   1.334  1.00 15.00      A    C  
ATOM   3809  CD2 PHE A 391     -37.946   4.467  -0.534  1.00 15.00      A    C  
ATOM   3810  CE1 PHE A 391     -36.194   3.281   1.236  1.00 15.00      A    C  
ATOM   3811  CE2 PHE A 391     -36.590   4.713  -0.639  1.00 15.00      A    C  
ATOM   3812  CZ  PHE A 391     -35.713   4.119   0.248  1.00 15.00      A    C  
ATOM   3813  C   PHE A 391     -40.333   5.387   2.012  1.00 15.00      A    C  
ATOM   3814  O   PHE A 391     -39.367   5.795   2.658  1.00 15.00      A    O  
ATOM   3815  N   ALA A 392     -41.224   6.201   1.450  1.00 15.00      A    N  
ATOM   3816  HN  ALA A 392     -41.970   5.817   0.940  1.00 15.00      A    H  
ATOM   3817  CA  ALA A 392     -41.113   7.650   1.565  1.00 15.00      A    C  
ATOM   3818  CB  ALA A 392     -42.156   8.341   0.700  1.00 15.00      A    C  
ATOM   3819  C   ALA A 392     -41.259   8.068   3.025  1.00 15.00      A    C  
ATOM   3820  O   ALA A 392     -40.593   8.995   3.487  1.00 15.00      A    O  
ATOM   3821  N   ASN A 393     -42.116   7.347   3.749  1.00 15.00      A    N  
ATOM   3822  HN  ASN A 393     -42.605   6.618   3.314  1.00 15.00      A    H  
ATOM   3823  CA  ASN A 393     -42.359   7.612   5.167  1.00 15.00      A    C  
ATOM   3824  CB  ASN A 393     -43.388   6.624   5.736  1.00 15.00      A    C  
ATOM   3825  CG  ASN A 393     -44.821   7.117   5.651  1.00 15.00      A    C  
ATOM   3826  OD1 ASN A 393     -45.157   7.949   4.817  1.00 15.00      A    O  
ATOM   3827  ND2 ASN A 393     -45.682   6.595   6.516  1.00 15.00      A    N  
ATOM   3828 HD21 ASN A 393     -45.353   5.931   7.155  1.00 15.00      A    H  
ATOM   3829 HD22 ASN A 393     -46.617   6.891   6.471  1.00 15.00      A    H  
ATOM   3830  C   ASN A 393     -41.064   7.501   5.962  1.00 15.00      A    C  
ATOM   3831  O   ASN A 393     -40.870   8.204   6.956  1.00 15.00      A    O  
ATOM   3832  N   TRP A 394     -40.181   6.612   5.523  1.00 15.00      A    N  
ATOM   3833  HN  TRP A 394     -40.391   6.081   4.723  1.00 15.00      A    H  
ATOM   3834  CA  TRP A 394     -38.903   6.416   6.191  1.00 15.00      A    C  
ATOM   3835  CB  TRP A 394     -38.263   5.089   5.780  1.00 15.00      A    C  
ATOM   3836  CG  TRP A 394     -38.269   4.072   6.879  1.00 15.00      A    C  
ATOM   3837  CD1 TRP A 394     -39.135   3.030   7.026  1.00 15.00      A    C  
ATOM   3838  CD2 TRP A 394     -37.371   4.010   7.995  1.00 15.00      A    C  
ATOM   3839  NE1 TRP A 394     -38.833   2.321   8.162  1.00 15.00      A    N  
ATOM   3840  HE1 TRP A 394     -39.313   1.526   8.482  1.00 15.00      A    H  
ATOM   3841  CE2 TRP A 394     -37.752   2.903   8.774  1.00 15.00      A    C  
ATOM   3842  CE3 TRP A 394     -36.279   4.782   8.408  1.00 15.00      A    C  
ATOM   3843  CZ2 TRP A 394     -37.081   2.549   9.943  1.00 15.00      A    C  
ATOM   3844  CZ3 TRP A 394     -35.616   4.429   9.567  1.00 15.00      A    C  
ATOM   3845  CH2 TRP A 394     -36.018   3.322  10.321  1.00 15.00      A    C  
ATOM   3846  C   TRP A 394     -37.967   7.578   5.898  1.00 15.00      A    C  
ATOM   3847  O   TRP A 394     -37.283   8.077   6.790  1.00 15.00      A    O  
ATOM   3848  N   LEU A 395     -37.962   8.022   4.647  1.00 15.00      A    N  
ATOM   3849  HN  LEU A 395     -38.536   7.587   3.981  1.00 15.00      A    H  
ATOM   3850  CA  LEU A 395     -37.122   9.141   4.240  1.00 15.00      A    C  
ATOM   3851  CB  LEU A 395     -37.100   9.279   2.717  1.00 15.00      A    C  
ATOM   3852  CG  LEU A 395     -36.417   8.139   1.957  1.00 15.00      A    C  
ATOM   3853  CD1 LEU A 395     -36.650   8.274   0.462  1.00 15.00      A    C  
ATOM   3854  CD2 LEU A 395     -34.928   8.102   2.268  1.00 15.00      A    C  
ATOM   3855  C   LEU A 395     -37.600  10.430   4.897  1.00 15.00      A    C  
ATOM   3856  O   LEU A 395     -36.828  11.366   5.097  1.00 15.00      A    O  
ATOM   3857  N   ASN A 396     -38.882  10.460   5.246  1.00 15.00      A    N  
ATOM   3858  HN  ASN A 396     -39.450   9.684   5.044  1.00 15.00      A    H  
ATOM   3859  CA  ASN A 396     -39.472  11.620   5.906  1.00 15.00      A    C  
ATOM   3860  CB  ASN A 396     -41.005  11.568   5.849  1.00 15.00      A    C  
ATOM   3861  CG  ASN A 396     -41.573  11.841   4.467  1.00 15.00      A    C  
ATOM   3862  OD1 ASN A 396     -42.583  11.263   4.077  1.00 15.00      A    O  
ATOM   3863  ND2 ASN A 396     -40.942  12.737   3.722  1.00 15.00      A    N  
ATOM   3864 HD21 ASN A 396     -40.152  13.178   4.095  1.00 15.00      A    H  
ATOM   3865 HD22 ASN A 396     -41.291  12.915   2.825  1.00 15.00      A    H  
ATOM   3866  C   ASN A 396     -39.016  11.689   7.358  1.00 15.00      A    C  
ATOM   3867  O   ASN A 396     -39.163  12.712   8.018  1.00 15.00      A    O  
ATOM   3868  N   ARG A 397     -38.460  10.585   7.846  1.00 15.00      A    N  
ATOM   3869  HN  ARG A 397     -38.369   9.799   7.265  1.00 15.00      A    H  
ATOM   3870  CA  ARG A 397     -37.972  10.512   9.215  1.00 15.00      A    C  
ATOM   3871  CB  ARG A 397     -38.403   9.194   9.864  1.00 15.00      A    C  
ATOM   3872  CG  ARG A 397     -39.856   9.179  10.300  1.00 15.00      A    C  
ATOM   3873  CD  ARG A 397     -40.476   7.799  10.144  1.00 15.00      A    C  
ATOM   3874  NE  ARG A 397     -41.826   7.752  10.709  1.00 15.00      A    N  
ATOM   3875  HE  ARG A 397     -41.911   7.427  11.632  1.00 15.00      A    H  
ATOM   3876  CZ  ARG A 397     -42.930   8.113  10.047  1.00 15.00      A    C  
ATOM   3877  NH1 ARG A 397     -42.851   8.540   8.791  1.00 15.00      A    N  
ATOM   3878 HH11 ARG A 397     -41.920   8.590   8.308  1.00 15.00      A    H  
ATOM   3879 HH12 ARG A 397     -43.710   8.825   8.275  1.00 15.00      A    H  
ATOM   3880  NH2 ARG A 397     -44.114   8.061  10.651  1.00 15.00      A    N  
ATOM   3881 HH21 ARG A 397     -44.186   7.739  11.640  1.00 15.00      A    H  
ATOM   3882 HH22 ARG A 397     -44.977   8.344  10.139  1.00 15.00      A    H  
ATOM   3883  C   ARG A 397     -36.457  10.650   9.245  1.00 15.00      A    C  
ATOM   3884  O   ARG A 397     -35.838  10.623  10.307  1.00 15.00      A    O  
ATOM   3885  N   ALA A 398     -35.869  10.798   8.066  1.00 15.00      A    N  
ATOM   3886  HN  ALA A 398     -36.421  10.812   7.255  1.00 15.00      A    H  
ATOM   3887  CA  ALA A 398     -34.427  10.955   7.944  1.00 15.00      A    C  
ATOM   3888  CB  ALA A 398     -33.929  10.286   6.671  1.00 15.00      A    C  
ATOM   3889  C   ALA A 398     -34.075  12.434   7.944  1.00 15.00      A    C  
ATOM   3890  O   ALA A 398     -32.909  12.813   7.839  1.00 15.00      A    O  
ATOM   3891  N   VAL A 399     -35.104  13.261   8.063  1.00 15.00      A    N  
ATOM   3892  HN  VAL A 399     -36.003  12.886   8.160  1.00 15.00      A    H  
ATOM   3893  CA  VAL A 399     -34.944  14.704   8.082  1.00 15.00      A    C  
ATOM   3894  CB  VAL A 399     -35.472  15.360   6.781  1.00 15.00      A    C  
ATOM   3895  CG1 VAL A 399     -34.610  14.972   5.589  1.00 15.00      A    C  
ATOM   3896  CG2 VAL A 399     -36.929  14.992   6.533  1.00 15.00      A    C  
ATOM   3897  C   VAL A 399     -35.685  15.291   9.279  1.00 15.00      A    C  
ATOM   3898  O   VAL A 399     -36.688  14.736   9.729  1.00 15.00      A    O  
ATOM   3899  N   SER A 400     -35.178  16.391   9.804  1.00 15.00      A    N  
ATOM   3900  HN  SER A 400     -34.364  16.773   9.422  1.00 15.00      A    H  
ATOM   3901  CA  SER A 400     -35.803  17.047  10.937  1.00 15.00      A    C  
ATOM   3902  CB  SER A 400     -34.743  17.785  11.762  1.00 15.00      A    C  
ATOM   3903  OG  SER A 400     -33.706  16.903  12.166  1.00 15.00      A    O  
ATOM   3904  HG  SER A 400     -33.406  17.144  13.047  1.00 15.00      A    H  
ATOM   3905  C   SER A 400     -36.863  18.027  10.451  1.00 15.00      A    C  
ATOM   3906  O   SER A 400     -36.896  18.380   9.268  1.00 15.00      A    O  
ATOM   3907  N   SER A 401     -37.735  18.458  11.355  1.00 15.00      A    N  
ATOM   3908  HN  SER A 401     -37.682  18.122  12.274  1.00 15.00      A    H  
ATOM   3909  CA  SER A 401     -38.781  19.414  11.025  1.00 15.00      A    C  
ATOM   3910  CB  SER A 401     -39.857  19.366  12.113  1.00 15.00      A    C  
ATOM   3911  OG  SER A 401     -39.329  18.796  13.305  1.00 15.00      A    O  
ATOM   3912  HG  SER A 401     -39.546  19.358  14.053  1.00 15.00      A    H  
ATOM   3913  C   SER A 401     -38.178  20.814  10.938  1.00 15.00      A    C  
ATOM   3914  O   SER A 401     -38.607  21.741  11.629  1.00 15.00      A    O  
ATOM   3915  N   ASP A 402     -37.176  20.954  10.084  1.00 15.00      A    N  
ATOM   3916  HN  ASP A 402     -36.903  20.182   9.539  1.00 15.00      A    H  
ATOM   3917  CA  ASP A 402     -36.481  22.218   9.919  1.00 15.00      A    C  
ATOM   3918  CB  ASP A 402     -35.067  22.008   9.380  1.00 15.00      A    C  
ATOM   3919  CG  ASP A 402     -34.149  23.155   9.746  1.00 15.00      A    C  
ATOM   3920  OD1 ASP A 402     -34.560  24.322   9.569  1.00 15.00      A    O  
ATOM   3921  OD2 ASP A 402     -33.027  22.889  10.220  1.00 15.00      A    O  
ATOM   3922  C   ASP A 402     -37.257  23.177   9.033  1.00 15.00      A    C  
ATOM   3923  O   ASP A 402     -37.294  23.036   7.807  1.00 15.00      A    O  
ATOM   3924  N   SER A 403     -37.874  24.159   9.671  1.00 15.00      A    N  
ATOM   3925  HN  SER A 403     -37.800  24.206  10.644  1.00 15.00      A    H  
ATOM   3926  CA  SER A 403     -38.660  25.163   8.976  1.00 15.00      A    C  
ATOM   3927  CB  SER A 403     -39.379  26.058   9.988  1.00 15.00      A    C  
ATOM   3928  OG  SER A 403     -40.116  25.277  10.918  1.00 15.00      A    O  
ATOM   3929  HG  SER A 403     -39.556  25.046  11.663  1.00 15.00      A    H  
ATOM   3930  C   SER A 403     -37.797  26.004   8.034  1.00 15.00      A    C  
ATOM   3931  O   SER A 403     -38.317  26.652   7.123  1.00 15.00      A    O  
ATOM   3932  N   GLN A 404     -36.478  25.973   8.237  1.00 15.00      A    N  
ATOM   3933  HN  GLN A 404     -36.109  25.407   8.956  1.00 15.00      A    H  
ATOM   3934  CA  GLN A 404     -35.559  26.737   7.401  1.00 15.00      A    C  
ATOM   3935  CB  GLN A 404     -34.172  26.827   8.041  1.00 15.00      A    C  
ATOM   3936  CG  GLN A 404     -33.778  28.233   8.464  1.00 15.00      A    C  
ATOM   3937  CD  GLN A 404     -33.114  28.271   9.825  1.00 15.00      A    C  
ATOM   3938  OE1 GLN A 404     -31.895  28.171   9.939  1.00 15.00      A    O  
ATOM   3939  NE2 GLN A 404     -33.915  28.425  10.867  1.00 15.00      A    N  
ATOM   3940 HE21 GLN A 404     -34.875  28.503  10.702  1.00 15.00      A    H  
ATOM   3941 HE22 GLN A 404     -33.512  28.450  11.758  1.00 15.00      A    H  
ATOM   3942  C   GLN A 404     -35.468  26.141   6.000  1.00 15.00      A    C  
ATOM   3943  O   GLN A 404     -35.035  26.805   5.058  1.00 15.00      A    O  
ATOM   3944  N   ILE A 405     -35.853  24.879   5.870  1.00 15.00      A    N  
ATOM   3945  HN  ILE A 405     -36.146  24.380   6.664  1.00 15.00      A    H  
ATOM   3946  CA  ILE A 405     -35.839  24.217   4.574  1.00 15.00      A    C  
ATOM   3947  CB  ILE A 405     -35.207  22.792   4.619  1.00 15.00      A    C  
ATOM   3948  CG1 ILE A 405     -34.331  22.601   5.861  1.00 15.00      A    C  
ATOM   3949  CG2 ILE A 405     -36.243  21.678   4.513  1.00 15.00      A    C  
ATOM   3950  CD1 ILE A 405     -32.982  23.277   5.778  1.00 15.00      A    C  
ATOM   3951  C   ILE A 405     -37.257  24.172   4.010  1.00 15.00      A    C  
ATOM   3952  O   ILE A 405     -37.468  24.363   2.813  1.00 15.00      A    O  
ATOM   3953  N   LEU A 406     -38.225  23.964   4.904  1.00 15.00      A    N  
ATOM   3954  HN  LEU A 406     -37.980  23.856   5.846  1.00 15.00      A    H  
ATOM   3955  CA  LEU A 406     -39.633  23.882   4.529  1.00 15.00      A    C  
ATOM   3956  CB  LEU A 406     -40.478  23.353   5.692  1.00 15.00      A    C  
ATOM   3957  CG  LEU A 406     -40.631  21.832   5.778  1.00 15.00      A    C  
ATOM   3958  CD1 LEU A 406     -39.700  21.244   6.828  1.00 15.00      A    C  
ATOM   3959  CD2 LEU A 406     -42.077  21.452   6.058  1.00 15.00      A    C  
ATOM   3960  C   LEU A 406     -40.183  25.219   4.043  1.00 15.00      A    C  
ATOM   3961  O   LEU A 406     -40.833  25.290   2.999  1.00 15.00      A    O  
ATOM   3962  N   GLY A 407     -39.914  26.277   4.791  1.00 15.00      A    N  
ATOM   3963  HN  GLY A 407     -39.372  26.171   5.603  1.00 15.00      A    H  
ATOM   3964  CA  GLY A 407     -40.395  27.593   4.410  1.00 15.00      A    C  
ATOM   3965  C   GLY A 407     -39.473  28.253   3.406  1.00 15.00      A    C  
ATOM   3966  O   GLY A 407     -39.140  29.432   3.534  1.00 15.00      A    O  
ATOM   3967  N   SER A 408     -39.059  27.483   2.407  1.00 15.00      A    N  
ATOM   3968  HN  SER A 408     -39.381  26.555   2.360  1.00 15.00      A    H  
ATOM   3969  CA  SER A 408     -38.160  27.961   1.372  1.00 15.00      A    C  
ATOM   3970  CB  SER A 408     -36.723  27.975   1.913  1.00 15.00      A    C  
ATOM   3971  OG  SER A 408     -36.559  28.952   2.925  1.00 15.00      A    O  
ATOM   3972  HG  SER A 408     -37.430  29.264   3.216  1.00 15.00      A    H  
ATOM   3973  C   SER A 408     -38.241  27.043   0.149  1.00 15.00      A    C  
ATOM   3974  O   SER A 408     -38.766  25.932   0.241  1.00 15.00      A    O  
ATOM   3975  N   PRO A 409     -37.723  27.491  -1.018  1.00 15.00      A    N  
ATOM   3976  CA  PRO A 409     -37.728  26.688  -2.258  1.00 15.00      A    C  
ATOM   3977  CB  PRO A 409     -37.103  27.628  -3.299  1.00 15.00      A    C  
ATOM   3978  CG  PRO A 409     -37.233  28.995  -2.714  1.00 15.00      A    C  
ATOM   3979  CD  PRO A 409     -37.123  28.820  -1.230  1.00 15.00      A    C  
ATOM   3980  C   PRO A 409     -36.881  25.419  -2.122  1.00 15.00      A    C  
ATOM   3981  O   PRO A 409     -36.887  24.550  -2.991  1.00 15.00      A    O  
ATOM   3982  N   GLU A 410     -36.158  25.332  -1.014  1.00 15.00      A    N  
ATOM   3983  HN  GLU A 410     -36.208  26.062  -0.369  1.00 15.00      A    H  
ATOM   3984  CA  GLU A 410     -35.300  24.196  -0.719  1.00 15.00      A    C  
ATOM   3985  CB  GLU A 410     -34.518  24.481   0.567  1.00 15.00      A    C  
ATOM   3986  CG  GLU A 410     -33.146  23.836   0.624  1.00 15.00      A    C  
ATOM   3987  CD  GLU A 410     -33.122  22.586   1.479  1.00 15.00      A    C  
ATOM   3988  OE1 GLU A 410     -32.259  22.499   2.367  1.00 15.00      A    O  
ATOM   3989  OE2 GLU A 410     -33.961  21.693   1.252  1.00 15.00      A    O  
ATOM   3990  C   GLU A 410     -36.132  22.924  -0.568  1.00 15.00      A    C  
ATOM   3991  O   GLU A 410     -35.761  21.863  -1.077  1.00 15.00      A    O  
ATOM   3992  N   ALA A 411     -37.265  23.048   0.120  1.00 15.00      A    N  
ATOM   3993  HN  ALA A 411     -37.504  23.925   0.495  1.00 15.00      A    H  
ATOM   3994  CA  ALA A 411     -38.161  21.919   0.335  1.00 15.00      A    C  
ATOM   3995  CB  ALA A 411     -39.268  22.294   1.306  1.00 15.00      A    C  
ATOM   3996  C   ALA A 411     -38.756  21.484  -0.991  1.00 15.00      A    C  
ATOM   3997  O   ALA A 411     -38.970  20.297  -1.235  1.00 15.00      A    O  
ATOM   3998  N   ALA A 412     -39.004  22.464  -1.850  1.00 15.00      A    N  
ATOM   3999  HN  ALA A 412     -38.814  23.386  -1.581  1.00 15.00      A    H  
ATOM   4000  CA  ALA A 412     -39.559  22.211  -3.171  1.00 15.00      A    C  
ATOM   4001  CB  ALA A 412     -39.837  23.525  -3.887  1.00 15.00      A    C  
ATOM   4002  C   ALA A 412     -38.604  21.346  -3.986  1.00 15.00      A    C  
ATOM   4003  O   ALA A 412     -39.029  20.423  -4.684  1.00 15.00      A    O  
ATOM   4004  N   GLN A 413     -37.308  21.636  -3.878  1.00 15.00      A    N  
ATOM   4005  HN  GLN A 413     -37.029  22.382  -3.304  1.00 15.00      A    H  
ATOM   4006  CA  GLN A 413     -36.299  20.869  -4.596  1.00 15.00      A    C  
ATOM   4007  CB  GLN A 413     -34.942  21.580  -4.585  1.00 15.00      A    C  
ATOM   4008  CG  GLN A 413     -34.023  21.168  -5.728  1.00 15.00      A    C  
ATOM   4009  CD  GLN A 413     -32.714  21.934  -5.746  1.00 15.00      A    C  
ATOM   4010  OE1 GLN A 413     -32.630  23.061  -5.259  1.00 15.00      A    O  
ATOM   4011  NE2 GLN A 413     -31.681  21.332  -6.318  1.00 15.00      A    N  
ATOM   4012 HE21 GLN A 413     -31.815  20.437  -6.693  1.00 15.00      A    H  
ATOM   4013 HE22 GLN A 413     -30.826  21.810  -6.343  1.00 15.00      A    H  
ATOM   4014  C   GLN A 413     -36.184  19.476  -3.990  1.00 15.00      A    C  
ATOM   4015  O   GLN A 413     -35.793  18.526  -4.661  1.00 15.00      A    O  
ATOM   4016  N   TRP A 414     -36.545  19.369  -2.717  1.00 15.00      A    N  
ATOM   4017  HN  TRP A 414     -36.851  20.170  -2.240  1.00 15.00      A    H  
ATOM   4018  CA  TRP A 414     -36.508  18.097  -2.012  1.00 15.00      A    C  
ATOM   4019  CB  TRP A 414     -36.668  18.330  -0.505  1.00 15.00      A    C  
ATOM   4020  CG  TRP A 414     -36.611  17.085   0.327  1.00 15.00      A    C  
ATOM   4021  CD1 TRP A 414     -35.622  16.144   0.334  1.00 15.00      A    C  
ATOM   4022  CD2 TRP A 414     -37.584  16.651   1.283  1.00 15.00      A    C  
ATOM   4023  NE1 TRP A 414     -35.918  15.153   1.236  1.00 15.00      A    N  
ATOM   4024  HE1 TRP A 414     -35.362  14.366   1.422  1.00 15.00      A    H  
ATOM   4025  CE2 TRP A 414     -37.122  15.437   1.828  1.00 15.00      A    C  
ATOM   4026  CE3 TRP A 414     -38.807  17.168   1.724  1.00 15.00      A    C  
ATOM   4027  CZ2 TRP A 414     -37.833  14.739   2.800  1.00 15.00      A    C  
ATOM   4028  CZ3 TRP A 414     -39.510  16.473   2.688  1.00 15.00      A    C  
ATOM   4029  CH2 TRP A 414     -39.024  15.269   3.212  1.00 15.00      A    C  
ATOM   4030  C   TRP A 414     -37.617  17.196  -2.537  1.00 15.00      A    C  
ATOM   4031  O   TRP A 414     -37.414  16.003  -2.759  1.00 15.00      A    O  
ATOM   4032  N   SER A 415     -38.784  17.785  -2.753  1.00 15.00      A    N  
ATOM   4033  HN  SER A 415     -38.884  18.741  -2.544  1.00 15.00      A    H  
ATOM   4034  CA  SER A 415     -39.927  17.053  -3.264  1.00 15.00      A    C  
ATOM   4035  CB  SER A 415     -41.174  17.937  -3.232  1.00 15.00      A    C  
ATOM   4036  OG  SER A 415     -41.271  18.622  -1.994  1.00 15.00      A    O  
ATOM   4037  HG  SER A 415     -41.224  17.990  -1.273  1.00 15.00      A    H  
ATOM   4038  C   SER A 415     -39.671  16.539  -4.681  1.00 15.00      A    C  
ATOM   4039  O   SER A 415     -40.062  15.422  -5.013  1.00 15.00      A    O  
ATOM   4040  N   GLN A 416     -39.005  17.345  -5.510  1.00 15.00      A    N  
ATOM   4041  HN  GLN A 416     -38.708  18.224  -5.191  1.00 15.00      A    H  
ATOM   4042  CA  GLN A 416     -38.719  16.946  -6.887  1.00 15.00      A    C  
ATOM   4043  CB  GLN A 416     -38.309  18.131  -7.780  1.00 15.00      A    C  
ATOM   4044  CG  GLN A 416     -36.994  18.801  -7.414  1.00 15.00      A    C  
ATOM   4045  CD  GLN A 416     -35.787  18.179  -8.098  1.00 15.00      A    C  
ATOM   4046  OE1 GLN A 416     -35.865  17.720  -9.235  1.00 15.00      A    O  
ATOM   4047  NE2 GLN A 416     -34.667  18.134  -7.392  1.00 15.00      A    N  
ATOM   4048 HE21 GLN A 416     -34.680  18.494  -6.477  1.00 15.00      A    H  
ATOM   4049 HE22 GLN A 416     -33.873  17.748  -7.809  1.00 15.00      A    H  
ATOM   4050  C   GLN A 416     -37.717  15.794  -6.966  1.00 15.00      A    C  
ATOM   4051  O   GLN A 416     -37.908  14.853  -7.733  1.00 15.00      A    O  
ATOM   4052  N   GLU A 417     -36.656  15.856  -6.166  1.00 15.00      A    N  
ATOM   4053  HN  GLU A 417     -36.542  16.625  -5.566  1.00 15.00      A    H  
ATOM   4054  CA  GLU A 417     -35.659  14.795  -6.176  1.00 15.00      A    C  
ATOM   4055  CB  GLU A 417     -34.349  15.209  -5.486  1.00 15.00      A    C  
ATOM   4056  CG  GLU A 417     -34.505  15.863  -4.124  1.00 15.00      A    C  
ATOM   4057  CD  GLU A 417     -33.289  16.679  -3.726  1.00 15.00      A    C  
ATOM   4058  OE1 GLU A 417     -32.654  17.284  -4.614  1.00 15.00      A    O  
ATOM   4059  OE2 GLU A 417     -32.980  16.744  -2.515  1.00 15.00      A    O  
ATOM   4060  C   GLU A 417     -36.236  13.515  -5.590  1.00 15.00      A    C  
ATOM   4061  O   GLU A 417     -36.000  12.423  -6.103  1.00 15.00      A    O  
ATOM   4062  N   LEU A 418     -37.033  13.674  -4.545  1.00 15.00      A    N  
ATOM   4063  HN  LEU A 418     -37.196  14.580  -4.205  1.00 15.00      A    H  
ATOM   4064  CA  LEU A 418     -37.666  12.548  -3.878  1.00 15.00      A    C  
ATOM   4065  CB  LEU A 418     -38.395  13.036  -2.623  1.00 15.00      A    C  
ATOM   4066  CG  LEU A 418     -37.952  12.421  -1.294  1.00 15.00      A    C  
ATOM   4067  CD1 LEU A 418     -38.358  10.959  -1.221  1.00 15.00      A    C  
ATOM   4068  CD2 LEU A 418     -36.452  12.576  -1.100  1.00 15.00      A    C  
ATOM   4069  C   LEU A 418     -38.652  11.855  -4.811  1.00 15.00      A    C  
ATOM   4070  O   LEU A 418     -38.665  10.629  -4.916  1.00 15.00      A    O  
ATOM   4071  N   SER A 419     -39.467  12.651  -5.500  1.00 15.00      A    N  
ATOM   4072  HN  SER A 419     -39.392  13.623  -5.387  1.00 15.00      A    H  
ATOM   4073  CA  SER A 419     -40.465  12.113  -6.420  1.00 15.00      A    C  
ATOM   4074  CB  SER A 419     -41.486  13.180  -6.837  1.00 15.00      A    C  
ATOM   4075  OG  SER A 419     -40.849  14.375  -7.255  1.00 15.00      A    O  
ATOM   4076  HG  SER A 419     -40.682  14.936  -6.485  1.00 15.00      A    H  
ATOM   4077  C   SER A 419     -39.816  11.472  -7.641  1.00 15.00      A    C  
ATOM   4078  O   SER A 419     -40.221  10.391  -8.069  1.00 15.00      A    O  
ATOM   4079  N   LYS A 420     -38.805  12.136  -8.195  1.00 15.00      A    N  
ATOM   4080  HN  LYS A 420     -38.545  13.008  -7.825  1.00 15.00      A    H  
ATOM   4081  CA  LYS A 420     -38.099  11.622  -9.363  1.00 15.00      A    C  
ATOM   4082  CB  LYS A 420     -37.022  12.604  -9.857  1.00 15.00      A    C  
ATOM   4083  CG  LYS A 420     -35.633  12.485  -9.229  1.00 15.00      A    C  
ATOM   4084  CD  LYS A 420     -34.721  13.577  -9.778  1.00 15.00      A    C  
ATOM   4085  CE  LYS A 420     -33.265  13.394  -9.371  1.00 15.00      A    C  
ATOM   4086  NZ  LYS A 420     -33.068  13.523  -7.905  1.00 15.00      A    N  
ATOM   4087  HZ1 LYS A 420     -33.629  14.313  -7.534  1.00 15.00      A    H  
ATOM   4088  HZ2 LYS A 420     -32.067  13.694  -7.692  1.00 15.00      A    H  
ATOM   4089  HZ3 LYS A 420     -33.365  12.636  -7.419  1.00 15.00      A    H  
ATOM   4090  C   LYS A 420     -37.521  10.236  -9.106  1.00 15.00      A    C  
ATOM   4091  O   LYS A 420     -37.610   9.351  -9.957  1.00 15.00      A    O  
ATOM   4092  N   GLU A 421     -36.961  10.041  -7.917  1.00 15.00      A    N  
ATOM   4093  HN  GLU A 421     -36.944  10.778  -7.268  1.00 15.00      A    H  
ATOM   4094  CA  GLU A 421     -36.376   8.756  -7.554  1.00 15.00      A    C  
ATOM   4095  CB  GLU A 421     -35.364   8.897  -6.424  1.00 15.00      A    C  
ATOM   4096  CG  GLU A 421     -33.929   9.051  -6.890  1.00 15.00      A    C  
ATOM   4097  CD  GLU A 421     -33.239  10.194  -6.183  1.00 15.00      A    C  
ATOM   4098  OE1 GLU A 421     -32.803  10.007  -5.036  1.00 15.00      A    O  
ATOM   4099  OE2 GLU A 421     -33.144  11.287  -6.776  1.00 15.00      A    O  
ATOM   4100  C   GLU A 421     -37.453   7.766  -7.158  1.00 15.00      A    C  
ATOM   4101  O   GLU A 421     -37.306   6.565  -7.366  1.00 15.00      A    O  
ATOM   4102  N   LEU A 422     -38.538   8.275  -6.585  1.00 15.00      A    N  
ATOM   4103  HN  LEU A 422     -38.591   9.242  -6.423  1.00 15.00      A    H  
ATOM   4104  CA  LEU A 422     -39.646   7.424  -6.178  1.00 15.00      A    C  
ATOM   4105  CB  LEU A 422     -40.647   8.191  -5.305  1.00 15.00      A    C  
ATOM   4106  CG  LEU A 422     -40.901   7.616  -3.907  1.00 15.00      A    C  
ATOM   4107  CD1 LEU A 422     -39.632   7.656  -3.067  1.00 15.00      A    C  
ATOM   4108  CD2 LEU A 422     -42.031   8.362  -3.214  1.00 15.00      A    C  
ATOM   4109  C   LEU A 422     -40.337   6.864  -7.412  1.00 15.00      A    C  
ATOM   4110  O   LEU A 422     -40.860   5.753  -7.396  1.00 15.00      A    O  
ATOM   4111  N   THR A 423     -40.316   7.646  -8.487  1.00 15.00      A    N  
ATOM   4112  HN  THR A 423     -39.883   8.526  -8.426  1.00 15.00      A    H  
ATOM   4113  CA  THR A 423     -40.920   7.236  -9.747  1.00 15.00      A    C  
ATOM   4114  CB  THR A 423     -40.911   8.384 -10.780  1.00 15.00      A    C  
ATOM   4115  OG1 THR A 423     -41.562   9.534 -10.220  1.00 15.00      A    O  
ATOM   4116  HG1 THR A 423     -41.091   9.818  -9.428  1.00 15.00      A    H  
ATOM   4117  CG2 THR A 423     -41.637   7.971 -12.052  1.00 15.00      A    C  
ATOM   4118  C   THR A 423     -40.174   6.032 -10.312  1.00 15.00      A    C  
ATOM   4119  O   THR A 423     -40.782   5.015 -10.647  1.00 15.00      A    O  
ATOM   4120  N   MET A 424     -38.849   6.134 -10.369  1.00 15.00      A    N  
ATOM   4121  HN  MET A 424     -38.415   6.958 -10.067  1.00 15.00      A    H  
ATOM   4122  CA  MET A 424     -38.030   5.041 -10.882  1.00 15.00      A    C  
ATOM   4123  CB  MET A 424     -36.600   5.493 -11.198  1.00 15.00      A    C  
ATOM   4124  CG  MET A 424     -35.804   5.980 -10.001  1.00 15.00      A    C  
ATOM   4125  SD  MET A 424     -34.223   6.710 -10.468  1.00 15.00      A    S  
ATOM   4126  CE  MET A 424     -34.767   8.075 -11.494  1.00 15.00      A    C  
ATOM   4127  C   MET A 424     -38.046   3.859  -9.918  1.00 15.00      A    C  
ATOM   4128  O   MET A 424     -37.737   2.732 -10.288  1.00 15.00      A    O  
ATOM   4129  N   PHE A 425     -38.421   4.125  -8.675  1.00 15.00      A    N  
ATOM   4130  HN  PHE A 425     -38.640   5.047  -8.428  1.00 15.00      A    H  
ATOM   4131  CA  PHE A 425     -38.513   3.078  -7.669  1.00 15.00      A    C  
ATOM   4132  CB  PHE A 425     -38.489   3.691  -6.264  1.00 15.00      A    C  
ATOM   4133  CG  PHE A 425     -38.472   2.687  -5.146  1.00 15.00      A    C  
ATOM   4134  CD1 PHE A 425     -37.545   1.659  -5.133  1.00 15.00      A    C  
ATOM   4135  CD2 PHE A 425     -39.380   2.775  -4.104  1.00 15.00      A    C  
ATOM   4136  CE1 PHE A 425     -37.522   0.738  -4.104  1.00 15.00      A    C  
ATOM   4137  CE2 PHE A 425     -39.364   1.856  -3.071  1.00 15.00      A    C  
ATOM   4138  CZ  PHE A 425     -38.433   0.836  -3.071  1.00 15.00      A    C  
ATOM   4139  C   PHE A 425     -39.807   2.304  -7.887  1.00 15.00      A    C  
ATOM   4140  O   PHE A 425     -39.924   1.138  -7.528  1.00 15.00      A    O  
ATOM   4141  N   LYS A 426     -40.767   2.979  -8.505  1.00 15.00      A    N  
ATOM   4142  HN  LYS A 426     -40.592   3.904  -8.775  1.00 15.00      A    H  
ATOM   4143  CA  LYS A 426     -42.066   2.401  -8.798  1.00 15.00      A    C  
ATOM   4144  CB  LYS A 426     -43.089   3.517  -9.003  1.00 15.00      A    C  
ATOM   4145  CG  LYS A 426     -43.812   3.954  -7.741  1.00 15.00      A    C  
ATOM   4146  CD  LYS A 426     -45.071   3.131  -7.534  1.00 15.00      A    C  
ATOM   4147  CE  LYS A 426     -46.045   3.814  -6.587  1.00 15.00      A    C  
ATOM   4148  NZ  LYS A 426     -47.120   2.883  -6.153  1.00 15.00      A    N  
ATOM   4149  HZ1 LYS A 426     -47.779   3.362  -5.502  1.00 15.00      A    H  
ATOM   4150  HZ2 LYS A 426     -46.706   2.066  -5.661  1.00 15.00      A    H  
ATOM   4151  HZ3 LYS A 426     -47.656   2.539  -6.974  1.00 15.00      A    H  
ATOM   4152  C   LYS A 426     -42.014   1.527 -10.043  1.00 15.00      A    C  
ATOM   4153  O   LYS A 426     -42.650   0.478 -10.093  1.00 15.00      A    O  
ATOM   4154  N   GLU A 427     -41.266   1.967 -11.050  1.00 15.00      A    N  
ATOM   4155  HN  GLU A 427     -40.794   2.824 -10.963  1.00 15.00      A    H  
ATOM   4156  CA  GLU A 427     -41.146   1.205 -12.289  1.00 15.00      A    C  
ATOM   4157  CB  GLU A 427     -40.573   2.045 -13.434  1.00 15.00      A    C  
ATOM   4158  CG  GLU A 427     -39.264   2.744 -13.117  1.00 15.00      A    C  
ATOM   4159  CD  GLU A 427     -38.944   3.846 -14.104  1.00 15.00      A    C  
ATOM   4160  OE1 GLU A 427     -37.776   3.940 -14.532  1.00 15.00      A    O  
ATOM   4161  OE2 GLU A 427     -39.862   4.620 -14.446  1.00 15.00      A    O  
ATOM   4162  C   GLU A 427     -40.361  -0.085 -12.071  1.00 15.00      A    C  
ATOM   4163  O   GLU A 427     -40.699  -1.124 -12.633  1.00 15.00      A    O  
ATOM   4164  N   ILE A 428     -39.330  -0.024 -11.227  1.00 15.00      A    N  
ATOM   4165  HN  ILE A 428     -39.095   0.834 -10.817  1.00 15.00      A    H  
ATOM   4166  CA  ILE A 428     -38.532  -1.212 -10.919  1.00 15.00      A    C  
ATOM   4167  CB  ILE A 428     -37.179  -0.849 -10.248  1.00 15.00      A    C  
ATOM   4168  CG1 ILE A 428     -36.392   0.118 -11.140  1.00 15.00      A    C  
ATOM   4169  CG2 ILE A 428     -36.343  -2.095  -9.977  1.00 15.00      A    C  
ATOM   4170  CD1 ILE A 428     -35.093   0.603 -10.531  1.00 15.00      A    C  
ATOM   4171  C   ILE A 428     -39.354  -2.160 -10.031  1.00 15.00      A    C  
ATOM   4172  O   ILE A 428     -38.966  -3.291  -9.752  1.00 15.00      A    O  
ATOM   4173  N   LEU A 429     -40.514  -1.681  -9.603  1.00 15.00      A    N  
ATOM   4174  HN  LEU A 429     -40.777  -0.772  -9.860  1.00 15.00      A    H  
ATOM   4175  CA  LEU A 429     -41.416  -2.470  -8.778  1.00 15.00      A    C  
ATOM   4176  CB  LEU A 429     -41.734  -1.740  -7.471  1.00 15.00      A    C  
ATOM   4177  CG  LEU A 429     -40.635  -1.745  -6.406  1.00 15.00      A    C  
ATOM   4178  CD1 LEU A 429     -41.090  -0.987  -5.170  1.00 15.00      A    C  
ATOM   4179  CD2 LEU A 429     -40.243  -3.168  -6.047  1.00 15.00      A    C  
ATOM   4180  C   LEU A 429     -42.698  -2.748  -9.553  1.00 15.00      A    C  
ATOM   4181  O   LEU A 429     -43.762  -2.955  -8.977  1.00 15.00      A    O  
ATOM   4182  N   GLU A 430     -42.576  -2.734 -10.873  1.00 15.00      A    N  
ATOM   4183  HN  GLU A 430     -41.695  -2.547 -11.264  1.00 15.00      A    H  
ATOM   4184  CA  GLU A 430     -43.705  -2.979 -11.760  1.00 15.00      A    C  
ATOM   4185  CB  GLU A 430     -43.968  -1.729 -12.608  1.00 15.00      A    C  
ATOM   4186  CG  GLU A 430     -45.407  -1.559 -13.071  1.00 15.00      A    C  
ATOM   4187  CD  GLU A 430     -45.665  -2.173 -14.433  1.00 15.00      A    C  
ATOM   4188  OE1 GLU A 430     -44.806  -2.030 -15.324  1.00 15.00      A    O  
ATOM   4189  OE2 GLU A 430     -46.729  -2.804 -14.608  1.00 15.00      A    O  
ATOM   4190  C   GLU A 430     -43.398  -4.173 -12.658  1.00 15.00      A    C  
ATOM   4191  O   GLU A 430     -44.280  -4.972 -12.991  1.00 15.00      A    O  
ATOM   4192  N   ASP A 431     -42.128  -4.309 -13.011  1.00 15.00      A    N  
ATOM   4193  HN  ASP A 431     -41.467  -3.661 -12.681  1.00 15.00      A    H  
ATOM   4194  CA  ASP A 431     -41.669  -5.396 -13.869  1.00 15.00      A    C  
ATOM   4195  CB  ASP A 431     -40.389  -5.000 -14.616  1.00 15.00      A    C  
ATOM   4196  CG  ASP A 431     -39.245  -4.600 -13.696  1.00 15.00      A    C  
ATOM   4197  OD1 ASP A 431     -39.395  -4.718 -12.462  1.00 15.00      A    O  
ATOM   4198  OD2 ASP A 431     -38.196  -4.163 -14.212  1.00 15.00      A    O  
ATOM   4199  C   ASP A 431     -41.448  -6.676 -13.069  1.00 15.00      A    C  
ATOM   4200  O   ASP A 431     -41.045  -7.700 -13.616  1.00 15.00      A    O  
ATOM   4201  N   GLU A 432     -41.741  -6.609 -11.774  1.00 15.00      A    N  
ATOM   4202  HN  GLU A 432     -42.046  -5.754 -11.407  1.00 15.00      A    H  
ATOM   4203  CA  GLU A 432     -41.590  -7.750 -10.867  1.00 15.00      A    C  
ATOM   4204  CB  GLU A 432     -42.009  -7.354  -9.449  1.00 15.00      A    C  
ATOM   4205  CG  GLU A 432     -43.301  -6.551  -9.389  1.00 15.00      A    C  
ATOM   4206  CD  GLU A 432     -44.241  -7.020  -8.294  1.00 15.00      A    C  
ATOM   4207  OE1 GLU A 432     -44.233  -6.417  -7.211  1.00 15.00      A    O  
ATOM   4208  OE2 GLU A 432     -44.999  -7.988  -8.528  1.00 15.00      A    O  
ATOM   4209  C   GLU A 432     -42.397  -8.966 -11.329  1.00 15.00      A    C  
ATOM   4210  O   GLU A 432     -42.123 -10.094 -10.923  1.00 15.00      A    O  
ATOM   4211  N   ARG A 433     -43.379  -8.733 -12.193  1.00 15.00      A    N  
ATOM   4212  HN  ARG A 433     -43.533  -7.817 -12.500  1.00 15.00      A    H  
ATOM   4213  CA  ARG A 433     -44.220  -9.809 -12.707  1.00 15.00      A    C  
ATOM   4214  CB  ARG A 433     -45.613  -9.288 -13.069  1.00 15.00      A    C  
ATOM   4215  CG  ARG A 433     -46.614  -9.297 -11.924  1.00 15.00      A    C  
ATOM   4216  CD  ARG A 433     -46.588  -7.998 -11.130  1.00 15.00      A    C  
ATOM   4217  NE  ARG A 433     -46.382  -6.824 -11.982  1.00 15.00      A    N  
ATOM   4218  HE  ARG A 433     -45.470  -6.454 -12.014  1.00 15.00      A    H  
ATOM   4219  CZ  ARG A 433     -47.337  -6.211 -12.685  1.00 15.00      A    C  
ATOM   4220  NH1 ARG A 433     -48.595  -6.643 -12.653  1.00 15.00      A    N  
ATOM   4221 HH11 ARG A 433     -48.852  -7.466 -12.074  1.00 15.00      A    H  
ATOM   4222 HH12 ARG A 433     -49.331  -6.151 -13.204  1.00 15.00      A    H  
ATOM   4223  NH2 ARG A 433     -47.021  -5.165 -13.428  1.00 15.00      A    N  
ATOM   4224 HH21 ARG A 433     -47.746  -4.661 -13.985  1.00 15.00      A    H  
ATOM   4225 HH22 ARG A 433     -46.030  -4.824 -13.462  1.00 15.00      A    H  
ATOM   4226  C   ARG A 433     -43.585 -10.478 -13.924  1.00 15.00      A    C  
ATOM   4227  O   ARG A 433     -44.185 -11.364 -14.536  1.00 15.00      A    O  
ATOM   4228  N   ASP A 434     -42.382 -10.037 -14.270  1.00 15.00      A    N  
ATOM   4229  HN  ASP A 434     -41.965  -9.322 -13.738  1.00 15.00      A    H  
ATOM   4230  CA  ASP A 434     -41.647 -10.584 -15.409  1.00 15.00      A    C  
ATOM   4231  CB  ASP A 434     -41.584  -9.569 -16.555  1.00 15.00      A    C  
ATOM   4232  CG  ASP A 434     -40.748 -10.058 -17.729  1.00 15.00      A    C  
ATOM   4233  OD1 ASP A 434     -41.331 -10.611 -18.683  1.00 15.00      A    O  
ATOM   4234  OD2 ASP A 434     -39.511  -9.890 -17.693  1.00 15.00      A    O  
ATOM   4235  C   ASP A 434     -40.234 -10.979 -14.995  1.00 15.00      A    C  
ATOM   4236  O   ASP A 434     -39.995 -11.332 -13.836  1.00 15.00      A    O  
ATOM   4237  N   MET B   1      23.387 -19.265  25.560  1.00 15.00      B    N  
ATOM   4238  HN  MET B   1      22.848 -20.002  25.202  1.00 15.00      B    H  
ATOM   4239  CA  MET B   1      24.473 -18.729  24.750  1.00 15.00      B    C  
ATOM   4240  CB  MET B   1      25.823 -19.268  25.228  1.00 15.00      B    C  
ATOM   4241  CG  MET B   1      26.205 -18.816  26.628  1.00 15.00      B    C  
ATOM   4242  SD  MET B   1      27.795 -19.471  27.167  1.00 15.00      B    S  
ATOM   4243  CE  MET B   1      27.868 -18.829  28.838  1.00 15.00      B    C  
ATOM   4244  C   MET B   1      24.266 -19.062  23.277  1.00 15.00      B    C  
ATOM   4245  O   MET B   1      24.201 -20.231  22.898  1.00 15.00      B    O  
ATOM   4246  N   THR B   2      24.150 -18.030  22.457  1.00 15.00      B    N  
ATOM   4247  HN  THR B   2      24.202 -17.121  22.820  1.00 15.00      B    H  
ATOM   4248  CA  THR B   2      23.948 -18.205  21.030  1.00 15.00      B    C  
ATOM   4249  CB  THR B   2      23.404 -16.914  20.395  1.00 15.00      B    C  
ATOM   4250  OG1 THR B   2      22.560 -16.247  21.348  1.00 15.00      B    O  
ATOM   4251  HG1 THR B   2      21.717 -16.705  21.402  1.00 15.00      B    H  
ATOM   4252  CG2 THR B   2      22.596 -17.231  19.146  1.00 15.00      B    C  
ATOM   4253  C   THR B   2      25.256 -18.597  20.345  1.00 15.00      B    C  
ATOM   4254  O   THR B   2      26.153 -17.771  20.176  1.00 15.00      B    O  
ATOM   4255  N   THR B   3      25.364 -19.862  19.973  1.00 15.00      B    N  
ATOM   4256  HN  THR B   3      24.622 -20.479  20.152  1.00 15.00      B    H  
ATOM   4257  CA  THR B   3      26.554 -20.369  19.313  1.00 15.00      B    C  
ATOM   4258  CB  THR B   3      26.588 -21.905  19.384  1.00 15.00      B    C  
ATOM   4259  OG1 THR B   3      25.928 -22.322  20.589  1.00 15.00      B    O  
ATOM   4260  HG1 THR B   3      26.198 -21.753  21.315  1.00 15.00      B    H  
ATOM   4261  CG2 THR B   3      28.024 -22.407  19.402  1.00 15.00      B    C  
ATOM   4262  C   THR B   3      26.598 -19.921  17.853  1.00 15.00      B    C  
ATOM   4263  O   THR B   3      25.885 -20.457  17.005  1.00 15.00      B    O  
ATOM   4264  N   PHE B   4      27.427 -18.926  17.571  1.00 15.00      B    N  
ATOM   4265  HN  PHE B   4      27.965 -18.534  18.291  1.00 15.00      B    H  
ATOM   4266  CA  PHE B   4      27.557 -18.399  16.220  1.00 15.00      B    C  
ATOM   4267  CB  PHE B   4      28.152 -16.990  16.241  1.00 15.00      B    C  
ATOM   4268  CG  PHE B   4      27.160 -15.928  16.612  1.00 15.00      B    C  
ATOM   4269  CD1 PHE B   4      26.349 -15.357  15.647  1.00 15.00      B    C  
ATOM   4270  CD2 PHE B   4      27.035 -15.504  17.924  1.00 15.00      B    C  
ATOM   4271  CE1 PHE B   4      25.430 -14.381  15.981  1.00 15.00      B    C  
ATOM   4272  CE2 PHE B   4      26.119 -14.528  18.267  1.00 15.00      B    C  
ATOM   4273  CZ  PHE B   4      25.315 -13.965  17.294  1.00 15.00      B    C  
ATOM   4274  C   PHE B   4      28.390 -19.318  15.336  1.00 15.00      B    C  
ATOM   4275  O   PHE B   4      29.556 -19.579  15.618  1.00 15.00      B    O  
ATOM   4276  N   THR B   5      27.775 -19.811  14.274  1.00 15.00      B    N  
ATOM   4277  HN  THR B   5      26.838 -19.575  14.110  1.00 15.00      B    H  
ATOM   4278  CA  THR B   5      28.453 -20.694  13.342  1.00 15.00      B    C  
ATOM   4279  CB  THR B   5      27.602 -21.945  13.058  1.00 15.00      B    C  
ATOM   4280  OG1 THR B   5      27.058 -22.423  14.296  1.00 15.00      B    O  
ATOM   4281  HG1 THR B   5      27.138 -21.736  14.964  1.00 15.00      B    H  
ATOM   4282  CG2 THR B   5      28.451 -23.039  12.427  1.00 15.00      B    C  
ATOM   4283  C   THR B   5      28.742 -19.964  12.032  1.00 15.00      B    C  
ATOM   4284  O   THR B   5      27.836 -19.417  11.401  1.00 15.00      B    O  
ATOM   4285  N   SER B   6      30.009 -19.927  11.649  1.00 15.00      B    N  
ATOM   4286  HN  SER B   6      30.694 -20.337  12.216  1.00 15.00      B    H  
ATOM   4287  CA  SER B   6      30.409 -19.276  10.416  1.00 15.00      B    C  
ATOM   4288  CB  SER B   6      31.228 -18.018  10.720  1.00 15.00      B    C  
ATOM   4289  OG  SER B   6      32.451 -18.353  11.353  1.00 15.00      B    O  
ATOM   4290  HG  SER B   6      32.572 -17.815  12.153  1.00 15.00      B    H  
ATOM   4291  C   SER B   6      31.207 -20.240   9.538  1.00 15.00      B    C  
ATOM   4292  O   SER B   6      32.239 -20.777   9.961  1.00 15.00      B    O  
ATOM   4293  N   ILE B   7      30.714 -20.478   8.334  1.00 15.00      B    N  
ATOM   4294  HN  ILE B   7      29.876 -20.044   8.063  1.00 15.00      B    H  
ATOM   4295  CA  ILE B   7      31.383 -21.368   7.396  1.00 15.00      B    C  
ATOM   4296  CB  ILE B   7      30.554 -22.633   7.089  1.00 15.00      B    C  
ATOM   4297  CG1 ILE B   7      29.159 -22.267   6.574  1.00 15.00      B    C  
ATOM   4298  CG2 ILE B   7      30.463 -23.534   8.311  1.00 15.00      B    C  
ATOM   4299  CD1 ILE B   7      28.442 -23.411   5.889  1.00 15.00      B    C  
ATOM   4300  C   ILE B   7      31.674 -20.636   6.094  1.00 15.00      B    C  
ATOM   4301  O   ILE B   7      30.961 -19.704   5.721  1.00 15.00      B    O  
ATOM   4302  N   VAL B   8      32.731 -21.046   5.415  1.00 15.00      B    N  
ATOM   4303  HN  VAL B   8      33.271 -21.783   5.765  1.00 15.00      B    H  
ATOM   4304  CA  VAL B   8      33.103 -20.432   4.151  1.00 15.00      B    C  
ATOM   4305  CB  VAL B   8      34.617 -20.136   4.078  1.00 15.00      B    C  
ATOM   4306  CG1 VAL B   8      34.948 -19.334   2.828  1.00 15.00      B    C  
ATOM   4307  CG2 VAL B   8      35.078 -19.393   5.324  1.00 15.00      B    C  
ATOM   4308  C   VAL B   8      32.694 -21.345   3.001  1.00 15.00      B    C  
ATOM   4309  O   VAL B   8      33.044 -22.525   2.983  1.00 15.00      B    O  
ATOM   4310  N   THR B   9      31.936 -20.802   2.061  1.00 15.00      B    N  
ATOM   4311  HN  THR B   9      31.685 -19.858   2.135  1.00 15.00      B    H  
ATOM   4312  CA  THR B   9      31.467 -21.564   0.915  1.00 15.00      B    C  
ATOM   4313  CB  THR B   9      30.204 -22.392   1.263  1.00 15.00      B    C  
ATOM   4314  OG1 THR B   9      29.593 -22.899   0.069  1.00 15.00      B    O  
ATOM   4315  HG1 THR B   9      28.645 -23.002   0.214  1.00 15.00      B    H  
ATOM   4316  CG2 THR B   9      29.193 -21.555   2.032  1.00 15.00      B    C  
ATOM   4317  C   THR B   9      31.167 -20.635  -0.256  1.00 15.00      B    C  
ATOM   4318  O   THR B   9      30.772 -19.485  -0.061  1.00 15.00      B    O  
ATOM   4319  N   THR B  10      31.372 -21.138  -1.467  1.00 15.00      B    N  
ATOM   4320  HN  THR B  10      31.712 -22.054  -1.553  1.00 15.00      B    H  
ATOM   4321  CA  THR B  10      31.114 -20.374  -2.674  1.00 15.00      B    C  
ATOM   4322  CB  THR B  10      31.804 -21.036  -3.876  1.00 15.00      B    C  
ATOM   4323  OG1 THR B  10      32.106 -22.402  -3.546  1.00 15.00      B    O  
ATOM   4324  HG1 THR B  10      31.917 -22.962  -4.303  1.00 15.00      B    H  
ATOM   4325  CG2 THR B  10      33.094 -20.307  -4.220  1.00 15.00      B    C  
ATOM   4326  C   THR B  10      29.615 -20.292  -2.941  1.00 15.00      B    C  
ATOM   4327  O   THR B  10      29.150 -19.430  -3.684  1.00 15.00      B    O  
ATOM   4328  N   ASN B  11      28.868 -21.202  -2.330  1.00 15.00      B    N  
ATOM   4329  HN  ASN B  11      29.302 -21.861  -1.744  1.00 15.00      B    H  
ATOM   4330  CA  ASN B  11      27.420 -21.236  -2.487  1.00 15.00      B    C  
ATOM   4331  CB  ASN B  11      26.967 -22.546  -3.143  1.00 15.00      B    C  
ATOM   4332  CG  ASN B  11      25.487 -22.547  -3.493  1.00 15.00      B    C  
ATOM   4333  OD1 ASN B  11      25.103 -22.215  -4.611  1.00 15.00      B    O  
ATOM   4334  ND2 ASN B  11      24.647 -22.917  -2.537  1.00 15.00      B    N  
ATOM   4335 HD21 ASN B  11      25.017 -23.167  -1.664  1.00 15.00      B    H  
ATOM   4336 HD22 ASN B  11      23.689 -22.920  -2.741  1.00 15.00      B    H  
ATOM   4337  C   ASN B  11      26.752 -21.077  -1.128  1.00 15.00      B    C  
ATOM   4338  O   ASN B  11      26.654 -22.039  -0.361  1.00 15.00      B    O  
ATOM   4339  N   PRO B  12      26.310 -19.855  -0.805  1.00 15.00      B    N  
ATOM   4340  CA  PRO B  12      25.654 -19.562   0.467  1.00 15.00      B    C  
ATOM   4341  CB  PRO B  12      25.820 -18.047   0.587  1.00 15.00      B    C  
ATOM   4342  CG  PRO B  12      25.822 -17.559  -0.823  1.00 15.00      B    C  
ATOM   4343  CD  PRO B  12      26.419 -18.658  -1.661  1.00 15.00      B    C  
ATOM   4344  C   PRO B  12      24.172 -19.935   0.455  1.00 15.00      B    C  
ATOM   4345  O   PRO B  12      23.506 -19.852  -0.579  1.00 15.00      B    O  
ATOM   4346  N   ASP B  13      23.669 -20.355   1.606  1.00 15.00      B    N  
ATOM   4347  HN  ASP B  13      24.253 -20.411   2.393  1.00 15.00      B    H  
ATOM   4348  CA  ASP B  13      22.269 -20.737   1.742  1.00 15.00      B    C  
ATOM   4349  CB  ASP B  13      22.141 -21.952   2.674  1.00 15.00      B    C  
ATOM   4350  CG  ASP B  13      20.724 -22.201   3.157  1.00 15.00      B    C  
ATOM   4351  OD1 ASP B  13      20.521 -22.302   4.381  1.00 15.00      B    O  
ATOM   4352  OD2 ASP B  13      19.803 -22.259   2.316  1.00 15.00      B    O  
ATOM   4353  C   ASP B  13      21.440 -19.556   2.251  1.00 15.00      B    C  
ATOM   4354  O   ASP B  13      21.982 -18.588   2.790  1.00 15.00      B    O  
ATOM   4355  N   PHE B  14      20.130 -19.629   2.062  1.00 15.00      B    N  
ATOM   4356  HN  PHE B  14      19.753 -20.437   1.639  1.00 15.00      B    H  
ATOM   4357  CA  PHE B  14      19.234 -18.572   2.496  1.00 15.00      B    C  
ATOM   4358  CB  PHE B  14      18.612 -17.860   1.289  1.00 15.00      B    C  
ATOM   4359  CG  PHE B  14      19.628 -17.151   0.433  1.00 15.00      B    C  
ATOM   4360  CD1 PHE B  14      20.362 -16.092   0.943  1.00 15.00      B    C  
ATOM   4361  CD2 PHE B  14      19.857 -17.547  -0.875  1.00 15.00      B    C  
ATOM   4362  CE1 PHE B  14      21.303 -15.442   0.170  1.00 15.00      B    C  
ATOM   4363  CE2 PHE B  14      20.797 -16.899  -1.657  1.00 15.00      B    C  
ATOM   4364  CZ  PHE B  14      21.521 -15.845  -1.133  1.00 15.00      B    C  
ATOM   4365  C   PHE B  14      18.161 -19.112   3.441  1.00 15.00      B    C  
ATOM   4366  O   PHE B  14      17.257 -18.382   3.855  1.00 15.00      B    O  
ATOM   4367  N   GLY B  15      18.275 -20.389   3.791  1.00 15.00      B    N  
ATOM   4368  HN  GLY B  15      19.016 -20.929   3.422  1.00 15.00      B    H  
ATOM   4369  CA  GLY B  15      17.323 -21.007   4.690  1.00 15.00      B    C  
ATOM   4370  C   GLY B  15      17.796 -21.003   6.133  1.00 15.00      B    C  
ATOM   4371  O   GLY B  15      17.035 -20.647   7.038  1.00 15.00      B    O  
ATOM   4372  N   GLY B  16      19.055 -21.377   6.346  1.00 15.00      B    N  
ATOM   4373  HN  GLY B  16      19.615 -21.644   5.571  1.00 15.00      B    H  
ATOM   4374  CA  GLY B  16      19.622 -21.424   7.686  1.00 15.00      B    C  
ATOM   4375  C   GLY B  16      19.882 -20.052   8.287  1.00 15.00      B    C  
ATOM   4376  O   GLY B  16      19.266 -19.063   7.896  1.00 15.00      B    O  
ATOM   4377  N   PHE B  17      20.797 -19.988   9.246  1.00 15.00      B    N  
ATOM   4378  HN  PHE B  17      21.274 -20.805   9.509  1.00 15.00      B    H  
ATOM   4379  CA  PHE B  17      21.124 -18.729   9.914  1.00 15.00      B    C  
ATOM   4380  CB  PHE B  17      20.412 -18.643  11.271  1.00 15.00      B    C  
ATOM   4381  CG  PHE B  17      18.994 -18.146  11.208  1.00 15.00      B    C  
ATOM   4382  CD1 PHE B  17      18.707 -16.807  11.420  1.00 15.00      B    C  
ATOM   4383  CD2 PHE B  17      17.948 -19.017  10.947  1.00 15.00      B    C  
ATOM   4384  CE1 PHE B  17      17.405 -16.346  11.372  1.00 15.00      B    C  
ATOM   4385  CE2 PHE B  17      16.644 -18.562  10.897  1.00 15.00      B    C  
ATOM   4386  CZ  PHE B  17      16.372 -17.225  11.110  1.00 15.00      B    C  
ATOM   4387  C   PHE B  17      22.629 -18.585  10.118  1.00 15.00      B    C  
ATOM   4388  O   PHE B  17      23.077 -17.946  11.068  1.00 15.00      B    O  
ATOM   4389  N   GLU B  18      23.402 -19.178   9.223  1.00 15.00      B    N  
ATOM   4390  HN  GLU B  18      22.993 -19.659   8.476  1.00 15.00      B    H  
ATOM   4391  CA  GLU B  18      24.854 -19.117   9.316  1.00 15.00      B    C  
ATOM   4392  CB  GLU B  18      25.483 -20.313   8.610  1.00 15.00      B    C  
ATOM   4393  CG  GLU B  18      25.163 -21.653   9.244  1.00 15.00      B    C  
ATOM   4394  CD  GLU B  18      25.896 -22.785   8.563  1.00 15.00      B    C  
ATOM   4395  OE1 GLU B  18      26.849 -23.322   9.164  1.00 15.00      B    O  
ATOM   4396  OE2 GLU B  18      25.524 -23.125   7.420  1.00 15.00      B    O  
ATOM   4397  C   GLU B  18      25.394 -17.831   8.709  1.00 15.00      B    C  
ATOM   4398  O   GLU B  18      24.870 -17.330   7.714  1.00 15.00      B    O  
ATOM   4399  N   PHE B  19      26.443 -17.300   9.318  1.00 15.00      B    N  
ATOM   4400  HN  PHE B  19      26.809 -17.744  10.113  1.00 15.00      B    H  
ATOM   4401  CA  PHE B  19      27.068 -16.081   8.828  1.00 15.00      B    C  
ATOM   4402  CB  PHE B  19      27.690 -15.290   9.982  1.00 15.00      B    C  
ATOM   4403  CG  PHE B  19      26.691 -14.487  10.772  1.00 15.00      B    C  
ATOM   4404  CD1 PHE B  19      26.749 -13.103  10.781  1.00 15.00      B    C  
ATOM   4405  CD2 PHE B  19      25.690 -15.114  11.499  1.00 15.00      B    C  
ATOM   4406  CE1 PHE B  19      25.832 -12.360  11.501  1.00 15.00      B    C  
ATOM   4407  CE2 PHE B  19      24.770 -14.377  12.222  1.00 15.00      B    C  
ATOM   4408  CZ  PHE B  19      24.840 -12.998  12.222  1.00 15.00      B    C  
ATOM   4409  C   PHE B  19      28.110 -16.427   7.769  1.00 15.00      B    C  
ATOM   4410  O   PHE B  19      29.004 -17.239   8.009  1.00 15.00      B    O  
ATOM   4411  N   TYR B  20      27.986 -15.819   6.597  1.00 15.00      B    N  
ATOM   4412  HN  TYR B  20      27.273 -15.159   6.472  1.00 15.00      B    H  
ATOM   4413  CA  TYR B  20      28.901 -16.092   5.500  1.00 15.00      B    C  
ATOM   4414  CB  TYR B  20      28.121 -16.385   4.216  1.00 15.00      B    C  
ATOM   4415  CG  TYR B  20      27.253 -17.619   4.307  1.00 15.00      B    C  
ATOM   4416  CD1 TYR B  20      27.817 -18.886   4.320  1.00 15.00      B    C  
ATOM   4417  CD2 TYR B  20      25.868 -17.519   4.388  1.00 15.00      B    C  
ATOM   4418  CE1 TYR B  20      27.030 -20.019   4.411  1.00 15.00      B    C  
ATOM   4419  CE2 TYR B  20      25.072 -18.647   4.480  1.00 15.00      B    C  
ATOM   4420  CZ  TYR B  20      25.659 -19.893   4.491  1.00 15.00      B    C  
ATOM   4421  OH  TYR B  20      24.872 -21.021   4.577  1.00 15.00      B    O  
ATOM   4422  HH  TYR B  20      25.068 -21.495   5.400  1.00 15.00      B    H  
ATOM   4423  C   TYR B  20      29.885 -14.951   5.287  1.00 15.00      B    C  
ATOM   4424  O   TYR B  20      29.674 -13.836   5.767  1.00 15.00      B    O  
ATOM   4425  N   VAL B  21      30.961 -15.242   4.567  1.00 15.00      B    N  
ATOM   4426  HN  VAL B  21      31.065 -16.148   4.209  1.00 15.00      B    H  
ATOM   4427  CA  VAL B  21      31.993 -14.259   4.286  1.00 15.00      B    C  
ATOM   4428  CB  VAL B  21      32.947 -14.110   5.498  1.00 15.00      B    C  
ATOM   4429  CG1 VAL B  21      33.738 -15.387   5.750  1.00 15.00      B    C  
ATOM   4430  CG2 VAL B  21      33.864 -12.907   5.347  1.00 15.00      B    C  
ATOM   4431  C   VAL B  21      32.777 -14.673   3.036  1.00 15.00      B    C  
ATOM   4432  O   VAL B  21      32.926 -15.869   2.761  1.00 15.00      B    O  
ATOM   4433  N   GLU B  22      33.246 -13.694   2.270  1.00 15.00      B    N  
ATOM   4434  HN  GLU B  22      33.081 -12.759   2.529  1.00 15.00      B    H  
ATOM   4435  CA  GLU B  22      34.006 -13.968   1.055  1.00 15.00      B    C  
ATOM   4436  CB  GLU B  22      33.864 -12.820   0.053  1.00 15.00      B    C  
ATOM   4437  CG  GLU B  22      32.462 -12.600  -0.485  1.00 15.00      B    C  
ATOM   4438  CD  GLU B  22      32.445 -11.588  -1.614  1.00 15.00      B    C  
ATOM   4439  OE1 GLU B  22      32.608 -11.994  -2.781  1.00 15.00      B    O  
ATOM   4440  OE2 GLU B  22      32.280 -10.381  -1.338  1.00 15.00      B    O  
ATOM   4441  C   GLU B  22      35.484 -14.166   1.368  1.00 15.00      B    C  
ATOM   4442  O   GLU B  22      36.006 -13.609   2.336  1.00 15.00      B    O  
ATOM   4443  N   ALA B  23      36.157 -14.954   0.540  1.00 15.00      B    N  
ATOM   4444  HN  ALA B  23      35.688 -15.363  -0.214  1.00 15.00      B    H  
ATOM   4445  CA  ALA B  23      37.578 -15.208   0.718  1.00 15.00      B    C  
ATOM   4446  CB  ALA B  23      38.016 -16.396  -0.126  1.00 15.00      B    C  
ATOM   4447  C   ALA B  23      38.370 -13.962   0.343  1.00 15.00      B    C  
ATOM   4448  O   ALA B  23      38.314 -13.499  -0.798  1.00 15.00      B    O  
ATOM   4449  N   GLY B  24      39.094 -13.417   1.307  1.00 15.00      B    N  
ATOM   4450  HN  GLY B  24      39.115 -13.845   2.194  1.00 15.00      B    H  
ATOM   4451  CA  GLY B  24      39.868 -12.219   1.065  1.00 15.00      B    C  
ATOM   4452  C   GLY B  24      39.065 -10.966   1.355  1.00 15.00      B    C  
ATOM   4453  O   GLY B  24      39.507  -9.853   1.070  1.00 15.00      B    O  
ATOM   4454  N   GLN B  25      37.878 -11.149   1.918  1.00 15.00      B    N  
ATOM   4455  HN  GLN B  25      37.577 -12.063   2.119  1.00 15.00      B    H  
ATOM   4456  CA  GLN B  25      37.011 -10.032   2.253  1.00 15.00      B    C  
ATOM   4457  CB  GLN B  25      35.606 -10.243   1.676  1.00 15.00      B    C  
ATOM   4458  CG  GLN B  25      34.577  -9.218   2.134  1.00 15.00      B    C  
ATOM   4459  CD  GLN B  25      33.525  -9.811   3.054  1.00 15.00      B    C  
ATOM   4460  OE1 GLN B  25      33.114 -10.958   2.895  1.00 15.00      B    O  
ATOM   4461  NE2 GLN B  25      33.093  -9.037   4.038  1.00 15.00      B    N  
ATOM   4462 HE21 GLN B  25      33.473  -8.135   4.120  1.00 15.00      B    H  
ATOM   4463 HE22 GLN B  25      32.415  -9.398   4.643  1.00 15.00      B    H  
ATOM   4464  C   GLN B  25      36.943  -9.848   3.761  1.00 15.00      B    C  
ATOM   4465  O   GLN B  25      36.633 -10.784   4.496  1.00 15.00      B    O  
ATOM   4466  N   GLN B  26      37.248  -8.645   4.216  1.00 15.00      B    N  
ATOM   4467  HN  GLN B  26      37.502  -7.943   3.584  1.00 15.00      B    H  
ATOM   4468  CA  GLN B  26      37.209  -8.342   5.635  1.00 15.00      B    C  
ATOM   4469  CB  GLN B  26      37.991  -7.063   5.940  1.00 15.00      B    C  
ATOM   4470  CG  GLN B  26      39.496  -7.256   6.020  1.00 15.00      B    C  
ATOM   4471  CD  GLN B  26      40.210  -6.042   6.581  1.00 15.00      B    C  
ATOM   4472  OE1 GLN B  26      39.786  -4.902   6.379  1.00 15.00      B    O  
ATOM   4473  NE2 GLN B  26      41.296  -6.277   7.301  1.00 15.00      B    N  
ATOM   4474 HE21 GLN B  26      41.572  -7.208   7.429  1.00 15.00      B    H  
ATOM   4475 HE22 GLN B  26      41.778  -5.512   7.674  1.00 15.00      B    H  
ATOM   4476  C   GLN B  26      35.772  -8.192   6.107  1.00 15.00      B    C  
ATOM   4477  O   GLN B  26      35.014  -7.379   5.568  1.00 15.00      B    O  
ATOM   4478  N   PHE B  27      35.390  -8.994   7.089  1.00 15.00      B    N  
ATOM   4479  HN  PHE B  27      36.030  -9.639   7.457  1.00 15.00      B    H  
ATOM   4480  CA  PHE B  27      34.048  -8.927   7.638  1.00 15.00      B    C  
ATOM   4481  CB  PHE B  27      33.750 -10.142   8.524  1.00 15.00      B    C  
ATOM   4482  CG  PHE B  27      32.375 -10.126   9.134  1.00 15.00      B    C  
ATOM   4483  CD1 PHE B  27      32.210  -9.968  10.501  1.00 15.00      B    C  
ATOM   4484  CD2 PHE B  27      31.248 -10.263   8.339  1.00 15.00      B    C  
ATOM   4485  CE1 PHE B  27      30.948  -9.947  11.064  1.00 15.00      B    C  
ATOM   4486  CE2 PHE B  27      29.983 -10.244   8.896  1.00 15.00      B    C  
ATOM   4487  CZ  PHE B  27      29.832 -10.086  10.260  1.00 15.00      B    C  
ATOM   4488  C   PHE B  27      33.897  -7.637   8.429  1.00 15.00      B    C  
ATOM   4489  O   PHE B  27      34.447  -7.498   9.524  1.00 15.00      B    O  
ATOM   4490  N   ASP B  28      33.183  -6.685   7.851  1.00 15.00      B    N  
ATOM   4491  HN  ASP B  28      32.789  -6.851   6.970  1.00 15.00      B    H  
ATOM   4492  CA  ASP B  28      32.973  -5.400   8.490  1.00 15.00      B    C  
ATOM   4493  CB  ASP B  28      32.842  -4.283   7.456  1.00 15.00      B    C  
ATOM   4494  CG  ASP B  28      32.983  -2.916   8.088  1.00 15.00      B    C  
ATOM   4495  OD1 ASP B  28      31.970  -2.368   8.554  1.00 15.00      B    O  
ATOM   4496  OD2 ASP B  28      34.117  -2.402   8.153  1.00 15.00      B    O  
ATOM   4497  C   ASP B  28      31.759  -5.430   9.405  1.00 15.00      B    C  
ATOM   4498  O   ASP B  28      30.624  -5.597   8.955  1.00 15.00      B    O  
ATOM   4499  N   ASP B  29      32.016  -5.279  10.693  1.00 15.00      B    N  
ATOM   4500  HN  ASP B  29      32.946  -5.160  10.983  1.00 15.00      B    H  
ATOM   4501  CA  ASP B  29      30.972  -5.285  11.704  1.00 15.00      B    C  
ATOM   4502  CB  ASP B  29      31.592  -5.473  13.091  1.00 15.00      B    C  
ATOM   4503  CG  ASP B  29      32.580  -4.373  13.431  1.00 15.00      B    C  
ATOM   4504  OD1 ASP B  29      33.595  -4.238  12.703  1.00 15.00      B    O  
ATOM   4505  OD2 ASP B  29      32.334  -3.632  14.407  1.00 15.00      B    O  
ATOM   4506  C   ASP B  29      30.172  -3.989  11.674  1.00 15.00      B    C  
ATOM   4507  O   ASP B  29      28.962  -4.001  11.879  1.00 15.00      B    O  
ATOM   4508  N   SER B  30      30.850  -2.878  11.407  1.00 15.00      B    N  
ATOM   4509  HN  SER B  30      31.814  -2.933  11.243  1.00 15.00      B    H  
ATOM   4510  CA  SER B  30      30.202  -1.575  11.360  1.00 15.00      B    C  
ATOM   4511  CB  SER B  30      31.235  -0.472  11.136  1.00 15.00      B    C  
ATOM   4512  OG  SER B  30      32.468  -1.023  10.706  1.00 15.00      B    O  
ATOM   4513  HG  SER B  30      32.361  -1.381   9.805  1.00 15.00      B    H  
ATOM   4514  C   SER B  30      29.109  -1.528  10.296  1.00 15.00      B    C  
ATOM   4515  O   SER B  30      28.001  -1.080  10.566  1.00 15.00      B    O  
ATOM   4516  N   ALA B  31      29.420  -2.002   9.094  1.00 15.00      B    N  
ATOM   4517  HN  ALA B  31      30.338  -2.332   8.929  1.00 15.00      B    H  
ATOM   4518  CA  ALA B  31      28.450  -2.022   8.005  1.00 15.00      B    C  
ATOM   4519  CB  ALA B  31      29.099  -2.504   6.716  1.00 15.00      B    C  
ATOM   4520  C   ALA B  31      27.257  -2.899   8.370  1.00 15.00      B    C  
ATOM   4521  O   ALA B  31      26.111  -2.572   8.057  1.00 15.00      B    O  
ATOM   4522  N   TYR B  32      27.531  -4.009   9.046  1.00 15.00      B    N  
ATOM   4523  HN  TYR B  32      28.465  -4.219   9.262  1.00 15.00      B    H  
ATOM   4524  CA  TYR B  32      26.478  -4.922   9.470  1.00 15.00      B    C  
ATOM   4525  CB  TYR B  32      27.079  -6.240   9.967  1.00 15.00      B    C  
ATOM   4526  CG  TYR B  32      26.114  -7.405   9.938  1.00 15.00      B    C  
ATOM   4527  CD1 TYR B  32      25.382  -7.761  11.065  1.00 15.00      B    C  
ATOM   4528  CD2 TYR B  32      25.935  -8.149   8.780  1.00 15.00      B    C  
ATOM   4529  CE1 TYR B  32      24.500  -8.825  11.036  1.00 15.00      B    C  
ATOM   4530  CE2 TYR B  32      25.056  -9.213   8.742  1.00 15.00      B    C  
ATOM   4531  CZ  TYR B  32      24.341  -9.547   9.872  1.00 15.00      B    C  
ATOM   4532  OH  TYR B  32      23.464 -10.607   9.836  1.00 15.00      B    O  
ATOM   4533  HH  TYR B  32      22.650 -10.368  10.285  1.00 15.00      B    H  
ATOM   4534  C   TYR B  32      25.649  -4.274  10.575  1.00 15.00      B    C  
ATOM   4535  O   TYR B  32      24.430  -4.412  10.618  1.00 15.00      B    O  
ATOM   4536  N   GLU B  33      26.327  -3.556  11.454  1.00 15.00      B    N  
ATOM   4537  HN  GLU B  33      27.305  -3.491  11.358  1.00 15.00      B    H  
ATOM   4538  CA  GLU B  33      25.688  -2.868  12.568  1.00 15.00      B    C  
ATOM   4539  CB  GLU B  33      26.777  -2.367  13.522  1.00 15.00      B    C  
ATOM   4540  CG  GLU B  33      26.373  -2.265  14.982  1.00 15.00      B    C  
ATOM   4541  CD  GLU B  33      27.579  -2.082  15.881  1.00 15.00      B    C  
ATOM   4542  OE1 GLU B  33      28.196  -0.996  15.842  1.00 15.00      B    O  
ATOM   4543  OE2 GLU B  33      27.946  -3.036  16.601  1.00 15.00      B    O  
ATOM   4544  C   GLU B  33      24.864  -1.685  12.058  1.00 15.00      B    C  
ATOM   4545  O   GLU B  33      23.792  -1.388  12.576  1.00 15.00      B    O  
ATOM   4546  N   GLU B  34      25.376  -1.039  11.021  1.00 15.00      B    N  
ATOM   4547  HN  GLU B  34      26.236  -1.343  10.656  1.00 15.00      B    H  
ATOM   4548  CA  GLU B  34      24.737   0.124  10.416  1.00 15.00      B    C  
ATOM   4549  CB  GLU B  34      25.766   0.847   9.534  1.00 15.00      B    C  
ATOM   4550  CG  GLU B  34      25.444   2.295   9.202  1.00 15.00      B    C  
ATOM   4551  CD  GLU B  34      26.447   2.898   8.232  1.00 15.00      B    C  
ATOM   4552  OE1 GLU B  34      26.208   2.824   7.006  1.00 15.00      B    O  
ATOM   4553  OE2 GLU B  34      27.472   3.447   8.688  1.00 15.00      B    O  
ATOM   4554  C   GLU B  34      23.515  -0.260   9.575  1.00 15.00      B    C  
ATOM   4555  O   GLU B  34      22.589   0.535   9.415  1.00 15.00      B    O  
ATOM   4556  N   ALA B  35      23.511  -1.475   9.036  1.00 15.00      B    N  
ATOM   4557  HN  ALA B  35      24.269  -2.075   9.197  1.00 15.00      B    H  
ATOM   4558  CA  ALA B  35      22.405  -1.921   8.190  1.00 15.00      B    C  
ATOM   4559  CB  ALA B  35      22.932  -2.534   6.903  1.00 15.00      B    C  
ATOM   4560  C   ALA B  35      21.452  -2.892   8.884  1.00 15.00      B    C  
ATOM   4561  O   ALA B  35      20.238  -2.804   8.709  1.00 15.00      B    O  
ATOM   4562  N   TYR B  36      21.994  -3.824   9.653  1.00 15.00      B    N  
ATOM   4563  HN  TYR B  36      22.969  -3.848   9.770  1.00 15.00      B    H  
ATOM   4564  CA  TYR B  36      21.169  -4.818  10.333  1.00 15.00      B    C  
ATOM   4565  CB  TYR B  36      21.817  -6.204  10.255  1.00 15.00      B    C  
ATOM   4566  CG  TYR B  36      21.812  -6.818   8.872  1.00 15.00      B    C  
ATOM   4567  CD1 TYR B  36      20.973  -7.880   8.567  1.00 15.00      B    C  
ATOM   4568  CD2 TYR B  36      22.647  -6.336   7.870  1.00 15.00      B    C  
ATOM   4569  CE1 TYR B  36      20.964  -8.445   7.307  1.00 15.00      B    C  
ATOM   4570  CE2 TYR B  36      22.644  -6.895   6.607  1.00 15.00      B    C  
ATOM   4571  CZ  TYR B  36      21.800  -7.949   6.331  1.00 15.00      B    C  
ATOM   4572  OH  TYR B  36      21.792  -8.508   5.074  1.00 15.00      B    O  
ATOM   4573  HH  TYR B  36      20.893  -8.765   4.841  1.00 15.00      B    H  
ATOM   4574  C   TYR B  36      20.891  -4.450  11.785  1.00 15.00      B    C  
ATOM   4575  O   TYR B  36      19.959  -4.974  12.391  1.00 15.00      B    O  
ATOM   4576  N   GLY B  37      21.702  -3.559  12.342  1.00 15.00      B    N  
ATOM   4577  HN  GLY B  37      22.423  -3.165  11.811  1.00 15.00      B    H  
ATOM   4578  CA  GLY B  37      21.519  -3.153  13.725  1.00 15.00      B    C  
ATOM   4579  C   GLY B  37      21.921  -4.245  14.697  1.00 15.00      B    C  
ATOM   4580  O   GLY B  37      21.518  -4.237  15.859  1.00 15.00      B    O  
ATOM   4581  N   VAL B  38      22.719  -5.187  14.216  1.00 15.00      B    N  
ATOM   4582  HN  VAL B  38      23.015  -5.130  13.286  1.00 15.00      B    H  
ATOM   4583  CA  VAL B  38      23.174  -6.296  15.038  1.00 15.00      B    C  
ATOM   4584  CB  VAL B  38      22.973  -7.652  14.325  1.00 15.00      B    C  
ATOM   4585  CG1 VAL B  38      23.408  -8.804  15.220  1.00 15.00      B    C  
ATOM   4586  CG2 VAL B  38      21.523  -7.826  13.897  1.00 15.00      B    C  
ATOM   4587  C   VAL B  38      24.645  -6.129  15.393  1.00 15.00      B    C  
ATOM   4588  O   VAL B  38      25.515  -6.208  14.523  1.00 15.00      B    O  
ATOM   4589  N   SER B  39      24.909  -5.883  16.665  1.00 15.00      B    N  
ATOM   4590  HN  SER B  39      24.169  -5.805  17.302  1.00 15.00      B    H  
ATOM   4591  CA  SER B  39      26.267  -5.713  17.148  1.00 15.00      B    C  
ATOM   4592  CB  SER B  39      26.236  -5.028  18.514  1.00 15.00      B    C  
ATOM   4593  OG  SER B  39      25.150  -5.515  19.290  1.00 15.00      B    O  
ATOM   4594  HG  SER B  39      25.333  -6.422  19.553  1.00 15.00      B    H  
ATOM   4595  C   SER B  39      26.966  -7.067  17.246  1.00 15.00      B    C  
ATOM   4596  O   SER B  39      26.785  -7.805  18.219  1.00 15.00      B    O  
ATOM   4597  N   VAL B  40      27.737  -7.401  16.221  1.00 15.00      B    N  
ATOM   4598  HN  VAL B  40      27.828  -6.778  15.470  1.00 15.00      B    H  
ATOM   4599  CA  VAL B  40      28.457  -8.666  16.186  1.00 15.00      B    C  
ATOM   4600  CB  VAL B  40      28.917  -9.022  14.754  1.00 15.00      B    C  
ATOM   4601  CG1 VAL B  40      29.453 -10.446  14.695  1.00 15.00      B    C  
ATOM   4602  CG2 VAL B  40      27.779  -8.838  13.762  1.00 15.00      B    C  
ATOM   4603  C   VAL B  40      29.671  -8.612  17.109  1.00 15.00      B    C  
ATOM   4604  O   VAL B  40      30.503  -7.714  16.995  1.00 15.00      B    O  
ATOM   4605  N   PRO B  41      29.771  -9.564  18.053  1.00 15.00      B    N  
ATOM   4606  CA  PRO B  41      30.893  -9.628  18.994  1.00 15.00      B    C  
ATOM   4607  CB  PRO B  41      30.641 -10.928  19.764  1.00 15.00      B    C  
ATOM   4608  CG  PRO B  41      29.177 -11.163  19.637  1.00 15.00      B    C  
ATOM   4609  CD  PRO B  41      28.792 -10.640  18.283  1.00 15.00      B    C  
ATOM   4610  C   PRO B  41      32.229  -9.704  18.262  1.00 15.00      B    C  
ATOM   4611  O   PRO B  41      32.374 -10.461  17.298  1.00 15.00      B    O  
ATOM   4612  N   THR B  42      33.197  -8.925  18.734  1.00 15.00      B    N  
ATOM   4613  HN  THR B  42      33.009  -8.348  19.507  1.00 15.00      B    H  
ATOM   4614  CA  THR B  42      34.528  -8.871  18.140  1.00 15.00      B    C  
ATOM   4615  CB  THR B  42      35.463  -8.020  19.014  1.00 15.00      B    C  
ATOM   4616  OG1 THR B  42      34.662  -7.230  19.907  1.00 15.00      B    O  
ATOM   4617  HG1 THR B  42      34.989  -6.323  19.908  1.00 15.00      B    H  
ATOM   4618  CG2 THR B  42      36.307  -7.098  18.148  1.00 15.00      B    C  
ATOM   4619  C   THR B  42      35.131 -10.262  17.949  1.00 15.00      B    C  
ATOM   4620  O   THR B  42      35.806 -10.517  16.955  1.00 15.00      B    O  
ATOM   4621  N   ALA B  43      34.863 -11.161  18.892  1.00 15.00      B    N  
ATOM   4622  HN  ALA B  43      34.311 -10.899  19.654  1.00 15.00      B    H  
ATOM   4623  CA  ALA B  43      35.376 -12.527  18.819  1.00 15.00      B    C  
ATOM   4624  CB  ALA B  43      34.924 -13.329  20.029  1.00 15.00      B    C  
ATOM   4625  C   ALA B  43      34.931 -13.209  17.528  1.00 15.00      B    C  
ATOM   4626  O   ALA B  43      35.724 -13.861  16.852  1.00 15.00      B    O  
ATOM   4627  N   VAL B  44      33.662 -13.030  17.180  1.00 15.00      B    N  
ATOM   4628  HN  VAL B  44      33.085 -12.477  17.744  1.00 15.00      B    H  
ATOM   4629  CA  VAL B  44      33.112 -13.622  15.968  1.00 15.00      B    C  
ATOM   4630  CB  VAL B  44      31.568 -13.582  15.967  1.00 15.00      B    C  
ATOM   4631  CG1 VAL B  44      31.007 -14.330  14.766  1.00 15.00      B    C  
ATOM   4632  CG2 VAL B  44      31.017 -14.164  17.262  1.00 15.00      B    C  
ATOM   4633  C   VAL B  44      33.650 -12.888  14.742  1.00 15.00      B    C  
ATOM   4634  O   VAL B  44      33.973 -13.504  13.727  1.00 15.00      B    O  
ATOM   4635  N   VAL B  45      33.759 -11.566  14.854  1.00 15.00      B    N  
ATOM   4636  HN  VAL B  45      33.481 -11.133  15.690  1.00 15.00      B    H  
ATOM   4637  CA  VAL B  45      34.272 -10.740  13.765  1.00 15.00      B    C  
ATOM   4638  CB  VAL B  45      34.296  -9.243  14.149  1.00 15.00      B    C  
ATOM   4639  CG1 VAL B  45      34.850  -8.396  13.011  1.00 15.00      B    C  
ATOM   4640  CG2 VAL B  45      32.905  -8.768  14.534  1.00 15.00      B    C  
ATOM   4641  C   VAL B  45      35.682 -11.185  13.384  1.00 15.00      B    C  
ATOM   4642  O   VAL B  45      35.981 -11.398  12.207  1.00 15.00      B    O  
ATOM   4643  N   GLU B  46      36.536 -11.341  14.387  1.00 15.00      B    N  
ATOM   4644  HN  GLU B  46      36.233 -11.162  15.307  1.00 15.00      B    H  
ATOM   4645  CA  GLU B  46      37.910 -11.767  14.166  1.00 15.00      B    C  
ATOM   4646  CB  GLU B  46      38.713 -11.688  15.464  1.00 15.00      B    C  
ATOM   4647  CG  GLU B  46      38.900 -10.277  15.991  1.00 15.00      B    C  
ATOM   4648  CD  GLU B  46      40.358  -9.884  16.084  1.00 15.00      B    C  
ATOM   4649  OE1 GLU B  46      40.805  -9.040  15.281  1.00 15.00      B    O  
ATOM   4650  OE2 GLU B  46      41.070 -10.416  16.957  1.00 15.00      B    O  
ATOM   4651  C   GLU B  46      37.956 -13.182  13.608  1.00 15.00      B    C  
ATOM   4652  O   GLU B  46      38.714 -13.467  12.681  1.00 15.00      B    O  
ATOM   4653  N   GLU B  47      37.129 -14.061  14.166  1.00 15.00      B    N  
ATOM   4654  HN  GLU B  47      36.549 -13.772  14.903  1.00 15.00      B    H  
ATOM   4655  CA  GLU B  47      37.071 -15.445  13.720  1.00 15.00      B    C  
ATOM   4656  CB  GLU B  47      36.068 -16.237  14.560  1.00 15.00      B    C  
ATOM   4657  CG  GLU B  47      36.167 -17.741  14.378  1.00 15.00      B    C  
ATOM   4658  CD  GLU B  47      34.812 -18.412  14.331  1.00 15.00      B    C  
ATOM   4659  OE1 GLU B  47      34.016 -18.085  13.425  1.00 15.00      B    O  
ATOM   4660  OE2 GLU B  47      34.553 -19.296  15.165  1.00 15.00      B    O  
ATOM   4661  C   GLU B  47      36.689 -15.515  12.244  1.00 15.00      B    C  
ATOM   4662  O   GLU B  47      37.341 -16.201  11.453  1.00 15.00      B    O  
ATOM   4663  N   MET B  48      35.643 -14.783  11.877  1.00 15.00      B    N  
ATOM   4664  HN  MET B  48      35.165 -14.255  12.558  1.00 15.00      B    H  
ATOM   4665  CA  MET B  48      35.179 -14.754  10.496  1.00 15.00      B    C  
ATOM   4666  CB  MET B  48      33.884 -13.951  10.367  1.00 15.00      B    C  
ATOM   4667  CG  MET B  48      32.670 -14.624  10.984  1.00 15.00      B    C  
ATOM   4668  SD  MET B  48      31.127 -13.793  10.565  1.00 15.00      B    S  
ATOM   4669  CE  MET B  48      31.052 -14.091   8.801  1.00 15.00      B    C  
ATOM   4670  C   MET B  48      36.247 -14.177   9.579  1.00 15.00      B    C  
ATOM   4671  O   MET B  48      36.470 -14.684   8.482  1.00 15.00      B    O  
ATOM   4672  N   ASN B  49      36.916 -13.127  10.043  1.00 15.00      B    N  
ATOM   4673  HN  ASN B  49      36.698 -12.777  10.935  1.00 15.00      B    H  
ATOM   4674  CA  ASN B  49      37.969 -12.485   9.263  1.00 15.00      B    C  
ATOM   4675  CB  ASN B  49      38.460 -11.205   9.946  1.00 15.00      B    C  
ATOM   4676  CG  ASN B  49      37.695  -9.969   9.507  1.00 15.00      B    C  
ATOM   4677  OD1 ASN B  49      38.031  -9.340   8.507  1.00 15.00      B    O  
ATOM   4678  ND2 ASN B  49      36.660  -9.613  10.251  1.00 15.00      B    N  
ATOM   4679 HD21 ASN B  49      36.444 -10.163  11.039  1.00 15.00      B    H  
ATOM   4680 HD22 ASN B  49      36.153  -8.813   9.992  1.00 15.00      B    H  
ATOM   4681  C   ASN B  49      39.132 -13.444   9.045  1.00 15.00      B    C  
ATOM   4682  O   ASN B  49      39.698 -13.512   7.955  1.00 15.00      B    O  
ATOM   4683  N   ALA B  50      39.474 -14.192  10.090  1.00 15.00      B    N  
ATOM   4684  HN  ALA B  50      38.987 -14.079  10.938  1.00 15.00      B    H  
ATOM   4685  CA  ALA B  50      40.559 -15.163  10.019  1.00 15.00      B    C  
ATOM   4686  CB  ALA B  50      40.839 -15.752  11.393  1.00 15.00      B    C  
ATOM   4687  C   ALA B  50      40.221 -16.266   9.023  1.00 15.00      B    C  
ATOM   4688  O   ALA B  50      41.082 -16.730   8.277  1.00 15.00      B    O  
ATOM   4689  N   LYS B  51      38.959 -16.681   9.019  1.00 15.00      B    N  
ATOM   4690  HN  LYS B  51      38.322 -16.280   9.651  1.00 15.00      B    H  
ATOM   4691  CA  LYS B  51      38.498 -17.717   8.104  1.00 15.00      B    C  
ATOM   4692  CB  LYS B  51      37.101 -18.209   8.501  1.00 15.00      B    C  
ATOM   4693  CG  LYS B  51      37.063 -19.080   9.749  1.00 15.00      B    C  
ATOM   4694  CD  LYS B  51      35.631 -19.325  10.202  1.00 15.00      B    C  
ATOM   4695  CE  LYS B  51      35.563 -20.312  11.357  1.00 15.00      B    C  
ATOM   4696  NZ  LYS B  51      34.218 -20.328  11.992  1.00 15.00      B    N  
ATOM   4697  HZ1 LYS B  51      33.481 -20.500  11.274  1.00 15.00      B    H  
ATOM   4698  HZ2 LYS B  51      34.027 -19.402  12.450  1.00 15.00      B    H  
ATOM   4699  HZ3 LYS B  51      34.167 -21.069  12.716  1.00 15.00      B    H  
ATOM   4700  C   LYS B  51      38.477 -17.182   6.675  1.00 15.00      B    C  
ATOM   4701  O   LYS B  51      38.840 -17.883   5.731  1.00 15.00      B    O  
ATOM   4702  N   ALA B  52      38.063 -15.927   6.532  1.00 15.00      B    N  
ATOM   4703  HN  ALA B  52      37.783 -15.424   7.329  1.00 15.00      B    H  
ATOM   4704  CA  ALA B  52      37.993 -15.278   5.228  1.00 15.00      B    C  
ATOM   4705  CB  ALA B  52      37.284 -13.941   5.345  1.00 15.00      B    C  
ATOM   4706  C   ALA B  52      39.383 -15.080   4.635  1.00 15.00      B    C  
ATOM   4707  O   ALA B  52      39.553 -15.074   3.417  1.00 15.00      B    O  
ATOM   4708  N   ALA B  53      40.374 -14.919   5.502  1.00 15.00      B    N  
ATOM   4709  HN  ALA B  53      40.173 -14.927   6.463  1.00 15.00      B    H  
ATOM   4710  CA  ALA B  53      41.750 -14.719   5.065  1.00 15.00      B    C  
ATOM   4711  CB  ALA B  53      42.610 -14.224   6.219  1.00 15.00      B    C  
ATOM   4712  C   ALA B  53      42.333 -15.998   4.472  1.00 15.00      B    C  
ATOM   4713  O   ALA B  53      43.304 -15.958   3.720  1.00 15.00      B    O  
ATOM   4714  N   GLN B  54      41.731 -17.127   4.816  1.00 15.00      B    N  
ATOM   4715  HN  GLN B  54      40.951 -17.091   5.410  1.00 15.00      B    H  
ATOM   4716  CA  GLN B  54      42.189 -18.419   4.321  1.00 15.00      B    C  
ATOM   4717  CB  GLN B  54      41.921 -19.513   5.355  1.00 15.00      B    C  
ATOM   4718  CG  GLN B  54      42.603 -19.281   6.693  1.00 15.00      B    C  
ATOM   4719  CD  GLN B  54      42.233 -20.322   7.730  1.00 15.00      B    C  
ATOM   4720  OE1 GLN B  54      41.961 -21.474   7.404  1.00 15.00      B    O  
ATOM   4721  NE2 GLN B  54      42.215 -19.918   8.990  1.00 15.00      B    N  
ATOM   4722 HE21 GLN B  54      42.436 -18.982   9.178  1.00 15.00      B    H  
ATOM   4723 HE22 GLN B  54      41.985 -20.571   9.680  1.00 15.00      B    H  
ATOM   4724  C   GLN B  54      41.517 -18.771   2.998  1.00 15.00      B    C  
ATOM   4725  O   GLN B  54      42.162 -19.272   2.074  1.00 15.00      B    O  
END
