# Supplementary material for: Distribution and molecular evolution of the anti-CRISPR family AcrIF7
Source: PLoS Biol. 2023 Apr 21;21(4):e3002072. doi: 10.1371/journal.pbio.3002072 (PMC10155984; doi:10.1371/journal.pbio.3002072)
Supplement: S14 Data — Individual files can be open using Pymol or any structure visualisation tool. (ZIP) [file pbio.3002072.s021.zip › Structural_analysis/a8_7jzx.drw]

#--- Created by: LigPlus v.2.2.5
#--- Date:       Thu Mar 10 19:11:58 GMT 2022
#V
#DL
#E 16
PDB CODE: a8_7jzx
LABEL: a8_7jzx
SELECTED
#O1M16_1
#R [LYS   31  A]
2LYS  31 A    5.07 -4.227 Lys31(A)
#A
 N   5.456 -5.185 5.89 -4.752 N # -36.92 -3.181 -15.026   [0]
 CA  6.013 -6.534 6.446 -6.101 CA # -36.189 -4.439 -15.137   [1]
 CB  7.515 -6.824 7.081 -7.258 CB # -34.868 -4.365 -14.369   [2]
 CG  8.392 -5.583 8.826 -5.15 CG # -33.948 -3.239 -14.813   [3]
 CD  7.55 -4.319 7.116 -3.885 CD # -32.593 -3.341 -14.134   [4]
 CE  8.425 -3.077 8.858 -2.644 CE # -31.794 -4.513 -14.678   [5]
 NZ  7.621 -1.83 8.055 -1.397 NZ # -31.196 -5.33 -13.594   [6]
 C   4.947 -7.627 4.514 -8.06 C # -36.997 -5.649 -14.677   [7]
 O   3.755 -7.326 4.188 -6.892 O # -36.692 -6.777 -15.061   [8]
#O1M16_2
#R [LYS  247  A]
2LYS 247 A    61.683 -4.705 Lys247(A)
#A
 N   61.758 -5.737 62.192 -5.304 N # -12.919 -15.064 -2.449   [9]
 CA  63.139 -6.21 62.706 -6.643 CA # -13.994 -14.081 -2.36   [10]
 CB  64.371 -5.292 64.804 -4.859 CB # -15.191 -14.65 -1.583   [11]
 CG  64.045 -3.807 64.478 -3.373 CG # -15.604 -16.051 -2.008   [12]
 CD  62.548 -3.551 62.981 -3.118 CD # -16.929 -16.466 -1.394   [13]
 CE  62.222 -2.067 62.655 -1.634 CE # -16.844 -16.588 0.118   [14]
 NZ  60.755 -1.83 61.188 -1.397 NZ # -17.97 -17.389 0.666   [15]
 C   63.199 -7.735 63.632 -7.302 C # -13.511 -12.795 -1.695   [16]
 O   62.165 -8.405 61.732 -7.972 O # -13.702 -12.598 -0.494   [17]
#O2M16_3
#R [GLU   34  B]
2GLU  34 B    18.14 5.83 Glu34(B)
#A
 N   21.828 5.236 22.261 5.669 N # -29.808 -3.737 -6.077   [18]
 CA  20.44 5.69 20.873 6.123 CA # -29.896 -2.81 -4.952   [19]
 CB  19.225 4.748 18.792 5.181 CB # -31.328 -2.771 -4.394   [20]
 CG  19.584 3.266 20.017 3.7 CG # -32.366 -2.238 -5.375   [21]
 CD  21.083 3.012 20.65 3.446 CD # -33.789 -2.32 -4.846   [22]
 OE1 21.493 1.83 21.926 2.263 OE1 # -34.269 -1.327 -4.255   [23]
 OE2 21.86 3.995 22.293 4.428 OE2 # -34.443 -3.371 -5.038   [24]
 C   20.341 7.218 19.908 7.651 C # -28.901 -3.164 -3.844   [25]
 O   21.357 7.913 21.79 8.346 O # -28.576 -2.328 -3.001   [26]
#O1M16_4
#R [ASN  250  A]
2ASN 250 A    53.636 -5.726 Asn250(A)
#A
 N   56.296 -6.095 55.862 -5.662 N # -16.103 -10.427 -0.027   [27]
 CA  57.595 -5.424 58.028 -4.99 CA # -16.633 -10.779 1.29   [28]
 CB  57.771 -3.9 58.204 -3.467 CB # -16.691 -12.301 1.468   [29]
 CG  56.452 -3.156 56.885 -2.722 CG # -17.929 -12.919 0.852   [30]
 OD1 55.408 -3.799 54.975 -3.366 OD1 # -18.42 -12.459 -0.173   [31]
 ND2 56.465 -1.83 56.898 -1.397 ND2 # -18.451 -13.964 1.479   [32]
 C   58.755 -6.413 59.188 -5.98 C # -15.825 -10.155 2.422   [33]
 O   58.545 -7.626 58.978 -7.193 O # -15.737 -10.717 3.514   [34]
#O2M16_5
#R [GLU   66  B]
2GLU  66 B    39.845 5.83 Glu66(B)
#A
 N   39.767 4.831 40.201 5.264 N # -17.029 -10.989 -10.904   [35]
 CA  38.635 3.915 38.202 3.482 CA # -15.721 -10.356 -10.818   [36]
 CB  38.738 2.384 39.171 2.817 CB # -14.617 -11.403 -11.021   [37]
 CG  40.158 1.83 39.725 1.397 CG # -13.208 -10.933 -10.676   [38]
 CD  41.22 2.913 41.654 3.346 CD # -13.147 -10.12 -9.397   [39]
 OE1 42.42 2.571 42.853 3.005 OE1 # -13.112 -10.718 -8.303   [40]
 OE2 40.856 4.107 41.289 4.54 OE2 # -13.123 -8.875 -9.49   [41]
 C   37.33 4.71 37.763 5.144 C # -15.62 -9.239 -11.856   [42]
 O   37.35 5.945 37.783 6.379 O # -16.393 -9.208 -12.819   [43]
#O2M16_6
#R [PHE   17  B]
3PHE  17 B    49.448 3.11 Phe17(B)
#A
 N   49.448 3.11 49.448 3.11 # -20.727 -11.562 2.063   [44]
 CA  49.448 3.11 49.448 3.11 # -21.505 -10.769 1.118   [45]
 CB  49.448 3.11 49.448 3.11 # -20.709 -9.527 0.691   [46]
 CG  49.448 3.11 49.448 3.11 # -20.329 -8.598 1.814   [47]
 CD1 49.448 3.11 49.448 3.11 # -21.038 -7.429 2.031   [48]
 CD2 49.448 3.11 49.448 3.11 # -19.257 -8.888 2.644   [49]
 CE1 49.448 3.11 49.448 3.11 # -20.688 -6.567 3.052   [50]
 CE2 49.448 3.11 49.448 3.11 # -18.902 -8.032 3.669   [51]
 CZ  49.448 3.11 49.448 3.11 # -19.618 -6.869 3.873   [52]
 C   49.448 3.11 49.448 3.11 # -21.863 -11.592 -0.118   [53]
 O   49.448 3.11 49.448 3.11 # -21.555 -11.199 -1.245   [54]
#O2M16_7
#R [GLU   18  B]
2GLU  18 B    64.766 4.33 Glu18(B)
#A
 N   62.903 1.858 62.469 2.292 N # -22.521 -12.724 0.092   [55]
 CA  63.352 3.245 63.785 3.678 CA # -22.905 -13.593 -1.013   [56]
 CB  62.414 4.45 62.847 4.883 CB # -22.302 -14.987 -0.854   [57]
 CG  60.943 4.08 60.51 4.514 CG # -20.789 -15.014 -0.949   [58]
 CD  60.719 2.585 61.152 3.019 CD # -20.261 -16.343 -1.439   [59]
 OE1 59.551 2.157 59.117 2.59 OE1 # -19.87 -16.432 -2.617   [60]
 OE2 61.715 1.83 62.148 2.263 OE2 # -20.209 -17.3 -0.637   [61]
 C   64.871 3.345 65.305 3.778 C # -24.418 -13.684 -1.159   [62]
 O   65.575 2.332 66.008 2.765 O # -25.161 -13.523 -0.188   [63]
#O1M16_8
#R [LYS   28  A]
2LYS  28 A    14.023 -4.061 Lys28(A)
#A
 N   14.206 -5.099 14.639 -4.666 N # -36.703 -0.586 -10.678   [64]
 CA  14.723 -6.458 15.156 -6.025 CA # -37.178 -1.896 -10.263   [65]
 CB  16.214 -6.832 15.781 -7.265 CB # -37.729 -1.829 -8.829   [66]
 CG  17.178 -5.65 17.611 -5.216 CG # -38.546 -3.04 -8.392   [67]
 CD  16.445 -4.315 16.012 -3.882 CD # -37.662 -4.183 -7.912   [68]
 CE  17.417 -3.145 17.85 -2.711 CE # -37.16 -3.944 -6.496   [69]
 NZ  16.716 -1.83 17.149 -1.397 NZ # -36.237 -5.019 -6.036   [70]
 C   13.571 -7.461 13.138 -7.895 C # -38.254 -2.396 -11.224   [71]
 O   12.408 -7.077 12.842 -6.644 O # -38.214 -3.537 -11.668   [72]
#O2M16_9
#R [ASP   13  B]
2ASP  13 B    58.487 4.03 Asp13(B)
#A
 N   58.491 5.015 58.924 5.448 N # -22.075 -20.158 2.252   [73]
 CA  57.056 5.276 57.489 5.71 CA # -21.561 -19.188 3.213   [74]
 CB  55.964 4.197 55.531 4.63 CB # -20.294 -18.521 2.66   [75]
 CG  56.493 2.769 56.926 3.202 CG # -19.835 -17.298 3.442   [76]
 OD1 57.733 2.589 58.166 3.023 OD1 # -19.064 -16.492 2.871   [77]
 OD2 55.672 1.83 55.239 2.263 OD2 # -20.224 -17.147 4.617   [78]
 C   56.798 6.78 56.365 7.213 C # -22.628 -18.143 3.523   [79]
 O   57.73 7.582 58.163 8.015 O # -23.019 -17.361 2.658   [80]
#O1M16_10
#R [ARG  259  A]
2ARG 259 A    37.876 -6.256 Arg259(A)
#A
 N   38.822 -7.222 39.256 -6.789 N # -10.024 -5.719 -5.336   [81]
 CA  39.949 -8.158 40.382 -8.591 CA # -10.246 -7.097 -4.892   [82]
 CB  41.41 -7.697 41.843 -7.263 CB # -10.626 -8.006 -6.065   [83]
 CG  41.602 -6.19 42.035 -5.757 CG # -11.645 -7.416 -7.024   [84]
 CD  40.264 -5.464 40.697 -5.031 CD # -10.964 -6.767 -8.221   [85]
 NE  40.423 -4.008 40.856 -3.575 NE # -10.164 -7.723 -8.99   [86]
 CZ  39.402 -3.139 38.969 -2.706 CZ # -8.827 -7.692 -9.072   [87]
 NH1 39.638 -1.83 40.072 -1.397 NH1 # -8.137 -6.754 -8.429   [88]
 NH2 38.148 -3.58 37.715 -3.147 NH2 # -8.182 -8.595 -9.804   [89]
 C   39.549 -9.629 39.115 -9.196 C # -9.076 -7.712 -4.132   [90]
 O   38.359 -9.956 37.926 -9.523 O # -8.191 -8.327 -4.732   [91]
#O2M16_11
#R [ALA   35  B]
3ALA  35 B    32.188 3.11 Ala35(B)
#A
 N   32.188 3.11 32.188 3.11 # -28.409 -4.398 -3.862   [92]
 CA  32.188 3.11 32.188 3.11 # -27.469 -4.86 -2.847   [93]
 CB  32.188 3.11 32.188 3.11 # -27.844 -6.258 -2.379   [94]
 C   32.188 3.11 32.188 3.11 # -26.013 -4.836 -3.315   [95]
 O   32.188 3.11 32.188 3.11 # -25.104 -4.631 -2.514   [96]
#O1M16_12
#R [GLN  249  A]
2GLN 249 A    48.608 -5.719 Gln249(A)
#A
 N   44.506 -5.252 44.94 -4.819 N # -14.644 -9.898 -2.224   [97]
 CA  45.889 -5.71 45.455 -6.143 CA # -15.813 -9.056 -2.012   [98]
 CB  47.108 -4.779 47.542 -4.345 CB # -16.872 -9.319 -3.091   [99]
 CG  46.785 -3.289 47.218 -2.856 CG # -16.43 -9.018 -4.518   [100]
 CD  45.293 -3.003 45.727 -2.569 CD # -15.566 -10.113 -5.119   [101]
 OE1 44.917 -1.83 45.35 -1.397 OE1 # -15.628 -11.269 -4.699   [102]
 NE2 44.448 -4.024 44.015 -4.458 NE2 # -14.761 -9.755 -6.11   [103]
HE21 44.815 -4.93 45.248 -4.497 HE21 # -14.765 -8.82 -6.395   [104]
HE22 43.48 -3.832 43.913 -3.399 HE22 # -14.197 -10.447 -6.531   [105]
 C   45.97 -7.234 46.404 -6.801 C # -16.421 -9.285 -0.631   [106]
 O   44.948 -7.919 44.515 -7.486 O # -17.142 -8.434 -0.112   [107]
#O2M16_13
#R [GLU   33  B]
2GLU  33 B    3.687 7.33 Glu33(B)
#A
 N   7.408 5.164 7.841 5.598 N # -29.211 -6.089 -7.541   [108]
 CA  6.071 5.746 6.504 6.179 CA # -28.793 -4.778 -8.023   [109]
 CB  4.771 4.934 4.338 5.368 CB # -29.748 -4.299 -9.121   [110]
 CG  4.958 3.426 5.392 3.859 CG # -29.272 -3.082 -9.898   [111]
 CD  6.421 3.038 5.988 2.605 CD # -29.638 -3.17 -11.364   [112]
 OE1 6.719 1.83 7.153 2.263 OE1 # -29.917 -2.126 -11.981   [113]
 OE2 7.279 3.941 7.712 4.375 OE2 # -29.638 -4.291 -11.906   [114]
 C   6.138 7.272 5.705 7.705 C # -28.753 -3.763 -6.882   [115]
 O   7.221 7.852 7.654 8.286 O # -27.778 -3.032 -6.726   [116]
#O1M16_14
#R [HIS   47  A]
2HIS  47 A    23.992 -5.711 His47(A)
#A
 N   20.201 -6.546 19.767 -6.113 N # -41.54 0.62 -2.227   [117]
 CA  21.53 -5.947 21.096 -5.514 CA # -40.55 1.583 -2.693   [118]
 CB  21.804 -4.439 22.237 -4.006 CB # -39.649 0.943 -3.755   [119]
 CG  20.585 -3.563 21.019 -3.13 CG # -38.397 0.299 -3.235   [120]
 ND1 19.265 -3.973 18.831 -4.406 ND1 # -38.341 -0.441 -2.068   [121]
 CD2 20.554 -2.208 20.987 -1.775 CD2 # -37.147 0.265 -3.757   [122]
 CE1 18.477 -2.908 18.044 -2.474 CE1 # -37.11 -0.902 -1.902   [123]
 NE2 19.237 -1.83 19.671 -1.397 NE2 # -36.373 -0.489 -2.915   [124]
 C   22.608 -7.022 23.042 -6.589 C # -41.227 2.816 -3.277   [125]
 O   22.301 -8.211 21.868 -7.777 O # -41.075 3.107 -4.46   [126]
#O1M16_15
#R [ALA  112  A]
3ALA 112 A    35.808 -3.11 Ala112(A)
#A
 N   35.808 -3.11 35.808 -3.11 # -24.835 -6.213 2.716   [127]
 CA  35.808 -3.11 35.808 -3.11 # -24.859 -5.573 1.406   [128]
 CB  35.808 -3.11 35.808 -3.11 # -24.096 -6.411 0.391   [129]
 C   35.808 -3.11 35.808 -3.11 # -26.286 -5.321 0.924   [130]
 O   35.808 -3.11 35.808 -3.11 # -26.516 -4.461 0.079   [131]
#O2M16_16
#R [ASP   29  B]
2ASP  29 B    -0.755 4.63 Asp29(B)
#A
 N   2.767 6.045 3.201 6.478 N # -33.121 -10.15 -9.629   [132]
 CA  1.488 5.349 1.055 4.915 CA # -32.011 -9.381 -10.174   [133]
 CB  1.331 3.824 1.764 4.257 CB # -32.114 -9.294 -11.701   [134]
 CG  2.655 3.078 2.221 2.644 CG # -33.033 -8.184 -12.184   [135]
 OD1 3.711 3.739 4.145 4.173 OD1 # -32.604 -7.392 -13.046   [136]
 OD2 2.636 1.83 3.069 2.263 OD2 # -34.175 -8.094 -11.689   [137]
 C   0.33 6.334 0.763 6.767 C # -31.966 -7.985 -9.572   [138]
 O   0.532 7.548 0.965 7.981 O # -30.893 -7.421 -9.361   [139]
#O2M16_17
#R [VAL   40  B]
2VAL  40 B    12.783 5.83 Val40(B)
#A
 N   11.149 1.975 11.582 2.409 N # -27.685 -6.348 -13.322   [140]
 CA  10.416 3.234 9.982 3.668 CA # -27.678 -7.693 -13.882   [141]
 CB  11.071 4.635 11.505 5.068 CB # -28.145 -8.741 -12.845   [142]
 CG1 12.573 4.89 13.006 5.323 CG1 # -27.948 -10.156 -13.372   [143]
 CG2 10.306 5.95 10.74 6.383 CG2 # -27.412 -8.556 -11.525   [144]
 C   8.909 2.979 9.343 3.413 C # -28.581 -7.768 -15.112   [145]
 O   8.468 1.83 8.035 2.263 O # -29.752 -7.392 -15.054   [146]
#O2M16_18
#R [SER   30  B]
3SER  30 B    14.913 3.11 Ser30(B)
#A
 N   14.913 3.11 14.913 3.11 # -33.135 -7.448 -9.271   [147]
 CA  14.913 3.11 14.913 3.11 # -33.244 -6.119 -8.71   [148]
 CB  14.913 3.11 14.913 3.11 # -34.692 -5.655 -8.764   [149]
 OG  14.913 3.11 14.913 3.11 # -35.289 -5.981 -10.009   [150]
 C   14.913 3.11 14.913 3.11 # -32.703 -6.082 -7.285   [151]
 O   14.913 3.11 14.913 3.11 # -32.037 -5.125 -6.895   [152]
#O1M16_19
#R [LEU  115  A]
3LEU 115 A    28.568 -3.11 Leu115(A)
#A
 N   28.568 -3.11 28.568 -3.11 # -27.366 -1.576 0.749   [153]
 CA  28.568 -3.11 28.568 -3.11 # -26.481 -0.639 0.06   [154]
 CB  28.568 -3.11 28.568 -3.11 # -25.795 -1.321 -1.127   [155]
 CG  28.568 -3.11 28.568 -3.11 # -24.6 -0.58 -1.732   [156]
 CD1 28.568 -3.11 28.568 -3.11 # -23.469 -0.471 -0.721   [157]
 CD2 28.568 -3.11 28.568 -3.11 # -24.125 -1.273 -3   [158]
 C   28.568 -3.11 28.568 -3.11 # -27.233 0.607 -0.402   [159]
 O   28.568 -3.11 28.568 -3.11 # -26.645 1.684 -0.556   [160]
#O2M16_20
#R [GLY   16  B]
3GLY  16 B    53.068 3.11 Gly16(B)
#A
 N   53.068 3.11 53.068 3.11 # -21.036 -13.988 4.786   [161]
 CA  53.068 3.11 53.068 3.11 # -20.352 -13.066 3.908   [162]
 C   53.068 3.11 53.068 3.11 # -21.297 -12.315 2.993   [163]
 O   53.068 3.11 53.068 3.11 # -22.516 -12.432 3.111   [164]
#O1M16_21
#R [GLY  110  A]
3GLY 110 A    49.448 -3.11 Gly110(A)
#A
 N   49.448 -3.11 49.448 -3.11 # -21.044 -4.72 6.914   [165]
 CA  49.448 -3.11 49.448 -3.11 # -22.343 -5.18 7.359   [166]
 C   49.448 -3.11 49.448 -3.11 # -23.062 -6.006 6.315   [167]
 O   49.448 -3.11 49.448 -3.11 # -22.486 -6.923 5.73   [168]
#O1M16_22
#R [ARG   24  A]
3ARG  24 A    24.948 -3.11 Arg24(A)
#A
 N   24.948 -3.11 24.948 -3.11 # -35.571 4.489 -7.694   [169]
 CA  24.948 -3.11 24.948 -3.11 # -35.362 3.107 -7.3   [170]
 CB  24.948 -3.11 24.948 -3.11 # -35.008 3.03 -5.812   [171]
 CG  24.948 -3.11 24.948 -3.11 # -34.097 1.87 -5.434   [172]
 CD  24.948 -3.11 24.948 -3.11 # -32.968 1.67 -6.44   [173]
 NE  24.948 -3.11 24.948 -3.11 # -32.221 2.899 -6.719   [174]
 CZ  24.948 -3.11 24.948 -3.11 # -30.905 3.029 -6.575   [175]
 NH1 24.948 -3.11 24.948 -3.11 # -30.175 2.007 -6.139   [176]
 NH2 24.948 -3.11 24.948 -3.11 # -30.317 4.174 -6.902   [177]
 C   24.948 -3.11 24.948 -3.11 # -36.593 2.264 -7.619   [178]
 O   24.948 -3.11 24.948 -3.11 # -36.496 1.052 -7.816   [179]
#O1M16_23
#R [ALA  113  A]
3ALA 113 A    32.188 -3.11 Ala113(A)
#A
 N   32.188 -3.11 32.188 -3.11 # -27.247 -6.047 1.49   [180]
 CA  32.188 -3.11 32.188 -3.11 # -28.652 -5.903 1.104   [181]
 CB  32.188 -3.11 32.188 -3.11 # -29.463 -7.105 1.563   [182]
 C   32.188 -3.11 32.188 -3.11 # -29.268 -4.597 1.617   [183]
 O   32.188 -3.11 32.188 -3.11 # -30.489 -4.454 1.671   [184]
#O1M16_24
#R [ILE  251  A]
3ILE 251 A    53.068 -3.11 Ile251(A)
#A
 N   53.068 -3.11 53.068 -3.11 # -15.246 -8.991 2.169   [185]
 CA  53.068 -3.11 53.068 -3.11 # -14.452 -8.31 3.18   [186]
 CB  53.068 -3.11 53.068 -3.11 # -12.978 -8.129 2.751   [187]
 CG1 53.068 -3.11 53.068 -3.11 # -12.345 -9.476 2.377   [188]
 CG2 53.068 -3.11 53.068 -3.11 # -12.176 -7.451 3.858   [189]
 CD1 53.068 -3.11 53.068 -3.11 # -12.231 -10.454 3.529   [190]
 C   53.068 -3.11 53.068 -3.11 # -15.054 -6.956 3.547   [191]
 O   53.068 -3.11 53.068 -3.11 # -15.398 -6.722 4.706   [192]
#Odummy
#R [DUM    1  X]
7DUM   1 X
#A
 C1  -2.995 0 -2.995 0 # 0 0 0   [193]
 C2  67.006 0 67.006 0 # 0 0 0   [194]
#B
2 39 86
2 41 85
2 41 84
2 40 84
2 39 84
2 51 192
2 49 33
2 58 32
2 163 32
2 162 32
2 58 31
2 53 31
2 46 31
2 45 31
2 44 30
2 49 28
2 49 107
2 47 107
2 46 107
2 39 103
2 59 15
2 76 15
2 75 15
2 61 14
2 59 14
2 77 14
2 61 13
2 60 13
2 59 13
2 96 158
2 96 155
2 26 155
2 94 181
2 95 131
2 94 131
2 93 131
2 96 130
2 94 130
2 96 129
2 48 129
2 52 168
2 50 168
2 22 124
2 23 123
2 23 122
2 145 6
2 112 6
2 135 6
2 146 5
2 114 5
2 136 5
2 114 4
2 113 4
2 22 70
2 151 70
2 149 70
2 24 69
2 149 69
2 150 68
2 149 68
2 23 172
1 86 41 3.21
1 32 77 2.95
1 103 40 2.91
1 15 61 2.59
1 15 77 2.62
1 124 23 2.63
1 6 146 2.91
1 6 114 2.52
1 6 136 2.56
1 70 24 2.63
0 42 43 d
0 39 41
0 39 40 d
0 38 39
0 37 38
0 36 42
0 36 37
0 35 36
0 145 146 d
0 142 144
0 142 143
0 141 145
0 141 142
0 140 141
0 25 26 d
0 22 24
0 22 23 d
0 21 22
0 20 21
0 19 25
0 19 20
0 18 19
0 115 116 d
0 112 114
0 112 113 d
0 111 112
0 110 111
0 109 115
0 109 110
0 108 109
0 138 139 d
0 135 137
0 135 136 d
0 134 135
0 133 138
0 133 134
0 132 133
0 62 63 d
0 59 61
0 59 60 d
0 58 59
0 57 58
0 56 62
0 56 57
0 55 56
0 79 80 d
0 76 78
0 76 77 d
0 75 76
0 74 79
0 74 75
0 73 74
0 90 91 d
0 87 89
0 87 88 d
0 86 87
0 85 86
0 84 85
0 83 84
0 82 90
0 82 83
0 81 82
0 33 34 d
0 30 32
0 30 31 d
0 29 30
0 28 33
0 28 29
0 27 28
0 106 107 d
0 104 105
0 103 105
0 103 104
0 101 103
0 101 102 d
0 100 101
0 99 100
0 98 106
0 98 99
0 97 98
0 16 17 d
0 14 15
0 13 14
0 12 13
0 11 12
0 10 16
0 10 11
0 9 10
0 125 126 d
0 123 124
0 122 124
0 121 123 d
0 120 122 d
0 120 121
0 119 120
0 118 125
0 118 119
0 117 118
0 7 8 d
0 5 6
0 4 5
0 3 4
0 2 3
0 1 7
0 1 2
0 0 1
0 71 72 d
0 69 70
0 68 69
0 67 68
0 66 67
0 65 71
0 65 66
0 64 65
6 193 194
#T
a8_7jzx    0 0
#P
IFACE_RESNAME1_SIZE=0.800
ATOM_EDGES_STATUS=ON
IFACE_BOND2_WIDTH=0.190
EQUIV_ELLIPSES_STATUS=ON
HYDROPHOBIC_BOND_COLOUR=BRICK_RED
DISULPHIDE_WIDTH=0.070
NLIGATOM2_STATUS=ON
LIGATOM_RADIUS=0.330
LIGBOND_COLOUR=PURPLE
IFACE_HYDROPHNAME1_SIZE=0.500
ABODY_OTHER_RESNAME_COLOUR=DARK_SLATE_GREY
IFACE_ATMNAME1_SIZE=0.310
ABODY_LOOP_LIST_HEADING_SIZE=1.00
SULPHUR_COLOUR=YELLOW
EQUIV_SIDECHAINS_UNDERLAY_STATUS=OFF
INTERNAL_HBONDS_STATUS=OFF
DUMMY_COLOUR=BLACK
NLIGRESNAME2_COLOUR=PINK
ABODY_H3_ATNAME_COLOUR=SPRING_GREEN
ABODY_L2_COLOUR=SKY_BLUE
HYDROPHOBIC_WIDTH=0.070
NLIGATMNAME2_STATUS=ON
SALT_BRIDGE_COLOUR=RED
ABODY_H2_ATNAME_COLOUR=OLIVE_GREEN
HYDROPHOBIC_STATUS=OFF
WATER_COLOUR=TURQUOISE
LIGATMNAME_COLOUR=BLACK
CARBON_COLOUR=BLACK
IFACE_HPHOBIC1_RADIUS=1.150
SALT_BRIDGE_DIM_WIDTH=0.070
HYDROPHOBIC2_STATUS=OFF
IFACE_ATOM2_RADIUS=0.330
SPOKE_WIDTH=0.070
NLIGATMNAME2_COLOUR=BLUE
HBOND_WIDTH=0.070
LIGATMNAME_STATUS=ON
TITLE_DIM_SIZE=1.000
WATERNAME_SIZE=0.500
ABODY_H3_COLOUR=SPRING_GREEN
HYDROPHNAME_COLOUR=BLACK
TITLE_COLOUR=BLUE
HYDROPHOBIC2_BOND_COLOUR=BRICK_RED
WATERNAME_STATUS=ON
EXTBOND_COLOUR=PURPLE
METAL_COLOUR=PINK
ABODY_L1_RESNAME_COLOUR=CYAN
UNDERLAY_COLOUR=RED
HBTEXT_DIM_SIZE=0.440
HYDROPHNAME2_COLOUR=BLUE
DISULPHIDE_STATUS=ON
BACKGROUND_COLOUR=WHITE
DUMMY_WIDTH=0.070
HYDROPHOBIC2_WIDTH=0.070
NLIGRESNAME_STATUS=ON
ABODY_L1_ATNAME_COLOUR=CYAN
TITLE_STATUS=ON
ELLIPSE_WIDTH=0.140
LIGATOM_STATUS=ON
HBTEXT_STATUS=ON
SIMPLERES_COLOUR=BLACK
HBTEXT_COLOUR=OLIVE_GREEN
NLIGBOND2_WIDTH=0.130
ABODY_H3_RESNAME_COLOUR=SPRING_GREEN
NLIGBOND2_COLOUR=LILAC
LIGRESNAME_STATUS=ON
LIGRESNAME_COLOUR=BLUE
NLIGRESNAME2_STATUS=ON
SALT_BRIDGE_WIDTH=0.070
IFACE_BOND1_WIDTH=0.190
SHOW_BLANK_TEXT_STATUS=OFF
WATERNAME_DIM_SIZE=0.500
NLIGATMNAME2_SIZE=0.310
PLOT_LABEL_SIZE=12.0
INACTIVE_COLOUR=GREY
ABODY_L1_COLOUR=CYAN
HYDROPHOBIC_COLOUR=BRICK_RED
ABODY_LOOP_LABEL_SIZE=1.60
NLIGRESNAME_COLOUR=OLIVE_GREEN
HBOND_COLOUR=OLIVE_GREEN
PHOSPHORUS_COLOUR=PURPLE
PLOT_LIST_LABEL_SIZE=14.0
ABODY_L2_ATNAME_COLOUR=SKY_BLUE
NLIGATOM_RADIUS=0.330
NITROGEN_COLOUR=BLUE
DIMPLOT_SPLIT_WIDTH=100.0
HYDROPHNAME2_STATUS=ON
IFACE_ATMNAME2_SIZE=0.310
IFACE_RESNAME2_SIZE=0.800
EQUIV_HGROUPS_UNDERLAY_STATUS=ON
ABODY_H2_COLOUR=OLIVE_GREEN
ABODY_L3_RESNAME_COLOUR=BLUE
ABODY_H1_RESNAME_COLOUR=GREEN
NLIGBOND_COLOUR=ORANGE
LIGATMNAME_SIZE=0.310
ATOM_EDGE_COLOUR=BLACK
ABODY_OTHER_ATNAME_COLOUR=DARK_SLATE_GREY
SIMPLE_RADIUS=0.800
NLIGATMNAME_COLOUR=BLACK
HYDROPHNAME2_SIZE=0.500
TITLE_SIZE=1.000
DISULPHIDE_COLOUR=GOLD
IFACE_ATOM1_RADIUS=0.330
ABODY_L2_RESNAME_COLOUR=SKY_BLUE
IFACE_HPHOBIC2_RADIUS=1.150
HYDROPHOBIC2_COLOUR=PINK
HBTEXT_SIZE=0.440
DOUBLE_BONDS_STATUS=OFF
SIMPLETEXT_SIZE=0.500
ABODY_OTHER_COLOUR=DARK_SLATE_GREY
ABODY_L3_ATNAME_COLOUR=BLUE
ABODY_H1_ATNAME_COLOUR=GREEN
LIGRESNAME_SIZE=0.800
WATER_DIM_RADIUS=0.400
DUMMY_STATUS=ON
IFACE_HYDROPHNAME2_SIZE=0.500
NLIGATOM2_RADIUS=0.330
ABODY_L3_COLOUR=BLUE
EXTBOND_DIM_WIDTH=0.070
WATERNAME_COLOUR=PURPLE
ARC_WIDTH=0.070
NLIGATMNAME_SIZE=0.310
OTHER_COLOUR=LIME_GREEN
EXTBOND_WIDTH=0.070
PLOT_LIST_LABEL_COLOUR=BLUE
NLIGATMNAME_STATUS=ON
HBOND_STATUS=ON
INACTIVE_PLOTS_STATUS=ON
ABODY_H2_RESNAME_COLOUR=OLIVE_GREEN
NLIGRESNAME2_SIZE=0.630
HYDROPHNAME_STATUS=ON
LIGBOND_WIDTH=0.190
HBOND_DIM_WIDTH=0.070
SALT_BRIDGE_STATUS=ON
WATER_STATUS=ON
ELLIPSE_COLOUR=RED
DISULPHIDE_DIM_WIDTH=0.070
HYDROPHOBIC_DIM_WIDTH=0.070
NLIGATOM_STATUS=ON
OXYGEN_COLOUR=RED
ABODY_H1_COLOUR=GREEN
HYDROPHNAME_SIZE=0.500
HPHOBIC_RADIUS=1.150
NLIGBOND_WIDTH=0.130
WATER_RADIUS=0.400
NLIGRESNAME_SIZE=0.630
PLOT_LABEL_COLOUR=RED
