# Supplementary material for: Distribution and molecular evolution of the anti-CRISPR family AcrIF7
Source: PLoS Biol. 2023 Apr 21;21(4):e3002072. doi: 10.1371/journal.pbio.3002072 (PMC10155984; doi:10.1371/journal.pbio.3002072)
Supplement: S14 Data — Individual files can be open using Pymol or any structure visualisation tool. (ZIP) [file pbio.3002072.s021.zip › Structural_analysis/a8_7jzx.pdb]

REMARK FILENAME="complex_8w.pdb0"
REMARK ===============================================================
REMARK HADDOCK run for complex
REMARK initial structure: complex_8.pdb
REMARK ===============================================================
REMARK            total,bonds,angles,improper,dihe,vdw,elec,air,cdih,coup,rdcs,vean,dani,xpcs,rg
REMARK energies: -592.647, 0, 0, 0, 0, -21.4623, -571.184, 0, 0, 0, 0, 0, 0, 0, 0
REMARK ===============================================================
REMARK            bonds,angles,impropers,dihe,air,cdih,coup,rdcs,vean,dani,xpcs
REMARK rms-dev.: 0,0,0,0,0,0,0, 0, 0, 0, 0
REMARK ===============================================================
REMARK               air,cdih,coup,rdcs,vean,dani,xpcs
REMARK               >0.3,>5,>1,>0,>5,>0.2,>0.2
REMARK violations.: 0, 0, 0, 0, 0, 0, 0
REMARK ===============================================================
REMARK                        CVpartition#,violations,rms
REMARK AIRs cross-validation: 2, 0, 0
REMARK ===============================================================
REMARK NCS energy: 0
REMARK ===============================================================
REMARK Symmetry energy: 0
REMARK ===============================================================
REMARK Membrane restraining energy: 0
REMARK ===============================================================
REMARK Local cross-correlation:  0.0000
REMARK ===============================================================
REMARK Desolvation energy: 7.14033
REMARK Internal energy free molecules: -18181.2
REMARK Internal energy complex: -18087.4
REMARK Binding energy: -491.692
REMARK ===============================================================
REMARK buried surface area: 1545.43
REMARK ===============================================================
REMARK water - chain_1: 0 0 0
REMARK water - chain_2: 0 0 0
REMARK ===============================================================
REMARK water - water: 0 0 0
REMARK ===============================================================
REMARK DATE:10-Mar-2022  14:31:01       created by user: enmr34
REMARK VERSION:1.3U
ATOM      1  N   PRO A   8     -32.262  26.123  -0.179  1.00 15.00      A    N  
ATOM      2  CA  PRO A   8     -32.354  25.586   1.175  1.00 15.00      A    C  
ATOM      3  CB  PRO A   8     -31.449  26.542   1.953  1.00 15.00      A    C  
ATOM      4  CG  PRO A   8     -30.382  26.926   0.978  1.00 15.00      A    C  
ATOM      5  CD  PRO A   8     -30.959  26.764  -0.409  1.00 15.00      A    C  
ATOM      6  C   PRO A   8     -33.783  25.642   1.717  1.00 15.00      A    C  
ATOM      7  O   PRO A   8     -34.126  26.509   2.524  1.00 15.00      A    O  
ATOM      8  N   THR A   9     -34.615  24.724   1.257  1.00 15.00      A    N  
ATOM      9  HN  THR A   9     -34.281  24.057   0.600  1.00 15.00      A    H  
ATOM     10  CA  THR A   9     -35.998  24.656   1.687  1.00 15.00      A    C  
ATOM     11  CB  THR A   9     -36.914  25.604   0.873  1.00 15.00      A    C  
ATOM     12  OG1 THR A   9     -38.287  25.416   1.243  1.00 15.00      A    O  
ATOM     13  HG1 THR A   9     -38.707  26.274   1.332  1.00 15.00      A    H  
ATOM     14  CG2 THR A   9     -36.755  25.403  -0.626  1.00 15.00      A    C  
ATOM     15  C   THR A   9     -36.515  23.218   1.644  1.00 15.00      A    C  
ATOM     16  O   THR A   9     -36.270  22.479   0.693  1.00 15.00      A    O  
ATOM     17  N   TRP A  10     -37.249  22.830   2.676  1.00 15.00      A    N  
ATOM     18  HN  TRP A  10     -37.430  23.467   3.396  1.00 15.00      A    H  
ATOM     19  CA  TRP A  10     -37.787  21.476   2.775  1.00 15.00      A    C  
ATOM     20  CB  TRP A  10     -38.588  21.292   4.070  1.00 15.00      A    C  
ATOM     21  CG  TRP A  10     -39.992  21.816   4.017  1.00 15.00      A    C  
ATOM     22  CD1 TRP A  10     -40.390  23.119   4.098  1.00 15.00      A    C  
ATOM     23  CD2 TRP A  10     -41.187  21.038   3.883  1.00 15.00      A    C  
ATOM     24  NE1 TRP A  10     -41.759  23.201   4.017  1.00 15.00      A    N  
ATOM     25  HE1 TRP A  10     -42.283  24.028   4.049  1.00 15.00      A    H  
ATOM     26  CE2 TRP A  10     -42.271  21.936   3.884  1.00 15.00      A    C  
ATOM     27  CE3 TRP A  10     -41.443  19.669   3.759  1.00 15.00      A    C  
ATOM     28  CZ2 TRP A  10     -43.592  21.509   3.766  1.00 15.00      A    C  
ATOM     29  CZ3 TRP A  10     -42.753  19.247   3.643  1.00 15.00      A    C  
ATOM     30  CH2 TRP A  10     -43.811  20.164   3.647  1.00 15.00      A    C  
ATOM     31  C   TRP A  10     -38.609  21.070   1.548  1.00 15.00      A    C  
ATOM     32  O   TRP A  10     -38.825  19.885   1.313  1.00 15.00      A    O  
ATOM     33  N   GLN A  11     -39.046  22.052   0.762  1.00 15.00      A    N  
ATOM     34  HN  GLN A  11     -38.822  22.980   0.988  1.00 15.00      A    H  
ATOM     35  CA  GLN A  11     -39.834  21.778  -0.433  1.00 15.00      A    C  
ATOM     36  CB  GLN A  11     -40.434  23.066  -1.002  1.00 15.00      A    C  
ATOM     37  CG  GLN A  11     -41.469  23.736  -0.107  1.00 15.00      A    C  
ATOM     38  CD  GLN A  11     -42.736  22.914   0.069  1.00 15.00      A    C  
ATOM     39  OE1 GLN A  11     -42.701  21.688   0.135  1.00 15.00      A    O  
ATOM     40  NE2 GLN A  11     -43.873  23.590   0.132  1.00 15.00      A    N  
ATOM     41 HE21 GLN A  11     -43.836  24.565   0.062  1.00 15.00      A    H  
ATOM     42 HE22 GLN A  11     -44.703  23.084   0.247  1.00 15.00      A    H  
ATOM     43  C   GLN A  11     -39.005  21.060  -1.498  1.00 15.00      A    C  
ATOM     44  O   GLN A  11     -39.443  20.054  -2.060  1.00 15.00      A    O  
ATOM     45  N   GLU A  12     -37.799  21.559  -1.760  1.00 15.00      A    N  
ATOM     46  HN  GLU A  12     -37.475  22.336  -1.256  1.00 15.00      A    H  
ATOM     47  CA  GLU A  12     -36.939  20.944  -2.764  1.00 15.00      A    C  
ATOM     48  CB  GLU A  12     -35.892  21.913  -3.331  1.00 15.00      A    C  
ATOM     49  CG  GLU A  12     -35.331  22.924  -2.344  1.00 15.00      A    C  
ATOM     50  CD  GLU A  12     -34.191  22.375  -1.512  1.00 15.00      A    C  
ATOM     51  OE1 GLU A  12     -33.897  22.959  -0.455  1.00 15.00      A    O  
ATOM     52  OE2 GLU A  12     -33.598  21.360  -1.915  1.00 15.00      A    O  
ATOM     53  C   GLU A  12     -36.312  19.658  -2.247  1.00 15.00      A    C  
ATOM     54  O   GLU A  12     -36.091  18.716  -3.005  1.00 15.00      A    O  
ATOM     55  N   LEU A  13     -36.055  19.615  -0.949  1.00 15.00      A    N  
ATOM     56  HN  LEU A  13     -36.242  20.405  -0.397  1.00 15.00      A    H  
ATOM     57  CA  LEU A  13     -35.476  18.436  -0.331  1.00 15.00      A    C  
ATOM     58  CB  LEU A  13     -35.017  18.757   1.086  1.00 15.00      A    C  
ATOM     59  CG  LEU A  13     -33.753  19.606   1.200  1.00 15.00      A    C  
ATOM     60  CD1 LEU A  13     -33.661  20.233   2.579  1.00 15.00      A    C  
ATOM     61  CD2 LEU A  13     -32.520  18.762   0.913  1.00 15.00      A    C  
ATOM     62  C   LEU A  13     -36.491  17.303  -0.315  1.00 15.00      A    C  
ATOM     63  O   LEU A  13     -36.151  16.143  -0.545  1.00 15.00      A    O  
ATOM     64  N   ARG A  14     -37.745  17.655  -0.053  1.00 15.00      A    N  
ATOM     65  HN  ARG A  14     -37.947  18.599   0.132  1.00 15.00      A    H  
ATOM     66  CA  ARG A  14     -38.825  16.684  -0.021  1.00 15.00      A    C  
ATOM     67  CB  ARG A  14     -40.136  17.358   0.394  1.00 15.00      A    C  
ATOM     68  CG  ARG A  14     -41.341  16.435   0.426  1.00 15.00      A    C  
ATOM     69  CD  ARG A  14     -41.147  15.283   1.400  1.00 15.00      A    C  
ATOM     70  NE  ARG A  14     -42.372  14.503   1.529  1.00 15.00      A    N  
ATOM     71  HE  ARG A  14     -43.147  14.811   1.013  1.00 15.00      A    H  
ATOM     72  CZ  ARG A  14     -42.510  13.414   2.289  1.00 15.00      A    C  
ATOM     73  NH1 ARG A  14     -41.495  12.942   3.008  1.00 15.00      A    N  
ATOM     74 HH11 ARG A  14     -40.572  13.415   2.989  1.00 15.00      A    H  
ATOM     75 HH12 ARG A  14     -41.629  12.085   3.600  1.00 15.00      A    H  
ATOM     76  NH2 ARG A  14     -43.675  12.794   2.322  1.00 15.00      A    N  
ATOM     77 HH21 ARG A  14     -43.803  11.936   2.928  1.00 15.00      A    H  
ATOM     78 HH22 ARG A  14     -44.472  13.148   1.760  1.00 15.00      A    H  
ATOM     79  C   ARG A  14     -38.978  16.026  -1.384  1.00 15.00      A    C  
ATOM     80  O   ARG A  14     -38.991  14.799  -1.488  1.00 15.00      A    O  
ATOM     81  N   GLN A  15     -39.069  16.846  -2.428  1.00 15.00      A    N  
ATOM     82  HN  GLN A  15     -39.046  17.818  -2.284  1.00 15.00      A    H  
ATOM     83  CA  GLN A  15     -39.211  16.326  -3.779  1.00 15.00      A    C  
ATOM     84  CB  GLN A  15     -39.574  17.427  -4.784  1.00 15.00      A    C  
ATOM     85  CG  GLN A  15     -38.563  18.556  -4.883  1.00 15.00      A    C  
ATOM     86  CD  GLN A  15     -38.886  19.547  -5.983  1.00 15.00      A    C  
ATOM     87  OE1 GLN A  15     -40.045  19.773  -6.315  1.00 15.00      A    O  
ATOM     88  NE2 GLN A  15     -37.854  20.149  -6.556  1.00 15.00      A    N  
ATOM     89 HE21 GLN A  15     -36.954  19.926  -6.242  1.00 15.00      A    H  
ATOM     90 HE22 GLN A  15     -38.036  20.792  -7.272  1.00 15.00      A    H  
ATOM     91  C   GLN A  15     -37.954  15.575  -4.204  1.00 15.00      A    C  
ATOM     92  O   GLN A  15     -38.039  14.564  -4.892  1.00 15.00      A    O  
ATOM     93  N   PHE A  16     -36.789  16.064  -3.769  1.00 15.00      A    N  
ATOM     94  HN  PHE A  16     -36.787  16.881  -3.221  1.00 15.00      A    H  
ATOM     95  CA  PHE A  16     -35.516  15.429  -4.097  1.00 15.00      A    C  
ATOM     96  CB  PHE A  16     -34.345  16.237  -3.532  1.00 15.00      A    C  
ATOM     97  CG  PHE A  16     -33.044  16.005  -4.245  1.00 15.00      A    C  
ATOM     98  CD1 PHE A  16     -32.833  16.523  -5.513  1.00 15.00      A    C  
ATOM     99  CD2 PHE A  16     -32.031  15.270  -3.651  1.00 15.00      A    C  
ATOM    100  CE1 PHE A  16     -31.639  16.313  -6.175  1.00 15.00      A    C  
ATOM    101  CE2 PHE A  16     -30.834  15.056  -4.308  1.00 15.00      A    C  
ATOM    102  CZ  PHE A  16     -30.637  15.578  -5.572  1.00 15.00      A    C  
ATOM    103  C   PHE A  16     -35.484  14.007  -3.551  1.00 15.00      A    C  
ATOM    104  O   PHE A  16     -35.100  13.066  -4.251  1.00 15.00      A    O  
ATOM    105  N   ILE A  17     -35.904  13.854  -2.301  1.00 15.00      A    N  
ATOM    106  HN  ILE A  17     -36.189  14.644  -1.788  1.00 15.00      A    H  
ATOM    107  CA  ILE A  17     -35.945  12.545  -1.670  1.00 15.00      A    C  
ATOM    108  CB  ILE A  17     -36.243  12.647  -0.155  1.00 15.00      A    C  
ATOM    109  CG1 ILE A  17     -35.081  13.354   0.555  1.00 15.00      A    C  
ATOM    110  CG2 ILE A  17     -36.477  11.268   0.454  1.00 15.00      A    C  
ATOM    111  CD1 ILE A  17     -35.355  13.694   2.003  1.00 15.00      A    C  
ATOM    112  C   ILE A  17     -36.977  11.661  -2.370  1.00 15.00      A    C  
ATOM    113  O   ILE A  17     -36.725  10.480  -2.623  1.00 15.00      A    O  
ATOM    114  N   GLU A  18     -38.124  12.249  -2.713  1.00 15.00      A    N  
ATOM    115  HN  GLU A  18     -38.264  13.198  -2.496  1.00 15.00      A    H  
ATOM    116  CA  GLU A  18     -39.178  11.513  -3.403  1.00 15.00      A    C  
ATOM    117  CB  GLU A  18     -40.456  12.348  -3.551  1.00 15.00      A    C  
ATOM    118  CG  GLU A  18     -41.409  12.234  -2.370  1.00 15.00      A    C  
ATOM    119  CD  GLU A  18     -42.862  12.428  -2.761  1.00 15.00      A    C  
ATOM    120  OE1 GLU A  18     -43.429  11.526  -3.419  1.00 15.00      A    O  
ATOM    121  OE2 GLU A  18     -43.440  13.473  -2.392  1.00 15.00      A    O  
ATOM    122  C   GLU A  18     -38.692  11.017  -4.765  1.00 15.00      A    C  
ATOM    123  O   GLU A  18     -38.932   9.866  -5.136  1.00 15.00      A    O  
ATOM    124  N   SER A  19     -37.994  11.880  -5.507  1.00 15.00      A    N  
ATOM    125  HN  SER A  19     -37.853  12.801  -5.178  1.00 15.00      A    H  
ATOM    126  CA  SER A  19     -37.469  11.499  -6.812  1.00 15.00      A    C  
ATOM    127  CB  SER A  19     -36.864  12.694  -7.559  1.00 15.00      A    C  
ATOM    128  OG  SER A  19     -36.224  13.600  -6.678  1.00 15.00      A    O  
ATOM    129  HG  SER A  19     -35.774  13.113  -5.976  1.00 15.00      A    H  
ATOM    130  C   SER A  19     -36.468  10.353  -6.695  1.00 15.00      A    C  
ATOM    131  O   SER A  19     -36.388   9.502  -7.577  1.00 15.00      A    O  
ATOM    132  N   PHE A  20     -35.723  10.323  -5.591  1.00 15.00      A    N  
ATOM    133  HN  PHE A  20     -35.837  11.027  -4.915  1.00 15.00      A    H  
ATOM    134  CA  PHE A  20     -34.746   9.265  -5.360  1.00 15.00      A    C  
ATOM    135  CB  PHE A  20     -33.839   9.606  -4.172  1.00 15.00      A    C  
ATOM    136  CG  PHE A  20     -32.753   8.593  -3.923  1.00 15.00      A    C  
ATOM    137  CD1 PHE A  20     -32.812   7.750  -2.825  1.00 15.00      A    C  
ATOM    138  CD2 PHE A  20     -31.676   8.483  -4.788  1.00 15.00      A    C  
ATOM    139  CE1 PHE A  20     -31.819   6.818  -2.594  1.00 15.00      A    C  
ATOM    140  CE2 PHE A  20     -30.678   7.553  -4.562  1.00 15.00      A    C  
ATOM    141  CZ  PHE A  20     -30.750   6.719  -3.463  1.00 15.00      A    C  
ATOM    142  C   PHE A  20     -35.467   7.943  -5.117  1.00 15.00      A    C  
ATOM    143  O   PHE A  20     -35.097   6.909  -5.669  1.00 15.00      A    O  
ATOM    144  N   ILE A  21     -36.510   7.987  -4.292  1.00 15.00      A    N  
ATOM    145  HN  ILE A  21     -36.752   8.839  -3.867  1.00 15.00      A    H  
ATOM    146  CA  ILE A  21     -37.296   6.793  -3.997  1.00 15.00      A    C  
ATOM    147  CB  ILE A  21     -38.354   7.056  -2.902  1.00 15.00      A    C  
ATOM    148  CG1 ILE A  21     -37.704   7.706  -1.676  1.00 15.00      A    C  
ATOM    149  CG2 ILE A  21     -39.043   5.759  -2.503  1.00 15.00      A    C  
ATOM    150  CD1 ILE A  21     -38.697   8.248  -0.669  1.00 15.00      A    C  
ATOM    151  C   ILE A  21     -37.988   6.303  -5.270  1.00 15.00      A    C  
ATOM    152  O   ILE A  21     -38.065   5.100  -5.529  1.00 15.00      A    O  
ATOM    153  N   GLN A  22     -38.469   7.252  -6.072  1.00 15.00      A    N  
ATOM    154  HN  GLN A  22     -38.376   8.195  -5.804  1.00 15.00      A    H  
ATOM    155  CA  GLN A  22     -39.142   6.933  -7.328  1.00 15.00      A    C  
ATOM    156  CB  GLN A  22     -39.814   8.177  -7.917  1.00 15.00      A    C  
ATOM    157  CG  GLN A  22     -40.708   7.899  -9.119  1.00 15.00      A    C  
ATOM    158  CD  GLN A  22     -41.933   7.073  -8.771  1.00 15.00      A    C  
ATOM    159  OE1 GLN A  22     -42.442   6.321  -9.596  1.00 15.00      A    O  
ATOM    160  NE2 GLN A  22     -42.417   7.211  -7.547  1.00 15.00      A    N  
ATOM    161 HE21 GLN A  22     -41.966   7.831  -6.938  1.00 15.00      A    H  
ATOM    162 HE22 GLN A  22     -43.206   6.687  -7.303  1.00 15.00      A    H  
ATOM    163  C   GLN A  22     -38.158   6.339  -8.332  1.00 15.00      A    C  
ATOM    164  O   GLN A  22     -38.513   5.451  -9.103  1.00 15.00      A    O  
ATOM    165  N   GLU A  23     -36.924   6.834  -8.314  1.00 15.00      A    N  
ATOM    166  HN  GLU A  23     -36.706   7.555  -7.683  1.00 15.00      A    H  
ATOM    167  CA  GLU A  23     -35.883   6.340  -9.209  1.00 15.00      A    C  
ATOM    168  CB  GLU A  23     -34.583   7.133  -8.990  1.00 15.00      A    C  
ATOM    169  CG  GLU A  23     -33.329   6.498  -9.577  1.00 15.00      A    C  
ATOM    170  CD  GLU A  23     -32.400   5.949  -8.508  1.00 15.00      A    C  
ATOM    171  OE1 GLU A  23     -32.888   5.273  -7.582  1.00 15.00      A    O  
ATOM    172  OE2 GLU A  23     -31.178   6.177  -8.592  1.00 15.00      A    O  
ATOM    173  C   GLU A  23     -35.660   4.851  -8.966  1.00 15.00      A    C  
ATOM    174  O   GLU A  23     -35.603   4.051  -9.905  1.00 15.00      A    O  
ATOM    175  N   ARG A  24     -35.571   4.489  -7.694  1.00 15.00      A    N  
ATOM    176  HN  ARG A  24     -35.626   5.180  -6.998  1.00 15.00      A    H  
ATOM    177  CA  ARG A  24     -35.362   3.107  -7.300  1.00 15.00      A    C  
ATOM    178  CB  ARG A  24     -35.008   3.030  -5.812  1.00 15.00      A    C  
ATOM    179  CG  ARG A  24     -34.097   1.870  -5.434  1.00 15.00      A    C  
ATOM    180  CD  ARG A  24     -32.968   1.670  -6.440  1.00 15.00      A    C  
ATOM    181  NE  ARG A  24     -32.221   2.899  -6.719  1.00 15.00      A    N  
ATOM    182  HE  ARG A  24     -32.739   3.690  -7.039  1.00 15.00      A    H  
ATOM    183  CZ  ARG A  24     -30.905   3.029  -6.575  1.00 15.00      A    C  
ATOM    184  NH1 ARG A  24     -30.175   2.007  -6.139  1.00 15.00      A    N  
ATOM    185 HH11 ARG A  24     -30.633   1.100  -5.909  1.00 15.00      A    H  
ATOM    186 HH12 ARG A  24     -29.148   2.108  -6.025  1.00 15.00      A    H  
ATOM    187  NH2 ARG A  24     -30.317   4.174  -6.902  1.00 15.00      A    N  
ATOM    188 HH21 ARG A  24     -30.898   4.975  -7.283  1.00 15.00      A    H  
ATOM    189 HH22 ARG A  24     -29.294   4.293  -6.796  1.00 15.00      A    H  
ATOM    190  C   ARG A  24     -36.593   2.264  -7.619  1.00 15.00      A    C  
ATOM    191  O   ARG A  24     -36.496   1.052  -7.816  1.00 15.00      A    O  
ATOM    192  N   LEU A  25     -37.749   2.913  -7.671  1.00 15.00      A    N  
ATOM    193  HN  LEU A  25     -37.765   3.878  -7.488  1.00 15.00      A    H  
ATOM    194  CA  LEU A  25     -38.992   2.230  -7.994  1.00 15.00      A    C  
ATOM    195  CB  LEU A  25     -40.201   3.054  -7.540  1.00 15.00      A    C  
ATOM    196  CG  LEU A  25     -41.577   2.485  -7.900  1.00 15.00      A    C  
ATOM    197  CD1 LEU A  25     -41.786   1.124  -7.254  1.00 15.00      A    C  
ATOM    198  CD2 LEU A  25     -42.681   3.448  -7.497  1.00 15.00      A    C  
ATOM    199  C   LEU A  25     -39.066   1.976  -9.493  1.00 15.00      A    C  
ATOM    200  O   LEU A  25     -39.317   0.853  -9.930  1.00 15.00      A    O  
ATOM    201  N   GLN A  26     -38.826   3.028 -10.272  1.00 15.00      A    N  
ATOM    202  HN  GLN A  26     -38.630   3.898  -9.852  1.00 15.00      A    H  
ATOM    203  CA  GLN A  26     -38.853   2.939 -11.726  1.00 15.00      A    C  
ATOM    204  CB  GLN A  26     -38.526   4.296 -12.355  1.00 15.00      A    C  
ATOM    205  CG  GLN A  26     -38.610   4.306 -13.873  1.00 15.00      A    C  
ATOM    206  CD  GLN A  26     -40.036   4.206 -14.380  1.00 15.00      A    C  
ATOM    207  OE1 GLN A  26     -40.955   4.791 -13.808  1.00 15.00      A    O  
ATOM    208  NE2 GLN A  26     -40.234   3.439 -15.438  1.00 15.00      A    N  
ATOM    209 HE21 GLN A  26     -39.447   2.973 -15.836  1.00 15.00      A    H  
ATOM    210 HE22 GLN A  26     -41.140   3.359 -15.788  1.00 15.00      A    H  
ATOM    211  C   GLN A  26     -37.868   1.885 -12.214  1.00 15.00      A    C  
ATOM    212  O   GLN A  26     -38.227   1.004 -12.993  1.00 15.00      A    O  
ATOM    213  N   GLY A  27     -36.630   1.970 -11.725  1.00 15.00      A    N  
ATOM    214  HN  GLY A  27     -36.408   2.696 -11.099  1.00 15.00      A    H  
ATOM    215  CA  GLY A  27     -35.606   1.013 -12.112  1.00 15.00      A    C  
ATOM    216  C   GLY A  27     -36.019  -0.412 -11.803  1.00 15.00      A    C  
ATOM    217  O   GLY A  27     -35.732  -1.333 -12.568  1.00 15.00      A    O  
ATOM    218  N   LYS A  28     -36.703  -0.586 -10.678  1.00 15.00      A    N  
ATOM    219  HN  LYS A  28     -36.895   0.192 -10.113  1.00 15.00      A    H  
ATOM    220  CA  LYS A  28     -37.178  -1.896 -10.263  1.00 15.00      A    C  
ATOM    221  CB  LYS A  28     -37.729  -1.829  -8.829  1.00 15.00      A    C  
ATOM    222  CG  LYS A  28     -38.546  -3.040  -8.392  1.00 15.00      A    C  
ATOM    223  CD  LYS A  28     -37.662  -4.183  -7.912  1.00 15.00      A    C  
ATOM    224  CE  LYS A  28     -37.160  -3.944  -6.496  1.00 15.00      A    C  
ATOM    225  NZ  LYS A  28     -36.237  -5.019  -6.036  1.00 15.00      A    N  
ATOM    226  HZ1 LYS A  28     -35.422  -4.595  -5.528  1.00 15.00      A    H  
ATOM    227  HZ2 LYS A  28     -35.882  -5.560  -6.848  1.00 15.00      A    H  
ATOM    228  HZ3 LYS A  28     -36.730  -5.668  -5.393  1.00 15.00      A    H  
ATOM    229  C   LYS A  28     -38.254  -2.396 -11.224  1.00 15.00      A    C  
ATOM    230  O   LYS A  28     -38.214  -3.537 -11.668  1.00 15.00      A    O  
ATOM    231  N   LEU A  29     -39.195  -1.520 -11.561  1.00 15.00      A    N  
ATOM    232  HN  LEU A  29     -39.145  -0.605 -11.201  1.00 15.00      A    H  
ATOM    233  CA  LEU A  29     -40.295  -1.870 -12.457  1.00 15.00      A    C  
ATOM    234  CB  LEU A  29     -41.329  -0.741 -12.492  1.00 15.00      A    C  
ATOM    235  CG  LEU A  29     -41.956  -0.350 -11.152  1.00 15.00      A    C  
ATOM    236  CD1 LEU A  29     -42.752   0.938 -11.295  1.00 15.00      A    C  
ATOM    237  CD2 LEU A  29     -42.837  -1.470 -10.621  1.00 15.00      A    C  
ATOM    238  C   LEU A  29     -39.814  -2.170 -13.875  1.00 15.00      A    C  
ATOM    239  O   LEU A  29     -40.213  -3.173 -14.473  1.00 15.00      A    O  
ATOM    240  N   ASP A  30     -38.963  -1.291 -14.399  1.00 15.00      A    N  
ATOM    241  HN  ASP A  30     -38.694  -0.512 -13.858  1.00 15.00      A    H  
ATOM    242  CA  ASP A  30     -38.419  -1.424 -15.753  1.00 15.00      A    C  
ATOM    243  CB  ASP A  30     -37.396  -0.313 -16.025  1.00 15.00      A    C  
ATOM    244  CG  ASP A  30     -37.951   0.830 -16.855  1.00 15.00      A    C  
ATOM    245  OD1 ASP A  30     -38.052   0.678 -18.088  1.00 15.00      A    O  
ATOM    246  OD2 ASP A  30     -38.274   1.886 -16.271  1.00 15.00      A    O  
ATOM    247  C   ASP A  30     -37.751  -2.776 -15.976  1.00 15.00      A    C  
ATOM    248  O   ASP A  30     -37.999  -3.446 -16.979  1.00 15.00      A    O  
ATOM    249  N   LYS A  31     -36.920  -3.181 -15.026  1.00 15.00      A    N  
ATOM    250  HN  LYS A  31     -36.795  -2.620 -14.230  1.00 15.00      A    H  
ATOM    251  CA  LYS A  31     -36.189  -4.439 -15.137  1.00 15.00      A    C  
ATOM    252  CB  LYS A  31     -34.868  -4.365 -14.369  1.00 15.00      A    C  
ATOM    253  CG  LYS A  31     -33.948  -3.239 -14.813  1.00 15.00      A    C  
ATOM    254  CD  LYS A  31     -32.593  -3.341 -14.134  1.00 15.00      A    C  
ATOM    255  CE  LYS A  31     -31.794  -4.513 -14.678  1.00 15.00      A    C  
ATOM    256  NZ  LYS A  31     -31.196  -5.330 -13.594  1.00 15.00      A    N  
ATOM    257  HZ1 LYS A  31     -31.933  -5.910 -13.128  1.00 15.00      A    H  
ATOM    258  HZ2 LYS A  31     -30.751  -4.711 -12.875  1.00 15.00      A    H  
ATOM    259  HZ3 LYS A  31     -30.471  -5.965 -13.980  1.00 15.00      A    H  
ATOM    260  C   LYS A  31     -36.997  -5.649 -14.677  1.00 15.00      A    C  
ATOM    261  O   LYS A  31     -36.692  -6.777 -15.061  1.00 15.00      A    O  
ATOM    262  N   LEU A  32     -38.023  -5.416 -13.863  1.00 15.00      A    N  
ATOM    263  HN  LEU A  32     -38.225  -4.496 -13.600  1.00 15.00      A    H  
ATOM    264  CA  LEU A  32     -38.852  -6.505 -13.350  1.00 15.00      A    C  
ATOM    265  CB  LEU A  32     -39.861  -5.986 -12.322  1.00 15.00      A    C  
ATOM    266  CG  LEU A  32     -39.524  -6.221 -10.847  1.00 15.00      A    C  
ATOM    267  CD1 LEU A  32     -40.647  -5.708  -9.958  1.00 15.00      A    C  
ATOM    268  CD2 LEU A  32     -39.261  -7.696 -10.579  1.00 15.00      A    C  
ATOM    269  C   LEU A  32     -39.603  -7.220 -14.464  1.00 15.00      A    C  
ATOM    270  O   LEU A  32     -39.828  -8.430 -14.386  1.00 15.00      A    O  
ATOM    271  N   GLN A  33     -39.996  -6.459 -15.486  1.00 15.00      A    N  
ATOM    272  HN  GLN A  33     -39.763  -5.505 -15.483  1.00 15.00      A    H  
ATOM    273  CA  GLN A  33     -40.753  -7.000 -16.618  1.00 15.00      A    C  
ATOM    274  CB  GLN A  33     -39.839  -7.857 -17.506  1.00 15.00      A    C  
ATOM    275  CG  GLN A  33     -40.432  -8.240 -18.855  1.00 15.00      A    C  
ATOM    276  CD  GLN A  33     -39.459  -9.022 -19.715  1.00 15.00      A    C  
ATOM    277  OE1 GLN A  33     -38.263  -8.749 -19.726  1.00 15.00      A    O  
ATOM    278  NE2 GLN A  33     -39.963 -10.017 -20.429  1.00 15.00      A    N  
ATOM    279 HE21 GLN A  33     -40.926 -10.192 -20.366  1.00 15.00      A    H  
ATOM    280 HE22 GLN A  33     -39.351 -10.541 -20.984  1.00 15.00      A    H  
ATOM    281  C   GLN A  33     -41.966  -7.810 -16.124  1.00 15.00      A    C  
ATOM    282  O   GLN A  33     -42.146  -8.967 -16.504  1.00 15.00      A    O  
ATOM    283  N   PRO A  34     -42.830  -7.209 -15.271  1.00 15.00      A    N  
ATOM    284  CA  PRO A  34     -43.994  -7.887 -14.722  1.00 15.00      A    C  
ATOM    285  CB  PRO A  34     -44.134  -7.235 -13.339  1.00 15.00      A    C  
ATOM    286  CG  PRO A  34     -43.436  -5.905 -13.432  1.00 15.00      A    C  
ATOM    287  CD  PRO A  34     -42.770  -5.825 -14.787  1.00 15.00      A    C  
ATOM    288  C   PRO A  34     -45.242  -7.631 -15.560  1.00 15.00      A    C  
ATOM    289  O   PRO A  34     -45.907  -6.601 -15.403  1.00 15.00      A    O  
ATOM    290  N   ASP A  35     -45.537  -8.557 -16.459  1.00 15.00      A    N  
ATOM    291  HN  ASP A  35     -44.950  -9.337 -16.549  1.00 15.00      A    H  
ATOM    292  CA  ASP A  35     -46.707  -8.448 -17.326  1.00 15.00      A    C  
ATOM    293  CB  ASP A  35     -46.623  -9.459 -18.477  1.00 15.00      A    C  
ATOM    294  CG  ASP A  35     -46.826  -8.812 -19.834  1.00 15.00      A    C  
ATOM    295  OD1 ASP A  35     -45.949  -8.976 -20.714  1.00 15.00      A    O  
ATOM    296  OD2 ASP A  35     -47.852  -8.127 -20.017  1.00 15.00      A    O  
ATOM    297  C   ASP A  35     -47.986  -8.660 -16.520  1.00 15.00      A    C  
ATOM    298  O   ASP A  35     -48.722  -7.713 -16.232  1.00 15.00      A    O  
ATOM    299  N   GLU A  36     -48.214  -9.894 -16.118  1.00 15.00      A    N  
ATOM    300  HN  GLU A  36     -47.560 -10.596 -16.347  1.00 15.00      A    H  
ATOM    301  CA  GLU A  36     -49.387 -10.261 -15.339  1.00 15.00      A    C  
ATOM    302  CB  GLU A  36     -49.951 -11.619 -15.795  1.00 15.00      A    C  
ATOM    303  CG  GLU A  36     -48.970 -12.530 -16.530  1.00 15.00      A    C  
ATOM    304  CD  GLU A  36     -47.636 -12.694 -15.825  1.00 15.00      A    C  
ATOM    305  OE1 GLU A  36     -47.560 -13.481 -14.868  1.00 15.00      A    O  
ATOM    306  OE2 GLU A  36     -46.669 -12.022 -16.232  1.00 15.00      A    O  
ATOM    307  C   GLU A  36     -49.074 -10.298 -13.844  1.00 15.00      A    C  
ATOM    308  O   GLU A  36     -48.161  -9.608 -13.376  1.00 15.00      A    O  
ATOM    309  N   ASP A  37     -49.864 -11.093 -13.104  1.00 15.00      A    N  
ATOM    310  HN  ASP A  37     -50.577 -11.583 -13.555  1.00 15.00      A    H  
ATOM    311  CA  ASP A  37     -49.715 -11.264 -11.649  1.00 15.00      A    C  
ATOM    312  CB  ASP A  37     -48.271 -11.619 -11.272  1.00 15.00      A    C  
ATOM    313  CG  ASP A  37     -48.139 -12.264  -9.906  1.00 15.00      A    C  
ATOM    314  OD1 ASP A  37     -47.662 -13.418  -9.837  1.00 15.00      A    O  
ATOM    315  OD2 ASP A  37     -48.454 -11.608  -8.901  1.00 15.00      A    O  
ATOM    316  C   ASP A  37     -50.192 -10.027 -10.891  1.00 15.00      A    C  
ATOM    317  O   ASP A  37     -50.884 -10.130  -9.878  1.00 15.00      A    O  
ATOM    318  N   ASP A  38     -49.813  -8.865 -11.413  1.00 15.00      A    N  
ATOM    319  HN  ASP A  38     -49.255  -8.884 -12.222  1.00 15.00      A    H  
ATOM    320  CA  ASP A  38     -50.167  -7.565 -10.846  1.00 15.00      A    C  
ATOM    321  CB  ASP A  38     -51.667  -7.392 -10.596  1.00 15.00      A    C  
ATOM    322  CG  ASP A  38     -52.170  -6.041 -11.072  1.00 15.00      A    C  
ATOM    323  OD1 ASP A  38     -53.366  -5.748 -10.885  1.00 15.00      A    O  
ATOM    324  OD2 ASP A  38     -51.361  -5.266 -11.631  1.00 15.00      A    O  
ATOM    325  C   ASP A  38     -49.326  -7.237  -9.624  1.00 15.00      A    C  
ATOM    326  O   ASP A  38     -49.712  -6.432  -8.773  1.00 15.00      A    O  
ATOM    327  N   LYS A  39     -48.139  -7.849  -9.574  1.00 15.00      A    N  
ATOM    328  HN  LYS A  39     -47.914  -8.487 -10.284  1.00 15.00      A    H  
ATOM    329  CA  LYS A  39     -47.182  -7.626  -8.486  1.00 15.00      A    C  
ATOM    330  CB  LYS A  39     -45.909  -8.454  -8.721  1.00 15.00      A    C  
ATOM    331  CG  LYS A  39     -46.024  -9.930  -8.383  1.00 15.00      A    C  
ATOM    332  CD  LYS A  39     -44.726 -10.665  -8.686  1.00 15.00      A    C  
ATOM    333  CE  LYS A  39     -44.837 -12.155  -8.387  1.00 15.00      A    C  
ATOM    334  NZ  LYS A  39     -45.136 -12.957  -9.605  1.00 15.00      A    N  
ATOM    335  HZ1 LYS A  39     -45.894 -13.650  -9.398  1.00 15.00      A    H  
ATOM    336  HZ2 LYS A  39     -44.291 -13.468  -9.923  1.00 15.00      A    H  
ATOM    337  HZ3 LYS A  39     -45.464 -12.338 -10.372  1.00 15.00      A    H  
ATOM    338  C   LYS A  39     -46.790  -6.153  -8.428  1.00 15.00      A    C  
ATOM    339  O   LYS A  39     -46.239  -5.678  -7.433  1.00 15.00      A    O  
ATOM    340  N   ARG A  40     -47.087  -5.450  -9.515  1.00 15.00      A    N  
ATOM    341  HN  ARG A  40     -47.545  -5.910 -10.249  1.00 15.00      A    H  
ATOM    342  CA  ARG A  40     -46.787  -4.033  -9.663  1.00 15.00      A    C  
ATOM    343  CB  ARG A  40     -47.442  -3.498 -10.947  1.00 15.00      A    C  
ATOM    344  CG  ARG A  40     -47.127  -4.307 -12.202  1.00 15.00      A    C  
ATOM    345  CD  ARG A  40     -47.996  -3.875 -13.378  1.00 15.00      A    C  
ATOM    346  NE  ARG A  40     -47.582  -4.507 -14.635  1.00 15.00      A    N  
ATOM    347  HE  ARG A  40     -46.827  -5.143 -14.596  1.00 15.00      A    H  
ATOM    348  CZ  ARG A  40     -48.169  -4.290 -15.816  1.00 15.00      A    C  
ATOM    349  NH1 ARG A  40     -49.209  -3.465 -15.905  1.00 15.00      A    N  
ATOM    350 HH11 ARG A  40     -49.667  -3.299 -16.824  1.00 15.00      A    H  
ATOM    351 HH12 ARG A  40     -49.571  -2.988 -15.053  1.00 15.00      A    H  
ATOM    352  NH2 ARG A  40     -47.716  -4.908 -16.903  1.00 15.00      A    N  
ATOM    353 HH21 ARG A  40     -48.167  -4.751 -17.829  1.00 15.00      A    H  
ATOM    354 HH22 ARG A  40     -46.904  -5.566 -16.833  1.00 15.00      A    H  
ATOM    355  C   ARG A  40     -47.266  -3.220  -8.460  1.00 15.00      A    C  
ATOM    356  O   ARG A  40     -46.519  -2.407  -7.919  1.00 15.00      A    O  
ATOM    357  N   GLN A  41     -48.497  -3.475  -8.028  1.00 15.00      A    N  
ATOM    358  HN  GLN A  41     -49.023  -4.177  -8.473  1.00 15.00      A    H  
ATOM    359  CA  GLN A  41     -49.093  -2.753  -6.906  1.00 15.00      A    C  
ATOM    360  CB  GLN A  41     -50.540  -3.195  -6.687  1.00 15.00      A    C  
ATOM    361  CG  GLN A  41     -51.551  -2.448  -7.546  1.00 15.00      A    C  
ATOM    362  CD  GLN A  41     -52.893  -3.149  -7.617  1.00 15.00      A    C  
ATOM    363  OE1 GLN A  41     -53.728  -3.001  -6.729  1.00 15.00      A    O  
ATOM    364  NE2 GLN A  41     -53.115  -3.898  -8.685  1.00 15.00      A    N  
ATOM    365 HE21 GLN A  41     -52.413  -3.959  -9.369  1.00 15.00      A    H  
ATOM    366 HE22 GLN A  41     -53.970  -4.368  -8.752  1.00 15.00      A    H  
ATOM    367  C   GLN A  41     -48.284  -2.864  -5.609  1.00 15.00      A    C  
ATOM    368  O   GLN A  41     -48.120  -1.877  -4.895  1.00 15.00      A    O  
ATOM    369  N   THR A  42     -47.766  -4.053  -5.320  1.00 15.00      A    N  
ATOM    370  HN  THR A  42     -47.903  -4.802  -5.941  1.00 15.00      A    H  
ATOM    371  CA  THR A  42     -46.990  -4.269  -4.098  1.00 15.00      A    C  
ATOM    372  CB  THR A  42     -46.630  -5.762  -3.897  1.00 15.00      A    C  
ATOM    373  OG1 THR A  42     -46.472  -6.040  -2.500  1.00 15.00      A    O  
ATOM    374  HG1 THR A  42     -46.076  -6.905  -2.387  1.00 15.00      A    H  
ATOM    375  CG2 THR A  42     -47.701  -6.673  -4.475  1.00 15.00      A    C  
ATOM    376  C   THR A  42     -45.704  -3.439  -4.106  1.00 15.00      A    C  
ATOM    377  O   THR A  42     -45.324  -2.840  -3.097  1.00 15.00      A    O  
ATOM    378  N   LEU A  43     -45.047  -3.391  -5.256  1.00 15.00      A    N  
ATOM    379  HN  LEU A  43     -45.413  -3.863  -6.036  1.00 15.00      A    H  
ATOM    380  CA  LEU A  43     -43.803  -2.648  -5.393  1.00 15.00      A    C  
ATOM    381  CB  LEU A  43     -43.089  -3.011  -6.697  1.00 15.00      A    C  
ATOM    382  CG  LEU A  43     -42.144  -4.220  -6.647  1.00 15.00      A    C  
ATOM    383  CD1 LEU A  43     -41.104  -4.054  -5.546  1.00 15.00      A    C  
ATOM    384  CD2 LEU A  43     -42.919  -5.520  -6.472  1.00 15.00      A    C  
ATOM    385  C   LEU A  43     -44.029  -1.141  -5.300  1.00 15.00      A    C  
ATOM    386  O   LEU A  43     -43.225  -0.422  -4.701  1.00 15.00      A    O  
ATOM    387  N   LEU A  44     -45.137  -0.675  -5.870  1.00 15.00      A    N  
ATOM    388  HN  LEU A  44     -45.747  -1.307  -6.311  1.00 15.00      A    H  
ATOM    389  CA  LEU A  44     -45.472   0.749  -5.863  1.00 15.00      A    C  
ATOM    390  CB  LEU A  44     -46.524   1.078  -6.926  1.00 15.00      A    C  
ATOM    391  CG  LEU A  44     -45.988   1.515  -8.294  1.00 15.00      A    C  
ATOM    392  CD1 LEU A  44     -46.151   0.405  -9.323  1.00 15.00      A    C  
ATOM    393  CD2 LEU A  44     -46.677   2.788  -8.758  1.00 15.00      A    C  
ATOM    394  C   LEU A  44     -45.933   1.232  -4.489  1.00 15.00      A    C  
ATOM    395  O   LEU A  44     -46.244   2.409  -4.306  1.00 15.00      A    O  
ATOM    396  N   ALA A  45     -45.992   0.321  -3.531  1.00 15.00      A    N  
ATOM    397  HN  ALA A  45     -45.770  -0.609  -3.743  1.00 15.00      A    H  
ATOM    398  CA  ALA A  45     -46.390   0.666  -2.178  1.00 15.00      A    C  
ATOM    399  CB  ALA A  45     -47.410  -0.332  -1.654  1.00 15.00      A    C  
ATOM    400  C   ALA A  45     -45.165   0.706  -1.270  1.00 15.00      A    C  
ATOM    401  O   ALA A  45     -45.003   1.620  -0.457  1.00 15.00      A    O  
ATOM    402  N   THR A  46     -44.296  -0.284  -1.439  1.00 15.00      A    N  
ATOM    403  HN  THR A  46     -44.486  -0.968  -2.115  1.00 15.00      A    H  
ATOM    404  CA  THR A  46     -43.079  -0.395  -0.647  1.00 15.00      A    C  
ATOM    405  CB  THR A  46     -42.428  -1.784  -0.838  1.00 15.00      A    C  
ATOM    406  OG1 THR A  46     -41.120  -1.808  -0.248  1.00 15.00      A    O  
ATOM    407  HG1 THR A  46     -41.181  -2.161   0.646  1.00 15.00      A    H  
ATOM    408  CG2 THR A  46     -43.286  -2.871  -0.207  1.00 15.00      A    C  
ATOM    409  C   THR A  46     -42.069   0.694  -1.013  1.00 15.00      A    C  
ATOM    410  O   THR A  46     -41.791   1.596  -0.220  1.00 15.00      A    O  
ATOM    411  N   HIS A  47     -41.540   0.620  -2.227  1.00 15.00      A    N  
ATOM    412  HN  HIS A  47     -41.843  -0.086  -2.836  1.00 15.00      A    H  
ATOM    413  CA  HIS A  47     -40.550   1.583  -2.693  1.00 15.00      A    C  
ATOM    414  CB  HIS A  47     -39.649   0.943  -3.755  1.00 15.00      A    C  
ATOM    415  CG  HIS A  47     -38.397   0.299  -3.235  1.00 15.00      A    C  
ATOM    416  ND1 HIS A  47     -38.341  -0.441  -2.068  1.00 15.00      A    N  
ATOM    417  HD1 HIS A  47     -39.091  -0.604  -1.451  1.00 15.00      A    H  
ATOM    418  CD2 HIS A  47     -37.147   0.265  -3.757  1.00 15.00      A    C  
ATOM    419  CE1 HIS A  47     -37.110  -0.902  -1.902  1.00 15.00      A    C  
ATOM    420  NE2 HIS A  47     -36.373  -0.489  -2.915  1.00 15.00      A    N  
ATOM    421  HE2 HIS A  47     -35.417  -0.725  -3.069  1.00 15.00      A    H  
ATOM    422  C   HIS A  47     -41.227   2.816  -3.277  1.00 15.00      A    C  
ATOM    423  O   HIS A  47     -41.075   3.107  -4.460  1.00 15.00      A    O  
ATOM    424  N   ARG A  48     -41.971   3.539  -2.447  1.00 15.00      A    N  
ATOM    425  HN  ARG A  48     -42.044   3.267  -1.507  1.00 15.00      A    H  
ATOM    426  CA  ARG A  48     -42.667   4.735  -2.908  1.00 15.00      A    C  
ATOM    427  CB  ARG A  48     -43.808   4.356  -3.858  1.00 15.00      A    C  
ATOM    428  CG  ARG A  48     -44.524   5.542  -4.480  1.00 15.00      A    C  
ATOM    429  CD  ARG A  48     -45.971   5.603  -4.027  1.00 15.00      A    C  
ATOM    430  NE  ARG A  48     -46.352   6.946  -3.593  1.00 15.00      A    N  
ATOM    431  HE  ARG A  48     -45.619   7.573  -3.381  1.00 15.00      A    H  
ATOM    432  CZ  ARG A  48     -47.611   7.362  -3.473  1.00 15.00      A    C  
ATOM    433  NH1 ARG A  48     -48.616   6.532  -3.752  1.00 15.00      A    N  
ATOM    434 HH11 ARG A  48     -48.418   5.556  -4.067  1.00 15.00      A    H  
ATOM    435 HH12 ARG A  48     -49.603   6.853  -3.663  1.00 15.00      A    H  
ATOM    436  NH2 ARG A  48     -47.865   8.605  -3.077  1.00 15.00      A    N  
ATOM    437 HH21 ARG A  48     -48.846   8.938  -2.982  1.00 15.00      A    H  
ATOM    438 HH22 ARG A  48     -47.076   9.259  -2.864  1.00 15.00      A    H  
ATOM    439  C   ARG A  48     -43.201   5.574  -1.749  1.00 15.00      A    C  
ATOM    440  O   ARG A  48     -43.215   6.800  -1.819  1.00 15.00      A    O  
ATOM    441  N   ARG A  49     -43.657   4.918  -0.691  1.00 15.00      A    N  
ATOM    442  HN  ARG A  49     -43.628   3.938  -0.683  1.00 15.00      A    H  
ATOM    443  CA  ARG A  49     -44.201   5.630   0.463  1.00 15.00      A    C  
ATOM    444  CB  ARG A  49     -45.406   4.878   1.037  1.00 15.00      A    C  
ATOM    445  CG  ARG A  49     -46.742   5.572   0.822  1.00 15.00      A    C  
ATOM    446  CD  ARG A  49     -47.801   5.028   1.772  1.00 15.00      A    C  
ATOM    447  NE  ARG A  49     -49.108   5.659   1.572  1.00 15.00      A    N  
ATOM    448  HE  ARG A  49     -49.560   5.489   0.717  1.00 15.00      A    H  
ATOM    449  CZ  ARG A  49     -49.719   6.427   2.482  1.00 15.00      A    C  
ATOM    450  NH1 ARG A  49     -49.140   6.662   3.656  1.00 15.00      A    N  
ATOM    451 HH11 ARG A  49     -49.615   7.261   4.365  1.00 15.00      A    H  
ATOM    452 HH12 ARG A  49     -48.210   6.248   3.874  1.00 15.00      A    H  
ATOM    453  NH2 ARG A  49     -50.909   6.957   2.217  1.00 15.00      A    N  
ATOM    454 HH21 ARG A  49     -51.386   7.557   2.926  1.00 15.00      A    H  
ATOM    455 HH22 ARG A  49     -51.376   6.775   1.303  1.00 15.00      A    H  
ATOM    456  C   ARG A  49     -43.157   5.828   1.559  1.00 15.00      A    C  
ATOM    457  O   ARG A  49     -42.007   5.409   1.420  1.00 15.00      A    O  
ATOM    458  N   GLU A  50     -43.588   6.463   2.656  1.00 15.00      A    N  
ATOM    459  HN  GLU A  50     -44.507   6.792   2.675  1.00 15.00      A    H  
ATOM    460  CA  GLU A  50     -42.730   6.717   3.820  1.00 15.00      A    C  
ATOM    461  CB  GLU A  50     -43.555   7.345   4.950  1.00 15.00      A    C  
ATOM    462  CG  GLU A  50     -44.351   8.576   4.557  1.00 15.00      A    C  
ATOM    463  CD  GLU A  50     -43.526   9.846   4.573  1.00 15.00      A    C  
ATOM    464  OE1 GLU A  50     -44.001  10.863   4.040  1.00 15.00      A    O  
ATOM    465  OE2 GLU A  50     -42.404   9.826   5.108  1.00 15.00      A    O  
ATOM    466  C   GLU A  50     -42.154   5.409   4.344  1.00 15.00      A    C  
ATOM    467  O   GLU A  50     -41.114   5.389   5.001  1.00 15.00      A    O  
ATOM    468  N   ALA A  51     -42.861   4.321   4.042  1.00 15.00      A    N  
ATOM    469  HN  ALA A  51     -43.675   4.428   3.512  1.00 15.00      A    H  
ATOM    470  CA  ALA A  51     -42.466   2.984   4.464  1.00 15.00      A    C  
ATOM    471  CB  ALA A  51     -43.405   1.945   3.869  1.00 15.00      A    C  
ATOM    472  C   ALA A  51     -41.025   2.673   4.086  1.00 15.00      A    C  
ATOM    473  O   ALA A  51     -40.327   1.991   4.828  1.00 15.00      A    O  
ATOM    474  N   TRP A  52     -40.580   3.190   2.942  1.00 15.00      A    N  
ATOM    475  HN  TRP A  52     -41.178   3.749   2.401  1.00 15.00      A    H  
ATOM    476  CA  TRP A  52     -39.217   2.957   2.486  1.00 15.00      A    C  
ATOM    477  CB  TRP A  52     -38.985   3.550   1.091  1.00 15.00      A    C  
ATOM    478  CG  TRP A  52     -37.623   3.250   0.538  1.00 15.00      A    C  
ATOM    479  CD1 TRP A  52     -37.205   2.078  -0.025  1.00 15.00      A    C  
ATOM    480  CD2 TRP A  52     -36.493   4.132   0.505  1.00 15.00      A    C  
ATOM    481  NE1 TRP A  52     -35.888   2.178  -0.407  1.00 15.00      A    N  
ATOM    482  HE1 TRP A  52     -35.358   1.469  -0.834  1.00 15.00      A    H  
ATOM    483  CE2 TRP A  52     -35.429   3.428  -0.093  1.00 15.00      A    C  
ATOM    484  CE3 TRP A  52     -36.279   5.448   0.921  1.00 15.00      A    C  
ATOM    485  CZ2 TRP A  52     -34.172   3.996  -0.283  1.00 15.00      A    C  
ATOM    486  CZ3 TRP A  52     -35.031   6.010   0.731  1.00 15.00      A    C  
ATOM    487  CH2 TRP A  52     -33.994   5.285   0.134  1.00 15.00      A    C  
ATOM    488  C   TRP A  52     -38.212   3.526   3.480  1.00 15.00      A    C  
ATOM    489  O   TRP A  52     -37.197   2.903   3.769  1.00 15.00      A    O  
ATOM    490  N   LEU A  53     -38.513   4.702   4.016  1.00 15.00      A    N  
ATOM    491  HN  LEU A  53     -39.355   5.142   3.772  1.00 15.00      A    H  
ATOM    492  CA  LEU A  53     -37.632   5.342   4.979  1.00 15.00      A    C  
ATOM    493  CB  LEU A  53     -38.004   6.812   5.166  1.00 15.00      A    C  
ATOM    494  CG  LEU A  53     -37.711   7.727   3.974  1.00 15.00      A    C  
ATOM    495  CD1 LEU A  53     -38.341   9.097   4.175  1.00 15.00      A    C  
ATOM    496  CD2 LEU A  53     -36.212   7.855   3.755  1.00 15.00      A    C  
ATOM    497  C   LEU A  53     -37.652   4.589   6.304  1.00 15.00      A    C  
ATOM    498  O   LEU A  53     -36.602   4.309   6.879  1.00 15.00      A    O  
ATOM    499  N   ALA A  54     -38.852   4.259   6.780  1.00 15.00      A    N  
ATOM    500  HN  ALA A  54     -39.654   4.547   6.290  1.00 15.00      A    H  
ATOM    501  CA  ALA A  54     -39.002   3.505   8.024  1.00 15.00      A    C  
ATOM    502  CB  ALA A  54     -40.474   3.285   8.343  1.00 15.00      A    C  
ATOM    503  C   ALA A  54     -38.277   2.167   7.908  1.00 15.00      A    C  
ATOM    504  O   ALA A  54     -37.600   1.724   8.839  1.00 15.00      A    O  
ATOM    505  N   ASP A  55     -38.427   1.529   6.751  1.00 15.00      A    N  
ATOM    506  HN  ASP A  55     -39.002   1.925   6.057  1.00 15.00      A    H  
ATOM    507  CA  ASP A  55     -37.771   0.258   6.481  1.00 15.00      A    C  
ATOM    508  CB  ASP A  55     -38.299  -0.347   5.175  1.00 15.00      A    C  
ATOM    509  CG  ASP A  55     -37.304  -1.221   4.431  1.00 15.00      A    C  
ATOM    510  OD1 ASP A  55     -37.195  -1.082   3.197  1.00 15.00      A    O  
ATOM    511  OD2 ASP A  55     -36.635  -2.057   5.064  1.00 15.00      A    O  
ATOM    512  C   ASP A  55     -36.265   0.460   6.426  1.00 15.00      A    C  
ATOM    513  O   ASP A  55     -35.514  -0.238   7.111  1.00 15.00      A    O  
ATOM    514  N   ALA A  56     -35.834   1.436   5.629  1.00 15.00      A    N  
ATOM    515  HN  ALA A  56     -36.488   1.945   5.097  1.00 15.00      A    H  
ATOM    516  CA  ALA A  56     -34.419   1.758   5.495  1.00 15.00      A    C  
ATOM    517  CB  ALA A  56     -34.225   2.991   4.624  1.00 15.00      A    C  
ATOM    518  C   ALA A  56     -33.774   1.963   6.863  1.00 15.00      A    C  
ATOM    519  O   ALA A  56     -32.675   1.477   7.110  1.00 15.00      A    O  
ATOM    520  N   ALA A  57     -34.478   2.661   7.754  1.00 15.00      A    N  
ATOM    521  HN  ALA A  57     -35.360   3.016   7.494  1.00 15.00      A    H  
ATOM    522  CA  ALA A  57     -33.977   2.918   9.104  1.00 15.00      A    C  
ATOM    523  CB  ALA A  57     -34.924   3.837   9.860  1.00 15.00      A    C  
ATOM    524  C   ALA A  57     -33.774   1.612   9.867  1.00 15.00      A    C  
ATOM    525  O   ALA A  57     -32.820   1.462  10.631  1.00 15.00      A    O  
ATOM    526  N   ARG A  58     -34.666   0.660   9.632  1.00 15.00      A    N  
ATOM    527  HN  ARG A  58     -35.393   0.836   8.993  1.00 15.00      A    H  
ATOM    528  CA  ARG A  58     -34.597  -0.640  10.282  1.00 15.00      A    C  
ATOM    529  CB  ARG A  58     -35.962  -1.332  10.207  1.00 15.00      A    C  
ATOM    530  CG  ARG A  58     -36.137  -2.516  11.147  1.00 15.00      A    C  
ATOM    531  CD  ARG A  58     -36.229  -3.823  10.376  1.00 15.00      A    C  
ATOM    532  NE  ARG A  58     -37.086  -3.699   9.195  1.00 15.00      A    N  
ATOM    533  HE  ARG A  58     -38.005  -3.381   9.339  1.00 15.00      A    H  
ATOM    534  CZ  ARG A  58     -36.687  -3.977   7.954  1.00 15.00      A    C  
ATOM    535  NH1 ARG A  58     -35.447  -4.398   7.732  1.00 15.00      A    N  
ATOM    536 HH11 ARG A  58     -34.783  -4.511   8.527  1.00 15.00      A    H  
ATOM    537 HH12 ARG A  58     -35.132  -4.614   6.764  1.00 15.00      A    H  
ATOM    538  NH2 ARG A  58     -37.525  -3.826   6.936  1.00 15.00      A    N  
ATOM    539 HH21 ARG A  58     -38.496  -3.492   7.099  1.00 15.00      A    H  
ATOM    540 HH22 ARG A  58     -37.209  -4.025   5.960  1.00 15.00      A    H  
ATOM    541  C   ARG A  58     -33.508  -1.497   9.631  1.00 15.00      A    C  
ATOM    542  O   ARG A  58     -33.154  -2.568  10.128  1.00 15.00      A    O  
ATOM    543  N   ARG A  59     -32.989  -1.018   8.507  1.00 15.00      A    N  
ATOM    544  HN  ARG A  59     -33.336  -0.173   8.144  1.00 15.00      A    H  
ATOM    545  CA  ARG A  59     -31.930  -1.710   7.790  1.00 15.00      A    C  
ATOM    546  CB  ARG A  59     -32.195  -1.711   6.283  1.00 15.00      A    C  
ATOM    547  CG  ARG A  59     -33.288  -2.673   5.853  1.00 15.00      A    C  
ATOM    548  CD  ARG A  59     -33.326  -2.831   4.344  1.00 15.00      A    C  
ATOM    549  NE  ARG A  59     -34.276  -1.919   3.715  1.00 15.00      A    N  
ATOM    550  HE  ARG A  59     -35.217  -1.946   4.036  1.00 15.00      A    H  
ATOM    551  CZ  ARG A  59     -33.952  -1.057   2.755  1.00 15.00      A    C  
ATOM    552  NH1 ARG A  59     -32.705  -0.986   2.326  1.00 15.00      A    N  
ATOM    553 HH11 ARG A  59     -32.441  -0.310   1.562  1.00 15.00      A    H  
ATOM    554 HH12 ARG A  59     -31.975  -1.599   2.734  1.00 15.00      A    H  
ATOM    555  NH2 ARG A  59     -34.881  -0.291   2.206  1.00 15.00      A    N  
ATOM    556 HH21 ARG A  59     -34.625   0.386   1.455  1.00 15.00      A    H  
ATOM    557 HH22 ARG A  59     -35.883  -0.371   2.524  1.00 15.00      A    H  
ATOM    558  C   ARG A  59     -30.575  -1.079   8.094  1.00 15.00      A    C  
ATOM    559  O   ARG A  59     -29.530  -1.667   7.814  1.00 15.00      A    O  
ATOM    560  N   VAL A  60     -30.598   0.116   8.686  1.00 15.00      A    N  
ATOM    561  HN  VAL A  60     -31.464   0.535   8.885  1.00 15.00      A    H  
ATOM    562  CA  VAL A  60     -29.366   0.821   9.038  1.00 15.00      A    C  
ATOM    563  CB  VAL A  60     -29.633   2.260   9.536  1.00 15.00      A    C  
ATOM    564  CG1 VAL A  60     -28.325   3.003   9.757  1.00 15.00      A    C  
ATOM    565  CG2 VAL A  60     -30.499   3.022   8.550  1.00 15.00      A    C  
ATOM    566  C   VAL A  60     -28.617   0.044  10.116  1.00 15.00      A    C  
ATOM    567  O   VAL A  60     -27.397   0.140  10.245  1.00 15.00      A    O  
ATOM    568  N   GLY A  61     -29.361  -0.753  10.874  1.00 15.00      A    N  
ATOM    569  HN  GLY A  61     -30.327  -0.790  10.722  1.00 15.00      A    H  
ATOM    570  CA  GLY A  61     -28.764  -1.559  11.919  1.00 15.00      A    C  
ATOM    571  C   GLY A  61     -27.899  -2.661  11.342  1.00 15.00      A    C  
ATOM    572  O   GLY A  61     -27.175  -3.341  12.067  1.00 15.00      A    O  
ATOM    573  N   GLN A  62     -27.970  -2.825  10.027  1.00 15.00      A    N  
ATOM    574  HN  GLN A  62     -28.562  -2.243   9.502  1.00 15.00      A    H  
ATOM    575  CA  GLN A  62     -27.195  -3.838   9.338  1.00 15.00      A    C  
ATOM    576  CB  GLN A  62     -28.099  -4.638   8.395  1.00 15.00      A    C  
ATOM    577  CG  GLN A  62     -29.366  -5.168   9.050  1.00 15.00      A    C  
ATOM    578  CD  GLN A  62     -30.255  -5.922   8.081  1.00 15.00      A    C  
ATOM    579  OE1 GLN A  62     -30.277  -5.639   6.883  1.00 15.00      A    O  
ATOM    580  NE2 GLN A  62     -30.995  -6.894   8.592  1.00 15.00      A    N  
ATOM    581 HE21 GLN A  62     -30.928  -7.069   9.554  1.00 15.00      A    H  
ATOM    582 HE22 GLN A  62     -31.575  -7.400   7.987  1.00 15.00      A    H  
ATOM    583  C   GLN A  62     -26.050  -3.206   8.547  1.00 15.00      A    C  
ATOM    584  O   GLN A  62     -25.391  -3.880   7.762  1.00 15.00      A    O  
ATOM    585  N   LEU A  63     -25.817  -1.912   8.748  1.00 15.00      A    N  
ATOM    586  HN  LEU A  63     -26.373  -1.415   9.389  1.00 15.00      A    H  
ATOM    587  CA  LEU A  63     -24.748  -1.215   8.037  1.00 15.00      A    C  
ATOM    588  CB  LEU A  63     -25.313  -0.369   6.894  1.00 15.00      A    C  
ATOM    589  CG  LEU A  63     -25.325  -1.011   5.505  1.00 15.00      A    C  
ATOM    590  CD1 LEU A  63     -25.423   0.060   4.431  1.00 15.00      A    C  
ATOM    591  CD2 LEU A  63     -24.089  -1.876   5.295  1.00 15.00      A    C  
ATOM    592  C   LEU A  63     -23.935  -0.326   8.967  1.00 15.00      A    C  
ATOM    593  O   LEU A  63     -24.465   0.241   9.926  1.00 15.00      A    O  
ATOM    594  N   GLN A  64     -22.646  -0.216   8.687  1.00 15.00      A    N  
ATOM    595  HN  GLN A  64     -22.274  -0.721   7.929  1.00 15.00      A    H  
ATOM    596  CA  GLN A  64     -21.760   0.622   9.476  1.00 15.00      A    C  
ATOM    597  CB  GLN A  64     -21.178  -0.144  10.667  1.00 15.00      A    C  
ATOM    598  CG  GLN A  64     -20.534   0.755  11.711  1.00 15.00      A    C  
ATOM    599  CD  GLN A  64     -19.628   0.009  12.667  1.00 15.00      A    C  
ATOM    600  OE1 GLN A  64     -19.854  -1.157  12.978  1.00 15.00      A    O  
ATOM    601  NE2 GLN A  64     -18.591   0.684  13.137  1.00 15.00      A    N  
ATOM    602 HE21 GLN A  64     -18.471   1.612  12.842  1.00 15.00      A    H  
ATOM    603 HE22 GLN A  64     -17.980   0.227  13.757  1.00 15.00      A    H  
ATOM    604  C   GLN A  64     -20.632   1.189   8.619  1.00 15.00      A    C  
ATOM    605  O   GLN A  64     -20.024   0.474   7.820  1.00 15.00      A    O  
ATOM    606  N   LEU A  65     -20.379   2.479   8.780  1.00 15.00      A    N  
ATOM    607  HN  LEU A  65     -20.920   2.993   9.420  1.00 15.00      A    H  
ATOM    608  CA  LEU A  65     -19.310   3.153   8.061  1.00 15.00      A    C  
ATOM    609  CB  LEU A  65     -19.660   4.631   7.856  1.00 15.00      A    C  
ATOM    610  CG  LEU A  65     -20.904   4.921   7.016  1.00 15.00      A    C  
ATOM    611  CD1 LEU A  65     -21.168   6.418   6.952  1.00 15.00      A    C  
ATOM    612  CD2 LEU A  65     -20.751   4.343   5.619  1.00 15.00      A    C  
ATOM    613  C   LEU A  65     -18.047   3.031   8.899  1.00 15.00      A    C  
ATOM    614  O   LEU A  65     -18.097   3.228  10.114  1.00 15.00      A    O  
ATOM    615  N   VAL A  66     -16.925   2.694   8.275  1.00 15.00      A    N  
ATOM    616  HN  VAL A  66     -16.924   2.573   7.296  1.00 15.00      A    H  
ATOM    617  CA  VAL A  66     -15.691   2.514   9.026  1.00 15.00      A    C  
ATOM    618  CB  VAL A  66     -15.454   1.033   9.381  1.00 15.00      A    C  
ATOM    619  CG1 VAL A  66     -16.389   0.589  10.490  1.00 15.00      A    C  
ATOM    620  CG2 VAL A  66     -15.623   0.155   8.153  1.00 15.00      A    C  
ATOM    621  C   VAL A  66     -14.449   3.049   8.328  1.00 15.00      A    C  
ATOM    622  O   VAL A  66     -14.407   3.208   7.106  1.00 15.00      A    O  
ATOM    623  N   THR A  67     -13.452   3.351   9.148  1.00 15.00      A    N  
ATOM    624  HN  THR A  67     -13.595   3.246  10.115  1.00 15.00      A    H  
ATOM    625  CA  THR A  67     -12.162   3.829   8.684  1.00 15.00      A    C  
ATOM    626  CB  THR A  67     -11.727   5.087   9.469  1.00 15.00      A    C  
ATOM    627  OG1 THR A  67     -12.763   6.072   9.420  1.00 15.00      A    O  
ATOM    628  HG1 THR A  67     -13.628   5.634   9.371  1.00 15.00      A    H  
ATOM    629  CG2 THR A  67     -10.452   5.679   8.893  1.00 15.00      A    C  
ATOM    630  C   THR A  67     -11.149   2.723   8.941  1.00 15.00      A    C  
ATOM    631  O   THR A  67     -10.162   2.564   8.218  1.00 15.00      A    O  
ATOM    632  N   HIS A  68     -11.435   1.947   9.980  1.00 15.00      A    N  
ATOM    633  HN  HIS A  68     -12.257   2.120  10.488  1.00 15.00      A    H  
ATOM    634  CA  HIS A  68     -10.590   0.842  10.389  1.00 15.00      A    C  
ATOM    635  CB  HIS A  68      -9.992   1.122  11.770  1.00 15.00      A    C  
ATOM    636  CG  HIS A  68      -9.258   2.425  11.868  1.00 15.00      A    C  
ATOM    637  ND1 HIS A  68      -9.764   3.477  12.593  1.00 15.00      A    N  
ATOM    638  CD2 HIS A  68      -8.081   2.794  11.308  1.00 15.00      A    C  
ATOM    639  CE1 HIS A  68      -8.892   4.459  12.461  1.00 15.00      A    C  
ATOM    640  NE2 HIS A  68      -7.860   4.090  11.692  1.00 15.00      A    N  
ATOM    641  HE2 HIS A  68      -7.091   4.645  11.448  1.00 15.00      A    H  
ATOM    642  C   HIS A  68     -11.417  -0.436  10.429  1.00 15.00      A    C  
ATOM    643  O   HIS A  68     -12.470  -0.487  11.070  1.00 15.00      A    O  
ATOM    644  N   THR A  69     -10.942  -1.458   9.745  1.00 15.00      A    N  
ATOM    645  HN  THR A  69     -10.087  -1.358   9.271  1.00 15.00      A    H  
ATOM    646  CA  THR A  69     -11.645  -2.728   9.684  1.00 15.00      A    C  
ATOM    647  CB  THR A  69     -11.955  -3.107   8.222  1.00 15.00      A    C  
ATOM    648  OG1 THR A  69     -10.818  -2.812   7.398  1.00 15.00      A    O  
ATOM    649  HG1 THR A  69     -10.099  -2.489   7.948  1.00 15.00      A    H  
ATOM    650  CG2 THR A  69     -13.166  -2.347   7.707  1.00 15.00      A    C  
ATOM    651  C   THR A  69     -10.825  -3.846  10.309  1.00 15.00      A    C  
ATOM    652  O   THR A  69      -9.610  -3.922  10.111  1.00 15.00      A    O  
ATOM    653  N   LEU A  70     -11.486  -4.703  11.072  1.00 15.00      A    N  
ATOM    654  HN  LEU A  70     -12.449  -4.561  11.233  1.00 15.00      A    H  
ATOM    655  CA  LEU A  70     -10.824  -5.839  11.697  1.00 15.00      A    C  
ATOM    656  CB  LEU A  70     -11.384  -6.089  13.101  1.00 15.00      A    C  
ATOM    657  CG  LEU A  70     -10.630  -7.105  13.965  1.00 15.00      A    C  
ATOM    658  CD1 LEU A  70      -9.166  -6.721  14.102  1.00 15.00      A    C  
ATOM    659  CD2 LEU A  70     -11.277  -7.229  15.332  1.00 15.00      A    C  
ATOM    660  C   LEU A  70     -11.008  -7.072  10.816  1.00 15.00      A    C  
ATOM    661  O   LEU A  70     -10.489  -8.147  11.097  1.00 15.00      A    O  
ATOM    662  N   LYS A  71     -11.751  -6.885   9.732  1.00 15.00      A    N  
ATOM    663  HN  LYS A  71     -12.123  -5.996   9.569  1.00 15.00      A    H  
ATOM    664  CA  LYS A  71     -12.029  -7.948   8.773  1.00 15.00      A    C  
ATOM    665  CB  LYS A  71     -13.074  -7.498   7.751  1.00 15.00      A    C  
ATOM    666  CG  LYS A  71     -14.422  -8.180   7.907  1.00 15.00      A    C  
ATOM    667  CD  LYS A  71     -14.378  -9.618   7.416  1.00 15.00      A    C  
ATOM    668  CE  LYS A  71     -15.546 -10.419   7.966  1.00 15.00      A    C  
ATOM    669  NZ  LYS A  71     -15.293 -10.889   9.357  1.00 15.00      A    N  
ATOM    670  HZ1 LYS A  71     -16.172 -11.241   9.779  1.00 15.00      A    H  
ATOM    671  HZ2 LYS A  71     -14.921 -10.118   9.944  1.00 15.00      A    H  
ATOM    672  HZ3 LYS A  71     -14.597 -11.667   9.351  1.00 15.00      A    H  
ATOM    673  C   LYS A  71     -10.772  -8.481   8.064  1.00 15.00      A    C  
ATOM    674  O   LYS A  71     -10.621  -9.692   7.927  1.00 15.00      A    O  
ATOM    675  N   PRO A  72      -9.865  -7.598   7.573  1.00 15.00      A    N  
ATOM    676  CA  PRO A  72      -8.631  -8.034   6.893  1.00 15.00      A    C  
ATOM    677  CB  PRO A  72      -7.921  -6.714   6.567  1.00 15.00      A    C  
ATOM    678  CG  PRO A  72      -9.014  -5.711   6.514  1.00 15.00      A    C  
ATOM    679  CD  PRO A  72      -9.979  -6.126   7.580  1.00 15.00      A    C  
ATOM    680  C   PRO A  72      -7.734  -8.903   7.777  1.00 15.00      A    C  
ATOM    681  O   PRO A  72      -6.886  -9.643   7.282  1.00 15.00      A    O  
ATOM    682  N   ILE A  73      -7.938  -8.819   9.087  1.00 15.00      A    N  
ATOM    683  HN  ILE A  73      -8.658  -8.249   9.419  1.00 15.00      A    H  
ATOM    684  CA  ILE A  73      -7.142  -9.578  10.036  1.00 15.00      A    C  
ATOM    685  CB  ILE A  73      -6.858  -8.761  11.314  1.00 15.00      A    C  
ATOM    686  CG1 ILE A  73      -6.593  -7.297  10.946  1.00 15.00      A    C  
ATOM    687  CG2 ILE A  73      -5.663  -9.343  12.062  1.00 15.00      A    C  
ATOM    688  CD1 ILE A  73      -6.215  -6.421  12.114  1.00 15.00      A    C  
ATOM    689  C   ILE A  73      -7.851 -10.876  10.390  1.00 15.00      A    C  
ATOM    690  O   ILE A  73      -8.099 -11.149  11.570  1.00 15.00      A    O  
ATOM    691  N   HIS A  74      -8.158 -11.660   9.340  1.00 15.00      A    N  
ATOM    692  HN  HIS A  74      -7.920 -11.335   8.443  1.00 15.00      A    H  
ATOM    693  CA  HIS A  74      -8.859 -12.950   9.444  1.00 15.00      A    C  
ATOM    694  CB  HIS A  74      -8.506 -13.721  10.731  1.00 15.00      A    C  
ATOM    695  CG  HIS A  74      -8.519 -15.215  10.608  1.00 15.00      A    C  
ATOM    696  ND1 HIS A  74      -9.462 -15.975  11.256  1.00 15.00      A    N  
ATOM    697  CD2 HIS A  74      -7.672 -16.034   9.935  1.00 15.00      A    C  
ATOM    698  CE1 HIS A  74      -9.174 -17.230  10.970  1.00 15.00      A    C  
ATOM    699  NE2 HIS A  74      -8.099 -17.313  10.175  1.00 15.00      A    N  
ATOM    700  HE2 HIS A  74      -7.697 -18.135   9.831  1.00 15.00      A    H  
ATOM    701  C   HIS A  74     -10.362 -12.719   9.311  1.00 15.00      A    C  
ATOM    702  O   HIS A  74     -10.970 -12.073  10.154  1.00 15.00      A    O  
ATOM    703  N   PRO A  75     -10.979 -13.239   8.231  1.00 15.00      A    N  
ATOM    704  CA  PRO A  75     -12.413 -13.058   7.975  1.00 15.00      A    C  
ATOM    705  CB  PRO A  75     -12.627 -13.732   6.615  1.00 15.00      A    C  
ATOM    706  CG  PRO A  75     -11.505 -14.707   6.503  1.00 15.00      A    C  
ATOM    707  CD  PRO A  75     -10.339 -14.064   7.195  1.00 15.00      A    C  
ATOM    708  C   PRO A  75     -13.280 -13.724   9.038  1.00 15.00      A    C  
ATOM    709  O   PRO A  75     -14.411 -13.310   9.282  1.00 15.00      A    O  
ATOM    710  N   ASP A  76     -12.729 -14.733   9.683  1.00 15.00      A    N  
ATOM    711  HN  ASP A  76     -11.813 -14.999   9.464  1.00 15.00      A    H  
ATOM    712  CA  ASP A  76     -13.443 -15.460  10.720  1.00 15.00      A    C  
ATOM    713  CB  ASP A  76     -12.728 -16.770  11.049  1.00 15.00      A    C  
ATOM    714  CG  ASP A  76     -12.657 -17.705   9.859  1.00 15.00      A    C  
ATOM    715  OD1 ASP A  76     -13.719 -18.133   9.381  1.00 15.00      A    O  
ATOM    716  OD2 ASP A  76     -11.532 -17.998   9.394  1.00 15.00      A    O  
ATOM    717  C   ASP A  76     -13.575 -14.598  11.968  1.00 15.00      A    C  
ATOM    718  O   ASP A  76     -14.500 -14.768  12.761  1.00 15.00      A    O  
ATOM    719  N   ALA A  77     -12.651 -13.658  12.124  1.00 15.00      A    N  
ATOM    720  HN  ALA A  77     -11.950 -13.563  11.446  1.00 15.00      A    H  
ATOM    721  CA  ALA A  77     -12.653 -12.764  13.270  1.00 15.00      A    C  
ATOM    722  CB  ALA A  77     -11.365 -11.952  13.329  1.00 15.00      A    C  
ATOM    723  C   ALA A  77     -13.870 -11.843  13.267  1.00 15.00      A    C  
ATOM    724  O   ALA A  77     -14.244 -11.269  12.238  1.00 15.00      A    O  
ATOM    725  N   ARG A  78     -14.495 -11.732  14.431  1.00 15.00      A    N  
ATOM    726  HN  ARG A  78     -14.160 -12.244  15.198  1.00 15.00      A    H  
ATOM    727  CA  ARG A  78     -15.654 -10.883  14.622  1.00 15.00      A    C  
ATOM    728  CB  ARG A  78     -16.887 -11.726  14.968  1.00 15.00      A    C  
ATOM    729  CG  ARG A  78     -17.610 -12.310  13.764  1.00 15.00      A    C  
ATOM    730  CD  ARG A  78     -17.517 -13.829  13.732  1.00 15.00      A    C  
ATOM    731  NE  ARG A  78     -18.126 -14.454  14.910  1.00 15.00      A    N  
ATOM    732  HE  ARG A  78     -17.661 -14.334  15.767  1.00 15.00      A    H  
ATOM    733  CZ  ARG A  78     -19.256 -15.165  14.885  1.00 15.00      A    C  
ATOM    734  NH1 ARG A  78     -19.913 -15.340  13.741  1.00 15.00      A    N  
ATOM    735 HH11 ARG A  78     -19.546 -14.923  12.859  1.00 15.00      A    H  
ATOM    736 HH12 ARG A  78     -20.796 -15.894  13.718  1.00 15.00      A    H  
ATOM    737  NH2 ARG A  78     -19.722 -15.715  16.004  1.00 15.00      A    N  
ATOM    738 HH21 ARG A  78     -20.603 -16.270  15.989  1.00 15.00      A    H  
ATOM    739 HH22 ARG A  78     -19.207 -15.593  16.902  1.00 15.00      A    H  
ATOM    740  C   ARG A  78     -15.366  -9.902  15.749  1.00 15.00      A    C  
ATOM    741  O   ARG A  78     -15.492 -10.236  16.925  1.00 15.00      A    O  
ATOM    742  N   GLY A  79     -14.933  -8.708  15.384  1.00 15.00      A    N  
ATOM    743  HN  GLY A  79     -14.830  -8.502  14.434  1.00 15.00      A    H  
ATOM    744  CA  GLY A  79     -14.624  -7.699  16.373  1.00 15.00      A    C  
ATOM    745  C   GLY A  79     -15.359  -6.407  16.114  1.00 15.00      A    C  
ATOM    746  O   GLY A  79     -16.276  -6.364  15.294  1.00 15.00      A    O  
ATOM    747  N   SER A  80     -14.948  -5.353  16.796  1.00 15.00      A    N  
ATOM    748  HN  SER A  80     -14.198  -5.447  17.417  1.00 15.00      A    H  
ATOM    749  CA  SER A  80     -15.583  -4.057  16.645  1.00 15.00      A    C  
ATOM    750  CB  SER A  80     -15.590  -3.318  17.989  1.00 15.00      A    C  
ATOM    751  OG  SER A  80     -15.964  -1.960  17.837  1.00 15.00      A    O  
ATOM    752  HG  SER A  80     -15.365  -1.532  17.215  1.00 15.00      A    H  
ATOM    753  C   SER A  80     -14.896  -3.207  15.579  1.00 15.00      A    C  
ATOM    754  O   SER A  80     -13.721  -2.867  15.703  1.00 15.00      A    O  
ATOM    755  N   ASN A  81     -15.634  -2.880  14.530  1.00 15.00      A    N  
ATOM    756  HN  ASN A  81     -16.555  -3.209  14.476  1.00 15.00      A    H  
ATOM    757  CA  ASN A  81     -15.118  -2.033  13.461  1.00 15.00      A    C  
ATOM    758  CB  ASN A  81     -15.894  -2.286  12.163  1.00 15.00      A    C  
ATOM    759  CG  ASN A  81     -15.448  -3.532  11.415  1.00 15.00      A    C  
ATOM    760  OD1 ASN A  81     -14.263  -3.871  11.379  1.00 15.00      A    O  
ATOM    761  ND2 ASN A  81     -16.402  -4.229  10.812  1.00 15.00      A    N  
ATOM    762 HD21 ASN A  81     -17.327  -3.908  10.885  1.00 15.00      A    H  
ATOM    763 HD22 ASN A  81     -16.146  -5.029  10.313  1.00 15.00      A    H  
ATOM    764  C   ASN A  81     -15.274  -0.578  13.901  1.00 15.00      A    C  
ATOM    765  O   ASN A  81     -16.248  -0.247  14.582  1.00 15.00      A    O  
ATOM    766  N   LEU A  82     -14.340   0.293  13.529  1.00 15.00      A    N  
ATOM    767  HN  LEU A  82     -13.607   0.002  12.944  1.00 15.00      A    H  
ATOM    768  CA  LEU A  82     -14.409   1.690  13.959  1.00 15.00      A    C  
ATOM    769  CB  LEU A  82     -13.412   1.970  15.084  1.00 15.00      A    C  
ATOM    770  CG  LEU A  82     -13.829   1.501  16.481  1.00 15.00      A    C  
ATOM    771  CD1 LEU A  82     -12.713   1.743  17.485  1.00 15.00      A    C  
ATOM    772  CD2 LEU A  82     -15.110   2.196  16.920  1.00 15.00      A    C  
ATOM    773  C   LEU A  82     -14.248   2.701  12.827  1.00 15.00      A    C  
ATOM    774  O   LEU A  82     -13.692   2.401  11.770  1.00 15.00      A    O  
ATOM    775  N   HIS A  83     -14.727   3.917  13.089  1.00 15.00      A    N  
ATOM    776  HN  HIS A  83     -15.120   4.084  13.969  1.00 15.00      A    H  
ATOM    777  CA  HIS A  83     -14.678   5.017  12.131  1.00 15.00      A    C  
ATOM    778  CB  HIS A  83     -16.064   5.196  11.495  1.00 15.00      A    C  
ATOM    779  CG  HIS A  83     -16.091   6.046  10.258  1.00 15.00      A    C  
ATOM    780  ND1 HIS A  83     -15.465   5.649   9.106  1.00 15.00      A    N  
ATOM    781  CD2 HIS A  83     -16.704   7.235  10.039  1.00 15.00      A    C  
ATOM    782  CE1 HIS A  83     -15.703   6.588   8.214  1.00 15.00      A    C  
ATOM    783  NE2 HIS A  83     -16.448   7.566   8.733  1.00 15.00      A    N  
ATOM    784  HE2 HIS A  83     -16.764   8.364   8.265  1.00 15.00      A    H  
ATOM    785  C   HIS A  83     -14.280   6.296  12.866  1.00 15.00      A    C  
ATOM    786  O   HIS A  83     -15.042   7.258  12.931  1.00 15.00      A    O  
ATOM    787  N   SER A  84     -13.088   6.293  13.432  1.00 15.00      A    N  
ATOM    788  HN  SER A  84     -12.518   5.504  13.346  1.00 15.00      A    H  
ATOM    789  CA  SER A  84     -12.602   7.436  14.184  1.00 15.00      A    C  
ATOM    790  CB  SER A  84     -12.521   7.068  15.666  1.00 15.00      A    C  
ATOM    791  OG  SER A  84     -12.641   5.660  15.840  1.00 15.00      A    O  
ATOM    792  HG  SER A  84     -11.765   5.272  15.895  1.00 15.00      A    H  
ATOM    793  C   SER A  84     -11.243   7.906  13.679  1.00 15.00      A    C  
ATOM    794  O   SER A  84     -10.322   7.104  13.516  1.00 15.00      A    O  
ATOM    795  N   LEU A  85     -11.127   9.203  13.423  1.00 15.00      A    N  
ATOM    796  HN  LEU A  85     -11.899   9.789  13.558  1.00 15.00      A    H  
ATOM    797  CA  LEU A  85      -9.877   9.779  12.949  1.00 15.00      A    C  
ATOM    798  CB  LEU A  85     -10.127  11.102  12.215  1.00 15.00      A    C  
ATOM    799  CG  LEU A  85     -10.654  11.004  10.779  1.00 15.00      A    C  
ATOM    800  CD1 LEU A  85     -12.133  10.638  10.763  1.00 15.00      A    C  
ATOM    801  CD2 LEU A  85     -10.415  12.309  10.033  1.00 15.00      A    C  
ATOM    802  C   LEU A  85      -8.929  10.016  14.121  1.00 15.00      A    C  
ATOM    803  O   LEU A  85      -9.319  10.615  15.126  1.00 15.00      A    O  
ATOM    804  N   PRO A  86      -7.684   9.532  14.020  1.00 15.00      A    N  
ATOM    805  CA  PRO A  86      -6.687   9.709  15.076  1.00 15.00      A    C  
ATOM    806  CB  PRO A  86      -5.487   8.892  14.587  1.00 15.00      A    C  
ATOM    807  CG  PRO A  86      -5.672   8.787  13.113  1.00 15.00      A    C  
ATOM    808  CD  PRO A  86      -7.153   8.773  12.877  1.00 15.00      A    C  
ATOM    809  C   PRO A  86      -6.300  11.176  15.223  1.00 15.00      A    C  
ATOM    810  O   PRO A  86      -6.221  11.908  14.237  1.00 15.00      A    O  
ATOM    811  N   GLN A  87      -6.069  11.601  16.455  1.00 15.00      A    N  
ATOM    812  HN  GLN A  87      -6.146  10.975  17.200  1.00 15.00      A    H  
ATOM    813  CA  GLN A  87      -5.690  12.979  16.718  1.00 15.00      A    C  
ATOM    814  CB  GLN A  87      -5.822  13.311  18.205  1.00 15.00      A    C  
ATOM    815  CG  GLN A  87      -7.258  13.345  18.704  1.00 15.00      A    C  
ATOM    816  CD  GLN A  87      -8.102  14.380  17.982  1.00 15.00      A    C  
ATOM    817  OE1 GLN A  87      -7.606  15.428  17.575  1.00 15.00      A    O  
ATOM    818  NE2 GLN A  87      -9.383  14.093  17.813  1.00 15.00      A    N  
ATOM    819 HE21 GLN A  87      -9.717  13.239  18.157  1.00 15.00      A    H  
ATOM    820 HE22 GLN A  87      -9.943  14.747  17.349  1.00 15.00      A    H  
ATOM    821  C   GLN A  87      -4.271  13.242  16.238  1.00 15.00      A    C  
ATOM    822  O   GLN A  87      -3.393  12.389  16.381  1.00 15.00      A    O  
ATOM    823  N   ALA A  88      -4.066  14.412  15.654  1.00 15.00      A    N  
ATOM    824  HN  ALA A  88      -4.816  15.036  15.566  1.00 15.00      A    H  
ATOM    825  CA  ALA A  88      -2.758  14.797  15.148  1.00 15.00      A    C  
ATOM    826  CB  ALA A  88      -2.841  16.127  14.412  1.00 15.00      A    C  
ATOM    827  C   ALA A  88      -1.742  14.876  16.283  1.00 15.00      A    C  
ATOM    828  O   ALA A  88      -1.904  15.659  17.219  1.00 15.00      A    O  
ATOM    829  N   PRO A  89      -0.688  14.052  16.223  1.00 15.00      A    N  
ATOM    830  CA  PRO A  89       0.349  14.032  17.253  1.00 15.00      A    C  
ATOM    831  CB  PRO A  89       1.202  12.819  16.875  1.00 15.00      A    C  
ATOM    832  CG  PRO A  89       0.983  12.644  15.414  1.00 15.00      A    C  
ATOM    833  CD  PRO A  89      -0.430  13.074  15.152  1.00 15.00      A    C  
ATOM    834  C   PRO A  89       1.203  15.295  17.233  1.00 15.00      A    C  
ATOM    835  O   PRO A  89       1.325  15.961  16.205  1.00 15.00      A    O  
ATOM    836  N   GLY A  90       1.807  15.609  18.372  1.00 15.00      A    N  
ATOM    837  HN  GLY A  90       1.676  15.039  19.158  1.00 15.00      A    H  
ATOM    838  CA  GLY A  90       2.654  16.782  18.466  1.00 15.00      A    C  
ATOM    839  C   GLY A  90       4.084  16.474  18.070  1.00 15.00      A    C  
ATOM    840  O   GLY A  90       4.983  17.288  18.269  1.00 15.00      A    O  
ATOM    841  N   GLN A  91       4.290  15.286  17.520  1.00 15.00      A    N  
ATOM    842  HN  GLN A  91       3.529  14.687  17.392  1.00 15.00      A    H  
ATOM    843  CA  GLN A  91       5.606  14.852  17.082  1.00 15.00      A    C  
ATOM    844  CB  GLN A  91       5.908  13.450  17.618  1.00 15.00      A    C  
ATOM    845  CG  GLN A  91       6.456  13.430  19.036  1.00 15.00      A    C  
ATOM    846  CD  GLN A  91       6.320  12.072  19.697  1.00 15.00      A    C  
ATOM    847  OE1 GLN A  91       5.362  11.343  19.455  1.00 15.00      A    O  
ATOM    848  NE2 GLN A  91       7.282  11.721  20.535  1.00 15.00      A    N  
ATOM    849 HE21 GLN A  91       8.020  12.346  20.682  1.00 15.00      A    H  
ATOM    850 HE22 GLN A  91       7.215  10.847  20.972  1.00 15.00      A    H  
ATOM    851  C   GLN A  91       5.678  14.862  15.558  1.00 15.00      A    C  
ATOM    852  O   GLN A  91       5.109  13.991  14.899  1.00 15.00      A    O  
ATOM    853  N   PRO A  92       6.362  15.864  14.984  1.00 15.00      A    N  
ATOM    854  CA  PRO A  92       6.500  15.998  13.530  1.00 15.00      A    C  
ATOM    855  CB  PRO A  92       7.190  17.357  13.358  1.00 15.00      A    C  
ATOM    856  CG  PRO A  92       7.901  17.587  14.648  1.00 15.00      A    C  
ATOM    857  CD  PRO A  92       7.055  16.943  15.709  1.00 15.00      A    C  
ATOM    858  C   PRO A  92       7.354  14.889  12.923  1.00 15.00      A    C  
ATOM    859  O   PRO A  92       8.400  14.529  13.462  1.00 15.00      A    O  
ATOM    860  N   GLY A  93       6.896  14.346  11.805  1.00 15.00      A    N  
ATOM    861  HN  GLY A  93       6.044  14.656  11.433  1.00 15.00      A    H  
ATOM    862  CA  GLY A  93       7.633  13.294  11.138  1.00 15.00      A    C  
ATOM    863  C   GLY A  93       6.766  12.093  10.838  1.00 15.00      A    C  
ATOM    864  O   GLY A  93       6.713  11.626   9.703  1.00 15.00      A    O  
ATOM    865  N   LEU A  94       6.073  11.598  11.850  1.00 15.00      A    N  
ATOM    866  HN  LEU A  94       6.133  12.025  12.729  1.00 15.00      A    H  
ATOM    867  CA  LEU A  94       5.215  10.438  11.676  1.00 15.00      A    C  
ATOM    868  CB  LEU A  94       5.369   9.441  12.831  1.00 15.00      A    C  
ATOM    869  CG  LEU A  94       5.029   9.942  14.238  1.00 15.00      A    C  
ATOM    870  CD1 LEU A  94       4.461   8.806  15.074  1.00 15.00      A    C  
ATOM    871  CD2 LEU A  94       6.262  10.526  14.913  1.00 15.00      A    C  
ATOM    872  C   LEU A  94       3.757  10.837  11.490  1.00 15.00      A    C  
ATOM    873  O   LEU A  94       3.188  11.563  12.307  1.00 15.00      A    O  
ATOM    874  N   ALA A  95       3.170  10.370  10.403  1.00 15.00      A    N  
ATOM    875  HN  ALA A  95       3.688   9.814   9.783  1.00 15.00      A    H  
ATOM    876  CA  ALA A  95       1.776  10.650  10.094  1.00 15.00      A    C  
ATOM    877  CB  ALA A  95       1.684  11.600   8.909  1.00 15.00      A    C  
ATOM    878  C   ALA A  95       1.067   9.342   9.779  1.00 15.00      A    C  
ATOM    879  O   ALA A  95       1.646   8.270   9.950  1.00 15.00      A    O  
ATOM    880  N   GLY A  96      -0.173   9.418   9.326  1.00 15.00      A    N  
ATOM    881  HN  GLY A  96      -0.606  10.294   9.212  1.00 15.00      A    H  
ATOM    882  CA  GLY A  96      -0.886   8.208   8.991  1.00 15.00      A    C  
ATOM    883  C   GLY A  96      -2.311   8.158   9.501  1.00 15.00      A    C  
ATOM    884  O   GLY A  96      -2.544   8.060  10.704  1.00 15.00      A    O  
ATOM    885  N   SER A  97      -3.255   8.255   8.572  1.00 15.00      A    N  
ATOM    886  HN  SER A  97      -2.978   8.414   7.645  1.00 15.00      A    H  
ATOM    887  CA  SER A  97      -4.684   8.165   8.870  1.00 15.00      A    C  
ATOM    888  CB  SER A  97      -4.998   6.935   9.743  1.00 15.00      A    C  
ATOM    889  OG  SER A  97      -6.321   6.470   9.534  1.00 15.00      A    O  
ATOM    890  HG  SER A  97      -6.928   7.219   9.573  1.00 15.00      A    H  
ATOM    891  C   SER A  97      -5.295   9.439   9.463  1.00 15.00      A    C  
ATOM    892  O   SER A  97      -6.449   9.418   9.888  1.00 15.00      A    O  
ATOM    893  N   HIS A  98      -4.563  10.550   9.478  1.00 15.00      A    N  
ATOM    894  HN  HIS A  98      -3.645  10.547   9.109  1.00 15.00      A    H  
ATOM    895  CA  HIS A  98      -5.124  11.787  10.028  1.00 15.00      A    C  
ATOM    896  CB  HIS A  98      -4.453  12.256  11.330  1.00 15.00      A    C  
ATOM    897  CG  HIS A  98      -2.954  12.268  11.337  1.00 15.00      A    C  
ATOM    898  ND1 HIS A  98      -2.238  13.334  10.844  1.00 15.00      A    N  
ATOM    899  CD2 HIS A  98      -2.093  11.347  11.835  1.00 15.00      A    C  
ATOM    900  CE1 HIS A  98      -0.969  13.046  11.056  1.00 15.00      A    C  
ATOM    901  NE2 HIS A  98      -0.833  11.854  11.653  1.00 15.00      A    N  
ATOM    902  HE2 HIS A  98       0.006  11.432  11.928  1.00 15.00      A    H  
ATOM    903  C   HIS A  98      -5.239  12.895   8.988  1.00 15.00      A    C  
ATOM    904  O   HIS A  98      -6.087  13.784   9.095  1.00 15.00      A    O  
ATOM    905  N   GLU A  99      -4.408  12.814   7.961  1.00 15.00      A    N  
ATOM    906  HN  GLU A  99      -3.743  12.088   7.941  1.00 15.00      A    H  
ATOM    907  CA  GLU A  99      -4.410  13.788   6.883  1.00 15.00      A    C  
ATOM    908  CB  GLU A  99      -3.051  13.806   6.173  1.00 15.00      A    C  
ATOM    909  CG  GLU A  99      -1.876  13.366   7.038  1.00 15.00      A    C  
ATOM    910  CD  GLU A  99      -1.816  11.852   7.214  1.00 15.00      A    C  
ATOM    911  OE1 GLU A  99      -2.157  11.356   8.315  1.00 15.00      A    O  
ATOM    912  OE2 GLU A  99      -1.462  11.157   6.248  1.00 15.00      A    O  
ATOM    913  C   GLU A  99      -5.522  13.473   5.893  1.00 15.00      A    C  
ATOM    914  O   GLU A  99      -5.572  14.025   4.787  1.00 15.00      A    O  
ATOM    915  N   LEU A 100      -6.427  12.603   6.319  1.00 15.00      A    N  
ATOM    916  HN  LEU A 100      -6.342  12.248   7.231  1.00 15.00      A    H  
ATOM    917  CA  LEU A 100      -7.550  12.180   5.504  1.00 15.00      A    C  
ATOM    918  CB  LEU A 100      -7.812  10.680   5.692  1.00 15.00      A    C  
ATOM    919  CG  LEU A 100      -6.680   9.735   5.284  1.00 15.00      A    C  
ATOM    920  CD1 LEU A 100      -7.097   8.286   5.491  1.00 15.00      A    C  
ATOM    921  CD2 LEU A 100      -6.275   9.975   3.839  1.00 15.00      A    C  
ATOM    922  C   LEU A 100      -8.803  12.969   5.865  1.00 15.00      A    C  
ATOM    923  O   LEU A 100      -9.748  12.422   6.418  1.00 15.00      A    O  
ATOM    924  N   GLY A 101      -8.794  14.262   5.566  1.00 15.00      A    N  
ATOM    925  HN  GLY A 101      -8.001  14.650   5.152  1.00 15.00      A    H  
ATOM    926  CA  GLY A 101      -9.945  15.101   5.858  1.00 15.00      A    C  
ATOM    927  C   GLY A 101     -10.991  14.999   4.767  1.00 15.00      A    C  
ATOM    928  O   GLY A 101     -11.709  14.001   4.684  1.00 15.00      A    O  
ATOM    929  N   ASP A 102     -11.054  16.018   3.906  1.00 15.00      A    N  
ATOM    930  HN  ASP A 102     -10.479  16.794   4.053  1.00 15.00      A    H  
ATOM    931  CA  ASP A 102     -11.999  16.050   2.778  1.00 15.00      A    C  
ATOM    932  CB  ASP A 102     -12.032  17.451   2.144  1.00 15.00      A    C  
ATOM    933  CG  ASP A 102     -12.608  18.524   3.051  1.00 15.00      A    C  
ATOM    934  OD1 ASP A 102     -13.105  18.179   4.142  1.00 15.00      A    O  
ATOM    935  OD2 ASP A 102     -12.549  19.712   2.672  1.00 15.00      A    O  
ATOM    936  C   ASP A 102     -11.596  15.030   1.710  1.00 15.00      A    C  
ATOM    937  O   ASP A 102     -11.860  15.208   0.525  1.00 15.00      A    O  
ATOM    938  N   ARG A 103     -10.954  13.958   2.151  1.00 15.00      A    N  
ATOM    939  HN  ARG A 103     -10.815  13.866   3.117  1.00 15.00      A    H  
ATOM    940  CA  ARG A 103     -10.489  12.896   1.279  1.00 15.00      A    C  
ATOM    941  CB  ARG A 103      -8.981  13.041   1.029  1.00 15.00      A    C  
ATOM    942  CG  ARG A 103      -8.161  13.286   2.289  1.00 15.00      A    C  
ATOM    943  CD  ARG A 103      -6.686  13.491   1.974  1.00 15.00      A    C  
ATOM    944  NE  ARG A 103      -6.459  14.670   1.135  1.00 15.00      A    N  
ATOM    945  HE  ARG A 103      -6.950  14.711   0.286  1.00 15.00      A    H  
ATOM    946  CZ  ARG A 103      -5.635  15.676   1.452  1.00 15.00      A    C  
ATOM    947  NH1 ARG A 103      -4.959  15.658   2.598  1.00 15.00      A    N  
ATOM    948 HH11 ARG A 103      -4.316  16.442   2.842  1.00 15.00      A    H  
ATOM    949 HH12 ARG A 103      -5.067  14.855   3.265  1.00 15.00      A    H  
ATOM    950  NH2 ARG A 103      -5.491  16.702   0.616  1.00 15.00      A    N  
ATOM    951 HH21 ARG A 103      -4.851  17.490   0.854  1.00 15.00      A    H  
ATOM    952 HH22 ARG A 103      -6.016  16.723  -0.285  1.00 15.00      A    H  
ATOM    953  C   ARG A 103     -10.798  11.544   1.914  1.00 15.00      A    C  
ATOM    954  O   ARG A 103     -10.121  10.548   1.657  1.00 15.00      A    O  
ATOM    955  N   LEU A 104     -11.821  11.530   2.760  1.00 15.00      A    N  
ATOM    956  HN  LEU A 104     -12.309  12.365   2.927  1.00 15.00      A    H  
ATOM    957  CA  LEU A 104     -12.251  10.316   3.444  1.00 15.00      A    C  
ATOM    958  CB  LEU A 104     -13.007  10.663   4.730  1.00 15.00      A    C  
ATOM    959  CG  LEU A 104     -12.187  10.730   6.018  1.00 15.00      A    C  
ATOM    960  CD1 LEU A 104     -13.062  11.181   7.177  1.00 15.00      A    C  
ATOM    961  CD2 LEU A 104     -11.547   9.383   6.320  1.00 15.00      A    C  
ATOM    962  C   LEU A 104     -13.158   9.490   2.543  1.00 15.00      A    C  
ATOM    963  O   LEU A 104     -14.324   9.829   2.346  1.00 15.00      A    O  
ATOM    964  N   VAL A 105     -12.615   8.411   1.996  1.00 15.00      A    N  
ATOM    965  HN  VAL A 105     -11.672   8.213   2.173  1.00 15.00      A    H  
ATOM    966  CA  VAL A 105     -13.377   7.528   1.117  1.00 15.00      A    C  
ATOM    967  CB  VAL A 105     -12.484   6.438   0.497  1.00 15.00      A    C  
ATOM    968  CG1 VAL A 105     -13.102   5.920  -0.791  1.00 15.00      A    C  
ATOM    969  CG2 VAL A 105     -11.077   6.966   0.250  1.00 15.00      A    C  
ATOM    970  C   VAL A 105     -14.521   6.863   1.880  1.00 15.00      A    C  
ATOM    971  O   VAL A 105     -15.650   6.808   1.393  1.00 15.00      A    O  
ATOM    972  N   SER A 106     -14.203   6.373   3.080  1.00 15.00      A    N  
ATOM    973  HN  SER A 106     -13.280   6.459   3.384  1.00 15.00      A    H  
ATOM    974  CA  SER A 106     -15.170   5.714   3.959  1.00 15.00      A    C  
ATOM    975  CB  SER A 106     -16.413   6.582   4.186  1.00 15.00      A    C  
ATOM    976  OG  SER A 106     -17.012   6.303   5.439  1.00 15.00      A    O  
ATOM    977  HG  SER A 106     -17.644   5.585   5.338  1.00 15.00      A    H  
ATOM    978  C   SER A 106     -15.556   4.320   3.466  1.00 15.00      A    C  
ATOM    979  O   SER A 106     -16.078   4.155   2.366  1.00 15.00      A    O  
ATOM    980  N   ASP A 107     -15.289   3.315   4.290  1.00 15.00      A    N  
ATOM    981  HN  ASP A 107     -14.868   3.501   5.157  1.00 15.00      A    H  
ATOM    982  CA  ASP A 107     -15.627   1.943   3.949  1.00 15.00      A    C  
ATOM    983  CB  ASP A 107     -14.540   0.975   4.432  1.00 15.00      A    C  
ATOM    984  CG  ASP A 107     -14.366  -0.219   3.508  1.00 15.00      A    C  
ATOM    985  OD1 ASP A 107     -15.380  -0.723   2.976  1.00 15.00      A    O  
ATOM    986  OD2 ASP A 107     -13.214  -0.662   3.305  1.00 15.00      A    O  
ATOM    987  C   ASP A 107     -16.969   1.588   4.575  1.00 15.00      A    C  
ATOM    988  O   ASP A 107     -17.422   2.261   5.506  1.00 15.00      A    O  
ATOM    989  N   VAL A 108     -17.599   0.537   4.077  1.00 15.00      A    N  
ATOM    990  HN  VAL A 108     -17.164   0.014   3.368  1.00 15.00      A    H  
ATOM    991  CA  VAL A 108     -18.902   0.122   4.577  1.00 15.00      A    C  
ATOM    992  CB  VAL A 108     -20.021   0.402   3.548  1.00 15.00      A    C  
ATOM    993  CG1 VAL A 108     -21.392   0.240   4.184  1.00 15.00      A    C  
ATOM    994  CG2 VAL A 108     -19.876   1.790   2.940  1.00 15.00      A    C  
ATOM    995  C   VAL A 108     -18.898  -1.366   4.910  1.00 15.00      A    C  
ATOM    996  O   VAL A 108     -18.586  -2.198   4.058  1.00 15.00      A    O  
ATOM    997  N   VAL A 109     -19.241  -1.693   6.149  1.00 15.00      A    N  
ATOM    998  HN  VAL A 109     -19.475  -0.978   6.785  1.00 15.00      A    H  
ATOM    999  CA  VAL A 109     -19.286  -3.080   6.591  1.00 15.00      A    C  
ATOM   1000  CB  VAL A 109     -18.272  -3.362   7.723  1.00 15.00      A    C  
ATOM   1001  CG1 VAL A 109     -16.852  -3.385   7.183  1.00 15.00      A    C  
ATOM   1002  CG2 VAL A 109     -18.407  -2.340   8.843  1.00 15.00      A    C  
ATOM   1003  C   VAL A 109     -20.682  -3.454   7.079  1.00 15.00      A    C  
ATOM   1004  O   VAL A 109     -21.421  -2.605   7.584  1.00 15.00      A    O  
ATOM   1005  N   GLY A 110     -21.044  -4.720   6.914  1.00 15.00      A    N  
ATOM   1006  HN  GLY A 110     -20.431  -5.343   6.472  1.00 15.00      A    H  
ATOM   1007  CA  GLY A 110     -22.343  -5.180   7.359  1.00 15.00      A    C  
ATOM   1008  C   GLY A 110     -23.062  -6.006   6.315  1.00 15.00      A    C  
ATOM   1009  O   GLY A 110     -22.486  -6.923   5.730  1.00 15.00      A    O  
ATOM   1010  N   ASN A 111     -24.319  -5.672   6.080  1.00 15.00      A    N  
ATOM   1011  HN  ASN A 111     -24.711  -4.915   6.576  1.00 15.00      A    H  
ATOM   1012  CA  ASN A 111     -25.142  -6.376   5.110  1.00 15.00      A    C  
ATOM   1013  CB  ASN A 111     -26.541  -6.622   5.687  1.00 15.00      A    C  
ATOM   1014  CG  ASN A 111     -27.492  -7.275   4.701  1.00 15.00      A    C  
ATOM   1015  OD1 ASN A 111     -27.073  -7.981   3.784  1.00 15.00      A    O  
ATOM   1016  ND2 ASN A 111     -28.784  -7.043   4.882  1.00 15.00      A    N  
ATOM   1017 HD21 ASN A 111     -29.055  -6.468   5.634  1.00 15.00      A    H  
ATOM   1018 HD22 ASN A 111     -29.418  -7.456   4.261  1.00 15.00      A    H  
ATOM   1019  C   ASN A 111     -25.234  -5.583   3.813  1.00 15.00      A    C  
ATOM   1020  O   ASN A 111     -25.664  -4.431   3.808  1.00 15.00      A    O  
ATOM   1021  N   ALA A 112     -24.835  -6.213   2.716  1.00 15.00      A    N  
ATOM   1022  HN  ALA A 112     -24.513  -7.135   2.789  1.00 15.00      A    H  
ATOM   1023  CA  ALA A 112     -24.859  -5.573   1.406  1.00 15.00      A    C  
ATOM   1024  CB  ALA A 112     -24.096  -6.411   0.391  1.00 15.00      A    C  
ATOM   1025  C   ALA A 112     -26.286  -5.321   0.924  1.00 15.00      A    C  
ATOM   1026  O   ALA A 112     -26.516  -4.461   0.079  1.00 15.00      A    O  
ATOM   1027  N   ALA A 113     -27.247  -6.047   1.490  1.00 15.00      A    N  
ATOM   1028  HN  ALA A 113     -27.007  -6.695   2.188  1.00 15.00      A    H  
ATOM   1029  CA  ALA A 113     -28.652  -5.903   1.104  1.00 15.00      A    C  
ATOM   1030  CB  ALA A 113     -29.463  -7.105   1.563  1.00 15.00      A    C  
ATOM   1031  C   ALA A 113     -29.268  -4.597   1.617  1.00 15.00      A    C  
ATOM   1032  O   ALA A 113     -30.489  -4.454   1.671  1.00 15.00      A    O  
ATOM   1033  N   ALA A 114     -28.417  -3.657   1.999  1.00 15.00      A    N  
ATOM   1034  HN  ALA A 114     -27.456  -3.842   1.953  1.00 15.00      A    H  
ATOM   1035  CA  ALA A 114     -28.859  -2.361   2.487  1.00 15.00      A    C  
ATOM   1036  CB  ALA A 114     -28.805  -2.321   4.007  1.00 15.00      A    C  
ATOM   1037  C   ALA A 114     -27.982  -1.265   1.889  1.00 15.00      A    C  
ATOM   1038  O   ALA A 114     -27.874  -0.165   2.435  1.00 15.00      A    O  
ATOM   1039  N   LEU A 115     -27.366  -1.576   0.749  1.00 15.00      A    N  
ATOM   1040  HN  LEU A 115     -27.515  -2.464   0.356  1.00 15.00      A    H  
ATOM   1041  CA  LEU A 115     -26.481  -0.639   0.060  1.00 15.00      A    C  
ATOM   1042  CB  LEU A 115     -25.795  -1.321  -1.127  1.00 15.00      A    C  
ATOM   1043  CG  LEU A 115     -24.600  -0.580  -1.732  1.00 15.00      A    C  
ATOM   1044  CD1 LEU A 115     -23.469  -0.471  -0.721  1.00 15.00      A    C  
ATOM   1045  CD2 LEU A 115     -24.125  -1.273  -3.000  1.00 15.00      A    C  
ATOM   1046  C   LEU A 115     -27.233   0.607  -0.402  1.00 15.00      A    C  
ATOM   1047  O   LEU A 115     -26.645   1.684  -0.556  1.00 15.00      A    O  
ATOM   1048  N   ASP A 116     -28.535   0.456  -0.614  1.00 15.00      A    N  
ATOM   1049  HN  ASP A 116     -28.943  -0.426  -0.466  1.00 15.00      A    H  
ATOM   1050  CA  ASP A 116     -29.385   1.562  -1.041  1.00 15.00      A    C  
ATOM   1051  CB  ASP A 116     -30.797   1.068  -1.391  1.00 15.00      A    C  
ATOM   1052  CG  ASP A 116     -31.522   0.467  -0.200  1.00 15.00      A    C  
ATOM   1053  OD1 ASP A 116     -32.717   0.777   0.005  1.00 15.00      A    O  
ATOM   1054  OD2 ASP A 116     -30.892  -0.310   0.546  1.00 15.00      A    O  
ATOM   1055  C   ASP A 116     -29.453   2.621   0.053  1.00 15.00      A    C  
ATOM   1056  O   ASP A 116     -29.445   3.819  -0.229  1.00 15.00      A    O  
ATOM   1057  N   VAL A 117     -29.492   2.167   1.304  1.00 15.00      A    N  
ATOM   1058  HN  VAL A 117     -29.492   1.194   1.456  1.00 15.00      A    H  
ATOM   1059  CA  VAL A 117     -29.545   3.067   2.450  1.00 15.00      A    C  
ATOM   1060  CB  VAL A 117     -29.712   2.294   3.777  1.00 15.00      A    C  
ATOM   1061  CG1 VAL A 117     -29.899   3.256   4.941  1.00 15.00      A    C  
ATOM   1062  CG2 VAL A 117     -30.881   1.328   3.692  1.00 15.00      A    C  
ATOM   1063  C   VAL A 117     -28.267   3.893   2.511  1.00 15.00      A    C  
ATOM   1064  O   VAL A 117     -28.294   5.090   2.804  1.00 15.00      A    O  
ATOM   1065  N   PHE A 118     -27.148   3.241   2.214  1.00 15.00      A    N  
ATOM   1066  HN  PHE A 118     -27.197   2.286   1.992  1.00 15.00      A    H  
ATOM   1067  CA  PHE A 118     -25.858   3.910   2.209  1.00 15.00      A    C  
ATOM   1068  CB  PHE A 118     -24.724   2.901   1.987  1.00 15.00      A    C  
ATOM   1069  CG  PHE A 118     -23.413   3.528   1.597  1.00 15.00      A    C  
ATOM   1070  CD1 PHE A 118     -22.754   4.389   2.461  1.00 15.00      A    C  
ATOM   1071  CD2 PHE A 118     -22.843   3.261   0.362  1.00 15.00      A    C  
ATOM   1072  CE1 PHE A 118     -21.555   4.972   2.100  1.00 15.00      A    C  
ATOM   1073  CE2 PHE A 118     -21.643   3.839  -0.004  1.00 15.00      A    C  
ATOM   1074  CZ  PHE A 118     -20.998   4.697   0.866  1.00 15.00      A    C  
ATOM   1075  C   PHE A 118     -25.838   4.977   1.124  1.00 15.00      A    C  
ATOM   1076  O   PHE A 118     -25.373   6.092   1.345  1.00 15.00      A    O  
ATOM   1077  N   LYS A 119     -26.367   4.632  -0.043  1.00 15.00      A    N  
ATOM   1078  HN  LYS A 119     -26.741   3.728  -0.151  1.00 15.00      A    H  
ATOM   1079  CA  LYS A 119     -26.413   5.561  -1.162  1.00 15.00      A    C  
ATOM   1080  CB  LYS A 119     -26.768   4.844  -2.466  1.00 15.00      A    C  
ATOM   1081  CG  LYS A 119     -25.569   4.225  -3.171  1.00 15.00      A    C  
ATOM   1082  CD  LYS A 119     -24.643   5.296  -3.730  1.00 15.00      A    C  
ATOM   1083  CE  LYS A 119     -23.380   4.694  -4.330  1.00 15.00      A    C  
ATOM   1084  NZ  LYS A 119     -22.357   4.380  -3.293  1.00 15.00      A    N  
ATOM   1085  HZ1 LYS A 119     -22.718   3.656  -2.639  1.00 15.00      A    H  
ATOM   1086  HZ2 LYS A 119     -22.125   5.237  -2.748  1.00 15.00      A    H  
ATOM   1087  HZ3 LYS A 119     -21.489   4.024  -3.743  1.00 15.00      A    H  
ATOM   1088  C   LYS A 119     -27.367   6.718  -0.884  1.00 15.00      A    C  
ATOM   1089  O   LYS A 119     -27.161   7.826  -1.376  1.00 15.00      A    O  
ATOM   1090  N   PHE A 120     -28.401   6.456  -0.091  1.00 15.00      A    N  
ATOM   1091  HN  PHE A 120     -28.525   5.543   0.248  1.00 15.00      A    H  
ATOM   1092  CA  PHE A 120     -29.367   7.485   0.272  1.00 15.00      A    C  
ATOM   1093  CB  PHE A 120     -30.525   6.876   1.071  1.00 15.00      A    C  
ATOM   1094  CG  PHE A 120     -31.528   7.882   1.567  1.00 15.00      A    C  
ATOM   1095  CD1 PHE A 120     -32.314   8.594   0.676  1.00 15.00      A    C  
ATOM   1096  CD2 PHE A 120     -31.683   8.115   2.924  1.00 15.00      A    C  
ATOM   1097  CE1 PHE A 120     -33.235   9.519   1.127  1.00 15.00      A    C  
ATOM   1098  CE2 PHE A 120     -32.602   9.038   3.383  1.00 15.00      A    C  
ATOM   1099  CZ  PHE A 120     -33.380   9.741   2.482  1.00 15.00      A    C  
ATOM   1100  C   PHE A 120     -28.680   8.577   1.085  1.00 15.00      A    C  
ATOM   1101  O   PHE A 120     -28.878   9.765   0.849  1.00 15.00      A    O  
ATOM   1102  N   LEU A 121     -27.851   8.161   2.035  1.00 15.00      A    N  
ATOM   1103  HN  LEU A 121     -27.729   7.197   2.175  1.00 15.00      A    H  
ATOM   1104  CA  LEU A 121     -27.122   9.102   2.873  1.00 15.00      A    C  
ATOM   1105  CB  LEU A 121     -26.683   8.427   4.176  1.00 15.00      A    C  
ATOM   1106  CG  LEU A 121     -27.801   7.897   5.075  1.00 15.00      A    C  
ATOM   1107  CD1 LEU A 121     -27.226   7.126   6.254  1.00 15.00      A    C  
ATOM   1108  CD2 LEU A 121     -28.687   9.035   5.555  1.00 15.00      A    C  
ATOM   1109  C   LEU A 121     -25.899   9.628   2.136  1.00 15.00      A    C  
ATOM   1110  O   LEU A 121     -25.264  10.588   2.568  1.00 15.00      A    O  
ATOM   1111  N   SER A 122     -25.595   9.003   1.007  1.00 15.00      A    N  
ATOM   1112  HN  SER A 122     -26.167   8.268   0.701  1.00 15.00      A    H  
ATOM   1113  CA  SER A 122     -24.442   9.375   0.207  1.00 15.00      A    C  
ATOM   1114  CB  SER A 122     -23.839   8.124  -0.443  1.00 15.00      A    C  
ATOM   1115  OG  SER A 122     -22.511   8.350  -0.893  1.00 15.00      A    O  
ATOM   1116  HG  SER A 122     -22.277   9.281  -0.750  1.00 15.00      A    H  
ATOM   1117  C   SER A 122     -24.797  10.400  -0.868  1.00 15.00      A    C  
ATOM   1118  O   SER A 122     -23.932  10.804  -1.646  1.00 15.00      A    O  
ATOM   1119  N   LEU A 123     -26.062  10.812  -0.931  1.00 15.00      A    N  
ATOM   1120  HN  LEU A 123     -26.723  10.451  -0.304  1.00 15.00      A    H  
ATOM   1121  CA  LEU A 123     -26.472  11.793  -1.927  1.00 15.00      A    C  
ATOM   1122  CB  LEU A 123     -27.984  11.728  -2.229  1.00 15.00      A    C  
ATOM   1123  CG  LEU A 123     -28.958  12.352  -1.216  1.00 15.00      A    C  
ATOM   1124  CD1 LEU A 123     -29.174  13.833  -1.501  1.00 15.00      A    C  
ATOM   1125  CD2 LEU A 123     -30.291  11.618  -1.239  1.00 15.00      A    C  
ATOM   1126  C   LEU A 123     -26.009  13.201  -1.547  1.00 15.00      A    C  
ATOM   1127  O   LEU A 123     -26.272  13.680  -0.444  1.00 15.00      A    O  
ATOM   1128  N   GLN A 124     -25.271  13.844  -2.454  1.00 15.00      A    N  
ATOM   1129  HN  GLN A 124     -25.041  13.390  -3.281  1.00 15.00      A    H  
ATOM   1130  CA  GLN A 124     -24.789  15.200  -2.231  1.00 15.00      A    C  
ATOM   1131  CB  GLN A 124     -23.264  15.268  -2.421  1.00 15.00      A    C  
ATOM   1132  CG  GLN A 124     -22.490  14.202  -1.646  1.00 15.00      A    C  
ATOM   1133  CD  GLN A 124     -21.005  14.517  -1.489  1.00 15.00      A    C  
ATOM   1134  OE1 GLN A 124     -20.255  13.759  -0.879  1.00 15.00      A    O  
ATOM   1135  NE2 GLN A 124     -20.567  15.643  -2.036  1.00 15.00      A    N  
ATOM   1136 HE21 GLN A 124     -21.208  16.210  -2.503  1.00 15.00      A    H  
ATOM   1137 HE22 GLN A 124     -19.610  15.849  -1.959  1.00 15.00      A    H  
ATOM   1138  C   GLN A 124     -25.503  16.170  -3.189  1.00 15.00      A    C  
ATOM   1139  O   GLN A 124     -25.431  16.025  -4.400  1.00 15.00      A    O  
ATOM   1140  N   TYR A 125     -26.211  17.152  -2.622  1.00 15.00      A    N  
ATOM   1141  HN  TYR A 125     -26.234  17.202  -1.646  1.00 15.00      A    H  
ATOM   1142  CA  TYR A 125     -26.970  18.132  -3.417  1.00 15.00      A    C  
ATOM   1143  CB  TYR A 125     -28.438  18.121  -2.945  1.00 15.00      A    C  
ATOM   1144  CG  TYR A 125     -29.351  19.264  -3.397  1.00 15.00      A    C  
ATOM   1145  CD1 TYR A 125     -29.917  19.297  -4.671  1.00 15.00      A    C  
ATOM   1146  CD2 TYR A 125     -29.693  20.288  -2.514  1.00 15.00      A    C  
ATOM   1147  CE1 TYR A 125     -30.789  20.304  -5.036  1.00 15.00      A    C  
ATOM   1148  CE2 TYR A 125     -30.552  21.297  -2.873  1.00 15.00      A    C  
ATOM   1149  CZ  TYR A 125     -31.102  21.304  -4.133  1.00 15.00      A    C  
ATOM   1150  OH  TYR A 125     -31.988  22.312  -4.488  1.00 15.00      A    O  
ATOM   1151  HH  TYR A 125     -32.867  22.084  -4.158  1.00 15.00      A    H  
ATOM   1152  C   TYR A 125     -26.366  19.537  -3.323  1.00 15.00      A    C  
ATOM   1153  O   TYR A 125     -26.057  20.158  -4.336  1.00 15.00      A    O  
ATOM   1154  N   GLN A 126     -26.180  20.030  -2.104  1.00 15.00      A    N  
ATOM   1155  HN  GLN A 126     -26.459  19.504  -1.329  1.00 15.00      A    H  
ATOM   1156  CA  GLN A 126     -25.608  21.358  -1.901  1.00 15.00      A    C  
ATOM   1157  CB  GLN A 126     -26.103  21.983  -0.594  1.00 15.00      A    C  
ATOM   1158  CG  GLN A 126     -25.632  23.422  -0.377  1.00 15.00      A    C  
ATOM   1159  CD  GLN A 126     -26.328  24.413  -1.294  1.00 15.00      A    C  
ATOM   1160  OE1 GLN A 126     -27.503  24.260  -1.613  1.00 15.00      A    O  
ATOM   1161  NE2 GLN A 126     -25.601  25.425  -1.735  1.00 15.00      A    N  
ATOM   1162 HE21 GLN A 126     -24.665  25.480  -1.454  1.00 15.00      A    H  
ATOM   1163 HE22 GLN A 126     -26.032  26.078  -2.325  1.00 15.00      A    H  
ATOM   1164  C   GLN A 126     -24.084  21.319  -1.919  1.00 15.00      A    C  
ATOM   1165  O   GLN A 126     -23.447  21.918  -2.776  1.00 15.00      A    O  
ATOM   1166  N   GLY A 127     -23.496  20.617  -0.963  1.00 15.00      A    N  
ATOM   1167  HN  GLY A 127     -24.047  20.160  -0.292  1.00 15.00      A    H  
ATOM   1168  CA  GLY A 127     -22.051  20.519  -0.899  1.00 15.00      A    C  
ATOM   1169  C   GLY A 127     -21.588  19.591   0.205  1.00 15.00      A    C  
ATOM   1170  O   GLY A 127     -20.580  19.844   0.860  1.00 15.00      A    O  
ATOM   1171  N   LYS A 128     -22.340  18.516   0.412  1.00 15.00      A    N  
ATOM   1172  HN  LYS A 128     -23.122  18.371  -0.155  1.00 15.00      A    H  
ATOM   1173  CA  LYS A 128     -22.030  17.527   1.435  1.00 15.00      A    C  
ATOM   1174  CB  LYS A 128     -22.034  18.150   2.841  1.00 15.00      A    C  
ATOM   1175  CG  LYS A 128     -23.293  18.935   3.188  1.00 15.00      A    C  
ATOM   1176  CD  LYS A 128     -23.009  20.048   4.191  1.00 15.00      A    C  
ATOM   1177  CE  LYS A 128     -22.738  19.499   5.583  1.00 15.00      A    C  
ATOM   1178  NZ  LYS A 128     -22.589  20.583   6.592  1.00 15.00      A    N  
ATOM   1179  HZ1 LYS A 128     -23.469  21.135   6.662  1.00 15.00      A    H  
ATOM   1180  HZ2 LYS A 128     -21.815  21.219   6.335  1.00 15.00      A    H  
ATOM   1181  HZ3 LYS A 128     -22.389  20.171   7.537  1.00 15.00      A    H  
ATOM   1182  C   LYS A 128     -23.030  16.380   1.355  1.00 15.00      A    C  
ATOM   1183  O   LYS A 128     -24.115  16.544   0.791  1.00 15.00      A    O  
ATOM   1184  N   ASN A 129     -22.651  15.227   1.897  1.00 15.00      A    N  
ATOM   1185  HN  ASN A 129     -21.766  15.164   2.301  1.00 15.00      A    H  
ATOM   1186  CA  ASN A 129     -23.517  14.049   1.905  1.00 15.00      A    C  
ATOM   1187  CB  ASN A 129     -22.788  12.853   2.533  1.00 15.00      A    C  
ATOM   1188  CG  ASN A 129     -21.893  12.107   1.564  1.00 15.00      A    C  
ATOM   1189  OD1 ASN A 129     -22.355  11.283   0.789  1.00 15.00      A    O  
ATOM   1190  ND2 ASN A 129     -20.601  12.372   1.619  1.00 15.00      A    N  
ATOM   1191 HD21 ASN A 129     -20.288  13.024   2.274  1.00 15.00      A    H  
ATOM   1192 HD22 ASN A 129     -20.010  11.904   0.992  1.00 15.00      A    H  
ATOM   1193  C   ASN A 129     -24.769  14.331   2.718  1.00 15.00      A    C  
ATOM   1194  O   ASN A 129     -24.778  15.236   3.555  1.00 15.00      A    O  
ATOM   1195  N   LEU A 130     -25.820  13.556   2.485  1.00 15.00      A    N  
ATOM   1196  HN  LEU A 130     -25.762  12.858   1.797  1.00 15.00      A    H  
ATOM   1197  CA  LEU A 130     -27.060  13.731   3.225  1.00 15.00      A    C  
ATOM   1198  CB  LEU A 130     -28.168  12.832   2.678  1.00 15.00      A    C  
ATOM   1199  CG  LEU A 130     -29.573  13.095   3.229  1.00 15.00      A    C  
ATOM   1200  CD1 LEU A 130     -30.040  14.499   2.874  1.00 15.00      A    C  
ATOM   1201  CD2 LEU A 130     -30.555  12.056   2.718  1.00 15.00      A    C  
ATOM   1202  C   LEU A 130     -26.816  13.443   4.701  1.00 15.00      A    C  
ATOM   1203  O   LEU A 130     -27.404  14.075   5.580  1.00 15.00      A    O  
ATOM   1204  N   LEU A 131     -25.924  12.493   4.967  1.00 15.00      A    N  
ATOM   1205  HN  LEU A 131     -25.495  12.019   4.222  1.00 15.00      A    H  
ATOM   1206  CA  LEU A 131     -25.577  12.140   6.333  1.00 15.00      A    C  
ATOM   1207  CB  LEU A 131     -24.680  10.902   6.368  1.00 15.00      A    C  
ATOM   1208  CG  LEU A 131     -24.318  10.381   7.761  1.00 15.00      A    C  
ATOM   1209  CD1 LEU A 131     -25.533   9.780   8.448  1.00 15.00      A    C  
ATOM   1210  CD2 LEU A 131     -23.183   9.373   7.684  1.00 15.00      A    C  
ATOM   1211  C   LEU A 131     -24.874  13.317   6.999  1.00 15.00      A    C  
ATOM   1212  O   LEU A 131     -25.038  13.557   8.192  1.00 15.00      A    O  
ATOM   1213  N   ASN A 132     -24.121  14.068   6.195  1.00 15.00      A    N  
ATOM   1214  HN  ASN A 132     -24.062  13.834   5.246  1.00 15.00      A    H  
ATOM   1215  CA  ASN A 132     -23.390  15.235   6.682  1.00 15.00      A    C  
ATOM   1216  CB  ASN A 132     -22.387  15.734   5.636  1.00 15.00      A    C  
ATOM   1217  CG  ASN A 132     -21.053  15.008   5.668  1.00 15.00      A    C  
ATOM   1218  OD1 ASN A 132     -20.985  13.802   5.451  1.00 15.00      A    O  
ATOM   1219  ND2 ASN A 132     -19.977  15.747   5.912  1.00 15.00      A    N  
ATOM   1220 HD21 ASN A 132     -20.096  16.707   6.058  1.00 15.00      A    H  
ATOM   1221 HD22 ASN A 132     -19.104  15.300   5.936  1.00 15.00      A    H  
ATOM   1222  C   ASN A 132     -24.356  16.359   7.035  1.00 15.00      A    C  
ATOM   1223  O   ASN A 132     -23.986  17.318   7.700  1.00 15.00      A    O  
ATOM   1224  N   TRP A 133     -25.590  16.242   6.568  1.00 15.00      A    N  
ATOM   1225  HN  TRP A 133     -25.824  15.463   6.020  1.00 15.00      A    H  
ATOM   1226  CA  TRP A 133     -26.610  17.240   6.856  1.00 15.00      A    C  
ATOM   1227  CB  TRP A 133     -27.604  17.346   5.699  1.00 15.00      A    C  
ATOM   1228  CG  TRP A 133     -27.204  18.314   4.630  1.00 15.00      A    C  
ATOM   1229  CD1 TRP A 133     -26.949  18.027   3.323  1.00 15.00      A    C  
ATOM   1230  CD2 TRP A 133     -27.019  19.728   4.776  1.00 15.00      A    C  
ATOM   1231  NE1 TRP A 133     -26.617  19.173   2.643  1.00 15.00      A    N  
ATOM   1232  HE1 TRP A 133     -26.395  19.225   1.694  1.00 15.00      A    H  
ATOM   1233  CE2 TRP A 133     -26.652  20.231   3.514  1.00 15.00      A    C  
ATOM   1234  CE3 TRP A 133     -27.128  20.617   5.851  1.00 15.00      A    C  
ATOM   1235  CZ2 TRP A 133     -26.396  21.583   3.295  1.00 15.00      A    C  
ATOM   1236  CZ3 TRP A 133     -26.873  21.956   5.633  1.00 15.00      A    C  
ATOM   1237  CH2 TRP A 133     -26.511  22.427   4.366  1.00 15.00      A    C  
ATOM   1238  C   TRP A 133     -27.362  16.849   8.116  1.00 15.00      A    C  
ATOM   1239  O   TRP A 133     -27.818  17.699   8.874  1.00 15.00      A    O  
ATOM   1240  N   LEU A 134     -27.477  15.549   8.334  1.00 15.00      A    N  
ATOM   1241  HN  LEU A 134     -27.077  14.923   7.695  1.00 15.00      A    H  
ATOM   1242  CA  LEU A 134     -28.182  15.030   9.493  1.00 15.00      A    C  
ATOM   1243  CB  LEU A 134     -28.563  13.564   9.279  1.00 15.00      A    C  
ATOM   1244  CG  LEU A 134     -29.483  13.272   8.091  1.00 15.00      A    C  
ATOM   1245  CD1 LEU A 134     -29.722  11.778   7.951  1.00 15.00      A    C  
ATOM   1246  CD2 LEU A 134     -30.804  14.018   8.233  1.00 15.00      A    C  
ATOM   1247  C   LEU A 134     -27.358  15.185  10.762  1.00 15.00      A    C  
ATOM   1248  O   LEU A 134     -27.916  15.365  11.845  1.00 15.00      A    O  
ATOM   1249  N   THR A 135     -26.038  15.106  10.628  1.00 15.00      A    N  
ATOM   1250  HN  THR A 135     -25.655  14.940   9.737  1.00 15.00      A    H  
ATOM   1251  CA  THR A 135     -25.133  15.244  11.765  1.00 15.00      A    C  
ATOM   1252  CB  THR A 135     -23.672  15.149  11.299  1.00 15.00      A    C  
ATOM   1253  OG1 THR A 135     -23.612  15.429   9.892  1.00 15.00      A    O  
ATOM   1254  HG1 THR A 135     -23.867  16.340   9.735  1.00 15.00      A    H  
ATOM   1255  CG2 THR A 135     -23.118  13.753  11.557  1.00 15.00      A    C  
ATOM   1256  C   THR A 135     -25.341  16.579  12.474  1.00 15.00      A    C  
ATOM   1257  O   THR A 135     -25.260  16.668  13.697  1.00 15.00      A    O  
ATOM   1258  N   GLU A 136     -25.637  17.603  11.690  1.00 15.00      A    N  
ATOM   1259  HN  GLU A 136     -25.721  17.457  10.725  1.00 15.00      A    H  
ATOM   1260  CA  GLU A 136     -25.861  18.939  12.214  1.00 15.00      A    C  
ATOM   1261  CB  GLU A 136     -25.053  19.951  11.390  1.00 15.00      A    C  
ATOM   1262  CG  GLU A 136     -24.972  19.600   9.911  1.00 15.00      A    C  
ATOM   1263  CD  GLU A 136     -23.783  20.224   9.211  1.00 15.00      A    C  
ATOM   1264  OE1 GLU A 136     -22.756  19.540   9.039  1.00 15.00      A    O  
ATOM   1265  OE2 GLU A 136     -23.875  21.390   8.789  1.00 15.00      A    O  
ATOM   1266  C   GLU A 136     -27.350  19.277  12.170  1.00 15.00      A    C  
ATOM   1267  O   GLU A 136     -27.884  19.622  11.113  1.00 15.00      A    O  
ATOM   1268  N   ASP A 137     -28.027  19.152  13.311  1.00 15.00      A    N  
ATOM   1269  HN  ASP A 137     -27.556  18.866  14.129  1.00 15.00      A    H  
ATOM   1270  CA  ASP A 137     -29.458  19.442  13.379  1.00 15.00      A    C  
ATOM   1271  CB  ASP A 137     -30.178  18.890  14.632  1.00 15.00      A    C  
ATOM   1272  CG  ASP A 137     -29.309  18.618  15.859  1.00 15.00      A    C  
ATOM   1273  OD1 ASP A 137     -29.829  18.768  16.983  1.00 15.00      A    O  
ATOM   1274  OD2 ASP A 137     -28.142  18.187  15.711  1.00 15.00      A    O  
ATOM   1275  C   ASP A 137     -29.767  20.914  13.118  1.00 15.00      A    C  
ATOM   1276  O   ASP A 137     -29.674  21.760  14.007  1.00 15.00      A    O  
ATOM   1277  N   SER A 138     -30.121  21.198  11.869  1.00 15.00      A    N  
ATOM   1278  HN  SER A 138     -30.156  20.472  11.214  1.00 15.00      A    H  
ATOM   1279  CA  SER A 138     -30.440  22.543  11.426  1.00 15.00      A    C  
ATOM   1280  CB  SER A 138     -29.660  22.814  10.137  1.00 15.00      A    C  
ATOM   1281  OG  SER A 138     -29.421  21.596   9.442  1.00 15.00      A    O  
ATOM   1282  HG  SER A 138     -28.705  21.113   9.875  1.00 15.00      A    H  
ATOM   1283  C   SER A 138     -31.947  22.694  11.187  1.00 15.00      A    C  
ATOM   1284  O   SER A 138     -32.754  22.305  12.030  1.00 15.00      A    O  
ATOM   1285  N   ALA A 139     -32.323  23.255  10.040  1.00 15.00      A    N  
ATOM   1286  HN  ALA A 139     -31.636  23.541   9.392  1.00 15.00      A    H  
ATOM   1287  CA  ALA A 139     -33.731  23.446   9.707  1.00 15.00      A    C  
ATOM   1288  CB  ALA A 139     -34.024  24.915   9.443  1.00 15.00      A    C  
ATOM   1289  C   ALA A 139     -34.111  22.601   8.498  1.00 15.00      A    C  
ATOM   1290  O   ALA A 139     -35.171  21.974   8.469  1.00 15.00      A    O  
ATOM   1291  N   GLU A 140     -33.235  22.599   7.501  1.00 15.00      A    N  
ATOM   1292  HN  GLU A 140     -32.413  23.145   7.584  1.00 15.00      A    H  
ATOM   1293  CA  GLU A 140     -33.443  21.831   6.281  1.00 15.00      A    C  
ATOM   1294  CB  GLU A 140     -32.368  22.165   5.235  1.00 15.00      A    C  
ATOM   1295  CG  GLU A 140     -30.974  22.435   5.794  1.00 15.00      A    C  
ATOM   1296  CD  GLU A 140     -30.808  23.850   6.321  1.00 15.00      A    C  
ATOM   1297  OE1 GLU A 140     -30.422  24.737   5.537  1.00 15.00      A    O  
ATOM   1298  OE2 GLU A 140     -31.076  24.070   7.525  1.00 15.00      A    O  
ATOM   1299  C   GLU A 140     -33.455  20.340   6.594  1.00 15.00      A    C  
ATOM   1300  O   GLU A 140     -34.198  19.562   5.987  1.00 15.00      A    O  
ATOM   1301  N   ALA A 141     -32.631  19.952   7.557  1.00 15.00      A    N  
ATOM   1302  HN  ALA A 141     -32.064  20.622   7.997  1.00 15.00      A    H  
ATOM   1303  CA  ALA A 141     -32.556  18.568   7.984  1.00 15.00      A    C  
ATOM   1304  CB  ALA A 141     -31.179  18.256   8.549  1.00 15.00      A    C  
ATOM   1305  C   ALA A 141     -33.628  18.308   9.031  1.00 15.00      A    C  
ATOM   1306  O   ALA A 141     -34.094  19.243   9.682  1.00 15.00      A    O  
ATOM   1307  N   LEU A 142     -34.034  17.045   9.161  1.00 15.00      A    N  
ATOM   1308  HN  LEU A 142     -33.641  16.365   8.578  1.00 15.00      A    H  
ATOM   1309  CA  LEU A 142     -35.058  16.630  10.132  1.00 15.00      A    C  
ATOM   1310  CB  LEU A 142     -34.820  17.224  11.529  1.00 15.00      A    C  
ATOM   1311  CG  LEU A 142     -35.558  16.551  12.691  1.00 15.00      A    C  
ATOM   1312  CD1 LEU A 142     -34.875  15.251  13.080  1.00 15.00      A    C  
ATOM   1313  CD2 LEU A 142     -35.653  17.486  13.887  1.00 15.00      A    C  
ATOM   1314  C   LEU A 142     -36.474  16.926   9.640  1.00 15.00      A    C  
ATOM   1315  O   LEU A 142     -37.375  16.109   9.804  1.00 15.00      A    O  
ATOM   1316  N   GLN A 143     -36.661  18.077   9.016  1.00 15.00      A    N  
ATOM   1317  HN  GLN A 143     -35.905  18.695   8.913  1.00 15.00      A    H  
ATOM   1318  CA  GLN A 143     -37.971  18.464   8.510  1.00 15.00      A    C  
ATOM   1319  CB  GLN A 143     -38.062  19.987   8.392  1.00 15.00      A    C  
ATOM   1320  CG  GLN A 143     -39.449  20.486   8.028  1.00 15.00      A    C  
ATOM   1321  CD  GLN A 143     -39.488  21.977   7.763  1.00 15.00      A    C  
ATOM   1322  OE1 GLN A 143     -38.545  22.560   7.229  1.00 15.00      A    O  
ATOM   1323  NE2 GLN A 143     -40.584  22.610   8.143  1.00 15.00      A    N  
ATOM   1324 HE21 GLN A 143     -41.294  22.085   8.565  1.00 15.00      A    H  
ATOM   1325 HE22 GLN A 143     -40.640  23.573   7.987  1.00 15.00      A    H  
ATOM   1326  C   GLN A 143     -38.283  17.827   7.157  1.00 15.00      A    C  
ATOM   1327  O   GLN A 143     -39.392  17.352   6.921  1.00 15.00      A    O  
ATOM   1328  N   ALA A 144     -37.289  17.785   6.281  1.00 15.00      A    N  
ATOM   1329  HN  ALA A 144     -36.405  18.122   6.544  1.00 15.00      A    H  
ATOM   1330  CA  ALA A 144     -37.471  17.256   4.931  1.00 15.00      A    C  
ATOM   1331  CB  ALA A 144     -36.350  17.734   4.023  1.00 15.00      A    C  
ATOM   1332  C   ALA A 144     -37.602  15.734   4.850  1.00 15.00      A    C  
ATOM   1333  O   ALA A 144     -37.615  15.180   3.755  1.00 15.00      A    O  
ATOM   1334  N   LEU A 145     -37.714  15.051   5.980  1.00 15.00      A    N  
ATOM   1335  HN  LEU A 145     -37.736  15.528   6.836  1.00 15.00      A    H  
ATOM   1336  CA  LEU A 145     -37.833  13.595   5.951  1.00 15.00      A    C  
ATOM   1337  CB  LEU A 145     -36.611  12.887   6.553  1.00 15.00      A    C  
ATOM   1338  CG  LEU A 145     -36.255  13.216   8.002  1.00 15.00      A    C  
ATOM   1339  CD1 LEU A 145     -36.123  11.937   8.817  1.00 15.00      A    C  
ATOM   1340  CD2 LEU A 145     -34.958  14.004   8.054  1.00 15.00      A    C  
ATOM   1341  C   LEU A 145     -39.138  13.089   6.551  1.00 15.00      A    C  
ATOM   1342  O   LEU A 145     -39.531  11.952   6.308  1.00 15.00      A    O  
ATOM   1343  N   SER A 146     -39.814  13.940   7.315  1.00 15.00      A    N  
ATOM   1344  HN  SER A 146     -39.462  14.842   7.459  1.00 15.00      A    H  
ATOM   1345  CA  SER A 146     -41.075  13.570   7.942  1.00 15.00      A    C  
ATOM   1346  CB  SER A 146     -40.834  12.601   9.106  1.00 15.00      A    C  
ATOM   1347  OG  SER A 146     -40.545  11.293   8.643  1.00 15.00      A    O  
ATOM   1348  HG  SER A 146     -40.421  11.315   7.679  1.00 15.00      A    H  
ATOM   1349  C   SER A 146     -41.796  14.803   8.464  1.00 15.00      A    C  
ATOM   1350  O   SER A 146     -41.193  15.634   9.141  1.00 15.00      A    O  
ATOM   1351  N   ASP A 147     -43.076  14.923   8.128  1.00 15.00      A    N  
ATOM   1352  HN  ASP A 147     -43.481  14.249   7.534  1.00 15.00      A    H  
ATOM   1353  CA  ASP A 147     -43.898  16.044   8.580  1.00 15.00      A    C  
ATOM   1354  CB  ASP A 147     -45.339  15.882   8.082  1.00 15.00      A    C  
ATOM   1355  CG  ASP A 147     -45.426  15.683   6.579  1.00 15.00      A    C  
ATOM   1356  OD1 ASP A 147     -45.828  16.629   5.872  1.00 15.00      A    O  
ATOM   1357  OD2 ASP A 147     -45.084  14.578   6.107  1.00 15.00      A    O  
ATOM   1358  C   ASP A 147     -43.879  16.118  10.105  1.00 15.00      A    C  
ATOM   1359  O   ASP A 147     -43.811  17.198  10.691  1.00 15.00      A    O  
ATOM   1360  N   ASN A 148     -43.942  14.953  10.739  1.00 15.00      A    N  
ATOM   1361  HN  ASN A 148     -44.021  14.133  10.212  1.00 15.00      A    H  
ATOM   1362  CA  ASN A 148     -43.901  14.861  12.192  1.00 15.00      A    C  
ATOM   1363  CB  ASN A 148     -44.649  13.619  12.684  1.00 15.00      A    C  
ATOM   1364  CG  ASN A 148     -46.104  13.899  13.006  1.00 15.00      A    C  
ATOM   1365  OD1 ASN A 148     -46.984  13.707  12.170  1.00 15.00      A    O  
ATOM   1366  ND2 ASN A 148     -46.366  14.358  14.220  1.00 15.00      A    N  
ATOM   1367 HD21 ASN A 148     -45.606  14.492  14.845  1.00 15.00      A    H  
ATOM   1368 HD22 ASN A 148     -47.295  14.550  14.451  1.00 15.00      A    H  
ATOM   1369  C   ASN A 148     -42.450  14.814  12.659  1.00 15.00      A    C  
ATOM   1370  O   ASN A 148     -41.671  13.971  12.205  1.00 15.00      A    O  
ATOM   1371  N   ALA A 149     -42.094  15.709  13.571  1.00 15.00      A    N  
ATOM   1372  HN  ALA A 149     -42.769  16.331  13.921  1.00 15.00      A    H  
ATOM   1373  CA  ALA A 149     -40.727  15.784  14.078  1.00 15.00      A    C  
ATOM   1374  CB  ALA A 149     -40.487  17.108  14.788  1.00 15.00      A    C  
ATOM   1375  C   ALA A 149     -40.396  14.610  14.993  1.00 15.00      A    C  
ATOM   1376  O   ALA A 149     -39.224  14.299  15.222  1.00 15.00      A    O  
ATOM   1377  N   GLU A 150     -41.432  13.964  15.512  1.00 15.00      A    N  
ATOM   1378  HN  GLU A 150     -42.348  14.274  15.301  1.00 15.00      A    H  
ATOM   1379  CA  GLU A 150     -41.266  12.820  16.397  1.00 15.00      A    C  
ATOM   1380  CB  GLU A 150     -42.626  12.343  16.922  1.00 15.00      A    C  
ATOM   1381  CG  GLU A 150     -43.368  13.360  17.782  1.00 15.00      A    C  
ATOM   1382  CD  GLU A 150     -44.114  14.403  16.967  1.00 15.00      A    C  
ATOM   1383  OE1 GLU A 150     -44.754  15.281  17.570  1.00 15.00      A    O  
ATOM   1384  OE2 GLU A 150     -44.055  14.346  15.717  1.00 15.00      A    O  
ATOM   1385  C   GLU A 150     -40.558  11.681  15.670  1.00 15.00      A    C  
ATOM   1386  O   GLU A 150     -39.468  11.260  16.066  1.00 15.00      A    O  
ATOM   1387  N   GLN A 151     -41.171  11.208  14.588  1.00 15.00      A    N  
ATOM   1388  HN  GLN A 151     -42.027  11.600  14.315  1.00 15.00      A    H  
ATOM   1389  CA  GLN A 151     -40.601  10.120  13.796  1.00 15.00      A    C  
ATOM   1390  CB  GLN A 151     -41.605   9.612  12.752  1.00 15.00      A    C  
ATOM   1391  CG  GLN A 151     -42.292  10.709  11.953  1.00 15.00      A    C  
ATOM   1392  CD  GLN A 151     -43.256  10.170  10.913  1.00 15.00      A    C  
ATOM   1393  OE1 GLN A 151     -44.405   9.866  11.221  1.00 15.00      A    O  
ATOM   1394  NE2 GLN A 151     -42.803  10.070   9.673  1.00 15.00      A    N  
ATOM   1395 HE21 GLN A 151     -41.873  10.346   9.488  1.00 15.00      A    H  
ATOM   1396 HE22 GLN A 151     -43.413   9.733   8.983  1.00 15.00      A    H  
ATOM   1397  C   GLN A 151     -39.309  10.567  13.121  1.00 15.00      A    C  
ATOM   1398  O   GLN A 151     -38.376   9.783  12.955  1.00 15.00      A    O  
ATOM   1399  N   ALA A 152     -39.260  11.840  12.748  1.00 15.00      A    N  
ATOM   1400  HN  ALA A 152     -40.038  12.416  12.909  1.00 15.00      A    H  
ATOM   1401  CA  ALA A 152     -38.085  12.401  12.099  1.00 15.00      A    C  
ATOM   1402  CB  ALA A 152     -38.348  13.840  11.694  1.00 15.00      A    C  
ATOM   1403  C   ALA A 152     -36.867  12.320  13.013  1.00 15.00      A    C  
ATOM   1404  O   ALA A 152     -35.772  11.961  12.577  1.00 15.00      A    O  
ATOM   1405  N   ARG A 153     -37.067  12.646  14.287  1.00 15.00      A    N  
ATOM   1406  HN  ARG A 153     -37.968  12.920  14.576  1.00 15.00      A    H  
ATOM   1407  CA  ARG A 153     -35.988  12.611  15.265  1.00 15.00      A    C  
ATOM   1408  CB  ARG A 153     -36.434  13.228  16.598  1.00 15.00      A    C  
ATOM   1409  CG  ARG A 153     -35.323  13.382  17.630  1.00 15.00      A    C  
ATOM   1410  CD  ARG A 153     -34.285  14.412  17.199  1.00 15.00      A    C  
ATOM   1411  NE  ARG A 153     -34.761  15.788  17.368  1.00 15.00      A    N  
ATOM   1412  HE  ARG A 153     -35.727  15.912  17.506  1.00 15.00      A    H  
ATOM   1413  CZ  ARG A 153     -33.968  16.867  17.347  1.00 15.00      A    C  
ATOM   1414  NH1 ARG A 153     -32.655  16.734  17.169  1.00 15.00      A    N  
ATOM   1415 HH11 ARG A 153     -32.033  17.581  17.154  1.00 15.00      A    H  
ATOM   1416 HH12 ARG A 153     -32.239  15.793  17.043  1.00 15.00      A    H  
ATOM   1417  NH2 ARG A 153     -34.489  18.079  17.507  1.00 15.00      A    N  
ATOM   1418 HH21 ARG A 153     -33.870  18.921  17.491  1.00 15.00      A    H  
ATOM   1419 HH22 ARG A 153     -35.514  18.198  17.647  1.00 15.00      A    H  
ATOM   1420  C   ARG A 153     -35.488  11.183  15.472  1.00 15.00      A    C  
ATOM   1421  O   ARG A 153     -34.289  10.959  15.671  1.00 15.00      A    O  
ATOM   1422  N   GLU A 154     -36.408  10.227  15.413  1.00 15.00      A    N  
ATOM   1423  HN  GLU A 154     -37.345  10.473  15.247  1.00 15.00      A    H  
ATOM   1424  CA  GLU A 154     -36.068   8.820  15.581  1.00 15.00      A    C  
ATOM   1425  CB  GLU A 154     -37.334   7.974  15.743  1.00 15.00      A    C  
ATOM   1426  CG  GLU A 154     -37.079   6.476  15.796  1.00 15.00      A    C  
ATOM   1427  CD  GLU A 154     -38.337   5.660  15.581  1.00 15.00      A    C  
ATOM   1428  OE1 GLU A 154     -38.968   5.813  14.515  1.00 15.00      A    O  
ATOM   1429  OE2 GLU A 154     -38.687   4.864  16.474  1.00 15.00      A    O  
ATOM   1430  C   GLU A 154     -35.257   8.323  14.388  1.00 15.00      A    C  
ATOM   1431  O   GLU A 154     -34.149   7.805  14.550  1.00 15.00      A    O  
ATOM   1432  N   TRP A 155     -35.806   8.507  13.190  1.00 15.00      A    N  
ATOM   1433  HN  TRP A 155     -36.695   8.929  13.130  1.00 15.00      A    H  
ATOM   1434  CA  TRP A 155     -35.139   8.081  11.964  1.00 15.00      A    C  
ATOM   1435  CB  TRP A 155     -35.989   8.397  10.727  1.00 15.00      A    C  
ATOM   1436  CG  TRP A 155     -37.270   7.614  10.638  1.00 15.00      A    C  
ATOM   1437  CD1 TRP A 155     -37.696   6.629  11.483  1.00 15.00      A    C  
ATOM   1438  CD2 TRP A 155     -38.291   7.752   9.642  1.00 15.00      A    C  
ATOM   1439  NE1 TRP A 155     -38.920   6.153  11.080  1.00 15.00      A    N  
ATOM   1440  HE1 TRP A 155     -39.432   5.448  11.534  1.00 15.00      A    H  
ATOM   1441  CE2 TRP A 155     -39.307   6.826   9.951  1.00 15.00      A    C  
ATOM   1442  CE3 TRP A 155     -38.445   8.573   8.521  1.00 15.00      A    C  
ATOM   1443  CZ2 TRP A 155     -40.461   6.699   9.178  1.00 15.00      A    C  
ATOM   1444  CZ3 TRP A 155     -39.590   8.443   7.757  1.00 15.00      A    C  
ATOM   1445  CH2 TRP A 155     -40.583   7.515   8.089  1.00 15.00      A    C  
ATOM   1446  C   TRP A 155     -33.755   8.714  11.843  1.00 15.00      A    C  
ATOM   1447  O   TRP A 155     -32.792   8.046  11.467  1.00 15.00      A    O  
ATOM   1448  N   ARG A 156     -33.657  10.001  12.180  1.00 15.00      A    N  
ATOM   1449  HN  ARG A 156     -34.467  10.486  12.463  1.00 15.00      A    H  
ATOM   1450  CA  ARG A 156     -32.381  10.713  12.124  1.00 15.00      A    C  
ATOM   1451  CB  ARG A 156     -32.548  12.177  12.557  1.00 15.00      A    C  
ATOM   1452  CG  ARG A 156     -31.294  13.036  12.405  1.00 15.00      A    C  
ATOM   1453  CD  ARG A 156     -30.496  13.131  13.705  1.00 15.00      A    C  
ATOM   1454  NE  ARG A 156     -29.537  14.236  13.669  1.00 15.00      A    N  
ATOM   1455  HE  ARG A 156     -29.231  14.537  12.778  1.00 15.00      A    H  
ATOM   1456  CZ  ARG A 156     -29.040  14.855  14.743  1.00 15.00      A    C  
ATOM   1457  NH1 ARG A 156     -29.387  14.478  15.969  1.00 15.00      A    N  
ATOM   1458 HH11 ARG A 156     -30.047  13.689  16.106  1.00 15.00      A    H  
ATOM   1459 HH12 ARG A 156     -28.988  14.973  16.799  1.00 15.00      A    H  
ATOM   1460  NH2 ARG A 156     -28.198  15.862  14.577  1.00 15.00      A    N  
ATOM   1461 HH21 ARG A 156     -27.804  16.375  15.406  1.00 15.00      A    H  
ATOM   1462 HH22 ARG A 156     -27.922  16.163  13.616  1.00 15.00      A    H  
ATOM   1463  C   ARG A 156     -31.351  10.026  13.009  1.00 15.00      A    C  
ATOM   1464  O   ARG A 156     -30.186   9.907  12.641  1.00 15.00      A    O  
ATOM   1465  N   GLN A 157     -31.794   9.572  14.176  1.00 15.00      A    N  
ATOM   1466  HN  GLN A 157     -32.744   9.679  14.402  1.00 15.00      A    H  
ATOM   1467  CA  GLN A 157     -30.911   8.896  15.115  1.00 15.00      A    C  
ATOM   1468  CB  GLN A 157     -31.623   8.644  16.445  1.00 15.00      A    C  
ATOM   1469  CG  GLN A 157     -30.679   8.323  17.594  1.00 15.00      A    C  
ATOM   1470  CD  GLN A 157     -30.060   9.565  18.207  1.00 15.00      A    C  
ATOM   1471  OE1 GLN A 157     -28.895   9.568  18.590  1.00 15.00      A    O  
ATOM   1472  NE2 GLN A 157     -30.844  10.627  18.324  1.00 15.00      A    N  
ATOM   1473 HE21 GLN A 157     -31.769  10.555  18.011  1.00 15.00      A    H  
ATOM   1474 HE22 GLN A 157     -30.468  11.431  18.733  1.00 15.00      A    H  
ATOM   1475  C   GLN A 157     -30.430   7.578  14.524  1.00 15.00      A    C  
ATOM   1476  O   GLN A 157     -29.249   7.244  14.607  1.00 15.00      A    O  
ATOM   1477  N   ALA A 158     -31.357   6.842  13.917  1.00 15.00      A    N  
ATOM   1478  HN  ALA A 158     -32.285   7.167  13.893  1.00 15.00      A    H  
ATOM   1479  CA  ALA A 158     -31.037   5.565  13.295  1.00 15.00      A    C  
ATOM   1480  CB  ALA A 158     -32.296   4.905  12.754  1.00 15.00      A    C  
ATOM   1481  C   ALA A 158     -30.008   5.754  12.186  1.00 15.00      A    C  
ATOM   1482  O   ALA A 158     -29.069   4.971  12.061  1.00 15.00      A    O  
ATOM   1483  N   PHE A 159     -30.184   6.811  11.396  1.00 15.00      A    N  
ATOM   1484  HN  PHE A 159     -30.958   7.397  11.550  1.00 15.00      A    H  
ATOM   1485  CA  PHE A 159     -29.267   7.116  10.303  1.00 15.00      A    C  
ATOM   1486  CB  PHE A 159     -29.802   8.258   9.434  1.00 15.00      A    C  
ATOM   1487  CG  PHE A 159     -30.997   7.890   8.597  1.00 15.00      A    C  
ATOM   1488  CD1 PHE A 159     -31.039   6.685   7.912  1.00 15.00      A    C  
ATOM   1489  CD2 PHE A 159     -32.076   8.750   8.493  1.00 15.00      A    C  
ATOM   1490  CE1 PHE A 159     -32.136   6.347   7.142  1.00 15.00      A    C  
ATOM   1491  CE2 PHE A 159     -33.176   8.419   7.725  1.00 15.00      A    C  
ATOM   1492  CZ  PHE A 159     -33.206   7.215   7.049  1.00 15.00      A    C  
ATOM   1493  C   PHE A 159     -27.881   7.461  10.838  1.00 15.00      A    C  
ATOM   1494  O   PHE A 159     -26.871   7.067  10.264  1.00 15.00      A    O  
ATOM   1495  N   ILE A 160     -27.837   8.195  11.947  1.00 15.00      A    N  
ATOM   1496  HN  ILE A 160     -28.677   8.494  12.358  1.00 15.00      A    H  
ATOM   1497  CA  ILE A 160     -26.567   8.568  12.565  1.00 15.00      A    C  
ATOM   1498  CB  ILE A 160     -26.758   9.644  13.664  1.00 15.00      A    C  
ATOM   1499  CG1 ILE A 160     -27.362  10.924  13.074  1.00 15.00      A    C  
ATOM   1500  CG2 ILE A 160     -25.447   9.955  14.375  1.00 15.00      A    C  
ATOM   1501  CD1 ILE A 160     -26.556  11.530  11.945  1.00 15.00      A    C  
ATOM   1502  C   ILE A 160     -25.909   7.328  13.164  1.00 15.00      A    C  
ATOM   1503  O   ILE A 160     -24.682   7.231  13.253  1.00 15.00      A    O  
ATOM   1504  N   GLY A 161     -26.741   6.357  13.522  1.00 15.00      A    N  
ATOM   1505  HN  GLY A 161     -27.706   6.486  13.391  1.00 15.00      A    H  
ATOM   1506  CA  GLY A 161     -26.261   5.121  14.107  1.00 15.00      A    C  
ATOM   1507  C   GLY A 161     -25.484   4.253  13.131  1.00 15.00      A    C  
ATOM   1508  O   GLY A 161     -25.065   3.148  13.476  1.00 15.00      A    O  
ATOM   1509  N   ILE A 162     -25.295   4.741  11.911  1.00 15.00      A    N  
ATOM   1510  HN  ILE A 162     -25.672   5.621  11.683  1.00 15.00      A    H  
ATOM   1511  CA  ILE A 162     -24.553   4.001  10.901  1.00 15.00      A    C  
ATOM   1512  CB  ILE A 162     -24.975   4.391   9.463  1.00 15.00      A    C  
ATOM   1513  CG1 ILE A 162     -24.537   3.313   8.464  1.00 15.00      A    C  
ATOM   1514  CG2 ILE A 162     -24.402   5.748   9.069  1.00 15.00      A    C  
ATOM   1515  CD1 ILE A 162     -25.019   3.551   7.049  1.00 15.00      A    C  
ATOM   1516  C   ILE A 162     -23.048   4.204  11.074  1.00 15.00      A    C  
ATOM   1517  O   ILE A 162     -22.248   3.391  10.621  1.00 15.00      A    O  
ATOM   1518  N   THR A 163     -22.668   5.281  11.746  1.00 15.00      A    N  
ATOM   1519  HN  THR A 163     -23.348   5.890  12.110  1.00 15.00      A    H  
ATOM   1520  CA  THR A 163     -21.259   5.576  11.958  1.00 15.00      A    C  
ATOM   1521  CB  THR A 163     -20.938   7.069  11.707  1.00 15.00      A    C  
ATOM   1522  OG1 THR A 163     -19.523   7.252  11.594  1.00 15.00      A    O  
ATOM   1523  HG1 THR A 163     -19.072   6.627  12.173  1.00 15.00      A    H  
ATOM   1524  CG2 THR A 163     -21.471   7.946  12.832  1.00 15.00      A    C  
ATOM   1525  C   THR A 163     -20.802   5.161  13.354  1.00 15.00      A    C  
ATOM   1526  O   THR A 163     -19.606   5.112  13.637  1.00 15.00      A    O  
ATOM   1527  N   THR A 164     -21.756   4.857  14.220  1.00 15.00      A    N  
ATOM   1528  HN  THR A 164     -22.692   4.904  13.941  1.00 15.00      A    H  
ATOM   1529  CA  THR A 164     -21.450   4.452  15.578  1.00 15.00      A    C  
ATOM   1530  CB  THR A 164     -22.519   4.973  16.553  1.00 15.00      A    C  
ATOM   1531  OG1 THR A 164     -23.793   4.973  15.896  1.00 15.00      A    O  
ATOM   1532  HG1 THR A 164     -24.415   4.442  16.403  1.00 15.00      A    H  
ATOM   1533  CG2 THR A 164     -22.185   6.387  17.002  1.00 15.00      A    C  
ATOM   1534  C   THR A 164     -21.361   2.934  15.689  1.00 15.00      A    C  
ATOM   1535  O   THR A 164     -21.951   2.205  14.885  1.00 15.00      A    O  
ATOM   1536  N   VAL A 165     -20.614   2.468  16.683  1.00 15.00      A    N  
ATOM   1537  HN  VAL A 165     -20.164   3.101  17.275  1.00 15.00      A    H  
ATOM   1538  CA  VAL A 165     -20.448   1.039  16.919  1.00 15.00      A    C  
ATOM   1539  CB  VAL A 165     -19.335   0.765  17.961  1.00 15.00      A    C  
ATOM   1540  CG1 VAL A 165     -19.681   1.363  19.319  1.00 15.00      A    C  
ATOM   1541  CG2 VAL A 165     -19.040  -0.724  18.078  1.00 15.00      A    C  
ATOM   1542  C   VAL A 165     -21.772   0.422  17.375  1.00 15.00      A    C  
ATOM   1543  O   VAL A 165     -22.569   1.072  18.054  1.00 15.00      A    O  
ATOM   1544  N   LYS A 166     -22.012  -0.821  16.984  1.00 15.00      A    N  
ATOM   1545  HN  LYS A 166     -21.343  -1.295  16.448  1.00 15.00      A    H  
ATOM   1546  CA  LYS A 166     -23.242  -1.504  17.347  1.00 15.00      A    C  
ATOM   1547  CB  LYS A 166     -23.982  -1.973  16.093  1.00 15.00      A    C  
ATOM   1548  CG  LYS A 166     -24.426  -0.835  15.190  1.00 15.00      A    C  
ATOM   1549  CD  LYS A 166     -25.054  -1.354  13.910  1.00 15.00      A    C  
ATOM   1550  CE  LYS A 166     -25.603  -0.215  13.069  1.00 15.00      A    C  
ATOM   1551  NZ  LYS A 166     -24.530   0.695  12.589  1.00 15.00      A    N  
ATOM   1552  HZ1 LYS A 166     -24.774   1.685  12.814  1.00 15.00      A    H  
ATOM   1553  HZ2 LYS A 166     -24.419   0.602  11.556  1.00 15.00      A    H  
ATOM   1554  HZ3 LYS A 166     -23.628   0.460  13.047  1.00 15.00      A    H  
ATOM   1555  C   LYS A 166     -22.970  -2.674  18.284  1.00 15.00      A    C  
ATOM   1556  O   LYS A 166     -22.877  -3.821  17.852  1.00 15.00      A    O  
ATOM   1557  N   GLY A 167     -22.820  -2.370  19.563  1.00 15.00      A    N  
ATOM   1558  HN  GLY A 167     -22.868  -1.434  19.844  1.00 15.00      A    H  
ATOM   1559  CA  GLY A 167     -22.563  -3.400  20.545  1.00 15.00      A    C  
ATOM   1560  C   GLY A 167     -21.490  -2.987  21.526  1.00 15.00      A    C  
ATOM   1561  O   GLY A 167     -21.328  -1.800  21.812  1.00 15.00      A    O  
ATOM   1562  N   ALA A 168     -20.754  -3.963  22.034  1.00 15.00      A    N  
ATOM   1563  HN  ALA A 168     -20.919  -4.883  21.746  1.00 15.00      A    H  
ATOM   1564  CA  ALA A 168     -19.690  -3.702  22.987  1.00 15.00      A    C  
ATOM   1565  CB  ALA A 168     -19.830  -4.613  24.199  1.00 15.00      A    C  
ATOM   1566  C   ALA A 168     -18.336  -3.901  22.320  1.00 15.00      A    C  
ATOM   1567  O   ALA A 168     -18.121  -4.904  21.639  1.00 15.00      A    O  
ATOM   1568  N   PRO A 169     -17.419  -2.933  22.481  1.00 15.00      A    N  
ATOM   1569  CA  PRO A 169     -16.075  -2.999  21.892  1.00 15.00      A    C  
ATOM   1570  CB  PRO A 169     -15.395  -1.716  22.387  1.00 15.00      A    C  
ATOM   1571  CG  PRO A 169     -16.521  -0.803  22.731  1.00 15.00      A    C  
ATOM   1572  CD  PRO A 169     -17.624  -1.687  23.237  1.00 15.00      A    C  
ATOM   1573  C   PRO A 169     -15.292  -4.229  22.352  1.00 15.00      A    C  
ATOM   1574  O   PRO A 169     -14.660  -4.220  23.407  1.00 15.00      A    O  
ATOM   1575  N   ALA A 170     -15.352  -5.288  21.556  1.00 15.00      A    N  
ATOM   1576  HN  ALA A 170     -15.892  -5.237  20.741  1.00 15.00      A    H  
ATOM   1577  CA  ALA A 170     -14.653  -6.527  21.860  1.00 15.00      A    C  
ATOM   1578  CB  ALA A 170     -15.645  -7.623  22.222  1.00 15.00      A    C  
ATOM   1579  C   ALA A 170     -13.797  -6.949  20.671  1.00 15.00      A    C  
ATOM   1580  O   ALA A 170     -13.890  -6.361  19.591  1.00 15.00      A    O  
ATOM   1581  N   SER A 171     -12.963  -7.960  20.866  1.00 15.00      A    N  
ATOM   1582  HN  SER A 171     -12.932  -8.398  21.744  1.00 15.00      A    H  
ATOM   1583  CA  SER A 171     -12.097  -8.445  19.805  1.00 15.00      A    C  
ATOM   1584  CB  SER A 171     -10.681  -7.890  19.985  1.00 15.00      A    C  
ATOM   1585  OG  SER A 171     -10.713  -6.478  20.096  1.00 15.00      A    O  
ATOM   1586  HG  SER A 171     -11.621  -6.189  20.223  1.00 15.00      A    H  
ATOM   1587  C   SER A 171     -12.067  -9.968  19.760  1.00 15.00      A    C  
ATOM   1588  O   SER A 171     -12.051 -10.630  20.798  1.00 15.00      A    O  
ATOM   1589  N   HIS A 172     -12.077 -10.514  18.550  1.00 15.00      A    N  
ATOM   1590  HN  HIS A 172     -12.115  -9.930  17.768  1.00 15.00      A    H  
ATOM   1591  CA  HIS A 172     -12.037 -11.956  18.354  1.00 15.00      A    C  
ATOM   1592  CB  HIS A 172     -12.435 -12.287  16.913  1.00 15.00      A    C  
ATOM   1593  CG  HIS A 172     -13.092 -13.623  16.730  1.00 15.00      A    C  
ATOM   1594  ND1 HIS A 172     -14.458 -13.739  16.627  1.00 15.00      A    N  
ATOM   1595  CD2 HIS A 172     -12.533 -14.852  16.609  1.00 15.00      A    C  
ATOM   1596  CE1 HIS A 172     -14.700 -15.023  16.443  1.00 15.00      A    C  
ATOM   1597  NE2 HIS A 172     -13.566 -15.733  16.425  1.00 15.00      A    N  
ATOM   1598  HE2 HIS A 172     -13.488 -16.700  16.289  1.00 15.00      A    H  
ATOM   1599  C   HIS A 172     -10.628 -12.468  18.633  1.00 15.00      A    C  
ATOM   1600  O   HIS A 172      -9.654 -11.732  18.482  1.00 15.00      A    O  
ATOM   1601  N   SER A 173     -10.521 -13.735  19.013  1.00 15.00      A    N  
ATOM   1602  HN  SER A 173     -11.331 -14.279  19.097  1.00 15.00      A    H  
ATOM   1603  CA  SER A 173      -9.227 -14.337  19.327  1.00 15.00      A    C  
ATOM   1604  CB  SER A 173      -9.425 -15.699  20.001  1.00 15.00      A    C  
ATOM   1605  OG  SER A 173      -8.230 -16.147  20.615  1.00 15.00      A    O  
ATOM   1606  HG  SER A 173      -7.474 -15.892  20.071  1.00 15.00      A    H  
ATOM   1607  C   SER A 173      -8.328 -14.473  18.094  1.00 15.00      A    C  
ATOM   1608  O   SER A 173      -7.143 -14.774  18.219  1.00 15.00      A    O  
ATOM   1609  N   LEU A 174      -8.889 -14.245  16.909  1.00 15.00      A    N  
ATOM   1610  HN  LEU A 174      -9.833 -13.999  16.868  1.00 15.00      A    H  
ATOM   1611  CA  LEU A 174      -8.123 -14.352  15.672  1.00 15.00      A    C  
ATOM   1612  CB  LEU A 174      -8.968 -14.966  14.550  1.00 15.00      A    C  
ATOM   1613  CG  LEU A 174      -9.075 -16.497  14.528  1.00 15.00      A    C  
ATOM   1614  CD1 LEU A 174      -7.713 -17.145  14.727  1.00 15.00      A    C  
ATOM   1615  CD2 LEU A 174     -10.077 -17.003  15.554  1.00 15.00      A    C  
ATOM   1616  C   LEU A 174      -7.565 -12.998  15.242  1.00 15.00      A    C  
ATOM   1617  O   LEU A 174      -6.803 -12.907  14.275  1.00 15.00      A    O  
ATOM   1618  N   ALA A 175      -7.931 -11.952  15.977  1.00 15.00      A    N  
ATOM   1619  HN  ALA A 175      -8.517 -12.095  16.749  1.00 15.00      A    H  
ATOM   1620  CA  ALA A 175      -7.470 -10.600  15.679  1.00 15.00      A    C  
ATOM   1621  CB  ALA A 175      -8.352  -9.579  16.380  1.00 15.00      A    C  
ATOM   1622  C   ALA A 175      -6.008 -10.423  16.090  1.00 15.00      A    C  
ATOM   1623  O   ALA A 175      -5.226 -11.368  16.044  1.00 15.00      A    O  
ATOM   1624  N   LYS A 176      -5.641  -9.219  16.499  1.00 15.00      A    N  
ATOM   1625  HN  LYS A 176      -6.313  -8.507  16.560  1.00 15.00      A    H  
ATOM   1626  CA  LYS A 176      -4.270  -8.935  16.905  1.00 15.00      A    C  
ATOM   1627  CB  LYS A 176      -3.458  -8.336  15.749  1.00 15.00      A    C  
ATOM   1628  CG  LYS A 176      -3.239  -9.276  14.567  1.00 15.00      A    C  
ATOM   1629  CD  LYS A 176      -2.488 -10.537  14.976  1.00 15.00      A    C  
ATOM   1630  CE  LYS A 176      -2.660 -11.652  13.949  1.00 15.00      A    C  
ATOM   1631  NZ  LYS A 176      -4.073 -12.122  13.847  1.00 15.00      A    N  
ATOM   1632  HZ1 LYS A 176      -4.678 -11.372  13.458  1.00 15.00      A    H  
ATOM   1633  HZ2 LYS A 176      -4.439 -12.376  14.791  1.00 15.00      A    H  
ATOM   1634  HZ3 LYS A 176      -4.134 -12.956  13.231  1.00 15.00      A    H  
ATOM   1635  C   LYS A 176      -4.252  -7.995  18.103  1.00 15.00      A    C  
ATOM   1636  O   LYS A 176      -4.904  -6.955  18.093  1.00 15.00      A    O  
ATOM   1637  N   GLN A 177      -3.530  -8.394  19.138  1.00 15.00      A    N  
ATOM   1638  HN  GLN A 177      -3.059  -9.251  19.088  1.00 15.00      A    H  
ATOM   1639  CA  GLN A 177      -3.400  -7.601  20.353  1.00 15.00      A    C  
ATOM   1640  CB  GLN A 177      -4.313  -8.154  21.461  1.00 15.00      A    C  
ATOM   1641  CG  GLN A 177      -5.356  -9.156  20.974  1.00 15.00      A    C  
ATOM   1642  CD  GLN A 177      -6.610  -9.189  21.828  1.00 15.00      A    C  
ATOM   1643  OE1 GLN A 177      -7.018  -8.182  22.404  1.00 15.00      A    O  
ATOM   1644  NE2 GLN A 177      -7.235 -10.355  21.909  1.00 15.00      A    N  
ATOM   1645 HE21 GLN A 177      -6.859 -11.116  21.422  1.00 15.00      A    H  
ATOM   1646 HE22 GLN A 177      -8.047 -10.407  22.453  1.00 15.00      A    H  
ATOM   1647  C   GLN A 177      -1.944  -7.648  20.796  1.00 15.00      A    C  
ATOM   1648  O   GLN A 177      -1.385  -8.733  20.962  1.00 15.00      A    O  
ATOM   1649  N   LEU A 178      -1.326  -6.489  20.963  1.00 15.00      A    N  
ATOM   1650  HN  LEU A 178      -1.830  -5.650  20.849  1.00 15.00      A    H  
ATOM   1651  CA  LEU A 178       0.079  -6.431  21.352  1.00 15.00      A    C  
ATOM   1652  CB  LEU A 178       0.929  -5.790  20.251  1.00 15.00      A    C  
ATOM   1653  CG  LEU A 178       1.066  -6.585  18.947  1.00 15.00      A    C  
ATOM   1654  CD1 LEU A 178       1.975  -5.859  17.969  1.00 15.00      A    C  
ATOM   1655  CD2 LEU A 178       1.587  -7.990  19.217  1.00 15.00      A    C  
ATOM   1656  C   LEU A 178       0.272  -5.697  22.670  1.00 15.00      A    C  
ATOM   1657  O   LEU A 178      -0.143  -4.550  22.821  1.00 15.00      A    O  
ATOM   1658  N   TYR A 179       0.918  -6.369  23.613  1.00 15.00      A    N  
ATOM   1659  HN  TYR A 179       1.236  -7.271  23.416  1.00 15.00      A    H  
ATOM   1660  CA  TYR A 179       1.173  -5.801  24.929  1.00 15.00      A    C  
ATOM   1661  CB  TYR A 179       1.619  -6.888  25.909  1.00 15.00      A    C  
ATOM   1662  CG  TYR A 179       0.487  -7.749  26.422  1.00 15.00      A    C  
ATOM   1663  CD1 TYR A 179      -0.404  -7.261  27.369  1.00 15.00      A    C  
ATOM   1664  CD2 TYR A 179       0.309  -9.047  25.961  1.00 15.00      A    C  
ATOM   1665  CE1 TYR A 179      -1.437  -8.042  27.846  1.00 15.00      A    C  
ATOM   1666  CE2 TYR A 179      -0.723  -9.834  26.432  1.00 15.00      A    C  
ATOM   1667  CZ  TYR A 179      -1.594  -9.327  27.373  1.00 15.00      A    C  
ATOM   1668  OH  TYR A 179      -2.620 -10.110  27.848  1.00 15.00      A    O  
ATOM   1669  HH  TYR A 179      -3.421  -9.584  27.915  1.00 15.00      A    H  
ATOM   1670  C   TYR A 179       2.209  -4.686  24.871  1.00 15.00      A    C  
ATOM   1671  O   TYR A 179       3.410  -4.942  24.770  1.00 15.00      A    O  
ATOM   1672  N   PHE A 180       1.734  -3.452  24.927  1.00 15.00      A    N  
ATOM   1673  HN  PHE A 180       0.763  -3.320  24.985  1.00 15.00      A    H  
ATOM   1674  CA  PHE A 180       2.611  -2.294  24.890  1.00 15.00      A    C  
ATOM   1675  CB  PHE A 180       1.955  -1.135  24.138  1.00 15.00      A    C  
ATOM   1676  CG  PHE A 180       2.937  -0.130  23.607  1.00 15.00      A    C  
ATOM   1677  CD1 PHE A 180       3.181   1.052  24.288  1.00 15.00      A    C  
ATOM   1678  CD2 PHE A 180       3.622  -0.371  22.427  1.00 15.00      A    C  
ATOM   1679  CE1 PHE A 180       4.088   1.974  23.801  1.00 15.00      A    C  
ATOM   1680  CE2 PHE A 180       4.530   0.546  21.935  1.00 15.00      A    C  
ATOM   1681  CZ  PHE A 180       4.763   1.721  22.623  1.00 15.00      A    C  
ATOM   1682  C   PHE A 180       2.987  -1.865  26.303  1.00 15.00      A    C  
ATOM   1683  O   PHE A 180       2.114  -1.564  27.122  1.00 15.00      A    O  
ATOM   1684  N   PRO A 181       4.291  -1.849  26.605  1.00 15.00      A    N  
ATOM   1685  CA  PRO A 181       4.797  -1.463  27.923  1.00 15.00      A    C  
ATOM   1686  CB  PRO A 181       6.263  -1.899  27.878  1.00 15.00      A    C  
ATOM   1687  CG  PRO A 181       6.625  -1.847  26.434  1.00 15.00      A    C  
ATOM   1688  CD  PRO A 181       5.379  -2.216  25.679  1.00 15.00      A    C  
ATOM   1689  C   PRO A 181       4.710   0.039  28.165  1.00 15.00      A    C  
ATOM   1690  O   PRO A 181       4.920   0.844  27.258  1.00 15.00      A    O  
ATOM   1691  N   LEU A 182       4.392   0.406  29.394  1.00 15.00      A    N  
ATOM   1692  HN  LEU A 182       4.219  -0.285  30.069  1.00 15.00      A    H  
ATOM   1693  CA  LEU A 182       4.290   1.804  29.772  1.00 15.00      A    C  
ATOM   1694  CB  LEU A 182       3.166   1.990  30.796  1.00 15.00      A    C  
ATOM   1695  CG  LEU A 182       1.765   1.590  30.327  1.00 15.00      A    C  
ATOM   1696  CD1 LEU A 182       0.757   1.720  31.458  1.00 15.00      A    C  
ATOM   1697  CD2 LEU A 182       1.340   2.429  29.130  1.00 15.00      A    C  
ATOM   1698  C   LEU A 182       5.622   2.282  30.341  1.00 15.00      A    C  
ATOM   1699  O   LEU A 182       6.400   1.477  30.850  1.00 15.00      A    O  
ATOM   1700  N   PRO A 183       5.902   3.599  30.267  1.00 15.00      A    N  
ATOM   1701  CA  PRO A 183       7.157   4.185  30.776  1.00 15.00      A    C  
ATOM   1702  CB  PRO A 183       7.016   5.681  30.464  1.00 15.00      A    C  
ATOM   1703  CG  PRO A 183       5.556   5.896  30.253  1.00 15.00      A    C  
ATOM   1704  CD  PRO A 183       5.033   4.621  29.662  1.00 15.00      A    C  
ATOM   1705  C   PRO A 183       7.350   3.972  32.279  1.00 15.00      A    C  
ATOM   1706  O   PRO A 183       8.413   4.260  32.823  1.00 15.00      A    O  
ATOM   1707  N   GLY A 184       6.310   3.484  32.940  1.00 15.00      A    N  
ATOM   1708  HN  GLY A 184       5.492   3.282  32.449  1.00 15.00      A    H  
ATOM   1709  CA  GLY A 184       6.381   3.223  34.360  1.00 15.00      A    C  
ATOM   1710  C   GLY A 184       6.091   1.769  34.659  1.00 15.00      A    C  
ATOM   1711  O   GLY A 184       7.003   0.982  34.905  1.00 15.00      A    O  
ATOM   1712  N   SER A 185       4.815   1.411  34.633  1.00 15.00      A    N  
ATOM   1713  HN  SER A 185       4.134   2.087  34.443  1.00 15.00      A    H  
ATOM   1714  CA  SER A 185       4.390   0.041  34.889  1.00 15.00      A    C  
ATOM   1715  CB  SER A 185       4.328  -0.229  36.397  1.00 15.00      A    C  
ATOM   1716  OG  SER A 185       5.600  -0.066  37.000  1.00 15.00      A    O  
ATOM   1717  HG  SER A 185       6.247   0.185  36.324  1.00 15.00      A    H  
ATOM   1718  C   SER A 185       3.024  -0.209  34.258  1.00 15.00      A    C  
ATOM   1719  O   SER A 185       2.121   0.619  34.374  1.00 15.00      A    O  
ATOM   1720  N   GLY A 186       2.886  -1.337  33.572  1.00 15.00      A    N  
ATOM   1721  HN  GLY A 186       3.650  -1.942  33.482  1.00 15.00      A    H  
ATOM   1722  CA  GLY A 186       1.623  -1.671  32.941  1.00 15.00      A    C  
ATOM   1723  C   GLY A 186       1.793  -2.064  31.487  1.00 15.00      A    C  
ATOM   1724  O   GLY A 186       2.784  -1.699  30.854  1.00 15.00      A    O  
ATOM   1725  N   TYR A 187       0.832  -2.819  30.966  1.00 15.00      A    N  
ATOM   1726  HN  TYR A 187       0.069  -3.075  31.526  1.00 15.00      A    H  
ATOM   1727  CA  TYR A 187       0.868  -3.268  29.579  1.00 15.00      A    C  
ATOM   1728  CB  TYR A 187       1.271  -4.745  29.494  1.00 15.00      A    C  
ATOM   1729  CG  TYR A 187       2.670  -5.041  29.985  1.00 15.00      A    C  
ATOM   1730  CD1 TYR A 187       3.782  -4.642  29.256  1.00 15.00      A    C  
ATOM   1731  CD2 TYR A 187       2.877  -5.716  31.180  1.00 15.00      A    C  
ATOM   1732  CE1 TYR A 187       5.062  -4.912  29.702  1.00 15.00      A    C  
ATOM   1733  CE2 TYR A 187       4.152  -5.991  31.634  1.00 15.00      A    C  
ATOM   1734  CZ  TYR A 187       5.241  -5.585  30.892  1.00 15.00      A    C  
ATOM   1735  OH  TYR A 187       6.513  -5.855  31.342  1.00 15.00      A    O  
ATOM   1736  HH  TYR A 187       6.596  -6.794  31.526  1.00 15.00      A    H  
ATOM   1737  C   TYR A 187      -0.493  -3.071  28.924  1.00 15.00      A    C  
ATOM   1738  O   TYR A 187      -1.498  -3.601  29.396  1.00 15.00      A    O  
ATOM   1739  N   HIS A 188      -0.520  -2.302  27.848  1.00 15.00      A    N  
ATOM   1740  HN  HIS A 188       0.321  -1.908  27.525  1.00 15.00      A    H  
ATOM   1741  CA  HIS A 188      -1.756  -2.035  27.126  1.00 15.00      A    C  
ATOM   1742  CB  HIS A 188      -1.643  -0.715  26.353  1.00 15.00      A    C  
ATOM   1743  CG  HIS A 188      -2.074   0.494  27.124  1.00 15.00      A    C  
ATOM   1744  ND1 HIS A 188      -2.471   1.677  26.537  1.00 15.00      A    N  
ATOM   1745  HD1 HIS A 188      -2.513   1.857  25.576  1.00 15.00      A    H  
ATOM   1746  CD2 HIS A 188      -2.164   0.695  28.461  1.00 15.00      A    C  
ATOM   1747  CE1 HIS A 188      -2.785   2.540  27.513  1.00 15.00      A    C  
ATOM   1748  NE2 HIS A 188      -2.615   1.992  28.699  1.00 15.00      A    N  
ATOM   1749  C   HIS A 188      -2.061  -3.162  26.149  1.00 15.00      A    C  
ATOM   1750  O   HIS A 188      -1.156  -3.691  25.513  1.00 15.00      A    O  
ATOM   1751  N   LEU A 189      -3.337  -3.536  26.049  1.00 15.00      A    N  
ATOM   1752  HN  LEU A 189      -4.006  -3.110  26.623  1.00 15.00      A    H  
ATOM   1753  CA  LEU A 189      -3.753  -4.590  25.124  1.00 15.00      A    C  
ATOM   1754  CB  LEU A 189      -5.233  -4.930  25.326  1.00 15.00      A    C  
ATOM   1755  CG  LEU A 189      -5.556  -5.974  26.399  1.00 15.00      A    C  
ATOM   1756  CD1 LEU A 189      -7.061  -6.128  26.557  1.00 15.00      A    C  
ATOM   1757  CD2 LEU A 189      -4.917  -7.312  26.055  1.00 15.00      A    C  
ATOM   1758  C   LEU A 189      -3.518  -4.144  23.686  1.00 15.00      A    C  
ATOM   1759  O   LEU A 189      -3.109  -4.939  22.843  1.00 15.00      A    O  
ATOM   1760  N   LEU A 190      -3.785  -2.863  23.444  1.00 15.00      A    N  
ATOM   1761  HN  LEU A 190      -4.119  -2.315  24.183  1.00 15.00      A    H  
ATOM   1762  CA  LEU A 190      -3.603  -2.217  22.141  1.00 15.00      A    C  
ATOM   1763  CB  LEU A 190      -2.201  -1.629  21.990  1.00 15.00      A    C  
ATOM   1764  CG  LEU A 190      -1.981  -0.253  22.626  1.00 15.00      A    C  
ATOM   1765  CD1 LEU A 190      -0.649   0.331  22.185  1.00 15.00      A    C  
ATOM   1766  CD2 LEU A 190      -3.123   0.692  22.281  1.00 15.00      A    C  
ATOM   1767  C   LEU A 190      -3.978  -3.081  20.936  1.00 15.00      A    C  
ATOM   1768  O   LEU A 190      -3.140  -3.794  20.378  1.00 15.00      A    O  
ATOM   1769  N   ALA A 191      -5.234  -2.992  20.531  1.00 15.00      A    N  
ATOM   1770  HN  ALA A 191      -5.849  -2.404  21.012  1.00 15.00      A    H  
ATOM   1771  CA  ALA A 191      -5.718  -3.739  19.383  1.00 15.00      A    C  
ATOM   1772  CB  ALA A 191      -7.132  -4.245  19.638  1.00 15.00      A    C  
ATOM   1773  C   ALA A 191      -5.684  -2.854  18.140  1.00 15.00      A    C  
ATOM   1774  O   ALA A 191      -6.481  -1.924  18.012  1.00 15.00      A    O  
ATOM   1775  N   PRO A 192      -4.741  -3.112  17.221  1.00 15.00      A    N  
ATOM   1776  CA  PRO A 192      -4.607  -2.333  15.996  1.00 15.00      A    C  
ATOM   1777  CB  PRO A 192      -3.156  -2.582  15.592  1.00 15.00      A    C  
ATOM   1778  CG  PRO A 192      -2.841  -3.945  16.114  1.00 15.00      A    C  
ATOM   1779  CD  PRO A 192      -3.728  -4.177  17.310  1.00 15.00      A    C  
ATOM   1780  C   PRO A 192      -5.556  -2.805  14.895  1.00 15.00      A    C  
ATOM   1781  O   PRO A 192      -5.601  -3.988  14.557  1.00 15.00      A    O  
ATOM   1782  N   LEU A 193      -6.314  -1.871  14.342  1.00 15.00      A    N  
ATOM   1783  HN  LEU A 193      -6.240  -0.947  14.656  1.00 15.00      A    H  
ATOM   1784  CA  LEU A 193      -7.250  -2.183  13.274  1.00 15.00      A    C  
ATOM   1785  CB  LEU A 193      -8.568  -1.433  13.479  1.00 15.00      A    C  
ATOM   1786  CG  LEU A 193      -9.303  -1.705  14.795  1.00 15.00      A    C  
ATOM   1787  CD1 LEU A 193     -10.557  -0.851  14.896  1.00 15.00      A    C  
ATOM   1788  CD2 LEU A 193      -9.647  -3.180  14.926  1.00 15.00      A    C  
ATOM   1789  C   LEU A 193      -6.635  -1.827  11.925  1.00 15.00      A    C  
ATOM   1790  O   LEU A 193      -5.637  -1.110  11.865  1.00 15.00      A    O  
ATOM   1791  N   PHE A 194      -7.226  -2.326  10.848  1.00 15.00      A    N  
ATOM   1792  HN  PHE A 194      -8.023  -2.890  10.954  1.00 15.00      A    H  
ATOM   1793  CA  PHE A 194      -6.715  -2.059   9.511  1.00 15.00      A    C  
ATOM   1794  CB  PHE A 194      -6.928  -3.278   8.613  1.00 15.00      A    C  
ATOM   1795  CG  PHE A 194      -6.211  -3.199   7.300  1.00 15.00      A    C  
ATOM   1796  CD1 PHE A 194      -4.848  -3.431   7.230  1.00 15.00      A    C  
ATOM   1797  CD2 PHE A 194      -6.898  -2.897   6.136  1.00 15.00      A    C  
ATOM   1798  CE1 PHE A 194      -4.182  -3.361   6.024  1.00 15.00      A    C  
ATOM   1799  CE2 PHE A 194      -6.238  -2.826   4.926  1.00 15.00      A    C  
ATOM   1800  CZ  PHE A 194      -4.879  -3.059   4.872  1.00 15.00      A    C  
ATOM   1801  C   PHE A 194      -7.376  -0.828   8.897  1.00 15.00      A    C  
ATOM   1802  O   PHE A 194      -8.571  -0.847   8.588  1.00 15.00      A    O  
ATOM   1803  N   PRO A 195      -6.605   0.258   8.714  1.00 15.00      A    N  
ATOM   1804  CA  PRO A 195      -7.108   1.508   8.131  1.00 15.00      A    C  
ATOM   1805  CB  PRO A 195      -5.979   2.505   8.400  1.00 15.00      A    C  
ATOM   1806  CG  PRO A 195      -4.749   1.667   8.482  1.00 15.00      A    C  
ATOM   1807  CD  PRO A 195      -5.176   0.351   9.070  1.00 15.00      A    C  
ATOM   1808  C   PRO A 195      -7.360   1.381   6.629  1.00 15.00      A    C  
ATOM   1809  O   PRO A 195      -6.589   1.885   5.810  1.00 15.00      A    O  
ATOM   1810  N   THR A 196      -8.449   0.710   6.279  1.00 15.00      A    N  
ATOM   1811  HN  THR A 196      -9.020   0.335   6.985  1.00 15.00      A    H  
ATOM   1812  CA  THR A 196      -8.822   0.499   4.886  1.00 15.00      A    C  
ATOM   1813  CB  THR A 196     -10.096  -0.374   4.772  1.00 15.00      A    C  
ATOM   1814  OG1 THR A 196     -10.517  -0.494   3.405  1.00 15.00      A    O  
ATOM   1815  HG1 THR A 196     -11.495  -0.504   3.369  1.00 15.00      A    H  
ATOM   1816  CG2 THR A 196     -11.225   0.198   5.619  1.00 15.00      A    C  
ATOM   1817  C   THR A 196      -9.002   1.829   4.144  1.00 15.00      A    C  
ATOM   1818  O   THR A 196      -8.651   1.945   2.967  1.00 15.00      A    O  
ATOM   1819  N   SER A 197      -9.513   2.839   4.846  1.00 15.00      A    N  
ATOM   1820  HN  SER A 197      -9.766   2.694   5.784  1.00 15.00      A    H  
ATOM   1821  CA  SER A 197      -9.722   4.152   4.249  1.00 15.00      A    C  
ATOM   1822  CB  SER A 197     -10.526   5.047   5.195  1.00 15.00      A    C  
ATOM   1823  OG  SER A 197     -11.710   4.390   5.619  1.00 15.00      A    O  
ATOM   1824  HG  SER A 197     -12.159   4.926   6.280  1.00 15.00      A    H  
ATOM   1825  C   SER A 197      -8.387   4.805   3.891  1.00 15.00      A    C  
ATOM   1826  O   SER A 197      -8.282   5.533   2.907  1.00 15.00      A    O  
ATOM   1827  N   LEU A 198      -7.364   4.522   4.691  1.00 15.00      A    N  
ATOM   1828  HN  LEU A 198      -7.505   3.922   5.453  1.00 15.00      A    H  
ATOM   1829  CA  LEU A 198      -6.035   5.067   4.452  1.00 15.00      A    C  
ATOM   1830  CB  LEU A 198      -5.178   4.964   5.717  1.00 15.00      A    C  
ATOM   1831  CG  LEU A 198      -3.699   5.340   5.578  1.00 15.00      A    C  
ATOM   1832  CD1 LEU A 198      -3.536   6.827   5.296  1.00 15.00      A    C  
ATOM   1833  CD2 LEU A 198      -2.925   4.938   6.823  1.00 15.00      A    C  
ATOM   1834  C   LEU A 198      -5.376   4.319   3.303  1.00 15.00      A    C  
ATOM   1835  O   LEU A 198      -4.743   4.917   2.436  1.00 15.00      A    O  
ATOM   1836  N   VAL A 199      -5.546   3.003   3.301  1.00 15.00      A    N  
ATOM   1837  HN  VAL A 199      -6.062   2.587   4.026  1.00 15.00      A    H  
ATOM   1838  CA  VAL A 199      -4.981   2.160   2.258  1.00 15.00      A    C  
ATOM   1839  CB  VAL A 199      -5.179   0.662   2.564  1.00 15.00      A    C  
ATOM   1840  CG1 VAL A 199      -4.657  -0.196   1.422  1.00 15.00      A    C  
ATOM   1841  CG2 VAL A 199      -4.479   0.296   3.863  1.00 15.00      A    C  
ATOM   1842  C   VAL A 199      -5.593   2.503   0.906  1.00 15.00      A    C  
ATOM   1843  O   VAL A 199      -4.900   2.526  -0.105  1.00 15.00      A    O  
ATOM   1844  N   HIS A 200      -6.894   2.784   0.897  1.00 15.00      A    N  
ATOM   1845  HN  HIS A 200      -7.400   2.740   1.738  1.00 15.00      A    H  
ATOM   1846  CA  HIS A 200      -7.587   3.148  -0.335  1.00 15.00      A    C  
ATOM   1847  CB  HIS A 200      -9.076   3.393  -0.066  1.00 15.00      A    C  
ATOM   1848  CG  HIS A 200      -9.908   3.530  -1.306  1.00 15.00      A    C  
ATOM   1849  ND1 HIS A 200      -9.924   4.696  -2.035  1.00 15.00      A    N  
ATOM   1850  CD2 HIS A 200     -10.730   2.628  -1.896  1.00 15.00      A    C  
ATOM   1851  CE1 HIS A 200     -10.751   4.483  -3.041  1.00 15.00      A    C  
ATOM   1852  NE2 HIS A 200     -11.257   3.246  -3.000  1.00 15.00      A    N  
ATOM   1853  HE2 HIS A 200     -11.912   2.855  -3.639  1.00 15.00      A    H  
ATOM   1854  C   HIS A 200      -6.948   4.398  -0.931  1.00 15.00      A    C  
ATOM   1855  O   HIS A 200      -6.731   4.487  -2.140  1.00 15.00      A    O  
ATOM   1856  N   HIS A 201      -6.633   5.349  -0.059  1.00 15.00      A    N  
ATOM   1857  HN  HIS A 201      -6.838   5.209   0.890  1.00 15.00      A    H  
ATOM   1858  CA  HIS A 201      -5.996   6.595  -0.463  1.00 15.00      A    C  
ATOM   1859  CB  HIS A 201      -5.841   7.505   0.762  1.00 15.00      A    C  
ATOM   1860  CG  HIS A 201      -5.101   8.785   0.516  1.00 15.00      A    C  
ATOM   1861  ND1 HIS A 201      -3.971   9.100   1.231  1.00 15.00      A    N  
ATOM   1862  CD2 HIS A 201      -5.372   9.788  -0.355  1.00 15.00      A    C  
ATOM   1863  CE1 HIS A 201      -3.578  10.277   0.789  1.00 15.00      A    C  
ATOM   1864  NE2 HIS A 201      -4.394  10.733  -0.171  1.00 15.00      A    N  
ATOM   1865  HE2 HIS A 201      -4.304  11.575  -0.656  1.00 15.00      A    H  
ATOM   1866  C   HIS A 201      -4.636   6.295  -1.093  1.00 15.00      A    C  
ATOM   1867  O   HIS A 201      -4.299   6.822  -2.155  1.00 15.00      A    O  
ATOM   1868  N   VAL A 202      -3.873   5.424  -0.440  1.00 15.00      A    N  
ATOM   1869  HN  VAL A 202      -4.203   5.040   0.402  1.00 15.00      A    H  
ATOM   1870  CA  VAL A 202      -2.560   5.025  -0.934  1.00 15.00      A    C  
ATOM   1871  CB  VAL A 202      -1.823   4.131   0.090  1.00 15.00      A    C  
ATOM   1872  CG1 VAL A 202      -0.466   3.691  -0.443  1.00 15.00      A    C  
ATOM   1873  CG2 VAL A 202      -1.658   4.860   1.414  1.00 15.00      A    C  
ATOM   1874  C   VAL A 202      -2.704   4.277  -2.258  1.00 15.00      A    C  
ATOM   1875  O   VAL A 202      -1.975   4.539  -3.215  1.00 15.00      A    O  
ATOM   1876  N   HIS A 203      -3.666   3.361  -2.303  1.00 15.00      A    N  
ATOM   1877  HN  HIS A 203      -4.207   3.203  -1.493  1.00 15.00      A    H  
ATOM   1878  CA  HIS A 203      -3.941   2.567  -3.496  1.00 15.00      A    C  
ATOM   1879  CB  HIS A 203      -5.113   1.613  -3.228  1.00 15.00      A    C  
ATOM   1880  CG  HIS A 203      -5.221   0.459  -4.184  1.00 15.00      A    C  
ATOM   1881  ND1 HIS A 203      -5.013  -0.834  -3.768  1.00 15.00      A    N  
ATOM   1882  CD2 HIS A 203      -5.520   0.454  -5.510  1.00 15.00      A    C  
ATOM   1883  CE1 HIS A 203      -5.189  -1.595  -4.830  1.00 15.00      A    C  
ATOM   1884  NE2 HIS A 203      -5.497  -0.860  -5.907  1.00 15.00      A    N  
ATOM   1885  HE2 HIS A 203      -5.656  -1.198  -6.811  1.00 15.00      A    H  
ATOM   1886  C   HIS A 203      -4.277   3.478  -4.672  1.00 15.00      A    C  
ATOM   1887  O   HIS A 203      -3.875   3.219  -5.803  1.00 15.00      A    O  
ATOM   1888  N   ALA A 204      -5.017   4.545  -4.395  1.00 15.00      A    N  
ATOM   1889  HN  ALA A 204      -5.317   4.692  -3.468  1.00 15.00      A    H  
ATOM   1890  CA  ALA A 204      -5.404   5.499  -5.424  1.00 15.00      A    C  
ATOM   1891  CB  ALA A 204      -6.421   6.489  -4.877  1.00 15.00      A    C  
ATOM   1892  C   ALA A 204      -4.186   6.232  -5.977  1.00 15.00      A    C  
ATOM   1893  O   ALA A 204      -4.005   6.323  -7.193  1.00 15.00      A    O  
ATOM   1894  N   LEU A 205      -3.347   6.737  -5.079  1.00 15.00      A    N  
ATOM   1895  HN  LEU A 205      -3.546   6.621  -4.123  1.00 15.00      A    H  
ATOM   1896  CA  LEU A 205      -2.141   7.460  -5.472  1.00 15.00      A    C  
ATOM   1897  CB  LEU A 205      -1.452   8.059  -4.244  1.00 15.00      A    C  
ATOM   1898  CG  LEU A 205      -2.313   8.960  -3.354  1.00 15.00      A    C  
ATOM   1899  CD1 LEU A 205      -1.558   9.336  -2.090  1.00 15.00      A    C  
ATOM   1900  CD2 LEU A 205      -2.753  10.206  -4.108  1.00 15.00      A    C  
ATOM   1901  C   LEU A 205      -1.176   6.540  -6.214  1.00 15.00      A    C  
ATOM   1902  O   LEU A 205      -0.615   6.909  -7.246  1.00 15.00      A    O  
ATOM   1903  N   LEU A 206      -0.997   5.337  -5.680  1.00 15.00      A    N  
ATOM   1904  HN  LEU A 206      -1.472   5.109  -4.846  1.00 15.00      A    H  
ATOM   1905  CA  LEU A 206      -0.113   4.347  -6.283  1.00 15.00      A    C  
ATOM   1906  CB  LEU A 206       0.016   3.126  -5.365  1.00 15.00      A    C  
ATOM   1907  CG  LEU A 206       1.245   3.068  -4.452  1.00 15.00      A    C  
ATOM   1908  CD1 LEU A 206       1.427   4.372  -3.689  1.00 15.00      A    C  
ATOM   1909  CD2 LEU A 206       1.131   1.899  -3.485  1.00 15.00      A    C  
ATOM   1910  C   LEU A 206      -0.641   3.917  -7.649  1.00 15.00      A    C  
ATOM   1911  O   LEU A 206       0.123   3.545  -8.537  1.00 15.00      A    O  
ATOM   1912  N   ARG A 207      -1.958   3.972  -7.801  1.00 15.00      A    N  
ATOM   1913  HN  ARG A 207      -2.511   4.264  -7.042  1.00 15.00      A    H  
ATOM   1914  CA  ARG A 207      -2.612   3.600  -9.047  1.00 15.00      A    C  
ATOM   1915  CB  ARG A 207      -4.119   3.446  -8.818  1.00 15.00      A    C  
ATOM   1916  CG  ARG A 207      -4.905   2.951 -10.021  1.00 15.00      A    C  
ATOM   1917  CD  ARG A 207      -6.372   3.349  -9.922  1.00 15.00      A    C  
ATOM   1918  NE  ARG A 207      -7.013   2.831  -8.708  1.00 15.00      A    N  
ATOM   1919  HE  ARG A 207      -6.651   1.999  -8.333  1.00 15.00      A    H  
ATOM   1920  CZ  ARG A 207      -8.045   3.422  -8.094  1.00 15.00      A    C  
ATOM   1921  NH1 ARG A 207      -8.552   4.553  -8.576  1.00 15.00      A    N  
ATOM   1922 HH11 ARG A 207      -9.356   5.014  -8.098  1.00 15.00      A    H  
ATOM   1923 HH12 ARG A 207      -8.149   4.983  -9.435  1.00 15.00      A    H  
ATOM   1924  NH2 ARG A 207      -8.571   2.879  -6.998  1.00 15.00      A    N  
ATOM   1925 HH21 ARG A 207      -8.183   1.993  -6.612  1.00 15.00      A    H  
ATOM   1926 HH22 ARG A 207      -9.378   3.337  -6.517  1.00 15.00      A    H  
ATOM   1927  C   ARG A 207      -2.358   4.645 -10.131  1.00 15.00      A    C  
ATOM   1928  O   ARG A 207      -2.059   4.301 -11.274  1.00 15.00      A    O  
ATOM   1929  N   GLU A 208      -2.466   5.917  -9.761  1.00 15.00      A    N  
ATOM   1930  HN  GLU A 208      -2.683   6.126  -8.824  1.00 15.00      A    H  
ATOM   1931  CA  GLU A 208      -2.267   7.017 -10.704  1.00 15.00      A    C  
ATOM   1932  CB  GLU A 208      -2.658   8.351 -10.060  1.00 15.00      A    C  
ATOM   1933  CG  GLU A 208      -3.317   9.347 -11.007  1.00 15.00      A    C  
ATOM   1934  CD  GLU A 208      -2.390   9.843 -12.103  1.00 15.00      A    C  
ATOM   1935  OE1 GLU A 208      -1.377  10.492 -11.781  1.00 15.00      A    O  
ATOM   1936  OE2 GLU A 208      -2.680   9.588 -13.289  1.00 15.00      A    O  
ATOM   1937  C   GLU A 208      -0.823   7.075 -11.194  1.00 15.00      A    C  
ATOM   1938  O   GLU A 208      -0.563   7.032 -12.396  1.00 15.00      A    O  
ATOM   1939  N   ALA A 209       0.110   7.122 -10.253  1.00 15.00      A    N  
ATOM   1940  HN  ALA A 209      -0.166   7.116  -9.310  1.00 15.00      A    H  
ATOM   1941  CA  ALA A 209       1.532   7.201 -10.573  1.00 15.00      A    C  
ATOM   1942  CB  ALA A 209       2.352   7.332  -9.302  1.00 15.00      A    C  
ATOM   1943  C   ALA A 209       2.025   6.019 -11.415  1.00 15.00      A    C  
ATOM   1944  O   ALA A 209       3.149   6.030 -11.913  1.00 15.00      A    O  
ATOM   1945  N   ARG A 210       1.190   5.004 -11.582  1.00 15.00      A    N  
ATOM   1946  HN  ARG A 210       0.301   5.044 -11.174  1.00 15.00      A    H  
ATOM   1947  CA  ARG A 210       1.571   3.842 -12.364  1.00 15.00      A    C  
ATOM   1948  CB  ARG A 210       1.490   2.564 -11.525  1.00 15.00      A    C  
ATOM   1949  CG  ARG A 210       2.521   2.473 -10.412  1.00 15.00      A    C  
ATOM   1950  CD  ARG A 210       3.254   1.139 -10.439  1.00 15.00      A    C  
ATOM   1951  NE  ARG A 210       2.341  -0.009 -10.496  1.00 15.00      A    N  
ATOM   1952  HE  ARG A 210       2.131  -0.365 -11.386  1.00 15.00      A    H  
ATOM   1953  CZ  ARG A 210       1.802  -0.591  -9.423  1.00 15.00      A    C  
ATOM   1954  NH1 ARG A 210       2.080  -0.133  -8.207  1.00 15.00      A    N  
ATOM   1955 HH11 ARG A 210       1.662  -0.583  -7.365  1.00 15.00      A    H  
ATOM   1956 HH12 ARG A 210       2.722   0.681  -8.089  1.00 15.00      A    H  
ATOM   1957  NH2 ARG A 210       0.991  -1.637  -9.567  1.00 15.00      A    N  
ATOM   1958 HH21 ARG A 210       0.567  -2.094  -8.730  1.00 15.00      A    H  
ATOM   1959 HH22 ARG A 210       0.774  -2.006 -10.517  1.00 15.00      A    H  
ATOM   1960  C   ARG A 210       0.725   3.681 -13.628  1.00 15.00      A    C  
ATOM   1961  O   ARG A 210       1.263   3.525 -14.728  1.00 15.00      A    O  
ATOM   1962  N   PHE A 211      -0.593   3.742 -13.483  1.00 15.00      A    N  
ATOM   1963  HN  PHE A 211      -0.975   3.943 -12.598  1.00 15.00      A    H  
ATOM   1964  CA  PHE A 211      -1.489   3.532 -14.615  1.00 15.00      A    C  
ATOM   1965  CB  PHE A 211      -2.544   2.482 -14.266  1.00 15.00      A    C  
ATOM   1966  CG  PHE A 211      -1.957   1.188 -13.788  1.00 15.00      A    C  
ATOM   1967  CD1 PHE A 211      -1.301   0.347 -14.669  1.00 15.00      A    C  
ATOM   1968  CD2 PHE A 211      -2.054   0.816 -12.457  1.00 15.00      A    C  
ATOM   1969  CE1 PHE A 211      -0.751  -0.843 -14.235  1.00 15.00      A    C  
ATOM   1970  CE2 PHE A 211      -1.508  -0.373 -12.015  1.00 15.00      A    C  
ATOM   1971  CZ  PHE A 211      -0.855  -1.204 -12.905  1.00 15.00      A    C  
ATOM   1972  C   PHE A 211      -2.169   4.796 -15.119  1.00 15.00      A    C  
ATOM   1973  O   PHE A 211      -2.639   4.820 -16.254  1.00 15.00      A    O  
ATOM   1974  N   GLY A 212      -2.212   5.831 -14.294  1.00 15.00      A    N  
ATOM   1975  HN  GLY A 212      -1.781   5.768 -13.417  1.00 15.00      A    H  
ATOM   1976  CA  GLY A 212      -2.864   7.070 -14.683  1.00 15.00      A    C  
ATOM   1977  C   GLY A 212      -2.229   7.722 -15.894  1.00 15.00      A    C  
ATOM   1978  O   GLY A 212      -1.033   7.549 -16.147  1.00 15.00      A    O  
ATOM   1979  N   ASP A 213      -3.031   8.478 -16.636  1.00 15.00      A    N  
ATOM   1980  HN  ASP A 213      -3.969   8.575 -16.369  1.00 15.00      A    H  
ATOM   1981  CA  ASP A 213      -2.569   9.159 -17.840  1.00 15.00      A    C  
ATOM   1982  CB  ASP A 213      -3.744   9.760 -18.615  1.00 15.00      A    C  
ATOM   1983  CG  ASP A 213      -4.725   8.708 -19.088  1.00 15.00      A    C  
ATOM   1984  OD1 ASP A 213      -4.303   7.785 -19.816  1.00 15.00      A    O  
ATOM   1985  OD2 ASP A 213      -5.915   8.804 -18.723  1.00 15.00      A    O  
ATOM   1986  C   ASP A 213      -1.545  10.237 -17.522  1.00 15.00      A    C  
ATOM   1987  O   ASP A 213      -0.715  10.586 -18.368  1.00 15.00      A    O  
ATOM   1988  N   ALA A 214      -1.592  10.755 -16.300  1.00 15.00      A    N  
ATOM   1989  HN  ALA A 214      -2.264  10.424 -15.660  1.00 15.00      A    H  
ATOM   1990  CA  ALA A 214      -0.656  11.788 -15.879  1.00 15.00      A    C  
ATOM   1991  CB  ALA A 214      -1.000  12.291 -14.487  1.00 15.00      A    C  
ATOM   1992  C   ALA A 214       0.763  11.239 -15.918  1.00 15.00      A    C  
ATOM   1993  O   ALA A 214       1.660  11.831 -16.524  1.00 15.00      A    O  
ATOM   1994  N   ALA A 215       0.951  10.086 -15.290  1.00 15.00      A    N  
ATOM   1995  HN  ALA A 215       0.193   9.669 -14.820  1.00 15.00      A    H  
ATOM   1996  CA  ALA A 215       2.250   9.435 -15.263  1.00 15.00      A    C  
ATOM   1997  CB  ALA A 215       2.355   8.506 -14.066  1.00 15.00      A    C  
ATOM   1998  C   ALA A 215       2.488   8.667 -16.560  1.00 15.00      A    C  
ATOM   1999  O   ALA A 215       3.629   8.412 -16.944  1.00 15.00      A    O  
ATOM   2000  N   LYS A 216       1.399   8.303 -17.231  1.00 15.00      A    N  
ATOM   2001  HN  LYS A 216       0.514   8.526 -16.861  1.00 15.00      A    H  
ATOM   2002  CA  LYS A 216       1.476   7.572 -18.490  1.00 15.00      A    C  
ATOM   2003  CB  LYS A 216       0.072   7.211 -18.989  1.00 15.00      A    C  
ATOM   2004  CG  LYS A 216       0.048   6.227 -20.149  1.00 15.00      A    C  
ATOM   2005  CD  LYS A 216       0.347   4.812 -19.680  1.00 15.00      A    C  
ATOM   2006  CE  LYS A 216      -0.791   4.258 -18.837  1.00 15.00      A    C  
ATOM   2007  NZ  LYS A 216      -0.485   2.895 -18.323  1.00 15.00      A    N  
ATOM   2008  HZ1 LYS A 216       0.299   2.938 -17.641  1.00 15.00      A    H  
ATOM   2009  HZ2 LYS A 216      -0.213   2.270 -19.107  1.00 15.00      A    H  
ATOM   2010  HZ3 LYS A 216      -1.321   2.497 -17.850  1.00 15.00      A    H  
ATOM   2011  C   LYS A 216       2.204   8.395 -19.545  1.00 15.00      A    C  
ATOM   2012  O   LYS A 216       3.221   7.963 -20.088  1.00 15.00      A    O  
ATOM   2013  N   ALA A 217       1.685   9.591 -19.809  1.00 15.00      A    N  
ATOM   2014  HN  ALA A 217       0.874   9.876 -19.328  1.00 15.00      A    H  
ATOM   2015  CA  ALA A 217       2.273  10.487 -20.798  1.00 15.00      A    C  
ATOM   2016  CB  ALA A 217       1.401  11.719 -20.983  1.00 15.00      A    C  
ATOM   2017  C   ALA A 217       3.693  10.887 -20.406  1.00 15.00      A    C  
ATOM   2018  O   ALA A 217       4.550  11.098 -21.262  1.00 15.00      A    O  
ATOM   2019  N   ALA A 218       3.937  10.984 -19.104  1.00 15.00      A    N  
ATOM   2020  HN  ALA A 218       3.214  10.806 -18.468  1.00 15.00      A    H  
ATOM   2021  CA  ALA A 218       5.255  11.348 -18.602  1.00 15.00      A    C  
ATOM   2022  CB  ALA A 218       5.190  11.636 -17.112  1.00 15.00      A    C  
ATOM   2023  C   ALA A 218       6.259  10.236 -18.892  1.00 15.00      A    C  
ATOM   2024  O   ALA A 218       7.393  10.493 -19.298  1.00 15.00      A    O  
ATOM   2025  N   ARG A 219       5.825   8.997 -18.689  1.00 15.00      A    N  
ATOM   2026  HN  ARG A 219       4.907   8.861 -18.367  1.00 15.00      A    H  
ATOM   2027  CA  ARG A 219       6.668   7.833 -18.928  1.00 15.00      A    C  
ATOM   2028  CB  ARG A 219       5.986   6.579 -18.368  1.00 15.00      A    C  
ATOM   2029  CG  ARG A 219       6.935   5.460 -17.965  1.00 15.00      A    C  
ATOM   2030  CD  ARG A 219       6.200   4.357 -17.212  1.00 15.00      A    C  
ATOM   2031  NE  ARG A 219       6.088   4.643 -15.782  1.00 15.00      A    N  
ATOM   2032  HE  ARG A 219       6.936   4.646 -15.252  1.00 15.00      A    H  
ATOM   2033  CZ  ARG A 219       4.943   4.862 -15.138  1.00 15.00      A    C  
ATOM   2034  NH1 ARG A 219       3.789   4.822 -15.793  1.00 15.00      A    N  
ATOM   2035 HH11 ARG A 219       3.777   4.617 -16.809  1.00 15.00      A    H  
ATOM   2036 HH12 ARG A 219       2.892   4.989 -15.286  1.00 15.00      A    H  
ATOM   2037  NH2 ARG A 219       4.965   5.148 -13.842  1.00 15.00      A    N  
ATOM   2038 HH21 ARG A 219       4.078   5.328 -13.318  1.00 15.00      A    H  
ATOM   2039 HH22 ARG A 219       5.879   5.196 -13.332  1.00 15.00      A    H  
ATOM   2040  C   ARG A 219       6.930   7.681 -20.426  1.00 15.00      A    C  
ATOM   2041  O   ARG A 219       8.010   7.262 -20.843  1.00 15.00      A    O  
ATOM   2042  N   GLU A 220       5.929   8.046 -21.220  1.00 15.00      A    N  
ATOM   2043  HN  GLU A 220       5.096   8.368 -20.812  1.00 15.00      A    H  
ATOM   2044  CA  GLU A 220       6.014   7.978 -22.673  1.00 15.00      A    C  
ATOM   2045  CB  GLU A 220       4.662   8.359 -23.278  1.00 15.00      A    C  
ATOM   2046  CG  GLU A 220       3.934   7.226 -23.977  1.00 15.00      A    C  
ATOM   2047  CD  GLU A 220       2.816   7.734 -24.861  1.00 15.00      A    C  
ATOM   2048  OE1 GLU A 220       3.046   8.702 -25.585  1.00 15.00      A    O  
ATOM   2049  OE2 GLU A 220       1.716   7.167 -24.836  1.00 15.00      A    O  
ATOM   2050  C   GLU A 220       7.075   8.939 -23.198  1.00 15.00      A    C  
ATOM   2051  O   GLU A 220       7.908   8.573 -24.030  1.00 15.00      A    O  
ATOM   2052  N   ALA A 221       7.036  10.172 -22.698  1.00 15.00      A    N  
ATOM   2053  HN  ALA A 221       6.345  10.392 -22.033  1.00 15.00      A    H  
ATOM   2054  CA  ALA A 221       7.976  11.210 -23.111  1.00 15.00      A    C  
ATOM   2055  CB  ALA A 221       7.663  12.516 -22.404  1.00 15.00      A    C  
ATOM   2056  C   ALA A 221       9.424  10.802 -22.853  1.00 15.00      A    C  
ATOM   2057  O   ALA A 221      10.329  11.210 -23.580  1.00 15.00      A    O  
ATOM   2058  N   ARG A 222       9.633   9.990 -21.824  1.00 15.00      A    N  
ATOM   2059  HN  ARG A 222       8.867   9.697 -21.285  1.00 15.00      A    H  
ATOM   2060  CA  ARG A 222      10.969   9.522 -21.477  1.00 15.00      A    C  
ATOM   2061  CB  ARG A 222      10.936   8.752 -20.155  1.00 15.00      A    C  
ATOM   2062  CG  ARG A 222      12.295   8.258 -19.688  1.00 15.00      A    C  
ATOM   2063  CD  ARG A 222      12.160   7.324 -18.498  1.00 15.00      A    C  
ATOM   2064  NE  ARG A 222      13.454   6.800 -18.062  1.00 15.00      A    N  
ATOM   2065  HE  ARG A 222      14.257   7.271 -18.376  1.00 15.00      A    H  
ATOM   2066  CZ  ARG A 222      13.598   5.737 -17.267  1.00 15.00      A    C  
ATOM   2067  NH1 ARG A 222      12.527   5.085 -16.820  1.00 15.00      A    N  
ATOM   2068 HH11 ARG A 222      12.633   4.255 -16.197  1.00 15.00      A    H  
ATOM   2069 HH12 ARG A 222      11.571   5.402 -17.086  1.00 15.00      A    H  
ATOM   2070  NH2 ARG A 222      14.816   5.328 -16.919  1.00 15.00      A    N  
ATOM   2071 HH21 ARG A 222      15.659   5.835 -17.265  1.00 15.00      A    H  
ATOM   2072 HH22 ARG A 222      14.933   4.500 -16.299  1.00 15.00      A    H  
ATOM   2073  C   ARG A 222      11.545   8.640 -22.583  1.00 15.00      A    C  
ATOM   2074  O   ARG A 222      12.742   8.677 -22.859  1.00 15.00      A    O  
ATOM   2075  N   SER A 223      10.682   7.859 -23.218  1.00 15.00      A    N  
ATOM   2076  HN  SER A 223       9.735   7.878 -22.956  1.00 15.00      A    H  
ATOM   2077  CA  SER A 223      11.096   6.970 -24.292  1.00 15.00      A    C  
ATOM   2078  CB  SER A 223      10.021   5.909 -24.521  1.00 15.00      A    C  
ATOM   2079  OG  SER A 223       9.439   5.517 -23.288  1.00 15.00      A    O  
ATOM   2080  HG  SER A 223       9.735   4.633 -23.064  1.00 15.00      A    H  
ATOM   2081  C   SER A 223      11.344   7.751 -25.579  1.00 15.00      A    C  
ATOM   2082  O   SER A 223      11.984   7.260 -26.508  1.00 15.00      A    O  
ATOM   2083  N   ARG A 224      10.829   8.971 -25.626  1.00 15.00      A    N  
ATOM   2084  HN  ARG A 224      10.322   9.306 -24.856  1.00 15.00      A    H  
ATOM   2085  CA  ARG A 224      10.999   9.825 -26.791  1.00 15.00      A    C  
ATOM   2086  CB  ARG A 224       9.713  10.606 -27.082  1.00 15.00      A    C  
ATOM   2087  CG  ARG A 224       8.426   9.807 -26.939  1.00 15.00      A    C  
ATOM   2088  CD  ARG A 224       7.273  10.514 -27.633  1.00 15.00      A    C  
ATOM   2089  NE  ARG A 224       5.972  10.244 -27.013  1.00 15.00      A    N  
ATOM   2090  HE  ARG A 224       5.736   9.304 -26.840  1.00 15.00      A    H  
ATOM   2091  CZ  ARG A 224       5.105  11.205 -26.670  1.00 15.00      A    C  
ATOM   2092  NH1 ARG A 224       5.405  12.477 -26.870  1.00 15.00      A    N  
ATOM   2093 HH11 ARG A 224       4.732  13.220 -26.609  1.00 15.00      A    H  
ATOM   2094 HH12 ARG A 224       6.338  12.745 -27.285  1.00 15.00      A    H  
ATOM   2095  NH2 ARG A 224       3.942  10.899 -26.125  1.00 15.00      A    N  
ATOM   2096 HH21 ARG A 224       3.267  11.638 -25.858  1.00 15.00      A    H  
ATOM   2097 HH22 ARG A 224       3.686   9.889 -25.956  1.00 15.00      A    H  
ATOM   2098  C   ARG A 224      12.150  10.801 -26.571  1.00 15.00      A    C  
ATOM   2099  O   ARG A 224      12.577  11.487 -27.498  1.00 15.00      A    O  
ATOM   2100  N   GLN A 225      12.636  10.852 -25.328  1.00 15.00      A    N  
ATOM   2101  HN  GLN A 225      12.246  10.264 -24.649  1.00 15.00      A    H  
ATOM   2102  CA  GLN A 225      13.731  11.742 -24.937  1.00 15.00      A    C  
ATOM   2103  CB  GLN A 225      15.017  11.444 -25.718  1.00 15.00      A    C  
ATOM   2104  CG  GLN A 225      15.649  10.101 -25.386  1.00 15.00      A    C  
ATOM   2105  CD  GLN A 225      16.949   9.862 -26.129  1.00 15.00      A    C  
ATOM   2106  OE1 GLN A 225      16.961   9.307 -27.223  1.00 15.00      A    O  
ATOM   2107  NE2 GLN A 225      18.059  10.277 -25.535  1.00 15.00      A    N  
ATOM   2108 HE21 GLN A 225      17.982  10.707 -24.661  1.00 15.00      A    H  
ATOM   2109 HE22 GLN A 225      18.908  10.137 -26.000  1.00 15.00      A    H  
ATOM   2110  C   GLN A 225      13.341  13.214 -25.068  1.00 15.00      A    C  
ATOM   2111  O   GLN A 225      14.186  14.073 -25.317  1.00 15.00      A    O  
ATOM   2112  N   GLU A 226      12.058  13.498 -24.872  1.00 15.00      A    N  
ATOM   2113  HN  GLU A 226      11.440  12.770 -24.648  1.00 15.00      A    H  
ATOM   2114  CA  GLU A 226      11.546  14.860 -24.972  1.00 15.00      A    C  
ATOM   2115  CB  GLU A 226      10.129  14.865 -25.551  1.00 15.00      A    C  
ATOM   2116  CG  GLU A 226      10.039  14.317 -26.967  1.00 15.00      A    C  
ATOM   2117  CD  GLU A 226       8.618  14.283 -27.495  1.00 15.00      A    C  
ATOM   2118  OE1 GLU A 226       8.285  15.110 -28.364  1.00 15.00      A    O  
ATOM   2119  OE2 GLU A 226       7.833  13.423 -27.043  1.00 15.00      A    O  
ATOM   2120  C   GLU A 226      11.575  15.560 -23.612  1.00 15.00      A    C  
ATOM   2121  O   GLU A 226      12.108  15.024 -22.639  1.00 15.00      A    O  
ATOM   2122  N   SER A 227      10.995  16.752 -23.545  1.00 15.00      A    N  
ATOM   2123  HN  SER A 227      10.562  17.120 -24.344  1.00 15.00      A    H  
ATOM   2124  CA  SER A 227      10.971  17.521 -22.310  1.00 15.00      A    C  
ATOM   2125  CB  SER A 227      11.532  18.926 -22.554  1.00 15.00      A    C  
ATOM   2126  OG  SER A 227      11.922  19.548 -21.341  1.00 15.00      A    O  
ATOM   2127  HG  SER A 227      11.181  19.557 -20.731  1.00 15.00      A    H  
ATOM   2128  C   SER A 227       9.554  17.608 -21.753  1.00 15.00      A    C  
ATOM   2129  O   SER A 227       8.693  18.276 -22.324  1.00 15.00      A    O  
ATOM   2130  N   TRP A 228       9.317  16.931 -20.640  1.00 15.00      A    N  
ATOM   2131  HN  TRP A 228      10.039  16.414 -20.231  1.00 15.00      A    H  
ATOM   2132  CA  TRP A 228       8.007  16.942 -20.010  1.00 15.00      A    C  
ATOM   2133  CB  TRP A 228       7.604  15.530 -19.576  1.00 15.00      A    C  
ATOM   2134  CG  TRP A 228       6.150  15.246 -19.787  1.00 15.00      A    C  
ATOM   2135  CD1 TRP A 228       5.233  14.918 -18.834  1.00 15.00      A    C  
ATOM   2136  CD2 TRP A 228       5.440  15.276 -21.033  1.00 15.00      A    C  
ATOM   2137  NE1 TRP A 228       3.998  14.738 -19.408  1.00 15.00      A    N  
ATOM   2138  HE1 TRP A 228       3.180  14.496 -18.927  1.00 15.00      A    H  
ATOM   2139  CE2 TRP A 228       4.099  14.953 -20.757  1.00 15.00      A    C  
ATOM   2140  CE3 TRP A 228       5.811  15.545 -22.356  1.00 15.00      A    C  
ATOM   2141  CZ2 TRP A 228       3.126  14.891 -21.754  1.00 15.00      A    C  
ATOM   2142  CZ3 TRP A 228       4.845  15.484 -23.343  1.00 15.00      A    C  
ATOM   2143  CH2 TRP A 228       3.518  15.160 -23.037  1.00 15.00      A    C  
ATOM   2144  C   TRP A 228       7.988  17.900 -18.822  1.00 15.00      A    C  
ATOM   2145  O   TRP A 228       8.947  17.960 -18.051  1.00 15.00      A    O  
ATOM   2146  N   PRO A 229       6.900  18.675 -18.672  1.00 15.00      A    N  
ATOM   2147  CA  PRO A 229       6.751  19.644 -17.576  1.00 15.00      A    C  
ATOM   2148  CB  PRO A 229       5.428  20.351 -17.897  1.00 15.00      A    C  
ATOM   2149  CG  PRO A 229       4.690  19.395 -18.767  1.00 15.00      A    C  
ATOM   2150  CD  PRO A 229       5.736  18.685 -19.575  1.00 15.00      A    C  
ATOM   2151  C   PRO A 229       6.672  18.982 -16.200  1.00 15.00      A    C  
ATOM   2152  O   PRO A 229       6.865  19.639 -15.178  1.00 15.00      A    O  
ATOM   2153  N   HIS A 230       6.380  17.690 -16.176  1.00 15.00      A    N  
ATOM   2154  HN  HIS A 230       6.236  17.215 -17.020  1.00 15.00      A    H  
ATOM   2155  CA  HIS A 230       6.286  16.955 -14.922  1.00 15.00      A    C  
ATOM   2156  CB  HIS A 230       4.835  16.872 -14.415  1.00 15.00      A    C  
ATOM   2157  CG  HIS A 230       3.909  16.010 -15.225  1.00 15.00      A    C  
ATOM   2158  ND1 HIS A 230       3.118  16.539 -16.219  1.00 15.00      A    N  
ATOM   2159  CD2 HIS A 230       3.662  14.679 -15.125  1.00 15.00      A    C  
ATOM   2160  CE1 HIS A 230       2.412  15.531 -16.695  1.00 15.00      A    C  
ATOM   2161  NE2 HIS A 230       2.706  14.388 -16.064  1.00 15.00      A    N  
ATOM   2162  HE2 HIS A 230       2.310  13.503 -16.237  1.00 15.00      A    H  
ATOM   2163  C   HIS A 230       6.921  15.573 -15.041  1.00 15.00      A    C  
ATOM   2164  O   HIS A 230       7.088  15.053 -16.143  1.00 15.00      A    O  
ATOM   2165  N   GLY A 231       7.274  14.992 -13.901  1.00 15.00      A    N  
ATOM   2166  HN  GLY A 231       7.103  15.454 -13.057  1.00 15.00      A    H  
ATOM   2167  CA  GLY A 231       7.893  13.680 -13.892  1.00 15.00      A    C  
ATOM   2168  C   GLY A 231       6.940  12.598 -13.424  1.00 15.00      A    C  
ATOM   2169  O   GLY A 231       5.743  12.841 -13.278  1.00 15.00      A    O  
ATOM   2170  N   PHE A 232       7.473  11.409 -13.169  1.00 15.00      A    N  
ATOM   2171  HN  PHE A 232       8.439  11.282 -13.277  1.00 15.00      A    H  
ATOM   2172  CA  PHE A 232       6.660  10.282 -12.728  1.00 15.00      A    C  
ATOM   2173  CB  PHE A 232       6.188   9.472 -13.945  1.00 15.00      A    C  
ATOM   2174  CG  PHE A 232       7.313   8.921 -14.784  1.00 15.00      A    C  
ATOM   2175  CD1 PHE A 232       7.904   9.694 -15.771  1.00 15.00      A    C  
ATOM   2176  CD2 PHE A 232       7.782   7.634 -14.581  1.00 15.00      A    C  
ATOM   2177  CE1 PHE A 232       8.940   9.195 -16.537  1.00 15.00      A    C  
ATOM   2178  CE2 PHE A 232       8.816   7.129 -15.345  1.00 15.00      A    C  
ATOM   2179  CZ  PHE A 232       9.396   7.910 -16.323  1.00 15.00      A    C  
ATOM   2180  C   PHE A 232       7.448   9.374 -11.788  1.00 15.00      A    C  
ATOM   2181  O   PHE A 232       8.658   9.534 -11.627  1.00 15.00      A    O  
ATOM   2182  N   SER A 233       6.749   8.434 -11.166  1.00 15.00      A    N  
ATOM   2183  HN  SER A 233       5.783   8.384 -11.312  1.00 15.00      A    H  
ATOM   2184  CA  SER A 233       7.364   7.474 -10.264  1.00 15.00      A    C  
ATOM   2185  CB  SER A 233       6.811   7.663  -8.849  1.00 15.00      A    C  
ATOM   2186  OG  SER A 233       5.545   8.305  -8.881  1.00 15.00      A    O  
ATOM   2187  HG  SER A 233       5.467   8.898  -8.128  1.00 15.00      A    H  
ATOM   2188  C   SER A 233       7.083   6.059 -10.770  1.00 15.00      A    C  
ATOM   2189  O   SER A 233       6.068   5.826 -11.423  1.00 15.00      A    O  
ATOM   2190  N   GLU A 234       7.977   5.121 -10.482  1.00 15.00      A    N  
ATOM   2191  HN  GLU A 234       8.772   5.359  -9.968  1.00 15.00      A    H  
ATOM   2192  CA  GLU A 234       7.803   3.744 -10.941  1.00 15.00      A    C  
ATOM   2193  CB  GLU A 234       9.147   3.140 -11.363  1.00 15.00      A    C  
ATOM   2194  CG  GLU A 234       9.214   2.711 -12.821  1.00 15.00      A    C  
ATOM   2195  CD  GLU A 234       9.179   3.881 -13.783  1.00 15.00      A    C  
ATOM   2196  OE1 GLU A 234      10.260   4.389 -14.149  1.00 15.00      A    O  
ATOM   2197  OE2 GLU A 234       8.071   4.289 -14.180  1.00 15.00      A    O  
ATOM   2198  C   GLU A 234       7.129   2.858  -9.891  1.00 15.00      A    C  
ATOM   2199  O   GLU A 234       6.192   2.126 -10.204  1.00 15.00      A    O  
ATOM   2200  N   TYR A 235       7.614   2.938  -8.650  1.00 15.00      A    N  
ATOM   2201  HN  TYR A 235       8.355   3.547  -8.478  1.00 15.00      A    H  
ATOM   2202  CA  TYR A 235       7.082   2.141  -7.535  1.00 15.00      A    C  
ATOM   2203  CB  TYR A 235       5.581   2.374  -7.318  1.00 15.00      A    C  
ATOM   2204  CG  TYR A 235       5.231   3.691  -6.665  1.00 15.00      A    C  
ATOM   2205  CD1 TYR A 235       5.601   3.961  -5.354  1.00 15.00      A    C  
ATOM   2206  CD2 TYR A 235       4.519   4.660  -7.359  1.00 15.00      A    C  
ATOM   2207  CE1 TYR A 235       5.271   5.161  -4.753  1.00 15.00      A    C  
ATOM   2208  CE2 TYR A 235       4.188   5.861  -6.766  1.00 15.00      A    C  
ATOM   2209  CZ  TYR A 235       4.564   6.108  -5.464  1.00 15.00      A    C  
ATOM   2210  OH  TYR A 235       4.234   7.305  -4.872  1.00 15.00      A    O  
ATOM   2211  HH  TYR A 235       3.314   7.513  -5.059  1.00 15.00      A    H  
ATOM   2212  C   TYR A 235       7.362   0.646  -7.715  1.00 15.00      A    C  
ATOM   2213  O   TYR A 235       6.459  -0.126  -8.035  1.00 15.00      A    O  
ATOM   2214  N   PRO A 236       8.620   0.221  -7.522  1.00 15.00      A    N  
ATOM   2215  CA  PRO A 236       9.012  -1.176  -7.659  1.00 15.00      A    C  
ATOM   2216  CB  PRO A 236      10.447  -1.042  -8.163  1.00 15.00      A    C  
ATOM   2217  CG  PRO A 236      10.967   0.190  -7.490  1.00 15.00      A    C  
ATOM   2218  CD  PRO A 236       9.775   1.065  -7.173  1.00 15.00      A    C  
ATOM   2219  C   PRO A 236       9.001  -1.916  -6.318  1.00 15.00      A    C  
ATOM   2220  O   PRO A 236       8.876  -1.298  -5.260  1.00 15.00      A    O  
ATOM   2221  N   ASN A 237       9.135  -3.242  -6.385  1.00 15.00      A    N  
ATOM   2222  HN  ASN A 237       9.224  -3.660  -7.266  1.00 15.00      A    H  
ATOM   2223  CA  ASN A 237       9.164  -4.103  -5.196  1.00 15.00      A    C  
ATOM   2224  CB  ASN A 237      10.416  -3.844  -4.342  1.00 15.00      A    C  
ATOM   2225  CG  ASN A 237      11.720  -4.033  -5.096  1.00 15.00      A    C  
ATOM   2226  OD1 ASN A 237      11.784  -4.760  -6.087  1.00 15.00      A    O  
ATOM   2227  ND2 ASN A 237      12.777  -3.384  -4.625  1.00 15.00      A    N  
ATOM   2228 HD21 ASN A 237      12.660  -2.826  -3.827  1.00 15.00      A    H  
ATOM   2229 HD22 ASN A 237      13.629  -3.488  -5.094  1.00 15.00      A    H  
ATOM   2230  C   ASN A 237       7.900  -3.974  -4.341  1.00 15.00      A    C  
ATOM   2231  O   ASN A 237       7.966  -4.005  -3.113  1.00 15.00      A    O  
ATOM   2232  N   LEU A 238       6.751  -3.847  -4.993  1.00 15.00      A    N  
ATOM   2233  HN  LEU A 238       6.754  -3.850  -5.971  1.00 15.00      A    H  
ATOM   2234  CA  LEU A 238       5.485  -3.715  -4.281  1.00 15.00      A    C  
ATOM   2235  CB  LEU A 238       4.504  -2.846  -5.070  1.00 15.00      A    C  
ATOM   2236  CG  LEU A 238       4.152  -1.495  -4.444  1.00 15.00      A    C  
ATOM   2237  CD1 LEU A 238       5.321  -0.527  -4.547  1.00 15.00      A    C  
ATOM   2238  CD2 LEU A 238       2.909  -0.911  -5.092  1.00 15.00      A    C  
ATOM   2239  C   LEU A 238       4.868  -5.081  -3.992  1.00 15.00      A    C  
ATOM   2240  O   LEU A 238       4.929  -5.988  -4.824  1.00 15.00      A    O  
ATOM   2241  N   ALA A 239       4.265  -5.219  -2.818  1.00 15.00      A    N  
ATOM   2242  HN  ALA A 239       4.229  -4.449  -2.206  1.00 15.00      A    H  
ATOM   2243  CA  ALA A 239       3.648  -6.480  -2.418  1.00 15.00      A    C  
ATOM   2244  CB  ALA A 239       3.865  -6.730  -0.934  1.00 15.00      A    C  
ATOM   2245  C   ALA A 239       2.158  -6.511  -2.758  1.00 15.00      A    C  
ATOM   2246  O   ALA A 239       1.391  -5.650  -2.324  1.00 15.00      A    O  
ATOM   2247  N   ILE A 240       1.752  -7.518  -3.526  1.00 15.00      A    N  
ATOM   2248  HN  ILE A 240       2.408  -8.179  -3.832  1.00 15.00      A    H  
ATOM   2249  CA  ILE A 240       0.356  -7.665  -3.927  1.00 15.00      A    C  
ATOM   2250  CB  ILE A 240       0.219  -8.042  -5.424  1.00 15.00      A    C  
ATOM   2251  CG1 ILE A 240       1.040  -7.083  -6.299  1.00 15.00      A    C  
ATOM   2252  CG2 ILE A 240      -1.242  -8.035  -5.858  1.00 15.00      A    C  
ATOM   2253  CD1 ILE A 240       0.593  -5.636  -6.226  1.00 15.00      A    C  
ATOM   2254  C   ILE A 240      -0.369  -8.687  -3.044  1.00 15.00      A    C  
ATOM   2255  O   ILE A 240      -0.703  -9.794  -3.475  1.00 15.00      A    O  
ATOM   2256  N   GLN A 241      -0.584  -8.307  -1.793  1.00 15.00      A    N  
ATOM   2257  HN  GLN A 241      -0.266  -7.427  -1.510  1.00 15.00      A    H  
ATOM   2258  CA  GLN A 241      -1.277  -9.152  -0.823  1.00 15.00      A    C  
ATOM   2259  CB  GLN A 241      -0.959  -8.651   0.594  1.00 15.00      A    C  
ATOM   2260  CG  GLN A 241      -1.745  -9.306   1.721  1.00 15.00      A    C  
ATOM   2261  CD  GLN A 241      -1.626  -8.547   3.029  1.00 15.00      A    C  
ATOM   2262  OE1 GLN A 241      -1.416  -7.335   3.043  1.00 15.00      A    O  
ATOM   2263  NE2 GLN A 241      -1.770  -9.255   4.139  1.00 15.00      A    N  
ATOM   2264 HE21 GLN A 241      -1.945 -10.215   4.057  1.00 15.00      A    H  
ATOM   2265 HE22 GLN A 241      -1.696  -8.788   4.997  1.00 15.00      A    H  
ATOM   2266  C   GLN A 241      -2.785  -9.106  -1.079  1.00 15.00      A    C  
ATOM   2267  O   GLN A 241      -3.265  -8.215  -1.775  1.00 15.00      A    O  
ATOM   2268  N   LYS A 242      -3.514 -10.077  -0.535  1.00 15.00      A    N  
ATOM   2269  HN  LYS A 242      -3.066 -10.768  -0.004  1.00 15.00      A    H  
ATOM   2270  CA  LYS A 242      -4.962 -10.143  -0.684  1.00 15.00      A    C  
ATOM   2271  CB  LYS A 242      -5.363 -10.823  -1.996  1.00 15.00      A    C  
ATOM   2272  CG  LYS A 242      -4.610 -12.108  -2.304  1.00 15.00      A    C  
ATOM   2273  CD  LYS A 242      -5.235 -12.844  -3.481  1.00 15.00      A    C  
ATOM   2274  CE  LYS A 242      -5.302 -11.969  -4.726  1.00 15.00      A    C  
ATOM   2275  NZ  LYS A 242      -3.950 -11.664  -5.268  1.00 15.00      A    N  
ATOM   2276  HZ1 LYS A 242      -3.375 -11.186  -4.545  1.00 15.00      A    H  
ATOM   2277  HZ2 LYS A 242      -4.031 -11.043  -6.097  1.00 15.00      A    H  
ATOM   2278  HZ3 LYS A 242      -3.473 -12.543  -5.551  1.00 15.00      A    H  
ATOM   2279  C   LYS A 242      -5.595 -10.851   0.509  1.00 15.00      A    C  
ATOM   2280  O   LYS A 242      -5.130 -11.910   0.925  1.00 15.00      A    O  
ATOM   2281  N   PHE A 243      -6.644 -10.252   1.062  1.00 15.00      A    N  
ATOM   2282  HN  PHE A 243      -6.955  -9.400   0.696  1.00 15.00      A    H  
ATOM   2283  CA  PHE A 243      -7.334 -10.827   2.213  1.00 15.00      A    C  
ATOM   2284  CB  PHE A 243      -8.017  -9.725   3.029  1.00 15.00      A    C  
ATOM   2285  CG  PHE A 243      -7.178  -8.491   3.197  1.00 15.00      A    C  
ATOM   2286  CD1 PHE A 243      -5.941  -8.558   3.816  1.00 15.00      A    C  
ATOM   2287  CD2 PHE A 243      -7.623  -7.267   2.729  1.00 15.00      A    C  
ATOM   2288  CE1 PHE A 243      -5.162  -7.427   3.964  1.00 15.00      A    C  
ATOM   2289  CE2 PHE A 243      -6.851  -6.131   2.875  1.00 15.00      A    C  
ATOM   2290  CZ  PHE A 243      -5.617  -6.211   3.493  1.00 15.00      A    C  
ATOM   2291  C   PHE A 243      -8.358 -11.862   1.766  1.00 15.00      A    C  
ATOM   2292  O   PHE A 243      -8.533 -12.898   2.405  1.00 15.00      A    O  
ATOM   2293  N   GLY A 244      -9.032 -11.571   0.663  1.00 15.00      A    N  
ATOM   2294  HN  GLY A 244      -8.849 -10.734   0.195  1.00 15.00      A    H  
ATOM   2295  CA  GLY A 244     -10.021 -12.489   0.142  1.00 15.00      A    C  
ATOM   2296  C   GLY A 244      -9.410 -13.440  -0.864  1.00 15.00      A    C  
ATOM   2297  O   GLY A 244      -9.057 -13.031  -1.969  1.00 15.00      A    O  
ATOM   2298  N   GLY A 245      -9.261 -14.698  -0.468  1.00 15.00      A    N  
ATOM   2299  HN  GLY A 245      -9.527 -14.945   0.442  1.00 15.00      A    H  
ATOM   2300  CA  GLY A 245      -8.688 -15.699  -1.352  1.00 15.00      A    C  
ATOM   2301  C   GLY A 245      -9.536 -15.935  -2.587  1.00 15.00      A    C  
ATOM   2302  O   GLY A 245      -9.141 -15.582  -3.696  1.00 15.00      A    O  
ATOM   2303  N   THR A 246     -10.699 -16.540  -2.395  1.00 15.00      A    N  
ATOM   2304  HN  THR A 246     -10.949 -16.828  -1.494  1.00 15.00      A    H  
ATOM   2305  CA  THR A 246     -11.602 -16.816  -3.500  1.00 15.00      A    C  
ATOM   2306  CB  THR A 246     -12.175 -18.241  -3.399  1.00 15.00      A    C  
ATOM   2307  OG1 THR A 246     -12.091 -18.695  -2.037  1.00 15.00      A    O  
ATOM   2308  HG1 THR A 246     -12.011 -19.654  -2.027  1.00 15.00      A    H  
ATOM   2309  CG2 THR A 246     -11.404 -19.193  -4.299  1.00 15.00      A    C  
ATOM   2310  C   THR A 246     -12.755 -15.817  -3.534  1.00 15.00      A    C  
ATOM   2311  O   THR A 246     -13.485 -15.732  -4.519  1.00 15.00      A    O  
ATOM   2312  N   LYS A 247     -12.919 -15.064  -2.449  1.00 15.00      A    N  
ATOM   2313  HN  LYS A 247     -12.296 -15.161  -1.702  1.00 15.00      A    H  
ATOM   2314  CA  LYS A 247     -13.994 -14.081  -2.360  1.00 15.00      A    C  
ATOM   2315  CB  LYS A 247     -15.191 -14.650  -1.583  1.00 15.00      A    C  
ATOM   2316  CG  LYS A 247     -15.604 -16.051  -2.008  1.00 15.00      A    C  
ATOM   2317  CD  LYS A 247     -16.929 -16.466  -1.394  1.00 15.00      A    C  
ATOM   2318  CE  LYS A 247     -16.844 -16.588   0.118  1.00 15.00      A    C  
ATOM   2319  NZ  LYS A 247     -17.970 -17.389   0.666  1.00 15.00      A    N  
ATOM   2320  HZ1 LYS A 247     -17.731 -18.395   0.658  1.00 15.00      A    H  
ATOM   2321  HZ2 LYS A 247     -18.832 -17.249   0.087  1.00 15.00      A    H  
ATOM   2322  HZ3 LYS A 247     -18.183 -17.096   1.647  1.00 15.00      A    H  
ATOM   2323  C   LYS A 247     -13.511 -12.795  -1.695  1.00 15.00      A    C  
ATOM   2324  O   LYS A 247     -13.702 -12.598  -0.494  1.00 15.00      A    O  
ATOM   2325  N   PRO A 248     -12.862 -11.908  -2.464  1.00 15.00      A    N  
ATOM   2326  CA  PRO A 248     -12.354 -10.631  -1.949  1.00 15.00      A    C  
ATOM   2327  CB  PRO A 248     -11.516 -10.077  -3.109  1.00 15.00      A    C  
ATOM   2328  CG  PRO A 248     -11.340 -11.217  -4.057  1.00 15.00      A    C  
ATOM   2329  CD  PRO A 248     -12.552 -12.081  -3.891  1.00 15.00      A    C  
ATOM   2330  C   PRO A 248     -13.487  -9.663  -1.618  1.00 15.00      A    C  
ATOM   2331  O   PRO A 248     -13.318  -8.734  -0.826  1.00 15.00      A    O  
ATOM   2332  N   GLN A 249     -14.644  -9.898  -2.224  1.00 15.00      A    N  
ATOM   2333  HN  GLN A 249     -14.711 -10.660  -2.841  1.00 15.00      A    H  
ATOM   2334  CA  GLN A 249     -15.813  -9.056  -2.012  1.00 15.00      A    C  
ATOM   2335  CB  GLN A 249     -16.872  -9.319  -3.091  1.00 15.00      A    C  
ATOM   2336  CG  GLN A 249     -16.430  -9.018  -4.518  1.00 15.00      A    C  
ATOM   2337  CD  GLN A 249     -15.566 -10.113  -5.119  1.00 15.00      A    C  
ATOM   2338  OE1 GLN A 249     -15.628 -11.269  -4.699  1.00 15.00      A    O  
ATOM   2339  NE2 GLN A 249     -14.761  -9.755  -6.110  1.00 15.00      A    N  
ATOM   2340 HE21 GLN A 249     -14.765  -8.820  -6.395  1.00 15.00      A    H  
ATOM   2341 HE22 GLN A 249     -14.197 -10.447  -6.531  1.00 15.00      A    H  
ATOM   2342  C   GLN A 249     -16.421  -9.285  -0.631  1.00 15.00      A    C  
ATOM   2343  O   GLN A 249     -17.142  -8.434  -0.112  1.00 15.00      A    O  
ATOM   2344  N   ASN A 250     -16.103 -10.427  -0.027  1.00 15.00      A    N  
ATOM   2345  HN  ASN A 250     -15.494 -11.049  -0.477  1.00 15.00      A    H  
ATOM   2346  CA  ASN A 250     -16.633 -10.779   1.290  1.00 15.00      A    C  
ATOM   2347  CB  ASN A 250     -16.691 -12.301   1.468  1.00 15.00      A    C  
ATOM   2348  CG  ASN A 250     -17.929 -12.919   0.852  1.00 15.00      A    C  
ATOM   2349  OD1 ASN A 250     -18.420 -12.459  -0.173  1.00 15.00      A    O  
ATOM   2350  ND2 ASN A 250     -18.451 -13.964   1.479  1.00 15.00      A    N  
ATOM   2351 HD21 ASN A 250     -18.017 -14.282   2.301  1.00 15.00      A    H  
ATOM   2352 HD22 ASN A 250     -19.255 -14.378   1.097  1.00 15.00      A    H  
ATOM   2353  C   ASN A 250     -15.825 -10.155   2.422  1.00 15.00      A    C  
ATOM   2354  O   ASN A 250     -15.737 -10.717   3.514  1.00 15.00      A    O  
ATOM   2355  N   ILE A 251     -15.246  -8.991   2.169  1.00 15.00      A    N  
ATOM   2356  HN  ILE A 251     -15.364  -8.578   1.287  1.00 15.00      A    H  
ATOM   2357  CA  ILE A 251     -14.452  -8.310   3.180  1.00 15.00      A    C  
ATOM   2358  CB  ILE A 251     -12.978  -8.129   2.751  1.00 15.00      A    C  
ATOM   2359  CG1 ILE A 251     -12.345  -9.476   2.377  1.00 15.00      A    C  
ATOM   2360  CG2 ILE A 251     -12.176  -7.451   3.858  1.00 15.00      A    C  
ATOM   2361  CD1 ILE A 251     -12.231 -10.454   3.529  1.00 15.00      A    C  
ATOM   2362  C   ILE A 251     -15.054  -6.956   3.547  1.00 15.00      A    C  
ATOM   2363  O   ILE A 251     -15.398  -6.722   4.706  1.00 15.00      A    O  
ATOM   2364  N   SER A 252     -15.191  -6.074   2.558  1.00 15.00      A    N  
ATOM   2365  HN  SER A 252     -14.930  -6.324   1.649  1.00 15.00      A    H  
ATOM   2366  CA  SER A 252     -15.736  -4.744   2.799  1.00 15.00      A    C  
ATOM   2367  CB  SER A 252     -14.710  -3.894   3.554  1.00 15.00      A    C  
ATOM   2368  OG  SER A 252     -15.346  -2.956   4.398  1.00 15.00      A    O  
ATOM   2369  HG  SER A 252     -15.298  -2.075   3.992  1.00 15.00      A    H  
ATOM   2370  C   SER A 252     -16.132  -4.058   1.488  1.00 15.00      A    C  
ATOM   2371  O   SER A 252     -15.928  -4.608   0.401  1.00 15.00      A    O  
ATOM   2372  N   GLN A 253     -16.684  -2.851   1.602  1.00 15.00      A    N  
ATOM   2373  HN  GLN A 253     -16.797  -2.465   2.501  1.00 15.00      A    H  
ATOM   2374  CA  GLN A 253     -17.122  -2.073   0.444  1.00 15.00      A    C  
ATOM   2375  CB  GLN A 253     -17.980  -0.879   0.888  1.00 15.00      A    C  
ATOM   2376  CG  GLN A 253     -18.097   0.247  -0.135  1.00 15.00      A    C  
ATOM   2377  CD  GLN A 253     -19.044  -0.074  -1.276  1.00 15.00      A    C  
ATOM   2378  OE1 GLN A 253     -20.230   0.246  -1.223  1.00 15.00      A    O  
ATOM   2379  NE2 GLN A 253     -18.525  -0.701  -2.320  1.00 15.00      A    N  
ATOM   2380 HE21 GLN A 253     -17.566  -0.921  -2.301  1.00 15.00      A    H  
ATOM   2381 HE22 GLN A 253     -19.117  -0.923  -3.067  1.00 15.00      A    H  
ATOM   2382  C   GLN A 253     -15.946  -1.598  -0.406  1.00 15.00      A    C  
ATOM   2383  O   GLN A 253     -15.928  -1.813  -1.618  1.00 15.00      A    O  
ATOM   2384  N   LEU A 254     -14.960  -0.966   0.224  1.00 15.00      A    N  
ATOM   2385  HN  LEU A 254     -15.015  -0.834   1.204  1.00 15.00      A    H  
ATOM   2386  CA  LEU A 254     -13.795  -0.460  -0.505  1.00 15.00      A    C  
ATOM   2387  CB  LEU A 254     -12.937   0.459   0.371  1.00 15.00      A    C  
ATOM   2388  CG  LEU A 254     -13.605   1.743   0.871  1.00 15.00      A    C  
ATOM   2389  CD1 LEU A 254     -12.602   2.613   1.614  1.00 15.00      A    C  
ATOM   2390  CD2 LEU A 254     -14.241   2.510  -0.278  1.00 15.00      A    C  
ATOM   2391  C   LEU A 254     -12.951  -1.599  -1.062  1.00 15.00      A    C  
ATOM   2392  O   LEU A 254     -12.120  -1.401  -1.946  1.00 15.00      A    O  
ATOM   2393  N   ASN A 255     -13.181  -2.799  -0.546  1.00 15.00      A    N  
ATOM   2394  HN  ASN A 255     -13.863  -2.893   0.152  1.00 15.00      A    H  
ATOM   2395  CA  ASN A 255     -12.451  -3.979  -0.991  1.00 15.00      A    C  
ATOM   2396  CB  ASN A 255     -12.401  -5.026   0.126  1.00 15.00      A    C  
ATOM   2397  CG  ASN A 255     -11.096  -5.805   0.159  1.00 15.00      A    C  
ATOM   2398  OD1 ASN A 255     -10.533  -6.155  -0.872  1.00 15.00      A    O  
ATOM   2399  ND2 ASN A 255     -10.601  -6.076   1.356  1.00 15.00      A    N  
ATOM   2400 HD21 ASN A 255     -11.096  -5.764   2.141  1.00 15.00      A    H  
ATOM   2401 HD22 ASN A 255      -9.765  -6.580   1.405  1.00 15.00      A    H  
ATOM   2402  C   ASN A 255     -13.095  -4.562  -2.246  1.00 15.00      A    C  
ATOM   2403  O   ASN A 255     -12.616  -5.542  -2.811  1.00 15.00      A    O  
ATOM   2404  N   ASN A 256     -14.194  -3.950  -2.675  1.00 15.00      A    N  
ATOM   2405  HN  ASN A 256     -14.540  -3.179  -2.175  1.00 15.00      A    H  
ATOM   2406  CA  ASN A 256     -14.899  -4.397  -3.872  1.00 15.00      A    C  
ATOM   2407  CB  ASN A 256     -16.381  -4.016  -3.812  1.00 15.00      A    C  
ATOM   2408  CG  ASN A 256     -17.272  -5.179  -3.409  1.00 15.00      A    C  
ATOM   2409  OD1 ASN A 256     -17.919  -5.801  -4.250  1.00 15.00      A    O  
ATOM   2410  ND2 ASN A 256     -17.305  -5.486  -2.118  1.00 15.00      A    N  
ATOM   2411 HD21 ASN A 256     -16.759  -4.956  -1.498  1.00 15.00      A    H  
ATOM   2412 HD22 ASN A 256     -17.874  -6.233  -1.835  1.00 15.00      A    H  
ATOM   2413  C   ASN A 256     -14.238  -3.820  -5.118  1.00 15.00      A    C  
ATOM   2414  O   ASN A 256     -14.192  -4.465  -6.165  1.00 15.00      A    O  
ATOM   2415  N   GLU A 257     -13.726  -2.597  -4.993  1.00 15.00      A    N  
ATOM   2416  HN  GLU A 257     -13.819  -2.126  -4.140  1.00 15.00      A    H  
ATOM   2417  CA  GLU A 257     -13.036  -1.939  -6.097  1.00 15.00      A    C  
ATOM   2418  CB  GLU A 257     -12.868  -0.447  -5.801  1.00 15.00      A    C  
ATOM   2419  CG  GLU A 257     -14.166   0.275  -5.474  1.00 15.00      A    C  
ATOM   2420  CD  GLU A 257     -13.929   1.637  -4.853  1.00 15.00      A    C  
ATOM   2421  OE1 GLU A 257     -12.761   2.086  -4.825  1.00 15.00      A    O  
ATOM   2422  OE2 GLU A 257     -14.906   2.252  -4.387  1.00 15.00      A    O  
ATOM   2423  C   GLU A 257     -11.667  -2.588  -6.267  1.00 15.00      A    C  
ATOM   2424  O   GLU A 257     -11.264  -2.964  -7.367  1.00 15.00      A    O  
ATOM   2425  N   ARG A 258     -10.959  -2.709  -5.154  1.00 15.00      A    N  
ATOM   2426  HN  ARG A 258     -11.337  -2.370  -4.314  1.00 15.00      A    H  
ATOM   2427  CA  ARG A 258      -9.648  -3.342  -5.133  1.00 15.00      A    C  
ATOM   2428  CB  ARG A 258      -8.632  -2.485  -4.368  1.00 15.00      A    C  
ATOM   2429  CG  ARG A 258      -9.175  -1.861  -3.092  1.00 15.00      A    C  
ATOM   2430  CD  ARG A 258      -8.068  -1.583  -2.089  1.00 15.00      A    C  
ATOM   2431  NE  ARG A 258      -8.607  -1.373  -0.745  1.00 15.00      A    N  
ATOM   2432  HE  ARG A 258      -9.139  -0.561  -0.598  1.00 15.00      A    H  
ATOM   2433  CZ  ARG A 258      -8.411  -2.213   0.272  1.00 15.00      A    C  
ATOM   2434  NH1 ARG A 258      -7.692  -3.318   0.095  1.00 15.00      A    N  
ATOM   2435 HH11 ARG A 258      -7.537  -3.977   0.883  1.00 15.00      A    H  
ATOM   2436 HH12 ARG A 258      -7.269  -3.527  -0.841  1.00 15.00      A    H  
ATOM   2437  NH2 ARG A 258      -8.947  -1.954   1.464  1.00 15.00      A    N  
ATOM   2438 HH21 ARG A 258      -8.798  -2.607   2.258  1.00 15.00      A    H  
ATOM   2439 HH22 ARG A 258      -9.519  -1.090   1.613  1.00 15.00      A    H  
ATOM   2440  C   ARG A 258      -9.792  -4.719  -4.494  1.00 15.00      A    C  
ATOM   2441  O   ARG A 258      -9.716  -4.859  -3.277  1.00 15.00      A    O  
ATOM   2442  N   ARG A 259     -10.024  -5.719  -5.336  1.00 15.00      A    N  
ATOM   2443  HN  ARG A 259     -10.055  -5.525  -6.291  1.00 15.00      A    H  
ATOM   2444  CA  ARG A 259     -10.246  -7.097  -4.892  1.00 15.00      A    C  
ATOM   2445  CB  ARG A 259     -10.626  -8.006  -6.065  1.00 15.00      A    C  
ATOM   2446  CG  ARG A 259     -11.645  -7.416  -7.024  1.00 15.00      A    C  
ATOM   2447  CD  ARG A 259     -10.964  -6.767  -8.221  1.00 15.00      A    C  
ATOM   2448  NE  ARG A 259     -10.164  -7.723  -8.990  1.00 15.00      A    N  
ATOM   2449  HE  ARG A 259     -10.660  -8.427  -9.472  1.00 15.00      A    H  
ATOM   2450  CZ  ARG A 259      -8.827  -7.692  -9.072  1.00 15.00      A    C  
ATOM   2451  NH1 ARG A 259      -8.137  -6.754  -8.429  1.00 15.00      A    N  
ATOM   2452 HH11 ARG A 259      -8.632  -6.043  -7.863  1.00 15.00      A    H  
ATOM   2453 HH12 ARG A 259      -7.080  -6.728  -8.486  1.00 15.00      A    H  
ATOM   2454  NH2 ARG A 259      -8.182  -8.595  -9.804  1.00 15.00      A    N  
ATOM   2455 HH21 ARG A 259      -8.711  -9.331 -10.317  1.00 15.00      A    H  
ATOM   2456 HH22 ARG A 259      -7.142  -8.566  -9.868  1.00 15.00      A    H  
ATOM   2457  C   ARG A 259      -9.076  -7.712  -4.132  1.00 15.00      A    C  
ATOM   2458  O   ARG A 259      -8.191  -8.327  -4.732  1.00 15.00      A    O  
ATOM   2459  N   GLY A 260      -9.072  -7.531  -2.817  1.00 15.00      A    N  
ATOM   2460  HN  GLY A 260      -9.768  -6.964  -2.408  1.00 15.00      A    H  
ATOM   2461  CA  GLY A 260      -8.042  -8.109  -1.980  1.00 15.00      A    C  
ATOM   2462  C   GLY A 260      -6.699  -7.427  -2.089  1.00 15.00      A    C  
ATOM   2463  O   GLY A 260      -5.906  -7.497  -1.165  1.00 15.00      A    O  
ATOM   2464  N   GLU A 261      -6.445  -6.771  -3.208  1.00 15.00      A    N  
ATOM   2465  HN  GLU A 261      -7.136  -6.722  -3.894  1.00 15.00      A    H  
ATOM   2466  CA  GLU A 261      -5.179  -6.098  -3.430  1.00 15.00      A    C  
ATOM   2467  CB  GLU A 261      -5.059  -5.602  -4.870  1.00 15.00      A    C  
ATOM   2468  CG  GLU A 261      -4.822  -6.727  -5.869  1.00 15.00      A    C  
ATOM   2469  CD  GLU A 261      -4.639  -6.231  -7.285  1.00 15.00      A    C  
ATOM   2470  OE1 GLU A 261      -3.625  -5.556  -7.550  1.00 15.00      A    O  
ATOM   2471  OE2 GLU A 261      -5.513  -6.523  -8.133  1.00 15.00      A    O  
ATOM   2472  C   GLU A 261      -4.968  -4.989  -2.413  1.00 15.00      A    C  
ATOM   2473  O   GLU A 261      -5.778  -4.061  -2.297  1.00 15.00      A    O  
ATOM   2474  N   ASN A 262      -3.904  -5.136  -1.643  1.00 15.00      A    N  
ATOM   2475  HN  ASN A 262      -3.337  -5.925  -1.767  1.00 15.00      A    H  
ATOM   2476  CA  ASN A 262      -3.565  -4.179  -0.602  1.00 15.00      A    C  
ATOM   2477  CB  ASN A 262      -3.090  -4.933   0.641  1.00 15.00      A    C  
ATOM   2478  CG  ASN A 262      -3.088  -4.080   1.891  1.00 15.00      A    C  
ATOM   2479  OD1 ASN A 262      -3.887  -3.160   2.027  1.00 15.00      A    O  
ATOM   2480  ND2 ASN A 262      -2.205  -4.400   2.824  1.00 15.00      A    N  
ATOM   2481 HD21 ASN A 262      -1.613  -5.165   2.661  1.00 15.00      A    H  
ATOM   2482 HD22 ASN A 262      -2.178  -3.856   3.636  1.00 15.00      A    H  
ATOM   2483  C   ASN A 262      -2.488  -3.206  -1.070  1.00 15.00      A    C  
ATOM   2484  O   ASN A 262      -2.477  -2.046  -0.666  1.00 15.00      A    O  
ATOM   2485  N   TRP A 263      -1.594  -3.694  -1.935  1.00 15.00      A    N  
ATOM   2486  HN  TRP A 263      -1.681  -4.621  -2.223  1.00 15.00      A    H  
ATOM   2487  CA  TRP A 263      -0.498  -2.885  -2.475  1.00 15.00      A    C  
ATOM   2488  CB  TRP A 263      -1.022  -1.744  -3.360  1.00 15.00      A    C  
ATOM   2489  CG  TRP A 263      -1.550  -2.185  -4.697  1.00 15.00      A    C  
ATOM   2490  CD1 TRP A 263      -2.075  -3.405  -5.021  1.00 15.00      A    C  
ATOM   2491  CD2 TRP A 263      -1.611  -1.396  -5.891  1.00 15.00      A    C  
ATOM   2492  NE1 TRP A 263      -2.450  -3.425  -6.344  1.00 15.00      A    N  
ATOM   2493  HE1 TRP A 263      -2.858  -4.200  -6.820  1.00 15.00      A    H  
ATOM   2494  CE2 TRP A 263      -2.176  -2.204  -6.899  1.00 15.00      A    C  
ATOM   2495  CE3 TRP A 263      -1.237  -0.088  -6.206  1.00 15.00      A    C  
ATOM   2496  CZ2 TRP A 263      -2.381  -1.740  -8.196  1.00 15.00      A    C  
ATOM   2497  CZ3 TRP A 263      -1.442   0.369  -7.493  1.00 15.00      A    C  
ATOM   2498  CH2 TRP A 263      -2.005  -0.455  -8.473  1.00 15.00      A    C  
ATOM   2499  C   TRP A 263       0.409  -2.347  -1.364  1.00 15.00      A    C  
ATOM   2500  O   TRP A 263       0.362  -1.166  -1.018  1.00 15.00      A    O  
ATOM   2501  N   LEU A 264       1.239  -3.225  -0.810  1.00 15.00      A    N  
ATOM   2502  HN  LEU A 264       1.248  -4.149  -1.142  1.00 15.00      A    H  
ATOM   2503  CA  LEU A 264       2.148  -2.845   0.269  1.00 15.00      A    C  
ATOM   2504  CB  LEU A 264       2.470  -4.041   1.170  1.00 15.00      A    C  
ATOM   2505  CG  LEU A 264       1.288  -4.695   1.888  1.00 15.00      A    C  
ATOM   2506  CD1 LEU A 264       0.626  -5.730   0.996  1.00 15.00      A    C  
ATOM   2507  CD2 LEU A 264       1.734  -5.323   3.198  1.00 15.00      A    C  
ATOM   2508  C   LEU A 264       3.437  -2.248  -0.280  1.00 15.00      A    C  
ATOM   2509  O   LEU A 264       3.884  -2.610  -1.368  1.00 15.00      A    O  
ATOM   2510  N   LEU A 265       4.037  -1.351   0.495  1.00 15.00      A    N  
ATOM   2511  HN  LEU A 265       3.640  -1.135   1.362  1.00 15.00      A    H  
ATOM   2512  CA  LEU A 265       5.271  -0.683   0.099  1.00 15.00      A    C  
ATOM   2513  CB  LEU A 265       5.369   0.693   0.766  1.00 15.00      A    C  
ATOM   2514  CG  LEU A 265       4.376   1.752   0.281  1.00 15.00      A    C  
ATOM   2515  CD1 LEU A 265       4.549   3.046   1.061  1.00 15.00      A    C  
ATOM   2516  CD2 LEU A 265       4.538   2.000  -1.213  1.00 15.00      A    C  
ATOM   2517  C   LEU A 265       6.501  -1.522   0.446  1.00 15.00      A    C  
ATOM   2518  O   LEU A 265       6.498  -2.270   1.428  1.00 15.00      A    O  
ATOM   2519  N   PRO A 266       7.564  -1.412  -0.369  1.00 15.00      A    N  
ATOM   2520  CA  PRO A 266       8.812  -2.152  -0.160  1.00 15.00      A    C  
ATOM   2521  CB  PRO A 266       9.597  -1.904  -1.451  1.00 15.00      A    C  
ATOM   2522  CG  PRO A 266       9.066  -0.615  -1.976  1.00 15.00      A    C  
ATOM   2523  CD  PRO A 266       7.619  -0.569  -1.577  1.00 15.00      A    C  
ATOM   2524  C   PRO A 266       9.613  -1.647   1.039  1.00 15.00      A    C  
ATOM   2525  O   PRO A 266      10.359  -0.674   0.941  1.00 15.00      A    O  
ATOM   2526  N   SER A 267       9.453  -2.314   2.169  1.00 15.00      A    N  
ATOM   2527  HN  SER A 267       8.829  -3.068   2.191  1.00 15.00      A    H  
ATOM   2528  CA  SER A 267      10.170  -1.953   3.382  1.00 15.00      A    C  
ATOM   2529  CB  SER A 267       9.196  -1.864   4.563  1.00 15.00      A    C  
ATOM   2530  OG  SER A 267       9.705  -1.033   5.592  1.00 15.00      A    O  
ATOM   2531  HG  SER A 267      10.474  -1.453   5.989  1.00 15.00      A    H  
ATOM   2532  C   SER A 267      11.253  -2.995   3.653  1.00 15.00      A    C  
ATOM   2533  O   SER A 267      11.245  -3.670   4.684  1.00 15.00      A    O  
ATOM   2534  N   LEU A 268      12.179  -3.121   2.712  1.00 15.00      A    N  
ATOM   2535  HN  LEU A 268      12.148  -2.528   1.933  1.00 15.00      A    H  
ATOM   2536  CA  LEU A 268      13.255  -4.096   2.815  1.00 15.00      A    C  
ATOM   2537  CB  LEU A 268      13.281  -4.961   1.550  1.00 15.00      A    C  
ATOM   2538  CG  LEU A 268      11.943  -5.586   1.139  1.00 15.00      A    C  
ATOM   2539  CD1 LEU A 268      11.991  -6.060  -0.304  1.00 15.00      A    C  
ATOM   2540  CD2 LEU A 268      11.577  -6.731   2.070  1.00 15.00      A    C  
ATOM   2541  C   LEU A 268      14.604  -3.406   3.013  1.00 15.00      A    C  
ATOM   2542  O   LEU A 268      14.788  -2.263   2.595  1.00 15.00      A    O  
ATOM   2543  N   PRO A 269      15.561  -4.093   3.661  1.00 15.00      A    N  
ATOM   2544  CA  PRO A 269      16.902  -3.545   3.911  1.00 15.00      A    C  
ATOM   2545  CB  PRO A 269      17.514  -4.560   4.884  1.00 15.00      A    C  
ATOM   2546  CG  PRO A 269      16.817  -5.837   4.579  1.00 15.00      A    C  
ATOM   2547  CD  PRO A 269      15.413  -5.457   4.202  1.00 15.00      A    C  
ATOM   2548  C   PRO A 269      17.736  -3.473   2.630  1.00 15.00      A    C  
ATOM   2549  O   PRO A 269      17.425  -4.136   1.645  1.00 15.00      A    O  
ATOM   2550  N   PRO A 270      18.816  -2.670   2.627  1.00 15.00      A    N  
ATOM   2551  CA  PRO A 270      19.684  -2.519   1.450  1.00 15.00      A    C  
ATOM   2552  CB  PRO A 270      20.708  -1.462   1.886  1.00 15.00      A    C  
ATOM   2553  CG  PRO A 270      20.097  -0.793   3.071  1.00 15.00      A    C  
ATOM   2554  CD  PRO A 270      19.267  -1.838   3.752  1.00 15.00      A    C  
ATOM   2555  C   PRO A 270      20.396  -3.823   1.091  1.00 15.00      A    C  
ATOM   2556  O   PRO A 270      20.780  -4.039  -0.059  1.00 15.00      A    O  
ATOM   2557  N   ASN A 271      20.558  -4.693   2.076  1.00 15.00      A    N  
ATOM   2558  HN  ASN A 271      20.211  -4.478   2.968  1.00 15.00      A    H  
ATOM   2559  CA  ASN A 271      21.226  -5.969   1.869  1.00 15.00      A    C  
ATOM   2560  CB  ASN A 271      22.263  -6.243   2.969  1.00 15.00      A    C  
ATOM   2561  CG  ASN A 271      21.655  -6.391   4.354  1.00 15.00      A    C  
ATOM   2562  OD1 ASN A 271      20.752  -5.646   4.735  1.00 15.00      A    O  
ATOM   2563  ND2 ASN A 271      22.142  -7.362   5.114  1.00 15.00      A    N  
ATOM   2564 HD21 ASN A 271      22.855  -7.923   4.745  1.00 15.00      A    H  
ATOM   2565 HD22 ASN A 271      21.768  -7.479   6.010  1.00 15.00      A    H  
ATOM   2566  C   ASN A 271      20.220  -7.112   1.781  1.00 15.00      A    C  
ATOM   2567  O   ASN A 271      20.536  -8.254   2.106  1.00 15.00      A    O  
ATOM   2568  N   TRP A 272      19.005  -6.799   1.331  1.00 15.00      A    N  
ATOM   2569  HN  TRP A 272      18.805  -5.867   1.103  1.00 15.00      A    H  
ATOM   2570  CA  TRP A 272      17.959  -7.810   1.186  1.00 15.00      A    C  
ATOM   2571  CB  TRP A 272      16.586  -7.168   0.941  1.00 15.00      A    C  
ATOM   2572  CG  TRP A 272      16.390  -6.588  -0.434  1.00 15.00      A    C  
ATOM   2573  CD1 TRP A 272      16.979  -5.469  -0.951  1.00 15.00      A    C  
ATOM   2574  CD2 TRP A 272      15.533  -7.098  -1.464  1.00 15.00      A    C  
ATOM   2575  NE1 TRP A 272      16.543  -5.250  -2.233  1.00 15.00      A    N  
ATOM   2576  HE1 TRP A 272      16.822  -4.509  -2.809  1.00 15.00      A    H  
ATOM   2577  CE2 TRP A 272      15.654  -6.237  -2.573  1.00 15.00      A    C  
ATOM   2578  CE3 TRP A 272      14.677  -8.199  -1.557  1.00 15.00      A    C  
ATOM   2579  CZ2 TRP A 272      14.950  -6.442  -3.757  1.00 15.00      A    C  
ATOM   2580  CZ3 TRP A 272      13.979  -8.400  -2.732  1.00 15.00      A    C  
ATOM   2581  CH2 TRP A 272      14.120  -7.527  -3.818  1.00 15.00      A    C  
ATOM   2582  C   TRP A 272      18.310  -8.790   0.071  1.00 15.00      A    C  
ATOM   2583  O   TRP A 272      17.814  -9.914   0.034  1.00 15.00      A    O  
ATOM   2584  N   GLN A 273      19.178  -8.350  -0.833  1.00 15.00      A    N  
ATOM   2585  HN  GLN A 273      19.539  -7.445  -0.743  1.00 15.00      A    H  
ATOM   2586  CA  GLN A 273      19.617  -9.179  -1.941  1.00 15.00      A    C  
ATOM   2587  CB  GLN A 273      19.957  -8.323  -3.163  1.00 15.00      A    C  
ATOM   2588  CG  GLN A 273      18.737  -7.723  -3.844  1.00 15.00      A    C  
ATOM   2589  CD  GLN A 273      17.893  -8.759  -4.564  1.00 15.00      A    C  
ATOM   2590  OE1 GLN A 273      17.921  -9.944  -4.239  1.00 15.00      A    O  
ATOM   2591  NE2 GLN A 273      17.125  -8.314  -5.542  1.00 15.00      A    N  
ATOM   2592 HE21 GLN A 273      17.141  -7.357  -5.745  1.00 15.00      A    H  
ATOM   2593 HE22 GLN A 273      16.567  -8.961  -6.020  1.00 15.00      A    H  
ATOM   2594  C   GLN A 273      20.813 -10.016  -1.517  1.00 15.00      A    C  
ATOM   2595  O   GLN A 273      21.886  -9.485  -1.224  1.00 15.00      A    O  
ATOM   2596  N   ARG A 274      20.617 -11.323  -1.481  1.00 15.00      A    N  
ATOM   2597  HN  ARG A 274      19.740 -11.677  -1.738  1.00 15.00      A    H  
ATOM   2598  CA  ARG A 274      21.662 -12.246  -1.069  1.00 15.00      A    C  
ATOM   2599  CB  ARG A 274      21.059 -13.603  -0.703  1.00 15.00      A    C  
ATOM   2600  CG  ARG A 274      22.029 -14.558  -0.027  1.00 15.00      A    C  
ATOM   2601  CD  ARG A 274      21.681 -16.003  -0.342  1.00 15.00      A    C  
ATOM   2602  NE  ARG A 274      21.977 -16.347  -1.735  1.00 15.00      A    N  
ATOM   2603  HE  ARG A 274      22.925 -16.419  -1.983  1.00 15.00      A    H  
ATOM   2604  CZ  ARG A 274      21.048 -16.556  -2.670  1.00 15.00      A    C  
ATOM   2605  NH1 ARG A 274      19.756 -16.454  -2.365  1.00 15.00      A    N  
ATOM   2606 HH11 ARG A 274      19.466 -16.210  -1.395  1.00 15.00      A    H  
ATOM   2607 HH12 ARG A 274      19.029 -16.615  -3.094  1.00 15.00      A    H  
ATOM   2608  NH2 ARG A 274      21.411 -16.868  -3.911  1.00 15.00      A    N  
ATOM   2609 HH21 ARG A 274      22.420 -16.950  -4.155  1.00 15.00      A    H  
ATOM   2610 HH22 ARG A 274      20.689 -17.031  -4.644  1.00 15.00      A    H  
ATOM   2611  C   ARG A 274      22.743 -12.413  -2.136  1.00 15.00      A    C  
ATOM   2612  O   ARG A 274      22.698 -13.343  -2.947  1.00 15.00      A    O  
ATOM   2613  N   GLN A 275      23.702 -11.501  -2.135  1.00 15.00      A    N  
ATOM   2614  HN  GLN A 275      23.662 -10.769  -1.483  1.00 15.00      A    H  
ATOM   2615  CA  GLN A 275      24.807 -11.553  -3.080  1.00 15.00      A    C  
ATOM   2616  CB  GLN A 275      25.463 -10.175  -3.210  1.00 15.00      A    C  
ATOM   2617  CG  GLN A 275      24.528  -9.122  -3.788  1.00 15.00      A    C  
ATOM   2618  CD  GLN A 275      24.496  -7.842  -2.977  1.00 15.00      A    C  
ATOM   2619  OE1 GLN A 275      25.518  -7.384  -2.473  1.00 15.00      A    O  
ATOM   2620  NE2 GLN A 275      23.313  -7.267  -2.834  1.00 15.00      A    N  
ATOM   2621 HE21 GLN A 275      22.540  -7.695  -3.253  1.00 15.00      A    H  
ATOM   2622 HE22 GLN A 275      23.257  -6.445  -2.305  1.00 15.00      A    H  
ATOM   2623  C   GLN A 275      25.815 -12.609  -2.637  1.00 15.00      A    C  
ATOM   2624  O   GLN A 275      25.919 -12.916  -1.449  1.00 15.00      A    O  
ATOM   2625  N   ASN A 276      26.547 -13.170  -3.585  1.00 15.00      A    N  
ATOM   2626  HN  ASN A 276      26.453 -12.866  -4.510  1.00 15.00      A    H  
ATOM   2627  CA  ASN A 276      27.516 -14.212  -3.270  1.00 15.00      A    C  
ATOM   2628  CB  ASN A 276      27.369 -15.420  -4.204  1.00 15.00      A    C  
ATOM   2629  CG  ASN A 276      27.464 -15.066  -5.679  1.00 15.00      A    C  
ATOM   2630  OD1 ASN A 276      28.545 -15.049  -6.260  1.00 15.00      A    O  
ATOM   2631  ND2 ASN A 276      26.323 -14.791  -6.299  1.00 15.00      A    N  
ATOM   2632 HD21 ASN A 276      25.496 -14.830  -5.781  1.00 15.00      A    H  
ATOM   2633 HD22 ASN A 276      26.359 -14.563  -7.252  1.00 15.00      A    H  
ATOM   2634  C   ASN A 276      28.949 -13.699  -3.267  1.00 15.00      A    C  
ATOM   2635  O   ASN A 276      29.280 -12.736  -3.960  1.00 15.00      A    O  
ATOM   2636  N   VAL A 277      29.779 -14.346  -2.459  1.00 15.00      A    N  
ATOM   2637  HN  VAL A 277      29.435 -15.092  -1.932  1.00 15.00      A    H  
ATOM   2638  CA  VAL A 277      31.190 -14.005  -2.344  1.00 15.00      A    C  
ATOM   2639  CB  VAL A 277      31.791 -14.575  -1.045  1.00 15.00      A    C  
ATOM   2640  CG1 VAL A 277      31.510 -13.640   0.121  1.00 15.00      A    C  
ATOM   2641  CG2 VAL A 277      31.226 -15.961  -0.763  1.00 15.00      A    C  
ATOM   2642  C   VAL A 277      31.931 -14.586  -3.534  1.00 15.00      A    C  
ATOM   2643  O   VAL A 277      31.440 -15.519  -4.162  1.00 15.00      A    O  
ATOM   2644  N   ASN A 278      33.102 -14.045  -3.835  1.00 15.00      A    N  
ATOM   2645  HN  ASN A 278      33.464 -13.338  -3.265  1.00 15.00      A    H  
ATOM   2646  CA  ASN A 278      33.877 -14.503  -4.978  1.00 15.00      A    C  
ATOM   2647  CB  ASN A 278      33.215 -13.977  -6.264  1.00 15.00      A    C  
ATOM   2648  CG  ASN A 278      32.624 -15.050  -7.169  1.00 15.00      A    C  
ATOM   2649  OD1 ASN A 278      33.165 -15.330  -8.234  1.00 15.00      A    O  
ATOM   2650  ND2 ASN A 278      31.510 -15.643  -6.763  1.00 15.00      A    N  
ATOM   2651 HD21 ASN A 278      31.129 -15.367  -5.898  1.00 15.00      A    H  
ATOM   2652 HD22 ASN A 278      31.108 -16.330  -7.334  1.00 15.00      A    H  
ATOM   2653  C   ASN A 278      35.307 -13.968  -4.890  1.00 15.00      A    C  
ATOM   2654  O   ASN A 278      35.608 -12.903  -5.429  1.00 15.00      A    O  
ATOM   2655  N   ALA A 279      36.175 -14.677  -4.183  1.00 15.00      A    N  
ATOM   2656  HN  ALA A 279      35.869 -15.496  -3.725  1.00 15.00      A    H  
ATOM   2657  CA  ALA A 279      37.571 -14.260  -4.039  1.00 15.00      A    C  
ATOM   2658  CB  ALA A 279      38.212 -14.941  -2.835  1.00 15.00      A    C  
ATOM   2659  C   ALA A 279      38.384 -14.545  -5.308  1.00 15.00      A    C  
ATOM   2660  O   ALA A 279      38.048 -15.442  -6.081  1.00 15.00      A    O  
ATOM   2661  N   PRO A 280      39.450 -13.758  -5.556  1.00 15.00      A    N  
ATOM   2662  CA  PRO A 280      40.319 -13.945  -6.727  1.00 15.00      A    C  
ATOM   2663  CB  PRO A 280      41.191 -12.689  -6.721  1.00 15.00      A    C  
ATOM   2664  CG  PRO A 280      41.228 -12.264  -5.296  1.00 15.00      A    C  
ATOM   2665  CD  PRO A 280      39.885 -12.621  -4.725  1.00 15.00      A    C  
ATOM   2666  C   PRO A 280      41.188 -15.190  -6.573  1.00 15.00      A    C  
ATOM   2667  O   PRO A 280      41.645 -15.503  -5.473  1.00 15.00      A    O  
ATOM   2668  N   MET A 281      41.416 -15.899  -7.671  1.00 15.00      A    N  
ATOM   2669  HN  MET A 281      41.045 -15.596  -8.523  1.00 15.00      A    H  
ATOM   2670  CA  MET A 281      42.214 -17.120  -7.626  1.00 15.00      A    C  
ATOM   2671  CB  MET A 281      41.359 -18.333  -8.008  1.00 15.00      A    C  
ATOM   2672  CG  MET A 281      40.110 -18.523  -7.157  1.00 15.00      A    C  
ATOM   2673  SD  MET A 281      40.345 -19.701  -5.813  1.00 15.00      A    S  
ATOM   2674  CE  MET A 281      41.250 -18.706  -4.632  1.00 15.00      A    C  
ATOM   2675  C   MET A 281      43.448 -17.053  -8.525  1.00 15.00      A    C  
ATOM   2676  O   MET A 281      44.574 -17.115  -8.050  1.00 15.00      A    O  
ATOM   2677  N   ARG A 282      43.240 -16.937  -9.828  1.00 15.00      A    N  
ATOM   2678  HN  ARG A 282      42.325 -16.862 -10.161  1.00 15.00      A    H  
ATOM   2679  CA  ARG A 282      44.359 -16.894 -10.765  1.00 15.00      A    C  
ATOM   2680  CB  ARG A 282      44.126 -17.852 -11.930  1.00 15.00      A    C  
ATOM   2681  CG  ARG A 282      44.202 -19.320 -11.548  1.00 15.00      A    C  
ATOM   2682  CD  ARG A 282      43.100 -20.116 -12.216  1.00 15.00      A    C  
ATOM   2683  NE  ARG A 282      43.207 -20.084 -13.674  1.00 15.00      A    N  
ATOM   2684  HE  ARG A 282      44.067 -19.799 -14.056  1.00 15.00      A    H  
ATOM   2685  CZ  ARG A 282      42.211 -20.409 -14.499  1.00 15.00      A    C  
ATOM   2686  NH1 ARG A 282      41.033 -20.776 -14.005  1.00 15.00      A    N  
ATOM   2687 HH11 ARG A 282      40.251 -21.031 -14.646  1.00 15.00      A    H  
ATOM   2688 HH12 ARG A 282      40.886 -20.812 -12.974  1.00 15.00      A    H  
ATOM   2689  NH2 ARG A 282      42.398 -20.388 -15.814  1.00 15.00      A    N  
ATOM   2690 HH21 ARG A 282      41.620 -20.642 -16.459  1.00 15.00      A    H  
ATOM   2691 HH22 ARG A 282      43.326 -20.122 -16.209  1.00 15.00      A    H  
ATOM   2692  C   ARG A 282      44.621 -15.485 -11.276  1.00 15.00      A    C  
ATOM   2693  O   ARG A 282      43.755 -14.630 -11.184  1.00 15.00      A    O  
ATOM   2694  N   HIS A 283      45.831 -15.282 -11.811  1.00 15.00      A    N  
ATOM   2695  HN  HIS A 283      46.463 -16.036 -11.816  1.00 15.00      A    H  
ATOM   2696  CA  HIS A 283      46.293 -13.998 -12.365  1.00 15.00      A    C  
ATOM   2697  CB  HIS A 283      47.425 -14.220 -13.386  1.00 15.00      A    C  
ATOM   2698  CG  HIS A 283      48.057 -12.962 -13.910  1.00 15.00      A    C  
ATOM   2699  ND1 HIS A 283      49.187 -12.384 -13.355  1.00 15.00      A    N  
ATOM   2700  HD1 HIS A 283      49.696 -12.733 -12.592  1.00 15.00      A    H  
ATOM   2701  CD2 HIS A 283      47.701 -12.160 -14.942  1.00 15.00      A    C  
ATOM   2702  CE1 HIS A 283      49.500 -11.293 -14.037  1.00 15.00      A    C  
ATOM   2703  NE2 HIS A 283      48.612 -11.137 -15.000  1.00 15.00      A    N  
ATOM   2704  HE2 HIS A 283      48.603 -10.403 -15.653  1.00 15.00      A    H  
ATOM   2705  C   HIS A 283      45.194 -13.084 -12.930  1.00 15.00      A    C  
ATOM   2706  O   HIS A 283      44.942 -12.020 -12.369  1.00 15.00      A    O  
ATOM   2707  N   SER A 284      44.566 -13.481 -14.038  1.00 15.00      A    N  
ATOM   2708  HN  SER A 284      44.804 -14.335 -14.454  1.00 15.00      A    H  
ATOM   2709  CA  SER A 284      43.517 -12.666 -14.657  1.00 15.00      A    C  
ATOM   2710  CB  SER A 284      42.991 -13.374 -15.905  1.00 15.00      A    C  
ATOM   2711  OG  SER A 284      43.952 -14.306 -16.403  1.00 15.00      A    O  
ATOM   2712  HG  SER A 284      43.778 -14.479 -17.327  1.00 15.00      A    H  
ATOM   2713  C   SER A 284      42.371 -12.397 -13.680  1.00 15.00      A    C  
ATOM   2714  O   SER A 284      41.974 -11.253 -13.468  1.00 15.00      A    O  
ATOM   2715  N   SER A 285      41.908 -13.461 -13.039  1.00 15.00      A    N  
ATOM   2716  HN  SER A 285      42.329 -14.323 -13.203  1.00 15.00      A    H  
ATOM   2717  CA  SER A 285      40.809 -13.386 -12.086  1.00 15.00      A    C  
ATOM   2718  CB  SER A 285      40.491 -14.787 -11.542  1.00 15.00      A    C  
ATOM   2719  OG  SER A 285      39.369 -14.790 -10.685  1.00 15.00      A    O  
ATOM   2720  HG  SER A 285      38.562 -14.743 -11.216  1.00 15.00      A    H  
ATOM   2721  C   SER A 285      41.102 -12.413 -10.941  1.00 15.00      A    C  
ATOM   2722  O   SER A 285      40.190 -11.754 -10.432  1.00 15.00      A    O  
ATOM   2723  N   VAL A 286      42.366 -12.326 -10.542  1.00 15.00      A    N  
ATOM   2724  HN  VAL A 286      43.043 -12.877 -10.991  1.00 15.00      A    H  
ATOM   2725  CA  VAL A 286      42.771 -11.437  -9.461  1.00 15.00      A    C  
ATOM   2726  CB  VAL A 286      44.243 -11.647  -9.052  1.00 15.00      A    C  
ATOM   2727  CG1 VAL A 286      44.657 -10.649  -7.981  1.00 15.00      A    C  
ATOM   2728  CG2 VAL A 286      44.457 -13.066  -8.554  1.00 15.00      A    C  
ATOM   2729  C   VAL A 286      42.548  -9.976  -9.834  1.00 15.00      A    C  
ATOM   2730  O   VAL A 286      42.029  -9.203  -9.040  1.00 15.00      A    O  
ATOM   2731  N   PHE A 287      42.933  -9.610 -11.048  1.00 15.00      A    N  
ATOM   2732  HN  PHE A 287      43.335 -10.276 -11.644  1.00 15.00      A    H  
ATOM   2733  CA  PHE A 287      42.768  -8.240 -11.521  1.00 15.00      A    C  
ATOM   2734  CB  PHE A 287      43.374  -8.077 -12.919  1.00 15.00      A    C  
ATOM   2735  CG  PHE A 287      44.843  -7.756 -12.917  1.00 15.00      A    C  
ATOM   2736  CD1 PHE A 287      45.277  -6.441 -12.855  1.00 15.00      A    C  
ATOM   2737  CD2 PHE A 287      45.788  -8.765 -12.981  1.00 15.00      A    C  
ATOM   2738  CE1 PHE A 287      46.626  -6.137 -12.858  1.00 15.00      A    C  
ATOM   2739  CE2 PHE A 287      47.138  -8.471 -12.984  1.00 15.00      A    C  
ATOM   2740  CZ  PHE A 287      47.559  -7.155 -12.922  1.00 15.00      A    C  
ATOM   2741  C   PHE A 287      41.295  -7.835 -11.542  1.00 15.00      A    C  
ATOM   2742  O   PHE A 287      40.932  -6.744 -11.110  1.00 15.00      A    O  
ATOM   2743  N   GLU A 288      40.452  -8.734 -12.030  1.00 15.00      A    N  
ATOM   2744  HN  GLU A 288      40.805  -9.593 -12.353  1.00 15.00      A    H  
ATOM   2745  CA  GLU A 288      39.021  -8.479 -12.121  1.00 15.00      A    C  
ATOM   2746  CB  GLU A 288      38.360  -9.523 -13.020  1.00 15.00      A    C  
ATOM   2747  CG  GLU A 288      38.998  -9.649 -14.393  1.00 15.00      A    C  
ATOM   2748  CD  GLU A 288      38.703 -10.984 -15.043  1.00 15.00      A    C  
ATOM   2749  OE1 GLU A 288      37.519 -11.258 -15.326  1.00 15.00      A    O  
ATOM   2750  OE2 GLU A 288      39.655 -11.763 -15.262  1.00 15.00      A    O  
ATOM   2751  C   GLU A 288      38.358  -8.482 -10.743  1.00 15.00      A    C  
ATOM   2752  O   GLU A 288      37.432  -7.714 -10.482  1.00 15.00      A    O  
ATOM   2753  N   HIS A 289      38.836  -9.343  -9.857  1.00 15.00      A    N  
ATOM   2754  HN  HIS A 289      39.594  -9.919 -10.106  1.00 15.00      A    H  
ATOM   2755  CA  HIS A 289      38.266  -9.445  -8.518  1.00 15.00      A    C  
ATOM   2756  CB  HIS A 289      38.128 -10.902  -8.084  1.00 15.00      A    C  
ATOM   2757  CG  HIS A 289      36.923 -11.566  -8.669  1.00 15.00      A    C  
ATOM   2758  ND1 HIS A 289      36.007 -12.266  -7.917  1.00 15.00      A    N  
ATOM   2759  HD1 HIS A 289      36.051 -12.416  -6.938  1.00 15.00      A    H  
ATOM   2760  CD2 HIS A 289      36.470 -11.614  -9.946  1.00 15.00      A    C  
ATOM   2761  CE1 HIS A 289      35.044 -12.713  -8.702  1.00 15.00      A    C  
ATOM   2762  NE2 HIS A 289      35.301 -12.330  -9.936  1.00 15.00      A    N  
ATOM   2763  HE2 HIS A 289      34.741 -12.524 -10.717  1.00 15.00      A    H  
ATOM   2764  C   HIS A 289      39.050  -8.632  -7.502  1.00 15.00      A    C  
ATOM   2765  O   HIS A 289      38.871  -8.792  -6.295  1.00 15.00      A    O  
ATOM   2766  N   ASP A 290      39.911  -7.765  -8.011  1.00 15.00      A    N  
ATOM   2767  HN  ASP A 290      40.013  -7.718  -8.985  1.00 15.00      A    H  
ATOM   2768  CA  ASP A 290      40.728  -6.889  -7.179  1.00 15.00      A    C  
ATOM   2769  CB  ASP A 290      41.699  -6.122  -8.088  1.00 15.00      A    C  
ATOM   2770  CG  ASP A 290      42.615  -5.160  -7.356  1.00 15.00      A    C  
ATOM   2771  OD1 ASP A 290      42.742  -5.265  -6.124  1.00 15.00      A    O  
ATOM   2772  OD2 ASP A 290      43.248  -4.315  -8.029  1.00 15.00      A    O  
ATOM   2773  C   ASP A 290      39.824  -5.903  -6.456  1.00 15.00      A    C  
ATOM   2774  O   ASP A 290      39.805  -5.826  -5.229  1.00 15.00      A    O  
ATOM   2775  N   PHE A 291      39.041  -5.182  -7.239  1.00 15.00      A    N  
ATOM   2776  HN  PHE A 291      39.092  -5.315  -8.206  1.00 15.00      A    H  
ATOM   2777  CA  PHE A 291      38.127  -4.194  -6.704  1.00 15.00      A    C  
ATOM   2778  CB  PHE A 291      37.784  -3.150  -7.770  1.00 15.00      A    C  
ATOM   2779  CG  PHE A 291      37.697  -3.686  -9.177  1.00 15.00      A    C  
ATOM   2780  CD1 PHE A 291      38.817  -3.707  -9.995  1.00 15.00      A    C  
ATOM   2781  CD2 PHE A 291      36.497  -4.158  -9.684  1.00 15.00      A    C  
ATOM   2782  CE1 PHE A 291      38.741  -4.187 -11.288  1.00 15.00      A    C  
ATOM   2783  CE2 PHE A 291      36.414  -4.640 -10.976  1.00 15.00      A    C  
ATOM   2784  CZ  PHE A 291      37.539  -4.655 -11.779  1.00 15.00      A    C  
ATOM   2785  C   PHE A 291      36.855  -4.827  -6.154  1.00 15.00      A    C  
ATOM   2786  O   PHE A 291      36.301  -4.348  -5.162  1.00 15.00      A    O  
ATOM   2787  N   GLY A 292      36.391  -5.895  -6.805  1.00 15.00      A    N  
ATOM   2788  HN  GLY A 292      36.893  -6.238  -7.573  1.00 15.00      A    H  
ATOM   2789  CA  GLY A 292      35.171  -6.567  -6.379  1.00 15.00      A    C  
ATOM   2790  C   GLY A 292      34.020  -5.591  -6.215  1.00 15.00      A    C  
ATOM   2791  O   GLY A 292      33.518  -5.393  -5.110  1.00 15.00      A    O  
ATOM   2792  N   ARG A 293      33.622  -4.958  -7.309  1.00 15.00      A    N  
ATOM   2793  HN  ARG A 293      34.042  -5.172  -8.167  1.00 15.00      A    H  
ATOM   2794  CA  ARG A 293      32.549  -3.973  -7.268  1.00 15.00      A    C  
ATOM   2795  CB  ARG A 293      32.809  -2.834  -8.257  1.00 15.00      A    C  
ATOM   2796  CG  ARG A 293      34.097  -2.059  -8.002  1.00 15.00      A    C  
ATOM   2797  CD  ARG A 293      34.095  -1.371  -6.642  1.00 15.00      A    C  
ATOM   2798  NE  ARG A 293      34.399  -2.294  -5.546  1.00 15.00      A    N  
ATOM   2799  HE  ARG A 293      34.910  -3.108  -5.770  1.00 15.00      A    H  
ATOM   2800  CZ  ARG A 293      34.036  -2.105  -4.278  1.00 15.00      A    C  
ATOM   2801  NH1 ARG A 293      33.356  -1.017  -3.928  1.00 15.00      A    N  
ATOM   2802 HH11 ARG A 293      33.103  -0.306  -4.645  1.00 15.00      A    H  
ATOM   2803 HH12 ARG A 293      33.070  -0.871  -2.937  1.00 15.00      A    H  
ATOM   2804  NH2 ARG A 293      34.354  -3.013  -3.362  1.00 15.00      A    N  
ATOM   2805 HH21 ARG A 293      34.076  -2.880  -2.369  1.00 15.00      A    H  
ATOM   2806 HH22 ARG A 293      34.885  -3.872  -3.641  1.00 15.00      A    H  
ATOM   2807  C   ARG A 293      31.180  -4.598  -7.506  1.00 15.00      A    C  
ATOM   2808  O   ARG A 293      31.007  -5.421  -8.401  1.00 15.00      A    O  
ATOM   2809  N   THR A 294      30.221  -4.194  -6.689  1.00 15.00      A    N  
ATOM   2810  HN  THR A 294      30.433  -3.545  -5.989  1.00 15.00      A    H  
ATOM   2811  CA  THR A 294      28.861  -4.687  -6.777  1.00 15.00      A    C  
ATOM   2812  CB  THR A 294      28.290  -4.843  -5.354  1.00 15.00      A    C  
ATOM   2813  OG1 THR A 294      28.930  -3.891  -4.490  1.00 15.00      A    O  
ATOM   2814  HG1 THR A 294      28.685  -4.066  -3.566  1.00 15.00      A    H  
ATOM   2815  CG2 THR A 294      28.548  -6.249  -4.832  1.00 15.00      A    C  
ATOM   2816  C   THR A 294      27.989  -3.703  -7.562  1.00 15.00      A    C  
ATOM   2817  O   THR A 294      28.364  -2.538  -7.736  1.00 15.00      A    O  
ATOM   2818  N   PRO A 295      26.815  -4.153  -8.051  1.00 15.00      A    N  
ATOM   2819  CA  PRO A 295      25.889  -3.301  -8.812  1.00 15.00      A    C  
ATOM   2820  CB  PRO A 295      24.681  -4.208  -9.078  1.00 15.00      A    C  
ATOM   2821  CG  PRO A 295      24.838  -5.361  -8.144  1.00 15.00      A    C  
ATOM   2822  CD  PRO A 295      26.312  -5.528  -7.927  1.00 15.00      A    C  
ATOM   2823  C   PRO A 295      25.468  -2.059  -8.025  1.00 15.00      A    C  
ATOM   2824  O   PRO A 295      25.036  -1.058  -8.602  1.00 15.00      A    O  
ATOM   2825  N   GLU A 296      25.610  -2.131  -6.710  1.00 15.00      A    N  
ATOM   2826  HN  GLU A 296      25.964  -2.955  -6.315  1.00 15.00      A    H  
ATOM   2827  CA  GLU A 296      25.270  -1.023  -5.839  1.00 15.00      A    C  
ATOM   2828  CB  GLU A 296      25.419  -1.466  -4.377  1.00 15.00      A    C  
ATOM   2829  CG  GLU A 296      24.455  -0.805  -3.400  1.00 15.00      A    C  
ATOM   2830  CD  GLU A 296      24.782   0.651  -3.120  1.00 15.00      A    C  
ATOM   2831  OE1 GLU A 296      23.850   1.412  -2.784  1.00 15.00      A    O  
ATOM   2832  OE2 GLU A 296      25.960   1.038  -3.250  1.00 15.00      A    O  
ATOM   2833  C   GLU A 296      26.195   0.159  -6.129  1.00 15.00      A    C  
ATOM   2834  O   GLU A 296      25.754   1.210  -6.608  1.00 15.00      A    O  
ATOM   2835  N   VAL A 297      27.490  -0.042  -5.890  1.00 15.00      A    N  
ATOM   2836  HN  VAL A 297      27.781  -0.913  -5.547  1.00 15.00      A    H  
ATOM   2837  CA  VAL A 297      28.483   1.004  -6.108  1.00 15.00      A    C  
ATOM   2838  CB  VAL A 297      29.865   0.650  -5.517  1.00 15.00      A    C  
ATOM   2839  CG1 VAL A 297      29.796   0.581  -4.000  1.00 15.00      A    C  
ATOM   2840  CG2 VAL A 297      30.392  -0.654  -6.092  1.00 15.00      A    C  
ATOM   2841  C   VAL A 297      28.620   1.383  -7.581  1.00 15.00      A    C  
ATOM   2842  O   VAL A 297      29.018   2.502  -7.899  1.00 15.00      A    O  
ATOM   2843  N   SER A 298      28.286   0.458  -8.481  1.00 15.00      A    N  
ATOM   2844  HN  SER A 298      27.991  -0.427  -8.173  1.00 15.00      A    H  
ATOM   2845  CA  SER A 298      28.369   0.732  -9.913  1.00 15.00      A    C  
ATOM   2846  CB  SER A 298      28.197  -0.548 -10.735  1.00 15.00      A    C  
ATOM   2847  OG  SER A 298      26.873  -1.043 -10.649  1.00 15.00      A    O  
ATOM   2848  HG  SER A 298      26.451  -0.704  -9.851  1.00 15.00      A    H  
ATOM   2849  C   SER A 298      27.334   1.779 -10.318  1.00 15.00      A    C  
ATOM   2850  O   SER A 298      27.453   2.426 -11.357  1.00 15.00      A    O  
ATOM   2851  N   ARG A 299      26.311   1.934  -9.484  1.00 15.00      A    N  
ATOM   2852  HN  ARG A 299      26.264   1.377  -8.675  1.00 15.00      A    H  
ATOM   2853  CA  ARG A 299      25.264   2.909  -9.731  1.00 15.00      A    C  
ATOM   2854  CB  ARG A 299      23.900   2.348  -9.300  1.00 15.00      A    C  
ATOM   2855  CG  ARG A 299      22.718   3.291  -9.499  1.00 15.00      A    C  
ATOM   2856  CD  ARG A 299      22.360   4.019  -8.209  1.00 15.00      A    C  
ATOM   2857  NE  ARG A 299      22.394   3.120  -7.057  1.00 15.00      A    N  
ATOM   2858  HE  ARG A 299      22.069   2.205  -7.194  1.00 15.00      A    H  
ATOM   2859  CZ  ARG A 299      22.840   3.465  -5.850  1.00 15.00      A    C  
ATOM   2860  NH1 ARG A 299      23.284   4.695  -5.622  1.00 15.00      A    N  
ATOM   2861 HH11 ARG A 299      23.632   4.957  -4.674  1.00 15.00      A    H  
ATOM   2862 HH12 ARG A 299      23.288   5.402  -6.386  1.00 15.00      A    H  
ATOM   2863  NH2 ARG A 299      22.847   2.568  -4.876  1.00 15.00      A    N  
ATOM   2864 HH21 ARG A 299      22.508   1.602  -5.048  1.00 15.00      A    H  
ATOM   2865 HH22 ARG A 299      23.208   2.814  -3.919  1.00 15.00      A    H  
ATOM   2866  C   ARG A 299      25.583   4.191  -8.976  1.00 15.00      A    C  
ATOM   2867  O   ARG A 299      25.341   5.293  -9.470  1.00 15.00      A    O  
ATOM   2868  N   LEU A 300      26.141   4.030  -7.779  1.00 15.00      A    N  
ATOM   2869  HN  LEU A 300      26.303   3.119  -7.450  1.00 15.00      A    H  
ATOM   2870  CA  LEU A 300      26.509   5.158  -6.932  1.00 15.00      A    C  
ATOM   2871  CB  LEU A 300      26.957   4.660  -5.553  1.00 15.00      A    C  
ATOM   2872  CG  LEU A 300      26.972   5.685  -4.415  1.00 15.00      A    C  
ATOM   2873  CD1 LEU A 300      25.675   6.476  -4.386  1.00 15.00      A    C  
ATOM   2874  CD2 LEU A 300      27.190   4.984  -3.083  1.00 15.00      A    C  
ATOM   2875  C   LEU A 300      27.605   6.001  -7.585  1.00 15.00      A    C  
ATOM   2876  O   LEU A 300      27.599   7.226  -7.484  1.00 15.00      A    O  
ATOM   2877  N   THR A 301      28.531   5.343  -8.272  1.00 15.00      A    N  
ATOM   2878  HN  THR A 301      28.486   4.363  -8.322  1.00 15.00      A    H  
ATOM   2879  CA  THR A 301      29.617   6.040  -8.949  1.00 15.00      A    C  
ATOM   2880  CB  THR A 301      30.672   5.051  -9.479  1.00 15.00      A    C  
ATOM   2881  OG1 THR A 301      30.017   3.863  -9.940  1.00 15.00      A    O  
ATOM   2882  HG1 THR A 301      29.928   3.242  -9.206  1.00 15.00      A    H  
ATOM   2883  CG2 THR A 301      31.662   4.688  -8.383  1.00 15.00      A    C  
ATOM   2884  C   THR A 301      29.075   6.873 -10.108  1.00 15.00      A    C  
ATOM   2885  O   THR A 301      29.553   7.975 -10.378  1.00 15.00      A    O  
ATOM   2886  N   ARG A 302      28.050   6.346 -10.770  1.00 15.00      A    N  
ATOM   2887  HN  ARG A 302      27.710   5.469 -10.497  1.00 15.00      A    H  
ATOM   2888  CA  ARG A 302      27.427   7.036 -11.893  1.00 15.00      A    C  
ATOM   2889  CB  ARG A 302      26.526   6.093 -12.692  1.00 15.00      A    C  
ATOM   2890  CG  ARG A 302      27.282   4.961 -13.369  1.00 15.00      A    C  
ATOM   2891  CD  ARG A 302      26.432   4.265 -14.421  1.00 15.00      A    C  
ATOM   2892  NE  ARG A 302      25.225   3.656 -13.854  1.00 15.00      A    N  
ATOM   2893  HE  ARG A 302      24.486   4.260 -13.625  1.00 15.00      A    H  
ATOM   2894  CZ  ARG A 302      25.080   2.346 -13.637  1.00 15.00      A    C  
ATOM   2895  NH1 ARG A 302      26.065   1.505 -13.935  1.00 15.00      A    N  
ATOM   2896 HH11 ARG A 302      25.955   0.482 -13.765  1.00 15.00      A    H  
ATOM   2897 HH12 ARG A 302      26.957   1.866 -14.336  1.00 15.00      A    H  
ATOM   2898  NH2 ARG A 302      23.942   1.877 -13.131  1.00 15.00      A    N  
ATOM   2899 HH21 ARG A 302      23.827   0.854 -12.961  1.00 15.00      A    H  
ATOM   2900 HH22 ARG A 302      23.161   2.527 -12.905  1.00 15.00      A    H  
ATOM   2901  C   ARG A 302      26.653   8.260 -11.413  1.00 15.00      A    C  
ATOM   2902  O   ARG A 302      26.294   9.134 -12.201  1.00 15.00      A    O  
ATOM   2903  N   THR A 303      26.394   8.310 -10.112  1.00 15.00      A    N  
ATOM   2904  HN  THR A 303      26.689   7.573  -9.535  1.00 15.00      A    H  
ATOM   2905  CA  THR A 303      25.697   9.437  -9.523  1.00 15.00      A    C  
ATOM   2906  CB  THR A 303      25.081   9.054  -8.163  1.00 15.00      A    C  
ATOM   2907  OG1 THR A 303      24.592   7.705  -8.229  1.00 15.00      A    O  
ATOM   2908  HG1 THR A 303      24.697   7.373  -9.126  1.00 15.00      A    H  
ATOM   2909  CG2 THR A 303      23.924   9.981  -7.818  1.00 15.00      A    C  
ATOM   2910  C   THR A 303      26.691  10.582  -9.337  1.00 15.00      A    C  
ATOM   2911  O   THR A 303      26.351  11.753  -9.497  1.00 15.00      A    O  
ATOM   2912  N   LEU A 304      27.936  10.216  -9.035  1.00 15.00      A    N  
ATOM   2913  HN  LEU A 304      28.139   9.261  -8.943  1.00 15.00      A    H  
ATOM   2914  CA  LEU A 304      29.007  11.185  -8.842  1.00 15.00      A    C  
ATOM   2915  CB  LEU A 304      30.220  10.511  -8.194  1.00 15.00      A    C  
ATOM   2916  CG  LEU A 304      30.293  10.559  -6.667  1.00 15.00      A    C  
ATOM   2917  CD1 LEU A 304      31.408   9.658  -6.163  1.00 15.00      A    C  
ATOM   2918  CD2 LEU A 304      30.507  11.987  -6.189  1.00 15.00      A    C  
ATOM   2919  C   LEU A 304      29.419  11.796 -10.176  1.00 15.00      A    C  
ATOM   2920  O   LEU A 304      29.764  12.977 -10.250  1.00 15.00      A    O  
ATOM   2921  N   GLN A 305      29.365  10.985 -11.228  1.00 15.00      A    N  
ATOM   2922  HN  GLN A 305      29.084  10.054 -11.095  1.00 15.00      A    H  
ATOM   2923  CA  GLN A 305      29.730  11.430 -12.569  1.00 15.00      A    C  
ATOM   2924  CB  GLN A 305      29.756  10.252 -13.545  1.00 15.00      A    C  
ATOM   2925  CG  GLN A 305      30.913   9.290 -13.323  1.00 15.00      A    C  
ATOM   2926  CD  GLN A 305      31.000   8.220 -14.393  1.00 15.00      A    C  
ATOM   2927  OE1 GLN A 305      29.988   7.786 -14.943  1.00 15.00      A    O  
ATOM   2928  NE2 GLN A 305      32.214   7.784 -14.696  1.00 15.00      A    N  
ATOM   2929 HE21 GLN A 305      32.976   8.172 -14.218  1.00 15.00      A    H  
ATOM   2930 HE22 GLN A 305      32.299   7.096 -15.386  1.00 15.00      A    H  
ATOM   2931  C   GLN A 305      28.794  12.523 -13.080  1.00 15.00      A    C  
ATOM   2932  O   GLN A 305      29.119  13.243 -14.020  1.00 15.00      A    O  
ATOM   2933  N   ARG A 306      27.630  12.646 -12.457  1.00 15.00      A    N  
ATOM   2934  HN  ARG A 306      27.418  12.043 -11.715  1.00 15.00      A    H  
ATOM   2935  CA  ARG A 306      26.668  13.661 -12.852  1.00 15.00      A    C  
ATOM   2936  CB  ARG A 306      25.240  13.112 -12.824  1.00 15.00      A    C  
ATOM   2937  CG  ARG A 306      24.652  12.879 -14.206  1.00 15.00      A    C  
ATOM   2938  CD  ARG A 306      23.159  12.604 -14.134  1.00 15.00      A    C  
ATOM   2939  NE  ARG A 306      22.514  12.747 -15.441  1.00 15.00      A    N  
ATOM   2940  HE  ARG A 306      22.888  12.225 -16.184  1.00 15.00      A    H  
ATOM   2941  CZ  ARG A 306      21.460  13.532 -15.671  1.00 15.00      A    C  
ATOM   2942  NH1 ARG A 306      20.930  14.244 -14.680  1.00 15.00      A    N  
ATOM   2943 HH11 ARG A 306      20.107  14.858 -14.855  1.00 15.00      A    H  
ATOM   2944 HH12 ARG A 306      21.337  14.190 -13.723  1.00 15.00      A    H  
ATOM   2945  NH2 ARG A 306      20.941  13.610 -16.892  1.00 15.00      A    N  
ATOM   2946 HH21 ARG A 306      20.118  14.223 -17.075  1.00 15.00      A    H  
ATOM   2947 HH22 ARG A 306      21.355  13.060 -17.675  1.00 15.00      A    H  
ATOM   2948  C   ARG A 306      26.786  14.906 -11.978  1.00 15.00      A    C  
ATOM   2949  O   ARG A 306      26.074  15.885 -12.183  1.00 15.00      A    O  
ATOM   2950  N   PHE A 307      27.701  14.871 -11.018  1.00 15.00      A    N  
ATOM   2951  HN  PHE A 307      28.264  14.072 -10.919  1.00 15.00      A    H  
ATOM   2952  CA  PHE A 307      27.905  15.999 -10.115  1.00 15.00      A    C  
ATOM   2953  CB  PHE A 307      28.024  15.522  -8.662  1.00 15.00      A    C  
ATOM   2954  CG  PHE A 307      26.714  15.131  -8.033  1.00 15.00      A    C  
ATOM   2955  CD1 PHE A 307      25.579  15.905  -8.220  1.00 15.00      A    C  
ATOM   2956  CD2 PHE A 307      26.619  13.993  -7.249  1.00 15.00      A    C  
ATOM   2957  CE1 PHE A 307      24.375  15.550  -7.640  1.00 15.00      A    C  
ATOM   2958  CE2 PHE A 307      25.418  13.632  -6.666  1.00 15.00      A    C  
ATOM   2959  CZ  PHE A 307      24.294  14.411  -6.861  1.00 15.00      A    C  
ATOM   2960  C   PHE A 307      29.133  16.810 -10.512  1.00 15.00      A    C  
ATOM   2961  O   PHE A 307      29.950  17.182  -9.664  1.00 15.00      A    O  
ATOM   2962  N   LEU A 308      29.258  17.081 -11.805  1.00 15.00      A    N  
ATOM   2963  HN  LEU A 308      28.576  16.751 -12.429  1.00 15.00      A    H  
ATOM   2964  CA  LEU A 308      30.382  17.854 -12.318  1.00 15.00      A    C  
ATOM   2965  CB  LEU A 308      30.844  17.307 -13.675  1.00 15.00      A    C  
ATOM   2966  CG  LEU A 308      31.267  15.834 -13.719  1.00 15.00      A    C  
ATOM   2967  CD1 LEU A 308      31.646  15.435 -15.137  1.00 15.00      A    C  
ATOM   2968  CD2 LEU A 308      32.418  15.566 -12.762  1.00 15.00      A    C  
ATOM   2969  C   LEU A 308      30.001  19.325 -12.458  1.00 15.00      A    C  
ATOM   2970  O   LEU A 308      30.502  20.175 -11.730  1.00 15.00      A    O  
ATOM   2971  N   ALA A 309      29.100  19.616 -13.389  1.00 15.00      A    N  
ATOM   2972  HN  ALA A 309      28.722  18.892 -13.929  1.00 15.00      A    H  
ATOM   2973  CA  ALA A 309      28.659  20.985 -13.623  1.00 15.00      A    C  
ATOM   2974  CB  ALA A 309      27.956  21.105 -14.968  1.00 15.00      A    C  
ATOM   2975  C   ALA A 309      27.756  21.480 -12.493  1.00 15.00      A    C  
ATOM   2976  O   ALA A 309      26.663  20.959 -12.281  1.00 15.00      A    O  
ATOM   2977  N   LYS A 310      28.226  22.489 -11.769  1.00 15.00      A    N  
ATOM   2978  HN  LYS A 310      29.100  22.864 -11.996  1.00 15.00      A    H  
ATOM   2979  CA  LYS A 310      27.478  23.057 -10.653  1.00 15.00      A    C  
ATOM   2980  CB  LYS A 310      27.871  22.384  -9.322  1.00 15.00      A    C  
ATOM   2981  CG  LYS A 310      29.287  21.808  -9.264  1.00 15.00      A    C  
ATOM   2982  CD  LYS A 310      30.365  22.887  -9.333  1.00 15.00      A    C  
ATOM   2983  CE  LYS A 310      31.334  22.625 -10.478  1.00 15.00      A    C  
ATOM   2984  NZ  LYS A 310      32.399  23.658 -10.575  1.00 15.00      A    N  
ATOM   2985  HZ1 LYS A 310      32.924  23.712  -9.679  1.00 15.00      A    H  
ATOM   2986  HZ2 LYS A 310      31.981  24.586 -10.779  1.00 15.00      A    H  
ATOM   2987  HZ3 LYS A 310      33.064  23.414 -11.338  1.00 15.00      A    H  
ATOM   2988  C   LYS A 310      27.679  24.571 -10.550  1.00 15.00      A    C  
ATOM   2989  O   LYS A 310      28.737  25.087 -10.914  1.00 15.00      A    O  
ATOM   2990  N   THR A 311      26.662  25.270 -10.051  1.00 15.00      A    N  
ATOM   2991  HN  THR A 311      25.848  24.796  -9.782  1.00 15.00      A    H  
ATOM   2992  CA  THR A 311      26.725  26.720  -9.881  1.00 15.00      A    C  
ATOM   2993  CB  THR A 311      25.359  27.376 -10.193  1.00 15.00      A    C  
ATOM   2994  OG1 THR A 311      25.420  28.791  -9.955  1.00 15.00      A    O  
ATOM   2995  HG1 THR A 311      25.113  29.257 -10.743  1.00 15.00      A    H  
ATOM   2996  CG2 THR A 311      24.978  27.141 -11.645  1.00 15.00      A    C  
ATOM   2997  C   THR A 311      27.143  27.057  -8.449  1.00 15.00      A    C  
ATOM   2998  O   THR A 311      27.091  26.195  -7.572  1.00 15.00      A    O  
ATOM   2999  N   VAL A 312      27.526  28.313  -8.208  1.00 15.00      A    N  
ATOM   3000  HN  VAL A 312      27.498  28.969  -8.943  1.00 15.00      A    H  
ATOM   3001  CA  VAL A 312      27.976  28.751  -6.883  1.00 15.00      A    C  
ATOM   3002  CB  VAL A 312      28.491  30.204  -6.895  1.00 15.00      A    C  
ATOM   3003  CG1 VAL A 312      29.746  30.320  -7.747  1.00 15.00      A    C  
ATOM   3004  CG2 VAL A 312      27.416  31.169  -7.386  1.00 15.00      A    C  
ATOM   3005  C   VAL A 312      26.895  28.606  -5.803  1.00 15.00      A    C  
ATOM   3006  O   VAL A 312      27.199  28.516  -4.619  1.00 15.00      A    O  
ATOM   3007  N   HIS A 313      25.631  28.592  -6.208  1.00 15.00      A    N  
ATOM   3008  HN  HIS A 313      25.426  28.667  -7.165  1.00 15.00      A    H  
ATOM   3009  CA  HIS A 313      24.543  28.468  -5.242  1.00 15.00      A    C  
ATOM   3010  CB  HIS A 313      23.396  29.430  -5.554  1.00 15.00      A    C  
ATOM   3011  CG  HIS A 313      23.123  30.397  -4.443  1.00 15.00      A    C  
ATOM   3012  ND1 HIS A 313      23.762  31.617  -4.333  1.00 15.00      A    N  
ATOM   3013  HD1 HIS A 313      24.439  31.967  -4.952  1.00 15.00      A    H  
ATOM   3014  CD2 HIS A 313      22.283  30.318  -3.382  1.00 15.00      A    C  
ATOM   3015  CE1 HIS A 313      23.331  32.242  -3.252  1.00 15.00      A    C  
ATOM   3016  NE2 HIS A 313      22.434  31.477  -2.659  1.00 15.00      A    N  
ATOM   3017  HE2 HIS A 313      21.955  31.703  -1.833  1.00 15.00      A    H  
ATOM   3018  C   HIS A 313      24.041  27.037  -5.114  1.00 15.00      A    C  
ATOM   3019  O   HIS A 313      23.313  26.713  -4.179  1.00 15.00      A    O  
ATOM   3020  N   ASN A 314      24.435  26.182  -6.047  1.00 15.00      A    N  
ATOM   3021  HN  ASN A 314      25.024  26.493  -6.765  1.00 15.00      A    H  
ATOM   3022  CA  ASN A 314      24.017  24.786  -6.021  1.00 15.00      A    C  
ATOM   3023  CB  ASN A 314      23.548  24.328  -7.403  1.00 15.00      A    C  
ATOM   3024  CG  ASN A 314      22.041  24.189  -7.493  1.00 15.00      A    C  
ATOM   3025  OD1 ASN A 314      21.340  25.143  -7.818  1.00 15.00      A    O  
ATOM   3026  ND2 ASN A 314      21.534  22.996  -7.212  1.00 15.00      A    N  
ATOM   3027 HD21 ASN A 314      22.149  22.275  -6.964  1.00 15.00      A    H  
ATOM   3028 HD22 ASN A 314      20.562  22.886  -7.266  1.00 15.00      A    H  
ATOM   3029  C   ASN A 314      25.156  23.895  -5.547  1.00 15.00      A    C  
ATOM   3030  O   ASN A 314      24.937  22.776  -5.076  1.00 15.00      A    O  
ATOM   3031  N   ASN A 315      26.372  24.415  -5.675  1.00 15.00      A    N  
ATOM   3032  HN  ASN A 315      26.463  25.316  -6.053  1.00 15.00      A    H  
ATOM   3033  CA  ASN A 315      27.581  23.698  -5.282  1.00 15.00      A    C  
ATOM   3034  CB  ASN A 315      28.831  24.531  -5.610  1.00 15.00      A    C  
ATOM   3035  CG  ASN A 315      29.912  24.471  -4.547  1.00 15.00      A    C  
ATOM   3036  OD1 ASN A 315      29.924  25.273  -3.619  1.00 15.00      A    O  
ATOM   3037  ND2 ASN A 315      30.831  23.528  -4.677  1.00 15.00      A    N  
ATOM   3038 HD21 ASN A 315      30.765  22.918  -5.440  1.00 15.00      A    H  
ATOM   3039 HD22 ASN A 315      31.538  23.481  -4.000  1.00 15.00      A    H  
ATOM   3040  C   ASN A 315      27.553  23.280  -3.816  1.00 15.00      A    C  
ATOM   3041  O   ASN A 315      28.008  22.192  -3.476  1.00 15.00      A    O  
ATOM   3042  N   LEU A 316      27.000  24.133  -2.958  1.00 15.00      A    N  
ATOM   3043  HN  LEU A 316      26.645  24.982  -3.294  1.00 15.00      A    H  
ATOM   3044  CA  LEU A 316      26.913  23.838  -1.532  1.00 15.00      A    C  
ATOM   3045  CB  LEU A 316      26.184  24.959  -0.794  1.00 15.00      A    C  
ATOM   3046  CG  LEU A 316      26.941  26.283  -0.666  1.00 15.00      A    C  
ATOM   3047  CD1 LEU A 316      26.164  27.413  -1.324  1.00 15.00      A    C  
ATOM   3048  CD2 LEU A 316      27.223  26.603   0.794  1.00 15.00      A    C  
ATOM   3049  C   LEU A 316      26.222  22.498  -1.290  1.00 15.00      A    C  
ATOM   3050  O   LEU A 316      26.778  21.609  -0.644  1.00 15.00      A    O  
ATOM   3051  N   ALA A 317      25.028  22.349  -1.846  1.00 15.00      A    N  
ATOM   3052  HN  ALA A 317      24.649  23.086  -2.367  1.00 15.00      A    H  
ATOM   3053  CA  ALA A 317      24.267  21.116  -1.705  1.00 15.00      A    C  
ATOM   3054  CB  ALA A 317      22.857  21.305  -2.247  1.00 15.00      A    C  
ATOM   3055  C   ALA A 317      24.967  19.985  -2.446  1.00 15.00      A    C  
ATOM   3056  O   ALA A 317      24.962  18.838  -2.000  1.00 15.00      A    O  
ATOM   3057  N   ILE A 318      25.579  20.325  -3.575  1.00 15.00      A    N  
ATOM   3058  HN  ILE A 318      25.538  21.261  -3.874  1.00 15.00      A    H  
ATOM   3059  CA  ILE A 318      26.297  19.351  -4.387  1.00 15.00      A    C  
ATOM   3060  CB  ILE A 318      26.731  19.953  -5.750  1.00 15.00      A    C  
ATOM   3061  CG1 ILE A 318      25.745  19.555  -6.858  1.00 15.00      A    C  
ATOM   3062  CG2 ILE A 318      28.154  19.563  -6.139  1.00 15.00      A    C  
ATOM   3063  CD1 ILE A 318      24.288  19.760  -6.506  1.00 15.00      A    C  
ATOM   3064  C   ILE A 318      27.476  18.748  -3.618  1.00 15.00      A    C  
ATOM   3065  O   ILE A 318      27.782  17.568  -3.769  1.00 15.00      A    O  
ATOM   3066  N   ARG A 319      28.120  19.555  -2.779  1.00 15.00      A    N  
ATOM   3067  HN  ARG A 319      27.831  20.494  -2.698  1.00 15.00      A    H  
ATOM   3068  CA  ARG A 319      29.247  19.079  -1.979  1.00 15.00      A    C  
ATOM   3069  CB  ARG A 319      30.007  20.240  -1.326  1.00 15.00      A    C  
ATOM   3070  CG  ARG A 319      30.589  21.243  -2.306  1.00 15.00      A    C  
ATOM   3071  CD  ARG A 319      31.235  20.560  -3.502  1.00 15.00      A    C  
ATOM   3072  NE  ARG A 319      32.408  19.775  -3.130  1.00 15.00      A    N  
ATOM   3073  HE  ARG A 319      32.357  19.243  -2.301  1.00 15.00      A    H  
ATOM   3074  CZ  ARG A 319      33.532  19.743  -3.833  1.00 15.00      A    C  
ATOM   3075  NH1 ARG A 319      33.650  20.446  -4.948  1.00 15.00      A    N  
ATOM   3076 HH11 ARG A 319      34.539  20.412  -5.506  1.00 15.00      A    H  
ATOM   3077 HH12 ARG A 319      32.862  21.032  -5.281  1.00 15.00      A    H  
ATOM   3078  NH2 ARG A 319      34.524  18.984  -3.435  1.00 15.00      A    N  
ATOM   3079 HH21 ARG A 319      35.414  18.951  -3.975  1.00 15.00      A    H  
ATOM   3080 HH22 ARG A 319      34.421  18.403  -2.567  1.00 15.00      A    H  
ATOM   3081  C   ARG A 319      28.757  18.128  -0.904  1.00 15.00      A    C  
ATOM   3082  O   ARG A 319      29.354  17.076  -0.671  1.00 15.00      A    O  
ATOM   3083  N   GLN A 320      27.658  18.504  -0.259  1.00 15.00      A    N  
ATOM   3084  HN  GLN A 320      27.231  19.358  -0.499  1.00 15.00      A    H  
ATOM   3085  CA  GLN A 320      27.068  17.683   0.790  1.00 15.00      A    C  
ATOM   3086  CB  GLN A 320      25.893  18.415   1.447  1.00 15.00      A    C  
ATOM   3087  CG  GLN A 320      26.273  19.738   2.099  1.00 15.00      A    C  
ATOM   3088  CD  GLN A 320      25.067  20.536   2.558  1.00 15.00      A    C  
ATOM   3089  OE1 GLN A 320      24.479  21.292   1.788  1.00 15.00      A    O  
ATOM   3090  NE2 GLN A 320      24.697  20.381   3.820  1.00 15.00      A    N  
ATOM   3091 HE21 GLN A 320      25.214  19.769   4.382  1.00 15.00      A    H  
ATOM   3092 HE22 GLN A 320      23.920  20.886   4.138  1.00 15.00      A    H  
ATOM   3093  C   GLN A 320      26.606  16.353   0.204  1.00 15.00      A    C  
ATOM   3094  O   GLN A 320      26.727  15.305   0.834  1.00 15.00      A    O  
ATOM   3095  N   ARG A 321      26.089  16.408  -1.017  1.00 15.00      A    N  
ATOM   3096  HN  ARG A 321      26.013  17.281  -1.463  1.00 15.00      A    H  
ATOM   3097  CA  ARG A 321      25.622  15.215  -1.704  1.00 15.00      A    C  
ATOM   3098  CB  ARG A 321      24.693  15.591  -2.859  1.00 15.00      A    C  
ATOM   3099  CG  ARG A 321      23.307  16.042  -2.422  1.00 15.00      A    C  
ATOM   3100  CD  ARG A 321      22.499  14.883  -1.857  1.00 15.00      A    C  
ATOM   3101  NE  ARG A 321      22.331  13.809  -2.837  1.00 15.00      A    N  
ATOM   3102  HE  ARG A 321      21.983  14.061  -3.720  1.00 15.00      A    H  
ATOM   3103  CZ  ARG A 321      22.618  12.528  -2.599  1.00 15.00      A    C  
ATOM   3104  NH1 ARG A 321      23.083  12.154  -1.410  1.00 15.00      A    N  
ATOM   3105 HH11 ARG A 321      23.310  11.154  -1.224  1.00 15.00      A    H  
ATOM   3106 HH12 ARG A 321      23.224  12.861  -0.657  1.00 15.00      A    H  
ATOM   3107  NH2 ARG A 321      22.451  11.623  -3.556  1.00 15.00      A    N  
ATOM   3108 HH21 ARG A 321      22.097  11.911  -4.493  1.00 15.00      A    H  
ATOM   3109 HH22 ARG A 321      22.675  10.623  -3.376  1.00 15.00      A    H  
ATOM   3110  C   ARG A 321      26.797  14.383  -2.213  1.00 15.00      A    C  
ATOM   3111  O   ARG A 321      26.723  13.156  -2.255  1.00 15.00      A    O  
ATOM   3112  N   ARG A 322      27.880  15.060  -2.594  1.00 15.00      A    N  
ATOM   3113  HN  ARG A 322      27.873  16.041  -2.543  1.00 15.00      A    H  
ATOM   3114  CA  ARG A 322      29.074  14.384  -3.093  1.00 15.00      A    C  
ATOM   3115  CB  ARG A 322      30.033  15.374  -3.768  1.00 15.00      A    C  
ATOM   3116  CG  ARG A 322      29.857  15.466  -5.279  1.00 15.00      A    C  
ATOM   3117  CD  ARG A 322      30.529  16.703  -5.864  1.00 15.00      A    C  
ATOM   3118  NE  ARG A 322      31.990  16.633  -5.809  1.00 15.00      A    N  
ATOM   3119  HE  ARG A 322      32.391  16.280  -4.981  1.00 15.00      A    H  
ATOM   3120  CZ  ARG A 322      32.800  17.031  -6.801  1.00 15.00      A    C  
ATOM   3121  NH1 ARG A 322      32.300  17.528  -7.933  1.00 15.00      A    N  
ATOM   3122 HH11 ARG A 322      31.268  17.609  -8.067  1.00 15.00      A    H  
ATOM   3123 HH12 ARG A 322      32.940  17.844  -8.695  1.00 15.00      A    H  
ATOM   3124  NH2 ARG A 322      34.116  16.912  -6.665  1.00 15.00      A    N  
ATOM   3125 HH21 ARG A 322      34.517  16.509  -5.794  1.00 15.00      A    H  
ATOM   3126 HH22 ARG A 322      34.754  17.223  -7.430  1.00 15.00      A    H  
ATOM   3127  C   ARG A 322      29.773  13.625  -1.972  1.00 15.00      A    C  
ATOM   3128  O   ARG A 322      30.057  12.436  -2.109  1.00 15.00      A    O  
ATOM   3129  N   ALA A 323      30.028  14.313  -0.861  1.00 15.00      A    N  
ATOM   3130  HN  ALA A 323      29.778  15.265  -0.817  1.00 15.00      A    H  
ATOM   3131  CA  ALA A 323      30.678  13.696   0.292  1.00 15.00      A    C  
ATOM   3132  CB  ALA A 323      30.950  14.733   1.370  1.00 15.00      A    C  
ATOM   3133  C   ALA A 323      29.817  12.561   0.838  1.00 15.00      A    C  
ATOM   3134  O   ALA A 323      30.326  11.521   1.252  1.00 15.00      A    O  
ATOM   3135  N   GLN A 324      28.504  12.767   0.816  1.00 15.00      A    N  
ATOM   3136  HN  GLN A 324      28.161  13.622   0.479  1.00 15.00      A    H  
ATOM   3137  CA  GLN A 324      27.562  11.760   1.287  1.00 15.00      A    C  
ATOM   3138  CB  GLN A 324      26.128  12.297   1.205  1.00 15.00      A    C  
ATOM   3139  CG  GLN A 324      25.081  11.349   1.761  1.00 15.00      A    C  
ATOM   3140  CD  GLN A 324      25.140  11.243   3.270  1.00 15.00      A    C  
ATOM   3141  OE1 GLN A 324      25.363  12.229   3.968  1.00 15.00      A    O  
ATOM   3142  NE2 GLN A 324      24.961  10.038   3.783  1.00 15.00      A    N  
ATOM   3143 HE21 GLN A 324      24.805   9.293   3.169  1.00 15.00      A    H  
ATOM   3144 HE22 GLN A 324      24.996   9.943   4.756  1.00 15.00      A    H  
ATOM   3145  C   GLN A 324      27.687  10.497   0.440  1.00 15.00      A    C  
ATOM   3146  O   GLN A 324      27.542   9.379   0.936  1.00 15.00      A    O  
ATOM   3147  N   LEU A 325      27.966  10.696  -0.842  1.00 15.00      A    N  
ATOM   3148  HN  LEU A 325      28.085  11.614  -1.165  1.00 15.00      A    H  
ATOM   3149  CA  LEU A 325      28.118   9.596  -1.778  1.00 15.00      A    C  
ATOM   3150  CB  LEU A 325      28.038  10.110  -3.216  1.00 15.00      A    C  
ATOM   3151  CG  LEU A 325      26.831   9.650  -4.034  1.00 15.00      A    C  
ATOM   3152  CD1 LEU A 325      25.531   9.958  -3.309  1.00 15.00      A    C  
ATOM   3153  CD2 LEU A 325      26.843  10.297  -5.406  1.00 15.00      A    C  
ATOM   3154  C   LEU A 325      29.439   8.873  -1.553  1.00 15.00      A    C  
ATOM   3155  O   LEU A 325      29.479   7.643  -1.518  1.00 15.00      A    O  
ATOM   3156  N   VAL A 326      30.516   9.640  -1.390  1.00 15.00      A    N  
ATOM   3157  HN  VAL A 326      30.417  10.620  -1.414  1.00 15.00      A    H  
ATOM   3158  CA  VAL A 326      31.839   9.062  -1.163  1.00 15.00      A    C  
ATOM   3159  CB  VAL A 326      32.939  10.141  -1.066  1.00 15.00      A    C  
ATOM   3160  CG1 VAL A 326      34.310   9.502  -0.897  1.00 15.00      A    C  
ATOM   3161  CG2 VAL A 326      32.922  11.036  -2.295  1.00 15.00      A    C  
ATOM   3162  C   VAL A 326      31.832   8.217   0.107  1.00 15.00      A    C  
ATOM   3163  O   VAL A 326      32.289   7.070   0.109  1.00 15.00      A    O  
ATOM   3164  N   ALA A 327      31.286   8.785   1.177  1.00 15.00      A    N  
ATOM   3165  HN  ALA A 327      30.959   9.713   1.112  1.00 15.00      A    H  
ATOM   3166  CA  ALA A 327      31.190   8.088   2.451  1.00 15.00      A    C  
ATOM   3167  CB  ALA A 327      30.596   9.001   3.511  1.00 15.00      A    C  
ATOM   3168  C   ALA A 327      30.351   6.823   2.304  1.00 15.00      A    C  
ATOM   3169  O   ALA A 327      30.631   5.804   2.934  1.00 15.00      A    O  
ATOM   3170  N   GLN A 328      29.332   6.889   1.452  1.00 15.00      A    N  
ATOM   3171  HN  GLN A 328      29.163   7.728   0.972  1.00 15.00      A    H  
ATOM   3172  CA  GLN A 328      28.464   5.743   1.211  1.00 15.00      A    C  
ATOM   3173  CB  GLN A 328      27.208   6.153   0.439  1.00 15.00      A    C  
ATOM   3174  CG  GLN A 328      25.996   6.368   1.331  1.00 15.00      A    C  
ATOM   3175  CD  GLN A 328      24.822   7.017   0.621  1.00 15.00      A    C  
ATOM   3176  OE1 GLN A 328      24.987   7.899  -0.217  1.00 15.00      A    O  
ATOM   3177  NE2 GLN A 328      23.620   6.568   0.949  1.00 15.00      A    N  
ATOM   3178 HE21 GLN A 328      23.560   5.854   1.616  1.00 15.00      A    H  
ATOM   3179 HE22 GLN A 328      22.842   6.964   0.507  1.00 15.00      A    H  
ATOM   3180  C   GLN A 328      29.226   4.631   0.493  1.00 15.00      A    C  
ATOM   3181  O   GLN A 328      29.100   3.457   0.838  1.00 15.00      A    O  
ATOM   3182  N   ILE A 329      30.031   5.011  -0.497  1.00 15.00      A    N  
ATOM   3183  HN  ILE A 329      30.076   5.963  -0.740  1.00 15.00      A    H  
ATOM   3184  CA  ILE A 329      30.841   4.047  -1.237  1.00 15.00      A    C  
ATOM   3185  CB  ILE A 329      31.596   4.712  -2.413  1.00 15.00      A    C  
ATOM   3186  CG1 ILE A 329      30.623   5.428  -3.348  1.00 15.00      A    C  
ATOM   3187  CG2 ILE A 329      32.410   3.683  -3.186  1.00 15.00      A    C  
ATOM   3188  CD1 ILE A 329      31.301   6.294  -4.386  1.00 15.00      A    C  
ATOM   3189  C   ILE A 329      31.865   3.431  -0.290  1.00 15.00      A    C  
ATOM   3190  O   ILE A 329      32.189   2.247  -0.382  1.00 15.00      A    O  
ATOM   3191  N   CYS A 330      32.359   4.255   0.627  1.00 15.00      A    N  
ATOM   3192  HN  CYS A 330      32.051   5.188   0.643  1.00 15.00      A    H  
ATOM   3193  CA  CYS A 330      33.338   3.824   1.607  1.00 15.00      A    C  
ATOM   3194  CB  CYS A 330      33.839   5.030   2.405  1.00 15.00      A    C  
ATOM   3195  SG  CYS A 330      35.308   4.710   3.403  1.00 15.00      A    S  
ATOM   3196  HG  CYS A 330      35.066   5.123   4.639  1.00 15.00      A    H  
ATOM   3197  C   CYS A 330      32.716   2.805   2.549  1.00 15.00      A    C  
ATOM   3198  O   CYS A 330      33.316   1.772   2.849  1.00 15.00      A    O  
ATOM   3199  N   ASP A 331      31.500   3.096   2.992  1.00 15.00      A    N  
ATOM   3200  HN  ASP A 331      31.072   3.933   2.702  1.00 15.00      A    H  
ATOM   3201  CA  ASP A 331      30.783   2.215   3.903  1.00 15.00      A    C  
ATOM   3202  CB  ASP A 331      29.432   2.817   4.282  1.00 15.00      A    C  
ATOM   3203  CG  ASP A 331      28.663   1.955   5.261  1.00 15.00      A    C  
ATOM   3204  OD1 ASP A 331      27.793   1.190   4.811  1.00 15.00      A    O  
ATOM   3205  OD2 ASP A 331      28.930   2.043   6.474  1.00 15.00      A    O  
ATOM   3206  C   ASP A 331      30.618   0.815   3.310  1.00 15.00      A    C  
ATOM   3207  O   ASP A 331      31.069  -0.167   3.902  1.00 15.00      A    O  
ATOM   3208  N   GLU A 332      30.005   0.720   2.126  1.00 15.00      A    N  
ATOM   3209  HN  GLU A 332      29.661   1.534   1.691  1.00 15.00      A    H  
ATOM   3210  CA  GLU A 332      29.818  -0.582   1.477  1.00 15.00      A    C  
ATOM   3211  CB  GLU A 332      28.903  -0.497   0.243  1.00 15.00      A    C  
ATOM   3212  CG  GLU A 332      29.213  -1.495  -0.881  1.00 15.00      A    C  
ATOM   3213  CD  GLU A 332      28.814  -2.938  -0.586  1.00 15.00      A    C  
ATOM   3214  OE1 GLU A 332      28.561  -3.270   0.588  1.00 15.00      A    O  
ATOM   3215  OE2 GLU A 332      28.776  -3.757  -1.537  1.00 15.00      A    O  
ATOM   3216  C   GLU A 332      31.163  -1.235   1.154  1.00 15.00      A    C  
ATOM   3217  O   GLU A 332      31.297  -2.454   1.214  1.00 15.00      A    O  
ATOM   3218  N   ALA A 333      32.171  -0.424   0.837  1.00 15.00      A    N  
ATOM   3219  HN  ALA A 333      32.019   0.548   0.806  1.00 15.00      A    H  
ATOM   3220  CA  ALA A 333      33.499  -0.959   0.540  1.00 15.00      A    C  
ATOM   3221  CB  ALA A 333      34.472   0.149   0.167  1.00 15.00      A    C  
ATOM   3222  C   ALA A 333      34.015  -1.739   1.744  1.00 15.00      A    C  
ATOM   3223  O   ALA A 333      34.663  -2.778   1.602  1.00 15.00      A    O  
ATOM   3224  N   LEU A 334      33.692  -1.233   2.928  1.00 15.00      A    N  
ATOM   3225  HN  LEU A 334      33.164  -0.401   2.963  1.00 15.00      A    H  
ATOM   3226  CA  LEU A 334      34.086  -1.869   4.173  1.00 15.00      A    C  
ATOM   3227  CB  LEU A 334      33.950  -0.887   5.336  1.00 15.00      A    C  
ATOM   3228  CG  LEU A 334      35.054   0.163   5.466  1.00 15.00      A    C  
ATOM   3229  CD1 LEU A 334      34.623   1.280   6.404  1.00 15.00      A    C  
ATOM   3230  CD2 LEU A 334      36.341  -0.479   5.961  1.00 15.00      A    C  
ATOM   3231  C   LEU A 334      33.222  -3.096   4.427  1.00 15.00      A    C  
ATOM   3232  O   LEU A 334      33.716  -4.136   4.862  1.00 15.00      A    O  
ATOM   3233  N   GLN A 335      31.930  -2.969   4.143  1.00 15.00      A    N  
ATOM   3234  HN  GLN A 335      31.598  -2.106   3.802  1.00 15.00      A    H  
ATOM   3235  CA  GLN A 335      30.992  -4.070   4.325  1.00 15.00      A    C  
ATOM   3236  CB  GLN A 335      29.560  -3.627   4.020  1.00 15.00      A    C  
ATOM   3237  CG  GLN A 335      29.113  -2.412   4.806  1.00 15.00      A    C  
ATOM   3238  CD  GLN A 335      27.634  -2.429   5.111  1.00 15.00      A    C  
ATOM   3239  OE1 GLN A 335      27.038  -3.488   5.294  1.00 15.00      A    O  
ATOM   3240  NE2 GLN A 335      27.025  -1.260   5.163  1.00 15.00      A    N  
ATOM   3241 HE21 GLN A 335      27.562  -0.438   4.997  1.00 15.00      A    H  
ATOM   3242 HE22 GLN A 335      26.073  -1.243   5.367  1.00 15.00      A    H  
ATOM   3243  C   GLN A 335      31.378  -5.236   3.426  1.00 15.00      A    C  
ATOM   3244  O   GLN A 335      31.339  -6.392   3.841  1.00 15.00      A    O  
ATOM   3245  N   TYR A 336      31.752  -4.922   2.191  1.00 15.00      A    N  
ATOM   3246  HN  TYR A 336      31.723  -3.979   1.908  1.00 15.00      A    H  
ATOM   3247  CA  TYR A 336      32.170  -5.933   1.236  1.00 15.00      A    C  
ATOM   3248  CB  TYR A 336      32.493  -5.303  -0.125  1.00 15.00      A    C  
ATOM   3249  CG  TYR A 336      33.065  -6.282  -1.129  1.00 15.00      A    C  
ATOM   3250  CD1 TYR A 336      32.258  -7.232  -1.747  1.00 15.00      A    C  
ATOM   3251  CD2 TYR A 336      34.416  -6.261  -1.454  1.00 15.00      A    C  
ATOM   3252  CE1 TYR A 336      32.785  -8.132  -2.660  1.00 15.00      A    C  
ATOM   3253  CE2 TYR A 336      34.944  -7.151  -2.361  1.00 15.00      A    C  
ATOM   3254  CZ  TYR A 336      34.129  -8.084  -2.960  1.00 15.00      A    C  
ATOM   3255  OH  TYR A 336      34.662  -8.970  -3.868  1.00 15.00      A    O  
ATOM   3256  HH  TYR A 336      35.616  -8.881  -3.880  1.00 15.00      A    H  
ATOM   3257  C   TYR A 336      33.378  -6.695   1.768  1.00 15.00      A    C  
ATOM   3258  O   TYR A 336      33.473  -7.912   1.611  1.00 15.00      A    O  
ATOM   3259  N   ALA A 337      34.291  -5.972   2.408  1.00 15.00      A    N  
ATOM   3260  HN  ALA A 337      34.156  -5.005   2.501  1.00 15.00      A    H  
ATOM   3261  CA  ALA A 337      35.484  -6.580   2.974  1.00 15.00      A    C  
ATOM   3262  CB  ALA A 337      36.481  -5.512   3.397  1.00 15.00      A    C  
ATOM   3263  C   ALA A 337      35.122  -7.469   4.156  1.00 15.00      A    C  
ATOM   3264  O   ALA A 337      35.511  -8.633   4.208  1.00 15.00      A    O  
ATOM   3265  N   ALA A 338      34.349  -6.918   5.085  1.00 15.00      A    N  
ATOM   3266  HN  ALA A 338      34.052  -5.988   4.968  1.00 15.00      A    H  
ATOM   3267  CA  ALA A 338      33.931  -7.648   6.277  1.00 15.00      A    C  
ATOM   3268  CB  ALA A 338      33.074  -6.767   7.172  1.00 15.00      A    C  
ATOM   3269  C   ALA A 338      33.195  -8.939   5.927  1.00 15.00      A    C  
ATOM   3270  O   ALA A 338      33.526 -10.008   6.429  1.00 15.00      A    O  
ATOM   3271  N   ARG A 339      32.229  -8.851   5.025  1.00 15.00      A    N  
ATOM   3272  HN  ARG A 339      32.027  -7.981   4.613  1.00 15.00      A    H  
ATOM   3273  CA  ARG A 339      31.459 -10.026   4.642  1.00 15.00      A    C  
ATOM   3274  CB  ARG A 339      30.105  -9.638   4.043  1.00 15.00      A    C  
ATOM   3275  CG  ARG A 339      30.189  -9.086   2.635  1.00 15.00      A    C  
ATOM   3276  CD  ARG A 339      28.887  -8.436   2.206  1.00 15.00      A    C  
ATOM   3277  NE  ARG A 339      29.001  -7.916   0.848  1.00 15.00      A    N  
ATOM   3278  HE  ARG A 339      29.185  -8.567   0.138  1.00 15.00      A    H  
ATOM   3279  CZ  ARG A 339      28.862  -6.629   0.517  1.00 15.00      A    C  
ATOM   3280  NH1 ARG A 339      28.585  -5.714   1.442  1.00 15.00      A    N  
ATOM   3281 HH11 ARG A 339      28.464  -5.985   2.437  1.00 15.00      A    H  
ATOM   3282 HH12 ARG A 339      28.484  -4.695   1.162  1.00 15.00      A    H  
ATOM   3283  NH2 ARG A 339      29.037  -6.255  -0.745  1.00 15.00      A    N  
ATOM   3284 HH21 ARG A 339      29.279  -6.955  -1.472  1.00 15.00      A    H  
ATOM   3285 HH22 ARG A 339      28.929  -5.237  -1.017  1.00 15.00      A    H  
ATOM   3286  C   ARG A 339      32.239 -10.962   3.713  1.00 15.00      A    C  
ATOM   3287  O   ARG A 339      31.720 -11.980   3.277  1.00 15.00      A    O  
ATOM   3288  N   LEU A 340      33.476 -10.608   3.395  1.00 15.00      A    N  
ATOM   3289  HN  LEU A 340      33.836  -9.759   3.733  1.00 15.00      A    H  
ATOM   3290  CA  LEU A 340      34.312 -11.452   2.548  1.00 15.00      A    C  
ATOM   3291  CB  LEU A 340      34.986 -10.630   1.439  1.00 15.00      A    C  
ATOM   3292  CG  LEU A 340      35.858 -11.402   0.438  1.00 15.00      A    C  
ATOM   3293  CD1 LEU A 340      35.108 -12.598  -0.129  1.00 15.00      A    C  
ATOM   3294  CD2 LEU A 340      36.322 -10.488  -0.686  1.00 15.00      A    C  
ATOM   3295  C   LEU A 340      35.358 -12.150   3.406  1.00 15.00      A    C  
ATOM   3296  O   LEU A 340      35.729 -13.291   3.158  1.00 15.00      A    O  
ATOM   3297  N   ARG A 341      35.787 -11.462   4.451  1.00 15.00      A    N  
ATOM   3298  HN  ARG A 341      35.414 -10.569   4.615  1.00 15.00      A    H  
ATOM   3299  CA  ARG A 341      36.797 -11.978   5.362  1.00 15.00      A    C  
ATOM   3300  CB  ARG A 341      37.452 -10.810   6.103  1.00 15.00      A    C  
ATOM   3301  CG  ARG A 341      36.486  -9.973   6.933  1.00 15.00      A    C  
ATOM   3302  CD  ARG A 341      37.195  -8.992   7.856  1.00 15.00      A    C  
ATOM   3303  NE  ARG A 341      36.516  -8.903   9.149  1.00 15.00      A    N  
ATOM   3304  HE  ARG A 341      35.654  -9.377   9.233  1.00 15.00      A    H  
ATOM   3305  CZ  ARG A 341      36.977  -8.254  10.217  1.00 15.00      A    C  
ATOM   3306  NH1 ARG A 341      38.142  -7.609  10.184  1.00 15.00      A    N  
ATOM   3307 HH11 ARG A 341      38.731  -7.614   9.309  1.00 15.00      A    H  
ATOM   3308 HH12 ARG A 341      38.485  -7.105  11.025  1.00 15.00      A    H  
ATOM   3309  NH2 ARG A 341      36.274  -8.289  11.341  1.00 15.00      A    N  
ATOM   3310 HH21 ARG A 341      35.367  -8.833  11.371  1.00 15.00      A    H  
ATOM   3311 HH22 ARG A 341      36.609  -7.796  12.190  1.00 15.00      A    H  
ATOM   3312  C   ARG A 341      36.203 -12.954   6.375  1.00 15.00      A    C  
ATOM   3313  O   ARG A 341      36.922 -13.758   6.973  1.00 15.00      A    O  
ATOM   3314  N   GLU A 342      34.892 -12.886   6.558  1.00 15.00      A    N  
ATOM   3315  HN  GLU A 342      34.373 -12.237   6.042  1.00 15.00      A    H  
ATOM   3316  CA  GLU A 342      34.215 -13.736   7.530  1.00 15.00      A    C  
ATOM   3317  CB  GLU A 342      33.483 -12.859   8.556  1.00 15.00      A    C  
ATOM   3318  CG  GLU A 342      34.392 -11.862   9.269  1.00 15.00      A    C  
ATOM   3319  CD  GLU A 342      33.647 -10.691   9.883  1.00 15.00      A    C  
ATOM   3320  OE1 GLU A 342      34.274  -9.930  10.655  1.00 15.00      A    O  
ATOM   3321  OE2 GLU A 342      32.451 -10.517   9.584  1.00 15.00      A    O  
ATOM   3322  C   GLU A 342      33.253 -14.752   6.898  1.00 15.00      A    C  
ATOM   3323  O   GLU A 342      32.917 -15.758   7.523  1.00 15.00      A    O  
ATOM   3324  N   LEU A 343      32.818 -14.504   5.664  1.00 15.00      A    N  
ATOM   3325  HN  LEU A 343      33.123 -13.701   5.198  1.00 15.00      A    H  
ATOM   3326  CA  LEU A 343      31.880 -15.413   4.999  1.00 15.00      A    C  
ATOM   3327  CB  LEU A 343      30.797 -14.641   4.241  1.00 15.00      A    C  
ATOM   3328  CG  LEU A 343      29.452 -14.466   4.950  1.00 15.00      A    C  
ATOM   3329  CD1 LEU A 343      28.706 -15.791   5.026  1.00 15.00      A    C  
ATOM   3330  CD2 LEU A 343      28.610 -13.416   4.243  1.00 15.00      A    C  
ATOM   3331  C   LEU A 343      32.551 -16.419   4.063  1.00 15.00      A    C  
ATOM   3332  O   LEU A 343      32.040 -17.520   3.868  1.00 15.00      A    O  
ATOM   3333  N   GLU A 344      33.686 -16.049   3.485  1.00 15.00      A    N  
ATOM   3334  HN  GLU A 344      34.071 -15.173   3.685  1.00 15.00      A    H  
ATOM   3335  CA  GLU A 344      34.377 -16.939   2.561  1.00 15.00      A    C  
ATOM   3336  CB  GLU A 344      34.084 -16.560   1.106  1.00 15.00      A    C  
ATOM   3337  CG  GLU A 344      34.695 -17.514   0.087  1.00 15.00      A    C  
ATOM   3338  CD  GLU A 344      34.733 -16.941  -1.314  1.00 15.00      A    C  
ATOM   3339  OE1 GLU A 344      33.850 -17.282  -2.120  1.00 15.00      A    O  
ATOM   3340  OE2 GLU A 344      35.648 -16.147  -1.605  1.00 15.00      A    O  
ATOM   3341  C   GLU A 344      35.885 -16.947   2.797  1.00 15.00      A    C  
ATOM   3342  O   GLU A 344      36.558 -15.937   2.608  1.00 15.00      A    O  
ATOM   3343  N   PRO A 345      36.431 -18.096   3.204  1.00 15.00      A    N  
ATOM   3344  CA  PRO A 345      37.860 -18.252   3.447  1.00 15.00      A    C  
ATOM   3345  CB  PRO A 345      37.872 -19.338   4.525  1.00 15.00      A    C  
ATOM   3346  CG  PRO A 345      36.692 -20.199   4.216  1.00 15.00      A    C  
ATOM   3347  CD  PRO A 345      35.693 -19.341   3.483  1.00 15.00      A    C  
ATOM   3348  C   PRO A 345      38.586 -18.748   2.191  1.00 15.00      A    C  
ATOM   3349  O   PRO A 345      39.603 -19.433   2.278  1.00 15.00      A    O  
ATOM   3350  N   GLY A 346      38.065 -18.376   1.025  1.00 15.00      A    N  
ATOM   3351  HN  GLY A 346      37.278 -17.789   1.022  1.00 15.00      A    H  
ATOM   3352  CA  GLY A 346      38.642 -18.812  -0.242  1.00 15.00      A    C  
ATOM   3353  C   GLY A 346      40.004 -18.214  -0.547  1.00 15.00      A    C  
ATOM   3354  O   GLY A 346      40.780 -18.789  -1.309  1.00 15.00      A    O  
ATOM   3355  N   TRP A 347      40.305 -17.074   0.061  1.00 15.00      A    N  
ATOM   3356  HN  TRP A 347      39.653 -16.676   0.670  1.00 15.00      A    H  
ATOM   3357  CA  TRP A 347      41.579 -16.389  -0.156  1.00 15.00      A    C  
ATOM   3358  CB  TRP A 347      41.600 -15.070   0.615  1.00 15.00      A    C  
ATOM   3359  CG  TRP A 347      42.223 -13.934  -0.143  1.00 15.00      A    C  
ATOM   3360  CD1 TRP A 347      43.550 -13.743  -0.395  1.00 15.00      A    C  
ATOM   3361  CD2 TRP A 347      41.543 -12.831  -0.746  1.00 15.00      A    C  
ATOM   3362  NE1 TRP A 347      43.740 -12.586  -1.111  1.00 15.00      A    N  
ATOM   3363  HE1 TRP A 347      44.606 -12.237  -1.412  1.00 15.00      A    H  
ATOM   3364  CE2 TRP A 347      42.523 -12.006  -1.340  1.00 15.00      A    C  
ATOM   3365  CE3 TRP A 347      40.203 -12.463  -0.839  1.00 15.00      A    C  
ATOM   3366  CZ2 TRP A 347      42.203 -10.835  -2.016  1.00 15.00      A    C  
ATOM   3367  CZ3 TRP A 347      39.888 -11.303  -1.511  1.00 15.00      A    C  
ATOM   3368  CH2 TRP A 347      40.880 -10.502  -2.089  1.00 15.00      A    C  
ATOM   3369  C   TRP A 347      42.784 -17.248   0.251  1.00 15.00      A    C  
ATOM   3370  O   TRP A 347      43.901 -17.042  -0.223  1.00 15.00      A    O  
ATOM   3371  N   SER A 348      42.554 -18.219   1.120  1.00 15.00      A    N  
ATOM   3372  HN  SER A 348      41.646 -18.359   1.453  1.00 15.00      A    H  
ATOM   3373  CA  SER A 348      43.622 -19.087   1.594  1.00 15.00      A    C  
ATOM   3374  CB  SER A 348      43.665 -19.040   3.120  1.00 15.00      A    C  
ATOM   3375  OG  SER A 348      42.355 -18.897   3.644  1.00 15.00      A    O  
ATOM   3376  HG  SER A 348      41.943 -19.760   3.702  1.00 15.00      A    H  
ATOM   3377  C   SER A 348      43.433 -20.526   1.123  1.00 15.00      A    C  
ATOM   3378  O   SER A 348      44.020 -21.450   1.683  1.00 15.00      A    O  
ATOM   3379  N   ALA A 349      42.615 -20.714   0.094  1.00 15.00      A    N  
ATOM   3380  HN  ALA A 349      42.182 -19.939  -0.327  1.00 15.00      A    H  
ATOM   3381  CA  ALA A 349      42.351 -22.048  -0.430  1.00 15.00      A    C  
ATOM   3382  CB  ALA A 349      41.025 -22.078  -1.172  1.00 15.00      A    C  
ATOM   3383  C   ALA A 349      43.482 -22.534  -1.332  1.00 15.00      A    C  
ATOM   3384  O   ALA A 349      44.067 -23.591  -1.101  1.00 15.00      A    O  
ATOM   3385  N   THR A 350      43.795 -21.754  -2.352  1.00 15.00      A    N  
ATOM   3386  HN  THR A 350      43.308 -20.918  -2.484  1.00 15.00      A    H  
ATOM   3387  CA  THR A 350      44.840 -22.116  -3.291  1.00 15.00      A    C  
ATOM   3388  CB  THR A 350      44.228 -22.469  -4.656  1.00 15.00      A    C  
ATOM   3389  OG1 THR A 350      42.978 -21.776  -4.805  1.00 15.00      A    O  
ATOM   3390  HG1 THR A 350      43.150 -20.844  -4.990  1.00 15.00      A    H  
ATOM   3391  CG2 THR A 350      43.980 -23.967  -4.750  1.00 15.00      A    C  
ATOM   3392  C   THR A 350      45.849 -20.987  -3.464  1.00 15.00      A    C  
ATOM   3393  O   THR A 350      45.470 -19.838  -3.696  1.00 15.00      A    O  
ATOM   3394  N   PRO A 351      47.149 -21.298  -3.336  1.00 15.00      A    N  
ATOM   3395  CA  PRO A 351      48.222 -20.312  -3.490  1.00 15.00      A    C  
ATOM   3396  CB  PRO A 351      49.466 -21.032  -2.936  1.00 15.00      A    C  
ATOM   3397  CG  PRO A 351      48.964 -22.301  -2.320  1.00 15.00      A    C  
ATOM   3398  CD  PRO A 351      47.681 -22.629  -3.024  1.00 15.00      A    C  
ATOM   3399  C   PRO A 351      48.442 -19.954  -4.957  1.00 15.00      A    C  
ATOM   3400  O   PRO A 351      48.102 -20.730  -5.851  1.00 15.00      A    O  
ATOM   3401  N   GLY A 352      49.018 -18.786  -5.201  1.00 15.00      A    N  
ATOM   3402  HN  GLY A 352      49.283 -18.210  -4.453  1.00 15.00      A    H  
ATOM   3403  CA  GLY A 352      49.265 -18.359  -6.560  1.00 15.00      A    C  
ATOM   3404  C   GLY A 352      50.529 -17.539  -6.685  1.00 15.00      A    C  
ATOM   3405  O   GLY A 352      51.158 -17.203  -5.684  1.00 15.00      A    O  
ATOM   3406  N   CYS A 353      50.898 -17.218  -7.917  1.00 15.00      A    N  
ATOM   3407  HN  CYS A 353      50.356 -17.529  -8.669  1.00 15.00      A    H  
ATOM   3408  CA  CYS A 353      52.097 -16.431  -8.186  1.00 15.00      A    C  
ATOM   3409  CB  CYS A 353      52.707 -16.858  -9.527  1.00 15.00      A    C  
ATOM   3410  SG  CYS A 353      54.336 -16.164  -9.888  1.00 15.00      A    S  
ATOM   3411  HG  CYS A 353      54.807 -15.623  -8.774  1.00 15.00      A    H  
ATOM   3412  C   CYS A 353      51.771 -14.936  -8.199  1.00 15.00      A    C  
ATOM   3413  O   CYS A 353      52.658 -14.096  -8.323  1.00 15.00      A    O  
ATOM   3414  N   GLN A 354      50.485 -14.622  -8.073  1.00 15.00      A    N  
ATOM   3415  HN  GLN A 354      49.832 -15.342  -7.976  1.00 15.00      A    H  
ATOM   3416  CA  GLN A 354      50.010 -13.243  -8.067  1.00 15.00      A    C  
ATOM   3417  CB  GLN A 354      50.041 -12.682  -9.494  1.00 15.00      A    C  
ATOM   3418  CG  GLN A 354      50.094 -11.165  -9.586  1.00 15.00      A    C  
ATOM   3419  CD  GLN A 354      51.499 -10.615  -9.442  1.00 15.00      A    C  
ATOM   3420  OE1 GLN A 354      51.916 -10.225  -8.358  1.00 15.00      A    O  
ATOM   3421  NE2 GLN A 354      52.239 -10.584 -10.542  1.00 15.00      A    N  
ATOM   3422 HE21 GLN A 354      51.846 -10.909 -11.372  1.00 15.00      A    H  
ATOM   3423 HE22 GLN A 354      53.153 -10.238 -10.471  1.00 15.00      A    H  
ATOM   3424  C   GLN A 354      48.577 -13.225  -7.543  1.00 15.00      A    C  
ATOM   3425  O   GLN A 354      47.649 -13.597  -8.264  1.00 15.00      A    O  
ATOM   3426  N   LEU A 355      48.397 -12.805  -6.294  1.00 15.00      A    N  
ATOM   3427  HN  LEU A 355      49.171 -12.509  -5.768  1.00 15.00      A    H  
ATOM   3428  CA  LEU A 355      47.067 -12.786  -5.687  1.00 15.00      A    C  
ATOM   3429  CB  LEU A 355      46.953 -13.919  -4.662  1.00 15.00      A    C  
ATOM   3430  CG  LEU A 355      45.935 -15.016  -4.969  1.00 15.00      A    C  
ATOM   3431  CD1 LEU A 355      46.496 -15.993  -5.987  1.00 15.00      A    C  
ATOM   3432  CD2 LEU A 355      45.532 -15.742  -3.696  1.00 15.00      A    C  
ATOM   3433  C   LEU A 355      46.743 -11.468  -4.992  1.00 15.00      A    C  
ATOM   3434  O   LEU A 355      45.815 -11.417  -4.185  1.00 15.00      A    O  
ATOM   3435  N   HIS A 356      47.484 -10.403  -5.305  1.00 15.00      A    N  
ATOM   3436  HN  HIS A 356      48.199 -10.496  -5.965  1.00 15.00      A    H  
ATOM   3437  CA  HIS A 356      47.249  -9.096  -4.671  1.00 15.00      A    C  
ATOM   3438  CB  HIS A 356      45.834  -8.580  -4.991  1.00 15.00      A    C  
ATOM   3439  CG  HIS A 356      45.775  -7.289  -5.750  1.00 15.00      A    C  
ATOM   3440  ND1 HIS A 356      45.987  -6.059  -5.171  1.00 15.00      A    N  
ATOM   3441  HD1 HIS A 356      46.181  -5.892  -4.210  1.00 15.00      A    H  
ATOM   3442  CD2 HIS A 356      45.501  -7.040  -7.053  1.00 15.00      A    C  
ATOM   3443  CE1 HIS A 356      45.835  -5.113  -6.075  1.00 15.00      A    C  
ATOM   3444  NE2 HIS A 356      45.541  -5.681  -7.225  1.00 15.00      A    N  
ATOM   3445  HE2 HIS A 356      45.301  -5.197  -8.045  1.00 15.00      A    H  
ATOM   3446  C   HIS A 356      47.427  -9.220  -3.154  1.00 15.00      A    C  
ATOM   3447  O   HIS A 356      46.575  -8.793  -2.372  1.00 15.00      A    O  
ATOM   3448  N   ASP A 357      48.549  -9.802  -2.755  1.00 15.00      A    N  
ATOM   3449  HN  ASP A 357      49.209 -10.085  -3.432  1.00 15.00      A    H  
ATOM   3450  CA  ASP A 357      48.862 -10.030  -1.345  1.00 15.00      A    C  
ATOM   3451  CB  ASP A 357      49.962 -11.087  -1.212  1.00 15.00      A    C  
ATOM   3452  CG  ASP A 357      51.155 -10.787  -2.097  1.00 15.00      A    C  
ATOM   3453  OD1 ASP A 357      50.989 -10.815  -3.339  1.00 15.00      A    O  
ATOM   3454  OD2 ASP A 357      52.247 -10.518  -1.557  1.00 15.00      A    O  
ATOM   3455  C   ASP A 357      49.290  -8.753  -0.639  1.00 15.00      A    C  
ATOM   3456  O   ASP A 357      49.347  -8.706   0.589  1.00 15.00      A    O  
ATOM   3457  N   ALA A 358      49.577  -7.717  -1.420  1.00 15.00      A    N  
ATOM   3458  HN  ALA A 358      49.527  -7.830  -2.390  1.00 15.00      A    H  
ATOM   3459  CA  ALA A 358      49.995  -6.426  -0.876  1.00 15.00      A    C  
ATOM   3460  CB  ALA A 358      50.624  -5.574  -1.969  1.00 15.00      A    C  
ATOM   3461  C   ALA A 358      48.828  -5.681  -0.218  1.00 15.00      A    C  
ATOM   3462  O   ALA A 358      48.947  -4.508   0.132  1.00 15.00      A    O  
ATOM   3463  N   GLU A 359      47.702  -6.368  -0.079  1.00 15.00      A    N  
ATOM   3464  HN  GLU A 359      47.673  -7.287  -0.404  1.00 15.00      A    H  
ATOM   3465  CA  GLU A 359      46.513  -5.796   0.537  1.00 15.00      A    C  
ATOM   3466  CB  GLU A 359      45.269  -6.130  -0.290  1.00 15.00      A    C  
ATOM   3467  CG  GLU A 359      44.703  -4.960  -1.071  1.00 15.00      A    C  
ATOM   3468  CD  GLU A 359      45.706  -4.352  -2.018  1.00 15.00      A    C  
ATOM   3469  OE1 GLU A 359      45.930  -3.131  -1.947  1.00 15.00      A    O  
ATOM   3470  OE2 GLU A 359      46.281  -5.094  -2.838  1.00 15.00      A    O  
ATOM   3471  C   GLU A 359      46.343  -6.319   1.957  1.00 15.00      A    C  
ATOM   3472  O   GLU A 359      46.288  -5.542   2.906  1.00 15.00      A    O  
ATOM   3473  N   GLN A 360      46.231  -7.644   2.080  1.00 15.00      A    N  
ATOM   3474  HN  GLN A 360      46.259  -8.190   1.266  1.00 15.00      A    H  
ATOM   3475  CA  GLN A 360      46.075  -8.320   3.375  1.00 15.00      A    C  
ATOM   3476  CB  GLN A 360      47.191  -7.949   4.363  1.00 15.00      A    C  
ATOM   3477  CG  GLN A 360      48.567  -8.475   3.984  1.00 15.00      A    C  
ATOM   3478  CD  GLN A 360      49.650  -7.418   4.103  1.00 15.00      A    C  
ATOM   3479  OE1 GLN A 360      49.896  -6.662   3.171  1.00 15.00      A    O  
ATOM   3480  NE2 GLN A 360      50.311  -7.359   5.251  1.00 15.00      A    N  
ATOM   3481 HE21 GLN A 360      50.076  -7.990   5.956  1.00 15.00      A    H  
ATOM   3482 HE22 GLN A 360      51.009  -6.675   5.346  1.00 15.00      A    H  
ATOM   3483  C   GLN A 360      44.689  -8.135   4.007  1.00 15.00      A    C  
ATOM   3484  O   GLN A 360      44.217  -9.021   4.716  1.00 15.00      A    O  
ATOM   3485  N   LEU A 361      44.054  -6.997   3.734  1.00 15.00      A    N  
ATOM   3486  HN  LEU A 361      44.503  -6.341   3.162  1.00 15.00      A    H  
ATOM   3487  CA  LEU A 361      42.733  -6.662   4.280  1.00 15.00      A    C  
ATOM   3488  CB  LEU A 361      42.184  -5.400   3.609  1.00 15.00      A    C  
ATOM   3489  CG  LEU A 361      40.728  -5.034   3.920  1.00 15.00      A    C  
ATOM   3490  CD1 LEU A 361      40.317  -3.797   3.139  1.00 15.00      A    C  
ATOM   3491  CD2 LEU A 361      40.528  -4.815   5.410  1.00 15.00      A    C  
ATOM   3492  C   LEU A 361      41.707  -7.789   4.172  1.00 15.00      A    C  
ATOM   3493  O   LEU A 361      41.218  -8.282   5.180  1.00 15.00      A    O  
ATOM   3494  N   TRP A 362      41.380  -8.184   2.946  1.00 15.00      A    N  
ATOM   3495  HN  TRP A 362      41.812  -7.756   2.181  1.00 15.00      A    H  
ATOM   3496  CA  TRP A 362      40.385  -9.232   2.699  1.00 15.00      A    C  
ATOM   3497  CB  TRP A 362      39.990  -9.231   1.220  1.00 15.00      A    C  
ATOM   3498  CG  TRP A 362      39.241  -8.018   0.762  1.00 15.00      A    C  
ATOM   3499  CD1 TRP A 362      37.901  -7.803   0.872  1.00 15.00      A    C  
ATOM   3500  CD2 TRP A 362      39.780  -6.863   0.101  1.00 15.00      A    C  
ATOM   3501  NE1 TRP A 362      37.566  -6.591   0.326  1.00 15.00      A    N  
ATOM   3502  HE1 TRP A 362      36.662  -6.217   0.287  1.00 15.00      A    H  
ATOM   3503  CE2 TRP A 362      38.702  -5.991  -0.154  1.00 15.00      A    C  
ATOM   3504  CE3 TRP A 362      41.065  -6.480  -0.298  1.00 15.00      A    C  
ATOM   3505  CZ2 TRP A 362      38.868  -4.763  -0.790  1.00 15.00      A    C  
ATOM   3506  CZ3 TRP A 362      41.228  -5.259  -0.927  1.00 15.00      A    C  
ATOM   3507  CH2 TRP A 362      40.136  -4.416  -1.167  1.00 15.00      A    C  
ATOM   3508  C   TRP A 362      40.869 -10.637   3.072  1.00 15.00      A    C  
ATOM   3509  O   TRP A 362      40.658 -11.575   2.304  1.00 15.00      A    O  
ATOM   3510  N   LEU A 363      41.490 -10.789   4.241  1.00 15.00      A    N  
ATOM   3511  HN  LEU A 363      41.592 -10.006   4.832  1.00 15.00      A    H  
ATOM   3512  CA  LEU A 363      41.994 -12.091   4.689  1.00 15.00      A    C  
ATOM   3513  CB  LEU A 363      42.947 -12.735   3.672  1.00 15.00      A    C  
ATOM   3514  CG  LEU A 363      44.225 -11.975   3.311  1.00 15.00      A    C  
ATOM   3515  CD1 LEU A 363      44.000 -11.053   2.123  1.00 15.00      A    C  
ATOM   3516  CD2 LEU A 363      45.326 -12.963   2.998  1.00 15.00      A    C  
ATOM   3517  C   LEU A 363      42.638 -12.010   6.072  1.00 15.00      A    C  
ATOM   3518  O   LEU A 363      43.799 -12.390   6.266  1.00 15.00      A    O  
ATOM   3519  N   ASP A 364      41.870 -11.520   7.026  1.00 15.00      A    N  
ATOM   3520  HN  ASP A 364      40.951 -11.225   6.803  1.00 15.00      A    H  
ATOM   3521  CA  ASP A 364      42.330 -11.375   8.395  1.00 15.00      A    C  
ATOM   3522  CB  ASP A 364      41.417 -10.449   9.229  1.00 15.00      A    C  
ATOM   3523  CG  ASP A 364      40.406  -9.662   8.415  1.00 15.00      A    C  
ATOM   3524  OD1 ASP A 364      40.188  -8.472   8.712  1.00 15.00      A    O  
ATOM   3525  OD2 ASP A 364      39.802 -10.239   7.497  1.00 15.00      A    O  
ATOM   3526  C   ASP A 364      42.509 -12.739   9.077  1.00 15.00      A    C  
ATOM   3527  O   ASP A 364      43.635 -13.109   9.408  1.00 15.00      A    O  
ATOM   3528  N   PRO A 365      41.425 -13.537   9.275  1.00 15.00      A    N  
ATOM   3529  CA  PRO A 365      41.535 -14.850   9.923  1.00 15.00      A    C  
ATOM   3530  CB  PRO A 365      40.080 -15.330  10.054  1.00 15.00      A    C  
ATOM   3531  CG  PRO A 365      39.242 -14.118   9.828  1.00 15.00      A    C  
ATOM   3532  CD  PRO A 365      40.027 -13.247   8.892  1.00 15.00      A    C  
ATOM   3533  C   PRO A 365      42.322 -15.826   9.060  1.00 15.00      A    C  
ATOM   3534  O   PRO A 365      43.075 -16.662   9.569  1.00 15.00      A    O  
ATOM   3535  N   LEU A 366      42.155 -15.680   7.750  1.00 15.00      A    N  
ATOM   3536  HN  LEU A 366      41.563 -14.966   7.433  1.00 15.00      A    H  
ATOM   3537  CA  LEU A 366      42.814 -16.535   6.766  1.00 15.00      A    C  
ATOM   3538  CB  LEU A 366      42.403 -16.133   5.343  1.00 15.00      A    C  
ATOM   3539  CG  LEU A 366      40.924 -16.320   4.982  1.00 15.00      A    C  
ATOM   3540  CD1 LEU A 366      40.294 -17.416   5.826  1.00 15.00      A    C  
ATOM   3541  CD2 LEU A 366      40.155 -15.015   5.125  1.00 15.00      A    C  
ATOM   3542  C   LEU A 366      44.331 -16.510   6.910  1.00 15.00      A    C  
ATOM   3543  O   LEU A 366      45.013 -17.448   6.512  1.00 15.00      A    O  
ATOM   3544  N   ARG A 367      44.853 -15.439   7.487  1.00 15.00      A    N  
ATOM   3545  HN  ARG A 367      44.259 -14.717   7.790  1.00 15.00      A    H  
ATOM   3546  CA  ARG A 367      46.286 -15.308   7.686  1.00 15.00      A    C  
ATOM   3547  CB  ARG A 367      46.852 -14.241   6.760  1.00 15.00      A    C  
ATOM   3548  CG  ARG A 367      47.567 -14.783   5.535  1.00 15.00      A    C  
ATOM   3549  CD  ARG A 367      48.097 -13.649   4.670  1.00 15.00      A    C  
ATOM   3550  NE  ARG A 367      48.982 -12.750   5.413  1.00 15.00      A    N  
ATOM   3551  HE  ARG A 367      49.925 -13.010   5.476  1.00 15.00      A    H  
ATOM   3552  CZ  ARG A 367      48.587 -11.616   6.001  1.00 15.00      A    C  
ATOM   3553  NH1 ARG A 367      47.314 -11.235   5.935  1.00 15.00      A    N  
ATOM   3554 HH11 ARG A 367      47.004 -10.353   6.395  1.00 15.00      A    H  
ATOM   3555 HH12 ARG A 367      46.618 -11.822   5.428  1.00 15.00      A    H  
ATOM   3556  NH2 ARG A 367      49.462 -10.882   6.679  1.00 15.00      A    N  
ATOM   3557 HH21 ARG A 367      50.456 -11.185   6.755  1.00 15.00      A    H  
ATOM   3558 HH22 ARG A 367      49.160 -10.002   7.144  1.00 15.00      A    H  
ATOM   3559  C   ARG A 367      46.599 -14.959   9.136  1.00 15.00      A    C  
ATOM   3560  O   ARG A 367      47.543 -14.222   9.422  1.00 15.00      A    O  
ATOM   3561  N   ALA A 368      45.797 -15.490  10.049  1.00 15.00      A    N  
ATOM   3562  HN  ALA A 368      45.062 -16.066   9.755  1.00 15.00      A    H  
ATOM   3563  CA  ALA A 368      45.988 -15.243  11.474  1.00 15.00      A    C  
ATOM   3564  CB  ALA A 368      45.144 -14.068  11.943  1.00 15.00      A    C  
ATOM   3565  C   ALA A 368      45.658 -16.482  12.293  1.00 15.00      A    C  
ATOM   3566  O   ALA A 368      46.365 -16.819  13.239  1.00 15.00      A    O  
ATOM   3567  N   GLN A 369      44.588 -17.173  11.911  1.00 15.00      A    N  
ATOM   3568  HN  GLN A 369      44.076 -16.871  11.130  1.00 15.00      A    H  
ATOM   3569  CA  GLN A 369      44.159 -18.376  12.617  1.00 15.00      A    C  
ATOM   3570  CB  GLN A 369      42.650 -18.571  12.472  1.00 15.00      A    C  
ATOM   3571  CG  GLN A 369      41.859 -18.241  13.726  1.00 15.00      A    C  
ATOM   3572  CD  GLN A 369      40.364 -18.196  13.476  1.00 15.00      A    C  
ATOM   3573  OE1 GLN A 369      39.678 -19.211  13.546  1.00 15.00      A    O  
ATOM   3574  NE2 GLN A 369      39.847 -17.010  13.194  1.00 15.00      A    N  
ATOM   3575 HE21 GLN A 369      40.446 -16.239  13.165  1.00 15.00      A    H  
ATOM   3576 HE22 GLN A 369      38.882 -16.956  13.029  1.00 15.00      A    H  
ATOM   3577  C   GLN A 369      44.893 -19.606  12.107  1.00 15.00      A    C  
ATOM   3578  O   GLN A 369      44.591 -20.729  12.502  1.00 15.00      A    O  
ATOM   3579  N   THR A 370      45.847 -19.385  11.216  1.00 15.00      A    N  
ATOM   3580  HN  THR A 370      46.037 -18.468  10.942  1.00 15.00      A    H  
ATOM   3581  CA  THR A 370      46.631 -20.470  10.648  1.00 15.00      A    C  
ATOM   3582  CB  THR A 370      46.447 -20.559   9.112  1.00 15.00      A    C  
ATOM   3583  OG1 THR A 370      46.855 -21.850   8.642  1.00 15.00      A    O  
ATOM   3584  HG1 THR A 370      47.700 -21.767   8.187  1.00 15.00      A    H  
ATOM   3585  CG2 THR A 370      44.998 -20.314   8.712  1.00 15.00      A    C  
ATOM   3586  C   THR A 370      48.108 -20.248  10.955  1.00 15.00      A    C  
ATOM   3587  O   THR A 370      48.754 -21.059  11.617  1.00 15.00      A    O  
ATOM   3588  N   ASP A 371      48.624 -19.123  10.491  1.00 15.00      A    N  
ATOM   3589  HN  ASP A 371      48.053 -18.509   9.988  1.00 15.00      A    H  
ATOM   3590  CA  ASP A 371      50.021 -18.779  10.685  1.00 15.00      A    C  
ATOM   3591  CB  ASP A 371      50.526 -18.014   9.468  1.00 15.00      A    C  
ATOM   3592  CG  ASP A 371      50.295 -18.758   8.174  1.00 15.00      A    C  
ATOM   3593  OD1 ASP A 371      51.203 -19.493   7.746  1.00 15.00      A    O  
ATOM   3594  OD2 ASP A 371      49.205 -18.598   7.588  1.00 15.00      A    O  
ATOM   3595  C   ASP A 371      50.220 -17.937  11.937  1.00 15.00      A    C  
ATOM   3596  O   ASP A 371      50.334 -16.710  11.854  1.00 15.00      A    O  
ATOM   3597  N   GLU A 372      50.273 -18.609  13.084  1.00 15.00      A    N  
ATOM   3598  HN  GLU A 372      50.171 -19.587  13.062  1.00 15.00      A    H  
ATOM   3599  CA  GLU A 372      50.450 -17.953  14.383  1.00 15.00      A    C  
ATOM   3600  CB  GLU A 372      50.694 -18.996  15.476  1.00 15.00      A    C  
ATOM   3601  CG  GLU A 372      49.552 -19.971  15.699  1.00 15.00      A    C  
ATOM   3602  CD  GLU A 372      49.839 -20.930  16.837  1.00 15.00      A    C  
ATOM   3603  OE1 GLU A 372      50.335 -22.044  16.565  1.00 15.00      A    O  
ATOM   3604  OE2 GLU A 372      49.580 -20.565  18.003  1.00 15.00      A    O  
ATOM   3605  C   GLU A 372      51.602 -16.948  14.391  1.00 15.00      A    C  
ATOM   3606  O   GLU A 372      51.421 -15.784  14.740  1.00 15.00      A    O  
ATOM   3607  N   THR A 373      52.788 -17.399  14.013  1.00 15.00      A    N  
ATOM   3608  HN  THR A 373      52.886 -18.337  13.750  1.00 15.00      A    H  
ATOM   3609  CA  THR A 373      53.957 -16.534  14.010  1.00 15.00      A    C  
ATOM   3610  CB  THR A 373      55.131 -17.240  14.727  1.00 15.00      A    C  
ATOM   3611  OG1 THR A 373      55.480 -18.439  14.023  1.00 15.00      A    O  
ATOM   3612  HG1 THR A 373      56.389 -18.377  13.717  1.00 15.00      A    H  
ATOM   3613  CG2 THR A 373      56.349 -16.334  14.850  1.00 15.00      A    C  
ATOM   3614  C   THR A 373      54.369 -16.136  12.590  1.00 15.00      A    C  
ATOM   3615  O   THR A 373      55.128 -15.185  12.397  1.00 15.00      A    O  
ATOM   3616  N   PHE A 374      53.840 -16.840  11.601  1.00 15.00      A    N  
ATOM   3617  HN  PHE A 374      53.194 -17.544  11.809  1.00 15.00      A    H  
ATOM   3618  CA  PHE A 374      54.184 -16.578  10.209  1.00 15.00      A    C  
ATOM   3619  CB  PHE A 374      53.769 -17.749   9.315  1.00 15.00      A    C  
ATOM   3620  CG  PHE A 374      54.848 -18.757   9.057  1.00 15.00      A    C  
ATOM   3621  CD1 PHE A 374      55.014 -19.844   9.898  1.00 15.00      A    C  
ATOM   3622  CD2 PHE A 374      55.690 -18.624   7.965  1.00 15.00      A    C  
ATOM   3623  CE1 PHE A 374      55.999 -20.781   9.655  1.00 15.00      A    C  
ATOM   3624  CE2 PHE A 374      56.679 -19.556   7.717  1.00 15.00      A    C  
ATOM   3625  CZ  PHE A 374      56.834 -20.637   8.564  1.00 15.00      A    C  
ATOM   3626  C   PHE A 374      53.575 -15.285   9.679  1.00 15.00      A    C  
ATOM   3627  O   PHE A 374      54.237 -14.251   9.619  1.00 15.00      A    O  
ATOM   3628  N   LEU A 375      52.306 -15.342   9.316  1.00 15.00      A    N  
ATOM   3629  HN  LEU A 375      51.809 -16.181   9.432  1.00 15.00      A    H  
ATOM   3630  CA  LEU A 375      51.632 -14.189   8.741  1.00 15.00      A    C  
ATOM   3631  CB  LEU A 375      50.626 -14.616   7.671  1.00 15.00      A    C  
ATOM   3632  CG  LEU A 375      51.205 -14.948   6.285  1.00 15.00      A    C  
ATOM   3633  CD1 LEU A 375      52.193 -13.881   5.832  1.00 15.00      A    C  
ATOM   3634  CD2 LEU A 375      51.841 -16.332   6.257  1.00 15.00      A    C  
ATOM   3635  C   LEU A 375      51.001 -13.253   9.767  1.00 15.00      A    C  
ATOM   3636  O   LEU A 375      50.717 -12.097   9.448  1.00 15.00      A    O  
ATOM   3637  N   GLN A 376      50.782 -13.734  10.987  1.00 15.00      A    N  
ATOM   3638  HN  GLN A 376      51.007 -14.667  11.187  1.00 15.00      A    H  
ATOM   3639  CA  GLN A 376      50.189 -12.899  12.027  1.00 15.00      A    C  
ATOM   3640  CB  GLN A 376      49.773 -13.714  13.254  1.00 15.00      A    C  
ATOM   3641  CG  GLN A 376      49.271 -12.867  14.417  1.00 15.00      A    C  
ATOM   3642  CD  GLN A 376      47.912 -12.241  14.155  1.00 15.00      A    C  
ATOM   3643  OE1 GLN A 376      46.894 -12.701  14.667  1.00 15.00      A    O  
ATOM   3644  NE2 GLN A 376      47.883 -11.189  13.349  1.00 15.00      A    N  
ATOM   3645 HE21 GLN A 376      48.730 -10.869  12.969  1.00 15.00      A    H  
ATOM   3646 HE22 GLN A 376      47.011 -10.785  13.152  1.00 15.00      A    H  
ATOM   3647  C   GLN A 376      51.124 -11.759  12.424  1.00 15.00      A    C  
ATOM   3648  O   GLN A 376      50.672 -10.639  12.687  1.00 15.00      A    O  
ATOM   3649  N   ARG A 377      52.426 -12.045  12.473  1.00 15.00      A    N  
ATOM   3650  HN  ARG A 377      52.726 -12.955  12.267  1.00 15.00      A    H  
ATOM   3651  CA  ARG A 377      53.407 -11.024  12.823  1.00 15.00      A    C  
ATOM   3652  CB  ARG A 377      54.814 -11.605  12.953  1.00 15.00      A    C  
ATOM   3653  CG  ARG A 377      55.116 -12.203  14.316  1.00 15.00      A    C  
ATOM   3654  CD  ARG A 377      56.612 -12.389  14.519  1.00 15.00      A    C  
ATOM   3655  NE  ARG A 377      57.270 -11.168  14.998  1.00 15.00      A    N  
ATOM   3656  HE  ARG A 377      56.693 -10.461  15.361  1.00 15.00      A    H  
ATOM   3657  CZ  ARG A 377      58.591 -10.971  14.964  1.00 15.00      A    C  
ATOM   3658  NH1 ARG A 377      59.389 -11.908  14.463  1.00 15.00      A    N  
ATOM   3659 HH11 ARG A 377      60.421 -11.760  14.433  1.00 15.00      A    H  
ATOM   3660 HH12 ARG A 377      58.986 -12.795  14.095  1.00 15.00      A    H  
ATOM   3661  NH2 ARG A 377      59.113  -9.847  15.449  1.00 15.00      A    N  
ATOM   3662 HH21 ARG A 377      58.496  -9.114  15.861  1.00 15.00      A    H  
ATOM   3663 HH22 ARG A 377      60.144  -9.693  15.424  1.00 15.00      A    H  
ATOM   3664  C   ARG A 377      53.385  -9.923  11.782  1.00 15.00      A    C  
ATOM   3665  O   ARG A 377      53.253  -8.742  12.120  1.00 15.00      A    O  
ATOM   3666  N   ARG A 378      53.482 -10.320  10.512  1.00 15.00      A    N  
ATOM   3667  HN  ARG A 378      53.585 -11.271  10.318  1.00 15.00      A    H  
ATOM   3668  CA  ARG A 378      53.439  -9.373   9.407  1.00 15.00      A    C  
ATOM   3669  CB  ARG A 378      54.086  -9.931   8.138  1.00 15.00      A    C  
ATOM   3670  CG  ARG A 378      55.069  -8.962   7.495  1.00 15.00      A    C  
ATOM   3671  CD  ARG A 378      55.430  -9.380   6.082  1.00 15.00      A    C  
ATOM   3672  NE  ARG A 378      56.318  -8.414   5.427  1.00 15.00      A    N  
ATOM   3673  HE  ARG A 378      56.886  -7.857   6.013  1.00 15.00      A    H  
ATOM   3674  CZ  ARG A 378      56.375  -8.233   4.107  1.00 15.00      A    C  
ATOM   3675  NH1 ARG A 378      55.589  -8.944   3.306  1.00 15.00      A    N  
ATOM   3676 HH11 ARG A 378      55.627  -8.808   2.273  1.00 15.00      A    H  
ATOM   3677 HH12 ARG A 378      54.926  -9.639   3.708  1.00 15.00      A    H  
ATOM   3678  NH2 ARG A 378      57.231  -7.357   3.590  1.00 15.00      A    N  
ATOM   3679 HH21 ARG A 378      57.279  -7.213   2.560  1.00 15.00      A    H  
ATOM   3680 HH22 ARG A 378      57.860  -6.808   4.216  1.00 15.00      A    H  
ATOM   3681  C   ARG A 378      51.998  -8.935   9.154  1.00 15.00      A    C  
ATOM   3682  O   ARG A 378      51.451  -9.081   8.055  1.00 15.00      A    O  
ATOM   3683  N   LEU A 379      51.400  -8.421  10.211  1.00 15.00      A    N  
ATOM   3684  HN  LEU A 379      51.920  -8.355  11.039  1.00 15.00      A    H  
ATOM   3685  CA  LEU A 379      50.035  -7.940  10.217  1.00 15.00      A    C  
ATOM   3686  CB  LEU A 379      49.062  -9.121  10.313  1.00 15.00      A    C  
ATOM   3687  CG  LEU A 379      47.586  -8.826  10.028  1.00 15.00      A    C  
ATOM   3688  CD1 LEU A 379      47.422  -8.199   8.654  1.00 15.00      A    C  
ATOM   3689  CD2 LEU A 379      46.762 -10.101  10.129  1.00 15.00      A    C  
ATOM   3690  C   LEU A 379      49.881  -7.037  11.431  1.00 15.00      A    C  
ATOM   3691  O   LEU A 379      49.484  -5.883  11.319  1.00 15.00      A    O  
ATOM   3692  N   ARG A 380      50.242  -7.566  12.597  1.00 15.00      A    N  
ATOM   3693  HN  ARG A 380      50.550  -8.501  12.625  1.00 15.00      A    H  
ATOM   3694  CA  ARG A 380      50.174  -6.799  13.833  1.00 15.00      A    C  
ATOM   3695  CB  ARG A 380      50.176  -7.729  15.057  1.00 15.00      A    C  
ATOM   3696  CG  ARG A 380      50.181  -7.009  16.403  1.00 15.00      A    C  
ATOM   3697  CD  ARG A 380      50.276  -7.986  17.564  1.00 15.00      A    C  
ATOM   3698  NE  ARG A 380      49.003  -8.664  17.811  1.00 15.00      A    N  
ATOM   3699  HE  ARG A 380      48.202  -8.277  17.394  1.00 15.00      A    H  
ATOM   3700  CZ  ARG A 380      48.871  -9.754  18.565  1.00 15.00      A    C  
ATOM   3701  NH1 ARG A 380      49.934 -10.294  19.151  1.00 15.00      A    N  
ATOM   3702 HH11 ARG A 380      50.874  -9.867  19.026  1.00 15.00      A    H  
ATOM   3703 HH12 ARG A 380      49.831 -11.148  19.740  1.00 15.00      A    H  
ATOM   3704  NH2 ARG A 380      47.671 -10.296  18.738  1.00 15.00      A    N  
ATOM   3705 HH21 ARG A 380      46.832  -9.870  18.287  1.00 15.00      A    H  
ATOM   3706 HH22 ARG A 380      47.560 -11.151  19.323  1.00 15.00      A    H  
ATOM   3707  C   ARG A 380      51.337  -5.814  13.910  1.00 15.00      A    C  
ATOM   3708  O   ARG A 380      51.310  -4.862  14.689  1.00 15.00      A    O  
ATOM   3709  N   GLY A 381      52.346  -6.030  13.085  1.00 15.00      A    N  
ATOM   3710  HN  GLY A 381      52.311  -6.786  12.463  1.00 15.00      A    H  
ATOM   3711  CA  GLY A 381      53.501  -5.159  13.102  1.00 15.00      A    C  
ATOM   3712  C   GLY A 381      53.568  -4.179  11.942  1.00 15.00      A    C  
ATOM   3713  O   GLY A 381      54.024  -3.052  12.115  1.00 15.00      A    O  
ATOM   3714  N   ASP A 382      53.122  -4.601  10.770  1.00 15.00      A    N  
ATOM   3715  HN  ASP A 382      52.793  -5.522  10.685  1.00 15.00      A    H  
ATOM   3716  CA  ASP A 382      53.173  -3.753   9.578  1.00 15.00      A    C  
ATOM   3717  CB  ASP A 382      53.500  -4.579   8.326  1.00 15.00      A    C  
ATOM   3718  CG  ASP A 382      54.352  -5.803   8.607  1.00 15.00      A    C  
ATOM   3719  OD1 ASP A 382      55.431  -5.945   7.990  1.00 15.00      A    O  
ATOM   3720  OD2 ASP A 382      53.930  -6.641   9.428  1.00 15.00      A    O  
ATOM   3721  C   ASP A 382      51.885  -2.966   9.355  1.00 15.00      A    C  
ATOM   3722  O   ASP A 382      51.914  -1.922   8.713  1.00 15.00      A    O  
ATOM   3723  N   TRP A 383      50.771  -3.469   9.902  1.00 15.00      A    N  
ATOM   3724  HN  TRP A 383      50.839  -4.300  10.411  1.00 15.00      A    H  
ATOM   3725  CA  TRP A 383      49.445  -2.828   9.769  1.00 15.00      A    C  
ATOM   3726  CB  TRP A 383      49.154  -1.772  10.852  1.00 15.00      A    C  
ATOM   3727  CG  TRP A 383      50.362  -1.128  11.460  1.00 15.00      A    C  
ATOM   3728  CD1 TRP A 383      51.179  -1.657  12.414  1.00 15.00      A    C  
ATOM   3729  CD2 TRP A 383      50.876   0.172  11.167  1.00 15.00      A    C  
ATOM   3730  NE1 TRP A 383      52.187  -0.780  12.717  1.00 15.00      A    N  
ATOM   3731  HE1 TRP A 383      52.908  -0.942  13.364  1.00 15.00      A    H  
ATOM   3732  CE2 TRP A 383      52.024   0.356  11.961  1.00 15.00      A    C  
ATOM   3733  CE3 TRP A 383      50.484   1.191  10.294  1.00 15.00      A    C  
ATOM   3734  CZ2 TRP A 383      52.778   1.527  11.915  1.00 15.00      A    C  
ATOM   3735  CZ3 TRP A 383      51.231   2.351  10.249  1.00 15.00      A    C  
ATOM   3736  CH2 TRP A 383      52.368   2.509  11.051  1.00 15.00      A    C  
ATOM   3737  C   TRP A 383      49.167  -2.309   8.350  1.00 15.00      A    C  
ATOM   3738  O   TRP A 383      49.397  -1.138   8.037  1.00 15.00      A    O  
ATOM   3739  N   PRO A 384      48.633  -3.185   7.491  1.00 15.00      A    N  
ATOM   3740  CA  PRO A 384      48.351  -2.881   6.090  1.00 15.00      A    C  
ATOM   3741  CB  PRO A 384      48.162  -4.266   5.446  1.00 15.00      A    C  
ATOM   3742  CG  PRO A 384      48.433  -5.262   6.530  1.00 15.00      A    C  
ATOM   3743  CD  PRO A 384      48.228  -4.547   7.826  1.00 15.00      A    C  
ATOM   3744  C   PRO A 384      47.108  -2.017   5.878  1.00 15.00      A    C  
ATOM   3745  O   PRO A 384      46.036  -2.514   5.535  1.00 15.00      A    O  
ATOM   3746  N   ALA A 385      47.266  -0.721   6.061  1.00 15.00      A    N  
ATOM   3747  HN  ALA A 385      48.149  -0.383   6.339  1.00 15.00      A    H  
ATOM   3748  CA  ALA A 385      46.170   0.218   5.865  1.00 15.00      A    C  
ATOM   3749  CB  ALA A 385      46.087   1.195   7.027  1.00 15.00      A    C  
ATOM   3750  C   ALA A 385      46.379   0.959   4.552  1.00 15.00      A    C  
ATOM   3751  O   ALA A 385      45.745   1.983   4.275  1.00 15.00      A    O  
ATOM   3752  N   GLU A 386      47.281   0.421   3.744  1.00 15.00      A    N  
ATOM   3753  HN  GLU A 386      47.751  -0.388   4.041  1.00 15.00      A    H  
ATOM   3754  CA  GLU A 386      47.629   0.995   2.448  1.00 15.00      A    C  
ATOM   3755  CB  GLU A 386      48.985   0.457   1.981  1.00 15.00      A    C  
ATOM   3756  CG  GLU A 386      50.196   1.193   2.552  1.00 15.00      A    C  
ATOM   3757  CD  GLU A 386      49.928   1.850   3.894  1.00 15.00      A    C  
ATOM   3758  OE1 GLU A 386      49.839   1.132   4.908  1.00 15.00      A    O  
ATOM   3759  OE2 GLU A 386      49.779   3.088   3.930  1.00 15.00      A    O  
ATOM   3760  C   GLU A 386      46.552   0.729   1.396  1.00 15.00      A    C  
ATOM   3761  O   GLU A 386      46.607   1.266   0.286  1.00 15.00      A    O  
ATOM   3762  N   VAL A 387      45.563  -0.087   1.755  1.00 15.00      A    N  
ATOM   3763  HN  VAL A 387      45.573  -0.484   2.651  1.00 15.00      A    H  
ATOM   3764  CA  VAL A 387      44.467  -0.410   0.845  1.00 15.00      A    C  
ATOM   3765  CB  VAL A 387      43.552  -1.510   1.430  1.00 15.00      A    C  
ATOM   3766  CG1 VAL A 387      42.510  -1.952   0.414  1.00 15.00      A    C  
ATOM   3767  CG2 VAL A 387      44.373  -2.702   1.899  1.00 15.00      A    C  
ATOM   3768  C   VAL A 387      43.645   0.847   0.585  1.00 15.00      A    C  
ATOM   3769  O   VAL A 387      43.064   1.024  -0.488  1.00 15.00      A    O  
ATOM   3770  N   GLY A 388      43.631   1.731   1.577  1.00 15.00      A    N  
ATOM   3771  HN  GLY A 388      44.124   1.530   2.401  1.00 15.00      A    H  
ATOM   3772  CA  GLY A 388      42.907   2.978   1.456  1.00 15.00      A    C  
ATOM   3773  C   GLY A 388      43.528   3.872   0.405  1.00 15.00      A    C  
ATOM   3774  O   GLY A 388      42.838   4.651  -0.250  1.00 15.00      A    O  
ATOM   3775  N   ASN A 389      44.838   3.743   0.238  1.00 15.00      A    N  
ATOM   3776  HN  ASN A 389      45.331   3.099   0.788  1.00 15.00      A    H  
ATOM   3777  CA  ASN A 389      45.561   4.528  -0.749  1.00 15.00      A    C  
ATOM   3778  CB  ASN A 389      47.072   4.414  -0.534  1.00 15.00      A    C  
ATOM   3779  CG  ASN A 389      47.572   5.315   0.581  1.00 15.00      A    C  
ATOM   3780  OD1 ASN A 389      47.458   4.985   1.763  1.00 15.00      A    O  
ATOM   3781  ND2 ASN A 389      48.136   6.457   0.212  1.00 15.00      A    N  
ATOM   3782 HD21 ASN A 389      48.199   6.655  -0.746  1.00 15.00      A    H  
ATOM   3783 HD22 ASN A 389      48.471   7.053   0.913  1.00 15.00      A    H  
ATOM   3784  C   ASN A 389      45.180   4.072  -2.152  1.00 15.00      A    C  
ATOM   3785  O   ASN A 389      45.101   4.876  -3.076  1.00 15.00      A    O  
ATOM   3786  N   ARG A 390      44.925   2.772  -2.301  1.00 15.00      A    N  
ATOM   3787  HN  ARG A 390      45.008   2.172  -1.528  1.00 15.00      A    H  
ATOM   3788  CA  ARG A 390      44.527   2.229  -3.593  1.00 15.00      A    C  
ATOM   3789  CB  ARG A 390      44.790   0.725  -3.690  1.00 15.00      A    C  
ATOM   3790  CG  ARG A 390      44.919   0.237  -5.127  1.00 15.00      A    C  
ATOM   3791  CD  ARG A 390      44.918  -1.282  -5.230  1.00 15.00      A    C  
ATOM   3792  NE  ARG A 390      45.881  -1.920  -4.331  1.00 15.00      A    N  
ATOM   3793  HE  ARG A 390      45.507  -2.466  -3.588  1.00 15.00      A    H  
ATOM   3794  CZ  ARG A 390      47.209  -1.815  -4.422  1.00 15.00      A    C  
ATOM   3795  NH1 ARG A 390      47.777  -1.082  -5.379  1.00 15.00      A    N  
ATOM   3796 HH11 ARG A 390      48.814  -1.009  -5.437  1.00 15.00      A    H  
ATOM   3797 HH12 ARG A 390      47.186  -0.574  -6.067  1.00 15.00      A    H  
ATOM   3798  NH2 ARG A 390      47.966  -2.467  -3.551  1.00 15.00      A    N  
ATOM   3799 HH21 ARG A 390      49.000  -2.408  -3.596  1.00 15.00      A    H  
ATOM   3800 HH22 ARG A 390      47.506  -3.050  -2.798  1.00 15.00      A    H  
ATOM   3801  C   ARG A 390      43.055   2.527  -3.855  1.00 15.00      A    C  
ATOM   3802  O   ARG A 390      42.631   2.656  -5.001  1.00 15.00      A    O  
ATOM   3803  N   PHE A 391      42.283   2.632  -2.777  1.00 15.00      A    N  
ATOM   3804  HN  PHE A 391      42.681   2.489  -1.891  1.00 15.00      A    H  
ATOM   3805  CA  PHE A 391      40.861   2.936  -2.874  1.00 15.00      A    C  
ATOM   3806  CB  PHE A 391      40.202   2.864  -1.491  1.00 15.00      A    C  
ATOM   3807  CG  PHE A 391      38.731   3.178  -1.485  1.00 15.00      A    C  
ATOM   3808  CD1 PHE A 391      37.829   2.361  -2.148  1.00 15.00      A    C  
ATOM   3809  CD2 PHE A 391      38.251   4.289  -0.811  1.00 15.00      A    C  
ATOM   3810  CE1 PHE A 391      36.477   2.648  -2.141  1.00 15.00      A    C  
ATOM   3811  CE2 PHE A 391      36.901   4.582  -0.800  1.00 15.00      A    C  
ATOM   3812  CZ  PHE A 391      36.012   3.760  -1.466  1.00 15.00      A    C  
ATOM   3813  C   PHE A 391      40.670   4.321  -3.486  1.00 15.00      A    C  
ATOM   3814  O   PHE A 391      39.715   4.564  -4.228  1.00 15.00      A    O  
ATOM   3815  N   ALA A 392      41.600   5.221  -3.180  1.00 15.00      A    N  
ATOM   3816  HN  ALA A 392      42.332   4.966  -2.578  1.00 15.00      A    H  
ATOM   3817  CA  ALA A 392      41.557   6.576  -3.710  1.00 15.00      A    C  
ATOM   3818  CB  ALA A 392      42.658   7.422  -3.090  1.00 15.00      A    C  
ATOM   3819  C   ALA A 392      41.696   6.544  -5.227  1.00 15.00      A    C  
ATOM   3820  O   ALA A 392      41.057   7.320  -5.937  1.00 15.00      A    O  
ATOM   3821  N   ASN A 393      42.514   5.610  -5.711  1.00 15.00      A    N  
ATOM   3822  HN  ASN A 393      42.977   5.016  -5.083  1.00 15.00      A    H  
ATOM   3823  CA  ASN A 393      42.747   5.444  -7.143  1.00 15.00      A    C  
ATOM   3824  CB  ASN A 393      43.748   4.311  -7.403  1.00 15.00      A    C  
ATOM   3825  CG  ASN A 393      45.175   4.798  -7.576  1.00 15.00      A    C  
ATOM   3826  OD1 ASN A 393      45.547   5.855  -7.082  1.00 15.00      A    O  
ATOM   3827  ND2 ASN A 393      45.988   4.019  -8.277  1.00 15.00      A    N  
ATOM   3828 HD21 ASN A 393      45.632   3.184  -8.642  1.00 15.00      A    H  
ATOM   3829 HD22 ASN A 393      46.917   4.313  -8.395  1.00 15.00      A    H  
ATOM   3830  C   ASN A 393      41.441   5.153  -7.873  1.00 15.00      A    C  
ATOM   3831  O   ASN A 393      41.262   5.543  -9.029  1.00 15.00      A    O  
ATOM   3832  N   TRP A 394      40.529   4.469  -7.195  1.00 15.00      A    N  
ATOM   3833  HN  TRP A 394      40.727   4.188  -6.276  1.00 15.00      A    H  
ATOM   3834  CA  TRP A 394      39.239   4.138  -7.778  1.00 15.00      A    C  
ATOM   3835  CB  TRP A 394      38.561   3.007  -7.008  1.00 15.00      A    C  
ATOM   3836  CG  TRP A 394      38.534   1.731  -7.782  1.00 15.00      A    C  
ATOM   3837  CD1 TRP A 394      39.394   0.679  -7.663  1.00 15.00      A    C  
ATOM   3838  CD2 TRP A 394      37.607   1.380  -8.815  1.00 15.00      A    C  
ATOM   3839  NE1 TRP A 394      39.059  -0.306  -8.557  1.00 15.00      A    N  
ATOM   3840  HE1 TRP A 394      39.528  -1.163  -8.663  1.00 15.00      A    H  
ATOM   3841  CE2 TRP A 394      37.962   0.100  -9.275  1.00 15.00      A    C  
ATOM   3842  CE3 TRP A 394      36.507   2.024  -9.392  1.00 15.00      A    C  
ATOM   3843  CZ2 TRP A 394      37.258  -0.548 -10.288  1.00 15.00      A    C  
ATOM   3844  CZ3 TRP A 394      35.811   1.380 -10.395  1.00 15.00      A    C  
ATOM   3845  CH2 TRP A 394      36.188   0.106 -10.834  1.00 15.00      A    C  
ATOM   3846  C   TRP A 394      38.344   5.367  -7.834  1.00 15.00      A    C  
ATOM   3847  O   TRP A 394      37.695   5.628  -8.846  1.00 15.00      A    O  
ATOM   3848  N   LEU A 395      38.334   6.134  -6.750  1.00 15.00      A    N  
ATOM   3849  HN  LEU A 395      38.878   5.872  -5.975  1.00 15.00      A    H  
ATOM   3850  CA  LEU A 395      37.532   7.351  -6.679  1.00 15.00      A    C  
ATOM   3851  CB  LEU A 395      37.560   7.931  -5.265  1.00 15.00      A    C  
ATOM   3852  CG  LEU A 395      36.862   7.098  -4.186  1.00 15.00      A    C  
ATOM   3853  CD1 LEU A 395      37.248   7.583  -2.799  1.00 15.00      A    C  
ATOM   3854  CD2 LEU A 395      35.352   7.140  -4.365  1.00 15.00      A    C  
ATOM   3855  C   LEU A 395      38.042   8.377  -7.684  1.00 15.00      A    C  
ATOM   3856  O   LEU A 395      37.295   9.238  -8.147  1.00 15.00      A    O  
ATOM   3857  N   ASN A 396      39.319   8.258  -8.032  1.00 15.00      A    N  
ATOM   3858  HN  ASN A 396      39.861   7.550  -7.615  1.00 15.00      A    H  
ATOM   3859  CA  ASN A 396      39.947   9.151  -8.998  1.00 15.00      A    C  
ATOM   3860  CB  ASN A 396      41.475   9.043  -8.927  1.00 15.00      A    C  
ATOM   3861  CG  ASN A 396      42.079   9.729  -7.716  1.00 15.00      A    C  
ATOM   3862  OD1 ASN A 396      43.094   9.287  -7.185  1.00 15.00      A    O  
ATOM   3863  ND2 ASN A 396      41.469  10.818  -7.277  1.00 15.00      A    N  
ATOM   3864 HD21 ASN A 396      40.667  11.123  -7.749  1.00 15.00      A    H  
ATOM   3865 HD22 ASN A 396      41.846  11.273  -6.497  1.00 15.00      A    H  
ATOM   3866  C   ASN A 396      39.481   8.827 -10.412  1.00 15.00      A    C  
ATOM   3867  O   ASN A 396      39.727   9.585 -11.347  1.00 15.00      A    O  
ATOM   3868  N   ARG A 397      38.813   7.692 -10.561  1.00 15.00      A    N  
ATOM   3869  HN  ARG A 397      38.644   7.127  -9.774  1.00 15.00      A    H  
ATOM   3870  CA  ARG A 397      38.310   7.265 -11.858  1.00 15.00      A    C  
ATOM   3871  CB  ARG A 397      38.709   5.816 -12.134  1.00 15.00      A    C  
ATOM   3872  CG  ARG A 397      40.164   5.652 -12.541  1.00 15.00      A    C  
ATOM   3873  CD  ARG A 397      40.751   4.355 -12.009  1.00 15.00      A    C  
ATOM   3874  NE  ARG A 397      42.090   4.103 -12.547  1.00 15.00      A    N  
ATOM   3875  HE  ARG A 397      42.147   3.550 -13.356  1.00 15.00      A    H  
ATOM   3876  CZ  ARG A 397      43.218   4.577 -12.008  1.00 15.00      A    C  
ATOM   3877  NH1 ARG A 397      43.176   5.327 -10.912  1.00 15.00      A    N  
ATOM   3878 HH11 ARG A 397      42.255   5.549 -10.459  1.00 15.00      A    H  
ATOM   3879 HH12 ARG A 397      44.054   5.699 -10.493  1.00 15.00      A    H  
ATOM   3880  NH2 ARG A 397      44.390   4.296 -12.569  1.00 15.00      A    N  
ATOM   3881 HH21 ARG A 397      44.432   3.707 -13.428  1.00 15.00      A    H  
ATOM   3882 HH22 ARG A 397      45.272   4.663 -12.153  1.00 15.00      A    H  
ATOM   3883  C   ARG A 397      36.797   7.425 -11.927  1.00 15.00      A    C  
ATOM   3884  O   ARG A 397      36.168   7.079 -12.925  1.00 15.00      A    O  
ATOM   3885  N   ALA A 398      36.220   7.954 -10.857  1.00 15.00      A    N  
ATOM   3886  HN  ALA A 398      36.778   8.211 -10.091  1.00 15.00      A    H  
ATOM   3887  CA  ALA A 398      34.783   8.175 -10.794  1.00 15.00      A    C  
ATOM   3888  CB  ALA A 398      34.260   7.875  -9.398  1.00 15.00      A    C  
ATOM   3889  C   ALA A 398      34.471   9.611 -11.183  1.00 15.00      A    C  
ATOM   3890  O   ALA A 398      33.329  10.058 -11.110  1.00 15.00      A    O  
ATOM   3891  N   VAL A 399      35.508  10.323 -11.597  1.00 15.00      A    N  
ATOM   3892  HN  VAL A 399      36.386   9.892 -11.646  1.00 15.00      A    H  
ATOM   3893  CA  VAL A 399      35.389  11.709 -12.005  1.00 15.00      A    C  
ATOM   3894  CB  VAL A 399      35.983  12.670 -10.947  1.00 15.00      A    C  
ATOM   3895  CG1 VAL A 399      35.088  12.745  -9.720  1.00 15.00      A    C  
ATOM   3896  CG2 VAL A 399      37.393  12.244 -10.555  1.00 15.00      A    C  
ATOM   3897  C   VAL A 399      36.113  11.918 -13.327  1.00 15.00      A    C  
ATOM   3898  O   VAL A 399      37.080  11.219 -13.629  1.00 15.00      A    O  
ATOM   3899  N   SER A 400      35.638  12.859 -14.118  1.00 15.00      A    N  
ATOM   3900  HN  SER A 400      34.853  13.372 -13.842  1.00 15.00      A    H  
ATOM   3901  CA  SER A 400      36.261  13.150 -15.395  1.00 15.00      A    C  
ATOM   3902  CB  SER A 400      35.214  13.680 -16.382  1.00 15.00      A    C  
ATOM   3903  OG  SER A 400      34.159  12.747 -16.556  1.00 15.00      A    O  
ATOM   3904  HG  SER A 400      33.875  12.754 -17.474  1.00 15.00      A    H  
ATOM   3905  C   SER A 400      37.360  14.183 -15.205  1.00 15.00      A    C  
ATOM   3906  O   SER A 400      37.392  14.884 -14.188  1.00 15.00      A    O  
ATOM   3907  N   SER A 401      38.274  14.262 -16.165  1.00 15.00      A    N  
ATOM   3908  HN  SER A 401      38.230  13.642 -16.921  1.00 15.00      A    H  
ATOM   3909  CA  SER A 401      39.357  15.233 -16.123  1.00 15.00      A    C  
ATOM   3910  CB  SER A 401      40.424  14.826 -17.138  1.00 15.00      A    C  
ATOM   3911  OG  SER A 401      39.897  13.871 -18.051  1.00 15.00      A    O  
ATOM   3912  HG  SER A 401      39.878  14.248 -18.936  1.00 15.00      A    H  
ATOM   3913  C   SER A 401      38.793  16.609 -16.463  1.00 15.00      A    C  
ATOM   3914  O   SER A 401      39.210  17.254 -17.428  1.00 15.00      A    O  
ATOM   3915  N   ASP A 402      37.834  17.038 -15.660  1.00 15.00      A    N  
ATOM   3916  HN  ASP A 402      37.573  16.479 -14.893  1.00 15.00      A    H  
ATOM   3917  CA  ASP A 402      37.163  18.302 -15.862  1.00 15.00      A    C  
ATOM   3918  CB  ASP A 402      35.757  18.270 -15.265  1.00 15.00      A    C  
ATOM   3919  CG  ASP A 402      34.845  19.285 -15.916  1.00 15.00      A    C  
ATOM   3920  OD1 ASP A 402      35.306  20.418 -16.162  1.00 15.00      A    O  
ATOM   3921  OD2 ASP A 402      33.677  18.947 -16.187  1.00 15.00      A    O  
ATOM   3922  C   ASP A 402      37.960  19.457 -15.290  1.00 15.00      A    C  
ATOM   3923  O   ASP A 402      37.967  19.700 -14.079  1.00 15.00      A    O  
ATOM   3924  N   SER A 403      38.638  20.162 -16.177  1.00 15.00      A    N  
ATOM   3925  HN  SER A 403      38.605  19.891 -17.117  1.00 15.00      A    H  
ATOM   3926  CA  SER A 403      39.449  21.305 -15.808  1.00 15.00      A    C  
ATOM   3927  CB  SER A 403      40.164  21.841 -17.048  1.00 15.00      A    C  
ATOM   3928  OG  SER A 403      40.680  20.771 -17.827  1.00 15.00      A    O  
ATOM   3929  HG  SER A 403      40.285  20.791 -18.702  1.00 15.00      A    H  
ATOM   3930  C   SER A 403      38.608  22.404 -15.157  1.00 15.00      A    C  
ATOM   3931  O   SER A 403      39.149  23.287 -14.493  1.00 15.00      A    O  
ATOM   3932  N   GLN A 404      37.285  22.333 -15.327  1.00 15.00      A    N  
ATOM   3933  HN  GLN A 404      36.901  21.581 -15.841  1.00 15.00      A    H  
ATOM   3934  CA  GLN A 404      36.386  23.325 -14.751  1.00 15.00      A    C  
ATOM   3935  CB  GLN A 404      35.000  23.247 -15.395  1.00 15.00      A    C  
ATOM   3936  CG  GLN A 404      34.607  24.502 -16.154  1.00 15.00      A    C  
ATOM   3937  CD  GLN A 404      33.912  24.205 -17.467  1.00 15.00      A    C  
ATOM   3938  OE1 GLN A 404      32.689  24.116 -17.531  1.00 15.00      A    O  
ATOM   3939  NE2 GLN A 404      34.693  24.055 -18.525  1.00 15.00      A    N  
ATOM   3940 HE21 GLN A 404      35.659  24.144 -18.403  1.00 15.00      A    H  
ATOM   3941 HE22 GLN A 404      34.269  23.853 -19.384  1.00 15.00      A    H  
ATOM   3942  C   GLN A 404      36.283  23.154 -13.240  1.00 15.00      A    C  
ATOM   3943  O   GLN A 404      35.873  24.069 -12.529  1.00 15.00      A    O  
ATOM   3944  N   ILE A 405      36.629  21.969 -12.757  1.00 15.00      A    N  
ATOM   3945  HN  ILE A 405      36.895  21.252 -13.379  1.00 15.00      A    H  
ATOM   3946  CA  ILE A 405      36.602  21.705 -11.327  1.00 15.00      A    C  
ATOM   3947  CB  ILE A 405      35.939  20.340 -10.963  1.00 15.00      A    C  
ATOM   3948  CG1 ILE A 405      35.002  19.851 -12.070  1.00 15.00      A    C  
ATOM   3949  CG2 ILE A 405      36.956  19.262 -10.598  1.00 15.00      A    C  
ATOM   3950  CD1 ILE A 405      33.705  20.617 -12.168  1.00 15.00      A    C  
ATOM   3951  C   ILE A 405      38.019  21.800 -10.765  1.00 15.00      A    C  
ATOM   3952  O   ILE A 405      38.232  22.328  -9.675  1.00 15.00      A    O  
ATOM   3953  N   LEU A 406      38.986  21.326 -11.554  1.00 15.00      A    N  
ATOM   3954  HN  LEU A 406      38.739  20.957 -12.427  1.00 15.00      A    H  
ATOM   3955  CA  LEU A 406      40.393  21.331 -11.157  1.00 15.00      A    C  
ATOM   3956  CB  LEU A 406      41.236  20.487 -12.118  1.00 15.00      A    C  
ATOM   3957  CG  LEU A 406      41.308  18.988 -11.819  1.00 15.00      A    C  
ATOM   3958  CD1 LEU A 406      40.348  18.209 -12.703  1.00 15.00      A    C  
ATOM   3959  CD2 LEU A 406      42.730  18.476 -11.984  1.00 15.00      A    C  
ATOM   3960  C   LEU A 406      40.960  22.741 -11.065  1.00 15.00      A    C  
ATOM   3961  O   LEU A 406      41.558  23.111 -10.054  1.00 15.00      A    O  
ATOM   3962  N   GLY A 407      40.769  23.530 -12.117  1.00 15.00      A    N  
ATOM   3963  HN  GLY A 407      40.267  23.190 -12.890  1.00 15.00      A    H  
ATOM   3964  CA  GLY A 407      41.278  24.891 -12.129  1.00 15.00      A    C  
ATOM   3965  C   GLY A 407      40.375  25.837 -11.368  1.00 15.00      A    C  
ATOM   3966  O   GLY A 407      40.037  26.914 -11.855  1.00 15.00      A    O  
ATOM   3967  N   SER A 408      39.985  25.428 -10.171  1.00 15.00      A    N  
ATOM   3968  HN  SER A 408      40.310  24.561  -9.839  1.00 15.00      A    H  
ATOM   3969  CA  SER A 408      39.109  26.209  -9.319  1.00 15.00      A    C  
ATOM   3970  CB  SER A 408      37.662  26.080  -9.815  1.00 15.00      A    C  
ATOM   3971  OG  SER A 408      37.491  26.684 -11.084  1.00 15.00      A    O  
ATOM   3972  HG  SER A 408      38.361  26.847 -11.483  1.00 15.00      A    H  
ATOM   3973  C   SER A 408      39.202  25.686  -7.886  1.00 15.00      A    C  
ATOM   3974  O   SER A 408      39.682  24.574  -7.662  1.00 15.00      A    O  
ATOM   3975  N   PRO A 409      38.749  26.476  -6.890  1.00 15.00      A    N  
ATOM   3976  CA  PRO A 409      38.768  26.061  -5.476  1.00 15.00      A    C  
ATOM   3977  CB  PRO A 409      38.211  27.283  -4.732  1.00 15.00      A    C  
ATOM   3978  CG  PRO A 409      38.379  28.424  -5.678  1.00 15.00      A    C  
ATOM   3979  CD  PRO A 409      38.221  27.843  -7.053  1.00 15.00      A    C  
ATOM   3980  C   PRO A 409      37.863  24.848  -5.239  1.00 15.00      A    C  
ATOM   3981  O   PRO A 409      37.868  24.242  -4.163  1.00 15.00      A    O  
ATOM   3982  N   GLU A 410      37.097  24.502  -6.269  1.00 15.00      A    N  
ATOM   3983  HN  GLU A 410      37.154  25.026  -7.091  1.00 15.00      A    H  
ATOM   3984  CA  GLU A 410      36.187  23.372  -6.224  1.00 15.00      A    C  
ATOM   3985  CB  GLU A 410      35.388  23.312  -7.529  1.00 15.00      A    C  
ATOM   3986  CG  GLU A 410      34.015  22.680  -7.400  1.00 15.00      A    C  
ATOM   3987  CD  GLU A 410      33.981  21.244  -7.877  1.00 15.00      A    C  
ATOM   3988  OE1 GLU A 410      33.063  20.904  -8.640  1.00 15.00      A    O  
ATOM   3989  OE2 GLU A 410      34.859  20.459  -7.478  1.00 15.00      A    O  
ATOM   3990  C   GLU A 410      36.964  22.073  -6.010  1.00 15.00      A    C  
ATOM   3991  O   GLU A 410      36.576  21.229  -5.192  1.00 15.00      A    O  
ATOM   3992  N   ALA A 411      38.070  21.926  -6.736  1.00 15.00      A    N  
ATOM   3993  HN  ALA A 411      38.322  22.628  -7.378  1.00 15.00      A    H  
ATOM   3994  CA  ALA A 411      38.909  20.739  -6.616  1.00 15.00      A    C  
ATOM   3995  CB  ALA A 411      39.979  20.724  -7.696  1.00 15.00      A    C  
ATOM   3996  C   ALA A 411      39.555  20.694  -5.241  1.00 15.00      A    C  
ATOM   3997  O   ALA A 411      39.758  19.622  -4.672  1.00 15.00      A    O  
ATOM   3998  N   ALA A 412      39.862  21.871  -4.706  1.00 15.00      A    N  
ATOM   3999  HN  ALA A 412      39.670  22.688  -5.213  1.00 15.00      A    H  
ATOM   4000  CA  ALA A 412      40.473  21.977  -3.390  1.00 15.00      A    C  
ATOM   4001  CB  ALA A 412      40.826  23.424  -3.080  1.00 15.00      A    C  
ATOM   4002  C   ALA A 412      39.530  21.412  -2.335  1.00 15.00      A    C  
ATOM   4003  O   ALA A 412      39.955  20.719  -1.408  1.00 15.00      A    O  
ATOM   4004  N   GLN A 413      38.241  21.696  -2.494  1.00 15.00      A    N  
ATOM   4005  HN  GLN A 413      37.964  22.258  -3.250  1.00 15.00      A    H  
ATOM   4006  CA  GLN A 413      37.235  21.199  -1.568  1.00 15.00      A    C  
ATOM   4007  CB  GLN A 413      35.902  21.927  -1.764  1.00 15.00      A    C  
ATOM   4008  CG  GLN A 413      35.008  21.911  -0.534  1.00 15.00      A    C  
ATOM   4009  CD  GLN A 413      33.689  22.623  -0.751  1.00 15.00      A    C  
ATOM   4010  OE1 GLN A 413      33.587  23.536  -1.566  1.00 15.00      A    O  
ATOM   4011  NE2 GLN A 413      32.667  22.211  -0.019  1.00 15.00      A    N  
ATOM   4012 HE21 GLN A 413      32.815  21.478   0.612  1.00 15.00      A    H  
ATOM   4013 HE22 GLN A 413      31.805  22.662  -0.133  1.00 15.00      A    H  
ATOM   4014  C   GLN A 413      37.057  19.696  -1.756  1.00 15.00      A    C  
ATOM   4015  O   GLN A 413      36.613  18.989  -0.852  1.00 15.00      A    O  
ATOM   4016  N   TRP A 414      37.413  19.214  -2.942  1.00 15.00      A    N  
ATOM   4017  HN  TRP A 414      37.758  19.832  -3.625  1.00 15.00      A    H  
ATOM   4018  CA  TRP A 414      37.316  17.796  -3.254  1.00 15.00      A    C  
ATOM   4019  CB  TRP A 414      37.457  17.575  -4.766  1.00 15.00      A    C  
ATOM   4020  CG  TRP A 414      37.339  16.145  -5.197  1.00 15.00      A    C  
ATOM   4021  CD1 TRP A 414      36.321  15.282  -4.912  1.00 15.00      A    C  
ATOM   4022  CD2 TRP A 414      38.273  15.412  -6.000  1.00 15.00      A    C  
ATOM   4023  NE1 TRP A 414      36.561  14.060  -5.490  1.00 15.00      A    N  
ATOM   4024  HE1 TRP A 414      35.973  13.277  -5.428  1.00 15.00      A    H  
ATOM   4025  CE2 TRP A 414      37.754  14.112  -6.161  1.00 15.00      A    C  
ATOM   4026  CE3 TRP A 414      39.497  15.728  -6.599  1.00 15.00      A    C  
ATOM   4027  CZ2 TRP A 414      38.416  13.131  -6.895  1.00 15.00      A    C  
ATOM   4028  CZ3 TRP A 414      40.152  14.753  -7.327  1.00 15.00      A    C  
ATOM   4029  CH2 TRP A 414      39.610  13.470  -7.469  1.00 15.00      A    C  
ATOM   4030  C   TRP A 414      38.399  17.044  -2.501  1.00 15.00      A    C  
ATOM   4031  O   TRP A 414      38.161  15.972  -1.950  1.00 15.00      A    O  
ATOM   4032  N   SER A 415      39.587  17.629  -2.465  1.00 15.00      A    N  
ATOM   4033  HN  SER A 415      39.716  18.485  -2.932  1.00 15.00      A    H  
ATOM   4034  CA  SER A 415      40.709  17.032  -1.771  1.00 15.00      A    C  
ATOM   4035  CB  SER A 415      41.979  17.839  -2.040  1.00 15.00      A    C  
ATOM   4036  OG  SER A 415      42.065  18.188  -3.412  1.00 15.00      A    O  
ATOM   4037  HG  SER A 415      41.922  17.407  -3.952  1.00 15.00      A    H  
ATOM   4038  C   SER A 415      40.440  16.940  -0.270  1.00 15.00      A    C  
ATOM   4039  O   SER A 415      40.776  15.940   0.361  1.00 15.00      A    O  
ATOM   4040  N   GLN A 416      39.812  17.972   0.297  1.00 15.00      A    N  
ATOM   4041  HN  GLN A 416      39.548  18.740  -0.258  1.00 15.00      A    H  
ATOM   4042  CA  GLN A 416      39.518  17.984   1.729  1.00 15.00      A    C  
ATOM   4043  CB  GLN A 416      39.153  19.386   2.251  1.00 15.00      A    C  
ATOM   4044  CG  GLN A 416      37.861  19.982   1.705  1.00 15.00      A    C  
ATOM   4045  CD  GLN A 416      36.631  19.619   2.525  1.00 15.00      A    C  
ATOM   4046  OE1 GLN A 416      36.703  19.449   3.739  1.00 15.00      A    O  
ATOM   4047  NE2 GLN A 416      35.496  19.475   1.856  1.00 15.00      A    N  
ATOM   4048 HE21 GLN A 416      35.510  19.603   0.882  1.00 15.00      A    H  
ATOM   4049 HE22 GLN A 416      34.688  19.251   2.360  1.00 15.00      A    H  
ATOM   4050  C   GLN A 416      38.480  16.936   2.122  1.00 15.00      A    C  
ATOM   4051  O   GLN A 416      38.661  16.217   3.102  1.00 15.00      A    O  
ATOM   4052  N   GLU A 417      37.399  16.832   1.352  1.00 15.00      A    N  
ATOM   4053  HN  GLU A 417      37.298  17.417   0.570  1.00 15.00      A    H  
ATOM   4054  CA  GLU A 417      36.361  15.858   1.659  1.00 15.00      A    C  
ATOM   4055  CB  GLU A 417      35.058  16.129   0.893  1.00 15.00      A    C  
ATOM   4056  CG  GLU A 417      35.178  16.131  -0.620  1.00 15.00      A    C  
ATOM   4057  CD  GLU A 417      34.061  16.909  -1.290  1.00 15.00      A    C  
ATOM   4058  OE1 GLU A 417      33.596  17.914  -0.710  1.00 15.00      A    O  
ATOM   4059  OE2 GLU A 417      33.671  16.550  -2.420  1.00 15.00      A    O  
ATOM   4060  C   GLU A 417      36.870  14.439   1.446  1.00 15.00      A    C  
ATOM   4061  O   GLU A 417      36.553  13.532   2.213  1.00 15.00      A    O  
ATOM   4062  N   LEU A 418      37.694  14.274   0.423  1.00 15.00      A    N  
ATOM   4063  HN  LEU A 418      37.914  15.046  -0.142  1.00 15.00      A    H  
ATOM   4064  CA  LEU A 418      38.269  12.978   0.105  1.00 15.00      A    C  
ATOM   4065  CB  LEU A 418      38.997  13.049  -1.240  1.00 15.00      A    C  
ATOM   4066  CG  LEU A 418      38.553  12.054  -2.316  1.00 15.00      A    C  
ATOM   4067  CD1 LEU A 418      38.977  10.644  -1.943  1.00 15.00      A    C  
ATOM   4068  CD2 LEU A 418      37.049  12.126  -2.537  1.00 15.00      A    C  
ATOM   4069  C   LEU A 418      39.234  12.536   1.199  1.00 15.00      A    C  
ATOM   4070  O   LEU A 418      39.153  11.413   1.695  1.00 15.00      A    O  
ATOM   4071  N   SER A 419      40.132  13.437   1.593  1.00 15.00      A    N  
ATOM   4072  HN  SER A 419      40.125  14.331   1.187  1.00 15.00      A    H  
ATOM   4073  CA  SER A 419      41.121  13.130   2.620  1.00 15.00      A    C  
ATOM   4074  CB  SER A 419      42.204  14.211   2.690  1.00 15.00      A    C  
ATOM   4075  OG  SER A 419      41.633  15.505   2.773  1.00 15.00      A    O  
ATOM   4076  HG  SER A 419      41.438  15.826   1.882  1.00 15.00      A    H  
ATOM   4077  C   SER A 419      40.479  12.920   3.987  1.00 15.00      A    C  
ATOM   4078  O   SER A 419      40.853  12.000   4.716  1.00 15.00      A    O  
ATOM   4079  N   LYS A 420      39.506  13.763   4.331  1.00 15.00      A    N  
ATOM   4080  HN  LYS A 420      39.253  14.486   3.711  1.00 15.00      A    H  
ATOM   4081  CA  LYS A 420      38.824  13.653   5.618  1.00 15.00      A    C  
ATOM   4082  CB  LYS A 420      37.798  14.783   5.830  1.00 15.00      A    C  
ATOM   4083  CG  LYS A 420      36.440  14.574   5.167  1.00 15.00      A    C  
ATOM   4084  CD  LYS A 420      35.532  15.781   5.368  1.00 15.00      A    C  
ATOM   4085  CE  LYS A 420      34.073  15.463   5.064  1.00 15.00      A    C  
ATOM   4086  NZ  LYS A 420      33.844  15.138   3.635  1.00 15.00      A    N  
ATOM   4087  HZ1 LYS A 420      34.393  15.763   3.019  1.00 15.00      A    H  
ATOM   4088  HZ2 LYS A 420      32.837  15.229   3.397  1.00 15.00      A    H  
ATOM   4089  HZ3 LYS A 420      34.131  14.146   3.444  1.00 15.00      A    H  
ATOM   4090  C   LYS A 420      38.196  12.272   5.796  1.00 15.00      A    C  
ATOM   4091  O   LYS A 420      38.286  11.672   6.867  1.00 15.00      A    O  
ATOM   4092  N   GLU A 421      37.586  11.758   4.732  1.00 15.00      A    N  
ATOM   4093  HN  GLU A 421      37.551  12.279   3.898  1.00 15.00      A    H  
ATOM   4094  CA  GLU A 421      36.960  10.443   4.776  1.00 15.00      A    C  
ATOM   4095  CB  GLU A 421      35.900  10.299   3.683  1.00 15.00      A    C  
ATOM   4096  CG  GLU A 421      34.525  10.787   4.102  1.00 15.00      A    C  
ATOM   4097  CD  GLU A 421      33.820  11.563   3.014  1.00 15.00      A    C  
ATOM   4098  OE1 GLU A 421      33.371  10.954   2.031  1.00 15.00      A    O  
ATOM   4099  OE2 GLU A 421      33.706  12.785   3.156  1.00 15.00      A    O  
ATOM   4100  C   GLU A 421      38.012   9.348   4.664  1.00 15.00      A    C  
ATOM   4101  O   GLU A 421      37.868   8.269   5.236  1.00 15.00      A    O  
ATOM   4102  N   LEU A 422      39.083   9.644   3.937  1.00 15.00      A    N  
ATOM   4103  HN  LEU A 422      39.136  10.520   3.496  1.00 15.00      A    H  
ATOM   4104  CA  LEU A 422      40.172   8.696   3.762  1.00 15.00      A    C  
ATOM   4105  CB  LEU A 422      41.158   9.187   2.699  1.00 15.00      A    C  
ATOM   4106  CG  LEU A 422      41.451   8.209   1.558  1.00 15.00      A    C  
ATOM   4107  CD1 LEU A 422      40.242   8.062   0.646  1.00 15.00      A    C  
ATOM   4108  CD2 LEU A 422      42.677   8.641   0.772  1.00 15.00      A    C  
ATOM   4109  C   LEU A 422      40.891   8.475   5.088  1.00 15.00      A    C  
ATOM   4110  O   LEU A 422      41.397   7.387   5.358  1.00 15.00      A    O  
ATOM   4111  N   THR A 423      40.916   9.512   5.919  1.00 15.00      A    N  
ATOM   4112  HN  THR A 423      40.497  10.357   5.643  1.00 15.00      A    H  
ATOM   4113  CA  THR A 423      41.556   9.427   7.223  1.00 15.00      A    C  
ATOM   4114  CB  THR A 423      41.657  10.808   7.899  1.00 15.00      A    C  
ATOM   4115  OG1 THR A 423      42.259  11.739   6.986  1.00 15.00      A    O  
ATOM   4116  HG1 THR A 423      41.756  11.755   6.163  1.00 15.00      A    H  
ATOM   4117  CG2 THR A 423      42.507  10.731   9.160  1.00 15.00      A    C  
ATOM   4118  C   THR A 423      40.786   8.465   8.122  1.00 15.00      A    C  
ATOM   4119  O   THR A 423      41.369   7.561   8.722  1.00 15.00      A    O  
ATOM   4120  N   MET A 424      39.467   8.631   8.171  1.00 15.00      A    N  
ATOM   4121  HN  MET A 424      39.053   9.356   7.658  1.00 15.00      A    H  
ATOM   4122  CA  MET A 424      38.627   7.758   8.987  1.00 15.00      A    C  
ATOM   4123  CB  MET A 424      37.220   8.334   9.185  1.00 15.00      A    C  
ATOM   4124  CG  MET A 424      36.376   8.421   7.925  1.00 15.00      A    C  
ATOM   4125  SD  MET A 424      34.839   9.332   8.175  1.00 15.00      A    S  
ATOM   4126  CE  MET A 424      35.467  10.931   8.684  1.00 15.00      A    C  
ATOM   4127  C   MET A 424      38.583   6.351   8.396  1.00 15.00      A    C  
ATOM   4128  O   MET A 424      38.223   5.390   9.065  1.00 15.00      A    O  
ATOM   4129  N   PHE A 425      38.969   6.238   7.132  1.00 15.00      A    N  
ATOM   4130  HN  PHE A 425      39.231   7.045   6.640  1.00 15.00      A    H  
ATOM   4131  CA  PHE A 425      39.012   4.951   6.457  1.00 15.00      A    C  
ATOM   4132  CB  PHE A 425      38.962   5.153   4.940  1.00 15.00      A    C  
ATOM   4133  CG  PHE A 425      38.886   3.879   4.146  1.00 15.00      A    C  
ATOM   4134  CD1 PHE A 425      37.869   2.968   4.371  1.00 15.00      A    C  
ATOM   4135  CD2 PHE A 425      39.825   3.598   3.169  1.00 15.00      A    C  
ATOM   4136  CE1 PHE A 425      37.790   1.800   3.638  1.00 15.00      A    C  
ATOM   4137  CE2 PHE A 425      39.752   2.430   2.434  1.00 15.00      A    C  
ATOM   4138  CZ  PHE A 425      38.734   1.530   2.668  1.00 15.00      A    C  
ATOM   4139  C   PHE A 425      40.297   4.235   6.852  1.00 15.00      A    C  
ATOM   4140  O   PHE A 425      40.397   3.014   6.789  1.00 15.00      A    O  
ATOM   4141  N   LYS A 426      41.270   5.029   7.278  1.00 15.00      A    N  
ATOM   4142  HN  LYS A 426      41.106   5.995   7.312  1.00 15.00      A    H  
ATOM   4143  CA  LYS A 426      42.568   4.530   7.698  1.00 15.00      A    C  
ATOM   4144  CB  LYS A 426      43.603   5.655   7.607  1.00 15.00      A    C  
ATOM   4145  CG  LYS A 426      44.319   5.761   6.271  1.00 15.00      A    C  
ATOM   4146  CD  LYS A 426      45.502   4.809   6.221  1.00 15.00      A    C  
ATOM   4147  CE  LYS A 426      46.485   5.176   5.122  1.00 15.00      A    C  
ATOM   4148  NZ  LYS A 426      47.519   4.121   4.950  1.00 15.00      A    N  
ATOM   4149  HZ1 LYS A 426      48.164   4.360   4.165  1.00 15.00      A    H  
ATOM   4150  HZ2 LYS A 426      47.065   3.211   4.738  1.00 15.00      A    H  
ATOM   4151  HZ3 LYS A 426      48.079   4.018   5.820  1.00 15.00      A    H  
ATOM   4152  C   LYS A 426      42.514   4.011   9.131  1.00 15.00      A    C  
ATOM   4153  O   LYS A 426      43.108   2.982   9.447  1.00 15.00      A    O  
ATOM   4154  N   GLU A 427      41.802   4.732   9.995  1.00 15.00      A    N  
ATOM   4155  HN  GLU A 427      41.350   5.549   9.685  1.00 15.00      A    H  
ATOM   4156  CA  GLU A 427      41.684   4.343  11.398  1.00 15.00      A    C  
ATOM   4157  CB  GLU A 427      41.124   5.482  12.254  1.00 15.00      A    C  
ATOM   4158  CG  GLU A 427      39.803   6.044  11.763  1.00 15.00      A    C  
ATOM   4159  CD  GLU A 427      39.526   7.435  12.291  1.00 15.00      A    C  
ATOM   4160  OE1 GLU A 427      38.380   7.692  12.710  1.00 15.00      A    O  
ATOM   4161  OE2 GLU A 427      40.452   8.271  12.275  1.00 15.00      A    O  
ATOM   4162  C   GLU A 427      40.865   3.065  11.561  1.00 15.00      A    C  
ATOM   4163  O   GLU A 427      41.198   2.207  12.378  1.00 15.00      A    O  
ATOM   4164  N   ILE A 428      39.808   2.927  10.760  1.00 15.00      A    N  
ATOM   4165  HN  ILE A 428      39.581   3.650  10.135  1.00 15.00      A    H  
ATOM   4166  CA  ILE A 428      38.969   1.727  10.808  1.00 15.00      A    C  
ATOM   4167  CB  ILE A 428      37.600   1.944  10.116  1.00 15.00      A    C  
ATOM   4168  CG1 ILE A 428      36.913   3.179  10.711  1.00 15.00      A    C  
ATOM   4169  CG2 ILE A 428      36.696   0.728  10.282  1.00 15.00      A    C  
ATOM   4170  CD1 ILE A 428      35.589   3.523  10.060  1.00 15.00      A    C  
ATOM   4171  C   ILE A 428      39.737   0.542  10.197  1.00 15.00      A    C  
ATOM   4172  O   ILE A 428      39.274  -0.595  10.177  1.00 15.00      A    O  
ATOM   4173  N   LEU A 429      40.930   0.840   9.698  1.00 15.00      A    N  
ATOM   4174  HN  LEU A 429      41.233   1.771   9.723  1.00 15.00      A    H  
ATOM   4175  CA  LEU A 429      41.809  -0.163   9.129  1.00 15.00      A    C  
ATOM   4176  CB  LEU A 429      42.124   0.150   7.661  1.00 15.00      A    C  
ATOM   4177  CG  LEU A 429      40.999  -0.122   6.658  1.00 15.00      A    C  
ATOM   4178  CD1 LEU A 429      41.435   0.254   5.250  1.00 15.00      A    C  
ATOM   4179  CD2 LEU A 429      40.571  -1.578   6.715  1.00 15.00      A    C  
ATOM   4180  C   LEU A 429      43.090  -0.204   9.954  1.00 15.00      A    C  
ATOM   4181  O   LEU A 429      44.175  -0.455   9.444  1.00 15.00      A    O  
ATOM   4182  N   GLU A 430      42.941   0.082  11.242  1.00 15.00      A    N  
ATOM   4183  HN  GLU A 430      42.044   0.300  11.575  1.00 15.00      A    H  
ATOM   4184  CA  GLU A 430      44.058   0.082  12.175  1.00 15.00      A    C  
ATOM   4185  CB  GLU A 430      44.403   1.514  12.591  1.00 15.00      A    C  
ATOM   4186  CG  GLU A 430      45.884   1.769  12.825  1.00 15.00      A    C  
ATOM   4187  CD  GLU A 430      46.283   1.639  14.280  1.00 15.00      A    C  
ATOM   4188  OE1 GLU A 430      45.559   2.165  15.146  1.00 15.00      A    O  
ATOM   4189  OE2 GLU A 430      47.326   1.011  14.554  1.00 15.00      A    O  
ATOM   4190  C   GLU A 430      43.697  -0.763  13.391  1.00 15.00      A    C  
ATOM   4191  O   GLU A 430      44.539  -1.474  13.949  1.00 15.00      A    O  
ATOM   4192  N   ASP A 431      42.421  -0.710  13.770  1.00 15.00      A    N  
ATOM   4193  HN  ASP A 431      41.800  -0.134  13.275  1.00 15.00      A    H  
ATOM   4194  CA  ASP A 431      41.909  -1.481  14.904  1.00 15.00      A    C  
ATOM   4195  CB  ASP A 431      40.597  -0.884  15.439  1.00 15.00      A    C  
ATOM   4196  CG  ASP A 431      39.461  -0.864  14.425  1.00 15.00      A    C  
ATOM   4197  OD1 ASP A 431      39.657  -1.356  13.292  1.00 15.00      A    O  
ATOM   4198  OD2 ASP A 431      38.378  -0.346  14.757  1.00 15.00      A    O  
ATOM   4199  C   ASP A 431      41.696  -2.932  14.488  1.00 15.00      A    C  
ATOM   4200  O   ASP A 431      41.317  -3.778  15.295  1.00 15.00      A    O  
ATOM   4201  N   GLU A 432      41.954  -3.197  13.212  1.00 15.00      A    N  
ATOM   4202  HN  GLU A 432      42.218  -2.453  12.631  1.00 15.00      A    H  
ATOM   4203  CA  GLU A 432      41.819  -4.529  12.626  1.00 15.00      A    C  
ATOM   4204  CB  GLU A 432      42.246  -4.503  11.155  1.00 15.00      A    C  
ATOM   4205  CG  GLU A 432      43.494  -3.677  10.891  1.00 15.00      A    C  
ATOM   4206  CD  GLU A 432      44.456  -4.355   9.939  1.00 15.00      A    C  
ATOM   4207  OE1 GLU A 432      44.244  -4.271   8.717  1.00 15.00      A    O  
ATOM   4208  OE2 GLU A 432      45.431  -4.965  10.421  1.00 15.00      A    O  
ATOM   4209  C   GLU A 432      42.622  -5.585  13.389  1.00 15.00      A    C  
ATOM   4210  O   GLU A 432      42.320  -6.775  13.321  1.00 15.00      A    O  
ATOM   4211  N   ARG A 433      43.641  -5.144  14.121  1.00 15.00      A    N  
ATOM   4212  HN  ARG A 433      43.825  -4.182  14.147  1.00 15.00      A    H  
ATOM   4213  CA  ARG A 433      44.473  -6.055  14.900  1.00 15.00      A    C  
ATOM   4214  CB  ARG A 433      45.887  -5.498  15.069  1.00 15.00      A    C  
ATOM   4215  CG  ARG A 433      46.874  -5.926  13.992  1.00 15.00      A    C  
ATOM   4216  CD  ARG A 433      46.924  -4.934  12.842  1.00 15.00      A    C  
ATOM   4217  NE  ARG A 433      46.731  -3.555  13.289  1.00 15.00      A    N  
ATOM   4218  HE  ARG A 433      45.829  -3.173  13.178  1.00 15.00      A    H  
ATOM   4219  CZ  ARG A 433      47.692  -2.785  13.801  1.00 15.00      A    C  
ATOM   4220  NH1 ARG A 433      48.932  -3.251  13.930  1.00 15.00      A    N  
ATOM   4221 HH11 ARG A 433      49.161  -4.218  13.627  1.00 15.00      A    H  
ATOM   4222 HH12 ARG A 433      49.681  -2.646  14.329  1.00 15.00      A    H  
ATOM   4223  NH2 ARG A 433      47.398  -1.556  14.193  1.00 15.00      A    N  
ATOM   4224 HH21 ARG A 433      48.132  -0.925  14.592  1.00 15.00      A    H  
ATOM   4225 HH22 ARG A 433      46.420  -1.195  14.101  1.00 15.00      A    H  
ATOM   4226  C   ARG A 433      43.857  -6.315  16.272  1.00 15.00      A    C  
ATOM   4227  O   ARG A 433      44.498  -6.889  17.154  1.00 15.00      A    O  
ATOM   4228  N   ASP A 434      42.616  -5.887  16.436  1.00 15.00      A    N  
ATOM   4229  HN  ASP A 434      42.160  -5.445  15.684  1.00 15.00      A    H  
ATOM   4230  CA  ASP A 434      41.886  -6.054  17.688  1.00 15.00      A    C  
ATOM   4231  CB  ASP A 434      41.921  -4.759  18.503  1.00 15.00      A    C  
ATOM   4232  CG  ASP A 434      41.048  -4.820  19.744  1.00 15.00      A    C  
ATOM   4233  OD1 ASP A 434      41.597  -4.981  20.850  1.00 15.00      A    O  
ATOM   4234  OD2 ASP A 434      39.812  -4.706  19.611  1.00 15.00      A    O  
ATOM   4235  C   ASP A 434      40.440  -6.452  17.405  1.00 15.00      A    C  
ATOM   4236  O   ASP A 434      40.107  -6.859  16.290  1.00 15.00      A    O  
ATOM   4237  N   MET B   1     -15.816  -5.481 -18.408  1.00 15.00      B    N  
ATOM   4238  HN  MET B   1     -15.136  -5.754 -17.754  1.00 15.00      B    H  
ATOM   4239  CA  MET B   1     -17.107  -6.155 -18.402  1.00 15.00      B    C  
ATOM   4240  CB  MET B   1     -17.290  -6.994 -19.673  1.00 15.00      B    C  
ATOM   4241  CG  MET B   1     -17.113  -6.206 -20.964  1.00 15.00      B    C  
ATOM   4242  SD  MET B   1     -17.450  -7.181 -22.445  1.00 15.00      B    S  
ATOM   4243  CE  MET B   1     -16.975  -6.019 -23.722  1.00 15.00      B    C  
ATOM   4244  C   MET B   1     -17.235  -7.035 -17.165  1.00 15.00      B    C  
ATOM   4245  O   MET B   1     -16.296  -7.741 -16.795  1.00 15.00      B    O  
ATOM   4246  N   THR B   2     -18.391  -6.972 -16.522  1.00 15.00      B    N  
ATOM   4247  HN  THR B   2     -19.093  -6.382 -16.860  1.00 15.00      B    H  
ATOM   4248  CA  THR B   2     -18.649  -7.751 -15.324  1.00 15.00      B    C  
ATOM   4249  CB  THR B   2     -19.923  -7.249 -14.619  1.00 15.00      B    C  
ATOM   4250  OG1 THR B   2     -20.042  -5.832 -14.815  1.00 15.00      B    O  
ATOM   4251  HG1 THR B   2     -20.964  -5.605 -14.967  1.00 15.00      B    H  
ATOM   4252  CG2 THR B   2     -19.853  -7.547 -13.129  1.00 15.00      B    C  
ATOM   4253  C   THR B   2     -18.815  -9.230 -15.655  1.00 15.00      B    C  
ATOM   4254  O   THR B   2     -19.789  -9.629 -16.295  1.00 15.00      B    O  
ATOM   4255  N   THR B   3     -17.862 -10.035 -15.223  1.00 15.00      B    N  
ATOM   4256  HN  THR B   3     -17.110  -9.660 -14.710  1.00 15.00      B    H  
ATOM   4257  CA  THR B   3     -17.907 -11.465 -15.474  1.00 15.00      B    C  
ATOM   4258  CB  THR B   3     -16.485 -12.036 -15.603  1.00 15.00      B    C  
ATOM   4259  OG1 THR B   3     -15.614 -11.010 -16.101  1.00 15.00      B    O  
ATOM   4260  HG1 THR B   3     -16.141 -10.275 -16.436  1.00 15.00      B    H  
ATOM   4261  CG2 THR B   3     -16.473 -13.210 -16.570  1.00 15.00      B    C  
ATOM   4262  C   THR B   3     -18.644 -12.172 -14.340  1.00 15.00      B    C  
ATOM   4263  O   THR B   3     -18.279 -12.033 -13.172  1.00 15.00      B    O  
ATOM   4264  N   PHE B   4     -19.695 -12.906 -14.685  1.00 15.00      B    N  
ATOM   4265  HN  PHE B   4     -19.944 -12.973 -15.630  1.00 15.00      B    H  
ATOM   4266  CA  PHE B   4     -20.482 -13.624 -13.694  1.00 15.00      B    C  
ATOM   4267  CB  PHE B   4     -21.961 -13.648 -14.090  1.00 15.00      B    C  
ATOM   4268  CG  PHE B   4     -22.646 -12.316 -13.962  1.00 15.00      B    C  
ATOM   4269  CD1 PHE B   4     -23.213 -11.928 -12.759  1.00 15.00      B    C  
ATOM   4270  CD2 PHE B   4     -22.721 -11.452 -15.042  1.00 15.00      B    C  
ATOM   4271  CE1 PHE B   4     -23.844 -10.704 -12.635  1.00 15.00      B    C  
ATOM   4272  CE2 PHE B   4     -23.352 -10.227 -14.927  1.00 15.00      B    C  
ATOM   4273  CZ  PHE B   4     -23.914  -9.852 -13.721  1.00 15.00      B    C  
ATOM   4274  C   PHE B   4     -19.959 -15.041 -13.507  1.00 15.00      B    C  
ATOM   4275  O   PHE B   4     -19.529 -15.686 -14.464  1.00 15.00      B    O  
ATOM   4276  N   THR B   5     -19.992 -15.511 -12.275  1.00 15.00      B    N  
ATOM   4277  HN  THR B   5     -20.340 -14.940 -11.554  1.00 15.00      B    H  
ATOM   4278  CA  THR B   5     -19.524 -16.844 -11.951  1.00 15.00      B    C  
ATOM   4279  CB  THR B   5     -18.200 -16.783 -11.163  1.00 15.00      B    C  
ATOM   4280  OG1 THR B   5     -17.854 -15.411 -10.905  1.00 15.00      B    O  
ATOM   4281  HG1 THR B   5     -16.900 -15.333 -10.815  1.00 15.00      B    H  
ATOM   4282  CG2 THR B   5     -17.082 -17.444 -11.952  1.00 15.00      B    C  
ATOM   4283  C   THR B   5     -20.568 -17.589 -11.126  1.00 15.00      B    C  
ATOM   4284  O   THR B   5     -21.166 -17.027 -10.215  1.00 15.00      B    O  
ATOM   4285  N   SER B   6     -20.801 -18.846 -11.458  1.00 15.00      B    N  
ATOM   4286  HN  SER B   6     -20.315 -19.242 -12.209  1.00 15.00      B    H  
ATOM   4287  CA  SER B   6     -21.769 -19.649 -10.732  1.00 15.00      B    C  
ATOM   4288  CB  SER B   6     -22.979 -19.938 -11.621  1.00 15.00      B    C  
ATOM   4289  OG  SER B   6     -22.568 -20.518 -12.850  1.00 15.00      B    O  
ATOM   4290  HG  SER B   6     -21.784 -21.062 -12.694  1.00 15.00      B    H  
ATOM   4291  C   SER B   6     -21.129 -20.950 -10.275  1.00 15.00      B    C  
ATOM   4292  O   SER B   6     -20.843 -21.826 -11.092  1.00 15.00      B    O  
ATOM   4293  N   ILE B   7     -20.887 -21.066  -8.981  1.00 15.00      B    N  
ATOM   4294  HN  ILE B   7     -21.137 -20.334  -8.378  1.00 15.00      B    H  
ATOM   4295  CA  ILE B   7     -20.275 -22.263  -8.430  1.00 15.00      B    C  
ATOM   4296  CB  ILE B   7     -19.042 -21.941  -7.562  1.00 15.00      B    C  
ATOM   4297  CG1 ILE B   7     -19.372 -20.866  -6.520  1.00 15.00      B    C  
ATOM   4298  CG2 ILE B   7     -17.879 -21.502  -8.442  1.00 15.00      B    C  
ATOM   4299  CD1 ILE B   7     -18.274 -20.642  -5.499  1.00 15.00      B    C  
ATOM   4300  C   ILE B   7     -21.280 -23.069  -7.620  1.00 15.00      B    C  
ATOM   4301  O   ILE B   7     -22.237 -22.520  -7.074  1.00 15.00      B    O  
ATOM   4302  N   VAL B   8     -21.058 -24.374  -7.557  1.00 15.00      B    N  
ATOM   4303  HN  VAL B   8     -20.276 -24.748  -8.013  1.00 15.00      B    H  
ATOM   4304  CA  VAL B   8     -21.937 -25.266  -6.819  1.00 15.00      B    C  
ATOM   4305  CB  VAL B   8     -22.287 -26.526  -7.644  1.00 15.00      B    C  
ATOM   4306  CG1 VAL B   8     -23.404 -27.316  -6.977  1.00 15.00      B    C  
ATOM   4307  CG2 VAL B   8     -22.668 -26.155  -9.070  1.00 15.00      B    C  
ATOM   4308  C   VAL B   8     -21.265 -25.695  -5.522  1.00 15.00      B    C  
ATOM   4309  O   VAL B   8     -20.105 -26.108  -5.528  1.00 15.00      B    O  
ATOM   4310  N   THR B   9     -21.986 -25.585  -4.418  1.00 15.00      B    N  
ATOM   4311  HN  THR B   9     -22.901 -25.243  -4.474  1.00 15.00      B    H  
ATOM   4312  CA  THR B   9     -21.457 -25.967  -3.124  1.00 15.00      B    C  
ATOM   4313  CB  THR B   9     -20.727 -24.797  -2.422  1.00 15.00      B    C  
ATOM   4314  OG1 THR B   9     -20.345 -25.186  -1.092  1.00 15.00      B    O  
ATOM   4315  HG1 THR B   9     -20.438 -24.430  -0.498  1.00 15.00      B    H  
ATOM   4316  CG2 THR B   9     -21.610 -23.554  -2.356  1.00 15.00      B    C  
ATOM   4317  C   THR B   9     -22.563 -26.510  -2.228  1.00 15.00      B    C  
ATOM   4318  O   THR B   9     -23.675 -25.980  -2.199  1.00 15.00      B    O  
ATOM   4319  N   THR B  10     -22.256 -27.586  -1.521  1.00 15.00      B    N  
ATOM   4320  HN  THR B  10     -21.365 -27.984  -1.614  1.00 15.00      B    H  
ATOM   4321  CA  THR B  10     -23.205 -28.206  -0.617  1.00 15.00      B    C  
ATOM   4322  CB  THR B  10     -22.808 -29.667  -0.360  1.00 15.00      B    C  
ATOM   4323  OG1 THR B  10     -21.418 -29.833  -0.687  1.00 15.00      B    O  
ATOM   4324  HG1 THR B  10     -20.925 -30.041   0.112  1.00 15.00      B    H  
ATOM   4325  CG2 THR B  10     -23.643 -30.600  -1.224  1.00 15.00      B    C  
ATOM   4326  C   THR B  10     -23.237 -27.451   0.708  1.00 15.00      B    C  
ATOM   4327  O   THR B  10     -24.145 -27.628   1.517  1.00 15.00      B    O  
ATOM   4328  N   ASN B  11     -22.235 -26.605   0.915  1.00 15.00      B    N  
ATOM   4329  HN  ASN B  11     -21.550 -26.501   0.222  1.00 15.00      B    H  
ATOM   4330  CA  ASN B  11     -22.134 -25.810   2.130  1.00 15.00      B    C  
ATOM   4331  CB  ASN B  11     -20.926 -26.244   2.965  1.00 15.00      B    C  
ATOM   4332  CG  ASN B  11     -21.094 -25.933   4.442  1.00 15.00      B    C  
ATOM   4333  OD1 ASN B  11     -21.547 -26.774   5.214  1.00 15.00      B    O  
ATOM   4334  ND2 ASN B  11     -20.733 -24.725   4.845  1.00 15.00      B    N  
ATOM   4335 HD21 ASN B  11     -20.380 -24.099   4.179  1.00 15.00      B    H  
ATOM   4336 HD22 ASN B  11     -20.837 -24.507   5.794  1.00 15.00      B    H  
ATOM   4337  C   ASN B  11     -22.017 -24.338   1.765  1.00 15.00      B    C  
ATOM   4338  O   ASN B  11     -20.942 -23.866   1.397  1.00 15.00      B    O  
ATOM   4339  N   PRO B  12     -23.132 -23.603   1.833  1.00 15.00      B    N  
ATOM   4340  CA  PRO B  12     -23.165 -22.181   1.495  1.00 15.00      B    C  
ATOM   4341  CB  PRO B  12     -24.649 -21.930   1.230  1.00 15.00      B    C  
ATOM   4342  CG  PRO B  12     -25.360 -22.910   2.101  1.00 15.00      B    C  
ATOM   4343  CD  PRO B  12     -24.457 -24.108   2.240  1.00 15.00      B    C  
ATOM   4344  C   PRO B  12     -22.668 -21.283   2.628  1.00 15.00      B    C  
ATOM   4345  O   PRO B  12     -22.813 -21.606   3.811  1.00 15.00      B    O  
ATOM   4346  N   ASP B  13     -22.075 -20.158   2.252  1.00 15.00      B    N  
ATOM   4347  HN  ASP B  13     -21.977 -19.969   1.290  1.00 15.00      B    H  
ATOM   4348  CA  ASP B  13     -21.561 -19.188   3.213  1.00 15.00      B    C  
ATOM   4349  CB  ASP B  13     -20.294 -18.521   2.660  1.00 15.00      B    C  
ATOM   4350  CG  ASP B  13     -19.835 -17.298   3.442  1.00 15.00      B    C  
ATOM   4351  OD1 ASP B  13     -19.064 -16.492   2.871  1.00 15.00      B    O  
ATOM   4352  OD2 ASP B  13     -20.224 -17.147   4.617  1.00 15.00      B    O  
ATOM   4353  C   ASP B  13     -22.628 -18.143   3.523  1.00 15.00      B    C  
ATOM   4354  O   ASP B  13     -23.019 -17.361   2.658  1.00 15.00      B    O  
ATOM   4355  N   PHE B  14     -23.101 -18.143   4.758  1.00 15.00      B    N  
ATOM   4356  HN  PHE B  14     -22.745 -18.786   5.404  1.00 15.00      B    H  
ATOM   4357  CA  PHE B  14     -24.127 -17.202   5.180  1.00 15.00      B    C  
ATOM   4358  CB  PHE B  14     -25.286 -17.935   5.862  1.00 15.00      B    C  
ATOM   4359  CG  PHE B  14     -26.119 -18.768   4.929  1.00 15.00      B    C  
ATOM   4360  CD1 PHE B  14     -26.673 -18.210   3.787  1.00 15.00      B    C  
ATOM   4361  CD2 PHE B  14     -26.354 -20.106   5.197  1.00 15.00      B    C  
ATOM   4362  CE1 PHE B  14     -27.445 -18.972   2.930  1.00 15.00      B    C  
ATOM   4363  CE2 PHE B  14     -27.124 -20.873   4.344  1.00 15.00      B    C  
ATOM   4364  CZ  PHE B  14     -27.670 -20.305   3.209  1.00 15.00      B    C  
ATOM   4365  C   PHE B  14     -23.554 -16.138   6.110  1.00 15.00      B    C  
ATOM   4366  O   PHE B  14     -24.289 -15.488   6.853  1.00 15.00      B    O  
ATOM   4367  N   GLY B  15     -22.240 -15.966   6.069  1.00 15.00      B    N  
ATOM   4368  HN  GLY B  15     -21.693 -16.518   5.458  1.00 15.00      B    H  
ATOM   4369  CA  GLY B  15     -21.599 -14.977   6.910  1.00 15.00      B    C  
ATOM   4370  C   GLY B  15     -20.831 -13.959   6.095  1.00 15.00      B    C  
ATOM   4371  O   GLY B  15     -20.066 -13.160   6.641  1.00 15.00      B    O  
ATOM   4372  N   GLY B  16     -21.036 -13.988   4.786  1.00 15.00      B    N  
ATOM   4373  HN  GLY B  16     -21.661 -14.644   4.414  1.00 15.00      B    H  
ATOM   4374  CA  GLY B  16     -20.352 -13.066   3.908  1.00 15.00      B    C  
ATOM   4375  C   GLY B  16     -21.297 -12.315   2.993  1.00 15.00      B    C  
ATOM   4376  O   GLY B  16     -22.516 -12.432   3.111  1.00 15.00      B    O  
ATOM   4377  N   PHE B  17     -20.727 -11.562   2.063  1.00 15.00      B    N  
ATOM   4378  HN  PHE B  17     -19.752 -11.545   2.000  1.00 15.00      B    H  
ATOM   4379  CA  PHE B  17     -21.505 -10.769   1.118  1.00 15.00      B    C  
ATOM   4380  CB  PHE B  17     -20.709  -9.527   0.691  1.00 15.00      B    C  
ATOM   4381  CG  PHE B  17     -20.329  -8.598   1.814  1.00 15.00      B    C  
ATOM   4382  CD1 PHE B  17     -21.038  -7.429   2.031  1.00 15.00      B    C  
ATOM   4383  CD2 PHE B  17     -19.257  -8.888   2.644  1.00 15.00      B    C  
ATOM   4384  CE1 PHE B  17     -20.688  -6.567   3.052  1.00 15.00      B    C  
ATOM   4385  CE2 PHE B  17     -18.902  -8.032   3.669  1.00 15.00      B    C  
ATOM   4386  CZ  PHE B  17     -19.618  -6.869   3.873  1.00 15.00      B    C  
ATOM   4387  C   PHE B  17     -21.863 -11.592  -0.118  1.00 15.00      B    C  
ATOM   4388  O   PHE B  17     -21.555 -11.199  -1.245  1.00 15.00      B    O  
ATOM   4389  N   GLU B  18     -22.521 -12.724   0.092  1.00 15.00      B    N  
ATOM   4390  HN  GLU B  18     -22.766 -12.975   1.008  1.00 15.00      B    H  
ATOM   4391  CA  GLU B  18     -22.905 -13.593  -1.013  1.00 15.00      B    C  
ATOM   4392  CB  GLU B  18     -22.302 -14.987  -0.854  1.00 15.00      B    C  
ATOM   4393  CG  GLU B  18     -20.789 -15.014  -0.949  1.00 15.00      B    C  
ATOM   4394  CD  GLU B  18     -20.261 -16.343  -1.439  1.00 15.00      B    C  
ATOM   4395  OE1 GLU B  18     -19.870 -16.432  -2.617  1.00 15.00      B    O  
ATOM   4396  OE2 GLU B  18     -20.209 -17.300  -0.637  1.00 15.00      B    O  
ATOM   4397  C   GLU B  18     -24.418 -13.684  -1.159  1.00 15.00      B    C  
ATOM   4398  O   GLU B  18     -25.161 -13.523  -0.188  1.00 15.00      B    O  
ATOM   4399  N   PHE B  19     -24.864 -13.945  -2.378  1.00 15.00      B    N  
ATOM   4400  HN  PHE B  19     -24.216 -14.067  -3.104  1.00 15.00      B    H  
ATOM   4401  CA  PHE B  19     -26.281 -14.063  -2.673  1.00 15.00      B    C  
ATOM   4402  CB  PHE B  19     -26.693 -13.019  -3.715  1.00 15.00      B    C  
ATOM   4403  CG  PHE B  19     -28.170 -12.736  -3.761  1.00 15.00      B    C  
ATOM   4404  CD1 PHE B  19     -29.009 -13.480  -4.576  1.00 15.00      B    C  
ATOM   4405  CD2 PHE B  19     -28.717 -11.721  -2.993  1.00 15.00      B    C  
ATOM   4406  CE1 PHE B  19     -30.365 -13.217  -4.623  1.00 15.00      B    C  
ATOM   4407  CE2 PHE B  19     -30.072 -11.453  -3.035  1.00 15.00      B    C  
ATOM   4408  CZ  PHE B  19     -30.898 -12.202  -3.852  1.00 15.00      B    C  
ATOM   4409  C   PHE B  19     -26.585 -15.466  -3.181  1.00 15.00      B    C  
ATOM   4410  O   PHE B  19     -26.375 -15.775  -4.355  1.00 15.00      B    O  
ATOM   4411  N   TYR B  20     -27.064 -16.314  -2.286  1.00 15.00      B    N  
ATOM   4412  HN  TYR B  20     -27.206 -16.009  -1.368  1.00 15.00      B    H  
ATOM   4413  CA  TYR B  20     -27.389 -17.686  -2.636  1.00 15.00      B    C  
ATOM   4414  CB  TYR B  20     -27.074 -18.630  -1.475  1.00 15.00      B    C  
ATOM   4415  CG  TYR B  20     -25.601 -18.875  -1.256  1.00 15.00      B    C  
ATOM   4416  CD1 TYR B  20     -24.949 -19.923  -1.891  1.00 15.00      B    C  
ATOM   4417  CD2 TYR B  20     -24.866 -18.064  -0.405  1.00 15.00      B    C  
ATOM   4418  CE1 TYR B  20     -23.604 -20.157  -1.683  1.00 15.00      B    C  
ATOM   4419  CE2 TYR B  20     -23.522 -18.288  -0.195  1.00 15.00      B    C  
ATOM   4420  CZ  TYR B  20     -22.896 -19.335  -0.834  1.00 15.00      B    C  
ATOM   4421  OH  TYR B  20     -21.559 -19.566  -0.612  1.00 15.00      B    O  
ATOM   4422  HH  TYR B  20     -21.065 -18.733  -0.732  1.00 15.00      B    H  
ATOM   4423  C   TYR B  20     -28.853 -17.824  -3.023  1.00 15.00      B    C  
ATOM   4424  O   TYR B  20     -29.721 -17.145  -2.475  1.00 15.00      B    O  
ATOM   4425  N   VAL B  21     -29.113 -18.702  -3.975  1.00 15.00      B    N  
ATOM   4426  HN  VAL B  21     -28.367 -19.194  -4.385  1.00 15.00      B    H  
ATOM   4427  CA  VAL B  21     -30.466 -18.956  -4.439  1.00 15.00      B    C  
ATOM   4428  CB  VAL B  21     -30.578 -18.799  -5.972  1.00 15.00      B    C  
ATOM   4429  CG1 VAL B  21     -32.036 -18.721  -6.397  1.00 15.00      B    C  
ATOM   4430  CG2 VAL B  21     -29.815 -17.572  -6.452  1.00 15.00      B    C  
ATOM   4431  C   VAL B  21     -30.877 -20.372  -4.052  1.00 15.00      B    C  
ATOM   4432  O   VAL B  21     -30.148 -21.330  -4.324  1.00 15.00      B    O  
ATOM   4433  N   GLU B  22     -32.025 -20.497  -3.399  1.00 15.00      B    N  
ATOM   4434  HN  GLU B  22     -32.552 -19.696  -3.197  1.00 15.00      B    H  
ATOM   4435  CA  GLU B  22     -32.525 -21.798  -2.975  1.00 15.00      B    C  
ATOM   4436  CB  GLU B  22     -33.606 -21.629  -1.903  1.00 15.00      B    C  
ATOM   4437  CG  GLU B  22     -33.803 -22.847  -1.011  1.00 15.00      B    C  
ATOM   4438  CD  GLU B  22     -34.662 -22.551   0.202  1.00 15.00      B    C  
ATOM   4439  OE1 GLU B  22     -35.815 -22.110   0.019  1.00 15.00      B    O  
ATOM   4440  OE2 GLU B  22     -34.182 -22.764   1.335  1.00 15.00      B    O  
ATOM   4441  C   GLU B  22     -33.064 -22.590  -4.168  1.00 15.00      B    C  
ATOM   4442  O   GLU B  22     -33.358 -22.021  -5.223  1.00 15.00      B    O  
ATOM   4443  N   ALA B  23     -33.181 -23.901  -3.995  1.00 15.00      B    N  
ATOM   4444  HN  ALA B  23     -32.937 -24.287  -3.129  1.00 15.00      B    H  
ATOM   4445  CA  ALA B  23     -33.670 -24.784  -5.046  1.00 15.00      B    C  
ATOM   4446  CB  ALA B  23     -33.540 -26.236  -4.611  1.00 15.00      B    C  
ATOM   4447  C   ALA B  23     -35.117 -24.469  -5.417  1.00 15.00      B    C  
ATOM   4448  O   ALA B  23     -36.027 -24.629  -4.606  1.00 15.00      B    O  
ATOM   4449  N   GLY B  24     -35.317 -24.013  -6.648  1.00 15.00      B    N  
ATOM   4450  HN  GLY B  24     -34.546 -23.898  -7.249  1.00 15.00      B    H  
ATOM   4451  CA  GLY B  24     -36.651 -23.688  -7.117  1.00 15.00      B    C  
ATOM   4452  C   GLY B  24     -37.025 -22.241  -6.863  1.00 15.00      B    C  
ATOM   4453  O   GLY B  24     -38.083 -21.782  -7.295  1.00 15.00      B    O  
ATOM   4454  N   GLN B  25     -36.157 -21.520  -6.170  1.00 15.00      B    N  
ATOM   4455  HN  GLN B  25     -35.319 -21.937  -5.868  1.00 15.00      B    H  
ATOM   4456  CA  GLN B  25     -36.409 -20.123  -5.858  1.00 15.00      B    C  
ATOM   4457  CB  GLN B  25     -35.630 -19.708  -4.607  1.00 15.00      B    C  
ATOM   4458  CG  GLN B  25     -35.984 -18.327  -4.076  1.00 15.00      B    C  
ATOM   4459  CD  GLN B  25     -34.772 -17.575  -3.564  1.00 15.00      B    C  
ATOM   4460  OE1 GLN B  25     -34.384 -17.711  -2.408  1.00 15.00      B    O  
ATOM   4461  NE2 GLN B  25     -34.166 -16.770  -4.422  1.00 15.00      B    N  
ATOM   4462 HE21 GLN B  25     -34.531 -16.702  -5.336  1.00 15.00      B    H  
ATOM   4463 HE22 GLN B  25     -33.382 -16.274  -4.113  1.00 15.00      B    H  
ATOM   4464  C   GLN B  25     -36.021 -19.230  -7.029  1.00 15.00      B    C  
ATOM   4465  O   GLN B  25     -34.999 -19.450  -7.678  1.00 15.00      B    O  
ATOM   4466  N   GLN B  26     -36.848 -18.228  -7.300  1.00 15.00      B    N  
ATOM   4467  HN  GLN B  26     -37.656 -18.118  -6.762  1.00 15.00      B    H  
ATOM   4468  CA  GLN B  26     -36.581 -17.292  -8.382  1.00 15.00      B    C  
ATOM   4469  CB  GLN B  26     -37.808 -16.422  -8.659  1.00 15.00      B    C  
ATOM   4470  CG  GLN B  26     -38.983 -17.165  -9.268  1.00 15.00      B    C  
ATOM   4471  CD  GLN B  26     -39.813 -16.277 -10.173  1.00 15.00      B    C  
ATOM   4472  OE1 GLN B  26     -40.763 -15.628  -9.734  1.00 15.00      B    O  
ATOM   4473  NE2 GLN B  26     -39.455 -16.239 -11.447  1.00 15.00      B    N  
ATOM   4474 HE21 GLN B  26     -38.686 -16.780 -11.728  1.00 15.00      B    H  
ATOM   4475 HE22 GLN B  26     -39.970 -15.671 -12.055  1.00 15.00      B    H  
ATOM   4476  C   GLN B  26     -35.399 -16.402  -8.025  1.00 15.00      B    C  
ATOM   4477  O   GLN B  26     -35.162 -16.111  -6.852  1.00 15.00      B    O  
ATOM   4478  N   PHE B  27     -34.658 -15.976  -9.032  1.00 15.00      B    N  
ATOM   4479  HN  PHE B  27     -34.892 -16.245  -9.947  1.00 15.00      B    H  
ATOM   4480  CA  PHE B  27     -33.509 -15.114  -8.811  1.00 15.00      B    C  
ATOM   4481  CB  PHE B  27     -32.345 -15.518  -9.727  1.00 15.00      B    C  
ATOM   4482  CG  PHE B  27     -31.189 -14.554  -9.726  1.00 15.00      B    C  
ATOM   4483  CD1 PHE B  27     -30.859 -13.849 -10.873  1.00 15.00      B    C  
ATOM   4484  CD2 PHE B  27     -30.434 -14.353  -8.582  1.00 15.00      B    C  
ATOM   4485  CE1 PHE B  27     -29.800 -12.962 -10.879  1.00 15.00      B    C  
ATOM   4486  CE2 PHE B  27     -29.373 -13.467  -8.581  1.00 15.00      B    C  
ATOM   4487  CZ  PHE B  27     -29.056 -12.771  -9.731  1.00 15.00      B    C  
ATOM   4488  C   PHE B  27     -33.886 -13.652  -9.026  1.00 15.00      B    C  
ATOM   4489  O   PHE B  27     -34.127 -13.227 -10.157  1.00 15.00      B    O  
ATOM   4490  N   ASP B  28     -33.964 -12.902  -7.932  1.00 15.00      B    N  
ATOM   4491  HN  ASP B  28     -33.789 -13.311  -7.060  1.00 15.00      B    H  
ATOM   4492  CA  ASP B  28     -34.299 -11.482  -7.994  1.00 15.00      B    C  
ATOM   4493  CB  ASP B  28     -34.808 -10.980  -6.634  1.00 15.00      B    C  
ATOM   4494  CG  ASP B  28     -35.428  -9.588  -6.690  1.00 15.00      B    C  
ATOM   4495  OD1 ASP B  28     -34.881  -8.710  -7.387  1.00 15.00      B    O  
ATOM   4496  OD2 ASP B  28     -36.451  -9.362  -6.015  1.00 15.00      B    O  
ATOM   4497  C   ASP B  28     -33.069 -10.692  -8.424  1.00 15.00      B    C  
ATOM   4498  O   ASP B  28     -32.088 -10.592  -7.681  1.00 15.00      B    O  
ATOM   4499  N   ASP B  29     -33.121 -10.150  -9.629  1.00 15.00      B    N  
ATOM   4500  HN  ASP B  29     -33.935 -10.258 -10.167  1.00 15.00      B    H  
ATOM   4501  CA  ASP B  29     -32.011  -9.381 -10.174  1.00 15.00      B    C  
ATOM   4502  CB  ASP B  29     -32.114  -9.294 -11.701  1.00 15.00      B    C  
ATOM   4503  CG  ASP B  29     -33.033  -8.184 -12.184  1.00 15.00      B    C  
ATOM   4504  OD1 ASP B  29     -32.604  -7.392 -13.046  1.00 15.00      B    O  
ATOM   4505  OD2 ASP B  29     -34.175  -8.094 -11.689  1.00 15.00      B    O  
ATOM   4506  C   ASP B  29     -31.966  -7.985  -9.572  1.00 15.00      B    C  
ATOM   4507  O   ASP B  29     -30.893  -7.421  -9.361  1.00 15.00      B    O  
ATOM   4508  N   SER B  30     -33.135  -7.448  -9.271  1.00 15.00      B    N  
ATOM   4509  HN  SER B  30     -33.954  -7.968  -9.432  1.00 15.00      B    H  
ATOM   4510  CA  SER B  30     -33.244  -6.119  -8.710  1.00 15.00      B    C  
ATOM   4511  CB  SER B  30     -34.692  -5.655  -8.764  1.00 15.00      B    C  
ATOM   4512  OG  SER B  30     -35.289  -5.981 -10.009  1.00 15.00      B    O  
ATOM   4513  HG  SER B  30     -34.751  -6.648 -10.471  1.00 15.00      B    H  
ATOM   4514  C   SER B  30     -32.703  -6.082  -7.285  1.00 15.00      B    C  
ATOM   4515  O   SER B  30     -32.037  -5.125  -6.895  1.00 15.00      B    O  
ATOM   4516  N   ALA B  31     -32.988  -7.123  -6.511  1.00 15.00      B    N  
ATOM   4517  HN  ALA B  31     -33.564  -7.849  -6.867  1.00 15.00      B    H  
ATOM   4518  CA  ALA B  31     -32.490  -7.210  -5.143  1.00 15.00      B    C  
ATOM   4519  CB  ALA B  31     -33.081  -8.413  -4.425  1.00 15.00      B    C  
ATOM   4520  C   ALA B  31     -30.972  -7.301  -5.178  1.00 15.00      B    C  
ATOM   4521  O   ALA B  31     -30.280  -6.717  -4.348  1.00 15.00      B    O  
ATOM   4522  N   TYR B  32     -30.467  -8.031  -6.166  1.00 15.00      B    N  
ATOM   4523  HN  TYR B  32     -31.081  -8.480  -6.787  1.00 15.00      B    H  
ATOM   4524  CA  TYR B  32     -29.033  -8.189  -6.355  1.00 15.00      B    C  
ATOM   4525  CB  TYR B  32     -28.775  -9.246  -7.438  1.00 15.00      B    C  
ATOM   4526  CG  TYR B  32     -27.368  -9.802  -7.468  1.00 15.00      B    C  
ATOM   4527  CD1 TYR B  32     -26.365  -9.172  -8.194  1.00 15.00      B    C  
ATOM   4528  CD2 TYR B  32     -27.044 -10.962  -6.777  1.00 15.00      B    C  
ATOM   4529  CE1 TYR B  32     -25.081  -9.681  -8.228  1.00 15.00      B    C  
ATOM   4530  CE2 TYR B  32     -25.762 -11.478  -6.805  1.00 15.00      B    C  
ATOM   4531  CZ  TYR B  32     -24.785 -10.833  -7.533  1.00 15.00      B    C  
ATOM   4532  OH  TYR B  32     -23.505 -11.337  -7.561  1.00 15.00      B    O  
ATOM   4533  HH  TYR B  32     -23.532 -12.299  -7.429  1.00 15.00      B    H  
ATOM   4534  C   TYR B  32     -28.436  -6.847  -6.776  1.00 15.00      B    C  
ATOM   4535  O   TYR B  32     -27.317  -6.501  -6.403  1.00 15.00      B    O  
ATOM   4536  N   GLU B  33     -29.211  -6.089  -7.541  1.00 15.00      B    N  
ATOM   4537  HN  GLU B  33     -30.095  -6.430  -7.803  1.00 15.00      B    H  
ATOM   4538  CA  GLU B  33     -28.793  -4.778  -8.023  1.00 15.00      B    C  
ATOM   4539  CB  GLU B  33     -29.748  -4.299  -9.121  1.00 15.00      B    C  
ATOM   4540  CG  GLU B  33     -29.272  -3.082  -9.898  1.00 15.00      B    C  
ATOM   4541  CD  GLU B  33     -29.638  -3.170 -11.364  1.00 15.00      B    C  
ATOM   4542  OE1 GLU B  33     -29.917  -2.126 -11.981  1.00 15.00      B    O  
ATOM   4543  OE2 GLU B  33     -29.638  -4.291 -11.906  1.00 15.00      B    O  
ATOM   4544  C   GLU B  33     -28.753  -3.763  -6.882  1.00 15.00      B    C  
ATOM   4545  O   GLU B  33     -27.778  -3.032  -6.726  1.00 15.00      B    O  
ATOM   4546  N   GLU B  34     -29.808  -3.737  -6.077  1.00 15.00      B    N  
ATOM   4547  HN  GLU B  34     -30.557  -4.353  -6.249  1.00 15.00      B    H  
ATOM   4548  CA  GLU B  34     -29.896  -2.810  -4.952  1.00 15.00      B    C  
ATOM   4549  CB  GLU B  34     -31.328  -2.771  -4.394  1.00 15.00      B    C  
ATOM   4550  CG  GLU B  34     -32.366  -2.238  -5.375  1.00 15.00      B    C  
ATOM   4551  CD  GLU B  34     -33.789  -2.320  -4.846  1.00 15.00      B    C  
ATOM   4552  OE1 GLU B  34     -34.269  -1.327  -4.255  1.00 15.00      B    O  
ATOM   4553  OE2 GLU B  34     -34.443  -3.371  -5.038  1.00 15.00      B    O  
ATOM   4554  C   GLU B  34     -28.901  -3.164  -3.844  1.00 15.00      B    C  
ATOM   4555  O   GLU B  34     -28.576  -2.328  -3.001  1.00 15.00      B    O  
ATOM   4556  N   ALA B  35     -28.409  -4.398  -3.862  1.00 15.00      B    N  
ATOM   4557  HN  ALA B  35     -28.700  -5.017  -4.564  1.00 15.00      B    H  
ATOM   4558  CA  ALA B  35     -27.469  -4.860  -2.847  1.00 15.00      B    C  
ATOM   4559  CB  ALA B  35     -27.844  -6.258  -2.379  1.00 15.00      B    C  
ATOM   4560  C   ALA B  35     -26.013  -4.836  -3.315  1.00 15.00      B    C  
ATOM   4561  O   ALA B  35     -25.104  -4.631  -2.514  1.00 15.00      B    O  
ATOM   4562  N   TYR B  36     -25.782  -5.057  -4.601  1.00 15.00      B    N  
ATOM   4563  HN  TYR B  36     -26.536  -5.221  -5.208  1.00 15.00      B    H  
ATOM   4564  CA  TYR B  36     -24.418  -5.081  -5.123  1.00 15.00      B    C  
ATOM   4565  CB  TYR B  36     -24.177  -6.345  -5.950  1.00 15.00      B    C  
ATOM   4566  CG  TYR B  36     -24.051  -7.606  -5.127  1.00 15.00      B    C  
ATOM   4567  CD1 TYR B  36     -22.804  -8.129  -4.817  1.00 15.00      B    C  
ATOM   4568  CD2 TYR B  36     -25.176  -8.277  -4.665  1.00 15.00      B    C  
ATOM   4569  CE1 TYR B  36     -22.679  -9.285  -4.072  1.00 15.00      B    C  
ATOM   4570  CE2 TYR B  36     -25.061  -9.432  -3.917  1.00 15.00      B    C  
ATOM   4571  CZ  TYR B  36     -23.811  -9.931  -3.625  1.00 15.00      B    C  
ATOM   4572  OH  TYR B  36     -23.692 -11.083  -2.889  1.00 15.00      B    O  
ATOM   4573  HH  TYR B  36     -22.894 -11.037  -2.341  1.00 15.00      B    H  
ATOM   4574  C   TYR B  36     -24.069  -3.847  -5.943  1.00 15.00      B    C  
ATOM   4575  O   TYR B  36     -22.896  -3.587  -6.204  1.00 15.00      B    O  
ATOM   4576  N   GLY B  37     -25.081  -3.098  -6.359  1.00 15.00      B    N  
ATOM   4577  HN  GLY B  37     -26.000  -3.348  -6.120  1.00 15.00      B    H  
ATOM   4578  CA  GLY B  37     -24.842  -1.909  -7.156  1.00 15.00      B    C  
ATOM   4579  C   GLY B  37     -24.396  -2.255  -8.563  1.00 15.00      B    C  
ATOM   4580  O   GLY B  37     -23.799  -1.434  -9.257  1.00 15.00      B    O  
ATOM   4581  N   VAL B  38     -24.689  -3.481  -8.979  1.00 15.00      B    N  
ATOM   4582  HN  VAL B  38     -25.185  -4.077  -8.383  1.00 15.00      B    H  
ATOM   4583  CA  VAL B  38     -24.316  -3.957 -10.302  1.00 15.00      B    C  
ATOM   4584  CB  VAL B  38     -23.331  -5.146 -10.221  1.00 15.00      B    C  
ATOM   4585  CG1 VAL B  38     -22.938  -5.622 -11.613  1.00 15.00      B    C  
ATOM   4586  CG2 VAL B  38     -22.094  -4.771  -9.417  1.00 15.00      B    C  
ATOM   4587  C   VAL B  38     -25.557  -4.392 -11.068  1.00 15.00      B    C  
ATOM   4588  O   VAL B  38     -26.281  -5.287 -10.630  1.00 15.00      B    O  
ATOM   4589  N   SER B  39     -25.800  -3.748 -12.199  1.00 15.00      B    N  
ATOM   4590  HN  SER B  39     -25.195  -3.032 -12.481  1.00 15.00      B    H  
ATOM   4591  CA  SER B  39     -26.950  -4.062 -13.027  1.00 15.00      B    C  
ATOM   4592  CB  SER B  39     -27.180  -2.958 -14.057  1.00 15.00      B    C  
ATOM   4593  OG  SER B  39     -27.349  -1.706 -13.414  1.00 15.00      B    O  
ATOM   4594  HG  SER B  39     -28.166  -1.725 -12.887  1.00 15.00      B    H  
ATOM   4595  C   SER B  39     -26.812  -5.424 -13.703  1.00 15.00      B    C  
ATOM   4596  O   SER B  39     -25.930  -5.634 -14.539  1.00 15.00      B    O  
ATOM   4597  N   VAL B  40     -27.685  -6.348 -13.322  1.00 15.00      B    N  
ATOM   4598  HN  VAL B  40     -28.353  -6.116 -12.638  1.00 15.00      B    H  
ATOM   4599  CA  VAL B  40     -27.678  -7.693 -13.882  1.00 15.00      B    C  
ATOM   4600  CB  VAL B  40     -28.145  -8.741 -12.845  1.00 15.00      B    C  
ATOM   4601  CG1 VAL B  40     -27.948 -10.156 -13.372  1.00 15.00      B    C  
ATOM   4602  CG2 VAL B  40     -27.412  -8.556 -11.525  1.00 15.00      B    C  
ATOM   4603  C   VAL B  40     -28.581  -7.768 -15.112  1.00 15.00      B    C  
ATOM   4604  O   VAL B  40     -29.752  -7.392 -15.054  1.00 15.00      B    O  
ATOM   4605  N   PRO B  41     -28.034  -8.221 -16.252  1.00 15.00      B    N  
ATOM   4606  CA  PRO B  41     -28.798  -8.357 -17.494  1.00 15.00      B    C  
ATOM   4607  CB  PRO B  41     -27.717  -8.570 -18.556  1.00 15.00      B    C  
ATOM   4608  CG  PRO B  41     -26.573  -9.172 -17.816  1.00 15.00      B    C  
ATOM   4609  CD  PRO B  41     -26.624  -8.614 -16.420  1.00 15.00      B    C  
ATOM   4610  C   PRO B  41     -29.745  -9.557 -17.447  1.00 15.00      B    C  
ATOM   4611  O   PRO B  41     -29.452 -10.564 -16.797  1.00 15.00      B    O  
ATOM   4612  N   THR B  42     -30.862  -9.444 -18.161  1.00 15.00      B    N  
ATOM   4613  HN  THR B  42     -31.011  -8.626 -18.682  1.00 15.00      B    H  
ATOM   4614  CA  THR B  42     -31.884 -10.487 -18.208  1.00 15.00      B    C  
ATOM   4615  CB  THR B  42     -32.961 -10.128 -19.244  1.00 15.00      B    C  
ATOM   4616  OG1 THR B  42     -32.481  -9.040 -20.051  1.00 15.00      B    O  
ATOM   4617  HG1 THR B  42     -33.045  -8.952 -20.825  1.00 15.00      B    H  
ATOM   4618  CG2 THR B  42     -34.249  -9.707 -18.551  1.00 15.00      B    C  
ATOM   4619  C   THR B  42     -31.312 -11.866 -18.529  1.00 15.00      B    C  
ATOM   4620  O   THR B  42     -31.667 -12.849 -17.884  1.00 15.00      B    O  
ATOM   4621  N   ALA B  43     -30.406 -11.922 -19.505  1.00 15.00      B    N  
ATOM   4622  HN  ALA B  43     -30.162 -11.098 -19.969  1.00 15.00      B    H  
ATOM   4623  CA  ALA B  43     -29.784 -13.180 -19.919  1.00 15.00      B    C  
ATOM   4624  CB  ALA B  43     -28.694 -12.912 -20.944  1.00 15.00      B    C  
ATOM   4625  C   ALA B  43     -29.221 -13.958 -18.729  1.00 15.00      B    C  
ATOM   4626  O   ALA B  43     -29.447 -15.161 -18.596  1.00 15.00      B    O  
ATOM   4627  N   VAL B  44     -28.503 -13.261 -17.856  1.00 15.00      B    N  
ATOM   4628  HN  VAL B  44     -28.375 -12.302 -17.999  1.00 15.00      B    H  
ATOM   4629  CA  VAL B  44     -27.918 -13.892 -16.679  1.00 15.00      B    C  
ATOM   4630  CB  VAL B  44     -26.887 -12.972 -15.990  1.00 15.00      B    C  
ATOM   4631  CG1 VAL B  44     -26.291 -13.645 -14.761  1.00 15.00      B    C  
ATOM   4632  CG2 VAL B  44     -25.788 -12.588 -16.969  1.00 15.00      B    C  
ATOM   4633  C   VAL B  44     -29.016 -14.280 -15.691  1.00 15.00      B    C  
ATOM   4634  O   VAL B  44     -28.955 -15.331 -15.056  1.00 15.00      B    O  
ATOM   4635  N   VAL B  45     -30.030 -13.429 -15.585  1.00 15.00      B    N  
ATOM   4636  HN  VAL B  45     -30.028 -12.612 -16.131  1.00 15.00      B    H  
ATOM   4637  CA  VAL B  45     -31.153 -13.681 -14.692  1.00 15.00      B    C  
ATOM   4638  CB  VAL B  45     -32.171 -12.519 -14.717  1.00 15.00      B    C  
ATOM   4639  CG1 VAL B  45     -33.285 -12.748 -13.706  1.00 15.00      B    C  
ATOM   4640  CG2 VAL B  45     -31.475 -11.195 -14.456  1.00 15.00      B    C  
ATOM   4641  C   VAL B  45     -31.859 -14.973 -15.096  1.00 15.00      B    C  
ATOM   4642  O   VAL B  45     -32.129 -15.833 -14.256  1.00 15.00      B    O  
ATOM   4643  N   GLU B  46     -32.134 -15.104 -16.388  1.00 15.00      B    N  
ATOM   4644  HN  GLU B  46     -31.885 -14.376 -17.006  1.00 15.00      B    H  
ATOM   4645  CA  GLU B  46     -32.799 -16.286 -16.924  1.00 15.00      B    C  
ATOM   4646  CB  GLU B  46     -33.077 -16.103 -18.418  1.00 15.00      B    C  
ATOM   4647  CG  GLU B  46     -34.026 -14.959 -18.738  1.00 15.00      B    C  
ATOM   4648  CD  GLU B  46     -34.008 -14.579 -20.206  1.00 15.00      B    C  
ATOM   4649  OE1 GLU B  46     -34.744 -15.209 -20.991  1.00 15.00      B    O  
ATOM   4650  OE2 GLU B  46     -33.258 -13.646 -20.568  1.00 15.00      B    O  
ATOM   4651  C   GLU B  46     -31.951 -17.535 -16.698  1.00 15.00      B    C  
ATOM   4652  O   GLU B  46     -32.448 -18.558 -16.220  1.00 15.00      B    O  
ATOM   4653  N   GLU B  47     -30.668 -17.436 -17.027  1.00 15.00      B    N  
ATOM   4654  HN  GLU B  47     -30.337 -16.589 -17.401  1.00 15.00      B    H  
ATOM   4655  CA  GLU B  47     -29.737 -18.546 -16.864  1.00 15.00      B    C  
ATOM   4656  CB  GLU B  47     -28.339 -18.141 -17.335  1.00 15.00      B    C  
ATOM   4657  CG  GLU B  47     -27.373 -19.303 -17.472  1.00 15.00      B    C  
ATOM   4658  CD  GLU B  47     -25.985 -18.973 -16.966  1.00 15.00      B    C  
ATOM   4659  OE1 GLU B  47     -25.794 -18.941 -15.733  1.00 15.00      B    O  
ATOM   4660  OE2 GLU B  47     -25.079 -18.774 -17.794  1.00 15.00      B    O  
ATOM   4661  C   GLU B  47     -29.686 -19.011 -15.409  1.00 15.00      B    C  
ATOM   4662  O   GLU B  47     -29.797 -20.206 -15.123  1.00 15.00      B    O  
ATOM   4663  N   MET B  48     -29.545 -18.060 -14.491  1.00 15.00      B    N  
ATOM   4664  HN  MET B  48     -29.475 -17.123 -14.781  1.00 15.00      B    H  
ATOM   4665  CA  MET B  48     -29.477 -18.375 -13.068  1.00 15.00      B    C  
ATOM   4666  CB  MET B  48     -29.067 -17.155 -12.244  1.00 15.00      B    C  
ATOM   4667  CG  MET B  48     -27.652 -16.664 -12.519  1.00 15.00      B    C  
ATOM   4668  SD  MET B  48     -26.391 -17.909 -12.177  1.00 15.00      B    S  
ATOM   4669  CE  MET B  48     -24.926 -17.059 -12.749  1.00 15.00      B    C  
ATOM   4670  C   MET B  48     -30.791 -18.958 -12.559  1.00 15.00      B    C  
ATOM   4671  O   MET B  48     -30.793 -19.835 -11.698  1.00 15.00      B    O  
ATOM   4672  N   ASN B  49     -31.906 -18.482 -13.102  1.00 15.00      B    N  
ATOM   4673  HN  ASN B  49     -31.844 -17.785 -13.790  1.00 15.00      B    H  
ATOM   4674  CA  ASN B  49     -33.221 -18.981 -12.702  1.00 15.00      B    C  
ATOM   4675  CB  ASN B  49     -34.346 -18.144 -13.317  1.00 15.00      B    C  
ATOM   4676  CG  ASN B  49     -34.825 -17.027 -12.404  1.00 15.00      B    C  
ATOM   4677  OD1 ASN B  49     -35.796 -17.180 -11.665  1.00 15.00      B    O  
ATOM   4678  ND2 ASN B  49     -34.143 -15.895 -12.445  1.00 15.00      B    N  
ATOM   4679 HD21 ASN B  49     -33.371 -15.840 -13.056  1.00 15.00      B    H  
ATOM   4680 HD22 ASN B  49     -34.432 -15.156 -11.869  1.00 15.00      B    H  
ATOM   4681  C   ASN B  49     -33.367 -20.441 -13.109  1.00 15.00      B    C  
ATOM   4682  O   ASN B  49     -33.976 -21.239 -12.402  1.00 15.00      B    O  
ATOM   4683  N   ALA B  50     -32.792 -20.782 -14.257  1.00 15.00      B    N  
ATOM   4684  HN  ALA B  50     -32.332 -20.093 -14.784  1.00 15.00      B    H  
ATOM   4685  CA  ALA B  50     -32.831 -22.147 -14.756  1.00 15.00      B    C  
ATOM   4686  CB  ALA B  50     -32.389 -22.197 -16.210  1.00 15.00      B    C  
ATOM   4687  C   ALA B  50     -31.941 -23.033 -13.893  1.00 15.00      B    C  
ATOM   4688  O   ALA B  50     -32.312 -24.150 -13.542  1.00 15.00      B    O  
ATOM   4689  N   LYS B  51     -30.767 -22.514 -13.544  1.00 15.00      B    N  
ATOM   4690  HN  LYS B  51     -30.528 -21.618 -13.868  1.00 15.00      B    H  
ATOM   4691  CA  LYS B  51     -29.821 -23.241 -12.704  1.00 15.00      B    C  
ATOM   4692  CB  LYS B  51     -28.514 -22.456 -12.559  1.00 15.00      B    C  
ATOM   4693  CG  LYS B  51     -27.555 -22.618 -13.727  1.00 15.00      B    C  
ATOM   4694  CD  LYS B  51     -26.359 -21.689 -13.593  1.00 15.00      B    C  
ATOM   4695  CE  LYS B  51     -25.322 -21.968 -14.669  1.00 15.00      B    C  
ATOM   4696  NZ  LYS B  51     -24.353 -20.851 -14.815  1.00 15.00      B    N  
ATOM   4697  HZ1 LYS B  51     -23.644 -21.081 -15.534  1.00 15.00      B    H  
ATOM   4698  HZ2 LYS B  51     -23.868 -20.668 -13.910  1.00 15.00      B    H  
ATOM   4699  HZ3 LYS B  51     -24.856 -19.977 -15.109  1.00 15.00      B    H  
ATOM   4700  C   LYS B  51     -30.421 -23.501 -11.327  1.00 15.00      B    C  
ATOM   4701  O   LYS B  51     -30.251 -24.575 -10.756  1.00 15.00      B    O  
ATOM   4702  N   ALA B  52     -31.140 -22.513 -10.811  1.00 15.00      B    N  
ATOM   4703  HN  ALA B  52     -31.241 -21.678 -11.322  1.00 15.00      B    H  
ATOM   4704  CA  ALA B  52     -31.777 -22.624  -9.506  1.00 15.00      B    C  
ATOM   4705  CB  ALA B  52     -32.280 -21.267  -9.042  1.00 15.00      B    C  
ATOM   4706  C   ALA B  52     -32.918 -23.636  -9.533  1.00 15.00      B    C  
ATOM   4707  O   ALA B  52     -33.341 -24.135  -8.494  1.00 15.00      B    O  
ATOM   4708  N   ALA B  53     -33.403 -23.947 -10.726  1.00 15.00      B    N  
ATOM   4709  HN  ALA B  53     -33.015 -23.528 -11.524  1.00 15.00      B    H  
ATOM   4710  CA  ALA B  53     -34.494 -24.896 -10.879  1.00 15.00      B    C  
ATOM   4711  CB  ALA B  53     -35.410 -24.481 -12.019  1.00 15.00      B    C  
ATOM   4712  C   ALA B  53     -33.969 -26.309 -11.105  1.00 15.00      B    C  
ATOM   4713  O   ALA B  53     -34.743 -27.257 -11.198  1.00 15.00      B    O  
ATOM   4714  N   GLN B  54     -32.653 -26.443 -11.202  1.00 15.00      B    N  
ATOM   4715  HN  GLN B  54     -32.082 -25.648 -11.128  1.00 15.00      B    H  
ATOM   4716  CA  GLN B  54     -32.035 -27.744 -11.417  1.00 15.00      B    C  
ATOM   4717  CB  GLN B  54     -31.005 -27.676 -12.546  1.00 15.00      B    C  
ATOM   4718  CG  GLN B  54     -31.619 -27.606 -13.934  1.00 15.00      B    C  
ATOM   4719  CD  GLN B  54     -30.584 -27.670 -15.039  1.00 15.00      B    C  
ATOM   4720  OE1 GLN B  54     -29.462 -27.196 -14.885  1.00 15.00      B    O  
ATOM   4721  NE2 GLN B  54     -30.956 -28.264 -16.162  1.00 15.00      B    N  
ATOM   4722 HE21 GLN B  54     -31.864 -28.624 -16.216  1.00 15.00      B    H  
ATOM   4723 HE22 GLN B  54     -30.304 -28.321 -16.889  1.00 15.00      B    H  
ATOM   4724  C   GLN B  54     -31.384 -28.254 -10.140  1.00 15.00      B    C  
ATOM   4725  O   GLN B  54     -30.823 -29.349 -10.110  1.00 15.00      B    O  
ATOM   4726  N   LEU B  55     -31.469 -27.453  -9.089  1.00 15.00      B    N  
ATOM   4727  HN  LEU B  55     -31.941 -26.602  -9.177  1.00 15.00      B    H  
ATOM   4728  CA  LEU B  55     -30.891 -27.813  -7.805  1.00 15.00      B    C  
ATOM   4729  CB  LEU B  55     -30.575 -26.556  -6.992  1.00 15.00      B    C  
ATOM   4730  CG  LEU B  55     -29.715 -25.498  -7.681  1.00 15.00      B    C  
ATOM   4731  CD1 LEU B  55     -29.703 -24.220  -6.862  1.00 15.00      B    C  
ATOM   4732  CD2 LEU B  55     -28.299 -26.008  -7.901  1.00 15.00      B    C  
ATOM   4733  C   LEU B  55     -31.851 -28.693  -7.021  1.00 15.00      B    C  
ATOM   4734  O   LEU B  55     -33.070 -28.536  -7.113  1.00 15.00      B    O  
ATOM   4735  N   LYS B  56     -31.299 -29.617  -6.258  1.00 15.00      B    N  
ATOM   4736  HN  LYS B  56     -30.311 -29.692  -6.234  1.00 15.00      B    H  
ATOM   4737  CA  LYS B  56     -32.096 -30.520  -5.449  1.00 15.00      B    C  
ATOM   4738  CB  LYS B  56     -31.398 -31.877  -5.329  1.00 15.00      B    C  
ATOM   4739  CG  LYS B  56     -30.954 -32.462  -6.661  1.00 15.00      B    C  
ATOM   4740  CD  LYS B  56     -29.712 -33.321  -6.498  1.00 15.00      B    C  
ATOM   4741  CE  LYS B  56     -28.910 -33.374  -7.787  1.00 15.00      B    C  
ATOM   4742  NZ  LYS B  56     -27.601 -34.058  -7.600  1.00 15.00      B    N  
ATOM   4743  HZ1 LYS B  56     -27.135 -34.195  -8.518  1.00 15.00      B    H  
ATOM   4744  HZ2 LYS B  56     -27.741 -34.984  -7.152  1.00 15.00      B    H  
ATOM   4745  HZ3 LYS B  56     -26.983 -33.478  -6.991  1.00 15.00      B    H  
ATOM   4746  C   LYS B  56     -32.317 -29.921  -4.066  1.00 15.00      B    C  
ATOM   4747  O   LYS B  56     -31.743 -28.881  -3.735  1.00 15.00      B    O  
ATOM   4748  N   ASP B  57     -33.143 -30.580  -3.264  1.00 15.00      B    N  
ATOM   4749  HN  ASP B  57     -33.560 -31.403  -3.583  1.00 15.00      B    H  
ATOM   4750  CA  ASP B  57     -33.440 -30.112  -1.914  1.00 15.00      B    C  
ATOM   4751  CB  ASP B  57     -34.444 -31.044  -1.229  1.00 15.00      B    C  
ATOM   4752  CG  ASP B  57     -34.982 -30.476   0.074  1.00 15.00      B    C  
ATOM   4753  OD1 ASP B  57     -34.212 -30.383   1.051  1.00 15.00      B    O  
ATOM   4754  OD2 ASP B  57     -36.180 -30.131   0.118  1.00 15.00      B    O  
ATOM   4755  C   ASP B  57     -32.162 -30.017  -1.084  1.00 15.00      B    C  
ATOM   4756  O   ASP B  57     -31.530 -31.031  -0.778  1.00 15.00      B    O  
ATOM   4757  N   GLY B  58     -31.764 -28.793  -0.766  1.00 15.00      B    N  
ATOM   4758  HN  GLY B  58     -32.289 -28.025  -1.070  1.00 15.00      B    H  
ATOM   4759  CA  GLY B  58     -30.570 -28.587   0.027  1.00 15.00      B    C  
ATOM   4760  C   GLY B  58     -29.445 -27.918  -0.739  1.00 15.00      B    C  
ATOM   4761  O   GLY B  58     -28.545 -27.338  -0.134  1.00 15.00      B    O  
ATOM   4762  N   GLU B  59     -29.491 -27.988  -2.065  1.00 15.00      B    N  
ATOM   4763  HN  GLU B  59     -30.247 -28.443  -2.498  1.00 15.00      B    H  
ATOM   4764  CA  GLU B  59     -28.452 -27.386  -2.893  1.00 15.00      B    C  
ATOM   4765  CB  GLU B  59     -28.301 -28.146  -4.220  1.00 15.00      B    C  
ATOM   4766  CG  GLU B  59     -27.804 -29.586  -4.066  1.00 15.00      B    C  
ATOM   4767  CD  GLU B  59     -27.893 -30.400  -5.349  1.00 15.00      B    C  
ATOM   4768  OE1 GLU B  59     -27.179 -31.424  -5.470  1.00 15.00      B    O  
ATOM   4769  OE2 GLU B  59     -28.686 -30.030  -6.235  1.00 15.00      B    O  
ATOM   4770  C   GLU B  59     -28.732 -25.896  -3.126  1.00 15.00      B    C  
ATOM   4771  O   GLU B  59     -29.848 -25.510  -3.480  1.00 15.00      B    O  
ATOM   4772  N   TRP B  60     -27.719 -25.061  -2.904  1.00 15.00      B    N  
ATOM   4773  HN  TRP B  60     -26.855 -25.426  -2.625  1.00 15.00      B    H  
ATOM   4774  CA  TRP B  60     -27.858 -23.616  -3.078  1.00 15.00      B    C  
ATOM   4775  CB  TRP B  60     -27.454 -22.873  -1.798  1.00 15.00      B    C  
ATOM   4776  CG  TRP B  60     -28.394 -23.052  -0.643  1.00 15.00      B    C  
ATOM   4777  CD1 TRP B  60     -28.516 -24.155   0.152  1.00 15.00      B    C  
ATOM   4778  CD2 TRP B  60     -29.332 -22.091  -0.139  1.00 15.00      B    C  
ATOM   4779  NE1 TRP B  60     -29.477 -23.944   1.110  1.00 15.00      B    N  
ATOM   4780  HE1 TRP B  60     -29.749 -24.589   1.795  1.00 15.00      B    H  
ATOM   4781  CE2 TRP B  60     -29.995 -22.685   0.952  1.00 15.00      B    C  
ATOM   4782  CE3 TRP B  60     -29.685 -20.789  -0.513  1.00 15.00      B    C  
ATOM   4783  CZ2 TRP B  60     -30.980 -22.019   1.679  1.00 15.00      B    C  
ATOM   4784  CZ3 TRP B  60     -30.660 -20.129   0.211  1.00 15.00      B    C  
ATOM   4785  CH2 TRP B  60     -31.301 -20.746   1.290  1.00 15.00      B    C  
ATOM   4786  C   TRP B  60     -27.000 -23.114  -4.236  1.00 15.00      B    C  
ATOM   4787  O   TRP B  60     -25.852 -23.534  -4.399  1.00 15.00      B    O  
ATOM   4788  N   LEU B  61     -27.561 -22.215  -5.035  1.00 15.00      B    N  
ATOM   4789  HN  LEU B  61     -28.485 -21.924  -4.854  1.00 15.00      B    H  
ATOM   4790  CA  LEU B  61     -26.845 -21.643  -6.170  1.00 15.00      B    C  
ATOM   4791  CB  LEU B  61     -27.819 -21.325  -7.308  1.00 15.00      B    C  
ATOM   4792  CG  LEU B  61     -27.210 -20.711  -8.571  1.00 15.00      B    C  
ATOM   4793  CD1 LEU B  61     -26.381 -21.740  -9.326  1.00 15.00      B    C  
ATOM   4794  CD2 LEU B  61     -28.294 -20.129  -9.462  1.00 15.00      B    C  
ATOM   4795  C   LEU B  61     -26.128 -20.371  -5.742  1.00 15.00      B    C  
ATOM   4796  O   LEU B  61     -26.694 -19.548  -5.026  1.00 15.00      B    O  
ATOM   4797  N   ASN B  62     -24.887 -20.213  -6.171  1.00 15.00      B    N  
ATOM   4798  HN  ASN B  62     -24.481 -20.902  -6.735  1.00 15.00      B    H  
ATOM   4799  CA  ASN B  62     -24.113 -19.031  -5.821  1.00 15.00      B    C  
ATOM   4800  CB  ASN B  62     -22.800 -19.418  -5.141  1.00 15.00      B    C  
ATOM   4801  CG  ASN B  62     -22.197 -18.264  -4.366  1.00 15.00      B    C  
ATOM   4802  OD1 ASN B  62     -22.909 -17.370  -3.911  1.00 15.00      B    O  
ATOM   4803  ND2 ASN B  62     -20.885 -18.278  -4.205  1.00 15.00      B    N  
ATOM   4804 HD21 ASN B  62     -20.378 -19.018  -4.590  1.00 15.00      B    H  
ATOM   4805 HD22 ASN B  62     -20.470 -17.538  -3.686  1.00 15.00      B    H  
ATOM   4806  C   ASN B  62     -23.838 -18.178  -7.051  1.00 15.00      B    C  
ATOM   4807  O   ASN B  62     -23.247 -18.651  -8.026  1.00 15.00      B    O  
ATOM   4808  N   VAL B  63     -24.280 -16.928  -7.004  1.00 15.00      B    N  
ATOM   4809  HN  VAL B  63     -24.742 -16.614  -6.197  1.00 15.00      B    H  
ATOM   4810  CA  VAL B  63     -24.086 -16.004  -8.114  1.00 15.00      B    C  
ATOM   4811  CB  VAL B  63     -25.376 -15.220  -8.445  1.00 15.00      B    C  
ATOM   4812  CG1 VAL B  63     -25.220 -14.447  -9.747  1.00 15.00      B    C  
ATOM   4813  CG2 VAL B  63     -26.575 -16.155  -8.517  1.00 15.00      B    C  
ATOM   4814  C   VAL B  63     -22.962 -15.020  -7.802  1.00 15.00      B    C  
ATOM   4815  O   VAL B  63     -23.187 -13.972  -7.194  1.00 15.00      B    O  
ATOM   4816  N   SER B  64     -21.756 -15.369  -8.212  1.00 15.00      B    N  
ATOM   4817  HN  SER B  64     -21.641 -16.220  -8.692  1.00 15.00      B    H  
ATOM   4818  CA  SER B  64     -20.592 -14.530  -7.988  1.00 15.00      B    C  
ATOM   4819  CB  SER B  64     -19.363 -15.414  -7.759  1.00 15.00      B    C  
ATOM   4820  OG  SER B  64     -19.730 -16.643  -7.148  1.00 15.00      B    O  
ATOM   4821  HG  SER B  64     -19.961 -16.485  -6.226  1.00 15.00      B    H  
ATOM   4822  C   SER B  64     -20.366 -13.616  -9.193  1.00 15.00      B    C  
ATOM   4823  O   SER B  64     -20.974 -13.807 -10.249  1.00 15.00      B    O  
ATOM   4824  N   HIS B  65     -19.500 -12.623  -9.036  1.00 15.00      B    N  
ATOM   4825  HN  HIS B  65     -19.034 -12.522  -8.179  1.00 15.00      B    H  
ATOM   4826  CA  HIS B  65     -19.203 -11.693 -10.119  1.00 15.00      B    C  
ATOM   4827  CB  HIS B  65     -20.331 -10.659 -10.301  1.00 15.00      B    C  
ATOM   4828  CG  HIS B  65     -20.436  -9.641  -9.203  1.00 15.00      B    C  
ATOM   4829  ND1 HIS B  65     -19.841  -8.396  -9.269  1.00 15.00      B    N  
ATOM   4830  HD1 HIS B  65     -19.294  -8.060 -10.011  1.00 15.00      B    H  
ATOM   4831  CD2 HIS B  65     -21.066  -9.689  -8.006  1.00 15.00      B    C  
ATOM   4832  CE1 HIS B  65     -20.102  -7.726  -8.160  1.00 15.00      B    C  
ATOM   4833  NE2 HIS B  65     -20.843  -8.488  -7.381  1.00 15.00      B    N  
ATOM   4834  HE2 HIS B  65     -21.179  -8.235  -6.494  1.00 15.00      B    H  
ATOM   4835  C   HIS B  65     -17.868 -10.997  -9.885  1.00 15.00      B    C  
ATOM   4836  O   HIS B  65     -17.615 -10.481  -8.798  1.00 15.00      B    O  
ATOM   4837  N   GLU B  66     -17.029 -10.989 -10.904  1.00 15.00      B    N  
ATOM   4838  HN  GLU B  66     -17.296 -11.417 -11.750  1.00 15.00      B    H  
ATOM   4839  CA  GLU B  66     -15.721 -10.356 -10.818  1.00 15.00      B    C  
ATOM   4840  CB  GLU B  66     -14.617 -11.403 -11.021  1.00 15.00      B    C  
ATOM   4841  CG  GLU B  66     -13.208 -10.933 -10.676  1.00 15.00      B    C  
ATOM   4842  CD  GLU B  66     -13.147 -10.120  -9.397  1.00 15.00      B    C  
ATOM   4843  OE1 GLU B  66     -13.112 -10.718  -8.303  1.00 15.00      B    O  
ATOM   4844  OE2 GLU B  66     -13.123  -8.875  -9.490  1.00 15.00      B    O  
ATOM   4845  C   GLU B  66     -15.620  -9.239 -11.856  1.00 15.00      B    C  
ATOM   4846  O   GLU B  66     -16.393  -9.208 -12.819  1.00 15.00      B    O  
ATOM   4847  N   ALA B  67     -14.689  -8.320 -11.647  1.00 15.00      B    N  
ATOM   4848  HN  ALA B  67     -14.098  -8.403 -10.856  1.00 15.00      B    H  
ATOM   4849  CA  ALA B  67     -14.496  -7.202 -12.559  1.00 15.00      B    C  
ATOM   4850  CB  ALA B  67     -15.296  -5.994 -12.094  1.00 15.00      B    C  
ATOM   4851  C   ALA B  67     -13.018  -6.847 -12.682  1.00 15.00      B    C  
ATOM   4852  O   ALA B  67     -12.149  -7.576 -12.201  1.00 15.00      B    O  
END
