# Supplementary material for: Distribution and molecular evolution of the anti-CRISPR family AcrIF7
Source: PLoS Biol. 2023 Apr 21;21(4):e3002072. doi: 10.1371/journal.pbio.3002072 (PMC10155984; doi:10.1371/journal.pbio.3002072)
Supplement: S14 Data — Individual files can be open using Pymol or any structure visualisation tool. (ZIP) [file pbio.3002072.s021.zip › Structural_analysis/a9_7jzx.drw]

#--- Created by: LigPlus v.2.2.5
#--- Date:       Thu Mar 10 19:44:18 GMT 2022
#V
#DL
#E 18
PDB CODE: a9_7jzx
LABEL: a9_7jzx
SELECTED
#O2M18_1
#R [PHE   17  B]
2PHE  17 B    73.45 5.23 Phe17(B)
#A
 N   73.569 4.227 74.003 4.661 N # -20.169 8.304 2.145   [0]
 CA  74.128 2.881 74.561 3.315 CA # -21.187 7.721 3.01   [1]
 CB  75.627 2.564 75.193 2.131 CB # -20.587 6.6 3.864   [2]
 CG  76.507 3.783 76.94 4.216 CG # -20.438 5.293 3.136   [3]
 CD1 75.955 5.053 75.522 5.486 CD1 # -20.973 4.13 3.663   [4]
 CD2 77.888 3.658 77.454 4.091 CD2 # -19.77 5.228 1.923   [5]
 CE1 76.762 6.175 77.195 6.608 CE1 # -20.846 2.927 2.995   [6]
 CE2 78.7 4.775 79.133 5.208 CE2 # -19.639 4.029 1.25   [7]
 CZ  78.135 6.035 78.568 6.468 CZ # -20.178 2.877 1.788   [8]
 C   73.023 1.83 72.59 1.397 C # -21.832 8.786 3.891   [9]
 O   71.835 2.157 72.268 2.59 O # -21.723 8.747 5.118   [10]
#O1M18_2
#R [LYS   28  A]
2LYS  28 A    25.597 -3.305 Lys28(A)
#A
 N   25.234 -4.526 25.667 -4.093 N # -35.21 -3.048 12.643   [11]
 CA  25.468 -5.956 25.901 -5.522 CA # -35.586 -1.649 12.625   [12]
 CB  26.852 -6.62 26.418 -7.053 CB # -36.054 -1.242 11.221   [13]
 CG  28.025 -5.648 28.458 -5.215 CG # -36.717 0.127 11.142   [14]
 CD  27.555 -4.202 27.122 -3.769 CD # -35.827 1.215 11.721   [15]
 CE  28.723 -3.237 29.157 -2.803 CE # -34.573 1.409 10.892   [16]
 NZ  28.263 -1.83 28.696 -1.397 NZ # -34.879 2.032 9.585   [17]
 C   24.141 -6.705 23.707 -7.139 C # -36.684 -1.387 13.649   [18]
 O   23.082 -6.095 23.515 -5.661 O # -36.612 -0.431 14.407   [19]
#O1M18_3
#R [LYS   31  A]
2LYS  31 A    5.685 -4.395 Lys31(A)
#A
 N   5.949 -5.331 6.382 -4.897 N # -35.353 -1.433 17.261   [20]
 CA  6.584 -6.646 7.017 -6.213 CA # -34.484 -0.292 17.54   [21]
 CB  8.101 -6.852 7.668 -6.419 CB # -33.183 -0.399 16.74   [22]
 CG  8.909 -5.562 9.342 -5.129 CG # -32.274 -1.541 17.171   [23]
 CD  8.01 -4.332 7.577 -3.898 CD # -31.04 -1.648 16.283   [24]
 CE  8.814 -3.039 9.247 -2.606 CE # -30.006 -0.581 16.614   [25]
 NZ  7.947 -1.83 8.381 -1.397 NZ # -30.257 0.697 15.895   [26]
 C   5.577 -7.795 5.144 -8.229 C # -35.159 1.052 17.271   [27]
 O   4.37 -7.563 4.803 -7.13 O # -34.589 2.102 17.56   [28]
#O2M18_4
#R [GLU   18  B]
2GLU  18 B    57.691 5.23 Glu18(B)
#A
 N   56.052 4.222 56.486 4.655 N # -22.509 9.732 3.254   [29]
 CA  55.269 5.446 54.836 5.879 CA # -23.162 10.818 3.966   [30]
 CB  53.742 5.492 54.175 5.925 CB # -22.572 12.162 3.541   [31]
 CG  53.076 4.129 52.643 4.563 CG # -21.056 12.211 3.554   [32]
 CD  54.084 3.007 54.518 2.574 CD # -20.537 13.618 3.722   [33]
 OE1 53.673 1.83 53.239 2.263 OE1 # -20.368 14.056 4.877   [34]
 OE2 55.3 3.291 55.734 3.724 OE2 # -20.307 14.305 2.705   [35]
 C   56.165 6.677 56.599 7.111 C # -24.663 10.825 3.711   [36]
 O   57.393 6.569 57.827 7.003 O # -25.15 10.199 2.767   [37]
#O1M18_5
#R [ASN  250  A]
2ASN 250 A    57.351 -5.065 Asn250(A)
#A
 N   53.457 -3.692 53.891 -3.259 N # -15.975 9.975 2.539   [38]
 CA  54.654 -4.527 55.087 -4.96 CA # -16.215 10.573 1.23   [39]
 CB  56.087 -3.983 56.52 -3.55 CB # -16.136 12.102 1.296   [40]
 CG  56.155 -2.47 55.722 -2.904 CG # -17.354 12.739 1.932   [41]
 OD1 55.103 -1.83 55.537 -1.397 OD1 # -17.369 13.006 3.134   [42]
 ND2 57.347 -1.885 57.78 -1.452 ND2 # -18.382 12.994 1.132   [43]
 C   54.296 -6.006 53.863 -5.573 C # -15.223 10.058 0.197   [44]
 O   53.123 -6.365 52.69 -5.932 O # -14.718 10.822 -0.62   [45]
#O2M18_6
#R [GLU   33  B]
2GLU  33 B    12.958 5.83 Glu33(B)
#A
 N   11.691 2.301 11.258 2.734 N # -31.233 5.32 9.757   [46]
 CA  12.59 3.445 13.023 3.878 CA # -30.852 4.078 10.412   [47]
 CB  12.122 4.898 12.555 5.332 CB # -31.865 3.714 11.495   [48]
 CG  10.613 5.067 11.046 5.5 CG # -31.425 2.58 12.404   [49]
 CD  9.884 3.744 9.451 4.177 CD # -32.44 2.276 13.481   [50]
 OE1 8.643 3.752 9.076 4.185 OE1 # -33.545 2.839 13.429   [51]
 OE2 10.558 2.694 10.991 3.127 OE2 # -32.129 1.468 14.379   [52]
 C   14.06 3.02 14.494 3.453 C # -30.69 2.929 9.414   [53]
 O   14.363 1.83 14.796 2.263 O # -30.012 1.947 9.702   [54]
#O2M18_7
#R [GLU   34  B]
2GLU  34 B    33.864 5.83 Glu34(B)
#A
 N   32.7 4.869 33.133 5.303 N # -31.3 3.058 8.24   [55]
 CA  31.577 5.807 31.143 6.24 CA # -31.209 2.018 7.215   [56]
 CB  30.1 5.393 29.666 5.827 CB # -32.098 2.359 6.013   [57]
 CG  29.849 3.894 30.282 4.327 CG # -33.592 2.358 6.294   [58]
 CD  31.124 3.075 30.691 2.642 CD # -34.183 0.965 6.378   [59]
 OE1 31.034 1.83 31.468 2.263 OE1 # -34.707 0.607 7.453   [60]
 OE2 32.217 3.674 32.65 4.107 OE2 # -34.147 0.236 5.368   [61]
 C   32.071 7.251 31.638 7.685 C # -29.769 1.848 6.736   [62]
 O   33.275 7.508 33.708 7.942 O # -29.326 0.737 6.444   [63]
#O2M18_8
#R [ASP   13  B]
2ASP  13 B    50.622 4.03 Asp13(B)
#A
 N   50.551 5.196 50.984 5.63 N # -21.728 15.775 -2.08   [64]
 CA  49.106 5.361 49.54 5.794 CA # -20.931 14.747 -2.729   [65]
 CB  48.107 4.208 47.674 4.642 CB # -19.515 14.69 -2.164   [66]
 CG  48.803 2.866 49.237 3.299 CG # -18.647 13.718 -2.931   [67]
 OD1 50.054 2.836 50.488 3.269 OD1 # -18.419 13.941 -4.141   [68]
 OD2 48.111 1.83 47.677 2.263 OD2 # -18.178 12.729 -2.335   [69]
 C   48.722 6.831 48.289 7.265 C # -21.599 13.386 -2.622   [70]
 O   49.58 7.711 50.013 8.145 O # -21.668 12.796 -1.546   [71]
#O2M18_9
#R [SER   30  B]
2SER  30 B    23.475 3.43 Ser30(B)
#A
 N   27.186 4.54 27.619 4.973 N # -35.987 6.825 10.135   [72]
 CA  25.923 3.831 25.49 3.398 CA # -35.809 5.443 9.74   [73]
 CB  24.56 4.52 24.993 4.953 CB # -37.157 4.837 9.354   [74]
 OG  24.714 5.931 25.147 6.365 OG # -38.054 4.874 10.454   [75]
 C   26.112 2.315 26.545 2.749 C # -34.789 5.292 8.613   [76]
 O   27.246 1.83 27.679 2.263 O # -33.939 4.4 8.659   [77]
#O1M18_10
#R [ARG   78  A]
2ARG  78 A    38.436 -6.134 Arg78(A)
#A
 N   38.97 -7.067 39.403 -6.634 N # -15.164 14.663 -10.29   [78]
 CA  39.96 -8.126 40.393 -7.692 CA # -16.317 13.915 -10.751   [79]
 CB  41.478 -7.923 41.045 -7.49 CB # -17.521 14.841 -10.948   [80]
 CG  41.915 -6.466 42.348 -6.032 CG # -18.623 14.663 -9.914   [81]
 CD  40.725 -5.515 40.291 -5.082 CD # -18.366 15.49 -8.661   [82]
 NE  41.138 -4.109 41.571 -3.676 NE # -18.716 16.901 -8.847   [83]
 CZ  40.286 -3.078 39.852 -2.645 CZ # -19.367 17.637 -7.939   [84]
 NH1 40.743 -1.83 41.176 -1.397 NH1 # -19.741 17.1 -6.782   [85]
 NH2 38.974 -3.292 39.407 -2.859 NH2 # -19.642 18.914 -8.185   [86]
 C   39.249 -9.47 38.815 -9.036 C # -15.967 13.221 -12.058   [87]
 O   38.021 -9.534 38.454 -9.1 O # -16.035 13.821 -13.129   [88]
#O1M18_11
#R [GLN  249  A]
2GLN 249 A    76.161 -3.015 Gln249(A)
#A
 N   75.59 -4.043 76.023 -3.61 N # -14.927 8.898 4.749   [89]
 CA  74.144 -4.225 74.577 -3.792 CA # -16.179 8.313 4.287   [90]
 CB  73.433 -5.585 73 -5.151 CB # -17.333 8.655 5.238   [91]
 CG  74.353 -6.796 73.92 -7.229 CG # -17.203 8.087 6.643   [92]
 CD  75.822 -6.418 75.389 -5.985 CD # -16.228 8.866 7.505   [93]
 OE1 76.664 -7.315 77.098 -6.882 OE1 # -15.989 10.051 7.279   [94]
 NE2 76.152 -5.137 76.585 -5.57 NE2 # -15.658 8.205 8.499   [95]
HE21 75.429 -4.475 75.862 -4.041 HE21 # -15.893 7.261 8.622   [96]
HE22 77.102 -4.905 77.535 -4.472 HE22 # -15.032 8.689 9.074   [97]
 C   73.438 -2.877 73.005 -2.443 C # -16.515 8.812 2.889   [98]
 O   74.083 -1.83 74.516 -1.397 O # -17.241 8.156 2.145   [99]
#O1M18_12
#R [LYS   71  A]
2LYS  71 A    48.51 -3.541 Lys71(A)
#A
 N   48.715 -4.649 49.149 -4.216 N # -12.015 8.871 -7.23   [100]
 CA  48.968 -6.086 49.401 -5.652 CA # -12.267 9.714 -6.067   [101]
 CB  50.376 -6.687 49.943 -7.12 CB # -13.365 9.104 -5.191   [102]
 CG  51.497 -5.66 51.93 -5.227 CG # -14.553 10.02 -4.946   [103]
 CD  50.945 -4.245 50.512 -3.812 CD # -14.208 11.112 -3.949   [104]
 CE  52.063 -3.221 52.496 -2.788 CE # -15.459 11.703 -3.329   [105]
 NZ  51.552 -1.83 51.985 -1.397 NZ # -16.1 12.711 -4.206   [106]
 C   47.689 -6.941 47.256 -7.374 C # -11.008 10.019 -5.237   [107]
 O   46.595 -6.384 47.028 -5.951 O # -10.816 11.164 -4.837   [108]
#O2M18_13
#R [ASN   11  B]
2ASN  11 B    37.845 5.53 Asn11(B)
#A
 N   41.606 4.646 42.04 5.08 N # -23.104 22.191 -2.441   [109]
 CA  40.226 5.109 40.659 5.542 CA # -22.576 21.139 -3.298   [110]
 CB  38.988 4.196 38.555 4.63 CB # -21.241 21.562 -3.933   [111]
 CG  39.322 2.709 39.755 3.142 CG # -20.466 20.408 -4.559   [112]
 OD1 40.508 2.363 40.942 2.796 OD1 # -20.762 19.964 -5.674   [113]
 ND2 38.329 1.83 37.896 2.263 ND2 # -19.451 19.929 -3.854   [114]
 C   40.191 6.629 39.758 7.062 C # -22.419 19.854 -2.5   [115]
 O   41.234 7.285 41.667 7.719 O # -21.515 19.73 -1.672   [116]
#O1M18_14
#R [HIS   47  A]
2HIS  47 A    30.498 -5.146 His47(A)
#A
 N   31.006 -6.606 30.573 -6.173 N # -41.212 -1.88 3.458   [117]
 CA  32.406 -6.204 31.973 -5.771 CA # -40.268 -2.954 3.735   [118]
 CB  32.881 -4.748 33.314 -4.315 CB # -39.31 -2.538 4.855   [119]
 CG  31.788 -3.722 32.221 -3.288 CG # -38.189 -1.636 4.432   [120]
 ND1 30.424 -3.955 30.858 -3.522 ND1 # -38.31 -0.66 3.459   [121]
 CD2 31.933 -2.376 32.366 -1.943 CD2 # -36.915 -1.555 4.881   [122]
 CE1 29.783 -2.797 29.35 -2.363 CE1 # -37.154 -0.028 3.329   [123]
 NE2 30.677 -1.83 31.111 -1.397 NE2 # -36.299 -0.551 4.183   [124]
 C   33.341 -7.406 33.774 -6.973 C # -40.976 -4.246 4.12   [125]
 O   32.883 -8.546 32.449 -8.112 O # -40.869 -4.694 5.258   [126]
#O1M18_15
#R [LYS  247  A]
2LYS 247 A    63.615 -7.47 Lys247(A)
#A
 N   64.313 -8.769 63.88 -8.335 N # -12.814 13.448 6.679   [127]
 CA  65.743 -8.489 65.309 -8.055 CA # -13.867 12.476 6.42   [128]
 CB  66.341 -7.08 66.775 -6.647 CB # -15.168 13.169 6.008   [129]
 CG  65.322 -5.952 65.756 -5.519 CG # -15.839 13.976 7.108   [130]
 CD  63.902 -6.496 63.469 -6.929 CD # -17.194 14.498 6.656   [131]
 CE  62.879 -5.37 63.313 -4.937 CE # -17.071 15.328 5.387   [132]
 NZ  61.487 -5.886 61.054 -5.453 NZ # -18.399 15.685 4.828   [133]
 C   66.569 -9.768 67.002 -9.335 C # -13.462 11.478 5.343   [134]
 O   66.02 -10.87 65.586 -10.437 O # -13.611 11.746 4.151   [135]
#O2M18_16
#R [ASP   29  B]
2ASP  29 B    18.238 4.03 Asp29(B)
#A
 N   18.237 4.974 18.67 5.407 N # -36.141 9.62 10.028   [136]
 CA  16.808 5.272 17.242 5.705 CA # -35.37 8.957 11.075   [137]
 CB  15.703 4.203 15.27 4.636 CB # -36.145 8.965 12.403   [138]
 CG  16.236 2.777 16.67 3.211 CG # -37.607 8.568 12.256   [139]
 OD1 17.473 2.596 17.907 3.029 OD1 # -38.465 9.473 12.164   [140]
 OD2 15.423 1.83 14.99 2.263 OD2 # -37.91 7.357 12.238   [141]
 C   16.547 6.772 16.114 7.205 C # -35.017 7.526 10.692   [142]
 O   17.48 7.582 17.913 8.015 O # -33.88 7.079 10.873   [143]
#O1M18_17
#R [GLN  253  A]
3GLN 253 A    81.04 -3.11 Gln253(A)
#A
 N   81.04 -3.11 81.04 -3.11 # -16.551 2.646 -0.187   [144]
 CA  81.04 -3.11 81.04 -3.11 # -16.921 1.648 0.82   [145]
 CB  81.04 -3.11 81.04 -3.11 # -17.83 0.568 0.212   [146]
 CG  81.04 -3.11 81.04 -3.11 # -17.988 -0.696 1.054   [147]
 CD  81.04 -3.11 81.04 -3.11 # -18.811 -0.487 2.313   [148]
 OE1 81.04 -3.11 81.04 -3.11 # -20.03 -0.666 2.313   [149]
 NE2 81.04 -3.11 81.04 -3.11 # -18.149 -0.121 3.401   [150]
HE21 81.04 -3.11 81.04 -3.11 # -17.173 -0.009 3.335   [151]
HE22 81.04 -3.11 81.04 -3.11 # -18.656 0.022 4.226   [152]
 C   81.04 -3.11 81.04 -3.11 # -15.711 1.009 1.504   [153]
 O   81.04 -3.11 81.04 -3.11 # -15.599 1.055 2.731   [154]
#O1M18_18
#R [LYS   39  A]
2LYS  39 A    14.773 -4.846 Lys39(A)
#A
 N   15.647 -5.898 16.081 -5.464 N # -45.654 4.409 12.832   [155]
 CA  16.843 -6.742 17.276 -7.175 CA # -44.729 4.243 11.71   [156]
 CB  18.283 -6.224 18.717 -5.791 CB # -43.342 4.779 12.073   [157]
 CG  18.402 -4.713 18.835 -4.28 CG # -43.093 6.209 11.636   [158]
 CD  17.039 -4.044 17.472 -3.611 CD # -41.783 6.743 12.187   [159]
 CE  17.187 -2.532 17.62 -2.099 CE # -41.783 8.262 12.185   [160]
 NZ  15.876 -1.83 16.31 -1.397 NZ # -40.814 8.835 13.156   [161]
 C   16.442 -8.212 16.009 -7.779 C # -44.612 2.768 11.345   [162]
 O   15.258 -8.546 14.825 -8.113 O # -44.19 2.42 10.243   [163]
#O2M18_19
#R [SER   39  B]
2SER  39 B    0.145 3.13 Ser39(B)
#A
 N   1.793 1.83 1.36 2.263 N # -30.023 4.559 15.433   [164]
 CA  2.521 3.086 2.954 3.519 CA # -31.34 5.145 15.603   [165]
 CB  4.043 3.21 4.476 3.644 CB # -32.072 4.389 16.709   [166]
 OG  4.636 1.917 5.07 2.35 OG # -31.722 3.01 16.669   [167]
 C   1.55 4.266 1.984 4.699 C # -31.224 6.63 15.945   [168]
 O   0.33 4.08 0.763 4.514 O # -30.314 7.042 16.67   [169]
#O1M18_20
#R [ALA  112  A]
3ALA 112 A    69.495 -3.11 Ala112(A)
#A
 N   69.495 -3.11 69.495 -3.11 # -24.927 6.088 0.184   [170]
 CA  69.495 -3.11 69.495 -3.11 # -24.852 5.189 1.328   [171]
 CB  69.495 -3.11 69.495 -3.11 # -24.111 5.856 2.474   [172]
 C   69.495 -3.11 69.495 -3.11 # -26.236 4.74 1.787   [173]
 O   69.495 -3.11 69.495 -3.11 # -26.385 3.66 2.353   [174]
#O2M18_21
#R [GLY   37  B]
2GLY  37 B    4.311 4.63 Gly37(B)
#A
 N   6.671 4.401 7.104 4.835 N # -27.421 2.336 10.707   [175]
 CA  5.696 3.319 5.263 3.753 CA # -27.72 1.38 11.764   [176]
 C   6.352 1.947 6.785 2.381 C # -27.919 2.051 13.114   [177]
 O   7.583 1.83 8.016 2.263 O # -28.229 1.392 14.113   [178]
#O2M18_22
#R [GLY   16  B]
3GLY  16 B    65.875 3.11 Gly16(B)
#A
 N   65.875 3.11 65.875 3.11 # -19.707 9.761 -1.144   [179]
 CA  65.875 3.11 65.875 3.11 # -19.327 9.48 0.218   [180]
 C   65.875 3.11 65.875 3.11 # -20.482 8.928 1.021   [181]
 O   65.875 3.11 65.875 3.11 # -21.643 9.067 0.629   [182]
#O1M18_23
#R [ASN  256  A]
3ASN 256 A    84.66 -3.11 Asn256(A)
#A
 N   84.66 -3.11 84.66 -3.11 # -13.702 2.858 4.192   [183]
 CA  84.66 -3.11 84.66 -3.11 # -14.263 3.127 5.513   [184]
 CB  84.66 -3.11 84.66 -3.11 # -15.759 2.784 5.574   [185]
 CG  84.66 -3.11 84.66 -3.11 # -16.674 3.838 4.961   [186]
 OD1 84.66 -3.11 84.66 -3.11 # -17.099 4.778 5.628   [187]
 ND2 84.66 -3.11 84.66 -3.11 # -16.995 3.677 3.688   [188]
 C   84.66 -3.11 84.66 -3.11 # -13.505 2.318 6.567   [189]
 O   84.66 -3.11 84.66 -3.11 # -13.204 2.82 7.652   [190]
#O2M18_24
#R [ALA   35  B]
3ALA  35 B    69.495 3.11 Ala35(B)
#A
 N   69.495 3.11 69.495 3.11 # -29.039 2.954 6.678   [191]
 CA  69.495 3.11 69.495 3.11 # -27.663 2.932 6.204   [192]
 CB  69.495 3.11 69.495 3.11 # -27.438 4.078 5.234   [193]
 C   69.495 3.11 69.495 3.11 # -26.636 2.998 7.329   [194]
 O   69.495 3.11 69.495 3.11 # -25.573 2.386 7.241   [195]
#O2M18_25
#R [PHE   14  B]
3PHE  14 B    35.681 3.11 Phe14(B)
#A
 N   35.681 3.11 35.681 3.11 # -22.096 12.894 -3.746   [196]
 CA  35.681 3.11 35.681 3.11 # -22.759 11.596 -3.787   [197]
 CB  35.681 3.11 35.681 3.11 # -23.817 11.565 -4.894   [198]
 CG  35.681 3.11 35.681 3.11 # -24.939 12.544 -4.684   [199]
 CD1 35.681 3.11 35.681 3.11 # -25.961 12.266 -3.79   [200]
 CD2 35.681 3.11 35.681 3.11 # -24.969 13.743 -5.377   [201]
 CE1 35.681 3.11 35.681 3.11 # -26.992 13.166 -3.591   [202]
 CE2 35.681 3.11 35.681 3.11 # -25.997 14.647 -5.184   [203]
 CZ  35.681 3.11 35.681 3.11 # -27.01 14.358 -4.289   [204]
 C   35.681 3.11 35.681 3.11 # -21.749 10.464 -3.968   [205]
 O   35.681 3.11 35.681 3.11 # -22.05 9.437 -4.575   [206]
#O2M18_26
#R [GLY   15  B]
3GLY  15 B    44.255 3.11 Gly15(B)
#A
 N   44.255 3.11 44.255 3.11 # -20.547 10.668 -3.445   [207]
 CA  44.255 3.11 44.255 3.11 # -19.51 9.664 -3.536   [208]
 C   44.255 3.11 44.255 3.11 # -19.002 9.29 -2.162   [209]
 O   44.255 3.11 44.255 3.11 # -17.996 8.593 -2.025   [210]
#O1M18_27
#R [LEU   32  A]
3LEU  32 A    20.742 -3.11 Leu32(A)
#A
 N   20.742 -3.11 20.742 -3.11 # -36.365 1.017 16.723   [211]
 CA  20.742 -3.11 20.742 -3.11 # -37.101 2.239 16.409   [212]
 CB  20.742 -3.11 20.742 -3.11 # -38.208 1.945 15.39   [213]
 CG  20.742 -3.11 20.742 -3.11 # -38.101 2.641 14.03   [214]
 CD1 20.742 -3.11 20.742 -3.11 # -39.282 2.263 13.147   [215]
 CD2 20.742 -3.11 20.742 -3.11 # -38.021 4.15 14.198   [216]
 C   20.742 -3.11 20.742 -3.11 # -37.718 2.863 17.658   [217]
 O   20.742 -3.11 20.742 -3.11 # -37.832 4.085 17.757   [218]
#O1M18_28
#R [GLY  110  A]
3GLY 110 A    35.681 -3.11 Gly110(A)
#A
 N   35.681 -3.11 35.681 -3.11 # -21.262 5.471 -4.303   [219]
 CA  35.681 -3.11 35.681 -3.11 # -22.608 5.961 -4.522   [220]
 C   35.681 -3.11 35.681 -3.11 # -23.286 6.444 -3.255   [221]
 O   35.681 -3.11 35.681 -3.11 # -22.627 6.903 -2.321   [222]
#O1M18_29
#R [ALA  113  A]
3ALA 113 A    65.875 -3.11 Ala113(A)
#A
 N   65.875 -3.11 65.875 -3.11 # -27.25 5.558 1.515   [223]
 CA  65.875 -3.11 65.875 -3.11 # -28.622 5.245 1.916   [224]
 CB  65.875 -3.11 65.875 -3.11 # -29.509 6.478 1.82   [225]
 C   65.875 -3.11 65.875 -3.11 # -29.212 4.082 1.115   [226]
 O   65.875 -3.11 65.875 -3.11 # -30.371 3.719 1.299   [227]
#O1M18_30
#R [LEU  115  A]
3LEU 115 A    88.28 -3.11 Leu115(A)
#A
 N   88.28 -3.11 88.28 -3.11 # -27.149 1.245 0.704   [228]
 CA  88.28 -3.11 88.28 -3.11 # -26.17 0.207 1.014   [229]
 CB  88.28 -3.11 88.28 -3.11 # -25.299 0.629 2.201   [230]
 CG  88.28 -3.11 88.28 -3.11 # -23.999 -0.153 2.399   [231]
 CD1 88.28 -3.11 88.28 -3.11 # -23.089 0.002 1.189   [232]
 CD2 88.28 -3.11 88.28 -3.11 # -23.293 0.298 3.668   [233]
 C   88.28 -3.11 88.28 -3.11 # -26.835 -1.14 1.293   [234]
 O   88.28 -3.11 88.28 -3.11 # -26.177 -2.187 1.28   [235]
#O1M18_31
#R [ILE  251  A]
3ILE 251 A    44.255 -3.11 Ile251(A)
#A
 N   44.255 -3.11 44.255 -3.11 # -14.929 8.768 0.249   [236]
 CA  44.255 -3.11 44.255 -3.11 # -14.004 8.163 -0.699   [237]
 CB  44.255 -3.11 44.255 -3.11 # -12.656 7.763 -0.052   [238]
 CG1 44.255 -3.11 44.255 -3.11 # -12.012 8.956 0.669   [239]
 CG2 44.255 -3.11 44.255 -3.11 # -11.706 7.203 -1.103   [240]
 CD1 44.255 -3.11 44.255 -3.11 # -11.571 10.079 -0.25   [241]
 C   44.255 -3.11 44.255 -3.11 # -14.644 6.946 -1.36   [242]
 O   44.255 -3.11 44.255 -3.11 # -14.883 6.947 -2.567   [243]
#Odummy
#R [DUM    1  X]
7DUM   1 X
#A
 C1  -1.33 0 -1.33 0 # 0 0 0   [244]
 C2  89.89 0 89.89 0 # 0 0 0   [245]
#B
2 8 188
2 7 188
2 5 188
2 3 188
2 8 149
2 6 149
2 8 148
2 8 146
2 8 145
2 7 145
2 7 144
2 210 242
2 210 44
2 33 43
2 32 43
2 180 43
2 66 43
2 33 42
2 32 42
2 35 41
2 33 41
2 180 39
2 5 99
2 181 99
2 180 99
2 0 98
2 33 133
2 34 132
2 34 131
2 6 233
2 193 224
2 193 174
2 193 173
2 4 172
2 3 172
2 2 172
2 1 172
2 206 221
2 206 220
2 113 84
2 67 106
2 69 105
2 68 105
2 67 105
2 59 124
2 61 123
2 61 122
2 139 161
2 140 160
2 75 216
2 141 216
2 166 28
2 177 26
2 50 26
2 178 25
2 52 25
2 52 24
2 167 22
2 52 22
2 59 17
2 58 17
2 76 17
2 74 17
2 73 17
2 60 16
2 51 16
2 50 16
2 49 16
2 48 16
2 77 16
2 51 15
4 106 68
1 43 35 2.81
1 0 99 2.93
1 133 34 2.56
1 86 113 2.94
1 85 113 3.24
1 124 61 2.58
1 161 140 2.63
1 26 167 2.85
1 26 178 2.79
1 26 52 2.53
1 17 60 2.57
1 17 77 2.71
0 168 169 d
0 166 167
0 165 168
0 165 166
0 164 165
0 177 178 d
0 176 177
0 175 176
0 62 63 d
0 59 61
0 59 60 d
0 58 59
0 57 58
0 56 62
0 56 57
0 55 56
0 53 54 d
0 50 52
0 50 51 d
0 49 50
0 48 49
0 47 53
0 47 48
0 46 47
0 76 77 d
0 74 75
0 73 76
0 73 74
0 72 73
0 142 143 d
0 139 141
0 139 140 d
0 138 139
0 137 142
0 137 138
0 136 137
0 36 37 d
0 33 35
0 33 34 d
0 32 33
0 31 32
0 30 36
0 30 31
0 29 30
0 9 10 d
0 7 8
0 6 8 d
0 5 7 d
0 4 6
0 3 5
0 3 4 d
0 2 3
0 1 9
0 1 2
0 0 1
0 70 71 d
0 67 69
0 67 68 d
0 66 67
0 65 70
0 65 66
0 64 65
0 115 116 d
0 112 114
0 112 113 d
0 111 112
0 110 115
0 110 111
0 109 110
0 44 45 d
0 41 43
0 41 42 d
0 40 41
0 39 44
0 39 40
0 38 39
0 98 99 d
0 96 97
0 95 97
0 95 96
0 93 95
0 93 94 d
0 92 93
0 91 92
0 90 98
0 90 91
0 89 90
0 134 135 d
0 132 133
0 131 132
0 130 131
0 129 130
0 128 134
0 128 129
0 127 128
0 87 88 d
0 84 86
0 84 85 d
0 83 84
0 82 83
0 81 82
0 80 81
0 79 87
0 79 80
0 78 79
0 107 108 d
0 105 106
0 104 105
0 103 104
0 102 103
0 101 107
0 101 102
0 100 101
0 125 126 d
0 123 124
0 122 124
0 121 123 d
0 120 122 d
0 120 121
0 119 120
0 118 125
0 118 119
0 117 118
0 162 163 d
0 160 161
0 159 160
0 158 159
0 157 158
0 156 162
0 156 157
0 155 156
0 27 28 d
0 25 26
0 24 25
0 23 24
0 22 23
0 21 27
0 21 22
0 20 21
0 18 19 d
0 16 17
0 15 16
0 14 15
0 13 14
0 12 18
0 12 13
0 11 12
6 244 245
#T
a9_7jzx    0 0
#P
IFACE_RESNAME1_SIZE=0.800
ATOM_EDGES_STATUS=ON
IFACE_BOND2_WIDTH=0.190
HYDROPHOBIC_BOND_COLOUR=BRICK_RED
EQUIV_ELLIPSES_STATUS=ON
DISULPHIDE_WIDTH=0.070
NLIGATOM2_STATUS=ON
LIGATOM_RADIUS=0.330
LIGBOND_COLOUR=PURPLE
IFACE_HYDROPHNAME1_SIZE=0.500
ABODY_OTHER_RESNAME_COLOUR=DARK_SLATE_GREY
IFACE_ATMNAME1_SIZE=0.310
ABODY_LOOP_LIST_HEADING_SIZE=1.00
SULPHUR_COLOUR=YELLOW
EQUIV_SIDECHAINS_UNDERLAY_STATUS=OFF
INTERNAL_HBONDS_STATUS=OFF
DUMMY_COLOUR=BLACK
NLIGRESNAME2_COLOUR=PINK
ABODY_H3_ATNAME_COLOUR=SPRING_GREEN
ABODY_L2_COLOUR=SKY_BLUE
HYDROPHOBIC_WIDTH=0.070
NLIGATMNAME2_STATUS=ON
SALT_BRIDGE_COLOUR=RED
ABODY_H2_ATNAME_COLOUR=OLIVE_GREEN
HYDROPHOBIC_STATUS=OFF
WATER_COLOUR=TURQUOISE
LIGATMNAME_COLOUR=BLACK
CARBON_COLOUR=BLACK
IFACE_HPHOBIC1_RADIUS=1.150
SALT_BRIDGE_DIM_WIDTH=0.070
HYDROPHOBIC2_STATUS=OFF
IFACE_ATOM2_RADIUS=0.330
SPOKE_WIDTH=0.070
NLIGATMNAME2_COLOUR=BLUE
HBOND_WIDTH=0.070
LIGATMNAME_STATUS=ON
TITLE_DIM_SIZE=1.000
WATERNAME_SIZE=0.500
ABODY_H3_COLOUR=SPRING_GREEN
HYDROPHNAME_COLOUR=BLACK
TITLE_COLOUR=BLUE
HYDROPHOBIC2_BOND_COLOUR=BRICK_RED
WATERNAME_STATUS=ON
EXTBOND_COLOUR=PURPLE
METAL_COLOUR=PINK
ABODY_L1_RESNAME_COLOUR=CYAN
UNDERLAY_COLOUR=RED
HBTEXT_DIM_SIZE=0.440
HYDROPHNAME2_COLOUR=BLUE
DISULPHIDE_STATUS=ON
BACKGROUND_COLOUR=WHITE
DUMMY_WIDTH=0.070
HYDROPHOBIC2_WIDTH=0.070
NLIGRESNAME_STATUS=ON
ABODY_L1_ATNAME_COLOUR=CYAN
TITLE_STATUS=ON
ELLIPSE_WIDTH=0.140
LIGATOM_STATUS=ON
HBTEXT_STATUS=ON
SIMPLERES_COLOUR=BLACK
HBTEXT_COLOUR=OLIVE_GREEN
NLIGBOND2_WIDTH=0.130
ABODY_H3_RESNAME_COLOUR=SPRING_GREEN
NLIGBOND2_COLOUR=LILAC
LIGRESNAME_STATUS=ON
LIGRESNAME_COLOUR=BLUE
NLIGRESNAME2_STATUS=ON
SALT_BRIDGE_WIDTH=0.070
IFACE_BOND1_WIDTH=0.190
SHOW_BLANK_TEXT_STATUS=OFF
WATERNAME_DIM_SIZE=0.500
NLIGATMNAME2_SIZE=0.310
PLOT_LABEL_SIZE=12.0
INACTIVE_COLOUR=GREY
ABODY_L1_COLOUR=CYAN
HYDROPHOBIC_COLOUR=BRICK_RED
ABODY_LOOP_LABEL_SIZE=1.60
NLIGRESNAME_COLOUR=OLIVE_GREEN
HBOND_COLOUR=OLIVE_GREEN
PHOSPHORUS_COLOUR=PURPLE
PLOT_LIST_LABEL_SIZE=14.0
ABODY_L2_ATNAME_COLOUR=SKY_BLUE
NLIGATOM_RADIUS=0.330
NITROGEN_COLOUR=BLUE
DIMPLOT_SPLIT_WIDTH=100.0
HYDROPHNAME2_STATUS=ON
IFACE_ATMNAME2_SIZE=0.310
IFACE_RESNAME2_SIZE=0.800
EQUIV_HGROUPS_UNDERLAY_STATUS=ON
ABODY_H2_COLOUR=OLIVE_GREEN
ABODY_L3_RESNAME_COLOUR=BLUE
ABODY_H1_RESNAME_COLOUR=GREEN
NLIGBOND_COLOUR=ORANGE
LIGATMNAME_SIZE=0.310
ATOM_EDGE_COLOUR=BLACK
ABODY_OTHER_ATNAME_COLOUR=DARK_SLATE_GREY
SIMPLE_RADIUS=0.800
NLIGATMNAME_COLOUR=BLACK
HYDROPHNAME2_SIZE=0.500
TITLE_SIZE=1.000
DISULPHIDE_COLOUR=GOLD
IFACE_ATOM1_RADIUS=0.330
ABODY_L2_RESNAME_COLOUR=SKY_BLUE
IFACE_HPHOBIC2_RADIUS=1.150
HYDROPHOBIC2_COLOUR=PINK
HBTEXT_SIZE=0.440
DOUBLE_BONDS_STATUS=OFF
SIMPLETEXT_SIZE=0.500
ABODY_OTHER_COLOUR=DARK_SLATE_GREY
ABODY_L3_ATNAME_COLOUR=BLUE
ABODY_H1_ATNAME_COLOUR=GREEN
LIGRESNAME_SIZE=0.800
WATER_DIM_RADIUS=0.400
DUMMY_STATUS=ON
IFACE_HYDROPHNAME2_SIZE=0.500
NLIGATOM2_RADIUS=0.330
ABODY_L3_COLOUR=BLUE
EXTBOND_DIM_WIDTH=0.070
WATERNAME_COLOUR=PURPLE
ARC_WIDTH=0.070
NLIGATMNAME_SIZE=0.310
OTHER_COLOUR=LIME_GREEN
EXTBOND_WIDTH=0.070
PLOT_LIST_LABEL_COLOUR=BLUE
NLIGATMNAME_STATUS=ON
HBOND_STATUS=ON
INACTIVE_PLOTS_STATUS=ON
ABODY_H2_RESNAME_COLOUR=OLIVE_GREEN
NLIGRESNAME2_SIZE=0.630
HYDROPHNAME_STATUS=ON
LIGBOND_WIDTH=0.190
HBOND_DIM_WIDTH=0.070
SALT_BRIDGE_STATUS=ON
WATER_STATUS=ON
ELLIPSE_COLOUR=RED
DISULPHIDE_DIM_WIDTH=0.070
HYDROPHOBIC_DIM_WIDTH=0.070
NLIGATOM_STATUS=ON
OXYGEN_COLOUR=RED
ABODY_H1_COLOUR=GREEN
HYDROPHNAME_SIZE=0.500
HPHOBIC_RADIUS=1.150
NLIGBOND_WIDTH=0.130
WATER_RADIUS=0.400
NLIGRESNAME_SIZE=0.630
PLOT_LABEL_COLOUR=RED
