# Supplementary material for: Distribution and molecular evolution of the anti-CRISPR family AcrIF7
Source: PLoS Biol. 2023 Apr 21;21(4):e3002072. doi: 10.1371/journal.pbio.3002072 (PMC10155984; doi:10.1371/journal.pbio.3002072)
Supplement: S14 Data — Individual files can be open using Pymol or any structure visualisation tool. (ZIP) [file pbio.3002072.s021.zip › Structural_analysis/a9_7jzx.pdb]

REMARK FILENAME="complex_14w.pdb0"
REMARK ===============================================================
REMARK HADDOCK run for complex
REMARK initial structure: complex_14.pdb
REMARK ===============================================================
REMARK            total,bonds,angles,improper,dihe,vdw,elec,air,cdih,coup,rdcs,vean,dani,xpcs,rg
REMARK energies: -627.157, 0, 0, 0, 0, -22.643, -605.077, 0.562354, 0, 0, 0, 0, 0, 0, 0
REMARK ===============================================================
REMARK            bonds,angles,impropers,dihe,air,cdih,coup,rdcs,vean,dani,xpcs
REMARK rms-dev.: 0,0,0,0,5.302615E-02,0,0, 0, 0, 0, 0
REMARK ===============================================================
REMARK               air,cdih,coup,rdcs,vean,dani,xpcs
REMARK               >0.3,>5,>1,>0,>5,>0.2,>0.2
REMARK violations.: 0, 0, 0, 0, 0, 0, 0
REMARK ===============================================================
REMARK                        CVpartition#,violations,rms
REMARK AIRs cross-validation: 1, 0, 0
REMARK ===============================================================
REMARK NCS energy: 0
REMARK ===============================================================
REMARK Symmetry energy: 0
REMARK ===============================================================
REMARK Membrane restraining energy: 0
REMARK ===============================================================
REMARK Local cross-correlation:  0.0000
REMARK ===============================================================
REMARK Desolvation energy: 15.6656
REMARK Internal energy free molecules: -18222.2
REMARK Internal energy complex: -18134.3
REMARK Binding energy: -524.11
REMARK ===============================================================
REMARK buried surface area: 1802.24
REMARK ===============================================================
REMARK water - chain_1: 0 0 0
REMARK water - chain_2: 0 0 0
REMARK ===============================================================
REMARK water - water: 0 0 0
REMARK ===============================================================
REMARK DATE:10-Mar-2022  14:41:12       created by user: enm009
REMARK VERSION:1.3U
ATOM      1  N   PRO A   8     -32.563 -26.248  -4.524  1.00 15.00      A    N  
ATOM      2  CA  PRO A   8     -32.597 -25.496  -5.771  1.00 15.00      A    C  
ATOM      3  CB  PRO A   8     -31.844 -26.431  -6.714  1.00 15.00      A    C  
ATOM      4  CG  PRO A   8     -30.818 -27.090  -5.847  1.00 15.00      A    C  
ATOM      5  CD  PRO A   8     -31.328 -27.037  -4.424  1.00 15.00      A    C  
ATOM      6  C   PRO A   8     -34.025 -25.275  -6.259  1.00 15.00      A    C  
ATOM      7  O   PRO A   8     -34.401 -25.707  -7.351  1.00 15.00      A    O  
ATOM      8  N   THR A   9     -34.821 -24.605  -5.443  1.00 15.00      A    N  
ATOM      9  HN  THR A   9     -34.459 -24.265  -4.587  1.00 15.00      A    H  
ATOM     10  CA  THR A   9     -36.203 -24.327  -5.791  1.00 15.00      A    C  
ATOM     11  CB  THR A   9     -37.190 -25.347  -5.166  1.00 15.00      A    C  
ATOM     12  OG1 THR A   9     -38.550 -24.961  -5.424  1.00 15.00      A    O  
ATOM     13  HG1 THR A   9     -39.054 -25.738  -5.686  1.00 15.00      A    H  
ATOM     14  CG2 THR A   9     -36.976 -25.500  -3.669  1.00 15.00      A    C  
ATOM     15  C   THR A   9     -36.576 -22.892  -5.429  1.00 15.00      A    C  
ATOM     16  O   THR A   9     -36.144 -22.365  -4.405  1.00 15.00      A    O  
ATOM     17  N   TRP A  10     -37.389 -22.263  -6.267  1.00 15.00      A    N  
ATOM     18  HN  TRP A  10     -37.727 -22.738  -7.052  1.00 15.00      A    H  
ATOM     19  CA  TRP A  10     -37.793 -20.880  -6.044  1.00 15.00      A    C  
ATOM     20  CB  TRP A  10     -38.596 -20.332  -7.231  1.00 15.00      A    C  
ATOM     21  CG  TRP A  10     -40.043 -20.725  -7.240  1.00 15.00      A    C  
ATOM     22  CD1 TRP A  10     -40.568 -21.930  -7.609  1.00 15.00      A    C  
ATOM     23  CD2 TRP A  10     -41.153 -19.898  -6.871  1.00 15.00      A    C  
ATOM     24  NE1 TRP A  10     -41.935 -21.906  -7.486  1.00 15.00      A    N  
ATOM     25  HE1 TRP A  10     -42.538 -22.650  -7.689  1.00 15.00      A    H  
ATOM     26  CE2 TRP A  10     -42.319 -20.669  -7.035  1.00 15.00      A    C  
ATOM     27  CE3 TRP A  10     -41.271 -18.582  -6.413  1.00 15.00      A    C  
ATOM     28  CZ2 TRP A  10     -43.589 -20.167  -6.759  1.00 15.00      A    C  
ATOM     29  CZ3 TRP A  10     -42.531 -18.086  -6.141  1.00 15.00      A    C  
ATOM     30  CH2 TRP A  10     -43.673 -18.876  -6.314  1.00 15.00      A    C  
ATOM     31  C   TRP A  10     -38.543 -20.696  -4.726  1.00 15.00      A    C  
ATOM     32  O   TRP A  10     -38.618 -19.588  -4.204  1.00 15.00      A    O  
ATOM     33  N   GLN A  11     -39.075 -21.786  -4.182  1.00 15.00      A    N  
ATOM     34  HN  GLN A  11     -38.961 -22.650  -4.632  1.00 15.00      A    H  
ATOM     35  CA  GLN A  11     -39.812 -21.727  -2.928  1.00 15.00      A    C  
ATOM     36  CB  GLN A  11     -40.504 -23.059  -2.635  1.00 15.00      A    C  
ATOM     37  CG  GLN A  11     -41.599 -23.429  -3.623  1.00 15.00      A    C  
ATOM     38  CD  GLN A  11     -42.796 -22.495  -3.572  1.00 15.00      A    C  
ATOM     39  OE1 GLN A  11     -42.666 -21.298  -3.331  1.00 15.00      A    O  
ATOM     40  NE2 GLN A  11     -43.976 -23.044  -3.793  1.00 15.00      A    N  
ATOM     41 HE21 GLN A  11     -44.013 -24.005  -3.971  1.00 15.00      A    H  
ATOM     42 HE22 GLN A  11     -44.765 -22.464  -3.770  1.00 15.00      A    H  
ATOM     43  C   GLN A  11     -38.896 -21.351  -1.773  1.00 15.00      A    C  
ATOM     44  O   GLN A  11     -39.219 -20.474  -0.971  1.00 15.00      A    O  
ATOM     45  N   GLU A  12     -37.738 -21.995  -1.703  1.00 15.00      A    N  
ATOM     46  HN  GLU A  12     -37.506 -22.652  -2.393  1.00 15.00      A    H  
ATOM     47  CA  GLU A  12     -36.795 -21.715  -0.635  1.00 15.00      A    C  
ATOM     48  CB  GLU A  12     -35.845 -22.886  -0.361  1.00 15.00      A    C  
ATOM     49  CG  GLU A  12     -35.229 -23.525  -1.592  1.00 15.00      A    C  
ATOM     50  CD  GLU A  12     -33.972 -22.821  -2.046  1.00 15.00      A    C  
ATOM     51  OE1 GLU A  12     -33.622 -22.944  -3.238  1.00 15.00      A    O  
ATOM     52  OE2 GLU A  12     -33.342 -22.144  -1.208  1.00 15.00      A    O  
ATOM     53  C   GLU A  12     -36.069 -20.398  -0.873  1.00 15.00      A    C  
ATOM     54  O   GLU A  12     -35.743 -19.685   0.073  1.00 15.00      A    O  
ATOM     55  N   LEU A  13     -35.842 -20.070  -2.141  1.00 15.00      A    N  
ATOM     56  HN  LEU A  13     -36.096 -20.696  -2.852  1.00 15.00      A    H  
ATOM     57  CA  LEU A  13     -35.193 -18.818  -2.497  1.00 15.00      A    C  
ATOM     58  CB  LEU A  13     -34.873 -18.787  -3.992  1.00 15.00      A    C  
ATOM     59  CG  LEU A  13     -33.713 -19.668  -4.457  1.00 15.00      A    C  
ATOM     60  CD1 LEU A  13     -33.755 -19.850  -5.966  1.00 15.00      A    C  
ATOM     61  CD2 LEU A  13     -32.381 -19.071  -4.027  1.00 15.00      A    C  
ATOM     62  C   LEU A  13     -36.110 -17.655  -2.139  1.00 15.00      A    C  
ATOM     63  O   LEU A  13     -35.669 -16.644  -1.589  1.00 15.00      A    O  
ATOM     64  N   ARG A  14     -37.397 -17.819  -2.440  1.00 15.00      A    N  
ATOM     65  HN  ARG A  14     -37.682 -18.651  -2.880  1.00 15.00      A    H  
ATOM     66  CA  ARG A  14     -38.395 -16.797  -2.146  1.00 15.00      A    C  
ATOM     67  CB  ARG A  14     -39.778 -17.207  -2.670  1.00 15.00      A    C  
ATOM     68  CG  ARG A  14     -40.908 -16.248  -2.312  1.00 15.00      A    C  
ATOM     69  CD  ARG A  14     -40.625 -14.831  -2.794  1.00 15.00      A    C  
ATOM     70  NE  ARG A  14     -41.707 -13.908  -2.448  1.00 15.00      A    N  
ATOM     71  HE  ARG A  14     -42.189 -14.074  -1.599  1.00 15.00      A    H  
ATOM     72  CZ  ARG A  14     -42.063 -12.856  -3.191  1.00 15.00      A    C  
ATOM     73  NH1 ARG A  14     -41.415 -12.570  -4.317  1.00 15.00      A    N  
ATOM     74 HH11 ARG A  14     -40.626 -13.164  -4.634  1.00 15.00      A    H  
ATOM     75 HH12 ARG A  14     -41.704 -11.738  -4.887  1.00 15.00      A    H  
ATOM     76  NH2 ARG A  14     -43.080 -12.097  -2.821  1.00 15.00      A    N  
ATOM     77 HH21 ARG A  14     -43.363 -11.270  -3.416  1.00 15.00      A    H  
ATOM     78 HH22 ARG A  14     -43.609 -12.313  -1.950  1.00 15.00      A    H  
ATOM     79  C   ARG A  14     -38.450 -16.521  -0.650  1.00 15.00      A    C  
ATOM     80  O   ARG A  14     -38.316 -15.375  -0.226  1.00 15.00      A    O  
ATOM     81  N   GLN A  15     -38.620 -17.572   0.148  1.00 15.00      A    N  
ATOM     82  HN  GLN A  15     -38.706 -18.471  -0.242  1.00 15.00      A    H  
ATOM     83  CA  GLN A  15     -38.684 -17.408   1.594  1.00 15.00      A    C  
ATOM     84  CB  GLN A  15     -39.121 -18.691   2.307  1.00 15.00      A    C  
ATOM     85  CG  GLN A  15     -38.208 -19.884   2.091  1.00 15.00      A    C  
ATOM     86  CD  GLN A  15     -38.581 -21.074   2.951  1.00 15.00      A    C  
ATOM     87  OE1 GLN A  15     -39.748 -21.286   3.273  1.00 15.00      A    O  
ATOM     88  NE2 GLN A  15     -37.586 -21.860   3.329  1.00 15.00      A    N  
ATOM     89 HE21 GLN A  15     -36.679 -21.632   3.034  1.00 15.00      A    H  
ATOM     90 HE22 GLN A  15     -37.797 -22.633   3.891  1.00 15.00      A    H  
ATOM     91  C   GLN A  15     -37.366 -16.872   2.150  1.00 15.00      A    C  
ATOM     92  O   GLN A  15     -37.370 -16.054   3.065  1.00 15.00      A    O  
ATOM     93  N   PHE A  16     -36.246 -17.318   1.574  1.00 15.00      A    N  
ATOM     94  HN  PHE A  16     -36.309 -17.977   0.848  1.00 15.00      A    H  
ATOM     95  CA  PHE A  16     -34.924 -16.866   2.005  1.00 15.00      A    C  
ATOM     96  CB  PHE A  16     -33.822 -17.571   1.207  1.00 15.00      A    C  
ATOM     97  CG  PHE A  16     -32.493 -17.626   1.909  1.00 15.00      A    C  
ATOM     98  CD1 PHE A  16     -32.264 -18.553   2.913  1.00 15.00      A    C  
ATOM     99  CD2 PHE A  16     -31.473 -16.753   1.564  1.00 15.00      A    C  
ATOM    100  CE1 PHE A  16     -31.044 -18.610   3.560  1.00 15.00      A    C  
ATOM    101  CE2 PHE A  16     -30.250 -16.804   2.208  1.00 15.00      A    C  
ATOM    102  CZ  PHE A  16     -30.035 -17.734   3.207  1.00 15.00      A    C  
ATOM    103  C   PHE A  16     -34.806 -15.354   1.841  1.00 15.00      A    C  
ATOM    104  O   PHE A  16     -34.286 -14.661   2.720  1.00 15.00      A    O  
ATOM    105  N   ILE A  17     -35.298 -14.849   0.715  1.00 15.00      A    N  
ATOM    106  HN  ILE A  17     -35.684 -15.458   0.046  1.00 15.00      A    H  
ATOM    107  CA  ILE A  17     -35.271 -13.420   0.445  1.00 15.00      A    C  
ATOM    108  CB  ILE A  17     -35.662 -13.107  -1.019  1.00 15.00      A    C  
ATOM    109  CG1 ILE A  17     -34.592 -13.648  -1.974  1.00 15.00      A    C  
ATOM    110  CG2 ILE A  17     -35.849 -11.609  -1.228  1.00 15.00      A    C  
ATOM    111  CD1 ILE A  17     -35.022 -13.680  -3.424  1.00 15.00      A    C  
ATOM    112  C   ILE A  17     -36.206 -12.698   1.412  1.00 15.00      A    C  
ATOM    113  O   ILE A  17     -35.872 -11.633   1.938  1.00 15.00      A    O  
ATOM    114  N   GLU A  18     -37.364 -13.301   1.663  1.00 15.00      A    N  
ATOM    115  HN  GLU A  18     -37.569 -14.152   1.215  1.00 15.00      A    H  
ATOM    116  CA  GLU A  18     -38.342 -12.727   2.578  1.00 15.00      A    C  
ATOM    117  CB  GLU A  18     -39.642 -13.537   2.588  1.00 15.00      A    C  
ATOM    118  CG  GLU A  18     -40.404 -13.472   1.270  1.00 15.00      A    C  
ATOM    119  CD  GLU A  18     -41.884 -13.180   1.443  1.00 15.00      A    C  
ATOM    120  OE1 GLU A  18     -42.238 -12.393   2.348  1.00 15.00      A    O  
ATOM    121  OE2 GLU A  18     -42.692 -13.734   0.659  1.00 15.00      A    O  
ATOM    122  C   GLU A  18     -37.758 -12.595   3.982  1.00 15.00      A    C  
ATOM    123  O   GLU A  18     -37.919 -11.562   4.629  1.00 15.00      A    O  
ATOM    124  N   SER A  19     -37.058 -13.630   4.445  1.00 15.00      A    N  
ATOM    125  HN  SER A  19     -36.976 -14.447   3.898  1.00 15.00      A    H  
ATOM    126  CA  SER A  19     -36.440 -13.591   5.764  1.00 15.00      A    C  
ATOM    127  CB  SER A  19     -35.859 -14.953   6.156  1.00 15.00      A    C  
ATOM    128  OG  SER A  19     -35.444 -15.686   5.018  1.00 15.00      A    O  
ATOM    129  HG  SER A  19     -34.840 -15.152   4.489  1.00 15.00      A    H  
ATOM    130  C   SER A  19     -35.378 -12.495   5.842  1.00 15.00      A    C  
ATOM    131  O   SER A  19     -35.191 -11.883   6.890  1.00 15.00      A    O  
ATOM    132  N   PHE A  20     -34.700 -12.240   4.724  1.00 15.00      A    N  
ATOM    133  HN  PHE A  20     -34.897 -12.759   3.914  1.00 15.00      A    H  
ATOM    134  CA  PHE A  20     -33.672 -11.205   4.673  1.00 15.00      A    C  
ATOM    135  CB  PHE A  20     -32.885 -11.285   3.360  1.00 15.00      A    C  
ATOM    136  CG  PHE A  20     -31.729 -10.325   3.273  1.00 15.00      A    C  
ATOM    137  CD1 PHE A  20     -31.779  -9.234   2.420  1.00 15.00      A    C  
ATOM    138  CD2 PHE A  20     -30.592 -10.515   4.044  1.00 15.00      A    C  
ATOM    139  CE1 PHE A  20     -30.720  -8.350   2.338  1.00 15.00      A    C  
ATOM    140  CE2 PHE A  20     -29.529  -9.634   3.966  1.00 15.00      A    C  
ATOM    141  CZ  PHE A  20     -29.593  -8.550   3.112  1.00 15.00      A    C  
ATOM    142  C   PHE A  20     -34.311  -9.827   4.833  1.00 15.00      A    C  
ATOM    143  O   PHE A  20     -33.819  -8.984   5.582  1.00 15.00      A    O  
ATOM    144  N   ILE A  21     -35.418  -9.611   4.129  1.00 15.00      A    N  
ATOM    145  HN  ILE A  21     -35.758 -10.320   3.540  1.00 15.00      A    H  
ATOM    146  CA  ILE A  21     -36.134  -8.342   4.208  1.00 15.00      A    C  
ATOM    147  CB  ILE A  21     -37.244  -8.242   3.136  1.00 15.00      A    C  
ATOM    148  CG1 ILE A  21     -36.678  -8.543   1.745  1.00 15.00      A    C  
ATOM    149  CG2 ILE A  21     -37.889  -6.861   3.159  1.00 15.00      A    C  
ATOM    150  CD1 ILE A  21     -37.738  -8.790   0.693  1.00 15.00      A    C  
ATOM    151  C   ILE A  21     -36.759  -8.191   5.594  1.00 15.00      A    C  
ATOM    152  O   ILE A  21     -36.755  -7.107   6.179  1.00 15.00      A    O  
ATOM    153  N   GLN A  22     -37.278  -9.299   6.112  1.00 15.00      A    N  
ATOM    154  HN  GLN A  22     -37.247 -10.129   5.585  1.00 15.00      A    H  
ATOM    155  CA  GLN A  22     -37.908  -9.324   7.427  1.00 15.00      A    C  
ATOM    156  CB  GLN A  22     -38.581 -10.681   7.661  1.00 15.00      A    C  
ATOM    157  CG  GLN A  22     -39.738 -10.656   8.647  1.00 15.00      A    C  
ATOM    158  CD  GLN A  22     -40.606  -9.421   8.501  1.00 15.00      A    C  
ATOM    159  OE1 GLN A  22     -40.438  -8.445   9.225  1.00 15.00      A    O  
ATOM    160  NE2 GLN A  22     -41.530  -9.448   7.551  1.00 15.00      A    N  
ATOM    161 HE21 GLN A  22     -41.604 -10.253   6.998  1.00 15.00      A    H  
ATOM    162 HE22 GLN A  22     -42.096  -8.657   7.440  1.00 15.00      A    H  
ATOM    163  C   GLN A  22     -36.890  -9.035   8.528  1.00 15.00      A    C  
ATOM    164  O   GLN A  22     -37.211  -8.394   9.525  1.00 15.00      A    O  
ATOM    165  N   GLU A  23     -35.662  -9.507   8.333  1.00 15.00      A    N  
ATOM    166  HN  GLU A  23     -35.472 -10.022   7.519  1.00 15.00      A    H  
ATOM    167  CA  GLU A  23     -34.588  -9.292   9.298  1.00 15.00      A    C  
ATOM    168  CB  GLU A  23     -33.303  -9.983   8.815  1.00 15.00      A    C  
ATOM    169  CG  GLU A  23     -32.053  -9.668   9.628  1.00 15.00      A    C  
ATOM    170  CD  GLU A  23     -31.158  -8.642   8.953  1.00 15.00      A    C  
ATOM    171  OE1 GLU A  23     -31.208  -7.455   9.338  1.00 15.00      A    O  
ATOM    172  OE2 GLU A  23     -30.410  -9.014   8.026  1.00 15.00      A    O  
ATOM    173  C   GLU A  23     -34.348  -7.800   9.494  1.00 15.00      A    C  
ATOM    174  O   GLU A  23     -34.353  -7.298  10.622  1.00 15.00      A    O  
ATOM    175  N   ARG A  24     -34.179  -7.095   8.383  1.00 15.00      A    N  
ATOM    176  HN  ARG A  24     -34.218  -7.556   7.518  1.00 15.00      A    H  
ATOM    177  CA  ARG A  24     -33.929  -5.662   8.411  1.00 15.00      A    C  
ATOM    178  CB  ARG A  24     -33.559  -5.159   7.014  1.00 15.00      A    C  
ATOM    179  CG  ARG A  24     -32.653  -3.935   7.004  1.00 15.00      A    C  
ATOM    180  CD  ARG A  24     -31.386  -4.152   7.826  1.00 15.00      A    C  
ATOM    181  NE  ARG A  24     -30.802  -5.482   7.630  1.00 15.00      A    N  
ATOM    182  HE  ARG A  24     -31.064  -6.194   8.283  1.00 15.00      A    H  
ATOM    183  CZ  ARG A  24     -29.943  -5.798   6.662  1.00 15.00      A    C  
ATOM    184  NH1 ARG A  24     -29.546  -4.876   5.788  1.00 15.00      A    N  
ATOM    185 HH11 ARG A  24     -29.909  -3.902   5.858  1.00 15.00      A    H  
ATOM    186 HH12 ARG A  24     -28.878  -5.125   5.033  1.00 15.00      A    H  
ATOM    187  NH2 ARG A  24     -29.490  -7.042   6.566  1.00 15.00      A    N  
ATOM    188 HH21 ARG A  24     -29.818  -7.780   7.256  1.00 15.00      A    H  
ATOM    189 HH22 ARG A  24     -28.821  -7.306   5.820  1.00 15.00      A    H  
ATOM    190  C   ARG A  24     -35.131  -4.902   8.958  1.00 15.00      A    C  
ATOM    191  O   ARG A  24     -34.979  -3.869   9.609  1.00 15.00      A    O  
ATOM    192  N   LEU A  25     -36.325  -5.417   8.694  1.00 15.00      A    N  
ATOM    193  HN  LEU A  25     -36.387  -6.241   8.164  1.00 15.00      A    H  
ATOM    194  CA  LEU A  25     -37.543  -4.785   9.177  1.00 15.00      A    C  
ATOM    195  CB  LEU A  25     -38.779  -5.369   8.488  1.00 15.00      A    C  
ATOM    196  CG  LEU A  25     -40.126  -4.763   8.897  1.00 15.00      A    C  
ATOM    197  CD1 LEU A  25     -40.206  -3.297   8.495  1.00 15.00      A    C  
ATOM    198  CD2 LEU A  25     -41.277  -5.551   8.294  1.00 15.00      A    C  
ATOM    199  C   LEU A  25     -37.653  -4.943  10.689  1.00 15.00      A    C  
ATOM    200  O   LEU A  25     -37.875  -3.969  11.408  1.00 15.00      A    O  
ATOM    201  N   GLN A  26     -37.474  -6.174  11.160  1.00 15.00      A    N  
ATOM    202  HN  GLN A  26     -37.297  -6.907  10.527  1.00 15.00      A    H  
ATOM    203  CA  GLN A  26     -37.542  -6.473  12.585  1.00 15.00      A    C  
ATOM    204  CB  GLN A  26     -37.364  -7.972  12.830  1.00 15.00      A    C  
ATOM    205  CG  GLN A  26     -37.518  -8.370  14.288  1.00 15.00      A    C  
ATOM    206  CD  GLN A  26     -38.944  -8.231  14.779  1.00 15.00      A    C  
ATOM    207  OE1 GLN A  26     -39.893  -8.572  14.075  1.00 15.00      A    O  
ATOM    208  NE2 GLN A  26     -39.106  -7.695  15.976  1.00 15.00      A    N  
ATOM    209 HE21 GLN A  26     -38.295  -7.410  16.479  1.00 15.00      A    H  
ATOM    210 HE22 GLN A  26     -40.013  -7.599  16.320  1.00 15.00      A    H  
ATOM    211  C   GLN A  26     -36.480  -5.690  13.348  1.00 15.00      A    C  
ATOM    212  O   GLN A  26     -36.780  -5.031  14.344  1.00 15.00      A    O  
ATOM    213  N   GLY A  27     -35.242  -5.749  12.853  1.00 15.00      A    N  
ATOM    214  HN  GLY A  27     -35.071  -6.289  12.048  1.00 15.00      A    H  
ATOM    215  CA  GLY A  27     -34.147  -5.035  13.487  1.00 15.00      A    C  
ATOM    216  C   GLY A  27     -34.432  -3.551  13.590  1.00 15.00      A    C  
ATOM    217  O   GLY A  27     -33.961  -2.877  14.507  1.00 15.00      A    O  
ATOM    218  N   LYS A  28     -35.210  -3.048  12.643  1.00 15.00      A    N  
ATOM    219  HN  LYS A  28     -35.542  -3.641  11.936  1.00 15.00      A    H  
ATOM    220  CA  LYS A  28     -35.586  -1.649  12.625  1.00 15.00      A    C  
ATOM    221  CB  LYS A  28     -36.054  -1.242  11.221  1.00 15.00      A    C  
ATOM    222  CG  LYS A  28     -36.717   0.127  11.142  1.00 15.00      A    C  
ATOM    223  CD  LYS A  28     -35.827   1.215  11.721  1.00 15.00      A    C  
ATOM    224  CE  LYS A  28     -34.573   1.409  10.892  1.00 15.00      A    C  
ATOM    225  NZ  LYS A  28     -34.879   2.032   9.585  1.00 15.00      A    N  
ATOM    226  HZ1 LYS A  28     -34.182   2.774   9.368  1.00 15.00      A    H  
ATOM    227  HZ2 LYS A  28     -35.825   2.456   9.604  1.00 15.00      A    H  
ATOM    228  HZ3 LYS A  28     -34.848   1.311   8.824  1.00 15.00      A    H  
ATOM    229  C   LYS A  28     -36.684  -1.387  13.649  1.00 15.00      A    C  
ATOM    230  O   LYS A  28     -36.612  -0.431  14.407  1.00 15.00      A    O  
ATOM    231  N   LEU A  29     -37.686  -2.258  13.676  1.00 15.00      A    N  
ATOM    232  HN  LEU A  29     -37.668  -3.024  13.060  1.00 15.00      A    H  
ATOM    233  CA  LEU A  29     -38.809  -2.116  14.598  1.00 15.00      A    C  
ATOM    234  CB  LEU A  29     -39.822  -3.245  14.389  1.00 15.00      A    C  
ATOM    235  CG  LEU A  29     -40.478  -3.325  13.008  1.00 15.00      A    C  
ATOM    236  CD1 LEU A  29     -41.293  -4.601  12.875  1.00 15.00      A    C  
ATOM    237  CD2 LEU A  29     -41.346  -2.102  12.750  1.00 15.00      A    C  
ATOM    238  C   LEU A  29     -38.351  -2.084  16.054  1.00 15.00      A    C  
ATOM    239  O   LEU A  29     -38.749  -1.201  16.819  1.00 15.00      A    O  
ATOM    240  N   ASP A  30     -37.508  -3.042  16.422  1.00 15.00      A    N  
ATOM    241  HN  ASP A  30     -37.230  -3.714  15.757  1.00 15.00      A    H  
ATOM    242  CA  ASP A  30     -36.994  -3.146  17.787  1.00 15.00      A    C  
ATOM    243  CB  ASP A  30     -36.150  -4.416  17.952  1.00 15.00      A    C  
ATOM    244  CG  ASP A  30     -36.982  -5.671  18.133  1.00 15.00      A    C  
ATOM    245  OD1 ASP A  30     -37.568  -5.847  19.219  1.00 15.00      A    O  
ATOM    246  OD2 ASP A  30     -37.044  -6.487  17.187  1.00 15.00      A    O  
ATOM    247  C   ASP A  30     -36.162  -1.930  18.187  1.00 15.00      A    C  
ATOM    248  O   ASP A  30     -36.261  -1.442  19.313  1.00 15.00      A    O  
ATOM    249  N   LYS A  31     -35.353  -1.433  17.261  1.00 15.00      A    N  
ATOM    250  HN  LYS A  31     -35.340  -1.839  16.367  1.00 15.00      A    H  
ATOM    251  CA  LYS A  31     -34.484  -0.292  17.540  1.00 15.00      A    C  
ATOM    252  CB  LYS A  31     -33.183  -0.399  16.740  1.00 15.00      A    C  
ATOM    253  CG  LYS A  31     -32.274  -1.541  17.171  1.00 15.00      A    C  
ATOM    254  CD  LYS A  31     -31.040  -1.648  16.283  1.00 15.00      A    C  
ATOM    255  CE  LYS A  31     -30.006  -0.581  16.614  1.00 15.00      A    C  
ATOM    256  NZ  LYS A  31     -30.257   0.697  15.895  1.00 15.00      A    N  
ATOM    257  HZ1 LYS A  31     -31.097   0.607  15.273  1.00 15.00      A    H  
ATOM    258  HZ2 LYS A  31     -29.436   0.948  15.305  1.00 15.00      A    H  
ATOM    259  HZ3 LYS A  31     -30.432   1.466  16.573  1.00 15.00      A    H  
ATOM    260  C   LYS A  31     -35.159   1.052  17.271  1.00 15.00      A    C  
ATOM    261  O   LYS A  31     -34.589   2.102  17.560  1.00 15.00      A    O  
ATOM    262  N   LEU A  32     -36.365   1.017  16.723  1.00 15.00      A    N  
ATOM    263  HN  LEU A  32     -36.767   0.148  16.510  1.00 15.00      A    H  
ATOM    264  CA  LEU A  32     -37.101   2.239  16.409  1.00 15.00      A    C  
ATOM    265  CB  LEU A  32     -38.208   1.945  15.390  1.00 15.00      A    C  
ATOM    266  CG  LEU A  32     -38.101   2.641  14.030  1.00 15.00      A    C  
ATOM    267  CD1 LEU A  32     -39.282   2.263  13.147  1.00 15.00      A    C  
ATOM    268  CD2 LEU A  32     -38.021   4.150  14.198  1.00 15.00      A    C  
ATOM    269  C   LEU A  32     -37.718   2.863  17.658  1.00 15.00      A    C  
ATOM    270  O   LEU A  32     -37.832   4.085  17.757  1.00 15.00      A    O  
ATOM    271  N   GLN A  33     -38.125   2.006  18.596  1.00 15.00      A    N  
ATOM    272  HN  GLN A  33     -37.986   1.048  18.447  1.00 15.00      A    H  
ATOM    273  CA  GLN A  33     -38.760   2.444  19.847  1.00 15.00      A    C  
ATOM    274  CB  GLN A  33     -37.751   3.192  20.729  1.00 15.00      A    C  
ATOM    275  CG  GLN A  33     -37.235   2.388  21.910  1.00 15.00      A    C  
ATOM    276  CD  GLN A  33     -36.436   3.236  22.882  1.00 15.00      A    C  
ATOM    277  OE1 GLN A  33     -35.211   3.313  22.803  1.00 15.00      A    O  
ATOM    278  NE2 GLN A  33     -37.129   3.890  23.802  1.00 15.00      A    N  
ATOM    279 HE21 GLN A  33     -38.105   3.793  23.804  1.00 15.00      A    H  
ATOM    280 HE22 GLN A  33     -36.636   4.446  24.437  1.00 15.00      A    H  
ATOM    281  C   GLN A  33     -39.992   3.335  19.599  1.00 15.00      A    C  
ATOM    282  O   GLN A  33     -40.127   4.387  20.222  1.00 15.00      A    O  
ATOM    283  N   PRO A  34     -40.920   2.936  18.702  1.00 15.00      A    N  
ATOM    284  CA  PRO A  34     -42.093   3.729  18.390  1.00 15.00      A    C  
ATOM    285  CB  PRO A  34     -42.234   3.490  16.879  1.00 15.00      A    C  
ATOM    286  CG  PRO A  34     -41.519   2.192  16.602  1.00 15.00      A    C  
ATOM    287  CD  PRO A  34     -40.918   1.715  17.903  1.00 15.00      A    C  
ATOM    288  C   PRO A  34     -43.357   3.255  19.108  1.00 15.00      A    C  
ATOM    289  O   PRO A  34     -43.952   2.232  18.739  1.00 15.00      A    O  
ATOM    290  N   ASP A  35     -43.745   3.989  20.140  1.00 15.00      A    N  
ATOM    291  HN  ASP A  35     -43.191   4.748  20.421  1.00 15.00      A    H  
ATOM    292  CA  ASP A  35     -44.960   3.690  20.891  1.00 15.00      A    C  
ATOM    293  CB  ASP A  35     -44.953   4.432  22.233  1.00 15.00      A    C  
ATOM    294  CG  ASP A  35     -44.453   3.584  23.385  1.00 15.00      A    C  
ATOM    295  OD1 ASP A  35     -43.220   3.505  23.575  1.00 15.00      A    O  
ATOM    296  OD2 ASP A  35     -45.293   3.002  24.106  1.00 15.00      A    O  
ATOM    297  C   ASP A  35     -46.166   4.135  20.076  1.00 15.00      A    C  
ATOM    298  O   ASP A  35     -47.006   3.326  19.678  1.00 15.00      A    O  
ATOM    299  N   GLU A  36     -46.216   5.433  19.809  1.00 15.00      A    N  
ATOM    300  HN  GLU A  36     -45.487   6.015  20.143  1.00 15.00      A    H  
ATOM    301  CA  GLU A  36     -47.293   6.043  19.037  1.00 15.00      A    C  
ATOM    302  CB  GLU A  36     -47.737   7.366  19.682  1.00 15.00      A    C  
ATOM    303  CG  GLU A  36     -46.943   7.784  20.914  1.00 15.00      A    C  
ATOM    304  CD  GLU A  36     -45.556   8.307  20.582  1.00 15.00      A    C  
ATOM    305  OE1 GLU A  36     -45.405   9.536  20.456  1.00 15.00      A    O  
ATOM    306  OE2 GLU A  36     -44.624   7.484  20.449  1.00 15.00      A    O  
ATOM    307  C   GLU A  36     -46.838   6.287  17.599  1.00 15.00      A    C  
ATOM    308  O   GLU A  36     -45.967   5.567  17.098  1.00 15.00      A    O  
ATOM    309  N   ASP A  37     -47.450   7.286  16.937  1.00 15.00      A    N  
ATOM    310  HN  ASP A  37     -48.155   7.788  17.395  1.00 15.00      A    H  
ATOM    311  CA  ASP A  37     -47.119   7.657  15.546  1.00 15.00      A    C  
ATOM    312  CB  ASP A  37     -45.599   7.821  15.366  1.00 15.00      A    C  
ATOM    313  CG  ASP A  37     -45.199   8.479  14.058  1.00 15.00      A    C  
ATOM    314  OD1 ASP A  37     -44.965   9.704  14.055  1.00 15.00      A    O  
ATOM    315  OD2 ASP A  37     -45.076   7.768  13.045  1.00 15.00      A    O  
ATOM    316  C   ASP A  37     -47.673   6.635  14.556  1.00 15.00      A    C  
ATOM    317  O   ASP A  37     -48.384   6.986  13.615  1.00 15.00      A    O  
ATOM    318  N   ASP A  38     -47.343   5.373  14.815  1.00 15.00      A    N  
ATOM    319  HN  ASP A  38     -46.783   5.199  15.603  1.00 15.00      A    H  
ATOM    320  CA  ASP A  38     -47.768   4.233  14.003  1.00 15.00      A    C  
ATOM    321  CB  ASP A  38     -49.272   4.188  13.723  1.00 15.00      A    C  
ATOM    322  CG  ASP A  38     -49.830   2.784  13.862  1.00 15.00      A    C  
ATOM    323  OD1 ASP A  38     -50.723   2.580  14.710  1.00 15.00      A    O  
ATOM    324  OD2 ASP A  38     -49.370   1.875  13.126  1.00 15.00      A    O  
ATOM    325  C   ASP A  38     -46.935   4.053  12.741  1.00 15.00      A    C  
ATOM    326  O   ASP A  38     -47.425   3.589  11.711  1.00 15.00      A    O  
ATOM    327  N   LYS A  39     -45.654   4.409  12.832  1.00 15.00      A    N  
ATOM    328  HN  LYS A  39     -45.336   4.831  13.658  1.00 15.00      A    H  
ATOM    329  CA  LYS A  39     -44.729   4.243  11.710  1.00 15.00      A    C  
ATOM    330  CB  LYS A  39     -43.342   4.779  12.073  1.00 15.00      A    C  
ATOM    331  CG  LYS A  39     -43.093   6.209  11.636  1.00 15.00      A    C  
ATOM    332  CD  LYS A  39     -41.783   6.743  12.187  1.00 15.00      A    C  
ATOM    333  CE  LYS A  39     -41.783   8.262  12.185  1.00 15.00      A    C  
ATOM    334  NZ  LYS A  39     -40.814   8.835  13.156  1.00 15.00      A    N  
ATOM    335  HZ1 LYS A  39     -41.117   9.788  13.435  1.00 15.00      A    H  
ATOM    336  HZ2 LYS A  39     -39.861   8.901  12.721  1.00 15.00      A    H  
ATOM    337  HZ3 LYS A  39     -40.755   8.237  14.003  1.00 15.00      A    H  
ATOM    338  C   LYS A  39     -44.612   2.768  11.345  1.00 15.00      A    C  
ATOM    339  O   LYS A  39     -44.190   2.420  10.243  1.00 15.00      A    O  
ATOM    340  N   ARG A  40     -45.000   1.915  12.291  1.00 15.00      A    N  
ATOM    341  HN  ARG A  40     -45.346   2.280  13.131  1.00 15.00      A    H  
ATOM    342  CA  ARG A  40     -44.952   0.470  12.117  1.00 15.00      A    C  
ATOM    343  CB  ARG A  40     -45.540  -0.248  13.345  1.00 15.00      A    C  
ATOM    344  CG  ARG A  40     -44.928   0.145  14.689  1.00 15.00      A    C  
ATOM    345  CD  ARG A  40     -45.489  -0.713  15.822  1.00 15.00      A    C  
ATOM    346  NE  ARG A  40     -45.156  -0.190  17.156  1.00 15.00      A    N  
ATOM    347  HE  ARG A  40     -44.602   0.625  17.196  1.00 15.00      A    H  
ATOM    348  CZ  ARG A  40     -45.563  -0.740  18.305  1.00 15.00      A    C  
ATOM    349  NH1 ARG A  40     -46.317  -1.837  18.300  1.00 15.00      A    N  
ATOM    350 HH11 ARG A  40     -46.632  -2.260  19.198  1.00 15.00      A    H  
ATOM    351 HH12 ARG A  40     -46.600  -2.275  17.398  1.00 15.00      A    H  
ATOM    352  NH2 ARG A  40     -45.224  -0.181  19.461  1.00 15.00      A    N  
ATOM    353 HH21 ARG A  40     -45.535  -0.600  20.364  1.00 15.00      A    H  
ATOM    354 HH22 ARG A  40     -44.646   0.696  19.471  1.00 15.00      A    H  
ATOM    355  C   ARG A  40     -45.707   0.039  10.859  1.00 15.00      A    C  
ATOM    356  O   ARG A  40     -45.196  -0.747  10.063  1.00 15.00      A    O  
ATOM    357  N   GLN A  41     -46.910   0.579  10.670  1.00 15.00      A    N  
ATOM    358  HN  GLN A  41     -47.254   1.234  11.321  1.00 15.00      A    H  
ATOM    359  CA  GLN A  41     -47.729   0.231   9.511  1.00 15.00      A    C  
ATOM    360  CB  GLN A  41     -49.161   0.757   9.660  1.00 15.00      A    C  
ATOM    361  CG  GLN A  41     -50.037  -0.102  10.564  1.00 15.00      A    C  
ATOM    362  CD  GLN A  41     -51.443   0.448  10.734  1.00 15.00      A    C  
ATOM    363  OE1 GLN A  41     -52.344   0.143   9.951  1.00 15.00      A    O  
ATOM    364  NE2 GLN A  41     -51.644   1.254  11.762  1.00 15.00      A    N  
ATOM    365 HE21 GLN A  41     -50.875   1.455  12.359  1.00 15.00      A    H  
ATOM    366 HE22 GLN A  41     -52.540   1.616  11.897  1.00 15.00      A    H  
ATOM    367  C   GLN A  41     -47.090   0.705   8.206  1.00 15.00      A    C  
ATOM    368  O   GLN A  41     -47.100  -0.011   7.206  1.00 15.00      A    O  
ATOM    369  N   THR A  42     -46.513   1.903   8.230  1.00 15.00      A    N  
ATOM    370  HN  THR A  42     -46.537   2.427   9.058  1.00 15.00      A    H  
ATOM    371  CA  THR A  42     -45.858   2.464   7.052  1.00 15.00      A    C  
ATOM    372  CB  THR A  42     -45.421   3.928   7.290  1.00 15.00      A    C  
ATOM    373  OG1 THR A  42     -45.121   4.557   6.038  1.00 15.00      A    O  
ATOM    374  HG1 THR A  42     -44.420   5.204   6.164  1.00 15.00      A    H  
ATOM    375  CG2 THR A  42     -46.518   4.712   7.995  1.00 15.00      A    C  
ATOM    376  C   THR A  42     -44.634   1.626   6.671  1.00 15.00      A    C  
ATOM    377  O   THR A  42     -44.379   1.368   5.490  1.00 15.00      A    O  
ATOM    378  N   LEU A  43     -43.887   1.190   7.679  1.00 15.00      A    N  
ATOM    379  HN  LEU A  43     -44.140   1.426   8.599  1.00 15.00      A    H  
ATOM    380  CA  LEU A  43     -42.698   0.378   7.455  1.00 15.00      A    C  
ATOM    381  CB  LEU A  43     -41.895   0.213   8.751  1.00 15.00      A    C  
ATOM    382  CG  LEU A  43     -40.707   1.166   8.951  1.00 15.00      A    C  
ATOM    383  CD1 LEU A  43     -39.669   0.980   7.854  1.00 15.00      A    C  
ATOM    384  CD2 LEU A  43     -41.167   2.615   9.022  1.00 15.00      A    C  
ATOM    385  C   LEU A  43     -43.074  -0.986   6.883  1.00 15.00      A    C  
ATOM    386  O   LEU A  43     -42.381  -1.514   6.012  1.00 15.00      A    O  
ATOM    387  N   LEU A  44     -44.193  -1.531   7.356  1.00 15.00      A    N  
ATOM    388  HN  LEU A  44     -44.707  -1.046   8.038  1.00 15.00      A    H  
ATOM    389  CA  LEU A  44     -44.677  -2.835   6.904  1.00 15.00      A    C  
ATOM    390  CB  LEU A  44     -45.728  -3.389   7.867  1.00 15.00      A    C  
ATOM    391  CG  LEU A  44     -45.286  -4.558   8.750  1.00 15.00      A    C  
ATOM    392  CD1 LEU A  44     -44.254  -4.104   9.768  1.00 15.00      A    C  
ATOM    393  CD2 LEU A  44     -46.483  -5.193   9.439  1.00 15.00      A    C  
ATOM    394  C   LEU A  44     -45.244  -2.781   5.486  1.00 15.00      A    C  
ATOM    395  O   LEU A  44     -45.594  -3.810   4.907  1.00 15.00      A    O  
ATOM    396  N   ALA A  45     -45.356  -1.584   4.937  1.00 15.00      A    N  
ATOM    397  HN  ALA A  45     -45.098  -0.792   5.455  1.00 15.00      A    H  
ATOM    398  CA  ALA A  45     -45.865  -1.421   3.585  1.00 15.00      A    C  
ATOM    399  CB  ALA A  45     -46.712  -0.163   3.479  1.00 15.00      A    C  
ATOM    400  C   ALA A  45     -44.707  -1.380   2.595  1.00 15.00      A    C  
ATOM    401  O   ALA A  45     -44.702  -2.091   1.588  1.00 15.00      A    O  
ATOM    402  N   THR A  46     -43.717  -0.555   2.906  1.00 15.00      A    N  
ATOM    403  HN  THR A  46     -43.783  -0.022   3.728  1.00 15.00      A    H  
ATOM    404  CA  THR A  46     -42.544  -0.408   2.060  1.00 15.00      A    C  
ATOM    405  CB  THR A  46     -41.794   0.905   2.378  1.00 15.00      A    C  
ATOM    406  OG1 THR A  46     -40.428   0.815   1.941  1.00 15.00      A    O  
ATOM    407  HG1 THR A  46     -40.349   1.200   1.059  1.00 15.00      A    H  
ATOM    408  CG2 THR A  46     -42.465   2.086   1.694  1.00 15.00      A    C  
ATOM    409  C   THR A  46     -41.584  -1.586   2.221  1.00 15.00      A    C  
ATOM    410  O   THR A  46     -41.202  -2.230   1.244  1.00 15.00      A    O  
ATOM    411  N   HIS A  47     -41.212  -1.880   3.458  1.00 15.00      A    N  
ATOM    412  HN  HIS A  47     -41.603  -1.381   4.210  1.00 15.00      A    H  
ATOM    413  CA  HIS A  47     -40.268  -2.954   3.735  1.00 15.00      A    C  
ATOM    414  CB  HIS A  47     -39.310  -2.538   4.855  1.00 15.00      A    C  
ATOM    415  CG  HIS A  47     -38.189  -1.636   4.432  1.00 15.00      A    C  
ATOM    416  ND1 HIS A  47     -38.310  -0.660   3.459  1.00 15.00      A    N  
ATOM    417  HD1 HIS A  47     -39.122  -0.459   2.937  1.00 15.00      A    H  
ATOM    418  CD2 HIS A  47     -36.915  -1.555   4.881  1.00 15.00      A    C  
ATOM    419  CE1 HIS A  47     -37.154  -0.028   3.329  1.00 15.00      A    C  
ATOM    420  NE2 HIS A  47     -36.299  -0.551   4.183  1.00 15.00      A    N  
ATOM    421  HE2 HIS A  47     -35.361  -0.242   4.327  1.00 15.00      A    H  
ATOM    422  C   HIS A  47     -40.976  -4.246   4.120  1.00 15.00      A    C  
ATOM    423  O   HIS A  47     -40.869  -4.694   5.258  1.00 15.00      A    O  
ATOM    424  N   ARG A  48     -41.683  -4.846   3.168  1.00 15.00      A    N  
ATOM    425  HN  ARG A  48     -41.709  -4.451   2.272  1.00 15.00      A    H  
ATOM    426  CA  ARG A  48     -42.408  -6.092   3.421  1.00 15.00      A    C  
ATOM    427  CB  ARG A  48     -43.435  -5.900   4.544  1.00 15.00      A    C  
ATOM    428  CG  ARG A  48     -44.139  -7.174   4.983  1.00 15.00      A    C  
ATOM    429  CD  ARG A  48     -45.629  -7.105   4.691  1.00 15.00      A    C  
ATOM    430  NE  ARG A  48     -46.095  -8.284   3.961  1.00 15.00      A    N  
ATOM    431  HE  ARG A  48     -45.403  -8.867   3.568  1.00 15.00      A    H  
ATOM    432  CZ  ARG A  48     -47.379  -8.608   3.799  1.00 15.00      A    C  
ATOM    433  NH1 ARG A  48     -48.336  -7.840   4.317  1.00 15.00      A    N  
ATOM    434 HH11 ARG A  48     -48.086  -6.979   4.852  1.00 15.00      A    H  
ATOM    435 HH12 ARG A  48     -49.339  -8.095   4.195  1.00 15.00      A    H  
ATOM    436  NH2 ARG A  48     -47.706  -9.701   3.117  1.00 15.00      A    N  
ATOM    437 HH21 ARG A  48     -48.706  -9.963   2.988  1.00 15.00      A    H  
ATOM    438 HH22 ARG A  48     -46.958 -10.307   2.707  1.00 15.00      A    H  
ATOM    439  C   ARG A  48     -43.105  -6.593   2.159  1.00 15.00      A    C  
ATOM    440  O   ARG A  48     -43.352  -7.787   2.006  1.00 15.00      A    O  
ATOM    441  N   ARG A  49     -43.434  -5.677   1.260  1.00 15.00      A    N  
ATOM    442  HN  ARG A  49     -43.214  -4.738   1.429  1.00 15.00      A    H  
ATOM    443  CA  ARG A  49     -44.111  -6.042   0.022  1.00 15.00      A    C  
ATOM    444  CB  ARG A  49     -45.328  -5.141  -0.211  1.00 15.00      A    C  
ATOM    445  CG  ARG A  49     -46.670  -5.839  -0.051  1.00 15.00      A    C  
ATOM    446  CD  ARG A  49     -47.767  -5.102  -0.809  1.00 15.00      A    C  
ATOM    447  NE  ARG A  49     -49.083  -5.726  -0.636  1.00 15.00      A    N  
ATOM    448  HE  ARG A  49     -49.460  -5.724   0.271  1.00 15.00      A    H  
ATOM    449  CZ  ARG A  49     -49.797  -6.267  -1.631  1.00 15.00      A    C  
ATOM    450  NH1 ARG A  49     -49.330  -6.260  -2.876  1.00 15.00      A    N  
ATOM    451 HH11 ARG A  49     -49.890  -6.682  -3.649  1.00 15.00      A    H  
ATOM    452 HH12 ARG A  49     -48.405  -5.832  -3.088  1.00 15.00      A    H  
ATOM    453  NH2 ARG A  49     -50.980  -6.822  -1.377  1.00 15.00      A    N  
ATOM    454 HH21 ARG A  49     -51.538  -7.244  -2.152  1.00 15.00      A    H  
ATOM    455 HH22 ARG A  49     -51.356  -6.839  -0.407  1.00 15.00      A    H  
ATOM    456  C   ARG A  49     -43.172  -5.955  -1.175  1.00 15.00      A    C  
ATOM    457  O   ARG A  49     -42.006  -5.584  -1.034  1.00 15.00      A    O  
ATOM    458  N   GLU A  50     -43.704  -6.280  -2.358  1.00 15.00      A    N  
ATOM    459  HN  GLU A  50     -44.632  -6.580  -2.390  1.00 15.00      A    H  
ATOM    460  CA  GLU A  50     -42.937  -6.233  -3.605  1.00 15.00      A    C  
ATOM    461  CB  GLU A  50     -43.810  -6.682  -4.783  1.00 15.00      A    C  
ATOM    462  CG  GLU A  50     -44.411  -8.071  -4.629  1.00 15.00      A    C  
ATOM    463  CD  GLU A  50     -43.387  -9.183  -4.768  1.00 15.00      A    C  
ATOM    464  OE1 GLU A  50     -43.775 -10.361  -4.660  1.00 15.00      A    O  
ATOM    465  OE2 GLU A  50     -42.197  -8.883  -4.975  1.00 15.00      A    O  
ATOM    466  C   GLU A  50     -42.416  -4.821  -3.866  1.00 15.00      A    C  
ATOM    467  O   GLU A  50     -41.501  -4.616  -4.665  1.00 15.00      A    O  
ATOM    468  N   ALA A  51     -43.016  -3.849  -3.183  1.00 15.00      A    N  
ATOM    469  HN  ALA A  51     -43.743  -4.081  -2.576  1.00 15.00      A    H  
ATOM    470  CA  ALA A  51     -42.622  -2.458  -3.311  1.00 15.00      A    C  
ATOM    471  CB  ALA A  51     -43.480  -1.579  -2.413  1.00 15.00      A    C  
ATOM    472  C   ALA A  51     -41.148  -2.283  -2.971  1.00 15.00      A    C  
ATOM    473  O   ALA A  51     -40.469  -1.461  -3.571  1.00 15.00      A    O  
ATOM    474  N   TRP A  52     -40.655  -3.083  -2.025  1.00 15.00      A    N  
ATOM    475  HN  TRP A  52     -41.243  -3.744  -1.602  1.00 15.00      A    H  
ATOM    476  CA  TRP A  52     -39.260  -3.004  -1.612  1.00 15.00      A    C  
ATOM    477  CB  TRP A  52     -38.983  -3.892  -0.393  1.00 15.00      A    C  
ATOM    478  CG  TRP A  52     -37.598  -3.723   0.167  1.00 15.00      A    C  
ATOM    479  CD1 TRP A  52     -37.170  -2.744   1.018  1.00 15.00      A    C  
ATOM    480  CD2 TRP A  52     -36.458  -4.553  -0.090  1.00 15.00      A    C  
ATOM    481  NE1 TRP A  52     -35.837  -2.915   1.307  1.00 15.00      A    N  
ATOM    482  HE1 TRP A  52     -35.298  -2.341   1.896  1.00 15.00      A    H  
ATOM    483  CE2 TRP A  52     -35.377  -4.018   0.639  1.00 15.00      A    C  
ATOM    484  CE3 TRP A  52     -36.247  -5.697  -0.864  1.00 15.00      A    C  
ATOM    485  CZ2 TRP A  52     -34.106  -4.588   0.615  1.00 15.00      A    C  
ATOM    486  CZ3 TRP A  52     -34.985  -6.260  -0.887  1.00 15.00      A    C  
ATOM    487  CH2 TRP A  52     -33.931  -5.706  -0.152  1.00 15.00      A    C  
ATOM    488  C   TRP A  52     -38.322  -3.368  -2.756  1.00 15.00      A    C  
ATOM    489  O   TRP A  52     -37.329  -2.689  -2.981  1.00 15.00      A    O  
ATOM    490  N   LEU A  53     -38.641  -4.436  -3.478  1.00 15.00      A    N  
ATOM    491  HN  LEU A  53     -39.454  -4.939  -3.263  1.00 15.00      A    H  
ATOM    492  CA  LEU A  53     -37.805  -4.866  -4.592  1.00 15.00      A    C  
ATOM    493  CB  LEU A  53     -38.220  -6.246  -5.102  1.00 15.00      A    C  
ATOM    494  CG  LEU A  53     -37.845  -7.432  -4.207  1.00 15.00      A    C  
ATOM    495  CD1 LEU A  53     -38.488  -8.713  -4.718  1.00 15.00      A    C  
ATOM    496  CD2 LEU A  53     -36.333  -7.590  -4.124  1.00 15.00      A    C  
ATOM    497  C   LEU A  53     -37.816  -3.829  -5.712  1.00 15.00      A    C  
ATOM    498  O   LEU A  53     -36.759  -3.424  -6.198  1.00 15.00      A    O  
ATOM    499  N   ALA A  54     -39.013  -3.395  -6.107  1.00 15.00      A    N  
ATOM    500  HN  ALA A  54     -39.818  -3.775  -5.694  1.00 15.00      A    H  
ATOM    501  CA  ALA A  54     -39.158  -2.380  -7.151  1.00 15.00      A    C  
ATOM    502  CB  ALA A  54     -40.628  -2.054  -7.365  1.00 15.00      A    C  
ATOM    503  C   ALA A  54     -38.407  -1.124  -6.739  1.00 15.00      A    C  
ATOM    504  O   ALA A  54     -37.724  -0.486  -7.544  1.00 15.00      A    O  
ATOM    505  N   ASP A  55     -38.543  -0.790  -5.469  1.00 15.00      A    N  
ATOM    506  HN  ASP A  55     -39.124  -1.337  -4.894  1.00 15.00      A    H  
ATOM    507  CA  ASP A  55     -37.886   0.366  -4.899  1.00 15.00      A    C  
ATOM    508  CB  ASP A  55     -38.317   0.548  -3.459  1.00 15.00      A    C  
ATOM    509  CG  ASP A  55     -37.541   1.654  -2.826  1.00 15.00      A    C  
ATOM    510  OD1 ASP A  55     -37.031   1.469  -1.708  1.00 15.00      A    O  
ATOM    511  OD2 ASP A  55     -37.410   2.705  -3.465  1.00 15.00      A    O  
ATOM    512  C   ASP A  55     -36.374   0.207  -4.924  1.00 15.00      A    C  
ATOM    513  O   ASP A  55     -35.654   1.080  -5.410  1.00 15.00      A    O  
ATOM    514  N   ALA A  56     -35.906  -0.898  -4.357  1.00 15.00      A    N  
ATOM    515  HN  ALA A  56     -36.544  -1.522  -3.938  1.00 15.00      A    H  
ATOM    516  CA  ALA A  56     -34.486  -1.209  -4.303  1.00 15.00      A    C  
ATOM    517  CB  ALA A  56     -34.267  -2.587  -3.697  1.00 15.00      A    C  
ATOM    518  C   ALA A  56     -33.861  -1.133  -5.688  1.00 15.00      A    C  
ATOM    519  O   ALA A  56     -32.751  -0.636  -5.843  1.00 15.00      A    O  
ATOM    520  N   ALA A  57     -34.592  -1.613  -6.692  1.00 15.00      A    N  
ATOM    521  HN  ALA A  57     -35.475  -2.001  -6.496  1.00 15.00      A    H  
ATOM    522  CA  ALA A  57     -34.120  -1.588  -8.075  1.00 15.00      A    C  
ATOM    523  CB  ALA A  57     -35.118  -2.285  -8.987  1.00 15.00      A    C  
ATOM    524  C   ALA A  57     -33.891  -0.148  -8.530  1.00 15.00      A    C  
ATOM    525  O   ALA A  57     -32.940   0.150  -9.251  1.00 15.00      A    O  
ATOM    526  N   ARG A  58     -34.766   0.740  -8.080  1.00 15.00      A    N  
ATOM    527  HN  ARG A  58     -35.499   0.428  -7.505  1.00 15.00      A    H  
ATOM    528  CA  ARG A  58     -34.686   2.159  -8.405  1.00 15.00      A    C  
ATOM    529  CB  ARG A  58     -36.017   2.832  -8.025  1.00 15.00      A    C  
ATOM    530  CG  ARG A  58     -36.172   4.291  -8.440  1.00 15.00      A    C  
ATOM    531  CD  ARG A  58     -35.814   5.256  -7.310  1.00 15.00      A    C  
ATOM    532  NE  ARG A  58     -36.303   4.815  -5.998  1.00 15.00      A    N  
ATOM    533  HE  ARG A  58     -36.448   3.847  -5.873  1.00 15.00      A    H  
ATOM    534  CZ  ARG A  58     -36.562   5.636  -4.972  1.00 15.00      A    C  
ATOM    535  NH1 ARG A  58     -36.397   6.950  -5.085  1.00 15.00      A    N  
ATOM    536 HH11 ARG A  58     -36.066   7.366  -5.978  1.00 15.00      A    H  
ATOM    537 HH12 ARG A  58     -36.603   7.568  -4.272  1.00 15.00      A    H  
ATOM    538  NH2 ARG A  58     -36.985   5.150  -3.820  1.00 15.00      A    N  
ATOM    539 HH21 ARG A  58     -37.126   4.107  -3.697  1.00 15.00      A    H  
ATOM    540 HH22 ARG A  58     -37.182   5.783  -3.027  1.00 15.00      A    H  
ATOM    541  C   ARG A  58     -33.525   2.806  -7.647  1.00 15.00      A    C  
ATOM    542  O   ARG A  58     -33.012   3.855  -8.040  1.00 15.00      A    O  
ATOM    543  N   ARG A  59     -33.113   2.165  -6.560  1.00 15.00      A    N  
ATOM    544  HN  ARG A  59     -33.554   1.325  -6.306  1.00 15.00      A    H  
ATOM    545  CA  ARG A  59     -32.021   2.666  -5.738  1.00 15.00      A    C  
ATOM    546  CB  ARG A  59     -32.243   2.316  -4.265  1.00 15.00      A    C  
ATOM    547  CG  ARG A  59     -33.329   3.139  -3.590  1.00 15.00      A    C  
ATOM    548  CD  ARG A  59     -33.343   2.910  -2.086  1.00 15.00      A    C  
ATOM    549  NE  ARG A  59     -34.333   1.911  -1.689  1.00 15.00      A    N  
ATOM    550  HE  ARG A  59     -35.281   2.091  -1.916  1.00 15.00      A    H  
ATOM    551  CZ  ARG A  59     -34.044   0.787  -1.038  1.00 15.00      A    C  
ATOM    552  NH1 ARG A  59     -32.795   0.507  -0.704  1.00 15.00      A    N  
ATOM    553 HH11 ARG A  59     -32.567  -0.382  -0.182  1.00 15.00      A    H  
ATOM    554 HH12 ARG A  59     -32.026   1.161  -0.946  1.00 15.00      A    H  
ATOM    555  NH2 ARG A  59     -35.018  -0.051  -0.722  1.00 15.00      A    N  
ATOM    556 HH21 ARG A  59     -34.806  -0.936  -0.214  1.00 15.00      A    H  
ATOM    557 HH22 ARG A  59     -36.008   0.181  -0.987  1.00 15.00      A    H  
ATOM    558  C   ARG A  59     -30.673   2.140  -6.220  1.00 15.00      A    C  
ATOM    559  O   ARG A  59     -29.625   2.665  -5.844  1.00 15.00      A    O  
ATOM    560  N   VAL A  60     -30.704   1.110  -7.062  1.00 15.00      A    N  
ATOM    561  HN  VAL A  60     -31.571   0.730  -7.319  1.00 15.00      A    H  
ATOM    562  CA  VAL A  60     -29.477   0.525  -7.604  1.00 15.00      A    C  
ATOM    563  CB  VAL A  60     -29.752  -0.736  -8.457  1.00 15.00      A    C  
ATOM    564  CG1 VAL A  60     -28.447  -1.395  -8.874  1.00 15.00      A    C  
ATOM    565  CG2 VAL A  60     -30.617  -1.728  -7.700  1.00 15.00      A    C  
ATOM    566  C   VAL A  60     -28.754   1.556  -8.462  1.00 15.00      A    C  
ATOM    567  O   VAL A  60     -27.529   1.537  -8.594  1.00 15.00      A    O  
ATOM    568  N   GLY A  61     -29.528   2.478  -9.024  1.00 15.00      A    N  
ATOM    569  HN  GLY A  61     -30.495   2.446  -8.873  1.00 15.00      A    H  
ATOM    570  CA  GLY A  61     -28.963   3.523  -9.849  1.00 15.00      A    C  
ATOM    571  C   GLY A  61     -28.112   4.482  -9.039  1.00 15.00      A    C  
ATOM    572  O   GLY A  61     -27.408   5.320  -9.596  1.00 15.00      A    O  
ATOM    573  N   GLN A  62     -28.170   4.348  -7.720  1.00 15.00      A    N  
ATOM    574  HN  GLN A  62     -28.742   3.647  -7.333  1.00 15.00      A    H  
ATOM    575  CA  GLN A  62     -27.409   5.206  -6.828  1.00 15.00      A    C  
ATOM    576  CB  GLN A  62     -28.291   5.671  -5.666  1.00 15.00      A    C  
ATOM    577  CG  GLN A  62     -29.634   6.236  -6.099  1.00 15.00      A    C  
ATOM    578  CD  GLN A  62     -30.502   6.671  -4.935  1.00 15.00      A    C  
ATOM    579  OE1 GLN A  62     -30.409   6.130  -3.834  1.00 15.00      A    O  
ATOM    580  NE2 GLN A  62     -31.354   7.655  -5.173  1.00 15.00      A    N  
ATOM    581 HE21 GLN A  62     -31.374   8.040  -6.075  1.00 15.00      A    H  
ATOM    582 HE22 GLN A  62     -31.926   7.956  -4.440  1.00 15.00      A    H  
ATOM    583  C   GLN A  62     -26.172   4.490  -6.290  1.00 15.00      A    C  
ATOM    584  O   GLN A  62     -25.476   5.016  -5.427  1.00 15.00      A    O  
ATOM    585  N   LEU A  63     -25.891   3.297  -6.807  1.00 15.00      A    N  
ATOM    586  HN  LEU A  63     -26.472   2.927  -7.509  1.00 15.00      A    H  
ATOM    587  CA  LEU A  63     -24.735   2.524  -6.358  1.00 15.00      A    C  
ATOM    588  CB  LEU A  63     -25.168   1.392  -5.423  1.00 15.00      A    C  
ATOM    589  CG  LEU A  63     -25.256   1.706  -3.929  1.00 15.00      A    C  
ATOM    590  CD1 LEU A  63     -25.374   0.415  -3.138  1.00 15.00      A    C  
ATOM    591  CD2 LEU A  63     -24.051   2.512  -3.464  1.00 15.00      A    C  
ATOM    592  C   LEU A  63     -23.983   1.915  -7.529  1.00 15.00      A    C  
ATOM    593  O   LEU A  63     -24.563   1.627  -8.578  1.00 15.00      A    O  
ATOM    594  N   GLN A  64     -22.690   1.717  -7.343  1.00 15.00      A    N  
ATOM    595  HN  GLN A  64     -22.279   1.999  -6.495  1.00 15.00      A    H  
ATOM    596  CA  GLN A  64     -21.858   1.115  -8.363  1.00 15.00      A    C  
ATOM    597  CB  GLN A  64     -21.359   2.154  -9.364  1.00 15.00      A    C  
ATOM    598  CG  GLN A  64     -20.701   1.530 -10.582  1.00 15.00      A    C  
ATOM    599  CD  GLN A  64     -19.935   2.520 -11.428  1.00 15.00      A    C  
ATOM    600  OE1 GLN A  64     -20.308   3.687 -11.544  1.00 15.00      A    O  
ATOM    601  NE2 GLN A  64     -18.856   2.052 -12.028  1.00 15.00      A    N  
ATOM    602 HE21 GLN A  64     -18.626   1.108 -11.889  1.00 15.00      A    H  
ATOM    603 HE22 GLN A  64     -18.326   2.666 -12.581  1.00 15.00      A    H  
ATOM    604  C   GLN A  64     -20.677   0.377  -7.744  1.00 15.00      A    C  
ATOM    605  O   GLN A  64     -20.045   0.870  -6.809  1.00 15.00      A    O  
ATOM    606  N   LEU A  65     -20.406  -0.811  -8.264  1.00 15.00      A    N  
ATOM    607  HN  LEU A  65     -20.965  -1.144  -8.999  1.00 15.00      A    H  
ATOM    608  CA  LEU A  65     -19.291  -1.624  -7.804  1.00 15.00      A    C  
ATOM    609  CB  LEU A  65     -19.581  -3.109  -8.043  1.00 15.00      A    C  
ATOM    610  CG  LEU A  65     -20.758  -3.709  -7.271  1.00 15.00      A    C  
ATOM    611  CD1 LEU A  65     -20.903  -5.189  -7.586  1.00 15.00      A    C  
ATOM    612  CD2 LEU A  65     -20.587  -3.496  -5.774  1.00 15.00      A    C  
ATOM    613  C   LEU A  65     -18.062  -1.210  -8.595  1.00 15.00      A    C  
ATOM    614  O   LEU A  65     -18.150  -1.021  -9.810  1.00 15.00      A    O  
ATOM    615  N   VAL A  66     -16.926  -1.049  -7.931  1.00 15.00      A    N  
ATOM    616  HN  VAL A  66     -16.893  -1.228  -6.963  1.00 15.00      A    H  
ATOM    617  CA  VAL A  66     -15.725  -0.609  -8.629  1.00 15.00      A    C  
ATOM    618  CB  VAL A  66     -15.530   0.917  -8.522  1.00 15.00      A    C  
ATOM    619  CG1 VAL A  66     -16.506   1.649  -9.427  1.00 15.00      A    C  
ATOM    620  CG2 VAL A  66     -15.687   1.378  -7.080  1.00 15.00      A    C  
ATOM    621  C   VAL A  66     -14.444  -1.295  -8.171  1.00 15.00      A    C  
ATOM    622  O   VAL A  66     -14.324  -1.760  -7.038  1.00 15.00      A    O  
ATOM    623  N   THR A  67     -13.503  -1.370  -9.103  1.00 15.00      A    N  
ATOM    624  HN  THR A  67     -13.706  -1.027 -10.002  1.00 15.00      A    H  
ATOM    625  CA  THR A  67     -12.189  -1.937  -8.854  1.00 15.00      A    C  
ATOM    626  CB  THR A  67     -11.802  -2.953  -9.955  1.00 15.00      A    C  
ATOM    627  OG1 THR A  67     -12.783  -3.992 -10.026  1.00 15.00      A    O  
ATOM    628  HG1 THR A  67     -13.666  -3.615  -9.910  1.00 15.00      A    H  
ATOM    629  CG2 THR A  67     -10.442  -3.578  -9.669  1.00 15.00      A    C  
ATOM    630  C   THR A  67     -11.198  -0.783  -8.888  1.00 15.00      A    C  
ATOM    631  O   THR A  67     -10.174  -0.780  -8.198  1.00 15.00      A    O  
ATOM    632  N   HIS A  68     -11.552   0.219  -9.686  1.00 15.00      A    N  
ATOM    633  HN  HIS A  68     -12.404   0.159 -10.174  1.00 15.00      A    H  
ATOM    634  CA  HIS A  68     -10.740   1.406  -9.863  1.00 15.00      A    C  
ATOM    635  CB  HIS A  68     -10.186   1.449 -11.288  1.00 15.00      A    C  
ATOM    636  CG  HIS A  68      -9.391   0.239 -11.670  1.00 15.00      A    C  
ATOM    637  ND1 HIS A  68      -9.878  -0.687 -12.562  1.00 15.00      A    N  
ATOM    638  CD2 HIS A  68      -8.161  -0.149 -11.253  1.00 15.00      A    C  
ATOM    639  CE1 HIS A  68      -8.943  -1.613 -12.669  1.00 15.00      A    C  
ATOM    640  NE2 HIS A  68      -7.888  -1.330 -11.894  1.00 15.00      A    N  
ATOM    641  HE2 HIS A  68      -7.072  -1.867 -11.800  1.00 15.00      A    H  
ATOM    642  C   HIS A  68     -11.580   2.650  -9.594  1.00 15.00      A    C  
ATOM    643  O   HIS A  68     -12.612   2.867 -10.232  1.00 15.00      A    O  
ATOM    644  N   THR A  69     -11.132   3.458  -8.649  1.00 15.00      A    N  
ATOM    645  HN  THR A  69     -10.293   3.233  -8.193  1.00 15.00      A    H  
ATOM    646  CA  THR A  69     -11.842   4.675  -8.276  1.00 15.00      A    C  
ATOM    647  CB  THR A  69     -12.090   4.713  -6.756  1.00 15.00      A    C  
ATOM    648  OG1 THR A  69     -10.931   4.220  -6.068  1.00 15.00      A    O  
ATOM    649  HG1 THR A  69     -10.249   3.997  -6.706  1.00 15.00      A    H  
ATOM    650  CG2 THR A  69     -13.296   3.868  -6.385  1.00 15.00      A    C  
ATOM    651  C   THR A  69     -11.055   5.920  -8.677  1.00 15.00      A    C  
ATOM    652  O   THR A  69      -9.824   5.906  -8.694  1.00 15.00      A    O  
ATOM    653  N   LEU A  70     -11.768   6.989  -9.006  1.00 15.00      A    N  
ATOM    654  HN  LEU A  70     -12.751   6.926  -9.011  1.00 15.00      A    H  
ATOM    655  CA  LEU A  70     -11.132   8.246  -9.385  1.00 15.00      A    C  
ATOM    656  CB  LEU A  70     -11.745   8.789 -10.681  1.00 15.00      A    C  
ATOM    657  CG  LEU A  70     -10.997   9.942 -11.358  1.00 15.00      A    C  
ATOM    658  CD1 LEU A  70      -9.545   9.566 -11.612  1.00 15.00      A    C  
ATOM    659  CD2 LEU A  70     -11.681  10.331 -12.659  1.00 15.00      A    C  
ATOM    660  C   LEU A  70     -11.273   9.266  -8.257  1.00 15.00      A    C  
ATOM    661  O   LEU A  70     -10.717  10.359  -8.307  1.00 15.00      A    O  
ATOM    662  N   LYS A  71     -12.015   8.871  -7.230  1.00 15.00      A    N  
ATOM    663  HN  LYS A  71     -12.406   7.977  -7.254  1.00 15.00      A    H  
ATOM    664  CA  LYS A  71     -12.267   9.714  -6.067  1.00 15.00      A    C  
ATOM    665  CB  LYS A  71     -13.365   9.104  -5.191  1.00 15.00      A    C  
ATOM    666  CG  LYS A  71     -14.553  10.020  -4.946  1.00 15.00      A    C  
ATOM    667  CD  LYS A  71     -14.208  11.112  -3.949  1.00 15.00      A    C  
ATOM    668  CE  LYS A  71     -15.459  11.703  -3.329  1.00 15.00      A    C  
ATOM    669  NZ  LYS A  71     -16.100  12.711  -4.206  1.00 15.00      A    N  
ATOM    670  HZ1 LYS A  71     -16.985  13.055  -3.763  1.00 15.00      A    H  
ATOM    671  HZ2 LYS A  71     -16.334  12.295  -5.126  1.00 15.00      A    H  
ATOM    672  HZ3 LYS A  71     -15.465  13.524  -4.353  1.00 15.00      A    H  
ATOM    673  C   LYS A  71     -11.008  10.019  -5.237  1.00 15.00      A    C  
ATOM    674  O   LYS A  71     -10.816  11.164  -4.837  1.00 15.00      A    O  
ATOM    675  N   PRO A  72     -10.145   9.017  -4.922  1.00 15.00      A    N  
ATOM    676  CA  PRO A  72      -8.914   9.256  -4.145  1.00 15.00      A    C  
ATOM    677  CB  PRO A  72      -8.193   7.909  -4.197  1.00 15.00      A    C  
ATOM    678  CG  PRO A  72      -9.285   6.919  -4.369  1.00 15.00      A    C  
ATOM    679  CD  PRO A  72     -10.305   7.585  -5.245  1.00 15.00      A    C  
ATOM    680  C   PRO A  72      -8.021  10.344  -4.758  1.00 15.00      A    C  
ATOM    681  O   PRO A  72      -7.224  10.975  -4.061  1.00 15.00      A    O  
ATOM    682  N   ILE A  73      -8.168  10.567  -6.058  1.00 15.00      A    N  
ATOM    683  HN  ILE A  73      -8.843  10.059  -6.553  1.00 15.00      A    H  
ATOM    684  CA  ILE A  73      -7.383  11.570  -6.769  1.00 15.00      A    C  
ATOM    685  CB  ILE A  73      -7.129  11.144  -8.238  1.00 15.00      A    C  
ATOM    686  CG1 ILE A  73      -6.948   9.623  -8.319  1.00 15.00      A    C  
ATOM    687  CG2 ILE A  73      -5.899  11.852  -8.790  1.00 15.00      A    C  
ATOM    688  CD1 ILE A  73      -6.563   9.111  -9.694  1.00 15.00      A    C  
ATOM    689  C   ILE A  73      -8.107  12.914  -6.744  1.00 15.00      A    C  
ATOM    690  O   ILE A  73      -8.449  13.457  -7.790  1.00 15.00      A    O  
ATOM    691  N   HIS A  74      -8.299  13.429  -5.528  1.00 15.00      A    N  
ATOM    692  HN  HIS A  74      -7.971  12.919  -4.765  1.00 15.00      A    H  
ATOM    693  CA  HIS A  74      -8.996  14.699  -5.265  1.00 15.00      A    C  
ATOM    694  CB  HIS A  74      -8.699  15.806  -6.291  1.00 15.00      A    C  
ATOM    695  CG  HIS A  74      -8.770  17.202  -5.739  1.00 15.00      A    C  
ATOM    696  ND1 HIS A  74      -9.758  18.079  -6.122  1.00 15.00      A    N  
ATOM    697  CD2 HIS A  74      -7.948  17.821  -4.855  1.00 15.00      A    C  
ATOM    698  CE1 HIS A  74      -9.520  19.204  -5.472  1.00 15.00      A    C  
ATOM    699  NE2 HIS A  74      -8.435  19.091  -4.694  1.00 15.00      A    N  
ATOM    700  HE2 HIS A  74      -8.064  19.784  -4.114  1.00 15.00      A    H  
ATOM    701  C   HIS A  74     -10.486  14.445  -5.119  1.00 15.00      A    C  
ATOM    702  O   HIS A  74     -11.148  14.026  -6.063  1.00 15.00      A    O  
ATOM    703  N   PRO A  75     -11.029  14.688  -3.920  1.00 15.00      A    N  
ATOM    704  CA  PRO A  75     -12.447  14.460  -3.628  1.00 15.00      A    C  
ATOM    705  CB  PRO A  75     -12.578  14.805  -2.139  1.00 15.00      A    C  
ATOM    706  CG  PRO A  75     -11.180  14.813  -1.612  1.00 15.00      A    C  
ATOM    707  CD  PRO A  75     -10.307  15.220  -2.759  1.00 15.00      A    C  
ATOM    708  C   PRO A  75     -13.359  15.354  -4.456  1.00 15.00      A    C  
ATOM    709  O   PRO A  75     -14.507  14.994  -4.738  1.00 15.00      A    O  
ATOM    710  N   ASP A  76     -12.827  16.497  -4.872  1.00 15.00      A    N  
ATOM    711  HN  ASP A  76     -11.895  16.695  -4.642  1.00 15.00      A    H  
ATOM    712  CA  ASP A  76     -13.576  17.464  -5.666  1.00 15.00      A    C  
ATOM    713  CB  ASP A  76     -13.018  18.876  -5.462  1.00 15.00      A    C  
ATOM    714  CG  ASP A  76     -13.284  19.422  -4.075  1.00 15.00      A    C  
ATOM    715  OD1 ASP A  76     -14.402  19.927  -3.841  1.00 15.00      A    O  
ATOM    716  OD2 ASP A  76     -12.373  19.342  -3.221  1.00 15.00      A    O  
ATOM    717  C   ASP A  76     -13.537  17.100  -7.146  1.00 15.00      A    C  
ATOM    718  O   ASP A  76     -13.595  17.967  -8.022  1.00 15.00      A    O  
ATOM    719  N   ALA A  77     -13.454  15.809  -7.422  1.00 15.00      A    N  
ATOM    720  HN  ALA A  77     -13.431  15.165  -6.683  1.00 15.00      A    H  
ATOM    721  CA  ALA A  77     -13.405  15.321  -8.785  1.00 15.00      A    C  
ATOM    722  CB  ALA A  77     -12.126  14.530  -9.025  1.00 15.00      A    C  
ATOM    723  C   ALA A  77     -14.624  14.468  -9.101  1.00 15.00      A    C  
ATOM    724  O   ALA A  77     -15.077  13.669  -8.277  1.00 15.00      A    O  
ATOM    725  N   ARG A  78     -15.164  14.663 -10.290  1.00 15.00      A    N  
ATOM    726  HN  ARG A  78     -14.767  15.333 -10.888  1.00 15.00      A    H  
ATOM    727  CA  ARG A  78     -16.317  13.915 -10.751  1.00 15.00      A    C  
ATOM    728  CB  ARG A  78     -17.521  14.841 -10.948  1.00 15.00      A    C  
ATOM    729  CG  ARG A  78     -18.623  14.663  -9.914  1.00 15.00      A    C  
ATOM    730  CD  ARG A  78     -18.366  15.490  -8.661  1.00 15.00      A    C  
ATOM    731  NE  ARG A  78     -18.716  16.901  -8.847  1.00 15.00      A    N  
ATOM    732  HE  ARG A  78     -18.452  17.319  -9.695  1.00 15.00      A    H  
ATOM    733  CZ  ARG A  78     -19.367  17.637  -7.939  1.00 15.00      A    C  
ATOM    734  NH1 ARG A  78     -19.741  17.100  -6.782  1.00 15.00      A    N  
ATOM    735 HH11 ARG A  78     -19.528  16.102  -6.573  1.00 15.00      A    H  
ATOM    736 HH12 ARG A  78     -20.251  17.678  -6.076  1.00 15.00      A    H  
ATOM    737  NH2 ARG A  78     -19.642  18.914  -8.185  1.00 15.00      A    N  
ATOM    738 HH21 ARG A  78     -20.151  19.489  -7.470  1.00 15.00      A    H  
ATOM    739 HH22 ARG A  78     -19.353  19.351  -9.084  1.00 15.00      A    H  
ATOM    740  C   ARG A  78     -15.967  13.221 -12.058  1.00 15.00      A    C  
ATOM    741  O   ARG A  78     -16.035  13.821 -13.129  1.00 15.00      A    O  
ATOM    742  N   GLY A  79     -15.555  11.969 -11.960  1.00 15.00      A    N  
ATOM    743  HN  GLY A  79     -15.514  11.543 -11.080  1.00 15.00      A    H  
ATOM    744  CA  GLY A  79     -15.184  11.220 -13.140  1.00 15.00      A    C  
ATOM    745  C   GLY A  79     -15.875   9.879 -13.209  1.00 15.00      A    C  
ATOM    746  O   GLY A  79     -16.760   9.586 -12.405  1.00 15.00      A    O  
ATOM    747  N   SER A  80     -15.453   9.059 -14.156  1.00 15.00      A    N  
ATOM    748  HN  SER A  80     -14.724   9.347 -14.746  1.00 15.00      A    H  
ATOM    749  CA  SER A  80     -16.036   7.746 -14.350  1.00 15.00      A    C  
ATOM    750  CB  SER A  80     -16.035   7.393 -15.842  1.00 15.00      A    C  
ATOM    751  OG  SER A  80     -16.448   6.056 -16.066  1.00 15.00      A    O  
ATOM    752  HG  SER A  80     -15.833   5.455 -15.631  1.00 15.00      A    H  
ATOM    753  C   SER A  80     -15.296   6.673 -13.556  1.00 15.00      A    C  
ATOM    754  O   SER A  80     -14.090   6.487 -13.715  1.00 15.00      A    O  
ATOM    755  N   ASN A  81     -16.028   5.983 -12.694  1.00 15.00      A    N  
ATOM    756  HN  ASN A  81     -16.976   6.207 -12.592  1.00 15.00      A    H  
ATOM    757  CA  ASN A  81     -15.467   4.898 -11.898  1.00 15.00      A    C  
ATOM    758  CB  ASN A  81     -16.192   4.799 -10.550  1.00 15.00      A    C  
ATOM    759  CG  ASN A  81     -15.678   5.772  -9.502  1.00 15.00      A    C  
ATOM    760  OD1 ASN A  81     -14.483   6.066  -9.429  1.00 15.00      A    O  
ATOM    761  ND2 ASN A  81     -16.584   6.281  -8.678  1.00 15.00      A    N  
ATOM    762 HD21 ASN A  81     -17.520   6.006  -8.792  1.00 15.00      A    H  
ATOM    763 HD22 ASN A  81     -16.284   6.905  -7.987  1.00 15.00      A    H  
ATOM    764  C   ASN A  81     -15.635   3.599 -12.683  1.00 15.00      A    C  
ATOM    765  O   ASN A  81     -16.636   3.431 -13.385  1.00 15.00      A    O  
ATOM    766  N   LEU A  82     -14.682   2.677 -12.570  1.00 15.00      A    N  
ATOM    767  HN  LEU A  82     -13.927   2.829 -11.962  1.00 15.00      A    H  
ATOM    768  CA  LEU A  82     -14.756   1.430 -13.328  1.00 15.00      A    C  
ATOM    769  CB  LEU A  82     -13.797   1.455 -14.520  1.00 15.00      A    C  
ATOM    770  CG  LEU A  82     -14.245   2.275 -15.734  1.00 15.00      A    C  
ATOM    771  CD1 LEU A  82     -13.160   2.296 -16.799  1.00 15.00      A    C  
ATOM    772  CD2 LEU A  82     -15.547   1.725 -16.301  1.00 15.00      A    C  
ATOM    773  C   LEU A  82     -14.520   0.180 -12.486  1.00 15.00      A    C  
ATOM    774  O   LEU A  82     -13.933   0.234 -11.404  1.00 15.00      A    O  
ATOM    775  N   HIS A  83     -14.981  -0.945 -13.019  1.00 15.00      A    N  
ATOM    776  HN  HIS A  83     -15.421  -0.903 -13.895  1.00 15.00      A    H  
ATOM    777  CA  HIS A  83     -14.858  -2.245 -12.372  1.00 15.00      A    C  
ATOM    778  CB  HIS A  83     -16.193  -2.622 -11.712  1.00 15.00      A    C  
ATOM    779  CG  HIS A  83     -16.122  -3.775 -10.750  1.00 15.00      A    C  
ATOM    780  ND1 HIS A  83     -15.503  -3.652  -9.532  1.00 15.00      A    N  
ATOM    781  CD2 HIS A  83     -16.622  -5.030 -10.866  1.00 15.00      A    C  
ATOM    782  CE1 HIS A  83     -15.637  -4.818  -8.932  1.00 15.00      A    C  
ATOM    783  NE2 HIS A  83     -16.306  -5.681  -9.700  1.00 15.00      A    N  
ATOM    784  HE2 HIS A  83     -16.535  -6.605  -9.471  1.00 15.00      A    H  
ATOM    785  C   HIS A  83     -14.492  -3.283 -13.432  1.00 15.00      A    C  
ATOM    786  O   HIS A  83     -15.267  -4.191 -13.735  1.00 15.00      A    O  
ATOM    787  N   SER A  84     -13.322  -3.118 -14.024  1.00 15.00      A    N  
ATOM    788  HN  SER A  84     -12.750  -2.368 -13.758  1.00 15.00      A    H  
ATOM    789  CA  SER A  84     -12.864  -4.024 -15.063  1.00 15.00      A    C  
ATOM    790  CB  SER A  84     -12.846  -3.295 -16.407  1.00 15.00      A    C  
ATOM    791  OG  SER A  84     -12.873  -1.885 -16.217  1.00 15.00      A    O  
ATOM    792  HG  SER A  84     -11.972  -1.550 -16.203  1.00 15.00      A    H  
ATOM    793  C   SER A  84     -11.478  -4.578 -14.743  1.00 15.00      A    C  
ATOM    794  O   SER A  84     -10.559  -3.828 -14.404  1.00 15.00      A    O  
ATOM    795  N   LEU A  85     -11.336  -5.892 -14.841  1.00 15.00      A    N  
ATOM    796  HN  LEU A  85     -12.105  -6.438 -15.097  1.00 15.00      A    H  
ATOM    797  CA  LEU A  85     -10.061  -6.543 -14.576  1.00 15.00      A    C  
ATOM    798  CB  LEU A  85     -10.270  -8.014 -14.189  1.00 15.00      A    C  
ATOM    799  CG  LEU A  85     -10.756  -8.287 -12.762  1.00 15.00      A    C  
ATOM    800  CD1 LEU A  85     -12.242  -7.985 -12.624  1.00 15.00      A    C  
ATOM    801  CD2 LEU A  85     -10.456  -9.722 -12.361  1.00 15.00      A    C  
ATOM    802  C   LEU A  85      -9.165  -6.453 -15.805  1.00 15.00      A    C  
ATOM    803  O   LEU A  85      -9.601  -6.752 -16.917  1.00 15.00      A    O  
ATOM    804  N   PRO A  86      -7.910  -6.019 -15.630  1.00 15.00      A    N  
ATOM    805  CA  PRO A  86      -6.966  -5.899 -16.739  1.00 15.00      A    C  
ATOM    806  CB  PRO A  86      -5.753  -5.206 -16.109  1.00 15.00      A    C  
ATOM    807  CG  PRO A  86      -5.842  -5.530 -14.658  1.00 15.00      A    C  
ATOM    808  CD  PRO A  86      -7.309  -5.624 -14.343  1.00 15.00      A    C  
ATOM    809  C   PRO A  86      -6.575  -7.271 -17.269  1.00 15.00      A    C  
ATOM    810  O   PRO A  86      -6.459  -8.230 -16.507  1.00 15.00      A    O  
ATOM    811  N   GLN A  87      -6.397  -7.370 -18.577  1.00 15.00      A    N  
ATOM    812  HN  GLN A  87      -6.518  -6.581 -19.138  1.00 15.00      A    H  
ATOM    813  CA  GLN A  87      -6.017  -8.633 -19.188  1.00 15.00      A    C  
ATOM    814  CB  GLN A  87      -6.209  -8.587 -20.707  1.00 15.00      A    C  
ATOM    815  CG  GLN A  87      -7.665  -8.516 -21.149  1.00 15.00      A    C  
ATOM    816  CD  GLN A  87      -8.479  -9.715 -20.696  1.00 15.00      A    C  
ATOM    817  OE1 GLN A  87      -7.966 -10.826 -20.589  1.00 15.00      A    O  
ATOM    818  NE2 GLN A  87      -9.757  -9.498 -20.425  1.00 15.00      A    N  
ATOM    819 HE21 GLN A  87     -10.106  -8.590 -20.533  1.00 15.00      A    H  
ATOM    820 HE22 GLN A  87     -10.298 -10.255 -20.121  1.00 15.00      A    H  
ATOM    821  C   GLN A  87      -4.574  -8.975 -18.840  1.00 15.00      A    C  
ATOM    822  O   GLN A  87      -3.715  -8.092 -18.779  1.00 15.00      A    O  
ATOM    823  N   ALA A  88      -4.326 -10.252 -18.589  1.00 15.00      A    N  
ATOM    824  HN  ALA A  88      -5.062 -10.895 -18.635  1.00 15.00      A    H  
ATOM    825  CA  ALA A  88      -2.993 -10.728 -18.244  1.00 15.00      A    C  
ATOM    826  CB  ALA A  88      -3.039 -12.200 -17.854  1.00 15.00      A    C  
ATOM    827  C   ALA A  88      -2.015 -10.502 -19.392  1.00 15.00      A    C  
ATOM    828  O   ALA A  88      -2.199 -11.027 -20.493  1.00 15.00      A    O  
ATOM    829  N   PRO A  89      -0.971  -9.696 -19.151  1.00 15.00      A    N  
ATOM    830  CA  PRO A  89       0.044  -9.388 -20.163  1.00 15.00      A    C  
ATOM    831  CB  PRO A  89       0.897  -8.304 -19.495  1.00 15.00      A    C  
ATOM    832  CG  PRO A  89       0.706  -8.518 -18.033  1.00 15.00      A    C  
ATOM    833  CD  PRO A  89      -0.702  -9.017 -17.871  1.00 15.00      A    C  
ATOM    834  C   PRO A  89       0.907 -10.600 -20.508  1.00 15.00      A    C  
ATOM    835  O   PRO A  89       1.095 -11.496 -19.687  1.00 15.00      A    O  
ATOM    836  N   GLY A  90       1.452 -10.605 -21.722  1.00 15.00      A    N  
ATOM    837  HN  GLY A  90       1.292  -9.850 -22.321  1.00 15.00      A    H  
ATOM    838  CA  GLY A  90       2.291 -11.708 -22.160  1.00 15.00      A    C  
ATOM    839  C   GLY A  90       3.734 -11.510 -21.748  1.00 15.00      A    C  
ATOM    840  O   GLY A  90       4.618 -12.261 -22.155  1.00 15.00      A    O  
ATOM    841  N   GLN A  91       3.959 -10.486 -20.939  1.00 15.00      A    N  
ATOM    842  HN  GLN A  91       3.201  -9.942 -20.648  1.00 15.00      A    H  
ATOM    843  CA  GLN A  91       5.286 -10.157 -20.446  1.00 15.00      A    C  
ATOM    844  CB  GLN A  91       5.555  -8.662 -20.616  1.00 15.00      A    C  
ATOM    845  CG  GLN A  91       6.049  -8.267 -21.997  1.00 15.00      A    C  
ATOM    846  CD  GLN A  91       5.869  -6.788 -22.279  1.00 15.00      A    C  
ATOM    847  OE1 GLN A  91       4.908  -6.169 -21.829  1.00 15.00      A    O  
ATOM    848  NE2 GLN A  91       6.796  -6.210 -23.024  1.00 15.00      A    N  
ATOM    849 HE21 GLN A  91       7.538  -6.759 -23.349  1.00 15.00      A    H  
ATOM    850 HE22 GLN A  91       6.700  -5.255 -23.219  1.00 15.00      A    H  
ATOM    851  C   GLN A  91       5.409 -10.546 -18.977  1.00 15.00      A    C  
ATOM    852  O   GLN A  91       4.855  -9.879 -18.101  1.00 15.00      A    O  
ATOM    853  N   PRO A  92       6.125 -11.645 -18.698  1.00 15.00      A    N  
ATOM    854  CA  PRO A  92       6.322 -12.143 -17.332  1.00 15.00      A    C  
ATOM    855  CB  PRO A  92       7.056 -13.473 -17.542  1.00 15.00      A    C  
ATOM    856  CG  PRO A  92       7.726 -13.329 -18.865  1.00 15.00      A    C  
ATOM    857  CD  PRO A  92       6.805 -12.487 -19.697  1.00 15.00      A    C  
ATOM    858  C   PRO A  92       7.182 -11.201 -16.492  1.00 15.00      A    C  
ATOM    859  O   PRO A  92       8.187 -10.671 -16.968  1.00 15.00      A    O  
ATOM    860  N   GLY A  93       6.780 -10.991 -15.245  1.00 15.00      A    N  
ATOM    861  HN  GLY A  93       5.961 -11.423 -14.924  1.00 15.00      A    H  
ATOM    862  CA  GLY A  93       7.532 -10.124 -14.364  1.00 15.00      A    C  
ATOM    863  C   GLY A  93       6.665  -9.063 -13.725  1.00 15.00      A    C  
ATOM    864  O   GLY A  93       6.647  -8.919 -12.505  1.00 15.00      A    O  
ATOM    865  N   LEU A  94       5.933  -8.329 -14.547  1.00 15.00      A    N  
ATOM    866  HN  LEU A  94       5.976  -8.499 -15.510  1.00 15.00      A    H  
ATOM    867  CA  LEU A  94       5.065  -7.272 -14.050  1.00 15.00      A    C  
ATOM    868  CB  LEU A  94       5.164  -6.014 -14.922  1.00 15.00      A    C  
ATOM    869  CG  LEU A  94       4.777  -6.167 -16.396  1.00 15.00      A    C  
ATOM    870  CD1 LEU A  94       4.179  -4.874 -16.926  1.00 15.00      A    C  
ATOM    871  CD2 LEU A  94       5.982  -6.580 -17.230  1.00 15.00      A    C  
ATOM    872  C   LEU A  94       3.616  -7.734 -13.926  1.00 15.00      A    C  
ATOM    873  O   LEU A  94       3.031  -8.257 -14.877  1.00 15.00      A    O  
ATOM    874  N   ALA A  95       3.056  -7.547 -12.742  1.00 15.00      A    N  
ATOM    875  HN  ALA A  95       3.590  -7.141 -12.025  1.00 15.00      A    H  
ATOM    876  CA  ALA A  95       1.677  -7.911 -12.460  1.00 15.00      A    C  
ATOM    877  CB  ALA A  95       1.635  -9.146 -11.570  1.00 15.00      A    C  
ATOM    878  C   ALA A  95       0.996  -6.741 -11.766  1.00 15.00      A    C  
ATOM    879  O   ALA A  95       1.612  -5.688 -11.596  1.00 15.00      A    O  
ATOM    880  N   GLY A  96      -0.256  -6.909 -11.368  1.00 15.00      A    N  
ATOM    881  HN  GLY A  96      -0.713  -7.764 -11.519  1.00 15.00      A    H  
ATOM    882  CA  GLY A  96      -0.942  -5.834 -10.693  1.00 15.00      A    C  
ATOM    883  C   GLY A  96      -2.394  -5.686 -11.092  1.00 15.00      A    C  
ATOM    884  O   GLY A  96      -2.699  -5.285 -12.215  1.00 15.00      A    O  
ATOM    885  N   SER A  97      -3.283  -6.051 -10.171  1.00 15.00      A    N  
ATOM    886  HN  SER A  97      -2.951  -6.439  -9.334  1.00 15.00      A    H  
ATOM    887  CA  SER A  97      -4.728  -5.922 -10.363  1.00 15.00      A    C  
ATOM    888  CB  SER A  97      -5.093  -4.515 -10.880  1.00 15.00      A    C  
ATOM    889  OG  SER A  97      -6.404  -4.129 -10.500  1.00 15.00      A    O  
ATOM    890  HG  SER A  97      -7.024  -4.821 -10.754  1.00 15.00      A    H  
ATOM    891  C   SER A  97      -5.345  -7.014 -11.244  1.00 15.00      A    C  
ATOM    892  O   SER A  97      -6.509  -6.905 -11.628  1.00 15.00      A    O  
ATOM    893  N   HIS A  98      -4.611  -8.077 -11.545  1.00 15.00      A    N  
ATOM    894  HN  HIS A  98      -3.689  -8.165 -11.184  1.00 15.00      A    H  
ATOM    895  CA  HIS A  98      -5.179  -9.137 -12.389  1.00 15.00      A    C  
ATOM    896  CB  HIS A  98      -4.573  -9.218 -13.798  1.00 15.00      A    C  
ATOM    897  CG  HIS A  98      -3.074  -9.225 -13.882  1.00 15.00      A    C  
ATOM    898  ND1 HIS A  98      -2.343 -10.387 -13.756  1.00 15.00      A    N  
ATOM    899  CD2 HIS A  98      -2.228  -8.195 -14.134  1.00 15.00      A    C  
ATOM    900  CE1 HIS A  98      -1.081 -10.041 -13.937  1.00 15.00      A    C  
ATOM    901  NE2 HIS A  98      -0.963  -8.728 -14.169  1.00 15.00      A    N  
ATOM    902  HE2 HIS A  98      -0.132  -8.242 -14.350  1.00 15.00      A    H  
ATOM    903  C   HIS A  98      -5.240 -10.492 -11.699  1.00 15.00      A    C  
ATOM    904  O   HIS A  98      -6.093 -11.327 -12.002  1.00 15.00      A    O  
ATOM    905  N   GLU A  99      -4.359 -10.683 -10.739  1.00 15.00      A    N  
ATOM    906  HN  GLU A  99      -3.705  -9.967 -10.546  1.00 15.00      A    H  
ATOM    907  CA  GLU A  99      -4.297 -11.917  -9.971  1.00 15.00      A    C  
ATOM    908  CB  GLU A  99      -2.918 -12.064  -9.321  1.00 15.00      A    C  
ATOM    909  CG  GLU A  99      -1.788 -11.358 -10.067  1.00 15.00      A    C  
ATOM    910  CD  GLU A  99      -1.746  -9.862  -9.798  1.00 15.00      A    C  
ATOM    911  OE1 GLU A  99      -2.329  -9.086 -10.592  1.00 15.00      A    O  
ATOM    912  OE2 GLU A  99      -1.149  -9.450  -8.790  1.00 15.00      A    O  
ATOM    913  C   GLU A  99      -5.386 -11.910  -8.899  1.00 15.00      A    C  
ATOM    914  O   GLU A  99      -5.434 -12.778  -8.015  1.00 15.00      A    O  
ATOM    915  N   LEU A 100      -6.271 -10.926  -8.998  1.00 15.00      A    N  
ATOM    916  HN  LEU A 100      -6.189 -10.296  -9.747  1.00 15.00      A    H  
ATOM    917  CA  LEU A 100      -7.368 -10.765  -8.063  1.00 15.00      A    C  
ATOM    918  CB  LEU A 100      -7.656  -9.281  -7.821  1.00 15.00      A    C  
ATOM    919  CG  LEU A 100      -6.531  -8.449  -7.198  1.00 15.00      A    C  
ATOM    920  CD1 LEU A 100      -6.971  -7.002  -7.020  1.00 15.00      A    C  
ATOM    921  CD2 LEU A 100      -6.089  -9.041  -5.868  1.00 15.00      A    C  
ATOM    922  C   LEU A 100      -8.626 -11.440  -8.594  1.00 15.00      A    C  
ATOM    923  O   LEU A 100      -9.575 -10.773  -8.995  1.00 15.00      A    O  
ATOM    924  N   GLY A 101      -8.622 -12.764  -8.598  1.00 15.00      A    N  
ATOM    925  HN  GLY A 101      -7.834 -13.240  -8.276  1.00 15.00      A    H  
ATOM    926  CA  GLY A 101      -9.773 -13.506  -9.078  1.00 15.00      A    C  
ATOM    927  C   GLY A 101     -10.794 -13.709  -7.981  1.00 15.00      A    C  
ATOM    928  O   GLY A 101     -11.546 -12.792  -7.649  1.00 15.00      A    O  
ATOM    929  N   ASP A 102     -10.794 -14.903  -7.393  1.00 15.00      A    N  
ATOM    930  HN  ASP A 102     -10.183 -15.590  -7.724  1.00 15.00      A    H  
ATOM    931  CA  ASP A 102     -11.709 -15.248  -6.299  1.00 15.00      A    C  
ATOM    932  CB  ASP A 102     -11.688 -16.764  -6.053  1.00 15.00      A    C  
ATOM    933  CG  ASP A 102     -12.351 -17.577  -7.150  1.00 15.00      A    C  
ATOM    934  OD1 ASP A 102     -12.756 -16.986  -8.175  1.00 15.00      A    O  
ATOM    935  OD2 ASP A 102     -12.456 -18.810  -6.989  1.00 15.00      A    O  
ATOM    936  C   ASP A 102     -11.296 -14.529  -5.012  1.00 15.00      A    C  
ATOM    937  O   ASP A 102     -11.553 -14.999  -3.906  1.00 15.00      A    O  
ATOM    938  N   ARG A 103     -10.654 -13.382  -5.172  1.00 15.00      A    N  
ATOM    939  HN  ARG A 103     -10.518 -13.047  -6.085  1.00 15.00      A    H  
ATOM    940  CA  ARG A 103     -10.179 -12.583  -4.057  1.00 15.00      A    C  
ATOM    941  CB  ARG A 103      -8.661 -12.753  -3.892  1.00 15.00      A    C  
ATOM    942  CG  ARG A 103      -7.879 -12.653  -5.196  1.00 15.00      A    C  
ATOM    943  CD  ARG A 103      -6.392 -12.912  -4.993  1.00 15.00      A    C  
ATOM    944  NE  ARG A 103      -6.122 -14.265  -4.498  1.00 15.00      A    N  
ATOM    945  HE  ARG A 103      -6.571 -14.531  -3.666  1.00 15.00      A    H  
ATOM    946  CZ  ARG A 103      -5.312 -15.143  -5.103  1.00 15.00      A    C  
ATOM    947  NH1 ARG A 103      -4.691 -14.822  -6.236  1.00 15.00      A    N  
ATOM    948 HH11 ARG A 103      -4.059 -15.508  -6.703  1.00 15.00      A    H  
ATOM    949 HH12 ARG A 103      -4.834 -13.877  -6.669  1.00 15.00      A    H  
ATOM    950  NH2 ARG A 103      -5.122 -16.347  -4.566  1.00 15.00      A    N  
ATOM    951 HH21 ARG A 103      -4.492 -17.036  -5.031  1.00 15.00      A    H  
ATOM    952 HH22 ARG A 103      -5.601 -16.608  -3.677  1.00 15.00      A    H  
ATOM    953  C   ARG A 103     -10.535 -11.119  -4.287  1.00 15.00      A    C  
ATOM    954  O   ARG A 103      -9.904 -10.214  -3.742  1.00 15.00      A    O  
ATOM    955  N   LEU A 104     -11.548 -10.902  -5.117  1.00 15.00      A    N  
ATOM    956  HN  LEU A 104     -12.005 -11.671  -5.519  1.00 15.00      A    H  
ATOM    957  CA  LEU A 104     -12.015  -9.561  -5.438  1.00 15.00      A    C  
ATOM    958  CB  LEU A 104     -12.825  -9.574  -6.738  1.00 15.00      A    C  
ATOM    959  CG  LEU A 104     -12.068  -9.258  -8.027  1.00 15.00      A    C  
ATOM    960  CD1 LEU A 104     -12.990  -9.405  -9.227  1.00 15.00      A    C  
ATOM    961  CD2 LEU A 104     -11.477  -7.856  -7.975  1.00 15.00      A    C  
ATOM    962  C   LEU A 104     -12.890  -9.019  -4.319  1.00 15.00      A    C  
ATOM    963  O   LEU A 104     -14.047  -9.412  -4.187  1.00 15.00      A    O  
ATOM    964  N   VAL A 105     -12.332  -8.128  -3.512  1.00 15.00      A    N  
ATOM    965  HN  VAL A 105     -11.395  -7.878  -3.649  1.00 15.00      A    H  
ATOM    966  CA  VAL A 105     -13.076  -7.530  -2.409  1.00 15.00      A    C  
ATOM    967  CB  VAL A 105     -12.184  -6.626  -1.533  1.00 15.00      A    C  
ATOM    968  CG1 VAL A 105     -12.823  -6.416  -0.168  1.00 15.00      A    C  
ATOM    969  CG2 VAL A 105     -10.786  -7.211  -1.393  1.00 15.00      A    C  
ATOM    970  C   VAL A 105     -14.253  -6.712  -2.937  1.00 15.00      A    C  
ATOM    971  O   VAL A 105     -15.351  -6.770  -2.389  1.00 15.00      A    O  
ATOM    972  N   SER A 106     -13.997  -5.969  -4.017  1.00 15.00      A    N  
ATOM    973  HN  SER A 106     -13.100  -5.996  -4.394  1.00 15.00      A    H  
ATOM    974  CA  SER A 106     -15.002  -5.126  -4.665  1.00 15.00      A    C  
ATOM    975  CB  SER A 106     -16.239  -5.936  -5.073  1.00 15.00      A    C  
ATOM    976  OG  SER A 106     -16.936  -5.312  -6.139  1.00 15.00      A    O  
ATOM    977  HG  SER A 106     -17.622  -4.740  -5.780  1.00 15.00      A    H  
ATOM    978  C   SER A 106     -15.394  -3.924  -3.805  1.00 15.00      A    C  
ATOM    979  O   SER A 106     -15.911  -4.072  -2.698  1.00 15.00      A    O  
ATOM    980  N   ASP A 107     -15.142  -2.731  -4.322  1.00 15.00      A    N  
ATOM    981  HN  ASP A 107     -14.730  -2.668  -5.209  1.00 15.00      A    H  
ATOM    982  CA  ASP A 107     -15.486  -1.511  -3.611  1.00 15.00      A    C  
ATOM    983  CB  ASP A 107     -14.424  -0.429  -3.824  1.00 15.00      A    C  
ATOM    984  CG  ASP A 107     -14.274   0.497  -2.629  1.00 15.00      A    C  
ATOM    985  OD1 ASP A 107     -15.288   0.778  -1.951  1.00 15.00      A    O  
ATOM    986  OD2 ASP A 107     -13.143   0.958  -2.362  1.00 15.00      A    O  
ATOM    987  C   ASP A 107     -16.850  -1.028  -4.086  1.00 15.00      A    C  
ATOM    988  O   ASP A 107     -17.328  -1.449  -5.143  1.00 15.00      A    O  
ATOM    989  N   VAL A 108     -17.474  -0.150  -3.317  1.00 15.00      A    N  
ATOM    990  HN  VAL A 108     -17.021   0.187  -2.511  1.00 15.00      A    H  
ATOM    991  CA  VAL A 108     -18.798   0.356  -3.659  1.00 15.00      A    C  
ATOM    992  CB  VAL A 108     -19.884  -0.242  -2.732  1.00 15.00      A    C  
ATOM    993  CG1 VAL A 108     -21.276   0.080  -3.249  1.00 15.00      A    C  
ATOM    994  CG2 VAL A 108     -19.705  -1.745  -2.576  1.00 15.00      A    C  
ATOM    995  C   VAL A 108     -18.847   1.879  -3.559  1.00 15.00      A    C  
ATOM    996  O   VAL A 108     -18.504   2.452  -2.524  1.00 15.00      A    O  
ATOM    997  N   VAL A 109     -19.270   2.524  -4.641  1.00 15.00      A    N  
ATOM    998  HN  VAL A 109     -19.518   2.006  -5.441  1.00 15.00      A    H  
ATOM    999  CA  VAL A 109     -19.380   3.980  -4.677  1.00 15.00      A    C  
ATOM   1000  CB  VAL A 109     -18.455   4.612  -5.743  1.00 15.00      A    C  
ATOM   1001  CG1 VAL A 109     -17.014   4.637  -5.265  1.00 15.00      A    C  
ATOM   1002  CG2 VAL A 109     -18.569   3.882  -7.074  1.00 15.00      A    C  
ATOM   1003  C   VAL A 109     -20.817   4.407  -4.960  1.00 15.00      A    C  
ATOM   1004  O   VAL A 109     -21.515   3.770  -5.754  1.00 15.00      A    O  
ATOM   1005  N   GLY A 110     -21.262   5.471  -4.303  1.00 15.00      A    N  
ATOM   1006  HN  GLY A 110     -20.678   5.921  -3.658  1.00 15.00      A    H  
ATOM   1007  CA  GLY A 110     -22.608   5.961  -4.522  1.00 15.00      A    C  
ATOM   1008  C   GLY A 110     -23.286   6.444  -3.255  1.00 15.00      A    C  
ATOM   1009  O   GLY A 110     -22.627   6.903  -2.321  1.00 15.00      A    O  
ATOM   1010  N   ASN A 111     -24.606   6.324  -3.229  1.00 15.00      A    N  
ATOM   1011  HN  ASN A 111     -25.057   5.916  -4.003  1.00 15.00      A    H  
ATOM   1012  CA  ASN A 111     -25.410   6.751  -2.091  1.00 15.00      A    C  
ATOM   1013  CB  ASN A 111     -26.850   7.041  -2.536  1.00 15.00      A    C  
ATOM   1014  CG  ASN A 111     -27.780   7.381  -1.383  1.00 15.00      A    C  
ATOM   1015  OD1 ASN A 111     -27.356   7.915  -0.359  1.00 15.00      A    O  
ATOM   1016  ND2 ASN A 111     -29.060   7.072  -1.540  1.00 15.00      A    N  
ATOM   1017 HD21 ASN A 111     -29.338   6.644  -2.384  1.00 15.00      A    H  
ATOM   1018 HD22 ASN A 111     -29.678   7.283  -0.811  1.00 15.00      A    H  
ATOM   1019  C   ASN A 111     -25.402   5.696  -0.991  1.00 15.00      A    C  
ATOM   1020  O   ASN A 111     -25.827   4.559  -1.201  1.00 15.00      A    O  
ATOM   1021  N   ALA A 112     -24.927   6.088   0.184  1.00 15.00      A    N  
ATOM   1022  HN  ALA A 112     -24.609   7.011   0.281  1.00 15.00      A    H  
ATOM   1023  CA  ALA A 112     -24.852   5.189   1.328  1.00 15.00      A    C  
ATOM   1024  CB  ALA A 112     -24.111   5.856   2.474  1.00 15.00      A    C  
ATOM   1025  C   ALA A 112     -26.236   4.740   1.787  1.00 15.00      A    C  
ATOM   1026  O   ALA A 112     -26.385   3.660   2.353  1.00 15.00      A    O  
ATOM   1027  N   ALA A 113     -27.250   5.558   1.515  1.00 15.00      A    N  
ATOM   1028  HN  ALA A 113     -27.073   6.394   1.030  1.00 15.00      A    H  
ATOM   1029  CA  ALA A 113     -28.622   5.245   1.916  1.00 15.00      A    C  
ATOM   1030  CB  ALA A 113     -29.509   6.478   1.820  1.00 15.00      A    C  
ATOM   1031  C   ALA A 113     -29.212   4.082   1.115  1.00 15.00      A    C  
ATOM   1032  O   ALA A 113     -30.371   3.719   1.299  1.00 15.00      A    O  
ATOM   1033  N   ALA A 114     -28.415   3.516   0.219  1.00 15.00      A    N  
ATOM   1034  HN  ALA A 114     -27.508   3.870   0.095  1.00 15.00      A    H  
ATOM   1035  CA  ALA A 114     -28.848   2.386  -0.592  1.00 15.00      A    C  
ATOM   1036  CB  ALA A 114     -28.917   2.788  -2.058  1.00 15.00      A    C  
ATOM   1037  C   ALA A 114     -27.888   1.215  -0.403  1.00 15.00      A    C  
ATOM   1038  O   ALA A 114     -27.830   0.299  -1.225  1.00 15.00      A    O  
ATOM   1039  N   LEU A 115     -27.149   1.245   0.704  1.00 15.00      A    N  
ATOM   1040  HN  LEU A 115     -27.270   1.989   1.334  1.00 15.00      A    H  
ATOM   1041  CA  LEU A 115     -26.170   0.207   1.014  1.00 15.00      A    C  
ATOM   1042  CB  LEU A 115     -25.299   0.629   2.201  1.00 15.00      A    C  
ATOM   1043  CG  LEU A 115     -23.999  -0.153   2.399  1.00 15.00      A    C  
ATOM   1044  CD1 LEU A 115     -23.089   0.002   1.189  1.00 15.00      A    C  
ATOM   1045  CD2 LEU A 115     -23.293   0.298   3.668  1.00 15.00      A    C  
ATOM   1046  C   LEU A 115     -26.835  -1.140   1.293  1.00 15.00      A    C  
ATOM   1047  O   LEU A 115     -26.177  -2.187   1.280  1.00 15.00      A    O  
ATOM   1048  N   ASP A 116     -28.136  -1.107   1.544  1.00 15.00      A    N  
ATOM   1049  HN  ASP A 116     -28.603  -0.240   1.531  1.00 15.00      A    H  
ATOM   1050  CA  ASP A 116     -28.907  -2.314   1.813  1.00 15.00      A    C  
ATOM   1051  CB  ASP A 116     -30.310  -1.954   2.317  1.00 15.00      A    C  
ATOM   1052  CG  ASP A 116     -31.113  -1.171   1.294  1.00 15.00      A    C  
ATOM   1053  OD1 ASP A 116     -32.248  -1.583   0.964  1.00 15.00      A    O  
ATOM   1054  OD2 ASP A 116     -30.598  -0.148   0.796  1.00 15.00      A    O  
ATOM   1055  C   ASP A 116     -29.015  -3.150   0.545  1.00 15.00      A    C  
ATOM   1056  O   ASP A 116     -28.956  -4.379   0.594  1.00 15.00      A    O  
ATOM   1057  N   VAL A 117     -29.142  -2.467  -0.590  1.00 15.00      A    N  
ATOM   1058  HN  VAL A 117     -29.167  -1.484  -0.551  1.00 15.00      A    H  
ATOM   1059  CA  VAL A 117     -29.255  -3.129  -1.884  1.00 15.00      A    C  
ATOM   1060  CB  VAL A 117     -29.516  -2.118  -3.022  1.00 15.00      A    C  
ATOM   1061  CG1 VAL A 117     -29.757  -2.841  -4.339  1.00 15.00      A    C  
ATOM   1062  CG2 VAL A 117     -30.697  -1.223  -2.682  1.00 15.00      A    C  
ATOM   1063  C   VAL A 117     -27.982  -3.910  -2.181  1.00 15.00      A    C  
ATOM   1064  O   VAL A 117     -28.029  -5.031  -2.691  1.00 15.00      A    O  
ATOM   1065  N   PHE A 118     -26.844  -3.314  -1.845  1.00 15.00      A    N  
ATOM   1066  HN  PHE A 118     -26.872  -2.415  -1.454  1.00 15.00      A    H  
ATOM   1067  CA  PHE A 118     -25.561  -3.966  -2.052  1.00 15.00      A    C  
ATOM   1068  CB  PHE A 118     -24.403  -3.027  -1.691  1.00 15.00      A    C  
ATOM   1069  CG  PHE A 118     -23.088  -3.735  -1.515  1.00 15.00      A    C  
ATOM   1070  CD1 PHE A 118     -22.471  -4.359  -2.588  1.00 15.00      A    C  
ATOM   1071  CD2 PHE A 118     -22.475  -3.788  -0.273  1.00 15.00      A    C  
ATOM   1072  CE1 PHE A 118     -21.269  -5.021  -2.425  1.00 15.00      A    C  
ATOM   1073  CE2 PHE A 118     -21.273  -4.447  -0.104  1.00 15.00      A    C  
ATOM   1074  CZ  PHE A 118     -20.669  -5.065  -1.182  1.00 15.00      A    C  
ATOM   1075  C   PHE A 118     -25.491  -5.239  -1.216  1.00 15.00      A    C  
ATOM   1076  O   PHE A 118     -25.038  -6.277  -1.686  1.00 15.00      A    O  
ATOM   1077  N   LYS A 119     -25.970  -5.151   0.019  1.00 15.00      A    N  
ATOM   1078  HN  LYS A 119     -26.348  -4.299   0.325  1.00 15.00      A    H  
ATOM   1079  CA  LYS A 119     -25.963  -6.294   0.923  1.00 15.00      A    C  
ATOM   1080  CB  LYS A 119     -26.326  -5.865   2.349  1.00 15.00      A    C  
ATOM   1081  CG  LYS A 119     -25.368  -4.853   2.972  1.00 15.00      A    C  
ATOM   1082  CD  LYS A 119     -23.964  -5.423   3.123  1.00 15.00      A    C  
ATOM   1083  CE  LYS A 119     -23.113  -4.575   4.061  1.00 15.00      A    C  
ATOM   1084  NZ  LYS A 119     -22.794  -3.236   3.489  1.00 15.00      A    N  
ATOM   1085  HZ1 LYS A 119     -23.671  -2.732   3.242  1.00 15.00      A    H  
ATOM   1086  HZ2 LYS A 119     -22.215  -3.339   2.633  1.00 15.00      A    H  
ATOM   1087  HZ3 LYS A 119     -22.266  -2.667   4.184  1.00 15.00      A    H  
ATOM   1088  C   LYS A 119     -26.924  -7.374   0.430  1.00 15.00      A    C  
ATOM   1089  O   LYS A 119     -26.715  -8.561   0.671  1.00 15.00      A    O  
ATOM   1090  N   PHE A 120     -27.974  -6.948  -0.261  1.00 15.00      A    N  
ATOM   1091  HN  PHE A 120     -28.092  -5.983  -0.403  1.00 15.00      A    H  
ATOM   1092  CA  PHE A 120     -28.963  -7.866  -0.808  1.00 15.00      A    C  
ATOM   1093  CB  PHE A 120     -30.179  -7.085  -1.327  1.00 15.00      A    C  
ATOM   1094  CG  PHE A 120     -31.194  -7.918  -2.060  1.00 15.00      A    C  
ATOM   1095  CD1 PHE A 120     -31.973  -8.844  -1.384  1.00 15.00      A    C  
ATOM   1096  CD2 PHE A 120     -31.371  -7.771  -3.426  1.00 15.00      A    C  
ATOM   1097  CE1 PHE A 120     -32.907  -9.607  -2.057  1.00 15.00      A    C  
ATOM   1098  CE2 PHE A 120     -32.304  -8.530  -4.106  1.00 15.00      A    C  
ATOM   1099  CZ  PHE A 120     -33.073  -9.450  -3.420  1.00 15.00      A    C  
ATOM   1100  C   PHE A 120     -28.342  -8.703  -1.925  1.00 15.00      A    C  
ATOM   1101  O   PHE A 120     -28.538  -9.912  -1.995  1.00 15.00      A    O  
ATOM   1102  N   LEU A 121     -27.573  -8.049  -2.784  1.00 15.00      A    N  
ATOM   1103  HN  LEU A 121     -27.448  -7.080  -2.673  1.00 15.00      A    H  
ATOM   1104  CA  LEU A 121     -26.914  -8.727  -3.892  1.00 15.00      A    C  
ATOM   1105  CB  LEU A 121     -26.523  -7.722  -4.981  1.00 15.00      A    C  
ATOM   1106  CG  LEU A 121     -27.672  -7.024  -5.712  1.00 15.00      A    C  
ATOM   1107  CD1 LEU A 121     -27.131  -6.009  -6.711  1.00 15.00      A    C  
ATOM   1108  CD2 LEU A 121     -28.562  -8.040  -6.408  1.00 15.00      A    C  
ATOM   1109  C   LEU A 121     -25.665  -9.462  -3.416  1.00 15.00      A    C  
ATOM   1110  O   LEU A 121     -25.099 -10.280  -4.146  1.00 15.00      A    O  
ATOM   1111  N   SER A 122     -25.255  -9.182  -2.185  1.00 15.00      A    N  
ATOM   1112  HN  SER A 122     -25.772  -8.550  -1.643  1.00 15.00      A    H  
ATOM   1113  CA  SER A 122     -24.060  -9.785  -1.617  1.00 15.00      A    C  
ATOM   1114  CB  SER A 122     -23.303  -8.761  -0.765  1.00 15.00      A    C  
ATOM   1115  OG  SER A 122     -21.920  -9.063  -0.703  1.00 15.00      A    O  
ATOM   1116  HG  SER A 122     -21.766  -9.932  -1.093  1.00 15.00      A    H  
ATOM   1117  C   SER A 122     -24.373 -11.032  -0.792  1.00 15.00      A    C  
ATOM   1118  O   SER A 122     -23.474 -11.633  -0.203  1.00 15.00      A    O  
ATOM   1119  N   LEU A 123     -25.639 -11.424  -0.731  1.00 15.00      A    N  
ATOM   1120  HN  LEU A 123     -26.331 -10.906  -1.191  1.00 15.00      A    H  
ATOM   1121  CA  LEU A 123     -26.006 -12.610   0.038  1.00 15.00      A    C  
ATOM   1122  CB  LEU A 123     -27.507 -12.628   0.415  1.00 15.00      A    C  
ATOM   1123  CG  LEU A 123     -28.533 -13.004  -0.666  1.00 15.00      A    C  
ATOM   1124  CD1 LEU A 123     -28.750 -14.513  -0.712  1.00 15.00      A    C  
ATOM   1125  CD2 LEU A 123     -29.855 -12.294  -0.409  1.00 15.00      A    C  
ATOM   1126  C   LEU A 123     -25.561 -13.898  -0.670  1.00 15.00      A    C  
ATOM   1127  O   LEU A 123     -25.896 -14.124  -1.831  1.00 15.00      A    O  
ATOM   1128  N   GLN A 124     -24.773 -14.720   0.018  1.00 15.00      A    N  
ATOM   1129  HN  GLN A 124     -24.492 -14.473   0.925  1.00 15.00      A    H  
ATOM   1130  CA  GLN A 124     -24.310 -15.982  -0.558  1.00 15.00      A    C  
ATOM   1131  CB  GLN A 124     -22.788 -16.126  -0.458  1.00 15.00      A    C  
ATOM   1132  CG  GLN A 124     -22.022 -14.856  -0.803  1.00 15.00      A    C  
ATOM   1133  CD  GLN A 124     -20.569 -15.112  -1.163  1.00 15.00      A    C  
ATOM   1134  OE1 GLN A 124     -19.886 -14.237  -1.682  1.00 15.00      A    O  
ATOM   1135  NE2 GLN A 124     -20.092 -16.330  -0.929  1.00 15.00      A    N  
ATOM   1136 HE21 GLN A 124     -20.694 -17.000  -0.550  1.00 15.00      A    H  
ATOM   1137 HE22 GLN A 124     -19.145 -16.499  -1.125  1.00 15.00      A    H  
ATOM   1138  C   GLN A 124     -25.007 -17.165   0.111  1.00 15.00      A    C  
ATOM   1139  O   GLN A 124     -24.801 -17.428   1.294  1.00 15.00      A    O  
ATOM   1140  N   TYR A 125     -25.829 -17.866  -0.653  1.00 15.00      A    N  
ATOM   1141  HN  TYR A 125     -25.936 -17.609  -1.587  1.00 15.00      A    H  
ATOM   1142  CA  TYR A 125     -26.583 -19.007  -0.134  1.00 15.00      A    C  
ATOM   1143  CB  TYR A 125     -28.054 -18.914  -0.594  1.00 15.00      A    C  
ATOM   1144  CG  TYR A 125     -28.889 -20.166  -0.405  1.00 15.00      A    C  
ATOM   1145  CD1 TYR A 125     -29.265 -20.593   0.863  1.00 15.00      A    C  
ATOM   1146  CD2 TYR A 125     -29.314 -20.908  -1.499  1.00 15.00      A    C  
ATOM   1147  CE1 TYR A 125     -30.041 -21.721   1.035  1.00 15.00      A    C  
ATOM   1148  CE2 TYR A 125     -30.086 -22.043  -1.336  1.00 15.00      A    C  
ATOM   1149  CZ  TYR A 125     -30.449 -22.443  -0.066  1.00 15.00      A    C  
ATOM   1150  OH  TYR A 125     -31.238 -23.557   0.105  1.00 15.00      A    O  
ATOM   1151  HH  TYR A 125     -32.157 -23.328  -0.131  1.00 15.00      A    H  
ATOM   1152  C   TYR A 125     -25.959 -20.354  -0.535  1.00 15.00      A    C  
ATOM   1153  O   TYR A 125     -25.671 -21.190   0.322  1.00 15.00      A    O  
ATOM   1154  N   GLN A 126     -25.754 -20.558  -1.836  1.00 15.00      A    N  
ATOM   1155  HN  GLN A 126     -26.012 -19.863  -2.466  1.00 15.00      A    H  
ATOM   1156  CA  GLN A 126     -25.184 -21.809  -2.346  1.00 15.00      A    C  
ATOM   1157  CB  GLN A 126     -25.720 -22.108  -3.756  1.00 15.00      A    C  
ATOM   1158  CG  GLN A 126     -25.278 -23.443  -4.337  1.00 15.00      A    C  
ATOM   1159  CD  GLN A 126     -25.924 -24.635  -3.656  1.00 15.00      A    C  
ATOM   1160  OE1 GLN A 126     -27.079 -24.587  -3.250  1.00 15.00      A    O  
ATOM   1161  NE2 GLN A 126     -25.172 -25.718  -3.525  1.00 15.00      A    N  
ATOM   1162 HE21 GLN A 126     -24.257 -25.691  -3.873  1.00 15.00      A    H  
ATOM   1163 HE22 GLN A 126     -25.560 -26.495  -3.074  1.00 15.00      A    H  
ATOM   1164  C   GLN A 126     -23.651 -21.783  -2.352  1.00 15.00      A    C  
ATOM   1165  O   GLN A 126     -23.009 -22.574  -1.668  1.00 15.00      A    O  
ATOM   1166  N   GLY A 127     -23.072 -20.882  -3.138  1.00 15.00      A    N  
ATOM   1167  HN  GLY A 127     -23.628 -20.298  -3.686  1.00 15.00      A    H  
ATOM   1168  CA  GLY A 127     -21.627 -20.777  -3.207  1.00 15.00      A    C  
ATOM   1169  C   GLY A 127     -21.190 -19.589  -4.037  1.00 15.00      A    C  
ATOM   1170  O   GLY A 127     -20.174 -19.636  -4.728  1.00 15.00      A    O  
ATOM   1171  N   LYS A 128     -21.974 -18.521  -3.968  1.00 15.00      A    N  
ATOM   1172  HN  LYS A 128     -22.755 -18.543  -3.383  1.00 15.00      A    H  
ATOM   1173  CA  LYS A 128     -21.695 -17.301  -4.709  1.00 15.00      A    C  
ATOM   1174  CB  LYS A 128     -21.722 -17.542  -6.230  1.00 15.00      A    C  
ATOM   1175  CG  LYS A 128     -22.981 -18.229  -6.750  1.00 15.00      A    C  
ATOM   1176  CD  LYS A 128     -22.703 -19.049  -8.007  1.00 15.00      A    C  
ATOM   1177  CE  LYS A 128     -22.512 -18.169  -9.236  1.00 15.00      A    C  
ATOM   1178  NZ  LYS A 128     -22.364 -18.968 -10.484  1.00 15.00      A    N  
ATOM   1179  HZ1 LYS A 128     -23.220 -19.537 -10.654  1.00 15.00      A    H  
ATOM   1180  HZ2 LYS A 128     -21.547 -19.602 -10.418  1.00 15.00      A    H  
ATOM   1181  HZ3 LYS A 128     -22.230 -18.329 -11.308  1.00 15.00      A    H  
ATOM   1182  C   LYS A 128     -22.690 -16.221  -4.319  1.00 15.00      A    C  
ATOM   1183  O   LYS A 128     -23.741 -16.523  -3.748  1.00 15.00      A    O  
ATOM   1184  N   ASN A 129     -22.344 -14.973  -4.609  1.00 15.00      A    N  
ATOM   1185  HN  ASN A 129     -21.482 -14.810  -5.035  1.00 15.00      A    H  
ATOM   1186  CA  ASN A 129     -23.207 -13.834  -4.309  1.00 15.00      A    C  
ATOM   1187  CB  ASN A 129     -22.498 -12.519  -4.666  1.00 15.00      A    C  
ATOM   1188  CG  ASN A 129     -21.513 -12.044  -3.616  1.00 15.00      A    C  
ATOM   1189  OD1 ASN A 129     -21.896 -11.466  -2.608  1.00 15.00      A    O  
ATOM   1190  ND2 ASN A 129     -20.231 -12.255  -3.858  1.00 15.00      A    N  
ATOM   1191 HD21 ASN A 129     -19.981 -12.698  -4.690  1.00 15.00      A    H  
ATOM   1192 HD22 ASN A 129     -19.583 -11.955  -3.184  1.00 15.00      A    H  
ATOM   1193  C   ASN A 129     -24.487 -13.924  -5.126  1.00 15.00      A    C  
ATOM   1194  O   ASN A 129     -24.525 -14.609  -6.152  1.00 15.00      A    O  
ATOM   1195  N   LEU A 130     -25.527 -13.230  -4.683  1.00 15.00      A    N  
ATOM   1196  HN  LEU A 130     -25.445 -12.720  -3.849  1.00 15.00      A    H  
ATOM   1197  CA  LEU A 130     -26.792 -13.228  -5.402  1.00 15.00      A    C  
ATOM   1198  CB  LEU A 130     -27.877 -12.487  -4.614  1.00 15.00      A    C  
ATOM   1199  CG  LEU A 130     -29.300 -12.590  -5.172  1.00 15.00      A    C  
ATOM   1200  CD1 LEU A 130     -29.783 -14.034  -5.163  1.00 15.00      A    C  
ATOM   1201  CD2 LEU A 130     -30.251 -11.699  -4.390  1.00 15.00      A    C  
ATOM   1202  C   LEU A 130     -26.595 -12.585  -6.770  1.00 15.00      A    C  
ATOM   1203  O   LEU A 130     -27.199 -12.996  -7.759  1.00 15.00      A    O  
ATOM   1204  N   LEU A 131     -25.724 -11.581  -6.818  1.00 15.00      A    N  
ATOM   1205  HN  LEU A 131     -25.282 -11.289  -5.990  1.00 15.00      A    H  
ATOM   1206  CA  LEU A 131     -25.424 -10.897  -8.065  1.00 15.00      A    C  
ATOM   1207  CB  LEU A 131     -24.532  -9.677  -7.823  1.00 15.00      A    C  
ATOM   1208  CG  LEU A 131     -24.223  -8.822  -9.054  1.00 15.00      A    C  
ATOM   1209  CD1 LEU A 131     -25.475  -8.113  -9.550  1.00 15.00      A    C  
ATOM   1210  CD2 LEU A 131     -23.118  -7.823  -8.754  1.00 15.00      A    C  
ATOM   1211  C   LEU A 131     -24.746 -11.862  -9.034  1.00 15.00      A    C  
ATOM   1212  O   LEU A 131     -24.978 -11.808 -10.239  1.00 15.00      A    O  
ATOM   1213  N   ASN A 132     -23.937 -12.765  -8.482  1.00 15.00      A    N  
ATOM   1214  HN  ASN A 132     -23.820 -12.763  -7.509  1.00 15.00      A    H  
ATOM   1215  CA  ASN A 132     -23.223 -13.763  -9.278  1.00 15.00      A    C  
ATOM   1216  CB  ASN A 132     -22.182 -14.508  -8.432  1.00 15.00      A    C  
ATOM   1217  CG  ASN A 132     -20.864 -13.768  -8.289  1.00 15.00      A    C  
ATOM   1218  OD1 ASN A 132     -20.817 -12.644  -7.794  1.00 15.00      A    O  
ATOM   1219  ND2 ASN A 132     -19.778 -14.406  -8.705  1.00 15.00      A    N  
ATOM   1220 HD21 ASN A 132     -19.882 -15.305  -9.079  1.00 15.00      A    H  
ATOM   1221 HD22 ASN A 132     -18.912 -13.951  -8.621  1.00 15.00      A    H  
ATOM   1222  C   ASN A 132     -24.198 -14.768  -9.873  1.00 15.00      A    C  
ATOM   1223  O   ASN A 132     -23.867 -15.486 -10.808  1.00 15.00      A    O  
ATOM   1224  N   TRP A 133     -25.395 -14.829  -9.309  1.00 15.00      A    N  
ATOM   1225  HN  TRP A 133     -25.594 -14.245  -8.548  1.00 15.00      A    H  
ATOM   1226  CA  TRP A 133     -26.424 -15.735  -9.797  1.00 15.00      A    C  
ATOM   1227  CB  TRP A 133     -27.371 -16.133  -8.661  1.00 15.00      A    C  
ATOM   1228  CG  TRP A 133     -26.927 -17.329  -7.875  1.00 15.00      A    C  
ATOM   1229  CD1 TRP A 133     -26.627 -17.368  -6.546  1.00 15.00      A    C  
ATOM   1230  CD2 TRP A 133     -26.743 -18.663  -8.367  1.00 15.00      A    C  
ATOM   1231  NE1 TRP A 133     -26.268 -18.641  -6.177  1.00 15.00      A    N  
ATOM   1232  HE1 TRP A 133     -26.011 -18.919  -5.277  1.00 15.00      A    H  
ATOM   1233  CE2 TRP A 133     -26.332 -19.455  -7.278  1.00 15.00      A    C  
ATOM   1234  CE3 TRP A 133     -26.887 -19.263  -9.623  1.00 15.00      A    C  
ATOM   1235  CZ2 TRP A 133     -26.063 -20.817  -7.406  1.00 15.00      A    C  
ATOM   1236  CZ3 TRP A 133     -26.619 -20.612  -9.748  1.00 15.00      A    C  
ATOM   1237  CH2 TRP A 133     -26.212 -21.375  -8.647  1.00 15.00      A    C  
ATOM   1238  C   TRP A 133     -27.221 -15.049 -10.892  1.00 15.00      A    C  
ATOM   1239  O   TRP A 133     -27.697 -15.684 -11.827  1.00 15.00      A    O  
ATOM   1240  N   LEU A 134     -27.346 -13.735 -10.769  1.00 15.00      A    N  
ATOM   1241  HN  LEU A 134     -26.928 -13.289 -10.003  1.00 15.00      A    H  
ATOM   1242  CA  LEU A 134     -28.087 -12.942 -11.732  1.00 15.00      A    C  
ATOM   1243  CB  LEU A 134     -28.451 -11.580 -11.142  1.00 15.00      A    C  
ATOM   1244  CG  LEU A 134     -29.368 -11.609  -9.919  1.00 15.00      A    C  
ATOM   1245  CD1 LEU A 134     -29.603 -10.204  -9.391  1.00 15.00      A    C  
ATOM   1246  CD2 LEU A 134     -30.690 -12.287 -10.251  1.00 15.00      A    C  
ATOM   1247  C   LEU A 134     -27.313 -12.771 -13.033  1.00 15.00      A    C  
ATOM   1248  O   LEU A 134     -27.914 -12.676 -14.101  1.00 15.00      A    O  
ATOM   1249  N   THR A 135     -25.990 -12.721 -12.933  1.00 15.00      A    N  
ATOM   1250  HN  THR A 135     -25.576 -12.778 -12.043  1.00 15.00      A    H  
ATOM   1251  CA  THR A 135     -25.129 -12.569 -14.099  1.00 15.00      A    C  
ATOM   1252  CB  THR A 135     -23.649 -12.564 -13.681  1.00 15.00      A    C  
ATOM   1253  OG1 THR A 135     -23.526 -13.201 -12.404  1.00 15.00      A    O  
ATOM   1254  HG1 THR A 135     -23.677 -14.149 -12.497  1.00 15.00      A    H  
ATOM   1255  CG2 THR A 135     -23.132 -11.139 -13.571  1.00 15.00      A    C  
ATOM   1256  C   THR A 135     -25.367 -13.691 -15.107  1.00 15.00      A    C  
ATOM   1257  O   THR A 135     -25.360 -13.467 -16.316  1.00 15.00      A    O  
ATOM   1258  N   GLU A 136     -25.598 -14.886 -14.592  1.00 15.00      A    N  
ATOM   1259  HN  GLU A 136     -25.612 -14.989 -13.618  1.00 15.00      A    H  
ATOM   1260  CA  GLU A 136     -25.846 -16.053 -15.424  1.00 15.00      A    C  
ATOM   1261  CB  GLU A 136     -24.998 -17.230 -14.922  1.00 15.00      A    C  
ATOM   1262  CG  GLU A 136     -24.889 -17.305 -13.404  1.00 15.00      A    C  
ATOM   1263  CD  GLU A 136     -23.671 -18.065 -12.923  1.00 15.00      A    C  
ATOM   1264  OE1 GLU A 136     -22.620 -17.433 -12.675  1.00 15.00      A    O  
ATOM   1265  OE2 GLU A 136     -23.761 -19.296 -12.742  1.00 15.00      A    O  
ATOM   1266  C   GLU A 136     -27.334 -16.406 -15.405  1.00 15.00      A    C  
ATOM   1267  O   GLU A 136     -27.828 -16.994 -14.441  1.00 15.00      A    O  
ATOM   1268  N   ASP A 137     -28.056 -16.024 -16.458  1.00 15.00      A    N  
ATOM   1269  HN  ASP A 137     -27.618 -15.547 -17.203  1.00 15.00      A    H  
ATOM   1270  CA  ASP A 137     -29.490 -16.302 -16.538  1.00 15.00      A    C  
ATOM   1271  CB  ASP A 137     -30.261 -15.477 -17.595  1.00 15.00      A    C  
ATOM   1272  CG  ASP A 137     -29.453 -14.944 -18.774  1.00 15.00      A    C  
ATOM   1273  OD1 ASP A 137     -30.010 -14.901 -19.892  1.00 15.00      A    O  
ATOM   1274  OD2 ASP A 137     -28.297 -14.504 -18.579  1.00 15.00      A    O  
ATOM   1275  C   ASP A 137     -29.797 -17.796 -16.610  1.00 15.00      A    C  
ATOM   1276  O   ASP A 137     -29.740 -18.415 -17.672  1.00 15.00      A    O  
ATOM   1277  N   SER A 138     -30.101 -18.364 -15.449  1.00 15.00      A    N  
ATOM   1278  HN  SER A 138     -30.114 -17.811 -14.641  1.00 15.00      A    H  
ATOM   1279  CA  SER A 138     -30.409 -19.780 -15.323  1.00 15.00      A    C  
ATOM   1280  CB  SER A 138     -29.568 -20.367 -14.188  1.00 15.00      A    C  
ATOM   1281  OG  SER A 138     -29.282 -19.370 -13.217  1.00 15.00      A    O  
ATOM   1282  HG  SER A 138     -28.629 -18.756 -13.573  1.00 15.00      A    H  
ATOM   1283  C   SER A 138     -31.902 -19.993 -15.056  1.00 15.00      A    C  
ATOM   1284  O   SER A 138     -32.748 -19.378 -15.708  1.00 15.00      A    O  
ATOM   1285  N   ALA A 139     -32.223 -20.858 -14.094  1.00 15.00      A    N  
ATOM   1286  HN  ALA A 139     -31.506 -21.308 -13.590  1.00 15.00      A    H  
ATOM   1287  CA  ALA A 139     -33.611 -21.144 -13.750  1.00 15.00      A    C  
ATOM   1288  CB  ALA A 139     -33.880 -22.636 -13.831  1.00 15.00      A    C  
ATOM   1289  C   ALA A 139     -33.935 -20.617 -12.359  1.00 15.00      A    C  
ATOM   1290  O   ALA A 139     -34.988 -20.017 -12.132  1.00 15.00      A    O  
ATOM   1291  N   GLU A 140     -33.019 -20.855 -11.430  1.00 15.00      A    N  
ATOM   1292  HN  GLU A 140     -32.212 -21.372 -11.677  1.00 15.00      A    H  
ATOM   1293  CA  GLU A 140     -33.167 -20.397 -10.057  1.00 15.00      A    C  
ATOM   1294  CB  GLU A 140     -32.032 -20.940  -9.172  1.00 15.00      A    C  
ATOM   1295  CG  GLU A 140     -30.674 -21.065  -9.863  1.00 15.00      A    C  
ATOM   1296  CD  GLU A 140     -30.556 -22.309 -10.730  1.00 15.00      A    C  
ATOM   1297  OE1 GLU A 140     -30.212 -23.379 -10.195  1.00 15.00      A    O  
ATOM   1298  OE2 GLU A 140     -30.824 -22.211 -11.951  1.00 15.00      A    O  
ATOM   1299  C   GLU A 140     -33.204 -18.873 -10.025  1.00 15.00      A    C  
ATOM   1300  O   GLU A 140     -33.921 -18.265  -9.228  1.00 15.00      A    O  
ATOM   1301  N   ALA A 141     -32.431 -18.264 -10.914  1.00 15.00      A    N  
ATOM   1302  HN  ALA A 141     -31.888 -18.808 -11.522  1.00 15.00      A    H  
ATOM   1303  CA  ALA A 141     -32.381 -16.818 -11.018  1.00 15.00      A    C  
ATOM   1304  CB  ALA A 141     -31.019 -16.362 -11.514  1.00 15.00      A    C  
ATOM   1305  C   ALA A 141     -33.482 -16.339 -11.957  1.00 15.00      A    C  
ATOM   1306  O   ALA A 141     -33.962 -17.105 -12.789  1.00 15.00      A    O  
ATOM   1307  N   LEU A 142     -33.888 -15.079 -11.792  1.00 15.00      A    N  
ATOM   1308  HN  LEU A 142     -33.464 -14.541 -11.094  1.00 15.00      A    H  
ATOM   1309  CA  LEU A 142     -34.948 -14.463 -12.602  1.00 15.00      A    C  
ATOM   1310  CB  LEU A 142     -34.782 -14.731 -14.109  1.00 15.00      A    C  
ATOM   1311  CG  LEU A 142     -35.556 -13.803 -15.054  1.00 15.00      A    C  
ATOM   1312  CD1 LEU A 142     -34.884 -12.442 -15.131  1.00 15.00      A    C  
ATOM   1313  CD2 LEU A 142     -35.684 -14.421 -16.438  1.00 15.00      A    C  
ATOM   1314  C   LEU A 142     -36.338 -14.878 -12.119  1.00 15.00      A    C  
ATOM   1315  O   LEU A 142     -37.253 -14.061 -12.067  1.00 15.00      A    O  
ATOM   1316  N   GLN A 143     -36.481 -16.138 -11.737  1.00 15.00      A    N  
ATOM   1317  HN  GLN A 143     -35.706 -16.742 -11.781  1.00 15.00      A    H  
ATOM   1318  CA  GLN A 143     -37.761 -16.651 -11.270  1.00 15.00      A    C  
ATOM   1319  CB  GLN A 143     -37.845 -18.160 -11.496  1.00 15.00      A    C  
ATOM   1320  CG  GLN A 143     -39.241 -18.719 -11.289  1.00 15.00      A    C  
ATOM   1321  CD  GLN A 143     -39.301 -20.233 -11.327  1.00 15.00      A    C  
ATOM   1322  OE1 GLN A 143     -38.392 -20.926 -10.875  1.00 15.00      A    O  
ATOM   1323  NE2 GLN A 143     -40.384 -20.755 -11.878  1.00 15.00      A    N  
ATOM   1324 HE21 GLN A 143     -41.067 -20.141 -12.221  1.00 15.00      A    H  
ATOM   1325 HE22 GLN A 143     -40.457 -21.728 -11.920  1.00 15.00      A    H  
ATOM   1326  C   GLN A 143     -38.005 -16.349  -9.796  1.00 15.00      A    C  
ATOM   1327  O   GLN A 143     -39.089 -15.925  -9.410  1.00 15.00      A    O  
ATOM   1328  N   ALA A 144     -36.979 -16.539  -8.980  1.00 15.00      A    N  
ATOM   1329  HN  ALA A 144     -36.123 -16.838  -9.355  1.00 15.00      A    H  
ATOM   1330  CA  ALA A 144     -37.086 -16.336  -7.538  1.00 15.00      A    C  
ATOM   1331  CB  ALA A 144     -35.928 -17.007  -6.825  1.00 15.00      A    C  
ATOM   1332  C   ALA A 144     -37.200 -14.872  -7.102  1.00 15.00      A    C  
ATOM   1333  O   ALA A 144     -36.998 -14.563  -5.934  1.00 15.00      A    O  
ATOM   1334  N   LEU A 145     -37.534 -13.969  -8.015  1.00 15.00      A    N  
ATOM   1335  HN  LEU A 145     -37.707 -14.251  -8.938  1.00 15.00      A    H  
ATOM   1336  CA  LEU A 145     -37.664 -12.562  -7.639  1.00 15.00      A    C  
ATOM   1337  CB  LEU A 145     -36.489 -11.702  -8.126  1.00 15.00      A    C  
ATOM   1338  CG  LEU A 145     -36.188 -11.714  -9.625  1.00 15.00      A    C  
ATOM   1339  CD1 LEU A 145     -36.188 -10.294 -10.177  1.00 15.00      A    C  
ATOM   1340  CD2 LEU A 145     -34.849 -12.387  -9.884  1.00 15.00      A    C  
ATOM   1341  C   LEU A 145     -39.006 -11.968  -8.049  1.00 15.00      A    C  
ATOM   1342  O   LEU A 145     -39.425 -10.949  -7.510  1.00 15.00      A    O  
ATOM   1343  N   SER A 146     -39.683 -12.621  -8.986  1.00 15.00      A    N  
ATOM   1344  HN  SER A 146     -39.311 -13.447  -9.358  1.00 15.00      A    H  
ATOM   1345  CA  SER A 146     -40.975 -12.155  -9.468  1.00 15.00      A    C  
ATOM   1346  CB  SER A 146     -40.805 -10.918 -10.360  1.00 15.00      A    C  
ATOM   1347  OG  SER A 146     -40.494  -9.766  -9.595  1.00 15.00      A    O  
ATOM   1348  HG  SER A 146     -40.244 -10.036  -8.695  1.00 15.00      A    H  
ATOM   1349  C   SER A 146     -41.671 -13.250 -10.266  1.00 15.00      A    C  
ATOM   1350  O   SER A 146     -41.046 -13.909 -11.097  1.00 15.00      A    O  
ATOM   1351  N   ASP A 147     -42.959 -13.445  -9.995  1.00 15.00      A    N  
ATOM   1352  HN  ASP A 147     -43.380 -12.923  -9.277  1.00 15.00      A    H  
ATOM   1353  CA  ASP A 147     -43.759 -14.443 -10.702  1.00 15.00      A    C  
ATOM   1354  CB  ASP A 147     -45.191 -14.464 -10.153  1.00 15.00      A    C  
ATOM   1355  CG  ASP A 147     -45.261 -14.891  -8.700  1.00 15.00      A    C  
ATOM   1356  OD1 ASP A 147     -45.799 -15.982  -8.426  1.00 15.00      A    O  
ATOM   1357  OD2 ASP A 147     -44.772 -14.131  -7.835  1.00 15.00      A    O  
ATOM   1358  C   ASP A 147     -43.783 -14.122 -12.192  1.00 15.00      A    C  
ATOM   1359  O   ASP A 147     -43.684 -15.009 -13.041  1.00 15.00      A    O  
ATOM   1360  N   ASN A 148     -43.920 -12.836 -12.494  1.00 15.00      A    N  
ATOM   1361  HN  ASN A 148     -44.020 -12.190 -11.768  1.00 15.00      A    H  
ATOM   1362  CA  ASN A 148     -43.931 -12.363 -13.873  1.00 15.00      A    C  
ATOM   1363  CB  ASN A 148     -44.718 -11.051 -13.990  1.00 15.00      A    C  
ATOM   1364  CG  ASN A 148     -46.182 -11.261 -14.336  1.00 15.00      A    C  
ATOM   1365  OD1 ASN A 148     -47.042 -11.303 -13.456  1.00 15.00      A    O  
ATOM   1366  ND2 ASN A 148     -46.474 -11.394 -15.620  1.00 15.00      A    N  
ATOM   1367 HD21 ASN A 148     -45.731 -11.349 -16.276  1.00 15.00      A    H  
ATOM   1368 HD22 ASN A 148     -47.409 -11.528 -15.871  1.00 15.00      A    H  
ATOM   1369  C   ASN A 148     -42.495 -12.163 -14.353  1.00 15.00      A    C  
ATOM   1370  O   ASN A 148     -41.726 -11.413 -13.744  1.00 15.00      A    O  
ATOM   1371  N   ALA A 149     -42.140 -12.822 -15.452  1.00 15.00      A    N  
ATOM   1372  HN  ALA A 149     -42.812 -13.363 -15.919  1.00 15.00      A    H  
ATOM   1373  CA  ALA A 149     -40.788 -12.744 -16.000  1.00 15.00      A    C  
ATOM   1374  CB  ALA A 149     -40.557 -13.847 -17.021  1.00 15.00      A    C  
ATOM   1375  C   ALA A 149     -40.491 -11.377 -16.605  1.00 15.00      A    C  
ATOM   1376  O   ALA A 149     -39.328 -11.010 -16.789  1.00 15.00      A    O  
ATOM   1377  N   GLU A 150     -41.543 -10.634 -16.911  1.00 15.00      A    N  
ATOM   1378  HN  GLU A 150     -42.450 -10.995 -16.749  1.00 15.00      A    H  
ATOM   1379  CA  GLU A 150     -41.409  -9.305 -17.490  1.00 15.00      A    C  
ATOM   1380  CB  GLU A 150     -42.785  -8.728 -17.844  1.00 15.00      A    C  
ATOM   1381  CG  GLU A 150     -43.555  -9.518 -18.896  1.00 15.00      A    C  
ATOM   1382  CD  GLU A 150     -44.249 -10.745 -18.333  1.00 15.00      A    C  
ATOM   1383  OE1 GLU A 150     -44.866 -11.490 -19.114  1.00 15.00      A    O  
ATOM   1384  OE2 GLU A 150     -44.176 -10.965 -17.102  1.00 15.00      A    O  
ATOM   1385  C   GLU A 150     -40.686  -8.376 -16.521  1.00 15.00      A    C  
ATOM   1386  O   GLU A 150     -39.605  -7.868 -16.825  1.00 15.00      A    O  
ATOM   1387  N   GLN A 151     -41.277  -8.187 -15.343  1.00 15.00      A    N  
ATOM   1388  HN  GLN A 151     -42.130  -8.635 -15.164  1.00 15.00      A    H  
ATOM   1389  CA  GLN A 151     -40.694  -7.326 -14.315  1.00 15.00      A    C  
ATOM   1390  CB  GLN A 151     -41.676  -7.102 -13.157  1.00 15.00      A    C  
ATOM   1391  CG  GLN A 151     -42.318  -8.370 -12.613  1.00 15.00      A    C  
ATOM   1392  CD  GLN A 151     -43.252  -8.103 -11.445  1.00 15.00      A    C  
ATOM   1393  OE1 GLN A 151     -44.423  -7.782 -11.635  1.00 15.00      A    O  
ATOM   1394  NE2 GLN A 151     -42.748  -8.260 -10.230  1.00 15.00      A    N  
ATOM   1395 HE21 GLN A 151     -41.805  -8.540 -10.145  1.00 15.00      A    H  
ATOM   1396 HE22 GLN A 151     -43.334  -8.094  -9.461  1.00 15.00      A    H  
ATOM   1397  C   GLN A 151     -39.382  -7.908 -13.804  1.00 15.00      A    C  
ATOM   1398  O   GLN A 151     -38.456  -7.175 -13.462  1.00 15.00      A    O  
ATOM   1399  N   ALA A 152     -39.306  -9.232 -13.767  1.00 15.00      A    N  
ATOM   1400  HN  ALA A 152     -40.083  -9.764 -14.046  1.00 15.00      A    H  
ATOM   1401  CA  ALA A 152     -38.106  -9.914 -13.311  1.00 15.00      A    C  
ATOM   1402  CB  ALA A 152     -38.341 -11.414 -13.267  1.00 15.00      A    C  
ATOM   1403  C   ALA A 152     -36.927  -9.585 -14.220  1.00 15.00      A    C  
ATOM   1404  O   ALA A 152     -35.823  -9.307 -13.749  1.00 15.00      A    O  
ATOM   1405  N   ARG A 153     -37.173  -9.601 -15.528  1.00 15.00      A    N  
ATOM   1406  HN  ARG A 153     -38.080  -9.820 -15.841  1.00 15.00      A    H  
ATOM   1407  CA  ARG A 153     -36.132  -9.305 -16.508  1.00 15.00      A    C  
ATOM   1408  CB  ARG A 153     -36.621  -9.589 -17.934  1.00 15.00      A    C  
ATOM   1409  CG  ARG A 153     -35.544  -9.471 -19.008  1.00 15.00      A    C  
ATOM   1410  CD  ARG A 153     -34.477 -10.553 -18.869  1.00 15.00      A    C  
ATOM   1411  NE  ARG A 153     -34.938 -11.856 -19.358  1.00 15.00      A    N  
ATOM   1412  HE  ARG A 153     -35.905 -11.960 -19.501  1.00 15.00      A    H  
ATOM   1413  CZ  ARG A 153     -34.132 -12.894 -19.627  1.00 15.00      A    C  
ATOM   1414  NH1 ARG A 153     -32.814 -12.792 -19.458  1.00 15.00      A    N  
ATOM   1415 HH11 ARG A 153     -32.187 -13.609 -19.670  1.00 15.00      A    H  
ATOM   1416 HH12 ARG A 153     -32.397 -11.906 -19.116  1.00 15.00      A    H  
ATOM   1417  NH2 ARG A 153     -34.650 -14.038 -20.059  1.00 15.00      A    N  
ATOM   1418 HH21 ARG A 153     -34.028 -14.850 -20.269  1.00 15.00      A    H  
ATOM   1419 HH22 ARG A 153     -35.679 -14.132 -20.190  1.00 15.00      A    H  
ATOM   1420  C   ARG A 153     -35.649  -7.863 -16.374  1.00 15.00      A    C  
ATOM   1421  O   ARG A 153     -34.460  -7.581 -16.550  1.00 15.00      A    O  
ATOM   1422  N   GLU A 154     -36.572  -6.961 -16.055  1.00 15.00      A    N  
ATOM   1423  HN  GLU A 154     -37.501  -7.251 -15.927  1.00 15.00      A    H  
ATOM   1424  CA  GLU A 154     -36.243  -5.550 -15.884  1.00 15.00      A    C  
ATOM   1425  CB  GLU A 154     -37.519  -4.709 -15.795  1.00 15.00      A    C  
ATOM   1426  CG  GLU A 154     -37.281  -3.243 -15.464  1.00 15.00      A    C  
ATOM   1427  CD  GLU A 154     -38.549  -2.525 -15.049  1.00 15.00      A    C  
ATOM   1428  OE1 GLU A 154     -39.175  -2.951 -14.053  1.00 15.00      A    O  
ATOM   1429  OE2 GLU A 154     -38.916  -1.536 -15.715  1.00 15.00      A    O  
ATOM   1430  C   GLU A 154     -35.394  -5.353 -14.633  1.00 15.00      A    C  
ATOM   1431  O   GLU A 154     -34.295  -4.797 -14.698  1.00 15.00      A    O  
ATOM   1432  N   TRP A 155     -35.899  -5.837 -13.500  1.00 15.00      A    N  
ATOM   1433  HN  TRP A 155     -36.781  -6.275 -13.518  1.00 15.00      A    H  
ATOM   1434  CA  TRP A 155     -35.192  -5.717 -12.230  1.00 15.00      A    C  
ATOM   1435  CB  TRP A 155     -36.003  -6.320 -11.075  1.00 15.00      A    C  
ATOM   1436  CG  TRP A 155     -37.285  -5.593 -10.773  1.00 15.00      A    C  
ATOM   1437  CD1 TRP A 155     -37.728  -4.426 -11.330  1.00 15.00      A    C  
ATOM   1438  CD2 TRP A 155     -38.292  -5.990  -9.833  1.00 15.00      A    C  
ATOM   1439  NE1 TRP A 155     -38.948  -4.080 -10.803  1.00 15.00      A    N  
ATOM   1440  HE1 TRP A 155     -39.469  -3.285 -11.053  1.00 15.00      A    H  
ATOM   1441  CE2 TRP A 155     -39.316  -5.023  -9.880  1.00 15.00      A    C  
ATOM   1442  CE3 TRP A 155     -38.428  -7.072  -8.958  1.00 15.00      A    C  
ATOM   1443  CZ2 TRP A 155     -40.458  -5.108  -9.087  1.00 15.00      A    C  
ATOM   1444  CZ3 TRP A 155     -39.561  -7.152  -8.172  1.00 15.00      A    C  
ATOM   1445  CH2 TRP A 155     -40.562  -6.177  -8.241  1.00 15.00      A    C  
ATOM   1446  C   TRP A 155     -33.803  -6.351 -12.311  1.00 15.00      A    C  
ATOM   1447  O   TRP A 155     -32.832  -5.795 -11.798  1.00 15.00      A    O  
ATOM   1448  N   ARG A 156     -33.710  -7.508 -12.970  1.00 15.00      A    N  
ATOM   1449  HN  ARG A 156     -34.526  -7.913 -13.344  1.00 15.00      A    H  
ATOM   1450  CA  ARG A 156     -32.428  -8.195 -13.133  1.00 15.00      A    C  
ATOM   1451  CB  ARG A 156     -32.598  -9.521 -13.891  1.00 15.00      A    C  
ATOM   1452  CG  ARG A 156     -31.327 -10.363 -14.002  1.00 15.00      A    C  
ATOM   1453  CD  ARG A 156     -30.601 -10.147 -15.329  1.00 15.00      A    C  
ATOM   1454  NE  ARG A 156     -29.614 -11.203 -15.582  1.00 15.00      A    N  
ATOM   1455  HE  ARG A 156     -29.272 -11.696 -14.797  1.00 15.00      A    H  
ATOM   1456  CZ  ARG A 156     -29.137 -11.534 -16.786  1.00 15.00      A    C  
ATOM   1457  NH1 ARG A 156     -29.533 -10.887 -17.878  1.00 15.00      A    N  
ATOM   1458 HH11 ARG A 156     -30.214 -10.107 -17.805  1.00 15.00      A    H  
ATOM   1459 HH12 ARG A 156     -29.152 -11.160 -18.813  1.00 15.00      A    H  
ATOM   1460  NH2 ARG A 156     -28.262 -12.523 -16.888  1.00 15.00      A    N  
ATOM   1461 HH21 ARG A 156     -27.886 -12.813 -17.827  1.00 15.00      A    H  
ATOM   1462 HH22 ARG A 156     -27.942 -13.032 -16.034  1.00 15.00      A    H  
ATOM   1463  C   ARG A 156     -31.443  -7.300 -13.872  1.00 15.00      A    C  
ATOM   1464  O   ARG A 156     -30.256  -7.284 -13.560  1.00 15.00      A    O  
ATOM   1465  N   GLN A 157     -31.944  -6.553 -14.849  1.00 15.00      A    N  
ATOM   1466  HN  GLN A 157     -32.907  -6.595 -15.041  1.00 15.00      A    H  
ATOM   1467  CA  GLN A 157     -31.102  -5.655 -15.624  1.00 15.00      A    C  
ATOM   1468  CB  GLN A 157     -31.857  -5.101 -16.834  1.00 15.00      A    C  
ATOM   1469  CG  GLN A 157     -30.949  -4.503 -17.897  1.00 15.00      A    C  
ATOM   1470  CD  GLN A 157     -30.324  -5.556 -18.793  1.00 15.00      A    C  
ATOM   1471  OE1 GLN A 157     -29.165  -5.451 -19.182  1.00 15.00      A    O  
ATOM   1472  NE2 GLN A 157     -31.096  -6.574 -19.143  1.00 15.00      A    N  
ATOM   1473 HE21 GLN A 157     -32.015  -6.593 -18.807  1.00 15.00      A    H  
ATOM   1474 HE22 GLN A 157     -30.716  -7.256 -19.733  1.00 15.00      A    H  
ATOM   1475  C   GLN A 157     -30.613  -4.513 -14.745  1.00 15.00      A    C  
ATOM   1476  O   GLN A 157     -29.456  -4.108 -14.823  1.00 15.00      A    O  
ATOM   1477  N   ALA A 158     -31.506  -4.009 -13.898  1.00 15.00      A    N  
ATOM   1478  HN  ALA A 158     -32.418  -4.377 -13.890  1.00 15.00      A    H  
ATOM   1479  CA  ALA A 158     -31.173  -2.922 -12.989  1.00 15.00      A    C  
ATOM   1480  CB  ALA A 158     -32.415  -2.435 -12.258  1.00 15.00      A    C  
ATOM   1481  C   ALA A 158     -30.104  -3.368 -11.997  1.00 15.00      A    C  
ATOM   1482  O   ALA A 158     -29.178  -2.618 -11.691  1.00 15.00      A    O  
ATOM   1483  N   PHE A 159     -30.233  -4.601 -11.512  1.00 15.00      A    N  
ATOM   1484  HN  PHE A 159     -31.002  -5.145 -11.791  1.00 15.00      A    H  
ATOM   1485  CA  PHE A 159     -29.271  -5.158 -10.568  1.00 15.00      A    C  
ATOM   1486  CB  PHE A 159     -29.757  -6.498 -10.009  1.00 15.00      A    C  
ATOM   1487  CG  PHE A 159     -30.923  -6.388  -9.066  1.00 15.00      A    C  
ATOM   1488  CD1 PHE A 159     -30.944  -5.420  -8.074  1.00 15.00      A    C  
ATOM   1489  CD2 PHE A 159     -31.995  -7.258  -9.168  1.00 15.00      A    C  
ATOM   1490  CE1 PHE A 159     -32.014  -5.322  -7.204  1.00 15.00      A    C  
ATOM   1491  CE2 PHE A 159     -33.068  -7.166  -8.302  1.00 15.00      A    C  
ATOM   1492  CZ  PHE A 159     -33.078  -6.196  -7.319  1.00 15.00      A    C  
ATOM   1493  C   PHE A 159     -27.904  -5.326 -11.222  1.00 15.00      A    C  
ATOM   1494  O   PHE A 159     -26.876  -5.074 -10.601  1.00 15.00      A    O  
ATOM   1495  N   ILE A 160     -27.897  -5.749 -12.482  1.00 15.00      A    N  
ATOM   1496  HN  ILE A 160     -28.750  -5.946 -12.927  1.00 15.00      A    H  
ATOM   1497  CA  ILE A 160     -26.648  -5.928 -13.217  1.00 15.00      A    C  
ATOM   1498  CB  ILE A 160     -26.865  -6.700 -14.544  1.00 15.00      A    C  
ATOM   1499  CG1 ILE A 160     -27.424  -8.103 -14.277  1.00 15.00      A    C  
ATOM   1500  CG2 ILE A 160     -25.577  -6.787 -15.356  1.00 15.00      A    C  
ATOM   1501  CD1 ILE A 160     -26.560  -8.954 -13.370  1.00 15.00      A    C  
ATOM   1502  C   ILE A 160     -26.024  -4.564 -13.505  1.00 15.00      A    C  
ATOM   1503  O   ILE A 160     -24.802  -4.426 -13.617  1.00 15.00      A    O  
ATOM   1504  N   GLY A 161     -26.878  -3.548 -13.568  1.00 15.00      A    N  
ATOM   1505  HN  GLY A 161     -27.835  -3.722 -13.432  1.00 15.00      A    H  
ATOM   1506  CA  GLY A 161     -26.431  -2.195 -13.839  1.00 15.00      A    C  
ATOM   1507  C   GLY A 161     -25.626  -1.583 -12.704  1.00 15.00      A    C  
ATOM   1508  O   GLY A 161     -25.245  -0.413 -12.767  1.00 15.00      A    O  
ATOM   1509  N   ILE A 162     -25.371  -2.359 -11.659  1.00 15.00      A    N  
ATOM   1510  HN  ILE A 162     -25.719  -3.277 -11.648  1.00 15.00      A    H  
ATOM   1511  CA  ILE A 162     -24.597  -1.877 -10.526  1.00 15.00      A    C  
ATOM   1512  CB  ILE A 162     -24.978  -2.599  -9.210  1.00 15.00      A    C  
ATOM   1513  CG1 ILE A 162     -24.528  -1.782  -7.993  1.00 15.00      A    C  
ATOM   1514  CG2 ILE A 162     -24.390  -4.003  -9.162  1.00 15.00      A    C  
ATOM   1515  CD1 ILE A 162     -25.005  -2.337  -6.666  1.00 15.00      A    C  
ATOM   1516  C   ILE A 162     -23.097  -2.022 -10.791  1.00 15.00      A    C  
ATOM   1517  O   ILE A 162     -22.282  -1.357 -10.159  1.00 15.00      A    O  
ATOM   1518  N   THR A 163     -22.739  -2.879 -11.739  1.00 15.00      A    N  
ATOM   1519  HN  THR A 163     -23.430  -3.376 -12.229  1.00 15.00      A    H  
ATOM   1520  CA  THR A 163     -21.336  -3.100 -12.065  1.00 15.00      A    C  
ATOM   1521  CB  THR A 163     -21.006  -4.606 -12.191  1.00 15.00      A    C  
ATOM   1522  OG1 THR A 163     -19.587  -4.797 -12.181  1.00 15.00      A    O  
ATOM   1523  HG1 THR A 163     -19.162  -4.067 -12.647  1.00 15.00      A    H  
ATOM   1524  CG2 THR A 163     -21.586  -5.192 -13.471  1.00 15.00      A    C  
ATOM   1525  C   THR A 163     -20.933  -2.357 -13.339  1.00 15.00      A    C  
ATOM   1526  O   THR A 163     -19.749  -2.257 -13.664  1.00 15.00      A    O  
ATOM   1527  N   THR A 164     -21.919  -1.837 -14.054  1.00 15.00      A    N  
ATOM   1528  HN  THR A 164     -22.843  -1.943 -13.749  1.00 15.00      A    H  
ATOM   1529  CA  THR A 164     -21.663  -1.108 -15.284  1.00 15.00      A    C  
ATOM   1530  CB  THR A 164     -22.766  -1.386 -16.322  1.00 15.00      A    C  
ATOM   1531  OG1 THR A 164     -24.025  -1.505 -15.647  1.00 15.00      A    O  
ATOM   1532  HG1 THR A 164     -24.669  -0.927 -16.068  1.00 15.00      A    H  
ATOM   1533  CG2 THR A 164     -22.477  -2.673 -17.080  1.00 15.00      A    C  
ATOM   1534  C   THR A 164     -21.580   0.394 -15.020  1.00 15.00      A    C  
ATOM   1535  O   THR A 164     -22.140   0.893 -14.039  1.00 15.00      A    O  
ATOM   1536  N   VAL A 165     -20.868   1.103 -15.890  1.00 15.00      A    N  
ATOM   1537  HN  VAL A 165     -20.438   0.643 -16.638  1.00 15.00      A    H  
ATOM   1538  CA  VAL A 165     -20.712   2.546 -15.765  1.00 15.00      A    C  
ATOM   1539  CB  VAL A 165     -19.649   3.085 -16.755  1.00 15.00      A    C  
ATOM   1540  CG1 VAL A 165     -20.048   2.816 -18.200  1.00 15.00      A    C  
ATOM   1541  CG2 VAL A 165     -19.375   4.565 -16.528  1.00 15.00      A    C  
ATOM   1542  C   VAL A 165     -22.054   3.244 -15.997  1.00 15.00      A    C  
ATOM   1543  O   VAL A 165     -22.861   2.800 -16.814  1.00 15.00      A    O  
ATOM   1544  N   LYS A 166     -22.299   4.319 -15.262  1.00 15.00      A    N  
ATOM   1545  HN  LYS A 166     -21.625   4.629 -14.623  1.00 15.00      A    H  
ATOM   1546  CA  LYS A 166     -23.546   5.054 -15.391  1.00 15.00      A    C  
ATOM   1547  CB  LYS A 166     -24.226   5.196 -14.028  1.00 15.00      A    C  
ATOM   1548  CG  LYS A 166     -24.631   3.870 -13.407  1.00 15.00      A    C  
ATOM   1549  CD  LYS A 166     -25.229   4.059 -12.025  1.00 15.00      A    C  
ATOM   1550  CE  LYS A 166     -25.778   2.750 -11.482  1.00 15.00      A    C  
ATOM   1551  NZ  LYS A 166     -24.709   1.739 -11.270  1.00 15.00      A    N  
ATOM   1552  HZ1 LYS A 166     -24.967   0.841 -11.739  1.00 15.00      A    H  
ATOM   1553  HZ2 LYS A 166     -24.584   1.561 -10.250  1.00 15.00      A    H  
ATOM   1554  HZ3 LYS A 166     -23.810   2.077 -11.665  1.00 15.00      A    H  
ATOM   1555  C   LYS A 166     -23.321   6.417 -16.034  1.00 15.00      A    C  
ATOM   1556  O   LYS A 166     -23.251   7.435 -15.349  1.00 15.00      A    O  
ATOM   1557  N   GLY A 167     -23.187   6.422 -17.352  1.00 15.00      A    N  
ATOM   1558  HN  GLY A 167     -23.220   5.573 -17.843  1.00 15.00      A    H  
ATOM   1559  CA  GLY A 167     -22.974   7.660 -18.072  1.00 15.00      A    C  
ATOM   1560  C   GLY A 167     -21.916   7.515 -19.144  1.00 15.00      A    C  
ATOM   1561  O   GLY A 167     -21.715   6.425 -19.679  1.00 15.00      A    O  
ATOM   1562  N   ALA A 168     -21.239   8.608 -19.455  1.00 15.00      A    N  
ATOM   1563  HN  ALA A 168     -21.432   9.443 -18.981  1.00 15.00      A    H  
ATOM   1564  CA  ALA A 168     -20.196   8.599 -20.469  1.00 15.00      A    C  
ATOM   1565  CB  ALA A 168     -20.375   9.771 -21.422  1.00 15.00      A    C  
ATOM   1566  C   ALA A 168     -18.823   8.652 -19.809  1.00 15.00      A    C  
ATOM   1567  O   ALA A 168     -18.610   9.431 -18.878  1.00 15.00      A    O  
ATOM   1568  N   PRO A 169     -17.889   7.800 -20.259  1.00 15.00      A    N  
ATOM   1569  CA  PRO A 169     -16.525   7.752 -19.716  1.00 15.00      A    C  
ATOM   1570  CB  PRO A 169     -15.845   6.650 -20.539  1.00 15.00      A    C  
ATOM   1571  CG  PRO A 169     -16.969   5.831 -21.072  1.00 15.00      A    C  
ATOM   1572  CD  PRO A 169     -18.092   6.795 -21.315  1.00 15.00      A    C  
ATOM   1573  C   PRO A 169     -15.784   9.081 -19.886  1.00 15.00      A    C  
ATOM   1574  O   PRO A 169     -15.227   9.368 -20.946  1.00 15.00      A    O  
ATOM   1575  N   ALA A 170     -15.801   9.890 -18.834  1.00 15.00      A    N  
ATOM   1576  HN  ALA A 170     -16.282   9.607 -18.028  1.00 15.00      A    H  
ATOM   1577  CA  ALA A 170     -15.138  11.185 -18.838  1.00 15.00      A    C  
ATOM   1578  CB  ALA A 170     -16.169  12.303 -18.877  1.00 15.00      A    C  
ATOM   1579  C   ALA A 170     -14.251  11.320 -17.604  1.00 15.00      A    C  
ATOM   1580  O   ALA A 170     -14.361  10.528 -16.663  1.00 15.00      A    O  
ATOM   1581  N   SER A 171     -13.374  12.314 -17.604  1.00 15.00      A    N  
ATOM   1582  HN  SER A 171     -13.331  12.920 -18.373  1.00 15.00      A    H  
ATOM   1583  CA  SER A 171     -12.473  12.532 -16.482  1.00 15.00      A    C  
ATOM   1584  CB  SER A 171     -11.061  12.061 -16.840  1.00 15.00      A    C  
ATOM   1585  OG  SER A 171     -11.087  10.714 -17.276  1.00 15.00      A    O  
ATOM   1586  HG  SER A 171     -11.997  10.445 -17.427  1.00 15.00      A    H  
ATOM   1587  C   SER A 171     -12.459  13.997 -16.054  1.00 15.00      A    C  
ATOM   1588  O   SER A 171     -12.490  14.899 -16.890  1.00 15.00      A    O  
ATOM   1589  N   HIS A 172     -12.425  14.220 -14.745  1.00 15.00      A    N  
ATOM   1590  HN  HIS A 172     -12.408  13.457 -14.133  1.00 15.00      A    H  
ATOM   1591  CA  HIS A 172     -12.403  15.568 -14.193  1.00 15.00      A    C  
ATOM   1592  CB  HIS A 172     -12.769  15.525 -12.705  1.00 15.00      A    C  
ATOM   1593  CG  HIS A 172     -13.385  16.788 -12.182  1.00 15.00      A    C  
ATOM   1594  ND1 HIS A 172     -14.737  17.011 -12.267  1.00 15.00      A    N  
ATOM   1595  CD2 HIS A 172     -12.798  17.847 -11.571  1.00 15.00      A    C  
ATOM   1596  CE1 HIS A 172     -14.947  18.191 -11.711  1.00 15.00      A    C  
ATOM   1597  NE2 HIS A 172     -13.802  18.732 -11.277  1.00 15.00      A    N  
ATOM   1598  HE2 HIS A 172     -13.701  19.593 -10.817  1.00 15.00      A    H  
ATOM   1599  C   HIS A 172     -11.017  16.182 -14.374  1.00 15.00      A    C  
ATOM   1600  O   HIS A 172     -10.027  15.462 -14.484  1.00 15.00      A    O  
ATOM   1601  N   SER A 173     -10.947  17.507 -14.385  1.00 15.00      A    N  
ATOM   1602  HN  SER A 173     -11.770  18.030 -14.284  1.00 15.00      A    H  
ATOM   1603  CA  SER A 173      -9.678  18.204 -14.563  1.00 15.00      A    C  
ATOM   1604  CB  SER A 173      -9.913  19.696 -14.822  1.00 15.00      A    C  
ATOM   1605  OG  SER A 173      -8.754  20.310 -15.357  1.00 15.00      A    O  
ATOM   1606  HG  SER A 173      -7.969  19.902 -14.972  1.00 15.00      A    H  
ATOM   1607  C   SER A 173      -8.728  18.008 -13.376  1.00 15.00      A    C  
ATOM   1608  O   SER A 173      -7.535  18.291 -13.478  1.00 15.00      A    O  
ATOM   1609  N   LEU A 174      -9.256  17.517 -12.258  1.00 15.00      A    N  
ATOM   1610  HN  LEU A 174     -10.210  17.306 -12.234  1.00 15.00      A    H  
ATOM   1611  CA  LEU A 174      -8.447  17.292 -11.061  1.00 15.00      A    C  
ATOM   1612  CB  LEU A 174      -9.259  17.564  -9.789  1.00 15.00      A    C  
ATOM   1613  CG  LEU A 174      -9.361  19.027  -9.336  1.00 15.00      A    C  
ATOM   1614  CD1 LEU A 174      -8.000  19.706  -9.361  1.00 15.00      A    C  
ATOM   1615  CD2 LEU A 174     -10.371  19.798 -10.172  1.00 15.00      A    C  
ATOM   1616  C   LEU A 174      -7.869  15.878 -11.029  1.00 15.00      A    C  
ATOM   1617  O   LEU A 174      -7.060  15.546 -10.158  1.00 15.00      A    O  
ATOM   1618  N   ALA A 175      -8.272  15.057 -11.995  1.00 15.00      A    N  
ATOM   1619  HN  ALA A 175      -8.892  15.393 -12.676  1.00 15.00      A    H  
ATOM   1620  CA  ALA A 175      -7.803  13.678 -12.085  1.00 15.00      A    C  
ATOM   1621  CB  ALA A 175      -8.711  12.879 -13.007  1.00 15.00      A    C  
ATOM   1622  C   ALA A 175      -6.360  13.637 -12.582  1.00 15.00      A    C  
ATOM   1623  O   ALA A 175      -5.578  14.548 -12.317  1.00 15.00      A    O  
ATOM   1624  N   LYS A 176      -6.001  12.581 -13.296  1.00 15.00      A    N  
ATOM   1625  HN  LYS A 176      -6.663  11.882 -13.491  1.00 15.00      A    H  
ATOM   1626  CA  LYS A 176      -4.652  12.441 -13.823  1.00 15.00      A    C  
ATOM   1627  CB  LYS A 176      -3.774  11.588 -12.892  1.00 15.00      A    C  
ATOM   1628  CG  LYS A 176      -3.517  12.193 -11.516  1.00 15.00      A    C  
ATOM   1629  CD  LYS A 176      -2.777  13.521 -11.608  1.00 15.00      A    C  
ATOM   1630  CE  LYS A 176      -2.906  14.324 -10.316  1.00 15.00      A    C  
ATOM   1631  NZ  LYS A 176      -4.308  14.776 -10.063  1.00 15.00      A    N  
ATOM   1632  HZ1 LYS A 176      -4.914  13.964  -9.828  1.00 15.00      A    H  
ATOM   1633  HZ2 LYS A 176      -4.698  15.239 -10.915  1.00 15.00      A    H  
ATOM   1634  HZ3 LYS A 176      -4.335  15.453  -9.275  1.00 15.00      A    H  
ATOM   1635  C   LYS A 176      -4.683  11.824 -15.213  1.00 15.00      A    C  
ATOM   1636  O   LYS A 176      -5.369  10.830 -15.442  1.00 15.00      A    O  
ATOM   1637  N   GLN A 177      -3.972  12.448 -16.139  1.00 15.00      A    N  
ATOM   1638  HN  GLN A 177      -3.493  13.267 -15.898  1.00 15.00      A    H  
ATOM   1639  CA  GLN A 177      -3.874  11.964 -17.512  1.00 15.00      A    C  
ATOM   1640  CB  GLN A 177      -4.846  12.713 -18.438  1.00 15.00      A    C  
ATOM   1641  CG  GLN A 177      -5.834  13.617 -17.708  1.00 15.00      A    C  
ATOM   1642  CD  GLN A 177      -7.133  13.839 -18.459  1.00 15.00      A    C  
ATOM   1643  OE1 GLN A 177      -7.588  12.988 -19.221  1.00 15.00      A    O  
ATOM   1644  NE2 GLN A 177      -7.747  14.991 -18.234  1.00 15.00      A    N  
ATOM   1645 HE21 GLN A 177      -7.333  15.619 -17.607  1.00 15.00      A    H  
ATOM   1646 HE22 GLN A 177      -8.588  15.166 -18.703  1.00 15.00      A    H  
ATOM   1647  C   GLN A 177      -2.433  12.157 -17.969  1.00 15.00      A    C  
ATOM   1648  O   GLN A 177      -1.884  13.253 -17.842  1.00 15.00      A    O  
ATOM   1649  N   LEU A 178      -1.815  11.097 -18.470  1.00 15.00      A    N  
ATOM   1650  HN  LEU A 178      -2.313  10.257 -18.582  1.00 15.00      A    H  
ATOM   1651  CA  LEU A 178      -0.422  11.165 -18.899  1.00 15.00      A    C  
ATOM   1652  CB  LEU A 178       0.462  10.288 -18.007  1.00 15.00      A    C  
ATOM   1653  CG  LEU A 178       0.621  10.737 -16.551  1.00 15.00      A    C  
ATOM   1654  CD1 LEU A 178       1.524   9.778 -15.793  1.00 15.00      A    C  
ATOM   1655  CD2 LEU A 178       1.166  12.156 -16.479  1.00 15.00      A    C  
ATOM   1656  C   LEU A 178      -0.249  10.768 -20.360  1.00 15.00      A    C  
ATOM   1657  O   LEU A 178      -0.621   9.668 -20.764  1.00 15.00      A    O  
ATOM   1658  N   TYR A 179       0.339  11.671 -21.135  1.00 15.00      A    N  
ATOM   1659  HN  TYR A 179       0.626  12.518 -20.740  1.00 15.00      A    H  
ATOM   1660  CA  TYR A 179       0.572  11.440 -22.554  1.00 15.00      A    C  
ATOM   1661  CB  TYR A 179       0.976  12.737 -23.258  1.00 15.00      A    C  
ATOM   1662  CG  TYR A 179      -0.174  13.685 -23.506  1.00 15.00      A    C  
ATOM   1663  CD1 TYR A 179      -1.099  13.431 -24.509  1.00 15.00      A    C  
ATOM   1664  CD2 TYR A 179      -0.335  14.834 -22.741  1.00 15.00      A    C  
ATOM   1665  CE1 TYR A 179      -2.152  14.293 -24.747  1.00 15.00      A    C  
ATOM   1666  CE2 TYR A 179      -1.387  15.703 -22.971  1.00 15.00      A    C  
ATOM   1667  CZ  TYR A 179      -2.293  15.427 -23.975  1.00 15.00      A    C  
ATOM   1668  OH  TYR A 179      -3.340  16.289 -24.210  1.00 15.00      A    O  
ATOM   1669  HH  TYR A 179      -4.143  15.784 -24.360  1.00 15.00      A    H  
ATOM   1670  C   TYR A 179       1.623  10.361 -22.791  1.00 15.00      A    C  
ATOM   1671  O   TYR A 179       2.826  10.604 -22.659  1.00 15.00      A    O  
ATOM   1672  N   PHE A 180       1.158   9.171 -23.135  1.00 15.00      A    N  
ATOM   1673  HN  PHE A 180       0.187   9.041 -23.202  1.00 15.00      A    H  
ATOM   1674  CA  PHE A 180       2.045   8.051 -23.405  1.00 15.00      A    C  
ATOM   1675  CB  PHE A 180       1.415   6.737 -22.939  1.00 15.00      A    C  
ATOM   1676  CG  PHE A 180       2.416   5.640 -22.703  1.00 15.00      A    C  
ATOM   1677  CD1 PHE A 180       2.648   4.673 -23.667  1.00 15.00      A    C  
ATOM   1678  CD2 PHE A 180       3.128   5.581 -21.516  1.00 15.00      A    C  
ATOM   1679  CE1 PHE A 180       3.572   3.668 -23.453  1.00 15.00      A    C  
ATOM   1680  CE2 PHE A 180       4.052   4.579 -21.294  1.00 15.00      A    C  
ATOM   1681  CZ  PHE A 180       4.276   3.621 -22.264  1.00 15.00      A    C  
ATOM   1682  C   PHE A 180       2.370   7.981 -24.892  1.00 15.00      A    C  
ATOM   1683  O   PHE A 180       1.469   7.865 -25.728  1.00 15.00      A    O  
ATOM   1684  N   PRO A 181       3.662   8.069 -25.235  1.00 15.00      A    N  
ATOM   1685  CA  PRO A 181       4.125   8.023 -26.626  1.00 15.00      A    C  
ATOM   1686  CB  PRO A 181       5.587   8.466 -26.523  1.00 15.00      A    C  
ATOM   1687  CG  PRO A 181       6.000   8.072 -25.146  1.00 15.00      A    C  
ATOM   1688  CD  PRO A 181       4.778   8.228 -24.285  1.00 15.00      A    C  
ATOM   1689  C   PRO A 181       4.045   6.624 -27.232  1.00 15.00      A    C  
ATOM   1690  O   PRO A 181       4.330   5.626 -26.569  1.00 15.00      A    O  
ATOM   1691  N   LEU A 182       3.652   6.561 -28.495  1.00 15.00      A    N  
ATOM   1692  HN  LEU A 182       3.428   7.391 -28.968  1.00 15.00      A    H  
ATOM   1693  CA  LEU A 182       3.548   5.294 -29.200  1.00 15.00      A    C  
ATOM   1694  CB  LEU A 182       2.395   5.344 -30.207  1.00 15.00      A    C  
ATOM   1695  CG  LEU A 182       1.006   5.589 -29.611  1.00 15.00      A    C  
ATOM   1696  CD1 LEU A 182      -0.043   5.688 -30.706  1.00 15.00      A    C  
ATOM   1697  CD2 LEU A 182       0.645   4.494 -28.618  1.00 15.00      A    C  
ATOM   1698  C   LEU A 182       4.868   4.991 -29.905  1.00 15.00      A    C  
ATOM   1699  O   LEU A 182       5.630   5.908 -30.205  1.00 15.00      A    O  
ATOM   1700  N   PRO A 183       5.157   3.703 -30.183  1.00 15.00      A    N  
ATOM   1701  CA  PRO A 183       6.405   3.290 -30.850  1.00 15.00      A    C  
ATOM   1702  CB  PRO A 183       6.294   1.762 -30.920  1.00 15.00      A    C  
ATOM   1703  CG  PRO A 183       4.841   1.474 -30.764  1.00 15.00      A    C  
ATOM   1704  CD  PRO A 183       4.304   2.546 -29.862  1.00 15.00      A    C  
ATOM   1705  C   PRO A 183       6.553   3.880 -32.253  1.00 15.00      A    C  
ATOM   1706  O   PRO A 183       7.617   3.793 -32.864  1.00 15.00      A    O  
ATOM   1707  N   GLY A 184       5.477   4.465 -32.758  1.00 15.00      A    N  
ATOM   1708  HN  GLY A 184       4.659   4.494 -32.228  1.00 15.00      A    H  
ATOM   1709  CA  GLY A 184       5.507   5.072 -34.070  1.00 15.00      A    C  
ATOM   1710  C   GLY A 184       5.200   6.552 -33.990  1.00 15.00      A    C  
ATOM   1711  O   GLY A 184       6.098   7.388 -34.070  1.00 15.00      A    O  
ATOM   1712  N   SER A 185       3.924   6.877 -33.823  1.00 15.00      A    N  
ATOM   1713  HN  SER A 185       3.255   6.166 -33.767  1.00 15.00      A    H  
ATOM   1714  CA  SER A 185       3.486   8.264 -33.724  1.00 15.00      A    C  
ATOM   1715  CB  SER A 185       3.375   8.892 -35.118  1.00 15.00      A    C  
ATOM   1716  OG  SER A 185       4.627   8.891 -35.782  1.00 15.00      A    O  
ATOM   1717  HG  SER A 185       5.290   8.472 -35.215  1.00 15.00      A    H  
ATOM   1718  C   SER A 185       2.140   8.343 -33.012  1.00 15.00      A    C  
ATOM   1719  O   SER A 185       1.238   7.553 -33.290  1.00 15.00      A    O  
ATOM   1720  N   GLY A 186       2.018   9.279 -32.081  1.00 15.00      A    N  
ATOM   1721  HN  GLY A 186       2.785   9.853 -31.872  1.00 15.00      A    H  
ATOM   1722  CA  GLY A 186       0.775   9.445 -31.354  1.00 15.00      A    C  
ATOM   1723  C   GLY A 186       0.988   9.457 -29.856  1.00 15.00      A    C  
ATOM   1724  O   GLY A 186       2.009   8.967 -29.367  1.00 15.00      A    O  
ATOM   1725  N   TYR A 187       0.032  10.021 -29.128  1.00 15.00      A    N  
ATOM   1726  HN  TYR A 187      -0.756  10.393 -29.580  1.00 15.00      A    H  
ATOM   1727  CA  TYR A 187       0.112  10.097 -27.675  1.00 15.00      A    C  
ATOM   1728  CB  TYR A 187       0.506  11.508 -27.227  1.00 15.00      A    C  
ATOM   1729  CG  TYR A 187       1.885  11.944 -27.672  1.00 15.00      A    C  
ATOM   1730  CD1 TYR A 187       3.026  11.415 -27.084  1.00 15.00      A    C  
ATOM   1731  CD2 TYR A 187       2.043  12.885 -28.681  1.00 15.00      A    C  
ATOM   1732  CE1 TYR A 187       4.286  11.812 -27.489  1.00 15.00      A    C  
ATOM   1733  CE2 TYR A 187       3.298  13.288 -29.092  1.00 15.00      A    C  
ATOM   1734  CZ  TYR A 187       4.417  12.748 -28.493  1.00 15.00      A    C  
ATOM   1735  OH  TYR A 187       5.669  13.148 -28.899  1.00 15.00      A    O  
ATOM   1736  HH  TYR A 187       5.722  14.106 -28.879  1.00 15.00      A    H  
ATOM   1737  C   TYR A 187      -1.222   9.714 -27.048  1.00 15.00      A    C  
ATOM   1738  O   TYR A 187      -2.256  10.305 -27.361  1.00 15.00      A    O  
ATOM   1739  N   HIS A 188      -1.194   8.721 -26.174  1.00 15.00      A    N  
ATOM   1740  HN  HIS A 188      -0.334   8.287 -25.972  1.00 15.00      A    H  
ATOM   1741  CA  HIS A 188      -2.399   8.262 -25.497  1.00 15.00      A    C  
ATOM   1742  CB  HIS A 188      -2.254   6.791 -25.087  1.00 15.00      A    C  
ATOM   1743  CG  HIS A 188      -2.699   5.813 -26.132  1.00 15.00      A    C  
ATOM   1744  ND1 HIS A 188      -3.086   4.517 -25.857  1.00 15.00      A    N  
ATOM   1745  HD1 HIS A 188      -3.104   4.096 -24.975  1.00 15.00      A    H  
ATOM   1746  CD2 HIS A 188      -2.819   5.958 -27.475  1.00 15.00      A    C  
ATOM   1747  CE1 HIS A 188      -3.421   3.932 -27.017  1.00 15.00      A    C  
ATOM   1748  NE2 HIS A 188      -3.277   4.766 -28.028  1.00 15.00      A    N  
ATOM   1749  C   HIS A 188      -2.670   9.113 -24.262  1.00 15.00      A    C  
ATOM   1750  O   HIS A 188      -1.739   9.504 -23.565  1.00 15.00      A    O  
ATOM   1751  N   LEU A 189      -3.943   9.413 -24.009  1.00 15.00      A    N  
ATOM   1752  HN  LEU A 189      -4.639   9.111 -24.628  1.00 15.00      A    H  
ATOM   1753  CA  LEU A 189      -4.324  10.205 -22.839  1.00 15.00      A    C  
ATOM   1754  CB  LEU A 189      -5.808  10.588 -22.898  1.00 15.00      A    C  
ATOM   1755  CG  LEU A 189      -6.161  11.841 -23.703  1.00 15.00      A    C  
ATOM   1756  CD1 LEU A 189      -7.671  12.011 -23.792  1.00 15.00      A    C  
ATOM   1757  CD2 LEU A 189      -5.515  13.076 -23.093  1.00 15.00      A    C  
ATOM   1758  C   LEU A 189      -4.034   9.431 -21.557  1.00 15.00      A    C  
ATOM   1759  O   LEU A 189      -3.584  10.003 -20.571  1.00 15.00      A    O  
ATOM   1760  N   LEU A 190      -4.307   8.125 -21.610  1.00 15.00      A    N  
ATOM   1761  HN  LEU A 190      -4.672   7.767 -22.442  1.00 15.00      A    H  
ATOM   1762  CA  LEU A 190      -4.083   7.199 -20.494  1.00 15.00      A    C  
ATOM   1763  CB  LEU A 190      -2.668   6.619 -20.517  1.00 15.00      A    C  
ATOM   1764  CG  LEU A 190      -2.422   5.493 -21.523  1.00 15.00      A    C  
ATOM   1765  CD1 LEU A 190      -1.060   4.856 -21.294  1.00 15.00      A    C  
ATOM   1766  CD2 LEU A 190      -3.524   4.446 -21.443  1.00 15.00      A    C  
ATOM   1767  C   LEU A 190      -4.422   7.757 -19.114  1.00 15.00      A    C  
ATOM   1768  O   LEU A 190      -3.562   8.303 -18.422  1.00 15.00      A    O  
ATOM   1769  N   ALA A 191      -5.675   7.602 -18.715  1.00 15.00      A    N  
ATOM   1770  HN  ALA A 191      -6.315   7.165 -19.308  1.00 15.00      A    H  
ATOM   1771  CA  ALA A 191      -6.122   8.066 -17.410  1.00 15.00      A    C  
ATOM   1772  CB  ALA A 191      -7.536   8.621 -17.499  1.00 15.00      A    C  
ATOM   1773  C   ALA A 191      -6.053   6.916 -16.404  1.00 15.00      A    C  
ATOM   1774  O   ALA A 191      -6.866   5.991 -16.452  1.00 15.00      A    O  
ATOM   1775  N   PRO A 192      -5.063   6.944 -15.499  1.00 15.00      A    N  
ATOM   1776  CA  PRO A 192      -4.880   5.900 -14.495  1.00 15.00      A    C  
ATOM   1777  CB  PRO A 192      -3.414   6.063 -14.090  1.00 15.00      A    C  
ATOM   1778  CG  PRO A 192      -3.113   7.510 -14.305  1.00 15.00      A    C  
ATOM   1779  CD  PRO A 192      -4.042   8.002 -15.386  1.00 15.00      A    C  
ATOM   1780  C   PRO A 192      -5.794   6.072 -13.284  1.00 15.00      A    C  
ATOM   1781  O   PRO A 192      -5.742   7.085 -12.584  1.00 15.00      A    O  
ATOM   1782  N   LEU A 193      -6.636   5.078 -13.050  1.00 15.00      A    N  
ATOM   1783  HN  LEU A 193      -6.641   4.307 -13.652  1.00 15.00      A    H  
ATOM   1784  CA  LEU A 193      -7.553   5.104 -11.920  1.00 15.00      A    C  
ATOM   1785  CB  LEU A 193      -8.871   4.417 -12.288  1.00 15.00      A    C  
ATOM   1786  CG  LEU A 193      -9.592   4.957 -13.527  1.00 15.00      A    C  
ATOM   1787  CD1 LEU A 193     -10.827   4.125 -13.837  1.00 15.00      A    C  
ATOM   1788  CD2 LEU A 193      -9.964   6.421 -13.340  1.00 15.00      A    C  
ATOM   1789  C   LEU A 193      -6.914   4.421 -10.713  1.00 15.00      A    C  
ATOM   1790  O   LEU A 193      -5.959   3.659 -10.861  1.00 15.00      A    O  
ATOM   1791  N   PHE A 194      -7.441   4.690  -9.527  1.00 15.00      A    N  
ATOM   1792  HN  PHE A 194      -8.215   5.294  -9.472  1.00 15.00      A    H  
ATOM   1793  CA  PHE A 194      -6.904   4.110  -8.301  1.00 15.00      A    C  
ATOM   1794  CB  PHE A 194      -7.152   5.049  -7.116  1.00 15.00      A    C  
ATOM   1795  CG  PHE A 194      -6.427   4.655  -5.862  1.00 15.00      A    C  
ATOM   1796  CD1 PHE A 194      -5.065   4.874  -5.739  1.00 15.00      A    C  
ATOM   1797  CD2 PHE A 194      -7.105   4.066  -4.806  1.00 15.00      A    C  
ATOM   1798  CE1 PHE A 194      -4.392   4.514  -4.589  1.00 15.00      A    C  
ATOM   1799  CE2 PHE A 194      -6.438   3.704  -3.652  1.00 15.00      A    C  
ATOM   1800  CZ  PHE A 194      -5.079   3.928  -3.545  1.00 15.00      A    C  
ATOM   1801  C   PHE A 194      -7.502   2.730  -8.018  1.00 15.00      A    C  
ATOM   1802  O   PHE A 194      -8.695   2.613  -7.721  1.00 15.00      A    O  
ATOM   1803  N   PRO A 195      -6.674   1.672  -8.105  1.00 15.00      A    N  
ATOM   1804  CA  PRO A 195      -7.106   0.291  -7.852  1.00 15.00      A    C  
ATOM   1805  CB  PRO A 195      -5.924  -0.552  -8.340  1.00 15.00      A    C  
ATOM   1806  CG  PRO A 195      -4.742   0.350  -8.227  1.00 15.00      A    C  
ATOM   1807  CD  PRO A 195      -5.246   1.745  -8.468  1.00 15.00      A    C  
ATOM   1808  C   PRO A 195      -7.365   0.041  -6.366  1.00 15.00      A    C  
ATOM   1809  O   PRO A 195      -6.570  -0.601  -5.676  1.00 15.00      A    O  
ATOM   1810  N   THR A 196      -8.489   0.551  -5.889  1.00 15.00      A    N  
ATOM   1811  HN  THR A 196      -9.079   1.040  -6.501  1.00 15.00      A    H  
ATOM   1812  CA  THR A 196      -8.880   0.415  -4.495  1.00 15.00      A    C  
ATOM   1813  CB  THR A 196     -10.177   1.211  -4.204  1.00 15.00      A    C  
ATOM   1814  OG1 THR A 196     -10.531   1.123  -2.817  1.00 15.00      A    O  
ATOM   1815  HG1 THR A 196     -11.498   0.988  -2.737  1.00 15.00      A    H  
ATOM   1816  CG2 THR A 196     -11.330   0.733  -5.073  1.00 15.00      A    C  
ATOM   1817  C   THR A 196      -9.024  -1.057  -4.091  1.00 15.00      A    C  
ATOM   1818  O   THR A 196      -8.726  -1.428  -2.951  1.00 15.00      A    O  
ATOM   1819  N   SER A 197      -9.441  -1.900  -5.035  1.00 15.00      A    N  
ATOM   1820  HN  SER A 197      -9.655  -1.554  -5.927  1.00 15.00      A    H  
ATOM   1821  CA  SER A 197      -9.601  -3.322  -4.764  1.00 15.00      A    C  
ATOM   1822  CB  SER A 197     -10.375  -4.006  -5.896  1.00 15.00      A    C  
ATOM   1823  OG  SER A 197     -11.618  -3.358  -6.119  1.00 15.00      A    O  
ATOM   1824  HG  SER A 197     -12.023  -3.700  -6.922  1.00 15.00      A    H  
ATOM   1825  C   SER A 197      -8.243  -3.990  -4.545  1.00 15.00      A    C  
ATOM   1826  O   SER A 197      -8.096  -4.849  -3.678  1.00 15.00      A    O  
ATOM   1827  N   LEU A 198      -7.249  -3.575  -5.323  1.00 15.00      A    N  
ATOM   1828  HN  LEU A 198      -7.421  -2.877  -5.988  1.00 15.00      A    H  
ATOM   1829  CA  LEU A 198      -5.905  -4.128  -5.205  1.00 15.00      A    C  
ATOM   1830  CB  LEU A 198      -5.047  -3.691  -6.396  1.00 15.00      A    C  
ATOM   1831  CG  LEU A 198      -3.587  -4.152  -6.395  1.00 15.00      A    C  
ATOM   1832  CD1 LEU A 198      -3.494  -5.668  -6.504  1.00 15.00      A    C  
ATOM   1833  CD2 LEU A 198      -2.817  -3.480  -7.520  1.00 15.00      A    C  
ATOM   1834  C   LEU A 198      -5.267  -3.671  -3.900  1.00 15.00      A    C  
ATOM   1835  O   LEU A 198      -4.636  -4.455  -3.193  1.00 15.00      A    O  
ATOM   1836  N   VAL A 199      -5.456  -2.396  -3.585  1.00 15.00      A    N  
ATOM   1837  HN  VAL A 199      -5.969  -1.827  -4.198  1.00 15.00      A    H  
ATOM   1838  CA  VAL A 199      -4.913  -1.812  -2.366  1.00 15.00      A    C  
ATOM   1839  CB  VAL A 199      -5.193  -0.295  -2.305  1.00 15.00      A    C  
ATOM   1840  CG1 VAL A 199      -4.811   0.281  -0.950  1.00 15.00      A    C  
ATOM   1841  CG2 VAL A 199      -4.438   0.417  -3.417  1.00 15.00      A    C  
ATOM   1842  C   VAL A 199      -5.479  -2.508  -1.129  1.00 15.00      A    C  
ATOM   1843  O   VAL A 199      -4.777  -2.705  -0.141  1.00 15.00      A    O  
ATOM   1844  N   HIS A 200      -6.745  -2.900  -1.199  1.00 15.00      A    N  
ATOM   1845  HN  HIS A 200      -7.257  -2.723  -2.017  1.00 15.00      A    H  
ATOM   1846  CA  HIS A 200      -7.390  -3.587  -0.087  1.00 15.00      A    C  
ATOM   1847  CB  HIS A 200      -8.874  -3.805  -0.383  1.00 15.00      A    C  
ATOM   1848  CG  HIS A 200      -9.700  -4.087   0.832  1.00 15.00      A    C  
ATOM   1849  ND1 HIS A 200      -9.749  -5.341   1.392  1.00 15.00      A    N  
ATOM   1850  CD2 HIS A 200     -10.491  -3.248   1.543  1.00 15.00      A    C  
ATOM   1851  CE1 HIS A 200     -10.565  -5.239   2.425  1.00 15.00      A    C  
ATOM   1852  NE2 HIS A 200     -11.035  -3.994   2.552  1.00 15.00      A    N  
ATOM   1853  HE2 HIS A 200     -11.678  -3.673   3.243  1.00 15.00      A    H  
ATOM   1854  C   HIS A 200      -6.702  -4.925   0.166  1.00 15.00      A    C  
ATOM   1855  O   HIS A 200      -6.455  -5.305   1.311  1.00 15.00      A    O  
ATOM   1856  N   HIS A 201      -6.374  -5.618  -0.920  1.00 15.00      A    N  
ATOM   1857  HN  HIS A 201      -6.586  -5.246  -1.803  1.00 15.00      A    H  
ATOM   1858  CA  HIS A 201      -5.703  -6.908  -0.841  1.00 15.00      A    C  
ATOM   1859  CB  HIS A 201      -5.562  -7.510  -2.246  1.00 15.00      A    C  
ATOM   1860  CG  HIS A 201      -4.824  -8.814  -2.298  1.00 15.00      A    C  
ATOM   1861  ND1 HIS A 201      -3.719  -8.976  -3.099  1.00 15.00      A    N  
ATOM   1862  CD2 HIS A 201      -5.074  -9.977  -1.643  1.00 15.00      A    C  
ATOM   1863  CE1 HIS A 201      -3.320 -10.219  -2.919  1.00 15.00      A    C  
ATOM   1864  NE2 HIS A 201      -4.108 -10.863  -2.047  1.00 15.00      A    N  
ATOM   1865  HE2 HIS A 201      -4.009 -11.788  -1.748  1.00 15.00      A    H  
ATOM   1866  C   HIS A 201      -4.334  -6.741  -0.190  1.00 15.00      A    C  
ATOM   1867  O   HIS A 201      -3.953  -7.509   0.696  1.00 15.00      A    O  
ATOM   1868  N   VAL A 202      -3.611  -5.718  -0.625  1.00 15.00      A    N  
ATOM   1869  HN  VAL A 202      -3.975  -5.146  -1.337  1.00 15.00      A    H  
ATOM   1870  CA  VAL A 202      -2.293  -5.425  -0.084  1.00 15.00      A    C  
ATOM   1871  CB  VAL A 202      -1.598  -4.294  -0.876  1.00 15.00      A    C  
ATOM   1872  CG1 VAL A 202      -0.217  -3.999  -0.307  1.00 15.00      A    C  
ATOM   1873  CG2 VAL A 202      -1.497  -4.664  -2.349  1.00 15.00      A    C  
ATOM   1874  C   VAL A 202      -2.407  -5.036   1.390  1.00 15.00      A    C  
ATOM   1875  O   VAL A 202      -1.636  -5.508   2.228  1.00 15.00      A    O  
ATOM   1876  N   HIS A 203      -3.392  -4.195   1.697  1.00 15.00      A    N  
ATOM   1877  HN  HIS A 203      -3.971  -3.856   0.976  1.00 15.00      A    H  
ATOM   1878  CA  HIS A 203      -3.629  -3.741   3.066  1.00 15.00      A    C  
ATOM   1879  CB  HIS A 203      -4.812  -2.764   3.110  1.00 15.00      A    C  
ATOM   1880  CG  HIS A 203      -4.827  -1.858   4.308  1.00 15.00      A    C  
ATOM   1881  ND1 HIS A 203      -4.577  -0.514   4.186  1.00 15.00      A    N  
ATOM   1882  CD2 HIS A 203      -5.073  -2.147   5.613  1.00 15.00      A    C  
ATOM   1883  CE1 HIS A 203      -4.671  -0.012   5.402  1.00 15.00      A    C  
ATOM   1884  NE2 HIS A 203      -4.970  -0.962   6.298  1.00 15.00      A    N  
ATOM   1885  HE2 HIS A 203      -5.079  -0.834   7.264  1.00 15.00      A    H  
ATOM   1886  C   HIS A 203      -3.897  -4.926   3.990  1.00 15.00      A    C  
ATOM   1887  O   HIS A 203      -3.465  -4.936   5.141  1.00 15.00      A    O  
ATOM   1888  N   ALA A 204      -4.611  -5.925   3.481  1.00 15.00      A    N  
ATOM   1889  HN  ALA A 204      -4.938  -5.858   2.554  1.00 15.00      A    H  
ATOM   1890  CA  ALA A 204      -4.925  -7.112   4.263  1.00 15.00      A    C  
ATOM   1891  CB  ALA A 204      -5.943  -7.981   3.538  1.00 15.00      A    C  
ATOM   1892  C   ALA A 204      -3.661  -7.907   4.576  1.00 15.00      A    C  
ATOM   1893  O   ALA A 204      -3.425  -8.285   5.726  1.00 15.00      A    O  
ATOM   1894  N   LEU A 205      -2.844  -8.137   3.554  1.00 15.00      A    N  
ATOM   1895  HN  LEU A 205      -3.085  -7.795   2.664  1.00 15.00      A    H  
ATOM   1896  CA  LEU A 205      -1.601  -8.888   3.714  1.00 15.00      A    C  
ATOM   1897  CB  LEU A 205      -0.948  -9.145   2.352  1.00 15.00      A    C  
ATOM   1898  CG  LEU A 205      -1.821  -9.831   1.296  1.00 15.00      A    C  
ATOM   1899  CD1 LEU A 205      -1.101  -9.873  -0.043  1.00 15.00      A    C  
ATOM   1900  CD2 LEU A 205      -2.212 -11.233   1.741  1.00 15.00      A    C  
ATOM   1901  C   LEU A 205      -0.627  -8.151   4.632  1.00 15.00      A    C  
ATOM   1902  O   LEU A 205      -0.013  -8.753   5.515  1.00 15.00      A    O  
ATOM   1903  N   LEU A 206      -0.500  -6.845   4.423  1.00 15.00      A    N  
ATOM   1904  HN  LEU A 206      -1.017  -6.424   3.697  1.00 15.00      A    H  
ATOM   1905  CA  LEU A 206       0.392  -6.015   5.228  1.00 15.00      A    C  
ATOM   1906  CB  LEU A 206       0.475  -4.602   4.642  1.00 15.00      A    C  
ATOM   1907  CG  LEU A 206       1.680  -4.296   3.747  1.00 15.00      A    C  
ATOM   1908  CD1 LEU A 206       1.859  -5.369   2.682  1.00 15.00      A    C  
ATOM   1909  CD2 LEU A 206       1.523  -2.927   3.103  1.00 15.00      A    C  
ATOM   1910  C   LEU A 206      -0.082  -5.946   6.677  1.00 15.00      A    C  
ATOM   1911  O   LEU A 206       0.716  -5.762   7.597  1.00 15.00      A    O  
ATOM   1912  N   ARG A 207      -1.384  -6.086   6.872  1.00 15.00      A    N  
ATOM   1913  HN  ARG A 207      -1.970  -6.216   6.094  1.00 15.00      A    H  
ATOM   1914  CA  ARG A 207      -1.970  -6.043   8.203  1.00 15.00      A    C  
ATOM   1915  CB  ARG A 207      -3.483  -5.833   8.106  1.00 15.00      A    C  
ATOM   1916  CG  ARG A 207      -4.178  -5.627   9.442  1.00 15.00      A    C  
ATOM   1917  CD  ARG A 207      -5.654  -5.988   9.353  1.00 15.00      A    C  
ATOM   1918  NE  ARG A 207      -6.347  -5.234   8.305  1.00 15.00      A    N  
ATOM   1919  HE  ARG A 207      -6.050  -4.311   8.148  1.00 15.00      A    H  
ATOM   1920  CZ  ARG A 207      -7.344  -5.727   7.563  1.00 15.00      A    C  
ATOM   1921  NH1 ARG A 207      -7.762  -6.975   7.750  1.00 15.00      A    N  
ATOM   1922 HH11 ARG A 207      -8.539  -7.362   7.172  1.00 15.00      A    H  
ATOM   1923 HH12 ARG A 207      -7.314  -7.575   8.475  1.00 15.00      A    H  
ATOM   1924  NH2 ARG A 207      -7.923  -4.968   6.635  1.00 15.00      A    N  
ATOM   1925 HH21 ARG A 207      -7.604  -3.988   6.483  1.00 15.00      A    H  
ATOM   1926 HH22 ARG A 207      -8.703  -5.349   6.054  1.00 15.00      A    H  
ATOM   1927  C   ARG A 207      -1.669  -7.325   8.973  1.00 15.00      A    C  
ATOM   1928  O   ARG A 207      -1.309  -7.279  10.149  1.00 15.00      A    O  
ATOM   1929  N   GLU A 208      -1.806  -8.463   8.299  1.00 15.00      A    N  
ATOM   1930  HN  GLU A 208      -2.071  -8.429   7.353  1.00 15.00      A    H  
ATOM   1931  CA  GLU A 208      -1.567  -9.764   8.922  1.00 15.00      A    C  
ATOM   1932  CB  GLU A 208      -1.969 -10.896   7.970  1.00 15.00      A    C  
ATOM   1933  CG  GLU A 208      -2.599 -12.106   8.652  1.00 15.00      A    C  
ATOM   1934  CD  GLU A 208      -1.637 -12.856   9.557  1.00 15.00      A    C  
ATOM   1935  OE1 GLU A 208      -0.598 -13.330   9.060  1.00 15.00      A    O  
ATOM   1936  OE2 GLU A 208      -1.923 -12.972  10.768  1.00 15.00      A    O  
ATOM   1937  C   GLU A 208      -0.107  -9.920   9.335  1.00 15.00      A    C  
ATOM   1938  O   GLU A 208       0.192 -10.190  10.497  1.00 15.00      A    O  
ATOM   1939  N   ALA A 209       0.795  -9.693   8.389  1.00 15.00      A    N  
ATOM   1940  HN  ALA A 209       0.488  -9.437   7.492  1.00 15.00      A    H  
ATOM   1941  CA  ALA A 209       2.229  -9.826   8.633  1.00 15.00      A    C  
ATOM   1942  CB  ALA A 209       3.003  -9.622   7.343  1.00 15.00      A    C  
ATOM   1943  C   ALA A 209       2.745  -8.887   9.728  1.00 15.00      A    C  
ATOM   1944  O   ALA A 209       3.892  -8.996  10.159  1.00 15.00      A    O  
ATOM   1945  N   ARG A 210       1.908  -7.970  10.187  1.00 15.00      A    N  
ATOM   1946  HN  ARG A 210       0.997  -7.928   9.828  1.00 15.00      A    H  
ATOM   1947  CA  ARG A 210       2.320  -7.038  11.223  1.00 15.00      A    C  
ATOM   1948  CB  ARG A 210       2.207  -5.592  10.734  1.00 15.00      A    C  
ATOM   1949  CG  ARG A 210       3.184  -5.222   9.630  1.00 15.00      A    C  
ATOM   1950  CD  ARG A 210       3.916  -3.925   9.946  1.00 15.00      A    C  
ATOM   1951  NE  ARG A 210       3.004  -2.836  10.315  1.00 15.00      A    N  
ATOM   1952  HE  ARG A 210       2.823  -2.713  11.272  1.00 15.00      A    H  
ATOM   1953  CZ  ARG A 210       2.427  -2.014   9.436  1.00 15.00      A    C  
ATOM   1954  NH1 ARG A 210       2.663  -2.157   8.137  1.00 15.00      A    N  
ATOM   1955 HH11 ARG A 210       2.215  -1.517   7.446  1.00 15.00      A    H  
ATOM   1956 HH12 ARG A 210       3.300  -2.912   7.802  1.00 15.00      A    H  
ATOM   1957  NH2 ARG A 210       1.620  -1.043   9.859  1.00 15.00      A    N  
ATOM   1958 HH21 ARG A 210       1.168  -0.398   9.174  1.00 15.00      A    H  
ATOM   1959 HH22 ARG A 210       1.436  -0.919  10.878  1.00 15.00      A    H  
ATOM   1960  C   ARG A 210       1.526  -7.210  12.515  1.00 15.00      A    C  
ATOM   1961  O   ARG A 210       2.103  -7.348  13.598  1.00 15.00      A    O  
ATOM   1962  N   PHE A 211       0.205  -7.225  12.404  1.00 15.00      A    N  
ATOM   1963  HN  PHE A 211      -0.205  -7.183  11.510  1.00 15.00      A    H  
ATOM   1964  CA  PHE A 211      -0.654  -7.316  13.578  1.00 15.00      A    C  
ATOM   1965  CB  PHE A 211      -1.727  -6.230  13.525  1.00 15.00      A    C  
ATOM   1966  CG  PHE A 211      -1.159  -4.854  13.360  1.00 15.00      A    C  
ATOM   1967  CD1 PHE A 211      -0.493  -4.241  14.407  1.00 15.00      A    C  
ATOM   1968  CD2 PHE A 211      -1.281  -4.176  12.158  1.00 15.00      A    C  
ATOM   1969  CE1 PHE A 211       0.042  -2.977  14.261  1.00 15.00      A    C  
ATOM   1970  CE2 PHE A 211      -0.750  -2.911  12.005  1.00 15.00      A    C  
ATOM   1971  CZ  PHE A 211      -0.086  -2.311  13.058  1.00 15.00      A    C  
ATOM   1972  C   PHE A 211      -1.305  -8.677  13.770  1.00 15.00      A    C  
ATOM   1973  O   PHE A 211      -1.741  -8.991  14.877  1.00 15.00      A    O  
ATOM   1974  N   GLY A 212      -1.357  -9.475  12.714  1.00 15.00      A    N  
ATOM   1975  HN  GLY A 212      -0.947  -9.190  11.872  1.00 15.00      A    H  
ATOM   1976  CA  GLY A 212      -1.984 -10.784  12.796  1.00 15.00      A    C  
ATOM   1977  C   GLY A 212      -1.322 -11.699  13.804  1.00 15.00      A    C  
ATOM   1978  O   GLY A 212      -0.128 -11.560  14.088  1.00 15.00      A    O  
ATOM   1979  N   ASP A 213      -2.095 -12.636  14.340  1.00 15.00      A    N  
ATOM   1980  HN  ASP A 213      -3.035 -12.688  14.067  1.00 15.00      A    H  
ATOM   1981  CA  ASP A 213      -1.598 -13.582  15.333  1.00 15.00      A    C  
ATOM   1982  CB  ASP A 213      -2.746 -14.362  15.977  1.00 15.00      A    C  
ATOM   1983  CG  ASP A 213      -3.703 -13.469  16.741  1.00 15.00      A    C  
ATOM   1984  OD1 ASP A 213      -3.244 -12.749  17.653  1.00 15.00      A    O  
ATOM   1985  OD2 ASP A 213      -4.910 -13.484  16.421  1.00 15.00      A    O  
ATOM   1986  C   ASP A 213      -0.578 -14.540  14.733  1.00 15.00      A    C  
ATOM   1987  O   ASP A 213       0.279 -15.073  15.447  1.00 15.00      A    O  
ATOM   1988  N   ALA A 214      -0.655 -14.747  13.421  1.00 15.00      A    N  
ATOM   1989  HN  ALA A 214      -1.345 -14.277  12.898  1.00 15.00      A    H  
ATOM   1990  CA  ALA A 214       0.274 -15.637  12.738  1.00 15.00      A    C  
ATOM   1991  CB  ALA A 214      -0.113 -15.809  11.278  1.00 15.00      A    C  
ATOM   1992  C   ALA A 214       1.690 -15.092  12.862  1.00 15.00      A    C  
ATOM   1993  O   ALA A 214       2.616 -15.805  13.259  1.00 15.00      A    O  
ATOM   1994  N   ALA A 215       1.845 -13.816  12.542  1.00 15.00      A    N  
ATOM   1995  HN  ALA A 215       1.069 -13.305  12.219  1.00 15.00      A    H  
ATOM   1996  CA  ALA A 215       3.138 -13.160  12.639  1.00 15.00      A    C  
ATOM   1997  CB  ALA A 215       3.208 -11.968  11.699  1.00 15.00      A    C  
ATOM   1998  C   ALA A 215       3.405 -12.731  14.077  1.00 15.00      A    C  
ATOM   1999  O   ALA A 215       4.554 -12.568  14.485  1.00 15.00      A    O  
ATOM   2000  N   LYS A 216       2.334 -12.548  14.846  1.00 15.00      A    N  
ATOM   2001  HN  LYS A 216       1.437 -12.672  14.456  1.00 15.00      A    H  
ATOM   2002  CA  LYS A 216       2.453 -12.150  16.244  1.00 15.00      A    C  
ATOM   2003  CB  LYS A 216       1.073 -11.924  16.871  1.00 15.00      A    C  
ATOM   2004  CG  LYS A 216       1.107 -11.245  18.234  1.00 15.00      A    C  
ATOM   2005  CD  LYS A 216       1.381  -9.754  18.106  1.00 15.00      A    C  
ATOM   2006  CE  LYS A 216       0.220  -9.036  17.436  1.00 15.00      A    C  
ATOM   2007  NZ  LYS A 216       0.489  -7.583  17.257  1.00 15.00      A    N  
ATOM   2008  HZ1 LYS A 216       1.250  -7.442  16.562  1.00 15.00      A    H  
ATOM   2009  HZ2 LYS A 216       0.779  -7.159  18.160  1.00 15.00      A    H  
ATOM   2010  HZ3 LYS A 216      -0.368  -7.102  16.919  1.00 15.00      A    H  
ATOM   2011  C   LYS A 216       3.218 -13.203  17.035  1.00 15.00      A    C  
ATOM   2012  O   LYS A 216       4.249 -12.905  17.635  1.00 15.00      A    O  
ATOM   2013  N   ALA A 217       2.721 -14.437  17.005  1.00 15.00      A    N  
ATOM   2014  HN  ALA A 217       1.895 -14.609  16.496  1.00 15.00      A    H  
ATOM   2015  CA  ALA A 217       3.355 -15.539  17.721  1.00 15.00      A    C  
ATOM   2016  CB  ALA A 217       2.508 -16.797  17.623  1.00 15.00      A    C  
ATOM   2017  C   ALA A 217       4.771 -15.800  17.208  1.00 15.00      A    C  
ATOM   2018  O   ALA A 217       5.657 -16.181  17.972  1.00 15.00      A    O  
ATOM   2019  N   ALA A 218       4.980 -15.586  15.913  1.00 15.00      A    N  
ATOM   2020  HN  ALA A 218       4.237 -15.281  15.353  1.00 15.00      A    H  
ATOM   2021  CA  ALA A 218       6.291 -15.793  15.308  1.00 15.00      A    C  
ATOM   2022  CB  ALA A 218       6.191 -15.719  13.793  1.00 15.00      A    C  
ATOM   2023  C   ALA A 218       7.289 -14.766  15.831  1.00 15.00      A    C  
ATOM   2024  O   ALA A 218       8.436 -15.092  16.138  1.00 15.00      A    O  
ATOM   2025  N   ARG A 219       6.836 -13.522  15.938  1.00 15.00      A    N  
ATOM   2026  HN  ARG A 219       5.909 -13.330  15.679  1.00 15.00      A    H  
ATOM   2027  CA  ARG A 219       7.673 -12.435  16.427  1.00 15.00      A    C  
ATOM   2028  CB  ARG A 219       6.961 -11.094  16.205  1.00 15.00      A    C  
ATOM   2029  CG  ARG A 219       7.885  -9.890  16.093  1.00 15.00      A    C  
ATOM   2030  CD  ARG A 219       7.121  -8.644  15.656  1.00 15.00      A    C  
ATOM   2031  NE  ARG A 219       6.952  -8.573  14.203  1.00 15.00      A    N  
ATOM   2032  HE  ARG A 219       7.778  -8.439  13.656  1.00 15.00      A    H  
ATOM   2033  CZ  ARG A 219       5.780  -8.645  13.571  1.00 15.00      A    C  
ATOM   2034  NH1 ARG A 219       4.651  -8.774  14.262  1.00 15.00      A    N  
ATOM   2035 HH11 ARG A 219       4.681  -8.825  15.298  1.00 15.00      A    H  
ATOM   2036 HH12 ARG A 219       3.734  -8.823  13.767  1.00 15.00      A    H  
ATOM   2037  NH2 ARG A 219       5.746  -8.603  12.244  1.00 15.00      A    N  
ATOM   2038 HH21 ARG A 219       4.838  -8.660  11.728  1.00 15.00      A    H  
ATOM   2039 HH22 ARG A 219       6.639  -8.515  11.698  1.00 15.00      A    H  
ATOM   2040  C   ARG A 219       7.983 -12.643  17.906  1.00 15.00      A    C  
ATOM   2041  O   ARG A 219       9.066 -12.307  18.382  1.00 15.00      A    O  
ATOM   2042  N   GLU A 220       7.020 -13.225  18.614  1.00 15.00      A    N  
ATOM   2043  HN  GLU A 220       6.184 -13.468  18.162  1.00 15.00      A    H  
ATOM   2044  CA  GLU A 220       7.152 -13.509  20.037  1.00 15.00      A    C  
ATOM   2045  CB  GLU A 220       5.824 -14.041  20.572  1.00 15.00      A    C  
ATOM   2046  CG  GLU A 220       5.131 -13.129  21.568  1.00 15.00      A    C  
ATOM   2047  CD  GLU A 220       4.037 -13.845  22.331  1.00 15.00      A    C  
ATOM   2048  OE1 GLU A 220       4.274 -14.959  22.766  1.00 15.00      A    O  
ATOM   2049  OE2 GLU A 220       2.947 -13.290  22.503  1.00 15.00      A    O  
ATOM   2050  C   GLU A 220       8.233 -14.555  20.278  1.00 15.00      A    C  
ATOM   2051  O   GLU A 220       9.088 -14.398  21.152  1.00 15.00      A    O  
ATOM   2052  N   ALA A 221       8.191 -15.622  19.484  1.00 15.00      A    N  
ATOM   2053  HN  ALA A 221       7.485 -15.678  18.802  1.00 15.00      A    H  
ATOM   2054  CA  ALA A 221       9.151 -16.715  19.597  1.00 15.00      A    C  
ATOM   2055  CB  ALA A 221       8.823 -17.811  18.597  1.00 15.00      A    C  
ATOM   2056  C   ALA A 221      10.581 -16.229  19.402  1.00 15.00      A    C  
ATOM   2057  O   ALA A 221      11.518 -16.787  19.972  1.00 15.00      A    O  
ATOM   2058  N   ARG A 222      10.740 -15.182  18.604  1.00 15.00      A    N  
ATOM   2059  HN  ARG A 222       9.950 -14.778  18.185  1.00 15.00      A    H  
ATOM   2060  CA  ARG A 222      12.056 -14.619  18.335  1.00 15.00      A    C  
ATOM   2061  CB  ARG A 222      11.966 -13.550  17.249  1.00 15.00      A    C  
ATOM   2062  CG  ARG A 222      13.307 -12.955  16.858  1.00 15.00      A    C  
ATOM   2063  CD  ARG A 222      13.128 -11.743  15.965  1.00 15.00      A    C  
ATOM   2064  NE  ARG A 222      14.404 -11.113  15.632  1.00 15.00      A    N  
ATOM   2065  HE  ARG A 222      15.220 -11.634  15.806  1.00 15.00      A    H  
ATOM   2066  CZ  ARG A 222      14.517  -9.892  15.113  1.00 15.00      A    C  
ATOM   2067  NH1 ARG A 222      13.426  -9.167  14.865  1.00 15.00      A    N  
ATOM   2068 HH11 ARG A 222      13.506  -8.211  14.456  1.00 15.00      A    H  
ATOM   2069 HH12 ARG A 222      12.481  -9.553  15.075  1.00 15.00      A    H  
ATOM   2070  NH2 ARG A 222      15.719  -9.396  14.833  1.00 15.00      A    N  
ATOM   2071 HH21 ARG A 222      16.575  -9.962  15.019  1.00 15.00      A    H  
ATOM   2072 HH22 ARG A 222      15.811  -8.442  14.426  1.00 15.00      A    H  
ATOM   2073  C   ARG A 222      12.663 -14.027  19.604  1.00 15.00      A    C  
ATOM   2074  O   ARG A 222      13.872 -14.102  19.818  1.00 15.00      A    O  
ATOM   2075  N   SER A 223      11.815 -13.451  20.444  1.00 15.00      A    N  
ATOM   2076  HN  SER A 223      10.858 -13.427  20.220  1.00 15.00      A    H  
ATOM   2077  CA  SER A 223      12.260 -12.849  21.691  1.00 15.00      A    C  
ATOM   2078  CB  SER A 223      11.187 -11.894  22.210  1.00 15.00      A    C  
ATOM   2079  OG  SER A 223      10.618 -11.157  21.140  1.00 15.00      A    O  
ATOM   2080  HG  SER A 223      10.962 -10.259  21.153  1.00 15.00      A    H  
ATOM   2081  C   SER A 223      12.554 -13.927  22.729  1.00 15.00      A    C  
ATOM   2082  O   SER A 223      13.230 -13.682  23.724  1.00 15.00      A    O  
ATOM   2083  N   ARG A 224      12.034 -15.120  22.487  1.00 15.00      A    N  
ATOM   2084  HN  ARG A 224      11.495 -15.251  21.679  1.00 15.00      A    H  
ATOM   2085  CA  ARG A 224      12.244 -16.237  23.391  1.00 15.00      A    C  
ATOM   2086  CB  ARG A 224      10.976 -17.085  23.498  1.00 15.00      A    C  
ATOM   2087  CG  ARG A 224       9.700 -16.283  23.684  1.00 15.00      A    C  
ATOM   2088  CD  ARG A 224       8.579 -17.173  24.178  1.00 15.00      A    C  
ATOM   2089  NE  ARG A 224       7.266 -16.755  23.697  1.00 15.00      A    N  
ATOM   2090  HE  ARG A 224       7.029 -15.803  23.782  1.00 15.00      A    H  
ATOM   2091  CZ  ARG A 224       6.390 -17.596  23.148  1.00 15.00      A    C  
ATOM   2092  NH1 ARG A 224       6.694 -18.874  23.002  1.00 15.00      A    N  
ATOM   2093 HH11 ARG A 224       6.010 -19.528  22.579  1.00 15.00      A    H  
ATOM   2094 HH12 ARG A 224       7.638 -19.233  23.306  1.00 15.00      A    H  
ATOM   2095  NH2 ARG A 224       5.216 -17.163  22.749  1.00 15.00      A    N  
ATOM   2096 HH21 ARG A 224       4.524 -17.801  22.322  1.00 15.00      A    H  
ATOM   2097 HH22 ARG A 224       4.969 -16.147  22.863  1.00 15.00      A    H  
ATOM   2098  C   ARG A 224      13.402 -17.098  22.906  1.00 15.00      A    C  
ATOM   2099  O   ARG A 224      13.864 -17.989  23.617  1.00 15.00      A    O  
ATOM   2100  N   GLN A 225      13.859 -16.818  21.682  1.00 15.00      A    N  
ATOM   2101  HN  GLN A 225      13.437 -16.093  21.177  1.00 15.00      A    H  
ATOM   2102  CA  GLN A 225      14.959 -17.556  21.065  1.00 15.00      A    C  
ATOM   2103  CB  GLN A 225      16.260 -17.424  21.876  1.00 15.00      A    C  
ATOM   2104  CG  GLN A 225      16.904 -16.044  21.819  1.00 15.00      A    C  
ATOM   2105  CD  GLN A 225      18.229 -15.976  22.562  1.00 15.00      A    C  
ATOM   2106  OE1 GLN A 225      18.276 -15.661  23.749  1.00 15.00      A    O  
ATOM   2107  NE2 GLN A 225      19.318 -16.269  21.866  1.00 15.00      A    N  
ATOM   2108 HE21 GLN A 225      19.213 -16.510  20.924  1.00 15.00      A    H  
ATOM   2109 HE22 GLN A 225      20.181 -16.232  22.326  1.00 15.00      A    H  
ATOM   2110  C   GLN A 225      14.591 -19.027  20.847  1.00 15.00      A    C  
ATOM   2111  O   GLN A 225      15.455 -19.903  20.864  1.00 15.00      A    O  
ATOM   2112  N   GLU A 226      13.302 -19.286  20.623  1.00 15.00      A    N  
ATOM   2113  HN  GLU A 226      12.663 -18.540  20.606  1.00 15.00      A    H  
ATOM   2114  CA  GLU A 226      12.816 -20.650  20.401  1.00 15.00      A    C  
ATOM   2115  CB  GLU A 226      11.427 -20.840  21.023  1.00 15.00      A    C  
ATOM   2116  CG  GLU A 226      11.404 -20.737  22.541  1.00 15.00      A    C  
ATOM   2117  CD  GLU A 226      10.007 -20.868  23.120  1.00 15.00      A    C  
ATOM   2118  OE1 GLU A 226       9.692 -21.935  23.680  1.00 15.00      A    O  
ATOM   2119  OE2 GLU A 226       9.221 -19.898  23.016  1.00 15.00      A    O  
ATOM   2120  C   GLU A 226      12.789 -20.996  18.910  1.00 15.00      A    C  
ATOM   2121  O   GLU A 226      13.254 -20.218  18.077  1.00 15.00      A    O  
ATOM   2122  N   SER A 227      12.238 -22.161  18.576  1.00 15.00      A    N  
ATOM   2123  HN  SER A 227      11.870 -22.736  19.279  1.00 15.00      A    H  
ATOM   2124  CA  SER A 227      12.163 -22.598  17.186  1.00 15.00      A    C  
ATOM   2125  CB  SER A 227      12.738 -24.013  17.043  1.00 15.00      A    C  
ATOM   2126  OG  SER A 227      13.089 -24.301  15.699  1.00 15.00      A    O  
ATOM   2127  HG  SER A 227      12.319 -24.194  15.134  1.00 15.00      A    H  
ATOM   2128  C   SER A 227      10.722 -22.562  16.675  1.00 15.00      A    C  
ATOM   2129  O   SER A 227       9.885 -23.361  17.094  1.00 15.00      A    O  
ATOM   2130  N   TRP A 228      10.437 -21.635  15.770  1.00 15.00      A    N  
ATOM   2131  HN  TRP A 228      11.140 -21.022  15.470  1.00 15.00      A    H  
ATOM   2132  CA  TRP A 228       9.099 -21.516  15.205  1.00 15.00      A    C  
ATOM   2133  CB  TRP A 228       8.660 -20.048  15.133  1.00 15.00      A    C  
ATOM   2134  CG  TRP A 228       7.209 -19.839  15.460  1.00 15.00      A    C  
ATOM   2135  CD1 TRP A 228       6.255 -19.294  14.652  1.00 15.00      A    C  
ATOM   2136  CD2 TRP A 228       6.545 -20.182  16.685  1.00 15.00      A    C  
ATOM   2137  NE1 TRP A 228       5.042 -19.270  15.297  1.00 15.00      A    N  
ATOM   2138  HE1 TRP A 228       4.206 -18.924  14.922  1.00 15.00      A    H  
ATOM   2139  CE2 TRP A 228       5.194 -19.811  16.546  1.00 15.00      A    C  
ATOM   2140  CE3 TRP A 228       6.964 -20.765  17.885  1.00 15.00      A    C  
ATOM   2141  CZ2 TRP A 228       4.259 -20.006  17.561  1.00 15.00      A    C  
ATOM   2142  CZ3 TRP A 228       6.035 -20.957  18.890  1.00 15.00      A    C  
ATOM   2143  CH2 TRP A 228       4.698 -20.579  18.723  1.00 15.00      A    C  
ATOM   2144  C   TRP A 228       9.050 -22.168  13.824  1.00 15.00      A    C  
ATOM   2145  O   TRP A 228       9.999 -22.055  13.048  1.00 15.00      A    O  
ATOM   2146  N   PRO A 229       7.952 -22.879  13.511  1.00 15.00      A    N  
ATOM   2147  CA  PRO A 229       7.786 -23.558  12.218  1.00 15.00      A    C  
ATOM   2148  CB  PRO A 229       6.486 -24.352  12.390  1.00 15.00      A    C  
ATOM   2149  CG  PRO A 229       5.746 -23.632  13.464  1.00 15.00      A    C  
ATOM   2150  CD  PRO A 229       6.792 -23.090  14.395  1.00 15.00      A    C  
ATOM   2151  C   PRO A 229       7.663 -22.581  11.048  1.00 15.00      A    C  
ATOM   2152  O   PRO A 229       7.857 -22.959   9.893  1.00 15.00      A    O  
ATOM   2153  N   HIS A 230       7.339 -21.330  11.349  1.00 15.00      A    N  
ATOM   2154  HN  HIS A 230       7.198 -21.083  12.286  1.00 15.00      A    H  
ATOM   2155  CA  HIS A 230       7.201 -20.312  10.316  1.00 15.00      A    C  
ATOM   2156  CB  HIS A 230       5.735 -20.128   9.886  1.00 15.00      A    C  
ATOM   2157  CG  HIS A 230       4.833 -19.503  10.911  1.00 15.00      A    C  
ATOM   2158  ND1 HIS A 230       4.072 -20.270  11.764  1.00 15.00      A    N  
ATOM   2159  CD2 HIS A 230       4.583 -18.191  11.153  1.00 15.00      A    C  
ATOM   2160  CE1 HIS A 230       3.381 -19.418  12.496  1.00 15.00      A    C  
ATOM   2161  NE2 HIS A 230       3.657 -18.151  12.162  1.00 15.00      A    N  
ATOM   2162  HE2 HIS A 230       3.267 -17.339  12.562  1.00 15.00      A    H  
ATOM   2163  C   HIS A 230       7.832 -18.993  10.752  1.00 15.00      A    C  
ATOM   2164  O   HIS A 230       8.028 -18.754  11.944  1.00 15.00      A    O  
ATOM   2165  N   GLY A 231       8.149 -18.145   9.781  1.00 15.00      A    N  
ATOM   2166  HN  GLY A 231       7.953 -18.386   8.854  1.00 15.00      A    H  
ATOM   2167  CA  GLY A 231       8.762 -16.865  10.077  1.00 15.00      A    C  
ATOM   2168  C   GLY A 231       7.794 -15.710   9.917  1.00 15.00      A    C  
ATOM   2169  O   GLY A 231       6.591 -15.919   9.764  1.00 15.00      A    O  
ATOM   2170  N   PHE A 232       8.318 -14.492   9.930  1.00 15.00      A    N  
ATOM   2171  HN  PHE A 232       9.288 -14.386  10.026  1.00 15.00      A    H  
ATOM   2172  CA  PHE A 232       7.488 -13.302   9.802  1.00 15.00      A    C  
ATOM   2173  CB  PHE A 232       7.043 -12.826  11.191  1.00 15.00      A    C  
ATOM   2174  CG  PHE A 232       8.186 -12.473  12.107  1.00 15.00      A    C  
ATOM   2175  CD1 PHE A 232       8.828 -13.453  12.846  1.00 15.00      A    C  
ATOM   2176  CD2 PHE A 232       8.620 -11.163  12.226  1.00 15.00      A    C  
ATOM   2177  CE1 PHE A 232       9.880 -13.136  13.682  1.00 15.00      A    C  
ATOM   2178  CE2 PHE A 232       9.671 -10.839  13.061  1.00 15.00      A    C  
ATOM   2179  CZ  PHE A 232      10.302 -11.827  13.790  1.00 15.00      A    C  
ATOM   2180  C   PHE A 232       8.242 -12.178   9.101  1.00 15.00      A    C  
ATOM   2181  O   PHE A 232       9.451 -12.268   8.883  1.00 15.00      A    O  
ATOM   2182  N   SER A 233       7.511 -11.132   8.744  1.00 15.00      A    N  
ATOM   2183  HN  SER A 233       6.547 -11.145   8.914  1.00 15.00      A    H  
ATOM   2184  CA  SER A 233       8.086  -9.964   8.100  1.00 15.00      A    C  
ATOM   2185  CB  SER A 233       7.468  -9.780   6.712  1.00 15.00      A    C  
ATOM   2186  OG  SER A 233       6.207 -10.426   6.632  1.00 15.00      A    O  
ATOM   2187  HG  SER A 233       6.100 -10.814   5.760  1.00 15.00      A    H  
ATOM   2188  C   SER A 233       7.830  -8.734   8.974  1.00 15.00      A    C  
ATOM   2189  O   SER A 233       6.879  -8.716   9.752  1.00 15.00      A    O  
ATOM   2190  N   GLU A 234       8.677  -7.719   8.854  1.00 15.00      A    N  
ATOM   2191  HN  GLU A 234       9.420  -7.788   8.226  1.00 15.00      A    H  
ATOM   2192  CA  GLU A 234       8.527  -6.508   9.659  1.00 15.00      A    C  
ATOM   2193  CB  GLU A 234       9.894  -6.028  10.156  1.00 15.00      A    C  
ATOM   2194  CG  GLU A 234      10.024  -5.958  11.671  1.00 15.00      A    C  
ATOM   2195  CD  GLU A 234       9.985  -7.323  12.336  1.00 15.00      A    C  
ATOM   2196  OE1 GLU A 234      11.072  -7.888  12.603  1.00 15.00      A    O  
ATOM   2197  OE2 GLU A 234       8.867  -7.827  12.602  1.00 15.00      A    O  
ATOM   2198  C   GLU A 234       7.819  -5.388   8.894  1.00 15.00      A    C  
ATOM   2199  O   GLU A 234       6.909  -4.750   9.422  1.00 15.00      A    O  
ATOM   2200  N   TYR A 235       8.244  -5.166   7.648  1.00 15.00      A    N  
ATOM   2201  HN  TYR A 235       8.962  -5.723   7.295  1.00 15.00      A    H  
ATOM   2202  CA  TYR A 235       7.674  -4.115   6.790  1.00 15.00      A    C  
ATOM   2203  CB  TYR A 235       6.169  -4.307   6.564  1.00 15.00      A    C  
ATOM   2204  CG  TYR A 235       5.806  -5.425   5.619  1.00 15.00      A    C  
ATOM   2205  CD1 TYR A 235       6.137  -5.362   4.271  1.00 15.00      A    C  
ATOM   2206  CD2 TYR A 235       5.118  -6.541   6.073  1.00 15.00      A    C  
ATOM   2207  CE1 TYR A 235       5.794  -6.382   3.404  1.00 15.00      A    C  
ATOM   2208  CE2 TYR A 235       4.774  -7.564   5.215  1.00 15.00      A    C  
ATOM   2209  CZ  TYR A 235       5.112  -7.481   3.883  1.00 15.00      A    C  
ATOM   2210  OH  TYR A 235       4.768  -8.500   3.028  1.00 15.00      A    O  
ATOM   2211  HH  TYR A 235       3.860  -8.766   3.196  1.00 15.00      A    H  
ATOM   2212  C   TYR A 235       7.941  -2.711   7.340  1.00 15.00      A    C  
ATOM   2213  O   TYR A 235       7.034  -2.059   7.857  1.00 15.00      A    O  
ATOM   2214  N   PRO A 236       9.189  -2.226   7.243  1.00 15.00      A    N  
ATOM   2215  CA  PRO A 236       9.557  -0.900   7.723  1.00 15.00      A    C  
ATOM   2216  CB  PRO A 236      11.003  -1.126   8.157  1.00 15.00      A    C  
ATOM   2217  CG  PRO A 236      11.534  -2.128   7.179  1.00 15.00      A    C  
ATOM   2218  CD  PRO A 236      10.353  -2.929   6.676  1.00 15.00      A    C  
ATOM   2219  C   PRO A 236       9.509   0.152   6.612  1.00 15.00      A    C  
ATOM   2220  O   PRO A 236       9.355  -0.182   5.436  1.00 15.00      A    O  
ATOM   2221  N   ASN A 237       9.639   1.420   7.005  1.00 15.00      A    N  
ATOM   2222  HN  ASN A 237       9.748   1.605   7.959  1.00 15.00      A    H  
ATOM   2223  CA  ASN A 237       9.633   2.551   6.068  1.00 15.00      A    C  
ATOM   2224  CB  ASN A 237      10.867   2.530   5.149  1.00 15.00      A    C  
ATOM   2225  CG  ASN A 237      12.187   2.591   5.899  1.00 15.00      A    C  
ATOM   2226  OD1 ASN A 237      12.258   3.076   7.027  1.00 15.00      A    O  
ATOM   2227  ND2 ASN A 237      13.249   2.105   5.269  1.00 15.00      A    N  
ATOM   2228 HD21 ASN A 237      13.126   1.739   4.368  1.00 15.00      A    H  
ATOM   2229 HD22 ASN A 237      14.112   2.132   5.730  1.00 15.00      A    H  
ATOM   2230  C   ASN A 237       8.349   2.624   5.237  1.00 15.00      A    C  
ATOM   2231  O   ASN A 237       8.383   2.985   4.061  1.00 15.00      A    O  
ATOM   2232  N   LEU A 238       7.221   2.296   5.856  1.00 15.00      A    N  
ATOM   2233  HN  LEU A 238       7.252   2.040   6.798  1.00 15.00      A    H  
ATOM   2234  CA  LEU A 238       5.935   2.322   5.166  1.00 15.00      A    C  
ATOM   2235  CB  LEU A 238       4.985   1.273   5.747  1.00 15.00      A    C  
ATOM   2236  CG  LEU A 238       4.626   0.108   4.823  1.00 15.00      A    C  
ATOM   2237  CD1 LEU A 238       5.790  -0.866   4.702  1.00 15.00      A    C  
ATOM   2238  CD2 LEU A 238       3.375  -0.601   5.313  1.00 15.00      A    C  
ATOM   2239  C   LEU A 238       5.300   3.709   5.237  1.00 15.00      A    C  
ATOM   2240  O   LEU A 238       5.377   4.384   6.265  1.00 15.00      A    O  
ATOM   2241  N   ALA A 239       4.659   4.122   4.151  1.00 15.00      A    N  
ATOM   2242  HN  ALA A 239       4.602   3.525   3.371  1.00 15.00      A    H  
ATOM   2243  CA  ALA A 239       4.029   5.437   4.093  1.00 15.00      A    C  
ATOM   2244  CB  ALA A 239       4.259   6.080   2.735  1.00 15.00      A    C  
ATOM   2245  C   ALA A 239       2.538   5.372   4.417  1.00 15.00      A    C  
ATOM   2246  O   ALA A 239       1.770   4.674   3.746  1.00 15.00      A    O  
ATOM   2247  N   ILE A 240       2.132   6.111   5.445  1.00 15.00      A    N  
ATOM   2248  HN  ILE A 240       2.789   6.646   5.935  1.00 15.00      A    H  
ATOM   2249  CA  ILE A 240       0.736   6.145   5.867  1.00 15.00      A    C  
ATOM   2250  CB  ILE A 240       0.590   6.160   7.407  1.00 15.00      A    C  
ATOM   2251  CG1 ILE A 240       1.441   5.055   8.046  1.00 15.00      A    C  
ATOM   2252  CG2 ILE A 240      -0.871   6.014   7.818  1.00 15.00      A    C  
ATOM   2253  CD1 ILE A 240       1.075   3.651   7.603  1.00 15.00      A    C  
ATOM   2254  C   ILE A 240      -0.001   7.343   5.262  1.00 15.00      A    C  
ATOM   2255  O   ILE A 240      -0.290   8.330   5.943  1.00 15.00      A    O  
ATOM   2256  N   GLN A 241      -0.269   7.259   3.969  1.00 15.00      A    N  
ATOM   2257  HN  GLN A 241       0.031   6.468   3.474  1.00 15.00      A    H  
ATOM   2258  CA  GLN A 241      -0.990   8.306   3.257  1.00 15.00      A    C  
ATOM   2259  CB  GLN A 241      -0.714   8.166   1.752  1.00 15.00      A    C  
ATOM   2260  CG  GLN A 241      -1.584   9.011   0.834  1.00 15.00      A    C  
ATOM   2261  CD  GLN A 241      -1.431   8.623  -0.624  1.00 15.00      A    C  
ATOM   2262  OE1 GLN A 241      -1.136   7.473  -0.948  1.00 15.00      A    O  
ATOM   2263  NE2 GLN A 241      -1.637   9.579  -1.516  1.00 15.00      A    N  
ATOM   2264 HE21 GLN A 241      -1.876  10.471  -1.192  1.00 15.00      A    H  
ATOM   2265 HE22 GLN A 241      -1.539   9.354  -2.464  1.00 15.00      A    H  
ATOM   2266  C   GLN A 241      -2.485   8.168   3.541  1.00 15.00      A    C  
ATOM   2267  O   GLN A 241      -2.933   7.111   3.983  1.00 15.00      A    O  
ATOM   2268  N   LYS A 242      -3.241   9.237   3.316  1.00 15.00      A    N  
ATOM   2269  HN  LYS A 242      -2.821  10.058   2.984  1.00 15.00      A    H  
ATOM   2270  CA  LYS A 242      -4.681   9.221   3.526  1.00 15.00      A    C  
ATOM   2271  CB  LYS A 242      -5.052   9.460   4.994  1.00 15.00      A    C  
ATOM   2272  CG  LYS A 242      -4.277  10.572   5.686  1.00 15.00      A    C  
ATOM   2273  CD  LYS A 242      -4.910  10.941   7.022  1.00 15.00      A    C  
ATOM   2274  CE  LYS A 242      -5.061   9.728   7.931  1.00 15.00      A    C  
ATOM   2275  NZ  LYS A 242      -3.746   9.213   8.403  1.00 15.00      A    N  
ATOM   2276  HZ1 LYS A 242      -3.158   8.937   7.590  1.00 15.00      A    H  
ATOM   2277  HZ2 LYS A 242      -3.884   8.383   9.013  1.00 15.00      A    H  
ATOM   2278  HZ3 LYS A 242      -3.249   9.949   8.943  1.00 15.00      A    H  
ATOM   2279  C   LYS A 242      -5.365  10.229   2.614  1.00 15.00      A    C  
ATOM   2280  O   LYS A 242      -4.967  11.389   2.561  1.00 15.00      A    O  
ATOM   2281  N   PHE A 243      -6.371   9.772   1.878  1.00 15.00      A    N  
ATOM   2282  HN  PHE A 243      -6.620   8.827   1.944  1.00 15.00      A    H  
ATOM   2283  CA  PHE A 243      -7.102  10.641   0.957  1.00 15.00      A    C  
ATOM   2284  CB  PHE A 243      -7.764   9.813  -0.143  1.00 15.00      A    C  
ATOM   2285  CG  PHE A 243      -6.921   8.663  -0.607  1.00 15.00      A    C  
ATOM   2286  CD1 PHE A 243      -5.716   8.886  -1.254  1.00 15.00      A    C  
ATOM   2287  CD2 PHE A 243      -7.326   7.359  -0.383  1.00 15.00      A    C  
ATOM   2288  CE1 PHE A 243      -4.931   7.829  -1.668  1.00 15.00      A    C  
ATOM   2289  CE2 PHE A 243      -6.547   6.297  -0.796  1.00 15.00      A    C  
ATOM   2290  CZ  PHE A 243      -5.347   6.533  -1.439  1.00 15.00      A    C  
ATOM   2291  C   PHE A 243      -8.148  11.463   1.696  1.00 15.00      A    C  
ATOM   2292  O   PHE A 243      -8.383  12.627   1.375  1.00 15.00      A    O  
ATOM   2293  N   GLY A 244      -8.771  10.849   2.689  1.00 15.00      A    N  
ATOM   2294  HN  GLY A 244      -8.544   9.924   2.897  1.00 15.00      A    H  
ATOM   2295  CA  GLY A 244      -9.775  11.537   3.469  1.00 15.00      A    C  
ATOM   2296  C   GLY A 244      -9.156  12.267   4.641  1.00 15.00      A    C  
ATOM   2297  O   GLY A 244      -8.710  11.636   5.598  1.00 15.00      A    O  
ATOM   2298  N   GLY A 245      -9.106  13.592   4.550  1.00 15.00      A    N  
ATOM   2299  HN  GLY A 245      -9.455  14.029   3.746  1.00 15.00      A    H  
ATOM   2300  CA  GLY A 245      -8.531  14.393   5.616  1.00 15.00      A    C  
ATOM   2301  C   GLY A 245      -9.328  14.304   6.902  1.00 15.00      A    C  
ATOM   2302  O   GLY A 245      -8.865  13.738   7.889  1.00 15.00      A    O  
ATOM   2303  N   THR A 246     -10.529  14.865   6.892  1.00 15.00      A    N  
ATOM   2304  HN  THR A 246     -10.841  15.319   6.085  1.00 15.00      A    H  
ATOM   2305  CA  THR A 246     -11.385  14.838   8.067  1.00 15.00      A    C  
ATOM   2306  CB  THR A 246     -12.010  16.220   8.338  1.00 15.00      A    C  
ATOM   2307  OG1 THR A 246     -11.930  17.028   7.153  1.00 15.00      A    O  
ATOM   2308  HG1 THR A 246     -11.727  17.936   7.401  1.00 15.00      A    H  
ATOM   2309  CG2 THR A 246     -11.283  16.921   9.477  1.00 15.00      A    C  
ATOM   2310  C   THR A 246     -12.494  13.803   7.919  1.00 15.00      A    C  
ATOM   2311  O   THR A 246     -13.050  13.331   8.909  1.00 15.00      A    O  
ATOM   2312  N   LYS A 247     -12.814  13.448   6.679  1.00 15.00      A    N  
ATOM   2313  HN  LYS A 247     -12.325  13.838   5.928  1.00 15.00      A    H  
ATOM   2314  CA  LYS A 247     -13.867  12.476   6.420  1.00 15.00      A    C  
ATOM   2315  CB  LYS A 247     -15.168  13.169   6.008  1.00 15.00      A    C  
ATOM   2316  CG  LYS A 247     -15.839  13.976   7.108  1.00 15.00      A    C  
ATOM   2317  CD  LYS A 247     -17.194  14.498   6.656  1.00 15.00      A    C  
ATOM   2318  CE  LYS A 247     -17.071  15.328   5.387  1.00 15.00      A    C  
ATOM   2319  NZ  LYS A 247     -18.399  15.685   4.828  1.00 15.00      A    N  
ATOM   2320  HZ1 LYS A 247     -18.304  15.992   3.841  1.00 15.00      A    H  
ATOM   2321  HZ2 LYS A 247     -18.828  16.451   5.380  1.00 15.00      A    H  
ATOM   2322  HZ3 LYS A 247     -19.038  14.853   4.859  1.00 15.00      A    H  
ATOM   2323  C   LYS A 247     -13.462  11.478   5.343  1.00 15.00      A    C  
ATOM   2324  O   LYS A 247     -13.611  11.746   4.151  1.00 15.00      A    O  
ATOM   2325  N   PRO A 248     -12.927  10.319   5.748  1.00 15.00      A    N  
ATOM   2326  CA  PRO A 248     -12.528   9.259   4.816  1.00 15.00      A    C  
ATOM   2327  CB  PRO A 248     -11.730   8.282   5.694  1.00 15.00      A    C  
ATOM   2328  CG  PRO A 248     -11.481   9.009   6.974  1.00 15.00      A    C  
ATOM   2329  CD  PRO A 248     -12.629   9.958   7.138  1.00 15.00      A    C  
ATOM   2330  C   PRO A 248     -13.751   8.554   4.228  1.00 15.00      A    C  
ATOM   2331  O   PRO A 248     -13.632   7.725   3.326  1.00 15.00      A    O  
ATOM   2332  N   GLN A 249     -14.927   8.898   4.749  1.00 15.00      A    N  
ATOM   2333  HN  GLN A 249     -14.951   9.566   5.469  1.00 15.00      A    H  
ATOM   2334  CA  GLN A 249     -16.179   8.313   4.287  1.00 15.00      A    C  
ATOM   2335  CB  GLN A 249     -17.333   8.655   5.238  1.00 15.00      A    C  
ATOM   2336  CG  GLN A 249     -17.203   8.087   6.643  1.00 15.00      A    C  
ATOM   2337  CD  GLN A 249     -16.228   8.866   7.505  1.00 15.00      A    C  
ATOM   2338  OE1 GLN A 249     -15.989  10.051   7.279  1.00 15.00      A    O  
ATOM   2339  NE2 GLN A 249     -15.658   8.205   8.499  1.00 15.00      A    N  
ATOM   2340 HE21 GLN A 249     -15.893   7.261   8.622  1.00 15.00      A    H  
ATOM   2341 HE22 GLN A 249     -15.032   8.689   9.074  1.00 15.00      A    H  
ATOM   2342  C   GLN A 249     -16.515   8.812   2.889  1.00 15.00      A    C  
ATOM   2343  O   GLN A 249     -17.241   8.156   2.145  1.00 15.00      A    O  
ATOM   2344  N   ASN A 250     -15.975   9.975   2.539  1.00 15.00      A    N  
ATOM   2345  HN  ASN A 250     -15.396  10.443   3.177  1.00 15.00      A    H  
ATOM   2346  CA  ASN A 250     -16.215  10.573   1.230  1.00 15.00      A    C  
ATOM   2347  CB  ASN A 250     -16.136  12.102   1.296  1.00 15.00      A    C  
ATOM   2348  CG  ASN A 250     -17.354  12.739   1.932  1.00 15.00      A    C  
ATOM   2349  OD1 ASN A 250     -17.369  13.006   3.134  1.00 15.00      A    O  
ATOM   2350  ND2 ASN A 250     -18.382  12.994   1.132  1.00 15.00      A    N  
ATOM   2351 HD21 ASN A 250     -18.303  12.760   0.179  1.00 15.00      A    H  
ATOM   2352 HD22 ASN A 250     -19.185  13.411   1.528  1.00 15.00      A    H  
ATOM   2353  C   ASN A 250     -15.223  10.058   0.197  1.00 15.00      A    C  
ATOM   2354  O   ASN A 250     -14.718  10.822  -0.620  1.00 15.00      A    O  
ATOM   2355  N   ILE A 251     -14.929   8.768   0.249  1.00 15.00      A    N  
ATOM   2356  HN  ILE A 251     -15.350   8.209   0.935  1.00 15.00      A    H  
ATOM   2357  CA  ILE A 251     -14.004   8.163  -0.699  1.00 15.00      A    C  
ATOM   2358  CB  ILE A 251     -12.656   7.763  -0.052  1.00 15.00      A    C  
ATOM   2359  CG1 ILE A 251     -12.012   8.956   0.669  1.00 15.00      A    C  
ATOM   2360  CG2 ILE A 251     -11.706   7.203  -1.103  1.00 15.00      A    C  
ATOM   2361  CD1 ILE A 251     -11.571  10.079  -0.250  1.00 15.00      A    C  
ATOM   2362  C   ILE A 251     -14.644   6.946  -1.360  1.00 15.00      A    C  
ATOM   2363  O   ILE A 251     -14.883   6.947  -2.567  1.00 15.00      A    O  
ATOM   2364  N   SER A 252     -14.927   5.918  -0.556  1.00 15.00      A    N  
ATOM   2365  HN  SER A 252     -14.717   5.986   0.397  1.00 15.00      A    H  
ATOM   2366  CA  SER A 252     -15.543   4.691  -1.053  1.00 15.00      A    C  
ATOM   2367  CB  SER A 252     -14.637   4.019  -2.089  1.00 15.00      A    C  
ATOM   2368  OG  SER A 252     -15.393   3.236  -2.992  1.00 15.00      A    O  
ATOM   2369  HG  SER A 252     -15.358   2.306  -2.716  1.00 15.00      A    H  
ATOM   2370  C   SER A 252     -15.835   3.732   0.106  1.00 15.00      A    C  
ATOM   2371  O   SER A 252     -15.408   3.971   1.237  1.00 15.00      A    O  
ATOM   2372  N   GLN A 253     -16.551   2.646  -0.187  1.00 15.00      A    N  
ATOM   2373  HN  GLN A 253     -16.841   2.508  -1.118  1.00 15.00      A    H  
ATOM   2374  CA  GLN A 253     -16.921   1.648   0.820  1.00 15.00      A    C  
ATOM   2375  CB  GLN A 253     -17.830   0.568   0.212  1.00 15.00      A    C  
ATOM   2376  CG  GLN A 253     -17.988  -0.696   1.054  1.00 15.00      A    C  
ATOM   2377  CD  GLN A 253     -18.811  -0.487   2.313  1.00 15.00      A    C  
ATOM   2378  OE1 GLN A 253     -20.030  -0.666   2.313  1.00 15.00      A    O  
ATOM   2379  NE2 GLN A 253     -18.149  -0.121   3.401  1.00 15.00      A    N  
ATOM   2380 HE21 GLN A 253     -17.173  -0.009   3.335  1.00 15.00      A    H  
ATOM   2381 HE22 GLN A 253     -18.656   0.022   4.226  1.00 15.00      A    H  
ATOM   2382  C   GLN A 253     -15.711   1.009   1.504  1.00 15.00      A    C  
ATOM   2383  O   GLN A 253     -15.599   1.055   2.731  1.00 15.00      A    O  
ATOM   2384  N   LEU A 254     -14.804   0.437   0.719  1.00 15.00      A    N  
ATOM   2385  HN  LEU A 254     -14.932   0.461  -0.263  1.00 15.00      A    H  
ATOM   2386  CA  LEU A 254     -13.621  -0.231   1.271  1.00 15.00      A    C  
ATOM   2387  CB  LEU A 254     -12.862  -1.005   0.185  1.00 15.00      A    C  
ATOM   2388  CG  LEU A 254     -13.639  -2.099  -0.556  1.00 15.00      A    C  
ATOM   2389  CD1 LEU A 254     -12.728  -2.842  -1.523  1.00 15.00      A    C  
ATOM   2390  CD2 LEU A 254     -14.291  -3.065   0.422  1.00 15.00      A    C  
ATOM   2391  C   LEU A 254     -12.683   0.750   1.975  1.00 15.00      A    C  
ATOM   2392  O   LEU A 254     -11.777   0.348   2.707  1.00 15.00      A    O  
ATOM   2393  N   ASN A 255     -12.916   2.041   1.765  1.00 15.00      A    N  
ATOM   2394  HN  ASN A 255     -13.659   2.300   1.187  1.00 15.00      A    H  
ATOM   2395  CA  ASN A 255     -12.090   3.079   2.377  1.00 15.00      A    C  
ATOM   2396  CB  ASN A 255     -11.994   4.308   1.474  1.00 15.00      A    C  
ATOM   2397  CG  ASN A 255     -11.019   4.126   0.323  1.00 15.00      A    C  
ATOM   2398  OD1 ASN A 255      -9.839   4.465   0.431  1.00 15.00      A    O  
ATOM   2399  ND2 ASN A 255     -11.501   3.589  -0.789  1.00 15.00      A    N  
ATOM   2400 HD21 ASN A 255     -12.448   3.340  -0.813  1.00 15.00      A    H  
ATOM   2401 HD22 ASN A 255     -10.891   3.460  -1.544  1.00 15.00      A    H  
ATOM   2402  C   ASN A 255     -12.593   3.464   3.768  1.00 15.00      A    C  
ATOM   2403  O   ASN A 255     -11.999   4.304   4.439  1.00 15.00      A    O  
ATOM   2404  N   ASN A 256     -13.702   2.858   4.192  1.00 15.00      A    N  
ATOM   2405  HN  ASN A 256     -14.152   2.217   3.604  1.00 15.00      A    H  
ATOM   2406  CA  ASN A 256     -14.263   3.127   5.513  1.00 15.00      A    C  
ATOM   2407  CB  ASN A 256     -15.759   2.784   5.574  1.00 15.00      A    C  
ATOM   2408  CG  ASN A 256     -16.674   3.838   4.961  1.00 15.00      A    C  
ATOM   2409  OD1 ASN A 256     -17.099   4.778   5.628  1.00 15.00      A    O  
ATOM   2410  ND2 ASN A 256     -16.995   3.677   3.688  1.00 15.00      A    N  
ATOM   2411 HD21 ASN A 256     -16.629   2.902   3.213  1.00 15.00      A    H  
ATOM   2412 HD22 ASN A 256     -17.590   4.336   3.273  1.00 15.00      A    H  
ATOM   2413  C   ASN A 256     -13.505   2.318   6.567  1.00 15.00      A    C  
ATOM   2414  O   ASN A 256     -13.204   2.820   7.652  1.00 15.00      A    O  
ATOM   2415  N   GLU A 257     -13.207   1.054   6.232  1.00 15.00      A    N  
ATOM   2416  HN  GLU A 257     -13.477   0.715   5.350  1.00 15.00      A    H  
ATOM   2417  CA  GLU A 257     -12.469   0.166   7.129  1.00 15.00      A    C  
ATOM   2418  CB  GLU A 257     -12.421  -1.241   6.524  1.00 15.00      A    C  
ATOM   2419  CG  GLU A 257     -13.770  -1.735   6.016  1.00 15.00      A    C  
ATOM   2420  CD  GLU A 257     -13.653  -2.768   4.907  1.00 15.00      A    C  
ATOM   2421  OE1 GLU A 257     -12.521  -3.028   4.449  1.00 15.00      A    O  
ATOM   2422  OE2 GLU A 257     -14.698  -3.303   4.481  1.00 15.00      A    O  
ATOM   2423  C   GLU A 257     -11.067   0.729   7.288  1.00 15.00      A    C  
ATOM   2424  O   GLU A 257     -10.611   1.038   8.392  1.00 15.00      A    O  
ATOM   2425  N   ARG A 258     -10.389   0.861   6.165  1.00 15.00      A    N  
ATOM   2426  HN  ARG A 258     -10.783   0.531   5.332  1.00 15.00      A    H  
ATOM   2427  CA  ARG A 258      -9.069   1.470   6.146  1.00 15.00      A    C  
ATOM   2428  CB  ARG A 258      -8.103   0.754   5.179  1.00 15.00      A    C  
ATOM   2429  CG  ARG A 258      -8.680   0.406   3.824  1.00 15.00      A    C  
ATOM   2430  CD  ARG A 258      -7.576   0.272   2.782  1.00 15.00      A    C  
ATOM   2431  NE  ARG A 258      -8.125   0.046   1.456  1.00 15.00      A    N  
ATOM   2432  HE  ARG A 258      -8.259  -0.882   1.182  1.00 15.00      A    H  
ATOM   2433  CZ  ARG A 258      -8.468   1.018   0.624  1.00 15.00      A    C  
ATOM   2434  NH1 ARG A 258      -8.306   2.282   0.980  1.00 15.00      A    N  
ATOM   2435 HH11 ARG A 258      -8.580   3.055   0.331  1.00 15.00      A    H  
ATOM   2436 HH12 ARG A 258      -7.908   2.512   1.913  1.00 15.00      A    H  
ATOM   2437  NH2 ARG A 258      -9.009   0.723  -0.547  1.00 15.00      A    N  
ATOM   2438 HH21 ARG A 258      -9.285   1.481  -1.205  1.00 15.00      A    H  
ATOM   2439 HH22 ARG A 258      -9.170  -0.270  -0.819  1.00 15.00      A    H  
ATOM   2440  C   ARG A 258      -9.240   2.979   5.833  1.00 15.00      A    C  
ATOM   2441  O   ARG A 258      -9.168   3.395   4.684  1.00 15.00      A    O  
ATOM   2442  N   ARG A 259      -9.489   3.753   6.895  1.00 15.00      A    N  
ATOM   2443  HN  ARG A 259      -9.491   3.320   7.769  1.00 15.00      A    H  
ATOM   2444  CA  ARG A 259      -9.751   5.201   6.862  1.00 15.00      A    C  
ATOM   2445  CB  ARG A 259      -9.961   5.722   8.291  1.00 15.00      A    C  
ATOM   2446  CG  ARG A 259     -10.200   4.630   9.316  1.00 15.00      A    C  
ATOM   2447  CD  ARG A 259      -8.989   4.466  10.197  1.00 15.00      A    C  
ATOM   2448  NE  ARG A 259      -9.085   5.244  11.428  1.00 15.00      A    N  
ATOM   2449  HE  ARG A 259      -9.905   5.778  11.565  1.00 15.00      A    H  
ATOM   2450  CZ  ARG A 259      -8.142   5.236  12.372  1.00 15.00      A    C  
ATOM   2451  NH1 ARG A 259      -7.065   4.485  12.194  1.00 15.00      A    N  
ATOM   2452 HH11 ARG A 259      -6.971   3.916  11.318  1.00 15.00      A    H  
ATOM   2453 HH12 ARG A 259      -6.301   4.456  12.901  1.00 15.00      A    H  
ATOM   2454  NH2 ARG A 259      -8.291   5.964  13.480  1.00 15.00      A    N  
ATOM   2455 HH21 ARG A 259      -9.167   6.555  13.604  1.00 15.00      A    H  
ATOM   2456 HH22 ARG A 259      -7.539   5.947  14.232  1.00 15.00      A    H  
ATOM   2457  C   ARG A 259      -8.715   6.044   6.126  1.00 15.00      A    C  
ATOM   2458  O   ARG A 259      -7.911   6.758   6.739  1.00 15.00      A    O  
ATOM   2459  N   GLY A 260      -8.752   5.968   4.815  1.00 15.00      A    N  
ATOM   2460  HN  GLY A 260      -9.385   5.347   4.390  1.00 15.00      A    H  
ATOM   2461  CA  GLY A 260      -7.848   6.738   4.004  1.00 15.00      A    C  
ATOM   2462  C   GLY A 260      -6.444   6.156   3.963  1.00 15.00      A    C  
ATOM   2463  O   GLY A 260      -5.633   6.559   3.138  1.00 15.00      A    O  
ATOM   2464  N   GLU A 261      -6.156   5.192   4.826  1.00 15.00      A    N  
ATOM   2465  HN  GLU A 261      -6.858   4.847   5.409  1.00 15.00      A    H  
ATOM   2466  CA  GLU A 261      -4.824   4.597   4.875  1.00 15.00      A    C  
ATOM   2467  CB  GLU A 261      -4.621   3.786   6.149  1.00 15.00      A    C  
ATOM   2468  CG  GLU A 261      -4.490   4.654   7.385  1.00 15.00      A    C  
ATOM   2469  CD  GLU A 261      -4.233   3.859   8.641  1.00 15.00      A    C  
ATOM   2470  OE1 GLU A 261      -3.135   3.278   8.756  1.00 15.00      A    O  
ATOM   2471  OE2 GLU A 261      -5.124   3.831   9.520  1.00 15.00      A    O  
ATOM   2472  C   GLU A 261      -4.565   3.760   3.643  1.00 15.00      A    C  
ATOM   2473  O   GLU A 261      -5.314   2.830   3.343  1.00 15.00      A    O  
ATOM   2474  N   ASN A 262      -3.523   4.134   2.923  1.00 15.00      A    N  
ATOM   2475  HN  ASN A 262      -3.000   4.906   3.222  1.00 15.00      A    H  
ATOM   2476  CA  ASN A 262      -3.140   3.453   1.696  1.00 15.00      A    C  
ATOM   2477  CB  ASN A 262      -2.660   4.492   0.676  1.00 15.00      A    C  
ATOM   2478  CG  ASN A 262      -2.527   3.946  -0.731  1.00 15.00      A    C  
ATOM   2479  OD1 ASN A 262      -3.141   2.950  -1.086  1.00 15.00      A    O  
ATOM   2480  ND2 ASN A 262      -1.739   4.623  -1.552  1.00 15.00      A    N  
ATOM   2481 HD21 ASN A 262      -1.294   5.428  -1.212  1.00 15.00      A    H  
ATOM   2482 HD22 ASN A 262      -1.634   4.291  -2.468  1.00 15.00      A    H  
ATOM   2483  C   ASN A 262      -2.048   2.429   1.960  1.00 15.00      A    C  
ATOM   2484  O   ASN A 262      -1.986   1.394   1.303  1.00 15.00      A    O  
ATOM   2485  N   TRP A 263      -1.193   2.731   2.941  1.00 15.00      A    N  
ATOM   2486  HN  TRP A 263      -1.319   3.564   3.435  1.00 15.00      A    H  
ATOM   2487  CA  TRP A 263      -0.084   1.849   3.309  1.00 15.00      A    C  
ATOM   2488  CB  TRP A 263      -0.597   0.536   3.911  1.00 15.00      A    C  
ATOM   2489  CG  TRP A 263      -1.081   0.659   5.327  1.00 15.00      A    C  
ATOM   2490  CD1 TRP A 263      -1.573   1.776   5.942  1.00 15.00      A    C  
ATOM   2491  CD2 TRP A 263      -1.119  -0.384   6.303  1.00 15.00      A    C  
ATOM   2492  NE1 TRP A 263      -1.912   1.488   7.243  1.00 15.00      A    N  
ATOM   2493  HE1 TRP A 263      -2.296   2.136   7.899  1.00 15.00      A    H  
ATOM   2494  CE2 TRP A 263      -1.645   0.167   7.488  1.00 15.00      A    C  
ATOM   2495  CE3 TRP A 263      -0.761  -1.731   6.287  1.00 15.00      A    C  
ATOM   2496  CZ2 TRP A 263      -1.820  -0.588   8.644  1.00 15.00      A    C  
ATOM   2497  CZ3 TRP A 263      -0.935  -2.477   7.434  1.00 15.00      A    C  
ATOM   2498  CH2 TRP A 263      -1.459  -1.905   8.596  1.00 15.00      A    C  
ATOM   2499  C   TRP A 263       0.841   1.581   2.121  1.00 15.00      A    C  
ATOM   2500  O   TRP A 263       0.885   0.474   1.584  1.00 15.00      A    O  
ATOM   2501  N   LEU A 264       1.587   2.604   1.726  1.00 15.00      A    N  
ATOM   2502  HN  LEU A 264       1.528   3.452   2.216  1.00 15.00      A    H  
ATOM   2503  CA  LEU A 264       2.507   2.496   0.598  1.00 15.00      A    C  
ATOM   2504  CB  LEU A 264       2.821   3.874   0.006  1.00 15.00      A    C  
ATOM   2505  CG  LEU A 264       1.632   4.697  -0.488  1.00 15.00      A    C  
ATOM   2506  CD1 LEU A 264       1.107   5.593   0.620  1.00 15.00      A    C  
ATOM   2507  CD2 LEU A 264       2.024   5.522  -1.704  1.00 15.00      A    C  
ATOM   2508  C   LEU A 264       3.809   1.820   1.008  1.00 15.00      A    C  
ATOM   2509  O   LEU A 264       4.276   1.987   2.137  1.00 15.00      A    O  
ATOM   2510  N   LEU A 265       4.393   1.075   0.077  1.00 15.00      A    N  
ATOM   2511  HN  LEU A 265       3.971   0.998  -0.802  1.00 15.00      A    H  
ATOM   2512  CA  LEU A 265       5.645   0.367   0.321  1.00 15.00      A    C  
ATOM   2513  CB  LEU A 265       5.756  -0.848  -0.608  1.00 15.00      A    C  
ATOM   2514  CG  LEU A 265       4.769  -1.991  -0.360  1.00 15.00      A    C  
ATOM   2515  CD1 LEU A 265       4.927  -3.069  -1.422  1.00 15.00      A    C  
ATOM   2516  CD2 LEU A 265       4.960  -2.577   1.033  1.00 15.00      A    C  
ATOM   2517  C   LEU A 265       6.854   1.282   0.119  1.00 15.00      A    C  
ATOM   2518  O   LEU A 265       6.791   2.256  -0.637  1.00 15.00      A    O  
ATOM   2519  N   PRO A 266       7.966   0.982   0.812  1.00 15.00      A    N  
ATOM   2520  CA  PRO A 266       9.207   1.759   0.713  1.00 15.00      A    C  
ATOM   2521  CB  PRO A 266      10.036   1.253   1.896  1.00 15.00      A    C  
ATOM   2522  CG  PRO A 266       9.544  -0.133   2.134  1.00 15.00      A    C  
ATOM   2523  CD  PRO A 266       8.085  -0.124   1.780  1.00 15.00      A    C  
ATOM   2524  C   PRO A 266       9.967   1.523  -0.596  1.00 15.00      A    C  
ATOM   2525  O   PRO A 266      10.641   0.507  -0.768  1.00 15.00      A    O  
ATOM   2526  N   SER A 267       9.850   2.469  -1.513  1.00 15.00      A    N  
ATOM   2527  HN  SER A 267       9.274   3.238  -1.330  1.00 15.00      A    H  
ATOM   2528  CA  SER A 267      10.538   2.393  -2.794  1.00 15.00      A    C  
ATOM   2529  CB  SER A 267       9.534   2.611  -3.934  1.00 15.00      A    C  
ATOM   2530  OG  SER A 267      10.004   2.063  -5.154  1.00 15.00      A    O  
ATOM   2531  HG  SER A 267      10.823   2.500  -5.405  1.00 15.00      A    H  
ATOM   2532  C   SER A 267      11.629   3.464  -2.827  1.00 15.00      A    C  
ATOM   2533  O   SER A 267      11.671   4.307  -3.723  1.00 15.00      A    O  
ATOM   2534  N   LEU A 268      12.512   3.415  -1.838  1.00 15.00      A    N  
ATOM   2535  HN  LEU A 268      12.452   2.689  -1.185  1.00 15.00      A    H  
ATOM   2536  CA  LEU A 268      13.585   4.390  -1.710  1.00 15.00      A    C  
ATOM   2537  CB  LEU A 268      13.606   4.933  -0.276  1.00 15.00      A    C  
ATOM   2538  CG  LEU A 268      12.269   5.448   0.264  1.00 15.00      A    C  
ATOM   2539  CD1 LEU A 268      12.315   5.593   1.775  1.00 15.00      A    C  
ATOM   2540  CD2 LEU A 268      11.896   6.766  -0.395  1.00 15.00      A    C  
ATOM   2541  C   LEU A 268      14.942   3.785  -2.063  1.00 15.00      A    C  
ATOM   2542  O   LEU A 268      15.152   2.585  -1.902  1.00 15.00      A    O  
ATOM   2543  N   PRO A 269      15.876   4.617  -2.560  1.00 15.00      A    N  
ATOM   2544  CA  PRO A 269      17.226   4.169  -2.928  1.00 15.00      A    C  
ATOM   2545  CB  PRO A 269      17.811   5.385  -3.658  1.00 15.00      A    C  
ATOM   2546  CG  PRO A 269      17.072   6.551  -3.101  1.00 15.00      A    C  
ATOM   2547  CD  PRO A 269      15.684   6.059  -2.808  1.00 15.00      A    C  
ATOM   2548  C   PRO A 269      18.064   3.843  -1.689  1.00 15.00      A    C  
ATOM   2549  O   PRO A 269      17.743   4.283  -0.589  1.00 15.00      A    O  
ATOM   2550  N   PRO A 270      19.153   3.067  -1.844  1.00 15.00      A    N  
ATOM   2551  CA  PRO A 270      20.024   2.696  -0.717  1.00 15.00      A    C  
ATOM   2552  CB  PRO A 270      21.064   1.762  -1.349  1.00 15.00      A    C  
ATOM   2553  CG  PRO A 270      20.458   1.326  -2.641  1.00 15.00      A    C  
ATOM   2554  CD  PRO A 270      19.616   2.477  -3.110  1.00 15.00      A    C  
ATOM   2555  C   PRO A 270      20.712   3.914  -0.098  1.00 15.00      A    C  
ATOM   2556  O   PRO A 270      21.073   3.908   1.079  1.00 15.00      A    O  
ATOM   2557  N   ASN A 271      20.869   4.964  -0.893  1.00 15.00      A    N  
ATOM   2558  HN  ASN A 271      20.540   4.919  -1.815  1.00 15.00      A    H  
ATOM   2559  CA  ASN A 271      21.508   6.189  -0.430  1.00 15.00      A    C  
ATOM   2560  CB  ASN A 271      22.530   6.712  -1.454  1.00 15.00      A    C  
ATOM   2561  CG  ASN A 271      21.906   7.122  -2.779  1.00 15.00      A    C  
ATOM   2562  OD1 ASN A 271      21.018   6.445  -3.299  1.00 15.00      A    O  
ATOM   2563  ND2 ASN A 271      22.362   8.239  -3.333  1.00 15.00      A    N  
ATOM   2564 HD21 ASN A 271      23.065   8.734  -2.865  1.00 15.00      A    H  
ATOM   2565 HD22 ASN A 271      21.975   8.522  -4.187  1.00 15.00      A    H  
ATOM   2566  C   ASN A 271      20.474   7.265  -0.113  1.00 15.00      A    C  
ATOM   2567  O   ASN A 271      20.752   8.457  -0.233  1.00 15.00      A    O  
ATOM   2568  N   TRP A 272      19.280   6.841   0.295  1.00 15.00      A    N  
ATOM   2569  HN  TRP A 272      19.105   5.876   0.352  1.00 15.00      A    H  
ATOM   2570  CA  TRP A 272      18.218   7.783   0.645  1.00 15.00      A    C  
ATOM   2571  CB  TRP A 272      16.856   7.082   0.759  1.00 15.00      A    C  
ATOM   2572  CG  TRP A 272      16.691   6.224   1.982  1.00 15.00      A    C  
ATOM   2573  CD1 TRP A 272      17.323   5.045   2.252  1.00 15.00      A    C  
ATOM   2574  CD2 TRP A 272      15.828   6.478   3.099  1.00 15.00      A    C  
ATOM   2575  NE1 TRP A 272      16.912   4.550   3.463  1.00 15.00      A    N  
ATOM   2576  HE1 TRP A 272      17.226   3.717   3.871  1.00 15.00      A    H  
ATOM   2577  CE2 TRP A 272      15.993   5.411   4.004  1.00 15.00      A    C  
ATOM   2578  CE3 TRP A 272      14.934   7.503   3.421  1.00 15.00      A    C  
ATOM   2579  CZ2 TRP A 272      15.297   5.340   5.208  1.00 15.00      A    C  
ATOM   2580  CZ3 TRP A 272      14.244   7.430   4.617  1.00 15.00      A    C  
ATOM   2581  CH2 TRP A 272      14.430   6.357   5.496  1.00 15.00      A    C  
ATOM   2582  C   TRP A 272      18.561   8.526   1.933  1.00 15.00      A    C  
ATOM   2583  O   TRP A 272      18.032   9.602   2.206  1.00 15.00      A    O  
ATOM   2584  N   GLN A 273      19.453   7.936   2.721  1.00 15.00      A    N  
ATOM   2585  HN  GLN A 273      19.837   7.081   2.443  1.00 15.00      A    H  
ATOM   2586  CA  GLN A 273      19.886   8.535   3.974  1.00 15.00      A    C  
ATOM   2587  CB  GLN A 273      20.251   7.455   4.997  1.00 15.00      A    C  
ATOM   2588  CG  GLN A 273      19.056   6.689   5.546  1.00 15.00      A    C  
ATOM   2589  CD  GLN A 273      18.180   7.526   6.463  1.00 15.00      A    C  
ATOM   2590  OE1 GLN A 273      18.134   8.749   6.361  1.00 15.00      A    O  
ATOM   2591  NE2 GLN A 273      17.471   6.868   7.365  1.00 15.00      A    N  
ATOM   2592 HE21 GLN A 273      17.546   5.893   7.394  1.00 15.00      A    H  
ATOM   2593 HE22 GLN A 273      16.894   7.386   7.964  1.00 15.00      A    H  
ATOM   2594  C   GLN A 273      21.069   9.460   3.726  1.00 15.00      A    C  
ATOM   2595  O   GLN A 273      22.155   9.012   3.354  1.00 15.00      A    O  
ATOM   2596  N   ARG A 274      20.848  10.749   3.930  1.00 15.00      A    N  
ATOM   2597  HN  ARG A 274      19.961  11.033   4.232  1.00 15.00      A    H  
ATOM   2598  CA  ARG A 274      21.880  11.755   3.712  1.00 15.00      A    C  
ATOM   2599  CB  ARG A 274      21.258  13.151   3.626  1.00 15.00      A    C  
ATOM   2600  CG  ARG A 274      22.218  14.235   3.162  1.00 15.00      A    C  
ATOM   2601  CD  ARG A 274      21.861  15.583   3.767  1.00 15.00      A    C  
ATOM   2602  NE  ARG A 274      22.159  15.642   5.200  1.00 15.00      A    N  
ATOM   2603  HE  ARG A 274      23.106  15.683   5.458  1.00 15.00      A    H  
ATOM   2604  CZ  ARG A 274      21.230  15.636   6.159  1.00 15.00      A    C  
ATOM   2605  NH1 ARG A 274      19.941  15.567   5.837  1.00 15.00      A    N  
ATOM   2606 HH11 ARG A 274      19.654  15.518   4.837  1.00 15.00      A    H  
ATOM   2607 HH12 ARG A 274      19.212  15.558   6.581  1.00 15.00      A    H  
ATOM   2608  NH2 ARG A 274      21.589  15.707   7.437  1.00 15.00      A    N  
ATOM   2609 HH21 ARG A 274      22.597  15.771   7.695  1.00 15.00      A    H  
ATOM   2610 HH22 ARG A 274      20.867  15.701   8.188  1.00 15.00      A    H  
ATOM   2611  C   ARG A 274      22.972  11.723   4.783  1.00 15.00      A    C  
ATOM   2612  O   ARG A 274      22.922  12.470   5.767  1.00 15.00      A    O  
ATOM   2613  N   GLN A 275      23.951  10.851   4.589  1.00 15.00      A    N  
ATOM   2614  HN  GLN A 275      23.918  10.266   3.801  1.00 15.00      A    H  
ATOM   2615  CA  GLN A 275      25.069  10.728   5.514  1.00 15.00      A    C  
ATOM   2616  CB  GLN A 275      25.758   9.372   5.344  1.00 15.00      A    C  
ATOM   2617  CG  GLN A 275      24.865   8.192   5.702  1.00 15.00      A    C  
ATOM   2618  CD  GLN A 275      24.834   7.121   4.628  1.00 15.00      A    C  
ATOM   2619  OE1 GLN A 275      25.841   6.840   3.980  1.00 15.00      A    O  
ATOM   2620  NE2 GLN A 275      23.669   6.526   4.425  1.00 15.00      A    N  
ATOM   2621 HE21 GLN A 275      22.905   6.809   4.971  1.00 15.00      A    H  
ATOM   2622 HE22 GLN A 275      23.616   5.837   3.731  1.00 15.00      A    H  
ATOM   2623  C   GLN A 275      26.049  11.874   5.285  1.00 15.00      A    C  
ATOM   2624  O   GLN A 275      26.141  12.406   4.179  1.00 15.00      A    O  
ATOM   2625  N   ASN A 276      26.773  12.260   6.322  1.00 15.00      A    N  
ATOM   2626  HN  ASN A 276      26.693  11.783   7.174  1.00 15.00      A    H  
ATOM   2627  CA  ASN A 276      27.715  13.366   6.207  1.00 15.00      A    C  
ATOM   2628  CB  ASN A 276      27.570  14.360   7.368  1.00 15.00      A    C  
ATOM   2629  CG  ASN A 276      27.687  13.714   8.736  1.00 15.00      A    C  
ATOM   2630  OD1 ASN A 276      28.774  13.597   9.293  1.00 15.00      A    O  
ATOM   2631  ND2 ASN A 276      26.558  13.300   9.292  1.00 15.00      A    N  
ATOM   2632 HD21 ASN A 276      25.724  13.431   8.797  1.00 15.00      A    H  
ATOM   2633 HD22 ASN A 276      26.606  12.881  10.176  1.00 15.00      A    H  
ATOM   2634  C   ASN A 276      29.153  12.893   6.076  1.00 15.00      A    C  
ATOM   2635  O   ASN A 276      29.511  11.806   6.531  1.00 15.00      A    O  
ATOM   2636  N   VAL A 277      29.960  13.721   5.429  1.00 15.00      A    N  
ATOM   2637  HN  VAL A 277      29.599  14.562   5.089  1.00 15.00      A    H  
ATOM   2638  CA  VAL A 277      31.371  13.437   5.227  1.00 15.00      A    C  
ATOM   2639  CB  VAL A 277      31.940  14.243   4.043  1.00 15.00      A    C  
ATOM   2640  CG1 VAL A 277      31.661  13.519   2.734  1.00 15.00      A    C  
ATOM   2641  CG2 VAL A 277      31.335  15.641   4.011  1.00 15.00      A    C  
ATOM   2642  C   VAL A 277      32.130  13.773   6.499  1.00 15.00      A    C  
ATOM   2643  O   VAL A 277      31.636  14.546   7.318  1.00 15.00      A    O  
ATOM   2644  N   ASN A 278      33.315  13.201   6.662  1.00 15.00      A    N  
ATOM   2645  HN  ASN A 278      33.681  12.643   5.948  1.00 15.00      A    H  
ATOM   2646  CA  ASN A 278      34.103  13.414   7.867  1.00 15.00      A    C  
ATOM   2647  CB  ASN A 278      33.457  12.617   9.016  1.00 15.00      A    C  
ATOM   2648  CG  ASN A 278      32.891  13.471  10.142  1.00 15.00      A    C  
ATOM   2649  OD1 ASN A 278      33.464  13.534  11.232  1.00 15.00      A    O  
ATOM   2650  ND2 ASN A 278      31.763  14.120   9.895  1.00 15.00      A    N  
ATOM   2651 HD21 ASN A 278      31.352  14.024   8.997  1.00 15.00      A    H  
ATOM   2652 HD22 ASN A 278      31.378  14.666  10.607  1.00 15.00      A    H  
ATOM   2653  C   ASN A 278      35.537  12.922   7.655  1.00 15.00      A    C  
ATOM   2654  O   ASN A 278      35.854  11.769   7.952  1.00 15.00      A    O  
ATOM   2655  N   ALA A 279      36.392  13.776   7.112  1.00 15.00      A    N  
ATOM   2656  HN  ALA A 279      36.075  14.671   6.843  1.00 15.00      A    H  
ATOM   2657  CA  ALA A 279      37.790  13.414   6.872  1.00 15.00      A    C  
ATOM   2658  CB  ALA A 279      38.399  14.319   5.809  1.00 15.00      A    C  
ATOM   2659  C   ALA A 279      38.615  13.474   8.163  1.00 15.00      A    C  
ATOM   2660  O   ALA A 279      38.284  14.218   9.087  1.00 15.00      A    O  
ATOM   2661  N   PRO A 280      39.686  12.663   8.256  1.00 15.00      A    N  
ATOM   2662  CA  PRO A 280      40.568  12.640   9.432  1.00 15.00      A    C  
ATOM   2663  CB  PRO A 280      41.467  11.431   9.167  1.00 15.00      A    C  
ATOM   2664  CG  PRO A 280      41.494  11.306   7.686  1.00 15.00      A    C  
ATOM   2665  CD  PRO A 280      40.121  11.704   7.224  1.00 15.00      A    C  
ATOM   2666  C   PRO A 280      41.408  13.914   9.527  1.00 15.00      A    C  
ATOM   2667  O   PRO A 280      41.840  14.454   8.509  1.00 15.00      A    O  
ATOM   2668  N   MET A 281      41.640  14.390  10.748  1.00 15.00      A    N  
ATOM   2669  HN  MET A 281      41.280  13.915  11.523  1.00 15.00      A    H  
ATOM   2670  CA  MET A 281      42.414  15.612  10.948  1.00 15.00      A    C  
ATOM   2671  CB  MET A 281      41.549  16.705  11.584  1.00 15.00      A    C  
ATOM   2672  CG  MET A 281      40.310  17.078  10.787  1.00 15.00      A    C  
ATOM   2673  SD  MET A 281      40.561  18.516   9.730  1.00 15.00      A    S  
ATOM   2674  CE  MET A 281      41.400  17.774   8.333  1.00 15.00      A    C  
ATOM   2675  C   MET A 281      43.666  15.387  11.797  1.00 15.00      A    C  
ATOM   2676  O   MET A 281      44.779  15.577  11.339  1.00 15.00      A    O  
ATOM   2677  N   ARG A 282      43.485  14.998  13.051  1.00 15.00      A    N  
ATOM   2678  HN  ARG A 282      42.574  14.844  13.386  1.00 15.00      A    H  
ATOM   2679  CA  ARG A 282      44.629  14.780  13.932  1.00 15.00      A    C  
ATOM   2680  CB  ARG A 282      44.420  15.469  15.280  1.00 15.00      A    C  
ATOM   2681  CG  ARG A 282      44.446  16.981  15.211  1.00 15.00      A    C  
ATOM   2682  CD  ARG A 282      43.328  17.575  16.044  1.00 15.00      A    C  
ATOM   2683  NE  ARG A 282      43.455  17.255  17.468  1.00 15.00      A    N  
ATOM   2684  HE  ARG A 282      44.316  16.895  17.777  1.00 15.00      A    H  
ATOM   2685  CZ  ARG A 282      42.457  17.405  18.342  1.00 15.00      A    C  
ATOM   2686  NH1 ARG A 282      41.278  17.843  17.916  1.00 15.00      A    N  
ATOM   2687 HH11 ARG A 282      40.488  17.963  18.584  1.00 15.00      A    H  
ATOM   2688 HH12 ARG A 282      41.138  18.070  16.908  1.00 15.00      A    H  
ATOM   2689  NH2 ARG A 282      42.648  17.186  19.641  1.00 15.00      A    N  
ATOM   2690 HH21 ARG A 282      41.859  17.305  20.313  1.00 15.00      A    H  
ATOM   2691 HH22 ARG A 282      43.587  16.905  19.997  1.00 15.00      A    H  
ATOM   2692  C   ARG A 282      44.923  13.306  14.147  1.00 15.00      A    C  
ATOM   2693  O   ARG A 282      44.073  12.468  13.897  1.00 15.00      A    O  
ATOM   2694  N   HIS A 283      46.144  13.025  14.611  1.00 15.00      A    N  
ATOM   2695  HN  HIS A 283      46.769  13.772  14.736  1.00 15.00      A    H  
ATOM   2696  CA  HIS A 283      46.634  11.664  14.897  1.00 15.00      A    C  
ATOM   2697  CB  HIS A 283      47.784  11.706  15.914  1.00 15.00      A    C  
ATOM   2698  CG  HIS A 283      48.436  10.377  16.166  1.00 15.00      A    C  
ATOM   2699  ND1 HIS A 283      49.568   9.940  15.500  1.00 15.00      A    N  
ATOM   2700  HD1 HIS A 283      50.053  10.434  14.805  1.00 15.00      A    H  
ATOM   2701  CD2 HIS A 283      48.111   9.389  17.031  1.00 15.00      A    C  
ATOM   2702  CE1 HIS A 283      49.902   8.743  15.947  1.00 15.00      A    C  
ATOM   2703  NE2 HIS A 283      49.035   8.389  16.877  1.00 15.00      A    N  
ATOM   2704  HE2 HIS A 283      49.053   7.546  17.383  1.00 15.00      A    H  
ATOM   2705  C   HIS A 283      45.560  10.624  15.294  1.00 15.00      A    C  
ATOM   2706  O   HIS A 283      45.374   9.641  14.575  1.00 15.00      A    O  
ATOM   2707  N   SER A 284      44.888  10.813  16.441  1.00 15.00      A    N  
ATOM   2708  HN  SER A 284      45.089  11.599  16.997  1.00 15.00      A    H  
ATOM   2709  CA  SER A 284      43.851   9.865  16.902  1.00 15.00      A    C  
ATOM   2710  CB  SER A 284      43.334  10.295  18.283  1.00 15.00      A    C  
ATOM   2711  OG  SER A 284      44.350  11.020  18.985  1.00 15.00      A    O  
ATOM   2712  HG  SER A 284      44.128  11.062  19.923  1.00 15.00      A    H  
ATOM   2713  C   SER A 284      42.700   9.778  15.897  1.00 15.00      A    C  
ATOM   2714  O   SER A 284      42.297   8.690  15.486  1.00 15.00      A    O  
ATOM   2715  N   SER A 285      42.223  10.943  15.476  1.00 15.00      A    N  
ATOM   2716  HN  SER A 285      42.616  11.758  15.828  1.00 15.00      A    H  
ATOM   2717  CA  SER A 285      41.128  11.044  14.515  1.00 15.00      A    C  
ATOM   2718  CB  SER A 285      40.783  12.515  14.241  1.00 15.00      A    C  
ATOM   2719  OG  SER A 285      39.614  12.650  13.449  1.00 15.00      A    O  
ATOM   2720  HG  SER A 285      38.838  12.447  13.988  1.00 15.00      A    H  
ATOM   2721  C   SER A 285      41.444  10.312  13.203  1.00 15.00      A    C  
ATOM   2722  O   SER A 285      40.554   9.736  12.582  1.00 15.00      A    O  
ATOM   2723  N   VAL A 286      42.710  10.341  12.782  1.00 15.00      A    N  
ATOM   2724  HN  VAL A 286      43.374  10.825  13.316  1.00 15.00      A    H  
ATOM   2725  CA  VAL A 286      43.139   9.678  11.544  1.00 15.00      A    C  
ATOM   2726  CB  VAL A 286      44.602  10.018  11.164  1.00 15.00      A    C  
ATOM   2727  CG1 VAL A 286      45.043   9.220   9.942  1.00 15.00      A    C  
ATOM   2728  CG2 VAL A 286      44.750  11.507  10.899  1.00 15.00      A    C  
ATOM   2729  C   VAL A 286      42.963   8.166  11.634  1.00 15.00      A    C  
ATOM   2730  O   VAL A 286      42.492   7.540  10.693  1.00 15.00      A    O  
ATOM   2731  N   PHE A 287      43.343   7.588  12.765  1.00 15.00      A    N  
ATOM   2732  HN  PHE A 287      43.737   8.137  13.475  1.00 15.00      A    H  
ATOM   2733  CA  PHE A 287      43.206   6.148  12.965  1.00 15.00      A    C  
ATOM   2734  CB  PHE A 287      43.831   5.718  14.296  1.00 15.00      A    C  
ATOM   2735  CG  PHE A 287      45.305   5.435  14.215  1.00 15.00      A    C  
ATOM   2736  CD1 PHE A 287      45.763   4.171  13.880  1.00 15.00      A    C  
ATOM   2737  CD2 PHE A 287      46.232   6.431  14.472  1.00 15.00      A    C  
ATOM   2738  CE1 PHE A 287      47.118   3.905  13.803  1.00 15.00      A    C  
ATOM   2739  CE2 PHE A 287      47.589   6.173  14.397  1.00 15.00      A    C  
ATOM   2740  CZ  PHE A 287      48.033   4.908  14.062  1.00 15.00      A    C  
ATOM   2741  C   PHE A 287      41.738   5.724  12.914  1.00 15.00      A    C  
ATOM   2742  O   PHE A 287      41.389   4.742  12.264  1.00 15.00      A    O  
ATOM   2743  N   GLU A 288      40.882   6.485  13.588  1.00 15.00      A    N  
ATOM   2744  HN  GLU A 288      41.222   7.263  14.084  1.00 15.00      A    H  
ATOM   2745  CA  GLU A 288      39.455   6.184  13.630  1.00 15.00      A    C  
ATOM   2746  CB  GLU A 288      38.771   7.009  14.718  1.00 15.00      A    C  
ATOM   2747  CG  GLU A 288      39.367   6.836  16.105  1.00 15.00      A    C  
ATOM   2748  CD  GLU A 288      39.091   8.031  16.994  1.00 15.00      A    C  
ATOM   2749  OE1 GLU A 288      37.914   8.249  17.346  1.00 15.00      A    O  
ATOM   2750  OE2 GLU A 288      40.049   8.761  17.325  1.00 15.00      A    O  
ATOM   2751  C   GLU A 288      38.778   6.456  12.286  1.00 15.00      A    C  
ATOM   2752  O   GLU A 288      37.847   5.754  11.893  1.00 15.00      A    O  
ATOM   2753  N   HIS A 289      39.247   7.476  11.580  1.00 15.00      A    N  
ATOM   2754  HN  HIS A 289      40.008   7.994  11.930  1.00 15.00      A    H  
ATOM   2755  CA  HIS A 289      38.664   7.840  10.293  1.00 15.00      A    C  
ATOM   2756  CB  HIS A 289      38.498   9.354  10.164  1.00 15.00      A    C  
ATOM   2757  CG  HIS A 289      37.299   9.870  10.892  1.00 15.00      A    C  
ATOM   2758  ND1 HIS A 289      36.372  10.715  10.321  1.00 15.00      A    N  
ATOM   2759  HD1 HIS A 289      36.404  11.074   9.397  1.00 15.00      A    H  
ATOM   2760  CD2 HIS A 289      36.860   9.634  12.153  1.00 15.00      A    C  
ATOM   2761  CE1 HIS A 289      35.418  10.977  11.196  1.00 15.00      A    C  
ATOM   2762  NE2 HIS A 289      35.689  10.333  12.312  1.00 15.00      A    N  
ATOM   2763  HE2 HIS A 289      35.137  10.346  13.122  1.00 15.00      A    H  
ATOM   2764  C   HIS A 289      39.447   7.265   9.125  1.00 15.00      A    C  
ATOM   2765  O   HIS A 289      39.266   7.682   7.983  1.00 15.00      A    O  
ATOM   2766  N   ASP A 290      40.311   6.310   9.430  1.00 15.00      A    N  
ATOM   2767  HN  ASP A 290      40.417   6.050  10.369  1.00 15.00      A    H  
ATOM   2768  CA  ASP A 290      41.126   5.641   8.423  1.00 15.00      A    C  
ATOM   2769  CB  ASP A 290      42.126   4.719   9.133  1.00 15.00      A    C  
ATOM   2770  CG  ASP A 290      43.069   3.992   8.197  1.00 15.00      A    C  
ATOM   2771  OD1 ASP A 290      43.296   4.479   7.077  1.00 15.00      A    O  
ATOM   2772  OD2 ASP A 290      43.627   2.948   8.607  1.00 15.00      A    O  
ATOM   2773  C   ASP A 290      40.228   4.807   7.524  1.00 15.00      A    C  
ATOM   2774  O   ASP A 290      40.206   4.963   6.306  1.00 15.00      A    O  
ATOM   2775  N   PHE A 291      39.453   3.944   8.156  1.00 15.00      A    N  
ATOM   2776  HN  PHE A 291      39.506   3.889   9.131  1.00 15.00      A    H  
ATOM   2777  CA  PHE A 291      38.543   3.069   7.445  1.00 15.00      A    C  
ATOM   2778  CB  PHE A 291      38.237   1.822   8.278  1.00 15.00      A    C  
ATOM   2779  CG  PHE A 291      38.159   2.060   9.764  1.00 15.00      A    C  
ATOM   2780  CD1 PHE A 291      39.287   1.922  10.560  1.00 15.00      A    C  
ATOM   2781  CD2 PHE A 291      36.961   2.409  10.367  1.00 15.00      A    C  
ATOM   2782  CE1 PHE A 291      39.221   2.128  11.924  1.00 15.00      A    C  
ATOM   2783  CE2 PHE A 291      36.889   2.618  11.731  1.00 15.00      A    C  
ATOM   2784  CZ  PHE A 291      38.021   2.476  12.511  1.00 15.00      A    C  
ATOM   2785  C   PHE A 291      37.248   3.774   7.063  1.00 15.00      A    C  
ATOM   2786  O   PHE A 291      36.678   3.492   6.007  1.00 15.00      A    O  
ATOM   2787  N   GLY A 292      36.786   4.679   7.924  1.00 15.00      A    N  
ATOM   2788  HN  GLY A 292      37.303   4.875   8.733  1.00 15.00      A    H  
ATOM   2789  CA  GLY A 292      35.544   5.395   7.666  1.00 15.00      A    C  
ATOM   2790  C   GLY A 292      34.414   4.442   7.323  1.00 15.00      A    C  
ATOM   2791  O   GLY A 292      33.895   4.454   6.208  1.00 15.00      A    O  
ATOM   2792  N   ARG A 293      34.051   3.595   8.274  1.00 15.00      A    N  
ATOM   2793  HN  ARG A 293      34.487   3.639   9.149  1.00 15.00      A    H  
ATOM   2794  CA  ARG A 293      33.001   2.614   8.047  1.00 15.00      A    C  
ATOM   2795  CB  ARG A 293      33.306   1.304   8.777  1.00 15.00      A    C  
ATOM   2796  CG  ARG A 293      34.598   0.627   8.329  1.00 15.00      A    C  
ATOM   2797  CD  ARG A 293      34.562   0.238   6.854  1.00 15.00      A    C  
ATOM   2798  NE  ARG A 293      34.855   1.366   5.966  1.00 15.00      A    N  
ATOM   2799  HE  ARG A 293      35.362   2.123   6.347  1.00 15.00      A    H  
ATOM   2800  CZ  ARG A 293      34.486   1.434   4.686  1.00 15.00      A    C  
ATOM   2801  NH1 ARG A 293      33.803   0.437   4.131  1.00 15.00      A    N  
ATOM   2802 HH11 ARG A 293      33.556  -0.404   4.694  1.00 15.00      A    H  
ATOM   2803 HH12 ARG A 293      33.511   0.490   3.132  1.00 15.00      A    H  
ATOM   2804  NH2 ARG A 293      34.803   2.505   3.968  1.00 15.00      A    N  
ATOM   2805 HH21 ARG A 293      34.520   2.573   2.970  1.00 15.00      A    H  
ATOM   2806 HH22 ARG A 293      35.341   3.289   4.409  1.00 15.00      A    H  
ATOM   2807  C   ARG A 293      31.618   3.142   8.408  1.00 15.00      A    C  
ATOM   2808  O   ARG A 293      31.420   3.743   9.461  1.00 15.00      A    O  
ATOM   2809  N   THR A 294      30.671   2.911   7.511  1.00 15.00      A    N  
ATOM   2810  HN  THR A 294      30.901   2.435   6.688  1.00 15.00      A    H  
ATOM   2811  CA  THR A 294      29.299   3.345   7.695  1.00 15.00      A    C  
ATOM   2812  CB  THR A 294      28.711   3.781   6.337  1.00 15.00      A    C  
ATOM   2813  OG1 THR A 294      29.293   2.979   5.297  1.00 15.00      A    O  
ATOM   2814  HG1 THR A 294      29.063   3.351   4.429  1.00 15.00      A    H  
ATOM   2815  CG2 THR A 294      29.018   5.248   6.070  1.00 15.00      A    C  
ATOM   2816  C   THR A 294      28.457   2.203   8.273  1.00 15.00      A    C  
ATOM   2817  O   THR A 294      28.863   1.038   8.217  1.00 15.00      A    O  
ATOM   2818  N   PRO A 295      27.272   2.516   8.838  1.00 15.00      A    N  
ATOM   2819  CA  PRO A 295      26.374   1.509   9.426  1.00 15.00      A    C  
ATOM   2820  CB  PRO A 295      25.153   2.317   9.883  1.00 15.00      A    C  
ATOM   2821  CG  PRO A 295      25.255   3.625   9.171  1.00 15.00      A    C  
ATOM   2822  CD  PRO A 295      26.721   3.874   8.967  1.00 15.00      A    C  
ATOM   2823  C   PRO A 295      25.966   0.432   8.418  1.00 15.00      A    C  
ATOM   2824  O   PRO A 295      25.584  -0.678   8.794  1.00 15.00      A    O  
ATOM   2825  N   GLU A 296      26.068   0.768   7.140  1.00 15.00      A    N  
ATOM   2826  HN  GLU A 296      26.381   1.665   6.912  1.00 15.00      A    H  
ATOM   2827  CA  GLU A 296      25.737  -0.157   6.066  1.00 15.00      A    C  
ATOM   2828  CB  GLU A 296      25.847   0.567   4.717  1.00 15.00      A    C  
ATOM   2829  CG  GLU A 296      24.879   0.088   3.642  1.00 15.00      A    C  
ATOM   2830  CD  GLU A 296      25.253  -1.259   3.047  1.00 15.00      A    C  
ATOM   2831  OE1 GLU A 296      24.352  -1.942   2.509  1.00 15.00      A    O  
ATOM   2832  OE2 GLU A 296      26.435  -1.647   3.135  1.00 15.00      A    O  
ATOM   2833  C   GLU A 296      26.697  -1.345   6.099  1.00 15.00      A    C  
ATOM   2834  O   GLU A 296      26.289  -2.486   6.343  1.00 15.00      A    O  
ATOM   2835  N   VAL A 297      27.982  -1.055   5.918  1.00 15.00      A    N  
ATOM   2836  HN  VAL A 297      28.244  -0.120   5.787  1.00 15.00      A    H  
ATOM   2837  CA  VAL A 297      29.007  -2.090   5.902  1.00 15.00      A    C  
ATOM   2838  CB  VAL A 297      30.371  -1.586   5.381  1.00 15.00      A    C  
ATOM   2839  CG1 VAL A 297      30.281  -1.244   3.902  1.00 15.00      A    C  
ATOM   2840  CG2 VAL A 297      30.861  -0.390   6.181  1.00 15.00      A    C  
ATOM   2841  C   VAL A 297      29.172  -2.764   7.258  1.00 15.00      A    C  
ATOM   2842  O   VAL A 297      29.600  -3.915   7.332  1.00 15.00      A    O  
ATOM   2843  N   SER A 298      28.828  -2.055   8.331  1.00 15.00      A    N  
ATOM   2844  HN  SER A 298      28.512  -1.132   8.217  1.00 15.00      A    H  
ATOM   2845  CA  SER A 298      28.934  -2.619   9.672  1.00 15.00      A    C  
ATOM   2846  CB  SER A 298      28.745  -1.539  10.742  1.00 15.00      A    C  
ATOM   2847  OG  SER A 298      27.413  -1.058  10.762  1.00 15.00      A    O  
ATOM   2848  HG  SER A 298      26.995  -1.226   9.910  1.00 15.00      A    H  
ATOM   2849  C   SER A 298      27.921  -3.748   9.855  1.00 15.00      A    C  
ATOM   2850  O   SER A 298      28.073  -4.606  10.721  1.00 15.00      A    O  
ATOM   2851  N   ARG A 299      26.883  -3.738   9.025  1.00 15.00      A    N  
ATOM   2852  HN  ARG A 299      26.813  -3.024   8.353  1.00 15.00      A    H  
ATOM   2853  CA  ARG A 299      25.855  -4.762   9.078  1.00 15.00      A    C  
ATOM   2854  CB  ARG A 299      24.475  -4.152   8.799  1.00 15.00      A    C  
ATOM   2855  CG  ARG A 299      23.314  -5.142   8.811  1.00 15.00      A    C  
ATOM   2856  CD  ARG A 299      22.953  -5.594   7.402  1.00 15.00      A    C  
ATOM   2857  NE  ARG A 299      22.959  -4.475   6.462  1.00 15.00      A    N  
ATOM   2858  HE  ARG A 299      22.617  -3.615   6.787  1.00 15.00      A    H  
ATOM   2859  CZ  ARG A 299      23.404  -4.552   5.206  1.00 15.00      A    C  
ATOM   2860  NH1 ARG A 299      23.878  -5.698   4.730  1.00 15.00      A    N  
ATOM   2861 HH11 ARG A 299      24.225  -5.751   3.748  1.00 15.00      A    H  
ATOM   2862 HH12 ARG A 299      23.907  -6.548   5.333  1.00 15.00      A    H  
ATOM   2863  NH2 ARG A 299      23.384  -3.473   4.438  1.00 15.00      A    N  
ATOM   2864 HH21 ARG A 299      23.021  -2.572   4.807  1.00 15.00      A    H  
ATOM   2865 HH22 ARG A 299      23.742  -3.508   3.450  1.00 15.00      A    H  
ATOM   2866  C   ARG A 299      26.180  -5.856   8.070  1.00 15.00      A    C  
ATOM   2867  O   ARG A 299      25.938  -7.037   8.320  1.00 15.00      A    O  
ATOM   2868  N   LEU A 300      26.739  -5.446   6.937  1.00 15.00      A    N  
ATOM   2869  HN  LEU A 300      26.892  -4.485   6.803  1.00 15.00      A    H  
ATOM   2870  CA  LEU A 300      27.115  -6.371   5.876  1.00 15.00      A    C  
ATOM   2871  CB  LEU A 300      27.533  -5.588   4.626  1.00 15.00      A    C  
ATOM   2872  CG  LEU A 300      27.555  -6.357   3.301  1.00 15.00      A    C  
ATOM   2873  CD1 LEU A 300      26.291  -7.187   3.135  1.00 15.00      A    C  
ATOM   2874  CD2 LEU A 300      27.706  -5.391   2.136  1.00 15.00      A    C  
ATOM   2875  C   LEU A 300      28.236  -7.305   6.335  1.00 15.00      A    C  
ATOM   2876  O   LEU A 300      28.258  -8.483   5.984  1.00 15.00      A    O  
ATOM   2877  N   THR A 301      29.153  -6.780   7.140  1.00 15.00      A    N  
ATOM   2878  HN  THR A 301      29.087  -5.834   7.394  1.00 15.00      A    H  
ATOM   2879  CA  THR A 301      30.263  -7.578   7.652  1.00 15.00      A    C  
ATOM   2880  CB  THR A 301      31.315  -6.698   8.354  1.00 15.00      A    C  
ATOM   2881  OG1 THR A 301      30.654  -5.633   9.051  1.00 15.00      A    O  
ATOM   2882  HG1 THR A 301      30.566  -4.874   8.463  1.00 15.00      A    H  
ATOM   2883  CG2 THR A 301      32.281  -6.111   7.335  1.00 15.00      A    C  
ATOM   2884  C   THR A 301      29.755  -8.638   8.624  1.00 15.00      A    C  
ATOM   2885  O   THR A 301      30.266  -9.757   8.669  1.00 15.00      A    O  
ATOM   2886  N   ARG A 302      28.723  -8.282   9.382  1.00 15.00      A    N  
ATOM   2887  HN  ARG A 302      28.353  -7.380   9.288  1.00 15.00      A    H  
ATOM   2888  CA  ARG A 302      28.131  -9.198  10.351  1.00 15.00      A    C  
ATOM   2889  CB  ARG A 302      27.219  -8.456  11.329  1.00 15.00      A    C  
ATOM   2890  CG  ARG A 302      27.956  -7.476  12.227  1.00 15.00      A    C  
ATOM   2891  CD  ARG A 302      27.098  -7.033  13.402  1.00 15.00      A    C  
ATOM   2892  NE  ARG A 302      25.878  -6.340  12.977  1.00 15.00      A    N  
ATOM   2893  HE  ARG A 302      25.143  -6.896  12.638  1.00 15.00      A    H  
ATOM   2894  CZ  ARG A 302      25.716  -5.015  13.027  1.00 15.00      A    C  
ATOM   2895  NH1 ARG A 302      26.696  -4.238  13.477  1.00 15.00      A    N  
ATOM   2896 HH11 ARG A 302      26.573  -3.204  13.517  1.00 15.00      A    H  
ATOM   2897 HH12 ARG A 302      27.596  -4.661  13.790  1.00 15.00      A    H  
ATOM   2898  NH2 ARG A 302      24.568  -4.469  12.636  1.00 15.00      A    N  
ATOM   2899 HH21 ARG A 302      24.440  -3.434  12.674  1.00 15.00      A    H  
ATOM   2900 HH22 ARG A 302      23.790  -5.071  12.293  1.00 15.00      A    H  
ATOM   2901  C   ARG A 302      27.373 -10.312   9.642  1.00 15.00      A    C  
ATOM   2902  O   ARG A 302      27.034 -11.331  10.241  1.00 15.00      A    O  
ATOM   2903  N   THR A 303      27.102 -10.107   8.361  1.00 15.00      A    N  
ATOM   2904  HN  THR A 303      27.383  -9.267   7.938  1.00 15.00      A    H  
ATOM   2905  CA  THR A 303      26.414 -11.106   7.567  1.00 15.00      A    C  
ATOM   2906  CB  THR A 303      25.757 -10.474   6.323  1.00 15.00      A    C  
ATOM   2907  OG1 THR A 303      25.218  -9.189   6.672  1.00 15.00      A    O  
ATOM   2908  HG1 THR A 303      25.342  -9.037   7.615  1.00 15.00      A    H  
ATOM   2909  CG2 THR A 303      24.630 -11.357   5.809  1.00 15.00      A    C  
ATOM   2910  C   THR A 303      27.427 -12.168   7.142  1.00 15.00      A    C  
ATOM   2911  O   THR A 303      27.113 -13.354   7.068  1.00 15.00      A    O  
ATOM   2912  N   LEU A 304      28.659 -11.719   6.901  1.00 15.00      A    N  
ATOM   2913  HN  LEU A 304      28.840 -10.760   6.994  1.00 15.00      A    H  
ATOM   2914  CA  LEU A 304      29.747 -12.604   6.502  1.00 15.00      A    C  
ATOM   2915  CB  LEU A 304      30.938 -11.787   5.990  1.00 15.00      A    C  
ATOM   2916  CG  LEU A 304      30.992 -11.524   4.485  1.00 15.00      A    C  
ATOM   2917  CD1 LEU A 304      32.117 -10.556   4.157  1.00 15.00      A    C  
ATOM   2918  CD2 LEU A 304      31.173 -12.828   3.722  1.00 15.00      A    C  
ATOM   2919  C   LEU A 304      30.193 -13.464   7.678  1.00 15.00      A    C  
ATOM   2920  O   LEU A 304      30.578 -14.621   7.505  1.00 15.00      A    O  
ATOM   2921  N   GLN A 305      30.127 -12.889   8.876  1.00 15.00      A    N  
ATOM   2922  HN  GLN A 305      29.813 -11.963   8.941  1.00 15.00      A    H  
ATOM   2923  CA  GLN A 305      30.523 -13.588  10.096  1.00 15.00      A    C  
ATOM   2924  CB  GLN A 305      30.541 -12.632  11.290  1.00 15.00      A    C  
ATOM   2925  CG  GLN A 305      31.677 -11.623  11.262  1.00 15.00      A    C  
ATOM   2926  CD  GLN A 305      31.749 -10.784  12.524  1.00 15.00      A    C  
ATOM   2927  OE1 GLN A 305      30.731 -10.474  13.141  1.00 15.00      A    O  
ATOM   2928  NE2 GLN A 305      32.958 -10.412  12.918  1.00 15.00      A    N  
ATOM   2929 HE21 GLN A 305      33.727 -10.692  12.381  1.00 15.00      A    H  
ATOM   2930 HE22 GLN A 305      33.032  -9.877  13.734  1.00 15.00      A    H  
ATOM   2931  C   GLN A 305      29.611 -14.779  10.386  1.00 15.00      A    C  
ATOM   2932  O   GLN A 305      29.957 -15.665  11.165  1.00 15.00      A    O  
ATOM   2933  N   ARG A 306      28.445 -14.799   9.755  1.00 15.00      A    N  
ATOM   2934  HN  ARG A 306      28.218 -14.069   9.142  1.00 15.00      A    H  
ATOM   2935  CA  ARG A 306      27.503 -15.889   9.948  1.00 15.00      A    C  
ATOM   2936  CB  ARG A 306      26.067 -15.371  10.062  1.00 15.00      A    C  
ATOM   2937  CG  ARG A 306      25.493 -15.446  11.470  1.00 15.00      A    C  
ATOM   2938  CD  ARG A 306      23.993 -15.190  11.473  1.00 15.00      A    C  
ATOM   2939  NE  ARG A 306      23.360 -15.611  12.728  1.00 15.00      A    N  
ATOM   2940  HE  ARG A 306      23.725 -15.238  13.561  1.00 15.00      A    H  
ATOM   2941  CZ  ARG A 306      22.326 -16.456  12.796  1.00 15.00      A    C  
ATOM   2942  NH1 ARG A 306      21.806 -16.968  11.685  1.00 15.00      A    N  
ATOM   2943 HH11 ARG A 306      21.000 -17.626  11.736  1.00 15.00      A    H  
ATOM   2944 HH12 ARG A 306      22.203 -16.713  10.755  1.00 15.00      A    H  
ATOM   2945  NH2 ARG A 306      21.817 -16.797  13.977  1.00 15.00      A    N  
ATOM   2946 HH21 ARG A 306      21.010 -17.456  14.030  1.00 15.00      A    H  
ATOM   2947 HH22 ARG A 306      22.221 -16.409  14.855  1.00 15.00      A    H  
ATOM   2948  C   ARG A 306      27.622 -16.918   8.828  1.00 15.00      A    C  
ATOM   2949  O   ARG A 306      26.906 -17.917   8.812  1.00 15.00      A    O  
ATOM   2950  N   PHE A 307      28.544 -16.676   7.903  1.00 15.00      A    N  
ATOM   2951  HN  PHE A 307      29.104 -15.872   7.980  1.00 15.00      A    H  
ATOM   2952  CA  PHE A 307      28.755 -17.581   6.781  1.00 15.00      A    C  
ATOM   2953  CB  PHE A 307      28.836 -16.811   5.454  1.00 15.00      A    C  
ATOM   2954  CG  PHE A 307      27.505 -16.337   4.923  1.00 15.00      A    C  
ATOM   2955  CD1 PHE A 307      26.391 -17.161   4.960  1.00 15.00      A    C  
ATOM   2956  CD2 PHE A 307      27.372 -15.068   4.379  1.00 15.00      A    C  
ATOM   2957  CE1 PHE A 307      25.173 -16.731   4.468  1.00 15.00      A    C  
ATOM   2958  CE2 PHE A 307      26.156 -14.631   3.887  1.00 15.00      A    C  
ATOM   2959  CZ  PHE A 307      25.055 -15.464   3.931  1.00 15.00      A    C  
ATOM   2960  C   PHE A 307      30.008 -18.432   6.993  1.00 15.00      A    C  
ATOM   2961  O   PHE A 307      30.823 -18.605   6.081  1.00 15.00      A    O  
ATOM   2962  N   LEU A 308      30.153 -18.956   8.209  1.00 15.00      A    N  
ATOM   2963  HN  LEU A 308      29.476 -18.768   8.889  1.00 15.00      A    H  
ATOM   2964  CA  LEU A 308      31.292 -19.799   8.556  1.00 15.00      A    C  
ATOM   2965  CB  LEU A 308      31.768 -19.517   9.988  1.00 15.00      A    C  
ATOM   2966  CG  LEU A 308      32.167 -18.071  10.311  1.00 15.00      A    C  
ATOM   2967  CD1 LEU A 308      32.483 -17.921  11.793  1.00 15.00      A    C  
ATOM   2968  CD2 LEU A 308      33.353 -17.630   9.464  1.00 15.00      A    C  
ATOM   2969  C   LEU A 308      30.943 -21.281   8.393  1.00 15.00      A    C  
ATOM   2970  O   LEU A 308      31.460 -21.952   7.507  1.00 15.00      A    O  
ATOM   2971  N   ALA A 309      30.055 -21.781   9.247  1.00 15.00      A    N  
ATOM   2972  HN  ALA A 309      29.669 -21.193   9.926  1.00 15.00      A    H  
ATOM   2973  CA  ALA A 309      29.640 -23.185   9.197  1.00 15.00      A    C  
ATOM   2974  CB  ALA A 309      28.928 -23.573  10.485  1.00 15.00      A    C  
ATOM   2975  C   ALA A 309      28.744 -23.462   7.989  1.00 15.00      A    C  
ATOM   2976  O   ALA A 309      27.649 -22.913   7.879  1.00 15.00      A    O  
ATOM   2977  N   LYS A 310      29.214 -24.320   7.088  1.00 15.00      A    N  
ATOM   2978  HN  LYS A 310      30.086 -24.737   7.240  1.00 15.00      A    H  
ATOM   2979  CA  LYS A 310      28.462 -24.663   5.884  1.00 15.00      A    C  
ATOM   2980  CB  LYS A 310      28.831 -23.732   4.714  1.00 15.00      A    C  
ATOM   2981  CG  LYS A 310      30.230 -23.121   4.777  1.00 15.00      A    C  
ATOM   2982  CD  LYS A 310      31.328 -24.163   4.602  1.00 15.00      A    C  
ATOM   2983  CE  LYS A 310      32.344 -24.082   5.732  1.00 15.00      A    C  
ATOM   2984  NZ  LYS A 310      33.395 -25.128   5.626  1.00 15.00      A    N  
ATOM   2985  HZ1 LYS A 310      33.936 -25.003   4.748  1.00 15.00      A    H  
ATOM   2986  HZ2 LYS A 310      32.962 -26.072   5.623  1.00 15.00      A    H  
ATOM   2987  HZ3 LYS A 310      34.050 -25.062   6.435  1.00 15.00      A    H  
ATOM   2988  C   LYS A 310      28.673 -26.124   5.480  1.00 15.00      A    C  
ATOM   2989  O   LYS A 310      29.743 -26.691   5.708  1.00 15.00      A    O  
ATOM   2990  N   THR A 311      27.647 -26.725   4.884  1.00 15.00      A    N  
ATOM   2991  HN  THR A 311      26.820 -26.223   4.741  1.00 15.00      A    H  
ATOM   2992  CA  THR A 311      27.722 -28.111   4.426  1.00 15.00      A    C  
ATOM   2993  CB  THR A 311      26.373 -28.852   4.614  1.00 15.00      A    C  
ATOM   2994  OG1 THR A 311      26.455 -30.180   4.074  1.00 15.00      A    O  
ATOM   2995  HG1 THR A 311      26.195 -30.818   4.748  1.00 15.00      A    H  
ATOM   2996  CG2 THR A 311      26.023 -28.945   6.090  1.00 15.00      A    C  
ATOM   2997  C   THR A 311      28.137 -28.124   2.953  1.00 15.00      A    C  
ATOM   2998  O   THR A 311      28.073 -27.091   2.292  1.00 15.00      A    O  
ATOM   2999  N   VAL A 312      28.526 -29.283   2.432  1.00 15.00      A    N  
ATOM   3000  HN  VAL A 312      28.486 -30.092   2.985  1.00 15.00      A    H  
ATOM   3001  CA  VAL A 312      28.984 -29.388   1.044  1.00 15.00      A    C  
ATOM   3002  CB  VAL A 312      29.570 -30.779   0.729  1.00 15.00      A    C  
ATOM   3003  CG1 VAL A 312      30.837 -31.018   1.537  1.00 15.00      A    C  
ATOM   3004  CG2 VAL A 312      28.546 -31.871   1.009  1.00 15.00      A    C  
ATOM   3005  C   VAL A 312      27.894 -29.049   0.026  1.00 15.00      A    C  
ATOM   3006  O   VAL A 312      28.189 -28.670  -1.104  1.00 15.00      A    O  
ATOM   3007  N   HIS A 313      26.639 -29.176   0.424  1.00 15.00      A    N  
ATOM   3008  HN  HIS A 313      26.450 -29.459   1.345  1.00 15.00      A    H  
ATOM   3009  CA  HIS A 313      25.542 -28.887  -0.489  1.00 15.00      A    C  
ATOM   3010  CB  HIS A 313      24.418 -29.912  -0.359  1.00 15.00      A    C  
ATOM   3011  CG  HIS A 313      24.152 -30.644  -1.636  1.00 15.00      A    C  
ATOM   3012  ND1 HIS A 313      24.815 -31.800  -1.990  1.00 15.00      A    N  
ATOM   3013  HD1 HIS A 313      25.505 -32.251  -1.458  1.00 15.00      A    H  
ATOM   3014  CD2 HIS A 313      23.300 -30.372  -2.655  1.00 15.00      A    C  
ATOM   3015  CE1 HIS A 313      24.385 -32.208  -3.169  1.00 15.00      A    C  
ATOM   3016  NE2 HIS A 313      23.466 -31.360  -3.593  1.00 15.00      A    N  
ATOM   3017  HE2 HIS A 313      22.980 -31.429  -4.443  1.00 15.00      A    H  
ATOM   3018  C   HIS A 313      25.015 -27.474  -0.322  1.00 15.00      A    C  
ATOM   3019  O   HIS A 313      24.284 -26.975  -1.172  1.00 15.00      A    O  
ATOM   3020  N   ASN A 314      25.396 -26.829   0.768  1.00 15.00      A    N  
ATOM   3021  HN  ASN A 314      25.988 -27.276   1.406  1.00 15.00      A    H  
ATOM   3022  CA  ASN A 314      24.956 -25.465   1.036  1.00 15.00      A    C  
ATOM   3023  CB  ASN A 314      24.495 -25.318   2.492  1.00 15.00      A    C  
ATOM   3024  CG  ASN A 314      22.988 -25.224   2.620  1.00 15.00      A    C  
ATOM   3025  OD1 ASN A 314      22.302 -26.234   2.745  1.00 15.00      A    O  
ATOM   3026  ND2 ASN A 314      22.464 -24.008   2.592  1.00 15.00      A    N  
ATOM   3027 HD21 ASN A 314      23.070 -23.244   2.492  1.00 15.00      A    H  
ATOM   3028 HD22 ASN A 314      21.492 -23.923   2.675  1.00 15.00      A    H  
ATOM   3029  C   ASN A 314      26.080 -24.479   0.745  1.00 15.00      A    C  
ATOM   3030  O   ASN A 314      25.841 -23.290   0.525  1.00 15.00      A    O  
ATOM   3031  N   ASN A 315      27.303 -24.997   0.737  1.00 15.00      A    N  
ATOM   3032  HN  ASN A 315      27.409 -25.957   0.916  1.00 15.00      A    H  
ATOM   3033  CA  ASN A 315      28.498 -24.198   0.487  1.00 15.00      A    C  
ATOM   3034  CB  ASN A 315      29.770 -25.052   0.642  1.00 15.00      A    C  
ATOM   3035  CG  ASN A 315      30.844 -24.762  -0.394  1.00 15.00      A    C  
ATOM   3036  OD1 ASN A 315      30.843 -25.336  -1.476  1.00 15.00      A    O  
ATOM   3037  ND2 ASN A 315      31.773 -23.877  -0.063  1.00 15.00      A    N  
ATOM   3038 HD21 ASN A 315      31.720 -23.456   0.818  1.00 15.00      A    H  
ATOM   3039 HD22 ASN A 315      32.482 -23.690  -0.717  1.00 15.00      A    H  
ATOM   3040  C   ASN A 315      28.453 -23.490  -0.865  1.00 15.00      A    C  
ATOM   3041  O   ASN A 315      28.927 -22.363  -0.984  1.00 15.00      A    O  
ATOM   3042  N   LEU A 316      27.869 -24.138  -1.868  1.00 15.00      A    N  
ATOM   3043  HN  LEU A 316      27.493 -25.028  -1.708  1.00 15.00      A    H  
ATOM   3044  CA  LEU A 316      27.775 -23.554  -3.204  1.00 15.00      A    C  
ATOM   3045  CB  LEU A 316      27.070 -24.510  -4.168  1.00 15.00      A    C  
ATOM   3046  CG  LEU A 316      27.847 -25.771  -4.545  1.00 15.00      A    C  
ATOM   3047  CD1 LEU A 316      27.087 -27.017  -4.120  1.00 15.00      A    C  
ATOM   3048  CD2 LEU A 316      28.139 -25.797  -6.038  1.00 15.00      A    C  
ATOM   3049  C   LEU A 316      27.057 -22.212  -3.160  1.00 15.00      A    C  
ATOM   3050  O   LEU A 316      27.587 -21.197  -3.614  1.00 15.00      A    O  
ATOM   3051  N   ALA A 317      25.865 -22.207  -2.573  1.00 15.00      A    N  
ATOM   3052  HN  ALA A 317      25.507 -23.042  -2.210  1.00 15.00      A    H  
ATOM   3053  CA  ALA A 317      25.079 -20.988  -2.454  1.00 15.00      A    C  
ATOM   3054  CB  ALA A 317      23.682 -21.313  -1.951  1.00 15.00      A    C  
ATOM   3055  C   ALA A 317      25.770 -20.019  -1.504  1.00 15.00      A    C  
ATOM   3056  O   ALA A 317      25.732 -18.803  -1.695  1.00 15.00      A    O  
ATOM   3057  N   ILE A 318      26.415 -20.576  -0.487  1.00 15.00      A    N  
ATOM   3058  HN  ILE A 318      26.402 -21.554  -0.392  1.00 15.00      A    H  
ATOM   3059  CA  ILE A 318      27.129 -19.778   0.500  1.00 15.00      A    C  
ATOM   3060  CB  ILE A 318      27.576 -20.629   1.721  1.00 15.00      A    C  
ATOM   3061  CG1 ILE A 318      26.601 -20.438   2.892  1.00 15.00      A    C  
ATOM   3062  CG2 ILE A 318      29.003 -20.319   2.157  1.00 15.00      A    C  
ATOM   3063  CD1 ILE A 318      25.144 -20.642   2.530  1.00 15.00      A    C  
ATOM   3064  C   ILE A 318      28.292 -19.014  -0.140  1.00 15.00      A    C  
ATOM   3065  O   ILE A 318      28.575 -17.880   0.238  1.00 15.00      A    O  
ATOM   3066  N   ARG A 319      28.949 -19.625  -1.123  1.00 15.00      A    N  
ATOM   3067  HN  ARG A 319      28.687 -20.538  -1.385  1.00 15.00      A    H  
ATOM   3068  CA  ARG A 319      30.057 -18.971  -1.813  1.00 15.00      A    C  
ATOM   3069  CB  ARG A 319      30.838 -19.952  -2.692  1.00 15.00      A    C  
ATOM   3070  CG  ARG A 319      31.458 -21.111  -1.936  1.00 15.00      A    C  
ATOM   3071  CD  ARG A 319      32.039 -20.675  -0.599  1.00 15.00      A    C  
ATOM   3072  NE  ARG A 319      33.166 -19.757  -0.734  1.00 15.00      A    N  
ATOM   3073  HE  ARG A 319      33.067 -19.000  -1.360  1.00 15.00      A    H  
ATOM   3074  CZ  ARG A 319      34.306 -19.885  -0.066  1.00 15.00      A    C  
ATOM   3075  NH1 ARG A 319      34.479 -20.891   0.776  1.00 15.00      A    N  
ATOM   3076 HH11 ARG A 319      35.380 -20.986   1.312  1.00 15.00      A    H  
ATOM   3077 HH12 ARG A 319      33.725 -21.586   0.919  1.00 15.00      A    H  
ATOM   3078  NH2 ARG A 319      35.261 -18.993  -0.218  1.00 15.00      A    N  
ATOM   3079 HH21 ARG A 319      36.160 -19.091   0.296  1.00 15.00      A    H  
ATOM   3080 HH22 ARG A 319      35.111 -18.171  -0.860  1.00 15.00      A    H  
ATOM   3081  C   ARG A 319      29.532 -17.829  -2.666  1.00 15.00      A    C  
ATOM   3082  O   ARG A 319      30.104 -16.741  -2.686  1.00 15.00      A    O  
ATOM   3083  N   GLN A 320      28.429 -18.086  -3.360  1.00 15.00      A    N  
ATOM   3084  HN  GLN A 320      28.016 -18.974  -3.289  1.00 15.00      A    H  
ATOM   3085  CA  GLN A 320      27.813 -17.082  -4.214  1.00 15.00      A    C  
ATOM   3086  CB  GLN A 320      26.641 -17.688  -4.991  1.00 15.00      A    C  
ATOM   3087  CG  GLN A 320      27.032 -18.840  -5.906  1.00 15.00      A    C  
ATOM   3088  CD  GLN A 320      25.833 -19.552  -6.503  1.00 15.00      A    C  
ATOM   3089  OE1 GLN A 320      25.269 -20.458  -5.895  1.00 15.00      A    O  
ATOM   3090  NE2 GLN A 320      25.440 -19.151  -7.703  1.00 15.00      A    N  
ATOM   3091 HE21 GLN A 320      25.937 -18.427  -8.134  1.00 15.00      A    H  
ATOM   3092 HE22 GLN A 320      24.669 -19.598  -8.108  1.00 15.00      A    H  
ATOM   3093  C   GLN A 320      27.338 -15.907  -3.365  1.00 15.00      A    C  
ATOM   3094  O   GLN A 320      27.446 -14.750  -3.764  1.00 15.00      A    O  
ATOM   3095  N   ARG A 321      26.830 -16.217  -2.179  1.00 15.00      A    N  
ATOM   3096  HN  ARG A 321      26.766 -17.163  -1.919  1.00 15.00      A    H  
ATOM   3097  CA  ARG A 321      26.355 -15.195  -1.261  1.00 15.00      A    C  
ATOM   3098  CB  ARG A 321      25.447 -15.805  -0.190  1.00 15.00      A    C  
ATOM   3099  CG  ARG A 321      24.057 -16.178  -0.689  1.00 15.00      A    C  
ATOM   3100  CD  ARG A 321      23.230 -14.941  -1.014  1.00 15.00      A    C  
ATOM   3101  NE  ARG A 321      23.043 -14.087   0.161  1.00 15.00      A    N  
ATOM   3102  HE  ARG A 321      22.700 -14.517   0.975  1.00 15.00      A    H  
ATOM   3103  CZ  ARG A 321      23.300 -12.777   0.181  1.00 15.00      A    C  
ATOM   3104  NH1 ARG A 321      23.752 -12.168  -0.911  1.00 15.00      A    N  
ATOM   3105 HH11 ARG A 321      23.957 -11.146  -0.896  1.00 15.00      A    H  
ATOM   3106 HH12 ARG A 321      23.903 -12.709  -1.789  1.00 15.00      A    H  
ATOM   3107  NH2 ARG A 321      23.124 -12.082   1.300  1.00 15.00      A    N  
ATOM   3108 HH21 ARG A 321      22.784 -12.555   2.164  1.00 15.00      A    H  
ATOM   3109 HH22 ARG A 321      23.328 -11.060   1.319  1.00 15.00      A    H  
ATOM   3110  C   ARG A 321      27.525 -14.457  -0.613  1.00 15.00      A    C  
ATOM   3111  O   ARG A 321      27.433 -13.262  -0.339  1.00 15.00      A    O  
ATOM   3112  N   ARG A 322      28.621 -15.176  -0.378  1.00 15.00      A    N  
ATOM   3113  HN  ARG A 322      28.629 -16.129  -0.614  1.00 15.00      A    H  
ATOM   3114  CA  ARG A 322      29.811 -14.587   0.230  1.00 15.00      A    C  
ATOM   3115  CB  ARG A 322      30.796 -15.667   0.696  1.00 15.00      A    C  
ATOM   3116  CG  ARG A 322      30.602 -16.089   2.146  1.00 15.00      A    C  
ATOM   3117  CD  ARG A 322      31.310 -17.400   2.463  1.00 15.00      A    C  
ATOM   3118  NE  ARG A 322      32.768 -17.288   2.407  1.00 15.00      A    N  
ATOM   3119  HE  ARG A 322      33.149 -16.761   1.667  1.00 15.00      A    H  
ATOM   3120  CZ  ARG A 322      33.600 -17.869   3.281  1.00 15.00      A    C  
ATOM   3121  NH1 ARG A 322      33.126 -18.604   4.287  1.00 15.00      A    N  
ATOM   3122 HH11 ARG A 322      32.097 -18.731   4.411  1.00 15.00      A    H  
ATOM   3123 HH12 ARG A 322      33.780 -19.064   4.957  1.00 15.00      A    H  
ATOM   3124  NH2 ARG A 322      34.909 -17.692   3.162  1.00 15.00      A    N  
ATOM   3125 HH21 ARG A 322      35.288 -17.101   2.392  1.00 15.00      A    H  
ATOM   3126 HH22 ARG A 322      35.564 -18.146   3.836  1.00 15.00      A    H  
ATOM   3127  C   ARG A 322      30.484 -13.613  -0.730  1.00 15.00      A    C  
ATOM   3128  O   ARG A 322      30.790 -12.482  -0.358  1.00 15.00      A    O  
ATOM   3129  N   ALA A 323      30.697 -14.054  -1.967  1.00 15.00      A    N  
ATOM   3130  HN  ALA A 323      30.434 -14.973  -2.202  1.00 15.00      A    H  
ATOM   3131  CA  ALA A 323      31.324 -13.212  -2.982  1.00 15.00      A    C  
ATOM   3132  CB  ALA A 323      31.576 -14.006  -4.254  1.00 15.00      A    C  
ATOM   3133  C   ALA A 323      30.450 -11.998  -3.270  1.00 15.00      A    C  
ATOM   3134  O   ALA A 323      30.945 -10.892  -3.474  1.00 15.00      A    O  
ATOM   3135  N   GLN A 324      29.139 -12.214  -3.267  1.00 15.00      A    N  
ATOM   3136  HN  GLN A 324      28.806 -13.120  -3.104  1.00 15.00      A    H  
ATOM   3137  CA  GLN A 324      28.186 -11.141  -3.510  1.00 15.00      A    C  
ATOM   3138  CB  GLN A 324      26.759 -11.697  -3.522  1.00 15.00      A    C  
ATOM   3139  CG  GLN A 324      25.694 -10.669  -3.869  1.00 15.00      A    C  
ATOM   3140  CD  GLN A 324      25.729 -10.263  -5.329  1.00 15.00      A    C  
ATOM   3141  OE1 GLN A 324      25.999 -11.076  -6.208  1.00 15.00      A    O  
ATOM   3142  NE2 GLN A 324      25.469  -8.995  -5.595  1.00 15.00      A    N  
ATOM   3143 HE21 GLN A 324      25.275  -8.396  -4.846  1.00 15.00      A    H  
ATOM   3144 HE22 GLN A 324      25.481  -8.710  -6.531  1.00 15.00      A    H  
ATOM   3145  C   GLN A 324      28.314 -10.079  -2.423  1.00 15.00      A    C  
ATOM   3146  O   GLN A 324      28.169  -8.883  -2.681  1.00 15.00      A    O  
ATOM   3147  N   LEU A 325      28.598 -10.532  -1.209  1.00 15.00      A    N  
ATOM   3148  HN  LEU A 325      28.714 -11.496  -1.078  1.00 15.00      A    H  
ATOM   3149  CA  LEU A 325      28.752  -9.643  -0.072  1.00 15.00      A    C  
ATOM   3150  CB  LEU A 325      28.694 -10.432   1.237  1.00 15.00      A    C  
ATOM   3151  CG  LEU A 325      27.469 -10.186   2.118  1.00 15.00      A    C  
ATOM   3152  CD1 LEU A 325      26.182 -10.404   1.335  1.00 15.00      A    C  
ATOM   3153  CD2 LEU A 325      27.509 -11.082   3.343  1.00 15.00      A    C  
ATOM   3154  C   LEU A 325      30.060  -8.869  -0.161  1.00 15.00      A    C  
ATOM   3155  O   LEU A 325      30.083  -7.659   0.056  1.00 15.00      A    O  
ATOM   3156  N   VAL A 326      31.143  -9.568  -0.493  1.00 15.00      A    N  
ATOM   3157  HN  VAL A 326      31.058 -10.531  -0.675  1.00 15.00      A    H  
ATOM   3158  CA  VAL A 326      32.451  -8.930  -0.609  1.00 15.00      A    C  
ATOM   3159  CB  VAL A 326      33.573  -9.945  -0.922  1.00 15.00      A    C  
ATOM   3160  CG1 VAL A 326      34.925  -9.248  -1.000  1.00 15.00      A    C  
ATOM   3161  CG2 VAL A 326      33.607 -11.043   0.131  1.00 15.00      A    C  
ATOM   3162  C   VAL A 326      32.404  -7.849  -1.683  1.00 15.00      A    C  
ATOM   3163  O   VAL A 326      32.839  -6.715  -1.459  1.00 15.00      A    O  
ATOM   3164  N   ALA A 327      31.842  -8.200  -2.834  1.00 15.00      A    N  
ATOM   3165  HN  ALA A 327      31.535  -9.129  -2.952  1.00 15.00      A    H  
ATOM   3166  CA  ALA A 327      31.704  -7.266  -3.940  1.00 15.00      A    C  
ATOM   3167  CB  ALA A 327      31.092  -7.959  -5.147  1.00 15.00      A    C  
ATOM   3168  C   ALA A 327      30.854  -6.067  -3.525  1.00 15.00      A    C  
ATOM   3169  O   ALA A 327      31.118  -4.938  -3.933  1.00 15.00      A    O  
ATOM   3170  N   GLN A 328      29.843  -6.318  -2.695  1.00 15.00      A    N  
ATOM   3171  HN  GLN A 328      29.687  -7.240  -2.397  1.00 15.00      A    H  
ATOM   3172  CA  GLN A 328      28.962  -5.257  -2.217  1.00 15.00      A    C  
ATOM   3173  CB  GLN A 328      27.724  -5.836  -1.525  1.00 15.00      A    C  
ATOM   3174  CG  GLN A 328      26.527  -5.979  -2.454  1.00 15.00      A    C  
ATOM   3175  CD  GLN A 328      25.357  -6.734  -1.841  1.00 15.00      A    C  
ATOM   3176  OE1 GLN A 328      25.527  -7.719  -1.121  1.00 15.00      A    O  
ATOM   3177  NE2 GLN A 328      24.151  -6.260  -2.117  1.00 15.00      A    N  
ATOM   3178 HE21 GLN A 328      24.087  -5.463  -2.686  1.00 15.00      A    H  
ATOM   3179 HE22 GLN A 328      23.375  -6.722  -1.741  1.00 15.00      A    H  
ATOM   3180  C   GLN A 328      29.718  -4.292  -1.307  1.00 15.00      A    C  
ATOM   3181  O   GLN A 328      29.562  -3.075  -1.410  1.00 15.00      A    O  
ATOM   3182  N   ILE A 329      30.548  -4.845  -0.426  1.00 15.00      A    N  
ATOM   3183  HN  ILE A 329      30.607  -5.825  -0.377  1.00 15.00      A    H  
ATOM   3184  CA  ILE A 329      31.360  -4.039   0.481  1.00 15.00      A    C  
ATOM   3185  CB  ILE A 329      32.134  -4.922   1.487  1.00 15.00      A    C  
ATOM   3186  CG1 ILE A 329      31.173  -5.803   2.283  1.00 15.00      A    C  
ATOM   3187  CG2 ILE A 329      32.972  -4.064   2.428  1.00 15.00      A    C  
ATOM   3188  CD1 ILE A 329      31.863  -6.853   3.127  1.00 15.00      A    C  
ATOM   3189  C   ILE A 329      32.369  -3.233  -0.328  1.00 15.00      A    C  
ATOM   3190  O   ILE A 329      32.680  -2.086  -0.002  1.00 15.00      A    O  
ATOM   3191  N   CYS A 330      32.871  -3.852  -1.389  1.00 15.00      A    N  
ATOM   3192  HN  CYS A 330      32.579  -4.769  -1.588  1.00 15.00      A    H  
ATOM   3193  CA  CYS A 330      33.835  -3.214  -2.266  1.00 15.00      A    C  
ATOM   3194  CB  CYS A 330      34.355  -4.220  -3.296  1.00 15.00      A    C  
ATOM   3195  SG  CYS A 330      35.799  -3.662  -4.227  1.00 15.00      A    S  
ATOM   3196  HG  CYS A 330      35.581  -3.907  -5.512  1.00 15.00      A    H  
ATOM   3197  C   CYS A 330      33.176  -2.042  -2.973  1.00 15.00      A    C  
ATOM   3198  O   CYS A 330      33.741  -0.951  -3.052  1.00 15.00      A    O  
ATOM   3199  N   ASP A 331      31.967  -2.277  -3.467  1.00 15.00      A    N  
ATOM   3200  HN  ASP A 331      31.579  -3.176  -3.376  1.00 15.00      A    H  
ATOM   3201  CA  ASP A 331      31.211  -1.246  -4.159  1.00 15.00      A    C  
ATOM   3202  CB  ASP A 331      29.877  -1.787  -4.675  1.00 15.00      A    C  
ATOM   3203  CG  ASP A 331      29.077  -0.734  -5.411  1.00 15.00      A    C  
ATOM   3204  OD1 ASP A 331      28.186  -0.128  -4.783  1.00 15.00      A    O  
ATOM   3205  OD2 ASP A 331      29.342  -0.510  -6.610  1.00 15.00      A    O  
ATOM   3206  C   ASP A 331      31.015  -0.007  -3.278  1.00 15.00      A    C  
ATOM   3207  O   ASP A 331      31.410   1.093  -3.667  1.00 15.00      A    O  
ATOM   3208  N   GLU A 332      30.437  -0.178  -2.081  1.00 15.00      A    N  
ATOM   3209  HN  GLU A 332      30.124  -1.074  -1.816  1.00 15.00      A    H  
ATOM   3210  CA  GLU A 332      30.234   0.963  -1.174  1.00 15.00      A    C  
ATOM   3211  CB  GLU A 332      29.371   0.609   0.051  1.00 15.00      A    C  
ATOM   3212  CG  GLU A 332      29.638   1.450   1.309  1.00 15.00      A    C  
ATOM   3213  CD  GLU A 332      29.104   2.883   1.268  1.00 15.00      A    C  
ATOM   3214  OE1 GLU A 332      28.783   3.393   0.171  1.00 15.00      A    O  
ATOM   3215  OE2 GLU A 332      29.034   3.517   2.351  1.00 15.00      A    O  
ATOM   3216  C   GLU A 332      31.570   1.585  -0.759  1.00 15.00      A    C  
ATOM   3217  O   GLU A 332      31.661   2.796  -0.554  1.00 15.00      A    O  
ATOM   3218  N   ALA A 333      32.612   0.765  -0.647  1.00 15.00      A    N  
ATOM   3219  HN  ALA A 333      32.493  -0.196  -0.826  1.00 15.00      A    H  
ATOM   3220  CA  ALA A 333      33.928   1.272  -0.275  1.00 15.00      A    C  
ATOM   3221  CB  ALA A 333      34.938   0.141  -0.160  1.00 15.00      A    C  
ATOM   3222  C   ALA A 333      34.383   2.296  -1.307  1.00 15.00      A    C  
ATOM   3223  O   ALA A 333      34.972   3.326  -0.969  1.00 15.00      A    O  
ATOM   3224  N   LEU A 334      34.069   2.012  -2.566  1.00 15.00      A    N  
ATOM   3225  HN  LEU A 334      33.584   1.175  -2.759  1.00 15.00      A    H  
ATOM   3226  CA  LEU A 334      34.413   2.897  -3.666  1.00 15.00      A    C  
ATOM   3227  CB  LEU A 334      34.290   2.163  -5.004  1.00 15.00      A    C  
ATOM   3228  CG  LEU A 334      35.425   1.199  -5.352  1.00 15.00      A    C  
ATOM   3229  CD1 LEU A 334      35.010   0.269  -6.483  1.00 15.00      A    C  
ATOM   3230  CD2 LEU A 334      36.683   1.969  -5.726  1.00 15.00      A    C  
ATOM   3231  C   LEU A 334      33.517   4.130  -3.654  1.00 15.00      A    C  
ATOM   3232  O   LEU A 334      33.979   5.247  -3.899  1.00 15.00      A    O  
ATOM   3233  N   GLN A 335      32.237   3.926  -3.359  1.00 15.00      A    N  
ATOM   3234  HN  GLN A 335      31.925   3.010  -3.181  1.00 15.00      A    H  
ATOM   3235  CA  GLN A 335      31.283   5.025  -3.302  1.00 15.00      A    C  
ATOM   3236  CB  GLN A 335      29.860   4.505  -3.101  1.00 15.00      A    C  
ATOM   3237  CG  GLN A 335      29.418   3.511  -4.162  1.00 15.00      A    C  
ATOM   3238  CD  GLN A 335      27.919   3.515  -4.385  1.00 15.00      A    C  
ATOM   3239  OE1 GLN A 335      27.255   4.545  -4.237  1.00 15.00      A    O  
ATOM   3240  NE2 GLN A 335      27.373   2.367  -4.736  1.00 15.00      A    N  
ATOM   3241 HE21 GLN A 335      27.962   1.569  -4.829  1.00 15.00      A    H  
ATOM   3242 HE22 GLN A 335      26.412   2.347  -4.902  1.00 15.00      A    H  
ATOM   3243  C   GLN A 335      31.658   5.992  -2.187  1.00 15.00      A    C  
ATOM   3244  O   GLN A 335      31.582   7.209  -2.357  1.00 15.00      A    O  
ATOM   3245  N   TYR A 336      32.063   5.437  -1.049  1.00 15.00      A    N  
ATOM   3246  HN  TYR A 336      32.059   4.454  -0.970  1.00 15.00      A    H  
ATOM   3247  CA  TYR A 336      32.484   6.234   0.095  1.00 15.00      A    C  
ATOM   3248  CB  TYR A 336      32.876   5.322   1.270  1.00 15.00      A    C  
ATOM   3249  CG  TYR A 336      33.448   6.049   2.471  1.00 15.00      A    C  
ATOM   3250  CD1 TYR A 336      32.655   6.893   3.239  1.00 15.00      A    C  
ATOM   3251  CD2 TYR A 336      34.782   5.894   2.833  1.00 15.00      A    C  
ATOM   3252  CE1 TYR A 336      33.173   7.563   4.331  1.00 15.00      A    C  
ATOM   3253  CE2 TYR A 336      35.308   6.560   3.927  1.00 15.00      A    C  
ATOM   3254  CZ  TYR A 336      34.498   7.394   4.671  1.00 15.00      A    C  
ATOM   3255  OH  TYR A 336      35.015   8.073   5.752  1.00 15.00      A    O  
ATOM   3256  HH  TYR A 336      35.436   8.885   5.447  1.00 15.00      A    H  
ATOM   3257  C   TYR A 336      33.653   7.128  -0.299  1.00 15.00      A    C  
ATOM   3258  O   TYR A 336      33.700   8.302   0.064  1.00 15.00      A    O  
ATOM   3259  N   ALA A 337      34.581   6.563  -1.065  1.00 15.00      A    N  
ATOM   3260  HN  ALA A 337      34.473   5.623  -1.325  1.00 15.00      A    H  
ATOM   3261  CA  ALA A 337      35.752   7.295  -1.528  1.00 15.00      A    C  
ATOM   3262  CB  ALA A 337      36.756   6.344  -2.161  1.00 15.00      A    C  
ATOM   3263  C   ALA A 337      35.364   8.392  -2.510  1.00 15.00      A    C  
ATOM   3264  O   ALA A 337      35.755   9.546  -2.346  1.00 15.00      A    O  
ATOM   3265  N   ALA A 338      34.578   8.029  -3.518  1.00 15.00      A    N  
ATOM   3266  HN  ALA A 338      34.283   7.092  -3.583  1.00 15.00      A    H  
ATOM   3267  CA  ALA A 338      34.142   8.981  -4.532  1.00 15.00      A    C  
ATOM   3268  CB  ALA A 338      33.297   8.292  -5.592  1.00 15.00      A    C  
ATOM   3269  C   ALA A 338      33.388  10.153  -3.912  1.00 15.00      A    C  
ATOM   3270  O   ALA A 338      33.700  11.311  -4.169  1.00 15.00      A    O  
ATOM   3271  N   ARG A 339      32.427   9.855  -3.050  1.00 15.00      A    N  
ATOM   3272  HN  ARG A 339      32.238   8.911  -2.840  1.00 15.00      A    H  
ATOM   3273  CA  ARG A 339      31.642  10.906  -2.417  1.00 15.00      A    C  
ATOM   3274  CB  ARG A 339      30.306  10.379  -1.885  1.00 15.00      A    C  
ATOM   3275  CG  ARG A 339      30.418   9.581  -0.601  1.00 15.00      A    C  
ATOM   3276  CD  ARG A 339      29.145   8.807  -0.311  1.00 15.00      A    C  
ATOM   3277  NE  ARG A 339      29.274   8.039   0.922  1.00 15.00      A    N  
ATOM   3278  HE  ARG A 339      29.451   8.545   1.743  1.00 15.00      A    H  
ATOM   3279  CZ  ARG A 339      29.169   6.711   0.997  1.00 15.00      A    C  
ATOM   3280  NH1 ARG A 339      28.910   5.992  -0.092  1.00 15.00      A    N  
ATOM   3281 HH11 ARG A 339      28.794   6.455  -1.014  1.00 15.00      A    H  
ATOM   3282 HH12 ARG A 339      28.824   4.935  -0.023  1.00 15.00      A    H  
ATOM   3283  NH2 ARG A 339      29.337   6.102   2.162  1.00 15.00      A    N  
ATOM   3284 HH21 ARG A 339      29.557   6.651   3.016  1.00 15.00      A    H  
ATOM   3285 HH22 ARG A 339      29.249   5.048   2.224  1.00 15.00      A    H  
ATOM   3286  C   ARG A 339      32.426  11.665  -1.340  1.00 15.00      A    C  
ATOM   3287  O   ARG A 339      31.906  12.590  -0.730  1.00 15.00      A    O  
ATOM   3288  N   LEU A 340      33.668  11.269  -1.095  1.00 15.00      A    N  
ATOM   3289  HN  LEU A 340      34.034  10.495  -1.579  1.00 15.00      A    H  
ATOM   3290  CA  LEU A 340      34.499  11.955  -0.105  1.00 15.00      A    C  
ATOM   3291  CB  LEU A 340      35.205  10.943   0.807  1.00 15.00      A    C  
ATOM   3292  CG  LEU A 340      36.088  11.510   1.930  1.00 15.00      A    C  
ATOM   3293  CD1 LEU A 340      35.329  12.534   2.762  1.00 15.00      A    C  
ATOM   3294  CD2 LEU A 340      36.603  10.388   2.818  1.00 15.00      A    C  
ATOM   3295  C   LEU A 340      35.517  12.846  -0.809  1.00 15.00      A    C  
ATOM   3296  O   LEU A 340      35.848  13.929  -0.339  1.00 15.00      A    O  
ATOM   3297  N   ARG A 341      35.960  12.395  -1.970  1.00 15.00      A    N  
ATOM   3298  HN  ARG A 341      35.610  11.546  -2.312  1.00 15.00      A    H  
ATOM   3299  CA  ARG A 341      36.949  13.110  -2.761  1.00 15.00      A    C  
ATOM   3300  CB  ARG A 341      37.594  12.131  -3.745  1.00 15.00      A    C  
ATOM   3301  CG  ARG A 341      36.620  11.552  -4.767  1.00 15.00      A    C  
ATOM   3302  CD  ARG A 341      37.318  10.735  -5.845  1.00 15.00      A    C  
ATOM   3303  NE  ARG A 341      36.626  10.849  -7.129  1.00 15.00      A    N  
ATOM   3304  HE  ARG A 341      35.733  11.269  -7.119  1.00 15.00      A    H  
ATOM   3305  CZ  ARG A 341      37.119  10.453  -8.301  1.00 15.00      A    C  
ATOM   3306  NH1 ARG A 341      38.332   9.902  -8.390  1.00 15.00      A    N  
ATOM   3307 HH11 ARG A 341      38.931   9.785  -7.528  1.00 15.00      A    H  
ATOM   3308 HH12 ARG A 341      38.703   9.595  -9.311  1.00 15.00      A    H  
ATOM   3309  NH2 ARG A 341      36.387  10.642  -9.394  1.00 15.00      A    N  
ATOM   3310 HH21 ARG A 341      35.437  11.103  -9.310  1.00 15.00      A    H  
ATOM   3311 HH22 ARG A 341      36.738  10.348 -10.324  1.00 15.00      A    H  
ATOM   3312  C   ARG A 341      36.317  14.252  -3.548  1.00 15.00      A    C  
ATOM   3313  O   ARG A 341      37.001  15.192  -3.959  1.00 15.00      A    O  
ATOM   3314  N   GLU A 342      35.013  14.164  -3.750  1.00 15.00      A    N  
ATOM   3315  HN  GLU A 342      34.524  13.403  -3.377  1.00 15.00      A    H  
ATOM   3316  CA  GLU A 342      34.298  15.159  -4.530  1.00 15.00      A    C  
ATOM   3317  CB  GLU A 342      33.532  14.466  -5.668  1.00 15.00      A    C  
ATOM   3318  CG  GLU A 342      34.431  13.670  -6.614  1.00 15.00      A    C  
ATOM   3319  CD  GLU A 342      33.685  12.669  -7.483  1.00 15.00      A    C  
ATOM   3320  OE1 GLU A 342      34.338  12.026  -8.342  1.00 15.00      A    O  
ATOM   3321  OE2 GLU A 342      32.463  12.511  -7.301  1.00 15.00      A    O  
ATOM   3322  C   GLU A 342      33.366  16.045  -3.689  1.00 15.00      A    C  
ATOM   3323  O   GLU A 342      33.070  17.173  -4.077  1.00 15.00      A    O  
ATOM   3324  N   LEU A 343      32.924  15.550  -2.532  1.00 15.00      A    N  
ATOM   3325  HN  LEU A 343      33.208  14.659  -2.255  1.00 15.00      A    H  
ATOM   3326  CA  LEU A 343      32.004  16.312  -1.676  1.00 15.00      A    C  
ATOM   3327  CB  LEU A 343      30.943  15.396  -1.068  1.00 15.00      A    C  
ATOM   3328  CG  LEU A 343      29.599  15.318  -1.790  1.00 15.00      A    C  
ATOM   3329  CD1 LEU A 343      28.820  16.615  -1.618  1.00 15.00      A    C  
ATOM   3330  CD2 LEU A 343      28.796  14.135  -1.274  1.00 15.00      A    C  
ATOM   3331  C   LEU A 343      32.681  17.102  -0.556  1.00 15.00      A    C  
ATOM   3332  O   LEU A 343      32.148  18.119  -0.112  1.00 15.00      A    O  
ATOM   3333  N   GLU A 344      33.830  16.644  -0.079  1.00 15.00      A    N  
ATOM   3334  HN  GLU A 344      34.235  15.843  -0.467  1.00 15.00      A    H  
ATOM   3335  CA  GLU A 344      34.509  17.337   1.012  1.00 15.00      A    C  
ATOM   3336  CB  GLU A 344      34.258  16.632   2.350  1.00 15.00      A    C  
ATOM   3337  CG  GLU A 344      34.808  17.378   3.561  1.00 15.00      A    C  
ATOM   3338  CD  GLU A 344      34.828  16.529   4.817  1.00 15.00      A    C  
ATOM   3339  OE1 GLU A 344      33.939  16.707   5.669  1.00 15.00      A    O  
ATOM   3340  OE2 GLU A 344      35.737  15.686   4.950  1.00 15.00      A    O  
ATOM   3341  C   GLU A 344      36.005  17.467   0.766  1.00 15.00      A    C  
ATOM   3342  O   GLU A 344      36.732  16.476   0.734  1.00 15.00      A    O  
ATOM   3343  N   PRO A 345      36.491  18.701   0.594  1.00 15.00      A    N  
ATOM   3344  CA  PRO A 345      37.905  18.963   0.377  1.00 15.00      A    C  
ATOM   3345  CB  PRO A 345      37.883  20.269  -0.422  1.00 15.00      A    C  
ATOM   3346  CG  PRO A 345      36.621  20.965  -0.022  1.00 15.00      A    C  
ATOM   3347  CD  PRO A 345      35.693  19.937   0.578  1.00 15.00      A    C  
ATOM   3348  C   PRO A 345      38.640  19.155   1.707  1.00 15.00      A    C  
ATOM   3349  O   PRO A 345      39.667  19.831   1.775  1.00 15.00      A    O  
ATOM   3350  N   GLY A 346      38.110  18.533   2.759  1.00 15.00      A    N  
ATOM   3351  HN  GLY A 346      37.303  17.984   2.633  1.00 15.00      A    H  
ATOM   3352  CA  GLY A 346      38.692  18.654   4.088  1.00 15.00      A    C  
ATOM   3353  C   GLY A 346      40.073  18.028   4.238  1.00 15.00      A    C  
ATOM   3354  O   GLY A 346      40.843  18.430   5.109  1.00 15.00      A    O  
ATOM   3355  N   TRP A 347      40.402  17.067   3.378  1.00 15.00      A    N  
ATOM   3356  HN  TRP A 347      39.751  16.796   2.698  1.00 15.00      A    H  
ATOM   3357  CA  TRP A 347      41.700  16.383   3.438  1.00 15.00      A    C  
ATOM   3358  CB  TRP A 347      41.747  15.233   2.428  1.00 15.00      A    C  
ATOM   3359  CG  TRP A 347      42.411  13.996   2.946  1.00 15.00      A    C  
ATOM   3360  CD1 TRP A 347      43.746  13.794   3.147  1.00 15.00      A    C  
ATOM   3361  CD2 TRP A 347      41.762  12.786   3.320  1.00 15.00      A    C  
ATOM   3362  NE1 TRP A 347      43.963  12.531   3.632  1.00 15.00      A    N  
ATOM   3363  HE1 TRP A 347      44.836  12.152   3.859  1.00 15.00      A    H  
ATOM   3364  CE2 TRP A 347      42.760  11.890   3.747  1.00 15.00      A    C  
ATOM   3365  CE3 TRP A 347      40.430  12.377   3.338  1.00 15.00      A    C  
ATOM   3366  CZ2 TRP A 347      42.465  10.607   4.185  1.00 15.00      A    C  
ATOM   3367  CZ3 TRP A 347      40.137  11.104   3.771  1.00 15.00      A    C  
ATOM   3368  CH2 TRP A 347      41.150  10.234   4.190  1.00 15.00      A    C  
ATOM   3369  C   TRP A 347      42.883  17.328   3.204  1.00 15.00      A    C  
ATOM   3370  O   TRP A 347      44.008  17.039   3.603  1.00 15.00      A    O  
ATOM   3371  N   SER A 348      42.628  18.457   2.570  1.00 15.00      A    N  
ATOM   3372  HN  SER A 348      41.709  18.653   2.289  1.00 15.00      A    H  
ATOM   3373  CA  SER A 348      43.682  19.417   2.283  1.00 15.00      A    C  
ATOM   3374  CB  SER A 348      43.741  19.668   0.779  1.00 15.00      A    C  
ATOM   3375  OG  SER A 348      42.433  19.701   0.237  1.00 15.00      A    O  
ATOM   3376  HG  SER A 348      42.039  20.562   0.412  1.00 15.00      A    H  
ATOM   3377  C   SER A 348      43.454  20.724   3.031  1.00 15.00      A    C  
ATOM   3378  O   SER A 348      43.977  21.765   2.645  1.00 15.00      A    O  
ATOM   3379  N   ALA A 349      42.671  20.664   4.100  1.00 15.00      A    N  
ATOM   3380  HN  ALA A 349      42.286  19.800   4.368  1.00 15.00      A    H  
ATOM   3381  CA  ALA A 349      42.373  21.854   4.887  1.00 15.00      A    C  
ATOM   3382  CB  ALA A 349      41.057  21.685   5.634  1.00 15.00      A    C  
ATOM   3383  C   ALA A 349      43.501  22.179   5.860  1.00 15.00      A    C  
ATOM   3384  O   ALA A 349      44.047  23.281   5.852  1.00 15.00      A    O  
ATOM   3385  N   THR A 350      43.854  21.213   6.691  1.00 15.00      A    N  
ATOM   3386  HN  THR A 350      43.401  20.348   6.645  1.00 15.00      A    H  
ATOM   3387  CA  THR A 350      44.903  21.410   7.674  1.00 15.00      A    C  
ATOM   3388  CB  THR A 350      44.307  21.480   9.091  1.00 15.00      A    C  
ATOM   3389  OG1 THR A 350      43.094  20.713   9.134  1.00 15.00      A    O  
ATOM   3390  HG1 THR A 350      43.303  19.779   9.032  1.00 15.00      A    H  
ATOM   3391  CG2 THR A 350      43.993  22.922   9.460  1.00 15.00      A    C  
ATOM   3392  C   THR A 350      45.938  20.291   7.612  1.00 15.00      A    C  
ATOM   3393  O   THR A 350      45.586  19.113   7.613  1.00 15.00      A    O  
ATOM   3394  N   PRO A 351      47.229  20.652   7.541  1.00 15.00      A    N  
ATOM   3395  CA  PRO A 351      48.323  19.685   7.485  1.00 15.00      A    C  
ATOM   3396  CB  PRO A 351      49.543  20.530   7.069  1.00 15.00      A    C  
ATOM   3397  CG  PRO A 351      49.010  21.889   6.744  1.00 15.00      A    C  
ATOM   3398  CD  PRO A 351      47.726  22.030   7.505  1.00 15.00      A    C  
ATOM   3399  C   PRO A 351      48.571  19.048   8.847  1.00 15.00      A    C  
ATOM   3400  O   PRO A 351      48.232  19.624   9.882  1.00 15.00      A    O  
ATOM   3401  N   GLY A 352      49.179  17.871   8.846  1.00 15.00      A    N  
ATOM   3402  HN  GLY A 352      49.452  17.467   7.996  1.00 15.00      A    H  
ATOM   3403  CA  GLY A 352      49.455  17.189  10.091  1.00 15.00      A    C  
ATOM   3404  C   GLY A 352      50.729  16.379  10.034  1.00 15.00      A    C  
ATOM   3405  O   GLY A 352      51.355  16.267   8.982  1.00 15.00      A    O  
ATOM   3406  N   CYS A 353      51.109  15.811  11.170  1.00 15.00      A    N  
ATOM   3407  HN  CYS A 353      50.568  15.947  11.973  1.00 15.00      A    H  
ATOM   3408  CA  CYS A 353      52.317  14.998  11.259  1.00 15.00      A    C  
ATOM   3409  CB  CYS A 353      52.956  15.164  12.644  1.00 15.00      A    C  
ATOM   3410  SG  CYS A 353      54.594  14.417  12.826  1.00 15.00      A    S  
ATOM   3411  HG  CYS A 353      55.076  14.187  11.611  1.00 15.00      A    H  
ATOM   3412  C   CYS A 353      52.002  13.527  10.985  1.00 15.00      A    C  
ATOM   3413  O   CYS A 353      52.894  12.683  10.953  1.00 15.00      A    O  
ATOM   3414  N   GLN A 354      50.719  13.233  10.798  1.00 15.00      A    N  
ATOM   3415  HN  GLN A 354      50.058  13.954  10.839  1.00 15.00      A    H  
ATOM   3416  CA  GLN A 354      50.259  11.874  10.522  1.00 15.00      A    C  
ATOM   3417  CB  GLN A 354      50.296  11.038  11.804  1.00 15.00      A    C  
ATOM   3418  CG  GLN A 354      50.390   9.538  11.578  1.00 15.00      A    C  
ATOM   3419  CD  GLN A 354      51.809   9.086  11.301  1.00 15.00      A    C  
ATOM   3420  OE1 GLN A 354      52.220   8.961  10.153  1.00 15.00      A    O  
ATOM   3421  NE2 GLN A 354      52.567   8.841  12.359  1.00 15.00      A    N  
ATOM   3422 HE21 GLN A 354      52.178   8.961  13.246  1.00 15.00      A    H  
ATOM   3423 HE22 GLN A 354      53.493   8.558  12.205  1.00 15.00      A    H  
ATOM   3424  C   GLN A 354      48.828  11.935  10.007  1.00 15.00      A    C  
ATOM   3425  O   GLN A 354      47.900  12.136  10.789  1.00 15.00      A    O  
ATOM   3426  N   LEU A 355      48.649  11.771   8.702  1.00 15.00      A    N  
ATOM   3427  HN  LEU A 355      49.424  11.606   8.124  1.00 15.00      A    H  
ATOM   3428  CA  LEU A 355      47.315  11.844   8.113  1.00 15.00      A    C  
ATOM   3429  CB  LEU A 355      47.152  13.157   7.345  1.00 15.00      A    C  
ATOM   3430  CG  LEU A 355      46.117  14.137   7.895  1.00 15.00      A    C  
ATOM   3431  CD1 LEU A 355      46.680  14.885   9.090  1.00 15.00      A    C  
ATOM   3432  CD2 LEU A 355      45.664  15.108   6.816  1.00 15.00      A    C  
ATOM   3433  C   LEU A 355      47.015  10.679   7.176  1.00 15.00      A    C  
ATOM   3434  O   LEU A 355      46.067  10.752   6.397  1.00 15.00      A    O  
ATOM   3435  N   HIS A 356      47.804   9.606   7.254  1.00 15.00      A    N  
ATOM   3436  HN  HIS A 356      48.542   9.601   7.898  1.00 15.00      A    H  
ATOM   3437  CA  HIS A 356      47.595   8.442   6.380  1.00 15.00      A    C  
ATOM   3438  CB  HIS A 356      46.201   7.830   6.602  1.00 15.00      A    C  
ATOM   3439  CG  HIS A 356      46.186   6.417   7.101  1.00 15.00      A    C  
ATOM   3440  ND1 HIS A 356      46.444   5.325   6.301  1.00 15.00      A    N  
ATOM   3441  HD1 HIS A 356      46.655   5.348   5.329  1.00 15.00      A    H  
ATOM   3442  CD2 HIS A 356      45.900   5.919   8.328  1.00 15.00      A    C  
ATOM   3443  CE1 HIS A 356      46.306   4.222   7.009  1.00 15.00      A    C  
ATOM   3444  NE2 HIS A 356      45.977   4.554   8.241  1.00 15.00      A    N  
ATOM   3445  HE2 HIS A 356      45.731   3.918   8.951  1.00 15.00      A    H  
ATOM   3446  C   HIS A 356      47.743   8.876   4.922  1.00 15.00      A    C  
ATOM   3447  O   HIS A 356      46.886   8.606   4.081  1.00 15.00      A    O  
ATOM   3448  N   ASP A 357      48.846   9.554   4.641  1.00 15.00      A    N  
ATOM   3449  HN  ASP A 357      49.506   9.714   5.356  1.00 15.00      A    H  
ATOM   3450  CA  ASP A 357      49.134  10.069   3.305  1.00 15.00      A    C  
ATOM   3451  CB  ASP A 357      50.215  11.150   3.378  1.00 15.00      A    C  
ATOM   3452  CG  ASP A 357      51.418  10.707   4.186  1.00 15.00      A    C  
ATOM   3453  OD1 ASP A 357      51.258  10.501   5.413  1.00 15.00      A    O  
ATOM   3454  OD2 ASP A 357      52.508  10.556   3.602  1.00 15.00      A    O  
ATOM   3455  C   ASP A 357      49.562   8.967   2.346  1.00 15.00      A    C  
ATOM   3456  O   ASP A 357      49.608   9.176   1.134  1.00 15.00      A    O  
ATOM   3457  N   ALA A 358      49.852   7.791   2.895  1.00 15.00      A    N  
ATOM   3458  HN  ALA A 358      49.794   7.700   3.867  1.00 15.00      A    H  
ATOM   3459  CA  ALA A 358      50.277   6.640   2.098  1.00 15.00      A    C  
ATOM   3460  CB  ALA A 358      50.911   5.589   2.997  1.00 15.00      A    C  
ATOM   3461  C   ALA A 358      49.112   6.036   1.308  1.00 15.00      A    C  
ATOM   3462  O   ALA A 358      49.244   4.973   0.701  1.00 15.00      A    O  
ATOM   3463  N   GLU A 359      47.973   6.716   1.338  1.00 15.00      A    N  
ATOM   3464  HN  GLU A 359      47.934   7.543   1.859  1.00 15.00      A    H  
ATOM   3465  CA  GLU A 359      46.784   6.270   0.629  1.00 15.00      A    C  
ATOM   3466  CB  GLU A 359      45.548   6.452   1.511  1.00 15.00      A    C  
ATOM   3467  CG  GLU A 359      44.985   5.156   2.066  1.00 15.00      A    C  
ATOM   3468  CD  GLU A 359      46.006   4.371   2.858  1.00 15.00      A    C  
ATOM   3469  OE1 GLU A 359      46.174   3.166   2.588  1.00 15.00      A    O  
ATOM   3470  OE2 GLU A 359      46.652   4.957   3.753  1.00 15.00      A    O  
ATOM   3471  C   GLU A 359      46.605   7.053  -0.667  1.00 15.00      A    C  
ATOM   3472  O   GLU A 359      46.561   6.474  -1.748  1.00 15.00      A    O  
ATOM   3473  N   GLN A 360      46.465   8.376  -0.531  1.00 15.00      A    N  
ATOM   3474  HN  GLN A 360      46.478   8.752   0.371  1.00 15.00      A    H  
ATOM   3475  CA  GLN A 360      46.297   9.293  -1.669  1.00 15.00      A    C  
ATOM   3476  CB  GLN A 360      47.420   9.144  -2.703  1.00 15.00      A    C  
ATOM   3477  CG  GLN A 360      48.780   9.616  -2.214  1.00 15.00      A    C  
ATOM   3478  CD  GLN A 360      49.890   8.645  -2.558  1.00 15.00      A    C  
ATOM   3479  OE1 GLN A 360      50.159   7.714  -1.812  1.00 15.00      A    O  
ATOM   3480  NE2 GLN A 360      50.548   8.859  -3.689  1.00 15.00      A    N  
ATOM   3481 HE21 GLN A 360      50.292   9.623  -4.240  1.00 15.00      A    H  
ATOM   3482 HE22 GLN A 360      51.262   8.230  -3.930  1.00 15.00      A    H  
ATOM   3483  C   GLN A 360      44.914   9.221  -2.334  1.00 15.00      A    C  
ATOM   3484  O   GLN A 360      44.442  10.217  -2.875  1.00 15.00      A    O  
ATOM   3485  N   LEU A 361      44.286   8.051  -2.271  1.00 15.00      A    N  
ATOM   3486  HN  LEU A 361      44.737   7.311  -1.815  1.00 15.00      A    H  
ATOM   3487  CA  LEU A 361      42.971   7.802  -2.874  1.00 15.00      A    C  
ATOM   3488  CB  LEU A 361      42.477   6.408  -2.462  1.00 15.00      A    C  
ATOM   3489  CG  LEU A 361      41.033   6.043  -2.816  1.00 15.00      A    C  
ATOM   3490  CD1 LEU A 361      40.694   4.660  -2.280  1.00 15.00      A    C  
ATOM   3491  CD2 LEU A 361      40.812   6.104  -4.319  1.00 15.00      A    C  
ATOM   3492  C   LEU A 361      41.916   8.863  -2.533  1.00 15.00      A    C  
ATOM   3493  O   LEU A 361      41.403   9.547  -3.414  1.00 15.00      A    O  
ATOM   3494  N   TRP A 362      41.600   8.992  -1.252  1.00 15.00      A    N  
ATOM   3495  HN  TRP A 362      42.053   8.425  -0.598  1.00 15.00      A    H  
ATOM   3496  CA  TRP A 362      40.588   9.940  -0.780  1.00 15.00      A    C  
ATOM   3497  CB  TRP A 362      40.241   9.622   0.675  1.00 15.00      A    C  
ATOM   3498  CG  TRP A 362      39.511   8.331   0.889  1.00 15.00      A    C  
ATOM   3499  CD1 TRP A 362      38.172   8.122   0.756  1.00 15.00      A    C  
ATOM   3500  CD2 TRP A 362      40.073   7.075   1.297  1.00 15.00      A    C  
ATOM   3501  NE1 TRP A 362      37.862   6.822   1.059  1.00 15.00      A    N  
ATOM   3502  HE1 TRP A 362      36.965   6.434   1.039  1.00 15.00      A    H  
ATOM   3503  CE2 TRP A 362      39.010   6.157   1.391  1.00 15.00      A    C  
ATOM   3504  CE3 TRP A 362      41.367   6.637   1.591  1.00 15.00      A    C  
ATOM   3505  CZ2 TRP A 362      39.199   4.831   1.767  1.00 15.00      A    C  
ATOM   3506  CZ3 TRP A 362      41.553   5.319   1.964  1.00 15.00      A    C  
ATOM   3507  CH2 TRP A 362      40.475   4.431   2.049  1.00 15.00      A    C  
ATOM   3508  C   TRP A 362      41.033  11.406  -0.860  1.00 15.00      A    C  
ATOM   3509  O   TRP A 362      40.766  12.175   0.063  1.00 15.00      A    O  
ATOM   3510  N   LEU A 363      41.695  11.795  -1.945  1.00 15.00      A    N  
ATOM   3511  HN  LEU A 363      41.852  11.142  -2.669  1.00 15.00      A    H  
ATOM   3512  CA  LEU A 363      42.163  13.170  -2.114  1.00 15.00      A    C  
ATOM   3513  CB  LEU A 363      43.101  13.621  -0.978  1.00 15.00      A    C  
ATOM   3514  CG  LEU A 363      44.418  12.861  -0.803  1.00 15.00      A    C  
ATOM   3515  CD1 LEU A 363      44.249  11.679   0.139  1.00 15.00      A    C  
ATOM   3516  CD2 LEU A 363      45.494  13.797  -0.285  1.00 15.00      A    C  
ATOM   3517  C   LEU A 363      42.806  13.377  -3.479  1.00 15.00      A    C  
ATOM   3518  O   LEU A 363      43.961  13.797  -3.590  1.00 15.00      A    O  
ATOM   3519  N   ASP A 364      42.044  13.079  -4.517  1.00 15.00      A    N  
ATOM   3520  HN  ASP A 364      41.129  12.737  -4.360  1.00 15.00      A    H  
ATOM   3521  CA  ASP A 364      42.506  13.225  -5.889  1.00 15.00      A    C  
ATOM   3522  CB  ASP A 364      41.636  12.438  -6.900  1.00 15.00      A    C  
ATOM   3523  CG  ASP A 364      40.604  11.515  -6.264  1.00 15.00      A    C  
ATOM   3524  OD1 ASP A 364      40.431  10.376  -6.750  1.00 15.00      A    O  
ATOM   3525  OD2 ASP A 364      39.944  11.936  -5.293  1.00 15.00      A    O  
ATOM   3526  C   ASP A 364      42.615  14.698  -6.284  1.00 15.00      A    C  
ATOM   3527  O   ASP A 364      43.717  15.187  -6.524  1.00 15.00      A    O  
ATOM   3528  N   PRO A 365      41.493  15.460  -6.322  1.00 15.00      A    N  
ATOM   3529  CA  PRO A 365      41.528  16.873  -6.708  1.00 15.00      A    C  
ATOM   3530  CB  PRO A 365      40.048  17.292  -6.716  1.00 15.00      A    C  
ATOM   3531  CG  PRO A 365      39.287  16.012  -6.742  1.00 15.00      A    C  
ATOM   3532  CD  PRO A 365      40.124  15.033  -5.977  1.00 15.00      A    C  
ATOM   3533  C   PRO A 365      42.295  17.692  -5.683  1.00 15.00      A    C  
ATOM   3534  O   PRO A 365      42.998  18.647  -6.025  1.00 15.00      A    O  
ATOM   3535  N   LEU A 366      42.185  17.265  -4.431  1.00 15.00      A    N  
ATOM   3536  HN  LEU A 366      41.645  16.466  -4.255  1.00 15.00      A    H  
ATOM   3537  CA  LEU A 366      42.835  17.931  -3.312  1.00 15.00      A    C  
ATOM   3538  CB  LEU A 366      42.458  17.253  -1.989  1.00 15.00      A    C  
ATOM   3539  CG  LEU A 366      40.986  17.349  -1.564  1.00 15.00      A    C  
ATOM   3540  CD1 LEU A 366      40.335  18.599  -2.134  1.00 15.00      A    C  
ATOM   3541  CD2 LEU A 366      40.212  16.103  -1.968  1.00 15.00      A    C  
ATOM   3542  C   LEU A 366      44.352  17.987  -3.473  1.00 15.00      A    C  
ATOM   3543  O   LEU A 366      45.008  18.861  -2.917  1.00 15.00      A    O  
ATOM   3544  N   ARG A 367      44.906  17.062  -4.247  1.00 15.00      A    N  
ATOM   3545  HN  ARG A 367      44.334  16.387  -4.676  1.00 15.00      A    H  
ATOM   3546  CA  ARG A 367      46.344  17.025  -4.470  1.00 15.00      A    C  
ATOM   3547  CB  ARG A 367      46.950  15.801  -3.791  1.00 15.00      A    C  
ATOM   3548  CG  ARG A 367      47.690  16.096  -2.497  1.00 15.00      A    C  
ATOM   3549  CD  ARG A 367      48.227  14.815  -1.875  1.00 15.00      A    C  
ATOM   3550  NE  ARG A 367      49.124  14.089  -2.778  1.00 15.00      A    N  
ATOM   3551  HE  ARG A 367      50.065  14.372  -2.795  1.00 15.00      A    H  
ATOM   3552  CZ  ARG A 367      48.746  13.081  -3.570  1.00 15.00      A    C  
ATOM   3553  NH1 ARG A 367      47.479  12.666  -3.569  1.00 15.00      A    N  
ATOM   3554 HH11 ARG A 367      47.181  11.880  -4.188  1.00 15.00      A    H  
ATOM   3555 HH12 ARG A 367      46.776  13.130  -2.956  1.00 15.00      A    H  
ATOM   3556  NH2 ARG A 367      49.626  12.505  -4.378  1.00 15.00      A    N  
ATOM   3557 HH21 ARG A 367      50.615  12.835  -4.402  1.00 15.00      A    H  
ATOM   3558 HH22 ARG A 367      49.336  11.722  -4.999  1.00 15.00      A    H  
ATOM   3559  C   ARG A 367      46.674  17.016  -5.959  1.00 15.00      A    C  
ATOM   3560  O   ARG A 367      47.671  16.432  -6.380  1.00 15.00      A    O  
ATOM   3561  N   ALA A 368      45.836  17.669  -6.751  1.00 15.00      A    N  
ATOM   3562  HN  ALA A 368      45.062  18.122  -6.356  1.00 15.00      A    H  
ATOM   3563  CA  ALA A 368      46.048  17.731  -8.193  1.00 15.00      A    C  
ATOM   3564  CB  ALA A 368      45.263  16.637  -8.900  1.00 15.00      A    C  
ATOM   3565  C   ALA A 368      45.667  19.098  -8.743  1.00 15.00      A    C  
ATOM   3566  O   ALA A 368      46.347  19.642  -9.607  1.00 15.00      A    O  
ATOM   3567  N   GLN A 369      44.582  19.659  -8.221  1.00 15.00      A    N  
ATOM   3568  HN  GLN A 369      44.090  19.182  -7.519  1.00 15.00      A    H  
ATOM   3569  CA  GLN A 369      44.101  20.965  -8.663  1.00 15.00      A    C  
ATOM   3570  CB  GLN A 369      42.588  21.069  -8.470  1.00 15.00      A    C  
ATOM   3571  CG  GLN A 369      41.791  21.001  -9.761  1.00 15.00      A    C  
ATOM   3572  CD  GLN A 369      40.300  20.888  -9.515  1.00 15.00      A    C  
ATOM   3573  OE1 GLN A 369      39.604  21.889  -9.367  1.00 15.00      A    O  
ATOM   3574  NE2 GLN A 369      39.798  19.664  -9.473  1.00 15.00      A    N  
ATOM   3575 HE21 GLN A 369      40.407  18.910  -9.604  1.00 15.00      A    H  
ATOM   3576 HE22 GLN A 369      38.836  19.566  -9.315  1.00 15.00      A    H  
ATOM   3577  C   GLN A 369      44.804  22.094  -7.918  1.00 15.00      A    C  
ATOM   3578  O   GLN A 369      44.462  23.262  -8.077  1.00 15.00      A    O  
ATOM   3579  N   THR A 370      45.775  21.732  -7.096  1.00 15.00      A    N  
ATOM   3580  HN  THR A 370      45.996  20.785  -7.012  1.00 15.00      A    H  
ATOM   3581  CA  THR A 370      46.535  22.707  -6.329  1.00 15.00      A    C  
ATOM   3582  CB  THR A 370      46.374  22.482  -4.803  1.00 15.00      A    C  
ATOM   3583  OG1 THR A 370      46.833  23.634  -4.083  1.00 15.00      A    O  
ATOM   3584  HG1 THR A 370      47.628  23.403  -3.588  1.00 15.00      A    H  
ATOM   3585  CG2 THR A 370      44.925  22.200  -4.435  1.00 15.00      A    C  
ATOM   3586  C   THR A 370      48.010  22.579  -6.691  1.00 15.00      A    C  
ATOM   3587  O   THR A 370      48.630  23.510  -7.206  1.00 15.00      A    O  
ATOM   3588  N   ASP A 371      48.551  21.398  -6.443  1.00 15.00      A    N  
ATOM   3589  HN  ASP A 371      47.997  20.698  -6.044  1.00 15.00      A    H  
ATOM   3590  CA  ASP A 371      49.948  21.111  -6.717  1.00 15.00      A    C  
ATOM   3591  CB  ASP A 371      50.473  20.107  -5.696  1.00 15.00      A    C  
ATOM   3592  CG  ASP A 371      50.288  20.573  -4.271  1.00 15.00      A    C  
ATOM   3593  OD1 ASP A 371      51.206  21.224  -3.739  1.00 15.00      A    O  
ATOM   3594  OD2 ASP A 371      49.223  20.280  -3.687  1.00 15.00      A    O  
ATOM   3595  C   ASP A 371      50.131  20.546  -8.120  1.00 15.00      A    C  
ATOM   3596  O   ASP A 371      50.218  19.329  -8.298  1.00 15.00      A    O  
ATOM   3597  N   GLU A 372      50.201  21.439  -9.102  1.00 15.00      A    N  
ATOM   3598  HN  GLU A 372      50.114  22.391  -8.879  1.00 15.00      A    H  
ATOM   3599  CA  GLU A 372      50.372  21.059 -10.507  1.00 15.00      A    C  
ATOM   3600  CB  GLU A 372      50.571  22.305 -11.376  1.00 15.00      A    C  
ATOM   3601  CG  GLU A 372      49.373  23.235 -11.442  1.00 15.00      A    C  
ATOM   3602  CD  GLU A 372      49.635  24.441 -12.324  1.00 15.00      A    C  
ATOM   3603  OE1 GLU A 372      50.104  25.470 -11.796  1.00 15.00      A    O  
ATOM   3604  OE2 GLU A 372      49.380  24.353 -13.545  1.00 15.00      A    O  
ATOM   3605  C   GLU A 372      51.542  20.094 -10.731  1.00 15.00      A    C  
ATOM   3606  O   GLU A 372      51.373  19.023 -11.311  1.00 15.00      A    O  
ATOM   3607  N   THR A 373      52.728  20.475 -10.279  1.00 15.00      A    N  
ATOM   3608  HN  THR A 373      52.817  21.341  -9.831  1.00 15.00      A    H  
ATOM   3609  CA  THR A 373      53.911  19.644 -10.468  1.00 15.00      A    C  
ATOM   3610  CB  THR A 373      55.067  20.503 -11.037  1.00 15.00      A    C  
ATOM   3611  OG1 THR A 373      55.430  21.522 -10.095  1.00 15.00      A    O  
ATOM   3612  HG1 THR A 373      56.338  21.384  -9.805  1.00 15.00      A    H  
ATOM   3613  CG2 THR A 373      56.287  19.664 -11.387  1.00 15.00      A    C  
ATOM   3614  C   THR A 373      54.351  18.960  -9.166  1.00 15.00      A    C  
ATOM   3615  O   THR A 373      55.116  17.994  -9.186  1.00 15.00      A    O  
ATOM   3616  N   PHE A 374      53.835  19.443  -8.044  1.00 15.00      A    N  
ATOM   3617  HN  PHE A 374      53.184  20.170  -8.095  1.00 15.00      A    H  
ATOM   3618  CA  PHE A 374      54.198  18.903  -6.738  1.00 15.00      A    C  
ATOM   3619  CB  PHE A 374      53.785  19.863  -5.618  1.00 15.00      A    C  
ATOM   3620  CG  PHE A 374      54.846  20.831  -5.176  1.00 15.00      A    C  
ATOM   3621  CD1 PHE A 374      54.970  22.072  -5.781  1.00 15.00      A    C  
ATOM   3622  CD2 PHE A 374      55.707  20.507  -4.139  1.00 15.00      A    C  
ATOM   3623  CE1 PHE A 374      55.932  22.971  -5.360  1.00 15.00      A    C  
ATOM   3624  CE2 PHE A 374      56.673  21.399  -3.716  1.00 15.00      A    C  
ATOM   3625  CZ  PHE A 374      56.785  22.634  -4.327  1.00 15.00      A    C  
ATOM   3626  C   PHE A 374      53.601  17.521  -6.481  1.00 15.00      A    C  
ATOM   3627  O   PHE A 374      54.268  16.501  -6.652  1.00 15.00      A    O  
ATOM   3628  N   LEU A 375      52.338  17.487  -6.090  1.00 15.00      A    N  
ATOM   3629  HN  LEU A 375      51.835  18.326  -6.003  1.00 15.00      A    H  
ATOM   3630  CA  LEU A 375      51.686  16.231  -5.767  1.00 15.00      A    C  
ATOM   3631  CB  LEU A 375      50.697  16.399  -4.612  1.00 15.00      A    C  
ATOM   3632  CG  LEU A 375      51.310  16.480  -3.204  1.00 15.00      A    C  
ATOM   3633  CD1 LEU A 375      52.322  15.365  -2.984  1.00 15.00      A    C  
ATOM   3634  CD2 LEU A 375      51.934  17.842  -2.938  1.00 15.00      A    C  
ATOM   3635  C   LEU A 375      51.065  15.513  -6.964  1.00 15.00      A    C  
ATOM   3636  O   LEU A 375      50.824  14.308  -6.894  1.00 15.00      A    O  
ATOM   3637  N   GLN A 376      50.811  16.234  -8.053  1.00 15.00      A    N  
ATOM   3638  HN  GLN A 376      50.993  17.198  -8.050  1.00 15.00      A    H  
ATOM   3639  CA  GLN A 376      50.231  15.613  -9.244  1.00 15.00      A    C  
ATOM   3640  CB  GLN A 376      49.776  16.650 -10.278  1.00 15.00      A    C  
ATOM   3641  CG  GLN A 376      49.262  16.042 -11.580  1.00 15.00      A    C  
ATOM   3642  CD  GLN A 376      47.914  15.354 -11.426  1.00 15.00      A    C  
ATOM   3643  OE1 GLN A 376      46.875  15.916 -11.758  1.00 15.00      A    O  
ATOM   3644  NE2 GLN A 376      47.922  14.129 -10.918  1.00 15.00      A    N  
ATOM   3645 HE21 GLN A 376      48.785  13.733 -10.673  1.00 15.00      A    H  
ATOM   3646 HE22 GLN A 376      47.060  13.675 -10.799  1.00 15.00      A    H  
ATOM   3647  C   GLN A 376      51.191  14.598  -9.868  1.00 15.00      A    C  
ATOM   3648  O   GLN A 376      50.759  13.552 -10.368  1.00 15.00      A    O  
ATOM   3649  N   ARG A 377      52.490  14.904  -9.846  1.00 15.00      A    N  
ATOM   3650  HN  ARG A 377      52.780  15.752  -9.447  1.00 15.00      A    H  
ATOM   3651  CA  ARG A 377      53.486  13.993 -10.400  1.00 15.00      A    C  
ATOM   3652  CB  ARG A 377      54.880  14.620 -10.425  1.00 15.00      A    C  
ATOM   3653  CG  ARG A 377      55.139  15.500 -11.633  1.00 15.00      A    C  
ATOM   3654  CD  ARG A 377      56.626  15.748 -11.823  1.00 15.00      A    C  
ATOM   3655  NE  ARG A 377      57.291  14.659 -12.548  1.00 15.00      A    N  
ATOM   3656  HE  ARG A 377      56.718  14.027 -13.035  1.00 15.00      A    H  
ATOM   3657  CZ  ARG A 377      58.615  14.483 -12.569  1.00 15.00      A    C  
ATOM   3658  NH1 ARG A 377      59.402  15.316 -11.898  1.00 15.00      A    N  
ATOM   3659 HH11 ARG A 377      60.436  15.187 -11.908  1.00 15.00      A    H  
ATOM   3660 HH12 ARG A 377      58.988  16.102 -11.354  1.00 15.00      A    H  
ATOM   3661  NH2 ARG A 377      59.154  13.494 -13.280  1.00 15.00      A    N  
ATOM   3662 HH21 ARG A 377      58.547  12.848 -13.828  1.00 15.00      A    H  
ATOM   3663 HH22 ARG A 377      60.188  13.362 -13.294  1.00 15.00      A    H  
ATOM   3664  C   ARG A 377      53.505  12.707  -9.598  1.00 15.00      A    C  
ATOM   3665  O   ARG A 377      53.437  11.614 -10.163  1.00 15.00      A    O  
ATOM   3666  N   ARG A 378      53.564  12.848  -8.276  1.00 15.00      A    N  
ATOM   3667  HN  ARG A 378      53.598  13.747  -7.892  1.00 15.00      A    H  
ATOM   3668  CA  ARG A 378      53.567  11.697  -7.388  1.00 15.00      A    C  
ATOM   3669  CB  ARG A 378      54.216  12.015  -6.046  1.00 15.00      A    C  
ATOM   3670  CG  ARG A 378      55.222  10.964  -5.622  1.00 15.00      A    C  
ATOM   3671  CD  ARG A 378      55.566  11.080  -4.155  1.00 15.00      A    C  
ATOM   3672  NE  ARG A 378      56.488  10.028  -3.732  1.00 15.00      A    N  
ATOM   3673  HE  ARG A 378      57.049   9.614  -4.432  1.00 15.00      A    H  
ATOM   3674  CZ  ARG A 378      56.580   9.585  -2.483  1.00 15.00      A    C  
ATOM   3675  NH1 ARG A 378      55.794  10.094  -1.539  1.00 15.00      A    N  
ATOM   3676 HH11 ARG A 378      55.859   9.753  -0.557  1.00 15.00      A    H  
ATOM   3677 HH12 ARG A 378      55.102  10.835  -1.781  1.00 15.00      A    H  
ATOM   3678  NH2 ARG A 378      57.466   8.647  -2.173  1.00 15.00      A    N  
ATOM   3679 HH21 ARG A 378      57.541   8.298  -1.196  1.00 15.00      A    H  
ATOM   3680 HH22 ARG A 378      58.091   8.255  -2.911  1.00 15.00      A    H  
ATOM   3681  C   ARG A 378      52.146  11.173  -7.212  1.00 15.00      A    C  
ATOM   3682  O   ARG A 378      51.615  11.072  -6.099  1.00 15.00      A    O  
ATOM   3683  N   LEU A 379      51.546  10.870  -8.348  1.00 15.00      A    N  
ATOM   3684  HN  LEU A 379      52.057  10.988  -9.179  1.00 15.00      A    H  
ATOM   3685  CA  LEU A 379      50.195  10.364  -8.435  1.00 15.00      A    C  
ATOM   3686  CB  LEU A 379      49.199  11.516  -8.253  1.00 15.00      A    C  
ATOM   3687  CG  LEU A 379      47.730  11.135  -8.042  1.00 15.00      A    C  
ATOM   3688  CD1 LEU A 379      47.570  10.266  -6.804  1.00 15.00      A    C  
ATOM   3689  CD2 LEU A 379      46.869  12.385  -7.933  1.00 15.00      A    C  
ATOM   3690  C   LEU A 379      50.030   9.736  -9.813  1.00 15.00      A    C  
ATOM   3691  O   LEU A 379      49.623   8.585  -9.946  1.00 15.00      A    O  
ATOM   3692  N   ARG A 380      50.385  10.496 -10.845  1.00 15.00      A    N  
ATOM   3693  HN  ARG A 380      50.704  11.412 -10.680  1.00 15.00      A    H  
ATOM   3694  CA  ARG A 380      50.301  10.002 -12.213  1.00 15.00      A    C  
ATOM   3695  CB  ARG A 380      50.274  11.162 -13.222  1.00 15.00      A    C  
ATOM   3696  CG  ARG A 380      50.245  10.720 -14.683  1.00 15.00      A    C  
ATOM   3697  CD  ARG A 380      50.311  11.903 -15.636  1.00 15.00      A    C  
ATOM   3698  NE  ARG A 380      49.028  12.597 -15.738  1.00 15.00      A    N  
ATOM   3699  HE  ARG A 380      48.235  12.120 -15.410  1.00 15.00      A    H  
ATOM   3700  CZ  ARG A 380      48.878  13.816 -16.255  1.00 15.00      A    C  
ATOM   3701  NH1 ARG A 380      49.932  14.478 -16.722  1.00 15.00      A    N  
ATOM   3702 HH11 ARG A 380      50.880  14.045 -16.686  1.00 15.00      A    H  
ATOM   3703 HH12 ARG A 380      49.817  15.431 -17.126  1.00 15.00      A    H  
ATOM   3704  NH2 ARG A 380      47.671  14.370 -16.310  1.00 15.00      A    N  
ATOM   3705 HH21 ARG A 380      46.838  13.853 -15.950  1.00 15.00      A    H  
ATOM   3706 HH22 ARG A 380      47.548  15.323 -16.711  1.00 15.00      A    H  
ATOM   3707  C   ARG A 380      51.467   9.062 -12.510  1.00 15.00      A    C  
ATOM   3708  O   ARG A 380      51.420   8.276 -13.453  1.00 15.00      A    O  
ATOM   3709  N   GLY A 381      52.500   9.133 -11.686  1.00 15.00      A    N  
ATOM   3710  HN  GLY A 381      52.475   9.757 -10.930  1.00 15.00      A    H  
ATOM   3711  CA  GLY A 381      53.665   8.298 -11.898  1.00 15.00      A    C  
ATOM   3712  C   GLY A 381      53.758   7.103 -10.966  1.00 15.00      A    C  
ATOM   3713  O   GLY A 381      54.220   6.040 -11.372  1.00 15.00      A    O  
ATOM   3714  N   ASP A 382      53.332   7.274  -9.722  1.00 15.00      A    N  
ATOM   3715  HN  ASP A 382      53.001   8.154  -9.445  1.00 15.00      A    H  
ATOM   3716  CA  ASP A 382      53.407   6.199  -8.730  1.00 15.00      A    C  
ATOM   3717  CB  ASP A 382      53.706   6.752  -7.323  1.00 15.00      A    C  
ATOM   3718  CG  ASP A 382      54.550   8.019  -7.306  1.00 15.00      A    C  
ATOM   3719  OD1 ASP A 382      55.561   8.062  -6.565  1.00 15.00      A    O  
ATOM   3720  OD2 ASP A 382      54.186   8.988  -8.008  1.00 15.00      A    O  
ATOM   3721  C   ASP A 382      52.135   5.362  -8.678  1.00 15.00      A    C  
ATOM   3722  O   ASP A 382      52.185   4.201  -8.286  1.00 15.00      A    O  
ATOM   3723  N   TRP A 383      51.004   5.952  -9.092  1.00 15.00      A    N  
ATOM   3724  HN  TRP A 383      51.052   6.870  -9.417  1.00 15.00      A    H  
ATOM   3725  CA  TRP A 383      49.692   5.272  -9.074  1.00 15.00      A    C  
ATOM   3726  CB  TRP A 383      49.405   4.425 -10.332  1.00 15.00      A    C  
ATOM   3727  CG  TRP A 383      50.616   3.946 -11.076  1.00 15.00      A    C  
ATOM   3728  CD1 TRP A 383      51.407   4.676 -11.914  1.00 15.00      A    C  
ATOM   3729  CD2 TRP A 383      51.165   2.628 -11.054  1.00 15.00      A    C  
ATOM   3730  NE1 TRP A 383      52.423   3.896 -12.403  1.00 15.00      A    N  
ATOM   3731  HE1 TRP A 383      53.126   4.197 -13.012  1.00 15.00      A    H  
ATOM   3732  CE2 TRP A 383      52.297   2.633 -11.891  1.00 15.00      A    C  
ATOM   3733  CE3 TRP A 383      50.810   1.446 -10.401  1.00 15.00      A    C  
ATOM   3734  CZ2 TRP A 383      53.077   1.501 -12.092  1.00 15.00      A    C  
ATOM   3735  CZ3 TRP A 383      51.582   0.323 -10.601  1.00 15.00      A    C  
ATOM   3736  CH2 TRP A 383      52.703   0.357 -11.439  1.00 15.00      A    C  
ATOM   3737  C   TRP A 383      49.449   4.492  -7.777  1.00 15.00      A    C  
ATOM   3738  O   TRP A 383      49.716   3.292  -7.691  1.00 15.00      A    O  
ATOM   3739  N   PRO A 384      48.904   5.171  -6.759  1.00 15.00      A    N  
ATOM   3740  CA  PRO A 384      48.653   4.589  -5.442  1.00 15.00      A    C  
ATOM   3741  CB  PRO A 384      48.452   5.814  -4.536  1.00 15.00      A    C  
ATOM   3742  CG  PRO A 384      48.677   7.012  -5.407  1.00 15.00      A    C  
ATOM   3743  CD  PRO A 384      48.457   6.560  -6.816  1.00 15.00      A    C  
ATOM   3744  C   PRO A 384      47.430   3.674  -5.385  1.00 15.00      A    C  
ATOM   3745  O   PRO A 384      46.365   4.059  -4.899  1.00 15.00      A    O  
ATOM   3746  N   ALA A 385      47.595   2.452  -5.863  1.00 15.00      A    N  
ATOM   3747  HN  ALA A 385      48.470   2.206  -6.250  1.00 15.00      A    H  
ATOM   3748  CA  ALA A 385      46.516   1.473  -5.843  1.00 15.00      A    C  
ATOM   3749  CB  ALA A 385      46.434   0.746  -7.178  1.00 15.00      A    C  
ATOM   3750  C   ALA A 385      46.751   0.486  -4.703  1.00 15.00      A    C  
ATOM   3751  O   ALA A 385      46.142  -0.586  -4.636  1.00 15.00      A    O  
ATOM   3752  N   GLU A 386      47.655   0.864  -3.809  1.00 15.00      A    N  
ATOM   3753  HN  GLU A 386      48.119   1.719  -3.944  1.00 15.00      A    H  
ATOM   3754  CA  GLU A 386      48.023   0.042  -2.661  1.00 15.00      A    C  
ATOM   3755  CB  GLU A 386      49.392   0.467  -2.117  1.00 15.00      A    C  
ATOM   3756  CG  GLU A 386      50.573  -0.234  -2.780  1.00 15.00      A    C  
ATOM   3757  CD  GLU A 386      50.337  -0.529  -4.250  1.00 15.00      A    C  
ATOM   3758  OE1 GLU A 386      50.070   0.420  -5.014  1.00 15.00      A    O  
ATOM   3759  OE2 GLU A 386      50.383  -1.716  -4.639  1.00 15.00      A    O  
ATOM   3760  C   GLU A 386      46.966   0.073  -1.563  1.00 15.00      A    C  
ATOM   3761  O   GLU A 386      47.058  -0.662  -0.579  1.00 15.00      A    O  
ATOM   3762  N   VAL A 387      45.949   0.907  -1.745  1.00 15.00      A    N  
ATOM   3763  HN  VAL A 387      45.927   1.465  -2.550  1.00 15.00      A    H  
ATOM   3764  CA  VAL A 387      44.870   1.013  -0.771  1.00 15.00      A    C  
ATOM   3765  CB  VAL A 387      43.928   2.194  -1.088  1.00 15.00      A    C  
ATOM   3766  CG1 VAL A 387      42.920   2.396   0.035  1.00 15.00      A    C  
ATOM   3767  CG2 VAL A 387      44.727   3.467  -1.321  1.00 15.00      A    C  
ATOM   3768  C   VAL A 387      44.076  -0.289  -0.752  1.00 15.00      A    C  
ATOM   3769  O   VAL A 387      43.516  -0.684   0.273  1.00 15.00      A    O  
ATOM   3770  N   GLY A 388      44.063  -0.970  -1.895  1.00 15.00      A    N  
ATOM   3771  HN  GLY A 388      44.540  -0.607  -2.670  1.00 15.00      A    H  
ATOM   3772  CA  GLY A 388      43.361  -2.232  -2.006  1.00 15.00      A    C  
ATOM   3773  C   GLY A 388      44.013  -3.302  -1.157  1.00 15.00      A    C  
ATOM   3774  O   GLY A 388      43.345  -4.204  -0.652  1.00 15.00      A    O  
ATOM   3775  N   ASN A 389      45.325  -3.190  -0.988  1.00 15.00      A    N  
ATOM   3776  HN  ASN A 389      45.797  -2.443  -1.410  1.00 15.00      A    H  
ATOM   3777  CA  ASN A 389      46.076  -4.142  -0.184  1.00 15.00      A    C  
ATOM   3778  CB  ASN A 389      47.584  -3.956  -0.380  1.00 15.00      A    C  
ATOM   3779  CG  ASN A 389      48.084  -4.570  -1.674  1.00 15.00      A    C  
ATOM   3780  OD1 ASN A 389      47.970  -3.972  -2.746  1.00 15.00      A    O  
ATOM   3781  ND2 ASN A 389      48.644  -5.768  -1.583  1.00 15.00      A    N  
ATOM   3782 HD21 ASN A 389      48.703  -6.186  -0.699  1.00 15.00      A    H  
ATOM   3783 HD22 ASN A 389      48.982  -6.184  -2.403  1.00 15.00      A    H  
ATOM   3784  C   ASN A 389      45.704  -3.988   1.281  1.00 15.00      A    C  
ATOM   3785  O   ASN A 389      45.651  -4.964   2.025  1.00 15.00      A    O  
ATOM   3786  N   ARG A 390      45.430  -2.754   1.693  1.00 15.00      A    N  
ATOM   3787  HN  ARG A 390      45.491  -2.010   1.057  1.00 15.00      A    H  
ATOM   3788  CA  ARG A 390      45.040  -2.495   3.070  1.00 15.00      A    C  
ATOM   3789  CB  ARG A 390      45.284  -1.041   3.472  1.00 15.00      A    C  
ATOM   3790  CG  ARG A 390      45.395  -0.857   4.979  1.00 15.00      A    C  
ATOM   3791  CD  ARG A 390      45.421   0.608   5.389  1.00 15.00      A    C  
ATOM   3792  NE  ARG A 390      46.332   1.418   4.578  1.00 15.00      A    N  
ATOM   3793  HE  ARG A 390      45.917   2.052   3.933  1.00 15.00      A    H  
ATOM   3794  CZ  ARG A 390      47.662   1.371   4.633  1.00 15.00      A    C  
ATOM   3795  NH1 ARG A 390      48.288   0.533   5.458  1.00 15.00      A    N  
ATOM   3796 HH11 ARG A 390      49.328   0.507   5.488  1.00 15.00      A    H  
ATOM   3797 HH12 ARG A 390      47.738  -0.099   6.074  1.00 15.00      A    H  
ATOM   3798  NH2 ARG A 390      48.361   2.199   3.873  1.00 15.00      A    N  
ATOM   3799 HH21 ARG A 390      49.399   2.190   3.888  1.00 15.00      A    H  
ATOM   3800 HH22 ARG A 390      47.851   2.879   3.244  1.00 15.00      A    H  
ATOM   3801  C   ARG A 390      43.577  -2.865   3.271  1.00 15.00      A    C  
ATOM   3802  O   ARG A 390      43.165  -3.239   4.368  1.00 15.00      A    O  
ATOM   3803  N   PHE A 391      42.798  -2.760   2.199  1.00 15.00      A    N  
ATOM   3804  HN  PHE A 391      43.185  -2.432   1.358  1.00 15.00      A    H  
ATOM   3805  CA  PHE A 391      41.382  -3.103   2.241  1.00 15.00      A    C  
ATOM   3806  CB  PHE A 391      40.703  -2.740   0.914  1.00 15.00      A    C  
ATOM   3807  CG  PHE A 391      39.238  -3.077   0.844  1.00 15.00      A    C  
ATOM   3808  CD1 PHE A 391      38.321  -2.443   1.669  1.00 15.00      A    C  
ATOM   3809  CD2 PHE A 391      38.778  -4.027  -0.053  1.00 15.00      A    C  
ATOM   3810  CE1 PHE A 391      36.975  -2.751   1.599  1.00 15.00      A    C  
ATOM   3811  CE2 PHE A 391      37.434  -4.341  -0.128  1.00 15.00      A    C  
ATOM   3812  CZ  PHE A 391      36.531  -3.702   0.699  1.00 15.00      A    C  
ATOM   3813  C   PHE A 391      41.215  -4.590   2.552  1.00 15.00      A    C  
ATOM   3814  O   PHE A 391      40.268  -4.992   3.231  1.00 15.00      A    O  
ATOM   3815  N   ALA A 392      42.155  -5.398   2.068  1.00 15.00      A    N  
ATOM   3816  HN  ALA A 392      42.882  -5.017   1.529  1.00 15.00      A    H  
ATOM   3817  CA  ALA A 392      42.128  -6.834   2.311  1.00 15.00      A    C  
ATOM   3818  CB  ALA A 392      43.219  -7.533   1.514  1.00 15.00      A    C  
ATOM   3819  C   ALA A 392      42.288  -7.111   3.802  1.00 15.00      A    C  
ATOM   3820  O   ALA A 392      41.671  -8.028   4.343  1.00 15.00      A    O  
ATOM   3821  N   ASN A 393      43.097  -6.281   4.461  1.00 15.00      A    N  
ATOM   3822  HN  ASN A 393      43.545  -5.565   3.963  1.00 15.00      A    H  
ATOM   3823  CA  ASN A 393      43.344  -6.405   5.896  1.00 15.00      A    C  
ATOM   3824  CB  ASN A 393      44.323  -5.323   6.375  1.00 15.00      A    C  
ATOM   3825  CG  ASN A 393      45.770  -5.785   6.411  1.00 15.00      A    C  
ATOM   3826  OD1 ASN A 393      46.162  -6.698   5.695  1.00 15.00      A    O  
ATOM   3827  ND2 ASN A 393      46.578  -5.144   7.248  1.00 15.00      A    N  
ATOM   3828 HD21 ASN A 393      46.204  -4.420   7.791  1.00 15.00      A    H  
ATOM   3829 HD22 ASN A 393      47.520  -5.418   7.279  1.00 15.00      A    H  
ATOM   3830  C   ASN A 393      42.041  -6.288   6.677  1.00 15.00      A    C  
ATOM   3831  O   ASN A 393      41.877  -6.906   7.731  1.00 15.00      A    O  
ATOM   3832  N   TRP A 394      41.115  -5.492   6.158  1.00 15.00      A    N  
ATOM   3833  HN  TRP A 394      41.301  -5.026   5.313  1.00 15.00      A    H  
ATOM   3834  CA  TRP A 394      39.827  -5.303   6.806  1.00 15.00      A    C  
ATOM   3835  CB  TRP A 394      39.127  -4.047   6.290  1.00 15.00      A    C  
ATOM   3836  CG  TRP A 394      39.079  -2.952   7.309  1.00 15.00      A    C  
ATOM   3837  CD1 TRP A 394      39.910  -1.874   7.395  1.00 15.00      A    C  
ATOM   3838  CD2 TRP A 394      38.158  -2.838   8.401  1.00 15.00      A    C  
ATOM   3839  NE1 TRP A 394      39.564  -1.096   8.470  1.00 15.00      A    N  
ATOM   3840  HE1 TRP A 394      40.013  -0.264   8.740  1.00 15.00      A    H  
ATOM   3841  CE2 TRP A 394      38.489  -1.666   9.104  1.00 15.00      A    C  
ATOM   3842  CE3 TRP A 394      37.083  -3.614   8.850  1.00 15.00      A    C  
ATOM   3843  CZ2 TRP A 394      37.785  -1.250  10.232  1.00 15.00      A    C  
ATOM   3844  CZ3 TRP A 394      36.387  -3.199   9.969  1.00 15.00      A    C  
ATOM   3845  CH2 TRP A 394      36.740  -2.028  10.647  1.00 15.00      A    C  
ATOM   3846  C   TRP A 394      38.949  -6.530   6.614  1.00 15.00      A    C  
ATOM   3847  O   TRP A 394      38.296  -6.990   7.549  1.00 15.00      A    O  
ATOM   3848  N   LEU A 395      38.962  -7.074   5.402  1.00 15.00      A    N  
ATOM   3849  HN  LEU A 395      39.509  -6.661   4.698  1.00 15.00      A    H  
ATOM   3850  CA  LEU A 395      38.181  -8.263   5.091  1.00 15.00      A    C  
ATOM   3851  CB  LEU A 395      38.192  -8.542   3.588  1.00 15.00      A    C  
ATOM   3852  CG  LEU A 395      37.463  -7.519   2.714  1.00 15.00      A    C  
ATOM   3853  CD1 LEU A 395      37.791  -7.735   1.247  1.00 15.00      A    C  
ATOM   3854  CD2 LEU A 395      35.960  -7.588   2.944  1.00 15.00      A    C  
ATOM   3855  C   LEU A 395      38.715  -9.462   5.866  1.00 15.00      A    C  
ATOM   3856  O   LEU A 395      37.986 -10.410   6.151  1.00 15.00      A    O  
ATOM   3857  N   ASN A 396      39.993  -9.397   6.222  1.00 15.00      A    N  
ATOM   3858  HN  ASN A 396      40.523  -8.614   5.953  1.00 15.00      A    H  
ATOM   3859  CA  ASN A 396      40.638 -10.461   6.984  1.00 15.00      A    C  
ATOM   3860  CB  ASN A 396      42.164 -10.331   6.928  1.00 15.00      A    C  
ATOM   3861  CG  ASN A 396      42.762 -10.720   5.586  1.00 15.00      A    C  
ATOM   3862  OD1 ASN A 396      43.753 -10.143   5.147  1.00 15.00      A    O  
ATOM   3863  ND2 ASN A 396      42.177 -11.711   4.930  1.00 15.00      A    N  
ATOM   3864 HD21 ASN A 396      41.398 -12.141   5.336  1.00 15.00      A    H  
ATOM   3865 HD22 ASN A 396      42.548 -11.968   4.061  1.00 15.00      A    H  
ATOM   3866  C   ASN A 396      40.174 -10.435   8.436  1.00 15.00      A    C  
ATOM   3867  O   ASN A 396      40.409 -11.373   9.190  1.00 15.00      A    O  
ATOM   3868  N   ARG A 397      39.517  -9.347   8.820  1.00 15.00      A    N  
ATOM   3869  HN  ARG A 397      39.357  -8.630   8.169  1.00 15.00      A    H  
ATOM   3870  CA  ARG A 397      39.015  -9.192  10.178  1.00 15.00      A    C  
ATOM   3871  CB  ARG A 397      39.388  -7.815  10.732  1.00 15.00      A    C  
ATOM   3872  CG  ARG A 397      40.843  -7.704  11.155  1.00 15.00      A    C  
ATOM   3873  CD  ARG A 397      41.401  -6.316  10.883  1.00 15.00      A    C  
ATOM   3874  NE  ARG A 397      42.741  -6.153  11.453  1.00 15.00      A    N  
ATOM   3875  HE  ARG A 397      42.797  -5.764  12.353  1.00 15.00      A    H  
ATOM   3876  CZ  ARG A 397      43.871  -6.496  10.826  1.00 15.00      A    C  
ATOM   3877  NH1 ARG A 397      43.831  -7.012   9.602  1.00 15.00      A    N  
ATOM   3878 HH11 ARG A 397      42.911  -7.150   9.116  1.00 15.00      A    H  
ATOM   3879 HH12 ARG A 397      44.712  -7.281   9.114  1.00 15.00      A    H  
ATOM   3880  NH2 ARG A 397      45.043  -6.329  11.431  1.00 15.00      A    N  
ATOM   3881 HH21 ARG A 397      45.085  -5.932  12.395  1.00 15.00      A    H  
ATOM   3882 HH22 ARG A 397      45.926  -6.595  10.947  1.00 15.00      A    H  
ATOM   3883  C   ARG A 397      37.507  -9.392  10.216  1.00 15.00      A    C  
ATOM   3884  O   ARG A 397      36.877  -9.279  11.265  1.00 15.00      A    O  
ATOM   3885  N   ALA A 398      36.936  -9.693   9.057  1.00 15.00      A    N  
ATOM   3886  HN  ALA A 398      37.495  -9.774   8.255  1.00 15.00      A    H  
ATOM   3887  CA  ALA A 398      35.502  -9.921   8.947  1.00 15.00      A    C  
ATOM   3888  CB  ALA A 398      34.978  -9.370   7.630  1.00 15.00      A    C  
ATOM   3889  C   ALA A 398      35.215 -11.410   9.055  1.00 15.00      A    C  
ATOM   3890  O   ALA A 398      34.074 -11.853   8.926  1.00 15.00      A    O  
ATOM   3891  N   VAL A 399      36.271 -12.172   9.293  1.00 15.00      A    N  
ATOM   3892  HN  VAL A 399      37.146 -11.746   9.402  1.00 15.00      A    H  
ATOM   3893  CA  VAL A 399      36.178 -13.614   9.426  1.00 15.00      A    C  
ATOM   3894  CB  VAL A 399      36.762 -14.343   8.191  1.00 15.00      A    C  
ATOM   3895  CG1 VAL A 399      35.873 -14.148   6.972  1.00 15.00      A    C  
ATOM   3896  CG2 VAL A 399      38.183 -13.877   7.899  1.00 15.00      A    C  
ATOM   3897  C   VAL A 399      36.931 -14.062  10.670  1.00 15.00      A    C  
ATOM   3898  O   VAL A 399      37.900 -13.424  11.081  1.00 15.00      A    O  
ATOM   3899  N   SER A 400      36.473 -15.139  11.280  1.00 15.00      A    N  
ATOM   3900  HN  SER A 400      35.683 -15.592  10.928  1.00 15.00      A    H  
ATOM   3901  CA  SER A 400      37.121 -15.665  12.467  1.00 15.00      A    C  
ATOM   3902  CB  SER A 400      36.098 -16.398  13.341  1.00 15.00      A    C  
ATOM   3903  OG  SER A 400      35.013 -15.549  13.682  1.00 15.00      A    O  
ATOM   3904  HG  SER A 400      34.725 -15.742  14.579  1.00 15.00      A    H  
ATOM   3905  C   SER A 400      38.236 -16.620  12.061  1.00 15.00      A    C  
ATOM   3906  O   SER A 400      38.285 -17.073  10.914  1.00 15.00      A    O  
ATOM   3907  N   SER A 401      39.135 -16.912  12.991  1.00 15.00      A    N  
ATOM   3908  HN  SER A 401      39.070 -16.491  13.873  1.00 15.00      A    H  
ATOM   3909  CA  SER A 401      40.232 -17.834  12.739  1.00 15.00      A    C  
ATOM   3910  CB  SER A 401      41.305 -17.629  13.810  1.00 15.00      A    C  
ATOM   3911  OG  SER A 401      40.766 -16.919  14.919  1.00 15.00      A    O  
ATOM   3912  HG  SER A 401      40.858 -17.452  15.713  1.00 15.00      A    H  
ATOM   3913  C   SER A 401      39.701 -19.264  12.787  1.00 15.00      A    C  
ATOM   3914  O   SER A 401      40.153 -20.091  13.581  1.00 15.00      A    O  
ATOM   3915  N   ASP A 402      38.731 -19.538  11.927  1.00 15.00      A    N  
ATOM   3916  HN  ASP A 402      38.441 -18.838  11.300  1.00 15.00      A    H  
ATOM   3917  CA  ASP A 402      38.096 -20.840  11.872  1.00 15.00      A    C  
ATOM   3918  CB  ASP A 402      36.680 -20.733  11.307  1.00 15.00      A    C  
ATOM   3919  CG  ASP A 402      35.808 -21.893  11.739  1.00 15.00      A    C  
ATOM   3920  OD1 ASP A 402      36.292 -23.044  11.693  1.00 15.00      A    O  
ATOM   3921  OD2 ASP A 402      34.649 -21.652  12.129  1.00 15.00      A    O  
ATOM   3922  C   ASP A 402      38.918 -21.835  11.072  1.00 15.00      A    C  
ATOM   3923  O   ASP A 402      38.921 -21.821   9.837  1.00 15.00      A    O  
ATOM   3924  N   SER A 403      39.617 -22.697  11.791  1.00 15.00      A    N  
ATOM   3925  HN  SER A 403      39.586 -22.631  12.768  1.00 15.00      A    H  
ATOM   3926  CA  SER A 403      40.449 -23.720  11.186  1.00 15.00      A    C  
ATOM   3927  CB  SER A 403      41.195 -24.485  12.280  1.00 15.00      A    C  
ATOM   3928  OG  SER A 403      41.626 -23.597  13.300  1.00 15.00      A    O  
ATOM   3929  HG  SER A 403      41.595 -24.043  14.150  1.00 15.00      A    H  
ATOM   3930  C   SER A 403      39.625 -24.684  10.330  1.00 15.00      A    C  
ATOM   3931  O   SER A 403      40.176 -25.390   9.484  1.00 15.00      A    O  
ATOM   3932  N   GLN A 404      38.306 -24.692  10.533  1.00 15.00      A    N  
ATOM   3933  HN  GLN A 404      37.913 -24.078  11.202  1.00 15.00      A    H  
ATOM   3934  CA  GLN A 404      37.421 -25.568   9.773  1.00 15.00      A    C  
ATOM   3935  CB  GLN A 404      36.040 -25.661  10.425  1.00 15.00      A    C  
ATOM   3936  CG  GLN A 404      35.689 -27.046  10.936  1.00 15.00      A    C  
ATOM   3937  CD  GLN A 404      34.992 -27.016  12.281  1.00 15.00      A    C  
ATOM   3938  OE1 GLN A 404      33.767 -26.963  12.362  1.00 15.00      A    O  
ATOM   3939  NE2 GLN A 404      35.774 -27.059  13.347  1.00 15.00      A    N  
ATOM   3940 HE21 GLN A 404      36.740 -27.106  13.208  1.00 15.00      A    H  
ATOM   3941 HE22 GLN A 404      35.352 -27.036  14.229  1.00 15.00      A    H  
ATOM   3942  C   GLN A 404      37.298 -25.100   8.327  1.00 15.00      A    C  
ATOM   3943  O   GLN A 404      36.905 -25.863   7.446  1.00 15.00      A    O  
ATOM   3944  N   ILE A 405      37.614 -23.834   8.090  1.00 15.00      A    N  
ATOM   3945  HN  ILE A 405      37.876 -23.253   8.840  1.00 15.00      A    H  
ATOM   3946  CA  ILE A 405      37.566 -23.287   6.742  1.00 15.00      A    C  
ATOM   3947  CB  ILE A 405      36.874 -21.893   6.670  1.00 15.00      A    C  
ATOM   3948  CG1 ILE A 405      35.936 -21.664   7.855  1.00 15.00      A    C  
ATOM   3949  CG2 ILE A 405      37.866 -20.743   6.533  1.00 15.00      A    C  
ATOM   3950  CD1 ILE A 405      34.644 -22.444   7.784  1.00 15.00      A    C  
ATOM   3951  C   ILE A 405      38.979 -23.231   6.164  1.00 15.00      A    C  
ATOM   3952  O   ILE A 405      39.194 -23.516   4.987  1.00 15.00      A    O  
ATOM   3953  N   LEU A 406      39.941 -22.911   7.031  1.00 15.00      A    N  
ATOM   3954  HN  LEU A 406      39.694 -22.738   7.964  1.00 15.00      A    H  
ATOM   3955  CA  LEU A 406      41.342 -22.802   6.641  1.00 15.00      A    C  
ATOM   3956  CB  LEU A 406      42.167 -22.138   7.746  1.00 15.00      A    C  
ATOM   3957  CG  LEU A 406      42.216 -20.608   7.729  1.00 15.00      A    C  
ATOM   3958  CD1 LEU A 406      41.240 -20.018   8.736  1.00 15.00      A    C  
ATOM   3959  CD2 LEU A 406      43.631 -20.112   7.988  1.00 15.00      A    C  
ATOM   3960  C   LEU A 406      41.948 -24.150   6.268  1.00 15.00      A    C  
ATOM   3961  O   LEU A 406      42.571 -24.289   5.214  1.00 15.00      A    O  
ATOM   3962  N   GLY A 407      41.761 -25.143   7.127  1.00 15.00      A    N  
ATOM   3963  HN  GLY A 407      41.235 -24.986   7.942  1.00 15.00      A    H  
ATOM   3964  CA  GLY A 407      42.304 -26.463   6.862  1.00 15.00      A    C  
ATOM   3965  C   GLY A 407      41.416 -27.257   5.926  1.00 15.00      A    C  
ATOM   3966  O   GLY A 407      41.116 -28.425   6.176  1.00 15.00      A    O  
ATOM   3967  N   SER A 408      40.996 -26.611   4.848  1.00 15.00      A    N  
ATOM   3968  HN  SER A 408      41.292 -25.683   4.707  1.00 15.00      A    H  
ATOM   3969  CA  SER A 408      40.126 -27.220   3.858  1.00 15.00      A    C  
ATOM   3970  CB  SER A 408      38.684 -27.237   4.383  1.00 15.00      A    C  
ATOM   3971  OG  SER A 408      38.541 -28.113   5.487  1.00 15.00      A    O  
ATOM   3972  HG  SER A 408      39.419 -28.341   5.832  1.00 15.00      A    H  
ATOM   3973  C   SER A 408      40.188 -26.416   2.558  1.00 15.00      A    C  
ATOM   3974  O   SER A 408      40.655 -25.275   2.557  1.00 15.00      A    O  
ATOM   3975  N   PRO A 409      39.721 -26.992   1.429  1.00 15.00      A    N  
ATOM   3976  CA  PRO A 409      39.710 -26.301   0.125  1.00 15.00      A    C  
ATOM   3977  CB  PRO A 409      39.157 -27.358  -0.840  1.00 15.00      A    C  
ATOM   3978  CG  PRO A 409      39.341 -28.661  -0.138  1.00 15.00      A    C  
ATOM   3979  CD  PRO A 409      39.200 -28.366   1.324  1.00 15.00      A    C  
ATOM   3980  C   PRO A 409      38.793 -25.074   0.142  1.00 15.00      A    C  
ATOM   3981  O   PRO A 409      38.775 -24.277  -0.794  1.00 15.00      A    O  
ATOM   3982  N   GLU A 410      38.038 -24.941   1.226  1.00 15.00      A    N  
ATOM   3983  HN  GLU A 410      38.112 -25.616   1.929  1.00 15.00      A    H  
ATOM   3984  CA  GLU A 410      37.114 -23.834   1.414  1.00 15.00      A    C  
ATOM   3985  CB  GLU A 410      36.334 -24.050   2.716  1.00 15.00      A    C  
ATOM   3986  CG  GLU A 410      34.936 -23.458   2.721  1.00 15.00      A    C  
ATOM   3987  CD  GLU A 410      34.862 -22.132   3.452  1.00 15.00      A    C  
ATOM   3988  OE1 GLU A 410      33.966 -21.975   4.298  1.00 15.00      A    O  
ATOM   3989  OE2 GLU A 410      35.691 -21.247   3.165  1.00 15.00      A    O  
ATOM   3990  C   GLU A 410      37.876 -22.510   1.462  1.00 15.00      A    C  
ATOM   3991  O   GLU A 410      37.471 -21.525   0.839  1.00 15.00      A    O  
ATOM   3992  N   ALA A 411      38.993 -22.505   2.190  1.00 15.00      A    N  
ATOM   3993  HN  ALA A 411      39.266 -23.326   2.655  1.00 15.00      A    H  
ATOM   3994  CA  ALA A 411      39.820 -21.311   2.317  1.00 15.00      A    C  
ATOM   3995  CB  ALA A 411      40.913 -21.522   3.351  1.00 15.00      A    C  
ATOM   3996  C   ALA A 411      40.434 -20.969   0.973  1.00 15.00      A    C  
ATOM   3997  O   ALA A 411      40.608 -19.800   0.634  1.00 15.00      A    O  
ATOM   3998  N   ALA A 412      40.744 -22.007   0.208  1.00 15.00      A    N  
ATOM   3999  HN  ALA A 412      40.579 -22.911   0.547  1.00 15.00      A    H  
ATOM   4000  CA  ALA A 412      41.326 -21.841  -1.115  1.00 15.00      A    C  
ATOM   4001  CB  ALA A 412      41.685 -23.195  -1.707  1.00 15.00      A    C  
ATOM   4002  C   ALA A 412      40.353 -21.096  -2.022  1.00 15.00      A    C  
ATOM   4003  O   ALA A 412      40.751 -20.225  -2.797  1.00 15.00      A    O  
ATOM   4004  N   GLN A 413      39.070 -21.429  -1.903  1.00 15.00      A    N  
ATOM   4005  HN  GLN A 413      38.813 -22.129  -1.263  1.00 15.00      A    H  
ATOM   4006  CA  GLN A 413      38.038 -20.780  -2.699  1.00 15.00      A    C  
ATOM   4007  CB  GLN A 413      36.720 -21.557  -2.641  1.00 15.00      A    C  
ATOM   4008  CG  GLN A 413      35.805 -21.307  -3.832  1.00 15.00      A    C  
ATOM   4009  CD  GLN A 413      34.506 -22.086  -3.758  1.00 15.00      A    C  
ATOM   4010  OE1 GLN A 413      34.434 -23.147  -3.139  1.00 15.00      A    O  
ATOM   4011  NE2 GLN A 413      33.467 -21.568  -4.397  1.00 15.00      A    N  
ATOM   4012 HE21 GLN A 413      33.591 -20.722  -4.875  1.00 15.00      A    H  
ATOM   4013 HE22 GLN A 413      32.618 -22.057  -4.368  1.00 15.00      A    H  
ATOM   4014  C   GLN A 413      37.840 -19.349  -2.215  1.00 15.00      A    C  
ATOM   4015  O   GLN A 413      37.383 -18.486  -2.959  1.00 15.00      A    O  
ATOM   4016  N   TRP A 414      38.199 -19.109  -0.959  1.00 15.00      A    N  
ATOM   4017  HN  TRP A 414      38.556 -19.846  -0.417  1.00 15.00      A    H  
ATOM   4018  CA  TRP A 414      38.087 -17.786  -0.368  1.00 15.00      A    C  
ATOM   4019  CB  TRP A 414      38.239 -17.873   1.154  1.00 15.00      A    C  
ATOM   4020  CG  TRP A 414      38.105 -16.562   1.869  1.00 15.00      A    C  
ATOM   4021  CD1 TRP A 414      37.071 -15.676   1.775  1.00 15.00      A    C  
ATOM   4022  CD2 TRP A 414      39.038 -15.994   2.796  1.00 15.00      A    C  
ATOM   4023  NE1 TRP A 414      37.300 -14.594   2.587  1.00 15.00      A    N  
ATOM   4024  HE1 TRP A 414      36.701 -13.823   2.692  1.00 15.00      A    H  
ATOM   4025  CE2 TRP A 414      38.504 -14.762   3.222  1.00 15.00      A    C  
ATOM   4026  CE3 TRP A 414      40.274 -16.406   3.303  1.00 15.00      A    C  
ATOM   4027  CZ2 TRP A 414      39.161 -13.941   4.134  1.00 15.00      A    C  
ATOM   4028  CZ3 TRP A 414      40.924 -15.589   4.208  1.00 15.00      A    C  
ATOM   4029  CH2 TRP A 414      40.368 -14.371   4.613  1.00 15.00      A    C  
ATOM   4030  C   TRP A 414      39.150 -16.876  -0.965  1.00 15.00      A    C  
ATOM   4031  O   TRP A 414      38.887 -15.720  -1.290  1.00 15.00      A    O  
ATOM   4032  N   SER A 415      40.347 -17.420  -1.126  1.00 15.00      A    N  
ATOM   4033  HN  SER A 415      40.495 -18.349  -0.837  1.00 15.00      A    H  
ATOM   4034  CA  SER A 415      41.453 -16.677  -1.696  1.00 15.00      A    C  
ATOM   4035  CB  SER A 415      42.739 -17.498  -1.598  1.00 15.00      A    C  
ATOM   4036  OG  SER A 415      42.848 -18.106  -0.322  1.00 15.00      A    O  
ATOM   4037  HG  SER A 415      42.713 -17.444   0.361  1.00 15.00      A    H  
ATOM   4038  C   SER A 415      41.172 -16.292  -3.148  1.00 15.00      A    C  
ATOM   4039  O   SER A 415      41.495 -15.183  -3.566  1.00 15.00      A    O  
ATOM   4040  N   GLN A 416      40.557 -17.200  -3.908  1.00 15.00      A    N  
ATOM   4041  HN  GLN A 416      40.311 -18.066  -3.518  1.00 15.00      A    H  
ATOM   4042  CA  GLN A 416      40.253 -16.931  -5.313  1.00 15.00      A    C  
ATOM   4043  CB  GLN A 416      39.905 -18.206  -6.102  1.00 15.00      A    C  
ATOM   4044  CG  GLN A 416      38.628 -18.915  -5.676  1.00 15.00      A    C  
ATOM   4045  CD  GLN A 416      37.387 -18.419  -6.401  1.00 15.00      A    C  
ATOM   4046  OE1 GLN A 416      37.443 -18.033  -7.568  1.00 15.00      A    O  
ATOM   4047  NE2 GLN A 416      36.261 -18.400  -5.703  1.00 15.00      A    N  
ATOM   4048 HE21 GLN A 416      36.290 -18.698  -4.766  1.00 15.00      A    H  
ATOM   4049 HE22 GLN A 416      35.447 -18.094  -6.148  1.00 15.00      A    H  
ATOM   4050  C   GLN A 416      39.194 -15.843  -5.484  1.00 15.00      A    C  
ATOM   4051  O   GLN A 416      39.348 -14.950  -6.313  1.00 15.00      A    O  
ATOM   4052  N   GLU A 417      38.127 -15.904  -4.693  1.00 15.00      A    N  
ATOM   4053  HN  GLU A 417      38.046 -16.632  -4.039  1.00 15.00      A    H  
ATOM   4054  CA  GLU A 417      37.075 -14.903  -4.792  1.00 15.00      A    C  
ATOM   4055  CB  GLU A 417      35.783 -15.336  -4.080  1.00 15.00      A    C  
ATOM   4056  CG  GLU A 417      35.950 -15.777  -2.638  1.00 15.00      A    C  
ATOM   4057  CD  GLU A 417      34.801 -16.645  -2.160  1.00 15.00      A    C  
ATOM   4058  OE1 GLU A 417      34.262 -17.429  -2.968  1.00 15.00      A    O  
ATOM   4059  OE2 GLU A 417      34.456 -16.576  -0.962  1.00 15.00      A    O  
ATOM   4060  C   GLU A 417      37.570 -13.549  -4.306  1.00 15.00      A    C  
ATOM   4061  O   GLU A 417      37.256 -12.516  -4.891  1.00 15.00      A    O  
ATOM   4062  N   LEU A 418      38.383 -13.577  -3.262  1.00 15.00      A    N  
ATOM   4063  HN  LEU A 418      38.610 -14.443  -2.859  1.00 15.00      A    H  
ATOM   4064  CA  LEU A 418      38.943 -12.366  -2.689  1.00 15.00      A    C  
ATOM   4065  CB  LEU A 418      39.688 -12.702  -1.394  1.00 15.00      A    C  
ATOM   4066  CG  LEU A 418      39.233 -11.968  -0.131  1.00 15.00      A    C  
ATOM   4067  CD1 LEU A 418      39.609 -10.497  -0.201  1.00 15.00      A    C  
ATOM   4068  CD2 LEU A 418      37.737 -12.135   0.084  1.00 15.00      A    C  
ATOM   4069  C   LEU A 418      39.895 -11.696  -3.674  1.00 15.00      A    C  
ATOM   4070  O   LEU A 418      39.822 -10.490  -3.898  1.00 15.00      A    O  
ATOM   4071  N   SER A 419      40.777 -12.494  -4.272  1.00 15.00      A    N  
ATOM   4072  HN  SER A 419      40.767 -13.454  -4.069  1.00 15.00      A    H  
ATOM   4073  CA  SER A 419      41.753 -11.977  -5.227  1.00 15.00      A    C  
ATOM   4074  CB  SER A 419      42.847 -13.008  -5.531  1.00 15.00      A    C  
ATOM   4075  OG  SER A 419      42.292 -14.270  -5.861  1.00 15.00      A    O  
ATOM   4076  HG  SER A 419      42.126 -14.769  -5.051  1.00 15.00      A    H  
ATOM   4077  C   SER A 419      41.088 -11.495  -6.510  1.00 15.00      A    C  
ATOM   4078  O   SER A 419      41.447 -10.445  -7.042  1.00 15.00      A    O  
ATOM   4079  N   LYS A 420      40.116 -12.260  -7.001  1.00 15.00      A    N  
ATOM   4080  HN  LYS A 420      39.894 -13.103  -6.545  1.00 15.00      A    H  
ATOM   4081  CA  LYS A 420      39.400 -11.900  -8.221  1.00 15.00      A    C  
ATOM   4082  CB  LYS A 420      38.385 -12.981  -8.637  1.00 15.00      A    C  
ATOM   4083  CG  LYS A 420      36.994 -12.892  -8.012  1.00 15.00      A    C  
ATOM   4084  CD  LYS A 420      36.142 -14.083  -8.440  1.00 15.00      A    C  
ATOM   4085  CE  LYS A 420      34.674 -13.916  -8.069  1.00 15.00      A    C  
ATOM   4086  NZ  LYS A 420      34.455 -13.907  -6.599  1.00 15.00      A    N  
ATOM   4087  HZ1 LYS A 420      35.055 -14.616  -6.137  1.00 15.00      A    H  
ATOM   4088  HZ2 LYS A 420      33.461 -14.117  -6.384  1.00 15.00      A    H  
ATOM   4089  HZ3 LYS A 420      34.685 -12.959  -6.206  1.00 15.00      A    H  
ATOM   4090  C   LYS A 420      38.756 -10.522  -8.107  1.00 15.00      A    C  
ATOM   4091  O   LYS A 420      38.824  -9.718  -9.036  1.00 15.00      A    O  
ATOM   4092  N   GLU A 421      38.166 -10.240  -6.952  1.00 15.00      A    N  
ATOM   4093  HN  GLU A 421      38.166 -10.913  -6.236  1.00 15.00      A    H  
ATOM   4094  CA  GLU A 421      37.524  -8.954  -6.720  1.00 15.00      A    C  
ATOM   4095  CB  GLU A 421      36.500  -9.037  -5.595  1.00 15.00      A    C  
ATOM   4096  CG  GLU A 421      35.088  -9.325  -6.068  1.00 15.00      A    C  
ATOM   4097  CD  GLU A 421      34.429 -10.406  -5.245  1.00 15.00      A    C  
ATOM   4098  OE1 GLU A 421      33.962 -10.107  -4.131  1.00 15.00      A    O  
ATOM   4099  OE2 GLU A 421      34.386 -11.562  -5.716  1.00 15.00      A    O  
ATOM   4100  C   GLU A 421      38.557  -7.891  -6.401  1.00 15.00      A    C  
ATOM   4101  O   GLU A 421      38.371  -6.719  -6.722  1.00 15.00      A    O  
ATOM   4102  N   LEU A 422      39.650  -8.305  -5.770  1.00 15.00      A    N  
ATOM   4103  HN  LEU A 422      39.731  -9.253  -5.524  1.00 15.00      A    H  
ATOM   4104  CA  LEU A 422      40.721  -7.384  -5.423  1.00 15.00      A    C  
ATOM   4105  CB  LEU A 422      41.740  -8.045  -4.487  1.00 15.00      A    C  
ATOM   4106  CG  LEU A 422      42.005  -7.324  -3.160  1.00 15.00      A    C  
ATOM   4107  CD1 LEU A 422      40.773  -7.362  -2.267  1.00 15.00      A    C  
ATOM   4108  CD2 LEU A 422      43.205  -7.926  -2.448  1.00 15.00      A    C  
ATOM   4109  C   LEU A 422      41.404  -6.892  -6.690  1.00 15.00      A    C  
ATOM   4110  O   LEU A 422      41.873  -5.759  -6.756  1.00 15.00      A    O  
ATOM   4111  N   THR A 423      41.440  -7.753  -7.702  1.00 15.00      A    N  
ATOM   4112  HN  THR A 423      41.047  -8.646  -7.584  1.00 15.00      A    H  
ATOM   4113  CA  THR A 423      42.050  -7.408  -8.979  1.00 15.00      A    C  
ATOM   4114  CB  THR A 423      42.138  -8.629  -9.917  1.00 15.00      A    C  
ATOM   4115  OG1 THR A 423      42.800  -9.704  -9.236  1.00 15.00      A    O  
ATOM   4116  HG1 THR A 423      42.318  -9.921  -8.429  1.00 15.00      A    H  
ATOM   4117  CG2 THR A 423      42.920  -8.283 -11.176  1.00 15.00      A    C  
ATOM   4118  C   THR A 423      41.254  -6.295  -9.654  1.00 15.00      A    C  
ATOM   4119  O   THR A 423      41.816  -5.282 -10.071  1.00 15.00      A    O  
ATOM   4120  N   MET A 424      39.938  -6.465  -9.716  1.00 15.00      A    N  
ATOM   4121  HN  MET A 424      39.539  -7.281  -9.348  1.00 15.00      A    H  
ATOM   4122  CA  MET A 424      39.077  -5.461 -10.331  1.00 15.00      A    C  
ATOM   4123  CB  MET A 424      37.678  -6.011 -10.628  1.00 15.00      A    C  
ATOM   4124  CG  MET A 424      36.865  -6.385  -9.403  1.00 15.00      A    C  
ATOM   4125  SD  MET A 424      35.329  -7.232  -9.820  1.00 15.00      A    S  
ATOM   4126  CE  MET A 424      35.961  -8.688 -10.653  1.00 15.00      A    C  
ATOM   4127  C   MET A 424      39.014  -4.205  -9.466  1.00 15.00      A    C  
ATOM   4128  O   MET A 424      38.624  -3.137  -9.924  1.00 15.00      A    O  
ATOM   4129  N   PHE A 425      39.412  -4.341  -8.209  1.00 15.00      A    N  
ATOM   4130  HN  PHE A 425      39.697  -5.224  -7.891  1.00 15.00      A    H  
ATOM   4131  CA  PHE A 425      39.435  -3.214  -7.291  1.00 15.00      A    C  
ATOM   4132  CB  PHE A 425      39.426  -3.716  -5.843  1.00 15.00      A    C  
ATOM   4133  CG  PHE A 425      39.337  -2.629  -4.809  1.00 15.00      A    C  
ATOM   4134  CD1 PHE A 425      38.323  -1.689  -4.859  1.00 15.00      A    C  
ATOM   4135  CD2 PHE A 425      40.264  -2.552  -3.783  1.00 15.00      A    C  
ATOM   4136  CE1 PHE A 425      38.233  -0.692  -3.907  1.00 15.00      A    C  
ATOM   4137  CE2 PHE A 425      40.180  -1.557  -2.828  1.00 15.00      A    C  
ATOM   4138  CZ  PHE A 425      39.163  -0.625  -2.890  1.00 15.00      A    C  
ATOM   4139  C   PHE A 425      40.694  -2.401  -7.555  1.00 15.00      A    C  
ATOM   4140  O   PHE A 425      40.763  -1.210  -7.266  1.00 15.00      A    O  
ATOM   4141  N   LYS A 426      41.680  -3.073  -8.135  1.00 15.00      A    N  
ATOM   4142  HN  LYS A 426      41.535  -4.016  -8.356  1.00 15.00      A    H  
ATOM   4143  CA  LYS A 426      42.960  -2.470  -8.464  1.00 15.00      A    C  
ATOM   4144  CB  LYS A 426      44.026  -3.564  -8.591  1.00 15.00      A    C  
ATOM   4145  CG  LYS A 426      44.760  -3.900  -7.302  1.00 15.00      A    C  
ATOM   4146  CD  LYS A 426      45.945  -2.969  -7.096  1.00 15.00      A    C  
ATOM   4147  CE  LYS A 426      46.942  -3.528  -6.090  1.00 15.00      A    C  
ATOM   4148  NZ  LYS A 426      47.968  -2.516  -5.713  1.00 15.00      A    N  
ATOM   4149  HZ1 LYS A 426      48.628  -2.908  -5.007  1.00 15.00      A    H  
ATOM   4150  HZ2 LYS A 426      47.508  -1.677  -5.306  1.00 15.00      A    H  
ATOM   4151  HZ3 LYS A 426      48.512  -2.222  -6.549  1.00 15.00      A    H  
ATOM   4152  C   LYS A 426      42.878  -1.695  -9.774  1.00 15.00      A    C  
ATOM   4153  O   LYS A 426      43.458  -0.619  -9.898  1.00 15.00      A    O  
ATOM   4154  N   GLU A 427      42.162  -2.248 -10.749  1.00 15.00      A    N  
ATOM   4155  HN  GLU A 427      41.727  -3.115 -10.596  1.00 15.00      A    H  
ATOM   4156  CA  GLU A 427      42.020  -1.597 -12.048  1.00 15.00      A    C  
ATOM   4157  CB  GLU A 427      41.488  -2.558 -13.115  1.00 15.00      A    C  
ATOM   4158  CG  GLU A 427      40.184  -3.243 -12.752  1.00 15.00      A    C  
ATOM   4159  CD  GLU A 427      39.934  -4.489 -13.575  1.00 15.00      A    C  
ATOM   4160  OE1 GLU A 427      38.790  -4.676 -14.035  1.00 15.00      A    O  
ATOM   4161  OE2 GLU A 427      40.882  -5.282 -13.752  1.00 15.00      A    O  
ATOM   4162  C   GLU A 427      41.174  -0.331 -11.948  1.00 15.00      A    C  
ATOM   4163  O   GLU A 427      41.462   0.668 -12.606  1.00 15.00      A    O  
ATOM   4164  N   ILE A 428      40.148  -0.361 -11.098  1.00 15.00      A    N  
ATOM   4165  HN  ILE A 428      39.956  -1.187 -10.605  1.00 15.00      A    H  
ATOM   4166  CA  ILE A 428      39.291   0.808 -10.898  1.00 15.00      A    C  
ATOM   4167  CB  ILE A 428      37.939   0.437 -10.231  1.00 15.00      A    C  
ATOM   4168  CG1 ILE A 428      37.239  -0.660 -11.040  1.00 15.00      A    C  
ATOM   4169  CG2 ILE A 428      37.027   1.653 -10.118  1.00 15.00      A    C  
ATOM   4170  CD1 ILE A 428      35.936  -1.143 -10.436  1.00 15.00      A    C  
ATOM   4171  C   ILE A 428      40.049   1.862 -10.077  1.00 15.00      A    C  
ATOM   4172  O   ILE A 428      39.581   2.974  -9.849  1.00 15.00      A    O  
ATOM   4173  N   LEU A 429      41.247   1.491  -9.645  1.00 15.00      A    N  
ATOM   4174  HN  LEU A 429      41.568   0.589  -9.854  1.00 15.00      A    H  
ATOM   4175  CA  LEU A 429      42.108   2.382  -8.884  1.00 15.00      A    C  
ATOM   4176  CB  LEU A 429      42.443   1.781  -7.516  1.00 15.00      A    C  
ATOM   4177  CG  LEU A 429      41.324   1.806  -6.472  1.00 15.00      A    C  
ATOM   4178  CD1 LEU A 429      41.791   1.172  -5.172  1.00 15.00      A    C  
ATOM   4179  CD2 LEU A 429      40.844   3.228  -6.234  1.00 15.00      A    C  
ATOM   4180  C   LEU A 429      43.381   2.635  -9.683  1.00 15.00      A    C  
ATOM   4181  O   LEU A 429      44.450   2.875  -9.130  1.00 15.00      A    O  
ATOM   4182  N   GLU A 430      43.244   2.558 -10.999  1.00 15.00      A    N  
ATOM   4183  HN  GLU A 430      42.359   2.350 -11.368  1.00 15.00      A    H  
ATOM   4184  CA  GLU A 430      44.358   2.770 -11.912  1.00 15.00      A    C  
ATOM   4185  CB  GLU A 430      44.691   1.459 -12.634  1.00 15.00      A    C  
ATOM   4186  CG  GLU A 430      46.161   1.277 -12.985  1.00 15.00      A    C  
ATOM   4187  CD  GLU A 430      46.490   1.730 -14.394  1.00 15.00      A    C  
ATOM   4188  OE1 GLU A 430      45.700   1.438 -15.313  1.00 15.00      A    O  
ATOM   4189  OE2 GLU A 430      47.541   2.381 -14.579  1.00 15.00      A    O  
ATOM   4190  C   GLU A 430      43.982   3.852 -12.919  1.00 15.00      A    C  
ATOM   4191  O   GLU A 430      44.815   4.671 -13.326  1.00 15.00      A    O  
ATOM   4192  N   ASP A 431      42.703   3.871 -13.281  1.00 15.00      A    N  
ATOM   4193  HN  ASP A 431      42.090   3.208 -12.895  1.00 15.00      A    H  
ATOM   4194  CA  ASP A 431      42.169   4.845 -14.231  1.00 15.00      A    C  
ATOM   4195  CB  ASP A 431      40.885   4.321 -14.890  1.00 15.00      A    C  
ATOM   4196  CG  ASP A 431      39.762   4.027 -13.905  1.00 15.00      A    C  
ATOM   4197  OD1 ASP A 431      39.952   4.252 -12.691  1.00 15.00      A    O  
ATOM   4198  OD2 ASP A 431      38.692   3.562 -14.347  1.00 15.00      A    O  
ATOM   4199  C   ASP A 431      41.906   6.181 -13.544  1.00 15.00      A    C  
ATOM   4200  O   ASP A 431      41.473   7.143 -14.172  1.00 15.00      A    O  
ATOM   4201  N   GLU A 432      42.192   6.223 -12.247  1.00 15.00      A    N  
ATOM   4202  HN  GLU A 432      42.523   5.407 -11.818  1.00 15.00      A    H  
ATOM   4203  CA  GLU A 432      42.007   7.419 -11.424  1.00 15.00      A    C  
ATOM   4204  CB  GLU A 432      42.456   7.137  -9.989  1.00 15.00      A    C  
ATOM   4205  CG  GLU A 432      43.774   6.380  -9.900  1.00 15.00      A    C  
ATOM   4206  CD  GLU A 432      44.646   6.839  -8.749  1.00 15.00      A    C  
ATOM   4207  OE1 GLU A 432      44.446   6.350  -7.625  1.00 15.00      A    O  
ATOM   4208  OE2 GLU A 432      45.543   7.682  -8.978  1.00 15.00      A    O  
ATOM   4209  C   GLU A 432      42.771   8.622 -11.977  1.00 15.00      A    C  
ATOM   4210  O   GLU A 432      42.450   9.769 -11.671  1.00 15.00      A    O  
ATOM   4211  N   ARG A 433      43.776   8.355 -12.803  1.00 15.00      A    N  
ATOM   4212  HN  ARG A 433      43.967   7.422 -13.029  1.00 15.00      A    H  
ATOM   4213  CA  ARG A 433      44.581   9.414 -13.399  1.00 15.00      A    C  
ATOM   4214  CB  ARG A 433      46.000   8.921 -13.693  1.00 15.00      A    C  
ATOM   4215  CG  ARG A 433      46.991   9.118 -12.553  1.00 15.00      A    C  
ATOM   4216  CD  ARG A 433      47.069   7.900 -11.642  1.00 15.00      A    C  
ATOM   4217  NE  ARG A 433      46.910   6.638 -12.368  1.00 15.00      A    N  
ATOM   4218  HE  ARG A 433      46.018   6.224 -12.346  1.00 15.00      A    H  
ATOM   4219  CZ  ARG A 433      47.882   6.003 -13.027  1.00 15.00      A    C  
ATOM   4220  NH1 ARG A 433      49.120   6.490 -13.062  1.00 15.00      A    N  
ATOM   4221 HH11 ARG A 433      49.348   7.378 -12.574  1.00 15.00      A    H  
ATOM   4222 HH12 ARG A 433      49.869   5.979 -13.577  1.00 15.00      A    H  
ATOM   4223  NH2 ARG A 433      47.602   4.876 -13.654  1.00 15.00      A    N  
ATOM   4224 HH21 ARG A 433      48.341   4.349 -14.172  1.00 15.00      A    H  
ATOM   4225 HH22 ARG A 433      46.628   4.494 -13.634  1.00 15.00      A    H  
ATOM   4226  C   ARG A 433      43.934   9.939 -14.679  1.00 15.00      A    C  
ATOM   4227  O   ARG A 433      44.528  10.745 -15.400  1.00 15.00      A    O  
ATOM   4228  N   ASP A 434      42.724   9.467 -14.948  1.00 15.00      A    N  
ATOM   4229  HN  ASP A 434      42.317   8.822 -14.327  1.00 15.00      A    H  
ATOM   4230  CA  ASP A 434      41.964   9.874 -16.127  1.00 15.00      A    C  
ATOM   4231  CB  ASP A 434      42.002   8.783 -17.202  1.00 15.00      A    C  
ATOM   4232  CG  ASP A 434      41.123   9.107 -18.402  1.00 15.00      A    C  
ATOM   4233  OD1 ASP A 434      41.670   9.524 -19.442  1.00 15.00      A    O  
ATOM   4234  OD2 ASP A 434      39.887   8.944 -18.303  1.00 15.00      A    O  
ATOM   4235  C   ASP A 434      40.518  10.159 -15.740  1.00 15.00      A    C  
ATOM   4236  O   ASP A 434      40.233  10.493 -14.584  1.00 15.00      A    O  
ATOM   4237  N   MET B   1     -21.341   8.874  23.759  1.00 15.00      B    N  
ATOM   4238  HN  MET B   1     -20.572   9.153  23.216  1.00 15.00      B    H  
ATOM   4239  CA  MET B   1     -22.683   9.189  23.287  1.00 15.00      B    C  
ATOM   4240  CB  MET B   1     -23.290  10.328  24.108  1.00 15.00      B    C  
ATOM   4241  CG  MET B   1     -23.382  10.042  25.597  1.00 15.00      B    C  
ATOM   4242  SD  MET B   1     -24.121  11.401  26.525  1.00 15.00      B    S  
ATOM   4243  CE  MET B   1     -23.905  10.817  28.205  1.00 15.00      B    C  
ATOM   4244  C   MET B   1     -22.651   9.572  21.813  1.00 15.00      B    C  
ATOM   4245  O   MET B   1     -21.648  10.093  21.320  1.00 15.00      B    O  
ATOM   4246  N   THR B   2     -23.740   9.302  21.112  1.00 15.00      B    N  
ATOM   4247  HN  THR B   2     -24.504   8.880  21.554  1.00 15.00      B    H  
ATOM   4248  CA  THR B   2     -23.834   9.613  19.697  1.00 15.00      B    C  
ATOM   4249  CB  THR B   2     -24.894   8.732  19.014  1.00 15.00      B    C  
ATOM   4250  OG1 THR B   2     -24.926   7.448  19.656  1.00 15.00      B    O  
ATOM   4251  HG1 THR B   2     -25.789   7.045  19.523  1.00 15.00      B    H  
ATOM   4252  CG2 THR B   2     -24.556   8.547  17.543  1.00 15.00      B    C  
ATOM   4253  C   THR B   2     -24.183  11.083  19.478  1.00 15.00      B    C  
ATOM   4254  O   THR B   2     -25.322  11.502  19.690  1.00 15.00      B    O  
ATOM   4255  N   THR B   3     -23.200  11.861  19.059  1.00 15.00      B    N  
ATOM   4256  HN  THR B   3     -22.311  11.467  18.896  1.00 15.00      B    H  
ATOM   4257  CA  THR B   3     -23.404  13.278  18.808  1.00 15.00      B    C  
ATOM   4258  CB  THR B   3     -22.170  14.096  19.228  1.00 15.00      B    C  
ATOM   4259  OG1 THR B   3     -21.677  13.587  20.475  1.00 15.00      B    O  
ATOM   4260  HG1 THR B   3     -21.962  12.675  20.582  1.00 15.00      B    H  
ATOM   4261  CG2 THR B   3     -22.539  15.563  19.399  1.00 15.00      B    C  
ATOM   4262  C   THR B   3     -23.694  13.508  17.329  1.00 15.00      B    C  
ATOM   4263  O   THR B   3     -22.927  13.091  16.467  1.00 15.00      B    O  
ATOM   4264  N   PHE B   4     -24.810  14.157  17.040  1.00 15.00      B    N  
ATOM   4265  HN  PHE B   4     -25.381  14.476  17.768  1.00 15.00      B    H  
ATOM   4266  CA  PHE B   4     -25.199  14.423  15.663  1.00 15.00      B    C  
ATOM   4267  CB  PHE B   4     -26.715  14.298  15.498  1.00 15.00      B    C  
ATOM   4268  CG  PHE B   4     -27.225  12.885  15.612  1.00 15.00      B    C  
ATOM   4269  CD1 PHE B   4     -27.401  12.106  14.479  1.00 15.00      B    C  
ATOM   4270  CD2 PHE B   4     -27.528  12.336  16.849  1.00 15.00      B    C  
ATOM   4271  CE1 PHE B   4     -27.867  10.808  14.577  1.00 15.00      B    C  
ATOM   4272  CE2 PHE B   4     -27.994  11.039  16.954  1.00 15.00      B    C  
ATOM   4273  CZ  PHE B   4     -28.164  10.274  15.816  1.00 15.00      B    C  
ATOM   4274  C   PHE B   4     -24.710  15.792  15.204  1.00 15.00      B    C  
ATOM   4275  O   PHE B   4     -24.721  16.758  15.969  1.00 15.00      B    O  
ATOM   4276  N   THR B   5     -24.272  15.861  13.958  1.00 15.00      B    N  
ATOM   4277  HN  THR B   5     -24.286  15.050  13.401  1.00 15.00      B    H  
ATOM   4278  CA  THR B   5     -23.769  17.094  13.380  1.00 15.00      B    C  
ATOM   4279  CB  THR B   5     -22.283  16.942  12.998  1.00 15.00      B    C  
ATOM   4280  OG1 THR B   5     -21.846  15.607  13.302  1.00 15.00      B    O  
ATOM   4281  HG1 THR B   5     -21.063  15.646  13.859  1.00 15.00      B    H  
ATOM   4282  CG2 THR B   5     -21.433  17.935  13.771  1.00 15.00      B    C  
ATOM   4283  C   THR B   5     -24.573  17.463  12.135  1.00 15.00      B    C  
ATOM   4284  O   THR B   5     -25.003  16.589  11.385  1.00 15.00      B    O  
ATOM   4285  N   SER B   6     -24.787  18.753  11.925  1.00 15.00      B    N  
ATOM   4286  HN  SER B   6     -24.435  19.407  12.561  1.00 15.00      B    H  
ATOM   4287  CA  SER B   6     -25.539  19.220  10.772  1.00 15.00      B    C  
ATOM   4288  CB  SER B   6     -26.909  19.730  11.220  1.00 15.00      B    C  
ATOM   4289  OG  SER B   6     -26.768  20.750  12.199  1.00 15.00      B    O  
ATOM   4290  HG  SER B   6     -25.973  21.267  12.001  1.00 15.00      B    H  
ATOM   4291  C   SER B   6     -24.786  20.336  10.060  1.00 15.00      B    C  
ATOM   4292  O   SER B   6     -24.524  21.386  10.651  1.00 15.00      B    O  
ATOM   4293  N   ILE B   7     -24.431  20.107   8.807  1.00 15.00      B    N  
ATOM   4294  HN  ILE B   7     -24.657  19.242   8.393  1.00 15.00      B    H  
ATOM   4295  CA  ILE B   7     -23.719  21.108   8.025  1.00 15.00      B    C  
ATOM   4296  CB  ILE B   7     -22.266  20.691   7.704  1.00 15.00      B    C  
ATOM   4297  CG1 ILE B   7     -22.184  19.201   7.361  1.00 15.00      B    C  
ATOM   4298  CG2 ILE B   7     -21.346  21.032   8.868  1.00 15.00      B    C  
ATOM   4299  CD1 ILE B   7     -20.824  18.754   6.867  1.00 15.00      B    C  
ATOM   4300  C   ILE B   7     -24.469  21.430   6.737  1.00 15.00      B    C  
ATOM   4301  O   ILE B   7     -25.016  20.540   6.087  1.00 15.00      B    O  
ATOM   4302  N   VAL B   8     -24.507  22.707   6.387  1.00 15.00      B    N  
ATOM   4303  HN  VAL B   8     -24.055  23.369   6.948  1.00 15.00      B    H  
ATOM   4304  CA  VAL B   8     -25.194  23.154   5.182  1.00 15.00      B    C  
ATOM   4305  CB  VAL B   8     -25.927  24.493   5.423  1.00 15.00      B    C  
ATOM   4306  CG1 VAL B   8     -26.769  24.879   4.215  1.00 15.00      B    C  
ATOM   4307  CG2 VAL B   8     -26.787  24.419   6.676  1.00 15.00      B    C  
ATOM   4308  C   VAL B   8     -24.194  23.327   4.043  1.00 15.00      B    C  
ATOM   4309  O   VAL B   8     -23.138  23.930   4.225  1.00 15.00      B    O  
ATOM   4310  N   THR B   9     -24.520  22.783   2.880  1.00 15.00      B    N  
ATOM   4311  HN  THR B   9     -25.375  22.301   2.795  1.00 15.00      B    H  
ATOM   4312  CA  THR B   9     -23.645  22.885   1.722  1.00 15.00      B    C  
ATOM   4313  CB  THR B   9     -22.687  21.675   1.617  1.00 15.00      B    C  
ATOM   4314  OG1 THR B   9     -21.904  21.767   0.417  1.00 15.00      B    O  
ATOM   4315  HG1 THR B   9     -21.723  20.880   0.082  1.00 15.00      B    H  
ATOM   4316  CG2 THR B   9     -23.459  20.362   1.618  1.00 15.00      B    C  
ATOM   4317  C   THR B   9     -24.455  23.013   0.436  1.00 15.00      B    C  
ATOM   4318  O   THR B   9     -25.536  22.438   0.311  1.00 15.00      B    O  
ATOM   4319  N   THR B  10     -23.934  23.781  -0.510  1.00 15.00      B    N  
ATOM   4320  HN  THR B  10     -23.081  24.235  -0.342  1.00 15.00      B    H  
ATOM   4321  CA  THR B  10     -24.595  23.982  -1.789  1.00 15.00      B    C  
ATOM   4322  CB  THR B  10     -24.261  25.373  -2.349  1.00 15.00      B    C  
ATOM   4323  OG1 THR B  10     -22.993  25.798  -1.821  1.00 15.00      B    O  
ATOM   4324  HG1 THR B  10     -22.670  26.545  -2.331  1.00 15.00      B    H  
ATOM   4325  CG2 THR B  10     -25.332  26.378  -1.953  1.00 15.00      B    C  
ATOM   4326  C   THR B  10     -24.155  22.918  -2.792  1.00 15.00      B    C  
ATOM   4327  O   THR B  10     -24.752  22.759  -3.855  1.00 15.00      B    O  
ATOM   4328  N   ASN B  11     -23.104  22.191  -2.441  1.00 15.00      B    N  
ATOM   4329  HN  ASN B  11     -22.680  22.356  -1.571  1.00 15.00      B    H  
ATOM   4330  CA  ASN B  11     -22.576  21.139  -3.298  1.00 15.00      B    C  
ATOM   4331  CB  ASN B  11     -21.241  21.562  -3.933  1.00 15.00      B    C  
ATOM   4332  CG  ASN B  11     -20.466  20.408  -4.559  1.00 15.00      B    C  
ATOM   4333  OD1 ASN B  11     -20.762  19.964  -5.674  1.00 15.00      B    O  
ATOM   4334  ND2 ASN B  11     -19.451  19.929  -3.854  1.00 15.00      B    N  
ATOM   4335 HD21 ASN B  11     -19.261  20.336  -2.982  1.00 15.00      B    H  
ATOM   4336 HD22 ASN B  11     -18.926  19.195  -4.233  1.00 15.00      B    H  
ATOM   4337  C   ASN B  11     -22.419  19.854  -2.500  1.00 15.00      B    C  
ATOM   4338  O   ASN B  11     -21.515  19.730  -1.672  1.00 15.00      B    O  
ATOM   4339  N   PRO B  12     -23.332  18.901  -2.705  1.00 15.00      B    N  
ATOM   4340  CA  PRO B  12     -23.305  17.620  -2.015  1.00 15.00      B    C  
ATOM   4341  CB  PRO B  12     -24.785  17.242  -1.988  1.00 15.00      B    C  
ATOM   4342  CG  PRO B  12     -25.356  17.832  -3.238  1.00 15.00      B    C  
ATOM   4343  CD  PRO B  12     -24.481  19.001  -3.623  1.00 15.00      B    C  
ATOM   4344  C   PRO B  12     -22.503  16.578  -2.791  1.00 15.00      B    C  
ATOM   4345  O   PRO B  12     -22.578  16.508  -4.021  1.00 15.00      B    O  
ATOM   4346  N   ASP B  13     -21.728  15.775  -2.080  1.00 15.00      B    N  
ATOM   4347  HN  ASP B  13     -21.690  15.872  -1.102  1.00 15.00      B    H  
ATOM   4348  CA  ASP B  13     -20.931  14.747  -2.729  1.00 15.00      B    C  
ATOM   4349  CB  ASP B  13     -19.515  14.690  -2.164  1.00 15.00      B    C  
ATOM   4350  CG  ASP B  13     -18.647  13.718  -2.931  1.00 15.00      B    C  
ATOM   4351  OD1 ASP B  13     -18.419  13.941  -4.141  1.00 15.00      B    O  
ATOM   4352  OD2 ASP B  13     -18.178  12.729  -2.335  1.00 15.00      B    O  
ATOM   4353  C   ASP B  13     -21.599  13.386  -2.622  1.00 15.00      B    C  
ATOM   4354  O   ASP B  13     -21.668  12.796  -1.546  1.00 15.00      B    O  
ATOM   4355  N   PHE B  14     -22.096  12.894  -3.746  1.00 15.00      B    N  
ATOM   4356  HN  PHE B  14     -22.023  13.420  -4.568  1.00 15.00      B    H  
ATOM   4357  CA  PHE B  14     -22.759  11.596  -3.787  1.00 15.00      B    C  
ATOM   4358  CB  PHE B  14     -23.817  11.565  -4.894  1.00 15.00      B    C  
ATOM   4359  CG  PHE B  14     -24.939  12.544  -4.684  1.00 15.00      B    C  
ATOM   4360  CD1 PHE B  14     -25.961  12.266  -3.790  1.00 15.00      B    C  
ATOM   4361  CD2 PHE B  14     -24.969  13.743  -5.377  1.00 15.00      B    C  
ATOM   4362  CE1 PHE B  14     -26.992  13.166  -3.591  1.00 15.00      B    C  
ATOM   4363  CE2 PHE B  14     -25.997  14.647  -5.184  1.00 15.00      B    C  
ATOM   4364  CZ  PHE B  14     -27.010  14.358  -4.289  1.00 15.00      B    C  
ATOM   4365  C   PHE B  14     -21.749  10.464  -3.968  1.00 15.00      B    C  
ATOM   4366  O   PHE B  14     -22.050   9.437  -4.575  1.00 15.00      B    O  
ATOM   4367  N   GLY B  15     -20.547  10.668  -3.445  1.00 15.00      B    N  
ATOM   4368  HN  GLY B  15     -20.361  11.516  -2.985  1.00 15.00      B    H  
ATOM   4369  CA  GLY B  15     -19.510   9.664  -3.536  1.00 15.00      B    C  
ATOM   4370  C   GLY B  15     -19.002   9.290  -2.162  1.00 15.00      B    C  
ATOM   4371  O   GLY B  15     -17.996   8.593  -2.025  1.00 15.00      B    O  
ATOM   4372  N   GLY B  16     -19.707   9.761  -1.144  1.00 15.00      B    N  
ATOM   4373  HN  GLY B  16     -20.505  10.299  -1.324  1.00 15.00      B    H  
ATOM   4374  CA  GLY B  16     -19.327   9.480   0.218  1.00 15.00      B    C  
ATOM   4375  C   GLY B  16     -20.482   8.928   1.021  1.00 15.00      B    C  
ATOM   4376  O   GLY B  16     -21.643   9.067   0.629  1.00 15.00      B    O  
ATOM   4377  N   PHE B  17     -20.169   8.304   2.145  1.00 15.00      B    N  
ATOM   4378  HN  PHE B  17     -19.224   8.234   2.402  1.00 15.00      B    H  
ATOM   4379  CA  PHE B  17     -21.187   7.721   3.010  1.00 15.00      B    C  
ATOM   4380  CB  PHE B  17     -20.587   6.600   3.864  1.00 15.00      B    C  
ATOM   4381  CG  PHE B  17     -20.438   5.293   3.136  1.00 15.00      B    C  
ATOM   4382  CD1 PHE B  17     -20.973   4.130   3.663  1.00 15.00      B    C  
ATOM   4383  CD2 PHE B  17     -19.770   5.228   1.923  1.00 15.00      B    C  
ATOM   4384  CE1 PHE B  17     -20.846   2.927   2.995  1.00 15.00      B    C  
ATOM   4385  CE2 PHE B  17     -19.639   4.029   1.250  1.00 15.00      B    C  
ATOM   4386  CZ  PHE B  17     -20.178   2.877   1.788  1.00 15.00      B    C  
ATOM   4387  C   PHE B  17     -21.832   8.786   3.891  1.00 15.00      B    C  
ATOM   4388  O   PHE B  17     -21.723   8.747   5.118  1.00 15.00      B    O  
ATOM   4389  N   GLU B  18     -22.509   9.732   3.254  1.00 15.00      B    N  
ATOM   4390  HN  GLU B  18     -22.573   9.696   2.275  1.00 15.00      B    H  
ATOM   4391  CA  GLU B  18     -23.162  10.818   3.966  1.00 15.00      B    C  
ATOM   4392  CB  GLU B  18     -22.572  12.162   3.541  1.00 15.00      B    C  
ATOM   4393  CG  GLU B  18     -21.056  12.211   3.554  1.00 15.00      B    C  
ATOM   4394  CD  GLU B  18     -20.537  13.618   3.722  1.00 15.00      B    C  
ATOM   4395  OE1 GLU B  18     -20.368  14.056   4.877  1.00 15.00      B    O  
ATOM   4396  OE2 GLU B  18     -20.307  14.305   2.705  1.00 15.00      B    O  
ATOM   4397  C   GLU B  18     -24.663  10.825   3.711  1.00 15.00      B    C  
ATOM   4398  O   GLU B  18     -25.150  10.199   2.767  1.00 15.00      B    O  
ATOM   4399  N   PHE B  19     -25.386  11.535   4.563  1.00 15.00      B    N  
ATOM   4400  HN  PHE B  19     -24.934  11.996   5.300  1.00 15.00      B    H  
ATOM   4401  CA  PHE B  19     -26.828  11.654   4.438  1.00 15.00      B    C  
ATOM   4402  CB  PHE B  19     -27.516  11.171   5.718  1.00 15.00      B    C  
ATOM   4403  CG  PHE B  19     -28.982  10.880   5.556  1.00 15.00      B    C  
ATOM   4404  CD1 PHE B  19     -29.930  11.859   5.807  1.00 15.00      B    C  
ATOM   4405  CD2 PHE B  19     -29.412   9.625   5.157  1.00 15.00      B    C  
ATOM   4406  CE1 PHE B  19     -31.279  11.593   5.663  1.00 15.00      B    C  
ATOM   4407  CE2 PHE B  19     -30.759   9.351   5.010  1.00 15.00      B    C  
ATOM   4408  CZ  PHE B  19     -31.694  10.337   5.264  1.00 15.00      B    C  
ATOM   4409  C   PHE B  19     -27.187  13.107   4.162  1.00 15.00      B    C  
ATOM   4410  O   PHE B  19     -27.038  13.970   5.030  1.00 15.00      B    O  
ATOM   4411  N   TYR B  20     -27.642  13.375   2.949  1.00 15.00      B    N  
ATOM   4412  HN  TYR B  20     -27.745  12.644   2.306  1.00 15.00      B    H  
ATOM   4413  CA  TYR B  20     -28.005  14.725   2.552  1.00 15.00      B    C  
ATOM   4414  CB  TYR B  20     -27.392  15.064   1.190  1.00 15.00      B    C  
ATOM   4415  CG  TYR B  20     -25.893  15.267   1.193  1.00 15.00      B    C  
ATOM   4416  CD1 TYR B  20     -25.328  16.419   1.726  1.00 15.00      B    C  
ATOM   4417  CD2 TYR B  20     -25.043  14.317   0.640  1.00 15.00      B    C  
ATOM   4418  CE1 TYR B  20     -23.960  16.618   1.706  1.00 15.00      B    C  
ATOM   4419  CE2 TYR B  20     -23.674  14.505   0.622  1.00 15.00      B    C  
ATOM   4420  CZ  TYR B  20     -23.138  15.657   1.154  1.00 15.00      B    C  
ATOM   4421  OH  TYR B  20     -21.777  15.860   1.118  1.00 15.00      B    O  
ATOM   4422  HH  TYR B  20     -21.334  15.232   1.719  1.00 15.00      B    H  
ATOM   4423  C   TYR B  20     -29.516  14.906   2.483  1.00 15.00      B    C  
ATOM   4424  O   TYR B  20     -30.231  14.063   1.945  1.00 15.00      B    O  
ATOM   4425  N   VAL B  21     -29.989  16.006   3.045  1.00 15.00      B    N  
ATOM   4426  HN  VAL B  21     -29.362  16.615   3.496  1.00 15.00      B    H  
ATOM   4427  CA  VAL B  21     -31.404  16.338   3.033  1.00 15.00      B    C  
ATOM   4428  CB  VAL B  21     -31.915  16.711   4.442  1.00 15.00      B    C  
ATOM   4429  CG1 VAL B  21     -33.432  16.828   4.451  1.00 15.00      B    C  
ATOM   4430  CG2 VAL B  21     -31.450  15.693   5.473  1.00 15.00      B    C  
ATOM   4431  C   VAL B  21     -31.624  17.520   2.096  1.00 15.00      B    C  
ATOM   4432  O   VAL B  21     -30.961  18.551   2.222  1.00 15.00      B    O  
ATOM   4433  N   GLU B  22     -32.533  17.360   1.150  1.00 15.00      B    N  
ATOM   4434  HN  GLU B  22     -33.024  16.515   1.098  1.00 15.00      B    H  
ATOM   4435  CA  GLU B  22     -32.829  18.406   0.185  1.00 15.00      B    C  
ATOM   4436  CB  GLU B  22     -33.533  17.803  -1.031  1.00 15.00      B    C  
ATOM   4437  CG  GLU B  22     -33.584  18.710  -2.248  1.00 15.00      B    C  
ATOM   4438  CD  GLU B  22     -34.122  17.997  -3.470  1.00 15.00      B    C  
ATOM   4439  OE1 GLU B  22     -35.298  17.579  -3.443  1.00 15.00      B    O  
ATOM   4440  OE2 GLU B  22     -33.364  17.851  -4.453  1.00 15.00      B    O  
ATOM   4441  C   GLU B  22     -33.691  19.499   0.812  1.00 15.00      B    C  
ATOM   4442  O   GLU B  22     -34.420  19.251   1.774  1.00 15.00      B    O  
ATOM   4443  N   ALA B  23     -33.585  20.707   0.274  1.00 15.00      B    N  
ATOM   4444  HN  ALA B  23     -32.974  20.839  -0.478  1.00 15.00      B    H  
ATOM   4445  CA  ALA B  23     -34.354  21.842   0.769  1.00 15.00      B    C  
ATOM   4446  CB  ALA B  23     -33.939  23.115   0.050  1.00 15.00      B    C  
ATOM   4447  C   ALA B  23     -35.849  21.596   0.593  1.00 15.00      B    C  
ATOM   4448  O   ALA B  23     -36.342  21.481  -0.527  1.00 15.00      B    O  
ATOM   4449  N   GLY B  24     -36.559  21.501   1.706  1.00 15.00      B    N  
ATOM   4450  HN  GLY B  24     -36.108  21.595   2.574  1.00 15.00      B    H  
ATOM   4451  CA  GLY B  24     -37.988  21.261   1.655  1.00 15.00      B    C  
ATOM   4452  C   GLY B  24     -38.323  19.819   1.971  1.00 15.00      B    C  
ATOM   4453  O   GLY B  24     -39.482  19.474   2.192  1.00 15.00      B    O  
ATOM   4454  N   GLN B  25     -37.300  18.976   1.981  1.00 15.00      B    N  
ATOM   4455  HN  GLN B  25     -36.398  19.318   1.795  1.00 15.00      B    H  
ATOM   4456  CA  GLN B  25     -37.470  17.562   2.279  1.00 15.00      B    C  
ATOM   4457  CB  GLN B  25     -36.363  16.741   1.614  1.00 15.00      B    C  
ATOM   4458  CG  GLN B  25     -36.755  16.105   0.290  1.00 15.00      B    C  
ATOM   4459  CD  GLN B  25     -37.013  14.614   0.418  1.00 15.00      B    C  
ATOM   4460  OE1 GLN B  25     -36.093  13.802   0.334  1.00 15.00      B    O  
ATOM   4461  NE2 GLN B  25     -38.267  14.241   0.619  1.00 15.00      B    N  
ATOM   4462 HE21 GLN B  25     -38.954  14.935   0.671  1.00 15.00      B    H  
ATOM   4463 HE22 GLN B  25     -38.451  13.283   0.709  1.00 15.00      B    H  
ATOM   4464  C   GLN B  25     -37.436  17.345   3.785  1.00 15.00      B    C  
ATOM   4465  O   GLN B  25     -36.755  18.071   4.510  1.00 15.00      B    O  
ATOM   4466  N   GLN B  26     -38.171  16.351   4.254  1.00 15.00      B    N  
ATOM   4467  HN  GLN B  26     -38.689  15.802   3.633  1.00 15.00      B    H  
ATOM   4468  CA  GLN B  26     -38.214  16.050   5.675  1.00 15.00      B    C  
ATOM   4469  CB  GLN B  26     -39.590  15.523   6.076  1.00 15.00      B    C  
ATOM   4470  CG  GLN B  26     -40.684  16.575   6.062  1.00 15.00      B    C  
ATOM   4471  CD  GLN B  26     -41.887  16.162   6.881  1.00 15.00      B    C  
ATOM   4472  OE1 GLN B  26     -42.834  15.572   6.366  1.00 15.00      B    O  
ATOM   4473  NE2 GLN B  26     -41.850  16.459   8.169  1.00 15.00      B    N  
ATOM   4474 HE21 GLN B  26     -41.056  16.923   8.515  1.00 15.00      B    H  
ATOM   4475 HE22 GLN B  26     -42.614  16.203   8.722  1.00 15.00      B    H  
ATOM   4476  C   GLN B  26     -37.140  15.040   6.042  1.00 15.00      B    C  
ATOM   4477  O   GLN B  26     -36.825  14.143   5.260  1.00 15.00      B    O  
ATOM   4478  N   PHE B  27     -36.575  15.199   7.226  1.00 15.00      B    N  
ATOM   4479  HN  PHE B  27     -36.871  15.934   7.802  1.00 15.00      B    H  
ATOM   4480  CA  PHE B  27     -35.537  14.299   7.698  1.00 15.00      B    C  
ATOM   4481  CB  PHE B  27     -34.678  14.981   8.768  1.00 15.00      B    C  
ATOM   4482  CG  PHE B  27     -33.653  14.083   9.395  1.00 15.00      B    C  
ATOM   4483  CD1 PHE B  27     -33.750  13.727  10.730  1.00 15.00      B    C  
ATOM   4484  CD2 PHE B  27     -32.594  13.592   8.651  1.00 15.00      B    C  
ATOM   4485  CE1 PHE B  27     -32.811  12.899  11.312  1.00 15.00      B    C  
ATOM   4486  CE2 PHE B  27     -31.651  12.763   9.225  1.00 15.00      B    C  
ATOM   4487  CZ  PHE B  27     -31.759  12.416  10.558  1.00 15.00      B    C  
ATOM   4488  C   PHE B  27     -36.155  13.017   8.240  1.00 15.00      B    C  
ATOM   4489  O   PHE B  27     -36.766  13.016   9.311  1.00 15.00      B    O  
ATOM   4490  N   ASP B  28     -36.011  11.941   7.483  1.00 15.00      B    N  
ATOM   4491  HN  ASP B  28     -35.536  12.017   6.632  1.00 15.00      B    H  
ATOM   4492  CA  ASP B  28     -36.549  10.647   7.880  1.00 15.00      B    C  
ATOM   4493  CB  ASP B  28     -36.784   9.763   6.653  1.00 15.00      B    C  
ATOM   4494  CG  ASP B  28     -37.605   8.529   6.971  1.00 15.00      B    C  
ATOM   4495  OD1 ASP B  28     -37.066   7.604   7.614  1.00 15.00      B    O  
ATOM   4496  OD2 ASP B  28     -38.785   8.482   6.574  1.00 15.00      B    O  
ATOM   4497  C   ASP B  28     -35.609   9.955   8.861  1.00 15.00      B    C  
ATOM   4498  O   ASP B  28     -34.428   9.744   8.567  1.00 15.00      B    O  
ATOM   4499  N   ASP B  29     -36.141   9.620  10.028  1.00 15.00      B    N  
ATOM   4500  HN  ASP B  29     -37.088   9.822  10.192  1.00 15.00      B    H  
ATOM   4501  CA  ASP B  29     -35.370   8.957  11.075  1.00 15.00      B    C  
ATOM   4502  CB  ASP B  29     -36.145   8.965  12.403  1.00 15.00      B    C  
ATOM   4503  CG  ASP B  29     -37.607   8.568  12.256  1.00 15.00      B    C  
ATOM   4504  OD1 ASP B  29     -38.465   9.473  12.164  1.00 15.00      B    O  
ATOM   4505  OD2 ASP B  29     -37.910   7.357  12.238  1.00 15.00      B    O  
ATOM   4506  C   ASP B  29     -35.017   7.526  10.692  1.00 15.00      B    C  
ATOM   4507  O   ASP B  29     -33.880   7.079  10.873  1.00 15.00      B    O  
ATOM   4508  N   SER B  30     -35.987   6.825  10.135  1.00 15.00      B    N  
ATOM   4509  HN  SER B  30     -36.852   7.258   9.970  1.00 15.00      B    H  
ATOM   4510  CA  SER B  30     -35.809   5.443   9.740  1.00 15.00      B    C  
ATOM   4511  CB  SER B  30     -37.157   4.837   9.354  1.00 15.00      B    C  
ATOM   4512  OG  SER B  30     -38.054   4.874  10.454  1.00 15.00      B    O  
ATOM   4513  HG  SER B  30     -37.916   5.693  10.958  1.00 15.00      B    H  
ATOM   4514  C   SER B  30     -34.789   5.292   8.613  1.00 15.00      B    C  
ATOM   4515  O   SER B  30     -33.939   4.400   8.659  1.00 15.00      B    O  
ATOM   4516  N   ALA B  31     -34.870   6.167   7.616  1.00 15.00      B    N  
ATOM   4517  HN  ALA B  31     -35.585   6.856   7.640  1.00 15.00      B    H  
ATOM   4518  CA  ALA B  31     -33.957   6.132   6.475  1.00 15.00      B    C  
ATOM   4519  CB  ALA B  31     -34.313   7.215   5.469  1.00 15.00      B    C  
ATOM   4520  C   ALA B  31     -32.501   6.265   6.911  1.00 15.00      B    C  
ATOM   4521  O   ALA B  31     -31.615   5.614   6.358  1.00 15.00      B    O  
ATOM   4522  N   TYR B  32     -32.260   7.101   7.913  1.00 15.00      B    N  
ATOM   4523  HN  TYR B  32     -33.008   7.593   8.318  1.00 15.00      B    H  
ATOM   4524  CA  TYR B  32     -30.911   7.309   8.422  1.00 15.00      B    C  
ATOM   4525  CB  TYR B  32     -30.902   8.434   9.461  1.00 15.00      B    C  
ATOM   4526  CG  TYR B  32     -29.524   8.980   9.764  1.00 15.00      B    C  
ATOM   4527  CD1 TYR B  32     -28.783   8.507  10.841  1.00 15.00      B    C  
ATOM   4528  CD2 TYR B  32     -28.963   9.965   8.967  1.00 15.00      B    C  
ATOM   4529  CE1 TYR B  32     -27.522   9.003  11.112  1.00 15.00      B    C  
ATOM   4530  CE2 TYR B  32     -27.705  10.467   9.231  1.00 15.00      B    C  
ATOM   4531  CZ  TYR B  32     -26.988   9.984  10.303  1.00 15.00      B    C  
ATOM   4532  OH  TYR B  32     -25.728  10.479  10.559  1.00 15.00      B    O  
ATOM   4533  HH  TYR B  32     -25.609  11.310  10.069  1.00 15.00      B    H  
ATOM   4534  C   TYR B  32     -30.370   6.022   9.039  1.00 15.00      B    C  
ATOM   4535  O   TYR B  32     -29.207   5.661   8.848  1.00 15.00      B    O  
ATOM   4536  N   GLU B  33     -31.233   5.320   9.757  1.00 15.00      B    N  
ATOM   4537  HN  GLU B  33     -32.152   5.650   9.856  1.00 15.00      B    H  
ATOM   4538  CA  GLU B  33     -30.852   4.078  10.412  1.00 15.00      B    C  
ATOM   4539  CB  GLU B  33     -31.865   3.714  11.495  1.00 15.00      B    C  
ATOM   4540  CG  GLU B  33     -31.425   2.580  12.404  1.00 15.00      B    C  
ATOM   4541  CD  GLU B  33     -32.440   2.276  13.481  1.00 15.00      B    C  
ATOM   4542  OE1 GLU B  33     -33.545   2.839  13.429  1.00 15.00      B    O  
ATOM   4543  OE2 GLU B  33     -32.129   1.468  14.379  1.00 15.00      B    O  
ATOM   4544  C   GLU B  33     -30.690   2.929   9.414  1.00 15.00      B    C  
ATOM   4545  O   GLU B  33     -30.012   1.947   9.702  1.00 15.00      B    O  
ATOM   4546  N   GLU B  34     -31.300   3.058   8.240  1.00 15.00      B    N  
ATOM   4547  HN  GLU B  34     -31.819   3.870   8.056  1.00 15.00      B    H  
ATOM   4548  CA  GLU B  34     -31.209   2.018   7.215  1.00 15.00      B    C  
ATOM   4549  CB  GLU B  34     -32.098   2.359   6.013  1.00 15.00      B    C  
ATOM   4550  CG  GLU B  34     -33.592   2.358   6.294  1.00 15.00      B    C  
ATOM   4551  CD  GLU B  34     -34.183   0.965   6.378  1.00 15.00      B    C  
ATOM   4552  OE1 GLU B  34     -34.707   0.607   7.453  1.00 15.00      B    O  
ATOM   4553  OE2 GLU B  34     -34.147   0.236   5.368  1.00 15.00      B    O  
ATOM   4554  C   GLU B  34     -29.769   1.848   6.736  1.00 15.00      B    C  
ATOM   4555  O   GLU B  34     -29.326   0.737   6.444  1.00 15.00      B    O  
ATOM   4556  N   ALA B  35     -29.039   2.954   6.678  1.00 15.00      B    N  
ATOM   4557  HN  ALA B  35     -29.438   3.804   6.954  1.00 15.00      B    H  
ATOM   4558  CA  ALA B  35     -27.663   2.932   6.204  1.00 15.00      B    C  
ATOM   4559  CB  ALA B  35     -27.438   4.078   5.234  1.00 15.00      B    C  
ATOM   4560  C   ALA B  35     -26.636   2.998   7.329  1.00 15.00      B    C  
ATOM   4561  O   ALA B  35     -25.573   2.386   7.241  1.00 15.00      B    O  
ATOM   4562  N   TYR B  36     -26.944   3.740   8.383  1.00 15.00      B    N  
ATOM   4563  HN  TYR B  36     -27.813   4.193   8.418  1.00 15.00      B    H  
ATOM   4564  CA  TYR B  36     -26.006   3.899   9.488  1.00 15.00      B    C  
ATOM   4565  CB  TYR B  36     -26.051   5.328  10.029  1.00 15.00      B    C  
ATOM   4566  CG  TYR B  36     -25.516   6.371   9.071  1.00 15.00      B    C  
ATOM   4567  CD1 TYR B  36     -24.163   6.680   9.038  1.00 15.00      B    C  
ATOM   4568  CD2 TYR B  36     -26.365   7.054   8.211  1.00 15.00      B    C  
ATOM   4569  CE1 TYR B  36     -23.671   7.643   8.179  1.00 15.00      B    C  
ATOM   4570  CE2 TYR B  36     -25.881   8.015   7.344  1.00 15.00      B    C  
ATOM   4571  CZ  TYR B  36     -24.533   8.306   7.334  1.00 15.00      B    C  
ATOM   4572  OH  TYR B  36     -24.050   9.271   6.485  1.00 15.00      B    O  
ATOM   4573  HH  TYR B  36     -23.196   8.989   6.124  1.00 15.00      B    H  
ATOM   4574  C   TYR B  36     -26.223   2.900  10.620  1.00 15.00      B    C  
ATOM   4575  O   TYR B  36     -25.319   2.663  11.419  1.00 15.00      B    O  
ATOM   4576  N   GLY B  37     -27.421   2.336  10.707  1.00 15.00      B    N  
ATOM   4577  HN  GLY B  37     -28.107   2.553  10.040  1.00 15.00      B    H  
ATOM   4578  CA  GLY B  37     -27.720   1.380  11.764  1.00 15.00      B    C  
ATOM   4579  C   GLY B  37     -27.919   2.051  13.114  1.00 15.00      B    C  
ATOM   4580  O   GLY B  37     -28.229   1.392  14.113  1.00 15.00      B    O  
ATOM   4581  N   VAL B  38     -27.753   3.366  13.140  1.00 15.00      B    N  
ATOM   4582  HN  VAL B  38     -27.535   3.829  12.308  1.00 15.00      B    H  
ATOM   4583  CA  VAL B  38     -27.901   4.139  14.362  1.00 15.00      B    C  
ATOM   4584  CB  VAL B  38     -26.782   5.196  14.499  1.00 15.00      B    C  
ATOM   4585  CG1 VAL B  38     -26.916   5.962  15.808  1.00 15.00      B    C  
ATOM   4586  CG2 VAL B  38     -25.412   4.541  14.402  1.00 15.00      B    C  
ATOM   4587  C   VAL B  38     -29.256   4.833  14.390  1.00 15.00      B    C  
ATOM   4588  O   VAL B  38     -29.594   5.586  13.476  1.00 15.00      B    O  
ATOM   4589  N   SER B  39     -30.023   4.559  15.433  1.00 15.00      B    N  
ATOM   4590  HN  SER B  39     -29.695   3.943  16.114  1.00 15.00      B    H  
ATOM   4591  CA  SER B  39     -31.340   5.145  15.603  1.00 15.00      B    C  
ATOM   4592  CB  SER B  39     -32.072   4.389  16.709  1.00 15.00      B    C  
ATOM   4593  OG  SER B  39     -31.722   3.010  16.669  1.00 15.00      B    O  
ATOM   4594  HG  SER B  39     -32.304   2.558  16.035  1.00 15.00      B    H  
ATOM   4595  C   SER B  39     -31.224   6.630  15.945  1.00 15.00      B    C  
ATOM   4596  O   SER B  39     -30.314   7.042  16.670  1.00 15.00      B    O  
ATOM   4597  N   VAL B  40     -32.141   7.431  15.417  1.00 15.00      B    N  
ATOM   4598  HN  VAL B  40     -32.851   7.046  14.861  1.00 15.00      B    H  
ATOM   4599  CA  VAL B  40     -32.125   8.869  15.651  1.00 15.00      B    C  
ATOM   4600  CB  VAL B  40     -32.197   9.657  14.325  1.00 15.00      B    C  
ATOM   4601  CG1 VAL B  40     -31.850  11.122  14.548  1.00 15.00      B    C  
ATOM   4602  CG2 VAL B  40     -31.283   9.042  13.278  1.00 15.00      B    C  
ATOM   4603  C   VAL B  40     -33.287   9.296  16.544  1.00 15.00      B    C  
ATOM   4604  O   VAL B  40     -34.450   9.095  16.198  1.00 15.00      B    O  
ATOM   4605  N   PRO B  41     -32.984   9.882  17.714  1.00 15.00      B    N  
ATOM   4606  CA  PRO B  41     -34.010  10.353  18.647  1.00 15.00      B    C  
ATOM   4607  CB  PRO B  41     -33.209  10.852  19.856  1.00 15.00      B    C  
ATOM   4608  CG  PRO B  41     -31.835  11.101  19.334  1.00 15.00      B    C  
ATOM   4609  CD  PRO B  41     -31.622  10.115  18.221  1.00 15.00      B    C  
ATOM   4610  C   PRO B  41     -34.829  11.493  18.042  1.00 15.00      B    C  
ATOM   4611  O   PRO B  41     -34.297  12.311  17.285  1.00 15.00      B    O  
ATOM   4612  N   THR B  42     -36.111  11.541  18.396  1.00 15.00      B    N  
ATOM   4613  HN  THR B  42     -36.458  10.867  19.018  1.00 15.00      B    H  
ATOM   4614  CA  THR B  42     -37.038  12.552  17.891  1.00 15.00      B    C  
ATOM   4615  CB  THR B  42     -38.359  12.509  18.676  1.00 15.00      B    C  
ATOM   4616  OG1 THR B  42     -38.410  11.285  19.429  1.00 15.00      B    O  
ATOM   4617  HG1 THR B  42     -39.315  11.132  19.722  1.00 15.00      B    H  
ATOM   4618  CG2 THR B  42     -39.545  12.559  17.725  1.00 15.00      B    C  
ATOM   4619  C   THR B  42     -36.461  13.965  17.942  1.00 15.00      B    C  
ATOM   4620  O   THR B  42     -36.512  14.687  16.951  1.00 15.00      B    O  
ATOM   4621  N   ALA B  43     -35.887  14.332  19.088  1.00 15.00      B    N  
ATOM   4622  HN  ALA B  43     -35.872  13.697  19.829  1.00 15.00      B    H  
ATOM   4623  CA  ALA B  43     -35.302  15.659  19.281  1.00 15.00      B    C  
ATOM   4624  CB  ALA B  43     -34.556  15.720  20.604  1.00 15.00      B    C  
ATOM   4625  C   ALA B  43     -34.377  16.053  18.131  1.00 15.00      B    C  
ATOM   4626  O   ALA B  43     -34.431  17.176  17.634  1.00 15.00      B    O  
ATOM   4627  N   VAL B  44     -33.543  15.117  17.699  1.00 15.00      B    N  
ATOM   4628  HN  VAL B  44     -33.568  14.227  18.106  1.00 15.00      B    H  
ATOM   4629  CA  VAL B  44     -32.615  15.379  16.610  1.00 15.00      B    C  
ATOM   4630  CB  VAL B  44     -31.484  14.330  16.559  1.00 15.00      B    C  
ATOM   4631  CG1 VAL B  44     -30.506  14.646  15.437  1.00 15.00      B    C  
ATOM   4632  CG2 VAL B  44     -30.757  14.272  17.895  1.00 15.00      B    C  
ATOM   4633  C   VAL B  44     -33.366  15.418  15.281  1.00 15.00      B    C  
ATOM   4634  O   VAL B  44     -33.079  16.243  14.415  1.00 15.00      B    O  
ATOM   4635  N   VAL B  45     -34.344  14.532  15.139  1.00 15.00      B    N  
ATOM   4636  HN  VAL B  45     -34.530  13.905  15.872  1.00 15.00      B    H  
ATOM   4637  CA  VAL B  45     -35.155  14.470  13.929  1.00 15.00      B    C  
ATOM   4638  CB  VAL B  45     -36.198  13.331  14.005  1.00 15.00      B    C  
ATOM   4639  CG1 VAL B  45     -37.043  13.279  12.741  1.00 15.00      B    C  
ATOM   4640  CG2 VAL B  45     -35.514  11.996  14.244  1.00 15.00      B    C  
ATOM   4641  C   VAL B  45     -35.878  15.799  13.717  1.00 15.00      B    C  
ATOM   4642  O   VAL B  45     -35.851  16.366  12.623  1.00 15.00      B    O  
ATOM   4643  N   GLU B  46     -36.500  16.295  14.778  1.00 15.00      B    N  
ATOM   4644  HN  GLU B  46     -36.475  15.788  15.625  1.00 15.00      B    H  
ATOM   4645  CA  GLU B  46     -37.228  17.556  14.736  1.00 15.00      B    C  
ATOM   4646  CB  GLU B  46     -37.963  17.773  16.060  1.00 15.00      B    C  
ATOM   4647  CG  GLU B  46     -39.019  16.716  16.348  1.00 15.00      B    C  
ATOM   4648  CD  GLU B  46     -39.336  16.584  17.825  1.00 15.00      B    C  
ATOM   4649  OE1 GLU B  46     -40.069  17.441  18.355  1.00 15.00      B    O  
ATOM   4650  OE2 GLU B  46     -38.854  15.618  18.454  1.00 15.00      B    O  
ATOM   4651  C   GLU B  46     -36.284  18.721  14.453  1.00 15.00      B    C  
ATOM   4652  O   GLU B  46     -36.586  19.596  13.638  1.00 15.00      B    O  
ATOM   4653  N   GLU B  47     -35.133  18.710  15.116  1.00 15.00      B    N  
ATOM   4654  HN  GLU B  47     -34.957  17.980  15.749  1.00 15.00      B    H  
ATOM   4655  CA  GLU B  47     -34.130  19.753  14.947  1.00 15.00      B    C  
ATOM   4656  CB  GLU B  47     -32.945  19.492  15.878  1.00 15.00      B    C  
ATOM   4657  CG  GLU B  47     -32.034  20.688  16.080  1.00 15.00      B    C  
ATOM   4658  CD  GLU B  47     -30.571  20.305  16.080  1.00 15.00      B    C  
ATOM   4659  OE1 GLU B  47     -30.153  19.550  15.176  1.00 15.00      B    O  
ATOM   4660  OE2 GLU B  47     -29.823  20.797  16.946  1.00 15.00      B    O  
ATOM   4661  C   GLU B  47     -33.655  19.819  13.496  1.00 15.00      B    C  
ATOM   4662  O   GLU B  47     -33.635  20.890  12.883  1.00 15.00      B    O  
ATOM   4663  N   MET B  48     -33.293  18.665  12.946  1.00 15.00      B    N  
ATOM   4664  HN  MET B  48     -33.330  17.845  13.490  1.00 15.00      B    H  
ATOM   4665  CA  MET B  48     -32.826  18.586  11.566  1.00 15.00      B    C  
ATOM   4666  CB  MET B  48     -32.284  17.190  11.248  1.00 15.00      B    C  
ATOM   4667  CG  MET B  48     -31.099  16.761  12.100  1.00 15.00      B    C  
ATOM   4668  SD  MET B  48     -29.669  17.843  11.920  1.00 15.00      B    S  
ATOM   4669  CE  MET B  48     -28.517  17.050  13.040  1.00 15.00      B    C  
ATOM   4670  C   MET B  48     -33.946  18.946  10.596  1.00 15.00      B    C  
ATOM   4671  O   MET B  48     -33.703  19.533   9.544  1.00 15.00      B    O  
ATOM   4672  N   ASN B  49     -35.175  18.596  10.962  1.00 15.00      B    N  
ATOM   4673  HN  ASN B  49     -35.301  18.127  11.814  1.00 15.00      B    H  
ATOM   4674  CA  ASN B  49     -36.340  18.889  10.130  1.00 15.00      B    C  
ATOM   4675  CB  ASN B  49     -37.600  18.228  10.699  1.00 15.00      B    C  
ATOM   4676  CG  ASN B  49     -37.995  16.965   9.953  1.00 15.00      B    C  
ATOM   4677  OD1 ASN B  49     -38.837  16.994   9.057  1.00 15.00      B    O  
ATOM   4678  ND2 ASN B  49     -37.388  15.848  10.319  1.00 15.00      B    N  
ATOM   4679 HD21 ASN B  49     -36.723  15.896  11.043  1.00 15.00      B    H  
ATOM   4680 HD22 ASN B  49     -37.624  15.015   9.852  1.00 15.00      B    H  
ATOM   4681  C   ASN B  49     -36.542  20.393  10.009  1.00 15.00      B    C  
ATOM   4682  O   ASN B  49     -36.883  20.900   8.942  1.00 15.00      B    O  
ATOM   4683  N   ALA B  50     -36.316  21.103  11.109  1.00 15.00      B    N  
ATOM   4684  HN  ALA B  50     -36.053  20.639  11.934  1.00 15.00      B    H  
ATOM   4685  CA  ALA B  50     -36.456  22.552  11.122  1.00 15.00      B    C  
ATOM   4686  CB  ALA B  50     -36.408  23.078  12.548  1.00 15.00      B    C  
ATOM   4687  C   ALA B  50     -35.356  23.185  10.281  1.00 15.00      B    C  
ATOM   4688  O   ALA B  50     -35.597  24.126   9.527  1.00 15.00      B    O  
ATOM   4689  N   LYS B  51     -34.148  22.644  10.405  1.00 15.00      B    N  
ATOM   4690  HN  LYS B  51     -34.025  21.893  11.028  1.00 15.00      B    H  
ATOM   4691  CA  LYS B  51     -33.001  23.138   9.654  1.00 15.00      B    C  
ATOM   4692  CB  LYS B  51     -31.716  22.452  10.125  1.00 15.00      B    C  
ATOM   4693  CG  LYS B  51     -31.268  22.854  11.523  1.00 15.00      B    C  
ATOM   4694  CD  LYS B  51     -30.171  21.933  12.039  1.00 15.00      B    C  
ATOM   4695  CE  LYS B  51     -29.653  22.390  13.394  1.00 15.00      B    C  
ATOM   4696  NZ  LYS B  51     -28.733  21.392  14.005  1.00 15.00      B    N  
ATOM   4697  HZ1 LYS B  51     -28.252  21.804  14.828  1.00 15.00      B    H  
ATOM   4698  HZ2 LYS B  51     -28.019  21.084  13.312  1.00 15.00      B    H  
ATOM   4699  HZ3 LYS B  51     -29.277  20.551  14.326  1.00 15.00      B    H  
ATOM   4700  C   LYS B  51     -33.199  22.911   8.157  1.00 15.00      B    C  
ATOM   4701  O   LYS B  51     -32.839  23.753   7.338  1.00 15.00      B    O  
ATOM   4702  N   ALA B  52     -33.794  21.774   7.811  1.00 15.00      B    N  
ATOM   4703  HN  ALA B  52     -34.065  21.143   8.516  1.00 15.00      B    H  
ATOM   4704  CA  ALA B  52     -34.048  21.429   6.415  1.00 15.00      B    C  
ATOM   4705  CB  ALA B  52     -34.464  19.972   6.293  1.00 15.00      B    C  
ATOM   4706  C   ALA B  52     -35.107  22.338   5.802  1.00 15.00      B    C  
ATOM   4707  O   ALA B  52     -35.203  22.466   4.581  1.00 15.00      B    O  
ATOM   4708  N   ALA B  53     -35.898  22.973   6.655  1.00 15.00      B    N  
ATOM   4709  HN  ALA B  53     -35.775  22.831   7.619  1.00 15.00      B    H  
ATOM   4710  CA  ALA B  53     -36.944  23.874   6.198  1.00 15.00      B    C  
ATOM   4711  CB  ALA B  53     -38.131  23.840   7.148  1.00 15.00      B    C  
ATOM   4712  C   ALA B  53     -36.416  25.294   6.057  1.00 15.00      B    C  
ATOM   4713  O   ALA B  53     -37.121  26.183   5.583  1.00 15.00      B    O  
ATOM   4714  N   GLN B  54     -35.172  25.503   6.468  1.00 15.00      B    N  
ATOM   4715  HN  GLN B  54     -34.652  24.752   6.829  1.00 15.00      B    H  
ATOM   4716  CA  GLN B  54     -34.552  26.818   6.387  1.00 15.00      B    C  
ATOM   4717  CB  GLN B  54     -33.841  27.163   7.697  1.00 15.00      B    C  
ATOM   4718  CG  GLN B  54     -34.782  27.465   8.851  1.00 15.00      B    C  
ATOM   4719  CD  GLN B  54     -34.048  27.835  10.126  1.00 15.00      B    C  
ATOM   4720  OE1 GLN B  54     -32.956  27.341  10.399  1.00 15.00      B    O  
ATOM   4721  NE2 GLN B  54     -34.644  28.714  10.917  1.00 15.00      B    N  
ATOM   4722 HE21 GLN B  54     -35.512  29.070  10.641  1.00 15.00      B    H  
ATOM   4723 HE22 GLN B  54     -34.190  28.969  11.745  1.00 15.00      B    H  
ATOM   4724  C   GLN B  54     -33.572  26.881   5.226  1.00 15.00      B    C  
ATOM   4725  O   GLN B  54     -32.930  27.906   4.994  1.00 15.00      B    O  
ATOM   4726  N   LEU B  55     -33.472  25.780   4.497  1.00 15.00      B    N  
ATOM   4727  HN  LEU B  55     -34.030  25.009   4.720  1.00 15.00      B    H  
ATOM   4728  CA  LEU B  55     -32.570  25.694   3.360  1.00 15.00      B    C  
ATOM   4729  CB  LEU B  55     -32.188  24.239   3.088  1.00 15.00      B    C  
ATOM   4730  CG  LEU B  55     -31.675  23.429   4.277  1.00 15.00      B    C  
ATOM   4731  CD1 LEU B  55     -31.497  21.974   3.882  1.00 15.00      B    C  
ATOM   4732  CD2 LEU B  55     -30.369  24.008   4.802  1.00 15.00      B    C  
ATOM   4733  C   LEU B  55     -33.219  26.285   2.121  1.00 15.00      B    C  
ATOM   4734  O   LEU B  55     -34.407  26.079   1.871  1.00 15.00      B    O  
ATOM   4735  N   LYS B  56     -32.437  27.017   1.353  1.00 15.00      B    N  
ATOM   4736  HN  LYS B  56     -31.491  27.151   1.617  1.00 15.00      B    H  
ATOM   4737  CA  LYS B  56     -32.929  27.634   0.137  1.00 15.00      B    C  
ATOM   4738  CB  LYS B  56     -32.215  28.966  -0.109  1.00 15.00      B    C  
ATOM   4739  CG  LYS B  56     -32.170  29.876   1.108  1.00 15.00      B    C  
ATOM   4740  CD  LYS B  56     -30.989  30.830   1.042  1.00 15.00      B    C  
ATOM   4741  CE  LYS B  56     -30.530  31.237   2.434  1.00 15.00      B    C  
ATOM   4742  NZ  LYS B  56     -29.185  31.878   2.409  1.00 15.00      B    N  
ATOM   4743  HZ1 LYS B  56     -28.958  32.272   3.344  1.00 15.00      B    H  
ATOM   4744  HZ2 LYS B  56     -29.165  32.643   1.706  1.00 15.00      B    H  
ATOM   4745  HZ3 LYS B  56     -28.460  31.170   2.155  1.00 15.00      B    H  
ATOM   4746  C   LYS B  56     -32.727  26.698  -1.048  1.00 15.00      B    C  
ATOM   4747  O   LYS B  56     -32.100  25.643  -0.917  1.00 15.00      B    O  
ATOM   4748  N   ASP B  57     -33.258  27.093  -2.198  1.00 15.00      B    N  
ATOM   4749  HN  ASP B  57     -33.737  27.943  -2.229  1.00 15.00      B    H  
ATOM   4750  CA  ASP B  57     -33.153  26.303  -3.418  1.00 15.00      B    C  
ATOM   4751  CB  ASP B  57     -33.843  27.028  -4.577  1.00 15.00      B    C  
ATOM   4752  CG  ASP B  57     -35.012  26.250  -5.150  1.00 15.00      B    C  
ATOM   4753  OD1 ASP B  57     -34.769  25.270  -5.883  1.00 15.00      B    O  
ATOM   4754  OD2 ASP B  57     -36.170  26.623  -4.867  1.00 15.00      B    O  
ATOM   4755  C   ASP B  57     -31.693  26.027  -3.769  1.00 15.00      B    C  
ATOM   4756  O   ASP B  57     -30.984  26.907  -4.262  1.00 15.00      B    O  
ATOM   4757  N   GLY B  58     -31.240  24.814  -3.478  1.00 15.00      B    N  
ATOM   4758  HN  GLY B  58     -31.841  24.167  -3.053  1.00 15.00      B    H  
ATOM   4759  CA  GLY B  58     -29.871  24.446  -3.778  1.00 15.00      B    C  
ATOM   4760  C   GLY B  58     -29.046  24.122  -2.545  1.00 15.00      B    C  
ATOM   4761  O   GLY B  58     -27.972  23.533  -2.655  1.00 15.00      B    O  
ATOM   4762  N   GLU B  59     -29.540  24.495  -1.372  1.00 15.00      B    N  
ATOM   4763  HN  GLU B  59     -30.412  24.951  -1.336  1.00 15.00      B    H  
ATOM   4764  CA  GLU B  59     -28.821  24.232  -0.130  1.00 15.00      B    C  
ATOM   4765  CB  GLU B  59     -29.070  25.353   0.893  1.00 15.00      B    C  
ATOM   4766  CG  GLU B  59     -28.448  26.702   0.523  1.00 15.00      B    C  
ATOM   4767  CD  GLU B  59     -28.998  27.860   1.347  1.00 15.00      B    C  
ATOM   4768  OE1 GLU B  59     -28.483  29.000   1.220  1.00 15.00      B    O  
ATOM   4769  OE2 GLU B  59     -29.952  27.638   2.118  1.00 15.00      B    O  
ATOM   4770  C   GLU B  59     -29.206  22.862   0.438  1.00 15.00      B    C  
ATOM   4771  O   GLU B  59     -30.377  22.598   0.711  1.00 15.00      B    O  
ATOM   4772  N   TRP B  60     -28.215  21.987   0.582  1.00 15.00      B    N  
ATOM   4773  HN  TRP B  60     -27.302  22.256   0.334  1.00 15.00      B    H  
ATOM   4774  CA  TRP B  60     -28.439  20.641   1.107  1.00 15.00      B    C  
ATOM   4775  CB  TRP B  60     -27.710  19.594   0.253  1.00 15.00      B    C  
ATOM   4776  CG  TRP B  60     -28.271  19.405  -1.126  1.00 15.00      B    C  
ATOM   4777  CD1 TRP B  60     -28.201  20.283  -2.169  1.00 15.00      B    C  
ATOM   4778  CD2 TRP B  60     -28.975  18.257  -1.616  1.00 15.00      B    C  
ATOM   4779  NE1 TRP B  60     -28.822  19.756  -3.274  1.00 15.00      B    N  
ATOM   4780  HE1 TRP B  60     -28.907  20.197  -4.146  1.00 15.00      B    H  
ATOM   4781  CE2 TRP B  60     -29.303  18.512  -2.962  1.00 15.00      B    C  
ATOM   4782  CE3 TRP B  60     -29.356  17.038  -1.049  1.00 15.00      B    C  
ATOM   4783  CZ2 TRP B  60     -29.999  17.597  -3.747  1.00 15.00      B    C  
ATOM   4784  CZ3 TRP B  60     -30.045  16.129  -1.830  1.00 15.00      B    C  
ATOM   4785  CH2 TRP B  60     -30.358  16.413  -3.166  1.00 15.00      B    C  
ATOM   4786  C   TRP B  60     -27.962  20.532   2.553  1.00 15.00      B    C  
ATOM   4787  O   TRP B  60     -26.952  21.132   2.934  1.00 15.00      B    O  
ATOM   4788  N   LEU B  61     -28.690  19.762   3.354  1.00 15.00      B    N  
ATOM   4789  HN  LEU B  61     -29.489  19.314   2.992  1.00 15.00      B    H  
ATOM   4790  CA  LEU B  61     -28.341  19.566   4.755  1.00 15.00      B    C  
ATOM   4791  CB  LEU B  61     -29.592  19.636   5.636  1.00 15.00      B    C  
ATOM   4792  CG  LEU B  61     -29.365  19.527   7.146  1.00 15.00      B    C  
ATOM   4793  CD1 LEU B  61     -28.668  20.770   7.679  1.00 15.00      B    C  
ATOM   4794  CD2 LEU B  61     -30.679  19.290   7.872  1.00 15.00      B    C  
ATOM   4795  C   LEU B  61     -27.648  18.223   4.953  1.00 15.00      B    C  
ATOM   4796  O   LEU B  61     -28.191  17.178   4.609  1.00 15.00      B    O  
ATOM   4797  N   ASN B  62     -26.445  18.260   5.493  1.00 15.00      B    N  
ATOM   4798  HN  ASN B  62     -26.053  19.131   5.731  1.00 15.00      B    H  
ATOM   4799  CA  ASN B  62     -25.680  17.047   5.748  1.00 15.00      B    C  
ATOM   4800  CB  ASN B  62     -24.209  17.273   5.379  1.00 15.00      B    C  
ATOM   4801  CG  ASN B  62     -23.342  16.027   5.479  1.00 15.00      B    C  
ATOM   4802  OD1 ASN B  62     -23.590  15.128   6.280  1.00 15.00      B    O  
ATOM   4803  ND2 ASN B  62     -22.305  15.973   4.660  1.00 15.00      B    N  
ATOM   4804 HD21 ASN B  62     -22.159  16.720   4.046  1.00 15.00      B    H  
ATOM   4805 HD22 ASN B  62     -21.716  15.179   4.707  1.00 15.00      B    H  
ATOM   4806  C   ASN B  62     -25.806  16.667   7.218  1.00 15.00      B    C  
ATOM   4807  O   ASN B  62     -25.450  17.452   8.101  1.00 15.00      B    O  
ATOM   4808  N   VAL B  63     -26.328  15.475   7.475  1.00 15.00      B    N  
ATOM   4809  HN  VAL B  63     -26.590  14.895   6.725  1.00 15.00      B    H  
ATOM   4810  CA  VAL B  63     -26.508  14.998   8.839  1.00 15.00      B    C  
ATOM   4811  CB  VAL B  63     -27.930  14.444   9.077  1.00 15.00      B    C  
ATOM   4812  CG1 VAL B  63     -28.135  14.109  10.549  1.00 15.00      B    C  
ATOM   4813  CG2 VAL B  63     -28.978  15.441   8.604  1.00 15.00      B    C  
ATOM   4814  C   VAL B  63     -25.476  13.930   9.192  1.00 15.00      B    C  
ATOM   4815  O   VAL B  63     -25.633  12.753   8.862  1.00 15.00      B    O  
ATOM   4816  N   SER B  64     -24.423  14.352   9.865  1.00 15.00      B    N  
ATOM   4817  HN  SER B  64     -24.361  15.303  10.107  1.00 15.00      B    H  
ATOM   4818  CA  SER B  64     -23.361  13.452  10.276  1.00 15.00      B    C  
ATOM   4819  CB  SER B  64     -22.011  14.139  10.059  1.00 15.00      B    C  
ATOM   4820  OG  SER B  64     -22.096  15.098   9.014  1.00 15.00      B    O  
ATOM   4821  HG  SER B  64     -22.701  14.779   8.331  1.00 15.00      B    H  
ATOM   4822  C   SER B  64     -23.542  13.089  11.751  1.00 15.00      B    C  
ATOM   4823  O   SER B  64     -24.437  13.613  12.416  1.00 15.00      B    O  
ATOM   4824  N   HIS B  65     -22.713  12.185  12.260  1.00 15.00      B    N  
ATOM   4825  HN  HIS B  65     -22.022  11.788  11.689  1.00 15.00      B    H  
ATOM   4826  CA  HIS B  65     -22.798  11.786  13.660  1.00 15.00      B    C  
ATOM   4827  CB  HIS B  65     -23.998  10.858  13.931  1.00 15.00      B    C  
ATOM   4828  CG  HIS B  65     -23.822   9.431  13.495  1.00 15.00      B    C  
ATOM   4829  ND1 HIS B  65     -24.266   8.956  12.280  1.00 15.00      B    N  
ATOM   4830  HD1 HIS B  65     -24.731   9.488  11.585  1.00 15.00      B    H  
ATOM   4831  CD2 HIS B  65     -23.261   8.371  14.128  1.00 15.00      B    C  
ATOM   4832  CE1 HIS B  65     -23.980   7.671  12.183  1.00 15.00      B    C  
ATOM   4833  NE2 HIS B  65     -23.372   7.292  13.289  1.00 15.00      B    N  
ATOM   4834  HE2 HIS B  65     -23.052   6.384  13.480  1.00 15.00      B    H  
ATOM   4835  C   HIS B  65     -21.495  11.164  14.144  1.00 15.00      B    C  
ATOM   4836  O   HIS B  65     -20.897  10.338  13.454  1.00 15.00      B    O  
ATOM   4837  N   GLU B  66     -21.072  11.568  15.327  1.00 15.00      B    N  
ATOM   4838  HN  GLU B  66     -21.604  12.236  15.821  1.00 15.00      B    H  
ATOM   4839  CA  GLU B  66     -19.855  11.061  15.931  1.00 15.00      B    C  
ATOM   4840  CB  GLU B  66     -18.978  12.223  16.394  1.00 15.00      B    C  
ATOM   4841  CG  GLU B  66     -17.540  12.144  15.912  1.00 15.00      B    C  
ATOM   4842  CD  GLU B  66     -16.765  13.413  16.197  1.00 15.00      B    C  
ATOM   4843  OE1 GLU B  66     -15.876  13.383  17.072  1.00 15.00      B    O  
ATOM   4844  OE2 GLU B  66     -17.051  14.440  15.545  1.00 15.00      B    O  
ATOM   4845  C   GLU B  66     -20.209  10.171  17.114  1.00 15.00      B    C  
ATOM   4846  O   GLU B  66     -21.155  10.456  17.851  1.00 15.00      B    O  
ATOM   4847  N   THR B  67     -19.471   9.090  17.285  1.00 15.00      B    N  
ATOM   4848  HN  THR B  67     -18.732   8.910  16.668  1.00 15.00      B    H  
ATOM   4849  CA  THR B  67     -19.726   8.167  18.379  1.00 15.00      B    C  
ATOM   4850  CB  THR B  67     -19.963   6.738  17.857  1.00 15.00      B    C  
ATOM   4851  OG1 THR B  67     -20.553   6.794  16.547  1.00 15.00      B    O  
ATOM   4852  HG1 THR B  67     -20.166   6.107  15.997  1.00 15.00      B    H  
ATOM   4853  CG2 THR B  67     -20.892   5.977  18.792  1.00 15.00      B    C  
ATOM   4854  C   THR B  67     -18.561   8.156  19.363  1.00 15.00      B    C  
ATOM   4855  O   THR B  67     -17.430   7.841  18.990  1.00 15.00      B    O  
END
