# Supplementary material for: Distribution and molecular evolution of the anti-CRISPR family AcrIF7
Source: PLoS Biol. 2023 Apr 21;21(4):e3002072. doi: 10.1371/journal.pbio.3002072 (PMC10155984; doi:10.1371/journal.pbio.3002072)
Supplement: S14 Data — Individual files can be open using Pymol or any structure visualisation tool. (ZIP) [file pbio.3002072.s021.zip › Structural_analysis/b12_7jzx.drw]

#--- Created by: LigPlus v.2.2.5
#--- Date:       Thu Mar 10 19:47:42 GMT 2022
#V
#DL
#E 20
PDB CODE: b12_7jzx
LABEL: b12_7jzx
SELECTED
#O1M20_1
#R [GLN   33  A]
2GLN  33 A    57.413 -5.979 Gln33(A)
#A
 N   58.709 -4.921 59.143 -4.488 N # 39.621 12.748 -7.489   [0]
 CA  59.885 -5.801 60.319 -6.234 CA # 40.567 13.683 -8.112   [1]
 CB  61.343 -5.316 61.776 -4.883 CB # 39.935 15.068 -8.314   [2]
 CG  61.506 -3.803 61.939 -3.37 CG # 38.634 15.06 -9.104   [3]
 CD  60.179 -3.06 60.612 -2.626 CD # 38.132 16.455 -9.442   [4]
 OE1 60.187 -1.83 60.62 -1.397 OE1 # 37.505 16.663 -10.479   [5]
 NE2 59.052 -3.759 58.618 -4.192 NE2 # 38.394 17.42 -8.57   [6]
HE21 59.113 -4.743 59.546 -4.309 HE21 # 38.893 17.188 -7.752   [7]
HE22 58.198 -3.267 58.632 -2.833 HE22 # 38.082 18.331 -8.777   [8]
 C   59.451 -7.273 59.018 -6.84 C # 41.846 13.79 -7.27   [9]
 O   58.262 -7.579 57.829 -7.145 O # 42.186 14.861 -6.776   [10]
#O2M20_2
#R [PHE   17  B]
3PHE  17 B    47.183 3.11 Phe17(B)
#A
 N   47.183 3.11 47.183 3.11 # 40.84 17.345 -4.119   [11]
 CA  47.183 3.11 47.183 3.11 # 39.859 16.53 -3.406   [12]
 CB  47.183 3.11 47.183 3.11 # 40.485 15.911 -2.152   [13]
 CG  47.183 3.11 47.183 3.11 # 41.662 15.019 -2.418   [14]
 CD1 47.183 3.11 47.183 3.11 # 41.48 13.673 -2.679   [15]
 CD2 47.183 3.11 47.183 3.11 # 42.95 15.525 -2.396   [16]
 CE1 47.183 3.11 47.183 3.11 # 42.561 12.848 -2.915   [17]
 CE2 47.183 3.11 47.183 3.11 # 44.035 14.705 -2.632   [18]
 CZ  47.183 3.11 47.183 3.11 # 43.841 13.365 -2.892   [19]
 C   47.183 3.11 47.183 3.11 # 38.638 17.354 -3.005   [20]
 O   47.183 3.11 47.183 3.11 # 38.415 17.613 -1.819   [21]
#O1M20_3
#R [LYS   28  A]
2LYS  28 A    22.898 -4.52 Lys28(A)
#A
 N   23.3 -5.482 23.733 -5.048 N # 36.178 5.058 -6.871   [22]
 CA  24.051 -6.728 24.484 -6.294 CA # 36.484 5.828 -5.675   [23]
 CB  25.581 -6.828 25.148 -6.395 CB # 36.95 4.888 -4.556   [24]
 CG  26.312 -5.497 26.745 -5.063 CG # 37.008 5.515 -3.174   [25]
 CD  25.338 -4.326 24.905 -3.892 CD # 36.84 4.47 -2.079   [26]
 CE  26.069 -2.988 26.502 -2.555 CE # 36.684 5.115 -0.707   [27]
 NZ  25.132 -1.83 25.566 -1.397 NZ # 35.426 5.904 -0.591   [28]
 C   23.099 -7.92 22.666 -7.487 C # 37.558 6.869 -5.975   [29]
 O   21.882 -7.753 22.316 -7.32 O # 37.43 8.031 -5.598   [30]
#O1M20_4
#R [LYS  247  A]
2LYS 247 A    1.548 -4.325 Lys247(A)
#A
 N   2.223 -5.288 2.656 -4.854 N # 12.929 13.544 6.829   [31]
 CA  2.855 -6.601 3.288 -6.167 CA # 14.003 12.676 6.364   [32]
 CB  4.37 -6.824 3.937 -6.391 CB # 15.281 12.919 7.173   [33]
 CG  5.195 -5.547 5.628 -5.114 CG # 16.138 14.068 6.666   [34]
 CD  4.303 -4.318 3.87 -3.884 CD # 16.94 14.694 7.794   [35]
 CE  5.128 -3.04 5.562 -2.607 CE # 16.057 15.555 8.684   [36]
 NZ  4.268 -1.83 4.701 -1.397 NZ # 15.551 16.751 7.964   [37]
 C   1.824 -7.725 1.391 -8.159 C # 13.614 11.203 6.441   [38]
 O   0.62 -7.471 1.053 -7.037 O # 13.907 10.529 7.428   [39]
#O2M20_5
#R [GLU   34  B]
2GLU  34 B    17.495 5.53 Glu34(B)
#A
 N   17.791 2.004 17.357 2.437 N # 30.856 6.516 -1.222   [40]
 CA  18.081 3.432 18.514 2.998 CA # 31.52 5.618 -2.158   [41]
 CB  17.01 4.527 17.443 4.961 CB # 30.596 5.293 -3.336   [42]
 CG  15.578 4.001 15.145 4.434 CG # 29.298 4.597 -2.938   [43]
 CD  15.504 2.484 15.937 2.918 CD # 29.267 3.131 -3.331   [44]
 OE1 14.38 1.939 13.946 2.372 OE1 # 30.333 2.479 -3.298   [45]
 OE2 16.573 1.83 17.007 2.263 OE2 # 28.175 2.624 -3.68   [46]
 C   19.589 3.703 20.022 4.136 C # 32.847 6.2 -2.656   [47]
 O   20.391 2.772 20.824 3.205 O # 33.838 5.484 -2.774   [48]
#O2M20_6
#R [GLU   46  B]
2GLU  46 B    1.233 6.73 Glu46(B)
#A
 N   3.791 4.361 4.225 4.795 N # 20.579 18.28 3.165   [49]
 CA  2.932 5.542 2.499 5.975 CA # 19.426 19.129 2.881   [50]
 CB  1.403 5.502 1.837 5.935 CB # 18.441 19.103 4.051   [51]
 CG  0.818 4.101 0.384 4.534 CG # 17.853 17.733 4.338   [52]
 CD  1.885 3.028 2.319 2.594 CD # 16.992 17.722 5.583   [53]
 OE1 1.535 1.83 1.101 2.263 OE1 # 15.768 17.508 5.466   [54]
 OE2 3.089 3.373 3.522 3.806 OE2 # 17.535 17.912 6.695   [55]
 C   3.764 6.818 4.198 7.252 C # 19.862 20.564 2.61   [56]
 O   4.997 6.77 5.431 7.203 O # 19.467 21.166 1.608   [57]
#O2M20_7
#R [PHE   14  B]
3PHE  14 B    63.399 3.11 Phe14(B)
#A
 N   63.399 3.11 63.399 3.11 # 39.736 20.398 -11.067   [58]
 CA  63.399 3.11 63.399 3.11 # 39.638 18.98 -11.385   [59]
 CB  63.399 3.11 63.399 3.11 # 39.393 18.776 -12.882   [60]
 CG  63.399 3.11 63.399 3.11 # 38.079 19.331 -13.357   [61]
 CD1 63.399 3.11 63.399 3.11 # 36.903 18.623 -13.168   [62]
 CD2 63.399 3.11 63.399 3.11 # 38.018 20.563 -13.989   [63]
 CE1 63.399 3.11 63.399 3.11 # 35.692 19.132 -13.598   [64]
 CE2 63.399 3.11 63.399 3.11 # 36.811 21.078 -14.423   [65]
 CZ  63.399 3.11 63.399 3.11 # 35.646 20.362 -14.227   [66]
 C   63.399 3.11 63.399 3.11 # 40.866 18.201 -10.922   [67]
 O   63.399 3.11 63.399 3.11 # 41.053 17.041 -11.289   [68]
#O1M20_8
#R [GLU   36  A]
3GLU  36 A    50.803 -3.11 Glu36(A)
#A
 N   50.803 -3.11 50.803 -3.11 # 47.716 15.252 -5.867   [69]
 CA  50.803 -3.11 50.803 -3.11 # 48.623 15.765 -4.854   [70]
 CB  50.803 -3.11 50.803 -3.11 # 48.327 17.24 -4.538   [71]
 CG  50.803 -3.11 50.803 -3.11 # 46.991 17.763 -5.061   [72]
 CD  50.803 -3.11 50.803 -3.11 # 45.793 17.07 -4.439   [73]
 OE1 50.803 -3.11 50.803 -3.11 # 45.326 17.526 -3.374   [74]
 OE2 50.803 -3.11 50.803 -3.11 # 45.328 16.058 -5.016   [75]
 C   50.803 -3.11 50.803 -3.11 # 48.503 14.918 -3.592   [76]
 O   50.803 -3.11 50.803 -3.11 # 47.49 14.239 -3.4   [77]
#O2M20_9
#R [THR   42  B]
2THR  42 B    7.588 7.03 Thr42(B)
#A
 N   7.028 5.569 7.461 6.002 N # 22.303 13.786 6.995   [78]
 CA  8.001 4.481 8.434 4.048 CA # 21.181 14.173 6.146   [79]
 CB  7.617 2.993 7.183 3.426 CB # 19.935 13.335 6.474   [80]
 OG1 6.273 2.48 5.84 2.913 OG1 # 20.206 12.522 7.629   [81]
 CG2 8.599 1.83 9.032 2.263 CG2 # 19.578 12.436 5.299   [82]
 C   9.444 4.985 9.01 5.418 C # 20.852 15.662 6.251   [83]
 O   9.682 6.191 10.115 6.624 O # 20.534 16.301 5.25   [84]
#O2M20_10
#R [ALA   35  B]
3ALA  35 B    32.703 3.11 Ala35(B)
#A
 N   32.703 3.11 32.703 3.11 # 32.873 7.504 -2.913   [85]
 CA  32.703 3.11 32.703 3.11 # 34.079 8.167 -3.407   [86]
 CB  32.703 3.11 32.703 3.11 # 33.727 9.374 -4.262   [87]
 C   32.703 3.11 32.703 3.11 # 35.03 8.567 -2.281   [88]
 O   32.703 3.11 32.703 3.11 # 36.194 8.189 -2.285   [89]
#O2M20_11
#R [GLU   33  B]
2GLU  33 B    26.066 6.43 Glu33(B)
#A
 N   24.237 2.757 23.803 3.19 N # 30.141 8.955 -0.035   [90]
 CA  25.287 3.761 25.721 4.195 CA # 30.585 7.835 0.779   [91]
 CB  25.067 5.278 25.501 5.711 CB # 29.359 7.087 1.314   [92]
 CG  23.613 5.701 24.046 6.134 CG # 29.668 6.06 2.384   [93]
 CD  22.68 4.514 22.247 4.947 CD # 30.134 6.705 3.667   [94]
 OE1 21.451 4.725 21.884 5.158 OE1 # 29.298 6.904 4.571   [95]
 OE2 23.175 3.372 23.609 3.806 OE2 # 31.333 7.022 3.766   [96]
 C   26.646 3.063 27.079 3.496 C # 31.422 6.892 -0.083   [97]
 O   26.743 1.83 27.177 2.263 O # 32.558 6.538 0.255   [98]
#O1M20_12
#R [ARG   24  A]
2ARG  24 A    17.078 -6.197 Arg24(A)
#A
 N   17.009 -7.251 17.443 -6.817 N # 35.347 -0.739 -7.337   [99]
 CA  18.388 -7.703 17.955 -8.136 CA # 35.023 0.181 -6.263   [100]
 CB  19.607 -6.777 20.041 -6.344 CB # 34.637 -0.595 -5.001   [101]
 CG  19.278 -5.29 19.711 -4.857 CG # 33.616 0.103 -4.112   [102]
 CD  17.775 -5.031 18.209 -4.597 CD # 32.579 0.876 -4.919   [103]
 NE  17.434 -3.605 17.867 -3.172 NE # 31.886 0.051 -5.913   [104]
 CZ  16.187 -3.14 16.62 -2.707 CZ # 30.565 0.028 -6.068   [105]
 NH1 15.967 -1.83 16.4 -1.397 NH1 # 29.787 0.772 -5.289   [106]
 NH2 15.163 -3.986 14.73 -3.553 NH2 # 30.027 -0.717 -7.027   [107]
 C   18.456 -9.224 18.889 -8.791 C # 36.186 1.127 -5.995   [108]
 O   17.431 -9.897 16.997 -9.464 O # 35.985 2.276 -5.616   [109]
#O1M20_13
#R [LEU   32  A]
3LEU  32 A    39.943 -3.11 Leu32(A)
#A
 N   39.943 -3.11 39.943 -3.11 # 37.51 11.203 -6.795   [110]
 CA  39.943 -3.11 39.943 -3.11 # 38.274 11.795 -5.704   [111]
 CB  39.943 -3.11 39.943 -3.11 # 39.075 10.718 -4.966   [112]
 CG  39.943 -3.11 39.943 -3.11 # 38.547 10.284 -3.597   [113]
 CD1 39.943 -3.11 39.943 -3.11 # 39.389 9.146 -3.04   [114]
 CD2 39.943 -3.11 39.943 -3.11 # 38.533 11.458 -2.631   [115]
 C   39.943 -3.11 39.943 -3.11 # 39.231 12.866 -6.216   [116]
 O   39.943 -3.11 39.943 -3.11 # 39.597 13.775 -5.474   [117]
#O2M20_14
#R [GLY   16  B]
2GLY  16 B    59.36 5.23 Gly16(B)
#A
 N   61.059 3.49 61.492 3.923 N # 41.832 18.398 -7.453   [118]
 CA  59.737 4.081 60.17 4.514 CA # 41.799 18.507 -6.009   [119]
 C   58.645 3.031 58.212 3.464 C # 40.698 17.663 -5.401   [120]
 O   58.931 1.83 59.364 2.263 O # 39.729 17.313 -6.081   [121]
#O1M20_15
#R [ASN  250  A]
2ASN 250 A    11.083 -5.344 Asn250(A)
#A
 N   7.234 -6.091 6.801 -5.657 N # 16.364 8.189 6.883   [122]
 CA  8.505 -5.375 8.939 -4.942 CA # 16.853 7.676 8.158   [123]
 CB  8.626 -3.848 9.059 -3.414 CB # 17.087 8.819 9.151   [124]
 CG  7.277 -3.155 7.71 -2.721 CG # 18.314 9.644 8.814   [125]
 OD1 6.255 -3.842 5.822 -3.409 OD1 # 18.229 10.653 8.113   [126]
 ND2 7.238 -1.83 7.671 -1.397 ND2 # 19.469 9.223 9.309   [127]
 C   9.7 -6.323 10.133 -5.889 C # 15.915 6.634 8.757   [128]
 O   9.535 -7.544 9.968 -7.111 O # 15.853 6.469 9.977   [129]
#O2M20_16
#R [TYR   36  B]
3TYR  36 B    36.323 3.11 Tyr36(B)
#A
 N   36.323 3.11 36.323 3.11 # 34.537 9.309 -1.305   [130]
 CA  36.323 3.11 36.323 3.11 # 35.382 9.753 -0.203   [131]
 CB  36.323 3.11 36.323 3.11 # 34.943 11.124 0.32   [132]
 CG  36.323 3.11 36.323 3.11 # 35.241 12.253 -0.639   [133]
 CD1 36.323 3.11 36.323 3.11 # 36.208 13.205 -0.343   [134]
 CD2 36.323 3.11 36.323 3.11 # 34.567 12.358 -1.849   [135]
 CE1 36.323 3.11 36.323 3.11 # 36.494 14.227 -1.226   [136]
 CE2 36.323 3.11 36.323 3.11 # 34.845 13.377 -2.736   [137]
 CZ  36.323 3.11 36.323 3.11 # 35.81 14.307 -2.42   [138]
 OH  36.323 3.11 36.323 3.11 # 36.097 15.315 -3.302   [139]
 C   36.323 3.11 36.323 3.11 # 35.428 8.728 0.92   [140]
 O   36.323 3.11 36.323 3.11 # 36.463 8.113 1.164   [141]
#O1M20_17
#R [LYS   39  A]
3LYS  39 A    47.183 -3.11 Lys39(A)
#A
 N   47.183 -3.11 47.183 -3.11 # 47.229 9.922 -2.17   [142]
 CA  47.183 -3.11 47.183 -3.11 # 46.472 9.046 -1.293   [143]
 CB  47.183 -3.11 47.183 -3.11 # 45.185 9.732 -0.834   [144]
 CG  47.183 -3.11 47.183 -3.11 # 45.41 10.85 0.167   [145]
 CD  47.183 -3.11 47.183 -3.11 # 44.232 11.807 0.21   [146]
 CE  47.183 -3.11 47.183 -3.11 # 44.585 13.068 0.981   [147]
 NZ  47.183 -3.11 47.183 -3.11 # 43.743 14.225 0.576   [148]
 C   47.183 -3.11 47.183 -3.11 # 46.144 7.747 -2.018   [149]
 O   47.183 -3.11 47.183 -3.11 # 45.41 6.901 -1.503   [150]
#O1M20_18
#R [ALA  113  A]
3ALA 113 A    12.04 -3.11 Ala113(A)
#A
 N   12.04 -3.11 12.04 -3.11 # 27.167 3.84 5.87   [151]
 CA  12.04 -3.11 12.04 -3.11 # 28.597 3.896 5.572   [152]
 CB  12.04 -3.11 12.04 -3.11 # 29.361 4.525 6.726   [153]
 C   12.04 -3.11 12.04 -3.11 # 29.165 2.517 5.253   [154]
 O   12.04 -3.11 12.04 -3.11 # 30.307 2.394 4.824   [155]
#O2M20_19
#R [ASP   13  B]
2ASP  13 B    55.659 6.13 Asp13(B)
#A
 N   54.942 2.278 54.508 2.711 N # 37.774 23.108 -9.741   [156]
 CA  55.809 3.451 56.242 3.884 CA # 39.062 22.478 -10.01   [157]
 CB  55.32 4.901 55.753 5.334 CB # 40.052 22.733 -8.871   [158]
 CG  53.805 4.994 54.239 5.427 CG # 41.492 22.551 -9.313   [159]
 OD1 53.143 3.936 52.71 4.369 OD1 # 41.902 21.395 -9.542   [160]
 OD2 53.278 6.123 53.711 6.556 OD2 # 42.207 23.563 -9.449   [161]
 C   57.275 3.024 57.708 3.458 C # 38.88 20.98 -10.241   [162]
 O   57.585 1.83 58.018 2.263 O # 37.977 20.359 -9.674   [163]
#O1M20_20
#R [LYS   31  A]
3LYS  31 A    36.323 -3.11 Lys31(A)
#A
 N   36.323 -3.11 36.323 -3.11 # 36.373 9.71 -8.701   [164]
 CA  36.323 -3.11 36.323 -3.11 # 35.543 10.778 -8.154   [165]
 CB  36.323 -3.11 36.323 -3.11 # 34.161 10.24 -7.764   [166]
 CG  36.323 -3.11 36.323 -3.11 # 33.019 11.223 -7.996   [167]
 CD  36.323 -3.11 36.323 -3.11 # 31.662 10.564 -7.787   [168]
 CE  36.323 -3.11 36.323 -3.11 # 30.524 11.506 -8.159   [169]
 NZ  36.323 -3.11 36.323 -3.11 # 29.188 10.86 -8.017   [170]
 C   36.323 -3.11 36.323 -3.11 # 36.219 11.463 -6.965   [171]
 O   36.323 -3.11 36.323 -3.11 # 35.583 12.211 -6.221   [172]
#O1M20_21
#R [PRO   34  A]
3PRO  34 A    43.563 -3.11 Pro34(A)
#A
 N   43.563 -3.11 43.563 -3.11 # 42.572 12.669 -7.097   [173]
 CA  43.563 -3.11 43.563 -3.11 # 43.778 12.618 -6.288   [174]
 CB  43.563 -3.11 43.563 -3.11 # 43.64 11.231 -5.645   [175]
 CG  43.563 -3.11 43.563 -3.11 # 42.83 10.411 -6.614   [176]
 CD  43.563 -3.11 43.563 -3.11 # 42.283 11.35 -7.663   [177]
 C   43.563 -3.11 43.563 -3.11 # 45.072 12.668 -7.096   [178]
 O   43.563 -3.11 43.563 -3.11 # 45.452 11.68 -7.732   [179]
#O2M20_22
#R [GLY   15  B]
3GLY  15 B    50.803 3.11 Gly15(B)
#A
 N   50.803 3.11 50.803 3.11 # 41.702 18.843 -10.119   [180]
 CA  50.803 3.11 50.803 3.11 # 42.891 18.193 -9.61   [181]
 C   50.803 3.11 50.803 3.11 # 42.984 18.302 -8.103   [182]
 O   50.803 3.11 50.803 3.11 # 44.077 18.308 -7.541   [183]
#O2M20_23
#R [PHE   19  B]
3PHE  19 B    43.563 3.11 Phe19(B)
#A
 N   43.563 3.11 43.563 3.11 # 34.338 17.906 -3.843   [184]
 CA  43.563 3.11 43.563 3.11 # 33.127 17.412 -4.476   [185]
 CB  43.563 3.11 43.563 3.11 # 32.263 16.652 -3.466   [186]
 CG  43.563 3.11 43.563 3.11 # 31.188 15.803 -4.089   [187]
 CD1 43.563 3.11 43.563 3.11 # 29.918 16.314 -4.306   [188]
 CD2 43.563 3.11 43.563 3.11 # 31.447 14.491 -4.452   [189]
 CE1 43.563 3.11 43.563 3.11 # 28.928 15.534 -4.873   [190]
 CE2 43.563 3.11 43.563 3.11 # 30.462 13.705 -5.02   [191]
 CZ  43.563 3.11 43.563 3.11 # 29.2 14.227 -5.231   [192]
 C   43.563 3.11 43.563 3.11 # 32.355 18.591 -5.047   [193]
 O   43.563 3.11 43.563 3.11 # 31.942 19.483 -4.31   [194]
#O2M20_24
#R [ALA   31  B]
3ALA  31 B    39.943 3.11 Ala31(B)
#A
 N   39.943 3.11 39.943 3.11 # 27.303 8.864 -3.094   [195]
 CA  39.943 3.11 39.943 3.11 # 28.529 8.887 -3.875   [196]
 CB  39.943 3.11 39.943 3.11 # 28.349 9.638 -5.177   [197]
 C   39.943 3.11 39.943 3.11 # 29.664 9.493 -3.067   [198]
 O   39.943 3.11 39.943 3.11 # 30.823 9.165 -3.284   [199]
#O2M20_25
#R [GLY   37  B]
3GLY  37 B    29.083 3.11 Gly37(B)
#A
 N   29.083 3.11 29.083 3.11 # 34.296 8.505 1.559   [200]
 CA  29.083 3.11 29.083 3.11 # 34.244 7.561 2.659   [201]
 C   29.083 3.11 29.083 3.11 # 34.011 8.267 3.974   [202]
 O   29.083 3.11 29.083 3.11 # 34.53 7.861 5.013   [203]
#O2M20_26
#R [SER   39  B]
3SER  39 B    12.04 3.11 Ser39(B)
#A
 N   12.04 3.11 12.04 3.11 # 30.668 9.729 5.867   [204]
 CA  12.04 3.11 12.04 3.11 # 29.224 9.901 5.959   [205]
 CB  12.04 3.11 12.04 3.11 # 28.661 9.005 7.063   [206]
 OG  12.04 3.11 12.04 3.11 # 29.248 7.718 7.018   [207]
 C   12.04 3.11 12.04 3.11 # 28.812 11.35 6.211   [208]
 O   12.04 3.11 12.04 3.11 # 29.27 11.991 7.161   [209]
#Odummy
#R [DUM    1  X]
7DUM   1 X
#A
 C1  -1.007 0 -1.007 0 # 0 0 0   [210]
 C2  65.009 0 65.009 0 # 0 0 0   [211]
#B
2 82 126
2 80 126
2 81 125
2 53 37
2 55 36
2 54 36
2 53 36
2 55 35
2 54 35
2 53 35
2 80 35
2 54 34
2 80 34
2 207 153
2 95 153
2 94 153
2 95 152
2 94 152
2 19 148
2 18 148
2 16 148
2 14 148
2 19 146
2 17 146
2 19 77
2 18 77
2 19 75
2 18 75
2 16 75
2 18 74
2 16 74
2 18 73
2 16 73
2 183 73
2 183 72
2 19 175
2 17 175
2 19 174
2 17 174
2 120 10
2 119 10
2 182 10
2 67 6
2 59 6
2 67 5
2 62 5
2 60 5
2 59 5
2 121 4
2 68 4
2 67 4
2 59 4
2 68 3
2 121 2
2 68 2
2 15 117
2 14 117
2 12 117
2 136 115
2 134 115
2 15 115
2 89 114
2 89 113
2 137 172
2 197 170
2 191 169
2 87 166
2 201 28
2 140 28
2 131 28
2 88 28
2 86 28
2 47 28
2 141 27
2 89 27
2 48 27
2 89 26
2 48 26
2 89 25
2 88 25
2 48 25
2 48 24
2 44 106
2 45 105
2 45 103
1 81 126 2.76
1 37 55 2.63
1 37 54 2.62
1 6 121 2.83
1 6 163 3.17
1 28 48 2.73
1 28 98 3.06
1 106 45 2.68
0 56 57 d
0 53 55
0 53 54 d
0 52 53
0 51 52
0 50 56
0 50 51
0 49 50
0 83 84 d
0 80 82
0 80 81
0 79 83
0 79 80
0 78 79
0 47 48 d
0 44 46
0 44 45 d
0 43 44
0 42 43
0 41 47
0 41 42
0 40 41
0 97 98 d
0 94 96
0 94 95 d
0 93 94
0 92 93
0 91 97
0 91 92
0 90 91
0 120 121 d
0 119 120
0 118 119
0 162 163 d
0 159 161
0 159 160 d
0 158 159
0 157 162
0 157 158
0 156 157
0 128 129 d
0 125 127
0 125 126 d
0 124 125
0 123 128
0 123 124
0 122 123
0 38 39 d
0 36 37
0 35 36
0 34 35
0 33 34
0 32 38
0 32 33
0 31 32
0 9 10 d
0 7 8
0 6 8
0 6 7
0 4 6
0 4 5 d
0 3 4
0 2 3
0 1 9
0 1 2
0 0 1
0 29 30 d
0 27 28
0 26 27
0 25 26
0 24 25
0 23 29
0 23 24
0 22 23
0 108 109 d
0 105 107
0 105 106 d
0 104 105
0 103 104
0 102 103
0 101 102
0 100 108
0 100 101
0 99 100
6 210 211
#T
b12_7jzx    0 0
#P
IFACE_RESNAME1_SIZE=0.800
ATOM_EDGES_STATUS=ON
IFACE_BOND2_WIDTH=0.190
EQUIV_ELLIPSES_STATUS=ON
HYDROPHOBIC_BOND_COLOUR=BRICK_RED
DISULPHIDE_WIDTH=0.070
NLIGATOM2_STATUS=ON
LIGATOM_RADIUS=0.330
LIGBOND_COLOUR=PURPLE
IFACE_HYDROPHNAME1_SIZE=0.500
ABODY_OTHER_RESNAME_COLOUR=DARK_SLATE_GREY
IFACE_ATMNAME1_SIZE=0.310
ABODY_LOOP_LIST_HEADING_SIZE=1.00
SULPHUR_COLOUR=YELLOW
EQUIV_SIDECHAINS_UNDERLAY_STATUS=OFF
INTERNAL_HBONDS_STATUS=OFF
DUMMY_COLOUR=BLACK
NLIGRESNAME2_COLOUR=PINK
ABODY_H3_ATNAME_COLOUR=SPRING_GREEN
ABODY_L2_COLOUR=SKY_BLUE
HYDROPHOBIC_WIDTH=0.070
NLIGATMNAME2_STATUS=ON
SALT_BRIDGE_COLOUR=RED
ABODY_H2_ATNAME_COLOUR=OLIVE_GREEN
HYDROPHOBIC_STATUS=OFF
WATER_COLOUR=TURQUOISE
LIGATMNAME_COLOUR=BLACK
CARBON_COLOUR=BLACK
IFACE_HPHOBIC1_RADIUS=1.150
SALT_BRIDGE_DIM_WIDTH=0.070
HYDROPHOBIC2_STATUS=OFF
IFACE_ATOM2_RADIUS=0.330
SPOKE_WIDTH=0.070
NLIGATMNAME2_COLOUR=BLUE
HBOND_WIDTH=0.070
LIGATMNAME_STATUS=ON
TITLE_DIM_SIZE=1.000
WATERNAME_SIZE=0.500
ABODY_H3_COLOUR=SPRING_GREEN
HYDROPHNAME_COLOUR=BLACK
TITLE_COLOUR=BLUE
HYDROPHOBIC2_BOND_COLOUR=BRICK_RED
WATERNAME_STATUS=ON
EXTBOND_COLOUR=PURPLE
METAL_COLOUR=PINK
ABODY_L1_RESNAME_COLOUR=CYAN
UNDERLAY_COLOUR=RED
HBTEXT_DIM_SIZE=0.440
HYDROPHNAME2_COLOUR=BLUE
DISULPHIDE_STATUS=ON
BACKGROUND_COLOUR=WHITE
DUMMY_WIDTH=0.070
HYDROPHOBIC2_WIDTH=0.070
NLIGRESNAME_STATUS=ON
ABODY_L1_ATNAME_COLOUR=CYAN
TITLE_STATUS=ON
ELLIPSE_WIDTH=0.140
LIGATOM_STATUS=ON
HBTEXT_STATUS=ON
SIMPLERES_COLOUR=BLACK
HBTEXT_COLOUR=OLIVE_GREEN
NLIGBOND2_WIDTH=0.130
ABODY_H3_RESNAME_COLOUR=SPRING_GREEN
NLIGBOND2_COLOUR=LILAC
LIGRESNAME_STATUS=ON
LIGRESNAME_COLOUR=BLUE
NLIGRESNAME2_STATUS=ON
SALT_BRIDGE_WIDTH=0.070
IFACE_BOND1_WIDTH=0.190
SHOW_BLANK_TEXT_STATUS=OFF
WATERNAME_DIM_SIZE=0.500
NLIGATMNAME2_SIZE=0.310
PLOT_LABEL_SIZE=12.0
INACTIVE_COLOUR=GREY
ABODY_L1_COLOUR=CYAN
HYDROPHOBIC_COLOUR=BRICK_RED
ABODY_LOOP_LABEL_SIZE=1.60
NLIGRESNAME_COLOUR=OLIVE_GREEN
HBOND_COLOUR=OLIVE_GREEN
PHOSPHORUS_COLOUR=PURPLE
PLOT_LIST_LABEL_SIZE=14.0
ABODY_L2_ATNAME_COLOUR=SKY_BLUE
NLIGATOM_RADIUS=0.330
NITROGEN_COLOUR=BLUE
DIMPLOT_SPLIT_WIDTH=100.0
HYDROPHNAME2_STATUS=ON
IFACE_ATMNAME2_SIZE=0.310
IFACE_RESNAME2_SIZE=0.800
EQUIV_HGROUPS_UNDERLAY_STATUS=ON
ABODY_H2_COLOUR=OLIVE_GREEN
ABODY_L3_RESNAME_COLOUR=BLUE
ABODY_H1_RESNAME_COLOUR=GREEN
NLIGBOND_COLOUR=ORANGE
LIGATMNAME_SIZE=0.310
ATOM_EDGE_COLOUR=BLACK
ABODY_OTHER_ATNAME_COLOUR=DARK_SLATE_GREY
SIMPLE_RADIUS=0.800
NLIGATMNAME_COLOUR=BLACK
HYDROPHNAME2_SIZE=0.500
TITLE_SIZE=1.000
DISULPHIDE_COLOUR=GOLD
IFACE_ATOM1_RADIUS=0.330
ABODY_L2_RESNAME_COLOUR=SKY_BLUE
IFACE_HPHOBIC2_RADIUS=1.150
HYDROPHOBIC2_COLOUR=PINK
HBTEXT_SIZE=0.440
DOUBLE_BONDS_STATUS=OFF
SIMPLETEXT_SIZE=0.500
ABODY_OTHER_COLOUR=DARK_SLATE_GREY
ABODY_L3_ATNAME_COLOUR=BLUE
ABODY_H1_ATNAME_COLOUR=GREEN
LIGRESNAME_SIZE=0.800
WATER_DIM_RADIUS=0.400
DUMMY_STATUS=ON
IFACE_HYDROPHNAME2_SIZE=0.500
NLIGATOM2_RADIUS=0.330
ABODY_L3_COLOUR=BLUE
EXTBOND_DIM_WIDTH=0.070
WATERNAME_COLOUR=PURPLE
ARC_WIDTH=0.070
NLIGATMNAME_SIZE=0.310
OTHER_COLOUR=LIME_GREEN
EXTBOND_WIDTH=0.070
PLOT_LIST_LABEL_COLOUR=BLUE
NLIGATMNAME_STATUS=ON
HBOND_STATUS=ON
INACTIVE_PLOTS_STATUS=ON
ABODY_H2_RESNAME_COLOUR=OLIVE_GREEN
NLIGRESNAME2_SIZE=0.630
HYDROPHNAME_STATUS=ON
LIGBOND_WIDTH=0.190
HBOND_DIM_WIDTH=0.070
SALT_BRIDGE_STATUS=ON
WATER_STATUS=ON
ELLIPSE_COLOUR=RED
DISULPHIDE_DIM_WIDTH=0.070
HYDROPHOBIC_DIM_WIDTH=0.070
NLIGATOM_STATUS=ON
OXYGEN_COLOUR=RED
ABODY_H1_COLOUR=GREEN
HYDROPHNAME_SIZE=0.500
HPHOBIC_RADIUS=1.150
NLIGBOND_WIDTH=0.130
WATER_RADIUS=0.400
NLIGRESNAME_SIZE=0.630
PLOT_LABEL_COLOUR=RED
