# Supplementary material for: Distribution and molecular evolution of the anti-CRISPR family AcrIF7
Source: PLoS Biol. 2023 Apr 21;21(4):e3002072. doi: 10.1371/journal.pbio.3002072 (PMC10155984; doi:10.1371/journal.pbio.3002072)
Supplement: S14 Data — Individual files can be open using Pymol or any structure visualisation tool. (ZIP) [file pbio.3002072.s021.zip › Structural_analysis/b12_7jzx.pdb]

REMARK FILENAME="complex_131w.pdb0"
REMARK ===============================================================
REMARK HADDOCK run for complex
REMARK initial structure: complex_131.pdb
REMARK ===============================================================
REMARK            total,bonds,angles,improper,dihe,vdw,elec,air,cdih,coup,rdcs,vean,dani,xpcs,rg
REMARK energies: -336.741, 0, 0, 0, 0, -33.5121, -304.263, 1.03442, 0, 0, 0, 0, 0, 0, 0
REMARK ===============================================================
REMARK            bonds,angles,impropers,dihe,air,cdih,coup,rdcs,vean,dani,xpcs
REMARK rms-dev.: 0,0,0,0,0.101707,0,0, 0, 0, 0, 0
REMARK ===============================================================
REMARK               air,cdih,coup,rdcs,vean,dani,xpcs
REMARK               >0.3,>5,>1,>0,>5,>0.2,>0.2
REMARK violations.: 0, 0, 0, 0, 0, 0, 0
REMARK ===============================================================
REMARK                        CVpartition#,violations,rms
REMARK AIRs cross-validation: 1, 1, 1.48383
REMARK ===============================================================
REMARK NCS energy: 0
REMARK ===============================================================
REMARK Symmetry energy: 0
REMARK ===============================================================
REMARK Membrane restraining energy: 0
REMARK ===============================================================
REMARK Local cross-correlation:  0.0000
REMARK ===============================================================
REMARK Desolvation energy: 0.947781
REMARK Internal energy free molecules: -18131.6
REMARK Internal energy complex: -18045.4
REMARK Binding energy: -250.682
REMARK ===============================================================
REMARK buried surface area: 1427.24
REMARK ===============================================================
REMARK water - chain_1: 0 0 0
REMARK water - chain_2: 0 0 0
REMARK ===============================================================
REMARK water - water: 0 0 0
REMARK ===============================================================
REMARK DATE:10-Mar-2022  16:21:43       created by user: enm009
REMARK VERSION:1.3U
ATOM      1  N   PRO A   8      31.902 -22.816 -11.953  1.00 15.00      A    N  
ATOM      2  CA  PRO A   8      31.930 -23.156 -10.537  1.00 15.00      A    C  
ATOM      3  CB  PRO A   8      31.032 -24.389 -10.498  1.00 15.00      A    C  
ATOM      4  CG  PRO A   8      29.997 -24.126 -11.545  1.00 15.00      A    C  
ATOM      5  CD  PRO A   8      30.610 -23.177 -12.552  1.00 15.00      A    C  
ATOM      6  C   PRO A   8      33.339 -23.497 -10.061  1.00 15.00      A    C  
ATOM      7  O   PRO A   8      33.626 -24.631  -9.671  1.00 15.00      A    O  
ATOM      8  N   THR A   9      34.220 -22.512 -10.107  1.00 15.00      A    N  
ATOM      9  HN  THR A   9      33.930 -21.619 -10.431  1.00 15.00      A    H  
ATOM     10  CA  THR A   9      35.594 -22.698  -9.675  1.00 15.00      A    C  
ATOM     11  CB  THR A   9      36.533 -23.103 -10.840  1.00 15.00      A    C  
ATOM     12  OG1 THR A   9      37.895 -23.162 -10.390  1.00 15.00      A    O  
ATOM     13  HG1 THR A   9      38.303 -23.964 -10.726  1.00 15.00      A    H  
ATOM     14  CG2 THR A   9      36.424 -22.146 -12.016  1.00 15.00      A    C  
ATOM     15  C   THR A   9      36.104 -21.451  -8.956  1.00 15.00      A    C  
ATOM     16  O   THR A   9      35.838 -20.325  -9.371  1.00 15.00      A    O  
ATOM     17  N   TRP A  10      36.854 -21.657  -7.885  1.00 15.00      A    N  
ATOM     18  HN  TRP A  10      37.066 -22.575  -7.622  1.00 15.00      A    H  
ATOM     19  CA  TRP A  10      37.374 -20.552  -7.087  1.00 15.00      A    C  
ATOM     20  CB  TRP A  10      38.149 -21.068  -5.871  1.00 15.00      A    C  
ATOM     21  CG  TRP A  10      39.558 -21.487  -6.163  1.00 15.00      A    C  
ATOM     22  CD1 TRP A  10      39.967 -22.627  -6.795  1.00 15.00      A    C  
ATOM     23  CD2 TRP A  10      40.746 -20.768  -5.822  1.00 15.00      A    C  
ATOM     24  NE1 TRP A  10      41.338 -22.658  -6.872  1.00 15.00      A    N  
ATOM     25  HE1 TRP A  10      41.870 -23.370  -7.281  1.00 15.00      A    H  
ATOM     26  CE2 TRP A  10      41.840 -21.526  -6.281  1.00 15.00      A    C  
ATOM     27  CE3 TRP A  10      40.989 -19.553  -5.174  1.00 15.00      A    C  
ATOM     28  CZ2 TRP A  10      43.158 -21.108  -6.112  1.00 15.00      A    C  
ATOM     29  CZ3 TRP A  10      42.296 -19.140  -5.008  1.00 15.00      A    C  
ATOM     30  CH2 TRP A  10      43.364 -19.915  -5.474  1.00 15.00      A    C  
ATOM     31  C   TRP A  10      38.212 -19.562  -7.900  1.00 15.00      A    C  
ATOM     32  O   TRP A  10      38.402 -18.424  -7.483  1.00 15.00      A    O  
ATOM     33  N   GLN A  11      38.688 -19.988  -9.065  1.00 15.00      A    N  
ATOM     34  HN  GLN A  11      38.471 -20.894  -9.367  1.00 15.00      A    H  
ATOM     35  CA  GLN A  11      39.508 -19.129  -9.910  1.00 15.00      A    C  
ATOM     36  CB  GLN A  11      40.187 -19.931 -11.022  1.00 15.00      A    C  
ATOM     37  CG  GLN A  11      41.167 -20.989 -10.533  1.00 15.00      A    C  
ATOM     38  CD  GLN A  11      42.448 -20.410  -9.954  1.00 15.00      A    C  
ATOM     39  OE1 GLN A  11      42.446 -19.361  -9.314  1.00 15.00      A    O  
ATOM     40  NE2 GLN A  11      43.558 -21.091 -10.190  1.00 15.00      A    N  
ATOM     41 HE21 GLN A  11      43.493 -21.913 -10.715  1.00 15.00      A    H  
ATOM     42 HE22 GLN A  11      44.398 -20.742  -9.827  1.00 15.00      A    H  
ATOM     43  C   GLN A  11      38.704 -17.971 -10.500  1.00 15.00      A    C  
ATOM     44  O   GLN A  11      39.142 -16.820 -10.455  1.00 15.00      A    O  
ATOM     45  N   GLU A  12      37.520 -18.264 -11.032  1.00 15.00      A    N  
ATOM     46  HN  GLU A  12      37.188 -19.186 -11.005  1.00 15.00      A    H  
ATOM     47  CA  GLU A  12      36.691 -17.219 -11.625  1.00 15.00      A    C  
ATOM     48  CB  GLU A  12      35.662 -17.763 -12.625  1.00 15.00      A    C  
ATOM     49  CG  GLU A  12      35.038 -19.100 -12.260  1.00 15.00      A    C  
ATOM     50  CD  GLU A  12      33.827 -18.965 -11.361  1.00 15.00      A    C  
ATOM     51  OE1 GLU A  12      33.479 -19.955 -10.686  1.00 15.00      A    O  
ATOM     52  OE2 GLU A  12      33.230 -17.870 -11.332  1.00 15.00      A    O  
ATOM     53  C   GLU A  12      36.059 -16.338 -10.558  1.00 15.00      A    C  
ATOM     54  O   GLU A  12      35.847 -15.145 -10.771  1.00 15.00      A    O  
ATOM     55  N   LEU A  13      35.783 -16.925  -9.402  1.00 15.00      A    N  
ATOM     56  HN  LEU A  13      35.944 -17.886  -9.303  1.00 15.00      A    H  
ATOM     57  CA  LEU A  13      35.212 -16.180  -8.294  1.00 15.00      A    C  
ATOM     58  CB  LEU A  13      34.651 -17.126  -7.236  1.00 15.00      A    C  
ATOM     59  CG  LEU A  13      33.352 -17.849  -7.595  1.00 15.00      A    C  
ATOM     60  CD1 LEU A  13      33.037 -18.918  -6.564  1.00 15.00      A    C  
ATOM     61  CD2 LEU A  13      32.202 -16.860  -7.709  1.00 15.00      A    C  
ATOM     62  C   LEU A  13      36.271 -15.270  -7.686  1.00 15.00      A    C  
ATOM     63  O   LEU A  13      35.980 -14.146  -7.278  1.00 15.00      A    O  
ATOM     64  N   ARG A  14      37.506 -15.762  -7.642  1.00 15.00      A    N  
ATOM     65  HN  ARG A  14      37.668 -16.675  -7.967  1.00 15.00      A    H  
ATOM     66  CA  ARG A  14      38.619 -14.992  -7.110  1.00 15.00      A    C  
ATOM     67  CB  ARG A  14      39.905 -15.824  -7.134  1.00 15.00      A    C  
ATOM     68  CG  ARG A  14      41.137 -15.089  -6.637  1.00 15.00      A    C  
ATOM     69  CD  ARG A  14      40.913 -14.518  -5.250  1.00 15.00      A    C  
ATOM     70  NE  ARG A  14      42.148 -14.018  -4.667  1.00 15.00      A    N  
ATOM     71  HE  ARG A  14      42.902 -13.854  -5.277  1.00 15.00      A    H  
ATOM     72  CZ  ARG A  14      42.303 -13.755  -3.375  1.00 15.00      A    C  
ATOM     73  NH1 ARG A  14      41.298 -13.930  -2.522  1.00 15.00      A    N  
ATOM     74 HH11 ARG A  14      40.378 -14.275  -2.854  1.00 15.00      A    H  
ATOM     75 HH12 ARG A  14      41.436 -13.708  -1.503  1.00 15.00      A    H  
ATOM     76  NH2 ARG A  14      43.470 -13.336  -2.922  1.00 15.00      A    N  
ATOM     77 HH21 ARG A  14      43.582 -13.133  -1.892  1.00 15.00      A    H  
ATOM     78 HH22 ARG A  14      44.272 -13.208  -3.566  1.00 15.00      A    H  
ATOM     79  C   ARG A  14      38.805 -13.718  -7.919  1.00 15.00      A    C  
ATOM     80  O   ARG A  14      38.824 -12.619  -7.364  1.00 15.00      A    O  
ATOM     81  N   GLN A  15      38.916 -13.868  -9.234  1.00 15.00      A    N  
ATOM     82  HN  GLN A  15      38.884 -14.771  -9.623  1.00 15.00      A    H  
ATOM     83  CA  GLN A  15      39.089 -12.718 -10.105  1.00 15.00      A    C  
ATOM     84  CB  GLN A  15      39.453 -13.129 -11.536  1.00 15.00      A    C  
ATOM     85  CG  GLN A  15      38.453 -14.052 -12.211  1.00 15.00      A    C  
ATOM     86  CD  GLN A  15      38.841 -14.393 -13.635  1.00 15.00      A    C  
ATOM     87  OE1 GLN A  15      40.020 -14.466 -13.972  1.00 15.00      A    O  
ATOM     88  NE2 GLN A  15      37.848 -14.604 -14.482  1.00 15.00      A    N  
ATOM     89 HE21 GLN A  15      36.930 -14.532 -14.147  1.00 15.00      A    H  
ATOM     90 HE22 GLN A  15      38.072 -14.820 -15.410  1.00 15.00      A    H  
ATOM     91  C   GLN A  15      37.853 -11.825 -10.072  1.00 15.00      A    C  
ATOM     92  O   GLN A  15      37.970 -10.605 -10.106  1.00 15.00      A    O  
ATOM     93  N   PHE A  16      36.675 -12.443  -9.975  1.00 15.00      A    N  
ATOM     94  HN  PHE A  16      36.649 -13.424  -9.952  1.00 15.00      A    H  
ATOM     95  CA  PHE A  16      35.419 -11.701  -9.918  1.00 15.00      A    C  
ATOM     96  CB  PHE A  16      34.223 -12.657  -9.894  1.00 15.00      A    C  
ATOM     97  CG  PHE A  16      32.953 -12.051 -10.417  1.00 15.00      A    C  
ATOM     98  CD1 PHE A  16      32.801 -11.797 -11.770  1.00 15.00      A    C  
ATOM     99  CD2 PHE A  16      31.913 -11.734  -9.560  1.00 15.00      A    C  
ATOM    100  CE1 PHE A  16      31.637 -11.238 -12.260  1.00 15.00      A    C  
ATOM    101  CE2 PHE A  16      30.744 -11.175 -10.042  1.00 15.00      A    C  
ATOM    102  CZ  PHE A  16      30.606 -10.926 -11.394  1.00 15.00      A    C  
ATOM    103  C   PHE A  16      35.392 -10.792  -8.691  1.00 15.00      A    C  
ATOM    104  O   PHE A  16      35.017  -9.621  -8.780  1.00 15.00      A    O  
ATOM    105  N   ILE A  17      35.802 -11.334  -7.550  1.00 15.00      A    N  
ATOM    106  HN  ILE A  17      36.081 -12.278  -7.540  1.00 15.00      A    H  
ATOM    107  CA  ILE A  17      35.838 -10.565  -6.312  1.00 15.00      A    C  
ATOM    108  CB  ILE A  17      36.101 -11.458  -5.074  1.00 15.00      A    C  
ATOM    109  CG1 ILE A  17      34.886 -12.359  -4.816  1.00 15.00      A    C  
ATOM    110  CG2 ILE A  17      36.409 -10.613  -3.843  1.00 15.00      A    C  
ATOM    111  CD1 ILE A  17      35.079 -13.363  -3.699  1.00 15.00      A    C  
ATOM    112  C   ILE A  17      36.862  -9.435  -6.415  1.00 15.00      A    C  
ATOM    113  O   ILE A  17      36.574  -8.292  -6.057  1.00 15.00      A    O  
ATOM    114  N   GLU A  18      38.041  -9.748  -6.950  1.00 15.00      A    N  
ATOM    115  HN  GLU A  18      38.211 -10.675  -7.232  1.00 15.00      A    H  
ATOM    116  CA  GLU A  18      39.089  -8.748  -7.117  1.00 15.00      A    C  
ATOM    117  CB  GLU A  18      40.421  -9.380  -7.533  1.00 15.00      A    C  
ATOM    118  CG  GLU A  18      41.313  -9.754  -6.356  1.00 15.00      A    C  
ATOM    119  CD  GLU A  18      42.746 -10.047  -6.765  1.00 15.00      A    C  
ATOM    120  OE1 GLU A  18      43.526  -9.082  -6.943  1.00 15.00      A    O  
ATOM    121  OE2 GLU A  18      43.094 -11.243  -6.895  1.00 15.00      A    O  
ATOM    122  C   GLU A  18      38.654  -7.656  -8.094  1.00 15.00      A    C  
ATOM    123  O   GLU A  18      38.917  -6.474  -7.867  1.00 15.00      A    O  
ATOM    124  N   SER A  19      37.971  -8.043  -9.173  1.00 15.00      A    N  
ATOM    125  HN  SER A  19      37.810  -9.004  -9.329  1.00 15.00      A    H  
ATOM    126  CA  SER A  19      37.492  -7.069 -10.142  1.00 15.00      A    C  
ATOM    127  CB  SER A  19      36.938  -7.729 -11.411  1.00 15.00      A    C  
ATOM    128  OG  SER A  19      36.088  -8.821 -11.116  1.00 15.00      A    O  
ATOM    129  HG  SER A  19      35.758  -8.745 -10.215  1.00 15.00      A    H  
ATOM    130  C   SER A  19      36.477  -6.124  -9.503  1.00 15.00      A    C  
ATOM    131  O   SER A  19      36.454  -4.935  -9.810  1.00 15.00      A    O  
ATOM    132  N   PHE A  20      35.661  -6.653  -8.592  1.00 15.00      A    N  
ATOM    133  HN  PHE A  20      35.727  -7.611  -8.386  1.00 15.00      A    H  
ATOM    134  CA  PHE A  20      34.667  -5.844  -7.894  1.00 15.00      A    C  
ATOM    135  CB  PHE A  20      33.706  -6.736  -7.101  1.00 15.00      A    C  
ATOM    136  CG  PHE A  20      32.664  -5.977  -6.325  1.00 15.00      A    C  
ATOM    137  CD1 PHE A  20      32.730  -5.901  -4.943  1.00 15.00      A    C  
ATOM    138  CD2 PHE A  20      31.623  -5.337  -6.978  1.00 15.00      A    C  
ATOM    139  CE1 PHE A  20      31.777  -5.201  -4.227  1.00 15.00      A    C  
ATOM    140  CE2 PHE A  20      30.666  -4.637  -6.268  1.00 15.00      A    C  
ATOM    141  CZ  PHE A  20      30.743  -4.569  -4.890  1.00 15.00      A    C  
ATOM    142  C   PHE A  20      35.368  -4.857  -6.963  1.00 15.00      A    C  
ATOM    143  O   PHE A  20      35.010  -3.683  -6.898  1.00 15.00      A    O  
ATOM    144  N   ILE A  21      36.383  -5.343  -6.255  1.00 15.00      A    N  
ATOM    145  HN  ILE A  21      36.619  -6.292  -6.346  1.00 15.00      A    H  
ATOM    146  CA  ILE A  21      37.147  -4.501  -5.342  1.00 15.00      A    C  
ATOM    147  CB  ILE A  21      38.174  -5.324  -4.531  1.00 15.00      A    C  
ATOM    148  CG1 ILE A  21      37.468  -6.430  -3.742  1.00 15.00      A    C  
ATOM    149  CG2 ILE A  21      38.959  -4.423  -3.586  1.00 15.00      A    C  
ATOM    150  CD1 ILE A  21      38.410  -7.416  -3.084  1.00 15.00      A    C  
ATOM    151  C   ILE A  21      37.864  -3.403  -6.126  1.00 15.00      A    C  
ATOM    152  O   ILE A  21      37.916  -2.249  -5.701  1.00 15.00      A    O  
ATOM    153  N   GLN A  22      38.395  -3.774  -7.288  1.00 15.00      A    N  
ATOM    154  HN  GLN A  22      38.317  -4.713  -7.569  1.00 15.00      A    H  
ATOM    155  CA  GLN A  22      39.096  -2.832  -8.151  1.00 15.00      A    C  
ATOM    156  CB  GLN A  22      39.818  -3.585  -9.274  1.00 15.00      A    C  
ATOM    157  CG  GLN A  22      40.827  -2.755 -10.059  1.00 15.00      A    C  
ATOM    158  CD  GLN A  22      42.036  -2.331  -9.239  1.00 15.00      A    C  
ATOM    159  OE1 GLN A  22      42.662  -1.314  -9.520  1.00 15.00      A    O  
ATOM    160  NE2 GLN A  22      42.375  -3.105  -8.217  1.00 15.00      A    N  
ATOM    161 HE21 GLN A  22      41.838  -3.905  -8.041  1.00 15.00      A    H  
ATOM    162 HE22 GLN A  22      43.150  -2.842  -7.683  1.00 15.00      A    H  
ATOM    163  C   GLN A  22      38.112  -1.816  -8.729  1.00 15.00      A    C  
ATOM    164  O   GLN A  22      38.436  -0.641  -8.873  1.00 15.00      A    O  
ATOM    165  N   GLU A  23      36.907  -2.284  -9.052  1.00 15.00      A    N  
ATOM    166  HN  GLU A  23      36.719  -3.240  -8.930  1.00 15.00      A    H  
ATOM    167  CA  GLU A  23      35.857  -1.424  -9.591  1.00 15.00      A    C  
ATOM    168  CB  GLU A  23      34.607  -2.263  -9.910  1.00 15.00      A    C  
ATOM    169  CG  GLU A  23      33.335  -1.463 -10.165  1.00 15.00      A    C  
ATOM    170  CD  GLU A  23      32.310  -1.616  -9.052  1.00 15.00      A    C  
ATOM    171  OE1 GLU A  23      32.698  -1.576  -7.869  1.00 15.00      A    O  
ATOM    172  OE2 GLU A  23      31.109  -1.761  -9.354  1.00 15.00      A    O  
ATOM    173  C   GLU A  23      35.519  -0.330  -8.586  1.00 15.00      A    C  
ATOM    174  O   GLU A  23      35.443   0.854  -8.930  1.00 15.00      A    O  
ATOM    175  N   ARG A  24      35.347  -0.739  -7.337  1.00 15.00      A    N  
ATOM    176  HN  ARG A  24      35.417  -1.699  -7.137  1.00 15.00      A    H  
ATOM    177  CA  ARG A  24      35.023   0.181  -6.263  1.00 15.00      A    C  
ATOM    178  CB  ARG A  24      34.637  -0.595  -5.001  1.00 15.00      A    C  
ATOM    179  CG  ARG A  24      33.616   0.103  -4.112  1.00 15.00      A    C  
ATOM    180  CD  ARG A  24      32.579   0.876  -4.919  1.00 15.00      A    C  
ATOM    181  NE  ARG A  24      31.886   0.051  -5.913  1.00 15.00      A    N  
ATOM    182  HE  ARG A  24      32.443  -0.521  -6.507  1.00 15.00      A    H  
ATOM    183  CZ  ARG A  24      30.565   0.028  -6.068  1.00 15.00      A    C  
ATOM    184  NH1 ARG A  24      29.787   0.772  -5.289  1.00 15.00      A    N  
ATOM    185 HH11 ARG A  24      30.211   1.386  -4.541  1.00 15.00      A    H  
ATOM    186 HH12 ARG A  24      28.758   0.762  -5.408  1.00 15.00      A    H  
ATOM    187  NH2 ARG A  24      30.027  -0.717  -7.027  1.00 15.00      A    N  
ATOM    188 HH21 ARG A  24      30.649  -1.284  -7.668  1.00 15.00      A    H  
ATOM    189 HH22 ARG A  24      29.000  -0.744  -7.158  1.00 15.00      A    H  
ATOM    190  C   ARG A  24      36.186   1.127  -5.995  1.00 15.00      A    C  
ATOM    191  O   ARG A  24      35.985   2.276  -5.616  1.00 15.00      A    O  
ATOM    192  N   LEU A  25      37.401   0.634  -6.199  1.00 15.00      A    N  
ATOM    193  HN  LEU A  25      37.495  -0.300  -6.482  1.00 15.00      A    H  
ATOM    194  CA  LEU A  25      38.598   1.441  -6.004  1.00 15.00      A    C  
ATOM    195  CB  LEU A  25      39.843   0.550  -5.982  1.00 15.00      A    C  
ATOM    196  CG  LEU A  25      41.192   1.271  -5.949  1.00 15.00      A    C  
ATOM    197  CD1 LEU A  25      41.390   1.992  -4.624  1.00 15.00      A    C  
ATOM    198  CD2 LEU A  25      42.325   0.292  -6.208  1.00 15.00      A    C  
ATOM    199  C   LEU A  25      38.716   2.480  -7.115  1.00 15.00      A    C  
ATOM    200  O   LEU A  25      38.964   3.656  -6.852  1.00 15.00      A    O  
ATOM    201  N   GLN A  26      38.526   2.031  -8.353  1.00 15.00      A    N  
ATOM    202  HN  GLN A  26      38.341   1.073  -8.488  1.00 15.00      A    H  
ATOM    203  CA  GLN A  26      38.595   2.905  -9.518  1.00 15.00      A    C  
ATOM    204  CB  GLN A  26      38.334   2.098 -10.795  1.00 15.00      A    C  
ATOM    205  CG  GLN A  26      38.733   2.793 -12.090  1.00 15.00      A    C  
ATOM    206  CD  GLN A  26      40.218   3.093 -12.162  1.00 15.00      A    C  
ATOM    207  OE1 GLN A  26      41.030   2.206 -12.419  1.00 15.00      A    O  
ATOM    208  NE2 GLN A  26      40.581   4.351 -11.975  1.00 15.00      A    N  
ATOM    209 HE21 GLN A  26      39.870   5.028 -11.805  1.00 15.00      A    H  
ATOM    210 HE22 GLN A  26      41.530   4.568 -12.018  1.00 15.00      A    H  
ATOM    211  C   GLN A  26      37.575   4.029  -9.390  1.00 15.00      A    C  
ATOM    212  O   GLN A  26      37.929   5.203  -9.419  1.00 15.00      A    O  
ATOM    213  N   GLY A  27      36.310   3.656  -9.200  1.00 15.00      A    N  
ATOM    214  HN  GLY A  27      36.092   2.697  -9.155  1.00 15.00      A    H  
ATOM    215  CA  GLY A  27      35.253   4.644  -9.062  1.00 15.00      A    C  
ATOM    216  C   GLY A  27      35.482   5.568  -7.879  1.00 15.00      A    C  
ATOM    217  O   GLY A  27      35.040   6.719  -7.882  1.00 15.00      A    O  
ATOM    218  N   LYS A  28      36.178   5.058  -6.871  1.00 15.00      A    N  
ATOM    219  HN  LYS A  28      36.495   4.133  -6.934  1.00 15.00      A    H  
ATOM    220  CA  LYS A  28      36.484   5.828  -5.675  1.00 15.00      A    C  
ATOM    221  CB  LYS A  28      36.950   4.888  -4.556  1.00 15.00      A    C  
ATOM    222  CG  LYS A  28      37.008   5.515  -3.174  1.00 15.00      A    C  
ATOM    223  CD  LYS A  28      36.840   4.470  -2.079  1.00 15.00      A    C  
ATOM    224  CE  LYS A  28      36.684   5.115  -0.707  1.00 15.00      A    C  
ATOM    225  NZ  LYS A  28      35.426   5.904  -0.591  1.00 15.00      A    N  
ATOM    226  HZ1 LYS A  28      35.121   6.228  -1.533  1.00 15.00      A    H  
ATOM    227  HZ2 LYS A  28      35.582   6.737   0.012  1.00 15.00      A    H  
ATOM    228  HZ3 LYS A  28      34.666   5.327  -0.173  1.00 15.00      A    H  
ATOM    229  C   LYS A  28      37.558   6.869  -5.975  1.00 15.00      A    C  
ATOM    230  O   LYS A  28      37.430   8.031  -5.598  1.00 15.00      A    O  
ATOM    231  N   LEU A  29      38.604   6.446  -6.676  1.00 15.00      A    N  
ATOM    232  HN  LEU A  29      38.633   5.508  -6.972  1.00 15.00      A    H  
ATOM    233  CA  LEU A  29      39.708   7.333  -7.023  1.00 15.00      A    C  
ATOM    234  CB  LEU A  29      40.923   6.525  -7.492  1.00 15.00      A    C  
ATOM    235  CG  LEU A  29      41.620   5.668  -6.431  1.00 15.00      A    C  
ATOM    236  CD1 LEU A  29      42.727   4.837  -7.061  1.00 15.00      A    C  
ATOM    237  CD2 LEU A  29      42.174   6.541  -5.315  1.00 15.00      A    C  
ATOM    238  C   LEU A  29      39.309   8.344  -8.093  1.00 15.00      A    C  
ATOM    239  O   LEU A  29      39.710   9.508  -8.037  1.00 15.00      A    O  
ATOM    240  N   ASP A  30      38.518   7.897  -9.059  1.00 15.00      A    N  
ATOM    241  HN  ASP A  30      38.235   6.954  -9.048  1.00 15.00      A    H  
ATOM    242  CA  ASP A  30      38.068   8.756 -10.153  1.00 15.00      A    C  
ATOM    243  CB  ASP A  30      37.244   7.960 -11.169  1.00 15.00      A    C  
ATOM    244  CG  ASP A  30      38.101   7.286 -12.222  1.00 15.00      A    C  
ATOM    245  OD1 ASP A  30      37.982   7.652 -13.409  1.00 15.00      A    O  
ATOM    246  OD2 ASP A  30      38.894   6.390 -11.862  1.00 15.00      A    O  
ATOM    247  C   ASP A  30      37.269   9.951  -9.650  1.00 15.00      A    C  
ATOM    248  O   ASP A  30      37.476  11.079 -10.093  1.00 15.00      A    O  
ATOM    249  N   LYS A  31      36.373   9.710  -8.701  1.00 15.00      A    N  
ATOM    250  HN  LYS A  31      36.271   8.796  -8.359  1.00 15.00      A    H  
ATOM    251  CA  LYS A  31      35.543  10.778  -8.154  1.00 15.00      A    C  
ATOM    252  CB  LYS A  31      34.161  10.240  -7.764  1.00 15.00      A    C  
ATOM    253  CG  LYS A  31      33.019  11.223  -7.996  1.00 15.00      A    C  
ATOM    254  CD  LYS A  31      31.662  10.564  -7.787  1.00 15.00      A    C  
ATOM    255  CE  LYS A  31      30.524  11.506  -8.159  1.00 15.00      A    C  
ATOM    256  NZ  LYS A  31      29.188  10.860  -8.017  1.00 15.00      A    N  
ATOM    257  HZ1 LYS A  31      29.072  10.484  -7.054  1.00 15.00      A    H  
ATOM    258  HZ2 LYS A  31      29.092  10.078  -8.694  1.00 15.00      A    H  
ATOM    259  HZ3 LYS A  31      28.432  11.553  -8.197  1.00 15.00      A    H  
ATOM    260  C   LYS A  31      36.219  11.463  -6.965  1.00 15.00      A    C  
ATOM    261  O   LYS A  31      35.583  12.211  -6.221  1.00 15.00      A    O  
ATOM    262  N   LEU A  32      37.510  11.203  -6.795  1.00 15.00      A    N  
ATOM    263  HN  LEU A  32      37.959  10.591  -7.416  1.00 15.00      A    H  
ATOM    264  CA  LEU A  32      38.274  11.795  -5.704  1.00 15.00      A    C  
ATOM    265  CB  LEU A  32      39.075  10.718  -4.966  1.00 15.00      A    C  
ATOM    266  CG  LEU A  32      38.547  10.284  -3.597  1.00 15.00      A    C  
ATOM    267  CD1 LEU A  32      39.389   9.146  -3.040  1.00 15.00      A    C  
ATOM    268  CD2 LEU A  32      38.533  11.458  -2.631  1.00 15.00      A    C  
ATOM    269  C   LEU A  32      39.231  12.866  -6.216  1.00 15.00      A    C  
ATOM    270  O   LEU A  32      39.597  13.775  -5.474  1.00 15.00      A    O  
ATOM    271  N   GLN A  33      39.621  12.748  -7.489  1.00 15.00      A    N  
ATOM    272  HN  GLN A  33      39.260  12.013  -8.027  1.00 15.00      A    H  
ATOM    273  CA  GLN A  33      40.567  13.683  -8.112  1.00 15.00      A    C  
ATOM    274  CB  GLN A  33      39.935  15.068  -8.314  1.00 15.00      A    C  
ATOM    275  CG  GLN A  33      38.634  15.060  -9.104  1.00 15.00      A    C  
ATOM    276  CD  GLN A  33      38.132  16.455  -9.442  1.00 15.00      A    C  
ATOM    277  OE1 GLN A  33      37.505  16.663 -10.479  1.00 15.00      A    O  
ATOM    278  NE2 GLN A  33      38.394  17.420  -8.570  1.00 15.00      A    N  
ATOM    279 HE21 GLN A  33      38.893  17.188  -7.752  1.00 15.00      A    H  
ATOM    280 HE22 GLN A  33      38.082  18.331  -8.777  1.00 15.00      A    H  
ATOM    281  C   GLN A  33      41.846  13.790  -7.270  1.00 15.00      A    C  
ATOM    282  O   GLN A  33      42.186  14.861  -6.776  1.00 15.00      A    O  
ATOM    283  N   PRO A  34      42.572  12.669  -7.097  1.00 15.00      A    N  
ATOM    284  CA  PRO A  34      43.778  12.618  -6.288  1.00 15.00      A    C  
ATOM    285  CB  PRO A  34      43.640  11.231  -5.645  1.00 15.00      A    C  
ATOM    286  CG  PRO A  34      42.830  10.411  -6.614  1.00 15.00      A    C  
ATOM    287  CD  PRO A  34      42.283  11.350  -7.663  1.00 15.00      A    C  
ATOM    288  C   PRO A  34      45.072  12.668  -7.096  1.00 15.00      A    C  
ATOM    289  O   PRO A  34      45.452  11.680  -7.732  1.00 15.00      A    O  
ATOM    290  N   ASP A  35      45.754  13.803  -7.063  1.00 15.00      A    N  
ATOM    291  HN  ASP A  35      45.397  14.568  -6.549  1.00 15.00      A    H  
ATOM    292  CA  ASP A  35      47.025  13.946  -7.772  1.00 15.00      A    C  
ATOM    293  CB  ASP A  35      46.911  14.892  -8.971  1.00 15.00      A    C  
ATOM    294  CG  ASP A  35      47.944  14.593 -10.049  1.00 15.00      A    C  
ATOM    295  OD1 ASP A  35      47.983  13.439 -10.539  1.00 15.00      A    O  
ATOM    296  OD2 ASP A  35      48.708  15.507 -10.415  1.00 15.00      A    O  
ATOM    297  C   ASP A  35      48.110  14.405  -6.805  1.00 15.00      A    C  
ATOM    298  O   ASP A  35      49.262  13.978  -6.885  1.00 15.00      A    O  
ATOM    299  N   GLU A  36      47.716  15.252  -5.867  1.00 15.00      A    N  
ATOM    300  HN  GLU A  36      46.771  15.537  -5.842  1.00 15.00      A    H  
ATOM    301  CA  GLU A  36      48.623  15.765  -4.854  1.00 15.00      A    C  
ATOM    302  CB  GLU A  36      48.327  17.240  -4.538  1.00 15.00      A    C  
ATOM    303  CG  GLU A  36      46.991  17.763  -5.061  1.00 15.00      A    C  
ATOM    304  CD  GLU A  36      45.793  17.070  -4.439  1.00 15.00      A    C  
ATOM    305  OE1 GLU A  36      45.326  17.526  -3.374  1.00 15.00      A    O  
ATOM    306  OE2 GLU A  36      45.328  16.058  -5.016  1.00 15.00      A    O  
ATOM    307  C   GLU A  36      48.503  14.918  -3.592  1.00 15.00      A    C  
ATOM    308  O   GLU A  36      47.490  14.239  -3.400  1.00 15.00      A    O  
ATOM    309  N   ASP A  37      49.553  14.929  -2.761  1.00 15.00      A    N  
ATOM    310  HN  ASP A  37      50.332  15.467  -2.999  1.00 15.00      A    H  
ATOM    311  CA  ASP A  37      49.585  14.160  -1.502  1.00 15.00      A    C  
ATOM    312  CB  ASP A  37      48.335  14.434  -0.651  1.00 15.00      A    C  
ATOM    313  CG  ASP A  37      48.401  13.843   0.743  1.00 15.00      A    C  
ATOM    314  OD1 ASP A  37      49.296  14.236   1.514  1.00 15.00      A    O  
ATOM    315  OD2 ASP A  37      47.528  13.011   1.074  1.00 15.00      A    O  
ATOM    316  C   ASP A  37      49.769  12.659  -1.766  1.00 15.00      A    C  
ATOM    317  O   ASP A  37      50.483  11.970  -1.040  1.00 15.00      A    O  
ATOM    318  N   ASP A  38      49.133  12.187  -2.834  1.00 15.00      A    N  
ATOM    319  HN  ASP A  38      48.588  12.814  -3.356  1.00 15.00      A    H  
ATOM    320  CA  ASP A  38      49.186  10.789  -3.264  1.00 15.00      A    C  
ATOM    321  CB  ASP A  38      50.576  10.318  -3.703  1.00 15.00      A    C  
ATOM    322  CG  ASP A  38      50.512   9.047  -4.541  1.00 15.00      A    C  
ATOM    323  OD1 ASP A  38      51.535   8.678  -5.151  1.00 15.00      A    O  
ATOM    324  OD2 ASP A  38      49.429   8.416  -4.599  1.00 15.00      A    O  
ATOM    325  C   ASP A  38      48.543   9.828  -2.275  1.00 15.00      A    C  
ATOM    326  O   ASP A  38      49.209   9.015  -1.631  1.00 15.00      A    O  
ATOM    327  N   LYS A  39      47.229   9.922  -2.170  1.00 15.00      A    N  
ATOM    328  HN  LYS A  39      46.760  10.610  -2.683  1.00 15.00      A    H  
ATOM    329  CA  LYS A  39      46.472   9.046  -1.293  1.00 15.00      A    C  
ATOM    330  CB  LYS A  39      45.185   9.732  -0.834  1.00 15.00      A    C  
ATOM    331  CG  LYS A  39      45.410  10.850   0.167  1.00 15.00      A    C  
ATOM    332  CD  LYS A  39      44.232  11.807   0.210  1.00 15.00      A    C  
ATOM    333  CE  LYS A  39      44.585  13.068   0.981  1.00 15.00      A    C  
ATOM    334  NZ  LYS A  39      43.743  14.225   0.576  1.00 15.00      A    N  
ATOM    335  HZ1 LYS A  39      44.108  15.097   1.008  1.00 15.00      A    H  
ATOM    336  HZ2 LYS A  39      42.762  14.081   0.886  1.00 15.00      A    H  
ATOM    337  HZ3 LYS A  39      43.757  14.333  -0.459  1.00 15.00      A    H  
ATOM    338  C   LYS A  39      46.144   7.747  -2.018  1.00 15.00      A    C  
ATOM    339  O   LYS A  39      45.410   6.901  -1.503  1.00 15.00      A    O  
ATOM    340  N   ARG A  40      46.710   7.588  -3.213  1.00 15.00      A    N  
ATOM    341  HN  ARG A  40      47.324   8.282  -3.546  1.00 15.00      A    H  
ATOM    342  CA  ARG A  40      46.478   6.400  -4.022  1.00 15.00      A    C  
ATOM    343  CB  ARG A  40      47.109   6.558  -5.412  1.00 15.00      A    C  
ATOM    344  CG  ARG A  40      46.665   7.808  -6.157  1.00 15.00      A    C  
ATOM    345  CD  ARG A  40      47.559   8.105  -7.356  1.00 15.00      A    C  
ATOM    346  NE  ARG A  40      47.266   9.422  -7.923  1.00 15.00      A    N  
ATOM    347  HE  ARG A  40      46.481   9.896  -7.565  1.00 15.00      A    H  
ATOM    348  CZ  ARG A  40      47.986  10.026  -8.870  1.00 15.00      A    C  
ATOM    349  NH1 ARG A  40      49.064   9.446  -9.388  1.00 15.00      A    N  
ATOM    350 HH11 ARG A  40      49.614   9.933 -10.128  1.00 15.00      A    H  
ATOM    351 HH12 ARG A  40      49.366   8.508  -9.055  1.00 15.00      A    H  
ATOM    352  NH2 ARG A  40      47.619  11.226  -9.284  1.00 15.00      A    N  
ATOM    353 HH21 ARG A  40      48.162  11.739 -10.026  1.00 15.00      A    H  
ATOM    354 HH22 ARG A  40      46.778  11.686  -8.866  1.00 15.00      A    H  
ATOM    355  C   ARG A  40      47.048   5.176  -3.324  1.00 15.00      A    C  
ATOM    356  O   ARG A  40      46.413   4.127  -3.274  1.00 15.00      A    O  
ATOM    357  N   GLN A  41      48.238   5.333  -2.758  1.00 15.00      A    N  
ATOM    358  HN  GLN A  41      48.685   6.206  -2.824  1.00 15.00      A    H  
ATOM    359  CA  GLN A  41      48.905   4.246  -2.054  1.00 15.00      A    C  
ATOM    360  CB  GLN A  41      50.313   4.667  -1.633  1.00 15.00      A    C  
ATOM    361  CG  GLN A  41      51.340   4.556  -2.751  1.00 15.00      A    C  
ATOM    362  CD  GLN A  41      52.502   5.516  -2.583  1.00 15.00      A    C  
ATOM    363  OE1 GLN A  41      53.443   5.242  -1.841  1.00 15.00      A    O  
ATOM    364  NE2 GLN A  41      52.459   6.633  -3.293  1.00 15.00      A    N  
ATOM    365 HE21 GLN A  41      51.691   6.784  -3.889  1.00 15.00      A    H  
ATOM    366 HE22 GLN A  41      53.195   7.270  -3.196  1.00 15.00      A    H  
ATOM    367  C   GLN A  41      48.089   3.755  -0.857  1.00 15.00      A    C  
ATOM    368  O   GLN A  41      48.019   2.555  -0.597  1.00 15.00      A    O  
ATOM    369  N   THR A  42      47.458   4.683  -0.142  1.00 15.00      A    N  
ATOM    370  HN  THR A  42      47.544   5.624  -0.397  1.00 15.00      A    H  
ATOM    371  CA  THR A  42      46.643   4.327   1.017  1.00 15.00      A    C  
ATOM    372  CB  THR A  42      46.247   5.568   1.849  1.00 15.00      A    C  
ATOM    373  OG1 THR A  42      45.810   5.160   3.153  1.00 15.00      A    O  
ATOM    374  HG1 THR A  42      45.172   5.795   3.493  1.00 15.00      A    H  
ATOM    375  CG2 THR A  42      47.424   6.520   1.994  1.00 15.00      A    C  
ATOM    376  C   THR A  42      45.378   3.596   0.567  1.00 15.00      A    C  
ATOM    377  O   THR A  42      44.947   2.618   1.185  1.00 15.00      A    O  
ATOM    378  N   LEU A  43      44.796   4.069  -0.528  1.00 15.00      A    N  
ATOM    379  HN  LEU A  43      45.187   4.848  -0.980  1.00 15.00      A    H  
ATOM    380  CA  LEU A  43      43.590   3.466  -1.075  1.00 15.00      A    C  
ATOM    381  CB  LEU A  43      42.980   4.361  -2.158  1.00 15.00      A    C  
ATOM    382  CG  LEU A  43      41.799   5.241  -1.733  1.00 15.00      A    C  
ATOM    383  CD1 LEU A  43      40.653   4.388  -1.211  1.00 15.00      A    C  
ATOM    384  CD2 LEU A  43      42.224   6.270  -0.695  1.00 15.00      A    C  
ATOM    385  C   LEU A  43      43.877   2.075  -1.632  1.00 15.00      A    C  
ATOM    386  O   LEU A  43      43.085   1.149  -1.445  1.00 15.00      A    O  
ATOM    387  N   LEU A  44      45.025   1.933  -2.291  1.00 15.00      A    N  
ATOM    388  HN  LEU A  44      45.615   2.713  -2.391  1.00 15.00      A    H  
ATOM    389  CA  LEU A  44      45.433   0.660  -2.882  1.00 15.00      A    C  
ATOM    390  CB  LEU A  44      46.551   0.865  -3.908  1.00 15.00      A    C  
ATOM    391  CG  LEU A  44      46.122   0.938  -5.377  1.00 15.00      A    C  
ATOM    392  CD1 LEU A  44      45.377   2.233  -5.663  1.00 15.00      A    C  
ATOM    393  CD2 LEU A  44      47.327   0.796  -6.297  1.00 15.00      A    C  
ATOM    394  C   LEU A  44      45.867  -0.352  -1.824  1.00 15.00      A    C  
ATOM    395  O   LEU A  44      46.170  -1.506  -2.139  1.00 15.00      A    O  
ATOM    396  N   ALA A  45      45.914   0.081  -0.578  1.00 15.00      A    N  
ATOM    397  HN  ALA A  45      45.695   1.017  -0.388  1.00 15.00      A    H  
ATOM    398  CA  ALA A  45      46.293  -0.800   0.513  1.00 15.00      A    C  
ATOM    399  CB  ALA A  45      47.189  -0.071   1.503  1.00 15.00      A    C  
ATOM    400  C   ALA A  45      45.046  -1.334   1.206  1.00 15.00      A    C  
ATOM    401  O   ALA A  45      44.917  -2.534   1.452  1.00 15.00      A    O  
ATOM    402  N   THR A  46      44.120  -0.431   1.495  1.00 15.00      A    N  
ATOM    403  HN  THR A  46      44.278   0.508   1.252  1.00 15.00      A    H  
ATOM    404  CA  THR A  46      42.880  -0.788   2.164  1.00 15.00      A    C  
ATOM    405  CB  THR A  46      42.242   0.450   2.836  1.00 15.00      A    C  
ATOM    406  OG1 THR A  46      40.862   0.192   3.138  1.00 15.00      A    O  
ATOM    407  HG1 THR A  46      40.802  -0.269   3.984  1.00 15.00      A    H  
ATOM    408  CG2 THR A  46      42.981   0.803   4.118  1.00 15.00      A    C  
ATOM    409  C   THR A  46      41.870  -1.411   1.199  1.00 15.00      A    C  
ATOM    410  O   THR A  46      41.548  -2.596   1.295  1.00 15.00      A    O  
ATOM    411  N   HIS A  47      41.390  -0.613   0.256  1.00 15.00      A    N  
ATOM    412  HN  HIS A  47      41.740   0.302   0.178  1.00 15.00      A    H  
ATOM    413  CA  HIS A  47      40.389  -1.074  -0.697  1.00 15.00      A    C  
ATOM    414  CB  HIS A  47      39.347   0.022  -0.954  1.00 15.00      A    C  
ATOM    415  CG  HIS A  47      38.299   0.143   0.118  1.00 15.00      A    C  
ATOM    416  ND1 HIS A  47      38.574   0.069   1.472  1.00 15.00      A    N  
ATOM    417  HD1 HIS A  47      39.462  -0.082   1.876  1.00 15.00      A    H  
ATOM    418  CD2 HIS A  47      36.959   0.342   0.025  1.00 15.00      A    C  
ATOM    419  CE1 HIS A  47      37.451   0.207   2.158  1.00 15.00      A    C  
ATOM    420  NE2 HIS A  47      36.460   0.376   1.304  1.00 15.00      A    N  
ATOM    421  HE2 HIS A  47      35.512   0.485   1.550  1.00 15.00      A    H  
ATOM    422  C   HIS A  47      41.020  -1.542  -2.002  1.00 15.00      A    C  
ATOM    423  O   HIS A  47      40.879  -0.898  -3.037  1.00 15.00      A    O  
ATOM    424  N   ARG A  48      41.712  -2.671  -1.937  1.00 15.00      A    N  
ATOM    425  HN  ARG A  48      41.777  -3.135  -1.078  1.00 15.00      A    H  
ATOM    426  CA  ARG A  48      42.368  -3.248  -3.106  1.00 15.00      A    C  
ATOM    427  CB  ARG A  48      43.514  -2.352  -3.590  1.00 15.00      A    C  
ATOM    428  CG  ARG A  48      44.179  -2.815  -4.878  1.00 15.00      A    C  
ATOM    429  CD  ARG A  48      45.578  -3.354  -4.619  1.00 15.00      A    C  
ATOM    430  NE  ARG A  48      45.729  -4.742  -5.064  1.00 15.00      A    N  
ATOM    431  HE  ARG A  48      44.901  -5.265  -5.190  1.00 15.00      A    H  
ATOM    432  CZ  ARG A  48      46.905  -5.330  -5.296  1.00 15.00      A    C  
ATOM    433  NH1 ARG A  48      48.038  -4.651  -5.123  1.00 15.00      A    N  
ATOM    434 HH11 ARG A  48      48.009  -3.658  -4.804  1.00 15.00      A    H  
ATOM    435 HH12 ARG A  48      48.956  -5.106  -5.307  1.00 15.00      A    H  
ATOM    436  NH2 ARG A  48      46.949  -6.594  -5.707  1.00 15.00      A    N  
ATOM    437 HH21 ARG A  48      47.864  -7.056  -5.891  1.00 15.00      A    H  
ATOM    438 HH22 ARG A  48      46.063  -7.133  -5.853  1.00 15.00      A    H  
ATOM    439  C   ARG A  48      42.889  -4.647  -2.789  1.00 15.00      A    C  
ATOM    440  O   ARG A  48      43.023  -5.491  -3.674  1.00 15.00      A    O  
ATOM    441  N   ARG A  49      43.191  -4.886  -1.523  1.00 15.00      A    N  
ATOM    442  HN  ARG A  49      43.065  -4.177  -0.859  1.00 15.00      A    H  
ATOM    443  CA  ARG A  49      43.700  -6.180  -1.094  1.00 15.00      A    C  
ATOM    444  CB  ARG A  49      44.989  -5.998  -0.288  1.00 15.00      A    C  
ATOM    445  CG  ARG A  49      46.227  -6.574  -0.949  1.00 15.00      A    C  
ATOM    446  CD  ARG A  49      47.354  -6.741   0.057  1.00 15.00      A    C  
ATOM    447  NE  ARG A  49      48.596  -7.191  -0.575  1.00 15.00      A    N  
ATOM    448  HE  ARG A  49      49.029  -6.568  -1.199  1.00 15.00      A    H  
ATOM    449  CZ  ARG A  49      49.171  -8.374  -0.343  1.00 15.00      A    C  
ATOM    450  NH1 ARG A  49      48.621  -9.235   0.510  1.00 15.00      A    N  
ATOM    451 HH11 ARG A  49      49.072 -10.159   0.691  1.00 15.00      A    H  
ATOM    452 HH12 ARG A  49      47.738  -8.991   1.005  1.00 15.00      A    H  
ATOM    453  NH2 ARG A  49      50.299  -8.696  -0.969  1.00 15.00      A    N  
ATOM    454 HH21 ARG A  49      50.756  -9.617  -0.793  1.00 15.00      A    H  
ATOM    455 HH22 ARG A  49      50.737  -8.028  -1.639  1.00 15.00      A    H  
ATOM    456  C   ARG A  49      42.664  -6.918  -0.251  1.00 15.00      A    C  
ATOM    457  O   ARG A  49      41.523  -6.475  -0.126  1.00 15.00      A    O  
ATOM    458  N   GLU A  50      43.088  -8.036   0.340  1.00 15.00      A    N  
ATOM    459  HN  GLU A  50      44.003  -8.332   0.176  1.00 15.00      A    H  
ATOM    460  CA  GLU A  50      42.227  -8.861   1.191  1.00 15.00      A    C  
ATOM    461  CB  GLU A  50      42.988 -10.114   1.608  1.00 15.00      A    C  
ATOM    462  CG  GLU A  50      43.556 -10.898   0.444  1.00 15.00      A    C  
ATOM    463  CD  GLU A  50      42.566 -11.894  -0.114  1.00 15.00      A    C  
ATOM    464  OE1 GLU A  50      42.986 -13.013  -0.440  1.00 15.00      A    O  
ATOM    465  OE2 GLU A  50      41.371 -11.562  -0.215  1.00 15.00      A    O  
ATOM    466  C   GLU A  50      41.801  -8.104   2.444  1.00 15.00      A    C  
ATOM    467  O   GLU A  50      40.905  -8.532   3.172  1.00 15.00      A    O  
ATOM    468  N   ALA A  51      42.453  -6.975   2.685  1.00 15.00      A    N  
ATOM    469  HN  ALA A  51      43.150  -6.693   2.064  1.00 15.00      A    H  
ATOM    470  CA  ALA A  51      42.149  -6.146   3.835  1.00 15.00      A    C  
ATOM    471  CB  ALA A  51      43.147  -5.002   3.943  1.00 15.00      A    C  
ATOM    472  C   ALA A  51      40.724  -5.616   3.757  1.00 15.00      A    C  
ATOM    473  O   ALA A  51      40.091  -5.370   4.783  1.00 15.00      A    O  
ATOM    474  N   TRP A  52      40.220  -5.455   2.534  1.00 15.00      A    N  
ATOM    475  HN  TRP A  52      40.769  -5.682   1.754  1.00 15.00      A    H  
ATOM    476  CA  TRP A  52      38.868  -4.962   2.333  1.00 15.00      A    C  
ATOM    477  CB  TRP A  52      38.561  -4.741   0.850  1.00 15.00      A    C  
ATOM    478  CG  TRP A  52      37.190  -4.179   0.615  1.00 15.00      A    C  
ATOM    479  CD1 TRP A  52      36.771  -2.910   0.878  1.00 15.00      A    C  
ATOM    480  CD2 TRP A  52      36.050  -4.870   0.088  1.00 15.00      A    C  
ATOM    481  NE1 TRP A  52      35.449  -2.760   0.538  1.00 15.00      A    N  
ATOM    482  HE1 TRP A  52      34.920  -1.936   0.634  1.00 15.00      A    H  
ATOM    483  CE2 TRP A  52      34.983  -3.951   0.053  1.00 15.00      A    C  
ATOM    484  CE3 TRP A  52      35.829  -6.174  -0.361  1.00 15.00      A    C  
ATOM    485  CZ2 TRP A  52      33.717  -4.293  -0.411  1.00 15.00      A    C  
ATOM    486  CZ3 TRP A  52      34.572  -6.512  -0.820  1.00 15.00      A    C  
ATOM    487  CH2 TRP A  52      33.532  -5.575  -0.843  1.00 15.00      A    C  
ATOM    488  C   TRP A  52      37.854  -5.916   2.936  1.00 15.00      A    C  
ATOM    489  O   TRP A  52      36.923  -5.491   3.603  1.00 15.00      A    O  
ATOM    490  N   LEU A  53      38.040  -7.208   2.700  1.00 15.00      A    N  
ATOM    491  HN  LEU A  53      38.804  -7.495   2.157  1.00 15.00      A    H  
ATOM    492  CA  LEU A  53      37.132  -8.207   3.239  1.00 15.00      A    C  
ATOM    493  CB  LEU A  53      37.478  -9.605   2.732  1.00 15.00      A    C  
ATOM    494  CG  LEU A  53      37.245  -9.849   1.236  1.00 15.00      A    C  
ATOM    495  CD1 LEU A  53      37.703 -11.241   0.842  1.00 15.00      A    C  
ATOM    496  CD2 LEU A  53      35.779  -9.646   0.882  1.00 15.00      A    C  
ATOM    497  C   LEU A  53      37.116  -8.157   4.762  1.00 15.00      A    C  
ATOM    498  O   LEU A  53      36.067  -8.300   5.378  1.00 15.00      A    O  
ATOM    499  N   ALA A  54      38.282  -7.935   5.360  1.00 15.00      A    N  
ATOM    500  HN  ALA A  54      39.090  -7.845   4.813  1.00 15.00      A    H  
ATOM    501  CA  ALA A  54      38.389  -7.828   6.814  1.00 15.00      A    C  
ATOM    502  CB  ALA A  54      39.853  -7.819   7.236  1.00 15.00      A    C  
ATOM    503  C   ALA A  54      37.692  -6.556   7.288  1.00 15.00      A    C  
ATOM    504  O   ALA A  54      36.970  -6.561   8.290  1.00 15.00      A    O  
ATOM    505  N   ASP A  55      37.915  -5.473   6.550  1.00 15.00      A    N  
ATOM    506  HN  ASP A  55      38.524  -5.543   5.781  1.00 15.00      A    H  
ATOM    507  CA  ASP A  55      37.302  -4.178   6.850  1.00 15.00      A    C  
ATOM    508  CB  ASP A  55      37.866  -3.102   5.905  1.00 15.00      A    C  
ATOM    509  CG  ASP A  55      36.939  -1.916   5.674  1.00 15.00      A    C  
ATOM    510  OD1 ASP A  55      36.815  -1.477   4.509  1.00 15.00      A    O  
ATOM    511  OD2 ASP A  55      36.339  -1.415   6.655  1.00 15.00      A    O  
ATOM    512  C   ASP A  55      35.788  -4.284   6.708  1.00 15.00      A    C  
ATOM    513  O   ASP A  55      35.042  -3.926   7.621  1.00 15.00      A    O  
ATOM    514  N   ALA A  56      35.348  -4.810   5.576  1.00 15.00      A    N  
ATOM    515  HN  ALA A  56      36.002  -5.064   4.882  1.00 15.00      A    H  
ATOM    516  CA  ALA A  56      33.929  -4.990   5.312  1.00 15.00      A    C  
ATOM    517  CB  ALA A  56      33.721  -5.513   3.900  1.00 15.00      A    C  
ATOM    518  C   ALA A  56      33.306  -5.938   6.333  1.00 15.00      A    C  
ATOM    519  O   ALA A  56      32.202  -5.686   6.808  1.00 15.00      A    O  
ATOM    520  N   ALA A  57      34.025  -7.009   6.679  1.00 15.00      A    N  
ATOM    521  HN  ALA A  57      34.905  -7.146   6.262  1.00 15.00      A    H  
ATOM    522  CA  ALA A  57      33.531  -7.992   7.653  1.00 15.00      A    C  
ATOM    523  CB  ALA A  57      34.496  -9.164   7.782  1.00 15.00      A    C  
ATOM    524  C   ALA A  57      33.278  -7.350   9.011  1.00 15.00      A    C  
ATOM    525  O   ALA A  57      32.321  -7.691   9.708  1.00 15.00      A    O  
ATOM    526  N   ARG A  58      34.146  -6.416   9.368  1.00 15.00      A    N  
ATOM    527  HN  ARG A  58      34.884  -6.206   8.764  1.00 15.00      A    H  
ATOM    528  CA  ARG A  58      34.058  -5.701  10.627  1.00 15.00      A    C  
ATOM    529  CB  ARG A  58      35.405  -5.015  10.897  1.00 15.00      A    C  
ATOM    530  CG  ARG A  58      35.557  -4.388  12.270  1.00 15.00      A    C  
ATOM    531  CD  ARG A  58      35.431  -2.870  12.212  1.00 15.00      A    C  
ATOM    532  NE  ARG A  58      36.076  -2.303  11.023  1.00 15.00      A    N  
ATOM    533  HE  ARG A  58      36.549  -2.930  10.422  1.00 15.00      A    H  
ATOM    534  CZ  ARG A  58      36.059  -1.006  10.717  1.00 15.00      A    C  
ATOM    535  NH1 ARG A  58      35.441  -0.142  11.515  1.00 15.00      A    N  
ATOM    536 HH11 ARG A  58      34.967  -0.476  12.381  1.00 15.00      A    H  
ATOM    537 HH12 ARG A  58      35.428   0.871  11.277  1.00 15.00      A    H  
ATOM    538  NH2 ARG A  58      36.618  -0.578   9.590  1.00 15.00      A    N  
ATOM    539 HH21 ARG A  58      37.069  -1.255   8.929  1.00 15.00      A    H  
ATOM    540 HH22 ARG A  58      36.607   0.433   9.351  1.00 15.00      A    H  
ATOM    541  C   ARG A  58      32.933  -4.671  10.573  1.00 15.00      A    C  
ATOM    542  O   ARG A  58      32.465  -4.193  11.614  1.00 15.00      A    O  
ATOM    543  N   ARG A  59      32.488  -4.324   9.366  1.00 15.00      A    N  
ATOM    544  HN  ARG A  59      32.881  -4.737   8.562  1.00 15.00      A    H  
ATOM    545  CA  ARG A  59      31.418  -3.352   9.228  1.00 15.00      A    C  
ATOM    546  CB  ARG A  59      31.708  -2.316   8.130  1.00 15.00      A    C  
ATOM    547  CG  ARG A  59      32.877  -1.374   8.450  1.00 15.00      A    C  
ATOM    548  CD  ARG A  59      33.043  -0.295   7.382  1.00 15.00      A    C  
ATOM    549  NE  ARG A  59      33.473  -0.883   6.118  1.00 15.00      A    N  
ATOM    550  HE  ARG A  59      34.153  -1.611   6.175  1.00 15.00      A    H  
ATOM    551  CZ  ARG A  59      33.024  -0.544   4.915  1.00 15.00      A    C  
ATOM    552  NH1 ARG A  59      32.105   0.421   4.763  1.00 15.00      A    N  
ATOM    553 HH11 ARG A  59      31.743   0.660   3.790  1.00 15.00      A    H  
ATOM    554 HH12 ARG A  59      31.759   0.958   5.584  1.00 15.00      A    H  
ATOM    555  NH2 ARG A  59      33.550  -1.141   3.865  1.00 15.00      A    N  
ATOM    556 HH21 ARG A  59      33.197  -0.910   2.905  1.00 15.00      A    H  
ATOM    557 HH22 ARG A  59      34.323  -1.827   3.992  1.00 15.00      A    H  
ATOM    558  C   ARG A  59      30.089  -4.043   9.007  1.00 15.00      A    C  
ATOM    559  O   ARG A  59      29.071  -3.376   8.837  1.00 15.00      A    O  
ATOM    560  N   VAL A  60      30.100  -5.385   9.022  1.00 15.00      A    N  
ATOM    561  HN  VAL A  60      30.954  -5.847   9.142  1.00 15.00      A    H  
ATOM    562  CA  VAL A  60      28.864  -6.172   8.851  1.00 15.00      A    C  
ATOM    563  CB  VAL A  60      29.151  -7.665   8.564  1.00 15.00      A    C  
ATOM    564  CG1 VAL A  60      27.860  -8.450   8.392  1.00 15.00      A    C  
ATOM    565  CG2 VAL A  60      29.995  -7.801   7.309  1.00 15.00      A    C  
ATOM    566  C   VAL A  60      27.989  -6.034  10.106  1.00 15.00      A    C  
ATOM    567  O   VAL A  60      26.757  -6.088  10.053  1.00 15.00      A    O  
ATOM    568  N   GLY A  61      28.650  -5.833  11.243  1.00 15.00      A    N  
ATOM    569  HN  GLY A  61      29.631  -5.837  11.227  1.00 15.00      A    H  
ATOM    570  CA  GLY A  61      27.958  -5.647  12.501  1.00 15.00      A    C  
ATOM    571  C   GLY A  61      27.125  -4.375  12.508  1.00 15.00      A    C  
ATOM    572  O   GLY A  61      26.288  -4.176  13.391  1.00 15.00      A    O  
ATOM    573  N   GLN A  62      27.340  -3.515  11.515  1.00 15.00      A    N  
ATOM    574  HN  GLN A  62      28.018  -3.723  10.837  1.00 15.00      A    H  
ATOM    575  CA  GLN A  62      26.594  -2.266  11.410  1.00 15.00      A    C  
ATOM    576  CB  GLN A  62      27.529  -1.123  10.999  1.00 15.00      A    C  
ATOM    577  CG  GLN A  62      28.811  -1.049  11.812  1.00 15.00      A    C  
ATOM    578  CD  GLN A  62      29.673   0.149  11.450  1.00 15.00      A    C  
ATOM    579  OE1 GLN A  62      29.664   0.624  10.317  1.00 15.00      A    O  
ATOM    580  NE2 GLN A  62      30.422   0.645  12.420  1.00 15.00      A    N  
ATOM    581 HE21 GLN A  62      30.375   0.218  13.304  1.00 15.00      A    H  
ATOM    582 HE22 GLN A  62      30.987   1.413  12.218  1.00 15.00      A    H  
ATOM    583  C   GLN A  62      25.452  -2.389  10.401  1.00 15.00      A    C  
ATOM    584  O   GLN A  62      24.761  -1.411  10.124  1.00 15.00      A    O  
ATOM    585  N   LEU A  63      25.254  -3.583   9.854  1.00 15.00      A    N  
ATOM    586  HN  LEU A  63      25.824  -4.334  10.118  1.00 15.00      A    H  
ATOM    587  CA  LEU A  63      24.199  -3.798   8.871  1.00 15.00      A    C  
ATOM    588  CB  LEU A  63      24.790  -3.967   7.469  1.00 15.00      A    C  
ATOM    589  CG  LEU A  63      24.956  -2.700   6.634  1.00 15.00      A    C  
ATOM    590  CD1 LEU A  63      25.240  -3.062   5.188  1.00 15.00      A    C  
ATOM    591  CD2 LEU A  63      23.722  -1.818   6.737  1.00 15.00      A    C  
ATOM    592  C   LEU A  63      23.357  -5.023   9.195  1.00 15.00      A    C  
ATOM    593  O   LEU A  63      23.838  -5.982   9.802  1.00 15.00      A    O  
ATOM    594  N   GLN A  64      22.097  -4.984   8.791  1.00 15.00      A    N  
ATOM    595  HN  GLN A  64      21.761  -4.173   8.350  1.00 15.00      A    H  
ATOM    596  CA  GLN A  64      21.194  -6.099   9.003  1.00 15.00      A    C  
ATOM    597  CB  GLN A  64      20.553  -6.058  10.394  1.00 15.00      A    C  
ATOM    598  CG  GLN A  64      19.900  -7.376  10.789  1.00 15.00      A    C  
ATOM    599  CD  GLN A  64      18.983  -7.260  11.989  1.00 15.00      A    C  
ATOM    600  OE1 GLN A  64      19.201  -6.443  12.881  1.00 15.00      A    O  
ATOM    601  NE2 GLN A  64      17.950  -8.088  12.019  1.00 15.00      A    N  
ATOM    602 HE21 GLN A  64      17.843  -8.721  11.277  1.00 15.00      A    H  
ATOM    603 HE22 GLN A  64      17.326  -8.026  12.776  1.00 15.00      A    H  
ATOM    604  C   GLN A  64      20.112  -6.146   7.932  1.00 15.00      A    C  
ATOM    605  O   GLN A  64      19.510  -5.125   7.592  1.00 15.00      A    O  
ATOM    606  N   LEU A  65      19.903  -7.334   7.388  1.00 15.00      A    N  
ATOM    607  HN  LEU A  65      20.449  -8.095   7.685  1.00 15.00      A    H  
ATOM    608  CA  LEU A  65      18.873  -7.556   6.386  1.00 15.00      A    C  
ATOM    609  CB  LEU A  65      19.241  -8.746   5.496  1.00 15.00      A    C  
ATOM    610  CG  LEU A  65      20.447  -8.562   4.574  1.00 15.00      A    C  
ATOM    611  CD1 LEU A  65      20.633  -9.786   3.694  1.00 15.00      A    C  
ATOM    612  CD2 LEU A  65      20.289  -7.312   3.726  1.00 15.00      A    C  
ATOM    613  C   LEU A  65      17.587  -7.850   7.132  1.00 15.00      A    C  
ATOM    614  O   LEU A  65      17.589  -8.655   8.064  1.00 15.00      A    O  
ATOM    615  N   VAL A  66      16.497  -7.201   6.756  1.00 15.00      A    N  
ATOM    616  HN  VAL A  66      16.531  -6.584   5.990  1.00 15.00      A    H  
ATOM    617  CA  VAL A  66      15.243  -7.406   7.467  1.00 15.00      A    C  
ATOM    618  CB  VAL A  66      14.991  -6.290   8.503  1.00 15.00      A    C  
ATOM    619  CG1 VAL A  66      15.939  -6.425   9.683  1.00 15.00      A    C  
ATOM    620  CG2 VAL A  66      15.131  -4.921   7.858  1.00 15.00      A    C  
ATOM    621  C   VAL A  66      14.025  -7.510   6.563  1.00 15.00      A    C  
ATOM    622  O   VAL A  66      14.001  -7.001   5.440  1.00 15.00      A    O  
ATOM    623  N   THR A  67      13.021  -8.203   7.078  1.00 15.00      A    N  
ATOM    624  HN  THR A  67      13.144  -8.623   7.958  1.00 15.00      A    H  
ATOM    625  CA  THR A  67      11.750  -8.374   6.397  1.00 15.00      A    C  
ATOM    626  CB  THR A  67      11.323  -9.860   6.382  1.00 15.00      A    C  
ATOM    627  OG1 THR A  67      12.361 -10.657   5.809  1.00 15.00      A    O  
ATOM    628  HG1 THR A  67      13.224 -10.301   6.062  1.00 15.00      A    H  
ATOM    629  CG2 THR A  67      10.046 -10.054   5.577  1.00 15.00      A    C  
ATOM    630  C   THR A  67      10.709  -7.578   7.173  1.00 15.00      A    C  
ATOM    631  O   THR A  67       9.730  -7.072   6.617  1.00 15.00      A    O  
ATOM    632  N   HIS A  68      10.966  -7.450   8.470  1.00 15.00      A    N  
ATOM    633  HN  HIS A  68      11.788  -7.849   8.833  1.00 15.00      A    H  
ATOM    634  CA  HIS A  68      10.088  -6.734   9.374  1.00 15.00      A    C  
ATOM    635  CB  HIS A  68       9.423  -7.712  10.347  1.00 15.00      A    C  
ATOM    636  CG  HIS A  68       8.671  -8.819   9.677  1.00 15.00      A    C  
ATOM    637  ND1 HIS A  68       9.177 -10.096   9.620  1.00 15.00      A    N  
ATOM    638  CD2 HIS A  68       7.473  -8.786   9.043  1.00 15.00      A    C  
ATOM    639  CE1 HIS A  68       8.286 -10.809   8.957  1.00 15.00      A    C  
ATOM    640  NE2 HIS A  68       7.240 -10.057   8.587  1.00 15.00      A    N  
ATOM    641  HE2 HIS A  68       6.458 -10.360   8.079  1.00 15.00      A    H  
ATOM    642  C   HIS A  68      10.884  -5.689  10.145  1.00 15.00      A    C  
ATOM    643  O   HIS A  68      11.847  -6.016  10.843  1.00 15.00      A    O  
ATOM    644  N   THR A  69      10.484  -4.440  10.011  1.00 15.00      A    N  
ATOM    645  HN  THR A  69       9.704  -4.248   9.448  1.00 15.00      A    H  
ATOM    646  CA  THR A  69      11.165  -3.342  10.675  1.00 15.00      A    C  
ATOM    647  CB  THR A  69      11.505  -2.235   9.660  1.00 15.00      A    C  
ATOM    648  OG1 THR A  69      10.386  -2.041   8.782  1.00 15.00      A    O  
ATOM    649  HG1 THR A  69       9.592  -2.401   9.190  1.00 15.00      A    H  
ATOM    650  CG2 THR A  69      12.728  -2.609   8.842  1.00 15.00      A    C  
ATOM    651  C   THR A  69      10.295  -2.735  11.767  1.00 15.00      A    C  
ATOM    652  O   THR A  69       9.075  -2.663  11.629  1.00 15.00      A    O  
ATOM    653  N   LEU A  70      10.926  -2.307  12.849  1.00 15.00      A    N  
ATOM    654  HN  LEU A  70      11.898  -2.434  12.920  1.00 15.00      A    H  
ATOM    655  CA  LEU A  70      10.212  -1.674  13.949  1.00 15.00      A    C  
ATOM    656  CB  LEU A  70      10.769  -2.156  15.296  1.00 15.00      A    C  
ATOM    657  CG  LEU A  70       9.987  -1.738  16.544  1.00 15.00      A    C  
ATOM    658  CD1 LEU A  70       8.543  -2.197  16.452  1.00 15.00      A    C  
ATOM    659  CD2 LEU A  70      10.642  -2.296  17.794  1.00 15.00      A    C  
ATOM    660  C   LEU A  70      10.348  -0.159  13.826  1.00 15.00      A    C  
ATOM    661  O   LEU A  70       9.735   0.600  14.566  1.00 15.00      A    O  
ATOM    662  N   LYS A  71      11.156   0.253  12.856  1.00 15.00      A    N  
ATOM    663  HN  LYS A  71      11.588  -0.418  12.295  1.00 15.00      A    H  
ATOM    664  CA  LYS A  71      11.418   1.669  12.590  1.00 15.00      A    C  
ATOM    665  CB  LYS A  71      12.511   1.841  11.537  1.00 15.00      A    C  
ATOM    666  CG  LYS A  71      13.853   2.266  12.104  1.00 15.00      A    C  
ATOM    667  CD  LYS A  71      13.850   3.737  12.484  1.00 15.00      A    C  
ATOM    668  CE  LYS A  71      14.988   4.061  13.435  1.00 15.00      A    C  
ATOM    669  NZ  LYS A  71      14.670   3.665  14.835  1.00 15.00      A    N  
ATOM    670  HZ1 LYS A  71      15.528   3.688  15.417  1.00 15.00      A    H  
ATOM    671  HZ2 LYS A  71      14.270   2.708  14.861  1.00 15.00      A    H  
ATOM    672  HZ3 LYS A  71      13.975   4.330  15.245  1.00 15.00      A    H  
ATOM    673  C   LYS A  71      10.167   2.481  12.230  1.00 15.00      A    C  
ATOM    674  O   LYS A  71       9.988   3.571  12.759  1.00 15.00      A    O  
ATOM    675  N   PRO A  72       9.311   2.004  11.294  1.00 15.00      A    N  
ATOM    676  CA  PRO A  72       8.073   2.714  10.926  1.00 15.00      A    C  
ATOM    677  CB  PRO A  72       7.357   1.708  10.024  1.00 15.00      A    C  
ATOM    678  CG  PRO A  72       8.460   0.928   9.406  1.00 15.00      A    C  
ATOM    679  CD  PRO A  72       9.497   0.786  10.479  1.00 15.00      A    C  
ATOM    680  C   PRO A  72       7.204   3.049  12.144  1.00 15.00      A    C  
ATOM    681  O   PRO A  72       6.449   4.024  12.142  1.00 15.00      A    O  
ATOM    682  N   ILE A  73       7.334   2.247  13.193  1.00 15.00      A    N  
ATOM    683  HN  ILE A  73       7.971   1.507  13.148  1.00 15.00      A    H  
ATOM    684  CA  ILE A  73       6.573   2.439  14.419  1.00 15.00      A    C  
ATOM    685  CB  ILE A  73       6.261   1.088  15.103  1.00 15.00      A    C  
ATOM    686  CG1 ILE A  73       5.984   0.018  14.041  1.00 15.00      A    C  
ATOM    687  CG2 ILE A  73       5.064   1.216  16.033  1.00 15.00      A    C  
ATOM    688  CD1 ILE A  73       5.753  -1.375  14.587  1.00 15.00      A    C  
ATOM    689  C   ILE A  73       7.359   3.326  15.381  1.00 15.00      A    C  
ATOM    690  O   ILE A  73       7.774   2.886  16.446  1.00 15.00      A    O  
ATOM    691  N   HIS A  74       7.524   4.578  14.985  1.00 15.00      A    N  
ATOM    692  HN  HIS A  74       7.133   4.836  14.132  1.00 15.00      A    H  
ATOM    693  CA  HIS A  74       8.268   5.582  15.740  1.00 15.00      A    C  
ATOM    694  CB  HIS A  74       7.901   5.612  17.232  1.00 15.00      A    C  
ATOM    695  CG  HIS A  74       8.057   6.958  17.861  1.00 15.00      A    C  
ATOM    696  ND1 HIS A  74       8.861   7.140  18.957  1.00 15.00      A    N  
ATOM    697  CD2 HIS A  74       7.506   8.143  17.508  1.00 15.00      A    C  
ATOM    698  CE1 HIS A  74       8.790   8.422  19.249  1.00 15.00      A    C  
ATOM    699  NE2 HIS A  74       7.984   9.067  18.396  1.00 15.00      A    N  
ATOM    700  HE2 HIS A  74       7.807  10.026  18.385  1.00 15.00      A    H  
ATOM    701  C   HIS A  74       9.761   5.411  15.521  1.00 15.00      A    C  
ATOM    702  O   HIS A  74      10.346   4.410  15.925  1.00 15.00      A    O  
ATOM    703  N   PRO A  75      10.399   6.394  14.884  1.00 15.00      A    N  
ATOM    704  CA  PRO A  75      11.826   6.336  14.573  1.00 15.00      A    C  
ATOM    705  CB  PRO A  75      12.054   7.590  13.725  1.00 15.00      A    C  
ATOM    706  CG  PRO A  75      10.980   8.526  14.150  1.00 15.00      A    C  
ATOM    707  CD  PRO A  75       9.785   7.660  14.443  1.00 15.00      A    C  
ATOM    708  C   PRO A  75      12.699   6.389  15.820  1.00 15.00      A    C  
ATOM    709  O   PRO A  75      13.846   5.938  15.805  1.00 15.00      A    O  
ATOM    710  N   ASP A  76      12.144   6.906  16.903  1.00 15.00      A    N  
ATOM    711  HN  ASP A  76      11.208   7.198  16.868  1.00 15.00      A    H  
ATOM    712  CA  ASP A  76      12.876   7.030  18.148  1.00 15.00      A    C  
ATOM    713  CB  ASP A  76      12.199   8.050  19.067  1.00 15.00      A    C  
ATOM    714  CG  ASP A  76      12.101   9.429  18.439  1.00 15.00      A    C  
ATOM    715  OD1 ASP A  76      13.131  10.126  18.367  1.00 15.00      A    O  
ATOM    716  OD2 ASP A  76      10.991   9.811  18.004  1.00 15.00      A    O  
ATOM    717  C   ASP A  76      12.986   5.675  18.834  1.00 15.00      A    C  
ATOM    718  O   ASP A  76      13.873   5.444  19.659  1.00 15.00      A    O  
ATOM    719  N   ALA A  77      12.091   4.769  18.464  1.00 15.00      A    N  
ATOM    720  HN  ALA A  77      11.419   5.010  17.789  1.00 15.00      A    H  
ATOM    721  CA  ALA A  77      12.075   3.435  19.031  1.00 15.00      A    C  
ATOM    722  CB  ALA A  77      10.785   2.710  18.673  1.00 15.00      A    C  
ATOM    723  C   ALA A  77      13.287   2.625  18.585  1.00 15.00      A    C  
ATOM    724  O   ALA A  77      13.681   2.646  17.413  1.00 15.00      A    O  
ATOM    725  N   ARG A  78      13.886   1.929  19.535  1.00 15.00      A    N  
ATOM    726  HN  ARG A  78      13.533   1.977  20.451  1.00 15.00      A    H  
ATOM    727  CA  ARG A  78      15.036   1.087  19.276  1.00 15.00      A    C  
ATOM    728  CB  ARG A  78      16.266   1.594  20.034  1.00 15.00      A    C  
ATOM    729  CG  ARG A  78      17.035   2.696  19.324  1.00 15.00      A    C  
ATOM    730  CD  ARG A  78      16.869   4.037  20.023  1.00 15.00      A    C  
ATOM    731  NE  ARG A  78      17.404   4.026  21.387  1.00 15.00      A    N  
ATOM    732  HE  ARG A  78      16.883   3.544  22.065  1.00 15.00      A    H  
ATOM    733  CZ  ARG A  78      18.542   4.622  21.753  1.00 15.00      A    C  
ATOM    734  NH1 ARG A  78      19.277   5.274  20.855  1.00 15.00      A    N  
ATOM    735 HH11 ARG A  78      18.966   5.323  19.862  1.00 15.00      A    H  
ATOM    736 HH12 ARG A  78      20.165   5.739  21.139  1.00 15.00      A    H  
ATOM    737  NH2 ARG A  78      18.936   4.578  23.022  1.00 15.00      A    N  
ATOM    738 HH21 ARG A  78      19.823   5.042  23.313  1.00 15.00      A    H  
ATOM    739 HH22 ARG A  78      18.359   4.081  23.733  1.00 15.00      A    H  
ATOM    740  C   ARG A  78      14.712  -0.329  19.709  1.00 15.00      A    C  
ATOM    741  O   ARG A  78      14.857  -0.678  20.878  1.00 15.00      A    O  
ATOM    742  N   GLY A  79      14.237  -1.129  18.773  1.00 15.00      A    N  
ATOM    743  HN  GLY A  79      14.137  -0.799  17.859  1.00 15.00      A    H  
ATOM    744  CA  GLY A  79      13.892  -2.495  19.084  1.00 15.00      A    C  
ATOM    745  C   GLY A  79      14.628  -3.468  18.202  1.00 15.00      A    C  
ATOM    746  O   GLY A  79      15.580  -3.093  17.517  1.00 15.00      A    O  
ATOM    747  N   SER A  80      14.172  -4.706  18.192  1.00 15.00      A    N  
ATOM    748  HN  SER A  80      13.384  -4.930  18.729  1.00 15.00      A    H  
ATOM    749  CA  SER A  80      14.805  -5.739  17.401  1.00 15.00      A    C  
ATOM    750  CB  SER A  80      14.779  -7.072  18.158  1.00 15.00      A    C  
ATOM    751  OG  SER A  80      15.277  -8.136  17.364  1.00 15.00      A    O  
ATOM    752  HG  SER A  80      14.747  -8.214  16.564  1.00 15.00      A    H  
ATOM    753  C   SER A  80      14.138  -5.894  16.039  1.00 15.00      A    C  
ATOM    754  O   SER A  80      12.942  -6.170  15.948  1.00 15.00      A    O  
ATOM    755  N   ASN A  81      14.917  -5.691  14.990  1.00 15.00      A    N  
ATOM    756  HN  ASN A  81      15.849  -5.430  15.134  1.00 15.00      A    H  
ATOM    757  CA  ASN A  81      14.431  -5.855  13.627  1.00 15.00      A    C  
ATOM    758  CB  ASN A  81      15.213  -4.952  12.664  1.00 15.00      A    C  
ATOM    759  CG  ASN A  81      14.804  -3.487  12.729  1.00 15.00      A    C  
ATOM    760  OD1 ASN A  81      13.642  -3.153  12.970  1.00 15.00      A    O  
ATOM    761  ND2 ASN A  81      15.762  -2.597  12.508  1.00 15.00      A    N  
ATOM    762 HD21 ASN A  81      16.667  -2.929  12.320  1.00 15.00      A    H  
ATOM    763 HD22 ASN A  81      15.527  -1.649  12.533  1.00 15.00      A    H  
ATOM    764  C   ASN A  81      14.610  -7.325  13.252  1.00 15.00      A    C  
ATOM    765  O   ASN A  81      15.564  -7.960  13.704  1.00 15.00      A    O  
ATOM    766  N   LEU A  82      13.722  -7.871  12.430  1.00 15.00      A    N  
ATOM    767  HN  LEU A  82      13.013  -7.317  12.037  1.00 15.00      A    H  
ATOM    768  CA  LEU A  82      13.812  -9.287  12.083  1.00 15.00      A    C  
ATOM    769  CB  LEU A  82      12.759 -10.096  12.848  1.00 15.00      A    C  
ATOM    770  CG  LEU A  82      13.084 -10.418  14.308  1.00 15.00      A    C  
ATOM    771  CD1 LEU A  82      11.924 -11.151  14.965  1.00 15.00      A    C  
ATOM    772  CD2 LEU A  82      14.362 -11.241  14.403  1.00 15.00      A    C  
ATOM    773  C   LEU A  82      13.700  -9.568  10.591  1.00 15.00      A    C  
ATOM    774  O   LEU A  82      13.161  -8.769   9.822  1.00 15.00      A    O  
ATOM    775  N   HIS A  83      14.217 -10.728  10.206  1.00 15.00      A    N  
ATOM    776  HN  HIS A  83      14.631 -11.303  10.884  1.00 15.00      A    H  
ATOM    777  CA  HIS A  83      14.195 -11.191   8.825  1.00 15.00      A    C  
ATOM    778  CB  HIS A  83      15.579 -11.030   8.187  1.00 15.00      A    C  
ATOM    779  CG  HIS A  83      15.598 -11.199   6.695  1.00 15.00      A    C  
ATOM    780  ND1 HIS A  83      15.088 -10.236   5.860  1.00 15.00      A    N  
ATOM    781  CD2 HIS A  83      16.082 -12.220   5.946  1.00 15.00      A    C  
ATOM    782  CE1 HIS A  83      15.270 -10.682   4.632  1.00 15.00      A    C  
ATOM    783  NE2 HIS A  83      15.866 -11.878   4.636  1.00 15.00      A    N  
ATOM    784  HE2 HIS A  83      16.110 -12.407   3.849  1.00 15.00      A    H  
ATOM    785  C   HIS A  83      13.782 -12.659   8.818  1.00 15.00      A    C  
ATOM    786  O   HIS A  83      14.572 -13.544   8.493  1.00 15.00      A    O  
ATOM    787  N   SER A  84      12.552 -12.912   9.224  1.00 15.00      A    N  
ATOM    788  HN  SER A  84      11.972 -12.171   9.493  1.00 15.00      A    H  
ATOM    789  CA  SER A  84      12.039 -14.266   9.284  1.00 15.00      A    C  
ATOM    790  CB  SER A  84      11.900 -14.695  10.746  1.00 15.00      A    C  
ATOM    791  OG  SER A  84      11.783 -13.558  11.593  1.00 15.00      A    O  
ATOM    792  HG  SER A  84      10.858 -13.304  11.660  1.00 15.00      A    H  
ATOM    793  C   SER A  84      10.698 -14.374   8.573  1.00 15.00      A    C  
ATOM    794  O   SER A  84       9.793 -13.572   8.810  1.00 15.00      A    O  
ATOM    795  N   LEU A  85      10.582 -15.352   7.691  1.00 15.00      A    N  
ATOM    796  HN  LEU A  85      11.342 -15.945   7.530  1.00 15.00      A    H  
ATOM    797  CA  LEU A  85       9.348 -15.570   6.955  1.00 15.00      A    C  
ATOM    798  CB  LEU A  85       9.620 -16.317   5.643  1.00 15.00      A    C  
ATOM    799  CG  LEU A  85      10.192 -15.490   4.487  1.00 15.00      A    C  
ATOM    800  CD1 LEU A  85      11.674 -15.210   4.696  1.00 15.00      A    C  
ATOM    801  CD2 LEU A  85       9.958 -16.197   3.160  1.00 15.00      A    C  
ATOM    802  C   LEU A  85       8.372 -16.364   7.813  1.00 15.00      A    C  
ATOM    803  O   LEU A  85       8.746 -17.374   8.410  1.00 15.00      A    O  
ATOM    804  N   PRO A  86       7.117 -15.909   7.909  1.00 15.00      A    N  
ATOM    805  CA  PRO A  86       6.099 -16.598   8.699  1.00 15.00      A    C  
ATOM    806  CB  PRO A  86       4.908 -15.633   8.674  1.00 15.00      A    C  
ATOM    807  CG  PRO A  86       5.103 -14.825   7.438  1.00 15.00      A    C  
ATOM    808  CD  PRO A  86       6.590 -14.700   7.254  1.00 15.00      A    C  
ATOM    809  C   PRO A  86       5.717 -17.927   8.059  1.00 15.00      A    C  
ATOM    810  O   PRO A  86       5.696 -18.052   6.835  1.00 15.00      A    O  
ATOM    811  N   GLN A  87       5.445 -18.923   8.885  1.00 15.00      A    N  
ATOM    812  HN  GLN A  87       5.502 -18.778   9.849  1.00 15.00      A    H  
ATOM    813  CA  GLN A  87       5.054 -20.227   8.379  1.00 15.00      A    C  
ATOM    814  CB  GLN A  87       5.129 -21.287   9.481  1.00 15.00      A    C  
ATOM    815  CG  GLN A  87       6.546 -21.589   9.953  1.00 15.00      A    C  
ATOM    816  CD  GLN A  87       7.431 -22.140   8.849  1.00 15.00      A    C  
ATOM    817  OE1 GLN A  87       6.964 -22.828   7.945  1.00 15.00      A    O  
ATOM    818  NE2 GLN A  87       8.720 -21.844   8.919  1.00 15.00      A    N  
ATOM    819 HE21 GLN A  87       9.029 -21.296   9.668  1.00 15.00      A    H  
ATOM    820 HE22 GLN A  87       9.309 -22.183   8.214  1.00 15.00      A    H  
ATOM    821  C   GLN A  87       3.651 -20.156   7.790  1.00 15.00      A    C  
ATOM    822  O   GLN A  87       2.791 -19.441   8.307  1.00 15.00      A    O  
ATOM    823  N   ALA A  88       3.437 -20.880   6.703  1.00 15.00      A    N  
ATOM    824  HN  ALA A  88       4.165 -21.423   6.344  1.00 15.00      A    H  
ATOM    825  CA  ALA A  88       2.145 -20.895   6.036  1.00 15.00      A    C  
ATOM    826  CB  ALA A  88       2.238 -21.641   4.714  1.00 15.00      A    C  
ATOM    827  C   ALA A  88       1.077 -21.515   6.931  1.00 15.00      A    C  
ATOM    828  O   ALA A  88       1.198 -22.668   7.349  1.00 15.00      A    O  
ATOM    829  N   PRO A  89       0.030 -20.745   7.265  1.00 15.00      A    N  
ATOM    830  CA  PRO A  89      -1.064 -21.228   8.108  1.00 15.00      A    C  
ATOM    831  CB  PRO A  89      -1.914 -19.973   8.345  1.00 15.00      A    C  
ATOM    832  CG  PRO A  89      -1.601 -19.090   7.189  1.00 15.00      A    C  
ATOM    833  CD  PRO A  89      -0.159 -19.341   6.863  1.00 15.00      A    C  
ATOM    834  C   PRO A  89      -1.894 -22.304   7.409  1.00 15.00      A    C  
ATOM    835  O   PRO A  89      -1.986 -22.338   6.180  1.00 15.00      A    O  
ATOM    836  N   GLY A  90      -2.509 -23.171   8.205  1.00 15.00      A    N  
ATOM    837  HN  GLY A  90      -2.407 -23.082   9.173  1.00 15.00      A    H  
ATOM    838  CA  GLY A  90      -3.332 -24.239   7.661  1.00 15.00      A    C  
ATOM    839  C   GLY A  90      -4.754 -23.781   7.414  1.00 15.00      A    C  
ATOM    840  O   GLY A  90      -5.625 -24.572   7.057  1.00 15.00      A    O  
ATOM    841  N   GLN A  91      -4.978 -22.494   7.617  1.00 15.00      A    N  
ATOM    842  HN  GLN A  91      -4.232 -21.926   7.894  1.00 15.00      A    H  
ATOM    843  CA  GLN A  91      -6.283 -21.890   7.422  1.00 15.00      A    C  
ATOM    844  CB  GLN A  91      -6.609 -20.962   8.591  1.00 15.00      A    C  
ATOM    845  CG  GLN A  91      -7.201 -21.664   9.801  1.00 15.00      A    C  
ATOM    846  CD  GLN A  91      -7.088 -20.836  11.065  1.00 15.00      A    C  
ATOM    847  OE1 GLN A  91      -6.095 -20.149  11.287  1.00 15.00      A    O  
ATOM    848  NE2 GLN A  91      -8.116 -20.881  11.897  1.00 15.00      A    N  
ATOM    849 HE21 GLN A  91      -8.883 -21.438  11.655  1.00 15.00      A    H  
ATOM    850 HE22 GLN A  91      -8.065 -20.353  12.719  1.00 15.00      A    H  
ATOM    851  C   GLN A  91      -6.298 -21.111   6.111  1.00 15.00      A    C  
ATOM    852  O   GLN A  91      -5.681 -20.050   6.004  1.00 15.00      A    O  
ATOM    853  N   PRO A  92      -6.994 -21.637   5.093  1.00 15.00      A    N  
ATOM    854  CA  PRO A  92      -7.080 -20.997   3.775  1.00 15.00      A    C  
ATOM    855  CB  PRO A  92      -7.804 -22.045   2.921  1.00 15.00      A    C  
ATOM    856  CG  PRO A  92      -8.584 -22.854   3.898  1.00 15.00      A    C  
ATOM    857  CD  PRO A  92      -7.756 -22.897   5.149  1.00 15.00      A    C  
ATOM    858  C   PRO A  92      -7.883 -19.696   3.802  1.00 15.00      A    C  
ATOM    859  O   PRO A  92      -8.908 -19.600   4.477  1.00 15.00      A    O  
ATOM    860  N   GLY A  93      -7.407 -18.697   3.070  1.00 15.00      A    N  
ATOM    861  HN  GLY A  93      -6.572 -18.818   2.572  1.00 15.00      A    H  
ATOM    862  CA  GLY A  93      -8.101 -17.426   3.014  1.00 15.00      A    C  
ATOM    863  C   GLY A  93      -7.211 -16.257   3.373  1.00 15.00      A    C  
ATOM    864  O   GLY A  93      -7.071 -15.314   2.600  1.00 15.00      A    O  
ATOM    865  N   LEU A  94      -6.597 -16.324   4.542  1.00 15.00      A    N  
ATOM    866  HN  LEU A  94      -6.726 -17.113   5.109  1.00 15.00      A    H  
ATOM    867  CA  LEU A  94      -5.728 -15.255   5.004  1.00 15.00      A    C  
ATOM    868  CB  LEU A  94      -5.920 -14.995   6.507  1.00 15.00      A    C  
ATOM    869  CG  LEU A  94      -5.621 -16.163   7.453  1.00 15.00      A    C  
ATOM    870  CD1 LEU A  94      -5.149 -15.646   8.801  1.00 15.00      A    C  
ATOM    871  CD2 LEU A  94      -6.847 -17.049   7.621  1.00 15.00      A    C  
ATOM    872  C   LEU A  94      -4.262 -15.538   4.688  1.00 15.00      A    C  
ATOM    873  O   LEU A  94      -3.742 -16.612   4.993  1.00 15.00      A    O  
ATOM    874  N   ALA A  95      -3.612 -14.569   4.063  1.00 15.00      A    N  
ATOM    875  HN  ALA A  95      -4.094 -13.749   3.827  1.00 15.00      A    H  
ATOM    876  CA  ALA A  95      -2.204 -14.675   3.710  1.00 15.00      A    C  
ATOM    877  CB  ALA A  95      -2.053 -14.978   2.225  1.00 15.00      A    C  
ATOM    878  C   ALA A  95      -1.506 -13.369   4.059  1.00 15.00      A    C  
ATOM    879  O   ALA A  95      -2.143 -12.452   4.573  1.00 15.00      A    O  
ATOM    880  N   GLY A  96      -0.211 -13.282   3.795  1.00 15.00      A    N  
ATOM    881  HN  GLY A  96       0.260 -14.043   3.396  1.00 15.00      A    H  
ATOM    882  CA  GLY A  96       0.506 -12.061   4.088  1.00 15.00      A    C  
ATOM    883  C   GLY A  96       1.917 -12.280   4.596  1.00 15.00      A    C  
ATOM    884  O   GLY A  96       2.114 -12.796   5.695  1.00 15.00      A    O  
ATOM    885  N   SER A  97       2.890 -11.915   3.764  1.00 15.00      A    N  
ATOM    886  HN  SER A  97       2.640 -11.600   2.869  1.00 15.00      A    H  
ATOM    887  CA  SER A  97       4.312 -11.990   4.108  1.00 15.00      A    C  
ATOM    888  CB  SER A  97       4.585 -11.383   5.498  1.00 15.00      A    C  
ATOM    889  OG  SER A  97       5.932 -10.960   5.633  1.00 15.00      A    O  
ATOM    890  HG  SER A  97       6.520 -11.665   5.328  1.00 15.00      A    H  
ATOM    891  C   SER A  97       4.905 -13.396   3.987  1.00 15.00      A    C  
ATOM    892  O   SER A  97       6.046 -13.617   4.386  1.00 15.00      A    O  
ATOM    893  N   HIS A  98       4.163 -14.337   3.421  1.00 15.00      A    N  
ATOM    894  HN  HIS A  98       3.261 -14.114   3.081  1.00 15.00      A    H  
ATOM    895  CA  HIS A  98       4.693 -15.699   3.277  1.00 15.00      A    C  
ATOM    896  CB  HIS A  98       4.007 -16.741   4.174  1.00 15.00      A    C  
ATOM    897  CG  HIS A  98       2.508 -16.764   4.127  1.00 15.00      A    C  
ATOM    898  ND1 HIS A  98       1.824 -17.480   3.170  1.00 15.00      A    N  
ATOM    899  CD2 HIS A  98       1.616 -16.186   4.969  1.00 15.00      A    C  
ATOM    900  CE1 HIS A  98       0.543 -17.329   3.452  1.00 15.00      A    C  
ATOM    901  NE2 HIS A  98       0.372 -16.555   4.534  1.00 15.00      A    N  
ATOM    902  HE2 HIS A  98      -0.482 -16.318   4.949  1.00 15.00      A    H  
ATOM    903  C   HIS A  98       4.791 -16.152   1.829  1.00 15.00      A    C  
ATOM    904  O   HIS A  98       5.580 -17.033   1.492  1.00 15.00      A    O  
ATOM    905  N   GLU A  99       4.014 -15.522   0.968  1.00 15.00      A    N  
ATOM    906  HN  GLU A  99       3.395 -14.825   1.298  1.00 15.00      A    H  
ATOM    907  CA  GLU A  99       4.024 -15.848  -0.450  1.00 15.00      A    C  
ATOM    908  CB  GLU A  99       2.705 -15.430  -1.106  1.00 15.00      A    C  
ATOM    909  CG  GLU A  99       1.497 -15.465  -0.180  1.00 15.00      A    C  
ATOM    910  CD  GLU A  99       1.314 -14.160   0.572  1.00 15.00      A    C  
ATOM    911  OE1 GLU A  99       1.956 -13.983   1.637  1.00 15.00      A    O  
ATOM    912  OE2 GLU A  99       0.544 -13.305   0.098  1.00 15.00      A    O  
ATOM    913  C   GLU A  99       5.198 -15.148  -1.133  1.00 15.00      A    C  
ATOM    914  O   GLU A  99       5.352 -15.181  -2.360  1.00 15.00      A    O  
ATOM    915  N   LEU A 100       6.026 -14.516  -0.318  1.00 15.00      A    N  
ATOM    916  HN  LEU A 100       5.854 -14.552   0.646  1.00 15.00      A    H  
ATOM    917  CA  LEU A 100       7.191 -13.797  -0.800  1.00 15.00      A    C  
ATOM    918  CB  LEU A 100       7.472 -12.574   0.076  1.00 15.00      A    C  
ATOM    919  CG  LEU A 100       6.349 -11.540   0.195  1.00 15.00      A    C  
ATOM    920  CD1 LEU A 100       6.761 -10.409   1.127  1.00 15.00      A    C  
ATOM    921  CD2 LEU A 100       5.969 -10.995  -1.173  1.00 15.00      A    C  
ATOM    922  C   LEU A 100       8.416 -14.701  -0.812  1.00 15.00      A    C  
ATOM    923  O   LEU A 100       9.300 -14.572   0.031  1.00 15.00      A    O  
ATOM    924  N   GLY A 101       8.456 -15.620  -1.764  1.00 15.00      A    N  
ATOM    925  HN  GLY A 101       7.714 -15.685  -2.394  1.00 15.00      A    H  
ATOM    926  CA  GLY A 101       9.583 -16.525  -1.875  1.00 15.00      A    C  
ATOM    927  C   GLY A 101      10.700 -15.913  -2.694  1.00 15.00      A    C  
ATOM    928  O   GLY A 101      11.469 -15.095  -2.192  1.00 15.00      A    O  
ATOM    929  N   ASP A 102      10.760 -16.280  -3.970  1.00 15.00      A    N  
ATOM    930  HN  ASP A 102      10.123 -16.943  -4.300  1.00 15.00      A    H  
ATOM    931  CA  ASP A 102      11.776 -15.763  -4.892  1.00 15.00      A    C  
ATOM    932  CB  ASP A 102      11.841 -16.639  -6.152  1.00 15.00      A    C  
ATOM    933  CG  ASP A 102      12.446 -18.012  -5.917  1.00 15.00      A    C  
ATOM    934  OD1 ASP A 102      12.780 -18.327  -4.755  1.00 15.00      A    O  
ATOM    935  OD2 ASP A 102      12.575 -18.777  -6.895  1.00 15.00      A    O  
ATOM    936  C   ASP A 102      11.442 -14.327  -5.298  1.00 15.00      A    C  
ATOM    937  O   ASP A 102      11.798 -13.869  -6.383  1.00 15.00      A    O  
ATOM    938  N   ARG A 103      10.754 -13.621  -4.414  1.00 15.00      A    N  
ATOM    939  HN  ARG A 103      10.534 -14.034  -3.552  1.00 15.00      A    H  
ATOM    940  CA  ARG A 103      10.345 -12.248  -4.663  1.00 15.00      A    C  
ATOM    941  CB  ARG A 103       8.855 -12.199  -5.027  1.00 15.00      A    C  
ATOM    942  CG  ARG A 103       7.966 -13.035  -4.117  1.00 15.00      A    C  
ATOM    943  CD  ARG A 103       6.511 -13.009  -4.562  1.00 15.00      A    C  
ATOM    944  NE  ARG A 103       6.320 -13.612  -5.885  1.00 15.00      A    N  
ATOM    945  HE  ARG A 103       6.821 -13.215  -6.631  1.00 15.00      A    H  
ATOM    946  CZ  ARG A 103       5.514 -14.652  -6.128  1.00 15.00      A    C  
ATOM    947  NH1 ARG A 103       4.825 -15.216  -5.139  1.00 15.00      A    N  
ATOM    948 HH11 ARG A 103       4.195 -16.024  -5.330  1.00 15.00      A    H  
ATOM    949 HH12 ARG A 103       4.912 -14.853  -4.159  1.00 15.00      A    H  
ATOM    950  NH2 ARG A 103       5.394 -15.124  -7.367  1.00 15.00      A    N  
ATOM    951 HH21 ARG A 103       4.766 -15.934  -7.562  1.00 15.00      A    H  
ATOM    952 HH22 ARG A 103       5.926 -14.687  -8.150  1.00 15.00      A    H  
ATOM    953  C   ARG A 103      10.629 -11.384  -3.438  1.00 15.00      A    C  
ATOM    954  O   ARG A 103      10.000 -10.347  -3.231  1.00 15.00      A    O  
ATOM    955  N   LEU A 104      11.578 -11.833  -2.627  1.00 15.00      A    N  
ATOM    956  HN  LEU A 104      12.038 -12.668  -2.853  1.00 15.00      A    H  
ATOM    957  CA  LEU A 104      11.968 -11.117  -1.419  1.00 15.00      A    C  
ATOM    958  CB  LEU A 104      12.685 -12.062  -0.451  1.00 15.00      A    C  
ATOM    959  CG  LEU A 104      11.816 -12.781   0.580  1.00 15.00      A    C  
ATOM    960  CD1 LEU A 104      12.657 -13.769   1.374  1.00 15.00      A    C  
ATOM    961  CD2 LEU A 104      11.147 -11.779   1.508  1.00 15.00      A    C  
ATOM    962  C   LEU A 104      12.895  -9.960  -1.757  1.00 15.00      A    C  
ATOM    963  O   LEU A 104      14.053 -10.174  -2.107  1.00 15.00      A    O  
ATOM    964  N   VAL A 105      12.384  -8.742  -1.657  1.00 15.00      A    N  
ATOM    965  HN  VAL A 105      11.448  -8.634  -1.396  1.00 15.00      A    H  
ATOM    966  CA  VAL A 105      13.185  -7.558  -1.947  1.00 15.00      A    C  
ATOM    967  CB  VAL A 105      12.325  -6.282  -2.033  1.00 15.00      A    C  
ATOM    968  CG1 VAL A 105      13.075  -5.192  -2.787  1.00 15.00      A    C  
ATOM    969  CG2 VAL A 105      10.990  -6.581  -2.705  1.00 15.00      A    C  
ATOM    970  C   VAL A 105      14.278  -7.381  -0.890  1.00 15.00      A    C  
ATOM    971  O   VAL A 105      15.408  -7.030  -1.216  1.00 15.00      A    O  
ATOM    972  N   SER A 106      13.913  -7.643   0.368  1.00 15.00      A    N  
ATOM    973  HN  SER A 106      12.991  -7.903   0.539  1.00 15.00      A    H  
ATOM    974  CA  SER A 106      14.834  -7.547   1.501  1.00 15.00      A    C  
ATOM    975  CB  SER A 106      16.039  -8.477   1.324  1.00 15.00      A    C  
ATOM    976  OG  SER A 106      16.735  -8.659   2.548  1.00 15.00      A    O  
ATOM    977  HG  SER A 106      17.323  -7.912   2.694  1.00 15.00      A    H  
ATOM    978  C   SER A 106      15.293  -6.115   1.784  1.00 15.00      A    C  
ATOM    979  O   SER A 106      16.014  -5.506   0.994  1.00 15.00      A    O  
ATOM    980  N   ASP A 107      14.889  -5.593   2.931  1.00 15.00      A    N  
ATOM    981  HN  ASP A 107      14.338  -6.131   3.533  1.00 15.00      A    H  
ATOM    982  CA  ASP A 107      15.268  -4.246   3.332  1.00 15.00      A    C  
ATOM    983  CB  ASP A 107      14.179  -3.622   4.209  1.00 15.00      A    C  
ATOM    984  CG  ASP A 107      14.061  -2.118   4.037  1.00 15.00      A    C  
ATOM    985  OD1 ASP A 107      15.053  -1.473   3.641  1.00 15.00      A    O  
ATOM    986  OD2 ASP A 107      12.971  -1.574   4.311  1.00 15.00      A    O  
ATOM    987  C   ASP A 107      16.591  -4.296   4.088  1.00 15.00      A    C  
ATOM    988  O   ASP A 107      17.002  -5.361   4.558  1.00 15.00      A    O  
ATOM    989  N   VAL A 108      17.254  -3.159   4.206  1.00 15.00      A    N  
ATOM    990  HN  VAL A 108      16.857  -2.333   3.843  1.00 15.00      A    H  
ATOM    991  CA  VAL A 108      18.540  -3.094   4.894  1.00 15.00      A    C  
ATOM    992  CB  VAL A 108      19.706  -2.844   3.908  1.00 15.00      A    C  
ATOM    993  CG1 VAL A 108      21.046  -3.091   4.583  1.00 15.00      A    C  
ATOM    994  CG2 VAL A 108      19.569  -3.705   2.661  1.00 15.00      A    C  
ATOM    995  C   VAL A 108      18.533  -1.991   5.949  1.00 15.00      A    C  
ATOM    996  O   VAL A 108      18.231  -0.837   5.649  1.00 15.00      A    O  
ATOM    997  N   VAL A 109      18.856  -2.350   7.185  1.00 15.00      A    N  
ATOM    998  HN  VAL A 109      19.078  -3.291   7.371  1.00 15.00      A    H  
ATOM    999  CA  VAL A 109      18.894  -1.380   8.273  1.00 15.00      A    C  
ATOM   1000  CB  VAL A 109      17.839  -1.683   9.361  1.00 15.00      A    C  
ATOM   1001  CG1 VAL A 109      16.436  -1.419   8.838  1.00 15.00      A    C  
ATOM   1002  CG2 VAL A 109      17.967  -3.114   9.864  1.00 15.00      A    C  
ATOM   1003  C   VAL A 109      20.275  -1.337   8.915  1.00 15.00      A    C  
ATOM   1004  O   VAL A 109      20.983  -2.346   8.949  1.00 15.00      A    O  
ATOM   1005  N   GLY A 110      20.662  -0.169   9.406  1.00 15.00      A    N  
ATOM   1006  HN  GLY A 110      20.073   0.612   9.324  1.00 15.00      A    H  
ATOM   1007  CA  GLY A 110      21.952  -0.033  10.047  1.00 15.00      A    C  
ATOM   1008  C   GLY A 110      22.695   1.215   9.622  1.00 15.00      A    C  
ATOM   1009  O   GLY A 110      22.113   2.296   9.535  1.00 15.00      A    O  
ATOM   1010  N   ASN A 111      23.981   1.058   9.351  1.00 15.00      A    N  
ATOM   1011  HN  ASN A 111      24.375   0.158   9.424  1.00 15.00      A    H  
ATOM   1012  CA  ASN A 111      24.830   2.169   8.945  1.00 15.00      A    C  
ATOM   1013  CB  ASN A 111      26.187   2.085   9.654  1.00 15.00      A    C  
ATOM   1014  CG  ASN A 111      27.117   3.226   9.287  1.00 15.00      A    C  
ATOM   1015  OD1 ASN A 111      26.674   4.302   8.890  1.00 15.00      A    O  
ATOM   1016  ND2 ASN A 111      28.416   3.000   9.418  1.00 15.00      A    N  
ATOM   1017 HD21 ASN A 111      28.707   2.116   9.740  1.00 15.00      A    H  
ATOM   1018 HD22 ASN A 111      29.035   3.726   9.189  1.00 15.00      A    H  
ATOM   1019  C   ASN A 111      25.024   2.196   7.433  1.00 15.00      A    C  
ATOM   1020  O   ASN A 111      25.481   1.221   6.836  1.00 15.00      A    O  
ATOM   1021  N   ALA A 112      24.686   3.328   6.826  1.00 15.00      A    N  
ATOM   1022  HN  ALA A 112      24.340   4.068   7.367  1.00 15.00      A    H  
ATOM   1023  CA  ALA A 112      24.809   3.506   5.383  1.00 15.00      A    C  
ATOM   1024  CB  ALA A 112      24.106   4.782   4.947  1.00 15.00      A    C  
ATOM   1025  C   ALA A 112      26.269   3.525   4.940  1.00 15.00      A    C  
ATOM   1026  O   ALA A 112      26.577   3.238   3.784  1.00 15.00      A    O  
ATOM   1027  N   ALA A 113      27.167   3.840   5.870  1.00 15.00      A    N  
ATOM   1028  HN  ALA A 113      26.861   4.051   6.777  1.00 15.00      A    H  
ATOM   1029  CA  ALA A 113      28.597   3.896   5.572  1.00 15.00      A    C  
ATOM   1030  CB  ALA A 113      29.361   4.525   6.726  1.00 15.00      A    C  
ATOM   1031  C   ALA A 113      29.165   2.517   5.253  1.00 15.00      A    C  
ATOM   1032  O   ALA A 113      30.307   2.394   4.824  1.00 15.00      A    O  
ATOM   1033  N   ALA A 114      28.368   1.479   5.474  1.00 15.00      A    N  
ATOM   1034  HN  ALA A 114      27.467   1.637   5.829  1.00 15.00      A    H  
ATOM   1035  CA  ALA A 114      28.794   0.114   5.200  1.00 15.00      A    C  
ATOM   1036  CB  ALA A 114      28.678  -0.732   6.460  1.00 15.00      A    C  
ATOM   1037  C   ALA A 114      27.955  -0.485   4.075  1.00 15.00      A    C  
ATOM   1038  O   ALA A 114      27.825  -1.704   3.957  1.00 15.00      A    O  
ATOM   1039  N   LEU A 115      27.406   0.383   3.234  1.00 15.00      A    N  
ATOM   1040  HN  LEU A 115      27.578   1.343   3.359  1.00 15.00      A    H  
ATOM   1041  CA  LEU A 115      26.560  -0.049   2.127  1.00 15.00      A    C  
ATOM   1042  CB  LEU A 115      25.839   1.143   1.496  1.00 15.00      A    C  
ATOM   1043  CG  LEU A 115      24.572   0.821   0.701  1.00 15.00      A    C  
ATOM   1044  CD1 LEU A 115      23.576   0.058   1.563  1.00 15.00      A    C  
ATOM   1045  CD2 LEU A 115      23.945   2.095   0.157  1.00 15.00      A    C  
ATOM   1046  C   LEU A 115      27.341  -0.823   1.069  1.00 15.00      A    C  
ATOM   1047  O   LEU A 115      26.760  -1.598   0.301  1.00 15.00      A    O  
ATOM   1048  N   ASP A 116      28.653  -0.620   1.035  1.00 15.00      A    N  
ATOM   1049  HN  ASP A 116      29.063  -0.005   1.683  1.00 15.00      A    H  
ATOM   1050  CA  ASP A 116      29.510  -1.309   0.076  1.00 15.00      A    C  
ATOM   1051  CB  ASP A 116      30.918  -0.684  -0.006  1.00 15.00      A    C  
ATOM   1052  CG  ASP A 116      31.639  -0.555   1.329  1.00 15.00      A    C  
ATOM   1053  OD1 ASP A 116      32.896  -0.527   1.335  1.00 15.00      A    O  
ATOM   1054  OD2 ASP A 116      30.962  -0.463   2.376  1.00 15.00      A    O  
ATOM   1055  C   ASP A 116      29.568  -2.801   0.386  1.00 15.00      A    C  
ATOM   1056  O   ASP A 116      29.744  -3.630  -0.508  1.00 15.00      A    O  
ATOM   1057  N   VAL A 117      29.379  -3.137   1.657  1.00 15.00      A    N  
ATOM   1058  HN  VAL A 117      29.243  -2.427   2.321  1.00 15.00      A    H  
ATOM   1059  CA  VAL A 117      29.383  -4.527   2.095  1.00 15.00      A    C  
ATOM   1060  CB  VAL A 117      29.437  -4.633   3.633  1.00 15.00      A    C  
ATOM   1061  CG1 VAL A 117      29.631  -6.079   4.069  1.00 15.00      A    C  
ATOM   1062  CG2 VAL A 117      30.540  -3.749   4.196  1.00 15.00      A    C  
ATOM   1063  C   VAL A 117      28.128  -5.236   1.589  1.00 15.00      A    C  
ATOM   1064  O   VAL A 117      28.185  -6.376   1.123  1.00 15.00      A    O  
ATOM   1065  N   PHE A 118      26.994  -4.543   1.669  1.00 15.00      A    N  
ATOM   1066  HN  PHE A 118      27.016  -3.638   2.045  1.00 15.00      A    H  
ATOM   1067  CA  PHE A 118      25.725  -5.099   1.213  1.00 15.00      A    C  
ATOM   1068  CB  PHE A 118      24.558  -4.168   1.570  1.00 15.00      A    C  
ATOM   1069  CG  PHE A 118      23.271  -4.502   0.863  1.00 15.00      A    C  
ATOM   1070  CD1 PHE A 118      22.588  -5.674   1.148  1.00 15.00      A    C  
ATOM   1071  CD2 PHE A 118      22.749  -3.645  -0.094  1.00 15.00      A    C  
ATOM   1072  CE1 PHE A 118      21.412  -5.986   0.493  1.00 15.00      A    C  
ATOM   1073  CE2 PHE A 118      21.573  -3.950  -0.752  1.00 15.00      A    C  
ATOM   1074  CZ  PHE A 118      20.903  -5.122  -0.459  1.00 15.00      A    C  
ATOM   1075  C   PHE A 118      25.760  -5.352  -0.289  1.00 15.00      A    C  
ATOM   1076  O   PHE A 118      25.275  -6.373  -0.767  1.00 15.00      A    O  
ATOM   1077  N   LYS A 119      26.356  -4.420  -1.024  1.00 15.00      A    N  
ATOM   1078  HN  LYS A 119      26.745  -3.636  -0.579  1.00 15.00      A    H  
ATOM   1079  CA  LYS A 119      26.458  -4.542  -2.473  1.00 15.00      A    C  
ATOM   1080  CB  LYS A 119      27.018  -3.255  -3.088  1.00 15.00      A    C  
ATOM   1081  CG  LYS A 119      26.129  -2.031  -2.911  1.00 15.00      A    C  
ATOM   1082  CD  LYS A 119      24.779  -2.214  -3.590  1.00 15.00      A    C  
ATOM   1083  CE  LYS A 119      24.041  -0.890  -3.726  1.00 15.00      A    C  
ATOM   1084  NZ  LYS A 119      23.805  -0.240  -2.408  1.00 15.00      A    N  
ATOM   1085  HZ1 LYS A 119      24.707  -0.116  -1.904  1.00 15.00      A    H  
ATOM   1086  HZ2 LYS A 119      23.172  -0.826  -1.826  1.00 15.00      A    H  
ATOM   1087  HZ3 LYS A 119      23.366   0.694  -2.543  1.00 15.00      A    H  
ATOM   1088  C   LYS A 119      27.329  -5.735  -2.856  1.00 15.00      A    C  
ATOM   1089  O   LYS A 119      27.122  -6.359  -3.893  1.00 15.00      A    O  
ATOM   1090  N   PHE A 120      28.295  -6.045  -2.001  1.00 15.00      A    N  
ATOM   1091  HN  PHE A 120      28.407  -5.501  -1.192  1.00 15.00      A    H  
ATOM   1092  CA  PHE A 120      29.197  -7.163  -2.229  1.00 15.00      A    C  
ATOM   1093  CB  PHE A 120      30.357  -7.105  -1.229  1.00 15.00      A    C  
ATOM   1094  CG  PHE A 120      31.287  -8.285  -1.281  1.00 15.00      A    C  
ATOM   1095  CD1 PHE A 120      32.071  -8.520  -2.399  1.00 15.00      A    C  
ATOM   1096  CD2 PHE A 120      31.381  -9.153  -0.206  1.00 15.00      A    C  
ATOM   1097  CE1 PHE A 120      32.931  -9.600  -2.444  1.00 15.00      A    C  
ATOM   1098  CE2 PHE A 120      32.238 -10.236  -0.245  1.00 15.00      A    C  
ATOM   1099  CZ  PHE A 120      33.015 -10.459  -1.365  1.00 15.00      A    C  
ATOM   1100  C   PHE A 120      28.456  -8.493  -2.107  1.00 15.00      A    C  
ATOM   1101  O   PHE A 120      28.618  -9.385  -2.934  1.00 15.00      A    O  
ATOM   1102  N   LEU A 121      27.624  -8.611  -1.084  1.00 15.00      A    N  
ATOM   1103  HN  LEU A 121      27.516  -7.856  -0.466  1.00 15.00      A    H  
ATOM   1104  CA  LEU A 121      26.867  -9.835  -0.855  1.00 15.00      A    C  
ATOM   1105  CB  LEU A 121      26.369  -9.896   0.594  1.00 15.00      A    C  
ATOM   1106  CG  LEU A 121      27.440 -10.026   1.679  1.00 15.00      A    C  
ATOM   1107  CD1 LEU A 121      26.798 -10.062   3.059  1.00 15.00      A    C  
ATOM   1108  CD2 LEU A 121      28.288 -11.268   1.449  1.00 15.00      A    C  
ATOM   1109  C   LEU A 121      25.679  -9.941  -1.806  1.00 15.00      A    C  
ATOM   1110  O   LEU A 121      25.084 -11.013  -1.950  1.00 15.00      A    O  
ATOM   1111  N   SER A 122      25.359  -8.840  -2.470  1.00 15.00      A    N  
ATOM   1112  HN  SER A 122      25.902  -8.034  -2.348  1.00 15.00      A    H  
ATOM   1113  CA  SER A 122      24.226  -8.796  -3.379  1.00 15.00      A    C  
ATOM   1114  CB  SER A 122      23.503  -7.450  -3.270  1.00 15.00      A    C  
ATOM   1115  OG  SER A 122      22.157  -7.554  -3.697  1.00 15.00      A    O  
ATOM   1116  HG  SER A 122      22.031  -8.398  -4.149  1.00 15.00      A    H  
ATOM   1117  C   SER A 122      24.616  -9.069  -4.830  1.00 15.00      A    C  
ATOM   1118  O   SER A 122      23.773  -9.002  -5.726  1.00 15.00      A    O  
ATOM   1119  N   LEU A 123      25.882  -9.369  -5.082  1.00 15.00      A    N  
ATOM   1120  HN  LEU A 123      26.532  -9.401  -4.351  1.00 15.00      A    H  
ATOM   1121  CA  LEU A 123      26.307  -9.647  -6.449  1.00 15.00      A    C  
ATOM   1122  CB  LEU A 123      27.822  -9.469  -6.655  1.00 15.00      A    C  
ATOM   1123  CG  LEU A 123      28.772 -10.497  -6.024  1.00 15.00      A    C  
ATOM   1124  CD1 LEU A 123      28.980 -11.689  -6.951  1.00 15.00      A    C  
ATOM   1125  CD2 LEU A 123      30.113  -9.846  -5.702  1.00 15.00      A    C  
ATOM   1126  C   LEU A 123      25.815 -11.025  -6.906  1.00 15.00      A    C  
ATOM   1127  O   LEU A 123      26.008 -12.024  -6.220  1.00 15.00      A    O  
ATOM   1128  N   GLN A 124      25.149 -11.069  -8.053  1.00 15.00      A    N  
ATOM   1129  HN  GLN A 124      24.996 -10.242  -8.550  1.00 15.00      A    H  
ATOM   1130  CA  GLN A 124      24.641 -12.324  -8.587  1.00 15.00      A    C  
ATOM   1131  CB  GLN A 124      23.154 -12.213  -8.926  1.00 15.00      A    C  
ATOM   1132  CG  GLN A 124      22.315 -11.506  -7.873  1.00 15.00      A    C  
ATOM   1133  CD  GLN A 124      20.886 -12.009  -7.832  1.00 15.00      A    C  
ATOM   1134  OE1 GLN A 124      20.172 -11.793  -6.857  1.00 15.00      A    O  
ATOM   1135  NE2 GLN A 124      20.469 -12.711  -8.869  1.00 15.00      A    N  
ATOM   1136 HE21 GLN A 124      21.097 -12.878  -9.601  1.00 15.00      A    H  
ATOM   1137 HE22 GLN A 124      19.537 -13.028  -8.872  1.00 15.00      A    H  
ATOM   1138  C   GLN A 124      25.432 -12.721  -9.831  1.00 15.00      A    C  
ATOM   1139  O   GLN A 124      25.311 -12.085 -10.869  1.00 15.00      A    O  
ATOM   1140  N   TYR A 125      26.243 -13.770  -9.716  1.00 15.00      A    N  
ATOM   1141  HN  TYR A 125      26.288 -14.238  -8.859  1.00 15.00      A    H  
ATOM   1142  CA  TYR A 125      27.068 -14.234 -10.834  1.00 15.00      A    C  
ATOM   1143  CB  TYR A 125      28.495 -14.569 -10.364  1.00 15.00      A    C  
ATOM   1144  CG  TYR A 125      29.360 -15.260 -11.404  1.00 15.00      A    C  
ATOM   1145  CD1 TYR A 125      30.030 -14.531 -12.374  1.00 15.00      A    C  
ATOM   1146  CD2 TYR A 125      29.516 -16.647 -11.408  1.00 15.00      A    C  
ATOM   1147  CE1 TYR A 125      30.827 -15.162 -13.315  1.00 15.00      A    C  
ATOM   1148  CE2 TYR A 125      30.305 -17.286 -12.343  1.00 15.00      A    C  
ATOM   1149  CZ  TYR A 125      30.961 -16.537 -13.292  1.00 15.00      A    C  
ATOM   1150  OH  TYR A 125      31.758 -17.163 -14.224  1.00 15.00      A    O  
ATOM   1151  HH  TYR A 125      32.621 -17.333 -13.838  1.00 15.00      A    H  
ATOM   1152  C   TYR A 125      26.454 -15.412 -11.600  1.00 15.00      A    C  
ATOM   1153  O   TYR A 125      26.231 -15.320 -12.798  1.00 15.00      A    O  
ATOM   1154  N   GLN A 126      26.184 -16.518 -10.905  1.00 15.00      A    N  
ATOM   1155  HN  GLN A 126      26.378 -16.534  -9.954  1.00 15.00      A    H  
ATOM   1156  CA  GLN A 126      25.619 -17.711 -11.548  1.00 15.00      A    C  
ATOM   1157  CB  GLN A 126      26.069 -18.991 -10.825  1.00 15.00      A    C  
ATOM   1158  CG  GLN A 126      25.554 -20.288 -11.447  1.00 15.00      A    C  
ATOM   1159  CD  GLN A 126      26.212 -20.629 -12.772  1.00 15.00      A    C  
ATOM   1160  OE1 GLN A 126      27.374 -20.320 -12.996  1.00 15.00      A    O  
ATOM   1161  NE2 GLN A 126      25.467 -21.274 -13.658  1.00 15.00      A    N  
ATOM   1162 HE21 GLN A 126      24.543 -21.498 -13.415  1.00 15.00      A    H  
ATOM   1163 HE22 GLN A 126      25.867 -21.493 -14.525  1.00 15.00      A    H  
ATOM   1164  C   GLN A 126      24.096 -17.653 -11.649  1.00 15.00      A    C  
ATOM   1165  O   GLN A 126      23.539 -17.704 -12.740  1.00 15.00      A    O  
ATOM   1166  N   GLY A 127      23.430 -17.574 -10.506  1.00 15.00      A    N  
ATOM   1167  HN  GLY A 127      23.920 -17.569  -9.667  1.00 15.00      A    H  
ATOM   1168  CA  GLY A 127      21.982 -17.511 -10.496  1.00 15.00      A    C  
ATOM   1169  C   GLY A 127      21.446 -17.267  -9.105  1.00 15.00      A    C  
ATOM   1170  O   GLY A 127      20.370 -17.742  -8.749  1.00 15.00      A    O  
ATOM   1171  N   LYS A 128      22.217 -16.545  -8.310  1.00 15.00      A    N  
ATOM   1172  HN  LYS A 128      23.058 -16.190  -8.659  1.00 15.00      A    H  
ATOM   1173  CA  LYS A 128      21.845 -16.230  -6.942  1.00 15.00      A    C  
ATOM   1174  CB  LYS A 128      21.775 -17.501  -6.073  1.00 15.00      A    C  
ATOM   1175  CG  LYS A 128      23.026 -18.368  -6.108  1.00 15.00      A    C  
ATOM   1176  CD  LYS A 128      22.703 -19.842  -5.871  1.00 15.00      A    C  
ATOM   1177  CE  LYS A 128      22.379 -20.133  -4.411  1.00 15.00      A    C  
ATOM   1178  NZ  LYS A 128      22.153 -21.583  -4.164  1.00 15.00      A    N  
ATOM   1179  HZ1 LYS A 128      23.021 -22.125  -4.367  1.00 15.00      A    H  
ATOM   1180  HZ2 LYS A 128      21.388 -21.940  -4.763  1.00 15.00      A    H  
ATOM   1181  HZ3 LYS A 128      21.900 -21.744  -3.157  1.00 15.00      A    H  
ATOM   1182  C   LYS A 128      22.832 -15.234  -6.357  1.00 15.00      A    C  
ATOM   1183  O   LYS A 128      23.916 -15.037  -6.910  1.00 15.00      A    O  
ATOM   1184  N   ASN A 129      22.439 -14.600  -5.258  1.00 15.00      A    N  
ATOM   1185  HN  ASN A 129      21.556 -14.790  -4.892  1.00 15.00      A    H  
ATOM   1186  CA  ASN A 129      23.289 -13.625  -4.580  1.00 15.00      A    C  
ATOM   1187  CB  ASN A 129      22.528 -12.958  -3.427  1.00 15.00      A    C  
ATOM   1188  CG  ASN A 129      21.615 -11.831  -3.864  1.00 15.00      A    C  
ATOM   1189  OD1 ASN A 129      22.063 -10.723  -4.130  1.00 15.00      A    O  
ATOM   1190  ND2 ASN A 129      20.322 -12.097  -3.908  1.00 15.00      A    N  
ATOM   1191 HD21 ASN A 129      20.022 -12.992  -3.659  1.00 15.00      A    H  
ATOM   1192 HD22 ASN A 129      19.715 -11.381  -4.194  1.00 15.00      A    H  
ATOM   1193  C   ASN A 129      24.514 -14.314  -4.005  1.00 15.00      A    C  
ATOM   1194  O   ASN A 129      24.512 -15.533  -3.809  1.00 15.00      A    O  
ATOM   1195  N   LEU A 130      25.551 -13.540  -3.724  1.00 15.00      A    N  
ATOM   1196  HN  LEU A 130      25.500 -12.577  -3.912  1.00 15.00      A    H  
ATOM   1197  CA  LEU A 130      26.769 -14.092  -3.148  1.00 15.00      A    C  
ATOM   1198  CB  LEU A 130      27.874 -13.036  -3.083  1.00 15.00      A    C  
ATOM   1199  CG  LEU A 130      29.260 -13.543  -2.677  1.00 15.00      A    C  
ATOM   1200  CD1 LEU A 130      29.788 -14.544  -3.695  1.00 15.00      A    C  
ATOM   1201  CD2 LEU A 130      30.227 -12.384  -2.512  1.00 15.00      A    C  
ATOM   1202  C   LEU A 130      26.467 -14.633  -1.759  1.00 15.00      A    C  
ATOM   1203  O   LEU A 130      27.020 -15.648  -1.337  1.00 15.00      A    O  
ATOM   1204  N   LEU A 131      25.564 -13.955  -1.058  1.00 15.00      A    N  
ATOM   1205  HN  LEU A 131      25.167 -13.144  -1.445  1.00 15.00      A    H  
ATOM   1206  CA  LEU A 131      25.164 -14.379   0.273  1.00 15.00      A    C  
ATOM   1207  CB  LEU A 131      24.248 -13.341   0.923  1.00 15.00      A    C  
ATOM   1208  CG  LEU A 131      23.835 -13.628   2.368  1.00 15.00      A    C  
ATOM   1209  CD1 LEU A 131      25.039 -13.564   3.296  1.00 15.00      A    C  
ATOM   1210  CD2 LEU A 131      22.750 -12.666   2.820  1.00 15.00      A    C  
ATOM   1211  C   LEU A 131      24.459 -15.728   0.196  1.00 15.00      A    C  
ATOM   1212  O   LEU A 131      24.625 -16.575   1.071  1.00 15.00      A    O  
ATOM   1213  N   ASN A 132      23.700 -15.928  -0.882  1.00 15.00      A    N  
ATOM   1214  HN  ASN A 132      23.630 -15.217  -1.550  1.00 15.00      A    H  
ATOM   1215  CA  ASN A 132      22.973 -17.179  -1.097  1.00 15.00      A    C  
ATOM   1216  CB  ASN A 132      21.989 -17.064  -2.268  1.00 15.00      A    C  
ATOM   1217  CG  ASN A 132      20.673 -16.399  -1.900  1.00 15.00      A    C  
ATOM   1218  OD1 ASN A 132      20.648 -15.302  -1.351  1.00 15.00      A    O  
ATOM   1219  ND2 ASN A 132      19.567 -17.063  -2.210  1.00 15.00      A    N  
ATOM   1220 HD21 ASN A 132      19.656 -17.933  -2.650  1.00 15.00      A    H  
ATOM   1221 HD22 ASN A 132      18.705 -16.655  -1.985  1.00 15.00      A    H  
ATOM   1222  C   ASN A 132      23.943 -18.325  -1.355  1.00 15.00      A    C  
ATOM   1223  O   ASN A 132      23.589 -19.491  -1.214  1.00 15.00      A    O  
ATOM   1224  N   TRP A 133      25.160 -17.986  -1.755  1.00 15.00      A    N  
ATOM   1225  HN  TRP A 133      25.376 -17.039  -1.878  1.00 15.00      A    H  
ATOM   1226  CA  TRP A 133      26.185 -18.986  -2.006  1.00 15.00      A    C  
ATOM   1227  CB  TRP A 133      27.222 -18.460  -3.001  1.00 15.00      A    C  
ATOM   1228  CG  TRP A 133      26.875 -18.692  -4.438  1.00 15.00      A    C  
ATOM   1229  CD1 TRP A 133      26.675 -17.740  -5.393  1.00 15.00      A    C  
ATOM   1230  CD2 TRP A 133      26.696 -19.957  -5.086  1.00 15.00      A    C  
ATOM   1231  NE1 TRP A 133      26.382 -18.332  -6.597  1.00 15.00      A    N  
ATOM   1232  HE1 TRP A 133      26.201 -17.858  -7.430  1.00 15.00      A    H  
ATOM   1233  CE2 TRP A 133      26.389 -19.694  -6.435  1.00 15.00      A    C  
ATOM   1234  CE3 TRP A 133      26.766 -21.287  -4.658  1.00 15.00      A    C  
ATOM   1235  CZ2 TRP A 133      26.152 -20.710  -7.358  1.00 15.00      A    C  
ATOM   1236  CZ3 TRP A 133      26.531 -22.294  -5.576  1.00 15.00      A    C  
ATOM   1237  CH2 TRP A 133      26.228 -22.000  -6.911  1.00 15.00      A    C  
ATOM   1238  C   TRP A 133      26.883 -19.329  -0.702  1.00 15.00      A    C  
ATOM   1239  O   TRP A 133      27.318 -20.454  -0.488  1.00 15.00      A    O  
ATOM   1240  N   LEU A 134      26.973 -18.337   0.173  1.00 15.00      A    N  
ATOM   1241  HN  LEU A 134      26.587 -17.465  -0.054  1.00 15.00      A    H  
ATOM   1242  CA  LEU A 134      27.625 -18.509   1.460  1.00 15.00      A    C  
ATOM   1243  CB  LEU A 134      28.000 -17.156   2.063  1.00 15.00      A    C  
ATOM   1244  CG  LEU A 134      29.026 -16.333   1.280  1.00 15.00      A    C  
ATOM   1245  CD1 LEU A 134      29.259 -14.990   1.950  1.00 15.00      A    C  
ATOM   1246  CD2 LEU A 134      30.333 -17.097   1.136  1.00 15.00      A    C  
ATOM   1247  C   LEU A 134      26.766 -19.309   2.430  1.00 15.00      A    C  
ATOM   1248  O   LEU A 134      27.295 -20.024   3.279  1.00 15.00      A    O  
ATOM   1249  N   THR A 135      25.449 -19.175   2.311  1.00 15.00      A    N  
ATOM   1250  HN  THR A 135      25.089 -18.563   1.631  1.00 15.00      A    H  
ATOM   1251  CA  THR A 135      24.519 -19.896   3.172  1.00 15.00      A    C  
ATOM   1252  CB  THR A 135      23.062 -19.546   2.821  1.00 15.00      A    C  
ATOM   1253  OG1 THR A 135      23.001 -19.101   1.461  1.00 15.00      A    O  
ATOM   1254  HG1 THR A 135      23.221 -19.832   0.870  1.00 15.00      A    H  
ATOM   1255  CG2 THR A 135      22.553 -18.434   3.723  1.00 15.00      A    C  
ATOM   1256  C   THR A 135      24.723 -21.404   3.055  1.00 15.00      A    C  
ATOM   1257  O   THR A 135      24.660 -22.129   4.045  1.00 15.00      A    O  
ATOM   1258  N   GLU A 136      24.988 -21.856   1.842  1.00 15.00      A    N  
ATOM   1259  HN  GLU A 136      25.041 -21.221   1.097  1.00 15.00      A    H  
ATOM   1260  CA  GLU A 136      25.213 -23.267   1.579  1.00 15.00      A    C  
ATOM   1261  CB  GLU A 136      24.432 -23.694   0.329  1.00 15.00      A    C  
ATOM   1262  CG  GLU A 136      24.461 -22.670  -0.799  1.00 15.00      A    C  
ATOM   1263  CD  GLU A 136      23.307 -22.811  -1.771  1.00 15.00      A    C  
ATOM   1264  OE1 GLU A 136      22.236 -22.214  -1.529  1.00 15.00      A    O  
ATOM   1265  OE2 GLU A 136      23.471 -23.480  -2.810  1.00 15.00      A    O  
ATOM   1266  C   GLU A 136      26.710 -23.536   1.412  1.00 15.00      A    C  
ATOM   1267  O   GLU A 136      27.288 -23.250   0.362  1.00 15.00      A    O  
ATOM   1268  N   ASP A 137      27.343 -24.068   2.457  1.00 15.00      A    N  
ATOM   1269  HN  ASP A 137      26.837 -24.285   3.275  1.00 15.00      A    H  
ATOM   1270  CA  ASP A 137      28.777 -24.356   2.412  1.00 15.00      A    C  
ATOM   1271  CB  ASP A 137      29.437 -24.568   3.792  1.00 15.00      A    C  
ATOM   1272  CG  ASP A 137      28.538 -25.122   4.889  1.00 15.00      A    C  
ATOM   1273  OD1 ASP A 137      29.011 -25.992   5.650  1.00 15.00      A    O  
ATOM   1274  OD2 ASP A 137      27.389 -24.643   5.036  1.00 15.00      A    O  
ATOM   1275  C   ASP A 137      29.125 -25.450   1.409  1.00 15.00      A    C  
ATOM   1276  O   ASP A 137      29.013 -26.643   1.688  1.00 15.00      A    O  
ATOM   1277  N   SER A 138      29.533 -25.011   0.225  1.00 15.00      A    N  
ATOM   1278  HN  SER A 138      29.593 -24.046   0.077  1.00 15.00      A    H  
ATOM   1279  CA  SER A 138      29.892 -25.904  -0.863  1.00 15.00      A    C  
ATOM   1280  CB  SER A 138      29.161 -25.448  -2.128  1.00 15.00      A    C  
ATOM   1281  OG  SER A 138      28.939 -24.046  -2.094  1.00 15.00      A    O  
ATOM   1282  HG  SER A 138      28.214 -23.853  -1.489  1.00 15.00      A    H  
ATOM   1283  C   SER A 138      31.404 -25.898  -1.087  1.00 15.00      A    C  
ATOM   1284  O   SER A 138      32.179 -25.898  -0.127  1.00 15.00      A    O  
ATOM   1285  N   ALA A 139      31.820 -25.901  -2.350  1.00 15.00      A    N  
ATOM   1286  HN  ALA A 139      31.156 -25.903  -3.076  1.00 15.00      A    H  
ATOM   1287  CA  ALA A 139      33.235 -25.890  -2.692  1.00 15.00      A    C  
ATOM   1288  CB  ALA A 139      33.550 -26.989  -3.692  1.00 15.00      A    C  
ATOM   1289  C   ALA A 139      33.644 -24.526  -3.244  1.00 15.00      A    C  
ATOM   1290  O   ALA A 139      34.693 -23.989  -2.889  1.00 15.00      A    O  
ATOM   1291  N   GLU A 140      32.810 -23.983  -4.125  1.00 15.00      A    N  
ATOM   1292  HN  GLU A 140      32.001 -24.486  -4.392  1.00 15.00      A    H  
ATOM   1293  CA  GLU A 140      33.057 -22.678  -4.721  1.00 15.00      A    C  
ATOM   1294  CB  GLU A 140      32.020 -22.368  -5.810  1.00 15.00      A    C  
ATOM   1295  CG  GLU A 140      30.601 -22.841  -5.507  1.00 15.00      A    C  
ATOM   1296  CD  GLU A 140      30.366 -24.296  -5.881  1.00 15.00      A    C  
ATOM   1297  OE1 GLU A 140      29.918 -24.555  -7.014  1.00 15.00      A    O  
ATOM   1298  OE2 GLU A 140      30.635 -25.181  -5.032  1.00 15.00      A    O  
ATOM   1299  C   GLU A 140      33.055 -21.600  -3.640  1.00 15.00      A    C  
ATOM   1300  O   GLU A 140      33.854 -20.661  -3.666  1.00 15.00      A    O  
ATOM   1301  N   ALA A 141      32.159 -21.756  -2.679  1.00 15.00      A    N  
ATOM   1302  HN  ALA A 141      31.546 -22.522  -2.718  1.00 15.00      A    H  
ATOM   1303  CA  ALA A 141      32.063 -20.825  -1.572  1.00 15.00      A    C  
ATOM   1304  CB  ALA A 141      30.655 -20.832  -0.992  1.00 15.00      A    C  
ATOM   1305  C   ALA A 141      33.084 -21.199  -0.505  1.00 15.00      A    C  
ATOM   1306  O   ALA A 141      33.518 -22.345  -0.440  1.00 15.00      A    O  
ATOM   1307  N   LEU A 142      33.480 -20.214   0.299  1.00 15.00      A    N  
ATOM   1308  HN  LEU A 142      33.111 -19.320   0.156  1.00 15.00      A    H  
ATOM   1309  CA  LEU A 142      34.450 -20.408   1.383  1.00 15.00      A    C  
ATOM   1310  CB  LEU A 142      34.121 -21.625   2.261  1.00 15.00      A    C  
ATOM   1311  CG  LEU A 142      34.856 -21.712   3.602  1.00 15.00      A    C  
ATOM   1312  CD1 LEU A 142      34.155 -20.868   4.654  1.00 15.00      A    C  
ATOM   1313  CD2 LEU A 142      34.978 -23.157   4.064  1.00 15.00      A    C  
ATOM   1314  C   LEU A 142      35.895 -20.467   0.879  1.00 15.00      A    C  
ATOM   1315  O   LEU A 142      36.804 -19.983   1.542  1.00 15.00      A    O  
ATOM   1316  N   GLN A 143      36.102 -21.036  -0.299  1.00 15.00      A    N  
ATOM   1317  HN  GLN A 143      35.341 -21.414  -0.791  1.00 15.00      A    H  
ATOM   1318  CA  GLN A 143      37.444 -21.147  -0.861  1.00 15.00      A    C  
ATOM   1319  CB  GLN A 143      37.552 -22.396  -1.739  1.00 15.00      A    C  
ATOM   1320  CG  GLN A 143      38.962 -22.664  -2.241  1.00 15.00      A    C  
ATOM   1321  CD  GLN A 143      39.035 -23.755  -3.288  1.00 15.00      A    C  
ATOM   1322  OE1 GLN A 143      38.126 -23.932  -4.095  1.00 15.00      A    O  
ATOM   1323  NE2 GLN A 143      40.128 -24.495  -3.279  1.00 15.00      A    N  
ATOM   1324 HE21 GLN A 143      40.812 -24.298  -2.606  1.00 15.00      A    H  
ATOM   1325 HE22 GLN A 143      40.210 -25.205  -3.944  1.00 15.00      A    H  
ATOM   1326  C   GLN A 143      37.840 -19.918  -1.677  1.00 15.00      A    C  
ATOM   1327  O   GLN A 143      38.995 -19.504  -1.672  1.00 15.00      A    O  
ATOM   1328  N   ALA A 144      36.873 -19.316  -2.349  1.00 15.00      A    N  
ATOM   1329  HN  ALA A 144      35.957 -19.653  -2.276  1.00 15.00      A    H  
ATOM   1330  CA  ALA A 144      37.147 -18.168  -3.205  1.00 15.00      A    C  
ATOM   1331  CB  ALA A 144      36.105 -18.075  -4.303  1.00 15.00      A    C  
ATOM   1332  C   ALA A 144      37.266 -16.834  -2.469  1.00 15.00      A    C  
ATOM   1333  O   ALA A 144      37.353 -15.790  -3.108  1.00 15.00      A    O  
ATOM   1334  N   LEU A 145      37.288 -16.846  -1.143  1.00 15.00      A    N  
ATOM   1335  HN  LEU A 145      37.255 -17.697  -0.659  1.00 15.00      A    H  
ATOM   1336  CA  LEU A 145      37.397 -15.586  -0.407  1.00 15.00      A    C  
ATOM   1337  CB  LEU A 145      36.135 -15.259   0.401  1.00 15.00      A    C  
ATOM   1338  CG  LEU A 145      35.715 -16.263   1.477  1.00 15.00      A    C  
ATOM   1339  CD1 LEU A 145      35.476 -15.548   2.801  1.00 15.00      A    C  
ATOM   1340  CD2 LEU A 145      34.459 -17.002   1.041  1.00 15.00      A    C  
ATOM   1341  C   LEU A 145      38.652 -15.510   0.456  1.00 15.00      A    C  
ATOM   1342  O   LEU A 145      38.973 -14.456   1.000  1.00 15.00      A    O  
ATOM   1343  N   SER A 146      39.363 -16.627   0.563  1.00 15.00      A    N  
ATOM   1344  HN  SER A 146      39.062 -17.430   0.095  1.00 15.00      A    H  
ATOM   1345  CA  SER A 146      40.591 -16.697   1.349  1.00 15.00      A    C  
ATOM   1346  CB  SER A 146      40.297 -16.557   2.846  1.00 15.00      A    C  
ATOM   1347  OG  SER A 146      40.163 -15.197   3.217  1.00 15.00      A    O  
ATOM   1348  HG  SER A 146      39.959 -14.671   2.426  1.00 15.00      A    H  
ATOM   1349  C   SER A 146      41.310 -18.014   1.097  1.00 15.00      A    C  
ATOM   1350  O   SER A 146      40.685 -19.074   1.097  1.00 15.00      A    O  
ATOM   1351  N   ASP A 147      42.618 -17.934   0.874  1.00 15.00      A    N  
ATOM   1352  HN  ASP A 147      43.046 -17.050   0.848  1.00 15.00      A    H  
ATOM   1353  CA  ASP A 147      43.439 -19.118   0.638  1.00 15.00      A    C  
ATOM   1354  CB  ASP A 147      44.881 -18.709   0.315  1.00 15.00      A    C  
ATOM   1355  CG  ASP A 147      44.956 -17.577  -0.693  1.00 15.00      A    C  
ATOM   1356  OD1 ASP A 147      45.156 -17.854  -1.894  1.00 15.00      A    O  
ATOM   1357  OD2 ASP A 147      44.804 -16.406  -0.280  1.00 15.00      A    O  
ATOM   1358  C   ASP A 147      43.408 -20.022   1.866  1.00 15.00      A    C  
ATOM   1359  O   ASP A 147      43.425 -21.249   1.759  1.00 15.00      A    O  
ATOM   1360  N   ASN A 148      43.369 -19.395   3.037  1.00 15.00      A    N  
ATOM   1361  HN  ASN A 148      43.389 -18.418   3.047  1.00 15.00      A    H  
ATOM   1362  CA  ASN A 148      43.298 -20.119   4.301  1.00 15.00      A    C  
ATOM   1363  CB  ASN A 148      44.051 -19.366   5.402  1.00 15.00      A    C  
ATOM   1364  CG  ASN A 148      45.489 -19.830   5.562  1.00 15.00      A    C  
ATOM   1365  OD1 ASN A 148      46.407 -19.277   4.956  1.00 15.00      A    O  
ATOM   1366  ND2 ASN A 148      45.695 -20.847   6.385  1.00 15.00      A    N  
ATOM   1367 HD21 ASN A 148      44.911 -21.243   6.845  1.00 15.00      A    H  
ATOM   1368 HD22 ASN A 148      46.612 -21.164   6.506  1.00 15.00      A    H  
ATOM   1369  C   ASN A 148      41.832 -20.301   4.691  1.00 15.00      A    C  
ATOM   1370  O   ASN A 148      41.077 -19.328   4.758  1.00 15.00      A    O  
ATOM   1371  N   ALA A 149      41.437 -21.539   4.969  1.00 15.00      A    N  
ATOM   1372  HN  ALA A 149      42.096 -22.263   4.962  1.00 15.00      A    H  
ATOM   1373  CA  ALA A 149      40.050 -21.846   5.312  1.00 15.00      A    C  
ATOM   1374  CB  ALA A 149      39.776 -23.336   5.172  1.00 15.00      A    C  
ATOM   1375  C   ALA A 149      39.666 -21.352   6.701  1.00 15.00      A    C  
ATOM   1376  O   ALA A 149      38.480 -21.215   7.011  1.00 15.00      A    O  
ATOM   1377  N   GLU A 150      40.664 -21.085   7.532  1.00 15.00      A    N  
ATOM   1378  HN  GLU A 150      41.594 -21.223   7.229  1.00 15.00      A    H  
ATOM   1379  CA  GLU A 150      40.426 -20.605   8.888  1.00 15.00      A    C  
ATOM   1380  CB  GLU A 150      41.734 -20.534   9.684  1.00 15.00      A    C  
ATOM   1381  CG  GLU A 150      42.429 -21.875   9.885  1.00 15.00      A    C  
ATOM   1382  CD  GLU A 150      43.239 -22.315   8.680  1.00 15.00      A    C  
ATOM   1383  OE1 GLU A 150      43.796 -23.427   8.713  1.00 15.00      A    O  
ATOM   1384  OE2 GLU A 150      43.316 -21.546   7.695  1.00 15.00      A    O  
ATOM   1385  C   GLU A 150      39.750 -19.239   8.864  1.00 15.00      A    C  
ATOM   1386  O   GLU A 150      38.641 -19.077   9.374  1.00 15.00      A    O  
ATOM   1387  N   GLN A 151      40.417 -18.267   8.244  1.00 15.00      A    N  
ATOM   1388  HN  GLN A 151      41.291 -18.467   7.849  1.00 15.00      A    H  
ATOM   1389  CA  GLN A 151      39.881 -16.911   8.141  1.00 15.00      A    C  
ATOM   1390  CB  GLN A 151      40.934 -15.935   7.600  1.00 15.00      A    C  
ATOM   1391  CG  GLN A 151      41.692 -16.432   6.377  1.00 15.00      A    C  
ATOM   1392  CD  GLN A 151      42.706 -15.425   5.866  1.00 15.00      A    C  
ATOM   1393  OE1 GLN A 151      43.825 -15.347   6.367  1.00 15.00      A    O  
ATOM   1394  NE2 GLN A 151      42.333 -14.666   4.847  1.00 15.00      A    N  
ATOM   1395 HE21 GLN A 151      41.426 -14.792   4.475  1.00 15.00      A    H  
ATOM   1396 HE22 GLN A 151      42.974 -14.014   4.497  1.00 15.00      A    H  
ATOM   1397  C   GLN A 151      38.629 -16.890   7.272  1.00 15.00      A    C  
ATOM   1398  O   GLN A 151      37.712 -16.103   7.501  1.00 15.00      A    O  
ATOM   1399  N   ALA A 152      38.594 -17.774   6.282  1.00 15.00      A    N  
ATOM   1400  HN  ALA A 152      39.361 -18.368   6.143  1.00 15.00      A    H  
ATOM   1401  CA  ALA A 152      37.451 -17.874   5.390  1.00 15.00      A    C  
ATOM   1402  CB  ALA A 152      37.733 -18.876   4.286  1.00 15.00      A    C  
ATOM   1403  C   ALA A 152      36.203 -18.276   6.168  1.00 15.00      A    C  
ATOM   1404  O   ALA A 152      35.123 -17.717   5.966  1.00 15.00      A    O  
ATOM   1405  N   ARG A 153      36.363 -19.241   7.071  1.00 15.00      A    N  
ATOM   1406  HN  ARG A 153      37.253 -19.645   7.187  1.00 15.00      A    H  
ATOM   1407  CA  ARG A 153      35.253 -19.716   7.887  1.00 15.00      A    C  
ATOM   1408  CB  ARG A 153      35.656 -20.956   8.694  1.00 15.00      A    C  
ATOM   1409  CG  ARG A 153      34.511 -21.614   9.456  1.00 15.00      A    C  
ATOM   1410  CD  ARG A 153      33.483 -22.232   8.516  1.00 15.00      A    C  
ATOM   1411  NE  ARG A 153      33.945 -23.496   7.937  1.00 15.00      A    N  
ATOM   1412  HE  ARG A 153      34.901 -23.704   8.028  1.00 15.00      A    H  
ATOM   1413  CZ  ARG A 153      33.151 -24.372   7.307  1.00 15.00      A    C  
ATOM   1414  NH1 ARG A 153      31.849 -24.127   7.172  1.00 15.00      A    N  
ATOM   1415 HH11 ARG A 153      31.228 -24.816   6.678  1.00 15.00      A    H  
ATOM   1416 HH12 ARG A 153      31.439 -23.254   7.554  1.00 15.00      A    H  
ATOM   1417  NH2 ARG A 153      33.664 -25.493   6.811  1.00 15.00      A    N  
ATOM   1418 HH21 ARG A 153      33.047 -26.179   6.318  1.00 15.00      A    H  
ATOM   1419 HH22 ARG A 153      34.681 -25.695   6.907  1.00 15.00      A    H  
ATOM   1420  C   ARG A 153      34.744 -18.610   8.810  1.00 15.00      A    C  
ATOM   1421  O   ARG A 153      33.539 -18.504   9.056  1.00 15.00      A    O  
ATOM   1422  N   GLU A 154      35.664 -17.789   9.306  1.00 15.00      A    N  
ATOM   1423  HN  GLU A 154      36.607 -17.927   9.069  1.00 15.00      A    H  
ATOM   1424  CA  GLU A 154      35.311 -16.683  10.189  1.00 15.00      A    C  
ATOM   1425  CB  GLU A 154      36.567 -16.081  10.826  1.00 15.00      A    C  
ATOM   1426  CG  GLU A 154      36.307 -14.830  11.651  1.00 15.00      A    C  
ATOM   1427  CD  GLU A 154      37.582 -14.107  12.033  1.00 15.00      A    C  
ATOM   1428  OE1 GLU A 154      38.343 -13.721  11.119  1.00 15.00      A    O  
ATOM   1429  OE2 GLU A 154      37.819 -13.924  13.244  1.00 15.00      A    O  
ATOM   1430  C   GLU A 154      34.550 -15.613   9.414  1.00 15.00      A    C  
ATOM   1431  O   GLU A 154      33.444 -15.224   9.797  1.00 15.00      A    O  
ATOM   1432  N   TRP A 155      35.136 -15.162   8.309  1.00 15.00      A    N  
ATOM   1433  HN  TRP A 155      36.019 -15.519   8.056  1.00 15.00      A    H  
ATOM   1434  CA  TRP A 155      34.518 -14.139   7.473  1.00 15.00      A    C  
ATOM   1435  CB  TRP A 155      35.428 -13.747   6.302  1.00 15.00      A    C  
ATOM   1436  CG  TRP A 155      36.676 -13.016   6.717  1.00 15.00      A    C  
ATOM   1437  CD1 TRP A 155      36.991 -12.567   7.969  1.00 15.00      A    C  
ATOM   1438  CD2 TRP A 155      37.776 -12.644   5.874  1.00 15.00      A    C  
ATOM   1439  NE1 TRP A 155      38.216 -11.948   7.959  1.00 15.00      A    N  
ATOM   1440  HE1 TRP A 155      38.658 -11.552   8.741  1.00 15.00      A    H  
ATOM   1441  CE2 TRP A 155      38.719 -11.980   6.685  1.00 15.00      A    C  
ATOM   1442  CE3 TRP A 155      38.057 -12.810   4.515  1.00 15.00      A    C  
ATOM   1443  CZ2 TRP A 155      39.920 -11.484   6.181  1.00 15.00      A    C  
ATOM   1444  CZ3 TRP A 155      39.248 -12.316   4.018  1.00 15.00      A    C  
ATOM   1445  CH2 TRP A 155      40.165 -11.662   4.848  1.00 15.00      A    C  
ATOM   1446  C   TRP A 155      33.142 -14.588   6.979  1.00 15.00      A    C  
ATOM   1447  O   TRP A 155      32.200 -13.798   6.950  1.00 15.00      A    O  
ATOM   1448  N   ARG A 156      33.026 -15.865   6.611  1.00 15.00      A    N  
ATOM   1449  HN  ARG A 156      33.819 -16.447   6.642  1.00 15.00      A    H  
ATOM   1450  CA  ARG A 156      31.753 -16.412   6.146  1.00 15.00      A    C  
ATOM   1451  CB  ARG A 156      31.905 -17.871   5.694  1.00 15.00      A    C  
ATOM   1452  CG  ARG A 156      30.643 -18.491   5.095  1.00 15.00      A    C  
ATOM   1453  CD  ARG A 156      29.870 -19.332   6.110  1.00 15.00      A    C  
ATOM   1454  NE  ARG A 156      28.870 -20.185   5.460  1.00 15.00      A    N  
ATOM   1455  HE  ARG A 156      28.603 -19.942   4.541  1.00 15.00      A    H  
ATOM   1456  CZ  ARG A 156      28.292 -21.252   6.023  1.00 15.00      A    C  
ATOM   1457  NH1 ARG A 156      28.592 -21.604   7.269  1.00 15.00      A    N  
ATOM   1458 HH11 ARG A 156      29.274 -21.046   7.818  1.00 15.00      A    H  
ATOM   1459 HH12 ARG A 156      28.136 -22.440   7.699  1.00 15.00      A    H  
ATOM   1460  NH2 ARG A 156      27.403 -21.959   5.333  1.00 15.00      A    N  
ATOM   1461 HH21 ARG A 156      26.950 -22.808   5.754  1.00 15.00      A    H  
ATOM   1462 HH22 ARG A 156      27.151 -21.678   4.359  1.00 15.00      A    H  
ATOM   1463  C   ARG A 156      30.702 -16.311   7.246  1.00 15.00      A    C  
ATOM   1464  O   ARG A 156      29.536 -16.040   6.975  1.00 15.00      A    O  
ATOM   1465  N   GLN A 157      31.125 -16.526   8.487  1.00 15.00      A    N  
ATOM   1466  HN  GLN A 157      32.074 -16.725   8.645  1.00 15.00      A    H  
ATOM   1467  CA  GLN A 157      30.216 -16.450   9.622  1.00 15.00      A    C  
ATOM   1468  CB  GLN A 157      30.882 -16.981  10.894  1.00 15.00      A    C  
ATOM   1469  CG  GLN A 157      29.898 -17.327  12.000  1.00 15.00      A    C  
ATOM   1470  CD  GLN A 157      29.214 -18.665  11.780  1.00 15.00      A    C  
ATOM   1471  OE1 GLN A 157      28.025 -18.818  12.037  1.00 15.00      A    O  
ATOM   1472  NE2 GLN A 157      29.968 -19.652  11.320  1.00 15.00      A    N  
ATOM   1473 HE21 GLN A 157      30.915 -19.468  11.145  1.00 15.00      A    H  
ATOM   1474 HE22 GLN A 157      29.550 -20.526  11.191  1.00 15.00      A    H  
ATOM   1475  C   GLN A 157      29.761 -15.011   9.828  1.00 15.00      A    C  
ATOM   1476  O   GLN A 157      28.598 -14.754  10.132  1.00 15.00      A    O  
ATOM   1477  N   ALA A 158      30.690 -14.079   9.646  1.00 15.00      A    N  
ATOM   1478  HN  ALA A 158      31.604 -14.355   9.412  1.00 15.00      A    H  
ATOM   1479  CA  ALA A 158      30.392 -12.662   9.795  1.00 15.00      A    C  
ATOM   1480  CB  ALA A 158      31.668 -11.838   9.715  1.00 15.00      A    C  
ATOM   1481  C   ALA A 158      29.395 -12.213   8.734  1.00 15.00      A    C  
ATOM   1482  O   ALA A 158      28.466 -11.462   9.023  1.00 15.00      A    O  
ATOM   1483  N   PHE A 159      29.583 -12.698   7.508  1.00 15.00      A    N  
ATOM   1484  HN  PHE A 159      30.346 -13.296   7.343  1.00 15.00      A    H  
ATOM   1485  CA  PHE A 159      28.696 -12.355   6.403  1.00 15.00      A    C  
ATOM   1486  CB  PHE A 159      29.260 -12.847   5.067  1.00 15.00      A    C  
ATOM   1487  CG  PHE A 159      30.474 -12.091   4.601  1.00 15.00      A    C  
ATOM   1488  CD1 PHE A 159      30.545 -10.713   4.731  1.00 15.00      A    C  
ATOM   1489  CD2 PHE A 159      31.544 -12.760   4.030  1.00 15.00      A    C  
ATOM   1490  CE1 PHE A 159      31.660 -10.017   4.301  1.00 15.00      A    C  
ATOM   1491  CE2 PHE A 159      32.662 -12.072   3.598  1.00 15.00      A    C  
ATOM   1492  CZ  PHE A 159      32.720 -10.698   3.734  1.00 15.00      A    C  
ATOM   1493  C   PHE A 159      27.294 -12.912   6.631  1.00 15.00      A    C  
ATOM   1494  O   PHE A 159      26.301 -12.262   6.316  1.00 15.00      A    O  
ATOM   1495  N   ILE A 160      27.217 -14.118   7.182  1.00 15.00      A    N  
ATOM   1496  HN  ILE A 160      28.044 -14.601   7.398  1.00 15.00      A    H  
ATOM   1497  CA  ILE A 160      25.928 -14.742   7.469  1.00 15.00      A    C  
ATOM   1498  CB  ILE A 160      26.085 -16.241   7.829  1.00 15.00      A    C  
ATOM   1499  CG1 ILE A 160      26.676 -17.025   6.651  1.00 15.00      A    C  
ATOM   1500  CG2 ILE A 160      24.759 -16.854   8.265  1.00 15.00      A    C  
ATOM   1501  CD1 ILE A 160      25.880 -16.908   5.368  1.00 15.00      A    C  
ATOM   1502  C   ILE A 160      25.242 -13.998   8.615  1.00 15.00      A    C  
ATOM   1503  O   ILE A 160      24.013 -13.952   8.706  1.00 15.00      A    O  
ATOM   1504  N   GLY A 161      26.054 -13.370   9.457  1.00 15.00      A    N  
ATOM   1505  HN  GLY A 161      27.025 -13.415   9.305  1.00 15.00      A    H  
ATOM   1506  CA  GLY A 161      25.543 -12.629  10.595  1.00 15.00      A    C  
ATOM   1507  C   GLY A 161      24.821 -11.346  10.213  1.00 15.00      A    C  
ATOM   1508  O   GLY A 161      24.433 -10.566  11.084  1.00 15.00      A    O  
ATOM   1509  N   ILE A 162      24.644 -11.112   8.921  1.00 15.00      A    N  
ATOM   1510  HN  ILE A 162      24.993 -11.755   8.264  1.00 15.00      A    H  
ATOM   1511  CA  ILE A 162      23.953  -9.919   8.457  1.00 15.00      A    C  
ATOM   1512  CB  ILE A 162      24.446  -9.461   7.063  1.00 15.00      A    C  
ATOM   1513  CG1 ILE A 162      24.087  -7.990   6.822  1.00 15.00      A    C  
ATOM   1514  CG2 ILE A 162      23.876 -10.344   5.959  1.00 15.00      A    C  
ATOM   1515  CD1 ILE A 162      24.700  -7.404   5.568  1.00 15.00      A    C  
ATOM   1516  C   ILE A 162      22.441 -10.140   8.438  1.00 15.00      A    C  
ATOM   1517  O   ILE A 162      21.665  -9.187   8.438  1.00 15.00      A    O  
ATOM   1518  N   THR A 163      22.026 -11.401   8.445  1.00 15.00      A    N  
ATOM   1519  HN  THR A 163      22.688 -12.126   8.466  1.00 15.00      A    H  
ATOM   1520  CA  THR A 163      20.609 -11.729   8.418  1.00 15.00      A    C  
ATOM   1521  CB  THR A 163      20.297 -12.827   7.375  1.00 15.00      A    C  
ATOM   1522  OG1 THR A 163      18.883 -12.939   7.195  1.00 15.00      A    O  
ATOM   1523  HG1 THR A 163      18.437 -12.733   8.026  1.00 15.00      A    H  
ATOM   1524  CG2 THR A 163      20.858 -14.175   7.810  1.00 15.00      A    C  
ATOM   1525  C   THR A 163      20.102 -12.150   9.798  1.00 15.00      A    C  
ATOM   1526  O   THR A 163      18.899 -12.295  10.010  1.00 15.00      A    O  
ATOM   1527  N   THR A 164      21.024 -12.337  10.732  1.00 15.00      A    N  
ATOM   1528  HN  THR A 164      21.966 -12.196  10.512  1.00 15.00      A    H  
ATOM   1529  CA  THR A 164      20.667 -12.739  12.082  1.00 15.00      A    C  
ATOM   1530  CB  THR A 164      21.714 -13.713  12.659  1.00 15.00      A    C  
ATOM   1531  OG1 THR A 164      23.025 -13.272  12.289  1.00 15.00      A    O  
ATOM   1532  HG1 THR A 164      23.609 -13.333  13.051  1.00 15.00      A    H  
ATOM   1533  CG2 THR A 164      21.489 -15.120  12.126  1.00 15.00      A    C  
ATOM   1534  C   THR A 164      20.549 -11.523  12.997  1.00 15.00      A    C  
ATOM   1535  O   THR A 164      21.150 -10.476  12.733  1.00 15.00      A    O  
ATOM   1536  N   VAL A 165      19.764 -11.663  14.059  1.00 15.00      A    N  
ATOM   1537  HN  VAL A 165      19.300 -12.512  14.199  1.00 15.00      A    H  
ATOM   1538  CA  VAL A 165      19.575 -10.588  15.024  1.00 15.00      A    C  
ATOM   1539  CB  VAL A 165      18.434 -10.916  16.019  1.00 15.00      A    C  
ATOM   1540  CG1 VAL A 165      18.737 -12.176  16.816  1.00 15.00      A    C  
ATOM   1541  CG2 VAL A 165      18.144  -9.740  16.941  1.00 15.00      A    C  
ATOM   1542  C   VAL A 165      20.881 -10.326  15.776  1.00 15.00      A    C  
ATOM   1543  O   VAL A 165      21.646 -11.253  16.050  1.00 15.00      A    O  
ATOM   1544  N   LYS A 166      21.143  -9.066  16.086  1.00 15.00      A    N  
ATOM   1545  HN  LYS A 166      20.497  -8.369  15.849  1.00 15.00      A    H  
ATOM   1546  CA  LYS A 166      22.361  -8.696  16.785  1.00 15.00      A    C  
ATOM   1547  CB  LYS A 166      23.124  -7.629  16.000  1.00 15.00      A    C  
ATOM   1548  CG  LYS A 166      23.577  -8.102  14.628  1.00 15.00      A    C  
ATOM   1549  CD  LYS A 166      24.264  -6.994  13.851  1.00 15.00      A    C  
ATOM   1550  CE  LYS A 166      24.885  -7.532  12.574  1.00 15.00      A    C  
ATOM   1551  NZ  LYS A 166      23.858  -8.008  11.610  1.00 15.00      A    N  
ATOM   1552  HZ1 LYS A 166      24.115  -8.955  11.252  1.00 15.00      A    H  
ATOM   1553  HZ2 LYS A 166      23.794  -7.349  10.804  1.00 15.00      A    H  
ATOM   1554  HZ3 LYS A 166      22.929  -8.065  12.072  1.00 15.00      A    H  
ATOM   1555  C   LYS A 166      22.059  -8.223  18.199  1.00 15.00      A    C  
ATOM   1556  O   LYS A 166      21.943  -7.026  18.456  1.00 15.00      A    O  
ATOM   1557  N   GLY A 167      21.916  -9.175  19.106  1.00 15.00      A    N  
ATOM   1558  HN  GLY A 167      21.995 -10.114  18.834  1.00 15.00      A    H  
ATOM   1559  CA  GLY A 167      21.628  -8.851  20.486  1.00 15.00      A    C  
ATOM   1560  C   GLY A 167      20.500  -9.699  21.032  1.00 15.00      A    C  
ATOM   1561  O   GLY A 167      20.284 -10.821  20.576  1.00 15.00      A    O  
ATOM   1562  N   ALA A 168      19.778  -9.163  22.002  1.00 15.00      A    N  
ATOM   1563  HN  ALA A 168      19.987  -8.259  22.311  1.00 15.00      A    H  
ATOM   1564  CA  ALA A 168      18.665  -9.875  22.605  1.00 15.00      A    C  
ATOM   1565  CB  ALA A 168      18.732  -9.773  24.122  1.00 15.00      A    C  
ATOM   1566  C   ALA A 168      17.348  -9.310  22.088  1.00 15.00      A    C  
ATOM   1567  O   ALA A 168      17.198  -8.093  21.972  1.00 15.00      A    O  
ATOM   1568  N   PRO A 169      16.391 -10.187  21.743  1.00 15.00      A    N  
ATOM   1569  CA  PRO A 169      15.077  -9.772  21.237  1.00 15.00      A    C  
ATOM   1570  CB  PRO A 169      14.346 -11.097  20.988  1.00 15.00      A    C  
ATOM   1571  CG  PRO A 169      15.429 -12.114  20.879  1.00 15.00      A    C  
ATOM   1572  CD  PRO A 169      16.515 -11.651  21.804  1.00 15.00      A    C  
ATOM   1573  C   PRO A 169      14.311  -8.932  22.256  1.00 15.00      A    C  
ATOM   1574  O   PRO A 169      13.713  -9.460  23.192  1.00 15.00      A    O  
ATOM   1575  N   ALA A 170      14.350  -7.621  22.071  1.00 15.00      A    N  
ATOM   1576  HN  ALA A 170      14.859  -7.263  21.315  1.00 15.00      A    H  
ATOM   1577  CA  ALA A 170      13.665  -6.698  22.960  1.00 15.00      A    C  
ATOM   1578  CB  ALA A 170      14.671  -5.971  23.839  1.00 15.00      A    C  
ATOM   1579  C   ALA A 170      12.844  -5.702  22.151  1.00 15.00      A    C  
ATOM   1580  O   ALA A 170      13.013  -5.590  20.934  1.00 15.00      A    O  
ATOM   1581  N   SER A 171      11.953  -4.986  22.818  1.00 15.00      A    N  
ATOM   1582  HN  SER A 171      11.858  -5.114  23.786  1.00 15.00      A    H  
ATOM   1583  CA  SER A 171      11.114  -4.006  22.150  1.00 15.00      A    C  
ATOM   1584  CB  SER A 171       9.702  -4.557  21.957  1.00 15.00      A    C  
ATOM   1585  OG  SER A 171       9.743  -5.776  21.237  1.00 15.00      A    O  
ATOM   1586  HG  SER A 171      10.645  -6.109  21.227  1.00 15.00      A    H  
ATOM   1587  C   SER A 171      11.080  -2.692  22.921  1.00 15.00      A    C  
ATOM   1588  O   SER A 171      10.985  -2.682  24.147  1.00 15.00      A    O  
ATOM   1589  N   HIS A 172      11.172  -1.590  22.189  1.00 15.00      A    N  
ATOM   1590  HN  HIS A 172      11.252  -1.671  21.218  1.00 15.00      A    H  
ATOM   1591  CA  HIS A 172      11.151  -0.263  22.786  1.00 15.00      A    C  
ATOM   1592  CB  HIS A 172      11.592   0.774  21.750  1.00 15.00      A    C  
ATOM   1593  CG  HIS A 172      12.210   2.010  22.328  1.00 15.00      A    C  
ATOM   1594  ND1 HIS A 172      13.571   2.129  22.475  1.00 15.00      A    N  
ATOM   1595  CD2 HIS A 172      11.618   3.151  22.758  1.00 15.00      A    C  
ATOM   1596  CE1 HIS A 172      13.779   3.329  22.984  1.00 15.00      A    C  
ATOM   1597  NE2 HIS A 172      12.626   3.982  23.171  1.00 15.00      A    N  
ATOM   1598  HE2 HIS A 172      12.523   4.889  23.529  1.00 15.00      A    H  
ATOM   1599  C   HIS A 172       9.746   0.061  23.286  1.00 15.00      A    C  
ATOM   1600  O   HIS A 172       8.762  -0.466  22.770  1.00 15.00      A    O  
ATOM   1601  N   SER A 173       9.657   0.940  24.273  1.00 15.00      A    N  
ATOM   1602  HN  SER A 173      10.477   1.333  24.638  1.00 15.00      A    H  
ATOM   1603  CA  SER A 173       8.371   1.326  24.848  1.00 15.00      A    C  
ATOM   1604  CB  SER A 173       8.581   2.138  26.128  1.00 15.00      A    C  
ATOM   1605  OG  SER A 173       7.375   2.262  26.857  1.00 15.00      A    O  
ATOM   1606  HG  SER A 173       6.631   2.287  26.242  1.00 15.00      A    H  
ATOM   1607  C   SER A 173       7.493   2.101  23.858  1.00 15.00      A    C  
ATOM   1608  O   SER A 173       6.303   2.292  24.098  1.00 15.00      A    O  
ATOM   1609  N   LEU A 174       8.080   2.539  22.748  1.00 15.00      A    N  
ATOM   1610  HN  LEU A 174       9.028   2.354  22.605  1.00 15.00      A    H  
ATOM   1611  CA  LEU A 174       7.341   3.290  21.738  1.00 15.00      A    C  
ATOM   1612  CB  LEU A 174       8.214   4.389  21.121  1.00 15.00      A    C  
ATOM   1613  CG  LEU A 174       8.299   5.715  21.892  1.00 15.00      A    C  
ATOM   1614  CD1 LEU A 174       6.917   6.188  22.321  1.00 15.00      A    C  
ATOM   1615  CD2 LEU A 174       9.235   5.607  23.085  1.00 15.00      A    C  
ATOM   1616  C   LEU A 174       6.790   2.372  20.649  1.00 15.00      A    C  
ATOM   1617  O   LEU A 174       6.054   2.813  19.760  1.00 15.00      A    O  
ATOM   1618  N   ALA A 175       7.137   1.092  20.733  1.00 15.00      A    N  
ATOM   1619  HN  ALA A 175       7.706   0.799  21.475  1.00 15.00      A    H  
ATOM   1620  CA  ALA A 175       6.680   0.106  19.762  1.00 15.00      A    C  
ATOM   1621  CB  ALA A 175       7.545  -1.143  19.839  1.00 15.00      A    C  
ATOM   1622  C   ALA A 175       5.212  -0.239  20.005  1.00 15.00      A    C  
ATOM   1623  O   ALA A 175       4.440   0.595  20.483  1.00 15.00      A    O  
ATOM   1624  N   LYS A 176       4.823  -1.460  19.672  1.00 15.00      A    N  
ATOM   1625  HN  LYS A 176       5.479  -2.089  19.303  1.00 15.00      A    H  
ATOM   1626  CA  LYS A 176       3.450  -1.905  19.859  1.00 15.00      A    C  
ATOM   1627  CB  LYS A 176       2.641  -1.770  18.558  1.00 15.00      A    C  
ATOM   1628  CG  LYS A 176       2.478  -0.343  18.047  1.00 15.00      A    C  
ATOM   1629  CD  LYS A 176       1.694   0.520  19.025  1.00 15.00      A    C  
ATOM   1630  CE  LYS A 176       1.863   2.003  18.719  1.00 15.00      A    C  
ATOM   1631  NZ  LYS A 176       3.284   2.447  18.835  1.00 15.00      A    N  
ATOM   1632  HZ1 LYS A 176       3.860   2.006  18.090  1.00 15.00      A    H  
ATOM   1633  HZ2 LYS A 176       3.675   2.168  19.761  1.00 15.00      A    H  
ATOM   1634  HZ3 LYS A 176       3.349   3.482  18.743  1.00 15.00      A    H  
ATOM   1635  C   LYS A 176       3.422  -3.348  20.342  1.00 15.00      A    C  
ATOM   1636  O   LYS A 176       4.115  -4.203  19.797  1.00 15.00      A    O  
ATOM   1637  N   GLN A 177       2.647  -3.592  21.388  1.00 15.00      A    N  
ATOM   1638  HN  GLN A 177       2.160  -2.852  21.800  1.00 15.00      A    H  
ATOM   1639  CA  GLN A 177       2.489  -4.927  21.957  1.00 15.00      A    C  
ATOM   1640  CB  GLN A 177       3.388  -5.109  23.189  1.00 15.00      A    C  
ATOM   1641  CG  GLN A 177       4.386  -3.977  23.412  1.00 15.00      A    C  
ATOM   1642  CD  GLN A 177       5.626  -4.396  24.173  1.00 15.00      A    C  
ATOM   1643  OE1 GLN A 177       6.064  -5.540  24.099  1.00 15.00      A    O  
ATOM   1644  NE2 GLN A 177       6.206  -3.459  24.907  1.00 15.00      A    N  
ATOM   1645 HE21 GLN A 177       5.807  -2.564  24.916  1.00 15.00      A    H  
ATOM   1646 HE22 GLN A 177       7.007  -3.701  25.410  1.00 15.00      A    H  
ATOM   1647  C   GLN A 177       1.022  -5.092  22.337  1.00 15.00      A    C  
ATOM   1648  O   GLN A 177       0.464  -4.238  23.030  1.00 15.00      A    O  
ATOM   1649  N   LEU A 178       0.393  -6.163  21.876  1.00 15.00      A    N  
ATOM   1650  HN  LEU A 178       0.893  -6.840  21.367  1.00 15.00      A    H  
ATOM   1651  CA  LEU A 178      -1.023  -6.375  22.144  1.00 15.00      A    C  
ATOM   1652  CB  LEU A 178      -1.839  -6.277  20.848  1.00 15.00      A    C  
ATOM   1653  CG  LEU A 178      -1.853  -4.913  20.153  1.00 15.00      A    C  
ATOM   1654  CD1 LEU A 178      -2.595  -4.993  18.830  1.00 15.00      A    C  
ATOM   1655  CD2 LEU A 178      -2.470  -3.853  21.053  1.00 15.00      A    C  
ATOM   1656  C   LEU A 178      -1.289  -7.704  22.831  1.00 15.00      A    C  
ATOM   1657  O   LEU A 178      -0.913  -8.763  22.329  1.00 15.00      A    O  
ATOM   1658  N   TYR A 179      -1.956  -7.635  23.975  1.00 15.00      A    N  
ATOM   1659  HN  TYR A 179      -2.233  -6.760  24.309  1.00 15.00      A    H  
ATOM   1660  CA  TYR A 179      -2.288  -8.823  24.748  1.00 15.00      A    C  
ATOM   1661  CB  TYR A 179      -2.788  -8.439  26.140  1.00 15.00      A    C  
ATOM   1662  CG  TYR A 179      -1.694  -7.998  27.081  1.00 15.00      A    C  
ATOM   1663  CD1 TYR A 179      -0.814  -8.921  27.629  1.00 15.00      A    C  
ATOM   1664  CD2 TYR A 179      -1.542  -6.662  27.425  1.00 15.00      A    C  
ATOM   1665  CE1 TYR A 179       0.186  -8.529  28.495  1.00 15.00      A    C  
ATOM   1666  CE2 TYR A 179      -0.543  -6.258  28.290  1.00 15.00      A    C  
ATOM   1667  CZ  TYR A 179       0.319  -7.196  28.822  1.00 15.00      A    C  
ATOM   1668  OH  TYR A 179       1.312  -6.800  29.686  1.00 15.00      A    O  
ATOM   1669  HH  TYR A 179       2.129  -7.252  29.462  1.00 15.00      A    H  
ATOM   1670  C   TYR A 179      -3.327  -9.682  24.041  1.00 15.00      A    C  
ATOM   1671  O   TYR A 179      -4.511  -9.344  23.999  1.00 15.00      A    O  
ATOM   1672  N   PHE A 180      -2.871 -10.790  23.479  1.00 15.00      A    N  
ATOM   1673  HN  PHE A 180      -1.912 -10.991  23.535  1.00 15.00      A    H  
ATOM   1674  CA  PHE A 180      -3.752 -11.710  22.780  1.00 15.00      A    C  
ATOM   1675  CB  PHE A 180      -3.056 -12.289  21.547  1.00 15.00      A    C  
ATOM   1676  CG  PHE A 180      -4.004 -12.829  20.514  1.00 15.00      A    C  
ATOM   1677  CD1 PHE A 180      -4.303 -14.182  20.463  1.00 15.00      A    C  
ATOM   1678  CD2 PHE A 180      -4.600 -11.982  19.593  1.00 15.00      A    C  
ATOM   1679  CE1 PHE A 180      -5.177 -14.678  19.516  1.00 15.00      A    C  
ATOM   1680  CE2 PHE A 180      -5.475 -12.472  18.643  1.00 15.00      A    C  
ATOM   1681  CZ  PHE A 180      -5.764 -13.822  18.604  1.00 15.00      A    C  
ATOM   1682  C   PHE A 180      -4.181 -12.833  23.719  1.00 15.00      A    C  
ATOM   1683  O   PHE A 180      -3.340 -13.557  24.258  1.00 15.00      A    O  
ATOM   1684  N   PRO A 181      -5.494 -12.972  23.939  1.00 15.00      A    N  
ATOM   1685  CA  PRO A 181      -6.047 -14.003  24.822  1.00 15.00      A    C  
ATOM   1686  CB  PRO A 181      -7.509 -13.577  24.985  1.00 15.00      A    C  
ATOM   1687  CG  PRO A 181      -7.819 -12.819  23.741  1.00 15.00      A    C  
ATOM   1688  CD  PRO A 181      -6.546 -12.124  23.347  1.00 15.00      A    C  
ATOM   1689  C   PRO A 181      -5.973 -15.405  24.219  1.00 15.00      A    C  
ATOM   1690  O   PRO A 181      -6.221 -15.600  23.029  1.00 15.00      A    O  
ATOM   1691  N   LEU A 182      -5.620 -16.374  25.049  1.00 15.00      A    N  
ATOM   1692  HN  LEU A 182      -5.413 -16.152  25.983  1.00 15.00      A    H  
ATOM   1693  CA  LEU A 182      -5.532 -17.757  24.614  1.00 15.00      A    C  
ATOM   1694  CB  LEU A 182      -4.449 -18.491  25.411  1.00 15.00      A    C  
ATOM   1695  CG  LEU A 182      -3.027 -17.943  25.259  1.00 15.00      A    C  
ATOM   1696  CD1 LEU A 182      -2.048 -18.732  26.115  1.00 15.00      A    C  
ATOM   1697  CD2 LEU A 182      -2.600 -17.955  23.799  1.00 15.00      A    C  
ATOM   1698  C   LEU A 182      -6.887 -18.435  24.799  1.00 15.00      A    C  
ATOM   1699  O   LEU A 182      -7.690 -17.988  25.615  1.00 15.00      A    O  
ATOM   1700  N   PRO A 183      -7.161 -19.520  24.049  1.00 15.00      A    N  
ATOM   1701  CA  PRO A 183      -8.439 -20.248  24.139  1.00 15.00      A    C  
ATOM   1702  CB  PRO A 183      -8.300 -21.360  23.095  1.00 15.00      A    C  
ATOM   1703  CG  PRO A 183      -6.834 -21.496  22.875  1.00 15.00      A    C  
ATOM   1704  CD  PRO A 183      -6.267 -20.117  23.046  1.00 15.00      A    C  
ATOM   1705  C   PRO A 183      -8.686 -20.850  25.525  1.00 15.00      A    C  
ATOM   1706  O   PRO A 183      -9.794 -21.283  25.834  1.00 15.00      A    O  
ATOM   1707  N   GLY A 184      -7.646 -20.888  26.345  1.00 15.00      A    N  
ATOM   1708  HN  GLY A 184      -6.787 -20.538  26.042  1.00 15.00      A    H  
ATOM   1709  CA  GLY A 184      -7.776 -21.423  27.683  1.00 15.00      A    C  
ATOM   1710  C   GLY A 184      -7.535 -20.351  28.723  1.00 15.00      A    C  
ATOM   1711  O   GLY A 184      -8.473 -19.835  29.327  1.00 15.00      A    O  
ATOM   1712  N   SER A 185      -6.271 -20.012  28.926  1.00 15.00      A    N  
ATOM   1713  HN  SER A 185      -5.570 -20.465  28.415  1.00 15.00      A    H  
ATOM   1714  CA  SER A 185      -5.885 -18.990  29.887  1.00 15.00      A    C  
ATOM   1715  CB  SER A 185      -5.880 -19.563  31.310  1.00 15.00      A    C  
ATOM   1716  OG  SER A 185      -7.167 -20.023  31.685  1.00 15.00      A    O  
ATOM   1717  HG  SER A 185      -7.778 -19.907  30.943  1.00 15.00      A    H  
ATOM   1718  C   SER A 185      -4.501 -18.454  29.543  1.00 15.00      A    C  
ATOM   1719  O   SER A 185      -3.611 -19.219  29.174  1.00 15.00      A    O  
ATOM   1720  N   GLY A 186      -4.330 -17.144  29.639  1.00 15.00      A    N  
ATOM   1721  HN  GLY A 186      -5.085 -16.576  29.896  1.00 15.00      A    H  
ATOM   1722  CA  GLY A 186      -3.046 -16.544  29.343  1.00 15.00      A    C  
ATOM   1723  C   GLY A 186      -3.148 -15.466  28.288  1.00 15.00      A    C  
ATOM   1724  O   GLY A 186      -4.120 -15.423  27.530  1.00 15.00      A    O  
ATOM   1725  N   TYR A 187      -2.153 -14.590  28.247  1.00 15.00      A    N  
ATOM   1726  HN  TYR A 187      -1.406 -14.684  28.874  1.00 15.00      A    H  
ATOM   1727  CA  TYR A 187      -2.129 -13.499  27.284  1.00 15.00      A    C  
ATOM   1728  CB  TYR A 187      -2.512 -12.177  27.953  1.00 15.00      A    C  
ATOM   1729  CG  TYR A 187      -3.921 -12.143  28.497  1.00 15.00      A    C  
ATOM   1730  CD1 TYR A 187      -5.012 -12.029  27.646  1.00 15.00      A    C  
ATOM   1731  CD2 TYR A 187      -4.162 -12.225  29.863  1.00 15.00      A    C  
ATOM   1732  CE1 TYR A 187      -6.302 -11.998  28.138  1.00 15.00      A    C  
ATOM   1733  CE2 TYR A 187      -5.449 -12.195  30.364  1.00 15.00      A    C  
ATOM   1734  CZ  TYR A 187      -6.515 -12.082  29.498  1.00 15.00      A    C  
ATOM   1735  OH  TYR A 187      -7.797 -12.052  29.992  1.00 15.00      A    O  
ATOM   1736  HH  TYR A 187      -7.861 -11.382  30.676  1.00 15.00      A    H  
ATOM   1737  C   TYR A 187      -0.743 -13.368  26.667  1.00 15.00      A    C  
ATOM   1738  O   TYR A 187       0.256 -13.283  27.381  1.00 15.00      A    O  
ATOM   1739  N   HIS A 188      -0.688 -13.366  25.348  1.00 15.00      A    N  
ATOM   1740  HN  HIS A 188      -1.523 -13.452  24.834  1.00 15.00      A    H  
ATOM   1741  CA  HIS A 188       0.574 -13.233  24.637  1.00 15.00      A    C  
ATOM   1742  CB  HIS A 188       0.501 -13.951  23.284  1.00 15.00      A    C  
ATOM   1743  CG  HIS A 188       0.888 -15.397  23.334  1.00 15.00      A    C  
ATOM   1744  ND1 HIS A 188       1.340 -16.107  22.243  1.00 15.00      A    N  
ATOM   1745  HD1 HIS A 188       1.450 -15.761  21.334  1.00 15.00      A    H  
ATOM   1746  CD2 HIS A 188       0.884 -16.272  24.369  1.00 15.00      A    C  
ATOM   1747  CE1 HIS A 188       1.598 -17.361  22.644  1.00 15.00      A    C  
ATOM   1748  NE2 HIS A 188       1.336 -17.511  23.928  1.00 15.00      A    N  
ATOM   1749  C   HIS A 188       0.893 -11.760  24.419  1.00 15.00      A    C  
ATOM   1750  O   HIS A 188      -0.009 -10.970  24.154  1.00 15.00      A    O  
ATOM   1751  N   LEU A 189       2.167 -11.395  24.550  1.00 15.00      A    N  
ATOM   1752  HN  LEU A 189       2.832 -12.064  24.800  1.00 15.00      A    H  
ATOM   1753  CA  LEU A 189       2.588 -10.009  24.352  1.00 15.00      A    C  
ATOM   1754  CB  LEU A 189       4.041  -9.807  24.791  1.00 15.00      A    C  
ATOM   1755  CG  LEU A 189       4.261  -9.539  26.280  1.00 15.00      A    C  
ATOM   1756  CD1 LEU A 189       5.746  -9.524  26.604  1.00 15.00      A    C  
ATOM   1757  CD2 LEU A 189       3.609  -8.227  26.689  1.00 15.00      A    C  
ATOM   1758  C   LEU A 189       2.407  -9.594  22.896  1.00 15.00      A    C  
ATOM   1759  O   LEU A 189       2.004  -8.470  22.612  1.00 15.00      A    O  
ATOM   1760  N   LEU A 190       2.732 -10.524  21.997  1.00 15.00      A    N  
ATOM   1761  HN  LEU A 190       3.074 -11.376  22.322  1.00 15.00      A    H  
ATOM   1762  CA  LEU A 190       2.603 -10.333  20.548  1.00 15.00      A    C  
ATOM   1763  CB  LEU A 190       1.194 -10.680  20.062  1.00 15.00      A    C  
ATOM   1764  CG  LEU A 190       0.872 -12.170  19.930  1.00 15.00      A    C  
ATOM   1765  CD1 LEU A 190      -0.453 -12.363  19.216  1.00 15.00      A    C  
ATOM   1766  CD2 LEU A 190       1.985 -12.904  19.198  1.00 15.00      A    C  
ATOM   1767  C   LEU A 190       3.016  -8.953  20.040  1.00 15.00      A    C  
ATOM   1768  O   LEU A 190       2.182  -8.057  19.894  1.00 15.00      A    O  
ATOM   1769  N   ALA A 191       4.300  -8.793  19.763  1.00 15.00      A    N  
ATOM   1770  HN  ALA A 191       4.916  -9.533  19.916  1.00 15.00      A    H  
ATOM   1771  CA  ALA A 191       4.815  -7.539  19.235  1.00 15.00      A    C  
ATOM   1772  CB  ALA A 191       6.204  -7.264  19.790  1.00 15.00      A    C  
ATOM   1773  C   ALA A 191       4.847  -7.612  17.707  1.00 15.00      A    C  
ATOM   1774  O   ALA A 191       5.683  -8.310  17.133  1.00 15.00      A    O  
ATOM   1775  N   PRO A 192       3.916  -6.918  17.030  1.00 15.00      A    N  
ATOM   1776  CA  PRO A 192       3.834  -6.926  15.573  1.00 15.00      A    C  
ATOM   1777  CB  PRO A 192       2.383  -6.523  15.310  1.00 15.00      A    C  
ATOM   1778  CG  PRO A 192       2.001  -5.665  16.471  1.00 15.00      A    C  
ATOM   1779  CD  PRO A 192       2.874  -6.069  17.633  1.00 15.00      A    C  
ATOM   1780  C   PRO A 192       4.793  -5.934  14.920  1.00 15.00      A    C  
ATOM   1781  O   PRO A 192       4.777  -4.740  15.219  1.00 15.00      A    O  
ATOM   1782  N   LEU A 193       5.630  -6.441  14.029  1.00 15.00      A    N  
ATOM   1783  HN  LEU A 193       5.599  -7.400  13.839  1.00 15.00      A    H  
ATOM   1784  CA  LEU A 193       6.589  -5.608  13.323  1.00 15.00      A    C  
ATOM   1785  CB  LEU A 193       7.914  -6.353  13.144  1.00 15.00      A    C  
ATOM   1786  CG  LEU A 193       8.622  -6.789  14.431  1.00 15.00      A    C  
ATOM   1787  CD1 LEU A 193       9.853  -7.622  14.113  1.00 15.00      A    C  
ATOM   1788  CD2 LEU A 193       8.996  -5.582  15.274  1.00 15.00      A    C  
ATOM   1789  C   LEU A 193       6.022  -5.189  11.970  1.00 15.00      A    C  
ATOM   1790  O   LEU A 193       5.062  -5.785  11.484  1.00 15.00      A    O  
ATOM   1791  N   PHE A 194       6.619  -4.172  11.364  1.00 15.00      A    N  
ATOM   1792  HN  PHE A 194       7.395  -3.748  11.790  1.00 15.00      A    H  
ATOM   1793  CA  PHE A 194       6.158  -3.673  10.075  1.00 15.00      A    C  
ATOM   1794  CB  PHE A 194       6.423  -2.169   9.969  1.00 15.00      A    C  
ATOM   1795  CG  PHE A 194       5.783  -1.512   8.780  1.00 15.00      A    C  
ATOM   1796  CD1 PHE A 194       4.436  -1.198   8.793  1.00 15.00      A    C  
ATOM   1797  CD2 PHE A 194       6.530  -1.204   7.653  1.00 15.00      A    C  
ATOM   1798  CE1 PHE A 194       3.842  -0.589   7.706  1.00 15.00      A    C  
ATOM   1799  CE2 PHE A 194       5.943  -0.595   6.563  1.00 15.00      A    C  
ATOM   1800  CZ  PHE A 194       4.598  -0.288   6.590  1.00 15.00      A    C  
ATOM   1801  C   PHE A 194       6.838  -4.413   8.922  1.00 15.00      A    C  
ATOM   1802  O   PHE A 194       8.047  -4.277   8.718  1.00 15.00      A    O  
ATOM   1803  N   PRO A 195       6.066  -5.208   8.160  1.00 15.00      A    N  
ATOM   1804  CA  PRO A 195       6.587  -5.971   7.019  1.00 15.00      A    C  
ATOM   1805  CB  PRO A 195       5.426  -6.900   6.650  1.00 15.00      A    C  
ATOM   1806  CG  PRO A 195       4.207  -6.195   7.137  1.00 15.00      A    C  
ATOM   1807  CD  PRO A 195       4.622  -5.429   8.361  1.00 15.00      A    C  
ATOM   1808  C   PRO A 195       6.944  -5.070   5.837  1.00 15.00      A    C  
ATOM   1809  O   PRO A 195       6.176  -4.933   4.883  1.00 15.00      A    O  
ATOM   1810  N   THR A 196       8.121  -4.469   5.906  1.00 15.00      A    N  
ATOM   1811  HN  THR A 196       8.691  -4.635   6.686  1.00 15.00      A    H  
ATOM   1812  CA  THR A 196       8.594  -3.569   4.866  1.00 15.00      A    C  
ATOM   1813  CB  THR A 196       9.911  -2.873   5.280  1.00 15.00      A    C  
ATOM   1814  OG1 THR A 196      10.392  -2.042   4.217  1.00 15.00      A    O  
ATOM   1815  HG1 THR A 196      11.366  -1.986   4.264  1.00 15.00      A    H  
ATOM   1816  CG2 THR A 196      10.975  -3.892   5.664  1.00 15.00      A    C  
ATOM   1817  C   THR A 196       8.758  -4.292   3.526  1.00 15.00      A    C  
ATOM   1818  O   THR A 196       8.478  -3.724   2.468  1.00 15.00      A    O  
ATOM   1819  N   SER A 197       9.179  -5.553   3.577  1.00 15.00      A    N  
ATOM   1820  HN  SER A 197       9.380  -5.958   4.448  1.00 15.00      A    H  
ATOM   1821  CA  SER A 197       9.367  -6.341   2.366  1.00 15.00      A    C  
ATOM   1822  CB  SER A 197      10.109  -7.643   2.680  1.00 15.00      A    C  
ATOM   1823  OG  SER A 197      11.309  -7.379   3.388  1.00 15.00      A    O  
ATOM   1824  HG  SER A 197      11.661  -8.199   3.747  1.00 15.00      A    H  
ATOM   1825  C   SER A 197       8.031  -6.623   1.676  1.00 15.00      A    C  
ATOM   1826  O   SER A 197       7.950  -6.647   0.450  1.00 15.00      A    O  
ATOM   1827  N   LEU A 198       6.983  -6.817   2.470  1.00 15.00      A    N  
ATOM   1828  HN  LEU A 198       7.103  -6.772   3.441  1.00 15.00      A    H  
ATOM   1829  CA  LEU A 198       5.658  -7.080   1.925  1.00 15.00      A    C  
ATOM   1830  CB  LEU A 198       4.739  -7.659   3.004  1.00 15.00      A    C  
ATOM   1831  CG  LEU A 198       3.279  -7.888   2.605  1.00 15.00      A    C  
ATOM   1832  CD1 LEU A 198       3.170  -8.969   1.539  1.00 15.00      A    C  
ATOM   1833  CD2 LEU A 198       2.443  -8.243   3.825  1.00 15.00      A    C  
ATOM   1834  C   LEU A 198       5.069  -5.797   1.356  1.00 15.00      A    C  
ATOM   1835  O   LEU A 198       4.465  -5.797   0.286  1.00 15.00      A    O  
ATOM   1836  N   VAL A 199       5.264  -4.704   2.081  1.00 15.00      A    N  
ATOM   1837  HN  VAL A 199       5.744  -4.776   2.935  1.00 15.00      A    H  
ATOM   1838  CA  VAL A 199       4.770  -3.403   1.656  1.00 15.00      A    C  
ATOM   1839  CB  VAL A 199       5.006  -2.332   2.742  1.00 15.00      A    C  
ATOM   1840  CG1 VAL A 199       4.746  -0.933   2.200  1.00 15.00      A    C  
ATOM   1841  CG2 VAL A 199       4.114  -2.607   3.943  1.00 15.00      A    C  
ATOM   1842  C   VAL A 199       5.430  -2.984   0.345  1.00 15.00      A    C  
ATOM   1843  O   VAL A 199       4.781  -2.421  -0.531  1.00 15.00      A    O  
ATOM   1844  N   HIS A 200       6.717  -3.284   0.208  1.00 15.00      A    N  
ATOM   1845  HN  HIS A 200       7.185  -3.743   0.939  1.00 15.00      A    H  
ATOM   1846  CA  HIS A 200       7.446  -2.945  -1.006  1.00 15.00      A    C  
ATOM   1847  CB  HIS A 200       8.929  -3.288  -0.860  1.00 15.00      A    C  
ATOM   1848  CG  HIS A 200       9.789  -2.709  -1.939  1.00 15.00      A    C  
ATOM   1849  ND1 HIS A 200      10.010  -3.384  -3.115  1.00 15.00      A    N  
ATOM   1850  CD2 HIS A 200      10.455  -1.530  -1.969  1.00 15.00      A    C  
ATOM   1851  CE1 HIS A 200      10.801  -2.608  -3.832  1.00 15.00      A    C  
ATOM   1852  NE2 HIS A 200      11.095  -1.480  -3.178  1.00 15.00      A    N  
ATOM   1853  HE2 HIS A 200      11.685  -0.746  -3.504  1.00 15.00      A    H  
ATOM   1854  C   HIS A 200       6.844  -3.683  -2.197  1.00 15.00      A    C  
ATOM   1855  O   HIS A 200       6.701  -3.122  -3.285  1.00 15.00      A    O  
ATOM   1856  N   HIS A 201       6.477  -4.939  -1.970  1.00 15.00      A    N  
ATOM   1857  HN  HIS A 201       6.619  -5.322  -1.079  1.00 15.00      A    H  
ATOM   1858  CA  HIS A 201       5.872  -5.765  -3.005  1.00 15.00      A    C  
ATOM   1859  CB  HIS A 201       5.686  -7.196  -2.484  1.00 15.00      A    C  
ATOM   1860  CG  HIS A 201       4.998  -8.125  -3.435  1.00 15.00      A    C  
ATOM   1861  ND1 HIS A 201       3.854  -8.794  -3.071  1.00 15.00      A    N  
ATOM   1862  CD2 HIS A 201       5.330  -8.469  -4.703  1.00 15.00      A    C  
ATOM   1863  CE1 HIS A 201       3.512  -9.525  -4.111  1.00 15.00      A    C  
ATOM   1864  NE2 HIS A 201       4.376  -9.361  -5.124  1.00 15.00      A    N  
ATOM   1865  HE2 HIS A 201       4.329  -9.790  -6.001  1.00 15.00      A    H  
ATOM   1866  C   HIS A 201       4.533  -5.166  -3.431  1.00 15.00      A    C  
ATOM   1867  O   HIS A 201       4.243  -5.041  -4.623  1.00 15.00      A    O  
ATOM   1868  N   VAL A 202       3.728  -4.784  -2.445  1.00 15.00      A    N  
ATOM   1869  HN  VAL A 202       4.016  -4.917  -1.516  1.00 15.00      A    H  
ATOM   1870  CA  VAL A 202       2.429  -4.179  -2.705  1.00 15.00      A    C  
ATOM   1871  CB  VAL A 202       1.624  -3.989  -1.399  1.00 15.00      A    C  
ATOM   1872  CG1 VAL A 202       0.285  -3.318  -1.671  1.00 15.00      A    C  
ATOM   1873  CG2 VAL A 202       1.416  -5.327  -0.706  1.00 15.00      A    C  
ATOM   1874  C   VAL A 202       2.606  -2.834  -3.410  1.00 15.00      A    C  
ATOM   1875  O   VAL A 202       1.895  -2.523  -4.369  1.00 15.00      A    O  
ATOM   1876  N   HIS A 203       3.579  -2.057  -2.943  1.00 15.00      A    N  
ATOM   1877  HN  HIS A 203       4.107  -2.366  -2.172  1.00 15.00      A    H  
ATOM   1878  CA  HIS A 203       3.875  -0.751  -3.521  1.00 15.00      A    C  
ATOM   1879  CB  HIS A 203       5.014  -0.072  -2.747  1.00 15.00      A    C  
ATOM   1880  CG  HIS A 203       5.110   1.411  -2.959  1.00 15.00      A    C  
ATOM   1881  ND1 HIS A 203       4.715   2.295  -1.986  1.00 15.00      A    N  
ATOM   1882  CD2 HIS A 203       5.562   2.107  -4.034  1.00 15.00      A    C  
ATOM   1883  CE1 HIS A 203       4.930   3.499  -2.477  1.00 15.00      A    C  
ATOM   1884  NE2 HIS A 203       5.442   3.434  -3.714  1.00 15.00      A    N  
ATOM   1885  HE2 HIS A 203       5.678   4.196  -4.283  1.00 15.00      A    H  
ATOM   1886  C   HIS A 203       4.254  -0.892  -4.992  1.00 15.00      A    C  
ATOM   1887  O   HIS A 203       3.886  -0.061  -5.821  1.00 15.00      A    O  
ATOM   1888  N   ALA A 204       4.993  -1.950  -5.309  1.00 15.00      A    N  
ATOM   1889  HN  ALA A 204       5.263  -2.576  -4.599  1.00 15.00      A    H  
ATOM   1890  CA  ALA A 204       5.416  -2.204  -6.678  1.00 15.00      A    C  
ATOM   1891  CB  ALA A 204       6.441  -3.327  -6.724  1.00 15.00      A    C  
ATOM   1892  C   ALA A 204       4.219  -2.531  -7.566  1.00 15.00      A    C  
ATOM   1893  O   ALA A 204       4.075  -1.976  -8.657  1.00 15.00      A    O  
ATOM   1894  N   LEU A 205       3.354  -3.417  -7.081  1.00 15.00      A    N  
ATOM   1895  HN  LEU A 205       3.523  -3.813  -6.197  1.00 15.00      A    H  
ATOM   1896  CA  LEU A 205       2.166  -3.822  -7.827  1.00 15.00      A    C  
ATOM   1897  CB  LEU A 205       1.441  -4.963  -7.108  1.00 15.00      A    C  
ATOM   1898  CG  LEU A 205       2.254  -6.235  -6.855  1.00 15.00      A    C  
ATOM   1899  CD1 LEU A 205       1.446  -7.229  -6.036  1.00 15.00      A    C  
ATOM   1900  CD2 LEU A 205       2.704  -6.861  -8.167  1.00 15.00      A    C  
ATOM   1901  C   LEU A 205       1.215  -2.645  -8.026  1.00 15.00      A    C  
ATOM   1902  O   LEU A 205       0.706  -2.420  -9.125  1.00 15.00      A    O  
ATOM   1903  N   LEU A 206       0.989  -1.890  -6.957  1.00 15.00      A    N  
ATOM   1904  HN  LEU A 206       1.426  -2.122  -6.105  1.00 15.00      A    H  
ATOM   1905  CA  LEU A 206       0.103  -0.733  -7.005  1.00 15.00      A    C  
ATOM   1906  CB  LEU A 206      -0.144  -0.189  -5.595  1.00 15.00      A    C  
ATOM   1907  CG  LEU A 206      -1.413  -0.667  -4.881  1.00 15.00      A    C  
ATOM   1908  CD1 LEU A 206      -1.520  -2.183  -4.905  1.00 15.00      A    C  
ATOM   1909  CD2 LEU A 206      -1.445  -0.151  -3.452  1.00 15.00      A    C  
ATOM   1910  C   LEU A 206       0.679   0.363  -7.897  1.00 15.00      A    C  
ATOM   1911  O   LEU A 206      -0.058   1.153  -8.487  1.00 15.00      A    O  
ATOM   1912  N   ARG A 207       2.002   0.408  -7.985  1.00 15.00      A    N  
ATOM   1913  HN  ARG A 207       2.536  -0.240  -7.474  1.00 15.00      A    H  
ATOM   1914  CA  ARG A 207       2.684   1.399  -8.804  1.00 15.00      A    C  
ATOM   1915  CB  ARG A 207       4.177   1.432  -8.466  1.00 15.00      A    C  
ATOM   1916  CG  ARG A 207       4.951   2.552  -9.143  1.00 15.00      A    C  
ATOM   1917  CD  ARG A 207       6.424   2.198  -9.279  1.00 15.00      A    C  
ATOM   1918  NE  ARG A 207       7.068   1.973  -7.981  1.00 15.00      A    N  
ATOM   1919  HE  ARG A 207       6.742   2.504  -7.221  1.00 15.00      A    H  
ATOM   1920  CZ  ARG A 207       8.059   1.097  -7.780  1.00 15.00      A    C  
ATOM   1921  NH1 ARG A 207       8.513   0.360  -8.789  1.00 15.00      A    N  
ATOM   1922 HH11 ARG A 207       9.285  -0.324  -8.634  1.00 15.00      A    H  
ATOM   1923 HH12 ARG A 207       8.098   0.460  -9.739  1.00 15.00      A    H  
ATOM   1924  NH2 ARG A 207       8.598   0.966  -6.570  1.00 15.00      A    N  
ATOM   1925 HH21 ARG A 207       8.253   1.542  -5.775  1.00 15.00      A    H  
ATOM   1926 HH22 ARG A 207       9.374   0.284  -6.410  1.00 15.00      A    H  
ATOM   1927  C   ARG A 207       2.492   1.104 -10.288  1.00 15.00      A    C  
ATOM   1928  O   ARG A 207       2.220   2.011 -11.076  1.00 15.00      A    O  
ATOM   1929  N   GLU A 208       2.623  -0.165 -10.657  1.00 15.00      A    N  
ATOM   1930  HN  GLU A 208       2.818  -0.844  -9.974  1.00 15.00      A    H  
ATOM   1931  CA  GLU A 208       2.477  -0.583 -12.049  1.00 15.00      A    C  
ATOM   1932  CB  GLU A 208       2.860  -2.059 -12.205  1.00 15.00      A    C  
ATOM   1933  CG  GLU A 208       3.550  -2.401 -13.521  1.00 15.00      A    C  
ATOM   1934  CD  GLU A 208       2.642  -2.259 -14.730  1.00 15.00      A    C  
ATOM   1935  OE1 GLU A 208       1.583  -2.915 -14.759  1.00 15.00      A    O  
ATOM   1936  OE2 GLU A 208       2.991  -1.490 -15.652  1.00 15.00      A    O  
ATOM   1937  C   GLU A 208       1.052  -0.355 -12.539  1.00 15.00      A    C  
ATOM   1938  O   GLU A 208       0.834   0.283 -13.568  1.00 15.00      A    O  
ATOM   1939  N   ALA A 209       0.087  -0.832 -11.764  1.00 15.00      A    N  
ATOM   1940  HN  ALA A 209       0.331  -1.295 -10.934  1.00 15.00      A    H  
ATOM   1941  CA  ALA A 209      -1.324  -0.705 -12.116  1.00 15.00      A    C  
ATOM   1942  CB  ALA A 209      -2.183  -1.472 -11.125  1.00 15.00      A    C  
ATOM   1943  C   ALA A 209      -1.788   0.751 -12.221  1.00 15.00      A    C  
ATOM   1944  O   ALA A 209      -2.896   1.025 -12.678  1.00 15.00      A    O  
ATOM   1945  N   ARG A 210      -0.947   1.687 -11.806  1.00 15.00      A    N  
ATOM   1946  HN  ARG A 210      -0.068   1.425 -11.460  1.00 15.00      A    H  
ATOM   1947  CA  ARG A 210      -1.310   3.094 -11.868  1.00 15.00      A    C  
ATOM   1948  CB  ARG A 210      -1.273   3.735 -10.477  1.00 15.00      A    C  
ATOM   1949  CG  ARG A 210      -2.330   3.217  -9.514  1.00 15.00      A    C  
ATOM   1950  CD  ARG A 210      -3.076   4.359  -8.835  1.00 15.00      A    C  
ATOM   1951  NE  ARG A 210      -2.173   5.358  -8.250  1.00 15.00      A    N  
ATOM   1952  HE  ARG A 210      -1.928   6.121  -8.816  1.00 15.00      A    H  
ATOM   1953  CZ  ARG A 210      -1.685   5.291  -7.009  1.00 15.00      A    C  
ATOM   1954  NH1 ARG A 210      -2.009   4.273  -6.221  1.00 15.00      A    N  
ATOM   1955 HH11 ARG A 210      -1.630   4.216  -5.251  1.00 15.00      A    H  
ATOM   1956 HH12 ARG A 210      -2.646   3.524  -6.570  1.00 15.00      A    H  
ATOM   1957  NH2 ARG A 210      -0.879   6.247  -6.556  1.00 15.00      A    N  
ATOM   1958 HH21 ARG A 210      -0.496   6.197  -5.587  1.00 15.00      A    H  
ATOM   1959 HH22 ARG A 210      -0.626   7.053  -7.166  1.00 15.00      A    H  
ATOM   1960  C   ARG A 210      -0.425   3.889 -12.825  1.00 15.00      A    C  
ATOM   1961  O   ARG A 210      -0.924   4.584 -13.716  1.00 15.00      A    O  
ATOM   1962  N   PHE A 211       0.885   3.771 -12.661  1.00 15.00      A    N  
ATOM   1963  HN  PHE A 211       1.234   3.146 -11.985  1.00 15.00      A    H  
ATOM   1964  CA  PHE A 211       1.822   4.536 -13.475  1.00 15.00      A    C  
ATOM   1965  CB  PHE A 211       2.855   5.222 -12.581  1.00 15.00      A    C  
ATOM   1966  CG  PHE A 211       2.238   6.045 -11.489  1.00 15.00      A    C  
ATOM   1967  CD1 PHE A 211       1.612   7.245 -11.782  1.00 15.00      A    C  
ATOM   1968  CD2 PHE A 211       2.276   5.616 -10.173  1.00 15.00      A    C  
ATOM   1969  CE1 PHE A 211       1.034   8.003 -10.782  1.00 15.00      A    C  
ATOM   1970  CE2 PHE A 211       1.701   6.370  -9.168  1.00 15.00      A    C  
ATOM   1971  CZ  PHE A 211       1.079   7.565  -9.473  1.00 15.00      A    C  
ATOM   1972  C   PHE A 211       2.522   3.718 -14.550  1.00 15.00      A    C  
ATOM   1973  O   PHE A 211       3.076   4.292 -15.486  1.00 15.00      A    O  
ATOM   1974  N   GLY A 212       2.487   2.398 -14.426  1.00 15.00      A    N  
ATOM   1975  HN  GLY A 212       1.995   1.996 -13.680  1.00 15.00      A    H  
ATOM   1976  CA  GLY A 212       3.145   1.538 -15.396  1.00 15.00      A    C  
ATOM   1977  C   GLY A 212       2.591   1.693 -16.798  1.00 15.00      A    C  
ATOM   1978  O   GLY A 212       1.433   2.082 -16.976  1.00 15.00      A    O  
ATOM   1979  N   ASP A 213       3.416   1.383 -17.791  1.00 15.00      A    N  
ATOM   1980  HN  ASP A 213       4.320   1.072 -17.577  1.00 15.00      A    H  
ATOM   1981  CA  ASP A 213       3.024   1.497 -19.193  1.00 15.00      A    C  
ATOM   1982  CB  ASP A 213       4.241   1.396 -20.117  1.00 15.00      A    C  
ATOM   1983  CG  ASP A 213       5.199   2.559 -19.957  1.00 15.00      A    C  
ATOM   1984  OD1 ASP A 213       4.754   3.720 -20.091  1.00 15.00      A    O  
ATOM   1985  OD2 ASP A 213       6.394   2.310 -19.693  1.00 15.00      A    O  
ATOM   1986  C   ASP A 213       1.989   0.448 -19.569  1.00 15.00      A    C  
ATOM   1987  O   ASP A 213       1.202   0.643 -20.501  1.00 15.00      A    O  
ATOM   1988  N   ALA A 214       1.976  -0.660 -18.831  1.00 15.00      A    N  
ATOM   1989  HN  ALA A 214       2.612  -0.750 -18.086  1.00 15.00      A    H  
ATOM   1990  CA  ALA A 214       1.027  -1.732 -19.090  1.00 15.00      A    C  
ATOM   1991  CB  ALA A 214       1.323  -2.938 -18.211  1.00 15.00      A    C  
ATOM   1992  C   ALA A 214      -0.390  -1.228 -18.856  1.00 15.00      A    C  
ATOM   1993  O   ALA A 214      -1.279  -1.414 -19.692  1.00 15.00      A    O  
ATOM   1994  N   ALA A 215      -0.586  -0.570 -17.723  1.00 15.00      A    N  
ATOM   1995  HN  ALA A 215       0.163  -0.466 -17.095  1.00 15.00      A    H  
ATOM   1996  CA  ALA A 215      -1.885  -0.016 -17.379  1.00 15.00      A    C  
ATOM   1997  CB  ALA A 215      -2.025   0.121 -15.872  1.00 15.00      A    C  
ATOM   1998  C   ALA A 215      -2.087   1.331 -18.063  1.00 15.00      A    C  
ATOM   1999  O   ALA A 215      -3.217   1.758 -18.297  1.00 15.00      A    O  
ATOM   2000  N   LYS A 216      -0.982   2.000 -18.383  1.00 15.00      A    N  
ATOM   2001  HN  LYS A 216      -0.105   1.613 -18.154  1.00 15.00      A    H  
ATOM   2002  CA  LYS A 216      -1.033   3.296 -19.051  1.00 15.00      A    C  
ATOM   2003  CB  LYS A 216       0.373   3.879 -19.212  1.00 15.00      A    C  
ATOM   2004  CG  LYS A 216       0.402   5.341 -19.632  1.00 15.00      A    C  
ATOM   2005  CD  LYS A 216       0.051   6.260 -18.472  1.00 15.00      A    C  
ATOM   2006  CE  LYS A 216       1.134   6.238 -17.404  1.00 15.00      A    C  
ATOM   2007  NZ  LYS A 216       0.792   7.112 -16.248  1.00 15.00      A    N  
ATOM   2008  HZ1 LYS A 216      -0.031   6.729 -15.741  1.00 15.00      A    H  
ATOM   2009  HZ2 LYS A 216       0.564   8.070 -16.580  1.00 15.00      A    H  
ATOM   2010  HZ3 LYS A 216       1.597   7.166 -15.592  1.00 15.00      A    H  
ATOM   2011  C   LYS A 216      -1.700   3.167 -20.413  1.00 15.00      A    C  
ATOM   2012  O   LYS A 216      -2.681   3.853 -20.697  1.00 15.00      A    O  
ATOM   2013  N   ALA A 217      -1.176   2.264 -21.236  1.00 15.00      A    N  
ATOM   2014  HN  ALA A 217      -0.396   1.742 -20.940  1.00 15.00      A    H  
ATOM   2015  CA  ALA A 217      -1.713   2.036 -22.573  1.00 15.00      A    C  
ATOM   2016  CB  ALA A 217      -0.842   1.050 -23.335  1.00 15.00      A    C  
ATOM   2017  C   ALA A 217      -3.158   1.546 -22.517  1.00 15.00      A    C  
ATOM   2018  O   ALA A 217      -3.974   1.889 -23.373  1.00 15.00      A    O  
ATOM   2019  N   ALA A 218      -3.470   0.749 -21.502  1.00 15.00      A    N  
ATOM   2020  HN  ALA A 218      -2.778   0.510 -20.852  1.00 15.00      A    H  
ATOM   2021  CA  ALA A 218      -4.818   0.220 -21.335  1.00 15.00      A    C  
ATOM   2022  CB  ALA A 218      -4.838  -0.850 -20.255  1.00 15.00      A    C  
ATOM   2023  C   ALA A 218      -5.796   1.342 -20.996  1.00 15.00      A    C  
ATOM   2024  O   ALA A 218      -6.914   1.388 -21.511  1.00 15.00      A    O  
ATOM   2025  N   ARG A 219      -5.357   2.252 -20.134  1.00 15.00      A    N  
ATOM   2026  HN  ARG A 219      -4.453   2.160 -19.761  1.00 15.00      A    H  
ATOM   2027  CA  ARG A 219      -6.180   3.383 -19.723  1.00 15.00      A    C  
ATOM   2028  CB  ARG A 219      -5.514   4.114 -18.550  1.00 15.00      A    C  
ATOM   2029  CG  ARG A 219      -6.471   4.898 -17.663  1.00 15.00      A    C  
ATOM   2030  CD  ARG A 219      -5.779   5.383 -16.393  1.00 15.00      A    C  
ATOM   2031  NE  ARG A 219      -5.706   4.341 -15.365  1.00 15.00      A    N  
ATOM   2032  HE  ARG A 219      -6.573   4.026 -14.978  1.00 15.00      A    H  
ATOM   2033  CZ  ARG A 219      -4.574   3.832 -14.878  1.00 15.00      A    C  
ATOM   2034  NH1 ARG A 219      -3.399   4.276 -15.316  1.00 15.00      A    N  
ATOM   2035 HH11 ARG A 219      -3.364   5.021 -16.037  1.00 15.00      A    H  
ATOM   2036 HH12 ARG A 219      -2.512   3.884 -14.930  1.00 15.00      A    H  
ATOM   2037  NH2 ARG A 219      -4.621   2.864 -13.968  1.00 15.00      A    N  
ATOM   2038 HH21 ARG A 219      -3.743   2.451 -13.579  1.00 15.00      A    H  
ATOM   2039 HH22 ARG A 219      -5.547   2.504 -13.631  1.00 15.00      A    H  
ATOM   2040  C   ARG A 219      -6.392   4.330 -20.902  1.00 15.00      A    C  
ATOM   2041  O   ARG A 219      -7.447   4.950 -21.036  1.00 15.00      A    O  
ATOM   2042  N   GLU A 220      -5.381   4.413 -21.759  1.00 15.00      A    N  
ATOM   2043  HN  GLU A 220      -4.570   3.889 -21.584  1.00 15.00      A    H  
ATOM   2044  CA  GLU A 220      -5.423   5.259 -22.944  1.00 15.00      A    C  
ATOM   2045  CB  GLU A 220      -4.050   5.266 -23.608  1.00 15.00      A    C  
ATOM   2046  CG  GLU A 220      -3.316   6.591 -23.540  1.00 15.00      A    C  
ATOM   2047  CD  GLU A 220      -2.130   6.623 -24.478  1.00 15.00      A    C  
ATOM   2048  OE1 GLU A 220      -2.265   6.130 -25.611  1.00 15.00      A    O  
ATOM   2049  OE2 GLU A 220      -1.069   7.139 -24.089  1.00 15.00      A    O  
ATOM   2050  C   GLU A 220      -6.447   4.733 -23.942  1.00 15.00      A    C  
ATOM   2051  O   GLU A 220      -7.240   5.493 -24.499  1.00 15.00      A    O  
ATOM   2052  N   ALA A 221      -6.422   3.421 -24.158  1.00 15.00      A    N  
ATOM   2053  HN  ALA A 221      -5.762   2.873 -23.677  1.00 15.00      A    H  
ATOM   2054  CA  ALA A 221      -7.335   2.769 -25.090  1.00 15.00      A    C  
ATOM   2055  CB  ALA A 221      -7.033   1.284 -25.179  1.00 15.00      A    C  
ATOM   2056  C   ALA A 221      -8.789   2.993 -24.696  1.00 15.00      A    C  
ATOM   2057  O   ALA A 221      -9.674   3.035 -25.550  1.00 15.00      A    O  
ATOM   2058  N   ARG A 222      -9.028   3.147 -23.400  1.00 15.00      A    N  
ATOM   2059  HN  ARG A 222      -8.278   3.100 -22.769  1.00 15.00      A    H  
ATOM   2060  CA  ARG A 222     -10.374   3.376 -22.892  1.00 15.00      A    C  
ATOM   2061  CB  ARG A 222     -10.388   3.314 -21.365  1.00 15.00      A    C  
ATOM   2062  CG  ARG A 222     -11.772   3.449 -20.756  1.00 15.00      A    C  
ATOM   2063  CD  ARG A 222     -11.692   3.656 -19.255  1.00 15.00      A    C  
ATOM   2064  NE  ARG A 222     -13.010   3.867 -18.660  1.00 15.00      A    N  
ATOM   2065  HE  ARG A 222     -13.792   3.628 -19.206  1.00 15.00      A    H  
ATOM   2066  CZ  ARG A 222     -13.203   4.356 -17.434  1.00 15.00      A    C  
ATOM   2067  NH1 ARG A 222     -12.162   4.684 -16.673  1.00 15.00      A    N  
ATOM   2068 HH11 ARG A 222     -12.308   5.065 -15.712  1.00 15.00      A    H  
ATOM   2069 HH12 ARG A 222     -11.190   4.557 -17.028  1.00 15.00      A    H  
ATOM   2070  NH2 ARG A 222     -14.440   4.515 -16.972  1.00 15.00      A    N  
ATOM   2071 HH21 ARG A 222     -15.259   4.257 -17.562  1.00 15.00      A    H  
ATOM   2072 HH22 ARG A 222     -14.596   4.895 -16.014  1.00 15.00      A    H  
ATOM   2073  C   ARG A 222     -10.909   4.725 -23.368  1.00 15.00      A    C  
ATOM   2074  O   ARG A 222     -12.099   4.869 -23.642  1.00 15.00      A    O  
ATOM   2075  N   SER A 223     -10.018   5.703 -23.471  1.00 15.00      A    N  
ATOM   2076  HN  SER A 223      -9.081   5.524 -23.238  1.00 15.00      A    H  
ATOM   2077  CA  SER A 223     -10.390   7.038 -23.917  1.00 15.00      A    C  
ATOM   2078  CB  SER A 223      -9.307   8.036 -23.510  1.00 15.00      A    C  
ATOM   2079  OG  SER A 223      -8.909   7.819 -22.165  1.00 15.00      A    O  
ATOM   2080  HG  SER A 223      -9.339   8.464 -21.598  1.00 15.00      A    H  
ATOM   2081  C   SER A 223     -10.593   7.060 -25.428  1.00 15.00      A    C  
ATOM   2082  O   SER A 223     -11.221   7.966 -25.970  1.00 15.00      A    O  
ATOM   2083  N   ARG A 224     -10.051   6.056 -26.100  1.00 15.00      A    N  
ATOM   2084  HN  ARG A 224      -9.546   5.371 -25.611  1.00 15.00      A    H  
ATOM   2085  CA  ARG A 224     -10.181   5.949 -27.544  1.00 15.00      A    C  
ATOM   2086  CB  ARG A 224      -8.896   5.393 -28.157  1.00 15.00      A    C  
ATOM   2087  CG  ARG A 224      -7.621   6.057 -27.662  1.00 15.00      A    C  
ATOM   2088  CD  ARG A 224      -6.456   5.717 -28.572  1.00 15.00      A    C  
ATOM   2089  NE  ARG A 224      -5.183   5.633 -27.859  1.00 15.00      A    N  
ATOM   2090  HE  ARG A 224      -4.969   6.350 -27.220  1.00 15.00      A    H  
ATOM   2091  CZ  ARG A 224      -4.317   4.637 -28.028  1.00 15.00      A    C  
ATOM   2092  NH1 ARG A 224      -4.598   3.647 -28.872  1.00 15.00      A    N  
ATOM   2093 HH11 ARG A 224      -3.925   2.870 -29.011  1.00 15.00      A    H  
ATOM   2094 HH12 ARG A 224      -5.513   3.641 -29.399  1.00 15.00      A    H  
ATOM   2095  NH2 ARG A 224      -3.173   4.630 -27.359  1.00 15.00      A    N  
ATOM   2096 HH21 ARG A 224      -2.491   3.860 -27.486  1.00 15.00      A    H  
ATOM   2097 HH22 ARG A 224      -2.943   5.414 -26.682  1.00 15.00      A    H  
ATOM   2098  C   ARG A 224     -11.355   5.045 -27.901  1.00 15.00      A    C  
ATOM   2099  O   ARG A 224     -11.757   4.968 -29.061  1.00 15.00      A    O  
ATOM   2100  N   GLN A 225     -11.898   4.371 -26.885  1.00 15.00      A    N  
ATOM   2101  HN  GLN A 225     -11.530   4.499 -25.986  1.00 15.00      A    H  
ATOM   2102  CA  GLN A 225     -13.022   3.449 -27.060  1.00 15.00      A    C  
ATOM   2103  CB  GLN A 225     -14.275   4.166 -27.589  1.00 15.00      A    C  
ATOM   2104  CG  GLN A 225     -14.959   5.075 -26.576  1.00 15.00      A    C  
ATOM   2105  CD  GLN A 225     -16.241   5.693 -27.111  1.00 15.00      A    C  
ATOM   2106  OE1 GLN A 225     -16.228   6.768 -27.706  1.00 15.00      A    O  
ATOM   2107  NE2 GLN A 225     -17.363   5.021 -26.894  1.00 15.00      A    N  
ATOM   2108 HE21 GLN A 225     -17.308   4.175 -26.407  1.00 15.00      A    H  
ATOM   2109 HE22 GLN A 225     -18.198   5.400 -27.235  1.00 15.00      A    H  
ATOM   2110  C   GLN A 225     -12.642   2.265 -27.954  1.00 15.00      A    C  
ATOM   2111  O   GLN A 225     -13.490   1.698 -28.641  1.00 15.00      A    O  
ATOM   2112  N   GLU A 226     -11.365   1.887 -27.924  1.00 15.00      A    N  
ATOM   2113  HN  GLU A 226     -10.738   2.370 -27.344  1.00 15.00      A    H  
ATOM   2114  CA  GLU A 226     -10.875   0.771 -28.734  1.00 15.00      A    C  
ATOM   2115  CB  GLU A 226      -9.451   1.044 -29.235  1.00 15.00      A    C  
ATOM   2116  CG  GLU A 226      -9.352   2.157 -30.270  1.00 15.00      A    C  
ATOM   2117  CD  GLU A 226      -7.920   2.447 -30.681  1.00 15.00      A    C  
ATOM   2118  OE1 GLU A 226      -7.525   2.043 -31.792  1.00 15.00      A    O  
ATOM   2119  OE2 GLU A 226      -7.183   3.078 -29.886  1.00 15.00      A    O  
ATOM   2120  C   GLU A 226     -10.927  -0.549 -27.959  1.00 15.00      A    C  
ATOM   2121  O   GLU A 226     -11.461  -0.609 -26.851  1.00 15.00      A    O  
ATOM   2122  N   SER A 227     -10.367  -1.603 -28.542  1.00 15.00      A    N  
ATOM   2123  HN  SER A 227      -9.944  -1.497 -29.420  1.00 15.00      A    H  
ATOM   2124  CA  SER A 227     -10.362  -2.914 -27.905  1.00 15.00      A    C  
ATOM   2125  CB  SER A 227     -10.921  -3.970 -28.867  1.00 15.00      A    C  
ATOM   2126  OG  SER A 227     -11.324  -5.141 -28.176  1.00 15.00      A    O  
ATOM   2127  HG  SER A 227     -10.581  -5.493 -27.677  1.00 15.00      A    H  
ATOM   2128  C   SER A 227      -8.953  -3.302 -27.456  1.00 15.00      A    C  
ATOM   2129  O   SER A 227      -8.074  -3.549 -28.282  1.00 15.00      A    O  
ATOM   2130  N   TRP A 228      -8.743  -3.350 -26.148  1.00 15.00      A    N  
ATOM   2131  HN  TRP A 228      -9.477  -3.135 -25.535  1.00 15.00      A    H  
ATOM   2132  CA  TRP A 228      -7.445  -3.720 -25.599  1.00 15.00      A    C  
ATOM   2133  CB  TRP A 228      -7.057  -2.781 -24.451  1.00 15.00      A    C  
ATOM   2134  CG  TRP A 228      -5.595  -2.444 -24.424  1.00 15.00      A    C  
ATOM   2135  CD1 TRP A 228      -4.715  -2.690 -23.412  1.00 15.00      A    C  
ATOM   2136  CD2 TRP A 228      -4.842  -1.803 -25.463  1.00 15.00      A    C  
ATOM   2137  NE1 TRP A 228      -3.463  -2.240 -23.755  1.00 15.00      A    N  
ATOM   2138  HE1 TRP A 228      -2.663  -2.303 -23.192  1.00 15.00      A    H  
ATOM   2139  CE2 TRP A 228      -3.515  -1.692 -25.009  1.00 15.00      A    C  
ATOM   2140  CE3 TRP A 228      -5.163  -1.313 -26.733  1.00 15.00      A    C  
ATOM   2141  CZ2 TRP A 228      -2.509  -1.112 -25.779  1.00 15.00      A    C  
ATOM   2142  CZ3 TRP A 228      -4.164  -0.738 -27.495  1.00 15.00      A    C  
ATOM   2143  CH2 TRP A 228      -2.853  -0.642 -27.016  1.00 15.00      A    C  
ATOM   2144  C   TRP A 228      -7.472  -5.172 -25.124  1.00 15.00      A    C  
ATOM   2145  O   TRP A 228      -8.480  -5.632 -24.589  1.00 15.00      A    O  
ATOM   2146  N   PRO A 229      -6.373  -5.921 -25.334  1.00 15.00      A    N  
ATOM   2147  CA  PRO A 229      -6.281  -7.331 -24.925  1.00 15.00      A    C  
ATOM   2148  CB  PRO A 229      -4.941  -7.789 -25.511  1.00 15.00      A    C  
ATOM   2149  CG  PRO A 229      -4.150  -6.537 -25.662  1.00 15.00      A    C  
ATOM   2150  CD  PRO A 229      -5.142  -5.463 -26.003  1.00 15.00      A    C  
ATOM   2151  C   PRO A 229      -6.286  -7.512 -23.407  1.00 15.00      A    C  
ATOM   2152  O   PRO A 229      -6.591  -8.594 -22.905  1.00 15.00      A    O  
ATOM   2153  N   HIS A 230      -5.943  -6.456 -22.680  1.00 15.00      A    N  
ATOM   2154  HN  HIS A 230      -5.712  -5.619 -23.130  1.00 15.00      A    H  
ATOM   2155  CA  HIS A 230      -5.918  -6.511 -21.225  1.00 15.00      A    C  
ATOM   2156  CB  HIS A 230      -4.495  -6.744 -20.689  1.00 15.00      A    C  
ATOM   2157  CG  HIS A 230      -3.537  -5.602 -20.877  1.00 15.00      A    C  
ATOM   2158  ND1 HIS A 230      -2.697  -5.540 -21.965  1.00 15.00      A    N  
ATOM   2159  CD2 HIS A 230      -3.307  -4.531 -20.077  1.00 15.00      A    C  
ATOM   2160  CE1 HIS A 230      -1.979  -4.444 -21.804  1.00 15.00      A    C  
ATOM   2161  NE2 HIS A 230      -2.314  -3.803 -20.677  1.00 15.00      A    N  
ATOM   2162  HE2 HIS A 230      -1.918  -2.966 -20.338  1.00 15.00      A    H  
ATOM   2163  C   HIS A 230      -6.551  -5.263 -20.615  1.00 15.00      A    C  
ATOM   2164  O   HIS A 230      -6.664  -4.229 -21.274  1.00 15.00      A    O  
ATOM   2165  N   GLY A 231      -6.963  -5.372 -19.358  1.00 15.00      A    N  
ATOM   2166  HN  GLY A 231      -6.833  -6.217 -18.885  1.00 15.00      A    H  
ATOM   2167  CA  GLY A 231      -7.587  -4.254 -18.675  1.00 15.00      A    C  
ATOM   2168  C   GLY A 231      -6.661  -3.605 -17.666  1.00 15.00      A    C  
ATOM   2169  O   GLY A 231      -5.462  -3.881 -17.650  1.00 15.00      A    O  
ATOM   2170  N   PHE A 232      -7.219  -2.757 -16.811  1.00 15.00      A    N  
ATOM   2171  HN  PHE A 232      -8.184  -2.596 -16.854  1.00 15.00      A    H  
ATOM   2172  CA  PHE A 232      -6.431  -2.057 -15.805  1.00 15.00      A    C  
ATOM   2173  CB  PHE A 232      -5.908  -0.733 -16.378  1.00 15.00      A    C  
ATOM   2174  CG  PHE A 232      -6.994   0.216 -16.816  1.00 15.00      A    C  
ATOM   2175  CD1 PHE A 232      -7.570   0.102 -18.071  1.00 15.00      A    C  
ATOM   2176  CD2 PHE A 232      -7.442   1.217 -15.970  1.00 15.00      A    C  
ATOM   2177  CE1 PHE A 232      -8.570   0.966 -18.474  1.00 15.00      A    C  
ATOM   2178  CE2 PHE A 232      -8.442   2.084 -16.367  1.00 15.00      A    C  
ATOM   2179  CZ  PHE A 232      -9.006   1.959 -17.620  1.00 15.00      A    C  
ATOM   2180  C   PHE A 232      -7.258  -1.778 -14.553  1.00 15.00      A    C  
ATOM   2181  O   PHE A 232      -8.475  -1.969 -14.546  1.00 15.00      A    O  
ATOM   2182  N   SER A 233      -6.583  -1.339 -13.500  1.00 15.00      A    N  
ATOM   2183  HN  SER A 233      -5.610  -1.245 -13.562  1.00 15.00      A    H  
ATOM   2184  CA  SER A 233      -7.234  -0.997 -12.246  1.00 15.00      A    C  
ATOM   2185  CB  SER A 233      -6.704  -1.892 -11.124  1.00 15.00      A    C  
ATOM   2186  OG  SER A 233      -5.409  -2.379 -11.437  1.00 15.00      A    O  
ATOM   2187  HG  SER A 233      -5.338  -3.301 -11.173  1.00 15.00      A    H  
ATOM   2188  C   SER A 233      -6.974   0.476 -11.928  1.00 15.00      A    C  
ATOM   2189  O   SER A 233      -5.998   1.049 -12.409  1.00 15.00      A    O  
ATOM   2190  N   GLU A 234      -7.840   1.089 -11.132  1.00 15.00      A    N  
ATOM   2191  HN  GLU A 234      -8.604   0.592 -10.782  1.00 15.00      A    H  
ATOM   2192  CA  GLU A 234      -7.683   2.500 -10.787  1.00 15.00      A    C  
ATOM   2193  CB  GLU A 234      -9.025   3.230 -10.893  1.00 15.00      A    C  
ATOM   2194  CG  GLU A 234      -9.020   4.414 -11.851  1.00 15.00      A    C  
ATOM   2195  CD  GLU A 234      -8.876   4.004 -13.305  1.00 15.00      A    C  
ATOM   2196  OE1 GLU A 234      -9.914   3.751 -13.960  1.00 15.00      A    O  
ATOM   2197  OE2 GLU A 234      -7.728   3.943 -13.799  1.00 15.00      A    O  
ATOM   2198  C   GLU A 234      -7.076   2.695  -9.394  1.00 15.00      A    C  
ATOM   2199  O   GLU A 234      -6.185   3.524  -9.211  1.00 15.00      A    O  
ATOM   2200  N   TYR A 235      -7.563   1.919  -8.423  1.00 15.00      A    N  
ATOM   2201  HN  TYR A 235      -8.262   1.277  -8.645  1.00 15.00      A    H  
ATOM   2202  CA  TYR A 235      -7.089   1.996  -7.031  1.00 15.00      A    C  
ATOM   2203  CB  TYR A 235      -5.592   1.683  -6.914  1.00 15.00      A    C  
ATOM   2204  CG  TYR A 235      -5.232   0.225  -7.069  1.00 15.00      A    C  
ATOM   2205  CD1 TYR A 235      -5.629  -0.717  -6.127  1.00 15.00      A    C  
ATOM   2206  CD2 TYR A 235      -4.480  -0.208  -8.151  1.00 15.00      A    C  
ATOM   2207  CE1 TYR A 235      -5.288  -2.049  -6.263  1.00 15.00      A    C  
ATOM   2208  CE2 TYR A 235      -4.137  -1.536  -8.295  1.00 15.00      A    C  
ATOM   2209  CZ  TYR A 235      -4.541  -2.453  -7.350  1.00 15.00      A    C  
ATOM   2210  OH  TYR A 235      -4.198  -3.776  -7.493  1.00 15.00      A    O  
ATOM   2211  HH  TYR A 235      -3.279  -3.841  -7.767  1.00 15.00      A    H  
ATOM   2212  C   TYR A 235      -7.384   3.355  -6.389  1.00 15.00      A    C  
ATOM   2213  O   TYR A 235      -6.477   4.167  -6.198  1.00 15.00      A    O  
ATOM   2214  N   PRO A 236      -8.653   3.627  -6.046  1.00 15.00      A    N  
ATOM   2215  CA  PRO A 236      -9.045   4.886  -5.424  1.00 15.00      A    C  
ATOM   2216  CB  PRO A 236     -10.469   5.056  -5.947  1.00 15.00      A    C  
ATOM   2217  CG  PRO A 236     -11.001   3.660  -6.031  1.00 15.00      A    C  
ATOM   2218  CD  PRO A 236      -9.816   2.744  -6.248  1.00 15.00      A    C  
ATOM   2219  C   PRO A 236      -9.064   4.798  -3.897  1.00 15.00      A    C  
ATOM   2220  O   PRO A 236      -8.959   3.711  -3.326  1.00 15.00      A    O  
ATOM   2221  N   ASN A 237      -9.195   5.958  -3.253  1.00 15.00      A    N  
ATOM   2222  HN  ASN A 237      -9.254   6.780  -3.780  1.00 15.00      A    H  
ATOM   2223  CA  ASN A 237      -9.257   6.060  -1.790  1.00 15.00      A    C  
ATOM   2224  CB  ASN A 237     -10.533   5.410  -1.234  1.00 15.00      A    C  
ATOM   2225  CG  ASN A 237     -11.811   6.053  -1.743  1.00 15.00      A    C  
ATOM   2226  OD1 ASN A 237     -11.831   7.225  -2.112  1.00 15.00      A    O  
ATOM   2227  ND2 ASN A 237     -12.892   5.287  -1.758  1.00 15.00      A    N  
ATOM   2228 HD21 ASN A 237     -12.809   4.361  -1.444  1.00 15.00      A    H  
ATOM   2229 HD22 ASN A 237     -13.729   5.676  -2.082  1.00 15.00      A    H  
ATOM   2230  C   ASN A 237      -8.019   5.492  -1.095  1.00 15.00      A    C  
ATOM   2231  O   ASN A 237      -8.123   4.883  -0.031  1.00 15.00      A    O  
ATOM   2232  N   LEU A 238      -6.852   5.702  -1.686  1.00 15.00      A    N  
ATOM   2233  HN  LEU A 238      -6.824   6.199  -2.526  1.00 15.00      A    H  
ATOM   2234  CA  LEU A 238      -5.608   5.211  -1.103  1.00 15.00      A    C  
ATOM   2235  CB  LEU A 238      -4.588   4.874  -2.195  1.00 15.00      A    C  
ATOM   2236  CG  LEU A 238      -4.242   3.390  -2.353  1.00 15.00      A    C  
ATOM   2237  CD1 LEU A 238      -5.429   2.613  -2.903  1.00 15.00      A    C  
ATOM   2238  CD2 LEU A 238      -3.020   3.215  -3.238  1.00 15.00      A    C  
ATOM   2239  C   LEU A 238      -5.028   6.228  -0.124  1.00 15.00      A    C  
ATOM   2240  O   LEU A 238      -5.078   7.435  -0.368  1.00 15.00      A    O  
ATOM   2241  N   ALA A 239      -4.473   5.740   0.978  1.00 15.00      A    N  
ATOM   2242  HN  ALA A 239      -4.440   4.765   1.106  1.00 15.00      A    H  
ATOM   2243  CA  ALA A 239      -3.902   6.615   1.997  1.00 15.00      A    C  
ATOM   2244  CB  ALA A 239      -4.244   6.106   3.389  1.00 15.00      A    C  
ATOM   2245  C   ALA A 239      -2.391   6.767   1.832  1.00 15.00      A    C  
ATOM   2246  O   ALA A 239      -1.649   5.781   1.845  1.00 15.00      A    O  
ATOM   2247  N   ILE A 240      -1.937   8.010   1.689  1.00 15.00      A    N  
ATOM   2248  HN  ILE A 240      -2.574   8.755   1.698  1.00 15.00      A    H  
ATOM   2249  CA  ILE A 240      -0.515   8.293   1.517  1.00 15.00      A    C  
ATOM   2250  CB  ILE A 240      -0.257   9.408   0.476  1.00 15.00      A    C  
ATOM   2251  CG1 ILE A 240      -1.112   9.196  -0.781  1.00 15.00      A    C  
ATOM   2252  CG2 ILE A 240       1.224   9.476   0.112  1.00 15.00      A    C  
ATOM   2253  CD1 ILE A 240      -0.785   7.933  -1.553  1.00 15.00      A    C  
ATOM   2254  C   ILE A 240       0.155   8.658   2.844  1.00 15.00      A    C  
ATOM   2255  O   ILE A 240       0.464   9.823   3.107  1.00 15.00      A    O  
ATOM   2256  N   GLN A 241       0.355   7.655   3.684  1.00 15.00      A    N  
ATOM   2257  HN  GLN A 241       0.052   6.760   3.432  1.00 15.00      A    H  
ATOM   2258  CA  GLN A 241       1.009   7.842   4.974  1.00 15.00      A    C  
ATOM   2259  CB  GLN A 241       0.651   6.659   5.888  1.00 15.00      A    C  
ATOM   2260  CG  GLN A 241       1.401   6.590   7.212  1.00 15.00      A    C  
ATOM   2261  CD  GLN A 241       1.221   5.255   7.910  1.00 15.00      A    C  
ATOM   2262  OE1 GLN A 241       0.984   4.231   7.270  1.00 15.00      A    O  
ATOM   2263  NE2 GLN A 241       1.346   5.256   9.227  1.00 15.00      A    N  
ATOM   2264 HE21 GLN A 241       1.547   6.106   9.673  1.00 15.00      A    H  
ATOM   2265 HE22 GLN A 241       1.231   4.408   9.702  1.00 15.00      A    H  
ATOM   2266  C   GLN A 241       2.523   7.911   4.762  1.00 15.00      A    C  
ATOM   2267  O   GLN A 241       3.016   7.517   3.705  1.00 15.00      A    O  
ATOM   2268  N   LYS A 242       3.246   8.437   5.743  1.00 15.00      A    N  
ATOM   2269  HN  LYS A 242       2.793   8.761   6.550  1.00 15.00      A    H  
ATOM   2270  CA  LYS A 242       4.699   8.534   5.673  1.00 15.00      A    C  
ATOM   2271  CB  LYS A 242       5.166   9.797   4.940  1.00 15.00      A    C  
ATOM   2272  CG  LYS A 242       4.479  11.085   5.366  1.00 15.00      A    C  
ATOM   2273  CD  LYS A 242       5.154  12.301   4.743  1.00 15.00      A    C  
ATOM   2274  CE  LYS A 242       5.209  12.201   3.225  1.00 15.00      A    C  
ATOM   2275  NZ  LYS A 242       3.853  12.233   2.611  1.00 15.00      A    N  
ATOM   2276  HZ1 LYS A 242       3.287  11.430   2.952  1.00 15.00      A    H  
ATOM   2277  HZ2 LYS A 242       3.928  12.175   1.575  1.00 15.00      A    H  
ATOM   2278  HZ3 LYS A 242       3.370  13.117   2.864  1.00 15.00      A    H  
ATOM   2279  C   LYS A 242       5.294   8.449   7.070  1.00 15.00      A    C  
ATOM   2280  O   LYS A 242       4.767   9.040   8.009  1.00 15.00      A    O  
ATOM   2281  N   PHE A 243       6.377   7.699   7.204  1.00 15.00      A    N  
ATOM   2282  HN  PHE A 243       6.744   7.247   6.417  1.00 15.00      A    H  
ATOM   2283  CA  PHE A 243       7.028   7.518   8.498  1.00 15.00      A    C  
ATOM   2284  CB  PHE A 243       7.626   6.113   8.594  1.00 15.00      A    C  
ATOM   2285  CG  PHE A 243       6.722   5.047   8.044  1.00 15.00      A    C  
ATOM   2286  CD1 PHE A 243       5.489   4.798   8.626  1.00 15.00      A    C  
ATOM   2287  CD2 PHE A 243       7.099   4.301   6.940  1.00 15.00      A    C  
ATOM   2288  CE1 PHE A 243       4.649   3.826   8.116  1.00 15.00      A    C  
ATOM   2289  CE2 PHE A 243       6.265   3.326   6.426  1.00 15.00      A    C  
ATOM   2290  CZ  PHE A 243       5.038   3.089   7.015  1.00 15.00      A    C  
ATOM   2291  C   PHE A 243       8.099   8.572   8.741  1.00 15.00      A    C  
ATOM   2292  O   PHE A 243       8.369   8.949   9.881  1.00 15.00      A    O  
ATOM   2293  N   GLY A 244       8.711   9.042   7.667  1.00 15.00      A    N  
ATOM   2294  HN  GLY A 244       8.455   8.710   6.786  1.00 15.00      A    H  
ATOM   2295  CA  GLY A 244       9.740  10.051   7.787  1.00 15.00      A    C  
ATOM   2296  C   GLY A 244       9.172  11.444   7.621  1.00 15.00      A    C  
ATOM   2297  O   GLY A 244       8.600  11.761   6.578  1.00 15.00      A    O  
ATOM   2298  N   GLY A 245       9.314  12.266   8.657  1.00 15.00      A    N  
ATOM   2299  HN  GLY A 245       9.753  11.940   9.468  1.00 15.00      A    H  
ATOM   2300  CA  GLY A 245       8.809  13.626   8.605  1.00 15.00      A    C  
ATOM   2301  C   GLY A 245       9.511  14.454   7.549  1.00 15.00      A    C  
ATOM   2302  O   GLY A 245       8.919  14.811   6.535  1.00 15.00      A    O  
ATOM   2303  N   THR A 246      10.778  14.760   7.787  1.00 15.00      A    N  
ATOM   2304  HN  THR A 246      11.196  14.465   8.620  1.00 15.00      A    H  
ATOM   2305  CA  THR A 246      11.555  15.544   6.839  1.00 15.00      A    C  
ATOM   2306  CB  THR A 246      12.135  16.810   7.498  1.00 15.00      A    C  
ATOM   2307  OG1 THR A 246      12.463  16.535   8.870  1.00 15.00      A    O  
ATOM   2308  HG1 THR A 246      11.882  17.045   9.443  1.00 15.00      A    H  
ATOM   2309  CG2 THR A 246      11.135  17.955   7.437  1.00 15.00      A    C  
ATOM   2310  C   THR A 246      12.693  14.718   6.253  1.00 15.00      A    C  
ATOM   2311  O   THR A 246      13.341  15.131   5.299  1.00 15.00      A    O  
ATOM   2312  N   LYS A 247      12.929  13.544   6.829  1.00 15.00      A    N  
ATOM   2313  HN  LYS A 247      12.363  13.251   7.569  1.00 15.00      A    H  
ATOM   2314  CA  LYS A 247      14.003  12.676   6.364  1.00 15.00      A    C  
ATOM   2315  CB  LYS A 247      15.281  12.919   7.173  1.00 15.00      A    C  
ATOM   2316  CG  LYS A 247      16.138  14.068   6.666  1.00 15.00      A    C  
ATOM   2317  CD  LYS A 247      16.940  14.694   7.794  1.00 15.00      A    C  
ATOM   2318  CE  LYS A 247      16.057  15.555   8.684  1.00 15.00      A    C  
ATOM   2319  NZ  LYS A 247      15.551  16.751   7.964  1.00 15.00      A    N  
ATOM   2320  HZ1 LYS A 247      16.339  17.417   7.775  1.00 15.00      A    H  
ATOM   2321  HZ2 LYS A 247      14.826  17.235   8.522  1.00 15.00      A    H  
ATOM   2322  HZ3 LYS A 247      15.140  16.473   7.044  1.00 15.00      A    H  
ATOM   2323  C   LYS A 247      13.614  11.203   6.441  1.00 15.00      A    C  
ATOM   2324  O   LYS A 247      13.907  10.529   7.428  1.00 15.00      A    O  
ATOM   2325  N   PRO A 248      12.925  10.688   5.411  1.00 15.00      A    N  
ATOM   2326  CA  PRO A 248      12.517   9.278   5.351  1.00 15.00      A    C  
ATOM   2327  CB  PRO A 248      11.552   9.226   4.154  1.00 15.00      A    C  
ATOM   2328  CG  PRO A 248      11.242  10.651   3.832  1.00 15.00      A    C  
ATOM   2329  CD  PRO A 248      12.452  11.437   4.239  1.00 15.00      A    C  
ATOM   2330  C   PRO A 248      13.713   8.359   5.096  1.00 15.00      A    C  
ATOM   2331  O   PRO A 248      13.610   7.137   5.212  1.00 15.00      A    O  
ATOM   2332  N   GLN A 249      14.848   8.967   4.761  1.00 15.00      A    N  
ATOM   2333  HN  GLN A 249      14.860   9.946   4.698  1.00 15.00      A    H  
ATOM   2334  CA  GLN A 249      16.074   8.228   4.480  1.00 15.00      A    C  
ATOM   2335  CB  GLN A 249      17.151   9.161   3.908  1.00 15.00      A    C  
ATOM   2336  CG  GLN A 249      16.802   9.833   2.588  1.00 15.00      A    C  
ATOM   2337  CD  GLN A 249      15.836  10.989   2.749  1.00 15.00      A    C  
ATOM   2338  OE1 GLN A 249      15.746  11.596   3.815  1.00 15.00      A    O  
ATOM   2339  NE2 GLN A 249      15.106  11.302   1.692  1.00 15.00      A    N  
ATOM   2340 HE21 GLN A 249      15.226  10.775   0.875  1.00 15.00      A    H  
ATOM   2341 HE22 GLN A 249      14.483  12.053   1.768  1.00 15.00      A    H  
ATOM   2342  C   GLN A 249      16.618   7.568   5.740  1.00 15.00      A    C  
ATOM   2343  O   GLN A 249      17.241   6.510   5.681  1.00 15.00      A    O  
ATOM   2344  N   ASN A 250      16.364   8.189   6.883  1.00 15.00      A    N  
ATOM   2345  HN  ASN A 250      15.828   9.010   6.872  1.00 15.00      A    H  
ATOM   2346  CA  ASN A 250      16.853   7.676   8.158  1.00 15.00      A    C  
ATOM   2347  CB  ASN A 250      17.087   8.819   9.151  1.00 15.00      A    C  
ATOM   2348  CG  ASN A 250      18.314   9.644   8.814  1.00 15.00      A    C  
ATOM   2349  OD1 ASN A 250      18.229  10.653   8.113  1.00 15.00      A    O  
ATOM   2350  ND2 ASN A 250      19.469   9.223   9.309  1.00 15.00      A    N  
ATOM   2351 HD21 ASN A 250      19.468   8.411   9.859  1.00 15.00      A    H  
ATOM   2352 HD22 ASN A 250      20.276   9.736   9.102  1.00 15.00      A    H  
ATOM   2353  C   ASN A 250      15.915   6.634   8.757  1.00 15.00      A    C  
ATOM   2354  O   ASN A 250      15.853   6.469   9.977  1.00 15.00      A    O  
ATOM   2355  N   ILE A 251      15.194   5.926   7.901  1.00 15.00      A    N  
ATOM   2356  HN  ILE A 251      15.295   6.091   6.939  1.00 15.00      A    H  
ATOM   2357  CA  ILE A 251      14.269   4.902   8.358  1.00 15.00      A    C  
ATOM   2358  CB  ILE A 251      12.816   5.175   7.905  1.00 15.00      A    C  
ATOM   2359  CG1 ILE A 251      12.385   6.604   8.262  1.00 15.00      A    C  
ATOM   2360  CG2 ILE A 251      11.862   4.158   8.520  1.00 15.00      A    C  
ATOM   2361  CD1 ILE A 251      12.289   6.877   9.749  1.00 15.00      A    C  
ATOM   2362  C   ILE A 251      14.697   3.516   7.881  1.00 15.00      A    C  
ATOM   2363  O   ILE A 251      14.919   2.618   8.693  1.00 15.00      A    O  
ATOM   2364  N   SER A 252      14.828   3.354   6.566  1.00 15.00      A    N  
ATOM   2365  HN  SER A 252      14.677   4.117   5.970  1.00 15.00      A    H  
ATOM   2366  CA  SER A 252      15.209   2.070   5.986  1.00 15.00      A    C  
ATOM   2367  CB  SER A 252      13.997   1.135   5.960  1.00 15.00      A    C  
ATOM   2368  OG  SER A 252      14.322  -0.153   6.448  1.00 15.00      A    O  
ATOM   2369  HG  SER A 252      14.038  -0.820   5.806  1.00 15.00      A    H  
ATOM   2370  C   SER A 252      15.752   2.252   4.569  1.00 15.00      A    C  
ATOM   2371  O   SER A 252      15.637   3.333   3.988  1.00 15.00      A    O  
ATOM   2372  N   GLN A 253      16.327   1.187   4.014  1.00 15.00      A    N  
ATOM   2373  HN  GLN A 253      16.376   0.351   4.530  1.00 15.00      A    H  
ATOM   2374  CA  GLN A 253      16.887   1.217   2.663  1.00 15.00      A    C  
ATOM   2375  CB  GLN A 253      17.825   0.017   2.445  1.00 15.00      A    C  
ATOM   2376  CG  GLN A 253      18.079  -0.365   0.987  1.00 15.00      A    C  
ATOM   2377  CD  GLN A 253      19.020   0.582   0.264  1.00 15.00      A    C  
ATOM   2378  OE1 GLN A 253      20.238   0.390   0.254  1.00 15.00      A    O  
ATOM   2379  NE2 GLN A 253      18.461   1.606  -0.362  1.00 15.00      A    N  
ATOM   2380 HE21 GLN A 253      17.481   1.693  -0.323  1.00 15.00      A    H  
ATOM   2381 HE22 GLN A 253      19.042   2.228  -0.842  1.00 15.00      A    H  
ATOM   2382  C   GLN A 253      15.782   1.249   1.606  1.00 15.00      A    C  
ATOM   2383  O   GLN A 253      15.820   2.070   0.686  1.00 15.00      A    O  
ATOM   2384  N   LEU A 254      14.792   0.373   1.749  1.00 15.00      A    N  
ATOM   2385  HN  LEU A 254      14.813  -0.258   2.513  1.00 15.00      A    H  
ATOM   2386  CA  LEU A 254      13.678   0.306   0.798  1.00 15.00      A    C  
ATOM   2387  CB  LEU A 254      12.853  -0.971   1.004  1.00 15.00      A    C  
ATOM   2388  CG  LEU A 254      13.534  -2.298   0.661  1.00 15.00      A    C  
ATOM   2389  CD1 LEU A 254      12.561  -3.457   0.825  1.00 15.00      A    C  
ATOM   2390  CD2 LEU A 254      14.099  -2.264  -0.752  1.00 15.00      A    C  
ATOM   2391  C   LEU A 254      12.771   1.527   0.922  1.00 15.00      A    C  
ATOM   2392  O   LEU A 254      11.909   1.766   0.079  1.00 15.00      A    O  
ATOM   2393  N   ASN A 255      12.988   2.302   1.975  1.00 15.00      A    N  
ATOM   2394  HN  ASN A 255      13.710   2.067   2.593  1.00 15.00      A    H  
ATOM   2395  CA  ASN A 255      12.195   3.499   2.237  1.00 15.00      A    C  
ATOM   2396  CB  ASN A 255      12.183   3.796   3.736  1.00 15.00      A    C  
ATOM   2397  CG  ASN A 255      10.883   4.407   4.219  1.00 15.00      A    C  
ATOM   2398  OD1 ASN A 255      10.145   5.024   3.460  1.00 15.00      A    O  
ATOM   2399  ND2 ASN A 255      10.594   4.237   5.495  1.00 15.00      A    N  
ATOM   2400 HD21 ASN A 255      11.226   3.732   6.047  1.00 15.00      A    H  
ATOM   2401 HD22 ASN A 255       9.766   4.628   5.835  1.00 15.00      A    H  
ATOM   2402  C   ASN A 255      12.748   4.702   1.480  1.00 15.00      A    C  
ATOM   2403  O   ASN A 255      12.218   5.807   1.566  1.00 15.00      A    O  
ATOM   2404  N   ASN A 256      13.838   4.484   0.758  1.00 15.00      A    N  
ATOM   2405  HN  ASN A 256      14.246   3.592   0.765  1.00 15.00      A    H  
ATOM   2406  CA  ASN A 256      14.462   5.545  -0.024  1.00 15.00      A    C  
ATOM   2407  CB  ASN A 256      15.969   5.322  -0.167  1.00 15.00      A    C  
ATOM   2408  CG  ASN A 256      16.758   5.854   1.016  1.00 15.00      A    C  
ATOM   2409  OD1 ASN A 256      16.372   6.840   1.638  1.00 15.00      A    O  
ATOM   2410  ND2 ASN A 256      17.865   5.202   1.337  1.00 15.00      A    N  
ATOM   2411 HD21 ASN A 256      18.115   4.421   0.806  1.00 15.00      A    H  
ATOM   2412 HD22 ASN A 256      18.390   5.535   2.095  1.00 15.00      A    H  
ATOM   2413  C   ASN A 256      13.790   5.707  -1.382  1.00 15.00      A    C  
ATOM   2414  O   ASN A 256      13.716   6.815  -1.920  1.00 15.00      A    O  
ATOM   2415  N   GLU A 257      13.299   4.597  -1.932  1.00 15.00      A    N  
ATOM   2416  HN  GLU A 257      13.388   3.748  -1.459  1.00 15.00      A    H  
ATOM   2417  CA  GLU A 257      12.606   4.618  -3.210  1.00 15.00      A    C  
ATOM   2418  CB  GLU A 257      12.495   3.202  -3.771  1.00 15.00      A    C  
ATOM   2419  CG  GLU A 257      13.802   2.428  -3.736  1.00 15.00      A    C  
ATOM   2420  CD  GLU A 257      13.609   0.942  -3.931  1.00 15.00      A    C  
ATOM   2421  OE1 GLU A 257      12.450   0.508  -4.108  1.00 15.00      A    O  
ATOM   2422  OE2 GLU A 257      14.612   0.208  -3.898  1.00 15.00      A    O  
ATOM   2423  C   GLU A 257      11.227   5.209  -2.968  1.00 15.00      A    C  
ATOM   2424  O   GLU A 257      10.840   6.195  -3.594  1.00 15.00      A    O  
ATOM   2425  N   ARG A 258      10.499   4.603  -2.030  1.00 15.00      A    N  
ATOM   2426  HN  ARG A 258      10.870   3.824  -1.576  1.00 15.00      A    H  
ATOM   2427  CA  ARG A 258       9.185   5.083  -1.632  1.00 15.00      A    C  
ATOM   2428  CB  ARG A 258       8.207   3.907  -1.398  1.00 15.00      A    C  
ATOM   2429  CG  ARG A 258       8.833   2.644  -0.802  1.00 15.00      A    C  
ATOM   2430  CD  ARG A 258       7.783   1.722  -0.163  1.00 15.00      A    C  
ATOM   2431  NE  ARG A 258       8.376   0.723   0.745  1.00 15.00      A    N  
ATOM   2432  HE  ARG A 258       8.865  -0.017   0.329  1.00 15.00      A    H  
ATOM   2433  CZ  ARG A 258       8.263   0.751   2.085  1.00 15.00      A    C  
ATOM   2434  NH1 ARG A 258       7.559   1.718   2.680  1.00 15.00      A    N  
ATOM   2435 HH11 ARG A 258       7.472   1.742   3.717  1.00 15.00      A    H  
ATOM   2436 HH12 ARG A 258       7.085   2.454   2.108  1.00 15.00      A    H  
ATOM   2437  NH2 ARG A 258       8.875  -0.174   2.829  1.00 15.00      A    N  
ATOM   2438 HH21 ARG A 258       8.793  -0.157   3.868  1.00 15.00      A    H  
ATOM   2439 HH22 ARG A 258       9.445  -0.922   2.377  1.00 15.00      A    H  
ATOM   2440  C   ARG A 258       9.374   5.940  -0.377  1.00 15.00      A    C  
ATOM   2441  O   ARG A 258       9.435   5.420   0.731  1.00 15.00      A    O  
ATOM   2442  N   ARG A 259       9.498   7.252  -0.585  1.00 15.00      A    N  
ATOM   2443  HN  ARG A 259       9.403   7.574  -1.487  1.00 15.00      A    H  
ATOM   2444  CA  ARG A 259       9.742   8.236   0.473  1.00 15.00      A    C  
ATOM   2445  CB  ARG A 259       9.930   9.646  -0.115  1.00 15.00      A    C  
ATOM   2446  CG  ARG A 259      10.466   9.700  -1.541  1.00 15.00      A    C  
ATOM   2447  CD  ARG A 259       9.345   9.652  -2.579  1.00 15.00      A    C  
ATOM   2448  NE  ARG A 259       9.518  10.669  -3.623  1.00 15.00      A    N  
ATOM   2449  HE  ARG A 259      10.437  10.945  -3.825  1.00 15.00      A    H  
ATOM   2450  CZ  ARG A 259       8.528  11.213  -4.320  1.00 15.00      A    C  
ATOM   2451  NH1 ARG A 259       7.274  10.829  -4.134  1.00 15.00      A    N  
ATOM   2452 HH11 ARG A 259       7.046  10.070  -3.440  1.00 15.00      A    H  
ATOM   2453 HH12 ARG A 259       6.501  11.278  -4.670  1.00 15.00      A    H  
ATOM   2454  NH2 ARG A 259       8.796  12.130  -5.229  1.00 15.00      A    N  
ATOM   2455 HH21 ARG A 259       9.789  12.419  -5.419  1.00 15.00      A    H  
ATOM   2456 HH22 ARG A 259       8.016  12.575  -5.757  1.00 15.00      A    H  
ATOM   2457  C   ARG A 259       8.667   8.243   1.568  1.00 15.00      A    C  
ATOM   2458  O   ARG A 259       7.802   9.122   1.609  1.00 15.00      A    O  
ATOM   2459  N   GLY A 260       8.725   7.263   2.472  1.00 15.00      A    N  
ATOM   2460  HN  GLY A 260       9.419   6.562   2.392  1.00 15.00      A    H  
ATOM   2461  CA  GLY A 260       7.753   7.180   3.547  1.00 15.00      A    C  
ATOM   2462  C   GLY A 260       6.393   6.693   3.081  1.00 15.00      A    C  
ATOM   2463  O   GLY A 260       5.592   6.249   3.892  1.00 15.00      A    O  
ATOM   2464  N   GLU A 261       6.139   6.795   1.780  1.00 15.00      A    N  
ATOM   2465  HN  GLU A 261       6.840   7.154   1.188  1.00 15.00      A    H  
ATOM   2466  CA  GLU A 261       4.873   6.376   1.194  1.00 15.00      A    C  
ATOM   2467  CB  GLU A 261       4.860   6.665  -0.299  1.00 15.00      A    C  
ATOM   2468  CG  GLU A 261       5.025   8.144  -0.606  1.00 15.00      A    C  
ATOM   2469  CD  GLU A 261       5.027   8.451  -2.088  1.00 15.00      A    C  
ATOM   2470  OE1 GLU A 261       4.143   7.939  -2.804  1.00 15.00      A    O  
ATOM   2471  OE2 GLU A 261       5.904   9.225  -2.537  1.00 15.00      A    O  
ATOM   2472  C   GLU A 261       4.589   4.908   1.460  1.00 15.00      A    C  
ATOM   2473  O   GLU A 261       5.363   4.021   1.078  1.00 15.00      A    O  
ATOM   2474  N   ASN A 262       3.477   4.667   2.133  1.00 15.00      A    N  
ATOM   2475  HN  ASN A 262       2.914   5.421   2.403  1.00 15.00      A    H  
ATOM   2476  CA  ASN A 262       3.070   3.317   2.492  1.00 15.00      A    C  
ATOM   2477  CB  ASN A 262       2.557   3.307   3.936  1.00 15.00      A    C  
ATOM   2478  CG  ASN A 262       2.464   1.923   4.539  1.00 15.00      A    C  
ATOM   2479  OD1 ASN A 262       3.137   0.998   4.105  1.00 15.00      A    O  
ATOM   2480  ND2 ASN A 262       1.648   1.783   5.573  1.00 15.00      A    N  
ATOM   2481 HD21 ASN A 262       1.159   2.574   5.893  1.00 15.00      A    H  
ATOM   2482 HD22 ASN A 262       1.562   0.896   5.973  1.00 15.00      A    H  
ATOM   2483  C   ASN A 262       1.990   2.810   1.542  1.00 15.00      A    C  
ATOM   2484  O   ASN A 262       1.922   1.624   1.235  1.00 15.00      A    O  
ATOM   2485  N   TRP A 263       1.147   3.738   1.077  1.00 15.00      A    N  
ATOM   2486  HN  TRP A 263       1.266   4.661   1.358  1.00 15.00      A    H  
ATOM   2487  CA  TRP A 263       0.055   3.418   0.152  1.00 15.00      A    C  
ATOM   2488  CB  TRP A 263       0.590   2.924  -1.201  1.00 15.00      A    C  
ATOM   2489  CG  TRP A 263       1.211   3.988  -2.066  1.00 15.00      A    C  
ATOM   2490  CD1 TRP A 263       1.719   5.196  -1.672  1.00 15.00      A    C  
ATOM   2491  CD2 TRP A 263       1.393   3.925  -3.487  1.00 15.00      A    C  
ATOM   2492  NE1 TRP A 263       2.207   5.884  -2.761  1.00 15.00      A    N  
ATOM   2493  HE1 TRP A 263       2.633   6.781  -2.735  1.00 15.00      A    H  
ATOM   2494  CE2 TRP A 263       2.017   5.124  -3.886  1.00 15.00      A    C  
ATOM   2495  CE3 TRP A 263       1.091   2.969  -4.459  1.00 15.00      A    C  
ATOM   2496  CZ2 TRP A 263       2.342   5.389  -5.213  1.00 15.00      A    C  
ATOM   2497  CZ3 TRP A 263       1.414   3.235  -5.774  1.00 15.00      A    C  
ATOM   2498  CH2 TRP A 263       2.033   4.433  -6.139  1.00 15.00      A    C  
ATOM   2499  C   TRP A 263      -0.916   2.400   0.760  1.00 15.00      A    C  
ATOM   2500  O   TRP A 263      -1.011   1.258   0.310  1.00 15.00      A    O  
ATOM   2501  N   LEU A 264      -1.642   2.834   1.784  1.00 15.00      A    N  
ATOM   2502  HN  LEU A 264      -1.535   3.758   2.083  1.00 15.00      A    H  
ATOM   2503  CA  LEU A 264      -2.602   1.972   2.467  1.00 15.00      A    C  
ATOM   2504  CB  LEU A 264      -2.964   2.533   3.848  1.00 15.00      A    C  
ATOM   2505  CG  LEU A 264      -1.819   2.689   4.850  1.00 15.00      A    C  
ATOM   2506  CD1 LEU A 264      -1.098   4.009   4.639  1.00 15.00      A    C  
ATOM   2507  CD2 LEU A 264      -2.335   2.581   6.276  1.00 15.00      A    C  
ATOM   2508  C   LEU A 264      -3.868   1.791   1.643  1.00 15.00      A    C  
ATOM   2509  O   LEU A 264      -4.290   2.698   0.923  1.00 15.00      A    O  
ATOM   2510  N   LEU A 265      -4.468   0.616   1.767  1.00 15.00      A    N  
ATOM   2511  HN  LEU A 265      -4.078  -0.053   2.364  1.00 15.00      A    H  
ATOM   2512  CA  LEU A 265      -5.691   0.287   1.049  1.00 15.00      A    C  
ATOM   2513  CB  LEU A 265      -5.818  -1.234   0.892  1.00 15.00      A    C  
ATOM   2514  CG  LEU A 265      -4.741  -1.925   0.050  1.00 15.00      A    C  
ATOM   2515  CD1 LEU A 265      -4.957  -3.430   0.038  1.00 15.00      A    C  
ATOM   2516  CD2 LEU A 265      -4.730  -1.373  -1.369  1.00 15.00      A    C  
ATOM   2517  C   LEU A 265      -6.912   0.835   1.785  1.00 15.00      A    C  
ATOM   2518  O   LEU A 265      -6.915   0.932   3.014  1.00 15.00      A    O  
ATOM   2519  N   PRO A 266      -7.962   1.211   1.038  1.00 15.00      A    N  
ATOM   2520  CA  PRO A 266      -9.195   1.752   1.616  1.00 15.00      A    C  
ATOM   2521  CB  PRO A 266      -9.944   2.304   0.401  1.00 15.00      A    C  
ATOM   2522  CG  PRO A 266      -9.444   1.499  -0.747  1.00 15.00      A    C  
ATOM   2523  CD  PRO A 266      -8.013   1.167  -0.435  1.00 15.00      A    C  
ATOM   2524  C   PRO A 266     -10.050   0.700   2.325  1.00 15.00      A    C  
ATOM   2525  O   PRO A 266     -10.784  -0.059   1.692  1.00 15.00      A    O  
ATOM   2526  N   SER A 267      -9.943   0.658   3.641  1.00 15.00      A    N  
ATOM   2527  HN  SER A 267      -9.316   1.263   4.086  1.00 15.00      A    H  
ATOM   2528  CA  SER A 267     -10.722  -0.268   4.445  1.00 15.00      A    C  
ATOM   2529  CB  SER A 267      -9.807  -0.987   5.444  1.00 15.00      A    C  
ATOM   2530  OG  SER A 267     -10.418  -2.159   5.951  1.00 15.00      A    O  
ATOM   2531  HG  SER A 267     -11.191  -1.916   6.469  1.00 15.00      A    H  
ATOM   2532  C   SER A 267     -11.805   0.523   5.174  1.00 15.00      A    C  
ATOM   2533  O   SER A 267     -11.783   0.663   6.396  1.00 15.00      A    O  
ATOM   2534  N   LEU A 268     -12.750   1.045   4.406  1.00 15.00      A    N  
ATOM   2535  HN  LEU A 268     -12.744   0.853   3.445  1.00 15.00      A    H  
ATOM   2536  CA  LEU A 268     -13.817   1.866   4.953  1.00 15.00      A    C  
ATOM   2537  CB  LEU A 268     -13.806   3.235   4.265  1.00 15.00      A    C  
ATOM   2538  CG  LEU A 268     -12.473   3.988   4.294  1.00 15.00      A    C  
ATOM   2539  CD1 LEU A 268     -12.454   5.094   3.249  1.00 15.00      A    C  
ATOM   2540  CD2 LEU A 268     -12.206   4.554   5.681  1.00 15.00      A    C  
ATOM   2541  C   LEU A 268     -15.181   1.211   4.774  1.00 15.00      A    C  
ATOM   2542  O   LEU A 268     -15.390   0.444   3.835  1.00 15.00      A    O  
ATOM   2543  N   PRO A 269     -16.120   1.500   5.690  1.00 15.00      A    N  
ATOM   2544  CA  PRO A 269     -17.481   0.961   5.628  1.00 15.00      A    C  
ATOM   2545  CB  PRO A 269     -18.098   1.407   6.959  1.00 15.00      A    C  
ATOM   2546  CG  PRO A 269     -17.317   2.611   7.356  1.00 15.00      A    C  
ATOM   2547  CD  PRO A 269     -15.920   2.369   6.864  1.00 15.00      A    C  
ATOM   2548  C   PRO A 269     -18.257   1.569   4.457  1.00 15.00      A    C  
ATOM   2549  O   PRO A 269     -17.904   2.638   3.966  1.00 15.00      A    O  
ATOM   2550  N   PRO A 270     -19.329   0.905   3.994  1.00 15.00      A    N  
ATOM   2551  CA  PRO A 270     -20.137   1.400   2.870  1.00 15.00      A    C  
ATOM   2552  CB  PRO A 270     -21.189   0.303   2.662  1.00 15.00      A    C  
ATOM   2553  CG  PRO A 270     -20.634  -0.897   3.351  1.00 15.00      A    C  
ATOM   2554  CD  PRO A 270     -19.835  -0.374   4.509  1.00 15.00      A    C  
ATOM   2555  C   PRO A 270     -20.817   2.730   3.193  1.00 15.00      A    C  
ATOM   2556  O   PRO A 270     -21.117   3.523   2.300  1.00 15.00      A    O  
ATOM   2557  N   ASN A 271     -21.035   2.977   4.476  1.00 15.00      A    N  
ATOM   2558  HN  ASN A 271     -20.746   2.322   5.147  1.00 15.00      A    H  
ATOM   2559  CA  ASN A 271     -21.681   4.204   4.921  1.00 15.00      A    C  
ATOM   2560  CB  ASN A 271     -22.764   3.914   5.970  1.00 15.00      A    C  
ATOM   2561  CG  ASN A 271     -22.224   3.302   7.253  1.00 15.00      A    C  
ATOM   2562  OD1 ASN A 271     -21.323   2.463   7.229  1.00 15.00      A    O  
ATOM   2563  ND2 ASN A 271     -22.769   3.724   8.384  1.00 15.00      A    N  
ATOM   2564 HD21 ASN A 271     -23.478   4.397   8.333  1.00 15.00      A    H  
ATOM   2565 HD22 ASN A 271     -22.438   3.347   9.225  1.00 15.00      A    H  
ATOM   2566  C   ASN A 271     -20.661   5.201   5.463  1.00 15.00      A    C  
ATOM   2567  O   ASN A 271     -20.962   5.985   6.363  1.00 15.00      A    O  
ATOM   2568  N   TRP A 272     -19.451   5.167   4.908  1.00 15.00      A    N  
ATOM   2569  HN  TRP A 272     -19.262   4.503   4.211  1.00 15.00      A    H  
ATOM   2570  CA  TRP A 272     -18.394   6.083   5.328  1.00 15.00      A    C  
ATOM   2571  CB  TRP A 272     -17.018   5.609   4.842  1.00 15.00      A    C  
ATOM   2572  CG  TRP A 272     -16.773   5.781   3.370  1.00 15.00      A    C  
ATOM   2573  CD1 TRP A 272     -17.350   5.078   2.352  1.00 15.00      A    C  
ATOM   2574  CD2 TRP A 272     -15.874   6.711   2.754  1.00 15.00      A    C  
ATOM   2575  NE1 TRP A 272     -16.869   5.514   1.142  1.00 15.00      A    N  
ATOM   2576  HE1 TRP A 272     -17.134   5.164   0.266  1.00 15.00      A    H  
ATOM   2577  CE2 TRP A 272     -15.961   6.516   1.361  1.00 15.00      A    C  
ATOM   2578  CE3 TRP A 272     -15.007   7.692   3.246  1.00 15.00      A    C  
ATOM   2579  CZ2 TRP A 272     -15.213   7.264   0.455  1.00 15.00      A    C  
ATOM   2580  CZ3 TRP A 272     -14.266   8.432   2.345  1.00 15.00      A    C  
ATOM   2581  CH2 TRP A 272     -14.373   8.215   0.966  1.00 15.00      A    C  
ATOM   2582  C   TRP A 272     -18.687   7.500   4.839  1.00 15.00      A    C  
ATOM   2583  O   TRP A 272     -18.144   8.476   5.356  1.00 15.00      A    O  
ATOM   2584  N   GLN A 273     -19.551   7.597   3.836  1.00 15.00      A    N  
ATOM   2585  HN  GLN A 273     -19.942   6.781   3.468  1.00 15.00      A    H  
ATOM   2586  CA  GLN A 273     -19.941   8.883   3.282  1.00 15.00      A    C  
ATOM   2587  CB  GLN A 273     -20.221   8.766   1.781  1.00 15.00      A    C  
ATOM   2588  CG  GLN A 273     -18.980   8.537   0.931  1.00 15.00      A    C  
ATOM   2589  CD  GLN A 273     -18.094   9.767   0.826  1.00 15.00      A    C  
ATOM   2590  OE1 GLN A 273     -18.061  10.609   1.720  1.00 15.00      A    O  
ATOM   2591  NE2 GLN A 273     -17.364   9.876  -0.272  1.00 15.00      A    N  
ATOM   2592 HE21 GLN A 273     -17.433   9.170  -0.946  1.00 15.00      A    H  
ATOM   2593 HE22 GLN A 273     -16.782  10.658  -0.362  1.00 15.00      A    H  
ATOM   2594  C   GLN A 273     -21.170   9.399   4.013  1.00 15.00      A    C  
ATOM   2595  O   GLN A 273     -22.251   8.818   3.917  1.00 15.00      A    O  
ATOM   2596  N   ARG A 274     -20.993  10.485   4.746  1.00 15.00      A    N  
ATOM   2597  HN  ARG A 274     -20.107  10.901   4.766  1.00 15.00      A    H  
ATOM   2598  CA  ARG A 274     -22.074  11.074   5.525  1.00 15.00      A    C  
ATOM   2599  CB  ARG A 274     -21.513  12.044   6.565  1.00 15.00      A    C  
ATOM   2600  CG  ARG A 274     -22.543  12.555   7.561  1.00 15.00      A    C  
ATOM   2601  CD  ARG A 274     -22.189  13.950   8.052  1.00 15.00      A    C  
ATOM   2602  NE  ARG A 274     -22.417  14.971   7.025  1.00 15.00      A    N  
ATOM   2603  HE  ARG A 274     -23.351  15.197   6.821  1.00 15.00      A    H  
ATOM   2604  CZ  ARG A 274     -21.442  15.598   6.363  1.00 15.00      A    C  
ATOM   2605  NH1 ARG A 274     -20.169  15.303   6.611  1.00 15.00      A    N  
ATOM   2606 HH11 ARG A 274     -19.929  14.584   7.327  1.00 15.00      A    H  
ATOM   2607 HH12 ARG A 274     -19.406  15.788   6.094  1.00 15.00      A    H  
ATOM   2608  NH2 ARG A 274     -21.742  16.522   5.454  1.00 15.00      A    N  
ATOM   2609 HH21 ARG A 274     -22.737  16.762   5.260  1.00 15.00      A    H  
ATOM   2610 HH22 ARG A 274     -20.985  17.012   4.933  1.00 15.00      A    H  
ATOM   2611  C   ARG A 274     -23.117  11.774   4.653  1.00 15.00      A    C  
ATOM   2612  O   ARG A 274     -23.025  12.979   4.397  1.00 15.00      A    O  
ATOM   2613  N   GLN A 275     -24.099  11.011   4.195  1.00 15.00      A    N  
ATOM   2614  HN  GLN A 275     -24.098  10.054   4.408  1.00 15.00      A    H  
ATOM   2615  CA  GLN A 275     -25.173  11.555   3.380  1.00 15.00      A    C  
ATOM   2616  CB  GLN A 275     -25.837  10.449   2.557  1.00 15.00      A    C  
ATOM   2617  CG  GLN A 275     -24.909   9.809   1.535  1.00 15.00      A    C  
ATOM   2618  CD  GLN A 275     -24.855   8.297   1.649  1.00 15.00      A    C  
ATOM   2619  OE1 GLN A 275     -25.849   7.649   1.969  1.00 15.00      A    O  
ATOM   2620  NE2 GLN A 275     -23.686   7.729   1.398  1.00 15.00      A    N  
ATOM   2621 HE21 GLN A 275     -22.933   8.308   1.158  1.00 15.00      A    H  
ATOM   2622 HE22 GLN A 275     -23.622   6.755   1.473  1.00 15.00      A    H  
ATOM   2623  C   GLN A 275     -26.190  12.248   4.278  1.00 15.00      A    C  
ATOM   2624  O   GLN A 275     -26.365  11.866   5.436  1.00 15.00      A    O  
ATOM   2625  N   ASN A 276     -26.850  13.268   3.757  1.00 15.00      A    N  
ATOM   2626  HN  ASN A 276     -26.694  13.518   2.825  1.00 15.00      A    H  
ATOM   2627  CA  ASN A 276     -27.827  14.010   4.542  1.00 15.00      A    C  
ATOM   2628  CB  ASN A 276     -27.665  15.526   4.365  1.00 15.00      A    C  
ATOM   2629  CG  ASN A 276     -27.685  15.970   2.914  1.00 15.00      A    C  
ATOM   2630  OD1 ASN A 276     -28.738  16.248   2.349  1.00 15.00      A    O  
ATOM   2631  ND2 ASN A 276     -26.511  16.051   2.304  1.00 15.00      A    N  
ATOM   2632 HD21 ASN A 276     -25.708  15.823   2.813  1.00 15.00      A    H  
ATOM   2633 HD22 ASN A 276     -26.498  16.338   1.366  1.00 15.00      A    H  
ATOM   2634  C   ASN A 276     -29.253  13.576   4.244  1.00 15.00      A    C  
ATOM   2635  O   ASN A 276     -29.551  13.072   3.160  1.00 15.00      A    O  
ATOM   2636  N   VAL A 277     -30.118  13.766   5.228  1.00 15.00      A    N  
ATOM   2637  HN  VAL A 277     -29.804  14.174   6.058  1.00 15.00      A    H  
ATOM   2638  CA  VAL A 277     -31.525  13.416   5.111  1.00 15.00      A    C  
ATOM   2639  CB  VAL A 277     -32.155  13.173   6.497  1.00 15.00      A    C  
ATOM   2640  CG1 VAL A 277     -31.873  11.750   6.957  1.00 15.00      A    C  
ATOM   2641  CG2 VAL A 277     -31.607  14.169   7.511  1.00 15.00      A    C  
ATOM   2642  C   VAL A 277     -32.260  14.533   4.389  1.00 15.00      A    C  
ATOM   2643  O   VAL A 277     -31.784  15.668   4.371  1.00 15.00      A    O  
ATOM   2644  N   ASN A 278     -33.404  14.217   3.796  1.00 15.00      A    N  
ATOM   2645  HN  ASN A 278     -33.756  13.310   3.884  1.00 15.00      A    H  
ATOM   2646  CA  ASN A 278     -34.163  15.201   3.037  1.00 15.00      A    C  
ATOM   2647  CB  ASN A 278     -33.479  15.399   1.674  1.00 15.00      A    C  
ATOM   2648  CG  ASN A 278     -32.847  16.767   1.473  1.00 15.00      A    C  
ATOM   2649  OD1 ASN A 278     -33.387  17.615   0.757  1.00 15.00      A    O  
ATOM   2650  ND2 ASN A 278     -31.695  16.988   2.086  1.00 15.00      A    N  
ATOM   2651 HD21 ASN A 278     -31.311  16.265   2.642  1.00 15.00      A    H  
ATOM   2652 HD22 ASN A 278     -31.270  17.858   1.968  1.00 15.00      A    H  
ATOM   2653  C   ASN A 278     -35.598  14.713   2.814  1.00 15.00      A    C  
ATOM   2654  O   ASN A 278     -35.887  14.056   1.810  1.00 15.00      A    O  
ATOM   2655  N   ALA A 279     -36.487  15.002   3.754  1.00 15.00      A    N  
ATOM   2656  HN  ALA A 279     -36.195  15.485   4.562  1.00 15.00      A    H  
ATOM   2657  CA  ALA A 279     -37.886  14.593   3.634  1.00 15.00      A    C  
ATOM   2658  CB  ALA A 279     -38.547  14.541   5.005  1.00 15.00      A    C  
ATOM   2659  C   ALA A 279     -38.662  15.524   2.693  1.00 15.00      A    C  
ATOM   2660  O   ALA A 279     -38.328  16.701   2.560  1.00 15.00      A    O  
ATOM   2661  N   PRO A 280     -39.692  14.997   2.004  1.00 15.00      A    N  
ATOM   2662  CA  PRO A 280     -40.517  15.790   1.085  1.00 15.00      A    C  
ATOM   2663  CB  PRO A 280     -41.319  14.728   0.331  1.00 15.00      A    C  
ATOM   2664  CG  PRO A 280     -41.414  13.587   1.281  1.00 15.00      A    C  
ATOM   2665  CD  PRO A 280     -40.129  13.589   2.061  1.00 15.00      A    C  
ATOM   2666  C   PRO A 280     -41.458  16.732   1.834  1.00 15.00      A    C  
ATOM   2667  O   PRO A 280     -41.999  16.377   2.881  1.00 15.00      A    O  
ATOM   2668  N   MET A 281     -41.651  17.930   1.294  1.00 15.00      A    N  
ATOM   2669  HN  MET A 281     -41.199  18.156   0.458  1.00 15.00      A    H  
ATOM   2670  CA  MET A 281     -42.519  18.916   1.929  1.00 15.00      A    C  
ATOM   2671  CB  MET A 281     -41.714  20.154   2.349  1.00 15.00      A    C  
ATOM   2672  CG  MET A 281     -40.517  19.860   3.245  1.00 15.00      A    C  
ATOM   2673  SD  MET A 281     -40.868  20.067   5.001  1.00 15.00      A    S  
ATOM   2674  CE  MET A 281     -41.924  18.653   5.315  1.00 15.00      A    C  
ATOM   2675  C   MET A 281     -43.682  19.327   1.023  1.00 15.00      A    C  
ATOM   2676  O   MET A 281     -44.841  19.135   1.363  1.00 15.00      A    O  
ATOM   2677  N   ARG A 282     -43.377  19.886  -0.138  1.00 15.00      A    N  
ATOM   2678  HN  ARG A 282     -42.439  19.996  -0.388  1.00 15.00      A    H  
ATOM   2679  CA  ARG A 282     -44.426  20.328  -1.053  1.00 15.00      A    C  
ATOM   2680  CB  ARG A 282     -44.126  21.720  -1.605  1.00 15.00      A    C  
ATOM   2681  CG  ARG A 282     -44.322  22.832  -0.590  1.00 15.00      A    C  
ATOM   2682  CD  ARG A 282     -43.207  23.857  -0.678  1.00 15.00      A    C  
ATOM   2683  NE  ARG A 282     -43.231  24.591  -1.944  1.00 15.00      A    N  
ATOM   2684  HE  ARG A 282     -44.077  24.593  -2.444  1.00 15.00      A    H  
ATOM   2685  CZ  ARG A 282     -42.183  25.248  -2.444  1.00 15.00      A    C  
ATOM   2686  NH1 ARG A 282     -41.025  25.258  -1.790  1.00 15.00      A    N  
ATOM   2687 HH11 ARG A 282     -40.206  25.772  -2.180  1.00 15.00      A    H  
ATOM   2688 HH12 ARG A 282     -40.930  24.752  -0.884  1.00 15.00      A    H  
ATOM   2689  NH2 ARG A 282     -42.302  25.912  -3.588  1.00 15.00      A    N  
ATOM   2690 HH21 ARG A 282     -41.487  26.429  -3.983  1.00 15.00      A    H  
ATOM   2691 HH22 ARG A 282     -43.212  25.924  -4.098  1.00 15.00      A    H  
ATOM   2692  C   ARG A 282     -44.678  19.345  -2.189  1.00 15.00      A    C  
ATOM   2693  O   ARG A 282     -43.834  18.509  -2.482  1.00 15.00      A    O  
ATOM   2694  N   HIS A 283     -45.845  19.496  -2.822  1.00 15.00      A    N  
ATOM   2695  HN  HIS A 283     -46.443  20.206  -2.509  1.00 15.00      A    H  
ATOM   2696  CA  HIS A 283     -46.305  18.650  -3.938  1.00 15.00      A    C  
ATOM   2697  CB  HIS A 283     -47.360  19.400  -4.766  1.00 15.00      A    C  
ATOM   2698  CG  HIS A 283     -47.982  18.595  -5.872  1.00 15.00      A    C  
ATOM   2699  ND1 HIS A 283     -49.134  17.856  -5.705  1.00 15.00      A    N  
ATOM   2700  HD1 HIS A 283     -49.640  17.765  -4.871  1.00 15.00      A    H  
ATOM   2701  CD2 HIS A 283     -47.623  18.439  -7.171  1.00 15.00      A    C  
ATOM   2702  CE1 HIS A 283     -49.454  17.280  -6.850  1.00 15.00      A    C  
ATOM   2703  NE2 HIS A 283     -48.555  17.620  -7.753  1.00 15.00      A    N  
ATOM   2704  HE2 HIS A 283     -48.556  17.331  -8.693  1.00 15.00      A    H  
ATOM   2705  C   HIS A 283     -45.187  18.129  -4.847  1.00 15.00      A    C  
ATOM   2706  O   HIS A 283     -44.972  16.920  -4.923  1.00 15.00      A    O  
ATOM   2707  N   SER A 284     -44.501  19.032  -5.546  1.00 15.00      A    N  
ATOM   2708  HN  SER A 284     -44.720  19.979  -5.454  1.00 15.00      A    H  
ATOM   2709  CA  SER A 284     -43.422  18.643  -6.454  1.00 15.00      A    C  
ATOM   2710  CB  SER A 284     -42.857  19.881  -7.153  1.00 15.00      A    C  
ATOM   2711  OG  SER A 284     -43.874  20.854  -7.357  1.00 15.00      A    O  
ATOM   2712  HG  SER A 284     -43.547  21.529  -7.965  1.00 15.00      A    H  
ATOM   2713  C   SER A 284     -42.319  17.896  -5.710  1.00 15.00      A    C  
ATOM   2714  O   SER A 284     -41.905  16.811  -6.117  1.00 15.00      A    O  
ATOM   2715  N   SER A 285     -41.897  18.464  -4.588  1.00 15.00      A    N  
ATOM   2716  HN  SER A 285     -42.313  19.295  -4.299  1.00 15.00      A    H  
ATOM   2717  CA  SER A 285     -40.846  17.886  -3.766  1.00 15.00      A    C  
ATOM   2718  CB  SER A 285     -40.584  18.795  -2.563  1.00 15.00      A    C  
ATOM   2719  OG  SER A 285     -39.398  18.439  -1.876  1.00 15.00      A    O  
ATOM   2720  HG  SER A 285     -38.636  18.644  -2.427  1.00 15.00      A    H  
ATOM   2721  C   SER A 285     -41.208  16.474  -3.300  1.00 15.00      A    C  
ATOM   2722  O   SER A 285     -40.330  15.626  -3.142  1.00 15.00      A    O  
ATOM   2723  N   VAL A 286     -42.497  16.233  -3.082  1.00 15.00      A    N  
ATOM   2724  HN  VAL A 286     -43.145  16.954  -3.220  1.00 15.00      A    H  
ATOM   2725  CA  VAL A 286     -42.974  14.933  -2.641  1.00 15.00      A    C  
ATOM   2726  CB  VAL A 286     -44.454  14.981  -2.192  1.00 15.00      A    C  
ATOM   2727  CG1 VAL A 286     -44.985  13.585  -1.918  1.00 15.00      A    C  
ATOM   2728  CG2 VAL A 286     -44.595  15.846  -0.948  1.00 15.00      A    C  
ATOM   2729  C   VAL A 286     -42.781  13.883  -3.731  1.00 15.00      A    C  
ATOM   2730  O   VAL A 286     -42.381  12.757  -3.450  1.00 15.00      A    O  
ATOM   2731  N   PHE A 287     -43.045  14.260  -4.974  1.00 15.00      A    N  
ATOM   2732  HN  PHE A 287     -43.349  15.176  -5.141  1.00 15.00      A    H  
ATOM   2733  CA  PHE A 287     -42.878  13.342  -6.096  1.00 15.00      A    C  
ATOM   2734  CB  PHE A 287     -43.454  13.934  -7.389  1.00 15.00      A    C  
ATOM   2735  CG  PHE A 287     -44.921  13.660  -7.595  1.00 15.00      A    C  
ATOM   2736  CD1 PHE A 287     -45.342  12.493  -8.215  1.00 15.00      A    C  
ATOM   2737  CD2 PHE A 287     -45.877  14.567  -7.168  1.00 15.00      A    C  
ATOM   2738  CE1 PHE A 287     -46.688  12.237  -8.405  1.00 15.00      A    C  
ATOM   2739  CE2 PHE A 287     -47.223  14.317  -7.354  1.00 15.00      A    C  
ATOM   2740  CZ  PHE A 287     -47.629  13.151  -7.973  1.00 15.00      A    C  
ATOM   2741  C   PHE A 287     -41.406  12.977  -6.285  1.00 15.00      A    C  
ATOM   2742  O   PHE A 287     -41.061  11.812  -6.483  1.00 15.00      A    O  
ATOM   2743  N   GLU A 288     -40.538  13.978  -6.196  1.00 15.00      A    N  
ATOM   2744  HN  GLU A 288     -40.872  14.887  -6.027  1.00 15.00      A    H  
ATOM   2745  CA  GLU A 288     -39.102  13.772  -6.363  1.00 15.00      A    C  
ATOM   2746  CB  GLU A 288     -38.400  15.111  -6.572  1.00 15.00      A    C  
ATOM   2747  CG  GLU A 288     -38.857  15.882  -7.796  1.00 15.00      A    C  
ATOM   2748  CD  GLU A 288     -38.611  17.368  -7.650  1.00 15.00      A    C  
ATOM   2749  OE1 GLU A 288     -37.434  17.782  -7.689  1.00 15.00      A    O  
ATOM   2750  OE2 GLU A 288     -39.594  18.119  -7.478  1.00 15.00      A    O  
ATOM   2751  C   GLU A 288     -38.478  13.067  -5.160  1.00 15.00      A    C  
ATOM   2752  O   GLU A 288     -37.527  12.297  -5.303  1.00 15.00      A    O  
ATOM   2753  N   HIS A 289     -39.010  13.324  -3.974  1.00 15.00      A    N  
ATOM   2754  HN  HIS A 289     -39.793  13.921  -3.915  1.00 15.00      A    H  
ATOM   2755  CA  HIS A 289     -38.466  12.725  -2.759  1.00 15.00      A    C  
ATOM   2756  CB  HIS A 289     -38.336  13.752  -1.636  1.00 15.00      A    C  
ATOM   2757  CG  HIS A 289     -37.099  14.580  -1.750  1.00 15.00      A    C  
ATOM   2758  ND1 HIS A 289     -36.165  14.688  -0.743  1.00 15.00      A    N  
ATOM   2759  HD1 HIS A 289     -36.223  14.268   0.154  1.00 15.00      A    H  
ATOM   2760  CD2 HIS A 289     -36.625  15.324  -2.778  1.00 15.00      A    C  
ATOM   2761  CE1 HIS A 289     -35.173  15.459  -1.147  1.00 15.00      A    C  
ATOM   2762  NE2 HIS A 289     -35.426  15.855  -2.376  1.00 15.00      A    N  
ATOM   2763  HE2 HIS A 289     -34.846  16.434  -2.915  1.00 15.00      A    H  
ATOM   2764  C   HIS A 289     -39.253  11.511  -2.307  1.00 15.00      A    C  
ATOM   2765  O   HIS A 289     -39.069  11.025  -1.195  1.00 15.00      A    O  
ATOM   2766  N   ASP A 290     -40.120  11.031  -3.185  1.00 15.00      A    N  
ATOM   2767  HN  ASP A 290     -40.230  11.490  -4.044  1.00 15.00      A    H  
ATOM   2768  CA  ASP A 290     -40.932   9.853  -2.909  1.00 15.00      A    C  
ATOM   2769  CB  ASP A 290     -41.886   9.622  -4.085  1.00 15.00      A    C  
ATOM   2770  CG  ASP A 290     -42.838   8.463  -3.877  1.00 15.00      A    C  
ATOM   2771  OD1 ASP A 290     -43.147   8.145  -2.715  1.00 15.00      A    O  
ATOM   2772  OD2 ASP A 290     -43.320   7.899  -4.885  1.00 15.00      A    O  
ATOM   2773  C   ASP A 290     -40.023   8.644  -2.755  1.00 15.00      A    C  
ATOM   2774  O   ASP A 290     -40.002   7.979  -1.721  1.00 15.00      A    O  
ATOM   2775  N   PHE A 291     -39.240   8.398  -3.790  1.00 15.00      A    N  
ATOM   2776  HN  PHE A 291     -39.295   8.983  -4.572  1.00 15.00      A    H  
ATOM   2777  CA  PHE A 291     -38.321   7.280  -3.804  1.00 15.00      A    C  
ATOM   2778  CB  PHE A 291     -37.947   6.915  -5.242  1.00 15.00      A    C  
ATOM   2779  CG  PHE A 291     -37.825   8.089  -6.179  1.00 15.00      A    C  
ATOM   2780  CD1 PHE A 291     -38.919   8.523  -6.914  1.00 15.00      A    C  
ATOM   2781  CD2 PHE A 291     -36.618   8.751  -6.334  1.00 15.00      A    C  
ATOM   2782  CE1 PHE A 291     -38.810   9.592  -7.782  1.00 15.00      A    C  
ATOM   2783  CE2 PHE A 291     -36.503   9.823  -7.199  1.00 15.00      A    C  
ATOM   2784  CZ  PHE A 291     -37.601  10.244  -7.924  1.00 15.00      A    C  
ATOM   2785  C   PHE A 291     -37.064   7.559  -2.988  1.00 15.00      A    C  
ATOM   2786  O   PHE A 291     -36.544   6.661  -2.320  1.00 15.00      A    O  
ATOM   2787  N   GLY A 292     -36.581   8.802  -3.045  1.00 15.00      A    N  
ATOM   2788  HN  GLY A 292     -37.065   9.477  -3.562  1.00 15.00      A    H  
ATOM   2789  CA  GLY A 292     -35.367   9.169  -2.328  1.00 15.00      A    C  
ATOM   2790  C   GLY A 292     -34.230   8.216  -2.648  1.00 15.00      A    C  
ATOM   2791  O   GLY A 292     -33.770   7.470  -1.784  1.00 15.00      A    O  
ATOM   2792  N   ARG A 293     -33.792   8.224  -3.898  1.00 15.00      A    N  
ATOM   2793  HN  ARG A 293     -34.169   8.866  -4.535  1.00 15.00      A    H  
ATOM   2794  CA  ARG A 293     -32.737   7.323  -4.337  1.00 15.00      A    C  
ATOM   2795  CB  ARG A 293     -33.002   6.828  -5.760  1.00 15.00      A    C  
ATOM   2796  CG  ARG A 293     -34.301   6.043  -5.915  1.00 15.00      A    C  
ATOM   2797  CD  ARG A 293     -34.307   4.771  -5.073  1.00 15.00      A    C  
ATOM   2798  NE  ARG A 293     -34.677   5.019  -3.676  1.00 15.00      A    N  
ATOM   2799  HE  ARG A 293     -35.188   5.840  -3.483  1.00 15.00      A    H  
ATOM   2800  CZ  ARG A 293     -34.365   4.213  -2.661  1.00 15.00      A    C  
ATOM   2801  NH1 ARG A 293     -33.676   3.097  -2.880  1.00 15.00      A    N  
ATOM   2802 HH11 ARG A 293     -33.376   2.849  -3.844  1.00 15.00      A    H  
ATOM   2803 HH12 ARG A 293     -33.429   2.466  -2.087  1.00 15.00      A    H  
ATOM   2804  NH2 ARG A 293     -34.750   4.527  -1.429  1.00 15.00      A    N  
ATOM   2805 HH21 ARG A 293     -34.513   3.907  -0.628  1.00 15.00      A    H  
ATOM   2806 HH22 ARG A 293     -35.295   5.406  -1.260  1.00 15.00      A    H  
ATOM   2807  C   ARG A 293     -31.349   7.935  -4.209  1.00 15.00      A    C  
ATOM   2808  O   ARG A 293     -31.104   9.059  -4.643  1.00 15.00      A    O  
ATOM   2809  N   THR A 294     -30.451   7.177  -3.602  1.00 15.00      A    N  
ATOM   2810  HN  THR A 294     -30.715   6.294  -3.276  1.00 15.00      A    H  
ATOM   2811  CA  THR A 294     -29.082   7.603  -3.393  1.00 15.00      A    C  
ATOM   2812  CB  THR A 294     -28.561   7.002  -2.074  1.00 15.00      A    C  
ATOM   2813  OG1 THR A 294     -29.110   5.683  -1.919  1.00 15.00      A    O  
ATOM   2814  HG1 THR A 294     -28.920   5.353  -1.027  1.00 15.00      A    H  
ATOM   2815  CG2 THR A 294     -28.989   7.862  -0.892  1.00 15.00      A    C  
ATOM   2816  C   THR A 294     -28.196   7.131  -4.553  1.00 15.00      A    C  
ATOM   2817  O   THR A 294     -28.584   6.237  -5.309  1.00 15.00      A    O  
ATOM   2818  N   PRO A 295     -26.993   7.721  -4.708  1.00 15.00      A    N  
ATOM   2819  CA  PRO A 295     -26.053   7.351  -5.778  1.00 15.00      A    C  
ATOM   2820  CB  PRO A 295     -24.826   8.238  -5.519  1.00 15.00      A    C  
ATOM   2821  CG  PRO A 295     -24.988   8.736  -4.121  1.00 15.00      A    C  
ATOM   2822  CD  PRO A 295     -26.466   8.810  -3.874  1.00 15.00      A    C  
ATOM   2823  C   PRO A 295     -25.666   5.872  -5.729  1.00 15.00      A    C  
ATOM   2824  O   PRO A 295     -25.250   5.294  -6.734  1.00 15.00      A    O  
ATOM   2825  N   GLU A 296     -25.819   5.270  -4.557  1.00 15.00      A    N  
ATOM   2826  HN  GLU A 296     -26.159   5.787  -3.800  1.00 15.00      A    H  
ATOM   2827  CA  GLU A 296     -25.504   3.861  -4.367  1.00 15.00      A    C  
ATOM   2828  CB  GLU A 296     -25.636   3.498  -2.881  1.00 15.00      A    C  
ATOM   2829  CG  GLU A 296     -24.714   2.380  -2.407  1.00 15.00      A    C  
ATOM   2830  CD  GLU A 296     -25.176   0.999  -2.831  1.00 15.00      A    C  
ATOM   2831  OE1 GLU A 296     -24.321   0.088  -2.926  1.00 15.00      A    O  
ATOM   2832  OE2 GLU A 296     -26.383   0.828  -3.089  1.00 15.00      A    O  
ATOM   2833  C   GLU A 296     -26.444   3.003  -5.213  1.00 15.00      A    C  
ATOM   2834  O   GLU A 296     -26.005   2.281  -6.112  1.00 15.00      A    O  
ATOM   2835  N   VAL A 297     -27.743   3.140  -4.961  1.00 15.00      A    N  
ATOM   2836  HN  VAL A 297     -28.031   3.773  -4.269  1.00 15.00      A    H  
ATOM   2837  CA  VAL A 297     -28.750   2.365  -5.681  1.00 15.00      A    C  
ATOM   2838  CB  VAL A 297     -30.145   2.417  -5.020  1.00 15.00      A    C  
ATOM   2839  CG1 VAL A 297     -30.138   1.664  -3.700  1.00 15.00      A    C  
ATOM   2840  CG2 VAL A 297     -30.611   3.851  -4.820  1.00 15.00      A    C  
ATOM   2841  C   VAL A 297     -28.843   2.756  -7.151  1.00 15.00      A    C  
ATOM   2842  O   VAL A 297     -29.241   1.946  -7.985  1.00 15.00      A    O  
ATOM   2843  N   SER A 298     -28.472   3.992  -7.472  1.00 15.00      A    N  
ATOM   2844  HN  SER A 298     -28.183   4.609  -6.764  1.00 15.00      A    H  
ATOM   2845  CA  SER A 298     -28.509   4.453  -8.854  1.00 15.00      A    C  
ATOM   2846  CB  SER A 298     -28.310   5.969  -8.937  1.00 15.00      A    C  
ATOM   2847  OG  SER A 298     -27.003   6.340  -8.537  1.00 15.00      A    O  
ATOM   2848  HG  SER A 298     -26.623   5.645  -7.988  1.00 15.00      A    H  
ATOM   2849  C   SER A 298     -27.453   3.722  -9.682  1.00 15.00      A    C  
ATOM   2850  O   SER A 298     -27.551   3.626 -10.903  1.00 15.00      A    O  
ATOM   2851  N   ARG A 299     -26.437   3.209  -8.998  1.00 15.00      A    N  
ATOM   2852  HN  ARG A 299     -26.405   3.331  -8.023  1.00 15.00      A    H  
ATOM   2853  CA  ARG A 299     -25.372   2.471  -9.652  1.00 15.00      A    C  
ATOM   2854  CB  ARG A 299     -24.036   2.728  -8.944  1.00 15.00      A    C  
ATOM   2855  CG  ARG A 299     -22.832   2.023  -9.561  1.00 15.00      A    C  
ATOM   2856  CD  ARG A 299     -22.499   0.734  -8.822  1.00 15.00      A    C  
ATOM   2857  NE  ARG A 299     -22.578   0.907  -7.373  1.00 15.00      A    N  
ATOM   2858  HE  ARG A 299     -22.268   1.762  -7.005  1.00 15.00      A    H  
ATOM   2859  CZ  ARG A 299     -23.047  -0.015  -6.534  1.00 15.00      A    C  
ATOM   2860  NH1 ARG A 299     -23.478  -1.186  -6.993  1.00 15.00      A    N  
ATOM   2861 HH11 ARG A 299     -23.846  -1.903  -6.331  1.00 15.00      A    H  
ATOM   2862 HH12 ARG A 299     -23.453  -1.392  -8.014  1.00 15.00      A    H  
ATOM   2863  NH2 ARG A 299     -23.092   0.246  -5.236  1.00 15.00      A    N  
ATOM   2864 HH21 ARG A 299     -22.762   1.161  -4.873  1.00 15.00      A    H  
ATOM   2865 HH22 ARG A 299     -23.473  -0.461  -4.557  1.00 15.00      A    H  
ATOM   2866  C   ARG A 299     -25.708   0.985  -9.648  1.00 15.00      A    C  
ATOM   2867  O   ARG A 299     -25.397   0.265 -10.595  1.00 15.00      A    O  
ATOM   2868  N   LEU A 300     -26.357   0.545  -8.576  1.00 15.00      A    N  
ATOM   2869  HN  LEU A 300     -26.571   1.177  -7.855  1.00 15.00      A    H  
ATOM   2870  CA  LEU A 300     -26.750  -0.850  -8.425  1.00 15.00      A    C  
ATOM   2871  CB  LEU A 300     -27.236  -1.107  -6.994  1.00 15.00      A    C  
ATOM   2872  CG  LEU A 300     -27.269  -2.563  -6.523  1.00 15.00      A    C  
ATOM   2873  CD1 LEU A 300     -25.990  -3.287  -6.911  1.00 15.00      A    C  
ATOM   2874  CD2 LEU A 300     -27.468  -2.622  -5.018  1.00 15.00      A    C  
ATOM   2875  C   LEU A 300     -27.823  -1.234  -9.446  1.00 15.00      A    C  
ATOM   2876  O   LEU A 300     -27.833  -2.352  -9.959  1.00 15.00      A    O  
ATOM   2877  N   THR A 301     -28.712  -0.297  -9.754  1.00 15.00      A    N  
ATOM   2878  HN  THR A 301     -28.658   0.581  -9.318  1.00 15.00      A    H  
ATOM   2879  CA  THR A 301     -29.774  -0.545 -10.723  1.00 15.00      A    C  
ATOM   2880  CB  THR A 301     -30.835   0.568 -10.695  1.00 15.00      A    C  
ATOM   2881  OG1 THR A 301     -30.192   1.832 -10.483  1.00 15.00      A    O  
ATOM   2882  HG1 THR A 301     -30.163   2.021  -9.539  1.00 15.00      A    H  
ATOM   2883  CG2 THR A 301     -31.837   0.320  -9.578  1.00 15.00      A    C  
ATOM   2884  C   THR A 301     -29.197  -0.667 -12.129  1.00 15.00      A    C  
ATOM   2885  O   THR A 301     -29.677  -1.450 -12.948  1.00 15.00      A    O  
ATOM   2886  N   ARG A 302     -28.141   0.098 -12.391  1.00 15.00      A    N  
ATOM   2887  HN  ARG A 302     -27.804   0.697 -11.695  1.00 15.00      A    H  
ATOM   2888  CA  ARG A 302     -27.482   0.073 -13.690  1.00 15.00      A    C  
ATOM   2889  CB  ARG A 302     -26.541   1.266 -13.859  1.00 15.00      A    C  
ATOM   2890  CG  ARG A 302     -27.262   2.601 -13.950  1.00 15.00      A    C  
ATOM   2891  CD  ARG A 302     -26.353   3.695 -14.490  1.00 15.00      A    C  
ATOM   2892  NE  ARG A 302     -25.179   3.918 -13.643  1.00 15.00      A    N  
ATOM   2893  HE  ARG A 302     -24.445   3.270 -13.717  1.00 15.00      A    H  
ATOM   2894  CZ  ARG A 302     -25.057   4.938 -12.790  1.00 15.00      A    C  
ATOM   2895  NH1 ARG A 302     -26.037   5.826 -12.665  1.00 15.00      A    N  
ATOM   2896 HH11 ARG A 302     -25.945   6.622 -12.000  1.00 15.00      A    H  
ATOM   2897 HH12 ARG A 302     -26.907   5.727 -13.231  1.00 15.00      A    H  
ATOM   2898  NH2 ARG A 302     -23.947   5.075 -12.069  1.00 15.00      A    N  
ATOM   2899 HH21 ARG A 302     -23.850   5.872 -11.402  1.00 15.00      A    H  
ATOM   2900 HH22 ARG A 302     -23.168   4.391 -12.169  1.00 15.00      A    H  
ATOM   2901  C   ARG A 302     -26.733  -1.239 -13.886  1.00 15.00      A    C  
ATOM   2902  O   ARG A 302     -26.360  -1.598 -15.003  1.00 15.00      A    O  
ATOM   2903  N   THR A 303     -26.509  -1.950 -12.789  1.00 15.00      A    N  
ATOM   2904  HN  THR A 303     -26.813  -1.606 -11.923  1.00 15.00      A    H  
ATOM   2905  CA  THR A 303     -25.837  -3.233 -12.847  1.00 15.00      A    C  
ATOM   2906  CB  THR A 303     -25.239  -3.612 -11.479  1.00 15.00      A    C  
ATOM   2907  OG1 THR A 303     -24.690  -2.438 -10.861  1.00 15.00      A    O  
ATOM   2908  HG1 THR A 303     -24.799  -1.686 -11.453  1.00 15.00      A    H  
ATOM   2909  CG2 THR A 303     -24.135  -4.645 -11.645  1.00 15.00      A    C  
ATOM   2910  C   THR A 303     -26.846  -4.292 -13.285  1.00 15.00      A    C  
ATOM   2911  O   THR A 303     -26.513  -5.228 -14.013  1.00 15.00      A    O  
ATOM   2912  N   LEU A 304     -28.093  -4.108 -12.854  1.00 15.00      A    N  
ATOM   2913  HN  LEU A 304     -28.288  -3.334 -12.285  1.00 15.00      A    H  
ATOM   2914  CA  LEU A 304     -29.179  -5.017 -13.199  1.00 15.00      A    C  
ATOM   2915  CB  LEU A 304     -30.406  -4.745 -12.323  1.00 15.00      A    C  
ATOM   2916  CG  LEU A 304     -30.540  -5.584 -11.052  1.00 15.00      A    C  
ATOM   2917  CD1 LEU A 304     -31.733  -5.116 -10.231  1.00 15.00      A    C  
ATOM   2918  CD2 LEU A 304     -30.676  -7.058 -11.397  1.00 15.00      A    C  
ATOM   2919  C   LEU A 304     -29.559  -4.859 -14.665  1.00 15.00      A    C  
ATOM   2920  O   LEU A 304     -29.929  -5.828 -15.331  1.00 15.00      A    O  
ATOM   2921  N   GLN A 305     -29.451  -3.631 -15.163  1.00 15.00      A    N  
ATOM   2922  HN  GLN A 305     -29.157  -2.904 -14.573  1.00 15.00      A    H  
ATOM   2923  CA  GLN A 305     -29.775  -3.327 -16.553  1.00 15.00      A    C  
ATOM   2924  CB  GLN A 305     -29.763  -1.818 -16.797  1.00 15.00      A    C  
ATOM   2925  CG  GLN A 305     -30.952  -1.083 -16.199  1.00 15.00      A    C  
ATOM   2926  CD  GLN A 305     -30.984   0.387 -16.575  1.00 15.00      A    C  
ATOM   2927  OE1 GLN A 305     -29.945   1.025 -16.735  1.00 15.00      A    O  
ATOM   2928  NE2 GLN A 305     -32.181   0.933 -16.723  1.00 15.00      A    N  
ATOM   2929 HE21 GLN A 305     -32.968   0.366 -16.580  1.00 15.00      A    H  
ATOM   2930 HE22 GLN A 305     -32.230   1.877 -16.972  1.00 15.00      A    H  
ATOM   2931  C   GLN A 305     -28.820  -4.024 -17.517  1.00 15.00      A    C  
ATOM   2932  O   GLN A 305     -29.115  -4.173 -18.702  1.00 15.00      A    O  
ATOM   2933  N   ARG A 306     -27.673  -4.453 -17.009  1.00 15.00      A    N  
ATOM   2934  HN  ARG A 306     -27.483  -4.306 -16.057  1.00 15.00      A    H  
ATOM   2935  CA  ARG A 306     -26.695  -5.139 -17.836  1.00 15.00      A    C  
ATOM   2936  CB  ARG A 306     -25.274  -4.682 -17.507  1.00 15.00      A    C  
ATOM   2937  CG  ARG A 306     -24.631  -3.849 -18.605  1.00 15.00      A    C  
ATOM   2938  CD  ARG A 306     -23.136  -3.686 -18.374  1.00 15.00      A    C  
ATOM   2939  NE  ARG A 306     -22.453  -3.150 -19.554  1.00 15.00      A    N  
ATOM   2940  HE  ARG A 306     -22.810  -2.318 -19.937  1.00 15.00      A    H  
ATOM   2941  CZ  ARG A 306     -21.388  -3.720 -20.125  1.00 15.00      A    C  
ATOM   2942  NH1 ARG A 306     -20.881  -4.845 -19.628  1.00 15.00      A    N  
ATOM   2943 HH11 ARG A 306     -20.050  -5.290 -20.073  1.00 15.00      A    H  
ATOM   2944 HH12 ARG A 306     -21.313  -5.289 -18.789  1.00 15.00      A    H  
ATOM   2945  NH2 ARG A 306     -20.833  -3.166 -21.199  1.00 15.00      A    N  
ATOM   2946 HH21 ARG A 306     -20.001  -3.608 -21.648  1.00 15.00      A    H  
ATOM   2947 HH22 ARG A 306     -21.225  -2.287 -21.599  1.00 15.00      A    H  
ATOM   2948  C   ARG A 306     -26.823  -6.652 -17.697  1.00 15.00      A    C  
ATOM   2949  O   ARG A 306     -26.054  -7.406 -18.291  1.00 15.00      A    O  
ATOM   2950  N   PHE A 307     -27.810  -7.091 -16.923  1.00 15.00      A    N  
ATOM   2951  HN  PHE A 307     -28.408  -6.441 -16.492  1.00 15.00      A    H  
ATOM   2952  CA  PHE A 307     -28.039  -8.514 -16.707  1.00 15.00      A    C  
ATOM   2953  CB  PHE A 307     -28.200  -8.825 -15.213  1.00 15.00      A    C  
ATOM   2954  CG  PHE A 307     -26.908  -8.866 -14.441  1.00 15.00      A    C  
ATOM   2955  CD1 PHE A 307     -25.781  -9.470 -14.975  1.00 15.00      A    C  
ATOM   2956  CD2 PHE A 307     -26.824  -8.305 -13.177  1.00 15.00      A    C  
ATOM   2957  CE1 PHE A 307     -24.596  -9.512 -14.266  1.00 15.00      A    C  
ATOM   2958  CE2 PHE A 307     -25.642  -8.343 -12.461  1.00 15.00      A    C  
ATOM   2959  CZ  PHE A 307     -24.526  -8.948 -13.007  1.00 15.00      A    C  
ATOM   2960  C   PHE A 307     -29.259  -8.996 -17.490  1.00 15.00      A    C  
ATOM   2961  O   PHE A 307     -30.101  -9.731 -16.966  1.00 15.00      A    O  
ATOM   2962  N   LEU A 308     -29.345  -8.577 -18.748  1.00 15.00      A    N  
ATOM   2963  HN  LEU A 308     -28.645  -7.991 -19.101  1.00 15.00      A    H  
ATOM   2964  CA  LEU A 308     -30.453  -8.962 -19.614  1.00 15.00      A    C  
ATOM   2965  CB  LEU A 308     -30.876  -7.794 -20.516  1.00 15.00      A    C  
ATOM   2966  CG  LEU A 308     -31.325  -6.505 -19.817  1.00 15.00      A    C  
ATOM   2967  CD1 LEU A 308     -31.527  -5.392 -20.836  1.00 15.00      A    C  
ATOM   2968  CD2 LEU A 308     -32.600  -6.735 -19.019  1.00 15.00      A    C  
ATOM   2969  C   LEU A 308     -30.085 -10.175 -20.469  1.00 15.00      A    C  
ATOM   2970  O   LEU A 308     -30.636 -11.259 -20.294  1.00 15.00      A    O  
ATOM   2971  N   ALA A 309     -29.138  -9.991 -21.383  1.00 15.00      A    N  
ATOM   2972  HN  ALA A 309     -28.711  -9.114 -21.455  1.00 15.00      A    H  
ATOM   2973  CA  ALA A 309     -28.706 -11.068 -22.271  1.00 15.00      A    C  
ATOM   2974  CB  ALA A 309     -27.949 -10.507 -23.464  1.00 15.00      A    C  
ATOM   2975  C   ALA A 309     -27.852 -12.089 -21.522  1.00 15.00      A    C  
ATOM   2976  O   ALA A 309     -26.794 -11.757 -20.991  1.00 15.00      A    O  
ATOM   2977  N   LYS A 310     -28.320 -13.333 -21.492  1.00 15.00      A    N  
ATOM   2978  HN  LYS A 310     -29.159 -13.536 -21.951  1.00 15.00      A    H  
ATOM   2979  CA  LYS A 310     -27.610 -14.405 -20.801  1.00 15.00      A    C  
ATOM   2980  CB  LYS A 310     -28.062 -14.505 -19.331  1.00 15.00      A    C  
ATOM   2981  CG  LYS A 310     -29.493 -14.043 -19.048  1.00 15.00      A    C  
ATOM   2982  CD  LYS A 310     -30.538 -14.958 -19.676  1.00 15.00      A    C  
ATOM   2983  CE  LYS A 310     -31.516 -14.164 -20.532  1.00 15.00      A    C  
ATOM   2984  NZ  LYS A 310     -32.541 -15.031 -21.178  1.00 15.00      A    N  
ATOM   2985  HZ1 LYS A 310     -33.110 -15.509 -20.453  1.00 15.00      A    H  
ATOM   2986  HZ2 LYS A 310     -32.081 -15.748 -21.772  1.00 15.00      A    H  
ATOM   2987  HZ3 LYS A 310     -33.173 -14.454 -21.774  1.00 15.00      A    H  
ATOM   2988  C   LYS A 310     -27.800 -15.754 -21.494  1.00 15.00      A    C  
ATOM   2989  O   LYS A 310     -28.851 -16.018 -22.082  1.00 15.00      A    O  
ATOM   2990  N   THR A 311     -26.771 -16.596 -21.431  1.00 15.00      A    N  
ATOM   2991  HN  THR A 311     -25.951 -16.309 -20.981  1.00 15.00      A    H  
ATOM   2992  CA  THR A 311     -26.827 -17.939 -22.012  1.00 15.00      A    C  
ATOM   2993  CB  THR A 311     -25.455 -18.377 -22.577  1.00 15.00      A    C  
ATOM   2994  OG1 THR A 311     -25.522 -19.735 -23.041  1.00 15.00      A    O  
ATOM   2995  HG1 THR A 311     -25.239 -19.772 -23.964  1.00 15.00      A    H  
ATOM   2996  CG2 THR A 311     -25.048 -17.478 -23.737  1.00 15.00      A    C  
ATOM   2997  C   THR A 311     -27.297 -18.919 -20.931  1.00 15.00      A    C  
ATOM   2998  O   THR A 311     -27.297 -18.575 -19.754  1.00 15.00      A    O  
ATOM   2999  N   VAL A 312     -27.659 -20.141 -21.313  1.00 15.00      A    N  
ATOM   3000  HN  VAL A 312     -27.569 -20.395 -22.257  1.00 15.00      A    H  
ATOM   3001  CA  VAL A 312     -28.168 -21.125 -20.352  1.00 15.00      A    C  
ATOM   3002  CB  VAL A 312     -28.769 -22.366 -21.047  1.00 15.00      A    C  
ATOM   3003  CG1 VAL A 312     -30.028 -21.989 -21.814  1.00 15.00      A    C  
ATOM   3004  CG2 VAL A 312     -27.751 -23.015 -21.974  1.00 15.00      A    C  
ATOM   3005  C   VAL A 312     -27.130 -21.557 -19.316  1.00 15.00      A    C  
ATOM   3006  O   VAL A 312     -27.479 -21.982 -18.220  1.00 15.00      A    O  
ATOM   3007  N   HIS A 313     -25.853 -21.437 -19.650  1.00 15.00      A    N  
ATOM   3008  HN  HIS A 313     -25.614 -21.071 -20.527  1.00 15.00      A    H  
ATOM   3009  CA  HIS A 313     -24.804 -21.836 -18.719  1.00 15.00      A    C  
ATOM   3010  CB  HIS A 313     -23.634 -22.518 -19.428  1.00 15.00      A    C  
ATOM   3011  CG  HIS A 313     -23.426 -23.936 -18.989  1.00 15.00      A    C  
ATOM   3012  ND1 HIS A 313     -24.099 -24.998 -19.555  1.00 15.00      A    N  
ATOM   3013  HD1 HIS A 313     -24.760 -24.938 -20.279  1.00 15.00      A    H  
ATOM   3014  CD2 HIS A 313     -22.626 -24.466 -18.030  1.00 15.00      A    C  
ATOM   3015  CE1 HIS A 313     -23.726 -26.118 -18.965  1.00 15.00      A    C  
ATOM   3016  NE2 HIS A 313     -22.834 -25.824 -18.039  1.00 15.00      A    N  
ATOM   3017  HE2 HIS A 313     -22.391 -26.474 -17.453  1.00 15.00      A    H  
ATOM   3018  C   HIS A 313     -24.319 -20.671 -17.871  1.00 15.00      A    C  
ATOM   3019  O   HIS A 313     -23.666 -20.870 -16.848  1.00 15.00      A    O  
ATOM   3020  N   ASN A 314     -24.643 -19.461 -18.296  1.00 15.00      A    N  
ATOM   3021  HN  ASN A 314     -25.164 -19.369 -19.119  1.00 15.00      A    H  
ATOM   3022  CA  ASN A 314     -24.244 -18.265 -17.566  1.00 15.00      A    C  
ATOM   3023  CB  ASN A 314     -23.744 -17.189 -18.530  1.00 15.00      A    C  
ATOM   3024  CG  ASN A 314     -22.239 -17.029 -18.505  1.00 15.00      A    C  
ATOM   3025  OD1 ASN A 314     -21.521 -17.705 -19.236  1.00 15.00      A    O  
ATOM   3026  ND2 ASN A 314     -21.753 -16.131 -17.662  1.00 15.00      A    N  
ATOM   3027 HD21 ASN A 314     -22.383 -15.627 -17.108  1.00 15.00      A    H  
ATOM   3028 HD22 ASN A 314     -20.781 -16.011 -17.628  1.00 15.00      A    H  
ATOM   3029  C   ASN A 314     -25.408 -17.720 -16.752  1.00 15.00      A    C  
ATOM   3030  O   ASN A 314     -25.218 -16.974 -15.790  1.00 15.00      A    O  
ATOM   3031  N   ASN A 315     -26.613 -18.113 -17.147  1.00 15.00      A    N  
ATOM   3032  HN  ASN A 315     -26.683 -18.717 -17.915  1.00 15.00      A    H  
ATOM   3033  CA  ASN A 315     -27.840 -17.674 -16.490  1.00 15.00      A    C  
ATOM   3034  CB  ASN A 315     -29.074 -18.165 -17.265  1.00 15.00      A    C  
ATOM   3035  CG  ASN A 315     -30.203 -18.686 -16.394  1.00 15.00      A    C  
ATOM   3036  OD1 ASN A 315     -30.213 -19.850 -16.010  1.00 15.00      A    O  
ATOM   3037  ND2 ASN A 315     -31.168 -17.833 -16.092  1.00 15.00      A    N  
ATOM   3038 HD21 ASN A 315     -31.104 -16.920 -16.436  1.00 15.00      A    H  
ATOM   3039 HD22 ASN A 315     -31.913 -18.159 -15.539  1.00 15.00      A    H  
ATOM   3040  C   ASN A 315     -27.887 -18.072 -15.018  1.00 15.00      A    C  
ATOM   3041  O   ASN A 315     -28.424 -17.331 -14.199  1.00 15.00      A    O  
ATOM   3042  N   LEU A 316     -27.305 -19.218 -14.680  1.00 15.00      A    N  
ATOM   3043  HN  LEU A 316     -26.882 -19.762 -15.372  1.00 15.00      A    H  
ATOM   3044  CA  LEU A 316     -27.290 -19.684 -13.296  1.00 15.00      A    C  
ATOM   3045  CB  LEU A 316     -26.600 -21.045 -13.186  1.00 15.00      A    C  
ATOM   3046  CG  LEU A 316     -27.380 -22.237 -13.742  1.00 15.00      A    C  
ATOM   3047  CD1 LEU A 316     -26.614 -22.899 -14.877  1.00 15.00      A    C  
ATOM   3048  CD2 LEU A 316     -27.685 -23.239 -12.638  1.00 15.00      A    C  
ATOM   3049  C   LEU A 316     -26.606 -18.663 -12.394  1.00 15.00      A    C  
ATOM   3050  O   LEU A 316     -27.181 -18.210 -11.401  1.00 15.00      A    O  
ATOM   3051  N   ALA A 317     -25.391 -18.280 -12.768  1.00 15.00      A    N  
ATOM   3052  HN  ALA A 317     -24.997 -18.667 -13.574  1.00 15.00      A    H  
ATOM   3053  CA  ALA A 317     -24.631 -17.299 -12.009  1.00 15.00      A    C  
ATOM   3054  CB  ALA A 317     -23.208 -17.212 -12.536  1.00 15.00      A    C  
ATOM   3055  C   ALA A 317     -25.312 -15.939 -12.095  1.00 15.00      A    C  
ATOM   3056  O   ALA A 317     -25.309 -15.163 -11.139  1.00 15.00      A    O  
ATOM   3057  N   ILE A 318     -25.905 -15.664 -13.250  1.00 15.00      A    N  
ATOM   3058  HN  ILE A 318     -25.861 -16.323 -13.976  1.00 15.00      A    H  
ATOM   3059  CA  ILE A 318     -26.601 -14.408 -13.479  1.00 15.00      A    C  
ATOM   3060  CB  ILE A 318     -26.971 -14.216 -14.977  1.00 15.00      A    C  
ATOM   3061  CG1 ILE A 318     -25.964 -13.286 -15.666  1.00 15.00      A    C  
ATOM   3062  CG2 ILE A 318     -28.392 -13.699 -15.168  1.00 15.00      A    C  
ATOM   3063  CD1 ILE A 318     -24.516 -13.697 -15.500  1.00 15.00      A    C  
ATOM   3064  C   ILE A 318     -27.815 -14.270 -12.551  1.00 15.00      A    C  
ATOM   3065  O   ILE A 318     -28.119 -13.179 -12.077  1.00 15.00      A    O  
ATOM   3066  N   ARG A 319     -28.492 -15.381 -12.274  1.00 15.00      A    N  
ATOM   3067  HN  ARG A 319     -28.214 -16.232 -12.685  1.00 15.00      A    H  
ATOM   3068  CA  ARG A 319     -29.649 -15.357 -11.381  1.00 15.00      A    C  
ATOM   3069  CB  ARG A 319     -30.431 -16.669 -11.438  1.00 15.00      A    C  
ATOM   3070  CG  ARG A 319     -31.003 -17.010 -12.805  1.00 15.00      A    C  
ATOM   3071  CD  ARG A 319     -31.508 -15.780 -13.548  1.00 15.00      A    C  
ATOM   3072  NE  ARG A 319     -32.629 -15.114 -12.881  1.00 15.00      A    N  
ATOM   3073  HE  ARG A 319     -32.527 -14.892 -11.925  1.00 15.00      A    H  
ATOM   3074  CZ  ARG A 319     -33.771 -14.796 -13.493  1.00 15.00      A    C  
ATOM   3075  NH1 ARG A 319     -33.951 -15.093 -14.770  1.00 15.00      A    N  
ATOM   3076 HH11 ARG A 319     -34.848 -14.832 -15.253  1.00 15.00      A    H  
ATOM   3077 HH12 ARG A 319     -33.208 -15.580 -15.303  1.00 15.00      A    H  
ATOM   3078  NH2 ARG A 319     -34.716 -14.151 -12.836  1.00 15.00      A    N  
ATOM   3079 HH21 ARG A 319     -35.611 -13.904 -13.308  1.00 15.00      A    H  
ATOM   3080 HH22 ARG A 319     -34.564 -13.878 -11.826  1.00 15.00      A    H  
ATOM   3081  C   ARG A 319     -29.201 -15.090  -9.954  1.00 15.00      A    C  
ATOM   3082  O   ARG A 319     -29.812 -14.299  -9.238  1.00 15.00      A    O  
ATOM   3083  N   GLN A 320     -28.116 -15.745  -9.559  1.00 15.00      A    N  
ATOM   3084  HN  GLN A 320     -27.671 -16.354 -10.188  1.00 15.00      A    H  
ATOM   3085  CA  GLN A 320     -27.566 -15.579  -8.223  1.00 15.00      A    C  
ATOM   3086  CB  GLN A 320     -26.413 -16.561  -7.991  1.00 15.00      A    C  
ATOM   3087  CG  GLN A 320     -26.816 -18.027  -8.080  1.00 15.00      A    C  
ATOM   3088  CD  GLN A 320     -25.622 -18.966  -8.084  1.00 15.00      A    C  
ATOM   3089  OE1 GLN A 320     -25.021 -19.215  -9.125  1.00 15.00      A    O  
ATOM   3090  NE2 GLN A 320     -25.275 -19.501  -6.922  1.00 15.00      A    N  
ATOM   3091 HE21 GLN A 320     -25.798 -19.266  -6.129  1.00 15.00      A    H  
ATOM   3092 HE22 GLN A 320     -24.511 -20.112  -6.908  1.00 15.00      A    H  
ATOM   3093  C   GLN A 320     -27.094 -14.141  -8.034  1.00 15.00      A    C  
ATOM   3094  O   GLN A 320     -27.261 -13.554  -6.968  1.00 15.00      A    O  
ATOM   3095  N   ARG A 321     -26.522 -13.573  -9.090  1.00 15.00      A    N  
ATOM   3096  HN  ARG A 321     -26.413 -14.096  -9.915  1.00 15.00      A    H  
ATOM   3097  CA  ARG A 321     -26.042 -12.200  -9.051  1.00 15.00      A    C  
ATOM   3098  CB  ARG A 321     -25.076 -11.927 -10.206  1.00 15.00      A    C  
ATOM   3099  CG  ARG A 321     -23.696 -12.542 -10.021  1.00 15.00      A    C  
ATOM   3100  CD  ARG A 321     -22.925 -11.853  -8.905  1.00 15.00      A    C  
ATOM   3101  NE  ARG A 321     -22.706 -10.434  -9.192  1.00 15.00      A    N  
ATOM   3102  HE  ARG A 321     -22.332 -10.209 -10.072  1.00 15.00      A    H  
ATOM   3103  CZ  ARG A 321     -22.981  -9.446  -8.337  1.00 15.00      A    C  
ATOM   3104  NH1 ARG A 321     -23.479  -9.721  -7.135  1.00 15.00      A    N  
ATOM   3105 HH11 ARG A 321     -23.697  -8.952  -6.466  1.00 15.00      A    H  
ATOM   3106 HH12 ARG A 321     -23.656 -10.710  -6.855  1.00 15.00      A    H  
ATOM   3107  NH2 ARG A 321     -22.767  -8.182  -8.688  1.00 15.00      A    N  
ATOM   3108 HH21 ARG A 321     -22.385  -7.956  -9.632  1.00 15.00      A    H  
ATOM   3109 HH22 ARG A 321     -22.982  -7.409  -8.024  1.00 15.00      A    H  
ATOM   3110  C   ARG A 321     -27.207 -11.214  -9.086  1.00 15.00      A    C  
ATOM   3111  O   ARG A 321     -27.141 -10.147  -8.476  1.00 15.00      A    O  
ATOM   3112  N   ARG A 322     -28.270 -11.580  -9.797  1.00 15.00      A    N  
ATOM   3113  HN  ARG A 322     -28.259 -12.444 -10.264  1.00 15.00      A    H  
ATOM   3114  CA  ARG A 322     -29.452 -10.732  -9.903  1.00 15.00      A    C  
ATOM   3115  CB  ARG A 322     -30.387 -11.209 -11.023  1.00 15.00      A    C  
ATOM   3116  CG  ARG A 322     -30.098 -10.572 -12.375  1.00 15.00      A    C  
ATOM   3117  CD  ARG A 322     -30.754 -11.334 -13.519  1.00 15.00      A    C  
ATOM   3118  NE  ARG A 322     -32.215 -11.268 -13.481  1.00 15.00      A    N  
ATOM   3119  HE  ARG A 322     -32.650 -11.414 -12.610  1.00 15.00      A    H  
ATOM   3120  CZ  ARG A 322     -32.983 -11.038 -14.553  1.00 15.00      A    C  
ATOM   3121  NH1 ARG A 322     -32.436 -10.846 -15.752  1.00 15.00      A    N  
ATOM   3122 HH11 ARG A 322     -31.399 -10.864 -15.871  1.00 15.00      A    H  
ATOM   3123 HH12 ARG A 322     -33.041 -10.679 -16.585  1.00 15.00      A    H  
ATOM   3124  NH2 ARG A 322     -34.301 -10.982 -14.420  1.00 15.00      A    N  
ATOM   3125 HH21 ARG A 322     -34.738 -11.113 -13.484  1.00 15.00      A    H  
ATOM   3126 HH22 ARG A 322     -34.905 -10.812 -15.254  1.00 15.00      A    H  
ATOM   3127  C   ARG A 322     -30.189 -10.666  -8.572  1.00 15.00      A    C  
ATOM   3128  O   ARG A 322     -30.534  -9.582  -8.104  1.00 15.00      A    O  
ATOM   3129  N   ALA A 323     -30.412 -11.826  -7.962  1.00 15.00      A    N  
ATOM   3130  HN  ALA A 323     -30.122 -12.661  -8.395  1.00 15.00      A    H  
ATOM   3131  CA  ALA A 323     -31.092 -11.892  -6.673  1.00 15.00      A    C  
ATOM   3132  CB  ALA A 323     -31.344 -13.339  -6.275  1.00 15.00      A    C  
ATOM   3133  C   ALA A 323     -30.269 -11.178  -5.605  1.00 15.00      A    C  
ATOM   3134  O   ALA A 323     -30.809 -10.500  -4.735  1.00 15.00      A    O  
ATOM   3135  N   GLN A 324     -28.951 -11.324  -5.694  1.00 15.00      A    N  
ATOM   3136  HN  GLN A 324     -28.581 -11.884  -6.409  1.00 15.00      A    H  
ATOM   3137  CA  GLN A 324     -28.044 -10.683  -4.753  1.00 15.00      A    C  
ATOM   3138  CB  GLN A 324     -26.602 -11.103  -5.047  1.00 15.00      A    C  
ATOM   3139  CG  GLN A 324     -25.583 -10.575  -4.051  1.00 15.00      A    C  
ATOM   3140  CD  GLN A 324     -25.670 -11.265  -2.703  1.00 15.00      A    C  
ATOM   3141  OE1 GLN A 324     -25.978 -12.450  -2.616  1.00 15.00      A    O  
ATOM   3142  NE2 GLN A 324     -25.409 -10.522  -1.642  1.00 15.00      A    N  
ATOM   3143 HE21 GLN A 324     -25.182  -9.581  -1.781  1.00 15.00      A    H  
ATOM   3144 HE22 GLN A 324     -25.450 -10.948  -0.762  1.00 15.00      A    H  
ATOM   3145  C   GLN A 324     -28.169  -9.167  -4.856  1.00 15.00      A    C  
ATOM   3146  O   GLN A 324     -28.080  -8.452  -3.858  1.00 15.00      A    O  
ATOM   3147  N   LEU A 325     -28.385  -8.690  -6.076  1.00 15.00      A    N  
ATOM   3148  HN  LEU A 325     -28.460  -9.318  -6.824  1.00 15.00      A    H  
ATOM   3149  CA  LEU A 325     -28.524  -7.266  -6.332  1.00 15.00      A    C  
ATOM   3150  CB  LEU A 325     -28.380  -6.972  -7.827  1.00 15.00      A    C  
ATOM   3151  CG  LEU A 325     -27.116  -6.222  -8.248  1.00 15.00      A    C  
ATOM   3152  CD1 LEU A 325     -25.868  -6.947  -7.769  1.00 15.00      A    C  
ATOM   3153  CD2 LEU A 325     -27.086  -6.038  -9.754  1.00 15.00      A    C  
ATOM   3154  C   LEU A 325     -29.854  -6.741  -5.812  1.00 15.00      A    C  
ATOM   3155  O   LEU A 325     -29.902  -5.690  -5.176  1.00 15.00      A    O  
ATOM   3156  N   VAL A 326     -30.930  -7.479  -6.073  1.00 15.00      A    N  
ATOM   3157  HN  VAL A 326     -30.830  -8.319  -6.574  1.00 15.00      A    H  
ATOM   3158  CA  VAL A 326     -32.256  -7.074  -5.617  1.00 15.00      A    C  
ATOM   3159  CB  VAL A 326     -33.366  -8.020  -6.129  1.00 15.00      A    C  
ATOM   3160  CG1 VAL A 326     -34.735  -7.556  -5.650  1.00 15.00      A    C  
ATOM   3161  CG2 VAL A 326     -33.339  -8.100  -7.648  1.00 15.00      A    C  
ATOM   3162  C   VAL A 326     -32.281  -7.005  -4.094  1.00 15.00      A    C  
ATOM   3163  O   VAL A 326     -32.770  -6.032  -3.511  1.00 15.00      A    O  
ATOM   3164  N   ALA A 327     -31.719  -8.028  -3.459  1.00 15.00      A    N  
ATOM   3165  HN  ALA A 327     -31.366  -8.782  -3.985  1.00 15.00      A    H  
ATOM   3166  CA  ALA A 327     -31.646  -8.084  -2.008  1.00 15.00      A    C  
ATOM   3167  CB  ALA A 327     -31.050  -9.409  -1.555  1.00 15.00      A    C  
ATOM   3168  C   ALA A 327     -30.823  -6.916  -1.472  1.00 15.00      A    C  
ATOM   3169  O   ALA A 327     -31.138  -6.353  -0.425  1.00 15.00      A    O  
ATOM   3170  N   GLN A 328     -29.779  -6.543  -2.208  1.00 15.00      A    N  
ATOM   3171  HN  GLN A 328     -29.584  -7.026  -3.041  1.00 15.00      A    H  
ATOM   3172  CA  GLN A 328     -28.920  -5.434  -1.809  1.00 15.00      A    C  
ATOM   3173  CB  GLN A 328     -27.639  -5.396  -2.648  1.00 15.00      A    C  
ATOM   3174  CG  GLN A 328     -26.481  -6.158  -2.020  1.00 15.00      A    C  
ATOM   3175  CD  GLN A 328     -25.272  -6.299  -2.932  1.00 15.00      A    C  
ATOM   3176  OE1 GLN A 328     -25.395  -6.468  -4.146  1.00 15.00      A    O  
ATOM   3177  NE2 GLN A 328     -24.087  -6.220  -2.348  1.00 15.00      A    N  
ATOM   3178 HE21 GLN A 328     -24.058  -6.075  -1.378  1.00 15.00      A    H  
ATOM   3179 HE22 GLN A 328     -23.290  -6.306  -2.908  1.00 15.00      A    H  
ATOM   3180  C   GLN A 328     -29.678  -4.111  -1.880  1.00 15.00      A    C  
ATOM   3181  O   GLN A 328     -29.566  -3.273  -0.987  1.00 15.00      A    O  
ATOM   3182  N   ILE A 329     -30.464  -3.940  -2.939  1.00 15.00      A    N  
ATOM   3183  HN  ILE A 329     -30.496  -4.642  -3.628  1.00 15.00      A    H  
ATOM   3184  CA  ILE A 329     -31.266  -2.732  -3.114  1.00 15.00      A    C  
ATOM   3185  CB  ILE A 329     -31.971  -2.710  -4.490  1.00 15.00      A    C  
ATOM   3186  CG1 ILE A 329     -30.945  -2.791  -5.620  1.00 15.00      A    C  
ATOM   3187  CG2 ILE A 329     -32.830  -1.460  -4.639  1.00 15.00      A    C  
ATOM   3188  CD1 ILE A 329     -31.554  -3.019  -6.986  1.00 15.00      A    C  
ATOM   3189  C   ILE A 329     -32.326  -2.668  -2.021  1.00 15.00      A    C  
ATOM   3190  O   ILE A 329     -32.645  -1.596  -1.505  1.00 15.00      A    O  
ATOM   3191  N   CYS A 330     -32.861  -3.832  -1.676  1.00 15.00      A    N  
ATOM   3192  HN  CYS A 330     -32.562  -4.649  -2.133  1.00 15.00      A    H  
ATOM   3193  CA  CYS A 330     -33.875  -3.934  -0.642  1.00 15.00      A    C  
ATOM   3194  CB  CYS A 330     -34.431  -5.359  -0.585  1.00 15.00      A    C  
ATOM   3195  SG  CYS A 330     -35.830  -5.573   0.537  1.00 15.00      A    S  
ATOM   3196  HG  CYS A 330     -35.505  -6.498   1.429  1.00 15.00      A    H  
ATOM   3197  C   CYS A 330     -33.278  -3.549   0.702  1.00 15.00      A    C  
ATOM   3198  O   CYS A 330     -33.886  -2.806   1.474  1.00 15.00      A    O  
ATOM   3199  N   ASP A 331     -32.076  -4.047   0.962  1.00 15.00      A    N  
ATOM   3200  HN  ASP A 331     -31.648  -4.639   0.304  1.00 15.00      A    H  
ATOM   3201  CA  ASP A 331     -31.381  -3.754   2.207  1.00 15.00      A    C  
ATOM   3202  CB  ASP A 331     -30.053  -4.510   2.287  1.00 15.00      A    C  
ATOM   3203  CG  ASP A 331     -29.346  -4.294   3.609  1.00 15.00      A    C  
ATOM   3204  OD1 ASP A 331     -28.499  -3.384   3.681  1.00 15.00      A    O  
ATOM   3205  OD2 ASP A 331     -29.639  -5.033   4.573  1.00 15.00      A    O  
ATOM   3206  C   ASP A 331     -31.178  -2.247   2.379  1.00 15.00      A    C  
ATOM   3207  O   ASP A 331     -31.607  -1.674   3.381  1.00 15.00      A    O  
ATOM   3208  N   GLU A 332     -30.558  -1.596   1.389  1.00 15.00      A    N  
ATOM   3209  HN  GLU A 332     -30.225  -2.102   0.613  1.00 15.00      A    H  
ATOM   3210  CA  GLU A 332     -30.336  -0.144   1.457  1.00 15.00      A    C  
ATOM   3211  CB  GLU A 332     -29.454   0.367   0.303  1.00 15.00      A    C  
ATOM   3212  CG  GLU A 332     -29.569   1.867  -0.004  1.00 15.00      A    C  
ATOM   3213  CD  GLU A 332     -29.022   2.802   1.076  1.00 15.00      A    C  
ATOM   3214  OE1 GLU A 332     -28.725   2.345   2.201  1.00 15.00      A    O  
ATOM   3215  OE2 GLU A 332     -28.919   4.024   0.802  1.00 15.00      A    O  
ATOM   3216  C   GLU A 332     -31.663   0.617   1.532  1.00 15.00      A    C  
ATOM   3217  O   GLU A 332     -31.758   1.657   2.189  1.00 15.00      A    O  
ATOM   3218  N   ALA A 333     -32.697   0.090   0.877  1.00 15.00      A    N  
ATOM   3219  HN  ALA A 333     -32.573  -0.746   0.371  1.00 15.00      A    H  
ATOM   3220  CA  ALA A 333     -34.009   0.725   0.903  1.00 15.00      A    C  
ATOM   3221  CB  ALA A 333     -34.990  -0.016   0.009  1.00 15.00      A    C  
ATOM   3222  C   ALA A 333     -34.521   0.783   2.338  1.00 15.00      A    C  
ATOM   3223  O   ALA A 333     -35.115   1.777   2.764  1.00 15.00      A    O  
ATOM   3224  N   LEU A 334     -34.257  -0.287   3.080  1.00 15.00      A    N  
ATOM   3225  HN  LEU A 334     -33.772  -1.042   2.673  1.00 15.00      A    H  
ATOM   3226  CA  LEU A 334     -34.659  -0.378   4.475  1.00 15.00      A    C  
ATOM   3227  CB  LEU A 334     -34.547  -1.823   4.972  1.00 15.00      A    C  
ATOM   3228  CG  LEU A 334     -35.685  -2.767   4.576  1.00 15.00      A    C  
ATOM   3229  CD1 LEU A 334     -35.282  -4.216   4.807  1.00 15.00      A    C  
ATOM   3230  CD2 LEU A 334     -36.948  -2.432   5.356  1.00 15.00      A    C  
ATOM   3231  C   LEU A 334     -33.792   0.537   5.334  1.00 15.00      A    C  
ATOM   3232  O   LEU A 334     -34.281   1.188   6.260  1.00 15.00      A    O  
ATOM   3233  N   GLN A 335     -32.505   0.592   5.009  1.00 15.00      A    N  
ATOM   3234  HN  GLN A 335     -32.176   0.043   4.262  1.00 15.00      A    H  
ATOM   3235  CA  GLN A 335     -31.562   1.427   5.739  1.00 15.00      A    C  
ATOM   3236  CB  GLN A 335     -30.129   1.156   5.282  1.00 15.00      A    C  
ATOM   3237  CG  GLN A 335     -29.686  -0.285   5.475  1.00 15.00      A    C  
ATOM   3238  CD  GLN A 335     -28.194  -0.417   5.709  1.00 15.00      A    C  
ATOM   3239  OE1 GLN A 335     -27.552   0.486   6.246  1.00 15.00      A    O  
ATOM   3240  NE2 GLN A 335     -27.630  -1.541   5.310  1.00 15.00      A    N  
ATOM   3241 HE21 GLN A 335     -28.203  -2.233   4.875  1.00 15.00      A    H  
ATOM   3242 HE22 GLN A 335     -26.675  -1.653   5.459  1.00 15.00      A    H  
ATOM   3243  C   GLN A 335     -31.908   2.905   5.591  1.00 15.00      A    C  
ATOM   3244  O   GLN A 335     -31.864   3.662   6.561  1.00 15.00      A    O  
ATOM   3245  N   TYR A 336     -32.249   3.310   4.371  1.00 15.00      A    N  
ATOM   3246  HN  TYR A 336     -32.226   2.663   3.630  1.00 15.00      A    H  
ATOM   3247  CA  TYR A 336     -32.629   4.691   4.095  1.00 15.00      A    C  
ATOM   3248  CB  TYR A 336     -32.901   4.881   2.595  1.00 15.00      A    C  
ATOM   3249  CG  TYR A 336     -33.514   6.215   2.212  1.00 15.00      A    C  
ATOM   3250  CD1 TYR A 336     -32.742   7.370   2.159  1.00 15.00      A    C  
ATOM   3251  CD2 TYR A 336     -34.861   6.313   1.880  1.00 15.00      A    C  
ATOM   3252  CE1 TYR A 336     -33.295   8.582   1.785  1.00 15.00      A    C  
ATOM   3253  CE2 TYR A 336     -35.421   7.520   1.511  1.00 15.00      A    C  
ATOM   3254  CZ  TYR A 336     -34.635   8.652   1.463  1.00 15.00      A    C  
ATOM   3255  OH  TYR A 336     -35.186   9.856   1.077  1.00 15.00      A    O  
ATOM   3256  HH  TYR A 336     -36.099   9.721   0.811  1.00 15.00      A    H  
ATOM   3257  C   TYR A 336     -33.859   5.065   4.911  1.00 15.00      A    C  
ATOM   3258  O   TYR A 336     -33.954   6.171   5.438  1.00 15.00      A    O  
ATOM   3259  N   ALA A 337     -34.787   4.122   5.019  1.00 15.00      A    N  
ATOM   3260  HN  ALA A 337     -34.639   3.257   4.579  1.00 15.00      A    H  
ATOM   3261  CA  ALA A 337     -36.015   4.331   5.772  1.00 15.00      A    C  
ATOM   3262  CB  ALA A 337     -36.977   3.174   5.546  1.00 15.00      A    C  
ATOM   3263  C   ALA A 337     -35.710   4.483   7.253  1.00 15.00      A    C  
ATOM   3264  O   ALA A 337     -36.160   5.430   7.895  1.00 15.00      A    O  
ATOM   3265  N   ALA A 338     -34.922   3.555   7.778  1.00 15.00      A    N  
ATOM   3266  HN  ALA A 338     -34.586   2.833   7.201  1.00 15.00      A    H  
ATOM   3267  CA  ALA A 338     -34.550   3.570   9.184  1.00 15.00      A    C  
ATOM   3268  CB  ALA A 338     -33.707   2.351   9.527  1.00 15.00      A    C  
ATOM   3269  C   ALA A 338     -33.819   4.857   9.551  1.00 15.00      A    C  
ATOM   3270  O   ALA A 338     -34.180   5.535  10.508  1.00 15.00      A    O  
ATOM   3271  N   ARG A 339     -32.822   5.225   8.759  1.00 15.00      A    N  
ATOM   3272  HN  ARG A 339     -32.594   4.673   7.977  1.00 15.00      A    H  
ATOM   3273  CA  ARG A 339     -32.053   6.431   9.040  1.00 15.00      A    C  
ATOM   3274  CB  ARG A 339     -30.684   6.410   8.353  1.00 15.00      A    C  
ATOM   3275  CG  ARG A 339     -30.730   6.687   6.864  1.00 15.00      A    C  
ATOM   3276  CD  ARG A 339     -29.402   6.379   6.200  1.00 15.00      A    C  
ATOM   3277  NE  ARG A 339     -29.470   6.600   4.758  1.00 15.00      A    N  
ATOM   3278  HE  ARG A 339     -29.656   7.515   4.456  1.00 15.00      A    H  
ATOM   3279  CZ  ARG A 339     -29.295   5.642   3.844  1.00 15.00      A    C  
ATOM   3280  NH1 ARG A 339     -29.031   4.396   4.221  1.00 15.00      A    N  
ATOM   3281 HH11 ARG A 339     -28.962   4.156   5.230  1.00 15.00      A    H  
ATOM   3282 HH12 ARG A 339     -28.889   3.641   3.495  1.00 15.00      A    H  
ATOM   3283  NH2 ARG A 339     -29.403   5.926   2.554  1.00 15.00      A    N  
ATOM   3284 HH21 ARG A 339     -29.626   6.893   2.244  1.00 15.00      A    H  
ATOM   3285 HH22 ARG A 339     -29.259   5.165   1.833  1.00 15.00      A    H  
ATOM   3286  C   ARG A 339     -32.825   7.717   8.726  1.00 15.00      A    C  
ATOM   3287  O   ARG A 339     -32.329   8.811   8.961  1.00 15.00      A    O  
ATOM   3288  N   LEU A 340     -34.026   7.593   8.183  1.00 15.00      A    N  
ATOM   3289  HN  LEU A 340     -34.373   6.700   7.972  1.00 15.00      A    H  
ATOM   3290  CA  LEU A 340     -34.839   8.767   7.882  1.00 15.00      A    C  
ATOM   3291  CB  LEU A 340     -35.492   8.642   6.498  1.00 15.00      A    C  
ATOM   3292  CG  LEU A 340     -36.337   9.830   6.019  1.00 15.00      A    C  
ATOM   3293  CD1 LEU A 340     -35.534  11.123   6.063  1.00 15.00      A    C  
ATOM   3294  CD2 LEU A 340     -36.853   9.579   4.611  1.00 15.00      A    C  
ATOM   3295  C   LEU A 340     -35.901   8.949   8.960  1.00 15.00      A    C  
ATOM   3296  O   LEU A 340     -36.253  10.065   9.325  1.00 15.00      A    O  
ATOM   3297  N   ARG A 341     -36.367   7.833   9.492  1.00 15.00      A    N  
ATOM   3298  HN  ARG A 341     -36.005   6.974   9.188  1.00 15.00      A    H  
ATOM   3299  CA  ARG A 341     -37.399   7.834  10.516  1.00 15.00      A    C  
ATOM   3300  CB  ARG A 341     -38.069   6.459  10.558  1.00 15.00      A    C  
ATOM   3301  CG  ARG A 341     -37.140   5.331  10.995  1.00 15.00      A    C  
ATOM   3302  CD  ARG A 341     -37.891   4.039  11.278  1.00 15.00      A    C  
ATOM   3303  NE  ARG A 341     -37.224   3.236  12.303  1.00 15.00      A    N  
ATOM   3304  HE  ARG A 341     -36.319   3.522  12.580  1.00 15.00      A    H  
ATOM   3305  CZ  ARG A 341     -37.754   2.164  12.892  1.00 15.00      A    C  
ATOM   3306  NH1 ARG A 341     -38.981   1.739  12.573  1.00 15.00      A    N  
ATOM   3307 HH11 ARG A 341     -39.558   2.256  11.851  1.00 15.00      A    H  
ATOM   3308 HH12 ARG A 341     -39.386   0.899  13.034  1.00 15.00      A    H  
ATOM   3309  NH2 ARG A 341     -37.048   1.531  13.826  1.00 15.00      A    N  
ATOM   3310 HH21 ARG A 341     -36.088   1.888  14.084  1.00 15.00      A    H  
ATOM   3311 HH22 ARG A 341     -37.434   0.693  14.305  1.00 15.00      A    H  
ATOM   3312  C   ARG A 341     -36.825   8.146  11.892  1.00 15.00      A    C  
ATOM   3313  O   ARG A 341     -37.547   8.577  12.792  1.00 15.00      A    O  
ATOM   3314  N   GLU A 342     -35.527   7.925  12.051  1.00 15.00      A    N  
ATOM   3315  HN  GLU A 342     -35.004   7.586  11.295  1.00 15.00      A    H  
ATOM   3316  CA  GLU A 342     -34.872   8.146  13.333  1.00 15.00      A    C  
ATOM   3317  CB  GLU A 342     -34.102   6.880  13.742  1.00 15.00      A    C  
ATOM   3318  CG  GLU A 342     -34.982   5.642  13.885  1.00 15.00      A    C  
ATOM   3319  CD  GLU A 342     -34.202   4.336  13.930  1.00 15.00      A    C  
ATOM   3320  OE1 GLU A 342     -34.850   3.263  14.031  1.00 15.00      A    O  
ATOM   3321  OE2 GLU A 342     -32.958   4.375  13.852  1.00 15.00      A    O  
ATOM   3322  C   GLU A 342     -33.946   9.369  13.354  1.00 15.00      A    C  
ATOM   3323  O   GLU A 342     -33.714   9.950  14.412  1.00 15.00      A    O  
ATOM   3324  N   LEU A 343     -33.434   9.772  12.194  1.00 15.00      A    N  
ATOM   3325  HN  LEU A 343     -33.679   9.300  11.373  1.00 15.00      A    H  
ATOM   3326  CA  LEU A 343     -32.500  10.902  12.127  1.00 15.00      A    C  
ATOM   3327  CB  LEU A 343     -31.406  10.639  11.095  1.00 15.00      A    C  
ATOM   3328  CG  LEU A 343     -30.074  10.115  11.625  1.00 15.00      A    C  
ATOM   3329  CD1 LEU A 343     -29.314  11.218  12.347  1.00 15.00      A    C  
ATOM   3330  CD2 LEU A 343     -29.244   9.545  10.486  1.00 15.00      A    C  
ATOM   3331  C   LEU A 343     -33.150  12.252  11.833  1.00 15.00      A    C  
ATOM   3332  O   LEU A 343     -32.636  13.288  12.256  1.00 15.00      A    O  
ATOM   3333  N   GLU A 344     -34.258  12.259  11.108  1.00 15.00      A    N  
ATOM   3334  HN  GLU A 344     -34.654  11.414  10.814  1.00 15.00      A    H  
ATOM   3335  CA  GLU A 344     -34.908  13.516  10.761  1.00 15.00      A    C  
ATOM   3336  CB  GLU A 344     -34.590  13.905   9.313  1.00 15.00      A    C  
ATOM   3337  CG  GLU A 344     -35.093  15.283   8.906  1.00 15.00      A    C  
ATOM   3338  CD  GLU A 344     -35.017  15.518   7.409  1.00 15.00      A    C  
ATOM   3339  OE1 GLU A 344     -34.067  16.183   6.958  1.00 15.00      A    O  
ATOM   3340  OE2 GLU A 344     -35.914  15.038   6.686  1.00 15.00      A    O  
ATOM   3341  C   GLU A 344     -36.413  13.456  10.963  1.00 15.00      A    C  
ATOM   3342  O   GLU A 344     -37.109  12.681  10.312  1.00 15.00      A    O  
ATOM   3343  N   PRO A 345     -36.942  14.279  11.872  1.00 15.00      A    N  
ATOM   3344  CA  PRO A 345     -38.370  14.341  12.137  1.00 15.00      A    C  
ATOM   3345  CB  PRO A 345     -38.417  14.812  13.593  1.00 15.00      A    C  
ATOM   3346  CG  PRO A 345     -37.171  15.615  13.794  1.00 15.00      A    C  
ATOM   3347  CD  PRO A 345     -36.181  15.200  12.732  1.00 15.00      A    C  
ATOM   3348  C   PRO A 345     -39.051  15.356  11.216  1.00 15.00      A    C  
ATOM   3349  O   PRO A 345     -40.092  15.922  11.549  1.00 15.00      A    O  
ATOM   3350  N   GLY A 346     -38.460  15.558  10.038  1.00 15.00      A    N  
ATOM   3351  HN  GLY A 346     -37.653  15.043   9.819  1.00 15.00      A    H  
ATOM   3352  CA  GLY A 346     -38.979  16.516   9.076  1.00 15.00      A    C  
ATOM   3353  C   GLY A 346     -40.324  16.142   8.475  1.00 15.00      A    C  
ATOM   3354  O   GLY A 346     -41.052  17.014   8.008  1.00 15.00      A    O  
ATOM   3355  N   TRP A 347     -40.669  14.859   8.499  1.00 15.00      A    N  
ATOM   3356  HN  TRP A 347     -40.051  14.206   8.888  1.00 15.00      A    H  
ATOM   3357  CA  TRP A 347     -41.939  14.394   7.936  1.00 15.00      A    C  
ATOM   3358  CB  TRP A 347     -42.008  12.867   7.922  1.00 15.00      A    C  
ATOM   3359  CG  TRP A 347     -42.632  12.316   6.674  1.00 15.00      A    C  
ATOM   3360  CD1 TRP A 347     -43.958  12.308   6.345  1.00 15.00      A    C  
ATOM   3361  CD2 TRP A 347     -41.949  11.696   5.586  1.00 15.00      A    C  
ATOM   3362  NE1 TRP A 347     -44.138  11.723   5.119  1.00 15.00      A    N  
ATOM   3363  HE1 TRP A 347     -44.998  11.605   4.665  1.00 15.00      A    H  
ATOM   3364  CE2 TRP A 347     -42.920  11.338   4.632  1.00 15.00      A    C  
ATOM   3365  CE3 TRP A 347     -40.608  11.409   5.325  1.00 15.00      A    C  
ATOM   3366  CZ2 TRP A 347     -42.590  10.707   3.436  1.00 15.00      A    C  
ATOM   3367  CZ3 TRP A 347     -40.281  10.783   4.137  1.00 15.00      A    C  
ATOM   3368  CH2 TRP A 347     -41.268  10.438   3.206  1.00 15.00      A    C  
ATOM   3369  C   TRP A 347     -43.154  14.976   8.665  1.00 15.00      A    C  
ATOM   3370  O   TRP A 347     -44.248  15.046   8.111  1.00 15.00      A    O  
ATOM   3371  N   SER A 348     -42.956  15.405   9.900  1.00 15.00      A    N  
ATOM   3372  HN  SER A 348     -42.063  15.340  10.294  1.00 15.00      A    H  
ATOM   3373  CA  SER A 348     -44.041  15.971  10.685  1.00 15.00      A    C  
ATOM   3374  CB  SER A 348     -44.204  15.178  11.984  1.00 15.00      A    C  
ATOM   3375  OG  SER A 348     -42.935  14.841  12.522  1.00 15.00      A    O  
ATOM   3376  HG  SER A 348     -42.552  15.619  12.940  1.00 15.00      A    H  
ATOM   3377  C   SER A 348     -43.774  17.440  10.986  1.00 15.00      A    C  
ATOM   3378  O   SER A 348     -44.281  17.985  11.964  1.00 15.00      A    O  
ATOM   3379  N   ALA A 349     -42.972  18.075  10.138  1.00 15.00      A    N  
ATOM   3380  HN  ALA A 349     -42.599  17.586   9.372  1.00 15.00      A    H  
ATOM   3381  CA  ALA A 349     -42.632  19.479  10.325  1.00 15.00      A    C  
ATOM   3382  CB  ALA A 349     -41.273  19.792   9.715  1.00 15.00      A    C  
ATOM   3383  C   ALA A 349     -43.702  20.404   9.757  1.00 15.00      A    C  
ATOM   3384  O   ALA A 349     -44.115  21.361  10.409  1.00 15.00      A    O  
ATOM   3385  N   THR A 350     -44.149  20.126   8.539  1.00 15.00      A    N  
ATOM   3386  HN  THR A 350     -43.798  19.348   8.059  1.00 15.00      A    H  
ATOM   3387  CA  THR A 350     -45.162  20.952   7.906  1.00 15.00      A    C  
ATOM   3388  CB  THR A 350     -44.545  21.919   6.878  1.00 15.00      A    C  
ATOM   3389  OG1 THR A 350     -43.421  21.295   6.247  1.00 15.00      A    O  
ATOM   3390  HG1 THR A 350     -42.713  21.188   6.885  1.00 15.00      A    H  
ATOM   3391  CG2 THR A 350     -44.089  23.202   7.558  1.00 15.00      A    C  
ATOM   3392  C   THR A 350     -46.244  20.109   7.237  1.00 15.00      A    C  
ATOM   3393  O   THR A 350     -45.952  19.106   6.588  1.00 15.00      A    O  
ATOM   3394  N   PRO A 351     -47.513  20.496   7.420  1.00 15.00      A    N  
ATOM   3395  CA  PRO A 351     -48.649  19.801   6.830  1.00 15.00      A    C  
ATOM   3396  CB  PRO A 351     -49.834  20.219   7.718  1.00 15.00      A    C  
ATOM   3397  CG  PRO A 351     -49.286  21.185   8.728  1.00 15.00      A    C  
ATOM   3398  CD  PRO A 351     -47.948  21.638   8.224  1.00 15.00      A    C  
ATOM   3399  C   PRO A 351     -48.886  20.262   5.396  1.00 15.00      A    C  
ATOM   3400  O   PRO A 351     -48.782  21.452   5.090  1.00 15.00      A    O  
ATOM   3401  N   GLY A 352     -49.204  19.323   4.522  1.00 15.00      A    N  
ATOM   3402  HN  GLY A 352     -49.285  18.394   4.821  1.00 15.00      A    H  
ATOM   3403  CA  GLY A 352     -49.446  19.660   3.137  1.00 15.00      A    C  
ATOM   3404  C   GLY A 352     -50.696  19.003   2.600  1.00 15.00      A    C  
ATOM   3405  O   GLY A 352     -51.332  18.210   3.291  1.00 15.00      A    O  
ATOM   3406  N   CYS A 353     -51.041  19.331   1.364  1.00 15.00      A    N  
ATOM   3407  HN  CYS A 353     -50.493  19.976   0.874  1.00 15.00      A    H  
ATOM   3408  CA  CYS A 353     -52.222  18.769   0.721  1.00 15.00      A    C  
ATOM   3409  CB  CYS A 353     -52.832  19.798  -0.239  1.00 15.00      A    C  
ATOM   3410  SG  CYS A 353     -54.447  19.350  -0.922  1.00 15.00      A    S  
ATOM   3411  HG  CYS A 353     -55.010  18.472  -0.102  1.00 15.00      A    H  
ATOM   3412  C   CYS A 353     -51.870  17.480  -0.024  1.00 15.00      A    C  
ATOM   3413  O   CYS A 353     -52.744  16.790  -0.541  1.00 15.00      A    O  
ATOM   3414  N   GLN A 354     -50.579  17.170  -0.075  1.00 15.00      A    N  
ATOM   3415  HN  GLN A 354     -49.933  17.759   0.365  1.00 15.00      A    H  
ATOM   3416  CA  GLN A 354     -50.092  15.972  -0.752  1.00 15.00      A    C  
ATOM   3417  CB  GLN A 354     -50.059  16.207  -2.266  1.00 15.00      A    C  
ATOM   3418  CG  GLN A 354     -50.156  14.945  -3.108  1.00 15.00      A    C  
ATOM   3419  CD  GLN A 354     -51.586  14.479  -3.291  1.00 15.00      A    C  
ATOM   3420  OE1 GLN A 354     -52.078  13.643  -2.542  1.00 15.00      A    O  
ATOM   3421  NE2 GLN A 354     -52.262  15.025  -4.291  1.00 15.00      A    N  
ATOM   3422 HE21 GLN A 354     -51.812  15.686  -4.850  1.00 15.00      A    H  
ATOM   3423 HE22 GLN A 354     -53.193  14.746  -4.421  1.00 15.00      A    H  
ATOM   3424  C   GLN A 354     -48.684  15.665  -0.261  1.00 15.00      A    C  
ATOM   3425  O   GLN A 354     -47.736  16.351  -0.641  1.00 15.00      A    O  
ATOM   3426  N   LEU A 355     -48.548  14.650   0.588  1.00 15.00      A    N  
ATOM   3427  HN  LEU A 355     -49.343  14.142   0.864  1.00 15.00      A    H  
ATOM   3428  CA  LEU A 355     -47.241  14.289   1.133  1.00 15.00      A    C  
ATOM   3429  CB  LEU A 355     -47.147  14.719   2.601  1.00 15.00      A    C  
ATOM   3430  CG  LEU A 355     -46.155  15.835   2.925  1.00 15.00      A    C  
ATOM   3431  CD1 LEU A 355     -46.766  17.189   2.613  1.00 15.00      A    C  
ATOM   3432  CD2 LEU A 355     -45.727  15.762   4.383  1.00 15.00      A    C  
ATOM   3433  C   LEU A 355     -46.960  12.793   1.044  1.00 15.00      A    C  
ATOM   3434  O   LEU A 355     -46.040  12.304   1.698  1.00 15.00      A    O  
ATOM   3435  N   HIS A 356     -47.733  12.068   0.230  1.00 15.00      A    N  
ATOM   3436  HN  HIS A 356     -48.435  12.515  -0.287  1.00 15.00      A    H  
ATOM   3437  CA  HIS A 356     -47.554  10.614   0.099  1.00 15.00      A    C  
ATOM   3438  CB  HIS A 356     -46.146  10.280  -0.416  1.00 15.00      A    C  
ATOM   3439  CG  HIS A 356     -46.091   9.596  -1.748  1.00 15.00      A    C  
ATOM   3440  ND1 HIS A 356     -46.420   8.270  -1.937  1.00 15.00      A    N  
ATOM   3441  HD1 HIS A 356     -46.700   7.633  -1.230  1.00 15.00      A    H  
ATOM   3442  CD2 HIS A 356     -45.701  10.058  -2.960  1.00 15.00      A    C  
ATOM   3443  CE1 HIS A 356     -46.221   7.948  -3.201  1.00 15.00      A    C  
ATOM   3444  NE2 HIS A 356     -45.785   9.014  -3.841  1.00 15.00      A    N  
ATOM   3445  HE2 HIS A 356     -45.480   9.029  -4.774  1.00 15.00      A    H  
ATOM   3446  C   HIS A 356     -47.772   9.957   1.463  1.00 15.00      A    C  
ATOM   3447  O   HIS A 356     -46.940   9.188   1.943  1.00 15.00      A    O  
ATOM   3448  N   ASP A 357     -48.907  10.270   2.072  1.00 15.00      A    N  
ATOM   3449  HN  ASP A 357     -49.547  10.864   1.616  1.00 15.00      A    H  
ATOM   3450  CA  ASP A 357     -49.257   9.760   3.396  1.00 15.00      A    C  
ATOM   3451  CB  ASP A 357     -50.357  10.621   4.020  1.00 15.00      A    C  
ATOM   3452  CG  ASP A 357     -51.514  10.854   3.071  1.00 15.00      A    C  
ATOM   3453  OD1 ASP A 357     -51.317  11.582   2.069  1.00 15.00      A    O  
ATOM   3454  OD2 ASP A 357     -52.607  10.309   3.317  1.00 15.00      A    O  
ATOM   3455  C   ASP A 357     -49.693   8.302   3.360  1.00 15.00      A    C  
ATOM   3456  O   ASP A 357     -49.795   7.656   4.403  1.00 15.00      A    O  
ATOM   3457  N   ALA A 358     -49.927   7.782   2.159  1.00 15.00      A    N  
ATOM   3458  HN  ALA A 358     -49.827   8.352   1.373  1.00 15.00      A    H  
ATOM   3459  CA  ALA A 358     -50.346   6.393   1.983  1.00 15.00      A    C  
ATOM   3460  CB  ALA A 358     -50.933   6.192   0.593  1.00 15.00      A    C  
ATOM   3461  C   ALA A 358     -49.186   5.422   2.220  1.00 15.00      A    C  
ATOM   3462  O   ALA A 358     -49.305   4.220   1.981  1.00 15.00      A    O  
ATOM   3463  N   GLU A 359     -48.067   5.960   2.676  1.00 15.00      A    N  
ATOM   3464  HN  GLU A 359     -48.038   6.926   2.827  1.00 15.00      A    H  
ATOM   3465  CA  GLU A 359     -46.885   5.164   2.958  1.00 15.00      A    C  
ATOM   3466  CB  GLU A 359     -45.633   5.910   2.490  1.00 15.00      A    C  
ATOM   3467  CG  GLU A 359     -44.929   5.277   1.302  1.00 15.00      A    C  
ATOM   3468  CD  GLU A 359     -45.797   5.203   0.060  1.00 15.00      A    C  
ATOM   3469  OE1 GLU A 359     -45.804   4.140  -0.598  1.00 15.00      A    O  
ATOM   3470  OE2 GLU A 359     -46.482   6.201  -0.263  1.00 15.00      A    O  
ATOM   3471  C   GLU A 359     -46.789   4.870   4.453  1.00 15.00      A    C  
ATOM   3472  O   GLU A 359     -46.785   3.714   4.861  1.00 15.00      A    O  
ATOM   3473  N   GLN A 360     -46.674   5.934   5.258  1.00 15.00      A    N  
ATOM   3474  HN  GLN A 360     -46.646   6.823   4.849  1.00 15.00      A    H  
ATOM   3475  CA  GLN A 360     -46.589   5.836   6.725  1.00 15.00      A    C  
ATOM   3476  CB  GLN A 360     -47.763   5.052   7.323  1.00 15.00      A    C  
ATOM   3477  CG  GLN A 360     -49.108   5.759   7.218  1.00 15.00      A    C  
ATOM   3478  CD  GLN A 360     -50.221   4.833   6.764  1.00 15.00      A    C  
ATOM   3479  OE1 GLN A 360     -50.433   4.648   5.575  1.00 15.00      A    O  
ATOM   3480  NE2 GLN A 360     -50.946   4.251   7.710  1.00 15.00      A    N  
ATOM   3481 HE21 GLN A 360     -50.736   4.444   8.643  1.00 15.00      A    H  
ATOM   3482 HE22 GLN A 360     -51.658   3.637   7.429  1.00 15.00      A    H  
ATOM   3483  C   GLN A 360     -45.248   5.296   7.241  1.00 15.00      A    C  
ATOM   3484  O   GLN A 360     -44.844   5.615   8.358  1.00 15.00      A    O  
ATOM   3485  N   LEU A 361     -44.573   4.507   6.416  1.00 15.00      A    N  
ATOM   3486  HN  LEU A 361     -44.969   4.307   5.545  1.00 15.00      A    H  
ATOM   3487  CA  LEU A 361     -43.288   3.892   6.758  1.00 15.00      A    C  
ATOM   3488  CB  LEU A 361     -42.746   3.118   5.546  1.00 15.00      A    C  
ATOM   3489  CG  LEU A 361     -41.302   2.615   5.631  1.00 15.00      A    C  
ATOM   3490  CD1 LEU A 361     -40.899   1.933   4.334  1.00 15.00      A    C  
ATOM   3491  CD2 LEU A 361     -41.126   1.673   6.812  1.00 15.00      A    C  
ATOM   3492  C   LEU A 361     -42.242   4.889   7.263  1.00 15.00      A    C  
ATOM   3493  O   LEU A 361     -41.766   4.780   8.388  1.00 15.00      A    O  
ATOM   3494  N   TRP A 362     -41.889   5.856   6.428  1.00 15.00      A    N  
ATOM   3495  HN  TRP A 362     -42.317   5.902   5.549  1.00 15.00      A    H  
ATOM   3496  CA  TRP A 362     -40.873   6.852   6.774  1.00 15.00      A    C  
ATOM   3497  CB  TRP A 362     -40.448   7.594   5.507  1.00 15.00      A    C  
ATOM   3498  CG  TRP A 362     -39.677   6.772   4.518  1.00 15.00      A    C  
ATOM   3499  CD1 TRP A 362     -38.340   6.520   4.538  1.00 15.00      A    C  
ATOM   3500  CD2 TRP A 362     -40.190   6.115   3.351  1.00 15.00      A    C  
ATOM   3501  NE1 TRP A 362     -37.985   5.753   3.459  1.00 15.00      A    N  
ATOM   3502  HE1 TRP A 362     -37.079   5.444   3.255  1.00 15.00      A    H  
ATOM   3503  CE2 TRP A 362     -39.101   5.487   2.717  1.00 15.00      A    C  
ATOM   3504  CE3 TRP A 362     -41.459   5.992   2.779  1.00 15.00      A    C  
ATOM   3505  CZ2 TRP A 362     -39.242   4.752   1.543  1.00 15.00      A    C  
ATOM   3506  CZ3 TRP A 362     -41.597   5.261   1.615  1.00 15.00      A    C  
ATOM   3507  CH2 TRP A 362     -40.495   4.650   1.009  1.00 15.00      A    C  
ATOM   3508  C   TRP A 362     -41.351   7.880   7.805  1.00 15.00      A    C  
ATOM   3509  O   TRP A 362     -41.044   9.063   7.674  1.00 15.00      A    O  
ATOM   3510  N   LEU A 363     -42.085   7.444   8.824  1.00 15.00      A    N  
ATOM   3511  HN  LEU A 363     -42.278   6.479   8.901  1.00 15.00      A    H  
ATOM   3512  CA  LEU A 363     -42.584   8.352   9.855  1.00 15.00      A    C  
ATOM   3513  CB  LEU A 363     -43.490   9.457   9.282  1.00 15.00      A    C  
ATOM   3514  CG  LEU A 363     -44.779   9.027   8.576  1.00 15.00      A    C  
ATOM   3515  CD1 LEU A 363     -44.536   8.764   7.099  1.00 15.00      A    C  
ATOM   3516  CD2 LEU A 363     -45.850  10.086   8.754  1.00 15.00      A    C  
ATOM   3517  C   LEU A 363     -43.279   7.597  10.983  1.00 15.00      A    C  
ATOM   3518  O   LEU A 363     -44.447   7.843  11.293  1.00 15.00      A    O  
ATOM   3519  N   ASP A 364     -42.551   6.674  11.587  1.00 15.00      A    N  
ATOM   3520  HN  ASP A 364     -41.626   6.506  11.274  1.00 15.00      A    H  
ATOM   3521  CA  ASP A 364     -43.069   5.867  12.682  1.00 15.00      A    C  
ATOM   3522  CB  ASP A 364     -42.221   4.599  12.943  1.00 15.00      A    C  
ATOM   3523  CG  ASP A 364     -41.207   4.271  11.852  1.00 15.00      A    C  
ATOM   3524  OD1 ASP A 364     -41.034   3.077  11.533  1.00 15.00      A    O  
ATOM   3525  OD2 ASP A 364     -40.552   5.202  11.339  1.00 15.00      A    O  
ATOM   3526  C   ASP A 364     -43.233   6.700  13.960  1.00 15.00      A    C  
ATOM   3527  O   ASP A 364     -44.355   6.909  14.416  1.00 15.00      A    O  
ATOM   3528  N   PRO A 365     -42.135   7.235  14.548  1.00 15.00      A    N  
ATOM   3529  CA  PRO A 365     -42.226   8.033  15.777  1.00 15.00      A    C  
ATOM   3530  CB  PRO A 365     -40.762   8.334  16.132  1.00 15.00      A    C  
ATOM   3531  CG  PRO A 365     -39.961   7.361  15.336  1.00 15.00      A    C  
ATOM   3532  CD  PRO A 365     -40.741   7.128  14.078  1.00 15.00      A    C  
ATOM   3533  C   PRO A 365     -42.974   9.333  15.533  1.00 15.00      A    C  
ATOM   3534  O   PRO A 365     -43.697   9.824  16.402  1.00 15.00      A    O  
ATOM   3535  N   LEU A 366     -42.819   9.853  14.321  1.00 15.00      A    N  
ATOM   3536  HN  LEU A 366     -42.261   9.375  13.673  1.00 15.00      A    H  
ATOM   3537  CA  LEU A 366     -43.445  11.103  13.918  1.00 15.00      A    C  
ATOM   3538  CB  LEU A 366     -43.012  11.488  12.495  1.00 15.00      A    C  
ATOM   3539  CG  LEU A 366     -41.535  11.865  12.298  1.00 15.00      A    C  
ATOM   3540  CD1 LEU A 366     -40.942  12.435  13.578  1.00 15.00      A    C  
ATOM   3541  CD2 LEU A 366     -40.722  10.679  11.799  1.00 15.00      A    C  
ATOM   3542  C   LEU A 366     -44.968  11.053  14.015  1.00 15.00      A    C  
ATOM   3543  O   LEU A 366     -45.615  12.081  14.184  1.00 15.00      A    O  
ATOM   3544  N   ARG A 367     -45.536   9.861  13.924  1.00 15.00      A    N  
ATOM   3545  HN  ARG A 367     -44.972   9.063  13.805  1.00 15.00      A    H  
ATOM   3546  CA  ARG A 367     -46.982   9.709  13.997  1.00 15.00      A    C  
ATOM   3547  CB  ARG A 367     -47.529   9.255  12.647  1.00 15.00      A    C  
ATOM   3548  CG  ARG A 367     -48.229  10.342  11.849  1.00 15.00      A    C  
ATOM   3549  CD  ARG A 367     -48.679   9.821  10.490  1.00 15.00      A    C  
ATOM   3550  NE  ARG A 367     -49.610   8.693  10.601  1.00 15.00      A    N  
ATOM   3551  HE  ARG A 367     -50.555   8.912  10.753  1.00 15.00      A    H  
ATOM   3552  CZ  ARG A 367     -49.251   7.407  10.519  1.00 15.00      A    C  
ATOM   3553  NH1 ARG A 367     -47.977   7.073  10.322  1.00 15.00      A    N  
ATOM   3554 HH11 ARG A 367     -47.698   6.069  10.261  1.00 15.00      A    H  
ATOM   3555 HH12 ARG A 367     -47.247   7.813  10.235  1.00 15.00      A    H  
ATOM   3556  NH2 ARG A 367     -50.167   6.454  10.651  1.00 15.00      A    N  
ATOM   3557 HH21 ARG A 367     -51.165   6.704  10.817  1.00 15.00      A    H  
ATOM   3558 HH22 ARG A 367     -49.894   5.451  10.593  1.00 15.00      A    H  
ATOM   3559  C   ARG A 367     -47.388   8.722  15.086  1.00 15.00      A    C  
ATOM   3560  O   ARG A 367     -48.417   8.057  14.982  1.00 15.00      A    O  
ATOM   3561  N   ALA A 368     -46.580   8.632  16.131  1.00 15.00      A    N  
ATOM   3562  HN  ALA A 368     -45.776   9.189  16.162  1.00 15.00      A    H  
ATOM   3563  CA  ALA A 368     -46.867   7.720  17.235  1.00 15.00      A    C  
ATOM   3564  CB  ALA A 368     -46.111   6.410  17.063  1.00 15.00      A    C  
ATOM   3565  C   ALA A 368     -46.532   8.356  18.578  1.00 15.00      A    C  
ATOM   3566  O   ALA A 368     -47.264   8.198  19.550  1.00 15.00      A    O  
ATOM   3567  N   GLN A 369     -45.431   9.098  18.618  1.00 15.00      A    N  
ATOM   3568  HN  GLN A 369     -44.901   9.214  17.801  1.00 15.00      A    H  
ATOM   3569  CA  GLN A 369     -44.991   9.753  19.847  1.00 15.00      A    C  
ATOM   3570  CB  GLN A 369     -43.473   9.938  19.839  1.00 15.00      A    C  
ATOM   3571  CG  GLN A 369     -42.728   9.007  20.782  1.00 15.00      A    C  
ATOM   3572  CD  GLN A 369     -41.226   9.086  20.606  1.00 15.00      A    C  
ATOM   3573  OE1 GLN A 369     -40.562   9.924  21.207  1.00 15.00      A    O  
ATOM   3574  NE2 GLN A 369     -40.678   8.206  19.783  1.00 15.00      A    N  
ATOM   3575 HE21 GLN A 369     -41.265   7.560  19.340  1.00 15.00      A    H  
ATOM   3576 HE22 GLN A 369     -39.708   8.239  19.654  1.00 15.00      A    H  
ATOM   3577  C   GLN A 369     -45.685  11.095  20.039  1.00 15.00      A    C  
ATOM   3578  O   GLN A 369     -45.393  11.829  20.980  1.00 15.00      A    O  
ATOM   3579  N   THR A 370     -46.593  11.413  19.131  1.00 15.00      A    N  
ATOM   3580  HN  THR A 370     -46.773  10.788  18.403  1.00 15.00      A    H  
ATOM   3581  CA  THR A 370     -47.341  12.659  19.198  1.00 15.00      A    C  
ATOM   3582  CB  THR A 370     -47.095  13.532  17.941  1.00 15.00      A    C  
ATOM   3583  OG1 THR A 370     -47.616  14.852  18.145  1.00 15.00      A    O  
ATOM   3584  HG1 THR A 370     -48.335  15.008  17.525  1.00 15.00      A    H  
ATOM   3585  CG2 THR A 370     -45.610  13.625  17.622  1.00 15.00      A    C  
ATOM   3586  C   THR A 370     -48.829  12.341  19.303  1.00 15.00      A    C  
ATOM   3587  O   THR A 370     -49.492  12.685  20.281  1.00 15.00      A    O  
ATOM   3588  N   ASP A 371     -49.337  11.651  18.290  1.00 15.00      A    N  
ATOM   3589  HN  ASP A 371     -48.754  11.407  17.545  1.00 15.00      A    H  
ATOM   3590  CA  ASP A 371     -50.739  11.268  18.236  1.00 15.00      A    C  
ATOM   3591  CB  ASP A 371     -51.205  11.217  16.785  1.00 15.00      A    C  
ATOM   3592  CG  ASP A 371     -51.011  12.528  16.060  1.00 15.00      A    C  
ATOM   3593  OD1 ASP A 371     -51.939  13.357  16.084  1.00 15.00      A    O  
ATOM   3594  OD2 ASP A 371     -49.930  12.719  15.464  1.00 15.00      A    O  
ATOM   3595  C   ASP A 371     -50.951   9.906  18.881  1.00 15.00      A    C  
ATOM   3596  O   ASP A 371     -50.961   8.882  18.196  1.00 15.00      A    O  
ATOM   3597  N   GLU A 372     -51.128   9.907  20.196  1.00 15.00      A    N  
ATOM   3598  HN  GLU A 372     -51.104  10.764  20.675  1.00 15.00      A    H  
ATOM   3599  CA  GLU A 372     -51.331   8.678  20.965  1.00 15.00      A    C  
ATOM   3600  CB  GLU A 372     -51.592   9.006  22.439  1.00 15.00      A    C  
ATOM   3601  CG  GLU A 372     -50.395   9.565  23.191  1.00 15.00      A    C  
ATOM   3602  CD  GLU A 372     -50.729   9.888  24.633  1.00 15.00      A    C  
ATOM   3603  OE1 GLU A 372     -51.157  11.030  24.900  1.00 15.00      A    O  
ATOM   3604  OE2 GLU A 372     -50.576   8.995  25.493  1.00 15.00      A    O  
ATOM   3605  C   GLU A 372     -52.478   7.818  20.428  1.00 15.00      A    C  
ATOM   3606  O   GLU A 372     -52.302   6.633  20.155  1.00 15.00      A    O  
ATOM   3607  N   THR A 373     -53.654   8.412  20.277  1.00 15.00      A    N  
ATOM   3608  HN  THR A 373     -53.748   9.360  20.502  1.00 15.00      A    H  
ATOM   3609  CA  THR A 373     -54.815   7.671  19.805  1.00 15.00      A    C  
ATOM   3610  CB  THR A 373     -56.012   7.902  20.758  1.00 15.00      A    C  
ATOM   3611  OG1 THR A 373     -56.423   9.274  20.704  1.00 15.00      A    O  
ATOM   3612  HG1 THR A 373     -57.286   9.337  20.280  1.00 15.00      A    H  
ATOM   3613  CG2 THR A 373     -57.187   6.992  20.435  1.00 15.00      A    C  
ATOM   3614  C   THR A 373     -55.198   8.042  18.366  1.00 15.00      A    C  
ATOM   3615  O   THR A 373     -55.961   7.327  17.710  1.00 15.00      A    O  
ATOM   3616  N   PHE A 374     -54.646   9.139  17.870  1.00 15.00      A    N  
ATOM   3617  HN  PHE A 374     -54.004   9.636  18.414  1.00 15.00      A    H  
ATOM   3618  CA  PHE A 374     -54.959   9.611  16.528  1.00 15.00      A    C  
ATOM   3619  CB  PHE A 374     -54.516  11.068  16.349  1.00 15.00      A    C  
ATOM   3620  CG  PHE A 374     -55.572  12.098  16.626  1.00 15.00      A    C  
ATOM   3621  CD1 PHE A 374     -55.742  12.614  17.901  1.00 15.00      A    C  
ATOM   3622  CD2 PHE A 374     -56.385  12.564  15.606  1.00 15.00      A    C  
ATOM   3623  CE1 PHE A 374     -56.703  13.575  18.152  1.00 15.00      A    C  
ATOM   3624  CE2 PHE A 374     -57.349  13.522  15.850  1.00 15.00      A    C  
ATOM   3625  CZ  PHE A 374     -57.508  14.029  17.125  1.00 15.00      A    C  
ATOM   3626  C   PHE A 374     -54.331   8.748  15.436  1.00 15.00      A    C  
ATOM   3627  O   PHE A 374     -54.991   7.899  14.834  1.00 15.00      A    O  
ATOM   3628  N   LEU A 375     -53.047   8.953  15.195  1.00 15.00      A    N  
ATOM   3629  HN  LEU A 375     -52.552   9.603  15.738  1.00 15.00      A    H  
ATOM   3630  CA  LEU A 375     -52.355   8.237  14.139  1.00 15.00      A    C  
ATOM   3631  CB  LEU A 375     -51.320   9.133  13.460  1.00 15.00      A    C  
ATOM   3632  CG  LEU A 375     -51.863  10.158  12.452  1.00 15.00      A    C  
ATOM   3633  CD1 LEU A 375     -52.835   9.508  11.478  1.00 15.00      A    C  
ATOM   3634  CD2 LEU A 375     -52.504  11.351  13.147  1.00 15.00      A    C  
ATOM   3635  C   LEU A 375     -51.754   6.900  14.569  1.00 15.00      A    C  
ATOM   3636  O   LEU A 375     -51.476   6.051  13.719  1.00 15.00      A    O  
ATOM   3637  N   GLN A 376     -51.558   6.698  15.871  1.00 15.00      A    N  
ATOM   3638  HN  GLN A 376     -51.770   7.411  16.508  1.00 15.00      A    H  
ATOM   3639  CA  GLN A 376     -51.000   5.437  16.360  1.00 15.00      A    C  
ATOM   3640  CB  GLN A 376     -50.611   5.518  17.841  1.00 15.00      A    C  
ATOM   3641  CG  GLN A 376     -50.157   4.192  18.442  1.00 15.00      A    C  
ATOM   3642  CD  GLN A 376     -48.776   3.763  17.975  1.00 15.00      A    C  
ATOM   3643  OE1 GLN A 376     -47.780   3.986  18.656  1.00 15.00      A    O  
ATOM   3644  NE2 GLN A 376     -48.705   3.141  16.806  1.00 15.00      A    N  
ATOM   3645 HE21 GLN A 376     -49.537   2.990  16.309  1.00 15.00      A    H  
ATOM   3646 HE22 GLN A 376     -47.820   2.870  16.483  1.00 15.00      A    H  
ATOM   3647  C   GLN A 376     -51.956   4.270  16.110  1.00 15.00      A    C  
ATOM   3648  O   GLN A 376     -51.520   3.150  15.809  1.00 15.00      A    O  
ATOM   3649  N   ARG A 377     -53.258   4.529  16.230  1.00 15.00      A    N  
ATOM   3650  HN  ARG A 377     -53.546   5.432  16.473  1.00 15.00      A    H  
ATOM   3651  CA  ARG A 377     -54.256   3.494  15.998  1.00 15.00      A    C  
ATOM   3652  CB  ARG A 377     -55.658   3.954  16.395  1.00 15.00      A    C  
ATOM   3653  CG  ARG A 377     -55.989   3.745  17.862  1.00 15.00      A    C  
ATOM   3654  CD  ARG A 377     -57.489   3.832  18.106  1.00 15.00      A    C  
ATOM   3655  NE  ARG A 377     -58.169   2.551  17.880  1.00 15.00      A    N  
ATOM   3656  HE  ARG A 377     -57.609   1.745  17.850  1.00 15.00      A    H  
ATOM   3657  CZ  ARG A 377     -59.489   2.430  17.707  1.00 15.00      A    C  
ATOM   3658  NH1 ARG A 377     -60.265   3.509  17.724  1.00 15.00      A    N  
ATOM   3659 HH11 ARG A 377     -61.294   3.418  17.589  1.00 15.00      A    H  
ATOM   3660 HH12 ARG A 377     -59.846   4.452  17.870  1.00 15.00      A    H  
ATOM   3661  NH2 ARG A 377     -60.037   1.228  17.542  1.00 15.00      A    N  
ATOM   3662 HH21 ARG A 377     -59.442   0.373  17.548  1.00 15.00      A    H  
ATOM   3663 HH22 ARG A 377     -61.067   1.136  17.407  1.00 15.00      A    H  
ATOM   3664  C   ARG A 377     -54.232   3.076  14.540  1.00 15.00      A    C  
ATOM   3665  O   ARG A 377     -54.197   1.883  14.229  1.00 15.00      A    O  
ATOM   3666  N   ARG A 378     -54.207   4.066  13.653  1.00 15.00      A    N  
ATOM   3667  HN  ARG A 378     -54.211   4.991  13.971  1.00 15.00      A    H  
ATOM   3668  CA  ARG A 378     -54.165   3.808  12.223  1.00 15.00      A    C  
ATOM   3669  CB  ARG A 378     -54.757   4.965  11.424  1.00 15.00      A    C  
ATOM   3670  CG  ARG A 378     -55.771   4.510  10.392  1.00 15.00      A    C  
ATOM   3671  CD  ARG A 378     -56.028   5.582   9.354  1.00 15.00      A    C  
ATOM   3672  NE  ARG A 378     -56.915   5.105   8.297  1.00 15.00      A    N  
ATOM   3673  HE  ARG A 378     -57.509   4.350   8.520  1.00 15.00      A    H  
ATOM   3674  CZ  ARG A 378     -56.934   5.600   7.062  1.00 15.00      A    C  
ATOM   3675  NH1 ARG A 378     -56.108   6.587   6.723  1.00 15.00      A    N  
ATOM   3676 HH11 ARG A 378     -56.121   6.977   5.757  1.00 15.00      A    H  
ATOM   3677 HH12 ARG A 378     -55.436   6.969   7.422  1.00 15.00      A    H  
ATOM   3678  NH2 ARG A 378     -57.790   5.118   6.170  1.00 15.00      A    N  
ATOM   3679 HH21 ARG A 378     -57.812   5.501   5.203  1.00 15.00      A    H  
ATOM   3680 HH22 ARG A 378     -58.443   4.349   6.436  1.00 15.00      A    H  
ATOM   3681  C   ARG A 378     -52.736   3.507  11.785  1.00 15.00      A    C  
ATOM   3682  O   ARG A 378     -52.186   4.122  10.861  1.00 15.00      A    O  
ATOM   3683  N   LEU A 379     -52.145   2.565  12.493  1.00 15.00      A    N  
ATOM   3684  HN  LEU A 379     -52.661   2.139  13.211  1.00 15.00      A    H  
ATOM   3685  CA  LEU A 379     -50.790   2.117  12.257  1.00 15.00      A    C  
ATOM   3686  CB  LEU A 379     -49.799   3.081  12.922  1.00 15.00      A    C  
ATOM   3687  CG  LEU A 379     -48.321   2.907  12.567  1.00 15.00      A    C  
ATOM   3688  CD1 LEU A 379     -48.093   3.141  11.082  1.00 15.00      A    C  
ATOM   3689  CD2 LEU A 379     -47.461   3.853  13.393  1.00 15.00      A    C  
ATOM   3690  C   LEU A 379     -50.656   0.727  12.857  1.00 15.00      A    C  
ATOM   3691  O   LEU A 379     -50.206  -0.211  12.207  1.00 15.00      A    O  
ATOM   3692  N   ARG A 380     -51.090   0.594  14.106  1.00 15.00      A    N  
ATOM   3693  HN  ARG A 380     -51.441   1.380  14.581  1.00 15.00      A    H  
ATOM   3694  CA  ARG A 380     -51.040  -0.689  14.790  1.00 15.00      A    C  
ATOM   3695  CB  ARG A 380     -51.077  -0.504  16.314  1.00 15.00      A    C  
ATOM   3696  CG  ARG A 380     -51.059  -1.811  17.100  1.00 15.00      A    C  
ATOM   3697  CD  ARG A 380     -51.227  -1.575  18.592  1.00 15.00      A    C  
ATOM   3698  NE  ARG A 380     -49.980  -1.150  19.225  1.00 15.00      A    N  
ATOM   3699  HE  ARG A 380     -49.152  -1.282  18.713  1.00 15.00      A    H  
ATOM   3700  CZ  ARG A 380     -49.904  -0.608  20.440  1.00 15.00      A    C  
ATOM   3701  NH1 ARG A 380     -51.006  -0.423  21.163  1.00 15.00      A    N  
ATOM   3702 HH11 ARG A 380     -51.934  -0.703  20.782  1.00 15.00      A    H  
ATOM   3703 HH12 ARG A 380     -50.947   0.002  22.112  1.00 15.00      A    H  
ATOM   3704  NH2 ARG A 380     -48.721  -0.261  20.938  1.00 15.00      A    N  
ATOM   3705 HH21 ARG A 380     -47.851  -0.412  20.381  1.00 15.00      A    H  
ATOM   3706 HH22 ARG A 380     -48.654   0.166  21.886  1.00 15.00      A    H  
ATOM   3707  C   ARG A 380     -52.190  -1.581  14.329  1.00 15.00      A    C  
ATOM   3708  O   ARG A 380     -52.146  -2.799  14.487  1.00 15.00      A    O  
ATOM   3709  N   GLY A 381     -53.205  -0.971  13.735  1.00 15.00      A    N  
ATOM   3710  HN  GLY A 381     -53.179   0.001  13.608  1.00 15.00      A    H  
ATOM   3711  CA  GLY A 381     -54.353  -1.728  13.277  1.00 15.00      A    C  
ATOM   3712  C   GLY A 381     -54.363  -1.990  11.782  1.00 15.00      A    C  
ATOM   3713  O   GLY A 381     -54.789  -3.058  11.348  1.00 15.00      A    O  
ATOM   3714  N   ASP A 382     -53.900  -1.025  10.997  1.00 15.00      A    N  
ATOM   3715  HN  ASP A 382     -53.591  -0.187  11.400  1.00 15.00      A    H  
ATOM   3716  CA  ASP A 382     -53.891  -1.158   9.540  1.00 15.00      A    C  
ATOM   3717  CB  ASP A 382     -54.099   0.205   8.851  1.00 15.00      A    C  
ATOM   3718  CG  ASP A 382     -55.047   1.140   9.584  1.00 15.00      A    C  
ATOM   3719  OD1 ASP A 382     -56.031   1.611   8.966  1.00 15.00      A    O  
ATOM   3720  OD2 ASP A 382     -54.790   1.435  10.772  1.00 15.00      A    O  
ATOM   3721  C   ASP A 382     -52.603  -1.786   9.018  1.00 15.00      A    C  
ATOM   3722  O   ASP A 382     -52.615  -2.415   7.966  1.00 15.00      A    O  
ATOM   3723  N   TRP A 383     -51.503  -1.621   9.769  1.00 15.00      A    N  
ATOM   3724  HN  TRP A 383     -51.583  -1.136  10.613  1.00 15.00      A    H  
ATOM   3725  CA  TRP A 383     -50.179  -2.139   9.371  1.00 15.00      A    C  
ATOM   3726  CB  TRP A 383     -49.923  -3.608   9.757  1.00 15.00      A    C  
ATOM   3727  CG  TRP A 383     -51.148  -4.463   9.926  1.00 15.00      A    C  
ATOM   3728  CD1 TRP A 383     -51.984  -4.499  11.004  1.00 15.00      A    C  
ATOM   3729  CD2 TRP A 383     -51.663  -5.414   8.991  1.00 15.00      A    C  
ATOM   3730  NE1 TRP A 383     -52.990  -5.404  10.794  1.00 15.00      A    N  
ATOM   3731  HE1 TRP A 383     -53.719  -5.598  11.418  1.00 15.00      A    H  
ATOM   3732  CE2 TRP A 383     -52.817  -5.980   9.565  1.00 15.00      A    C  
ATOM   3733  CE3 TRP A 383     -51.262  -5.838   7.722  1.00 15.00      A    C  
ATOM   3734  CZ2 TRP A 383     -53.574  -6.946   8.912  1.00 15.00      A    C  
ATOM   3735  CZ3 TRP A 383     -52.014  -6.797   7.075  1.00 15.00      A    C  
ATOM   3736  CH2 TRP A 383     -53.157  -7.341   7.671  1.00 15.00      A    C  
ATOM   3737  C   TRP A 383     -49.853  -1.846   7.904  1.00 15.00      A    C  
ATOM   3738  O   TRP A 383     -50.066  -2.678   7.019  1.00 15.00      A    O  
ATOM   3739  N   PRO A 384     -49.305  -0.652   7.640  1.00 15.00      A    N  
ATOM   3740  CA  PRO A 384     -48.982  -0.189   6.288  1.00 15.00      A    C  
ATOM   3741  CB  PRO A 384     -48.776   1.325   6.456  1.00 15.00      A    C  
ATOM   3742  CG  PRO A 384     -49.104   1.623   7.886  1.00 15.00      A    C  
ATOM   3743  CD  PRO A 384     -48.921   0.341   8.641  1.00 15.00      A    C  
ATOM   3744  C   PRO A 384     -47.735  -0.835   5.692  1.00 15.00      A    C  
ATOM   3745  O   PRO A 384     -46.653  -0.241   5.668  1.00 15.00      A    O  
ATOM   3746  N   ALA A 385     -47.896  -2.046   5.188  1.00 15.00      A    N  
ATOM   3747  HN  ALA A 385     -48.787  -2.474   5.242  1.00 15.00      A    H  
ATOM   3748  CA  ALA A 385     -46.793  -2.765   4.566  1.00 15.00      A    C  
ATOM   3749  CB  ALA A 385     -46.737  -4.197   5.078  1.00 15.00      A    C  
ATOM   3750  C   ALA A 385     -46.962  -2.732   3.048  1.00 15.00      A    C  
ATOM   3751  O   ALA A 385     -46.328  -3.491   2.306  1.00 15.00      A    O  
ATOM   3752  N   GLU A 386     -47.836  -1.840   2.598  1.00 15.00      A    N  
ATOM   3753  HN  GLU A 386     -48.317  -1.287   3.252  1.00 15.00      A    H  
ATOM   3754  CA  GLU A 386     -48.144  -1.674   1.180  1.00 15.00      A    C  
ATOM   3755  CB  GLU A 386     -49.507  -0.994   1.005  1.00 15.00      A    C  
ATOM   3756  CG  GLU A 386     -50.690  -1.957   0.997  1.00 15.00      A    C  
ATOM   3757  CD  GLU A 386     -50.512  -3.119   1.954  1.00 15.00      A    C  
ATOM   3758  OE1 GLU A 386     -50.367  -2.872   3.166  1.00 15.00      A    O  
ATOM   3759  OE2 GLU A 386     -50.481  -4.282   1.490  1.00 15.00      A    O  
ATOM   3760  C   GLU A 386     -47.054  -0.911   0.435  1.00 15.00      A    C  
ATOM   3761  O   GLU A 386     -47.114  -0.756  -0.784  1.00 15.00      A    O  
ATOM   3762  N   VAL A 387     -46.043  -0.461   1.167  1.00 15.00      A    N  
ATOM   3763  HN  VAL A 387     -46.043  -0.622   2.133  1.00 15.00      A    H  
ATOM   3764  CA  VAL A 387     -44.935   0.270   0.564  1.00 15.00      A    C  
ATOM   3765  CB  VAL A 387     -44.033   0.925   1.633  1.00 15.00      A    C  
ATOM   3766  CG1 VAL A 387     -43.009   1.846   0.985  1.00 15.00      A    C  
ATOM   3767  CG2 VAL A 387     -44.874   1.691   2.644  1.00 15.00      A    C  
ATOM   3768  C   VAL A 387     -44.108  -0.685  -0.292  1.00 15.00      A    C  
ATOM   3769  O   VAL A 387     -43.489  -0.288  -1.279  1.00 15.00      A    O  
ATOM   3770  N   GLY A 388     -44.136  -1.961   0.084  1.00 15.00      A    N  
ATOM   3771  HN  GLY A 388     -44.664  -2.215   0.870  1.00 15.00      A    H  
ATOM   3772  CA  GLY A 388     -43.406  -2.972  -0.652  1.00 15.00      A    C  
ATOM   3773  C   GLY A 388     -43.988  -3.182  -2.033  1.00 15.00      A    C  
ATOM   3774  O   GLY A 388     -43.271  -3.496  -2.981  1.00 15.00      A    O  
ATOM   3775  N   ASN A 389     -45.296  -2.990  -2.145  1.00 15.00      A    N  
ATOM   3776  HN  ASN A 389     -45.811  -2.737  -1.353  1.00 15.00      A    H  
ATOM   3777  CA  ASN A 389     -45.985  -3.141  -3.418  1.00 15.00      A    C  
ATOM   3778  CB  ASN A 389     -47.502  -3.130  -3.225  1.00 15.00      A    C  
ATOM   3779  CG  ASN A 389     -48.028  -4.437  -2.660  1.00 15.00      A    C  
ATOM   3780  OD1 ASN A 389     -47.989  -4.667  -1.449  1.00 15.00      A    O  
ATOM   3781  ND2 ASN A 389     -48.525  -5.303  -3.531  1.00 15.00      A    N  
ATOM   3782 HD21 ASN A 389     -48.525  -5.057  -4.480  1.00 15.00      A    H  
ATOM   3783 HD22 ASN A 389     -48.876  -6.151  -3.191  1.00 15.00      A    H  
ATOM   3784  C   ASN A 389     -45.556  -2.041  -4.379  1.00 15.00      A    C  
ATOM   3785  O   ASN A 389     -45.429  -2.266  -5.580  1.00 15.00      A    O  
ATOM   3786  N   ARG A 390     -45.314  -0.851  -3.840  1.00 15.00      A    N  
ATOM   3787  HN  ARG A 390     -45.436  -0.725  -2.876  1.00 15.00      A    H  
ATOM   3788  CA  ARG A 390     -44.874   0.267  -4.660  1.00 15.00      A    C  
ATOM   3789  CB  ARG A 390     -45.148   1.609  -3.982  1.00 15.00      A    C  
ATOM   3790  CG  ARG A 390     -45.208   2.770  -4.964  1.00 15.00      A    C  
ATOM   3791  CD  ARG A 390     -45.249   4.122  -4.264  1.00 15.00      A    C  
ATOM   3792  NE  ARG A 390     -46.215   4.170  -3.166  1.00 15.00      A    N  
ATOM   3793  HE  ARG A 390     -45.842   4.167  -2.239  1.00 15.00      A    H  
ATOM   3794  CZ  ARG A 390     -47.537   4.221  -3.307  1.00 15.00      A    C  
ATOM   3795  NH1 ARG A 390     -48.095   4.225  -4.517  1.00 15.00      A    N  
ATOM   3796 HH11 ARG A 390     -49.129   4.263  -4.619  1.00 15.00      A    H  
ATOM   3797 HH12 ARG A 390     -47.494   4.188  -5.366  1.00 15.00      A    H  
ATOM   3798  NH2 ARG A 390     -48.298   4.301  -2.224  1.00 15.00      A    N  
ATOM   3799 HH21 ARG A 390     -49.333   4.340  -2.302  1.00 15.00      A    H  
ATOM   3800 HH22 ARG A 390     -47.845   4.328  -1.273  1.00 15.00      A    H  
ATOM   3801  C   ARG A 390     -43.390   0.128  -4.979  1.00 15.00      A    C  
ATOM   3802  O   ARG A 390     -42.918   0.596  -6.014  1.00 15.00      A    O  
ATOM   3803  N   PHE A 391     -42.662  -0.525  -4.079  1.00 15.00      A    N  
ATOM   3804  HN  PHE A 391     -43.096  -0.853  -3.262  1.00 15.00      A    H  
ATOM   3805  CA  PHE A 391     -41.234  -0.753  -4.262  1.00 15.00      A    C  
ATOM   3806  CB  PHE A 391     -40.628  -1.373  -2.997  1.00 15.00      A    C  
ATOM   3807  CG  PHE A 391     -39.162  -1.695  -3.096  1.00 15.00      A    C  
ATOM   3808  CD1 PHE A 391     -38.222  -0.687  -3.246  1.00 15.00      A    C  
ATOM   3809  CD2 PHE A 391     -38.726  -3.008  -3.035  1.00 15.00      A    C  
ATOM   3810  CE1 PHE A 391     -36.875  -0.985  -3.334  1.00 15.00      A    C  
ATOM   3811  CE2 PHE A 391     -37.381  -3.313  -3.122  1.00 15.00      A    C  
ATOM   3812  CZ  PHE A 391     -36.454  -2.299  -3.272  1.00 15.00      A    C  
ATOM   3813  C   PHE A 391     -41.003  -1.654  -5.473  1.00 15.00      A    C  
ATOM   3814  O   PHE A 391     -40.009  -1.514  -6.188  1.00 15.00      A    O  
ATOM   3815  N   ALA A 392     -41.942  -2.566  -5.707  1.00 15.00      A    N  
ATOM   3816  HN  ALA A 392     -42.709  -2.630  -5.098  1.00 15.00      A    H  
ATOM   3817  CA  ALA A 392     -41.860  -3.476  -6.841  1.00 15.00      A    C  
ATOM   3818  CB  ALA A 392     -42.971  -4.513  -6.776  1.00 15.00      A    C  
ATOM   3819  C   ALA A 392     -41.940  -2.686  -8.142  1.00 15.00      A    C  
ATOM   3820  O   ALA A 392     -41.274  -3.016  -9.124  1.00 15.00      A    O  
ATOM   3821  N   ASN A 393     -42.738  -1.620  -8.120  1.00 15.00      A    N  
ATOM   3822  HN  ASN A 393     -43.228  -1.416  -7.296  1.00 15.00      A    H  
ATOM   3823  CA  ASN A 393     -42.914  -0.751  -9.280  1.00 15.00      A    C  
ATOM   3824  CB  ASN A 393     -43.898   0.382  -8.963  1.00 15.00      A    C  
ATOM   3825  CG  ASN A 393     -45.336   0.053  -9.318  1.00 15.00      A    C  
ATOM   3826  OD1 ASN A 393     -45.722  -1.106  -9.393  1.00 15.00      A    O  
ATOM   3827  ND2 ASN A 393     -46.144   1.082  -9.534  1.00 15.00      A    N  
ATOM   3828 HD21 ASN A 393     -45.776   1.986  -9.456  1.00 15.00      A    H  
ATOM   3829 HD22 ASN A 393     -47.081   0.893  -9.755  1.00 15.00      A    H  
ATOM   3830  C   ASN A 393     -41.582  -0.155  -9.717  1.00 15.00      A    C  
ATOM   3831  O   ASN A 393     -41.354   0.081 -10.906  1.00 15.00      A    O  
ATOM   3832  N   TRP A 394     -40.705   0.091  -8.751  1.00 15.00      A    N  
ATOM   3833  HN  TRP A 394     -40.946  -0.113  -7.821  1.00 15.00      A    H  
ATOM   3834  CA  TRP A 394     -39.395   0.650  -9.040  1.00 15.00      A    C  
ATOM   3835  CB  TRP A 394     -38.749   1.212  -7.776  1.00 15.00      A    C  
ATOM   3836  CG  TRP A 394     -38.688   2.705  -7.774  1.00 15.00      A    C  
ATOM   3837  CD1 TRP A 394     -39.531   3.559  -7.127  1.00 15.00      A    C  
ATOM   3838  CD2 TRP A 394     -37.737   3.522  -8.465  1.00 15.00      A    C  
ATOM   3839  NE1 TRP A 394     -39.163   4.858  -7.372  1.00 15.00      A    N  
ATOM   3840  HE1 TRP A 394     -39.615   5.654  -7.017  1.00 15.00      A    H  
ATOM   3841  CE2 TRP A 394     -38.063   4.862  -8.191  1.00 15.00      A    C  
ATOM   3842  CE3 TRP A 394     -36.641   3.248  -9.289  1.00 15.00      A    C  
ATOM   3843  CZ2 TRP A 394     -37.331   5.926  -8.712  1.00 15.00      A    C  
ATOM   3844  CZ3 TRP A 394     -35.917   4.306  -9.804  1.00 15.00      A    C  
ATOM   3845  CH2 TRP A 394     -36.264   5.629  -9.514  1.00 15.00      A    C  
ATOM   3846  C   TRP A 394     -38.496  -0.397  -9.681  1.00 15.00      A    C  
ATOM   3847  O   TRP A 394     -37.782  -0.113 -10.641  1.00 15.00      A    O  
ATOM   3848  N   LEU A 395     -38.558  -1.615  -9.160  1.00 15.00      A    N  
ATOM   3849  HN  LEU A 395     -39.158  -1.781  -8.400  1.00 15.00      A    H  
ATOM   3850  CA  LEU A 395     -37.758  -2.713  -9.688  1.00 15.00      A    C  
ATOM   3851  CB  LEU A 395     -37.812  -3.920  -8.752  1.00 15.00      A    C  
ATOM   3852  CG  LEU A 395     -37.138  -3.735  -7.390  1.00 15.00      A    C  
ATOM   3853  CD1 LEU A 395     -37.458  -4.900  -6.469  1.00 15.00      A    C  
ATOM   3854  CD2 LEU A 395     -35.633  -3.577  -7.552  1.00 15.00      A    C  
ATOM   3855  C   LEU A 395     -38.227  -3.091 -11.088  1.00 15.00      A    C  
ATOM   3856  O   LEU A 395     -37.463  -3.623 -11.891  1.00 15.00      A    O  
ATOM   3857  N   ASN A 396     -39.490  -2.794 -11.376  1.00 15.00      A    N  
ATOM   3858  HN  ASN A 396     -40.056  -2.391 -10.680  1.00 15.00      A    H  
ATOM   3859  CA  ASN A 396     -40.068  -3.073 -12.686  1.00 15.00      A    C  
ATOM   3860  CB  ASN A 396     -41.599  -3.007 -12.634  1.00 15.00      A    C  
ATOM   3861  CG  ASN A 396     -42.231  -4.178 -11.904  1.00 15.00      A    C  
ATOM   3862  OD1 ASN A 396     -43.241  -4.024 -11.221  1.00 15.00      A    O  
ATOM   3863  ND2 ASN A 396     -41.656  -5.362 -12.051  1.00 15.00      A    N  
ATOM   3864 HD21 ASN A 396     -40.861  -5.424 -12.618  1.00 15.00      A    H  
ATOM   3865 HD22 ASN A 396     -42.050  -6.126 -11.582  1.00 15.00      A    H  
ATOM   3866  C   ASN A 396     -39.549  -2.075 -13.713  1.00 15.00      A    C  
ATOM   3867  O   ASN A 396     -39.698  -2.269 -14.915  1.00 15.00      A    O  
ATOM   3868  N   ARG A 397     -38.943  -1.000 -13.222  1.00 15.00      A    N  
ATOM   3869  HN  ARG A 397     -38.860  -0.902 -12.249  1.00 15.00      A    H  
ATOM   3870  CA  ARG A 397     -38.390   0.033 -14.086  1.00 15.00      A    C  
ATOM   3871  CB  ARG A 397     -38.759   1.421 -13.564  1.00 15.00      A    C  
ATOM   3872  CG  ARG A 397     -40.180   1.840 -13.896  1.00 15.00      A    C  
ATOM   3873  CD  ARG A 397     -40.797   2.668 -12.780  1.00 15.00      A    C  
ATOM   3874  NE  ARG A 397     -42.116   3.180 -13.157  1.00 15.00      A    N  
ATOM   3875  HE  ARG A 397     -42.147   4.078 -13.552  1.00 15.00      A    H  
ATOM   3876  CZ  ARG A 397     -43.257   2.505 -12.993  1.00 15.00      A    C  
ATOM   3877  NH1 ARG A 397     -43.249   1.293 -12.449  1.00 15.00      A    N  
ATOM   3878 HH11 ARG A 397     -42.344   0.858 -12.141  1.00 15.00      A    H  
ATOM   3879 HH12 ARG A 397     -44.138   0.764 -12.324  1.00 15.00      A    H  
ATOM   3880  NH2 ARG A 397     -44.409   3.044 -13.380  1.00 15.00      A    N  
ATOM   3881 HH21 ARG A 397     -44.426   3.992 -13.813  1.00 15.00      A    H  
ATOM   3882 HH22 ARG A 397     -45.301   2.520 -13.256  1.00 15.00      A    H  
ATOM   3883  C   ARG A 397     -36.877  -0.111 -14.185  1.00 15.00      A    C  
ATOM   3884  O   ARG A 397     -36.209   0.661 -14.870  1.00 15.00      A    O  
ATOM   3885  N   ALA A 398     -36.345  -1.109 -13.491  1.00 15.00      A    N  
ATOM   3886  HN  ALA A 398     -36.933  -1.691 -12.964  1.00 15.00      A    H  
ATOM   3887  CA  ALA A 398     -34.913  -1.370 -13.502  1.00 15.00      A    C  
ATOM   3888  CB  ALA A 398     -34.451  -1.857 -12.137  1.00 15.00      A    C  
ATOM   3889  C   ALA A 398     -34.586  -2.396 -14.576  1.00 15.00      A    C  
ATOM   3890  O   ALA A 398     -33.437  -2.796 -14.750  1.00 15.00      A    O  
ATOM   3891  N   VAL A 399     -35.620  -2.816 -15.288  1.00 15.00      A    N  
ATOM   3892  HN  VAL A 399     -36.506  -2.444 -15.102  1.00 15.00      A    H  
ATOM   3893  CA  VAL A 399     -35.482  -3.790 -16.355  1.00 15.00      A    C  
ATOM   3894  CB  VAL A 399     -36.089  -5.159 -15.962  1.00 15.00      A    C  
ATOM   3895  CG1 VAL A 399     -35.263  -5.826 -14.872  1.00 15.00      A    C  
ATOM   3896  CG2 VAL A 399     -37.539  -5.009 -15.520  1.00 15.00      A    C  
ATOM   3897  C   VAL A 399     -36.181  -3.277 -17.605  1.00 15.00      A    C  
ATOM   3898  O   VAL A 399     -37.144  -2.516 -17.518  1.00 15.00      A    O  
ATOM   3899  N   SER A 400     -35.684  -3.670 -18.762  1.00 15.00      A    N  
ATOM   3900  HN  SER A 400     -34.899  -4.252 -18.775  1.00 15.00      A    H  
ATOM   3901  CA  SER A 400     -36.281  -3.253 -20.016  1.00 15.00      A    C  
ATOM   3902  CB  SER A 400     -35.216  -3.210 -21.116  1.00 15.00      A    C  
ATOM   3903  OG  SER A 400     -34.120  -2.396 -20.730  1.00 15.00      A    O  
ATOM   3904  HG  SER A 400     -33.763  -1.950 -21.504  1.00 15.00      A    H  
ATOM   3905  C   SER A 400     -37.393  -4.221 -20.398  1.00 15.00      A    C  
ATOM   3906  O   SER A 400     -37.505  -5.306 -19.821  1.00 15.00      A    O  
ATOM   3907  N   SER A 401     -38.213  -3.835 -21.365  1.00 15.00      A    N  
ATOM   3908  HN  SER A 401     -38.092  -2.955 -21.776  1.00 15.00      A    H  
ATOM   3909  CA  SER A 401     -39.301  -4.679 -21.833  1.00 15.00      A    C  
ATOM   3910  CB  SER A 401     -40.316  -3.807 -22.575  1.00 15.00      A    C  
ATOM   3911  OG  SER A 401     -39.712  -2.588 -22.987  1.00 15.00      A    O  
ATOM   3912  HG  SER A 401     -39.692  -2.549 -23.947  1.00 15.00      A    H  
ATOM   3913  C   SER A 401     -38.747  -5.751 -22.768  1.00 15.00      A    C  
ATOM   3914  O   SER A 401     -39.277  -5.983 -23.857  1.00 15.00      A    O  
ATOM   3915  N   ASP A 402     -37.686  -6.408 -22.324  1.00 15.00      A    N  
ATOM   3916  HN  ASP A 402     -37.346  -6.209 -21.423  1.00 15.00      A    H  
ATOM   3917  CA  ASP A 402     -37.030  -7.429 -23.121  1.00 15.00      A    C  
ATOM   3918  CB  ASP A 402     -35.651  -7.766 -22.560  1.00 15.00      A    C  
ATOM   3919  CG  ASP A 402     -34.738  -8.328 -23.626  1.00 15.00      A    C  
ATOM   3920  OD1 ASP A 402     -35.174  -9.250 -24.349  1.00 15.00      A    O  
ATOM   3921  OD2 ASP A 402     -33.598  -7.839 -23.747  1.00 15.00      A    O  
ATOM   3922  C   ASP A 402     -37.887  -8.679 -23.252  1.00 15.00      A    C  
ATOM   3923  O   ASP A 402     -38.049  -9.449 -22.302  1.00 15.00      A    O  
ATOM   3924  N   SER A 403     -38.433  -8.880 -24.442  1.00 15.00      A    N  
ATOM   3925  HN  SER A 403     -38.259  -8.235 -25.161  1.00 15.00      A    H  
ATOM   3926  CA  SER A 403     -39.283 -10.023 -24.717  1.00 15.00      A    C  
ATOM   3927  CB  SER A 403     -39.957  -9.851 -26.075  1.00 15.00      A    C  
ATOM   3928  OG  SER A 403     -40.047  -8.478 -26.414  1.00 15.00      A    O  
ATOM   3929  HG  SER A 403     -40.528  -8.008 -25.727  1.00 15.00      A    H  
ATOM   3930  C   SER A 403     -38.506 -11.338 -24.672  1.00 15.00      A    C  
ATOM   3931  O   SER A 403     -39.106 -12.410 -24.560  1.00 15.00      A    O  
ATOM   3932  N   GLN A 404     -37.177 -11.257 -24.736  1.00 15.00      A    N  
ATOM   3933  HN  GLN A 404     -36.745 -10.370 -24.777  1.00 15.00      A    H  
ATOM   3934  CA  GLN A 404     -36.338 -12.450 -24.710  1.00 15.00      A    C  
ATOM   3935  CB  GLN A 404     -34.918 -12.141 -25.186  1.00 15.00      A    C  
ATOM   3936  CG  GLN A 404     -34.564 -12.767 -26.525  1.00 15.00      A    C  
ATOM   3937  CD  GLN A 404     -33.843 -11.806 -27.450  1.00 15.00      A    C  
ATOM   3938  OE1 GLN A 404     -32.618 -11.710 -27.436  1.00 15.00      A    O  
ATOM   3939  NE2 GLN A 404     -34.601 -11.099 -28.274  1.00 15.00      A    N  
ATOM   3940 HE21 GLN A 404     -35.568 -11.235 -28.241  1.00 15.00      A    H  
ATOM   3941 HE22 GLN A 404     -34.160 -10.466 -28.875  1.00 15.00      A    H  
ATOM   3942  C   GLN A 404     -36.319 -13.072 -23.317  1.00 15.00      A    C  
ATOM   3943  O   GLN A 404     -35.976 -14.243 -23.149  1.00 15.00      A    O  
ATOM   3944  N   ILE A 405     -36.666 -12.273 -22.317  1.00 15.00      A    N  
ATOM   3945  HN  ILE A 405     -36.879 -11.335 -22.507  1.00 15.00      A    H  
ATOM   3946  CA  ILE A 405     -36.720 -12.756 -20.948  1.00 15.00      A    C  
ATOM   3947  CB  ILE A 405     -36.071 -11.771 -19.929  1.00 15.00      A    C  
ATOM   3948  CG1 ILE A 405     -35.152 -10.764 -20.625  1.00 15.00      A    C  
ATOM   3949  CG2 ILE A 405     -37.096 -11.054 -19.059  1.00 15.00      A    C  
ATOM   3950  CD1 ILE A 405     -33.788 -11.311 -20.982  1.00 15.00      A    C  
ATOM   3951  C   ILE A 405     -38.170 -13.065 -20.569  1.00 15.00      A    C  
ATOM   3952  O   ILE A 405     -38.449 -14.060 -19.898  1.00 15.00      A    O  
ATOM   3953  N   LEU A 406     -39.088 -12.225 -21.053  1.00 15.00      A    N  
ATOM   3954  HN  LEU A 406     -38.793 -11.477 -21.614  1.00 15.00      A    H  
ATOM   3955  CA  LEU A 406     -40.512 -12.377 -20.768  1.00 15.00      A    C  
ATOM   3956  CB  LEU A 406     -41.294 -11.125 -21.175  1.00 15.00      A    C  
ATOM   3957  CG  LEU A 406     -41.456 -10.048 -20.097  1.00 15.00      A    C  
ATOM   3958  CD1 LEU A 406     -40.493  -8.894 -20.329  1.00 15.00      A    C  
ATOM   3959  CD2 LEU A 406     -42.893  -9.551 -20.046  1.00 15.00      A    C  
ATOM   3960  C   LEU A 406     -41.110 -13.617 -21.422  1.00 15.00      A    C  
ATOM   3961  O   LEU A 406     -41.826 -14.380 -20.777  1.00 15.00      A    O  
ATOM   3962  N   GLY A 407     -40.812 -13.820 -22.698  1.00 15.00      A    N  
ATOM   3963  HN  GLY A 407     -40.221 -13.189 -23.165  1.00 15.00      A    H  
ATOM   3964  CA  GLY A 407     -41.334 -14.974 -23.405  1.00 15.00      A    C  
ATOM   3965  C   GLY A 407     -40.472 -16.199 -23.187  1.00 15.00      A    C  
ATOM   3966  O   GLY A 407     -40.149 -16.922 -24.129  1.00 15.00      A    O  
ATOM   3967  N   SER A 408     -40.099 -16.426 -21.936  1.00 15.00      A    N  
ATOM   3968  HN  SER A 408     -40.413 -15.817 -21.230  1.00 15.00      A    H  
ATOM   3969  CA  SER A 408     -39.259 -17.552 -21.566  1.00 15.00      A    C  
ATOM   3970  CB  SER A 408     -37.797 -17.232 -21.905  1.00 15.00      A    C  
ATOM   3971  OG  SER A 408     -37.589 -17.185 -23.306  1.00 15.00      A    O  
ATOM   3972  HG  SER A 408     -38.446 -17.135 -23.757  1.00 15.00      A    H  
ATOM   3973  C   SER A 408     -39.394 -17.828 -20.068  1.00 15.00      A    C  
ATOM   3974  O   SER A 408     -39.909 -16.991 -19.327  1.00 15.00      A    O  
ATOM   3975  N   PRO A 409     -38.935 -19.006 -19.594  1.00 15.00      A    N  
ATOM   3976  CA  PRO A 409     -38.994 -19.366 -18.167  1.00 15.00      A    C  
ATOM   3977  CB  PRO A 409     -38.447 -20.799 -18.127  1.00 15.00      A    C  
ATOM   3978  CG  PRO A 409     -38.539 -21.291 -19.532  1.00 15.00      A    C  
ATOM   3979  CD  PRO A 409     -38.353 -20.088 -20.405  1.00 15.00      A    C  
ATOM   3980  C   PRO A 409     -38.117 -18.448 -17.314  1.00 15.00      A    C  
ATOM   3981  O   PRO A 409     -38.161 -18.489 -16.086  1.00 15.00      A    O  
ATOM   3982  N   GLU A 410     -37.328 -17.616 -17.984  1.00 15.00      A    N  
ATOM   3983  HN  GLU A 410     -37.354 -17.632 -18.960  1.00 15.00      A    H  
ATOM   3984  CA  GLU A 410     -36.435 -16.675 -17.324  1.00 15.00      A    C  
ATOM   3985  CB  GLU A 410     -35.570 -15.973 -18.377  1.00 15.00      A    C  
ATOM   3986  CG  GLU A 410     -34.199 -15.542 -17.885  1.00 15.00      A    C  
ATOM   3987  CD  GLU A 410     -34.118 -14.054 -17.615  1.00 15.00      A    C  
ATOM   3988  OE1 GLU A 410     -33.219 -13.404 -18.173  1.00 15.00      A    O  
ATOM   3989  OE2 GLU A 410     -34.948 -13.546 -16.838  1.00 15.00      A    O  
ATOM   3990  C   GLU A 410     -37.239 -15.655 -16.520  1.00 15.00      A    C  
ATOM   3991  O   GLU A 410     -36.883 -15.322 -15.385  1.00 15.00      A    O  
ATOM   3992  N   ALA A 411     -38.337 -15.181 -17.107  1.00 15.00      A    N  
ATOM   3993  HN  ALA A 411     -38.567 -15.484 -18.012  1.00 15.00      A    H  
ATOM   3994  CA  ALA A 411     -39.203 -14.217 -16.442  1.00 15.00      A    C  
ATOM   3995  CB  ALA A 411     -40.258 -13.689 -17.400  1.00 15.00      A    C  
ATOM   3996  C   ALA A 411     -39.865 -14.869 -15.242  1.00 15.00      A    C  
ATOM   3997  O   ALA A 411     -40.084 -14.231 -14.214  1.00 15.00      A    O  
ATOM   3998  N   ALA A 412     -40.155 -16.159 -15.378  1.00 15.00      A    N  
ATOM   3999  HN  ALA A 412     -39.939 -16.606 -16.222  1.00 15.00      A    H  
ATOM   4000  CA  ALA A 412     -40.780 -16.922 -14.308  1.00 15.00      A    C  
ATOM   4001  CB  ALA A 412     -41.128 -18.323 -14.786  1.00 15.00      A    C  
ATOM   4002  C   ALA A 412     -39.858 -16.979 -13.096  1.00 15.00      A    C  
ATOM   4003  O   ALA A 412     -40.305 -16.851 -11.954  1.00 15.00      A    O  
ATOM   4004  N   GLN A 413     -38.564 -17.150 -13.353  1.00 15.00      A    N  
ATOM   4005  HN  GLN A 413     -38.268 -17.245 -14.285  1.00 15.00      A    H  
ATOM   4006  CA  GLN A 413     -37.579 -17.202 -12.283  1.00 15.00      A    C  
ATOM   4007  CB  GLN A 413     -36.237 -17.740 -12.784  1.00 15.00      A    C  
ATOM   4008  CG  GLN A 413     -35.367 -18.326 -11.681  1.00 15.00      A    C  
ATOM   4009  CD  GLN A 413     -34.077 -18.931 -12.197  1.00 15.00      A    C  
ATOM   4010  OE1 GLN A 413     -33.988 -19.357 -13.347  1.00 15.00      A    O  
ATOM   4011  NE2 GLN A 413     -33.066 -18.982 -11.343  1.00 15.00      A    N  
ATOM   4012 HE21 GLN A 413     -33.205 -18.630 -10.439  1.00 15.00      A    H  
ATOM   4013 HE22 GLN A 413     -32.224 -19.375 -11.650  1.00 15.00      A    H  
ATOM   4014  C   GLN A 413     -37.406 -15.818 -11.670  1.00 15.00      A    C  
ATOM   4015  O   GLN A 413     -37.019 -15.682 -10.512  1.00 15.00      A    O  
ATOM   4016  N   TRP A 414     -37.706 -14.797 -12.460  1.00 15.00      A    N  
ATOM   4017  HN  TRP A 414     -38.002 -14.976 -13.379  1.00 15.00      A    H  
ATOM   4018  CA  TRP A 414     -37.611 -13.420 -12.004  1.00 15.00      A    C  
ATOM   4019  CB  TRP A 414     -37.697 -12.464 -13.199  1.00 15.00      A    C  
ATOM   4020  CG  TRP A 414     -37.577 -11.013 -12.847  1.00 15.00      A    C  
ATOM   4021  CD1 TRP A 414     -36.572 -10.418 -12.141  1.00 15.00      A    C  
ATOM   4022  CD2 TRP A 414     -38.495  -9.971 -13.194  1.00 15.00      A    C  
ATOM   4023  NE1 TRP A 414     -36.806  -9.069 -12.031  1.00 15.00      A    N  
ATOM   4024  HE1 TRP A 414     -36.227  -8.426 -11.568  1.00 15.00      A    H  
ATOM   4025  CE2 TRP A 414     -37.983  -8.770 -12.666  1.00 15.00      A    C  
ATOM   4026  CE3 TRP A 414     -39.702  -9.938 -13.900  1.00 15.00      A    C  
ATOM   4027  CZ2 TRP A 414     -38.634  -7.550 -12.823  1.00 15.00      A    C  
ATOM   4028  CZ3 TRP A 414     -40.346  -8.726 -14.054  1.00 15.00      A    C  
ATOM   4029  CH2 TRP A 414     -39.812  -7.549 -13.519  1.00 15.00      A    C  
ATOM   4030  C   TRP A 414     -38.726 -13.138 -11.007  1.00 15.00      A    C  
ATOM   4031  O   TRP A 414     -38.511 -12.500  -9.977  1.00 15.00      A    O  
ATOM   4032  N   SER A 415     -39.914 -13.639 -11.314  1.00 15.00      A    N  
ATOM   4033  HN  SER A 415     -40.022 -14.133 -12.157  1.00 15.00      A    H  
ATOM   4034  CA  SER A 415     -41.066 -13.460 -10.452  1.00 15.00      A    C  
ATOM   4035  CB  SER A 415     -42.325 -13.981 -11.144  1.00 15.00      A    C  
ATOM   4036  OG  SER A 415     -42.373 -13.545 -12.492  1.00 15.00      A    O  
ATOM   4037  HG  SER A 415     -42.290 -12.589 -12.524  1.00 15.00      A    H  
ATOM   4038  C   SER A 415     -40.868 -14.157  -9.106  1.00 15.00      A    C  
ATOM   4039  O   SER A 415     -41.245 -13.619  -8.066  1.00 15.00      A    O  
ATOM   4040  N   GLN A 416     -40.261 -15.345  -9.122  1.00 15.00      A    N  
ATOM   4041  HN  GLN A 416     -39.971 -15.725  -9.979  1.00 15.00      A    H  
ATOM   4042  CA  GLN A 416     -40.034 -16.095  -7.887  1.00 15.00      A    C  
ATOM   4043  CB  GLN A 416     -39.690 -17.574  -8.141  1.00 15.00      A    C  
ATOM   4044  CG  GLN A 416     -38.371 -17.826  -8.858  1.00 15.00      A    C  
ATOM   4045  CD  GLN A 416     -37.188 -17.961  -7.913  1.00 15.00      A    C  
ATOM   4046  OE1 GLN A 416     -37.315 -18.473  -6.804  1.00 15.00      A    O  
ATOM   4047  NE2 GLN A 416     -36.033 -17.472  -8.339  1.00 15.00      A    N  
ATOM   4048 HE21 GLN A 416     -36.006 -17.049  -9.227  1.00 15.00      A    H  
ATOM   4049 HE22 GLN A 416     -35.254 -17.552  -7.755  1.00 15.00      A    H  
ATOM   4050  C   GLN A 416     -39.017 -15.415  -6.971  1.00 15.00      A    C  
ATOM   4051  O   GLN A 416     -39.236 -15.312  -5.766  1.00 15.00      A    O  
ATOM   4052  N   GLU A 417     -37.912 -14.936  -7.536  1.00 15.00      A    N  
ATOM   4053  HN  GLU A 417     -37.778 -15.035  -8.504  1.00 15.00      A    H  
ATOM   4054  CA  GLU A 417     -36.897 -14.269  -6.733  1.00 15.00      A    C  
ATOM   4055  CB  GLU A 417     -35.561 -14.120  -7.477  1.00 15.00      A    C  
ATOM   4056  CG  GLU A 417     -35.640 -13.450  -8.837  1.00 15.00      A    C  
ATOM   4057  CD  GLU A 417     -34.464 -13.806  -9.728  1.00 15.00      A    C  
ATOM   4058  OE1 GLU A 417     -33.924 -14.923  -9.591  1.00 15.00      A    O  
ATOM   4059  OE2 GLU A 417     -34.096 -12.982 -10.594  1.00 15.00      A    O  
ATOM   4060  C   GLU A 417     -37.416 -12.938  -6.212  1.00 15.00      A    C  
ATOM   4061  O   GLU A 417     -37.177 -12.573  -5.063  1.00 15.00      A    O  
ATOM   4062  N   LEU A 418     -38.168 -12.247  -7.054  1.00 15.00      A    N  
ATOM   4063  HN  LEU A 418     -38.337 -12.610  -7.951  1.00 15.00      A    H  
ATOM   4064  CA  LEU A 418     -38.743 -10.964  -6.695  1.00 15.00      A    C  
ATOM   4065  CB  LEU A 418     -39.419 -10.338  -7.919  1.00 15.00      A    C  
ATOM   4066  CG  LEU A 418     -38.910  -8.962  -8.355  1.00 15.00      A    C  
ATOM   4067  CD1 LEU A 418     -39.291  -7.901  -7.336  1.00 15.00      A    C  
ATOM   4068  CD2 LEU A 418     -37.405  -8.986  -8.574  1.00 15.00      A    C  
ATOM   4069  C   LEU A 418     -39.760 -11.127  -5.569  1.00 15.00      A    C  
ATOM   4070  O   LEU A 418     -39.746 -10.375  -4.595  1.00 15.00      A    O  
ATOM   4071  N   SER A 419     -40.628 -12.127  -5.702  1.00 15.00      A    N  
ATOM   4072  HN  SER A 419     -40.572 -12.708  -6.492  1.00 15.00      A    H  
ATOM   4073  CA  SER A 419     -41.660 -12.384  -4.701  1.00 15.00      A    C  
ATOM   4074  CB  SER A 419     -42.723 -13.359  -5.224  1.00 15.00      A    C  
ATOM   4075  OG  SER A 419     -42.134 -14.528  -5.766  1.00 15.00      A    O  
ATOM   4076  HG  SER A 419     -41.928 -14.382  -6.697  1.00 15.00      A    H  
ATOM   4077  C   SER A 419     -41.068 -12.881  -3.388  1.00 15.00      A    C  
ATOM   4078  O   SER A 419     -41.485 -12.451  -2.313  1.00 15.00      A    O  
ATOM   4079  N   LYS A 420     -40.090 -13.776  -3.477  1.00 15.00      A    N  
ATOM   4080  HN  LYS A 420     -39.809 -14.092  -4.364  1.00 15.00      A    H  
ATOM   4081  CA  LYS A 420     -39.446 -14.324  -2.289  1.00 15.00      A    C  
ATOM   4082  CB  LYS A 420     -38.426 -15.418  -2.649  1.00 15.00      A    C  
ATOM   4083  CG  LYS A 420     -37.010 -14.941  -2.963  1.00 15.00      A    C  
ATOM   4084  CD  LYS A 420     -36.127 -16.116  -3.362  1.00 15.00      A    C  
ATOM   4085  CE  LYS A 420     -34.654 -15.739  -3.449  1.00 15.00      A    C  
ATOM   4086  NZ  LYS A 420     -34.384 -14.768  -4.538  1.00 15.00      A    N  
ATOM   4087  HZ1 LYS A 420     -34.957 -14.987  -5.374  1.00 15.00      A    H  
ATOM   4088  HZ2 LYS A 420     -33.381 -14.787  -4.802  1.00 15.00      A    H  
ATOM   4089  HZ3 LYS A 420     -34.618 -13.797  -4.216  1.00 15.00      A    H  
ATOM   4090  C   LYS A 420     -38.818 -13.225  -1.441  1.00 15.00      A    C  
ATOM   4091  O   LYS A 420     -38.916 -13.241  -0.214  1.00 15.00      A    O  
ATOM   4092  N   GLU A 421     -38.206 -12.250  -2.099  1.00 15.00      A    N  
ATOM   4093  HN  GLU A 421     -38.185 -12.269  -3.081  1.00 15.00      A    H  
ATOM   4094  CA  GLU A 421     -37.573 -11.148  -1.396  1.00 15.00      A    C  
ATOM   4095  CB  GLU A 421     -36.482 -10.495  -2.239  1.00 15.00      A    C  
ATOM   4096  CG  GLU A 421     -35.110 -11.119  -2.052  1.00 15.00      A    C  
ATOM   4097  CD  GLU A 421     -34.373 -11.292  -3.357  1.00 15.00      A    C  
ATOM   4098  OE1 GLU A 421     -33.838 -10.305  -3.883  1.00 15.00      A    O  
ATOM   4099  OE2 GLU A 421     -34.330 -12.424  -3.855  1.00 15.00      A    O  
ATOM   4100  C   GLU A 421     -38.615 -10.133  -0.951  1.00 15.00      A    C  
ATOM   4101  O   GLU A 421     -38.469  -9.502   0.093  1.00 15.00      A    O  
ATOM   4102  N   LEU A 422     -39.675  -9.989  -1.741  1.00 15.00      A    N  
ATOM   4103  HN  LEU A 422     -39.724 -10.501  -2.579  1.00 15.00      A    H  
ATOM   4104  CA  LEU A 422     -40.756  -9.071  -1.402  1.00 15.00      A    C  
ATOM   4105  CB  LEU A 422     -41.730  -8.904  -2.574  1.00 15.00      A    C  
ATOM   4106  CG  LEU A 422     -41.909  -7.477  -3.107  1.00 15.00      A    C  
ATOM   4107  CD1 LEU A 422     -40.605  -6.949  -3.691  1.00 15.00      A    C  
ATOM   4108  CD2 LEU A 422     -43.021  -7.425  -4.145  1.00 15.00      A    C  
ATOM   4109  C   LEU A 422     -41.494  -9.576  -0.167  1.00 15.00      A    C  
ATOM   4110  O   LEU A 422     -42.006  -8.790   0.627  1.00 15.00      A    O  
ATOM   4111  N   THR A 423     -41.535 -10.896  -0.009  1.00 15.00      A    N  
ATOM   4112  HN  THR A 423     -41.122 -11.472  -0.689  1.00 15.00      A    H  
ATOM   4113  CA  THR A 423     -42.190 -11.506   1.138  1.00 15.00      A    C  
ATOM   4114  CB  THR A 423     -42.278 -13.039   0.996  1.00 15.00      A    C  
ATOM   4115  OG1 THR A 423     -42.911 -13.365  -0.249  1.00 15.00      A    O  
ATOM   4116  HG1 THR A 423     -42.422 -12.963  -0.976  1.00 15.00      A    H  
ATOM   4117  CG2 THR A 423     -43.089 -13.640   2.138  1.00 15.00      A    C  
ATOM   4118  C   THR A 423     -41.444 -11.143   2.418  1.00 15.00      A    C  
ATOM   4119  O   THR A 423     -42.046 -10.687   3.390  1.00 15.00      A    O  
ATOM   4120  N   MET A 424     -40.124 -11.302   2.398  1.00 15.00      A    N  
ATOM   4121  HN  MET A 424     -39.691 -11.649   1.592  1.00 15.00      A    H  
ATOM   4122  CA  MET A 424     -39.312 -10.974   3.564  1.00 15.00      A    C  
ATOM   4123  CB  MET A 424     -37.912 -11.587   3.486  1.00 15.00      A    C  
ATOM   4124  CG  MET A 424     -37.053 -11.080   2.341  1.00 15.00      A    C  
ATOM   4125  SD  MET A 424     -35.523 -12.016   2.157  1.00 15.00      A    S  
ATOM   4126  CE  MET A 424     -36.166 -13.654   1.821  1.00 15.00      A    C  
ATOM   4127  C   MET A 424     -39.259  -9.462   3.777  1.00 15.00      A    C  
ATOM   4128  O   MET A 424     -38.938  -8.985   4.859  1.00 15.00      A    O  
ATOM   4129  N   PHE A 425     -39.587  -8.712   2.734  1.00 15.00      A    N  
ATOM   4130  HN  PHE A 425     -39.813  -9.146   1.885  1.00 15.00      A    H  
ATOM   4131  CA  PHE A 425     -39.614  -7.259   2.819  1.00 15.00      A    C  
ATOM   4132  CB  PHE A 425     -39.534  -6.646   1.416  1.00 15.00      A    C  
ATOM   4133  CG  PHE A 425     -39.444  -5.147   1.397  1.00 15.00      A    C  
ATOM   4134  CD1 PHE A 425     -38.486  -4.488   2.151  1.00 15.00      A    C  
ATOM   4135  CD2 PHE A 425     -40.309  -4.396   0.620  1.00 15.00      A    C  
ATOM   4136  CE1 PHE A 425     -38.394  -3.110   2.130  1.00 15.00      A    C  
ATOM   4137  CE2 PHE A 425     -40.223  -3.016   0.596  1.00 15.00      A    C  
ATOM   4138  CZ  PHE A 425     -39.264  -2.372   1.352  1.00 15.00      A    C  
ATOM   4139  C   PHE A 425     -40.908  -6.834   3.504  1.00 15.00      A    C  
ATOM   4140  O   PHE A 425     -40.995  -5.765   4.101  1.00 15.00      A    O  
ATOM   4141  N   LYS A 426     -41.902  -7.708   3.418  1.00 15.00      A    N  
ATOM   4142  HN  LYS A 426     -41.748  -8.547   2.935  1.00 15.00      A    H  
ATOM   4143  CA  LYS A 426     -43.207  -7.472   4.013  1.00 15.00      A    C  
ATOM   4144  CB  LYS A 426     -44.264  -8.335   3.314  1.00 15.00      A    C  
ATOM   4145  CG  LYS A 426     -44.939  -7.685   2.113  1.00 15.00      A    C  
ATOM   4146  CD  LYS A 426     -46.152  -6.869   2.540  1.00 15.00      A    C  
ATOM   4147  CE  LYS A 426     -47.108  -6.619   1.381  1.00 15.00      A    C  
ATOM   4148  NZ  LYS A 426     -48.154  -5.616   1.732  1.00 15.00      A    N  
ATOM   4149  HZ1 LYS A 426     -48.780  -5.438   0.917  1.00 15.00      A    H  
ATOM   4150  HZ2 LYS A 426     -47.709  -4.719   2.008  1.00 15.00      A    H  
ATOM   4151  HZ3 LYS A 426     -48.733  -5.957   2.526  1.00 15.00      A    H  
ATOM   4152  C   LYS A 426     -43.193  -7.792   5.503  1.00 15.00      A    C  
ATOM   4153  O   LYS A 426     -43.798  -7.077   6.297  1.00 15.00      A    O  
ATOM   4154  N   GLU A 427     -42.504  -8.867   5.881  1.00 15.00      A    N  
ATOM   4155  HN  GLU A 427     -42.041  -9.406   5.204  1.00 15.00      A    H  
ATOM   4156  CA  GLU A 427     -42.433  -9.265   7.286  1.00 15.00      A    C  
ATOM   4157  CB  GLU A 427     -41.944 -10.706   7.456  1.00 15.00      A    C  
ATOM   4158  CG  GLU A 427     -40.609 -11.006   6.799  1.00 15.00      A    C  
ATOM   4159  CD  GLU A 427     -40.368 -12.491   6.621  1.00 15.00      A    C  
ATOM   4160  OE1 GLU A 427     -39.235 -12.943   6.876  1.00 15.00      A    O  
ATOM   4161  OE2 GLU A 427     -41.314 -13.201   6.218  1.00 15.00      A    O  
ATOM   4162  C   GLU A 427     -41.611  -8.276   8.110  1.00 15.00      A    C  
ATOM   4163  O   GLU A 427     -41.936  -8.000   9.262  1.00 15.00      A    O  
ATOM   4164  N   ILE A 428     -40.562  -7.720   7.505  1.00 15.00      A    N  
ATOM   4165  HN  ILE A 428     -40.339  -7.987   6.589  1.00 15.00      A    H  
ATOM   4166  CA  ILE A 428     -39.724  -6.731   8.188  1.00 15.00      A    C  
ATOM   4167  CB  ILE A 428     -38.345  -6.559   7.495  1.00 15.00      A    C  
ATOM   4168  CG1 ILE A 428     -37.634  -7.914   7.400  1.00 15.00      A    C  
ATOM   4169  CG2 ILE A 428     -37.467  -5.564   8.247  1.00 15.00      A    C  
ATOM   4170  CD1 ILE A 428     -36.307  -7.870   6.668  1.00 15.00      A    C  
ATOM   4171  C   ILE A 428     -40.479  -5.395   8.267  1.00 15.00      A    C  
ATOM   4172  O   ILE A 428     -40.052  -4.443   8.914  1.00 15.00      A    O  
ATOM   4173  N   LEU A 429     -41.622  -5.350   7.599  1.00 15.00      A    N  
ATOM   4174  HN  LEU A 429     -41.910  -6.140   7.097  1.00 15.00      A    H  
ATOM   4175  CA  LEU A 429     -42.471  -4.169   7.599  1.00 15.00      A    C  
ATOM   4176  CB  LEU A 429     -42.746  -3.699   6.169  1.00 15.00      A    C  
ATOM   4177  CG  LEU A 429     -41.613  -2.945   5.472  1.00 15.00      A    C  
ATOM   4178  CD1 LEU A 429     -42.028  -2.547   4.064  1.00 15.00      A    C  
ATOM   4179  CD2 LEU A 429     -41.211  -1.722   6.277  1.00 15.00      A    C  
ATOM   4180  C   LEU A 429     -43.783  -4.498   8.300  1.00 15.00      A    C  
ATOM   4181  O   LEU A 429     -44.818  -3.899   8.027  1.00 15.00      A    O  
ATOM   4182  N   GLU A 430     -43.725  -5.475   9.190  1.00 15.00      A    N  
ATOM   4183  HN  GLU A 430     -42.868  -5.924   9.345  1.00 15.00      A    H  
ATOM   4184  CA  GLU A 430     -44.896  -5.905   9.940  1.00 15.00      A    C  
ATOM   4185  CB  GLU A 430     -45.232  -7.357   9.578  1.00 15.00      A    C  
ATOM   4186  CG  GLU A 430     -46.698  -7.733   9.732  1.00 15.00      A    C  
ATOM   4187  CD  GLU A 430     -47.015  -8.314  11.094  1.00 15.00      A    C  
ATOM   4188  OE1 GLU A 430     -46.218  -9.133  11.592  1.00 15.00      A    O  
ATOM   4189  OE2 GLU A 430     -48.063  -7.948  11.668  1.00 15.00      A    O  
ATOM   4190  C   GLU A 430     -44.623  -5.775  11.437  1.00 15.00      A    C  
ATOM   4191  O   GLU A 430     -45.515  -5.447  12.229  1.00 15.00      A    O  
ATOM   4192  N   ASP A 431     -43.365  -5.984  11.806  1.00 15.00      A    N  
ATOM   4193  HN  ASP A 431     -42.695  -6.192  11.119  1.00 15.00      A    H  
ATOM   4194  CA  ASP A 431     -42.931  -5.907  13.197  1.00 15.00      A    C  
ATOM   4195  CB  ASP A 431     -41.696  -6.788  13.429  1.00 15.00      A    C  
ATOM   4196  CG  ASP A 431     -40.517  -6.429  12.537  1.00 15.00      A    C  
ATOM   4197  OD1 ASP A 431     -40.629  -5.461  11.753  1.00 15.00      A    O  
ATOM   4198  OD2 ASP A 431     -39.483  -7.122  12.613  1.00 15.00      A    O  
ATOM   4199  C   ASP A 431     -42.639  -4.466  13.606  1.00 15.00      A    C  
ATOM   4200  O   ASP A 431     -42.235  -4.199  14.736  1.00 15.00      A    O  
ATOM   4201  N   GLU A 432     -42.869  -3.544  12.677  1.00 15.00      A    N  
ATOM   4202  HN  GLU A 432     -43.179  -3.837  11.796  1.00 15.00      A    H  
ATOM   4203  CA  GLU A 432     -42.646  -2.115  12.901  1.00 15.00      A    C  
ATOM   4204  CB  GLU A 432     -43.010  -1.327  11.641  1.00 15.00      A    C  
ATOM   4205  CG  GLU A 432     -44.317  -1.772  11.001  1.00 15.00      A    C  
ATOM   4206  CD  GLU A 432     -45.118  -0.619  10.430  1.00 15.00      A    C  
ATOM   4207  OE1 GLU A 432     -44.904  -0.275   9.256  1.00 15.00      A    O  
ATOM   4208  OE2 GLU A 432     -45.976  -0.070  11.161  1.00 15.00      A    O  
ATOM   4209  C   GLU A 432     -43.453  -1.589  14.091  1.00 15.00      A    C  
ATOM   4210  O   GLU A 432     -43.143  -0.536  14.647  1.00 15.00      A    O  
ATOM   4211  N   ARG A 433     -44.479  -2.335  14.485  1.00 15.00      A    N  
ATOM   4212  HN  ARG A 433     -44.653  -3.180  14.024  1.00 15.00      A    H  
ATOM   4213  CA  ARG A 433     -45.330  -1.941  15.599  1.00 15.00      A    C  
ATOM   4214  CB  ARG A 433     -46.743  -2.500  15.423  1.00 15.00      A    C  
ATOM   4215  CG  ARG A 433     -47.698  -1.595  14.657  1.00 15.00      A    C  
ATOM   4216  CD  ARG A 433     -47.715  -1.899  13.163  1.00 15.00      A    C  
ATOM   4217  NE  ARG A 433     -47.558  -3.326  12.872  1.00 15.00      A    N  
ATOM   4218  HE  ARG A 433     -46.653  -3.632  12.634  1.00 15.00      A    H  
ATOM   4219  CZ  ARG A 433     -48.544  -4.227  12.874  1.00 15.00      A    C  
ATOM   4220  NH1 ARG A 433     -49.797  -3.880  13.153  1.00 15.00      A    N  
ATOM   4221 HH11 ARG A 433     -50.034  -2.893  13.372  1.00 15.00      A    H  
ATOM   4222 HH12 ARG A 433     -50.553  -4.600  13.144  1.00 15.00      A    H  
ATOM   4223  NH2 ARG A 433     -48.260  -5.486  12.598  1.00 15.00      A    N  
ATOM   4224 HH21 ARG A 433     -49.006  -6.216  12.585  1.00 15.00      A    H  
ATOM   4225 HH22 ARG A 433     -47.274  -5.766  12.382  1.00 15.00      A    H  
ATOM   4226  C   ARG A 433     -44.747  -2.411  16.931  1.00 15.00      A    C  
ATOM   4227  O   ARG A 433     -45.371  -2.245  17.983  1.00 15.00      A    O  
ATOM   4228  N   ASP A 434     -43.562  -3.005  16.870  1.00 15.00      A    N  
ATOM   4229  HN  ASP A 434     -43.125  -3.106  15.996  1.00 15.00      A    H  
ATOM   4230  CA  ASP A 434     -42.874  -3.507  18.058  1.00 15.00      A    C  
ATOM   4231  CB  ASP A 434     -42.897  -5.037  18.092  1.00 15.00      A    C  
ATOM   4232  CG  ASP A 434     -42.103  -5.609  19.255  1.00 15.00      A    C  
ATOM   4233  OD1 ASP A 434     -42.716  -5.917  20.297  1.00 15.00      A    O  
ATOM   4234  OD2 ASP A 434     -40.867  -5.748  19.127  1.00 15.00      A    O  
ATOM   4235  C   ASP A 434     -41.432  -3.017  18.083  1.00 15.00      A    C  
ATOM   4236  O   ASP A 434     -41.124  -1.944  17.551  1.00 15.00      A    O  
ATOM   4237  N   MET B   1      35.181  16.035  15.609  1.00 15.00      B    N  
ATOM   4238  HN  MET B   1      36.025  16.416  15.284  1.00 15.00      B    H  
ATOM   4239  CA  MET B   1      34.068  15.904  14.681  1.00 15.00      B    C  
ATOM   4240  CB  MET B   1      32.911  16.815  15.099  1.00 15.00      B    C  
ATOM   4241  CG  MET B   1      32.421  16.589  16.519  1.00 15.00      B    C  
ATOM   4242  SD  MET B   1      30.978  17.590  16.923  1.00 15.00      B    S  
ATOM   4243  CE  MET B   1      30.824  17.269  18.678  1.00 15.00      B    C  
ATOM   4244  C   MET B   1      34.516  16.244  13.263  1.00 15.00      B    C  
ATOM   4245  O   MET B   1      35.687  16.543  13.033  1.00 15.00      B    O  
ATOM   4246  N   THR B   2      33.587  16.191  12.320  1.00 15.00      B    N  
ATOM   4247  HN  THR B   2      32.671  15.950  12.566  1.00 15.00      B    H  
ATOM   4248  CA  THR B   2      33.884  16.493  10.928  1.00 15.00      B    C  
ATOM   4249  CB  THR B   2      33.629  15.260  10.039  1.00 15.00      B    C  
ATOM   4250  OG1 THR B   2      34.313  14.132  10.600  1.00 15.00      B    O  
ATOM   4251  HG1 THR B   2      34.697  14.384  11.446  1.00 15.00      B    H  
ATOM   4252  CG2 THR B   2      34.127  15.497   8.621  1.00 15.00      B    C  
ATOM   4253  C   THR B   2      33.027  17.659  10.438  1.00 15.00      B    C  
ATOM   4254  O   THR B   2      31.817  17.521  10.265  1.00 15.00      B    O  
ATOM   4255  N   THR B   3      33.656  18.807  10.239  1.00 15.00      B    N  
ATOM   4256  HN  THR B   3      34.619  18.865  10.411  1.00 15.00      B    H  
ATOM   4257  CA  THR B   3      32.952  19.990   9.774  1.00 15.00      B    C  
ATOM   4258  CB  THR B   3      33.680  21.270  10.230  1.00 15.00      B    C  
ATOM   4259  OG1 THR B   3      34.463  20.981  11.399  1.00 15.00      B    O  
ATOM   4260  HG1 THR B   3      35.214  21.583  11.437  1.00 15.00      B    H  
ATOM   4261  CG2 THR B   3      32.675  22.364  10.558  1.00 15.00      B    C  
ATOM   4262  C   THR B   3      32.849  19.992   8.251  1.00 15.00      B    C  
ATOM   4263  O   THR B   3      33.840  19.778   7.555  1.00 15.00      B    O  
ATOM   4264  N   PHE B   4      31.649  20.207   7.738  1.00 15.00      B    N  
ATOM   4265  HN  PHE B   4      30.887  20.349   8.338  1.00 15.00      B    H  
ATOM   4266  CA  PHE B   4      31.435  20.247   6.299  1.00 15.00      B    C  
ATOM   4267  CB  PHE B   4      30.205  19.423   5.906  1.00 15.00      B    C  
ATOM   4268  CG  PHE B   4      30.379  17.941   6.090  1.00 15.00      B    C  
ATOM   4269  CD1 PHE B   4      30.866  17.154   5.060  1.00 15.00      B    C  
ATOM   4270  CD2 PHE B   4      30.054  17.335   7.292  1.00 15.00      B    C  
ATOM   4271  CE1 PHE B   4      31.026  15.791   5.224  1.00 15.00      B    C  
ATOM   4272  CE2 PHE B   4      30.211  15.973   7.465  1.00 15.00      B    C  
ATOM   4273  CZ  PHE B   4      30.699  15.199   6.429  1.00 15.00      B    C  
ATOM   4274  C   PHE B   4      31.295  21.690   5.831  1.00 15.00      B    C  
ATOM   4275  O   PHE B   4      30.635  22.499   6.482  1.00 15.00      B    O  
ATOM   4276  N   THR B   5      31.927  22.009   4.716  1.00 15.00      B    N  
ATOM   4277  HN  THR B   5      32.442  21.319   4.239  1.00 15.00      B    H  
ATOM   4278  CA  THR B   5      31.887  23.356   4.174  1.00 15.00      B    C  
ATOM   4279  CB  THR B   5      33.283  24.003   4.224  1.00 15.00      B    C  
ATOM   4280  OG1 THR B   5      34.238  23.044   4.710  1.00 15.00      B    O  
ATOM   4281  HG1 THR B   5      34.947  23.503   5.169  1.00 15.00      B    H  
ATOM   4282  CG2 THR B   5      33.275  25.213   5.145  1.00 15.00      B    C  
ATOM   4283  C   THR B   5      31.379  23.365   2.736  1.00 15.00      B    C  
ATOM   4284  O   THR B   5      31.688  22.469   1.949  1.00 15.00      B    O  
ATOM   4285  N   SER B   6      30.588  24.376   2.409  1.00 15.00      B    N  
ATOM   4286  HN  SER B   6      30.353  25.038   3.091  1.00 15.00      B    H  
ATOM   4287  CA  SER B   6      30.036  24.528   1.073  1.00 15.00      B    C  
ATOM   4288  CB  SER B   6      28.515  24.374   1.137  1.00 15.00      B    C  
ATOM   4289  OG  SER B   6      28.021  24.832   2.387  1.00 15.00      B    O  
ATOM   4290  HG  SER B   6      27.309  24.258   2.690  1.00 15.00      B    H  
ATOM   4291  C   SER B   6      30.415  25.892   0.495  1.00 15.00      B    C  
ATOM   4292  O   SER B   6      30.029  26.932   1.026  1.00 15.00      B    O  
ATOM   4293  N   ILE B   7      31.190  25.887  -0.581  1.00 15.00      B    N  
ATOM   4294  HN  ILE B   7      31.475  25.025  -0.963  1.00 15.00      B    H  
ATOM   4295  CA  ILE B   7      31.621  27.130  -1.211  1.00 15.00      B    C  
ATOM   4296  CB  ILE B   7      33.163  27.260  -1.210  1.00 15.00      B    C  
ATOM   4297  CG1 ILE B   7      33.711  27.105   0.213  1.00 15.00      B    C  
ATOM   4298  CG2 ILE B   7      33.594  28.598  -1.803  1.00 15.00      B    C  
ATOM   4299  CD1 ILE B   7      35.220  27.032   0.289  1.00 15.00      B    C  
ATOM   4300  C   ILE B   7      31.102  27.231  -2.641  1.00 15.00      B    C  
ATOM   4301  O   ILE B   7      31.145  26.265  -3.395  1.00 15.00      B    O  
ATOM   4302  N   VAL B   8      30.597  28.397  -3.004  1.00 15.00      B    N  
ATOM   4303  HN  VAL B   8      30.574  29.131  -2.358  1.00 15.00      B    H  
ATOM   4304  CA  VAL B   8      30.085  28.618  -4.349  1.00 15.00      B    C  
ATOM   4305  CB  VAL B   8      28.894  29.602  -4.345  1.00 15.00      B    C  
ATOM   4306  CG1 VAL B   8      28.306  29.743  -5.742  1.00 15.00      B    C  
ATOM   4307  CG2 VAL B   8      27.829  29.152  -3.356  1.00 15.00      B    C  
ATOM   4308  C   VAL B   8      31.195  29.172  -5.234  1.00 15.00      B    C  
ATOM   4309  O   VAL B   8      31.810  30.186  -4.906  1.00 15.00      B    O  
ATOM   4310  N   THR B   9      31.466  28.494  -6.336  1.00 15.00      B    N  
ATOM   4311  HN  THR B   9      30.951  27.679  -6.542  1.00 15.00      B    H  
ATOM   4312  CA  THR B   9      32.507  28.927  -7.253  1.00 15.00      B    C  
ATOM   4313  CB  THR B   9      33.862  28.242  -6.958  1.00 15.00      B    C  
ATOM   4314  OG1 THR B   9      34.824  28.603  -7.960  1.00 15.00      B    O  
ATOM   4315  HG1 THR B   9      35.444  27.874  -8.089  1.00 15.00      B    H  
ATOM   4316  CG2 THR B   9      33.716  26.727  -6.914  1.00 15.00      B    C  
ATOM   4317  C   THR B   9      32.103  28.681  -8.701  1.00 15.00      B    C  
ATOM   4318  O   THR B   9      31.506  27.656  -9.027  1.00 15.00      B    O  
ATOM   4319  N   THR B  10      32.416  29.635  -9.560  1.00 15.00      B    N  
ATOM   4320  HN  THR B  10      32.864  30.444  -9.234  1.00 15.00      B    H  
ATOM   4321  CA  THR B  10      32.103  29.527 -10.973  1.00 15.00      B    C  
ATOM   4322  CB  THR B  10      31.967  30.929 -11.589  1.00 15.00      B    C  
ATOM   4323  OG1 THR B  10      32.792  31.843 -10.849  1.00 15.00      B    O  
ATOM   4324  HG1 THR B  10      33.476  32.196 -11.426  1.00 15.00      B    H  
ATOM   4325  CG2 THR B  10      30.522  31.398 -11.529  1.00 15.00      B    C  
ATOM   4326  C   THR B  10      33.202  28.762 -11.700  1.00 15.00      B    C  
ATOM   4327  O   THR B  10      33.042  28.357 -12.849  1.00 15.00      B    O  
ATOM   4328  N   ASN B  11      34.321  28.562 -11.013  1.00 15.00      B    N  
ATOM   4329  HN  ASN B  11      34.379  28.887 -10.088  1.00 15.00      B    H  
ATOM   4330  CA  ASN B  11      35.454  27.853 -11.588  1.00 15.00      B    C  
ATOM   4331  CB  ASN B  11      36.651  28.794 -11.752  1.00 15.00      B    C  
ATOM   4332  CG  ASN B  11      37.509  28.448 -12.955  1.00 15.00      B    C  
ATOM   4333  OD1 ASN B  11      37.319  28.990 -14.042  1.00 15.00      B    O  
ATOM   4334  ND2 ASN B  11      38.461  27.544 -12.772  1.00 15.00      B    N  
ATOM   4335 HD21 ASN B  11      38.564  27.148 -11.880  1.00 15.00      B    H  
ATOM   4336 HD22 ASN B  11      39.023  27.304 -13.537  1.00 15.00      B    H  
ATOM   4337  C   ASN B  11      35.840  26.675 -10.702  1.00 15.00      B    C  
ATOM   4338  O   ASN B  11      36.499  26.852  -9.676  1.00 15.00      B    O  
ATOM   4339  N   PRO B  12      35.406  25.465 -11.069  1.00 15.00      B    N  
ATOM   4340  CA  PRO B  12      35.709  24.253 -10.313  1.00 15.00      B    C  
ATOM   4341  CB  PRO B  12      34.561  23.325 -10.713  1.00 15.00      B    C  
ATOM   4342  CG  PRO B  12      34.218  23.723 -12.110  1.00 15.00      B    C  
ATOM   4343  CD  PRO B  12      34.569  25.183 -12.251  1.00 15.00      B    C  
ATOM   4344  C   PRO B  12      37.049  23.638 -10.717  1.00 15.00      B    C  
ATOM   4345  O   PRO B  12      37.421  23.656 -11.893  1.00 15.00      B    O  
ATOM   4346  N   ASP B  13      37.774  23.108  -9.741  1.00 15.00      B    N  
ATOM   4347  HN  ASP B  13      37.441  23.141  -8.816  1.00 15.00      B    H  
ATOM   4348  CA  ASP B  13      39.062  22.478 -10.010  1.00 15.00      B    C  
ATOM   4349  CB  ASP B  13      40.052  22.733  -8.871  1.00 15.00      B    C  
ATOM   4350  CG  ASP B  13      41.492  22.551  -9.313  1.00 15.00      B    C  
ATOM   4351  OD1 ASP B  13      41.902  21.395  -9.542  1.00 15.00      B    O  
ATOM   4352  OD2 ASP B  13      42.207  23.563  -9.449  1.00 15.00      B    O  
ATOM   4353  C   ASP B  13      38.880  20.980 -10.241  1.00 15.00      B    C  
ATOM   4354  O   ASP B  13      37.977  20.359  -9.674  1.00 15.00      B    O  
ATOM   4355  N   PHE B  14      39.736  20.398 -11.067  1.00 15.00      B    N  
ATOM   4356  HN  PHE B  14      40.466  20.929 -11.452  1.00 15.00      B    H  
ATOM   4357  CA  PHE B  14      39.638  18.980 -11.385  1.00 15.00      B    C  
ATOM   4358  CB  PHE B  14      39.393  18.776 -12.882  1.00 15.00      B    C  
ATOM   4359  CG  PHE B  14      38.079  19.331 -13.357  1.00 15.00      B    C  
ATOM   4360  CD1 PHE B  14      36.903  18.623 -13.168  1.00 15.00      B    C  
ATOM   4361  CD2 PHE B  14      38.018  20.563 -13.989  1.00 15.00      B    C  
ATOM   4362  CE1 PHE B  14      35.692  19.132 -13.598  1.00 15.00      B    C  
ATOM   4363  CE2 PHE B  14      36.811  21.078 -14.423  1.00 15.00      B    C  
ATOM   4364  CZ  PHE B  14      35.646  20.362 -14.227  1.00 15.00      B    C  
ATOM   4365  C   PHE B  14      40.866  18.201 -10.922  1.00 15.00      B    C  
ATOM   4366  O   PHE B  14      41.053  17.041 -11.289  1.00 15.00      B    O  
ATOM   4367  N   GLY B  15      41.702  18.843 -10.119  1.00 15.00      B    N  
ATOM   4368  HN  GLY B  15      41.518  19.785  -9.874  1.00 15.00      B    H  
ATOM   4369  CA  GLY B  15      42.891  18.193  -9.610  1.00 15.00      B    C  
ATOM   4370  C   GLY B  15      42.984  18.302  -8.103  1.00 15.00      B    C  
ATOM   4371  O   GLY B  15      44.077  18.308  -7.541  1.00 15.00      B    O  
ATOM   4372  N   GLY B  16      41.832  18.398  -7.453  1.00 15.00      B    N  
ATOM   4373  HN  GLY B  16      40.995  18.394  -7.959  1.00 15.00      B    H  
ATOM   4374  CA  GLY B  16      41.799  18.507  -6.009  1.00 15.00      B    C  
ATOM   4375  C   GLY B  16      40.698  17.663  -5.401  1.00 15.00      B    C  
ATOM   4376  O   GLY B  16      39.729  17.313  -6.081  1.00 15.00      B    O  
ATOM   4377  N   PHE B  17      40.840  17.345  -4.119  1.00 15.00      B    N  
ATOM   4378  HN  PHE B  17      41.631  17.666  -3.639  1.00 15.00      B    H  
ATOM   4379  CA  PHE B  17      39.859  16.530  -3.406  1.00 15.00      B    C  
ATOM   4380  CB  PHE B  17      40.485  15.911  -2.152  1.00 15.00      B    C  
ATOM   4381  CG  PHE B  17      41.662  15.019  -2.418  1.00 15.00      B    C  
ATOM   4382  CD1 PHE B  17      41.480  13.673  -2.679  1.00 15.00      B    C  
ATOM   4383  CD2 PHE B  17      42.950  15.525  -2.396  1.00 15.00      B    C  
ATOM   4384  CE1 PHE B  17      42.561  12.848  -2.915  1.00 15.00      B    C  
ATOM   4385  CE2 PHE B  17      44.035  14.705  -2.632  1.00 15.00      B    C  
ATOM   4386  CZ  PHE B  17      43.841  13.365  -2.892  1.00 15.00      B    C  
ATOM   4387  C   PHE B  17      38.638  17.354  -3.005  1.00 15.00      B    C  
ATOM   4388  O   PHE B  17      38.415  17.613  -1.819  1.00 15.00      B    O  
ATOM   4389  N   GLU B  18      37.857  17.766  -3.992  1.00 15.00      B    N  
ATOM   4390  HN  GLU B  18      38.088  17.527  -4.916  1.00 15.00      B    H  
ATOM   4391  CA  GLU B  18      36.665  18.560  -3.742  1.00 15.00      B    C  
ATOM   4392  CB  GLU B  18      36.897  20.015  -4.150  1.00 15.00      B    C  
ATOM   4393  CG  GLU B  18      38.186  20.621  -3.626  1.00 15.00      B    C  
ATOM   4394  CD  GLU B  18      38.355  22.055  -4.069  1.00 15.00      B    C  
ATOM   4395  OE1 GLU B  18      38.372  22.948  -3.199  1.00 15.00      B    O  
ATOM   4396  OE2 GLU B  18      38.440  22.292  -5.291  1.00 15.00      B    O  
ATOM   4397  C   GLU B  18      35.475  18.007  -4.513  1.00 15.00      B    C  
ATOM   4398  O   GLU B  18      35.590  17.664  -5.691  1.00 15.00      B    O  
ATOM   4399  N   PHE B  19      34.338  17.906  -3.843  1.00 15.00      B    N  
ATOM   4400  HN  PHE B  19      34.311  18.177  -2.901  1.00 15.00      B    H  
ATOM   4401  CA  PHE B  19      33.127  17.412  -4.476  1.00 15.00      B    C  
ATOM   4402  CB  PHE B  19      32.263  16.652  -3.466  1.00 15.00      B    C  
ATOM   4403  CG  PHE B  19      31.188  15.803  -4.089  1.00 15.00      B    C  
ATOM   4404  CD1 PHE B  19      29.918  16.314  -4.306  1.00 15.00      B    C  
ATOM   4405  CD2 PHE B  19      31.447  14.491  -4.452  1.00 15.00      B    C  
ATOM   4406  CE1 PHE B  19      28.928  15.534  -4.873  1.00 15.00      B    C  
ATOM   4407  CE2 PHE B  19      30.462  13.705  -5.020  1.00 15.00      B    C  
ATOM   4408  CZ  PHE B  19      29.200  14.227  -5.231  1.00 15.00      B    C  
ATOM   4409  C   PHE B  19      32.355  18.591  -5.047  1.00 15.00      B    C  
ATOM   4410  O   PHE B  19      31.942  19.483  -4.310  1.00 15.00      B    O  
ATOM   4411  N   TYR B  20      32.175  18.603  -6.354  1.00 15.00      B    N  
ATOM   4412  HN  TYR B  20      32.521  17.864  -6.894  1.00 15.00      B    H  
ATOM   4413  CA  TYR B  20      31.472  19.694  -7.005  1.00 15.00      B    C  
ATOM   4414  CB  TYR B  20      32.268  20.204  -8.204  1.00 15.00      B    C  
ATOM   4415  CG  TYR B  20      33.456  21.059  -7.831  1.00 15.00      B    C  
ATOM   4416  CD1 TYR B  20      33.284  22.373  -7.418  1.00 15.00      B    C  
ATOM   4417  CD2 TYR B  20      34.749  20.559  -7.907  1.00 15.00      B    C  
ATOM   4418  CE1 TYR B  20      34.366  23.166  -7.095  1.00 15.00      B    C  
ATOM   4419  CE2 TYR B  20      35.838  21.344  -7.578  1.00 15.00      B    C  
ATOM   4420  CZ  TYR B  20      35.640  22.648  -7.175  1.00 15.00      B    C  
ATOM   4421  OH  TYR B  20      36.718  23.446  -6.872  1.00 15.00      B    O  
ATOM   4422  HH  TYR B  20      37.329  22.968  -6.272  1.00 15.00      B    H  
ATOM   4423  C   TYR B  20      30.064  19.310  -7.431  1.00 15.00      B    C  
ATOM   4424  O   TYR B  20      29.844  18.253  -8.023  1.00 15.00      B    O  
ATOM   4425  N   VAL B  21      29.117  20.174  -7.107  1.00 15.00      B    N  
ATOM   4426  HN  VAL B  21      29.364  20.981  -6.600  1.00 15.00      B    H  
ATOM   4427  CA  VAL B  21      27.724  19.967  -7.467  1.00 15.00      B    C  
ATOM   4428  CB  VAL B  21      26.796  20.066  -6.235  1.00 15.00      B    C  
ATOM   4429  CG1 VAL B  21      25.390  19.605  -6.585  1.00 15.00      B    C  
ATOM   4430  CG2 VAL B  21      27.350  19.259  -5.071  1.00 15.00      B    C  
ATOM   4431  C   VAL B  21      27.312  21.024  -8.486  1.00 15.00      B    C  
ATOM   4432  O   VAL B  21      27.561  22.215  -8.283  1.00 15.00      B    O  
ATOM   4433  N   GLU B  22      26.710  20.588  -9.583  1.00 15.00      B    N  
ATOM   4434  HN  GLU B  22      26.551  19.629  -9.693  1.00 15.00      B    H  
ATOM   4435  CA  GLU B  22      26.276  21.503 -10.629  1.00 15.00      B    C  
ATOM   4436  CB  GLU B  22      26.106  20.756 -11.955  1.00 15.00      B    C  
ATOM   4437  CG  GLU B  22      26.057  21.659 -13.178  1.00 15.00      B    C  
ATOM   4438  CD  GLU B  22      26.239  20.899 -14.476  1.00 15.00      B    C  
ATOM   4439  OE1 GLU B  22      25.455  19.962 -14.733  1.00 15.00      B    O  
ATOM   4440  OE2 GLU B  22      27.166  21.244 -15.239  1.00 15.00      B    O  
ATOM   4441  C   GLU B  22      24.981  22.210 -10.234  1.00 15.00      B    C  
ATOM   4442  O   GLU B  22      24.232  21.723  -9.385  1.00 15.00      B    O  
ATOM   4443  N   ALA B  23      24.738  23.364 -10.842  1.00 15.00      B    N  
ATOM   4444  HN  ALA B  23      25.382  23.696 -11.500  1.00 15.00      B    H  
ATOM   4445  CA  ALA B  23      23.544  24.153 -10.566  1.00 15.00      B    C  
ATOM   4446  CB  ALA B  23      23.585  25.451 -11.356  1.00 15.00      B    C  
ATOM   4447  C   ALA B  23      22.275  23.376 -10.899  1.00 15.00      B    C  
ATOM   4448  O   ALA B  23      22.100  22.903 -12.020  1.00 15.00      B    O  
ATOM   4449  N   GLY B  24      21.401  23.235  -9.912  1.00 15.00      B    N  
ATOM   4450  HN  GLY B  24      21.603  23.619  -9.030  1.00 15.00      B    H  
ATOM   4451  CA  GLY B  24      20.157  22.520 -10.121  1.00 15.00      B    C  
ATOM   4452  C   GLY B  24      20.272  21.044  -9.796  1.00 15.00      B    C  
ATOM   4453  O   GLY B  24      19.267  20.372  -9.560  1.00 15.00      B    O  
ATOM   4454  N   GLN B  25      21.497  20.536  -9.783  1.00 15.00      B    N  
ATOM   4455  HN  GLN B  25      22.261  21.123  -9.971  1.00 15.00      B    H  
ATOM   4456  CA  GLN B  25      21.734  19.134  -9.483  1.00 15.00      B    C  
ATOM   4457  CB  GLN B  25      23.083  18.677 -10.048  1.00 15.00      B    C  
ATOM   4458  CG  GLN B  25      23.277  17.167 -10.039  1.00 15.00      B    C  
ATOM   4459  CD  GLN B  25      24.735  16.762  -9.958  1.00 15.00      B    C  
ATOM   4460  OE1 GLN B  25      25.407  16.604 -10.971  1.00 15.00      B    O  
ATOM   4461  NE2 GLN B  25      25.231  16.577  -8.744  1.00 15.00      B    N  
ATOM   4462 HE21 GLN B  25      24.635  16.709  -7.972  1.00 15.00      B    H  
ATOM   4463 HE22 GLN B  25      26.171  16.317  -8.667  1.00 15.00      B    H  
ATOM   4464  C   GLN B  25      21.695  18.907  -7.979  1.00 15.00      B    C  
ATOM   4465  O   GLN B  25      22.131  19.756  -7.202  1.00 15.00      B    O  
ATOM   4466  N   GLN B  26      21.164  17.765  -7.572  1.00 15.00      B    N  
ATOM   4467  HN  GLN B  26      20.826  17.132  -8.235  1.00 15.00      B    H  
ATOM   4468  CA  GLN B  26      21.073  17.432  -6.161  1.00 15.00      B    C  
ATOM   4469  CB  GLN B  26      20.004  16.361  -5.928  1.00 15.00      B    C  
ATOM   4470  CG  GLN B  26      18.584  16.849  -6.160  1.00 15.00      B    C  
ATOM   4471  CD  GLN B  26      17.541  15.866  -5.666  1.00 15.00      B    C  
ATOM   4472  OE1 GLN B  26      17.756  14.654  -5.672  1.00 15.00      B    O  
ATOM   4473  NE2 GLN B  26      16.399  16.383  -5.236  1.00 15.00      B    N  
ATOM   4474 HE21 GLN B  26      16.294  17.356  -5.263  1.00 15.00      B    H  
ATOM   4475 HE22 GLN B  26      15.711  15.770  -4.909  1.00 15.00      B    H  
ATOM   4476  C   GLN B  26      22.420  16.964  -5.622  1.00 15.00      B    C  
ATOM   4477  O   GLN B  26      23.302  16.558  -6.387  1.00 15.00      B    O  
ATOM   4478  N   PHE B  27      22.577  17.033  -4.309  1.00 15.00      B    N  
ATOM   4479  HN  PHE B  27      21.837  17.371  -3.757  1.00 15.00      B    H  
ATOM   4480  CA  PHE B  27      23.809  16.608  -3.665  1.00 15.00      B    C  
ATOM   4481  CB  PHE B  27      24.077  17.417  -2.391  1.00 15.00      B    C  
ATOM   4482  CG  PHE B  27      25.251  16.925  -1.588  1.00 15.00      B    C  
ATOM   4483  CD1 PHE B  27      25.072  16.438  -0.303  1.00 15.00      B    C  
ATOM   4484  CD2 PHE B  27      26.531  16.944  -2.118  1.00 15.00      B    C  
ATOM   4485  CE1 PHE B  27      26.144  15.979   0.437  1.00 15.00      B    C  
ATOM   4486  CE2 PHE B  27      27.608  16.487  -1.383  1.00 15.00      B    C  
ATOM   4487  CZ  PHE B  27      27.414  16.003  -0.104  1.00 15.00      B    C  
ATOM   4488  C   PHE B  27      23.754  15.118  -3.360  1.00 15.00      B    C  
ATOM   4489  O   PHE B  27      22.940  14.670  -2.554  1.00 15.00      B    O  
ATOM   4490  N   ASP B  28      24.615  14.369  -4.029  1.00 15.00      B    N  
ATOM   4491  HN  ASP B  28      25.223  14.801  -4.658  1.00 15.00      B    H  
ATOM   4492  CA  ASP B  28      24.692  12.924  -3.861  1.00 15.00      B    C  
ATOM   4493  CB  ASP B  28      25.320  12.310  -5.119  1.00 15.00      B    C  
ATOM   4494  CG  ASP B  28      25.316  10.792  -5.153  1.00 15.00      B    C  
ATOM   4495  OD1 ASP B  28      25.142  10.158  -4.093  1.00 15.00      B    O  
ATOM   4496  OD2 ASP B  28      25.532  10.232  -6.250  1.00 15.00      B    O  
ATOM   4497  C   ASP B  28      25.524  12.577  -2.629  1.00 15.00      B    C  
ATOM   4498  O   ASP B  28      26.756  12.679  -2.648  1.00 15.00      B    O  
ATOM   4499  N   ASP B  29      24.845  12.188  -1.558  1.00 15.00      B    N  
ATOM   4500  HN  ASP B  29      23.863  12.140  -1.605  1.00 15.00      B    H  
ATOM   4501  CA  ASP B  29      25.510  11.827  -0.311  1.00 15.00      B    C  
ATOM   4502  CB  ASP B  29      24.537  11.908   0.871  1.00 15.00      B    C  
ATOM   4503  CG  ASP B  29      23.376  10.938   0.747  1.00 15.00      B    C  
ATOM   4504  OD1 ASP B  29      22.324  11.343   0.211  1.00 15.00      B    O  
ATOM   4505  OD2 ASP B  29      23.521   9.771   1.169  1.00 15.00      B    O  
ATOM   4506  C   ASP B  29      26.107  10.428  -0.394  1.00 15.00      B    C  
ATOM   4507  O   ASP B  29      27.179  10.166   0.156  1.00 15.00      B    O  
ATOM   4508  N   SER B  30      25.427   9.542  -1.108  1.00 15.00      B    N  
ATOM   4509  HN  SER B  30      24.599   9.823  -1.557  1.00 15.00      B    H  
ATOM   4510  CA  SER B  30      25.879   8.170  -1.252  1.00 15.00      B    C  
ATOM   4511  CB  SER B  30      24.800   7.319  -1.917  1.00 15.00      B    C  
ATOM   4512  OG  SER B  30      23.619   7.308  -1.128  1.00 15.00      B    O  
ATOM   4513  HG  SER B  30      23.652   8.035  -0.486  1.00 15.00      B    H  
ATOM   4514  C   SER B  30      27.197   8.102  -2.012  1.00 15.00      B    C  
ATOM   4515  O   SER B  30      28.117   7.385  -1.615  1.00 15.00      B    O  
ATOM   4516  N   ALA B  31      27.303   8.864  -3.094  1.00 15.00      B    N  
ATOM   4517  HN  ALA B  31      26.525   9.409  -3.383  1.00 15.00      B    H  
ATOM   4518  CA  ALA B  31      28.529   8.887  -3.875  1.00 15.00      B    C  
ATOM   4519  CB  ALA B  31      28.349   9.638  -5.177  1.00 15.00      B    C  
ATOM   4520  C   ALA B  31      29.664   9.493  -3.067  1.00 15.00      B    C  
ATOM   4521  O   ALA B  31      30.823   9.165  -3.284  1.00 15.00      B    O  
ATOM   4522  N   TYR B  32      29.329  10.385  -2.141  1.00 15.00      B    N  
ATOM   4523  HN  TYR B  32      28.384  10.631  -2.025  1.00 15.00      B    H  
ATOM   4524  CA  TYR B  32      30.339  11.003  -1.291  1.00 15.00      B    C  
ATOM   4525  CB  TYR B  32      29.731  12.117  -0.434  1.00 15.00      B    C  
ATOM   4526  CG  TYR B  32      30.736  13.150   0.030  1.00 15.00      B    C  
ATOM   4527  CD1 TYR B  32      31.428  12.993   1.224  1.00 15.00      B    C  
ATOM   4528  CD2 TYR B  32      30.994  14.282  -0.730  1.00 15.00      B    C  
ATOM   4529  CE1 TYR B  32      32.348  13.936   1.647  1.00 15.00      B    C  
ATOM   4530  CE2 TYR B  32      31.910  15.228  -0.316  1.00 15.00      B    C  
ATOM   4531  CZ  TYR B  32      32.584  15.052   0.872  1.00 15.00      B    C  
ATOM   4532  OH  TYR B  32      33.502  15.993   1.284  1.00 15.00      B    O  
ATOM   4533  HH  TYR B  32      33.300  16.840   0.867  1.00 15.00      B    H  
ATOM   4534  C   TYR B  32      30.960   9.927  -0.408  1.00 15.00      B    C  
ATOM   4535  O   TYR B  32      32.146   9.968  -0.089  1.00 15.00      B    O  
ATOM   4536  N   GLU B  33      30.141   8.955  -0.035  1.00 15.00      B    N  
ATOM   4537  HN  GLU B  33      29.198   8.996  -0.312  1.00 15.00      B    H  
ATOM   4538  CA  GLU B  33      30.585   7.835   0.779  1.00 15.00      B    C  
ATOM   4539  CB  GLU B  33      29.359   7.087   1.314  1.00 15.00      B    C  
ATOM   4540  CG  GLU B  33      29.668   6.060   2.384  1.00 15.00      B    C  
ATOM   4541  CD  GLU B  33      30.134   6.705   3.667  1.00 15.00      B    C  
ATOM   4542  OE1 GLU B  33      29.298   6.904   4.571  1.00 15.00      B    O  
ATOM   4543  OE2 GLU B  33      31.333   7.022   3.766  1.00 15.00      B    O  
ATOM   4544  C   GLU B  33      31.422   6.892  -0.083  1.00 15.00      B    C  
ATOM   4545  O   GLU B  33      32.558   6.538   0.255  1.00 15.00      B    O  
ATOM   4546  N   GLU B  34      30.856   6.516  -1.222  1.00 15.00      B    N  
ATOM   4547  HN  GLU B  34      29.952   6.843  -1.435  1.00 15.00      B    H  
ATOM   4548  CA  GLU B  34      31.520   5.618  -2.158  1.00 15.00      B    C  
ATOM   4549  CB  GLU B  34      30.596   5.293  -3.336  1.00 15.00      B    C  
ATOM   4550  CG  GLU B  34      29.298   4.597  -2.938  1.00 15.00      B    C  
ATOM   4551  CD  GLU B  34      29.267   3.131  -3.331  1.00 15.00      B    C  
ATOM   4552  OE1 GLU B  34      30.333   2.479  -3.298  1.00 15.00      B    O  
ATOM   4553  OE2 GLU B  34      28.175   2.624  -3.680  1.00 15.00      B    O  
ATOM   4554  C   GLU B  34      32.847   6.200  -2.656  1.00 15.00      B    C  
ATOM   4555  O   GLU B  34      33.838   5.484  -2.774  1.00 15.00      B    O  
ATOM   4556  N   ALA B  35      32.873   7.504  -2.913  1.00 15.00      B    N  
ATOM   4557  HN  ALA B  35      32.055   8.035  -2.779  1.00 15.00      B    H  
ATOM   4558  CA  ALA B  35      34.079   8.167  -3.407  1.00 15.00      B    C  
ATOM   4559  CB  ALA B  35      33.727   9.374  -4.262  1.00 15.00      B    C  
ATOM   4560  C   ALA B  35      35.030   8.567  -2.281  1.00 15.00      B    C  
ATOM   4561  O   ALA B  35      36.194   8.189  -2.285  1.00 15.00      B    O  
ATOM   4562  N   TYR B  36      34.537   9.309  -1.305  1.00 15.00      B    N  
ATOM   4563  HN  TYR B  36      33.587   9.558  -1.315  1.00 15.00      B    H  
ATOM   4564  CA  TYR B  36      35.382   9.753  -0.203  1.00 15.00      B    C  
ATOM   4565  CB  TYR B  36      34.943  11.124   0.320  1.00 15.00      B    C  
ATOM   4566  CG  TYR B  36      35.241  12.253  -0.639  1.00 15.00      B    C  
ATOM   4567  CD1 TYR B  36      36.208  13.205  -0.343  1.00 15.00      B    C  
ATOM   4568  CD2 TYR B  36      34.567  12.358  -1.849  1.00 15.00      B    C  
ATOM   4569  CE1 TYR B  36      36.494  14.227  -1.226  1.00 15.00      B    C  
ATOM   4570  CE2 TYR B  36      34.845  13.377  -2.736  1.00 15.00      B    C  
ATOM   4571  CZ  TYR B  36      35.810  14.307  -2.420  1.00 15.00      B    C  
ATOM   4572  OH  TYR B  36      36.097  15.315  -3.302  1.00 15.00      B    O  
ATOM   4573  HH  TYR B  36      35.683  15.128  -4.150  1.00 15.00      B    H  
ATOM   4574  C   TYR B  36      35.428   8.728   0.920  1.00 15.00      B    C  
ATOM   4575  O   TYR B  36      36.463   8.113   1.164  1.00 15.00      B    O  
ATOM   4576  N   GLY B  37      34.296   8.505   1.559  1.00 15.00      B    N  
ATOM   4577  HN  GLY B  37      33.480   8.973   1.278  1.00 15.00      B    H  
ATOM   4578  CA  GLY B  37      34.244   7.561   2.659  1.00 15.00      B    C  
ATOM   4579  C   GLY B  37      34.011   8.267   3.974  1.00 15.00      B    C  
ATOM   4580  O   GLY B  37      34.530   7.861   5.013  1.00 15.00      B    O  
ATOM   4581  N   VAL B  38      33.248   9.348   3.913  1.00 15.00      B    N  
ATOM   4582  HN  VAL B  38      32.868   9.607   3.053  1.00 15.00      B    H  
ATOM   4583  CA  VAL B  38      32.921  10.138   5.087  1.00 15.00      B    C  
ATOM   4584  CB  VAL B  38      33.735  11.453   5.141  1.00 15.00      B    C  
ATOM   4585  CG1 VAL B  38      33.412  12.236   6.405  1.00 15.00      B    C  
ATOM   4586  CG2 VAL B  38      35.229  11.170   5.059  1.00 15.00      B    C  
ATOM   4587  C   VAL B  38      31.431  10.463   5.066  1.00 15.00      B    C  
ATOM   4588  O   VAL B  38      30.991  11.337   4.314  1.00 15.00      B    O  
ATOM   4589  N   SER B  39      30.668   9.729   5.867  1.00 15.00      B    N  
ATOM   4590  HN  SER B  39      31.088   9.025   6.404  1.00 15.00      B    H  
ATOM   4591  CA  SER B  39      29.224   9.901   5.959  1.00 15.00      B    C  
ATOM   4592  CB  SER B  39      28.661   9.005   7.063  1.00 15.00      B    C  
ATOM   4593  OG  SER B  39      29.248   7.718   7.018  1.00 15.00      B    O  
ATOM   4594  HG  SER B  39      29.257   7.399   6.091  1.00 15.00      B    H  
ATOM   4595  C   SER B  39      28.812  11.350   6.211  1.00 15.00      B    C  
ATOM   4596  O   SER B  39      29.270  11.991   7.161  1.00 15.00      B    O  
ATOM   4597  N   VAL B  40      27.944  11.855   5.348  1.00 15.00      B    N  
ATOM   4598  HN  VAL B  40      27.633  11.296   4.605  1.00 15.00      B    H  
ATOM   4599  CA  VAL B  40      27.439  13.212   5.466  1.00 15.00      B    C  
ATOM   4600  CB  VAL B  40      27.342  13.902   4.086  1.00 15.00      B    C  
ATOM   4601  CG1 VAL B  40      27.045  15.387   4.242  1.00 15.00      B    C  
ATOM   4602  CG2 VAL B  40      28.614  13.689   3.281  1.00 15.00      B    C  
ATOM   4603  C   VAL B  40      26.047  13.174   6.087  1.00 15.00      B    C  
ATOM   4604  O   VAL B  40      25.151  12.519   5.558  1.00 15.00      B    O  
ATOM   4605  N   PRO B  41      25.851  13.850   7.231  1.00 15.00      B    N  
ATOM   4606  CA  PRO B  41      24.552  13.891   7.906  1.00 15.00      B    C  
ATOM   4607  CB  PRO B  41      24.777  14.849   9.086  1.00 15.00      B    C  
ATOM   4608  CG  PRO B  41      26.053  15.563   8.779  1.00 15.00      B    C  
ATOM   4609  CD  PRO B  41      26.874  14.615   7.954  1.00 15.00      B    C  
ATOM   4610  C   PRO B  41      23.466  14.431   6.978  1.00 15.00      B    C  
ATOM   4611  O   PRO B  41      23.684  15.416   6.269  1.00 15.00      B    O  
ATOM   4612  N   THR B  42      22.303  13.786   6.995  1.00 15.00      B    N  
ATOM   4613  HN  THR B  42      22.192  13.018   7.594  1.00 15.00      B    H  
ATOM   4614  CA  THR B  42      21.181  14.173   6.146  1.00 15.00      B    C  
ATOM   4615  CB  THR B  42      19.935  13.335   6.474  1.00 15.00      B    C  
ATOM   4616  OG1 THR B  42      20.206  12.522   7.629  1.00 15.00      B    O  
ATOM   4617  HG1 THR B  42      19.506  11.856   7.720  1.00 15.00      B    H  
ATOM   4618  CG2 THR B  42      19.578  12.436   5.299  1.00 15.00      B    C  
ATOM   4619  C   THR B  42      20.852  15.662   6.251  1.00 15.00      B    C  
ATOM   4620  O   THR B  42      20.534  16.301   5.250  1.00 15.00      B    O  
ATOM   4621  N   ALA B  43      20.960  16.212   7.457  1.00 15.00      B    N  
ATOM   4622  HN  ALA B  43      21.226  15.652   8.213  1.00 15.00      B    H  
ATOM   4623  CA  ALA B  43      20.678  17.629   7.683  1.00 15.00      B    C  
ATOM   4624  CB  ALA B  43      20.821  17.970   9.158  1.00 15.00      B    C  
ATOM   4625  C   ALA B  43      21.595  18.509   6.835  1.00 15.00      B    C  
ATOM   4626  O   ALA B  43      21.164  19.512   6.270  1.00 15.00      B    O  
ATOM   4627  N   MET B  44      22.859  18.112   6.733  1.00 15.00      B    N  
ATOM   4628  HN  MET B  44      23.141  17.292   7.185  1.00 15.00      B    H  
ATOM   4629  CA  MET B  44      23.830  18.858   5.947  1.00 15.00      B    C  
ATOM   4630  CB  MET B  44      25.243  18.348   6.229  1.00 15.00      B    C  
ATOM   4631  CG  MET B  44      26.333  19.373   5.969  1.00 15.00      B    C  
ATOM   4632  SD  MET B  44      26.932  20.139   7.487  1.00 15.00      B    S  
ATOM   4633  CE  MET B  44      26.906  21.867   7.015  1.00 15.00      B    C  
ATOM   4634  C   MET B  44      23.508  18.699   4.468  1.00 15.00      B    C  
ATOM   4635  O   MET B  44      23.643  19.635   3.680  1.00 15.00      B    O  
ATOM   4636  N   VAL B  45      23.072  17.497   4.104  1.00 15.00      B    N  
ATOM   4637  HN  VAL B  45      22.999  16.793   4.784  1.00 15.00      B    H  
ATOM   4638  CA  VAL B  45      22.704  17.192   2.729  1.00 15.00      B    C  
ATOM   4639  CB  VAL B  45      22.280  15.712   2.580  1.00 15.00      B    C  
ATOM   4640  CG1 VAL B  45      21.914  15.385   1.140  1.00 15.00      B    C  
ATOM   4641  CG2 VAL B  45      23.385  14.788   3.070  1.00 15.00      B    C  
ATOM   4642  C   VAL B  45      21.559  18.098   2.283  1.00 15.00      B    C  
ATOM   4643  O   VAL B  45      21.573  18.631   1.173  1.00 15.00      B    O  
ATOM   4644  N   GLU B  46      20.579  18.280   3.165  1.00 15.00      B    N  
ATOM   4645  HN  GLU B  46      20.629  17.820   4.034  1.00 15.00      B    H  
ATOM   4646  CA  GLU B  46      19.426  19.129   2.881  1.00 15.00      B    C  
ATOM   4647  CB  GLU B  46      18.441  19.103   4.051  1.00 15.00      B    C  
ATOM   4648  CG  GLU B  46      17.853  17.733   4.338  1.00 15.00      B    C  
ATOM   4649  CD  GLU B  46      16.992  17.722   5.583  1.00 15.00      B    C  
ATOM   4650  OE1 GLU B  46      15.768  17.508   5.466  1.00 15.00      B    O  
ATOM   4651  OE2 GLU B  46      17.535  17.912   6.695  1.00 15.00      B    O  
ATOM   4652  C   GLU B  46      19.862  20.564   2.610  1.00 15.00      B    C  
ATOM   4653  O   GLU B  46      19.467  21.166   1.608  1.00 15.00      B    O  
ATOM   4654  N   GLU B  47      20.687  21.100   3.503  1.00 15.00      B    N  
ATOM   4655  HN  GLU B  47      20.962  20.564   4.279  1.00 15.00      B    H  
ATOM   4656  CA  GLU B  47      21.191  22.462   3.372  1.00 15.00      B    C  
ATOM   4657  CB  GLU B  47      22.105  22.798   4.551  1.00 15.00      B    C  
ATOM   4658  CG  GLU B  47      22.682  24.202   4.516  1.00 15.00      B    C  
ATOM   4659  CD  GLU B  47      23.961  24.317   5.317  1.00 15.00      B    C  
ATOM   4660  OE1 GLU B  47      25.009  23.833   4.833  1.00 15.00      B    O  
ATOM   4661  OE2 GLU B  47      23.917  24.886   6.426  1.00 15.00      B    O  
ATOM   4662  C   GLU B  47      21.943  22.639   2.054  1.00 15.00      B    C  
ATOM   4663  O   GLU B  47      21.654  23.552   1.278  1.00 15.00      B    O  
ATOM   4664  N   MET B  48      22.889  21.741   1.797  1.00 15.00      B    N  
ATOM   4665  HN  MET B  48      23.061  21.029   2.454  1.00 15.00      B    H  
ATOM   4666  CA  MET B  48      23.688  21.792   0.577  1.00 15.00      B    C  
ATOM   4667  CB  MET B  48      24.762  20.702   0.582  1.00 15.00      B    C  
ATOM   4668  CG  MET B  48      25.900  20.973   1.554  1.00 15.00      B    C  
ATOM   4669  SD  MET B  48      27.089  19.620   1.641  1.00 15.00      B    S  
ATOM   4670  CE  MET B  48      28.305  20.321   2.755  1.00 15.00      B    C  
ATOM   4671  C   MET B  48      22.817  21.689  -0.673  1.00 15.00      B    C  
ATOM   4672  O   MET B  48      23.080  22.348  -1.679  1.00 15.00      B    O  
ATOM   4673  N   ASN B  49      21.771  20.873  -0.596  1.00 15.00      B    N  
ATOM   4674  HN  ASN B  49      21.611  20.379   0.237  1.00 15.00      B    H  
ATOM   4675  CA  ASN B  49      20.852  20.694  -1.717  1.00 15.00      B    C  
ATOM   4676  CB  ASN B  49      19.860  19.563  -1.435  1.00 15.00      B    C  
ATOM   4677  CG  ASN B  49      20.303  18.233  -2.011  1.00 15.00      B    C  
ATOM   4678  OD1 ASN B  49      20.040  17.929  -3.170  1.00 15.00      B    O  
ATOM   4679  ND2 ASN B  49      20.978  17.431  -1.206  1.00 15.00      B    N  
ATOM   4680 HD21 ASN B  49      21.157  17.739  -0.287  1.00 15.00      B    H  
ATOM   4681 HD22 ASN B  49      21.270  16.561  -1.553  1.00 15.00      B    H  
ATOM   4682  C   ASN B  49      20.097  21.984  -1.994  1.00 15.00      B    C  
ATOM   4683  O   ASN B  49      19.870  22.351  -3.146  1.00 15.00      B    O  
ATOM   4684  N   ALA B  50      19.724  22.677  -0.924  1.00 15.00      B    N  
ATOM   4685  HN  ALA B  50      19.940  22.328  -0.030  1.00 15.00      B    H  
ATOM   4686  CA  ALA B  50      19.002  23.935  -1.039  1.00 15.00      B    C  
ATOM   4687  CB  ALA B  50      18.529  24.408   0.327  1.00 15.00      B    C  
ATOM   4688  C   ALA B  50      19.877  24.992  -1.705  1.00 15.00      B    C  
ATOM   4689  O   ALA B  50      19.386  25.853  -2.434  1.00 15.00      B    O  
ATOM   4690  N   ILE B  51      21.178  24.919  -1.445  1.00 15.00      B    N  
ATOM   4691  HN  ILE B  51      21.505  24.219  -0.838  1.00 15.00      B    H  
ATOM   4692  CA  ILE B  51      22.129  25.855  -2.030  1.00 15.00      B    C  
ATOM   4693  CB  ILE B  51      23.483  25.832  -1.285  1.00 15.00      B    C  
ATOM   4694  CG1 ILE B  51      23.277  26.116   0.206  1.00 15.00      B    C  
ATOM   4695  CG2 ILE B  51      24.449  26.842  -1.892  1.00 15.00      B    C  
ATOM   4696  CD1 ILE B  51      24.511  25.885   1.053  1.00 15.00      B    C  
ATOM   4697  C   ILE B  51      22.353  25.522  -3.503  1.00 15.00      B    C  
ATOM   4698  O   ILE B  51      22.360  26.407  -4.357  1.00 15.00      B    O  
ATOM   4699  N   ALA B  52      22.510  24.232  -3.792  1.00 15.00      B    N  
ATOM   4700  HN  ALA B  52      22.479  23.573  -3.063  1.00 15.00      B    H  
ATOM   4701  CA  ALA B  52      22.734  23.764  -5.157  1.00 15.00      B    C  
ATOM   4702  CB  ALA B  52      22.983  22.264  -5.170  1.00 15.00      B    C  
ATOM   4703  C   ALA B  52      21.564  24.121  -6.070  1.00 15.00      B    C  
ATOM   4704  O   ALA B  52      21.747  24.399  -7.257  1.00 15.00      B    O  
ATOM   4705  N   ALA B  53      20.363  24.122  -5.506  1.00 15.00      B    N  
ATOM   4706  HN  ALA B  53      20.281  23.882  -4.557  1.00 15.00      B    H  
ATOM   4707  CA  ALA B  53      19.160  24.451  -6.260  1.00 15.00      B    C  
ATOM   4708  CB  ALA B  53      17.942  23.798  -5.626  1.00 15.00      B    C  
ATOM   4709  C   ALA B  53      18.965  25.963  -6.369  1.00 15.00      B    C  
ATOM   4710  O   ALA B  53      17.949  26.432  -6.879  1.00 15.00      B    O  
ATOM   4711  N   ARG B  54      19.939  26.723  -5.883  1.00 15.00      B    N  
ATOM   4712  HN  ARG B  54      20.727  26.293  -5.479  1.00 15.00      B    H  
ATOM   4713  CA  ARG B  54      19.871  28.179  -5.931  1.00 15.00      B    C  
ATOM   4714  CB  ARG B  54      19.891  28.766  -4.520  1.00 15.00      B    C  
ATOM   4715  CG  ARG B  54      18.529  28.797  -3.849  1.00 15.00      B    C  
ATOM   4716  CD  ARG B  54      18.634  29.280  -2.414  1.00 15.00      B    C  
ATOM   4717  NE  ARG B  54      17.568  30.226  -2.076  1.00 15.00      B    N  
ATOM   4718  HE  ARG B  54      16.923  30.444  -2.784  1.00 15.00      B    H  
ATOM   4719  CZ  ARG B  54      17.431  30.795  -0.877  1.00 15.00      B    C  
ATOM   4720  NH1 ARG B  54      18.291  30.510   0.095  1.00 15.00      B    N  
ATOM   4721 HH11 ARG B  54      19.071  29.840  -0.078  1.00 15.00      B    H  
ATOM   4722 HH12 ARG B  54      18.190  30.950   1.033  1.00 15.00      B    H  
ATOM   4723  NH2 ARG B  54      16.438  31.651  -0.653  1.00 15.00      B    N  
ATOM   4724 HH21 ARG B  54      15.761  31.881  -1.411  1.00 15.00      B    H  
ATOM   4725 HH22 ARG B  54      16.330  32.097   0.283  1.00 15.00      B    H  
ATOM   4726  C   ARG B  54      21.015  28.752  -6.756  1.00 15.00      B    C  
ATOM   4727  O   ARG B  54      21.183  29.968  -6.843  1.00 15.00      B    O  
ATOM   4728  N   LEU B  55      21.793  27.868  -7.361  1.00 15.00      B    N  
ATOM   4729  HN  LEU B  55      21.597  26.915  -7.267  1.00 15.00      B    H  
ATOM   4730  CA  LEU B  55      22.921  28.282  -8.178  1.00 15.00      B    C  
ATOM   4731  CB  LEU B  55      24.024  27.221  -8.149  1.00 15.00      B    C  
ATOM   4732  CG  LEU B  55      24.530  26.800  -6.768  1.00 15.00      B    C  
ATOM   4733  CD1 LEU B  55      25.553  25.682  -6.895  1.00 15.00      B    C  
ATOM   4734  CD2 LEU B  55      25.119  27.990  -6.025  1.00 15.00      B    C  
ATOM   4735  C   LEU B  55      22.476  28.524  -9.612  1.00 15.00      B    C  
ATOM   4736  O   LEU B  55      21.543  27.883 -10.101  1.00 15.00      B    O  
ATOM   4737  N   LYS B  56      23.134  29.458 -10.274  1.00 15.00      B    N  
ATOM   4738  HN  LYS B  56      23.856  29.956  -9.813  1.00 15.00      B    H  
ATOM   4739  CA  LYS B  56      22.820  29.784 -11.654  1.00 15.00      B    C  
ATOM   4740  CB  LYS B  56      22.947  31.291 -11.881  1.00 15.00      B    C  
ATOM   4741  CG  LYS B  56      22.199  32.133 -10.860  1.00 15.00      B    C  
ATOM   4742  CD  LYS B  56      22.759  33.543 -10.797  1.00 15.00      B    C  
ATOM   4743  CE  LYS B  56      22.344  34.237  -9.512  1.00 15.00      B    C  
ATOM   4744  NZ  LYS B  56      22.948  35.591  -9.390  1.00 15.00      B    N  
ATOM   4745  HZ1 LYS B  56      22.597  36.065  -8.533  1.00 15.00      B    H  
ATOM   4746  HZ2 LYS B  56      22.701  36.168 -10.218  1.00 15.00      B    H  
ATOM   4747  HZ3 LYS B  56      23.984  35.513  -9.332  1.00 15.00      B    H  
ATOM   4748  C   LYS B  56      23.746  29.037 -12.607  1.00 15.00      B    C  
ATOM   4749  O   LYS B  56      24.711  28.400 -12.180  1.00 15.00      B    O  
ATOM   4750  N   ASP B  57      23.437  29.126 -13.895  1.00 15.00      B    N  
ATOM   4751  HN  ASP B  57      22.646  29.638 -14.154  1.00 15.00      B    H  
ATOM   4752  CA  ASP B  57      24.221  28.475 -14.939  1.00 15.00      B    C  
ATOM   4753  CB  ASP B  57      23.671  28.848 -16.318  1.00 15.00      B    C  
ATOM   4754  CG  ASP B  57      22.962  27.697 -17.002  1.00 15.00      B    C  
ATOM   4755  OD1 ASP B  57      23.624  26.957 -17.757  1.00 15.00      B    O  
ATOM   4756  OD2 ASP B  57      21.742  27.537 -16.783  1.00 15.00      B    O  
ATOM   4757  C   ASP B  57      25.694  28.857 -14.850  1.00 15.00      B    C  
ATOM   4758  O   ASP B  57      26.077  29.983 -15.169  1.00 15.00      B    O  
ATOM   4759  N   GLY B  58      26.515  27.921 -14.391  1.00 15.00      B    N  
ATOM   4760  HN  GLY B  58      26.150  27.051 -14.126  1.00 15.00      B    H  
ATOM   4761  CA  GLY B  58      27.938  28.177 -14.276  1.00 15.00      B    C  
ATOM   4762  C   GLY B  58      28.437  28.158 -12.842  1.00 15.00      B    C  
ATOM   4763  O   GLY B  58      29.639  28.050 -12.604  1.00 15.00      B    O  
ATOM   4764  N   GLU B  59      27.526  28.266 -11.886  1.00 15.00      B    N  
ATOM   4765  HN  GLU B  59      26.575  28.348 -12.129  1.00 15.00      B    H  
ATOM   4766  CA  GLU B  59      27.903  28.260 -10.479  1.00 15.00      B    C  
ATOM   4767  CB  GLU B  59      26.972  29.161  -9.656  1.00 15.00      B    C  
ATOM   4768  CG  GLU B  59      27.032  30.633 -10.058  1.00 15.00      B    C  
ATOM   4769  CD  GLU B  59      26.024  31.504  -9.324  1.00 15.00      B    C  
ATOM   4770  OE1 GLU B  59      26.370  32.649  -8.958  1.00 15.00      B    O  
ATOM   4771  OE2 GLU B  59      24.879  31.052  -9.125  1.00 15.00      B    O  
ATOM   4772  C   GLU B  59      27.936  26.835  -9.929  1.00 15.00      B    C  
ATOM   4773  O   GLU B  59      26.931  26.124  -9.948  1.00 15.00      B    O  
ATOM   4774  N   TRP B  60      29.110  26.416  -9.471  1.00 15.00      B    N  
ATOM   4775  HN  TRP B  60      29.879  27.029  -9.501  1.00 15.00      B    H  
ATOM   4776  CA  TRP B  60      29.298  25.080  -8.921  1.00 15.00      B    C  
ATOM   4777  CB  TRP B  60      30.546  24.422  -9.523  1.00 15.00      B    C  
ATOM   4778  CG  TRP B  60      30.422  24.058 -10.970  1.00 15.00      B    C  
ATOM   4779  CD1 TRP B  60      30.434  24.909 -12.036  1.00 15.00      B    C  
ATOM   4780  CD2 TRP B  60      30.282  22.739 -11.514  1.00 15.00      B    C  
ATOM   4781  NE1 TRP B  60      30.303  24.206 -13.207  1.00 15.00      B    N  
ATOM   4782  HE1 TRP B  60      30.281  24.595 -14.107  1.00 15.00      B    H  
ATOM   4783  CE2 TRP B  60      30.209  22.870 -12.914  1.00 15.00      B    C  
ATOM   4784  CE3 TRP B  60      30.211  21.461 -10.951  1.00 15.00      B    C  
ATOM   4785  CZ2 TRP B  60      30.068  21.773 -13.761  1.00 15.00      B    C  
ATOM   4786  CZ3 TRP B  60      30.072  20.375 -11.793  1.00 15.00      B    C  
ATOM   4787  CH2 TRP B  60      30.002  20.536 -13.182  1.00 15.00      B    C  
ATOM   4788  C   TRP B  60      29.453  25.138  -7.407  1.00 15.00      B    C  
ATOM   4789  O   TRP B  60      30.039  26.080  -6.866  1.00 15.00      B    O  
ATOM   4790  N   LEU B  61      28.921  24.135  -6.728  1.00 15.00      B    N  
ATOM   4791  HN  LEU B  61      28.442  23.426  -7.217  1.00 15.00      B    H  
ATOM   4792  CA  LEU B  61      29.012  24.063  -5.280  1.00 15.00      B    C  
ATOM   4793  CB  LEU B  61      27.701  23.553  -4.678  1.00 15.00      B    C  
ATOM   4794  CG  LEU B  61      27.623  23.538  -3.149  1.00 15.00      B    C  
ATOM   4795  CD1 LEU B  61      27.630  24.952  -2.595  1.00 15.00      B    C  
ATOM   4796  CD2 LEU B  61      26.395  22.777  -2.681  1.00 15.00      B    C  
ATOM   4797  C   LEU B  61      30.166  23.165  -4.855  1.00 15.00      B    C  
ATOM   4798  O   LEU B  61      30.239  22.004  -5.251  1.00 15.00      B    O  
ATOM   4799  N   ASN B  62      31.071  23.726  -4.073  1.00 15.00      B    N  
ATOM   4800  HN  ASN B  62      30.960  24.672  -3.824  1.00 15.00      B    H  
ATOM   4801  CA  ASN B  62      32.228  23.002  -3.567  1.00 15.00      B    C  
ATOM   4802  CB  ASN B  62      33.425  23.959  -3.459  1.00 15.00      B    C  
ATOM   4803  CG  ASN B  62      34.732  23.285  -3.065  1.00 15.00      B    C  
ATOM   4804  OD1 ASN B  62      34.749  22.301  -2.327  1.00 15.00      B    O  
ATOM   4805  ND2 ASN B  62      35.837  23.821  -3.559  1.00 15.00      B    N  
ATOM   4806 HD21 ASN B  62      35.757  24.603  -4.138  1.00 15.00      B    H  
ATOM   4807 HD22 ASN B  62      36.709  23.405  -3.323  1.00 15.00      B    H  
ATOM   4808  C   ASN B  62      31.903  22.418  -2.201  1.00 15.00      B    C  
ATOM   4809  O   ASN B  62      31.605  23.155  -1.262  1.00 15.00      B    O  
ATOM   4810  N   VAL B  63      31.928  21.099  -2.106  1.00 15.00      B    N  
ATOM   4811  HN  VAL B  63      32.140  20.566  -2.907  1.00 15.00      B    H  
ATOM   4812  CA  VAL B  63      31.644  20.414  -0.853  1.00 15.00      B    C  
ATOM   4813  CB  VAL B  63      30.642  19.257  -1.048  1.00 15.00      B    C  
ATOM   4814  CG1 VAL B  63      30.342  18.576   0.280  1.00 15.00      B    C  
ATOM   4815  CG2 VAL B  63      29.360  19.763  -1.692  1.00 15.00      B    C  
ATOM   4816  C   VAL B  63      32.928  19.879  -0.230  1.00 15.00      B    C  
ATOM   4817  O   VAL B  63      33.445  18.830  -0.631  1.00 15.00      B    O  
ATOM   4818  N   SER B  64      33.441  20.609   0.742  1.00 15.00      B    N  
ATOM   4819  HN  SER B  64      32.983  21.436   1.012  1.00 15.00      B    H  
ATOM   4820  CA  SER B  64      34.661  20.225   1.429  1.00 15.00      B    C  
ATOM   4821  CB  SER B  64      35.643  21.401   1.426  1.00 15.00      B    C  
ATOM   4822  OG  SER B  64      35.192  22.436   0.562  1.00 15.00      B    O  
ATOM   4823  HG  SER B  64      35.237  22.135  -0.358  1.00 15.00      B    H  
ATOM   4824  C   SER B  64      34.344  19.796   2.861  1.00 15.00      B    C  
ATOM   4825  O   SER B  64      33.245  20.038   3.358  1.00 15.00      B    O  
ATOM   4826  N   HIS B  65      35.294  19.143   3.519  1.00 15.00      B    N  
ATOM   4827  HN  HIS B  65      36.149  18.963   3.075  1.00 15.00      B    H  
ATOM   4828  CA  HIS B  65      35.092  18.697   4.894  1.00 15.00      B    C  
ATOM   4829  CB  HIS B  65      34.394  17.329   4.948  1.00 15.00      B    C  
ATOM   4830  CG  HIS B  65      35.275  16.165   4.616  1.00 15.00      B    C  
ATOM   4831  ND1 HIS B  65      35.831  15.345   5.575  1.00 15.00      B    N  
ATOM   4832  HD1 HIS B  65      35.699  15.426   6.544  1.00 15.00      B    H  
ATOM   4833  CD2 HIS B  65      35.713  15.697   3.425  1.00 15.00      B    C  
ATOM   4834  CE1 HIS B  65      36.573  14.426   4.990  1.00 15.00      B    C  
ATOM   4835  NE2 HIS B  65      36.518  14.617   3.685  1.00 15.00      B    N  
ATOM   4836  HE2 HIS B  65      36.976  14.073   3.013  1.00 15.00      B    H  
ATOM   4837  C   HIS B  65      36.406  18.674   5.671  1.00 15.00      B    C  
ATOM   4838  O   HIS B  65      37.419  18.178   5.178  1.00 15.00      B    O  
ATOM   4839  N   GLU B  66      36.370  19.204   6.879  1.00 15.00      B    N  
ATOM   4840  HN  GLU B  66      35.519  19.572   7.213  1.00 15.00      B    H  
ATOM   4841  CA  GLU B  66      37.543  19.255   7.739  1.00 15.00      B    C  
ATOM   4842  CB  GLU B  66      37.686  20.666   8.315  1.00 15.00      B    C  
ATOM   4843  CG  GLU B  66      39.095  21.026   8.753  1.00 15.00      B    C  
ATOM   4844  CD  GLU B  66      39.200  22.462   9.222  1.00 15.00      B    C  
ATOM   4845  OE1 GLU B  66      39.002  22.707  10.430  1.00 15.00      B    O  
ATOM   4846  OE2 GLU B  66      39.470  23.342   8.380  1.00 15.00      B    O  
ATOM   4847  C   GLU B  66      37.400  18.239   8.870  1.00 15.00      B    C  
ATOM   4848  O   GLU B  66      36.290  17.803   9.177  1.00 15.00      B    O  
ATOM   4849  N   ALA B  67      38.513  17.857   9.481  1.00 15.00      B    N  
ATOM   4850  HN  ALA B  67      39.372  18.240   9.202  1.00 15.00      B    H  
ATOM   4851  CA  ALA B  67      38.485  16.891  10.576  1.00 15.00      B    C  
ATOM   4852  CB  ALA B  67      38.680  15.479  10.048  1.00 15.00      B    C  
ATOM   4853  C   ALA B  67      39.540  17.220  11.625  1.00 15.00      B    C  
ATOM   4854  O   ALA B  67      40.721  17.342  11.305  1.00 15.00      B    O  
END
