# Supplementary material for: Distribution and molecular evolution of the anti-CRISPR family AcrIF7
Source: PLoS Biol. 2023 Apr 21;21(4):e3002072. doi: 10.1371/journal.pbio.3002072 (PMC10155984; doi:10.1371/journal.pbio.3002072)
Supplement: S14 Data — Individual files can be open using Pymol or any structure visualisation tool. (ZIP) [file pbio.3002072.s021.zip › Structural_analysis/c7_7jzx.drw]

#--- Created by: LigPlus v.2.2.5
#--- Date:       Thu Mar 10 19:50:03 GMT 2022
#V
#DL
#E 22
PDB CODE: c7_7jzx
LABEL: c7_7jzx
SELECTED
#O1M22_1
#R [LYS  247  A]
2LYS 247 A    16.848 -4.388 Lys247(A)
#A
 N   17.48 -5.341 17.914 -4.908 N # -13.669 -15.361 0.751   [0]
 CA  18.138 -6.642 18.572 -6.208 CA # -14.778 -14.415 0.748   [1]
 CB  19.661 -6.836 19.228 -6.403 CB # -15.948 -14.938 1.593   [2]
 CG  20.461 -5.541 20.894 -5.108 CG # -16.726 -16.079 0.953   [3]
 CD  19.548 -4.324 19.115 -3.891 CD # -17.986 -16.403 1.741   [4]
 CE  20.337 -3.024 20.771 -2.591 CE # -17.705 -17.359 2.89   [5]
 NZ  19.451 -1.83 19.884 -1.397 NZ # -18.23 -18.725 2.624   [6]
 C   17.129 -7.788 16.696 -8.221 C # -14.347 -13.035 1.239   [7]
 O   15.92 -7.557 16.353 -7.124 O # -14.533 -12.7 2.409   [8]
#O1M22_2
#R [LYS   28  A]
2LYS  28 A    43.031 -4.648 Lys28(A)
#A
 N   42.758 -5.702 43.191 -5.269 N # -36.799 -0.628 -10.17   [9]
 CA  44.132 -6.17 43.699 -6.603 CA # -36.967 -1.909 -9.507   [10]
 CB  45.363 -5.26 45.797 -4.827 CB # -37.133 -1.733 -7.996   [11]
 CG  45.032 -3.775 45.465 -3.342 CG # -36.722 -2.953 -7.185   [12]
 CD  43.527 -3.549 43.96 -3.116 CD # -35.354 -3.463 -7.616   [13]
 CE  43.183 -2.068 43.616 -1.634 CE # -34.752 -4.398 -6.579   [14]
 NZ  41.715 -1.83 42.149 -1.397 NZ # -35.601 -5.594 -6.338   [15]
 C   44.177 -7.691 44.61 -7.258 C # -38.152 -2.662 -10.096   [16]
 O   43.139 -8.348 42.706 -7.914 O # -38.122 -3.884 -10.211   [17]
#O2M22_3
#R [GLU   33  B]
2GLU  33 B    45.322 6.43 Glu33(B)
#A
 N   44.717 5.227 45.15 5.661 N # -30.492 -9.124 -5.607   [18]
 CA  43.289 5.504 43.722 5.937 CA # -30.297 -7.72 -5.932   [19]
 CB  42.207 4.422 41.774 4.855 CB # -31.357 -7.277 -6.943   [20]
 CG  42.723 2.994 43.157 3.428 CG # -31.135 -5.903 -7.549   [21]
 CD  44.236 2.944 43.803 3.377 CD # -31.911 -5.724 -8.836   [22]
 OE1 44.801 1.83 45.234 2.263 OE1 # -33.155 -5.827 -8.81   [23]
 OE2 44.872 4.013 45.305 4.446 OE2 # -31.283 -5.498 -9.886   [24]
 C   42.998 7.003 42.565 7.437 C # -30.347 -6.834 -4.689   [25]
 O   43.92 7.817 44.353 8.25 O # -29.423 -6.064 -4.435   [26]
#O2M22_4
#R [GLU   34  B]
2GLU  34 B    39.063 6.13 Glu34(B)
#A
 N   38.798 4.978 39.231 5.411 N # -31.408 -6.965 -3.903   [27]
 CA  37.349 4.773 37.783 5.206 CA # -31.574 -6.145 -2.703   [28]
 CB  36.696 3.385 36.262 3.818 CB # -33.05 -6.025 -2.303   [29]
 CG  37.698 2.234 37.265 1.801 CG # -33.652 -4.651 -2.583   [30]
 CD  39.144 2.697 38.711 3.13 CD # -35.139 -4.697 -2.888   [31]
 OE1 40.053 1.83 40.486 2.263 OE1 # -35.904 -3.899 -2.292   [32]
 OE2 39.38 3.927 39.814 4.361 OE2 # -35.546 -5.516 -3.744   [33]
 C   36.548 6.08 36.115 6.514 C # -30.702 -6.602 -1.527   [34]
 O   37.127 7.164 37.56 7.597 O # -30.674 -5.953 -0.485   [35]
#O2M22_5
#R [GLU   18  B]
2GLU  18 B    15.888 6.43 Glu18(B)
#A
 N   19.242 4.7 19.675 5.133 N # -22.991 -15.747 0.875   [36]
 CA  18.195 5.711 17.762 6.145 CA # -23.093 -16.543 -0.339   [37]
 CB  16.701 5.407 16.267 5.84 CB # -22.152 -17.742 -0.288   [38]
 CG  16.373 3.927 15.94 4.36 CG # -20.686 -17.382 -0.432   [39]
 CD  17.613 3.066 17.18 2.633 CD # -19.784 -18.58 -0.262   [40]
 OE1 17.48 1.83 17.913 2.263 OE1 # -18.923 -18.808 -1.13   [41]
 OE2 18.728 3.627 19.162 4.06 OE2 # -19.935 -19.299 0.747   [42]
 C   18.789 7.112 19.222 7.545 C # -24.522 -17.011 -0.567   [43]
 O   20.008 7.283 20.441 7.717 O # -25.148 -17.592 0.32   [44]
#O1M22_6
#R [LYS   31  A]
2LYS  31 A    47.79 -4.821 Lys31(A)
#A
 N   47.58 -5.818 48.014 -5.384 N # -37.145 -3.913 -13.481   [45]
 CA  48.876 -6.482 48.443 -6.915 CA # -36.208 -5.006 -13.264   [46]
 CB  50.217 -5.749 50.65 -5.315 CB # -34.95 -4.497 -12.561   [47]
 CG  50.092 -4.236 50.526 -3.802 CG # -33.735 -4.398 -13.466   [48]
 CD  48.634 -3.796 49.068 -3.362 CD # -32.491 -4.964 -12.794   [49]
 CE  48.497 -2.276 48.93 -1.843 CE # -32.559 -6.482 -12.654   [50]
 NZ  47.075 -1.83 47.509 -1.397 NZ # -33.258 -6.911 -11.41   [51]
 C   48.73 -8 49.163 -7.567 C # -36.835 -6.131 -12.447   [52]
 O   47.612 -8.521 47.179 -8.088 O # -36.124 -6.928 -11.831   [53]
#O1M22_7
#R [ASN  250  A]
2ASN 250 A    11.498 -5.28 Asn250(A)
#A
 N   7.57 -4.189 8.003 -3.756 N # -16.772 -10.455 2.866   [54]
 CA  8.874 -4.837 8.441 -5.27 CA # -17.132 -10.577 4.272   [55]
 CB  10.213 -4.092 10.646 -3.658 CB # -17.03 -12.04 4.716   [56]
 CG  10.06 -2.582 9.627 -3.016 CG # -18.38 -12.695 4.94   [57]
 OD1 8.926 -2.101 9.359 -1.667 OD1 # -18.983 -13.235 4.011   [58]
 ND2 11.151 -1.83 11.584 -1.397 ND2 # -18.859 -12.665 6.175   [59]
 C   8.732 -6.353 9.165 -5.919 C # -16.225 -9.721 5.145   [60]
 O   7.616 -6.88 7.183 -6.447 O # -16.206 -9.871 6.37   [61]
#O2M22_8
#R [PHE   17  B]
2PHE  17 B    6.243 5.53 Phe17(B)
#A
 N   11.217 5.66 11.651 6.094 N # -21.451 -14.386 3.1   [62]
 CA  10.068 6.555 9.634 6.988 CA # -22.44 -13.798 2.206   [63]
 CB  8.609 6.086 8.176 6.519 CB # -22.165 -12.306 1.993   [64]
 CG  8.445 4.593 8.878 5.026 CG # -22.334 -11.469 3.229   [65]
 CD1 9.552 3.761 9.985 4.194 CD1 # -23.547 -11.432 3.896   [66]
 CD2 7.183 4.022 6.75 4.455 CD2 # -21.281 -10.715 3.72   [67]
 CE1 9.405 2.387 9.838 2.82 CE1 # -23.707 -10.661 5.032   [68]
 CE2 7.028 2.649 7.461 3.082 CE2 # -21.433 -9.942 4.855   [69]
 CZ  8.141 1.83 7.707 1.397 CZ # -22.648 -9.915 5.512   [70]
 C   10.5 8.018 10.066 8.451 C # -22.481 -14.524 0.865   [71]
 O   11.693 8.325 12.126 8.758 O # -22.053 -13.987 -0.158   [72]
#O1M22_9
#R [ARG  259  A]
2ARG 259 A    23.522 -6.288 Arg259(A)
#A
 N   23.44 -7.259 23.873 -6.825 N # -10.076 -6.933 -3.928   [73]
 CA  24.805 -7.786 24.372 -8.219 CA # -10.177 -8.223 -3.244   [74]
 CB  26.055 -6.894 26.488 -6.461 CB # -10.41 -9.365 -4.243   [75]
 CG  25.774 -5.398 26.207 -4.965 CG # -11.535 -9.124 -5.24   [76]
 CD  24.277 -5.109 24.711 -4.676 CD # -11.028 -8.432 -6.5   [77]
 NE  23.986 -3.675 24.419 -3.242 NE # -10.264 -9.334 -7.363   [78]
 CZ  22.757 -3.151 23.19 -2.718 CZ # -8.934 -9.318 -7.488   [79]
 NH1 22.595 -1.83 23.028 -1.397 NH1 # -8.203 -8.446 -6.797   [80]
 NH2 21.694 -3.948 21.26 -3.514 NH2 # -8.339 -10.173 -8.312   [81]
 C   24.862 -9.315 25.296 -8.882 C # -8.963 -8.539 -2.368   [82]
 O   23.828 -9.988 23.394 -9.555 O # -8.004 -9.173 -2.818   [83]
#O2M22_10
#R [GLU   66  B]
2GLU  66 B    32.056 5.83 Glu66(B)
#A
 N   30.592 4.82 31.026 5.253 N # -17.612 -11.361 -8.947   [84]
 CA  29.494 5.778 29.061 6.211 CA # -16.475 -10.477 -8.727   [85]
 CB  28.005 5.411 27.571 5.844 CB # -15.15 -11.239 -8.86   [86]
 CG  27.741 3.911 28.174 4.345 CG # -13.955 -10.501 -8.273   [87]
 CD  29.007 3.077 28.574 2.644 CD # -12.688 -11.333 -8.245   [88]
 OE1 28.902 1.83 29.335 2.263 OE1 # -11.695 -10.93 -8.892   [89]
 OE2 30.105 3.663 30.538 4.096 OE2 # -12.67 -12.368 -7.555   [90]
 C   30.047 7.201 30.481 7.635 C # -16.528 -9.309 -9.71   [91]
 O   31.266 7.401 31.699 7.834 O # -17.231 -9.373 -10.723   [92]
#O2M22_11
#R [ASP   13  B]
2ASP  13 B    23.883 5.53 Asp13(B)
#A
 N   24.078 1.83 23.645 2.263 N # -22.006 -22.921 3.235   [93]
 CA  24.426 3.246 24.86 3.68 CA # -21.616 -22.135 4.4   [94]
 CB  23.419 4.401 23.853 4.835 CB # -20.167 -21.652 4.277   [95]
 CG  21.977 3.928 22.411 3.494 CG # -19.821 -20.562 5.275   [96]
 OD1 21.752 2.698 21.319 3.132 OD1 # -19.071 -19.634 4.903   [97]
 OD2 21.068 4.784 21.501 5.217 OD2 # -20.304 -20.624 6.425   [98]
 C   25.941 3.405 26.374 3.838 C # -22.559 -20.95 4.561   [99]
 O   26.681 2.421 27.114 2.854 O # -22.609 -20.06 3.712   [100]
#O1M22_12
#R [HIS   47  A]
2HIS  47 A    39.961 -6.569 His47(A)
#A
 N   36.556 -4.93 36.989 -4.497 N # -41.789 0.959 -0.804   [101]
 CA  37.656 -5.892 38.09 -6.325 CA # -40.663 1.599 -1.481   [102]
 CB  39.141 -5.499 38.708 -5.066 CB # -39.896 0.568 -2.323   [103]
 CG  39.434 -4.023 39.868 -4.456 CG # -39.105 -0.456 -1.554   [104]
 ND1 38.513 -2.989 38.08 -2.556 ND1 # -39.359 -0.803 -0.238   [105]
 CD2 40.655 -3.431 41.089 -2.998 CD2 # -38.061 -1.229 -1.946   [106]
 CE1 39.158 -1.83 39.591 -1.397 CE1 # -38.5 -1.74 0.14   [107]
 NE2 40.456 -2.076 40.889 -1.642 NE2 # -37.708 -2.015 -0.881   [108]
 C   37.153 -7.336 36.719 -6.903 C # -41.117 2.747 -2.384   [109]
 O   35.946 -7.569 35.513 -7.135 O # -40.92 2.693 -3.596   [110]
#O2M22_13
#R [ASP   29  B]
2ASP  29 B    50.547 4.33 Asp29(B)
#A
 N   48.678 1.83 48.244 2.263 N # -33.684 -13.367 -8.421   [111]
 CA  49.16 3.206 49.593 3.64 CA # -32.729 -12.302 -8.705   [112]
 CB  48.24 4.433 48.673 4.866 CB # -32.696 -11.96 -10.199   [113]
 CG  46.763 4.081 47.197 3.647 CG # -34.044 -11.534 -10.752   [114]
 OD1 46.44 2.868 46.007 3.302 OD1 # -34.535 -10.445 -10.368   [115]
 OD2 45.932 5.013 46.365 5.447 OD2 # -34.605 -12.288 -11.575   [116]
 C   50.68 3.288 51.114 3.721 C # -32.994 -11.05 -7.88   [117]
 O   51.36 2.263 51.794 2.696 O # -32.074 -10.285 -7.594   [118]
#O2M22_14
#R [GLY   16  B]
3GLY  16 B    14.033 3.11 Gly16(B)
#A
 N   14.033 3.11 14.033 3.11 # -21.071 -16.987 5.619   [119]
 CA  14.033 3.11 14.033 3.11 # -20.594 -16.001 4.677   [120]
 C   14.033 3.11 14.033 3.11 # -21.703 -15.495 3.78   [121]
 O   14.033 3.11 14.033 3.11 # -22.771 -16.101 3.701   [122]
#O2M22_15
#R [ALA   35  B]
3ALA  35 B    33.606 3.11 Ala35(B)
#A
 N   33.606 3.11 33.606 3.11 # -29.987 -7.71 -1.693   [123]
 CA  33.606 3.11 33.606 3.11 # -29.119 -8.21 -0.628   [124]
 CB  33.606 3.11 33.606 3.11 # -29.385 -9.681 -0.349   [125]
 C   33.606 3.11 33.606 3.11 # -27.645 -7.984 -0.947   [126]
 O   33.606 3.11 33.606 3.11 # -26.817 -7.854 -0.045   [127]
#O1M22_16
#R [ALA  113  A]
3ALA 113 A    33.606 -3.11 Ala113(A)
#A
 N   33.606 -3.11 33.606 -3.11 # -27.28 -5.726 2.951   [128]
 CA  33.606 -3.11 33.606 -3.11 # -28.665 -5.665 2.487   [129]
 CB  33.606 -3.11 33.606 -3.11 # -29.479 -6.807 3.079   [130]
 C   33.606 -3.11 33.606 -3.11 # -29.308 -4.316 2.81   [131]
 O   33.606 -3.11 33.606 -3.11 # -30.493 -4.105 2.56   [132]
#O1M22_17
#R [ALA  112  A]
3ALA 112 A    29.503 -3.11 Ala112(A)
#A
 N   29.503 -3.11 29.503 -3.11 # -24.932 -5.652 4.298   [133]
 CA  29.503 -3.11 29.503 -3.11 # -24.898 -5.228 2.902   [134]
 CB  29.503 -3.11 29.503 -3.11 # -24.073 -6.201 2.072   [135]
 C   29.503 -3.11 29.503 -3.11 # -26.302 -5.082 2.318   [136]
 O   29.503 -3.11 29.503 -3.11 # -26.5 -4.378 1.329   [137]
#O2M22_18
#R [SER   30  B]
3SER  30 B    1.61 3.11 Ser30(B)
#A
 N   1.61 3.11 1.61 3.11 # -34.24 -10.855 -7.475   [138]
 CA  1.61 3.11 1.61 3.11 # -34.608 -9.686 -6.695   [139]
 CB  1.61 3.11 1.61 3.11 # -36.123 -9.524 -6.661   [140]
 OG  1.61 3.11 1.61 3.11 # -36.623 -9.297 -7.969   [141]
 C   1.61 3.11 1.61 3.11 # -34.023 -9.754 -5.289   [142]
 O   1.61 3.11 1.61 3.11 # -33.494 -8.762 -4.779   [143]
#O1M22_19
#R [LEU   32  A]
3LEU  32 A    1.61 -3.11 Leu32(A)
#A
 N   1.61 -3.11 1.61 -3.11 # -38.16 -6.175 -12.431   [144]
 CA  1.61 -3.11 1.61 -3.11 # -38.888 -7.203 -11.703   [145]
 CB  1.61 -3.11 1.61 -3.11 # -39.796 -6.554 -10.652   [146]
 CG  1.61 -3.11 1.61 -3.11 # -39.353 -6.664 -9.192   [147]
 CD1 1.61 -3.11 1.61 -3.11 # -40.169 -5.721 -8.318   [148]
 CD2 1.61 -3.11 1.61 -3.11 # -39.492 -8.096 -8.7   [149]
 C   1.61 -3.11 1.61 -3.11 # -39.735 -8.022 -12.666   [150]
 O   1.61 -3.11 1.61 -3.11 # -40.052 -9.182 -12.395   [151]
#O1M22_20
#R [GLN  249  A]
3GLN 249 A    5.23 -3.11 Gln249(A)
#A
 N   5.23 -3.11 5.23 -3.11 # -15.657 -10.349 0.47   [152]
 CA  5.23 -3.11 5.23 -3.11 # -16.881 -9.567 0.617   [153]
 CB  5.23 -3.11 5.23 -3.11 # -17.992 -10.129 -0.281   [154]
 CG  5.23 -3.11 5.23 -3.11 # -17.66 -10.19 -1.766   [155]
 CD  5.23 -3.11 5.23 -3.11 # -16.762 -11.359 -2.128   [156]
 OE1 5.23 -3.11 5.23 -3.11 # -16.727 -12.372 -1.431   [157]
 NE2 5.23 -3.11 5.23 -3.11 # -16.029 -11.226 -3.223   [158]
HE21 5.23 -3.11 5.23 -3.11 # -16.103 -10.391 -3.73   [159]
HE22 5.23 -3.11 5.23 -3.11 # -15.447 -11.97 -3.484   [160]
 C   5.23 -3.11 5.23 -3.11 # -17.355 -9.571 2.066   [161]
 O   5.23 -3.11 5.23 -3.11 # -18.223 -8.792 2.451   [162]
#Odummy
#R [DUM    1  X]
7DUM   1 X
#A
 C1  0 0 0 0 # 0 0 0   [163]
 C2  52.787 0 52.787 0 # 0 0 0   [164]
#B
2 89 79
2 88 78
2 89 77
2 88 77
2 67 58
2 65 58
2 64 58
2 121 58
2 120 58
2 67 57
2 67 162
2 40 6
2 96 6
2 95 6
2 42 5
2 120 5
2 97 5
2 42 4
2 41 4
2 40 4
2 39 4
2 35 130
2 127 129
2 35 129
2 127 136
2 127 135
2 32 106
2 141 149
2 22 51
2 24 50
2 24 49
2 31 15
2 33 14
2 31 14
2 23 14
2 22 14
2 23 13
4 51 23
4 51 115
4 15 23
1 78 89 2.63
1 62 58 2.87
1 6 42 2.60
1 6 97 2.59
1 108 32 2.97
1 15 33 2.60
0 91 92 d
0 88 90
0 88 89 d
0 87 88
0 86 87
0 85 91
0 85 86
0 84 85
0 34 35 d
0 31 33
0 31 32 d
0 30 31
0 29 30
0 28 34
0 28 29
0 27 28
0 25 26 d
0 22 24
0 22 23 d
0 21 22
0 20 21
0 19 25
0 19 20
0 18 19
0 117 118 d
0 114 116
0 114 115 d
0 113 114
0 112 117
0 112 113
0 111 112
0 43 44 d
0 40 42
0 40 41 d
0 39 40
0 38 39
0 37 43
0 37 38
0 36 37
0 71 72 d
0 69 70
0 68 70 d
0 67 69 d
0 66 68
0 65 67
0 65 66 d
0 64 65
0 63 71
0 63 64
0 62 63
0 99 100 d
0 96 98
0 96 97 d
0 95 96
0 94 99
0 94 95
0 93 94
0 82 83 d
0 79 81
0 79 80 d
0 78 79
0 77 78
0 76 77
0 75 76
0 74 82
0 74 75
0 73 74
0 60 61 d
0 57 59
0 57 58 d
0 56 57
0 55 60
0 55 56
0 54 55
0 7 8 d
0 5 6
0 4 5
0 3 4
0 2 3
0 1 7
0 1 2
0 0 1
0 109 110 d
0 107 108
0 106 108
0 105 107 d
0 104 106 d
0 104 105
0 103 104
0 102 109
0 102 103
0 101 102
0 52 53 d
0 50 51
0 49 50
0 48 49
0 47 48
0 46 52
0 46 47
0 45 46
0 16 17 d
0 14 15
0 13 14
0 12 13
0 11 12
0 10 16
0 10 11
0 9 10
6 163 164
#T
c7_7jzx    0 0
#P
IFACE_RESNAME1_SIZE=0.800
ATOM_EDGES_STATUS=ON
IFACE_BOND2_WIDTH=0.190
HYDROPHOBIC_BOND_COLOUR=BRICK_RED
EQUIV_ELLIPSES_STATUS=ON
DISULPHIDE_WIDTH=0.070
NLIGATOM2_STATUS=ON
LIGATOM_RADIUS=0.330
LIGBOND_COLOUR=PURPLE
IFACE_HYDROPHNAME1_SIZE=0.500
ABODY_OTHER_RESNAME_COLOUR=DARK_SLATE_GREY
IFACE_ATMNAME1_SIZE=0.310
ABODY_LOOP_LIST_HEADING_SIZE=1.00
SULPHUR_COLOUR=YELLOW
EQUIV_SIDECHAINS_UNDERLAY_STATUS=OFF
INTERNAL_HBONDS_STATUS=OFF
DUMMY_COLOUR=BLACK
NLIGRESNAME2_COLOUR=PINK
ABODY_H3_ATNAME_COLOUR=SPRING_GREEN
ABODY_L2_COLOUR=SKY_BLUE
HYDROPHOBIC_WIDTH=0.070
NLIGATMNAME2_STATUS=ON
SALT_BRIDGE_COLOUR=RED
ABODY_H2_ATNAME_COLOUR=OLIVE_GREEN
HYDROPHOBIC_STATUS=OFF
WATER_COLOUR=TURQUOISE
LIGATMNAME_COLOUR=BLACK
CARBON_COLOUR=BLACK
IFACE_HPHOBIC1_RADIUS=1.150
SALT_BRIDGE_DIM_WIDTH=0.070
HYDROPHOBIC2_STATUS=OFF
IFACE_ATOM2_RADIUS=0.330
SPOKE_WIDTH=0.070
NLIGATMNAME2_COLOUR=BLUE
HBOND_WIDTH=0.070
LIGATMNAME_STATUS=ON
TITLE_DIM_SIZE=1.000
WATERNAME_SIZE=0.500
ABODY_H3_COLOUR=SPRING_GREEN
HYDROPHNAME_COLOUR=BLACK
TITLE_COLOUR=BLUE
HYDROPHOBIC2_BOND_COLOUR=BRICK_RED
WATERNAME_STATUS=ON
EXTBOND_COLOUR=PURPLE
METAL_COLOUR=PINK
ABODY_L1_RESNAME_COLOUR=CYAN
UNDERLAY_COLOUR=RED
HBTEXT_DIM_SIZE=0.440
HYDROPHNAME2_COLOUR=BLUE
DISULPHIDE_STATUS=ON
BACKGROUND_COLOUR=WHITE
DUMMY_WIDTH=0.070
HYDROPHOBIC2_WIDTH=0.070
NLIGRESNAME_STATUS=ON
ABODY_L1_ATNAME_COLOUR=CYAN
TITLE_STATUS=ON
ELLIPSE_WIDTH=0.140
LIGATOM_STATUS=ON
HBTEXT_STATUS=ON
SIMPLERES_COLOUR=BLACK
HBTEXT_COLOUR=OLIVE_GREEN
NLIGBOND2_WIDTH=0.130
ABODY_H3_RESNAME_COLOUR=SPRING_GREEN
NLIGBOND2_COLOUR=LILAC
LIGRESNAME_STATUS=ON
LIGRESNAME_COLOUR=BLUE
NLIGRESNAME2_STATUS=ON
SALT_BRIDGE_WIDTH=0.070
IFACE_BOND1_WIDTH=0.190
SHOW_BLANK_TEXT_STATUS=OFF
WATERNAME_DIM_SIZE=0.500
NLIGATMNAME2_SIZE=0.310
PLOT_LABEL_SIZE=12.0
INACTIVE_COLOUR=GREY
ABODY_L1_COLOUR=CYAN
HYDROPHOBIC_COLOUR=BRICK_RED
ABODY_LOOP_LABEL_SIZE=1.60
NLIGRESNAME_COLOUR=OLIVE_GREEN
HBOND_COLOUR=OLIVE_GREEN
PHOSPHORUS_COLOUR=PURPLE
PLOT_LIST_LABEL_SIZE=14.0
ABODY_L2_ATNAME_COLOUR=SKY_BLUE
NLIGATOM_RADIUS=0.330
NITROGEN_COLOUR=BLUE
DIMPLOT_SPLIT_WIDTH=100.0
HYDROPHNAME2_STATUS=ON
IFACE_ATMNAME2_SIZE=0.310
IFACE_RESNAME2_SIZE=0.800
EQUIV_HGROUPS_UNDERLAY_STATUS=ON
ABODY_H2_COLOUR=OLIVE_GREEN
ABODY_L3_RESNAME_COLOUR=BLUE
ABODY_H1_RESNAME_COLOUR=GREEN
NLIGBOND_COLOUR=ORANGE
LIGATMNAME_SIZE=0.310
ATOM_EDGE_COLOUR=BLACK
ABODY_OTHER_ATNAME_COLOUR=DARK_SLATE_GREY
SIMPLE_RADIUS=0.800
NLIGATMNAME_COLOUR=BLACK
HYDROPHNAME2_SIZE=0.500
TITLE_SIZE=1.000
DISULPHIDE_COLOUR=GOLD
IFACE_ATOM1_RADIUS=0.330
ABODY_L2_RESNAME_COLOUR=SKY_BLUE
IFACE_HPHOBIC2_RADIUS=1.150
HYDROPHOBIC2_COLOUR=PINK
HBTEXT_SIZE=0.440
DOUBLE_BONDS_STATUS=OFF
SIMPLETEXT_SIZE=0.500
ABODY_OTHER_COLOUR=DARK_SLATE_GREY
ABODY_L3_ATNAME_COLOUR=BLUE
ABODY_H1_ATNAME_COLOUR=GREEN
LIGRESNAME_SIZE=0.800
WATER_DIM_RADIUS=0.400
DUMMY_STATUS=ON
IFACE_HYDROPHNAME2_SIZE=0.500
NLIGATOM2_RADIUS=0.330
ABODY_L3_COLOUR=BLUE
EXTBOND_DIM_WIDTH=0.070
WATERNAME_COLOUR=PURPLE
ARC_WIDTH=0.070
NLIGATMNAME_SIZE=0.310
OTHER_COLOUR=LIME_GREEN
EXTBOND_WIDTH=0.070
PLOT_LIST_LABEL_COLOUR=BLUE
NLIGATMNAME_STATUS=ON
HBOND_STATUS=ON
INACTIVE_PLOTS_STATUS=ON
ABODY_H2_RESNAME_COLOUR=OLIVE_GREEN
NLIGRESNAME2_SIZE=0.630
HYDROPHNAME_STATUS=ON
LIGBOND_WIDTH=0.190
HBOND_DIM_WIDTH=0.070
SALT_BRIDGE_STATUS=ON
WATER_STATUS=ON
ELLIPSE_COLOUR=RED
DISULPHIDE_DIM_WIDTH=0.070
HYDROPHOBIC_DIM_WIDTH=0.070
NLIGATOM_STATUS=ON
OXYGEN_COLOUR=RED
ABODY_H1_COLOUR=GREEN
HYDROPHNAME_SIZE=0.500
HPHOBIC_RADIUS=1.150
NLIGBOND_WIDTH=0.130
WATER_RADIUS=0.400
NLIGRESNAME_SIZE=0.630
PLOT_LABEL_COLOUR=RED
