# Supplementary material for: Distribution and molecular evolution of the anti-CRISPR family AcrIF7
Source: PLoS Biol. 2023 Apr 21;21(4):e3002072. doi: 10.1371/journal.pbio.3002072 (PMC10155984; doi:10.1371/journal.pbio.3002072)
Supplement: S14 Data — Individual files can be open using Pymol or any structure visualisation tool. (ZIP) [file pbio.3002072.s021.zip › Structural_analysis/c7_7jzx.pdb]

REMARK FILENAME="complex_74w.pdb0"
REMARK ===============================================================
REMARK HADDOCK run for complex
REMARK initial structure: complex_74.pdb
REMARK ===============================================================
REMARK            total,bonds,angles,improper,dihe,vdw,elec,air,cdih,coup,rdcs,vean,dani,xpcs,rg
REMARK energies: -509.241, 0, 0, 0, 0, -13.7198, -495.521, 0, 0, 0, 0, 0, 0, 0, 0
REMARK ===============================================================
REMARK            bonds,angles,impropers,dihe,air,cdih,coup,rdcs,vean,dani,xpcs
REMARK rms-dev.: 0,0,0,0,0,0,0, 0, 0, 0, 0
REMARK ===============================================================
REMARK               air,cdih,coup,rdcs,vean,dani,xpcs
REMARK               >0.3,>5,>1,>0,>5,>0.2,>0.2
REMARK violations.: 0, 0, 0, 0, 0, 0, 0
REMARK ===============================================================
REMARK                        CVpartition#,violations,rms
REMARK AIRs cross-validation: 1, 0, 0
REMARK ===============================================================
REMARK NCS energy: 0
REMARK ===============================================================
REMARK Symmetry energy: 0
REMARK ===============================================================
REMARK Membrane restraining energy: 0
REMARK ===============================================================
REMARK Local cross-correlation:  0.0000
REMARK ===============================================================
REMARK Desolvation energy: 10.5324
REMARK Internal energy free molecules: -18196.5
REMARK Internal energy complex: -18118.8
REMARK Binding energy: -420.991
REMARK ===============================================================
REMARK buried surface area: 1282.94
REMARK ===============================================================
REMARK water - chain_1: 0 0 0
REMARK water - chain_2: 0 0 0
REMARK ===============================================================
REMARK water - water: 0 0 0
REMARK ===============================================================
REMARK DATE:10-Mar-2022  16:01:25       created by user: enm009
REMARK VERSION:1.3U
ATOM      1  N   PRO A   8     -33.703  27.761  -5.812  1.00 15.00      A    N  
ATOM      2  CA  PRO A   8     -33.467  27.502  -4.391  1.00 15.00      A    C  
ATOM      3  CB  PRO A   8     -32.568  28.672  -3.991  1.00 15.00      A    C  
ATOM      4  CG  PRO A   8     -31.780  28.968  -5.222  1.00 15.00      A    C  
ATOM      5  CD  PRO A   8     -32.663  28.624  -6.395  1.00 15.00      A    C  
ATOM      6  C   PRO A   8     -34.767  27.535  -3.593  1.00 15.00      A    C  
ATOM      7  O   PRO A   8     -34.905  28.288  -2.625  1.00 15.00      A    O  
ATOM      8  N   THR A   9     -35.720  26.718  -4.008  1.00 15.00      A    N  
ATOM      9  HN  THR A   9     -35.545  26.131  -4.781  1.00 15.00      A    H  
ATOM     10  CA  THR A   9     -37.005  26.650  -3.339  1.00 15.00      A    C  
ATOM     11  CB  THR A   9     -38.134  27.275  -4.191  1.00 15.00      A    C  
ATOM     12  OG1 THR A   9     -39.403  27.100  -3.543  1.00 15.00      A    O  
ATOM     13  HG1 THR A   9     -39.867  27.941  -3.525  1.00 15.00      A    H  
ATOM     14  CG2 THR A   9     -38.181  26.665  -5.585  1.00 15.00      A    C  
ATOM     15  C   THR A   9     -37.341  25.209  -2.974  1.00 15.00      A    C  
ATOM     16  O   THR A   9     -37.044  24.284  -3.729  1.00 15.00      A    O  
ATOM     17  N   TRP A  10     -37.977  25.023  -1.822  1.00 15.00      A    N  
ATOM     18  HN  TRP A  10     -38.212  25.802  -1.277  1.00 15.00      A    H  
ATOM     19  CA  TRP A  10     -38.335  23.691  -1.352  1.00 15.00      A    C  
ATOM     20  CB  TRP A  10     -38.933  23.739   0.061  1.00 15.00      A    C  
ATOM     21  CG  TRP A  10     -40.379  24.124   0.113  1.00 15.00      A    C  
ATOM     22  CD1 TRP A  10     -40.899  25.383   0.022  1.00 15.00      A    C  
ATOM     23  CD2 TRP A  10     -41.494  23.239   0.277  1.00 15.00      A    C  
ATOM     24  NE1 TRP A  10     -42.269  25.336   0.116  1.00 15.00      A    N  
ATOM     25  HE1 TRP A  10     -42.870  26.109   0.079  1.00 15.00      A    H  
ATOM     26  CE2 TRP A  10     -42.658  24.030   0.273  1.00 15.00      A    C  
ATOM     27  CE3 TRP A  10     -41.618  21.853   0.426  1.00 15.00      A    C  
ATOM     28  CZ2 TRP A  10     -43.931  23.482   0.411  1.00 15.00      A    C  
ATOM     29  CZ3 TRP A  10     -42.882  21.312   0.564  1.00 15.00      A    C  
ATOM     30  CH2 TRP A  10     -44.021  22.125   0.555  1.00 15.00      A    C  
ATOM     31  C   TRP A  10     -39.263  22.965  -2.325  1.00 15.00      A    C  
ATOM     32  O   TRP A  10     -39.369  21.740  -2.291  1.00 15.00      A    O  
ATOM     33  N   GLN A  11     -39.918  23.725  -3.198  1.00 15.00      A    N  
ATOM     34  HN  GLN A  11     -39.781  24.696  -3.184  1.00 15.00      A    H  
ATOM     35  CA  GLN A  11     -40.826  23.147  -4.177  1.00 15.00      A    C  
ATOM     36  CB  GLN A  11     -41.602  24.238  -4.916  1.00 15.00      A    C  
ATOM     37  CG  GLN A  11     -42.570  25.024  -4.042  1.00 15.00      A    C  
ATOM     38  CD  GLN A  11     -43.698  24.171  -3.480  1.00 15.00      A    C  
ATOM     39  OE1 GLN A  11     -43.516  23.002  -3.149  1.00 15.00      A    O  
ATOM     40  NE2 GLN A  11     -44.879  24.755  -3.379  1.00 15.00      A    N  
ATOM     41 HE21 GLN A  11     -44.962  25.685  -3.668  1.00 15.00      A    H  
ATOM     42 HE22 GLN A  11     -45.623  24.229  -3.019  1.00 15.00      A    H  
ATOM     43  C   GLN A  11     -40.074  22.259  -5.161  1.00 15.00      A    C  
ATOM     44  O   GLN A  11     -40.455  21.108  -5.387  1.00 15.00      A    O  
ATOM     45  N   GLU A  12     -38.991  22.782  -5.729  1.00 15.00      A    N  
ATOM     46  HN  GLU A  12     -38.713  23.692  -5.498  1.00 15.00      A    H  
ATOM     47  CA  GLU A  12     -38.198  22.007  -6.672  1.00 15.00      A    C  
ATOM     48  CB  GLU A  12     -37.318  22.889  -7.571  1.00 15.00      A    C  
ATOM     49  CG  GLU A  12     -36.415  23.873  -6.844  1.00 15.00      A    C  
ATOM     50  CD  GLU A  12     -35.062  23.291  -6.474  1.00 15.00      A    C  
ATOM     51  OE1 GLU A  12     -34.364  23.909  -5.644  1.00 15.00      A    O  
ATOM     52  OE2 GLU A  12     -34.707  22.215  -7.005  1.00 15.00      A    O  
ATOM     53  C   GLU A  12     -37.396  20.942  -5.933  1.00 15.00      A    C  
ATOM     54  O   GLU A  12     -37.128  19.866  -6.467  1.00 15.00      A    O  
ATOM     55  N   LEU A  13     -37.051  21.245  -4.685  1.00 15.00      A    N  
ATOM     56  HN  LEU A  13     -37.285  22.129  -4.327  1.00 15.00      A    H  
ATOM     57  CA  LEU A  13     -36.311  20.314  -3.848  1.00 15.00      A    C  
ATOM     58  CB  LEU A  13     -35.930  20.977  -2.517  1.00 15.00      A    C  
ATOM     59  CG  LEU A  13     -35.019  22.207  -2.596  1.00 15.00      A    C  
ATOM     60  CD1 LEU A  13     -34.911  22.879  -1.234  1.00 15.00      A    C  
ATOM     61  CD2 LEU A  13     -33.641  21.825  -3.114  1.00 15.00      A    C  
ATOM     62  C   LEU A  13     -37.158  19.072  -3.582  1.00 15.00      A    C  
ATOM     63  O   LEU A  13     -36.684  17.945  -3.708  1.00 15.00      A    O  
ATOM     64  N   ARG A  14     -38.426  19.293  -3.234  1.00 15.00      A    N  
ATOM     65  HN  ARG A  14     -38.748  20.222  -3.166  1.00 15.00      A    H  
ATOM     66  CA  ARG A  14     -39.349  18.202  -2.947  1.00 15.00      A    C  
ATOM     67  CB  ARG A  14     -40.693  18.739  -2.438  1.00 15.00      A    C  
ATOM     68  CG  ARG A  14     -41.741  17.669  -2.145  1.00 15.00      A    C  
ATOM     69  CD  ARG A  14     -41.418  16.884  -0.880  1.00 15.00      A    C  
ATOM     70  NE  ARG A  14     -42.497  15.959  -0.522  1.00 15.00      A    N  
ATOM     71  HE  ARG A  14     -43.247  15.881  -1.154  1.00 15.00      A    H  
ATOM     72  CZ  ARG A  14     -42.515  15.214   0.588  1.00 15.00      A    C  
ATOM     73  NH1 ARG A  14     -41.515  15.271   1.458  1.00 15.00      A    N  
ATOM     74 HH11 ARG A  14     -40.705  15.896   1.290  1.00 15.00      A    H  
ATOM     75 HH12 ARG A  14     -41.544  14.675   2.321  1.00 15.00      A    H  
ATOM     76  NH2 ARG A  14     -43.543  14.420   0.841  1.00 15.00      A    N  
ATOM     77 HH21 ARG A  14     -43.540  13.828   1.722  1.00 15.00      A    H  
ATOM     78 HH22 ARG A  14     -44.346  14.367   0.189  1.00 15.00      A    H  
ATOM     79  C   ARG A  14     -39.559  17.323  -4.175  1.00 15.00      A    C  
ATOM     80  O   ARG A  14     -39.427  16.101  -4.094  1.00 15.00      A    O  
ATOM     81  N   GLN A  15     -39.865  17.947  -5.313  1.00 15.00      A    N  
ATOM     82  HN  GLN A  15     -39.940  18.928  -5.324  1.00 15.00      A    H  
ATOM     83  CA  GLN A  15     -40.091  17.197  -6.543  1.00 15.00      A    C  
ATOM     84  CB  GLN A  15     -40.628  18.081  -7.676  1.00 15.00      A    C  
ATOM     85  CG  GLN A  15     -39.710  19.220  -8.088  1.00 15.00      A    C  
ATOM     86  CD  GLN A  15     -40.215  19.975  -9.301  1.00 15.00      A    C  
ATOM     87  OE1 GLN A  15     -41.416  20.053  -9.548  1.00 15.00      A    O  
ATOM     88  NE2 GLN A  15     -39.295  20.545 -10.065  1.00 15.00      A    N  
ATOM     89 HE21 GLN A  15     -38.353  20.449  -9.808  1.00 15.00      A    H  
ATOM     90 HE22 GLN A  15     -39.595  21.037 -10.856  1.00 15.00      A    H  
ATOM     91  C   GLN A  15     -38.843  16.430  -6.969  1.00 15.00      A    C  
ATOM     92  O   GLN A  15     -38.939  15.300  -7.441  1.00 15.00      A    O  
ATOM     93  N   PHE A  16     -37.671  17.042  -6.783  1.00 15.00      A    N  
ATOM     94  HN  PHE A  16     -37.657  17.951  -6.406  1.00 15.00      A    H  
ATOM     95  CA  PHE A  16     -36.410  16.401  -7.140  1.00 15.00      A    C  
ATOM     96  CB  PHE A  16     -35.232  17.354  -6.915  1.00 15.00      A    C  
ATOM     97  CG  PHE A  16     -34.041  17.076  -7.791  1.00 15.00      A    C  
ATOM     98  CD1 PHE A  16     -33.850  17.785  -8.966  1.00 15.00      A    C  
ATOM     99  CD2 PHE A  16     -33.114  16.107  -7.441  1.00 15.00      A    C  
ATOM    100  CE1 PHE A  16     -32.758  17.534  -9.776  1.00 15.00      A    C  
ATOM    101  CE2 PHE A  16     -32.019  15.850  -8.245  1.00 15.00      A    C  
ATOM    102  CZ  PHE A  16     -31.841  16.565  -9.415  1.00 15.00      A    C  
ATOM    103  C   PHE A  16     -36.219  15.127  -6.325  1.00 15.00      A    C  
ATOM    104  O   PHE A  16     -35.871  14.074  -6.866  1.00 15.00      A    O  
ATOM    105  N   ILE A  17     -36.467  15.222  -5.022  1.00 15.00      A    N  
ATOM    106  HN  ILE A  17     -36.740  16.088  -4.644  1.00 15.00      A    H  
ATOM    107  CA  ILE A  17     -36.334  14.072  -4.142  1.00 15.00      A    C  
ATOM    108  CB  ILE A  17     -36.523  14.454  -2.657  1.00 15.00      A    C  
ATOM    109  CG1 ILE A  17     -35.485  15.504  -2.252  1.00 15.00      A    C  
ATOM    110  CG2 ILE A  17     -36.400  13.224  -1.763  1.00 15.00      A    C  
ATOM    111  CD1 ILE A  17     -35.764  16.162  -0.917  1.00 15.00      A    C  
ATOM    112  C   ILE A  17     -37.338  12.993  -4.533  1.00 15.00      A    C  
ATOM    113  O   ILE A  17     -36.988  11.811  -4.634  1.00 15.00      A    O  
ATOM    114  N   GLU A  18     -38.580  13.406  -4.781  1.00 15.00      A    N  
ATOM    115  HN  GLU A  18     -38.799  14.359  -4.700  1.00 15.00      A    H  
ATOM    116  CA  GLU A  18     -39.625  12.472  -5.163  1.00 15.00      A    C  
ATOM    117  CB  GLU A  18     -40.999  13.139  -5.218  1.00 15.00      A    C  
ATOM    118  CG  GLU A  18     -41.747  13.130  -3.893  1.00 15.00      A    C  
ATOM    119  CD  GLU A  18     -43.220  13.442  -4.059  1.00 15.00      A    C  
ATOM    120  OE1 GLU A  18     -43.976  12.540  -4.495  1.00 15.00      A    O  
ATOM    121  OE2 GLU A  18     -43.624  14.584  -3.744  1.00 15.00      A    O  
ATOM    122  C   GLU A  18     -39.302  11.772  -6.480  1.00 15.00      A    C  
ATOM    123  O   GLU A  18     -39.519  10.566  -6.616  1.00 15.00      A    O  
ATOM    124  N   SER A  19     -38.773  12.517  -7.449  1.00 15.00      A    N  
ATOM    125  HN  SER A  19     -38.642  13.486  -7.304  1.00 15.00      A    H  
ATOM    126  CA  SER A  19     -38.415  11.924  -8.733  1.00 15.00      A    C  
ATOM    127  CB  SER A  19     -38.031  12.986  -9.770  1.00 15.00      A    C  
ATOM    128  OG  SER A  19     -37.195  13.984  -9.215  1.00 15.00      A    O  
ATOM    129  HG  SER A  19     -36.798  13.659  -8.400  1.00 15.00      A    H  
ATOM    130  C   SER A  19     -37.314  10.878  -8.569  1.00 15.00      A    C  
ATOM    131  O   SER A  19     -37.291   9.881  -9.283  1.00 15.00      A    O  
ATOM    132  N   PHE A  20     -36.421  11.099  -7.604  1.00 15.00      A    N  
ATOM    133  HN  PHE A  20     -36.495  11.911  -7.055  1.00 15.00      A    H  
ATOM    134  CA  PHE A  20     -35.338  10.160  -7.340  1.00 15.00      A    C  
ATOM    135  CB  PHE A  20     -34.315  10.764  -6.372  1.00 15.00      A    C  
ATOM    136  CG  PHE A  20     -33.161   9.852  -6.060  1.00 15.00      A    C  
ATOM    137  CD1 PHE A  20     -32.984   9.350  -4.780  1.00 15.00      A    C  
ATOM    138  CD2 PHE A  20     -32.254   9.494  -7.046  1.00 15.00      A    C  
ATOM    139  CE1 PHE A  20     -31.926   8.511  -4.488  1.00 15.00      A    C  
ATOM    140  CE2 PHE A  20     -31.193   8.655  -6.761  1.00 15.00      A    C  
ATOM    141  CZ  PHE A  20     -31.029   8.162  -5.480  1.00 15.00      A    C  
ATOM    142  C   PHE A  20     -35.909   8.866  -6.772  1.00 15.00      A    C  
ATOM    143  O   PHE A  20     -35.512   7.771  -7.167  1.00 15.00      A    O  
ATOM    144  N   ILE A  21     -36.855   9.002  -5.846  1.00 15.00      A    N  
ATOM    145  HN  ILE A  21     -37.120   9.904  -5.560  1.00 15.00      A    H  
ATOM    146  CA  ILE A  21     -37.501   7.842  -5.240  1.00 15.00      A    C  
ATOM    147  CB  ILE A  21     -38.466   8.258  -4.106  1.00 15.00      A    C  
ATOM    148  CG1 ILE A  21     -37.747   9.155  -3.094  1.00 15.00      A    C  
ATOM    149  CG2 ILE A  21     -39.038   7.030  -3.411  1.00 15.00      A    C  
ATOM    150  CD1 ILE A  21     -38.676   9.862  -2.129  1.00 15.00      A    C  
ATOM    151  C   ILE A  21     -38.282   7.087  -6.312  1.00 15.00      A    C  
ATOM    152  O   ILE A  21     -38.282   5.855  -6.355  1.00 15.00      A    O  
ATOM    153  N   GLN A  22     -38.927   7.848  -7.191  1.00 15.00      A    N  
ATOM    154  HN  GLN A  22     -38.878   8.827  -7.098  1.00 15.00      A    H  
ATOM    155  CA  GLN A  22     -39.710   7.280  -8.278  1.00 15.00      A    C  
ATOM    156  CB  GLN A  22     -40.479   8.387  -9.006  1.00 15.00      A    C  
ATOM    157  CG  GLN A  22     -41.763   7.922  -9.674  1.00 15.00      A    C  
ATOM    158  CD  GLN A  22     -42.556   6.969  -8.802  1.00 15.00      A    C  
ATOM    159  OE1 GLN A  22     -42.481   5.755  -8.962  1.00 15.00      A    O  
ATOM    160  NE2 GLN A  22     -43.306   7.513  -7.854  1.00 15.00      A    N  
ATOM    161 HE21 GLN A  22     -43.307   8.488  -7.768  1.00 15.00      A    H  
ATOM    162 HE22 GLN A  22     -43.825   6.915  -7.281  1.00 15.00      A    H  
ATOM    163  C   GLN A  22     -38.810   6.531  -9.255  1.00 15.00      A    C  
ATOM    164  O   GLN A  22     -39.180   5.478  -9.769  1.00 15.00      A    O  
ATOM    165  N   GLU A  23     -37.625   7.081  -9.495  1.00 15.00      A    N  
ATOM    166  HN  GLU A  23     -37.394   7.928  -9.054  1.00 15.00      A    H  
ATOM    167  CA  GLU A  23     -36.657   6.470 -10.395  1.00 15.00      A    C  
ATOM    168  CB  GLU A  23     -35.435   7.390 -10.550  1.00 15.00      A    C  
ATOM    169  CG  GLU A  23     -34.219   6.747 -11.204  1.00 15.00      A    C  
ATOM    170  CD  GLU A  23     -33.073   6.536 -10.229  1.00 15.00      A    C  
ATOM    171  OE1 GLU A  23     -33.313   6.010  -9.124  1.00 15.00      A    O  
ATOM    172  OE2 GLU A  23     -31.923   6.879 -10.565  1.00 15.00      A    O  
ATOM    173  C   GLU A  23     -36.237   5.101  -9.869  1.00 15.00      A    C  
ATOM    174  O   GLU A  23     -36.248   4.108 -10.599  1.00 15.00      A    O  
ATOM    175  N   ARG A  24     -35.895   5.054  -8.589  1.00 15.00      A    N  
ATOM    176  HN  ARG A  24     -35.912   5.883  -8.061  1.00 15.00      A    H  
ATOM    177  CA  ARG A  24     -35.468   3.819  -7.955  1.00 15.00      A    C  
ATOM    178  CB  ARG A  24     -34.884   4.100  -6.569  1.00 15.00      A    C  
ATOM    179  CG  ARG A  24     -33.785   3.137  -6.132  1.00 15.00      A    C  
ATOM    180  CD  ARG A  24     -32.865   2.738  -7.284  1.00 15.00      A    C  
ATOM    181  NE  ARG A  24     -32.287   3.886  -7.988  1.00 15.00      A    N  
ATOM    182  HE  ARG A  24     -32.906   4.625  -8.246  1.00 15.00      A    H  
ATOM    183  CZ  ARG A  24     -31.000   4.003  -8.314  1.00 15.00      A    C  
ATOM    184  NH1 ARG A  24     -30.134   3.044  -7.992  1.00 15.00      A    N  
ATOM    185 HH11 ARG A  24     -30.460   2.197  -7.484  1.00 15.00      A    H  
ATOM    186 HH12 ARG A  24     -29.131   3.138  -8.249  1.00 15.00      A    H  
ATOM    187  NH2 ARG A  24     -30.588   5.066  -8.993  1.00 15.00      A    N  
ATOM    188 HH21 ARG A  24     -31.283   5.813  -9.280  1.00 15.00      A    H  
ATOM    189 HH22 ARG A  24     -29.590   5.174  -9.255  1.00 15.00      A    H  
ATOM    190  C   ARG A  24     -36.608   2.806  -7.890  1.00 15.00      A    C  
ATOM    191  O   ARG A  24     -36.380   1.598  -7.979  1.00 15.00      A    O  
ATOM    192  N   LEU A  25     -37.832   3.300  -7.733  1.00 15.00      A    N  
ATOM    193  HN  LEU A  25     -37.950   4.272  -7.638  1.00 15.00      A    H  
ATOM    194  CA  LEU A  25     -38.999   2.430  -7.687  1.00 15.00      A    C  
ATOM    195  CB  LEU A  25     -40.232   3.185  -7.183  1.00 15.00      A    C  
ATOM    196  CG  LEU A  25     -41.569   2.441  -7.288  1.00 15.00      A    C  
ATOM    197  CD1 LEU A  25     -41.568   1.190  -6.422  1.00 15.00      A    C  
ATOM    198  CD2 LEU A  25     -42.723   3.352  -6.914  1.00 15.00      A    C  
ATOM    199  C   LEU A  25     -39.266   1.853  -9.071  1.00 15.00      A    C  
ATOM    200  O   LEU A  25     -39.388   0.637  -9.234  1.00 15.00      A    O  
ATOM    201  N   GLN A  26     -39.337   2.737 -10.064  1.00 15.00      A    N  
ATOM    202  HN  GLN A  26     -39.232   3.695  -9.858  1.00 15.00      A    H  
ATOM    203  CA  GLN A  26     -39.572   2.338 -11.446  1.00 15.00      A    C  
ATOM    204  CB  GLN A  26     -39.573   3.568 -12.361  1.00 15.00      A    C  
ATOM    205  CG  GLN A  26     -39.720   3.246 -13.840  1.00 15.00      A    C  
ATOM    206  CD  GLN A  26     -41.140   2.878 -14.222  1.00 15.00      A    C  
ATOM    207  OE1 GLN A  26     -42.103   3.424 -13.686  1.00 15.00      A    O  
ATOM    208  NE2 GLN A  26     -41.281   1.934 -15.138  1.00 15.00      A    N  
ATOM    209 HE21 GLN A  26     -40.459   1.519 -15.518  1.00 15.00      A    H  
ATOM    210 HE22 GLN A  26     -42.184   1.682 -15.406  1.00 15.00      A    H  
ATOM    211  C   GLN A  26     -38.496   1.359 -11.898  1.00 15.00      A    C  
ATOM    212  O   GLN A  26     -38.795   0.315 -12.475  1.00 15.00      A    O  
ATOM    213  N   GLY A  27     -37.243   1.694 -11.598  1.00 15.00      A    N  
ATOM    214  HN  GLY A  27     -37.072   2.539 -11.120  1.00 15.00      A    H  
ATOM    215  CA  GLY A  27     -36.130   0.843 -11.970  1.00 15.00      A    C  
ATOM    216  C   GLY A  27     -36.244  -0.545 -11.373  1.00 15.00      A    C  
ATOM    217  O   GLY A  27     -35.844  -1.529 -11.992  1.00 15.00      A    O  
ATOM    218  N   LYS A  28     -36.799  -0.628 -10.170  1.00 15.00      A    N  
ATOM    219  HN  LYS A  28     -37.106   0.191  -9.723  1.00 15.00      A    H  
ATOM    220  CA  LYS A  28     -36.967  -1.909  -9.507  1.00 15.00      A    C  
ATOM    221  CB  LYS A  28     -37.133  -1.733  -7.996  1.00 15.00      A    C  
ATOM    222  CG  LYS A  28     -36.722  -2.953  -7.185  1.00 15.00      A    C  
ATOM    223  CD  LYS A  28     -35.354  -3.463  -7.616  1.00 15.00      A    C  
ATOM    224  CE  LYS A  28     -34.752  -4.398  -6.579  1.00 15.00      A    C  
ATOM    225  NZ  LYS A  28     -35.601  -5.594  -6.338  1.00 15.00      A    N  
ATOM    226  HZ1 LYS A  28     -35.526  -5.886  -5.332  1.00 15.00      A    H  
ATOM    227  HZ2 LYS A  28     -35.292  -6.381  -6.942  1.00 15.00      A    H  
ATOM    228  HZ3 LYS A  28     -36.592  -5.378  -6.549  1.00 15.00      A    H  
ATOM    229  C   LYS A  28     -38.152  -2.662 -10.096  1.00 15.00      A    C  
ATOM    230  O   LYS A  28     -38.122  -3.884 -10.211  1.00 15.00      A    O  
ATOM    231  N   LEU A  29     -39.189  -1.921 -10.475  1.00 15.00      A    N  
ATOM    232  HN  LEU A  29     -39.152  -0.945 -10.351  1.00 15.00      A    H  
ATOM    233  CA  LEU A  29     -40.379  -2.516 -11.070  1.00 15.00      A    C  
ATOM    234  CB  LEU A  29     -41.511  -1.490 -11.166  1.00 15.00      A    C  
ATOM    235  CG  LEU A  29     -42.169  -1.081  -9.845  1.00 15.00      A    C  
ATOM    236  CD1 LEU A  29     -43.128   0.077 -10.067  1.00 15.00      A    C  
ATOM    237  CD2 LEU A  29     -42.893  -2.263  -9.218  1.00 15.00      A    C  
ATOM    238  C   LEU A  29     -40.057  -3.073 -12.451  1.00 15.00      A    C  
ATOM    239  O   LEU A  29     -40.464  -4.186 -12.796  1.00 15.00      A    O  
ATOM    240  N   ASP A  30     -39.321  -2.292 -13.234  1.00 15.00      A    N  
ATOM    241  HN  ASP A  30     -39.050  -1.403 -12.906  1.00 15.00      A    H  
ATOM    242  CA  ASP A  30     -38.918  -2.703 -14.575  1.00 15.00      A    C  
ATOM    243  CB  ASP A  30     -38.189  -1.563 -15.295  1.00 15.00      A    C  
ATOM    244  CG  ASP A  30     -39.103  -0.741 -16.182  1.00 15.00      A    C  
ATOM    245  OD1 ASP A  30     -39.712  -1.318 -17.106  1.00 15.00      A    O  
ATOM    246  OD2 ASP A  30     -39.209   0.485 -15.955  1.00 15.00      A    O  
ATOM    247  C   ASP A  30     -38.006  -3.916 -14.489  1.00 15.00      A    C  
ATOM    248  O   ASP A  30     -38.097  -4.846 -15.289  1.00 15.00      A    O  
ATOM    249  N   LYS A  31     -37.145  -3.913 -13.481  1.00 15.00      A    N  
ATOM    250  HN  LYS A  31     -37.135  -3.148 -12.866  1.00 15.00      A    H  
ATOM    251  CA  LYS A  31     -36.208  -5.006 -13.264  1.00 15.00      A    C  
ATOM    252  CB  LYS A  31     -34.950  -4.497 -12.561  1.00 15.00      A    C  
ATOM    253  CG  LYS A  31     -33.735  -4.398 -13.466  1.00 15.00      A    C  
ATOM    254  CD  LYS A  31     -32.491  -4.964 -12.794  1.00 15.00      A    C  
ATOM    255  CE  LYS A  31     -32.559  -6.482 -12.654  1.00 15.00      A    C  
ATOM    256  NZ  LYS A  31     -33.258  -6.911 -11.410  1.00 15.00      A    N  
ATOM    257  HZ1 LYS A  31     -34.283  -6.738 -11.492  1.00 15.00      A    H  
ATOM    258  HZ2 LYS A  31     -32.893  -6.374 -10.589  1.00 15.00      A    H  
ATOM    259  HZ3 LYS A  31     -33.103  -7.925 -11.241  1.00 15.00      A    H  
ATOM    260  C   LYS A  31     -36.835  -6.131 -12.447  1.00 15.00      A    C  
ATOM    261  O   LYS A  31     -36.124  -6.928 -11.831  1.00 15.00      A    O  
ATOM    262  N   LEU A  32     -38.160  -6.175 -12.431  1.00 15.00      A    N  
ATOM    263  HN  LEU A  32     -38.665  -5.488 -12.918  1.00 15.00      A    H  
ATOM    264  CA  LEU A  32     -38.888  -7.203 -11.703  1.00 15.00      A    C  
ATOM    265  CB  LEU A  32     -39.796  -6.554 -10.652  1.00 15.00      A    C  
ATOM    266  CG  LEU A  32     -39.353  -6.664  -9.192  1.00 15.00      A    C  
ATOM    267  CD1 LEU A  32     -40.169  -5.721  -8.318  1.00 15.00      A    C  
ATOM    268  CD2 LEU A  32     -39.492  -8.096  -8.700  1.00 15.00      A    C  
ATOM    269  C   LEU A  32     -39.735  -8.022 -12.666  1.00 15.00      A    C  
ATOM    270  O   LEU A  32     -40.052  -9.182 -12.395  1.00 15.00      A    O  
ATOM    271  N   GLN A  33     -40.095  -7.395 -13.793  1.00 15.00      A    N  
ATOM    272  HN  GLN A  33     -39.791  -6.474 -13.936  1.00 15.00      A    H  
ATOM    273  CA  GLN A  33     -40.924  -8.028 -14.821  1.00 15.00      A    C  
ATOM    274  CB  GLN A  33     -40.104  -9.049 -15.620  1.00 15.00      A    C  
ATOM    275  CG  GLN A  33     -39.089  -8.421 -16.564  1.00 15.00      A    C  
ATOM    276  CD  GLN A  33     -38.040  -9.406 -17.041  1.00 15.00      A    C  
ATOM    277  OE1 GLN A  33     -36.962  -9.515 -16.462  1.00 15.00      A    O  
ATOM    278  NE2 GLN A  33     -38.349 -10.132 -18.105  1.00 15.00      A    N  
ATOM    279 HE21 GLN A  33     -39.224  -9.995 -18.520  1.00 15.00      A    H  
ATOM    280 HE22 GLN A  33     -37.688 -10.780 -18.428  1.00 15.00      A    H  
ATOM    281  C   GLN A  33     -42.179  -8.681 -14.216  1.00 15.00      A    C  
ATOM    282  O   GLN A  33     -42.459  -9.850 -14.475  1.00 15.00      A    O  
ATOM    283  N   PRO A  34     -42.965  -7.929 -13.413  1.00 15.00      A    N  
ATOM    284  CA  PRO A  34     -44.154  -8.451 -12.767  1.00 15.00      A    C  
ATOM    285  CB  PRO A  34     -44.103  -7.731 -11.413  1.00 15.00      A    C  
ATOM    286  CG  PRO A  34     -43.376  -6.437 -11.673  1.00 15.00      A    C  
ATOM    287  CD  PRO A  34     -42.781  -6.516 -13.061  1.00 15.00      A    C  
ATOM    288  C   PRO A  34     -45.434  -8.085 -13.517  1.00 15.00      A    C  
ATOM    289  O   PRO A  34     -45.929  -6.950 -13.424  1.00 15.00      A    O  
ATOM    290  N   ASP A  35     -45.959  -9.045 -14.267  1.00 15.00      A    N  
ATOM    291  HN  ASP A  35     -45.507  -9.916 -14.320  1.00 15.00      A    H  
ATOM    292  CA  ASP A  35     -47.190  -8.841 -15.023  1.00 15.00      A    C  
ATOM    293  CB  ASP A  35     -47.348  -9.928 -16.086  1.00 15.00      A    C  
ATOM    294  CG  ASP A  35     -47.487  -9.353 -17.479  1.00 15.00      A    C  
ATOM    295  OD1 ASP A  35     -46.512  -9.440 -18.257  1.00 15.00      A    O  
ATOM    296  OD2 ASP A  35     -48.564  -8.803 -17.791  1.00 15.00      A    O  
ATOM    297  C   ASP A  35     -48.379  -8.858 -14.074  1.00 15.00      A    C  
ATOM    298  O   ASP A  35     -49.024  -7.832 -13.841  1.00 15.00      A    O  
ATOM    299  N   GLU A  36     -48.631 -10.024 -13.501  1.00 15.00      A    N  
ATOM    300  HN  GLU A  36     -48.057 -10.797 -13.724  1.00 15.00      A    H  
ATOM    301  CA  GLU A  36     -49.715 -10.210 -12.545  1.00 15.00      A    C  
ATOM    302  CB  GLU A  36     -50.423 -11.557 -12.751  1.00 15.00      A    C  
ATOM    303  CG  GLU A  36     -49.965 -12.328 -13.974  1.00 15.00      A    C  
ATOM    304  CD  GLU A  36     -48.693 -13.099 -13.710  1.00 15.00      A    C  
ATOM    305  OE1 GLU A  36     -48.792 -14.296 -13.382  1.00 15.00      A    O  
ATOM    306  OE2 GLU A  36     -47.601 -12.500 -13.818  1.00 15.00      A    O  
ATOM    307  C   GLU A  36     -49.136 -10.121 -11.137  1.00 15.00      A    C  
ATOM    308  O   GLU A  36     -48.151  -9.409 -10.936  1.00 15.00      A    O  
ATOM    309  N   ASP A  37     -49.769 -10.807 -10.167  1.00 15.00      A    N  
ATOM    310  HN  ASP A  37     -50.582 -11.304 -10.402  1.00 15.00      A    H  
ATOM    311  CA  ASP A  37     -49.312 -10.832  -8.753  1.00 15.00      A    C  
ATOM    312  CB  ASP A  37     -47.787 -11.069  -8.664  1.00 15.00      A    C  
ATOM    313  CG  ASP A  37     -47.280 -11.570  -7.317  1.00 15.00      A    C  
ATOM    314  OD1 ASP A  37     -48.079 -11.712  -6.378  1.00 15.00      A    O  
ATOM    315  OD2 ASP A  37     -46.056 -11.823  -7.201  1.00 15.00      A    O  
ATOM    316  C   ASP A  37     -49.702  -9.540  -8.037  1.00 15.00      A    C  
ATOM    317  O   ASP A  37     -49.967  -9.527  -6.836  1.00 15.00      A    O  
ATOM    318  N   ASP A  38     -49.764  -8.460  -8.813  1.00 15.00      A    N  
ATOM    319  HN  ASP A  38     -49.566  -8.564  -9.771  1.00 15.00      A    H  
ATOM    320  CA  ASP A  38     -50.108  -7.132  -8.310  1.00 15.00      A    C  
ATOM    321  CB  ASP A  38     -51.574  -6.995  -7.884  1.00 15.00      A    C  
ATOM    322  CG  ASP A  38     -52.332  -5.999  -8.752  1.00 15.00      A    C  
ATOM    323  OD1 ASP A  38     -51.818  -4.870  -8.963  1.00 15.00      A    O  
ATOM    324  OD2 ASP A  38     -53.440  -6.335  -9.218  1.00 15.00      A    O  
ATOM    325  C   ASP A  38     -49.139  -6.655  -7.230  1.00 15.00      A    C  
ATOM    326  O   ASP A  38     -49.492  -5.848  -6.365  1.00 15.00      A    O  
ATOM    327  N   LYS A  39     -47.893  -7.138  -7.308  1.00 15.00      A    N  
ATOM    328  HN  LYS A  39     -47.679  -7.780  -8.018  1.00 15.00      A    H  
ATOM    329  CA  LYS A  39     -46.852  -6.749  -6.356  1.00 15.00      A    C  
ATOM    330  CB  LYS A  39     -45.552  -7.534  -6.618  1.00 15.00      A    C  
ATOM    331  CG  LYS A  39     -45.218  -8.622  -5.596  1.00 15.00      A    C  
ATOM    332  CD  LYS A  39     -43.854  -9.244  -5.890  1.00 15.00      A    C  
ATOM    333  CE  LYS A  39     -43.600 -10.503  -5.069  1.00 15.00      A    C  
ATOM    334  NZ  LYS A  39     -42.587 -11.386  -5.720  1.00 15.00      A    N  
ATOM    335  HZ1 LYS A  39     -42.459 -12.258  -5.167  1.00 15.00      A    H  
ATOM    336  HZ2 LYS A  39     -41.671 -10.896  -5.790  1.00 15.00      A    H  
ATOM    337  HZ3 LYS A  39     -42.907 -11.641  -6.679  1.00 15.00      A    H  
ATOM    338  C   LYS A  39     -46.583  -5.245  -6.482  1.00 15.00      A    C  
ATOM    339  O   LYS A  39     -46.010  -4.619  -5.587  1.00 15.00      A    O  
ATOM    340  N   ARG A  40     -47.034  -4.678  -7.606  1.00 15.00      A    N  
ATOM    341  HN  ARG A  40     -47.501  -5.244  -8.256  1.00 15.00      A    H  
ATOM    342  CA  ARG A  40     -46.876  -3.256  -7.905  1.00 15.00      A    C  
ATOM    343  CB  ARG A  40     -47.545  -2.916  -9.249  1.00 15.00      A    C  
ATOM    344  CG  ARG A  40     -47.093  -3.774 -10.427  1.00 15.00      A    C  
ATOM    345  CD  ARG A  40     -47.853  -3.426 -11.706  1.00 15.00      A    C  
ATOM    346  NE  ARG A  40     -47.498  -4.313 -12.822  1.00 15.00      A    N  
ATOM    347  HE  ARG A  40     -46.882  -5.056 -12.625  1.00 15.00      A    H  
ATOM    348  CZ  ARG A  40     -47.962  -4.186 -14.068  1.00 15.00      A    C  
ATOM    349  NH1 ARG A  40     -48.807  -3.207 -14.382  1.00 15.00      A    N  
ATOM    350 HH11 ARG A  40     -49.164  -3.116 -15.356  1.00 15.00      A    H  
ATOM    351 HH12 ARG A  40     -49.121  -2.532 -13.654  1.00 15.00      A    H  
ATOM    352  NH2 ARG A  40     -47.579  -5.053 -15.002  1.00 15.00      A    N  
ATOM    353 HH21 ARG A  40     -47.932  -4.970 -15.980  1.00 15.00      A    H  
ATOM    354 HH22 ARG A  40     -46.925  -5.833 -14.756  1.00 15.00      A    H  
ATOM    355  C   ARG A  40     -47.463  -2.380  -6.795  1.00 15.00      A    C  
ATOM    356  O   ARG A  40     -46.887  -1.357  -6.434  1.00 15.00      A    O  
ATOM    357  N   GLN A  41     -48.597  -2.798  -6.242  1.00 15.00      A    N  
ATOM    358  HN  GLN A  41     -48.999  -3.641  -6.550  1.00 15.00      A    H  
ATOM    359  CA  GLN A  41     -49.257  -2.040  -5.185  1.00 15.00      A    C  
ATOM    360  CB  GLN A  41     -50.683  -2.550  -4.959  1.00 15.00      A    C  
ATOM    361  CG  GLN A  41     -51.687  -2.013  -5.971  1.00 15.00      A    C  
ATOM    362  CD  GLN A  41     -53.004  -2.764  -5.958  1.00 15.00      A    C  
ATOM    363  OE1 GLN A  41     -53.876  -2.496  -5.130  1.00 15.00      A    O  
ATOM    364  NE2 GLN A  41     -53.172  -3.691  -6.890  1.00 15.00      A    N  
ATOM    365 HE21 GLN A  41     -52.443  -3.850  -7.542  1.00 15.00      A    H  
ATOM    366 HE22 GLN A  41     -54.016  -4.185  -6.904  1.00 15.00      A    H  
ATOM    367  C   GLN A  41     -48.446  -2.047  -3.889  1.00 15.00      A    C  
ATOM    368  O   GLN A  41     -48.359  -1.034  -3.199  1.00 15.00      A    O  
ATOM    369  N   THR A  42     -47.836  -3.186  -3.580  1.00 15.00      A    N  
ATOM    370  HN  THR A  42     -47.934  -3.957  -4.177  1.00 15.00      A    H  
ATOM    371  CA  THR A  42     -47.025  -3.318  -2.374  1.00 15.00      A    C  
ATOM    372  CB  THR A  42     -46.606  -4.788  -2.145  1.00 15.00      A    C  
ATOM    373  OG1 THR A  42     -46.119  -4.958  -0.807  1.00 15.00      A    O  
ATOM    374  HG1 THR A  42     -46.603  -5.668  -0.378  1.00 15.00      A    H  
ATOM    375  CG2 THR A  42     -47.782  -5.727  -2.372  1.00 15.00      A    C  
ATOM    376  C   THR A  42     -45.774  -2.444  -2.481  1.00 15.00      A    C  
ATOM    377  O   THR A  42     -45.378  -1.772  -1.523  1.00 15.00      A    O  
ATOM    378  N   LEU A  43     -45.170  -2.440  -3.666  1.00 15.00      A    N  
ATOM    379  HN  LEU A  43     -45.541  -2.985  -4.393  1.00 15.00      A    H  
ATOM    380  CA  LEU A  43     -43.969  -1.656  -3.917  1.00 15.00      A    C  
ATOM    381  CB  LEU A  43     -43.369  -2.013  -5.284  1.00 15.00      A    C  
ATOM    382  CG  LEU A  43     -42.253  -3.068  -5.293  1.00 15.00      A    C  
ATOM    383  CD1 LEU A  43     -41.003  -2.543  -4.600  1.00 15.00      A    C  
ATOM    384  CD2 LEU A  43     -42.720  -4.370  -4.653  1.00 15.00      A    C  
ATOM    385  C   LEU A  43     -44.255  -0.159  -3.838  1.00 15.00      A    C  
ATOM    386  O   LEU A  43     -43.465   0.598  -3.279  1.00 15.00      A    O  
ATOM    387  N   LEU A  44     -45.397   0.251  -4.381  1.00 15.00      A    N  
ATOM    388  HN  LEU A  44     -45.993  -0.413  -4.792  1.00 15.00      A    H  
ATOM    389  CA  LEU A  44     -45.789   1.660  -4.389  1.00 15.00      A    C  
ATOM    390  CB  LEU A  44     -46.914   1.912  -5.395  1.00 15.00      A    C  
ATOM    391  CG  LEU A  44     -46.502   2.496  -6.750  1.00 15.00      A    C  
ATOM    392  CD1 LEU A  44     -45.853   1.435  -7.628  1.00 15.00      A    C  
ATOM    393  CD2 LEU A  44     -47.697   3.131  -7.450  1.00 15.00      A    C  
ATOM    394  C   LEU A  44     -46.204   2.156  -3.006  1.00 15.00      A    C  
ATOM    395  O   LEU A  44     -46.356   3.362  -2.789  1.00 15.00      A    O  
ATOM    396  N   ALA A  45     -46.393   1.235  -2.075  1.00 15.00      A    N  
ATOM    397  HN  ALA A  45     -46.275   0.290  -2.304  1.00 15.00      A    H  
ATOM    398  CA  ALA A  45     -46.777   1.600  -0.723  1.00 15.00      A    C  
ATOM    399  CB  ALA A  45     -47.765   0.594  -0.158  1.00 15.00      A    C  
ATOM    400  C   ALA A  45     -45.549   1.709   0.174  1.00 15.00      A    C  
ATOM    401  O   ALA A  45     -45.374   2.693   0.897  1.00 15.00      A    O  
ATOM    402  N   THR A  46     -44.689   0.703   0.101  1.00 15.00      A    N  
ATOM    403  HN  THR A  46     -44.877  -0.041  -0.513  1.00 15.00      A    H  
ATOM    404  CA  THR A  46     -43.483   0.668   0.910  1.00 15.00      A    C  
ATOM    405  CB  THR A  46     -43.015  -0.787   1.139  1.00 15.00      A    C  
ATOM    406  OG1 THR A  46     -41.693  -0.804   1.702  1.00 15.00      A    O  
ATOM    407  HG1 THR A  46     -41.757  -0.789   2.664  1.00 15.00      A    H  
ATOM    408  CG2 THR A  46     -43.970  -1.520   2.071  1.00 15.00      A    C  
ATOM    409  C   THR A  46     -42.344   1.476   0.285  1.00 15.00      A    C  
ATOM    410  O   THR A  46     -41.993   2.555   0.767  1.00 15.00      A    O  
ATOM    411  N   HIS A  47     -41.789   0.959  -0.804  1.00 15.00      A    N  
ATOM    412  HN  HIS A  47     -42.167   0.137  -1.183  1.00 15.00      A    H  
ATOM    413  CA  HIS A  47     -40.663   1.599  -1.481  1.00 15.00      A    C  
ATOM    414  CB  HIS A  47     -39.896   0.568  -2.323  1.00 15.00      A    C  
ATOM    415  CG  HIS A  47     -39.105  -0.456  -1.554  1.00 15.00      A    C  
ATOM    416  ND1 HIS A  47     -39.359  -0.803  -0.238  1.00 15.00      A    N  
ATOM    417  HD1 HIS A  47     -40.069  -0.428   0.334  1.00 15.00      A    H  
ATOM    418  CD2 HIS A  47     -38.061  -1.229  -1.946  1.00 15.00      A    C  
ATOM    419  CE1 HIS A  47     -38.500  -1.740   0.140  1.00 15.00      A    C  
ATOM    420  NE2 HIS A  47     -37.708  -2.015  -0.881  1.00 15.00      A    N  
ATOM    421  HE2 HIS A  47     -36.984  -2.692  -0.883  1.00 15.00      A    H  
ATOM    422  C   HIS A  47     -41.117   2.747  -2.384  1.00 15.00      A    C  
ATOM    423  O   HIS A  47     -40.920   2.693  -3.596  1.00 15.00      A    O  
ATOM    424  N   ARG A  48     -41.709   3.786  -1.798  1.00 15.00      A    N  
ATOM    425  HN  ARG A  48     -41.824   3.788  -0.823  1.00 15.00      A    H  
ATOM    426  CA  ARG A  48     -42.176   4.929  -2.581  1.00 15.00      A    C  
ATOM    427  CB  ARG A  48     -43.334   4.523  -3.498  1.00 15.00      A    C  
ATOM    428  CG  ARG A  48     -43.860   5.652  -4.371  1.00 15.00      A    C  
ATOM    429  CD  ARG A  48     -45.295   5.997  -4.013  1.00 15.00      A    C  
ATOM    430  NE  ARG A  48     -45.533   7.442  -4.009  1.00 15.00      A    N  
ATOM    431  HE  ARG A  48     -44.741   8.027  -3.950  1.00 15.00      A    H  
ATOM    432  CZ  ARG A  48     -46.743   7.998  -4.082  1.00 15.00      A    C  
ATOM    433  NH1 ARG A  48     -47.827   7.227  -4.165  1.00 15.00      A    N  
ATOM    434 HH11 ARG A  48     -47.730   6.187  -4.171  1.00 15.00      A    H  
ATOM    435 HH12 ARG A  48     -48.774   7.655  -4.225  1.00 15.00      A    H  
ATOM    436  NH2 ARG A  48     -46.871   9.323  -4.063  1.00 15.00      A    N  
ATOM    437 HH21 ARG A  48     -47.813   9.764  -4.121  1.00 15.00      A    H  
ATOM    438 HH22 ARG A  48     -46.023   9.934  -3.992  1.00 15.00      A    H  
ATOM    439  C   ARG A  48     -42.603   6.097  -1.699  1.00 15.00      A    C  
ATOM    440  O   ARG A  48     -42.356   7.257  -2.027  1.00 15.00      A    O  
ATOM    441  N   ARG A  49     -43.264   5.795  -0.594  1.00 15.00      A    N  
ATOM    442  HN  ARG A  49     -43.429   4.857  -0.375  1.00 15.00      A    H  
ATOM    443  CA  ARG A  49     -43.733   6.835   0.312  1.00 15.00      A    C  
ATOM    444  CB  ARG A  49     -45.049   6.416   0.971  1.00 15.00      A    C  
ATOM    445  CG  ARG A  49     -46.252   7.251   0.557  1.00 15.00      A    C  
ATOM    446  CD  ARG A  49     -47.404   7.077   1.538  1.00 15.00      A    C  
ATOM    447  NE  ARG A  49     -48.613   7.783   1.106  1.00 15.00      A    N  
ATOM    448  HE  ARG A  49     -49.060   7.448   0.299  1.00 15.00      A    H  
ATOM    449  CZ  ARG A  49     -49.143   8.828   1.746  1.00 15.00      A    C  
ATOM    450  NH1 ARG A  49     -48.577   9.297   2.854  1.00 15.00      A    N  
ATOM    451 HH11 ARG A  49     -48.992  10.113   3.354  1.00 15.00      A    H  
ATOM    452 HH12 ARG A  49     -47.716   8.849   3.231  1.00 15.00      A    H  
ATOM    453  NH2 ARG A  49     -50.243   9.405   1.274  1.00 15.00      A    N  
ATOM    454 HH21 ARG A  49     -50.663  10.220   1.769  1.00 15.00      A    H  
ATOM    455 HH22 ARG A  49     -50.695   9.043   0.407  1.00 15.00      A    H  
ATOM    456  C   ARG A  49     -42.696   7.138   1.385  1.00 15.00      A    C  
ATOM    457  O   ARG A  49     -41.612   6.554   1.395  1.00 15.00      A    O  
ATOM    458  N   GLU A  50     -43.052   8.041   2.301  1.00 15.00      A    N  
ATOM    459  HN  GLU A  50     -43.920   8.481   2.217  1.00 15.00      A    H  
ATOM    460  CA  GLU A  50     -42.179   8.431   3.411  1.00 15.00      A    C  
ATOM    461  CB  GLU A  50     -42.845   9.532   4.240  1.00 15.00      A    C  
ATOM    462  CG  GLU A  50     -43.426  10.671   3.416  1.00 15.00      A    C  
ATOM    463  CD  GLU A  50     -42.411  11.751   3.099  1.00 15.00      A    C  
ATOM    464  OE1 GLU A  50     -42.831  12.844   2.673  1.00 15.00      A    O  
ATOM    465  OE2 GLU A  50     -41.202  11.505   3.270  1.00 15.00      A    O  
ATOM    466  C   GLU A  50     -41.881   7.230   4.306  1.00 15.00      A    C  
ATOM    467  O   GLU A  50     -41.002   7.278   5.166  1.00 15.00      A    O  
ATOM    468  N   ALA A  51     -42.629   6.151   4.095  1.00 15.00      A    N  
ATOM    469  HN  ALA A  51     -43.324   6.185   3.406  1.00 15.00      A    H  
ATOM    470  CA  ALA A  51     -42.446   4.923   4.853  1.00 15.00      A    C  
ATOM    471  CB  ALA A  51     -43.511   3.906   4.478  1.00 15.00      A    C  
ATOM    472  C   ALA A  51     -41.054   4.349   4.613  1.00 15.00      A    C  
ATOM    473  O   ALA A  51     -40.476   3.724   5.501  1.00 15.00      A    O  
ATOM    474  N   TRP A  52     -40.512   4.580   3.415  1.00 15.00      A    N  
ATOM    475  HN  TRP A  52     -41.019   5.094   2.747  1.00 15.00      A    H  
ATOM    476  CA  TRP A  52     -39.181   4.092   3.075  1.00 15.00      A    C  
ATOM    477  CB  TRP A  52     -38.844   4.358   1.603  1.00 15.00      A    C  
ATOM    478  CG  TRP A  52     -37.514   3.793   1.182  1.00 15.00      A    C  
ATOM    479  CD1 TRP A  52     -37.240   2.496   0.845  1.00 15.00      A    C  
ATOM    480  CD2 TRP A  52     -36.275   4.506   1.063  1.00 15.00      A    C  
ATOM    481  NE1 TRP A  52     -35.909   2.360   0.522  1.00 15.00      A    N  
ATOM    482  HE1 TRP A  52     -35.467   1.526   0.248  1.00 15.00      A    H  
ATOM    483  CE2 TRP A  52     -35.296   3.580   0.648  1.00 15.00      A    C  
ATOM    484  CE3 TRP A  52     -35.898   5.838   1.264  1.00 15.00      A    C  
ATOM    485  CZ2 TRP A  52     -33.969   3.943   0.433  1.00 15.00      A    C  
ATOM    486  CZ3 TRP A  52     -34.581   6.196   1.050  1.00 15.00      A    C  
ATOM    487  CH2 TRP A  52     -33.633   5.253   0.639  1.00 15.00      A    C  
ATOM    488  C   TRP A  52     -38.135   4.727   3.984  1.00 15.00      A    C  
ATOM    489  O   TRP A  52     -37.177   4.075   4.384  1.00 15.00      A    O  
ATOM    490  N   LEU A  53     -38.335   5.997   4.322  1.00 15.00      A    N  
ATOM    491  HN  LEU A  53     -39.125   6.466   3.980  1.00 15.00      A    H  
ATOM    492  CA  LEU A  53     -37.407   6.705   5.193  1.00 15.00      A    C  
ATOM    493  CB  LEU A  53     -37.721   8.202   5.223  1.00 15.00      A    C  
ATOM    494  CG  LEU A  53     -37.532   8.961   3.908  1.00 15.00      A    C  
ATOM    495  CD1 LEU A  53     -37.890  10.428   4.083  1.00 15.00      A    C  
ATOM    496  CD2 LEU A  53     -36.105   8.821   3.399  1.00 15.00      A    C  
ATOM    497  C   LEU A  53     -37.446   6.118   6.602  1.00 15.00      A    C  
ATOM    498  O   LEU A  53     -36.403   5.886   7.213  1.00 15.00      A    O  
ATOM    499  N   ALA A  54     -38.656   5.863   7.100  1.00 15.00      A    N  
ATOM    500  HN  ALA A  54     -39.446   6.070   6.556  1.00 15.00      A    H  
ATOM    501  CA  ALA A  54     -38.839   5.283   8.430  1.00 15.00      A    C  
ATOM    502  CB  ALA A  54     -40.322   5.162   8.743  1.00 15.00      A    C  
ATOM    503  C   ALA A  54     -38.188   3.911   8.472  1.00 15.00      A    C  
ATOM    504  O   ALA A  54     -37.493   3.559   9.426  1.00 15.00      A    O  
ATOM    505  N   ASP A  55     -38.425   3.151   7.410  1.00 15.00      A    N  
ATOM    506  HN  ASP A  55     -39.002   3.506   6.699  1.00 15.00      A    H  
ATOM    507  CA  ASP A  55     -37.870   1.809   7.260  1.00 15.00      A    C  
ATOM    508  CB  ASP A  55     -38.490   1.136   6.021  1.00 15.00      A    C  
ATOM    509  CG  ASP A  55     -37.723  -0.067   5.517  1.00 15.00      A    C  
ATOM    510  OD1 ASP A  55     -37.321  -0.086   4.331  1.00 15.00      A    O  
ATOM    511  OD2 ASP A  55     -37.519  -0.992   6.302  1.00 15.00      A    O  
ATOM    512  C   ASP A  55     -36.342   1.873   7.175  1.00 15.00      A    C  
ATOM    513  O   ASP A  55     -35.643   1.203   7.943  1.00 15.00      A    O  
ATOM    514  N   ALA A  56     -35.832   2.678   6.239  1.00 15.00      A    N  
ATOM    515  HN  ALA A  56     -36.445   3.129   5.607  1.00 15.00      A    H  
ATOM    516  CA  ALA A  56     -34.390   2.870   6.078  1.00 15.00      A    C  
ATOM    517  CB  ALA A  56     -34.112   3.931   5.026  1.00 15.00      A    C  
ATOM    518  C   ALA A  56     -33.716   3.255   7.399  1.00 15.00      A    C  
ATOM    519  O   ALA A  56     -32.636   2.760   7.714  1.00 15.00      A    O  
ATOM    520  N   ALA A  57     -34.353   4.145   8.166  1.00 15.00      A    N  
ATOM    521  HN  ALA A  57     -35.201   4.532   7.849  1.00 15.00      A    H  
ATOM    522  CA  ALA A  57     -33.814   4.579   9.457  1.00 15.00      A    C  
ATOM    523  CB  ALA A  57     -34.698   5.654  10.070  1.00 15.00      A    C  
ATOM    524  C   ALA A  57     -33.678   3.395  10.409  1.00 15.00      A    C  
ATOM    525  O   ALA A  57     -32.736   3.313  11.198  1.00 15.00      A    O  
ATOM    526  N   ARG A  58     -34.620   2.469  10.306  1.00 15.00      A    N  
ATOM    527  HN  ARG A  58     -35.339   2.596   9.648  1.00 15.00      A    H  
ATOM    528  CA  ARG A  58     -34.628   1.271  11.134  1.00 15.00      A    C  
ATOM    529  CB  ARG A  58     -36.013   0.610  11.052  1.00 15.00      A    C  
ATOM    530  CG  ARG A  58     -36.234  -0.578  11.978  1.00 15.00      A    C  
ATOM    531  CD  ARG A  58     -36.123  -1.901  11.230  1.00 15.00      A    C  
ATOM    532  NE  ARG A  58     -36.749  -1.851   9.904  1.00 15.00      A    N  
ATOM    533  HE  ARG A  58     -36.854  -0.963   9.488  1.00 15.00      A    H  
ATOM    534  CZ  ARG A  58     -37.179  -2.927   9.239  1.00 15.00      A    C  
ATOM    535  NH1 ARG A  58     -37.062  -4.137   9.775  1.00 15.00      A    N  
ATOM    536 HH11 ARG A  58     -36.634  -4.253  10.715  1.00 15.00      A    H  
ATOM    537 HH12 ARG A  58     -37.396  -4.975   9.253  1.00 15.00      A    H  
ATOM    538  NH2 ARG A  58     -37.688  -2.801   8.022  1.00 15.00      A    N  
ATOM    539 HH21 ARG A  58     -37.751  -1.850   7.561  1.00 15.00      A    H  
ATOM    540 HH22 ARG A  58     -38.026  -3.634   7.504  1.00 15.00      A    H  
ATOM    541  C   ARG A  58     -33.532   0.306  10.671  1.00 15.00      A    C  
ATOM    542  O   ARG A  58     -33.146  -0.616  11.390  1.00 15.00      A    O  
ATOM    543  N   ARG A  59     -33.029   0.532   9.464  1.00 15.00      A    N  
ATOM    544  HN  ARG A  59     -33.375   1.286   8.934  1.00 15.00      A    H  
ATOM    545  CA  ARG A  59     -31.981  -0.304   8.899  1.00 15.00      A    C  
ATOM    546  CB  ARG A  59     -32.273  -0.613   7.427  1.00 15.00      A    C  
ATOM    547  CG  ARG A  59     -33.526  -1.450   7.213  1.00 15.00      A    C  
ATOM    548  CD  ARG A  59     -33.694  -1.845   5.754  1.00 15.00      A    C  
ATOM    549  NE  ARG A  59     -34.473  -0.867   4.994  1.00 15.00      A    N  
ATOM    550  HE  ARG A  59     -35.411  -0.717   5.271  1.00 15.00      A    H  
ATOM    551  CZ  ARG A  59     -33.997  -0.195   3.947  1.00 15.00      A    C  
ATOM    552  NH1 ARG A  59     -32.748  -0.385   3.543  1.00 15.00      A    N  
ATOM    553 HH11 ARG A  59     -32.369   0.142   2.711  1.00 15.00      A    H  
ATOM    554 HH12 ARG A  59     -32.137  -1.063   4.034  1.00 15.00      A    H  
ATOM    555  NH2 ARG A  59     -34.773   0.652   3.290  1.00 15.00      A    N  
ATOM    556 HH21 ARG A  59     -34.391   1.179   2.473  1.00 15.00      A    H  
ATOM    557 HH22 ARG A  59     -35.773   0.785   3.580  1.00 15.00      A    H  
ATOM    558  C   ARG A  59     -30.609   0.350   9.054  1.00 15.00      A    C  
ATOM    559  O   ARG A  59     -29.587  -0.249   8.725  1.00 15.00      A    O  
ATOM    560  N   VAL A  60     -30.590   1.577   9.575  1.00 15.00      A    N  
ATOM    561  HN  VAL A  60     -31.438   2.006   9.822  1.00 15.00      A    H  
ATOM    562  CA  VAL A  60     -29.336   2.305   9.783  1.00 15.00      A    C  
ATOM    563  CB  VAL A  60     -29.572   3.796  10.121  1.00 15.00      A    C  
ATOM    564  CG1 VAL A  60     -28.252   4.520  10.335  1.00 15.00      A    C  
ATOM    565  CG2 VAL A  60     -30.361   4.478   9.020  1.00 15.00      A    C  
ATOM    566  C   VAL A  60     -28.535   1.651  10.903  1.00 15.00      A    C  
ATOM    567  O   VAL A  60     -27.309   1.736  10.948  1.00 15.00      A    O  
ATOM    568  N   GLY A  61     -29.242   0.974  11.797  1.00 15.00      A    N  
ATOM    569  HN  GLY A  61     -30.216   0.937  11.707  1.00 15.00      A    H  
ATOM    570  CA  GLY A  61     -28.592   0.294  12.897  1.00 15.00      A    C  
ATOM    571  C   GLY A  61     -27.751  -0.867  12.410  1.00 15.00      A    C  
ATOM    572  O   GLY A  61     -26.938  -1.414  13.152  1.00 15.00      A    O  
ATOM    573  N   GLN A  62     -27.937  -1.225  11.144  1.00 15.00      A    N  
ATOM    574  HN  GLN A  62     -28.583  -0.726  10.595  1.00 15.00      A    H  
ATOM    575  CA  GLN A  62     -27.203  -2.320  10.541  1.00 15.00      A    C  
ATOM    576  CB  GLN A  62     -28.138  -3.161   9.668  1.00 15.00      A    C  
ATOM    577  CG  GLN A  62     -29.462  -3.514  10.329  1.00 15.00      A    C  
ATOM    578  CD  GLN A  62     -30.358  -4.352   9.439  1.00 15.00      A    C  
ATOM    579  OE1 GLN A  62     -30.291  -4.276   8.214  1.00 15.00      A    O  
ATOM    580  NE2 GLN A  62     -31.210  -5.159  10.052  1.00 15.00      A    N  
ATOM    581 HE21 GLN A  62     -31.213  -5.169  11.032  1.00 15.00      A    H  
ATOM    582 HE22 GLN A  62     -31.798  -5.712   9.501  1.00 15.00      A    H  
ATOM    583  C   GLN A  62     -26.046  -1.799   9.693  1.00 15.00      A    C  
ATOM    584  O   GLN A  62     -25.368  -2.573   9.025  1.00 15.00      A    O  
ATOM    585  N   LEU A  63     -25.816  -0.493   9.721  1.00 15.00      A    N  
ATOM    586  HN  LEU A  63     -26.376   0.087  10.283  1.00 15.00      A    H  
ATOM    587  CA  LEU A  63     -24.742   0.100   8.936  1.00 15.00      A    C  
ATOM    588  CB  LEU A  63     -25.300   0.844   7.720  1.00 15.00      A    C  
ATOM    589  CG  LEU A  63     -25.427   0.047   6.421  1.00 15.00      A    C  
ATOM    590  CD1 LEU A  63     -25.592   0.994   5.245  1.00 15.00      A    C  
ATOM    591  CD2 LEU A  63     -24.221  -0.860   6.217  1.00 15.00      A    C  
ATOM    592  C   LEU A  63     -23.901   1.056   9.762  1.00 15.00      A    C  
ATOM    593  O   LEU A  63     -24.408   1.752  10.648  1.00 15.00      A    O  
ATOM    594  N   GLN A  64     -22.612   1.078   9.476  1.00 15.00      A    N  
ATOM    595  HN  GLN A  64     -22.262   0.462   8.792  1.00 15.00      A    H  
ATOM    596  CA  GLN A  64     -21.693   1.967  10.158  1.00 15.00      A    C  
ATOM    597  CB  GLN A  64     -21.122   1.313  11.417  1.00 15.00      A    C  
ATOM    598  CG  GLN A  64     -20.448   2.295  12.363  1.00 15.00      A    C  
ATOM    599  CD  GLN A  64     -19.534   1.612  13.357  1.00 15.00      A    C  
ATOM    600  OE1 GLN A  64     -19.757   0.465  13.739  1.00 15.00      A    O  
ATOM    601  NE2 GLN A  64     -18.492   2.311  13.776  1.00 15.00      A    N  
ATOM    602 HE21 GLN A  64     -18.371   3.218  13.422  1.00 15.00      A    H  
ATOM    603 HE22 GLN A  64     -17.883   1.893  14.425  1.00 15.00      A    H  
ATOM    604  C   GLN A  64     -20.559   2.374   9.229  1.00 15.00      A    C  
ATOM    605  O   GLN A  64     -19.990   1.537   8.523  1.00 15.00      A    O  
ATOM    606  N   LEU A  65     -20.261   3.661   9.213  1.00 15.00      A    N  
ATOM    607  HN  LEU A  65     -20.776   4.279   9.780  1.00 15.00      A    H  
ATOM    608  CA  LEU A  65     -19.176   4.185   8.400  1.00 15.00      A    C  
ATOM    609  CB  LEU A  65     -19.457   5.639   8.011  1.00 15.00      A    C  
ATOM    610  CG  LEU A  65     -20.721   5.885   7.187  1.00 15.00      A    C  
ATOM    611  CD1 LEU A  65     -20.870   7.366   6.874  1.00 15.00      A    C  
ATOM    612  CD2 LEU A  65     -20.695   5.061   5.907  1.00 15.00      A    C  
ATOM    613  C   LEU A  65     -17.902   4.109   9.224  1.00 15.00      A    C  
ATOM    614  O   LEU A  65     -17.905   4.484  10.399  1.00 15.00      A    O  
ATOM    615  N   VAL A  66     -16.823   3.614   8.636  1.00 15.00      A    N  
ATOM    616  HN  VAL A  66     -16.860   3.335   7.691  1.00 15.00      A    H  
ATOM    617  CA  VAL A  66     -15.583   3.481   9.381  1.00 15.00      A    C  
ATOM    618  CB  VAL A  66     -15.385   2.046   9.909  1.00 15.00      A    C  
ATOM    619  CG1 VAL A  66     -16.343   1.764  11.052  1.00 15.00      A    C  
ATOM    620  CG2 VAL A  66     -15.574   1.032   8.793  1.00 15.00      A    C  
ATOM    621  C   VAL A  66     -14.343   3.904   8.608  1.00 15.00      A    C  
ATOM    622  O   VAL A  66     -14.279   3.814   7.379  1.00 15.00      A    O  
ATOM    623  N   THR A  67     -13.368   4.395   9.361  1.00 15.00      A    N  
ATOM    624  HN  THR A  67     -13.525   4.488  10.328  1.00 15.00      A    H  
ATOM    625  CA  THR A  67     -12.085   4.804   8.819  1.00 15.00      A    C  
ATOM    626  CB  THR A  67     -11.645   6.163   9.408  1.00 15.00      A    C  
ATOM    627  OG1 THR A  67     -12.659   7.142   9.163  1.00 15.00      A    O  
ATOM    628  HG1 THR A  67     -13.533   6.727   9.218  1.00 15.00      A    H  
ATOM    629  CG2 THR A  67     -10.342   6.635   8.783  1.00 15.00      A    C  
ATOM    630  C   THR A  67     -11.070   3.743   9.216  1.00 15.00      A    C  
ATOM    631  O   THR A  67     -10.084   3.492   8.518  1.00 15.00      A    O  
ATOM    632  N   HIS A  68     -11.353   3.108  10.347  1.00 15.00      A    N  
ATOM    633  HN  HIS A  68     -12.173   3.349  10.834  1.00 15.00      A    H  
ATOM    634  CA  HIS A  68     -10.510   2.065  10.891  1.00 15.00      A    C  
ATOM    635  CB  HIS A  68      -9.885   2.521  12.211  1.00 15.00      A    C  
ATOM    636  CG  HIS A  68      -9.073   3.775  12.094  1.00 15.00      A    C  
ATOM    637  ND1 HIS A  68      -9.527   4.967  12.598  1.00 15.00      A    N  
ATOM    638  CD2 HIS A  68      -7.866   3.967  11.511  1.00 15.00      A    C  
ATOM    639  CE1 HIS A  68      -8.594   5.857  12.311  1.00 15.00      A    C  
ATOM    640  NE2 HIS A  68      -7.574   5.297  11.655  1.00 15.00      A    N  
ATOM    641  HE2 HIS A  68      -6.772   5.754  11.328  1.00 15.00      A    H  
ATOM    642  C   HIS A  68     -11.340   0.808  11.109  1.00 15.00      A    C  
ATOM    643  O   HIS A  68     -12.332   0.821  11.842  1.00 15.00      A    O  
ATOM    644  N   THR A  69     -10.940  -0.264  10.459  1.00 15.00      A    N  
ATOM    645  HN  THR A  69     -10.140  -0.205   9.892  1.00 15.00      A    H  
ATOM    646  CA  THR A  69     -11.647  -1.526  10.558  1.00 15.00      A    C  
ATOM    647  CB  THR A  69     -11.888  -2.107   9.151  1.00 15.00      A    C  
ATOM    648  OG1 THR A  69     -10.718  -1.889   8.348  1.00 15.00      A    O  
ATOM    649  HG1 THR A  69      -9.972  -1.688   8.920  1.00 15.00      A    H  
ATOM    650  CG2 THR A  69     -13.087  -1.446   8.492  1.00 15.00      A    C  
ATOM    651  C   THR A  69     -10.852  -2.541  11.368  1.00 15.00      A    C  
ATOM    652  O   THR A  69      -9.629  -2.621  11.256  1.00 15.00      A    O  
ATOM    653  N   LEU A  70     -11.554  -3.303  12.194  1.00 15.00      A    N  
ATOM    654  HN  LEU A  70     -12.526  -3.158  12.277  1.00 15.00      A    H  
ATOM    655  CA  LEU A  70     -10.921  -4.343  12.997  1.00 15.00      A    C  
ATOM    656  CB  LEU A  70     -11.531  -4.386  14.402  1.00 15.00      A    C  
ATOM    657  CG  LEU A  70     -10.858  -5.328  15.404  1.00 15.00      A    C  
ATOM    658  CD1 LEU A  70      -9.395  -4.959  15.591  1.00 15.00      A    C  
ATOM    659  CD2 LEU A  70     -11.592  -5.315  16.734  1.00 15.00      A    C  
ATOM    660  C   LEU A  70     -11.100  -5.687  12.296  1.00 15.00      A    C  
ATOM    661  O   LEU A  70     -10.608  -6.717  12.743  1.00 15.00      A    O  
ATOM    662  N   LYS A  71     -11.802  -5.644  11.172  1.00 15.00      A    N  
ATOM    663  HN  LYS A  71     -12.134  -4.781  10.862  1.00 15.00      A    H  
ATOM    664  CA  LYS A  71     -12.087  -6.832  10.374  1.00 15.00      A    C  
ATOM    665  CB  LYS A  71     -13.136  -6.532   9.301  1.00 15.00      A    C  
ATOM    666  CG  LYS A  71     -14.509  -7.104   9.614  1.00 15.00      A    C  
ATOM    667  CD  LYS A  71     -14.570  -8.595   9.313  1.00 15.00      A    C  
ATOM    668  CE  LYS A  71     -15.745  -9.256  10.018  1.00 15.00      A    C  
ATOM    669  NZ  LYS A  71     -15.482  -9.468  11.471  1.00 15.00      A    N  
ATOM    670  HZ1 LYS A  71     -16.369  -9.677  11.966  1.00 15.00      A    H  
ATOM    671  HZ2 LYS A  71     -15.056  -8.619  11.890  1.00 15.00      A    H  
ATOM    672  HZ3 LYS A  71     -14.829 -10.274  11.607  1.00 15.00      A    H  
ATOM    673  C   LYS A  71     -10.838  -7.498   9.763  1.00 15.00      A    C  
ATOM    674  O   LYS A  71     -10.725  -8.722   9.810  1.00 15.00      A    O  
ATOM    675  N   PRO A  72      -9.893  -6.727   9.164  1.00 15.00      A    N  
ATOM    676  CA  PRO A  72      -8.666  -7.296   8.566  1.00 15.00      A    C  
ATOM    677  CB  PRO A  72      -7.939  -6.063   8.010  1.00 15.00      A    C  
ATOM    678  CG  PRO A  72      -9.010  -5.051   7.819  1.00 15.00      A    C  
ATOM    679  CD  PRO A  72      -9.955  -5.266   8.964  1.00 15.00      A    C  
ATOM    680  C   PRO A  72      -7.770  -8.043   9.573  1.00 15.00      A    C  
ATOM    681  O   PRO A  72      -6.751  -8.624   9.200  1.00 15.00      A    O  
ATOM    682  N   ILE A  73      -8.155  -8.022  10.844  1.00 15.00      A    N  
ATOM    683  HN  ILE A  73      -8.988  -7.570  11.077  1.00 15.00      A    H  
ATOM    684  CA  ILE A  73      -7.407  -8.691  11.895  1.00 15.00      A    C  
ATOM    685  CB  ILE A  73      -7.032  -7.729  13.051  1.00 15.00      A    C  
ATOM    686  CG1 ILE A  73      -6.701  -6.336  12.496  1.00 15.00      A    C  
ATOM    687  CG2 ILE A  73      -5.856  -8.287  13.847  1.00 15.00      A    C  
ATOM    688  CD1 ILE A  73      -6.317  -5.317  13.544  1.00 15.00      A    C  
ATOM    689  C   ILE A  73      -8.229  -9.854  12.428  1.00 15.00      A    C  
ATOM    690  O   ILE A  73      -8.595  -9.877  13.606  1.00 15.00      A    O  
ATOM    691  N   HIS A  74      -8.506 -10.804  11.524  1.00 15.00      A    N  
ATOM    692  HN  HIS A  74      -8.174 -10.687  10.616  1.00 15.00      A    H  
ATOM    693  CA  HIS A  74      -9.297 -12.000  11.814  1.00 15.00      A    C  
ATOM    694  CB  HIS A  74      -8.978 -12.632  13.178  1.00 15.00      A    C  
ATOM    695  CG  HIS A  74      -9.211 -14.111  13.232  1.00 15.00      A    C  
ATOM    696  ND1 HIS A  74      -9.883 -14.690  14.280  1.00 15.00      A    N  
ATOM    697  CD2 HIS A  74      -8.830 -15.072  12.355  1.00 15.00      A    C  
ATOM    698  CE1 HIS A  74      -9.899 -15.985  14.023  1.00 15.00      A    C  
ATOM    699  NE2 HIS A  74      -9.277 -16.259  12.873  1.00 15.00      A    N  
ATOM    700  HE2 HIS A  74      -9.195 -17.138  12.460  1.00 15.00      A    H  
ATOM    701  C   HIS A  74     -10.783 -11.708  11.650  1.00 15.00      A    C  
ATOM    702  O   HIS A  74     -11.372 -10.979  12.437  1.00 15.00      A    O  
ATOM    703  N   PRO A  75     -11.394 -12.266  10.594  1.00 15.00      A    N  
ATOM    704  CA  PRO A  75     -12.818 -12.063  10.298  1.00 15.00      A    C  
ATOM    705  CB  PRO A  75     -13.042 -12.866   9.009  1.00 15.00      A    C  
ATOM    706  CG  PRO A  75     -11.907 -13.835   8.956  1.00 15.00      A    C  
ATOM    707  CD  PRO A  75     -10.748 -13.142   9.607  1.00 15.00      A    C  
ATOM    708  C   PRO A  75     -13.728 -12.571  11.416  1.00 15.00      A    C  
ATOM    709  O   PRO A  75     -14.823 -12.044  11.623  1.00 15.00      A    O  
ATOM    710  N   ASP A  76     -13.260 -13.572  12.144  1.00 15.00      A    N  
ATOM    711  HN  ASP A  76     -12.370 -13.936  11.943  1.00 15.00      A    H  
ATOM    712  CA  ASP A  76     -14.027 -14.158  13.242  1.00 15.00      A    C  
ATOM    713  CB  ASP A  76     -13.380 -15.464  13.702  1.00 15.00      A    C  
ATOM    714  CG  ASP A  76     -13.214 -16.469  12.577  1.00 15.00      A    C  
ATOM    715  OD1 ASP A  76     -14.212 -17.103  12.197  1.00 15.00      A    O  
ATOM    716  OD2 ASP A  76     -12.076 -16.611  12.070  1.00 15.00      A    O  
ATOM    717  C   ASP A  76     -14.120 -13.186  14.409  1.00 15.00      A    C  
ATOM    718  O   ASP A  76     -15.046 -13.262  15.236  1.00 15.00      A    O  
ATOM    719  N   ALA A  77     -13.152 -12.265  14.471  1.00 15.00      A    N  
ATOM    720  HN  ALA A  77     -12.441 -12.249  13.780  1.00 15.00      A    H  
ATOM    721  CA  ALA A  77     -13.121 -11.275  15.532  1.00 15.00      A    C  
ATOM    722  CB  ALA A  77     -11.837 -10.461  15.478  1.00 15.00      A    C  
ATOM    723  C   ALA A  77     -14.336 -10.359  15.464  1.00 15.00      A    C  
ATOM    724  O   ALA A  77     -14.794  -9.989  14.373  1.00 15.00      A    O  
ATOM    725  N   ARG A  78     -14.857 -10.002  16.628  1.00 15.00      A    N  
ATOM    726  HN  ARG A  78     -14.441 -10.324  17.459  1.00 15.00      A    H  
ATOM    727  CA  ARG A  78     -16.014  -9.133  16.723  1.00 15.00      A    C  
ATOM    728  CB  ARG A  78     -17.245  -9.925  17.169  1.00 15.00      A    C  
ATOM    729  CG  ARG A  78     -18.048 -10.520  16.026  1.00 15.00      A    C  
ATOM    730  CD  ARG A  78     -18.014 -12.041  16.051  1.00 15.00      A    C  
ATOM    731  NE  ARG A  78     -18.592 -12.595  17.279  1.00 15.00      A    N  
ATOM    732  HE  ARG A  78     -18.079 -12.473  18.107  1.00 15.00      A    H  
ATOM    733  CZ  ARG A  78     -19.758 -13.242  17.333  1.00 15.00      A    C  
ATOM    734  NH1 ARG A  78     -20.479 -13.414  16.227  1.00 15.00      A    N  
ATOM    735 HH11 ARG A  78     -20.133 -13.043  15.317  1.00 15.00      A    H  
ATOM    736 HH12 ARG A  78     -21.390 -13.918  16.264  1.00 15.00      A    H  
ATOM    737  NH2 ARG A  78     -20.195 -13.735  18.490  1.00 15.00      A    N  
ATOM    738 HH21 ARG A  78     -21.104 -14.241  18.536  1.00 15.00      A    H  
ATOM    739 HH22 ARG A  78     -19.628 -13.618  19.358  1.00 15.00      A    H  
ATOM    740  C   ARG A  78     -15.740  -8.005  17.704  1.00 15.00      A    C  
ATOM    741  O   ARG A  78     -16.059  -8.099  18.887  1.00 15.00      A    O  
ATOM    742  N   GLY A  79     -15.112  -6.953  17.209  1.00 15.00      A    N  
ATOM    743  HN  GLY A  79     -14.866  -6.943  16.263  1.00 15.00      A    H  
ATOM    744  CA  GLY A  79     -14.802  -5.817  18.042  1.00 15.00      A    C  
ATOM    745  C   GLY A  79     -15.534  -4.580  17.586  1.00 15.00      A    C  
ATOM    746  O   GLY A  79     -16.485  -4.667  16.808  1.00 15.00      A    O  
ATOM    747  N   SER A  80     -15.080  -3.429  18.050  1.00 15.00      A    N  
ATOM    748  HN  SER A  80     -14.303  -3.423  18.649  1.00 15.00      A    H  
ATOM    749  CA  SER A  80     -15.710  -2.173  17.696  1.00 15.00      A    C  
ATOM    750  CB  SER A  80     -15.798  -1.267  18.930  1.00 15.00      A    C  
ATOM    751  OG  SER A  80     -16.102   0.071  18.578  1.00 15.00      A    O  
ATOM    752  HG  SER A  80     -15.453   0.388  17.940  1.00 15.00      A    H  
ATOM    753  C   SER A  80     -14.970  -1.464  16.564  1.00 15.00      A    C  
ATOM    754  O   SER A  80     -13.779  -1.175  16.671  1.00 15.00      A    O  
ATOM    755  N   ASN A  81     -15.685  -1.200  15.481  1.00 15.00      A    N  
ATOM    756  HN  ASN A  81     -16.620  -1.489  15.451  1.00 15.00      A    H  
ATOM    757  CA  ASN A  81     -15.125  -0.489  14.337  1.00 15.00      A    C  
ATOM    758  CB  ASN A  81     -15.900  -0.848  13.065  1.00 15.00      A    C  
ATOM    759  CG  ASN A  81     -15.515  -2.191  12.468  1.00 15.00      A    C  
ATOM    760  OD1 ASN A  81     -14.341  -2.568  12.439  1.00 15.00      A    O  
ATOM    761  ND2 ASN A  81     -16.506  -2.929  11.990  1.00 15.00      A    N  
ATOM    762 HD21 ASN A  81     -17.419  -2.574  12.051  1.00 15.00      A    H  
ATOM    763 HD22 ASN A  81     -16.288  -3.794  11.591  1.00 15.00      A    H  
ATOM    764  C   ASN A  81     -15.233   1.010  14.617  1.00 15.00      A    C  
ATOM    765  O   ASN A  81     -16.170   1.439  15.295  1.00 15.00      A    O  
ATOM    766  N   LEU A  82     -14.304   1.814  14.103  1.00 15.00      A    N  
ATOM    767  HN  LEU A  82     -13.607   1.445  13.517  1.00 15.00      A    H  
ATOM    768  CA  LEU A  82     -14.333   3.247  14.382  1.00 15.00      A    C  
ATOM    769  CB  LEU A  82     -13.332   3.613  15.481  1.00 15.00      A    C  
ATOM    770  CG  LEU A  82     -13.771   3.307  16.917  1.00 15.00      A    C  
ATOM    771  CD1 LEU A  82     -12.635   3.562  17.893  1.00 15.00      A    C  
ATOM    772  CD2 LEU A  82     -15.000   4.124  17.292  1.00 15.00      A    C  
ATOM    773  C   LEU A  82     -14.128   4.130  13.157  1.00 15.00      A    C  
ATOM    774  O   LEU A  82     -13.568   3.710  12.140  1.00 15.00      A    O  
ATOM    775  N   HIS A  83     -14.583   5.372  13.286  1.00 15.00      A    N  
ATOM    776  HN  HIS A  83     -15.007   5.630  14.130  1.00 15.00      A    H  
ATOM    777  CA  HIS A  83     -14.479   6.374  12.234  1.00 15.00      A    C  
ATOM    778  CB  HIS A  83     -15.849   6.558  11.567  1.00 15.00      A    C  
ATOM    779  CG  HIS A  83     -15.833   7.296  10.258  1.00 15.00      A    C  
ATOM    780  ND1 HIS A  83     -15.406   6.693   9.102  1.00 15.00      A    N  
ATOM    781  CD2 HIS A  83     -16.240   8.557   9.977  1.00 15.00      A    C  
ATOM    782  CE1 HIS A  83     -15.566   7.587   8.144  1.00 15.00      A    C  
ATOM    783  NE2 HIS A  83     -16.068   8.728   8.626  1.00 15.00      A    N  
ATOM    784  HE2 HIS A  83     -16.284   9.533   8.112  1.00 15.00      A    H  
ATOM    785  C   HIS A  83     -14.021   7.693  12.854  1.00 15.00      A    C  
ATOM    786  O   HIS A  83     -14.769   8.665  12.909  1.00 15.00      A    O  
ATOM    787  N   SER A  84     -12.797   7.711  13.350  1.00 15.00      A    N  
ATOM    788  HN  SER A  84     -12.240   6.908  13.291  1.00 15.00      A    H  
ATOM    789  CA  SER A  84     -12.260   8.904  13.980  1.00 15.00      A    C  
ATOM    790  CB  SER A  84     -12.174   8.708  15.497  1.00 15.00      A    C  
ATOM    791  OG  SER A  84     -12.452   7.360  15.849  1.00 15.00      A    O  
ATOM    792  HG  SER A  84     -11.628   6.874  15.908  1.00 15.00      A    H  
ATOM    793  C   SER A  84     -10.899   9.269  13.406  1.00 15.00      A    C  
ATOM    794  O   SER A  84      -9.999   8.434  13.333  1.00 15.00      A    O  
ATOM    795  N   LEU A  85     -10.768  10.517  12.980  1.00 15.00      A    N  
ATOM    796  HN  LEU A  85     -11.531  11.127  13.045  1.00 15.00      A    H  
ATOM    797  CA  LEU A  85      -9.520  11.006  12.424  1.00 15.00      A    C  
ATOM    798  CB  LEU A  85      -9.763  12.243  11.556  1.00 15.00      A    C  
ATOM    799  CG  LEU A  85     -10.270  11.993  10.131  1.00 15.00      A    C  
ATOM    800  CD1 LEU A  85     -11.752  11.642  10.132  1.00 15.00      A    C  
ATOM    801  CD2 LEU A  85     -10.001  13.207   9.250  1.00 15.00      A    C  
ATOM    802  C   LEU A  85      -8.559  11.348  13.552  1.00 15.00      A    C  
ATOM    803  O   LEU A  85      -8.911  12.103  14.460  1.00 15.00      A    O  
ATOM    804  N   PRO A  86      -7.347  10.781  13.524  1.00 15.00      A    N  
ATOM    805  CA  PRO A  86      -6.341  11.039  14.553  1.00 15.00      A    C  
ATOM    806  CB  PRO A  86      -5.177  10.118  14.168  1.00 15.00      A    C  
ATOM    807  CG  PRO A  86      -5.378   9.824  12.721  1.00 15.00      A    C  
ATOM    808  CD  PRO A  86      -6.863   9.850  12.492  1.00 15.00      A    C  
ATOM    809  C   PRO A  86      -5.890  12.498  14.535  1.00 15.00      A    C  
ATOM    810  O   PRO A  86      -5.792  13.112  13.473  1.00 15.00      A    O  
ATOM    811  N   GLN A  87      -5.640  13.054  15.713  1.00 15.00      A    N  
ATOM    812  HN  GLN A  87      -5.754  12.524  16.525  1.00 15.00      A    H  
ATOM    813  CA  GLN A  87      -5.196  14.437  15.819  1.00 15.00      A    C  
ATOM    814  CB  GLN A  87      -5.295  14.933  17.262  1.00 15.00      A    C  
ATOM    815  CG  GLN A  87      -6.721  15.074  17.767  1.00 15.00      A    C  
ATOM    816  CD  GLN A  87      -7.537  16.052  16.941  1.00 15.00      A    C  
ATOM    817  OE1 GLN A  87      -7.009  17.028  16.414  1.00 15.00      A    O  
ATOM    818  NE2 GLN A  87      -8.829  15.794  16.815  1.00 15.00      A    N  
ATOM    819 HE21 GLN A  87      -9.188  14.996  17.253  1.00 15.00      A    H  
ATOM    820 HE22 GLN A  87      -9.371  16.413  16.286  1.00 15.00      A    H  
ATOM    821  C   GLN A  87      -3.773  14.584  15.303  1.00 15.00      A    C  
ATOM    822  O   GLN A  87      -2.924  13.726  15.549  1.00 15.00      A    O  
ATOM    823  N   ALA A  88      -3.528  15.668  14.582  1.00 15.00      A    N  
ATOM    824  HN  ALA A  88      -4.249  16.313  14.432  1.00 15.00      A    H  
ATOM    825  CA  ALA A  88      -2.212  15.933  14.023  1.00 15.00      A    C  
ATOM    826  CB  ALA A  88      -2.248  17.170  13.135  1.00 15.00      A    C  
ATOM    827  C   ALA A  88      -1.185  16.103  15.137  1.00 15.00      A    C  
ATOM    828  O   ALA A  88      -1.325  16.981  15.989  1.00 15.00      A    O  
ATOM    829  N   PRO A  89      -0.159  15.241  15.165  1.00 15.00      A    N  
ATOM    830  CA  PRO A  89       0.889  15.304  16.184  1.00 15.00      A    C  
ATOM    831  CB  PRO A  89       1.682  14.013  15.967  1.00 15.00      A    C  
ATOM    832  CG  PRO A  89       1.430  13.642  14.547  1.00 15.00      A    C  
ATOM    833  CD  PRO A  89       0.046  14.126  14.222  1.00 15.00      A    C  
ATOM    834  C   PRO A  89       1.800  16.517  16.018  1.00 15.00      A    C  
ATOM    835  O   PRO A  89       1.955  17.054  14.920  1.00 15.00      A    O  
ATOM    836  N   GLY A  90       2.419  16.929  17.118  1.00 15.00      A    N  
ATOM    837  HN  GLY A  90       2.276  16.446  17.957  1.00 15.00      A    H  
ATOM    838  CA  GLY A  90       3.310  18.073  17.088  1.00 15.00      A    C  
ATOM    839  C   GLY A  90       4.719  17.675  16.703  1.00 15.00      A    C  
ATOM    840  O   GLY A  90       5.648  18.479  16.786  1.00 15.00      A    O  
ATOM    841  N   GLN A  91       4.872  16.426  16.292  1.00 15.00      A    N  
ATOM    842  HN  GLN A  91       4.087  15.843  16.245  1.00 15.00      A    H  
ATOM    843  CA  GLN A  91       6.160  15.899  15.887  1.00 15.00      A    C  
ATOM    844  CB  GLN A  91       6.426  14.558  16.576  1.00 15.00      A    C  
ATOM    845  CG  GLN A  91       6.967  14.685  17.991  1.00 15.00      A    C  
ATOM    846  CD  GLN A  91       6.797  13.416  18.802  1.00 15.00      A    C  
ATOM    847  OE1 GLN A  91       5.812  12.696  18.660  1.00 15.00      A    O  
ATOM    848  NE2 GLN A  91       7.763  13.129  19.657  1.00 15.00      A    N  
ATOM    849 HE21 GLN A  91       8.523  13.742  19.717  1.00 15.00      A    H  
ATOM    850 HE22 GLN A  91       7.677  12.314  20.192  1.00 15.00      A    H  
ATOM    851  C   GLN A  91       6.210  15.740  14.372  1.00 15.00      A    C  
ATOM    852  O   GLN A  91       5.586  14.832  13.815  1.00 15.00      A    O  
ATOM    853  N   PRO A  92       6.941  16.636  13.691  1.00 15.00      A    N  
ATOM    854  CA  PRO A  92       7.072  16.608  12.233  1.00 15.00      A    C  
ATOM    855  CB  PRO A  92       7.812  17.913  11.913  1.00 15.00      A    C  
ATOM    856  CG  PRO A  92       8.559  18.237  13.159  1.00 15.00      A    C  
ATOM    857  CD  PRO A  92       7.701  17.749  14.294  1.00 15.00      A    C  
ATOM    858  C   PRO A  92       7.883  15.408  11.752  1.00 15.00      A    C  
ATOM    859  O   PRO A  92       8.929  15.080  12.319  1.00 15.00      A    O  
ATOM    860  N   GLY A  93       7.387  14.750  10.711  1.00 15.00      A    N  
ATOM    861  HN  GLY A  93       6.538  15.043  10.316  1.00 15.00      A    H  
ATOM    862  CA  GLY A  93       8.077  13.603  10.161  1.00 15.00      A    C  
ATOM    863  C   GLY A  93       7.160  12.415   9.996  1.00 15.00      A    C  
ATOM    864  O   GLY A  93       7.059  11.843   8.909  1.00 15.00      A    O  
ATOM    865  N   LEU A  94       6.468  12.055  11.071  1.00 15.00      A    N  
ATOM    866  HN  LEU A  94       6.566  12.570  11.904  1.00 15.00      A    H  
ATOM    867  CA  LEU A  94       5.563  10.919  11.036  1.00 15.00      A    C  
ATOM    868  CB  LEU A  94       5.703  10.045  12.290  1.00 15.00      A    C  
ATOM    869  CG  LEU A  94       5.392  10.705  13.637  1.00 15.00      A    C  
ATOM    870  CD1 LEU A  94       4.803   9.685  14.603  1.00 15.00      A    C  
ATOM    871  CD2 LEU A  94       6.644  11.335  14.230  1.00 15.00      A    C  
ATOM    872  C   LEU A  94       4.115  11.350  10.837  1.00 15.00      A    C  
ATOM    873  O   LEU A  94       3.587  12.178  11.581  1.00 15.00      A    O  
ATOM    874  N   ALA A  95       3.489  10.792   9.815  1.00 15.00      A    N  
ATOM    875  HN  ALA A  95       3.976  10.156   9.249  1.00 15.00      A    H  
ATOM    876  CA  ALA A  95       2.100  11.081   9.506  1.00 15.00      A    C  
ATOM    877  CB  ALA A  95       2.013  11.959   8.264  1.00 15.00      A    C  
ATOM    878  C   ALA A  95       1.368   9.768   9.278  1.00 15.00      A    C  
ATOM    879  O   ALA A  95       1.938   8.696   9.501  1.00 15.00      A    O  
ATOM    880  N   GLY A  96       0.123   9.835   8.843  1.00 15.00      A    N  
ATOM    881  HN  GLY A  96      -0.302  10.710   8.680  1.00 15.00      A    H  
ATOM    882  CA  GLY A  96      -0.614   8.619   8.598  1.00 15.00      A    C  
ATOM    883  C   GLY A  96      -2.039   8.661   9.100  1.00 15.00      A    C  
ATOM    884  O   GLY A  96      -2.280   8.689  10.306  1.00 15.00      A    O  
ATOM    885  N   SER A  97      -2.974   8.696   8.158  1.00 15.00      A    N  
ATOM    886  HN  SER A  97      -2.685   8.738   7.220  1.00 15.00      A    H  
ATOM    887  CA  SER A  97      -4.409   8.690   8.453  1.00 15.00      A    C  
ATOM    888  CB  SER A  97      -4.780   7.562   9.435  1.00 15.00      A    C  
ATOM    889  OG  SER A  97      -6.132   7.168   9.286  1.00 15.00      A    O  
ATOM    890  HG  SER A  97      -6.685   7.957   9.253  1.00 15.00      A    H  
ATOM    891  C   SER A  97      -4.996  10.043   8.899  1.00 15.00      A    C  
ATOM    892  O   SER A  97      -6.177  10.108   9.240  1.00 15.00      A    O  
ATOM    893  N   HIS A  98      -4.210  11.123   8.886  1.00 15.00      A    N  
ATOM    894  HN  HIS A  98      -3.269  11.049   8.592  1.00 15.00      A    H  
ATOM    895  CA  HIS A  98      -4.740  12.429   9.303  1.00 15.00      A    C  
ATOM    896  CB  HIS A  98      -4.071  12.988  10.568  1.00 15.00      A    C  
ATOM    897  CG  HIS A  98      -2.572  12.973  10.576  1.00 15.00      A    C  
ATOM    898  ND1 HIS A  98      -1.847  13.977   9.986  1.00 15.00      A    N  
ATOM    899  CD2 HIS A  98      -1.727  12.077  11.141  1.00 15.00      A    C  
ATOM    900  CE1 HIS A  98      -0.580  13.678  10.204  1.00 15.00      A    C  
ATOM    901  NE2 HIS A  98      -0.461  12.537  10.903  1.00 15.00      A    N  
ATOM    902  HE2 HIS A  98       0.372  12.119  11.205  1.00 15.00      A    H  
ATOM    903  C   HIS A  98      -4.778  13.439   8.161  1.00 15.00      A    C  
ATOM    904  O   HIS A  98      -5.525  14.426   8.201  1.00 15.00      A    O  
ATOM    905  N   GLU A  99      -3.982  13.164   7.132  1.00 15.00      A    N  
ATOM    906  HN  GLU A  99      -3.389  12.382   7.186  1.00 15.00      A    H  
ATOM    907  CA  GLU A  99      -3.904  14.007   5.955  1.00 15.00      A    C  
ATOM    908  CB  GLU A  99      -2.558  13.804   5.236  1.00 15.00      A    C  
ATOM    909  CG  GLU A  99      -1.399  13.349   6.122  1.00 15.00      A    C  
ATOM    910  CD  GLU A  99      -1.527  11.896   6.547  1.00 15.00      A    C  
ATOM    911  OE1 GLU A  99      -1.742  11.640   7.753  1.00 15.00      A    O  
ATOM    912  OE2 GLU A  99      -1.457  11.016   5.678  1.00 15.00      A    O  
ATOM    913  C   GLU A  99      -5.051  13.696   5.002  1.00 15.00      A    C  
ATOM    914  O   GLU A  99      -5.074  14.154   3.848  1.00 15.00      A    O  
ATOM    915  N   LEU A 100      -6.001  12.922   5.500  1.00 15.00      A    N  
ATOM    916  HN  LEU A 100      -5.924  12.628   6.435  1.00 15.00      A    H  
ATOM    917  CA  LEU A 100      -7.156  12.516   4.723  1.00 15.00      A    C  
ATOM    918  CB  LEU A 100      -7.503  11.049   4.991  1.00 15.00      A    C  
ATOM    919  CG  LEU A 100      -6.423  10.020   4.682  1.00 15.00      A    C  
ATOM    920  CD1 LEU A 100      -6.843   8.662   5.215  1.00 15.00      A    C  
ATOM    921  CD2 LEU A 100      -6.156   9.955   3.187  1.00 15.00      A    C  
ATOM    922  C   LEU A 100      -8.360  13.390   5.039  1.00 15.00      A    C  
ATOM    923  O   LEU A 100      -9.291  12.946   5.693  1.00 15.00      A    O  
ATOM    924  N   GLY A 101      -8.327  14.639   4.591  1.00 15.00      A    N  
ATOM    925  HN  GLY A 101      -7.544  14.954   4.102  1.00 15.00      A    H  
ATOM    926  CA  GLY A 101      -9.443  15.536   4.832  1.00 15.00      A    C  
ATOM    927  C   GLY A 101     -10.531  15.342   3.796  1.00 15.00      A    C  
ATOM    928  O   GLY A 101     -11.352  14.434   3.911  1.00 15.00      A    O  
ATOM    929  N   ASP A 102     -10.503  16.167   2.754  1.00 15.00      A    N  
ATOM    930  HN  ASP A 102      -9.825  16.869   2.724  1.00 15.00      A    H  
ATOM    931  CA  ASP A 102     -11.483  16.090   1.668  1.00 15.00      A    C  
ATOM    932  CB  ASP A 102     -11.518  17.409   0.884  1.00 15.00      A    C  
ATOM    933  CG  ASP A 102     -12.168  18.551   1.643  1.00 15.00      A    C  
ATOM    934  OD1 ASP A 102     -12.228  18.481   2.889  1.00 15.00      A    O  
ATOM    935  OD2 ASP A 102     -12.606  19.521   0.992  1.00 15.00      A    O  
ATOM    936  C   ASP A 102     -11.138  14.944   0.725  1.00 15.00      A    C  
ATOM    937  O   ASP A 102     -11.369  15.017  -0.479  1.00 15.00      A    O  
ATOM    938  N   ARG A 103     -10.582  13.883   1.289  1.00 15.00      A    N  
ATOM    939  HN  ARG A 103     -10.456  13.880   2.266  1.00 15.00      A    H  
ATOM    940  CA  ARG A 103     -10.186  12.714   0.524  1.00 15.00      A    C  
ATOM    941  CB  ARG A 103      -8.688  12.767   0.206  1.00 15.00      A    C  
ATOM    942  CG  ARG A 103      -7.809  13.123   1.396  1.00 15.00      A    C  
ATOM    943  CD  ARG A 103      -6.340  13.223   1.008  1.00 15.00      A    C  
ATOM    944  NE  ARG A 103      -6.081  14.327   0.079  1.00 15.00      A    N  
ATOM    945  HE  ARG A 103      -6.592  14.330  -0.760  1.00 15.00      A    H  
ATOM    946  CZ  ARG A 103      -5.201  15.314   0.305  1.00 15.00      A    C  
ATOM    947  NH1 ARG A 103      -4.501  15.346   1.436  1.00 15.00      A    N  
ATOM    948 HH11 ARG A 103      -3.816  16.112   1.610  1.00 15.00      A    H  
ATOM    949 HH12 ARG A 103      -4.633  14.600   2.163  1.00 15.00      A    H  
ATOM    950  NH2 ARG A 103      -5.024  16.269  -0.605  1.00 15.00      A    N  
ATOM    951 HH21 ARG A 103      -4.340  17.039  -0.435  1.00 15.00      A    H  
ATOM    952 HH22 ARG A 103      -5.564  16.252  -1.496  1.00 15.00      A    H  
ATOM    953  C   ARG A 103     -10.529  11.452   1.301  1.00 15.00      A    C  
ATOM    954  O   ARG A 103      -9.883  10.415   1.154  1.00 15.00      A    O  
ATOM    955  N   LEU A 104     -11.554  11.562   2.129  1.00 15.00      A    N  
ATOM    956  HN  LEU A 104     -12.028  12.418   2.186  1.00 15.00      A    H  
ATOM    957  CA  LEU A 104     -12.011  10.450   2.944  1.00 15.00      A    C  
ATOM    958  CB  LEU A 104     -12.749  10.963   4.182  1.00 15.00      A    C  
ATOM    959  CG  LEU A 104     -11.892  11.255   5.411  1.00 15.00      A    C  
ATOM    960  CD1 LEU A 104     -12.728  11.924   6.492  1.00 15.00      A    C  
ATOM    961  CD2 LEU A 104     -11.260   9.974   5.936  1.00 15.00      A    C  
ATOM    962  C   LEU A 104     -12.933   9.545   2.142  1.00 15.00      A    C  
ATOM    963  O   LEU A 104     -14.081   9.897   1.875  1.00 15.00      A    O  
ATOM    964  N   VAL A 105     -12.420   8.387   1.752  1.00 15.00      A    N  
ATOM    965  HN  VAL A 105     -11.488   8.180   1.972  1.00 15.00      A    H  
ATOM    966  CA  VAL A 105     -13.206   7.429   0.981  1.00 15.00      A    C  
ATOM    967  CB  VAL A 105     -12.345   6.263   0.454  1.00 15.00      A    C  
ATOM    968  CG1 VAL A 105     -13.033   5.592  -0.724  1.00 15.00      A    C  
ATOM    969  CG2 VAL A 105     -10.957   6.750   0.059  1.00 15.00      A    C  
ATOM    970  C   VAL A 105     -14.363   6.886   1.819  1.00 15.00      A    C  
ATOM    971  O   VAL A 105     -15.496   6.812   1.347  1.00 15.00      A    O  
ATOM    972  N   SER A 106     -14.057   6.524   3.066  1.00 15.00      A    N  
ATOM    973  HN  SER A 106     -13.128   6.597   3.357  1.00 15.00      A    H  
ATOM    974  CA  SER A 106     -15.048   6.012   4.012  1.00 15.00      A    C  
ATOM    975  CB  SER A 106     -16.238   6.969   4.157  1.00 15.00      A    C  
ATOM    976  OG  SER A 106     -16.889   6.797   5.403  1.00 15.00      A    O  
ATOM    977  HG  SER A 106     -17.537   6.091   5.327  1.00 15.00      A    H  
ATOM    978  C   SER A 106     -15.516   4.594   3.677  1.00 15.00      A    C  
ATOM    979  O   SER A 106     -16.184   4.361   2.670  1.00 15.00      A    O  
ATOM    980  N   ASP A 107     -15.161   3.651   4.536  1.00 15.00      A    N  
ATOM    981  HN  ASP A 107     -14.630   3.894   5.324  1.00 15.00      A    H  
ATOM    982  CA  ASP A 107     -15.556   2.262   4.353  1.00 15.00      A    C  
ATOM    983  CB  ASP A 107     -14.503   1.321   4.947  1.00 15.00      A    C  
ATOM    984  CG  ASP A 107     -14.389   0.008   4.194  1.00 15.00      A    C  
ATOM    985  OD1 ASP A 107     -15.415  -0.691   4.040  1.00 15.00      A    O  
ATOM    986  OD2 ASP A 107     -13.270  -0.333   3.746  1.00 15.00      A    O  
ATOM    987  C   ASP A 107     -16.898   2.035   5.037  1.00 15.00      A    C  
ATOM    988  O   ASP A 107     -17.290   2.805   5.918  1.00 15.00      A    O  
ATOM    989  N   VAL A 108     -17.599   0.986   4.641  1.00 15.00      A    N  
ATOM    990  HN  VAL A 108     -17.218   0.381   3.970  1.00 15.00      A    H  
ATOM    991  CA  VAL A 108     -18.903   0.690   5.213  1.00 15.00      A    C  
ATOM    992  CB  VAL A 108     -20.046   0.884   4.190  1.00 15.00      A    C  
ATOM    993  CG1 VAL A 108     -21.380   1.039   4.905  1.00 15.00      A    C  
ATOM    994  CG2 VAL A 108     -19.782   2.082   3.290  1.00 15.00      A    C  
ATOM    995  C   VAL A 108     -18.948  -0.737   5.735  1.00 15.00      A    C  
ATOM    996  O   VAL A 108     -18.640  -1.683   5.009  1.00 15.00      A    O  
ATOM    997  N   VAL A 109     -19.321  -0.886   6.996  1.00 15.00      A    N  
ATOM    998  HN  VAL A 109     -19.547  -0.090   7.528  1.00 15.00      A    H  
ATOM    999  CA  VAL A 109     -19.413  -2.199   7.616  1.00 15.00      A    C  
ATOM   1000  CB  VAL A 109     -18.391  -2.377   8.760  1.00 15.00      A    C  
ATOM   1001  CG1 VAL A 109     -16.980  -2.511   8.208  1.00 15.00      A    C  
ATOM   1002  CG2 VAL A 109     -18.475  -1.225   9.752  1.00 15.00      A    C  
ATOM   1003  C   VAL A 109     -20.817  -2.441   8.157  1.00 15.00      A    C  
ATOM   1004  O   VAL A 109     -21.534  -1.495   8.497  1.00 15.00      A    O  
ATOM   1005  N   GLY A 110     -21.208  -3.706   8.218  1.00 15.00      A    N  
ATOM   1006  HN  GLY A 110     -20.606  -4.414   7.904  1.00 15.00      A    H  
ATOM   1007  CA  GLY A 110     -22.519  -4.052   8.723  1.00 15.00      A    C  
ATOM   1008  C   GLY A 110     -23.269  -4.976   7.789  1.00 15.00      A    C  
ATOM   1009  O   GLY A 110     -22.714  -5.959   7.297  1.00 15.00      A    O  
ATOM   1010  N   ASN A 111     -24.526  -4.653   7.539  1.00 15.00      A    N  
ATOM   1011  HN  ASN A 111     -24.899  -3.838   7.949  1.00 15.00      A    H  
ATOM   1012  CA  ASN A 111     -25.371  -5.454   6.668  1.00 15.00      A    C  
ATOM   1013  CB  ASN A 111     -26.788  -5.554   7.243  1.00 15.00      A    C  
ATOM   1014  CG  ASN A 111     -27.721  -6.374   6.373  1.00 15.00      A    C  
ATOM   1015  OD1 ASN A 111     -27.289  -7.266   5.645  1.00 15.00      A    O  
ATOM   1016  ND2 ASN A 111     -29.010  -6.077   6.442  1.00 15.00      A    N  
ATOM   1017 HD21 ASN A 111     -29.291  -5.350   7.045  1.00 15.00      A    H  
ATOM   1018 HD22 ASN A 111     -29.632  -6.593   5.890  1.00 15.00      A    H  
ATOM   1019  C   ASN A 111     -25.410  -4.873   5.261  1.00 15.00      A    C  
ATOM   1020  O   ASN A 111     -25.869  -3.750   5.053  1.00 15.00      A    O  
ATOM   1021  N   ALA A 112     -24.932  -5.652   4.298  1.00 15.00      A    N  
ATOM   1022  HN  ALA A 112     -24.585  -6.536   4.534  1.00 15.00      A    H  
ATOM   1023  CA  ALA A 112     -24.898  -5.228   2.902  1.00 15.00      A    C  
ATOM   1024  CB  ALA A 112     -24.073  -6.201   2.072  1.00 15.00      A    C  
ATOM   1025  C   ALA A 112     -26.302  -5.082   2.318  1.00 15.00      A    C  
ATOM   1026  O   ALA A 112     -26.500  -4.378   1.329  1.00 15.00      A    O  
ATOM   1027  N   ALA A 113     -27.280  -5.726   2.951  1.00 15.00      A    N  
ATOM   1028  HN  ALA A 113     -27.066  -6.256   3.748  1.00 15.00      A    H  
ATOM   1029  CA  ALA A 113     -28.665  -5.665   2.487  1.00 15.00      A    C  
ATOM   1030  CB  ALA A 113     -29.479  -6.807   3.079  1.00 15.00      A    C  
ATOM   1031  C   ALA A 113     -29.308  -4.316   2.810  1.00 15.00      A    C  
ATOM   1032  O   ALA A 113     -30.493  -4.105   2.560  1.00 15.00      A    O  
ATOM   1033  N   ALA A 114     -28.523  -3.415   3.385  1.00 15.00      A    N  
ATOM   1034  HN  ALA A 114     -27.593  -3.654   3.588  1.00 15.00      A    H  
ATOM   1035  CA  ALA A 114     -28.999  -2.083   3.725  1.00 15.00      A    C  
ATOM   1036  CB  ALA A 114     -29.037  -1.907   5.237  1.00 15.00      A    C  
ATOM   1037  C   ALA A 114     -28.091  -1.039   3.086  1.00 15.00      A    C  
ATOM   1038  O   ALA A 114     -28.030   0.109   3.528  1.00 15.00      A    O  
ATOM   1039  N   LEU A 115     -27.402  -1.449   2.023  1.00 15.00      A    N  
ATOM   1040  HN  LEU A 115     -27.528  -2.369   1.706  1.00 15.00      A    H  
ATOM   1041  CA  LEU A 115     -26.472  -0.577   1.312  1.00 15.00      A    C  
ATOM   1042  CB  LEU A 115     -25.678  -1.376   0.274  1.00 15.00      A    C  
ATOM   1043  CG  LEU A 115     -24.404  -0.716  -0.258  1.00 15.00      A    C  
ATOM   1044  CD1 LEU A 115     -23.424  -0.454   0.877  1.00 15.00      A    C  
ATOM   1045  CD2 LEU A 115     -23.764  -1.581  -1.333  1.00 15.00      A    C  
ATOM   1046  C   LEU A 115     -27.186   0.597   0.645  1.00 15.00      A    C  
ATOM   1047  O   LEU A 115     -26.555   1.599   0.291  1.00 15.00      A    O  
ATOM   1048  N   ASP A 116     -28.498   0.470   0.478  1.00 15.00      A    N  
ATOM   1049  HN  ASP A 116     -28.945  -0.352   0.790  1.00 15.00      A    H  
ATOM   1050  CA  ASP A 116     -29.307   1.520  -0.133  1.00 15.00      A    C  
ATOM   1051  CB  ASP A 116     -30.732   1.022  -0.406  1.00 15.00      A    C  
ATOM   1052  CG  ASP A 116     -31.440   0.544   0.847  1.00 15.00      A    C  
ATOM   1053  OD1 ASP A 116     -32.564   1.021   1.130  1.00 15.00      A    O  
ATOM   1054  OD2 ASP A 116     -30.869  -0.304   1.564  1.00 15.00      A    O  
ATOM   1055  C   ASP A 116     -29.341   2.751   0.766  1.00 15.00      A    C  
ATOM   1056  O   ASP A 116     -29.294   3.886   0.284  1.00 15.00      A    O  
ATOM   1057  N   VAL A 117     -29.386   2.516   2.076  1.00 15.00      A    N  
ATOM   1058  HN  VAL A 117     -29.409   1.583   2.392  1.00 15.00      A    H  
ATOM   1059  CA  VAL A 117     -29.411   3.600   3.052  1.00 15.00      A    C  
ATOM   1060  CB  VAL A 117     -29.558   3.068   4.495  1.00 15.00      A    C  
ATOM   1061  CG1 VAL A 117     -29.780   4.214   5.470  1.00 15.00      A    C  
ATOM   1062  CG2 VAL A 117     -30.696   2.064   4.585  1.00 15.00      A    C  
ATOM   1063  C   VAL A 117     -28.132   4.428   2.946  1.00 15.00      A    C  
ATOM   1064  O   VAL A 117     -28.162   5.657   3.029  1.00 15.00      A    O  
ATOM   1065  N   PHE A 118     -27.012   3.742   2.743  1.00 15.00      A    N  
ATOM   1066  HN  PHE A 118     -27.057   2.763   2.685  1.00 15.00      A    H  
ATOM   1067  CA  PHE A 118     -25.724   4.408   2.607  1.00 15.00      A    C  
ATOM   1068  CB  PHE A 118     -24.584   3.382   2.573  1.00 15.00      A    C  
ATOM   1069  CG  PHE A 118     -23.273   3.937   2.091  1.00 15.00      A    C  
ATOM   1070  CD1 PHE A 118     -22.603   4.907   2.818  1.00 15.00      A    C  
ATOM   1071  CD2 PHE A 118     -22.713   3.492   0.904  1.00 15.00      A    C  
ATOM   1072  CE1 PHE A 118     -21.400   5.423   2.371  1.00 15.00      A    C  
ATOM   1073  CE2 PHE A 118     -21.511   4.002   0.452  1.00 15.00      A    C  
ATOM   1074  CZ  PHE A 118     -20.854   4.969   1.186  1.00 15.00      A    C  
ATOM   1075  C   PHE A 118     -25.706   5.261   1.344  1.00 15.00      A    C  
ATOM   1076  O   PHE A 118     -25.200   6.380   1.346  1.00 15.00      A    O  
ATOM   1077  N   LYS A 119     -26.283   4.731   0.272  1.00 15.00      A    N  
ATOM   1078  HN  LYS A 119     -26.699   3.843   0.341  1.00 15.00      A    H  
ATOM   1079  CA  LYS A 119     -26.331   5.444  -0.997  1.00 15.00      A    C  
ATOM   1080  CB  LYS A 119     -26.790   4.516  -2.125  1.00 15.00      A    C  
ATOM   1081  CG  LYS A 119     -25.838   3.361  -2.406  1.00 15.00      A    C  
ATOM   1082  CD  LYS A 119     -24.492   3.855  -2.918  1.00 15.00      A    C  
ATOM   1083  CE  LYS A 119     -23.545   2.699  -3.214  1.00 15.00      A    C  
ATOM   1084  NZ  LYS A 119     -23.040   2.052  -1.971  1.00 15.00      A    N  
ATOM   1085  HZ1 LYS A 119     -23.834   1.678  -1.413  1.00 15.00      A    H  
ATOM   1086  HZ2 LYS A 119     -22.521   2.744  -1.393  1.00 15.00      A    H  
ATOM   1087  HZ3 LYS A 119     -22.398   1.268  -2.209  1.00 15.00      A    H  
ATOM   1088  C   LYS A 119     -27.232   6.671  -0.897  1.00 15.00      A    C  
ATOM   1089  O   LYS A 119     -26.973   7.693  -1.531  1.00 15.00      A    O  
ATOM   1090  N   PHE A 120     -28.280   6.563  -0.089  1.00 15.00      A    N  
ATOM   1091  HN  PHE A 120     -28.439   5.713   0.375  1.00 15.00      A    H  
ATOM   1092  CA  PHE A 120     -29.211   7.664   0.116  1.00 15.00      A    C  
ATOM   1093  CB  PHE A 120     -30.375   7.205   1.001  1.00 15.00      A    C  
ATOM   1094  CG  PHE A 120     -31.313   8.303   1.419  1.00 15.00      A    C  
ATOM   1095  CD1 PHE A 120     -32.129   8.930   0.491  1.00 15.00      A    C  
ATOM   1096  CD2 PHE A 120     -31.380   8.705   2.744  1.00 15.00      A    C  
ATOM   1097  CE1 PHE A 120     -32.993   9.936   0.875  1.00 15.00      A    C  
ATOM   1098  CE2 PHE A 120     -32.241   9.711   3.135  1.00 15.00      A    C  
ATOM   1099  CZ  PHE A 120     -33.049  10.327   2.199  1.00 15.00      A    C  
ATOM   1100  C   PHE A 120     -28.495   8.853   0.752  1.00 15.00      A    C  
ATOM   1101  O   PHE A 120     -28.668   9.995   0.333  1.00 15.00      A    O  
ATOM   1102  N   LEU A 121     -27.669   8.574   1.751  1.00 15.00      A    N  
ATOM   1103  HN  LEU A 121     -27.554   7.640   2.030  1.00 15.00      A    H  
ATOM   1104  CA  LEU A 121     -26.926   9.620   2.441  1.00 15.00      A    C  
ATOM   1105  CB  LEU A 121     -26.470   9.130   3.817  1.00 15.00      A    C  
ATOM   1106  CG  LEU A 121     -27.577   8.810   4.822  1.00 15.00      A    C  
ATOM   1107  CD1 LEU A 121     -26.999   8.203   6.092  1.00 15.00      A    C  
ATOM   1108  CD2 LEU A 121     -28.387  10.056   5.140  1.00 15.00      A    C  
ATOM   1109  C   LEU A 121     -25.719  10.059   1.620  1.00 15.00      A    C  
ATOM   1110  O   LEU A 121     -25.095  11.079   1.916  1.00 15.00      A    O  
ATOM   1111  N   SER A 122     -25.419   9.301   0.575  1.00 15.00      A    N  
ATOM   1112  HN  SER A 122     -25.983   8.526   0.373  1.00 15.00      A    H  
ATOM   1113  CA  SER A 122     -24.280   9.581  -0.284  1.00 15.00      A    C  
ATOM   1114  CB  SER A 122     -23.630   8.264  -0.717  1.00 15.00      A    C  
ATOM   1115  OG  SER A 122     -22.243   8.421  -0.971  1.00 15.00      A    O  
ATOM   1116  HG  SER A 122     -22.023   9.362  -0.986  1.00 15.00      A    H  
ATOM   1117  C   SER A 122     -24.669  10.397  -1.520  1.00 15.00      A    C  
ATOM   1118  O   SER A 122     -23.827  10.649  -2.384  1.00 15.00      A    O  
ATOM   1119  N   LEU A 123     -25.932  10.814  -1.616  1.00 15.00      A    N  
ATOM   1120  HN  LEU A 123     -26.571  10.602  -0.905  1.00 15.00      A    H  
ATOM   1121  CA  LEU A 123     -26.362  11.594  -2.764  1.00 15.00      A    C  
ATOM   1122  CB  LEU A 123     -27.886  11.534  -2.998  1.00 15.00      A    C  
ATOM   1123  CG  LEU A 123     -28.790  12.357  -2.074  1.00 15.00      A    C  
ATOM   1124  CD1 LEU A 123     -29.023  13.752  -2.639  1.00 15.00      A    C  
ATOM   1125  CD2 LEU A 123     -30.116  11.642  -1.867  1.00 15.00      A    C  
ATOM   1126  C   LEU A 123     -25.835  13.023  -2.673  1.00 15.00      A    C  
ATOM   1127  O   LEU A 123     -26.052  13.722  -1.681  1.00 15.00      A    O  
ATOM   1128  N   GLN A 124     -25.106  13.435  -3.696  1.00 15.00      A    N  
ATOM   1129  HN  GLN A 124     -24.942  12.830  -4.438  1.00 15.00      A    H  
ATOM   1130  CA  GLN A 124     -24.553  14.767  -3.740  1.00 15.00      A    C  
ATOM   1131  CB  GLN A 124     -23.078  14.726  -4.112  1.00 15.00      A    C  
ATOM   1132  CG  GLN A 124     -22.259  13.744  -3.284  1.00 15.00      A    C  
ATOM   1133  CD  GLN A 124     -20.843  14.231  -3.012  1.00 15.00      A    C  
ATOM   1134  OE1 GLN A 124     -20.080  13.595  -2.286  1.00 15.00      A    O  
ATOM   1135  NE2 GLN A 124     -20.483  15.365  -3.578  1.00 15.00      A    N  
ATOM   1136 HE21 GLN A 124     -21.138  15.833  -4.133  1.00 15.00      A    H  
ATOM   1137 HE22 GLN A 124     -19.565  15.686  -3.444  1.00 15.00      A    H  
ATOM   1138  C   GLN A 124     -25.343  15.621  -4.719  1.00 15.00      A    C  
ATOM   1139  O   GLN A 124     -25.392  15.351  -5.914  1.00 15.00      A    O  
ATOM   1140  N   TYR A 125     -25.993  16.629  -4.190  1.00 15.00      A    N  
ATOM   1141  HN  TYR A 125     -25.921  16.781  -3.230  1.00 15.00      A    H  
ATOM   1142  CA  TYR A 125     -26.823  17.508  -4.995  1.00 15.00      A    C  
ATOM   1143  CB  TYR A 125     -28.211  17.672  -4.334  1.00 15.00      A    C  
ATOM   1144  CG  TYR A 125     -29.161  18.589  -5.072  1.00 15.00      A    C  
ATOM   1145  CD1 TYR A 125     -29.772  18.179  -6.240  1.00 15.00      A    C  
ATOM   1146  CD2 TYR A 125     -29.453  19.860  -4.588  1.00 15.00      A    C  
ATOM   1147  CE1 TYR A 125     -30.641  19.009  -6.916  1.00 15.00      A    C  
ATOM   1148  CE2 TYR A 125     -30.315  20.704  -5.250  1.00 15.00      A    C  
ATOM   1149  CZ  TYR A 125     -30.913  20.273  -6.418  1.00 15.00      A    C  
ATOM   1150  OH  TYR A 125     -31.774  21.105  -7.097  1.00 15.00      A    O  
ATOM   1151  HH  TYR A 125     -32.679  20.976  -6.774  1.00 15.00      A    H  
ATOM   1152  C   TYR A 125     -26.161  18.867  -5.234  1.00 15.00      A    C  
ATOM   1153  O   TYR A 125     -25.907  19.255  -6.372  1.00 15.00      A    O  
ATOM   1154  N   GLN A 126     -25.882  19.586  -4.142  1.00 15.00      A    N  
ATOM   1155  HN  GLN A 126     -26.108  19.223  -3.265  1.00 15.00      A    H  
ATOM   1156  CA  GLN A 126     -25.263  20.907  -4.233  1.00 15.00      A    C  
ATOM   1157  CB  GLN A 126     -25.644  21.759  -3.011  1.00 15.00      A    C  
ATOM   1158  CG  GLN A 126     -25.277  23.236  -3.132  1.00 15.00      A    C  
ATOM   1159  CD  GLN A 126     -26.121  23.970  -4.161  1.00 15.00      A    C  
ATOM   1160  OE1 GLN A 126     -27.291  23.651  -4.362  1.00 15.00      A    O  
ATOM   1161  NE2 GLN A 126     -25.527  24.946  -4.827  1.00 15.00      A    N  
ATOM   1162 HE21 GLN A 126     -24.589  25.138  -4.627  1.00 15.00      A    H  
ATOM   1163 HE22 GLN A 126     -26.053  25.434  -5.493  1.00 15.00      A    H  
ATOM   1164  C   GLN A 126     -23.746  20.806  -4.343  1.00 15.00      A    C  
ATOM   1165  O   GLN A 126     -23.165  21.118  -5.377  1.00 15.00      A    O  
ATOM   1166  N   GLY A 127     -23.112  20.386  -3.260  1.00 15.00      A    N  
ATOM   1167  HN  GLY A 127     -23.626  20.184  -2.456  1.00 15.00      A    H  
ATOM   1168  CA  GLY A 127     -21.672  20.240  -3.243  1.00 15.00      A    C  
ATOM   1169  C   GLY A 127     -21.212  19.480  -2.015  1.00 15.00      A    C  
ATOM   1170  O   GLY A 127     -20.174  19.790  -1.434  1.00 15.00      A    O  
ATOM   1171  N   LYS A 128     -22.001  18.485  -1.618  1.00 15.00      A    N  
ATOM   1172  HN  LYS A 128     -22.805  18.283  -2.137  1.00 15.00      A    H  
ATOM   1173  CA  LYS A 128     -21.698  17.659  -0.456  1.00 15.00      A    C  
ATOM   1174  CB  LYS A 128     -21.664  18.497   0.836  1.00 15.00      A    C  
ATOM   1175  CG  LYS A 128     -22.892  19.368   1.072  1.00 15.00      A    C  
ATOM   1176  CD  LYS A 128     -22.556  20.629   1.865  1.00 15.00      A    C  
ATOM   1177  CE  LYS A 128     -22.212  20.317   3.315  1.00 15.00      A    C  
ATOM   1178  NZ  LYS A 128     -22.048  21.551   4.133  1.00 15.00      A    N  
ATOM   1179  HZ1 LYS A 128     -22.943  22.087   4.163  1.00 15.00      A    H  
ATOM   1180  HZ2 LYS A 128     -21.308  22.158   3.736  1.00 15.00      A    H  
ATOM   1181  HZ3 LYS A 128     -21.787  21.301   5.120  1.00 15.00      A    H  
ATOM   1182  C   LYS A 128     -22.720  16.534  -0.338  1.00 15.00      A    C  
ATOM   1183  O   LYS A 128     -23.806  16.622  -0.915  1.00 15.00      A    O  
ATOM   1184  N   ASN A 129     -22.360  15.479   0.389  1.00 15.00      A    N  
ATOM   1185  HN  ASN A 129     -21.475  15.465   0.798  1.00 15.00      A    H  
ATOM   1186  CA  ASN A 129     -23.250  14.339   0.594  1.00 15.00      A    C  
ATOM   1187  CB  ASN A 129     -22.533  13.231   1.380  1.00 15.00      A    C  
ATOM   1188  CG  ASN A 129     -21.610  12.385   0.525  1.00 15.00      A    C  
ATOM   1189  OD1 ASN A 129     -22.050  11.468  -0.156  1.00 15.00      A    O  
ATOM   1190  ND2 ASN A 129     -20.320  12.668   0.575  1.00 15.00      A    N  
ATOM   1191 HD21 ASN A 129     -20.025  13.396   1.155  1.00 15.00      A    H  
ATOM   1192 HD22 ASN A 129     -19.713  12.137   0.016  1.00 15.00      A    H  
ATOM   1193  C   ASN A 129     -24.476  14.777   1.379  1.00 15.00      A    C  
ATOM   1194  O   ASN A 129     -24.452  15.813   2.048  1.00 15.00      A    O  
ATOM   1195  N   LEU A 130     -25.541  13.992   1.309  1.00 15.00      A    N  
ATOM   1196  HN  LEU A 130     -25.509  13.183   0.754  1.00 15.00      A    H  
ATOM   1197  CA  LEU A 130     -26.757  14.313   2.038  1.00 15.00      A    C  
ATOM   1198  CB  LEU A 130     -27.893  13.364   1.663  1.00 15.00      A    C  
ATOM   1199  CG  LEU A 130     -29.267  13.713   2.241  1.00 15.00      A    C  
ATOM   1200  CD1 LEU A 130     -29.750  15.055   1.711  1.00 15.00      A    C  
ATOM   1201  CD2 LEU A 130     -30.272  12.617   1.934  1.00 15.00      A    C  
ATOM   1202  C   LEU A 130     -26.479  14.250   3.532  1.00 15.00      A    C  
ATOM   1203  O   LEU A 130     -27.032  15.018   4.319  1.00 15.00      A    O  
ATOM   1204  N   LEU A 131     -25.596  13.332   3.913  1.00 15.00      A    N  
ATOM   1205  HN  LEU A 131     -25.204  12.736   3.239  1.00 15.00      A    H  
ATOM   1206  CA  LEU A 131     -25.207  13.184   5.305  1.00 15.00      A    C  
ATOM   1207  CB  LEU A 131     -24.317  11.953   5.487  1.00 15.00      A    C  
ATOM   1208  CG  LEU A 131     -23.900  11.639   6.926  1.00 15.00      A    C  
ATOM   1209  CD1 LEU A 131     -25.095  11.174   7.744  1.00 15.00      A    C  
ATOM   1210  CD2 LEU A 131     -22.788  10.603   6.953  1.00 15.00      A    C  
ATOM   1211  C   LEU A 131     -24.464  14.434   5.752  1.00 15.00      A    C  
ATOM   1212  O   LEU A 131     -24.567  14.853   6.902  1.00 15.00      A    O  
ATOM   1213  N   ASN A 132     -23.746  15.044   4.809  1.00 15.00      A    N  
ATOM   1214  HN  ASN A 132     -23.741  14.671   3.904  1.00 15.00      A    H  
ATOM   1215  CA  ASN A 132     -22.981  16.259   5.076  1.00 15.00      A    C  
ATOM   1216  CB  ASN A 132     -22.018  16.561   3.924  1.00 15.00      A    C  
ATOM   1217  CG  ASN A 132     -20.674  15.872   4.053  1.00 15.00      A    C  
ATOM   1218  OD1 ASN A 132     -20.577  14.648   3.972  1.00 15.00      A    O  
ATOM   1219  ND2 ASN A 132     -19.615  16.657   4.224  1.00 15.00      A    N  
ATOM   1220 HD21 ASN A 132     -19.752  17.627   4.259  1.00 15.00      A    H  
ATOM   1221 HD22 ASN A 132     -18.736  16.230   4.306  1.00 15.00      A    H  
ATOM   1222  C   ASN A 132     -23.911  17.448   5.281  1.00 15.00      A    C  
ATOM   1223  O   ASN A 132     -23.496  18.496   5.764  1.00 15.00      A    O  
ATOM   1224  N   TRP A 133     -25.166  17.281   4.894  1.00 15.00      A    N  
ATOM   1225  HN  TRP A 133     -25.436  16.426   4.497  1.00 15.00      A    H  
ATOM   1226  CA  TRP A 133     -26.160  18.331   5.051  1.00 15.00      A    C  
ATOM   1227  CB  TRP A 133     -27.187  18.280   3.918  1.00 15.00      A    C  
ATOM   1228  CG  TRP A 133     -26.796  19.057   2.700  1.00 15.00      A    C  
ATOM   1229  CD1 TRP A 133     -26.572  18.561   1.449  1.00 15.00      A    C  
ATOM   1230  CD2 TRP A 133     -26.590  20.474   2.613  1.00 15.00      A    C  
ATOM   1231  NE1 TRP A 133     -26.237  19.579   0.590  1.00 15.00      A    N  
ATOM   1232  HE1 TRP A 133     -26.034  19.475  -0.360  1.00 15.00      A    H  
ATOM   1233  CE2 TRP A 133     -26.241  20.763   1.281  1.00 15.00      A    C  
ATOM   1234  CE3 TRP A 133     -26.665  21.526   3.534  1.00 15.00      A    C  
ATOM   1235  CZ2 TRP A 133     -25.972  22.059   0.844  1.00 15.00      A    C  
ATOM   1236  CZ3 TRP A 133     -26.398  22.810   3.099  1.00 15.00      A    C  
ATOM   1237  CH2 TRP A 133     -26.054  23.066   1.767  1.00 15.00      A    C  
ATOM   1238  C   TRP A 133     -26.882  18.162   6.377  1.00 15.00      A    C  
ATOM   1239  O   TRP A 133     -27.308  19.129   7.000  1.00 15.00      A    O  
ATOM   1240  N   LEU A 134     -27.006  16.917   6.806  1.00 15.00      A    N  
ATOM   1241  HN  LEU A 134     -26.631  16.190   6.267  1.00 15.00      A    H  
ATOM   1242  CA  LEU A 134     -27.686  16.602   8.052  1.00 15.00      A    C  
ATOM   1243  CB  LEU A 134     -28.084  15.127   8.089  1.00 15.00      A    C  
ATOM   1244  CG  LEU A 134     -29.048  14.666   6.991  1.00 15.00      A    C  
ATOM   1245  CD1 LEU A 134     -29.298  13.169   7.087  1.00 15.00      A    C  
ATOM   1246  CD2 LEU A 134     -30.354  15.441   7.059  1.00 15.00      A    C  
ATOM   1247  C   LEU A 134     -26.828  16.946   9.258  1.00 15.00      A    C  
ATOM   1248  O   LEU A 134     -27.349  17.301  10.314  1.00 15.00      A    O  
ATOM   1249  N   THR A 135     -25.514  16.828   9.099  1.00 15.00      A    N  
ATOM   1250  HN  THR A 135     -25.158  16.519   8.235  1.00 15.00      A    H  
ATOM   1251  CA  THR A 135     -24.572  17.128  10.176  1.00 15.00      A    C  
ATOM   1252  CB  THR A 135     -23.128  16.918   9.695  1.00 15.00      A    C  
ATOM   1253  OG1 THR A 135     -23.116  16.984   8.266  1.00 15.00      A    O  
ATOM   1254  HG1 THR A 135     -23.140  17.903   7.984  1.00 15.00      A    H  
ATOM   1255  CG2 THR A 135     -22.612  15.565  10.140  1.00 15.00      A    C  
ATOM   1256  C   THR A 135     -24.725  18.567  10.659  1.00 15.00      A    C  
ATOM   1257  O   THR A 135     -24.564  18.853  11.843  1.00 15.00      A    O  
ATOM   1258  N   GLU A 136     -25.052  19.456   9.734  1.00 15.00      A    N  
ATOM   1259  HN  GLU A 136     -25.187  19.158   8.809  1.00 15.00      A    H  
ATOM   1260  CA  GLU A 136     -25.232  20.860  10.049  1.00 15.00      A    C  
ATOM   1261  CB  GLU A 136     -24.430  21.716   9.058  1.00 15.00      A    C  
ATOM   1262  CG  GLU A 136     -24.379  21.138   7.648  1.00 15.00      A    C  
ATOM   1263  CD  GLU A 136     -23.255  21.704   6.803  1.00 15.00      A    C  
ATOM   1264  OE1 GLU A 136     -22.163  21.097   6.766  1.00 15.00      A    O  
ATOM   1265  OE2 GLU A 136     -23.462  22.736   6.135  1.00 15.00      A    O  
ATOM   1266  C   GLU A 136     -26.716  21.223  10.000  1.00 15.00      A    C  
ATOM   1267  O   GLU A 136     -27.280  21.398   8.918  1.00 15.00      A    O  
ATOM   1268  N   ASP A 137     -27.355  21.313  11.168  1.00 15.00      A    N  
ATOM   1269  HN  ASP A 137     -26.857  21.164  12.009  1.00 15.00      A    H  
ATOM   1270  CA  ASP A 137     -28.776  21.643  11.230  1.00 15.00      A    C  
ATOM   1271  CB  ASP A 137     -29.483  21.328  12.572  1.00 15.00      A    C  
ATOM   1272  CG  ASP A 137     -28.603  21.152  13.806  1.00 15.00      A    C  
ATOM   1273  OD1 ASP A 137     -29.120  21.379  14.923  1.00 15.00      A    O  
ATOM   1274  OD2 ASP A 137     -27.430  20.733  13.678  1.00 15.00      A    O  
ATOM   1275  C   ASP A 137     -29.073  23.045  10.724  1.00 15.00      A    C  
ATOM   1276  O   ASP A 137     -28.926  24.038  11.439  1.00 15.00      A    O  
ATOM   1277  N   SER A 138     -29.475  23.101   9.463  1.00 15.00      A    N  
ATOM   1278  HN  SER A 138     -29.547  22.268   8.954  1.00 15.00      A    H  
ATOM   1279  CA  SER A 138     -29.796  24.348   8.796  1.00 15.00      A    C  
ATOM   1280  CB  SER A 138     -29.051  24.385   7.458  1.00 15.00      A    C  
ATOM   1281  OG  SER A 138     -28.811  23.067   6.987  1.00 15.00      A    O  
ATOM   1282  HG  SER A 138     -28.083  22.675   7.487  1.00 15.00      A    H  
ATOM   1283  C   SER A 138     -31.307  24.474   8.586  1.00 15.00      A    C  
ATOM   1284  O   SER A 138     -32.089  24.258   9.515  1.00 15.00      A    O  
ATOM   1285  N   ALA A 139     -31.715  24.820   7.368  1.00 15.00      A    N  
ATOM   1286  HN  ALA A 139     -31.045  24.974   6.657  1.00 15.00      A    H  
ATOM   1287  CA  ALA A 139     -33.129  24.972   7.046  1.00 15.00      A    C  
ATOM   1288  CB  ALA A 139     -33.412  26.389   6.567  1.00 15.00      A    C  
ATOM   1289  C   ALA A 139     -33.540  23.960   5.986  1.00 15.00      A    C  
ATOM   1290  O   ALA A 139     -34.607  23.347   6.067  1.00 15.00      A    O  
ATOM   1291  N   GLU A 140     -32.679  23.796   4.989  1.00 15.00      A    N  
ATOM   1292  HN  GLU A 140     -31.853  24.340   4.978  1.00 15.00      A    H  
ATOM   1293  CA  GLU A 140     -32.911  22.856   3.902  1.00 15.00      A    C  
ATOM   1294  CB  GLU A 140     -31.871  23.036   2.786  1.00 15.00      A    C  
ATOM   1295  CG  GLU A 140     -30.464  23.394   3.256  1.00 15.00      A    C  
ATOM   1296  CD  GLU A 140     -30.305  24.867   3.599  1.00 15.00      A    C  
ATOM   1297  OE1 GLU A 140     -30.056  25.671   2.680  1.00 15.00      A    O  
ATOM   1298  OE2 GLU A 140     -30.447  25.217   4.795  1.00 15.00      A    O  
ATOM   1299  C   GLU A 140     -32.902  21.428   4.431  1.00 15.00      A    C  
ATOM   1300  O   GLU A 140     -33.566  20.539   3.889  1.00 15.00      A    O  
ATOM   1301  N   ALA A 141     -32.144  21.220   5.498  1.00 15.00      A    N  
ATOM   1302  HN  ALA A 141     -31.634  21.971   5.874  1.00 15.00      A    H  
ATOM   1303  CA  ALA A 141     -32.065  19.919   6.132  1.00 15.00      A    C  
ATOM   1304  CB  ALA A 141     -30.681  19.685   6.716  1.00 15.00      A    C  
ATOM   1305  C   ALA A 141     -33.119  19.840   7.222  1.00 15.00      A    C  
ATOM   1306  O   ALA A 141     -33.609  20.873   7.678  1.00 15.00      A    O  
ATOM   1307  N   LEU A 142     -33.481  18.619   7.610  1.00 15.00      A    N  
ATOM   1308  HN  LEU A 142     -33.063  17.847   7.180  1.00 15.00      A    H  
ATOM   1309  CA  LEU A 142     -34.490  18.379   8.650  1.00 15.00      A    C  
ATOM   1310  CB  LEU A 142     -34.236  19.224   9.904  1.00 15.00      A    C  
ATOM   1311  CG  LEU A 142     -34.915  18.759  11.196  1.00 15.00      A    C  
ATOM   1312  CD1 LEU A 142     -34.205  17.544  11.772  1.00 15.00      A    C  
ATOM   1313  CD2 LEU A 142     -34.963  19.883  12.220  1.00 15.00      A    C  
ATOM   1314  C   LEU A 142     -35.911  18.600   8.126  1.00 15.00      A    C  
ATOM   1315  O   LEU A 142     -36.797  17.773   8.341  1.00 15.00      A    O  
ATOM   1316  N   GLN A 143     -36.116  19.706   7.418  1.00 15.00      A    N  
ATOM   1317  HN  GLN A 143     -35.365  20.329   7.270  1.00 15.00      A    H  
ATOM   1318  CA  GLN A 143     -37.426  20.032   6.872  1.00 15.00      A    C  
ATOM   1319  CB  GLN A 143     -37.496  21.525   6.541  1.00 15.00      A    C  
ATOM   1320  CG  GLN A 143     -38.881  22.008   6.147  1.00 15.00      A    C  
ATOM   1321  CD  GLN A 143     -38.881  23.438   5.636  1.00 15.00      A    C  
ATOM   1322  OE1 GLN A 143     -37.927  23.893   5.007  1.00 15.00      A    O  
ATOM   1323  NE2 GLN A 143     -39.958  24.159   5.907  1.00 15.00      A    N  
ATOM   1324 HE21 GLN A 143     -40.682  23.737   6.413  1.00 15.00      A    H  
ATOM   1325 HE22 GLN A 143     -39.983  25.083   5.588  1.00 15.00      A    H  
ATOM   1326  C   GLN A 143     -37.741  19.213   5.621  1.00 15.00      A    C  
ATOM   1327  O   GLN A 143     -38.869  18.761   5.424  1.00 15.00      A    O  
ATOM   1328  N   ALA A 144     -36.732  18.991   4.791  1.00 15.00      A    N  
ATOM   1329  HN  ALA A 144     -35.842  19.334   5.020  1.00 15.00      A    H  
ATOM   1330  CA  ALA A 144     -36.909  18.267   3.531  1.00 15.00      A    C  
ATOM   1331  CB  ALA A 144     -35.840  18.681   2.530  1.00 15.00      A    C  
ATOM   1332  C   ALA A 144     -36.953  16.742   3.671  1.00 15.00      A    C  
ATOM   1333  O   ALA A 144     -36.587  16.029   2.733  1.00 15.00      A    O  
ATOM   1334  N   LEU A 145     -37.396  16.237   4.821  1.00 15.00      A    N  
ATOM   1335  HN  LEU A 145     -37.661  16.844   5.548  1.00 15.00      A    H  
ATOM   1336  CA  LEU A 145     -37.482  14.789   5.012  1.00 15.00      A    C  
ATOM   1337  CB  LEU A 145     -36.202  14.205   5.625  1.00 15.00      A    C  
ATOM   1338  CG  LEU A 145     -35.815  14.685   7.026  1.00 15.00      A    C  
ATOM   1339  CD1 LEU A 145     -35.811  13.521   8.013  1.00 15.00      A    C  
ATOM   1340  CD2 LEU A 145     -34.457  15.370   6.995  1.00 15.00      A    C  
ATOM   1341  C   LEU A 145     -38.721  14.381   5.797  1.00 15.00      A    C  
ATOM   1342  O   LEU A 145     -39.032  13.195   5.902  1.00 15.00      A    O  
ATOM   1343  N   SER A 146     -39.421  15.371   6.334  1.00 15.00      A    N  
ATOM   1344  HN  SER A 146     -39.117  16.297   6.204  1.00 15.00      A    H  
ATOM   1345  CA  SER A 146     -40.633  15.142   7.109  1.00 15.00      A    C  
ATOM   1346  CB  SER A 146     -40.299  14.435   8.429  1.00 15.00      A    C  
ATOM   1347  OG  SER A 146     -40.144  13.040   8.242  1.00 15.00      A    O  
ATOM   1348  HG  SER A 146     -39.893  12.871   7.317  1.00 15.00      A    H  
ATOM   1349  C   SER A 146     -41.314  16.468   7.408  1.00 15.00      A    C  
ATOM   1350  O   SER A 146     -40.662  17.414   7.851  1.00 15.00      A    O  
ATOM   1351  N   ASP A 147     -42.612  16.538   7.143  1.00 15.00      A    N  
ATOM   1352  HN  ASP A 147     -43.064  15.760   6.738  1.00 15.00      A    H  
ATOM   1353  CA  ASP A 147     -43.390  17.749   7.399  1.00 15.00      A    C  
ATOM   1354  CB  ASP A 147     -44.836  17.547   6.928  1.00 15.00      A    C  
ATOM   1355  CG  ASP A 147     -44.919  16.849   5.582  1.00 15.00      A    C  
ATOM   1356  OD1 ASP A 147     -45.048  17.545   4.553  1.00 15.00      A    O  
ATOM   1357  OD2 ASP A 147     -44.838  15.601   5.557  1.00 15.00      A    O  
ATOM   1358  C   ASP A 147     -43.365  18.071   8.890  1.00 15.00      A    C  
ATOM   1359  O   ASP A 147     -43.353  19.235   9.296  1.00 15.00      A    O  
ATOM   1360  N   ASN A 148     -43.351  17.017   9.697  1.00 15.00      A    N  
ATOM   1361  HN  ASN A 148     -43.373  16.124   9.302  1.00 15.00      A    H  
ATOM   1362  CA  ASN A 148     -43.302  17.148  11.145  1.00 15.00      A    C  
ATOM   1363  CB  ASN A 148     -44.070  16.005  11.816  1.00 15.00      A    C  
ATOM   1364  CG  ASN A 148     -45.495  16.383  12.174  1.00 15.00      A    C  
ATOM   1365  OD1 ASN A 148     -46.426  16.137  11.410  1.00 15.00      A    O  
ATOM   1366  ND2 ASN A 148     -45.673  16.990  13.336  1.00 15.00      A    N  
ATOM   1367 HD21 ASN A 148     -44.876  17.165  13.901  1.00 15.00      A    H  
ATOM   1368 HD22 ASN A 148     -46.583  17.238  13.595  1.00 15.00      A    H  
ATOM   1369  C   ASN A 148     -41.850  17.150  11.608  1.00 15.00      A    C  
ATOM   1370  O   ASN A 148     -41.088  16.232  11.291  1.00 15.00      A    O  
ATOM   1371  N   ALA A 149     -41.475  18.172  12.366  1.00 15.00      A    N  
ATOM   1372  HN  ALA A 149     -42.142  18.848  12.618  1.00 15.00      A    H  
ATOM   1373  CA  ALA A 149     -40.102  18.311  12.848  1.00 15.00      A    C  
ATOM   1374  CB  ALA A 149     -39.857  19.721  13.364  1.00 15.00      A    C  
ATOM   1375  C   ALA A 149     -39.756  17.276  13.915  1.00 15.00      A    C  
ATOM   1376  O   ALA A 149     -38.581  16.975  14.146  1.00 15.00      A    O  
ATOM   1377  N   GLU A 150     -40.782  16.737  14.556  1.00 15.00      A    N  
ATOM   1378  HN  GLU A 150     -41.699  17.034  14.330  1.00 15.00      A    H  
ATOM   1379  CA  GLU A 150     -40.610  15.735  15.596  1.00 15.00      A    C  
ATOM   1380  CB  GLU A 150     -41.966  15.360  16.206  1.00 15.00      A    C  
ATOM   1381  CG  GLU A 150     -42.681  16.507  16.914  1.00 15.00      A    C  
ATOM   1382  CD  GLU A 150     -43.375  17.467  15.959  1.00 15.00      A    C  
ATOM   1383  OE1 GLU A 150     -43.966  18.454  16.431  1.00 15.00      A    O  
ATOM   1384  OE2 GLU A 150     -43.329  17.231  14.728  1.00 15.00      A    O  
ATOM   1385  C   GLU A 150     -39.923  14.493  15.039  1.00 15.00      A    C  
ATOM   1386  O   GLU A 150     -38.818  14.140  15.459  1.00 15.00      A    O  
ATOM   1387  N   GLN A 151     -40.571  13.852  14.070  1.00 15.00      A    N  
ATOM   1388  HN  GLN A 151     -41.437  14.197  13.766  1.00 15.00      A    H  
ATOM   1389  CA  GLN A 151     -40.025  12.650  13.448  1.00 15.00      A    C  
ATOM   1390  CB  GLN A 151     -41.060  11.989  12.530  1.00 15.00      A    C  
ATOM   1391  CG  GLN A 151     -41.772  12.955  11.596  1.00 15.00      A    C  
ATOM   1392  CD  GLN A 151     -42.783  12.270  10.702  1.00 15.00      A    C  
ATOM   1393  OE1 GLN A 151     -43.926  12.055  11.094  1.00 15.00      A    O  
ATOM   1394  NE2 GLN A 151     -42.375  11.941   9.486  1.00 15.00      A    N  
ATOM   1395 HE21 GLN A 151     -41.446  12.156   9.229  1.00 15.00      A    H  
ATOM   1396 HE22 GLN A 151     -43.013  11.500   8.889  1.00 15.00      A    H  
ATOM   1397  C   GLN A 151     -38.752  12.972  12.673  1.00 15.00      A    C  
ATOM   1398  O   GLN A 151     -37.831  12.161  12.604  1.00 15.00      A    O  
ATOM   1399  N   ALA A 152     -38.705  14.171  12.100  1.00 15.00      A    N  
ATOM   1400  HN  ALA A 152     -39.476  14.773  12.189  1.00 15.00      A    H  
ATOM   1401  CA  ALA A 152     -37.545  14.610  11.337  1.00 15.00      A    C  
ATOM   1402  CB  ALA A 152     -37.802  15.979  10.731  1.00 15.00      A    C  
ATOM   1403  C   ALA A 152     -36.303  14.648  12.218  1.00 15.00      A    C  
ATOM   1404  O   ALA A 152     -35.226  14.200  11.816  1.00 15.00      A    O  
ATOM   1405  N   ARG A 153     -36.459  15.180  13.427  1.00 15.00      A    N  
ATOM   1406  HN  ARG A 153     -37.345  15.521  13.690  1.00 15.00      A    H  
ATOM   1407  CA  ARG A 153     -35.351  15.275  14.369  1.00 15.00      A    C  
ATOM   1408  CB  ARG A 153     -35.743  16.102  15.601  1.00 15.00      A    C  
ATOM   1409  CG  ARG A 153     -34.594  16.387  16.562  1.00 15.00      A    C  
ATOM   1410  CD  ARG A 153     -33.551  17.313  15.946  1.00 15.00      A    C  
ATOM   1411  NE  ARG A 153     -33.998  18.708  15.907  1.00 15.00      A    N  
ATOM   1412  HE  ARG A 153     -34.956  18.872  16.056  1.00 15.00      A    H  
ATOM   1413  CZ  ARG A 153     -33.190  19.755  15.694  1.00 15.00      A    C  
ATOM   1414  NH1 ARG A 153     -31.886  19.572  15.494  1.00 15.00      A    N  
ATOM   1415 HH11 ARG A 153     -31.253  20.395  15.326  1.00 15.00      A    H  
ATOM   1416 HH12 ARG A 153     -31.485  18.616  15.506  1.00 15.00      A    H  
ATOM   1417  NH2 ARG A 153     -33.691  20.985  15.678  1.00 15.00      A    N  
ATOM   1418 HH21 ARG A 153     -33.065  21.804  15.509  1.00 15.00      A    H  
ATOM   1419 HH22 ARG A 153     -34.709  21.140  15.833  1.00 15.00      A    H  
ATOM   1420  C   ARG A 153     -34.859  13.888  14.780  1.00 15.00      A    C  
ATOM   1421  O   ARG A 153     -33.658  13.681  14.977  1.00 15.00      A    O  
ATOM   1422  N   GLU A 154     -35.790  12.946  14.897  1.00 15.00      A    N  
ATOM   1423  HN  GLU A 154     -36.730  13.176  14.722  1.00 15.00      A    H  
ATOM   1424  CA  GLU A 154     -35.457  11.579  15.274  1.00 15.00      A    C  
ATOM   1425  CB  GLU A 154     -36.724  10.793  15.615  1.00 15.00      A    C  
ATOM   1426  CG  GLU A 154     -36.478   9.323  15.914  1.00 15.00      A    C  
ATOM   1427  CD  GLU A 154     -37.749   8.501  15.876  1.00 15.00      A    C  
ATOM   1428  OE1 GLU A 154     -38.424   8.494  14.822  1.00 15.00      A    O  
ATOM   1429  OE2 GLU A 154     -38.068   7.859  16.897  1.00 15.00      A    O  
ATOM   1430  C   GLU A 154     -34.692  10.883  14.150  1.00 15.00      A    C  
ATOM   1431  O   GLU A 154     -33.589  10.370  14.361  1.00 15.00      A    O  
ATOM   1432  N   TRP A 155     -35.273  10.890  12.952  1.00 15.00      A    N  
ATOM   1433  HN  TRP A 155     -36.153  11.321  12.849  1.00 15.00      A    H  
ATOM   1434  CA  TRP A 155     -34.650  10.262  11.790  1.00 15.00      A    C  
ATOM   1435  CB  TRP A 155     -35.531  10.400  10.545  1.00 15.00      A    C  
ATOM   1436  CG  TRP A 155     -36.828   9.649  10.629  1.00 15.00      A    C  
ATOM   1437  CD1 TRP A 155     -37.236   8.819  11.634  1.00 15.00      A    C  
ATOM   1438  CD2 TRP A 155     -37.886   9.655   9.663  1.00 15.00      A    C  
ATOM   1439  NE1 TRP A 155     -38.483   8.319  11.360  1.00 15.00      A    N  
ATOM   1440  HE1 TRP A 155     -38.989   7.707  11.940  1.00 15.00      A    H  
ATOM   1441  CE2 TRP A 155     -38.906   8.815  10.155  1.00 15.00      A    C  
ATOM   1442  CE3 TRP A 155     -38.073  10.294   8.434  1.00 15.00      A    C  
ATOM   1443  CZ2 TRP A 155     -40.093   8.598   9.459  1.00 15.00      A    C  
ATOM   1444  CZ3 TRP A 155     -39.250  10.075   7.746  1.00 15.00      A    C  
ATOM   1445  CH2 TRP A 155     -40.245   9.236   8.259  1.00 15.00      A    C  
ATOM   1446  C   TRP A 155     -33.267  10.846  11.532  1.00 15.00      A    C  
ATOM   1447  O   TRP A 155     -32.325  10.117  11.218  1.00 15.00      A    O  
ATOM   1448  N   ARG A 156     -33.145  12.166  11.678  1.00 15.00      A    N  
ATOM   1449  HN  ARG A 156     -33.940  12.698  11.913  1.00 15.00      A    H  
ATOM   1450  CA  ARG A 156     -31.866  12.841  11.481  1.00 15.00      A    C  
ATOM   1451  CB  ARG A 156     -32.003  14.354  11.698  1.00 15.00      A    C  
ATOM   1452  CG  ARG A 156     -30.757  15.162  11.349  1.00 15.00      A    C  
ATOM   1453  CD  ARG A 156     -29.899  15.441  12.579  1.00 15.00      A    C  
ATOM   1454  NE  ARG A 156     -28.931  16.507  12.336  1.00 15.00      A    N  
ATOM   1455  HE  ARG A 156     -28.651  16.659  11.400  1.00 15.00      A    H  
ATOM   1456  CZ  ARG A 156     -28.399  17.277  13.281  1.00 15.00      A    C  
ATOM   1457  NH1 ARG A 156     -28.722  17.105  14.558  1.00 15.00      A    N  
ATOM   1458 HH11 ARG A 156     -29.393  16.362  14.831  1.00 15.00      A    H  
ATOM   1459 HH12 ARG A 156     -28.295  17.716  15.292  1.00 15.00      A    H  
ATOM   1460  NH2 ARG A 156     -27.537  18.218  12.940  1.00 15.00      A    N  
ATOM   1461 HH21 ARG A 156     -27.114  18.846  13.668  1.00 15.00      A    H  
ATOM   1462 HH22 ARG A 156     -27.276  18.351  11.939  1.00 15.00      A    H  
ATOM   1463  C   ARG A 156     -30.820  12.272  12.429  1.00 15.00      A    C  
ATOM   1464  O   ARG A 156     -29.670  12.072  12.048  1.00 15.00      A    O  
ATOM   1465  N   GLN A 157     -31.232  12.006  13.664  1.00 15.00      A    N  
ATOM   1466  HN  GLN A 157     -32.170  12.173  13.904  1.00 15.00      A    H  
ATOM   1467  CA  GLN A 157     -30.329  11.455  14.665  1.00 15.00      A    C  
ATOM   1468  CB  GLN A 157     -30.989  11.430  16.045  1.00 15.00      A    C  
ATOM   1469  CG  GLN A 157     -30.001  11.294  17.193  1.00 15.00      A    C  
ATOM   1470  CD  GLN A 157     -29.351  12.614  17.565  1.00 15.00      A    C  
ATOM   1471  OE1 GLN A 157     -28.174  12.667  17.905  1.00 15.00      A    O  
ATOM   1472  NE2 GLN A 157     -30.121  13.691  17.522  1.00 15.00      A    N  
ATOM   1473 HE21 GLN A 157     -31.056  13.580  17.255  1.00 15.00      A    H  
ATOM   1474 HE22 GLN A 157     -29.724  14.549  17.775  1.00 15.00      A    H  
ATOM   1475  C   GLN A 157     -29.898  10.050  14.267  1.00 15.00      A    C  
ATOM   1476  O   GLN A 157     -28.729   9.690  14.394  1.00 15.00      A    O  
ATOM   1477  N   ALA A 158     -30.854   9.265  13.776  1.00 15.00      A    N  
ATOM   1478  HN  ALA A 158     -31.771   9.615  13.704  1.00 15.00      A    H  
ATOM   1479  CA  ALA A 158     -30.580   7.901  13.347  1.00 15.00      A    C  
ATOM   1480  CB  ALA A 158     -31.867   7.201  12.939  1.00 15.00      A    C  
ATOM   1481  C   ALA A 158     -29.574   7.896  12.201  1.00 15.00      A    C  
ATOM   1482  O   ALA A 158     -28.655   7.079  12.174  1.00 15.00      A    O  
ATOM   1483  N   PHE A 159     -29.750   8.824  11.264  1.00 15.00      A    N  
ATOM   1484  HN  PHE A 159     -30.509   9.444  11.343  1.00 15.00      A    H  
ATOM   1485  CA  PHE A 159     -28.854   8.938  10.119  1.00 15.00      A    C  
ATOM   1486  CB  PHE A 159     -29.393   9.941   9.095  1.00 15.00      A    C  
ATOM   1487  CG  PHE A 159     -30.620   9.468   8.367  1.00 15.00      A    C  
ATOM   1488  CD1 PHE A 159     -30.705   8.168   7.891  1.00 15.00      A    C  
ATOM   1489  CD2 PHE A 159     -31.687  10.324   8.155  1.00 15.00      A    C  
ATOM   1490  CE1 PHE A 159     -31.833   7.732   7.223  1.00 15.00      A    C  
ATOM   1491  CE2 PHE A 159     -32.818   9.895   7.487  1.00 15.00      A    C  
ATOM   1492  CZ  PHE A 159     -32.891   8.597   7.020  1.00 15.00      A    C  
ATOM   1493  C   PHE A 159     -27.449   9.334  10.564  1.00 15.00      A    C  
ATOM   1494  O   PHE A 159     -26.459   8.842  10.030  1.00 15.00      A    O  
ATOM   1495  N   ILE A 160     -27.366  10.223  11.548  1.00 15.00      A    N  
ATOM   1496  HN  ILE A 160     -28.191  10.596  11.929  1.00 15.00      A    H  
ATOM   1497  CA  ILE A 160     -26.076  10.660  12.073  1.00 15.00      A    C  
ATOM   1498  CB  ILE A 160     -26.222  11.903  12.986  1.00 15.00      A    C  
ATOM   1499  CG1 ILE A 160     -26.809  13.084  12.204  1.00 15.00      A    C  
ATOM   1500  CG2 ILE A 160     -24.891  12.293  13.616  1.00 15.00      A    C  
ATOM   1501  CD1 ILE A 160     -26.008  13.481  10.983  1.00 15.00      A    C  
ATOM   1502  C   ILE A 160     -25.430   9.515  12.849  1.00 15.00      A    C  
ATOM   1503  O   ILE A 160     -24.205   9.400  12.924  1.00 15.00      A    O  
ATOM   1504  N   GLY A 161     -26.276   8.636  13.376  1.00 15.00      A    N  
ATOM   1505  HN  GLY A 161     -27.240   8.768  13.245  1.00 15.00      A    H  
ATOM   1506  CA  GLY A 161     -25.811   7.496  14.145  1.00 15.00      A    C  
ATOM   1507  C   GLY A 161     -25.098   6.449  13.307  1.00 15.00      A    C  
ATOM   1508  O   GLY A 161     -24.750   5.376  13.807  1.00 15.00      A    O  
ATOM   1509  N   ILE A 162     -24.887   6.741  12.030  1.00 15.00      A    N  
ATOM   1510  HN  ILE A 162     -25.211   7.599  11.673  1.00 15.00      A    H  
ATOM   1511  CA  ILE A 162     -24.197   5.814  11.147  1.00 15.00      A    C  
ATOM   1512  CB  ILE A 162     -24.674   5.939   9.679  1.00 15.00      A    C  
ATOM   1513  CG1 ILE A 162     -24.292   4.687   8.883  1.00 15.00      A    C  
ATOM   1514  CG2 ILE A 162     -24.105   7.190   9.017  1.00 15.00      A    C  
ATOM   1515  CD1 ILE A 162     -24.836   4.664   7.471  1.00 15.00      A    C  
ATOM   1516  C   ILE A 162     -22.685   6.028  11.224  1.00 15.00      A    C  
ATOM   1517  O   ILE A 162     -21.904   5.121  10.943  1.00 15.00      A    O  
ATOM   1518  N   THR A 163     -22.282   7.226  11.632  1.00 15.00      A    N  
ATOM   1519  HN  THR A 163     -22.954   7.901  11.874  1.00 15.00      A    H  
ATOM   1520  CA  THR A 163     -20.870   7.561  11.734  1.00 15.00      A    C  
ATOM   1521  CB  THR A 163     -20.593   9.000  11.235  1.00 15.00      A    C  
ATOM   1522  OG1 THR A 163     -19.199   9.169  10.966  1.00 15.00      A    O  
ATOM   1523  HG1 THR A 163     -18.685   8.710  11.640  1.00 15.00      A    H  
ATOM   1524  CG2 THR A 163     -21.041  10.040  12.252  1.00 15.00      A    C  
ATOM   1525  C   THR A 163     -20.360   7.379  13.164  1.00 15.00      A    C  
ATOM   1526  O   THR A 163     -19.154   7.399  13.414  1.00 15.00      A    O  
ATOM   1527  N   THR A 164     -21.282   7.192  14.096  1.00 15.00      A    N  
ATOM   1528  HN  THR A 164     -22.227   7.177  13.842  1.00 15.00      A    H  
ATOM   1529  CA  THR A 164     -20.928   7.006  15.491  1.00 15.00      A    C  
ATOM   1530  CB  THR A 164     -21.956   7.688  16.410  1.00 15.00      A    C  
ATOM   1531  OG1 THR A 164     -23.258   7.575  15.821  1.00 15.00      A    O  
ATOM   1532  HG1 THR A 164     -23.887   7.275  16.485  1.00 15.00      A    H  
ATOM   1533  CG2 THR A 164     -21.611   9.158  16.598  1.00 15.00      A    C  
ATOM   1534  C   THR A 164     -20.842   5.521  15.839  1.00 15.00      A    C  
ATOM   1535  O   THR A 164     -21.422   4.676  15.149  1.00 15.00      A    O  
ATOM   1536  N   VAL A 165     -20.111   5.214  16.903  1.00 15.00      A    N  
ATOM   1537  HN  VAL A 165     -19.668   5.933  17.398  1.00 15.00      A    H  
ATOM   1538  CA  VAL A 165     -19.947   3.840  17.359  1.00 15.00      A    C  
ATOM   1539  CB  VAL A 165     -18.834   3.737  18.432  1.00 15.00      A    C  
ATOM   1540  CG1 VAL A 165     -19.175   4.561  19.667  1.00 15.00      A    C  
ATOM   1541  CG2 VAL A 165     -18.549   2.288  18.801  1.00 15.00      A    C  
ATOM   1542  C   VAL A 165     -21.269   3.300  17.911  1.00 15.00      A    C  
ATOM   1543  O   VAL A 165     -22.060   4.045  18.493  1.00 15.00      A    O  
ATOM   1544  N   LYS A 166     -21.512   2.012  17.710  1.00 15.00      A    N  
ATOM   1545  HN  LYS A 166     -20.847   1.464  17.243  1.00 15.00      A    H  
ATOM   1546  CA  LYS A 166     -22.737   1.387  18.181  1.00 15.00      A    C  
ATOM   1547  CB  LYS A 166     -23.465   0.701  17.025  1.00 15.00      A    C  
ATOM   1548  CG  LYS A 166     -23.958   1.662  15.957  1.00 15.00      A    C  
ATOM   1549  CD  LYS A 166     -24.598   0.917  14.801  1.00 15.00      A    C  
ATOM   1550  CE  LYS A 166     -25.270   1.876  13.834  1.00 15.00      A    C  
ATOM   1551  NZ  LYS A 166     -24.293   2.782  13.175  1.00 15.00      A    N  
ATOM   1552  HZ1 LYS A 166     -24.621   3.771  13.243  1.00 15.00      A    H  
ATOM   1553  HZ2 LYS A 166     -24.196   2.529  12.167  1.00 15.00      A    H  
ATOM   1554  HZ3 LYS A 166     -23.364   2.705  13.634  1.00 15.00      A    H  
ATOM   1555  C   LYS A 166     -22.451   0.393  19.297  1.00 15.00      A    C  
ATOM   1556  O   LYS A 166     -22.421  -0.817  19.075  1.00 15.00      A    O  
ATOM   1557  N   GLY A 167     -22.217   0.913  20.492  1.00 15.00      A    N  
ATOM   1558  HN  GLY A 167     -22.218   1.887  20.603  1.00 15.00      A    H  
ATOM   1559  CA  GLY A 167     -21.940   0.064  21.629  1.00 15.00      A    C  
ATOM   1560  C   GLY A 167     -20.829   0.619  22.489  1.00 15.00      A    C  
ATOM   1561  O   GLY A 167     -20.628   1.834  22.546  1.00 15.00      A    O  
ATOM   1562  N   ALA A 168     -20.106  -0.270  23.155  1.00 15.00      A    N  
ATOM   1563  HN  ALA A 168     -20.307  -1.223  23.053  1.00 15.00      A    H  
ATOM   1564  CA  ALA A 168     -19.007   0.130  24.014  1.00 15.00      A    C  
ATOM   1565  CB  ALA A 168     -19.130  -0.535  25.377  1.00 15.00      A    C  
ATOM   1566  C   ALA A 168     -17.682  -0.230  23.357  1.00 15.00      A    C  
ATOM   1567  O   ALA A 168     -17.536  -1.325  22.814  1.00 15.00      A    O  
ATOM   1568  N   PRO A 169     -16.716   0.700  23.370  1.00 15.00      A    N  
ATOM   1569  CA  PRO A 169     -15.394   0.482  22.773  1.00 15.00      A    C  
ATOM   1570  CB  PRO A 169     -14.644   1.792  23.051  1.00 15.00      A    C  
ATOM   1571  CG  PRO A 169     -15.718   2.796  23.295  1.00 15.00      A    C  
ATOM   1572  CD  PRO A 169     -16.840   2.045  23.950  1.00 15.00      A    C  
ATOM   1573  C   PRO A 169     -14.654  -0.697  23.401  1.00 15.00      A    C  
ATOM   1574  O   PRO A 169     -14.025  -0.568  24.455  1.00 15.00      A    O  
ATOM   1575  N   ALA A 170     -14.752  -1.850  22.752  1.00 15.00      A    N  
ATOM   1576  HN  ALA A 170     -15.295  -1.894  21.934  1.00 15.00      A    H  
ATOM   1577  CA  ALA A 170     -14.091  -3.055  23.217  1.00 15.00      A    C  
ATOM   1578  CB  ALA A 170     -15.098  -4.011  23.838  1.00 15.00      A    C  
ATOM   1579  C   ALA A 170     -13.364  -3.715  22.054  1.00 15.00      A    C  
ATOM   1580  O   ALA A 170     -13.697  -3.477  20.889  1.00 15.00      A    O  
ATOM   1581  N   SER A 171     -12.368  -4.529  22.362  1.00 15.00      A    N  
ATOM   1582  HN  SER A 171     -12.142  -4.680  23.305  1.00 15.00      A    H  
ATOM   1583  CA  SER A 171     -11.598  -5.207  21.335  1.00 15.00      A    C  
ATOM   1584  CB  SER A 171     -10.150  -4.713  21.367  1.00 15.00      A    C  
ATOM   1585  OG  SER A 171     -10.103  -3.301  21.477  1.00 15.00      A    O  
ATOM   1586  HG  SER A 171     -10.942  -2.930  21.194  1.00 15.00      A    H  
ATOM   1587  C   SER A 171     -11.639  -6.720  21.518  1.00 15.00      A    C  
ATOM   1588  O   SER A 171     -11.635  -7.219  22.643  1.00 15.00      A    O  
ATOM   1589  N   HIS A 172     -11.693  -7.440  20.405  1.00 15.00      A    N  
ATOM   1590  HN  HIS A 172     -11.709  -6.983  19.542  1.00 15.00      A    H  
ATOM   1591  CA  HIS A 172     -11.719  -8.895  20.434  1.00 15.00      A    C  
ATOM   1592  CB  HIS A 172     -12.175  -9.434  19.073  1.00 15.00      A    C  
ATOM   1593  CG  HIS A 172     -12.796 -10.800  19.114  1.00 15.00      A    C  
ATOM   1594  ND1 HIS A 172     -14.144 -10.966  19.314  1.00 15.00      A    N  
ATOM   1595  CD2 HIS A 172     -12.219 -12.016  18.949  1.00 15.00      A    C  
ATOM   1596  CE1 HIS A 172     -14.363 -12.267  19.266  1.00 15.00      A    C  
ATOM   1597  NE2 HIS A 172     -13.229 -12.941  19.046  1.00 15.00      A    N  
ATOM   1598  HE2 HIS A 172     -13.137 -13.913  18.957  1.00 15.00      A    H  
ATOM   1599  C   HIS A 172     -10.323  -9.408  20.763  1.00 15.00      A    C  
ATOM   1600  O   HIS A 172      -9.332  -8.739  20.474  1.00 15.00      A    O  
ATOM   1601  N   SER A 173     -10.243 -10.595  21.346  1.00 15.00      A    N  
ATOM   1602  HN  SER A 173     -11.067 -11.090  21.540  1.00 15.00      A    H  
ATOM   1603  CA  SER A 173      -8.957 -11.178  21.727  1.00 15.00      A    C  
ATOM   1604  CB  SER A 173      -9.164 -12.426  22.590  1.00 15.00      A    C  
ATOM   1605  OG  SER A 173      -7.982 -12.760  23.296  1.00 15.00      A    O  
ATOM   1606  HG  SER A 173      -7.216 -12.599  22.732  1.00 15.00      A    H  
ATOM   1607  C   SER A 173      -8.071 -11.500  20.517  1.00 15.00      A    C  
ATOM   1608  O   SER A 173      -6.886 -11.788  20.675  1.00 15.00      A    O  
ATOM   1609  N   LEU A 174      -8.641 -11.440  19.318  1.00 15.00      A    N  
ATOM   1610  HN  LEU A 174      -9.584 -11.192  19.249  1.00 15.00      A    H  
ATOM   1611  CA  LEU A 174      -7.890 -11.732  18.100  1.00 15.00      A    C  
ATOM   1612  CB  LEU A 174      -8.748 -12.504  17.092  1.00 15.00      A    C  
ATOM   1613  CG  LEU A 174      -8.822 -14.026  17.281  1.00 15.00      A    C  
ATOM   1614  CD1 LEU A 174      -7.429 -14.628  17.390  1.00 15.00      A    C  
ATOM   1615  CD2 LEU A 174      -9.674 -14.399  18.487  1.00 15.00      A    C  
ATOM   1616  C   LEU A 174      -7.327 -10.461  17.473  1.00 15.00      A    C  
ATOM   1617  O   LEU A 174      -6.622 -10.509  16.459  1.00 15.00      A    O  
ATOM   1618  N   ALA A 175      -7.627  -9.324  18.092  1.00 15.00      A    N  
ATOM   1619  HN  ALA A 175      -8.174  -9.352  18.906  1.00 15.00      A    H  
ATOM   1620  CA  ALA A 175      -7.153  -8.037  17.607  1.00 15.00      A    C  
ATOM   1621  CB  ALA A 175      -7.968  -6.912  18.227  1.00 15.00      A    C  
ATOM   1622  C   ALA A 175      -5.666  -7.865  17.920  1.00 15.00      A    C  
ATOM   1623  O   ALA A 175      -4.903  -8.836  17.940  1.00 15.00      A    O  
ATOM   1624  N   LYS A 176      -5.252  -6.630  18.148  1.00 15.00      A    N  
ATOM   1625  HN  LYS A 176      -5.901  -5.892  18.118  1.00 15.00      A    H  
ATOM   1626  CA  LYS A 176      -3.864  -6.334  18.463  1.00 15.00      A    C  
ATOM   1627  CB  LYS A 176      -3.101  -5.891  17.207  1.00 15.00      A    C  
ATOM   1628  CG  LYS A 176      -2.917  -6.979  16.158  1.00 15.00      A    C  
ATOM   1629  CD  LYS A 176      -2.061  -8.125  16.678  1.00 15.00      A    C  
ATOM   1630  CE  LYS A 176      -2.204  -9.369  15.806  1.00 15.00      A    C  
ATOM   1631  NZ  LYS A 176      -3.605  -9.892  15.775  1.00 15.00      A    N  
ATOM   1632  HZ1 LYS A 176      -4.222  -9.239  15.253  1.00 15.00      A    H  
ATOM   1633  HZ2 LYS A 176      -3.976  -9.989  16.746  1.00 15.00      A    H  
ATOM   1634  HZ3 LYS A 176      -3.635 -10.825  15.311  1.00 15.00      A    H  
ATOM   1635  C   LYS A 176      -3.792  -5.240  19.513  1.00 15.00      A    C  
ATOM   1636  O   LYS A 176      -4.465  -4.222  19.397  1.00 15.00      A    O  
ATOM   1637  N   GLN A 177      -3.003  -5.474  20.550  1.00 15.00      A    N  
ATOM   1638  HN  GLN A 177      -2.522  -6.326  20.602  1.00 15.00      A    H  
ATOM   1639  CA  GLN A 177      -2.824  -4.501  21.621  1.00 15.00      A    C  
ATOM   1640  CB  GLN A 177      -3.710  -4.824  22.834  1.00 15.00      A    C  
ATOM   1641  CG  GLN A 177      -4.768  -5.894  22.584  1.00 15.00      A    C  
ATOM   1642  CD  GLN A 177      -6.008  -5.721  23.445  1.00 15.00      A    C  
ATOM   1643  OE1 GLN A 177      -6.368  -4.609  23.834  1.00 15.00      A    O  
ATOM   1644  NE2 GLN A 177      -6.680  -6.826  23.737  1.00 15.00      A    N  
ATOM   1645 HE21 GLN A 177      -6.345  -7.679  23.389  1.00 15.00      A    H  
ATOM   1646 HE22 GLN A 177      -7.486  -6.742  24.284  1.00 15.00      A    H  
ATOM   1647  C   GLN A 177      -1.357  -4.488  22.021  1.00 15.00      A    C  
ATOM   1648  O   GLN A 177      -0.793  -5.537  22.340  1.00 15.00      A    O  
ATOM   1649  N   LEU A 178      -0.735  -3.318  21.987  1.00 15.00      A    N  
ATOM   1650  HN  LEU A 178      -1.243  -2.506  21.754  1.00 15.00      A    H  
ATOM   1651  CA  LEU A 178       0.677  -3.203  22.325  1.00 15.00      A    C  
ATOM   1652  CB  LEU A 178       1.492  -2.746  21.114  1.00 15.00      A    C  
ATOM   1653  CG  LEU A 178       1.579  -3.730  19.941  1.00 15.00      A    C  
ATOM   1654  CD1 LEU A 178       2.450  -3.163  18.831  1.00 15.00      A    C  
ATOM   1655  CD2 LEU A 178       2.112  -5.081  20.401  1.00 15.00      A    C  
ATOM   1656  C   LEU A 178       0.907  -2.263  23.496  1.00 15.00      A    C  
ATOM   1657  O   LEU A 178       0.491  -1.107  23.469  1.00 15.00      A    O  
ATOM   1658  N   TYR A 179       1.580  -2.772  24.518  1.00 15.00      A    N  
ATOM   1659  HN  TYR A 179       1.887  -3.697  24.468  1.00 15.00      A    H  
ATOM   1660  CA  TYR A 179       1.877  -1.992  25.708  1.00 15.00      A    C  
ATOM   1661  CB  TYR A 179       2.350  -2.901  26.841  1.00 15.00      A    C  
ATOM   1662  CG  TYR A 179       1.236  -3.658  27.520  1.00 15.00      A    C  
ATOM   1663  CD1 TYR A 179       0.382  -3.020  28.408  1.00 15.00      A    C  
ATOM   1664  CD2 TYR A 179       1.040  -5.011  27.276  1.00 15.00      A    C  
ATOM   1665  CE1 TYR A 179      -0.636  -3.706  29.037  1.00 15.00      A    C  
ATOM   1666  CE2 TYR A 179       0.022  -5.706  27.899  1.00 15.00      A    C  
ATOM   1667  CZ  TYR A 179      -0.813  -5.048  28.779  1.00 15.00      A    C  
ATOM   1668  OH  TYR A 179      -1.825  -5.737  29.406  1.00 15.00      A    O  
ATOM   1669  HH  TYR A 179      -2.621  -5.200  29.415  1.00 15.00      A    H  
ATOM   1670  C   TYR A 179       2.926  -0.931  25.426  1.00 15.00      A    C  
ATOM   1671  O   TYR A 179       4.112  -1.237  25.285  1.00 15.00      A    O  
ATOM   1672  N   PHE A 180       2.482   0.309  25.335  1.00 15.00      A    N  
ATOM   1673  HN  PHE A 180       1.518   0.482  25.440  1.00 15.00      A    H  
ATOM   1674  CA  PHE A 180       3.380   1.418  25.078  1.00 15.00      A    C  
ATOM   1675  CB  PHE A 180       2.715   2.455  24.173  1.00 15.00      A    C  
ATOM   1676  CG  PHE A 180       3.692   3.343  23.458  1.00 15.00      A    C  
ATOM   1677  CD1 PHE A 180       3.972   4.614  23.930  1.00 15.00      A    C  
ATOM   1678  CD2 PHE A 180       4.334   2.903  22.311  1.00 15.00      A    C  
ATOM   1679  CE1 PHE A 180       4.873   5.431  23.275  1.00 15.00      A    C  
ATOM   1680  CE2 PHE A 180       5.237   3.715  21.649  1.00 15.00      A    C  
ATOM   1681  CZ  PHE A 180       5.506   4.981  22.132  1.00 15.00      A    C  
ATOM   1682  C   PHE A 180       3.814   2.058  26.391  1.00 15.00      A    C  
ATOM   1683  O   PHE A 180       2.974   2.499  27.179  1.00 15.00      A    O  
ATOM   1684  N   PRO A 181       5.130   2.094  26.648  1.00 15.00      A    N  
ATOM   1685  CA  PRO A 181       5.682   2.678  27.871  1.00 15.00      A    C  
ATOM   1686  CB  PRO A 181       7.143   2.219  27.854  1.00 15.00      A    C  
ATOM   1687  CG  PRO A 181       7.459   2.029  26.411  1.00 15.00      A    C  
ATOM   1688  CD  PRO A 181       6.184   1.564  25.762  1.00 15.00      A    C  
ATOM   1689  C   PRO A 181       5.614   4.201  27.869  1.00 15.00      A    C  
ATOM   1690  O   PRO A 181       5.795   4.844  26.833  1.00 15.00      A    O  
ATOM   1691  N   LEU A 182       5.344   4.769  29.033  1.00 15.00      A    N  
ATOM   1692  HN  LEU A 182       5.193   4.199  29.817  1.00 15.00      A    H  
ATOM   1693  CA  LEU A 182       5.265   6.213  29.180  1.00 15.00      A    C  
ATOM   1694  CB  LEU A 182       4.173   6.579  30.193  1.00 15.00      A    C  
ATOM   1695  CG  LEU A 182       2.747   6.155  29.826  1.00 15.00      A    C  
ATOM   1696  CD1 LEU A 182       1.775   6.506  30.942  1.00 15.00      A    C  
ATOM   1697  CD2 LEU A 182       2.315   6.798  28.515  1.00 15.00      A    C  
ATOM   1698  C   LEU A 182       6.618   6.757  29.629  1.00 15.00      A    C  
ATOM   1699  O   LEU A 182       7.406   6.028  30.228  1.00 15.00      A    O  
ATOM   1700  N   PRO A 183       6.907   8.045  29.350  1.00 15.00      A    N  
ATOM   1701  CA  PRO A 183       8.183   8.682  29.730  1.00 15.00      A    C  
ATOM   1702  CB  PRO A 183       8.055  10.111  29.185  1.00 15.00      A    C  
ATOM   1703  CG  PRO A 183       6.593  10.319  28.991  1.00 15.00      A    C  
ATOM   1704  CD  PRO A 183       6.032   8.977  28.620  1.00 15.00      A    C  
ATOM   1705  C   PRO A 183       8.415   8.704  31.243  1.00 15.00      A    C  
ATOM   1706  O   PRO A 183       9.497   9.056  31.707  1.00 15.00      A    O  
ATOM   1707  N   GLY A 184       7.389   8.344  32.001  1.00 15.00      A    N  
ATOM   1708  HN  GLY A 184       6.553   8.081  31.572  1.00 15.00      A    H  
ATOM   1709  CA  GLY A 184       7.502   8.311  33.442  1.00 15.00      A    C  
ATOM   1710  C   GLY A 184       7.215   6.928  33.974  1.00 15.00      A    C  
ATOM   1711  O   GLY A 184       8.129   6.182  34.321  1.00 15.00      A    O  
ATOM   1712  N   SER A 185       5.938   6.584  34.034  1.00 15.00      A    N  
ATOM   1713  HN  SER A 185       5.258   7.229  33.753  1.00 15.00      A    H  
ATOM   1714  CA  SER A 185       5.509   5.279  34.512  1.00 15.00      A    C  
ATOM   1715  CB  SER A 185       5.483   5.249  36.044  1.00 15.00      A    C  
ATOM   1716  OG  SER A 185       6.777   5.465  36.582  1.00 15.00      A    O  
ATOM   1717  HG  SER A 185       7.406   5.607  35.859  1.00 15.00      A    H  
ATOM   1718  C   SER A 185       4.126   4.958  33.964  1.00 15.00      A    C  
ATOM   1719  O   SER A 185       3.241   5.816  33.961  1.00 15.00      A    O  
ATOM   1720  N   GLY A 186       3.953   3.737  33.474  1.00 15.00      A    N  
ATOM   1721  HN  GLY A 186       4.708   3.111  33.456  1.00 15.00      A    H  
ATOM   1722  CA  GLY A 186       2.669   3.333  32.942  1.00 15.00      A    C  
ATOM   1723  C   GLY A 186       2.790   2.712  31.569  1.00 15.00      A    C  
ATOM   1724  O   GLY A 186       3.778   2.936  30.868  1.00 15.00      A    O  
ATOM   1725  N   TYR A 187       1.792   1.923  31.196  1.00 15.00      A    N  
ATOM   1726  HN  TYR A 187       1.035   1.790  31.805  1.00 15.00      A    H  
ATOM   1727  CA  TYR A 187       1.774   1.259  29.903  1.00 15.00      A    C  
ATOM   1728  CB  TYR A 187       2.137  -0.222  30.049  1.00 15.00      A    C  
ATOM   1729  CG  TYR A 187       3.547  -0.471  30.535  1.00 15.00      A    C  
ATOM   1730  CD1 TYR A 187       4.639  -0.212  29.719  1.00 15.00      A    C  
ATOM   1731  CD2 TYR A 187       3.785  -0.966  31.811  1.00 15.00      A    C  
ATOM   1732  CE1 TYR A 187       5.929  -0.439  30.158  1.00 15.00      A    C  
ATOM   1733  CE2 TYR A 187       5.070  -1.195  32.259  1.00 15.00      A    C  
ATOM   1734  CZ  TYR A 187       6.138  -0.929  31.429  1.00 15.00      A    C  
ATOM   1735  OH  TYR A 187       7.420  -1.155  31.872  1.00 15.00      A    O  
ATOM   1736  HH  TYR A 187       7.491  -2.055  32.204  1.00 15.00      A    H  
ATOM   1737  C   TYR A 187       0.395   1.385  29.273  1.00 15.00      A    C  
ATOM   1738  O   TYR A 187      -0.604   0.979  29.865  1.00 15.00      A    O  
ATOM   1739  N   HIS A 188       0.349   1.960  28.085  1.00 15.00      A    N  
ATOM   1740  HN  HIS A 188       1.186   2.269  27.671  1.00 15.00      A    H  
ATOM   1741  CA  HIS A 188      -0.904   2.138  27.369  1.00 15.00      A    C  
ATOM   1742  CB  HIS A 188      -0.796   3.316  26.399  1.00 15.00      A    C  
ATOM   1743  CG  HIS A 188      -1.200   4.635  26.982  1.00 15.00      A    C  
ATOM   1744  ND1 HIS A 188      -1.611   5.712  26.227  1.00 15.00      A    N  
ATOM   1745  HD1 HIS A 188      -1.679   5.738  25.251  1.00 15.00      A    H  
ATOM   1746  CD2 HIS A 188      -1.252   5.044  28.273  1.00 15.00      A    C  
ATOM   1747  CE1 HIS A 188      -1.896   6.720  27.064  1.00 15.00      A    C  
ATOM   1748  NE2 HIS A 188      -1.695   6.365  28.317  1.00 15.00      A    N  
ATOM   1749  C   HIS A 188      -1.258   0.874  26.600  1.00 15.00      A    C  
ATOM   1750  O   HIS A 188      -0.376   0.215  26.060  1.00 15.00      A    O  
ATOM   1751  N   LEU A 189      -2.545   0.532  26.570  1.00 15.00      A    N  
ATOM   1752  HN  LEU A 189      -3.196   1.076  27.060  1.00 15.00      A    H  
ATOM   1753  CA  LEU A 189      -3.008  -0.653  25.844  1.00 15.00      A    C  
ATOM   1754  CB  LEU A 189      -4.481  -0.934  26.150  1.00 15.00      A    C  
ATOM   1755  CG  LEU A 189      -4.772  -1.810  27.372  1.00 15.00      A    C  
ATOM   1756  CD1 LEU A 189      -6.273  -1.926  27.602  1.00 15.00      A    C  
ATOM   1757  CD2 LEU A 189      -4.149  -3.188  27.204  1.00 15.00      A    C  
ATOM   1758  C   LEU A 189      -2.812  -0.473  24.345  1.00 15.00      A    C  
ATOM   1759  O   LEU A 189      -2.447  -1.416  23.647  1.00 15.00      A    O  
ATOM   1760  N   LEU A 190      -3.066   0.756  23.884  1.00 15.00      A    N  
ATOM   1761  HN  LEU A 190      -3.362   1.433  24.524  1.00 15.00      A    H  
ATOM   1762  CA  LEU A 190      -2.922   1.152  22.479  1.00 15.00      A    C  
ATOM   1763  CB  LEU A 190      -1.525   1.702  22.184  1.00 15.00      A    C  
ATOM   1764  CG  LEU A 190      -1.261   3.145  22.627  1.00 15.00      A    C  
ATOM   1765  CD1 LEU A 190       0.068   3.637  22.078  1.00 15.00      A    C  
ATOM   1766  CD2 LEU A 190      -2.396   4.063  22.197  1.00 15.00      A    C  
ATOM   1767  C   LEU A 190      -3.323   0.082  21.460  1.00 15.00      A    C  
ATOM   1768  O   LEU A 190      -2.496  -0.719  21.021  1.00 15.00      A    O  
ATOM   1769  N   ALA A 191      -4.590   0.094  21.073  1.00 15.00      A    N  
ATOM   1770  HN  ALA A 191      -5.199   0.759  21.450  1.00 15.00      A    H  
ATOM   1771  CA  ALA A 191      -5.096  -0.858  20.098  1.00 15.00      A    C  
ATOM   1772  CB  ALA A 191      -6.493  -1.322  20.485  1.00 15.00      A    C  
ATOM   1773  C   ALA A 191      -5.108  -0.226  18.710  1.00 15.00      A    C  
ATOM   1774  O   ALA A 191      -5.901   0.675  18.436  1.00 15.00      A    O  
ATOM   1775  N   PRO A 192      -4.210  -0.673  17.824  1.00 15.00      A    N  
ATOM   1776  CA  PRO A 192      -4.118  -0.149  16.468  1.00 15.00      A    C  
ATOM   1777  CB  PRO A 192      -2.683  -0.487  16.067  1.00 15.00      A    C  
ATOM   1778  CG  PRO A 192      -2.343  -1.718  16.842  1.00 15.00      A    C  
ATOM   1779  CD  PRO A 192      -3.207  -1.720  18.079  1.00 15.00      A    C  
ATOM   1780  C   PRO A 192      -5.110  -0.810  15.515  1.00 15.00      A    C  
ATOM   1781  O   PRO A 192      -5.063  -2.020  15.282  1.00 15.00      A    O  
ATOM   1782  N   LEU A 193      -6.016  -0.008  14.976  1.00 15.00      A    N  
ATOM   1783  HN  LEU A 193      -6.017   0.940  15.217  1.00 15.00      A    H  
ATOM   1784  CA  LEU A 193      -7.007  -0.503  14.033  1.00 15.00      A    C  
ATOM   1785  CB  LEU A 193      -8.327   0.257  14.185  1.00 15.00      A    C  
ATOM   1786  CG  LEU A 193      -9.036   0.113  15.536  1.00 15.00      A    C  
ATOM   1787  CD1 LEU A 193     -10.259   1.016  15.600  1.00 15.00      A    C  
ATOM   1788  CD2 LEU A 193      -9.429  -1.335  15.785  1.00 15.00      A    C  
ATOM   1789  C   LEU A 193      -6.466  -0.372  12.613  1.00 15.00      A    C  
ATOM   1790  O   LEU A 193      -5.433   0.262  12.398  1.00 15.00      A    O  
ATOM   1791  N   PHE A 194      -7.157  -0.959  11.646  1.00 15.00      A    N  
ATOM   1792  HN  PHE A 194      -7.989  -1.433  11.867  1.00 15.00      A    H  
ATOM   1793  CA  PHE A 194      -6.709  -0.906  10.261  1.00 15.00      A    C  
ATOM   1794  CB  PHE A 194      -6.992  -2.234   9.555  1.00 15.00      A    C  
ATOM   1795  CG  PHE A 194      -6.419  -2.325   8.171  1.00 15.00      A    C  
ATOM   1796  CD1 PHE A 194      -5.075  -2.596   7.981  1.00 15.00      A    C  
ATOM   1797  CD2 PHE A 194      -7.226  -2.143   7.059  1.00 15.00      A    C  
ATOM   1798  CE1 PHE A 194      -4.545  -2.684   6.710  1.00 15.00      A    C  
ATOM   1799  CE2 PHE A 194      -6.704  -2.230   5.785  1.00 15.00      A    C  
ATOM   1800  CZ  PHE A 194      -5.361  -2.501   5.611  1.00 15.00      A    C  
ATOM   1801  C   PHE A 194      -7.353   0.253   9.505  1.00 15.00      A    C  
ATOM   1802  O   PHE A 194      -8.557   0.235   9.236  1.00 15.00      A    O  
ATOM   1803  N   PRO A 195      -6.554   1.275   9.151  1.00 15.00      A    N  
ATOM   1804  CA  PRO A 195      -7.040   2.448   8.418  1.00 15.00      A    C  
ATOM   1805  CB  PRO A 195      -5.908   3.465   8.583  1.00 15.00      A    C  
ATOM   1806  CG  PRO A 195      -4.678   2.642   8.776  1.00 15.00      A    C  
ATOM   1807  CD  PRO A 195      -5.110   1.365   9.445  1.00 15.00      A    C  
ATOM   1808  C   PRO A 195      -7.282   2.144   6.938  1.00 15.00      A    C  
ATOM   1809  O   PRO A 195      -6.485   2.515   6.073  1.00 15.00      A    O  
ATOM   1810  N   THR A 196      -8.390   1.470   6.658  1.00 15.00      A    N  
ATOM   1811  HN  THR A 196      -8.978   1.202   7.396  1.00 15.00      A    H  
ATOM   1812  CA  THR A 196      -8.757   1.101   5.293  1.00 15.00      A    C  
ATOM   1813  CB  THR A 196     -10.026   0.210   5.271  1.00 15.00      A    C  
ATOM   1814  OG1 THR A 196     -10.400  -0.117   3.922  1.00 15.00      A    O  
ATOM   1815  HG1 THR A 196     -11.372  -0.103   3.844  1.00 15.00      A    H  
ATOM   1816  CG2 THR A 196     -11.183   0.886   5.991  1.00 15.00      A    C  
ATOM   1817  C   THR A 196      -8.933   2.339   4.404  1.00 15.00      A    C  
ATOM   1818  O   THR A 196      -8.652   2.300   3.202  1.00 15.00      A    O  
ATOM   1819  N   SER A 197      -9.365   3.445   5.007  1.00 15.00      A    N  
ATOM   1820  HN  SER A 197      -9.570   3.420   5.966  1.00 15.00      A    H  
ATOM   1821  CA  SER A 197      -9.561   4.689   4.272  1.00 15.00      A    C  
ATOM   1822  CB  SER A 197     -10.288   5.713   5.145  1.00 15.00      A    C  
ATOM   1823  OG  SER A 197     -11.452   5.143   5.716  1.00 15.00      A    O  
ATOM   1824  HG  SER A 197     -11.812   5.742   6.381  1.00 15.00      A    H  
ATOM   1825  C   SER A 197      -8.229   5.253   3.777  1.00 15.00      A    C  
ATOM   1826  O   SER A 197      -8.170   5.914   2.743  1.00 15.00      A    O  
ATOM   1827  N   LEU A 198      -7.156   4.981   4.514  1.00 15.00      A    N  
ATOM   1828  HN  LEU A 198      -7.256   4.446   5.331  1.00 15.00      A    H  
ATOM   1829  CA  LEU A 198      -5.833   5.455   4.127  1.00 15.00      A    C  
ATOM   1830  CB  LEU A 198      -4.900   5.504   5.341  1.00 15.00      A    C  
ATOM   1831  CG  LEU A 198      -3.446   5.908   5.071  1.00 15.00      A    C  
ATOM   1832  CD1 LEU A 198      -3.342   7.391   4.742  1.00 15.00      A    C  
ATOM   1833  CD2 LEU A 198      -2.562   5.554   6.256  1.00 15.00      A    C  
ATOM   1834  C   LEU A 198      -5.254   4.541   3.059  1.00 15.00      A    C  
ATOM   1835  O   LEU A 198      -4.637   4.995   2.097  1.00 15.00      A    O  
ATOM   1836  N   VAL A 199      -5.480   3.246   3.234  1.00 15.00      A    N  
ATOM   1837  HN  VAL A 199      -5.986   2.954   4.022  1.00 15.00      A    H  
ATOM   1838  CA  VAL A 199      -4.993   2.247   2.296  1.00 15.00      A    C  
ATOM   1839  CB  VAL A 199      -5.264   0.815   2.799  1.00 15.00      A    C  
ATOM   1840  CG1 VAL A 199      -4.724  -0.212   1.817  1.00 15.00      A    C  
ATOM   1841  CG2 VAL A 199      -4.642   0.610   4.172  1.00 15.00      A    C  
ATOM   1842  C   VAL A 199      -5.621   2.440   0.921  1.00 15.00      A    C  
ATOM   1843  O   VAL A 199      -4.949   2.304  -0.095  1.00 15.00      A    O  
ATOM   1844  N   HIS A 200      -6.909   2.776   0.895  1.00 15.00      A    N  
ATOM   1845  HN  HIS A 200      -7.397   2.878   1.743  1.00 15.00      A    H  
ATOM   1846  CA  HIS A 200      -7.612   2.993  -0.367  1.00 15.00      A    C  
ATOM   1847  CB  HIS A 200      -9.093   3.292  -0.125  1.00 15.00      A    C  
ATOM   1848  CG  HIS A 200      -9.960   3.073  -1.329  1.00 15.00      A    C  
ATOM   1849  ND1 HIS A 200     -10.173   4.068  -2.253  1.00 15.00      A    N  
ATOM   1850  CD2 HIS A 200     -10.644   1.964  -1.703  1.00 15.00      A    C  
ATOM   1851  CE1 HIS A 200     -10.976   3.548  -3.164  1.00 15.00      A    C  
ATOM   1852  NE2 HIS A 200     -11.289   2.283  -2.870  1.00 15.00      A    N  
ATOM   1853  HE2 HIS A 200     -11.892   1.686  -3.392  1.00 15.00      A    H  
ATOM   1854  C   HIS A 200      -6.963   4.131  -1.148  1.00 15.00      A    C  
ATOM   1855  O   HIS A 200      -6.799   4.047  -2.366  1.00 15.00      A    O  
ATOM   1856  N   HIS A 201      -6.577   5.182  -0.431  1.00 15.00      A    N  
ATOM   1857  HN  HIS A 201      -6.734   5.183   0.537  1.00 15.00      A    H  
ATOM   1858  CA  HIS A 201      -5.926   6.334  -1.042  1.00 15.00      A    C  
ATOM   1859  CB  HIS A 201      -5.699   7.424   0.012  1.00 15.00      A    C  
ATOM   1860  CG  HIS A 201      -5.053   8.674  -0.510  1.00 15.00      A    C  
ATOM   1861  ND1 HIS A 201      -3.990   9.252   0.143  1.00 15.00      A    N  
ATOM   1862  CD2 HIS A 201      -5.354   9.407  -1.610  1.00 15.00      A    C  
ATOM   1863  CE1 HIS A 201      -3.665  10.315  -0.566  1.00 15.00      A    C  
ATOM   1864  NE2 HIS A 201      -4.462  10.450  -1.633  1.00 15.00      A    N  
ATOM   1865  HE2 HIS A 201      -4.412  11.154  -2.310  1.00 15.00      A    H  
ATOM   1866  C   HIS A 201      -4.601   5.906  -1.667  1.00 15.00      A    C  
ATOM   1867  O   HIS A 201      -4.294   6.255  -2.808  1.00 15.00      A    O  
ATOM   1868  N   VAL A 202      -3.831   5.127  -0.914  1.00 15.00      A    N  
ATOM   1869  HN  VAL A 202      -4.135   4.885  -0.012  1.00 15.00      A    H  
ATOM   1870  CA  VAL A 202      -2.548   4.625  -1.388  1.00 15.00      A    C  
ATOM   1871  CB  VAL A 202      -1.790   3.881  -0.265  1.00 15.00      A    C  
ATOM   1872  CG1 VAL A 202      -0.453   3.352  -0.765  1.00 15.00      A    C  
ATOM   1873  CG2 VAL A 202      -1.580   4.796   0.932  1.00 15.00      A    C  
ATOM   1874  C   VAL A 202      -2.760   3.687  -2.576  1.00 15.00      A    C  
ATOM   1875  O   VAL A 202      -2.069   3.785  -3.591  1.00 15.00      A    O  
ATOM   1876  N   HIS A 203      -3.738   2.797  -2.441  1.00 15.00      A    N  
ATOM   1877  HN  HIS A 203      -4.249   2.778  -1.599  1.00 15.00      A    H  
ATOM   1878  CA  HIS A 203      -4.074   1.834  -3.485  1.00 15.00      A    C  
ATOM   1879  CB  HIS A 203      -5.255   0.968  -3.029  1.00 15.00      A    C  
ATOM   1880  CG  HIS A 203      -5.407  -0.328  -3.773  1.00 15.00      A    C  
ATOM   1881  ND1 HIS A 203      -5.091  -1.527  -3.183  1.00 15.00      A    N  
ATOM   1882  CD2 HIS A 203      -5.856  -0.555  -5.033  1.00 15.00      A    C  
ATOM   1883  CE1 HIS A 203      -5.347  -2.456  -4.085  1.00 15.00      A    C  
ATOM   1884  NE2 HIS A 203      -5.811  -1.916  -5.220  1.00 15.00      A    N  
ATOM   1885  HE2 HIS A 203      -6.063  -2.403  -6.031  1.00 15.00      A    H  
ATOM   1886  C   HIS A 203      -4.430   2.551  -4.782  1.00 15.00      A    C  
ATOM   1887  O   HIS A 203      -4.071   2.102  -5.868  1.00 15.00      A    O  
ATOM   1888  N   ALA A 204      -5.140   3.668  -4.663  1.00 15.00      A    N  
ATOM   1889  HN  ALA A 204      -5.404   3.974  -3.764  1.00 15.00      A    H  
ATOM   1890  CA  ALA A 204      -5.540   4.449  -5.825  1.00 15.00      A    C  
ATOM   1891  CB  ALA A 204      -6.527   5.534  -5.425  1.00 15.00      A    C  
ATOM   1892  C   ALA A 204      -4.326   5.055  -6.524  1.00 15.00      A    C  
ATOM   1893  O   ALA A 204      -4.179   4.940  -7.742  1.00 15.00      A    O  
ATOM   1894  N   LEU A 205      -3.453   5.684  -5.743  1.00 15.00      A    N  
ATOM   1895  HN  LEU A 205      -3.625   5.730  -4.775  1.00 15.00      A    H  
ATOM   1896  CA  LEU A 205      -2.248   6.310  -6.280  1.00 15.00      A    C  
ATOM   1897  CB  LEU A 205      -1.514   7.080  -5.180  1.00 15.00      A    C  
ATOM   1898  CG  LEU A 205      -2.329   8.140  -4.435  1.00 15.00      A    C  
ATOM   1899  CD1 LEU A 205      -1.553   8.667  -3.238  1.00 15.00      A    C  
ATOM   1900  CD2 LEU A 205      -2.717   9.279  -5.366  1.00 15.00      A    C  
ATOM   1901  C   LEU A 205      -1.319   5.264  -6.890  1.00 15.00      A    C  
ATOM   1902  O   LEU A 205      -0.772   5.457  -7.976  1.00 15.00      A    O  
ATOM   1903  N   LEU A 206      -1.157   4.151  -6.184  1.00 15.00      A    N  
ATOM   1904  HN  LEU A 206      -1.625   4.060  -5.320  1.00 15.00      A    H  
ATOM   1905  CA  LEU A 206      -0.303   3.061  -6.643  1.00 15.00      A    C  
ATOM   1906  CB  LEU A 206      -0.166   2.002  -5.545  1.00 15.00      A    C  
ATOM   1907  CG  LEU A 206       1.099   2.056  -4.683  1.00 15.00      A    C  
ATOM   1908  CD1 LEU A 206       1.322   3.453  -4.124  1.00 15.00      A    C  
ATOM   1909  CD2 LEU A 206       1.015   1.039  -3.555  1.00 15.00      A    C  
ATOM   1910  C   LEU A 206      -0.875   2.428  -7.907  1.00 15.00      A    C  
ATOM   1911  O   LEU A 206      -0.141   1.901  -8.741  1.00 15.00      A    O  
ATOM   1912  N   ARG A 207      -2.193   2.482  -8.033  1.00 15.00      A    N  
ATOM   1913  HN  ARG A 207      -2.722   2.904  -7.320  1.00 15.00      A    H  
ATOM   1914  CA  ARG A 207      -2.881   1.924  -9.186  1.00 15.00      A    C  
ATOM   1915  CB  ARG A 207      -4.379   1.811  -8.892  1.00 15.00      A    C  
ATOM   1916  CG  ARG A 207      -5.189   1.113  -9.970  1.00 15.00      A    C  
ATOM   1917  CD  ARG A 207      -6.647   1.546  -9.927  1.00 15.00      A    C  
ATOM   1918  NE  ARG A 207      -7.274   1.276  -8.629  1.00 15.00      A    N  
ATOM   1919  HE  ARG A 207      -6.941   0.500  -8.125  1.00 15.00      A    H  
ATOM   1920  CZ  ARG A 207      -8.253   2.019  -8.102  1.00 15.00      A    C  
ATOM   1921  NH1 ARG A 207      -8.712   3.080  -8.760  1.00 15.00      A    N  
ATOM   1922 HH11 ARG A 207      -9.475   3.662  -8.352  1.00 15.00      A    H  
ATOM   1923 HH12 ARG A 207      -8.311   3.335  -9.686  1.00 15.00      A    H  
ATOM   1924  NH2 ARG A 207      -8.778   1.695  -6.922  1.00 15.00      A    N  
ATOM   1925 HH21 ARG A 207      -8.431   0.862  -6.402  1.00 15.00      A    H  
ATOM   1926 HH22 ARG A 207      -9.544   2.273  -6.509  1.00 15.00      A    H  
ATOM   1927  C   ARG A 207      -2.664   2.790 -10.423  1.00 15.00      A    C  
ATOM   1928  O   ARG A 207      -2.415   2.276 -11.514  1.00 15.00      A    O  
ATOM   1929  N   GLU A 208      -2.745   4.104 -10.241  1.00 15.00      A    N  
ATOM   1930  HN  GLU A 208      -2.920   4.452  -9.337  1.00 15.00      A    H  
ATOM   1931  CA  GLU A 208      -2.577   5.049 -11.342  1.00 15.00      A    C  
ATOM   1932  CB  GLU A 208      -2.935   6.467 -10.885  1.00 15.00      A    C  
ATOM   1933  CG  GLU A 208      -3.599   7.328 -11.951  1.00 15.00      A    C  
ATOM   1934  CD  GLU A 208      -2.661   7.706 -13.082  1.00 15.00      A    C  
ATOM   1935  OE1 GLU A 208      -1.606   8.308 -12.803  1.00 15.00      A    O  
ATOM   1936  OE2 GLU A 208      -2.981   7.400 -14.252  1.00 15.00      A    O  
ATOM   1937  C   GLU A 208      -1.158   5.009 -11.903  1.00 15.00      A    C  
ATOM   1938  O   GLU A 208      -0.960   4.793 -13.098  1.00 15.00      A    O  
ATOM   1939  N   ALA A 209      -0.175   5.165 -11.025  1.00 15.00      A    N  
ATOM   1940  HN  ALA A 209      -0.400   5.291 -10.076  1.00 15.00      A    H  
ATOM   1941  CA  ALA A 209       1.229   5.170 -11.428  1.00 15.00      A    C  
ATOM   1942  CB  ALA A 209       2.115   5.509 -10.243  1.00 15.00      A    C  
ATOM   1943  C   ALA A 209       1.674   3.858 -12.080  1.00 15.00      A    C  
ATOM   1944  O   ALA A 209       2.766   3.775 -12.642  1.00 15.00      A    O  
ATOM   1945  N   ARG A 210       0.835   2.835 -12.022  1.00 15.00      A    N  
ATOM   1946  HN  ARG A 210      -0.034   2.950 -11.584  1.00 15.00      A    H  
ATOM   1947  CA  ARG A 210       1.181   1.551 -12.608  1.00 15.00      A    C  
ATOM   1948  CB  ARG A 210       1.107   0.436 -11.561  1.00 15.00      A    C  
ATOM   1949  CG  ARG A 210       2.181   0.507 -10.488  1.00 15.00      A    C  
ATOM   1950  CD  ARG A 210       2.911  -0.822 -10.341  1.00 15.00      A    C  
ATOM   1951  NE  ARG A 210       1.995  -1.959 -10.191  1.00 15.00      A    N  
ATOM   1952  HE  ARG A 210       1.757  -2.448 -11.007  1.00 15.00      A    H  
ATOM   1953  CZ  ARG A 210       1.488  -2.363  -9.023  1.00 15.00      A    C  
ATOM   1954  NH1 ARG A 210       1.807  -1.723  -7.902  1.00 15.00      A    N  
ATOM   1955 HH11 ARG A 210       1.415  -2.033  -6.987  1.00 15.00      A    H  
ATOM   1956 HH12 ARG A 210       2.455  -0.905  -7.934  1.00 15.00      A    H  
ATOM   1957  NH2 ARG A 210       0.666  -3.410  -8.977  1.00 15.00      A    N  
ATOM   1958 HH21 ARG A 210       0.267  -3.728  -8.067  1.00 15.00      A    H  
ATOM   1959 HH22 ARG A 210       0.414  -3.919  -9.852  1.00 15.00      A    H  
ATOM   1960  C   ARG A 210       0.303   1.191 -13.804  1.00 15.00      A    C  
ATOM   1961  O   ARG A 210       0.808   0.819 -14.867  1.00 15.00      A    O  
ATOM   1962  N   PHE A 211      -1.007   1.320 -13.645  1.00 15.00      A    N  
ATOM   1963  HN  PHE A 211      -1.358   1.688 -12.802  1.00 15.00      A    H  
ATOM   1964  CA  PHE A 211      -1.939   0.939 -14.700  1.00 15.00      A    C  
ATOM   1965  CB  PHE A 211      -2.994  -0.020 -14.146  1.00 15.00      A    C  
ATOM   1966  CG  PHE A 211      -2.414  -1.224 -13.462  1.00 15.00      A    C  
ATOM   1967  CD1 PHE A 211      -1.786  -2.217 -14.195  1.00 15.00      A    C  
ATOM   1968  CD2 PHE A 211      -2.492  -1.363 -12.085  1.00 15.00      A    C  
ATOM   1969  CE1 PHE A 211      -1.247  -3.325 -13.571  1.00 15.00      A    C  
ATOM   1970  CE2 PHE A 211      -1.956  -2.469 -11.454  1.00 15.00      A    C  
ATOM   1971  CZ  PHE A 211      -1.332  -3.451 -12.198  1.00 15.00      A    C  
ATOM   1972  C   PHE A 211      -2.619   2.118 -15.386  1.00 15.00      A    C  
ATOM   1973  O   PHE A 211      -3.125   1.966 -16.498  1.00 15.00      A    O  
ATOM   1974  N   GLY A 212      -2.620   3.277 -14.740  1.00 15.00      A    N  
ATOM   1975  HN  GLY A 212      -2.156   3.350 -13.879  1.00 15.00      A    H  
ATOM   1976  CA  GLY A 212      -3.270   4.451 -15.306  1.00 15.00      A    C  
ATOM   1977  C   GLY A 212      -2.670   4.888 -16.629  1.00 15.00      A    C  
ATOM   1978  O   GLY A 212      -1.489   4.647 -16.894  1.00 15.00      A    O  
ATOM   1979  N   ASP A 213      -3.485   5.538 -17.455  1.00 15.00      A    N  
ATOM   1980  HN  ASP A 213      -4.413   5.694 -17.181  1.00 15.00      A    H  
ATOM   1981  CA  ASP A 213      -3.051   6.013 -18.767  1.00 15.00      A    C  
ATOM   1982  CB  ASP A 213      -4.237   6.515 -19.594  1.00 15.00      A    C  
ATOM   1983  CG  ASP A 213      -5.261   5.433 -19.863  1.00 15.00      A    C  
ATOM   1984  OD1 ASP A 213      -4.891   4.399 -20.459  1.00 15.00      A    O  
ATOM   1985  OD2 ASP A 213      -6.433   5.615 -19.471  1.00 15.00      A    O  
ATOM   1986  C   ASP A 213      -1.996   7.105 -18.652  1.00 15.00      A    C  
ATOM   1987  O   ASP A 213      -1.172   7.280 -19.555  1.00 15.00      A    O  
ATOM   1988  N   ALA A 214      -2.010   7.831 -17.535  1.00 15.00      A    N  
ATOM   1989  HN  ALA A 214      -2.676   7.632 -16.837  1.00 15.00      A    H  
ATOM   1990  CA  ALA A 214      -1.046   8.901 -17.315  1.00 15.00      A    C  
ATOM   1991  CB  ALA A 214      -1.351   9.648 -16.026  1.00 15.00      A    C  
ATOM   1992  C   ALA A 214       0.366   8.330 -17.291  1.00 15.00      A    C  
ATOM   1993  O   ALA A 214       1.262   8.816 -17.987  1.00 15.00      A    O  
ATOM   1994  N   ALA A 215       0.551   7.281 -16.503  1.00 15.00      A    N  
ATOM   1995  HN  ALA A 215      -0.201   6.949 -15.964  1.00 15.00      A    H  
ATOM   1996  CA  ALA A 215       1.844   6.623 -16.401  1.00 15.00      A    C  
ATOM   1997  CB  ALA A 215       1.967   5.895 -15.075  1.00 15.00      A    C  
ATOM   1998  C   ALA A 215       2.037   5.655 -17.564  1.00 15.00      A    C  
ATOM   1999  O   ALA A 215       3.164   5.326 -17.933  1.00 15.00      A    O  
ATOM   2000  N   LYS A 216       0.925   5.203 -18.140  1.00 15.00      A    N  
ATOM   2001  HN  LYS A 216       0.052   5.493 -17.788  1.00 15.00      A    H  
ATOM   2002  CA  LYS A 216       0.961   4.280 -19.267  1.00 15.00      A    C  
ATOM   2003  CB  LYS A 216      -0.455   3.851 -19.666  1.00 15.00      A    C  
ATOM   2004  CG  LYS A 216      -0.505   2.699 -20.659  1.00 15.00      A    C  
ATOM   2005  CD  LYS A 216      -0.216   1.370 -19.979  1.00 15.00      A    C  
ATOM   2006  CE  LYS A 216      -1.332   0.990 -19.017  1.00 15.00      A    C  
ATOM   2007  NZ  LYS A 216      -1.038  -0.280 -18.299  1.00 15.00      A    N  
ATOM   2008  HZ1 LYS A 216      -0.230  -0.150 -17.657  1.00 15.00      A    H  
ATOM   2009  HZ2 LYS A 216      -0.807  -1.030 -18.981  1.00 15.00      A    H  
ATOM   2010  HZ3 LYS A 216      -1.866  -0.574 -17.742  1.00 15.00      A    H  
ATOM   2011  C   LYS A 216       1.661   4.915 -20.462  1.00 15.00      A    C  
ATOM   2012  O   LYS A 216       2.657   4.390 -20.958  1.00 15.00      A    O  
ATOM   2013  N   ALA A 217       1.143   6.060 -20.899  1.00 15.00      A    N  
ATOM   2014  HN  ALA A 217       0.350   6.431 -20.446  1.00 15.00      A    H  
ATOM   2015  CA  ALA A 217       1.706   6.776 -22.038  1.00 15.00      A    C  
ATOM   2016  CB  ALA A 217       0.841   7.976 -22.390  1.00 15.00      A    C  
ATOM   2017  C   ALA A 217       3.144   7.210 -21.762  1.00 15.00      A    C  
ATOM   2018  O   ALA A 217       3.972   7.262 -22.669  1.00 15.00      A    O  
ATOM   2019  N   ALA A 218       3.437   7.511 -20.502  1.00 15.00      A    N  
ATOM   2020  HN  ALA A 218       2.736   7.448 -19.821  1.00 15.00      A    H  
ATOM   2021  CA  ALA A 218       4.776   7.930 -20.110  1.00 15.00      A    C  
ATOM   2022  CB  ALA A 218       4.766   8.464 -18.686  1.00 15.00      A    C  
ATOM   2023  C   ALA A 218       5.754   6.765 -20.239  1.00 15.00      A    C  
ATOM   2024  O   ALA A 218       6.882   6.930 -20.705  1.00 15.00      A    O  
ATOM   2025  N   ARG A 219       5.302   5.584 -19.832  1.00 15.00      A    N  
ATOM   2026  HN  ARG A 219       4.390   5.523 -19.470  1.00 15.00      A    H  
ATOM   2027  CA  ARG A 219       6.116   4.379 -19.901  1.00 15.00      A    C  
ATOM   2028  CB  ARG A 219       5.422   3.241 -19.141  1.00 15.00      A    C  
ATOM   2029  CG  ARG A 219       6.353   2.152 -18.627  1.00 15.00      A    C  
ATOM   2030  CD  ARG A 219       5.631   1.223 -17.659  1.00 15.00      A    C  
ATOM   2031  NE  ARG A 219       5.605   1.746 -16.291  1.00 15.00      A    N  
ATOM   2032  HE  ARG A 219       6.482   1.815 -15.814  1.00 15.00      A    H  
ATOM   2033  CZ  ARG A 219       4.496   2.097 -15.635  1.00 15.00      A    C  
ATOM   2034  NH1 ARG A 219       3.299   1.979 -16.214  1.00 15.00      A    N  
ATOM   2035 HH11 ARG A 219       3.224   1.614 -17.183  1.00 15.00      A    H  
ATOM   2036 HH12 ARG A 219       2.435   2.248 -15.693  1.00 15.00      A    H  
ATOM   2037  NH2 ARG A 219       4.591   2.573 -14.402  1.00 15.00      A    N  
ATOM   2038 HH21 ARG A 219       3.737   2.856 -13.870  1.00 15.00      A    H  
ATOM   2039 HH22 ARG A 219       5.531   2.670 -13.950  1.00 15.00      A    H  
ATOM   2040  C   ARG A 219       6.338   3.991 -21.361  1.00 15.00      A    C  
ATOM   2041  O   ARG A 219       7.407   3.510 -21.737  1.00 15.00      A    O  
ATOM   2042  N   GLU A 220       5.316   4.233 -22.175  1.00 15.00      A    N  
ATOM   2043  HN  GLU A 220       4.496   4.621 -21.800  1.00 15.00      A    H  
ATOM   2044  CA  GLU A 220       5.356   3.936 -23.599  1.00 15.00      A    C  
ATOM   2045  CB  GLU A 220       3.989   4.231 -24.215  1.00 15.00      A    C  
ATOM   2046  CG  GLU A 220       3.218   3.007 -24.676  1.00 15.00      A    C  
ATOM   2047  CD  GLU A 220       2.083   3.374 -25.607  1.00 15.00      A    C  
ATOM   2048  OE1 GLU A 220       2.305   4.207 -26.494  1.00 15.00      A    O  
ATOM   2049  OE2 GLU A 220       0.977   2.829 -25.456  1.00 15.00      A    O  
ATOM   2050  C   GLU A 220       6.407   4.786 -24.304  1.00 15.00      A    C  
ATOM   2051  O   GLU A 220       7.203   4.279 -25.099  1.00 15.00      A    O  
ATOM   2052  N   ALA A 221       6.401   6.082 -24.002  1.00 15.00      A    N  
ATOM   2053  HN  ALA A 221       5.740   6.416 -23.356  1.00 15.00      A    H  
ATOM   2054  CA  ALA A 221       7.338   7.025 -24.606  1.00 15.00      A    C  
ATOM   2055  CB  ALA A 221       7.062   8.432 -24.108  1.00 15.00      A    C  
ATOM   2056  C   ALA A 221       8.786   6.640 -24.326  1.00 15.00      A    C  
ATOM   2057  O   ALA A 221       9.677   6.914 -25.130  1.00 15.00      A    O  
ATOM   2058  N   ARG A 222       9.013   5.996 -23.188  1.00 15.00      A    N  
ATOM   2059  HN  ARG A 222       8.259   5.802 -22.591  1.00 15.00      A    H  
ATOM   2060  CA  ARG A 222      10.351   5.568 -22.808  1.00 15.00      A    C  
ATOM   2061  CB  ARG A 222      10.349   5.006 -21.387  1.00 15.00      A    C  
ATOM   2062  CG  ARG A 222      11.723   4.598 -20.882  1.00 15.00      A    C  
ATOM   2063  CD  ARG A 222      11.624   3.853 -19.564  1.00 15.00      A    C  
ATOM   2064  NE  ARG A 222      12.928   3.392 -19.093  1.00 15.00      A    N  
ATOM   2065  HE  ARG A 222      13.723   3.800 -19.501  1.00 15.00      A    H  
ATOM   2066  CZ  ARG A 222      13.090   2.462 -18.148  1.00 15.00      A    C  
ATOM   2067  NH1 ARG A 222      12.028   1.896 -17.578  1.00 15.00      A    N  
ATOM   2068 HH11 ARG A 222      12.145   1.170 -16.837  1.00 15.00      A    H  
ATOM   2069 HH12 ARG A 222      11.067   2.179 -17.864  1.00 15.00      A    H  
ATOM   2070  NH2 ARG A 222      14.315   2.099 -17.775  1.00 15.00      A    N  
ATOM   2071 HH21 ARG A 222      15.152   2.539 -18.217  1.00 15.00      A    H  
ATOM   2072 HH22 ARG A 222      14.445   1.374 -17.039  1.00 15.00      A    H  
ATOM   2073  C   ARG A 222      10.883   4.522 -23.785  1.00 15.00      A    C  
ATOM   2074  O   ARG A 222      12.072   4.501 -24.101  1.00 15.00      A    O  
ATOM   2075  N   SER A 223       9.993   3.663 -24.265  1.00 15.00      A    N  
ATOM   2076  HN  SER A 223       9.056   3.733 -23.976  1.00 15.00      A    H  
ATOM   2077  CA  SER A 223      10.361   2.615 -25.205  1.00 15.00      A    C  
ATOM   2078  CB  SER A 223       9.261   1.555 -25.242  1.00 15.00      A    C  
ATOM   2079  OG  SER A 223       8.702   1.374 -23.950  1.00 15.00      A    O  
ATOM   2080  HG  SER A 223       8.984   0.528 -23.596  1.00 15.00      A    H  
ATOM   2081  C   SER A 223      10.577   3.192 -26.599  1.00 15.00      A    C  
ATOM   2082  O   SER A 223      11.187   2.562 -27.463  1.00 15.00      A    O  
ATOM   2083  N   ARG A 224      10.070   4.394 -26.812  1.00 15.00      A    N  
ATOM   2084  HN  ARG A 224       9.587   4.846 -26.087  1.00 15.00      A    H  
ATOM   2085  CA  ARG A 224      10.213   5.061 -28.093  1.00 15.00      A    C  
ATOM   2086  CB  ARG A 224       8.942   5.831 -28.437  1.00 15.00      A    C  
ATOM   2087  CG  ARG A 224       7.653   5.066 -28.206  1.00 15.00      A    C  
ATOM   2088  CD  ARG A 224       6.501   5.771 -28.885  1.00 15.00      A    C  
ATOM   2089  NE  ARG A 224       5.223   5.562 -28.218  1.00 15.00      A    N  
ATOM   2090  HE  ARG A 224       5.027   4.661 -27.873  1.00 15.00      A    H  
ATOM   2091  CZ  ARG A 224       4.330   6.529 -28.046  1.00 15.00      A    C  
ATOM   2092  NH1 ARG A 224       4.587   7.758 -28.468  1.00 15.00      A    N  
ATOM   2093 HH11 ARG A 224       3.887   8.512 -28.340  1.00 15.00      A    H  
ATOM   2094 HH12 ARG A 224       5.512   7.981 -28.924  1.00 15.00      A    H  
ATOM   2095  NH2 ARG A 224       3.179   6.268 -27.466  1.00 15.00      A    N  
ATOM   2096 HH21 ARG A 224       2.474   7.012 -27.328  1.00 15.00      A    H  
ATOM   2097 HH22 ARG A 224       2.964   5.287 -27.133  1.00 15.00      A    H  
ATOM   2098  C   ARG A 224      11.395   6.019 -28.065  1.00 15.00      A    C  
ATOM   2099  O   ARG A 224      11.807   6.535 -29.101  1.00 15.00      A    O  
ATOM   2100  N   GLN A 225      11.926   6.247 -26.862  1.00 15.00      A    N  
ATOM   2101  HN  GLN A 225      11.541   5.793 -26.083  1.00 15.00      A    H  
ATOM   2102  CA  GLN A 225      13.055   7.149 -26.660  1.00 15.00      A    C  
ATOM   2103  CB  GLN A 225      14.301   6.680 -27.430  1.00 15.00      A    C  
ATOM   2104  CG  GLN A 225      14.932   5.404 -26.888  1.00 15.00      A    C  
ATOM   2105  CD  GLN A 225      16.212   5.029 -27.612  1.00 15.00      A    C  
ATOM   2106  OE1 GLN A 225      16.195   4.288 -28.592  1.00 15.00      A    O  
ATOM   2107  NE2 GLN A 225      17.337   5.543 -27.134  1.00 15.00      A    N  
ATOM   2108 HE21 GLN A 225      17.282   6.128 -26.352  1.00 15.00      A    H  
ATOM   2109 HE22 GLN A 225      18.174   5.314 -27.585  1.00 15.00      A    H  
ATOM   2110  C   GLN A 225      12.686   8.587 -27.026  1.00 15.00      A    C  
ATOM   2111  O   GLN A 225      13.535   9.363 -27.463  1.00 15.00      A    O  
ATOM   2112  N   GLU A 226      11.414   8.937 -26.833  1.00 15.00      A    N  
ATOM   2113  HN  GLU A 226      10.788   8.272 -26.472  1.00 15.00      A    H  
ATOM   2114  CA  GLU A 226      10.929  10.285 -27.138  1.00 15.00      A    C  
ATOM   2115  CB  GLU A 226       9.493  10.243 -27.673  1.00 15.00      A    C  
ATOM   2116  CG  GLU A 226       9.343   9.500 -28.992  1.00 15.00      A    C  
ATOM   2117  CD  GLU A 226       7.898   9.352 -29.436  1.00 15.00      A    C  
ATOM   2118  OE1 GLU A 226       7.543   9.892 -30.501  1.00 15.00      A    O  
ATOM   2119  OE2 GLU A 226       7.116   8.688 -28.720  1.00 15.00      A    O  
ATOM   2120  C   GLU A 226      11.008  11.188 -25.909  1.00 15.00      A    C  
ATOM   2121  O   GLU A 226      11.564  10.802 -24.880  1.00 15.00      A    O  
ATOM   2122  N   SER A 227      10.443  12.388 -26.016  1.00 15.00      A    N  
ATOM   2123  HN  SER A 227      10.003  12.637 -26.857  1.00 15.00      A    H  
ATOM   2124  CA  SER A 227      10.453  13.341 -24.911  1.00 15.00      A    C  
ATOM   2125  CB  SER A 227      11.013  14.693 -25.378  1.00 15.00      A    C  
ATOM   2126  OG  SER A 227      11.440  15.487 -24.280  1.00 15.00      A    O  
ATOM   2127  HG  SER A 227      10.719  15.592 -23.655  1.00 15.00      A    H  
ATOM   2128  C   SER A 227       9.049  13.519 -24.339  1.00 15.00      A    C  
ATOM   2129  O   SER A 227       8.165  14.064 -25.001  1.00 15.00      A    O  
ATOM   2130  N   TRP A 228       8.845  13.058 -23.112  1.00 15.00      A    N  
ATOM   2131  HN  TRP A 228       9.585  12.636 -22.628  1.00 15.00      A    H  
ATOM   2132  CA  TRP A 228       7.547  13.176 -22.464  1.00 15.00      A    C  
ATOM   2133  CB  TRP A 228       7.137  11.851 -21.811  1.00 15.00      A    C  
ATOM   2134  CG  TRP A 228       5.669  11.565 -21.925  1.00 15.00      A    C  
ATOM   2135  CD1 TRP A 228       4.780  11.408 -20.903  1.00 15.00      A    C  
ATOM   2136  CD2 TRP A 228       4.916  11.412 -23.137  1.00 15.00      A    C  
ATOM   2137  NE1 TRP A 228       3.523  11.164 -21.401  1.00 15.00      A    N  
ATOM   2138  HE1 TRP A 228       2.718  11.017 -20.863  1.00 15.00      A    H  
ATOM   2139  CE2 TRP A 228       3.580  11.162 -22.770  1.00 15.00      A    C  
ATOM   2140  CE3 TRP A 228       5.243  11.461 -24.496  1.00 15.00      A    C  
ATOM   2141  CZ2 TRP A 228       2.572  10.963 -23.712  1.00 15.00      A    C  
ATOM   2142  CZ3 TRP A 228       4.244  11.264 -25.428  1.00 15.00      A    C  
ATOM   2143  CH2 TRP A 228       2.924  11.019 -25.033  1.00 15.00      A    C  
ATOM   2144  C   TRP A 228       7.566  14.309 -21.440  1.00 15.00      A    C  
ATOM   2145  O   TRP A 228       8.549  14.478 -20.717  1.00 15.00      A    O  
ATOM   2146  N   PRO A 229       6.490  15.115 -21.383  1.00 15.00      A    N  
ATOM   2147  CA  PRO A 229       6.389  16.244 -20.447  1.00 15.00      A    C  
ATOM   2148  CB  PRO A 229       5.070  16.924 -20.833  1.00 15.00      A    C  
ATOM   2149  CG  PRO A 229       4.288  15.871 -21.538  1.00 15.00      A    C  
ATOM   2150  CD  PRO A 229       5.295  15.005 -22.240  1.00 15.00      A    C  
ATOM   2151  C   PRO A 229       6.359  15.809 -18.982  1.00 15.00      A    C  
ATOM   2152  O   PRO A 229       6.620  16.611 -18.084  1.00 15.00      A    O  
ATOM   2153  N   HIS A 230       6.039  14.544 -18.740  1.00 15.00      A    N  
ATOM   2154  HN  HIS A 230       5.842  13.944 -19.492  1.00 15.00      A    H  
ATOM   2155  CA  HIS A 230       5.987  14.024 -17.381  1.00 15.00      A    C  
ATOM   2156  CB  HIS A 230       4.559  14.053 -16.810  1.00 15.00      A    C  
ATOM   2157  CG  HIS A 230       3.590  13.096 -17.444  1.00 15.00      A    C  
ATOM   2158  ND1 HIS A 230       2.770  13.483 -18.477  1.00 15.00      A    N  
ATOM   2159  CD2 HIS A 230       3.333  11.801 -17.133  1.00 15.00      A    C  
ATOM   2160  CE1 HIS A 230       2.036  12.426 -18.771  1.00 15.00      A    C  
ATOM   2161  NE2 HIS A 230       2.342  11.387 -17.986  1.00 15.00      A    N  
ATOM   2162  HE2 HIS A 230       1.931  10.492 -18.009  1.00 15.00      A    H  
ATOM   2163  C   HIS A 230       6.600  12.631 -17.295  1.00 15.00      A    C  
ATOM   2164  O   HIS A 230       6.724  11.937 -18.304  1.00 15.00      A    O  
ATOM   2165  N   GLY A 231       6.982  12.233 -16.089  1.00 15.00      A    N  
ATOM   2166  HN  GLY A 231       6.842  12.825 -15.324  1.00 15.00      A    H  
ATOM   2167  CA  GLY A 231       7.584  10.930 -15.890  1.00 15.00      A    C  
ATOM   2168  C   GLY A 231       6.633   9.949 -15.234  1.00 15.00      A    C  
ATOM   2169  O   GLY A 231       5.442  10.227 -15.101  1.00 15.00      A    O  
ATOM   2170  N   PHE A 232       7.161   8.810 -14.807  1.00 15.00      A    N  
ATOM   2171  HN  PHE A 232       8.123   8.655 -14.917  1.00 15.00      A    H  
ATOM   2172  CA  PHE A 232       6.349   7.779 -14.174  1.00 15.00      A    C  
ATOM   2173  CB  PHE A 232       5.836   6.793 -15.232  1.00 15.00      A    C  
ATOM   2174  CG  PHE A 232       6.929   6.097 -16.001  1.00 15.00      A    C  
ATOM   2175  CD1 PHE A 232       7.507   6.697 -17.108  1.00 15.00      A    C  
ATOM   2176  CD2 PHE A 232       7.380   4.845 -15.615  1.00 15.00      A    C  
ATOM   2177  CE1 PHE A 232       8.513   6.066 -17.813  1.00 15.00      A    C  
ATOM   2178  CE2 PHE A 232       8.385   4.208 -16.316  1.00 15.00      A    C  
ATOM   2179  CZ  PHE A 232       8.952   4.819 -17.416  1.00 15.00      A    C  
ATOM   2180  C   PHE A 232       7.150   7.024 -13.118  1.00 15.00      A    C  
ATOM   2181  O   PHE A 232       8.364   7.198 -13.005  1.00 15.00      A    O  
ATOM   2182  N   SER A 233       6.457   6.199 -12.345  1.00 15.00      A    N  
ATOM   2183  HN  SER A 233       5.488   6.135 -12.465  1.00 15.00      A    H  
ATOM   2184  CA  SER A 233       7.083   5.391 -11.312  1.00 15.00      A    C  
ATOM   2185  CB  SER A 233       6.605   5.850  -9.933  1.00 15.00      A    C  
ATOM   2186  OG  SER A 233       5.326   6.458 -10.019  1.00 15.00      A    O  
ATOM   2187  HG  SER A 233       5.266   7.172  -9.378  1.00 15.00      A    H  
ATOM   2188  C   SER A 233       6.746   3.917 -11.540  1.00 15.00      A    C  
ATOM   2189  O   SER A 233       5.658   3.592 -12.016  1.00 15.00      A    O  
ATOM   2190  N   GLU A 234       7.682   3.033 -11.209  1.00 15.00      A    N  
ATOM   2191  HN  GLU A 234       8.530   3.350 -10.842  1.00 15.00      A    H  
ATOM   2192  CA  GLU A 234       7.482   1.599 -11.404  1.00 15.00      A    C  
ATOM   2193  CB  GLU A 234       8.815   0.913 -11.722  1.00 15.00      A    C  
ATOM   2194  CG  GLU A 234       8.861   0.239 -13.086  1.00 15.00      A    C  
ATOM   2195  CD  GLU A 234       8.821   1.226 -14.238  1.00 15.00      A    C  
ATOM   2196  OE1 GLU A 234       9.906   1.668 -14.679  1.00 15.00      A    O  
ATOM   2197  OE2 GLU A 234       7.704   1.552 -14.712  1.00 15.00      A    O  
ATOM   2198  C   GLU A 234       6.821   0.924 -10.200  1.00 15.00      A    C  
ATOM   2199  O   GLU A 234       5.856   0.179 -10.356  1.00 15.00      A    O  
ATOM   2200  N   TYR A 235       7.355   1.193  -9.006  1.00 15.00      A    N  
ATOM   2201  HN  TYR A 235       8.111   1.808  -8.963  1.00 15.00      A    H  
ATOM   2202  CA  TYR A 235       6.853   0.604  -7.754  1.00 15.00      A    C  
ATOM   2203  CB  TYR A 235       5.360   0.876  -7.536  1.00 15.00      A    C  
ATOM   2204  CG  TYR A 235       5.038   2.282  -7.093  1.00 15.00      A    C  
ATOM   2205  CD1 TYR A 235       5.445   2.752  -5.850  1.00 15.00      A    C  
ATOM   2206  CD2 TYR A 235       4.316   3.135  -7.913  1.00 15.00      A    C  
ATOM   2207  CE1 TYR A 235       5.144   4.036  -5.441  1.00 15.00      A    C  
ATOM   2208  CE2 TYR A 235       4.011   4.419  -7.512  1.00 15.00      A    C  
ATOM   2209  CZ  TYR A 235       4.425   4.865  -6.276  1.00 15.00      A    C  
ATOM   2210  OH  TYR A 235       4.122   6.145  -5.875  1.00 15.00      A    O  
ATOM   2211  HH  TYR A 235       3.198   6.329  -6.062  1.00 15.00      A    H  
ATOM   2212  C   TYR A 235       7.132  -0.900  -7.674  1.00 15.00      A    C  
ATOM   2213  O   TYR A 235       6.224  -1.715  -7.829  1.00 15.00      A    O  
ATOM   2214  N   PRO A 236       8.395  -1.287  -7.437  1.00 15.00      A    N  
ATOM   2215  CA  PRO A 236       8.783  -2.688  -7.334  1.00 15.00      A    C  
ATOM   2216  CB  PRO A 236      10.210  -2.651  -7.879  1.00 15.00      A    C  
ATOM   2217  CG  PRO A 236      10.741  -1.319  -7.453  1.00 15.00      A    C  
ATOM   2218  CD  PRO A 236       9.555  -0.398  -7.267  1.00 15.00      A    C  
ATOM   2219  C   PRO A 236       8.790  -3.187  -5.887  1.00 15.00      A    C  
ATOM   2220  O   PRO A 236       8.695  -2.397  -4.947  1.00 15.00      A    O  
ATOM   2221  N   ASN A 237       8.901  -4.508  -5.730  1.00 15.00      A    N  
ATOM   2222  HN  ASN A 237       8.961  -5.071  -6.529  1.00 15.00      A    H  
ATOM   2223  CA  ASN A 237       8.943  -5.156  -4.413  1.00 15.00      A    C  
ATOM   2224  CB  ASN A 237      10.213  -4.766  -3.637  1.00 15.00      A    C  
ATOM   2225  CG  ASN A 237      11.496  -5.153  -4.345  1.00 15.00      A    C  
ATOM   2226  OD1 ASN A 237      11.523  -6.075  -5.159  1.00 15.00      A    O  
ATOM   2227  ND2 ASN A 237      12.577  -4.450  -4.034  1.00 15.00      A    N  
ATOM   2228 HD21 ASN A 237      12.489  -3.731  -3.373  1.00 15.00      A    H  
ATOM   2229 HD22 ASN A 237      13.419  -4.680  -4.476  1.00 15.00      A    H  
ATOM   2230  C   ASN A 237       7.699  -4.869  -3.572  1.00 15.00      A    C  
ATOM   2231  O   ASN A 237       7.795  -4.608  -2.375  1.00 15.00      A    O  
ATOM   2232  N   LEU A 238       6.531  -4.938  -4.194  1.00 15.00      A    N  
ATOM   2233  HN  LEU A 238       6.506  -5.175  -5.142  1.00 15.00      A    H  
ATOM   2234  CA  LEU A 238       5.283  -4.681  -3.488  1.00 15.00      A    C  
ATOM   2235  CB  LEU A 238       4.289  -3.940  -4.382  1.00 15.00      A    C  
ATOM   2236  CG  LEU A 238       3.965  -2.502  -3.973  1.00 15.00      A    C  
ATOM   2237  CD1 LEU A 238       5.158  -1.589  -4.209  1.00 15.00      A    C  
ATOM   2238  CD2 LEU A 238       2.741  -1.995  -4.715  1.00 15.00      A    C  
ATOM   2239  C   LEU A 238       4.667  -5.973  -2.963  1.00 15.00      A    C  
ATOM   2240  O   LEU A 238       4.688  -7.003  -3.640  1.00 15.00      A    O  
ATOM   2241  N   ALA A 239       4.113  -5.913  -1.759  1.00 15.00      A    N  
ATOM   2242  HN  ALA A 239       4.112  -5.057  -1.276  1.00 15.00      A    H  
ATOM   2243  CA  ALA A 239       3.501  -7.083  -1.142  1.00 15.00      A    C  
ATOM   2244  CB  ALA A 239       3.778  -7.101   0.354  1.00 15.00      A    C  
ATOM   2245  C   ALA A 239       2.000  -7.141  -1.417  1.00 15.00      A    C  
ATOM   2246  O   ALA A 239       1.263  -6.197  -1.114  1.00 15.00      A    O  
ATOM   2247  N   ILE A 240       1.553  -8.256  -1.985  1.00 15.00      A    N  
ATOM   2248  HN  ILE A 240       2.188  -8.970  -2.198  1.00 15.00      A    H  
ATOM   2249  CA  ILE A 240       0.144  -8.447  -2.304  1.00 15.00      A    C  
ATOM   2250  CB  ILE A 240      -0.050  -9.086  -3.700  1.00 15.00      A    C  
ATOM   2251  CG1 ILE A 240       0.743  -8.314  -4.765  1.00 15.00      A    C  
ATOM   2252  CG2 ILE A 240      -1.527  -9.142  -4.073  1.00 15.00      A    C  
ATOM   2253  CD1 ILE A 240       0.303  -6.875  -4.950  1.00 15.00      A    C  
ATOM   2254  C   ILE A 240      -0.546  -9.297  -1.234  1.00 15.00      A    C  
ATOM   2255  O   ILE A 240      -0.847 -10.477  -1.439  1.00 15.00      A    O  
ATOM   2256  N   GLN A 241      -0.772  -8.689  -0.081  1.00 15.00      A    N  
ATOM   2257  HN  GLN A 241      -0.485  -7.759   0.029  1.00 15.00      A    H  
ATOM   2258  CA  GLN A 241      -1.433  -9.357   1.030  1.00 15.00      A    C  
ATOM   2259  CB  GLN A 241      -1.025  -8.668   2.336  1.00 15.00      A    C  
ATOM   2260  CG  GLN A 241      -1.769  -9.121   3.581  1.00 15.00      A    C  
ATOM   2261  CD  GLN A 241      -1.599  -8.142   4.726  1.00 15.00      A    C  
ATOM   2262  OE1 GLN A 241      -1.415  -6.944   4.511  1.00 15.00      A    O  
ATOM   2263  NE2 GLN A 241      -1.659  -8.640   5.950  1.00 15.00      A    N  
ATOM   2264 HE21 GLN A 241      -1.807  -9.603   6.052  1.00 15.00      A    H  
ATOM   2265 HE22 GLN A 241      -1.555  -8.024   6.704  1.00 15.00      A    H  
ATOM   2266  C   GLN A 241      -2.946  -9.291   0.841  1.00 15.00      A    C  
ATOM   2267  O   GLN A 241      -3.450  -8.379   0.184  1.00 15.00      A    O  
ATOM   2268  N   LYS A 242      -3.662 -10.264   1.401  1.00 15.00      A    N  
ATOM   2269  HN  LYS A 242      -3.202 -10.967   1.913  1.00 15.00      A    H  
ATOM   2270  CA  LYS A 242      -5.115 -10.307   1.299  1.00 15.00      A    C  
ATOM   2271  CB  LYS A 242      -5.563 -11.174   0.115  1.00 15.00      A    C  
ATOM   2272  CG  LYS A 242      -4.763 -12.456  -0.073  1.00 15.00      A    C  
ATOM   2273  CD  LYS A 242      -5.423 -13.379  -1.087  1.00 15.00      A    C  
ATOM   2274  CE  LYS A 242      -5.600 -12.704  -2.442  1.00 15.00      A    C  
ATOM   2275  NZ  LYS A 242      -4.300 -12.492  -3.138  1.00 15.00      A    N  
ATOM   2276  HZ1 LYS A 242      -3.657 -11.940  -2.536  1.00 15.00      A    H  
ATOM   2277  HZ2 LYS A 242      -4.452 -11.975  -4.027  1.00 15.00      A    H  
ATOM   2278  HZ3 LYS A 242      -3.858 -13.408  -3.354  1.00 15.00      A    H  
ATOM   2279  C   LYS A 242      -5.727 -10.814   2.600  1.00 15.00      A    C  
ATOM   2280  O   LYS A 242      -5.228 -11.767   3.191  1.00 15.00      A    O  
ATOM   2281  N   PHE A 243      -6.800 -10.165   3.045  1.00 15.00      A    N  
ATOM   2282  HN  PHE A 243      -7.144  -9.404   2.534  1.00 15.00      A    H  
ATOM   2283  CA  PHE A 243      -7.470 -10.554   4.285  1.00 15.00      A    C  
ATOM   2284  CB  PHE A 243      -8.057  -9.327   4.984  1.00 15.00      A    C  
ATOM   2285  CG  PHE A 243      -7.157  -8.126   4.949  1.00 15.00      A    C  
ATOM   2286  CD1 PHE A 243      -5.945  -8.132   5.620  1.00 15.00      A    C  
ATOM   2287  CD2 PHE A 243      -7.521  -6.993   4.240  1.00 15.00      A    C  
ATOM   2288  CE1 PHE A 243      -5.112  -7.031   5.584  1.00 15.00      A    C  
ATOM   2289  CE2 PHE A 243      -6.694  -5.888   4.202  1.00 15.00      A    C  
ATOM   2290  CZ  PHE A 243      -5.487  -5.908   4.875  1.00 15.00      A    C  
ATOM   2291  C   PHE A 243      -8.576 -11.561   4.008  1.00 15.00      A    C  
ATOM   2292  O   PHE A 243      -8.858 -12.435   4.825  1.00 15.00      A    O  
ATOM   2293  N   GLY A 244      -9.207 -11.424   2.850  1.00 15.00      A    N  
ATOM   2294  HN  GLY A 244      -8.939 -10.709   2.239  1.00 15.00      A    H  
ATOM   2295  CA  GLY A 244     -10.271 -12.329   2.478  1.00 15.00      A    C  
ATOM   2296  C   GLY A 244      -9.743 -13.507   1.689  1.00 15.00      A    C  
ATOM   2297  O   GLY A 244      -9.364 -13.358   0.526  1.00 15.00      A    O  
ATOM   2298  N   GLY A 245      -9.697 -14.669   2.329  1.00 15.00      A    N  
ATOM   2299  HN  GLY A 245      -9.987 -14.711   3.264  1.00 15.00      A    H  
ATOM   2300  CA  GLY A 245      -9.211 -15.865   1.667  1.00 15.00      A    C  
ATOM   2301  C   GLY A 245     -10.107 -16.292   0.524  1.00 15.00      A    C  
ATOM   2302  O   GLY A 245      -9.705 -16.253  -0.638  1.00 15.00      A    O  
ATOM   2303  N   THR A 246     -11.325 -16.698   0.852  1.00 15.00      A    N  
ATOM   2304  HN  THR A 246     -11.585 -16.726   1.794  1.00 15.00      A    H  
ATOM   2305  CA  THR A 246     -12.275 -17.133  -0.161  1.00 15.00      A    C  
ATOM   2306  CB  THR A 246     -12.795 -18.551   0.141  1.00 15.00      A    C  
ATOM   2307  OG1 THR A 246     -12.573 -18.859   1.528  1.00 15.00      A    O  
ATOM   2308  HG1 THR A 246     -12.413 -19.804   1.622  1.00 15.00      A    H  
ATOM   2309  CG2 THR A 246     -12.079 -19.576  -0.726  1.00 15.00      A    C  
ATOM   2310  C   THR A 246     -13.457 -16.176  -0.277  1.00 15.00      A    C  
ATOM   2311  O   THR A 246     -14.165 -16.172  -1.281  1.00 15.00      A    O  
ATOM   2312  N   LYS A 247     -13.669 -15.361   0.751  1.00 15.00      A    N  
ATOM   2313  HN  LYS A 247     -13.064 -15.388   1.518  1.00 15.00      A    H  
ATOM   2314  CA  LYS A 247     -14.778 -14.415   0.748  1.00 15.00      A    C  
ATOM   2315  CB  LYS A 247     -15.948 -14.938   1.593  1.00 15.00      A    C  
ATOM   2316  CG  LYS A 247     -16.726 -16.079   0.953  1.00 15.00      A    C  
ATOM   2317  CD  LYS A 247     -17.986 -16.403   1.741  1.00 15.00      A    C  
ATOM   2318  CE  LYS A 247     -17.705 -17.359   2.890  1.00 15.00      A    C  
ATOM   2319  NZ  LYS A 247     -18.230 -18.725   2.624  1.00 15.00      A    N  
ATOM   2320  HZ1 LYS A 247     -18.525 -19.177   3.523  1.00 15.00      A    H  
ATOM   2321  HZ2 LYS A 247     -17.502 -19.311   2.178  1.00 15.00      A    H  
ATOM   2322  HZ3 LYS A 247     -19.059 -18.683   1.985  1.00 15.00      A    H  
ATOM   2323  C   LYS A 247     -14.347 -13.035   1.239  1.00 15.00      A    C  
ATOM   2324  O   LYS A 247     -14.533 -12.700   2.409  1.00 15.00      A    O  
ATOM   2325  N   PRO A 248     -13.744 -12.222   0.354  1.00 15.00      A    N  
ATOM   2326  CA  PRO A 248     -13.300 -10.863   0.695  1.00 15.00      A    C  
ATOM   2327  CB  PRO A 248     -12.516 -10.410  -0.547  1.00 15.00      A    C  
ATOM   2328  CG  PRO A 248     -12.259 -11.657  -1.326  1.00 15.00      A    C  
ATOM   2329  CD  PRO A 248     -13.417 -12.565  -1.039  1.00 15.00      A    C  
ATOM   2330  C   PRO A 248     -14.484  -9.927   0.933  1.00 15.00      A    C  
ATOM   2331  O   PRO A 248     -14.341  -8.863   1.538  1.00 15.00      A    O  
ATOM   2332  N   GLN A 249     -15.657 -10.349   0.470  1.00 15.00      A    N  
ATOM   2333  HN  GLN A 249     -15.701 -11.216   0.012  1.00 15.00      A    H  
ATOM   2334  CA  GLN A 249     -16.881  -9.567   0.617  1.00 15.00      A    C  
ATOM   2335  CB  GLN A 249     -17.992 -10.129  -0.281  1.00 15.00      A    C  
ATOM   2336  CG  GLN A 249     -17.660 -10.190  -1.766  1.00 15.00      A    C  
ATOM   2337  CD  GLN A 249     -16.762 -11.359  -2.128  1.00 15.00      A    C  
ATOM   2338  OE1 GLN A 249     -16.727 -12.372  -1.431  1.00 15.00      A    O  
ATOM   2339  NE2 GLN A 249     -16.029 -11.226  -3.223  1.00 15.00      A    N  
ATOM   2340 HE21 GLN A 249     -16.103 -10.391  -3.730  1.00 15.00      A    H  
ATOM   2341 HE22 GLN A 249     -15.447 -11.970  -3.484  1.00 15.00      A    H  
ATOM   2342  C   GLN A 249     -17.355  -9.571   2.066  1.00 15.00      A    C  
ATOM   2343  O   GLN A 249     -18.223  -8.792   2.451  1.00 15.00      A    O  
ATOM   2344  N   ASN A 250     -16.772 -10.455   2.866  1.00 15.00      A    N  
ATOM   2345  HN  ASN A 250     -16.077 -11.042   2.499  1.00 15.00      A    H  
ATOM   2346  CA  ASN A 250     -17.132 -10.577   4.272  1.00 15.00      A    C  
ATOM   2347  CB  ASN A 250     -17.030 -12.040   4.716  1.00 15.00      A    C  
ATOM   2348  CG  ASN A 250     -18.380 -12.695   4.940  1.00 15.00      A    C  
ATOM   2349  OD1 ASN A 250     -18.983 -13.235   4.011  1.00 15.00      A    O  
ATOM   2350  ND2 ASN A 250     -18.859 -12.665   6.175  1.00 15.00      A    N  
ATOM   2351 HD21 ASN A 250     -18.325 -12.226   6.867  1.00 15.00      A    H  
ATOM   2352 HD22 ASN A 250     -19.727 -13.090   6.347  1.00 15.00      A    H  
ATOM   2353  C   ASN A 250     -16.225  -9.721   5.145  1.00 15.00      A    C  
ATOM   2354  O   ASN A 250     -16.206  -9.871   6.370  1.00 15.00      A    O  
ATOM   2355  N   ILE A 251     -15.470  -8.825   4.519  1.00 15.00      A    N  
ATOM   2356  HN  ILE A 251     -15.534  -8.738   3.545  1.00 15.00      A    H  
ATOM   2357  CA  ILE A 251     -14.555  -7.966   5.257  1.00 15.00      A    C  
ATOM   2358  CB  ILE A 251     -13.127  -7.985   4.667  1.00 15.00      A    C  
ATOM   2359  CG1 ILE A 251     -12.649  -9.423   4.414  1.00 15.00      A    C  
ATOM   2360  CG2 ILE A 251     -12.160  -7.253   5.590  1.00 15.00      A    C  
ATOM   2361  CD1 ILE A 251     -12.485 -10.258   5.667  1.00 15.00      A    C  
ATOM   2362  C   ILE A 251     -15.054  -6.524   5.346  1.00 15.00      A    C  
ATOM   2363  O   ILE A 251     -15.401  -6.054   6.431  1.00 15.00      A    O  
ATOM   2364  N   SER A 252     -15.106  -5.830   4.209  1.00 15.00      A    N  
ATOM   2365  HN  SER A 252     -14.866  -6.268   3.365  1.00 15.00      A    H  
ATOM   2366  CA  SER A 252     -15.531  -4.434   4.189  1.00 15.00      A    C  
ATOM   2367  CB  SER A 252     -14.362  -3.544   4.621  1.00 15.00      A    C  
ATOM   2368  OG  SER A 252     -14.637  -2.891   5.846  1.00 15.00      A    O  
ATOM   2369  HG  SER A 252     -15.001  -2.013   5.660  1.00 15.00      A    H  
ATOM   2370  C   SER A 252     -16.022  -4.009   2.803  1.00 15.00      A    C  
ATOM   2371  O   SER A 252     -15.869  -4.745   1.827  1.00 15.00      A    O  
ATOM   2372  N   GLN A 253     -16.588  -2.803   2.723  1.00 15.00      A    N  
ATOM   2373  HN  GLN A 253     -16.647  -2.250   3.539  1.00 15.00      A    H  
ATOM   2374  CA  GLN A 253     -17.108  -2.263   1.468  1.00 15.00      A    C  
ATOM   2375  CB  GLN A 253     -17.963  -1.011   1.722  1.00 15.00      A    C  
ATOM   2376  CG  GLN A 253     -18.116  -0.069   0.527  1.00 15.00      A    C  
ATOM   2377  CD  GLN A 253     -19.107  -0.561  -0.515  1.00 15.00      A    C  
ATOM   2378  OE1 GLN A 253     -20.299  -0.248  -0.457  1.00 15.00      A    O  
ATOM   2379  NE2 GLN A 253     -18.622  -1.320  -1.487  1.00 15.00      A    N  
ATOM   2380 HE21 GLN A 253     -17.657  -1.520  -1.483  1.00 15.00      A    H  
ATOM   2381 HE22 GLN A 253     -19.240  -1.643  -2.175  1.00 15.00      A    H  
ATOM   2382  C   GLN A 253     -15.984  -1.952   0.481  1.00 15.00      A    C  
ATOM   2383  O   GLN A 253     -16.075  -2.302  -0.697  1.00 15.00      A    O  
ATOM   2384  N   LEU A 254     -14.920  -1.311   0.958  1.00 15.00      A    N  
ATOM   2385  HN  LEU A 254     -14.886  -1.068   1.915  1.00 15.00      A    H  
ATOM   2386  CA  LEU A 254     -13.796  -0.959   0.089  1.00 15.00      A    C  
ATOM   2387  CB  LEU A 254     -12.876   0.068   0.754  1.00 15.00      A    C  
ATOM   2388  CG  LEU A 254     -13.509   1.411   1.128  1.00 15.00      A    C  
ATOM   2389  CD1 LEU A 254     -12.482   2.321   1.786  1.00 15.00      A    C  
ATOM   2390  CD2 LEU A 254     -14.123   2.080  -0.092  1.00 15.00      A    C  
ATOM   2391  C   LEU A 254     -13.003  -2.199  -0.306  1.00 15.00      A    C  
ATOM   2392  O   LEU A 254     -12.176  -2.162  -1.216  1.00 15.00      A    O  
ATOM   2393  N   ASN A 255     -13.273  -3.301   0.380  1.00 15.00      A    N  
ATOM   2394  HN  ASN A 255     -13.953  -3.264   1.085  1.00 15.00      A    H  
ATOM   2395  CA  ASN A 255     -12.597  -4.564   0.114  1.00 15.00      A    C  
ATOM   2396  CB  ASN A 255     -12.589  -5.422   1.381  1.00 15.00      A    C  
ATOM   2397  CG  ASN A 255     -11.313  -6.223   1.556  1.00 15.00      A    C  
ATOM   2398  OD1 ASN A 255     -10.771  -6.781   0.608  1.00 15.00      A    O  
ATOM   2399  ND2 ASN A 255     -10.818  -6.275   2.781  1.00 15.00      A    N  
ATOM   2400 HD21 ASN A 255     -11.298  -5.802   3.493  1.00 15.00      A    H  
ATOM   2401 HD22 ASN A 255      -9.997  -6.785   2.926  1.00 15.00      A    H  
ATOM   2402  C   ASN A 255     -13.294  -5.308  -1.018  1.00 15.00      A    C  
ATOM   2403  O   ASN A 255     -12.805  -6.325  -1.507  1.00 15.00      A    O  
ATOM   2404  N   ASN A 256     -14.442  -4.786  -1.433  1.00 15.00      A    N  
ATOM   2405  HN  ASN A 256     -14.780  -3.972  -1.001  1.00 15.00      A    H  
ATOM   2406  CA  ASN A 256     -15.216  -5.394  -2.509  1.00 15.00      A    C  
ATOM   2407  CB  ASN A 256     -16.674  -4.932  -2.457  1.00 15.00      A    C  
ATOM   2408  CG  ASN A 256     -17.469  -5.636  -1.375  1.00 15.00      A    C  
ATOM   2409  OD1 ASN A 256     -17.343  -6.842  -1.178  1.00 15.00      A    O  
ATOM   2410  ND2 ASN A 256     -18.289  -4.883  -0.657  1.00 15.00      A    N  
ATOM   2411 HD21 ASN A 256     -18.336  -3.927  -0.859  1.00 15.00      A    H  
ATOM   2412 HD22 ASN A 256     -18.811  -5.316   0.050  1.00 15.00      A    H  
ATOM   2413  C   ASN A 256     -14.605  -5.073  -3.865  1.00 15.00      A    C  
ATOM   2414  O   ASN A 256     -14.701  -5.866  -4.803  1.00 15.00      A    O  
ATOM   2415  N   GLU A 257     -13.983  -3.903  -3.962  1.00 15.00      A    N  
ATOM   2416  HN  GLU A 257     -13.957  -3.311  -3.183  1.00 15.00      A    H  
ATOM   2417  CA  GLU A 257     -13.338  -3.482  -5.198  1.00 15.00      A    C  
ATOM   2418  CB  GLU A 257     -13.169  -1.963  -5.218  1.00 15.00      A    C  
ATOM   2419  CG  GLU A 257     -14.305  -1.192  -4.567  1.00 15.00      A    C  
ATOM   2420  CD  GLU A 257     -13.919   0.238  -4.255  1.00 15.00      A    C  
ATOM   2421  OE1 GLU A 257     -12.702   0.531  -4.214  1.00 15.00      A    O  
ATOM   2422  OE2 GLU A 257     -14.824   1.064  -4.044  1.00 15.00      A    O  
ATOM   2423  C   GLU A 257     -11.968  -4.139  -5.285  1.00 15.00      A    C  
ATOM   2424  O   GLU A 257     -11.629  -4.795  -6.270  1.00 15.00      A    O  
ATOM   2425  N   ARG A 258     -11.185  -3.956  -4.233  1.00 15.00      A    N  
ATOM   2426  HN  ARG A 258     -11.518  -3.420  -3.481  1.00 15.00      A    H  
ATOM   2427  CA  ARG A 258      -9.858  -4.540  -4.154  1.00 15.00      A    C  
ATOM   2428  CB  ARG A 258      -8.838  -3.530  -3.614  1.00 15.00      A    C  
ATOM   2429  CG  ARG A 258      -9.320  -2.728  -2.415  1.00 15.00      A    C  
ATOM   2430  CD  ARG A 258      -8.171  -2.370  -1.488  1.00 15.00      A    C  
ATOM   2431  NE  ARG A 258      -8.645  -1.771  -0.241  1.00 15.00      A    N  
ATOM   2432  HE  ARG A 258      -9.224  -0.981  -0.315  1.00 15.00      A    H  
ATOM   2433  CZ  ARG A 258      -8.336  -2.237   0.971  1.00 15.00      A    C  
ATOM   2434  NH1 ARG A 258      -7.557  -3.310   1.096  1.00 15.00      A    N  
ATOM   2435 HH11 ARG A 258      -7.313  -3.676   2.038  1.00 15.00      A    H  
ATOM   2436 HH12 ARG A 258      -7.183  -3.789   0.246  1.00 15.00      A    H  
ATOM   2437  NH2 ARG A 258      -8.806  -1.628   2.057  1.00 15.00      A    N  
ATOM   2438 HH21 ARG A 258      -8.569  -1.987   3.003  1.00 15.00      A    H  
ATOM   2439 HH22 ARG A 258      -9.416  -0.784   1.969  1.00 15.00      A    H  
ATOM   2440  C   ARG A 258      -9.910  -5.785  -3.280  1.00 15.00      A    C  
ATOM   2441  O   ARG A 258      -9.832  -5.696  -2.056  1.00 15.00      A    O  
ATOM   2442  N   ARG A 259     -10.076  -6.933  -3.928  1.00 15.00      A    N  
ATOM   2443  HN  ARG A 259     -10.147  -6.911  -4.902  1.00 15.00      A    H  
ATOM   2444  CA  ARG A 259     -10.177  -8.223  -3.244  1.00 15.00      A    C  
ATOM   2445  CB  ARG A 259     -10.410  -9.365  -4.243  1.00 15.00      A    C  
ATOM   2446  CG  ARG A 259     -11.535  -9.124  -5.240  1.00 15.00      A    C  
ATOM   2447  CD  ARG A 259     -11.028  -8.432  -6.500  1.00 15.00      A    C  
ATOM   2448  NE  ARG A 259     -10.264  -9.334  -7.363  1.00 15.00      A    N  
ATOM   2449  HE  ARG A 259     -10.786  -9.998  -7.897  1.00 15.00      A    H  
ATOM   2450  CZ  ARG A 259      -8.934  -9.318  -7.488  1.00 15.00      A    C  
ATOM   2451  NH1 ARG A 259      -8.203  -8.446  -6.797  1.00 15.00      A    N  
ATOM   2452 HH11 ARG A 259      -8.663  -7.772  -6.161  1.00 15.00      A    H  
ATOM   2453 HH12 ARG A 259      -7.149  -8.431  -6.893  1.00 15.00      A    H  
ATOM   2454  NH2 ARG A 259      -8.339 -10.173  -8.312  1.00 15.00      A    N  
ATOM   2455 HH21 ARG A 259      -8.913 -10.853  -8.861  1.00 15.00      A    H  
ATOM   2456 HH22 ARG A 259      -7.304 -10.165  -8.417  1.00 15.00      A    H  
ATOM   2457  C   ARG A 259      -8.963  -8.539  -2.368  1.00 15.00      A    C  
ATOM   2458  O   ARG A 259      -8.004  -9.173  -2.818  1.00 15.00      A    O  
ATOM   2459  N   GLY A 260      -9.012  -8.088  -1.120  1.00 15.00      A    N  
ATOM   2460  HN  GLY A 260      -9.785  -7.542  -0.841  1.00 15.00      A    H  
ATOM   2461  CA  GLY A 260      -7.942  -8.347  -0.174  1.00 15.00      A    C  
ATOM   2462  C   GLY A 260      -6.730  -7.461  -0.366  1.00 15.00      A    C  
ATOM   2463  O   GLY A 260      -6.333  -6.754   0.572  1.00 15.00      A    O  
ATOM   2464  N   GLU A 261      -6.158  -7.529  -1.588  1.00 15.00      A    N  
ATOM   2465  HN  GLU A 261      -6.576  -8.120  -2.262  1.00 15.00      A    H  
ATOM   2466  CA  GLU A 261      -4.963  -6.778  -1.984  1.00 15.00      A    C  
ATOM   2467  CB  GLU A 261      -4.949  -6.544  -3.492  1.00 15.00      A    C  
ATOM   2468  CG  GLU A 261      -4.877  -7.832  -4.296  1.00 15.00      A    C  
ATOM   2469  CD  GLU A 261      -4.766  -7.591  -5.787  1.00 15.00      A    C  
ATOM   2470  OE1 GLU A 261      -3.861  -6.839  -6.201  1.00 15.00      A    O  
ATOM   2471  OE2 GLU A 261      -5.585  -8.161  -6.543  1.00 15.00      A    O  
ATOM   2472  C   GLU A 261      -4.753  -5.477  -1.214  1.00 15.00      A    C  
ATOM   2473  O   GLU A 261      -5.394  -4.457  -1.479  1.00 15.00      A    O  
ATOM   2474  N   ASN A 262      -3.855  -5.555  -0.238  1.00 15.00      A    N  
ATOM   2475  HN  ASN A 262      -3.420  -6.417  -0.074  1.00 15.00      A    H  
ATOM   2476  CA  ASN A 262      -3.520  -4.423   0.617  1.00 15.00      A    C  
ATOM   2477  CB  ASN A 262      -2.996  -4.942   1.960  1.00 15.00      A    C  
ATOM   2478  CG  ASN A 262      -2.975  -3.879   3.039  1.00 15.00      A    C  
ATOM   2479  OD1 ASN A 262      -3.796  -2.968   3.041  1.00 15.00      A    O  
ATOM   2480  ND2 ASN A 262      -2.051  -4.003   3.979  1.00 15.00      A    N  
ATOM   2481 HD21 ASN A 262      -1.439  -4.768   3.932  1.00 15.00      A    H  
ATOM   2482 HD22 ASN A 262      -2.017  -3.323   4.681  1.00 15.00      A    H  
ATOM   2483  C   ASN A 262      -2.470  -3.528  -0.034  1.00 15.00      A    C  
ATOM   2484  O   ASN A 262      -2.417  -2.330   0.238  1.00 15.00      A    O  
ATOM   2485  N   TRP A 263      -1.643  -4.124  -0.897  1.00 15.00      A    N  
ATOM   2486  HN  TRP A 263      -1.758  -5.077  -1.074  1.00 15.00      A    H  
ATOM   2487  CA  TRP A 263      -0.580  -3.398  -1.599  1.00 15.00      A    C  
ATOM   2488  CB  TRP A 263      -1.158  -2.427  -2.636  1.00 15.00      A    C  
ATOM   2489  CG  TRP A 263      -1.697  -3.092  -3.870  1.00 15.00      A    C  
ATOM   2490  CD1 TRP A 263      -2.192  -4.361  -3.978  1.00 15.00      A    C  
ATOM   2491  CD2 TRP A 263      -1.798  -2.513  -5.176  1.00 15.00      A    C  
ATOM   2492  NE1 TRP A 263      -2.591  -4.607  -5.271  1.00 15.00      A    N  
ATOM   2493  HE1 TRP A 263      -2.987  -5.458  -5.604  1.00 15.00      A    H  
ATOM   2494  CE2 TRP A 263      -2.361  -3.487  -6.024  1.00 15.00      A    C  
ATOM   2495  CE3 TRP A 263      -1.468  -1.265  -5.710  1.00 15.00      A    C  
ATOM   2496  CZ2 TRP A 263      -2.600  -3.251  -7.376  1.00 15.00      A    C  
ATOM   2497  CZ3 TRP A 263      -1.705  -1.033  -7.050  1.00 15.00      A    C  
ATOM   2498  CH2 TRP A 263      -2.267  -2.019  -7.868  1.00 15.00      A    C  
ATOM   2499  C   TRP A 263       0.352  -2.674  -0.626  1.00 15.00      A    C  
ATOM   2500  O   TRP A 263       0.368  -1.444  -0.551  1.00 15.00      A    O  
ATOM   2501  N   LEU A 264       1.134  -3.449   0.115  1.00 15.00      A    N  
ATOM   2502  HN  LEU A 264       1.096  -4.422  -0.007  1.00 15.00      A    H  
ATOM   2503  CA  LEU A 264       2.060  -2.886   1.092  1.00 15.00      A    C  
ATOM   2504  CB  LEU A 264       2.424  -3.914   2.168  1.00 15.00      A    C  
ATOM   2505  CG  LEU A 264       1.260  -4.540   2.937  1.00 15.00      A    C  
ATOM   2506  CD1 LEU A 264       0.815  -5.829   2.269  1.00 15.00      A    C  
ATOM   2507  CD2 LEU A 264       1.646  -4.792   4.385  1.00 15.00      A    C  
ATOM   2508  C   LEU A 264       3.328  -2.380   0.419  1.00 15.00      A    C  
ATOM   2509  O   LEU A 264       3.747  -2.910  -0.611  1.00 15.00      A    O  
ATOM   2510  N   LEU A 265       3.938  -1.366   1.020  1.00 15.00      A    N  
ATOM   2511  HN  LEU A 265       3.558  -1.007   1.846  1.00 15.00      A    H  
ATOM   2512  CA  LEU A 265       5.160  -0.774   0.491  1.00 15.00      A    C  
ATOM   2513  CB  LEU A 265       5.257   0.702   0.890  1.00 15.00      A    C  
ATOM   2514  CG  LEU A 265       4.233   1.644   0.252  1.00 15.00      A    C  
ATOM   2515  CD1 LEU A 265       4.396   3.056   0.795  1.00 15.00      A    C  
ATOM   2516  CD2 LEU A 265       4.362   1.632  -1.265  1.00 15.00      A    C  
ATOM   2517  C   LEU A 265       6.395  -1.529   0.975  1.00 15.00      A    C  
ATOM   2518  O   LEU A 265       6.434  -2.013   2.111  1.00 15.00      A    O  
ATOM   2519  N   PRO A 266       7.414  -1.642   0.109  1.00 15.00      A    N  
ATOM   2520  CA  PRO A 266       8.665  -2.338   0.429  1.00 15.00      A    C  
ATOM   2521  CB  PRO A 266       9.399  -2.397  -0.913  1.00 15.00      A    C  
ATOM   2522  CG  PRO A 266       8.846  -1.259  -1.699  1.00 15.00      A    C  
ATOM   2523  CD  PRO A 266       7.415  -1.115  -1.268  1.00 15.00      A    C  
ATOM   2524  C   PRO A 266       9.518  -1.591   1.455  1.00 15.00      A    C  
ATOM   2525  O   PRO A 266      10.311  -0.719   1.106  1.00 15.00      A    O  
ATOM   2526  N   SER A 267       9.345  -1.933   2.719  1.00 15.00      A    N  
ATOM   2527  HN  SER A 267       8.673  -2.609   2.942  1.00 15.00      A    H  
ATOM   2528  CA  SER A 267      10.116  -1.317   3.786  1.00 15.00      A    C  
ATOM   2529  CB  SER A 267       9.198  -0.924   4.947  1.00 15.00      A    C  
ATOM   2530  OG  SER A 267       9.791   0.078   5.753  1.00 15.00      A    O  
ATOM   2531  HG  SER A 267      10.498  -0.310   6.277  1.00 15.00      A    H  
ATOM   2532  C   SER A 267      11.197  -2.289   4.251  1.00 15.00      A    C  
ATOM   2533  O   SER A 267      11.162  -2.795   5.373  1.00 15.00      A    O  
ATOM   2534  N   LEU A 268      12.154  -2.548   3.369  1.00 15.00      A    N  
ATOM   2535  HN  LEU A 268      12.145  -2.085   2.506  1.00 15.00      A    H  
ATOM   2536  CA  LEU A 268      13.234  -3.480   3.655  1.00 15.00      A    C  
ATOM   2537  CB  LEU A 268      13.263  -4.573   2.580  1.00 15.00      A    C  
ATOM   2538  CG  LEU A 268      11.936  -5.295   2.325  1.00 15.00      A    C  
ATOM   2539  CD1 LEU A 268      11.960  -6.018   0.988  1.00 15.00      A    C  
ATOM   2540  CD2 LEU A 268      11.628  -6.263   3.457  1.00 15.00      A    C  
ATOM   2541  C   LEU A 268      14.578  -2.759   3.712  1.00 15.00      A    C  
ATOM   2542  O   LEU A 268      14.756  -1.718   3.080  1.00 15.00      A    O  
ATOM   2543  N   PRO A 269      15.537  -3.302   4.481  1.00 15.00      A    N  
ATOM   2544  CA  PRO A 269      16.876  -2.714   4.616  1.00 15.00      A    C  
ATOM   2545  CB  PRO A 269      17.501  -3.527   5.755  1.00 15.00      A    C  
ATOM   2546  CG  PRO A 269      16.796  -4.836   5.711  1.00 15.00      A    C  
ATOM   2547  CD  PRO A 269      15.390  -4.530   5.284  1.00 15.00      A    C  
ATOM   2548  C   PRO A 269      17.699  -2.875   3.336  1.00 15.00      A    C  
ATOM   2549  O   PRO A 269      17.393  -3.721   2.501  1.00 15.00      A    O  
ATOM   2550  N   PRO A 270      18.764  -2.069   3.166  1.00 15.00      A    N  
ATOM   2551  CA  PRO A 270      19.622  -2.131   1.972  1.00 15.00      A    C  
ATOM   2552  CB  PRO A 270      20.646  -1.009   2.201  1.00 15.00      A    C  
ATOM   2553  CG  PRO A 270      20.038  -0.131   3.243  1.00 15.00      A    C  
ATOM   2554  CD  PRO A 270      19.209  -1.030   4.108  1.00 15.00      A    C  
ATOM   2555  C   PRO A 270      20.340  -3.474   1.845  1.00 15.00      A    C  
ATOM   2556  O   PRO A 270      20.716  -3.894   0.749  1.00 15.00      A    O  
ATOM   2557  N   ASN A 271      20.512  -4.152   2.968  1.00 15.00      A    N  
ATOM   2558  HN  ASN A 271      20.168  -3.784   3.810  1.00 15.00      A    H  
ATOM   2559  CA  ASN A 271      21.187  -5.440   2.985  1.00 15.00      A    C  
ATOM   2560  CB  ASN A 271      22.245  -5.500   4.096  1.00 15.00      A    C  
ATOM   2561  CG  ASN A 271      21.661  -5.387   5.494  1.00 15.00      A    C  
ATOM   2562  OD1 ASN A 271      20.718  -4.632   5.731  1.00 15.00      A    O  
ATOM   2563  ND2 ASN A 271      22.215  -6.146   6.430  1.00 15.00      A    N  
ATOM   2564 HD21 ASN A 271      22.959  -6.728   6.171  1.00 15.00      A    H  
ATOM   2565 HD22 ASN A 271      21.858  -6.093   7.340  1.00 15.00      A    H  
ATOM   2566  C   ASN A 271      20.193  -6.588   3.123  1.00 15.00      A    C  
ATOM   2567  O   ASN A 271      20.522  -7.642   3.662  1.00 15.00      A    O  
ATOM   2568  N   TRP A 272      18.974  -6.379   2.627  1.00 15.00      A    N  
ATOM   2569  HN  TRP A 272      18.764  -5.513   2.220  1.00 15.00      A    H  
ATOM   2570  CA  TRP A 272      17.939  -7.410   2.687  1.00 15.00      A    C  
ATOM   2571  CB  TRP A 272      16.555  -6.837   2.354  1.00 15.00      A    C  
ATOM   2572  CG  TRP A 272      16.335  -6.511   0.903  1.00 15.00      A    C  
ATOM   2573  CD1 TRP A 272      16.905  -5.495   0.187  1.00 15.00      A    C  
ATOM   2574  CD2 TRP A 272      15.470  -7.200  -0.006  1.00 15.00      A    C  
ATOM   2575  NE1 TRP A 272      16.449  -5.511  -1.107  1.00 15.00      A    N  
ATOM   2576  HE1 TRP A 272      16.714  -4.881  -1.810  1.00 15.00      A    H  
ATOM   2577  CE2 TRP A 272      15.565  -6.549  -1.252  1.00 15.00      A    C  
ATOM   2578  CE3 TRP A 272      14.624  -8.305   0.115  1.00 15.00      A    C  
ATOM   2579  CZ2 TRP A 272      14.847  -6.968  -2.369  1.00 15.00      A    C  
ATOM   2580  CZ3 TRP A 272      13.913  -8.719  -0.994  1.00 15.00      A    C  
ATOM   2581  CH2 TRP A 272      14.027  -8.052  -2.219  1.00 15.00      A    C  
ATOM   2582  C   TRP A 272      18.288  -8.571   1.762  1.00 15.00      A    C  
ATOM   2583  O   TRP A 272      17.797  -9.687   1.926  1.00 15.00      A    O  
ATOM   2584  N   GLN A 273      19.145  -8.293   0.789  1.00 15.00      A    N  
ATOM   2585  HN  GLN A 273      19.501  -7.385   0.715  1.00 15.00      A    H  
ATOM   2586  CA  GLN A 273      19.583  -9.304  -0.155  1.00 15.00      A    C  
ATOM   2587  CB  GLN A 273      19.894  -8.681  -1.517  1.00 15.00      A    C  
ATOM   2588  CG  GLN A 273      18.656  -8.232  -2.277  1.00 15.00      A    C  
ATOM   2589  CD  GLN A 273      17.823  -9.394  -2.789  1.00 15.00      A    C  
ATOM   2590  OE1 GLN A 273      17.893 -10.507  -2.272  1.00 15.00      A    O  
ATOM   2591  NE2 GLN A 273      17.015  -9.138  -3.802  1.00 15.00      A    N  
ATOM   2592 HE21 GLN A 273      16.996  -8.228  -4.161  1.00 15.00      A    H  
ATOM   2593 HE22 GLN A 273      16.465  -9.871  -4.148  1.00 15.00      A    H  
ATOM   2594  C   GLN A 273      20.798 -10.029   0.400  1.00 15.00      A    C  
ATOM   2595  O   GLN A 273      21.864  -9.435   0.576  1.00 15.00      A    O  
ATOM   2596  N   ARG A 274      20.627 -11.308   0.682  1.00 15.00      A    N  
ATOM   2597  HN  ARG A 274      19.755 -11.720   0.508  1.00 15.00      A    H  
ATOM   2598  CA  ARG A 274      21.695 -12.119   1.244  1.00 15.00      A    C  
ATOM   2599  CB  ARG A 274      21.122 -13.396   1.860  1.00 15.00      A    C  
ATOM   2600  CG  ARG A 274      22.116 -14.193   2.692  1.00 15.00      A    C  
ATOM   2601  CD  ARG A 274      21.787 -15.677   2.662  1.00 15.00      A    C  
ATOM   2602  NE  ARG A 274      22.065 -16.273   1.353  1.00 15.00      A    N  
ATOM   2603  HE  ARG A 274      23.009 -16.382   1.106  1.00 15.00      A    H  
ATOM   2604  CZ  ARG A 274      21.123 -16.664   0.491  1.00 15.00      A    C  
ATOM   2605  NH1 ARG A 274      19.835 -16.522   0.794  1.00 15.00      A    N  
ATOM   2606 HH11 ARG A 274      19.556 -16.104   1.707  1.00 15.00      A    H  
ATOM   2607 HH12 ARG A 274      19.100 -16.825   0.122  1.00 15.00      A    H  
ATOM   2608  NH2 ARG A 274      21.472 -17.196  -0.677  1.00 15.00      A    N  
ATOM   2609 HH21 ARG A 274      22.478 -17.310  -0.921  1.00 15.00      A    H  
ATOM   2610 HH22 ARG A 274      20.742 -17.502  -1.354  1.00 15.00      A    H  
ATOM   2611  C   ARG A 274      22.761 -12.460   0.209  1.00 15.00      A    C  
ATOM   2612  O   ARG A 274      22.707 -13.514  -0.435  1.00 15.00      A    O  
ATOM   2613  N   GLN A 275      23.718 -11.560   0.040  1.00 15.00      A    N  
ATOM   2614  HN  GLN A 275      23.690 -10.726   0.556  1.00 15.00      A    H  
ATOM   2615  CA  GLN A 275      24.807 -11.777  -0.894  1.00 15.00      A    C  
ATOM   2616  CB  GLN A 275      25.444 -10.448  -1.297  1.00 15.00      A    C  
ATOM   2617  CG  GLN A 275      24.490  -9.531  -2.046  1.00 15.00      A    C  
ATOM   2618  CD  GLN A 275      24.444  -8.128  -1.473  1.00 15.00      A    C  
ATOM   2619  OE1 GLN A 275      25.461  -7.574  -1.058  1.00 15.00      A    O  
ATOM   2620  NE2 GLN A 275      23.254  -7.551  -1.435  1.00 15.00      A    N  
ATOM   2621 HE21 GLN A 275      22.485  -8.054  -1.772  1.00 15.00      A    H  
ATOM   2622 HE22 GLN A 275      23.191  -6.651  -1.059  1.00 15.00      A    H  
ATOM   2623  C   GLN A 275      25.828 -12.718  -0.268  1.00 15.00      A    C  
ATOM   2624  O   GLN A 275      25.938 -12.796   0.957  1.00 15.00      A    O  
ATOM   2625  N   ASN A 276      26.564 -13.434  -1.099  1.00 15.00      A    N  
ATOM   2626  HN  ASN A 276      26.467 -13.303  -2.066  1.00 15.00      A    H  
ATOM   2627  CA  ASN A 276      27.541 -14.388  -0.600  1.00 15.00      A    C  
ATOM   2628  CB  ASN A 276      27.395 -15.752  -1.287  1.00 15.00      A    C  
ATOM   2629  CG  ASN A 276      27.465 -15.679  -2.802  1.00 15.00      A    C  
ATOM   2630  OD1 ASN A 276      28.541 -15.734  -3.391  1.00 15.00      A    O  
ATOM   2631  ND2 ASN A 276      26.309 -15.565  -3.445  1.00 15.00      A    N  
ATOM   2632 HD21 ASN A 276      25.487 -15.533  -2.916  1.00 15.00      A    H  
ATOM   2633 HD22 ASN A 276      26.329 -15.521  -4.424  1.00 15.00      A    H  
ATOM   2634  C   ASN A 276      28.966 -13.879  -0.711  1.00 15.00      A    C  
ATOM   2635  O   ASN A 276      29.286 -13.063  -1.577  1.00 15.00      A    O  
ATOM   2636  N   VAL A 277      29.801 -14.361   0.195  1.00 15.00      A    N  
ATOM   2637  HN  VAL A 277      29.460 -14.989   0.862  1.00 15.00      A    H  
ATOM   2638  CA  VAL A 277      31.209 -14.004   0.230  1.00 15.00      A    C  
ATOM   2639  CB  VAL A 277      31.819 -14.287   1.617  1.00 15.00      A    C  
ATOM   2640  CG1 VAL A 277      31.485 -13.150   2.570  1.00 15.00      A    C  
ATOM   2641  CG2 VAL A 277      31.297 -15.607   2.169  1.00 15.00      A    C  
ATOM   2642  C   VAL A 277      31.950 -14.788  -0.844  1.00 15.00      A    C  
ATOM   2643  O   VAL A 277      31.461 -15.822  -1.297  1.00 15.00      A    O  
ATOM   2644  N   ASN A 278      33.107 -14.292  -1.256  1.00 15.00      A    N  
ATOM   2645  HN  ASN A 278      33.459 -13.483  -0.834  1.00 15.00      A    H  
ATOM   2646  CA  ASN A 278      33.885 -14.939  -2.308  1.00 15.00      A    C  
ATOM   2647  CB  ASN A 278      33.218 -14.656  -3.662  1.00 15.00      A    C  
ATOM   2648  CG  ASN A 278      32.684 -15.890  -4.371  1.00 15.00      A    C  
ATOM   2649  OD1 ASN A 278      33.310 -16.397  -5.312  1.00 15.00      A    O  
ATOM   2650  ND2 ASN A 278      31.525 -16.382  -3.937  1.00 15.00      A    N  
ATOM   2651 HD21 ASN A 278      31.067 -15.935  -3.175  1.00 15.00      A    H  
ATOM   2652 HD22 ASN A 278      31.170 -17.165  -4.386  1.00 15.00      A    H  
ATOM   2653  C   ASN A 278      35.302 -14.374  -2.337  1.00 15.00      A    C  
ATOM   2654  O   ASN A 278      35.566 -13.393  -3.036  1.00 15.00      A    O  
ATOM   2655  N   ALA A 279      36.206 -14.971  -1.574  1.00 15.00      A    N  
ATOM   2656  HN  ALA A 279      35.936 -15.740  -1.017  1.00 15.00      A    H  
ATOM   2657  CA  ALA A 279      37.591 -14.511  -1.523  1.00 15.00      A    C  
ATOM   2658  CB  ALA A 279      38.251 -14.971  -0.230  1.00 15.00      A    C  
ATOM   2659  C   ALA A 279      38.393 -15.003  -2.732  1.00 15.00      A    C  
ATOM   2660  O   ALA A 279      38.061 -16.025  -3.330  1.00 15.00      A    O  
ATOM   2661  N   PRO A 280      39.440 -14.256  -3.135  1.00 15.00      A    N  
ATOM   2662  CA  PRO A 280      40.299 -14.640  -4.262  1.00 15.00      A    C  
ATOM   2663  CB  PRO A 280      41.149 -13.392  -4.504  1.00 15.00      A    C  
ATOM   2664  CG  PRO A 280      41.181 -12.695  -3.189  1.00 15.00      A    C  
ATOM   2665  CD  PRO A 280      39.854 -12.972  -2.538  1.00 15.00      A    C  
ATOM   2666  C   PRO A 280      41.189 -15.822  -3.890  1.00 15.00      A    C  
ATOM   2667  O   PRO A 280      41.650 -15.927  -2.755  1.00 15.00      A    O  
ATOM   2668  N   MET A 281      41.431 -16.711  -4.845  1.00 15.00      A    N  
ATOM   2669  HN  MET A 281      41.069 -16.565  -5.742  1.00 15.00      A    H  
ATOM   2670  CA  MET A 281      42.244 -17.894  -4.581  1.00 15.00      A    C  
ATOM   2671  CB  MET A 281      41.400 -19.167  -4.716  1.00 15.00      A    C  
ATOM   2672  CG  MET A 281      40.156 -19.207  -3.837  1.00 15.00      A    C  
ATOM   2673  SD  MET A 281      40.413 -20.104  -2.294  1.00 15.00      A    S  
ATOM   2674  CE  MET A 281      41.246 -18.860  -1.308  1.00 15.00      A    C  
ATOM   2675  C   MET A 281      43.454 -17.988  -5.505  1.00 15.00      A    C  
ATOM   2676  O   MET A 281      44.594 -17.964  -5.056  1.00 15.00      A    O  
ATOM   2677  N   ARG A 282      43.210 -18.111  -6.800  1.00 15.00      A    N  
ATOM   2678  HN  ARG A 282      42.286 -18.102  -7.117  1.00 15.00      A    H  
ATOM   2679  CA  ARG A 282      44.302 -18.236  -7.760  1.00 15.00      A    C  
ATOM   2680  CB  ARG A 282      44.051 -19.402  -8.715  1.00 15.00      A    C  
ATOM   2681  CG  ARG A 282      44.184 -20.772  -8.061  1.00 15.00      A    C  
ATOM   2682  CD  ARG A 282      43.112 -21.726  -8.550  1.00 15.00      A    C  
ATOM   2683  NE  ARG A 282      43.197 -21.951  -9.992  1.00 15.00      A    N  
ATOM   2684  HE  ARG A 282      44.052 -21.746 -10.428  1.00 15.00      A    H  
ATOM   2685  CZ  ARG A 282      42.190 -22.412 -10.730  1.00 15.00      A    C  
ATOM   2686  NH1 ARG A 282      41.020 -22.686 -10.164  1.00 15.00      A    N  
ATOM   2687 HH11 ARG A 282      40.229 -23.048 -10.737  1.00 15.00      A    H  
ATOM   2688 HH12 ARG A 282      40.890 -22.543  -9.140  1.00 15.00      A    H  
ATOM   2689  NH2 ARG A 282      42.354 -22.601 -12.035  1.00 15.00      A    N  
ATOM   2690 HH21 ARG A 282      41.567 -22.960 -12.616  1.00 15.00      A    H  
ATOM   2691 HH22 ARG A 282      43.271 -22.393 -12.485  1.00 15.00      A    H  
ATOM   2692  C   ARG A 282      44.544 -16.936  -8.522  1.00 15.00      A    C  
ATOM   2693  O   ARG A 282      43.675 -16.080  -8.561  1.00 15.00      A    O  
ATOM   2694  N   HIS A 283      45.741 -16.828  -9.117  1.00 15.00      A    N  
ATOM   2695  HN  HIS A 283      46.376 -17.572  -9.007  1.00 15.00      A    H  
ATOM   2696  CA  HIS A 283      46.190 -15.652  -9.886  1.00 15.00      A    C  
ATOM   2697  CB  HIS A 283      47.293 -16.057 -10.882  1.00 15.00      A    C  
ATOM   2698  CG  HIS A 283      47.908 -14.910 -11.638  1.00 15.00      A    C  
ATOM   2699  ND1 HIS A 283      49.037 -14.243 -11.212  1.00 15.00      A    N  
ATOM   2700  HD1 HIS A 283      49.554 -14.457 -10.410  1.00 15.00      A    H  
ATOM   2701  CD2 HIS A 283      47.537 -14.306 -12.796  1.00 15.00      A    C  
ATOM   2702  CE1 HIS A 283      49.340 -13.286 -12.077  1.00 15.00      A    C  
ATOM   2703  NE2 HIS A 283      48.443 -13.304 -13.043  1.00 15.00      A    N  
ATOM   2704  HE2 HIS A 283      48.426 -12.696 -13.815  1.00 15.00      A    H  
ATOM   2705  C   HIS A 283      45.080 -14.863 -10.598  1.00 15.00      A    C  
ATOM   2706  O   HIS A 283      44.850 -13.705 -10.282  1.00 15.00      A    O  
ATOM   2707  N   SER A 284      44.420 -15.481 -11.565  1.00 15.00      A    N  
ATOM   2708  HN  SER A 284      44.634 -16.417 -11.780  1.00 15.00      A    H  
ATOM   2709  CA  SER A 284      43.367 -14.810 -12.315  1.00 15.00      A    C  
ATOM   2710  CB  SER A 284      42.869 -15.774 -13.378  1.00 15.00      A    C  
ATOM   2711  OG  SER A 284      43.936 -16.639 -13.738  1.00 15.00      A    O  
ATOM   2712  HG  SER A 284      43.752 -17.040 -14.606  1.00 15.00      A    H  
ATOM   2713  C   SER A 284      42.243 -14.365 -11.390  1.00 15.00      A    C  
ATOM   2714  O   SER A 284      41.852 -13.207 -11.385  1.00 15.00      A    O  
ATOM   2715  N   SER A 285      41.772 -15.304 -10.582  1.00 15.00      A    N  
ATOM   2716  HN  SER A 285      42.167 -16.195 -10.624  1.00 15.00      A    H  
ATOM   2717  CA  SER A 285      40.695 -15.058  -9.632  1.00 15.00      A    C  
ATOM   2718  CB  SER A 285      40.421 -16.334  -8.812  1.00 15.00      A    C  
ATOM   2719  OG  SER A 285      39.287 -16.195  -7.981  1.00 15.00      A    O  
ATOM   2720  HG  SER A 285      38.493 -16.270  -8.521  1.00 15.00      A    H  
ATOM   2721  C   SER A 285      41.018 -13.885  -8.696  1.00 15.00      A    C  
ATOM   2722  O   SER A 285      40.117 -13.148  -8.292  1.00 15.00      A    O  
ATOM   2723  N   VAL A 286      42.297 -13.712  -8.360  1.00 15.00      A    N  
ATOM   2724  HN  VAL A 286      42.970 -14.325  -8.722  1.00 15.00      A    H  
ATOM   2725  CA  VAL A 286      42.721 -12.633  -7.469  1.00 15.00      A    C  
ATOM   2726  CB  VAL A 286      44.198 -12.772  -7.051  1.00 15.00      A    C  
ATOM   2727  CG1 VAL A 286      44.647 -11.572  -6.225  1.00 15.00      A    C  
ATOM   2728  CG2 VAL A 286      44.398 -14.057  -6.261  1.00 15.00      A    C  
ATOM   2729  C   VAL A 286      42.480 -11.264  -8.097  1.00 15.00      A    C  
ATOM   2730  O   VAL A 286      41.995 -10.353  -7.437  1.00 15.00      A    O  
ATOM   2731  N   PHE A 287      42.808 -11.130  -9.375  1.00 15.00      A    N  
ATOM   2732  HN  PHE A 287      43.188 -11.898  -9.852  1.00 15.00      A    H  
ATOM   2733  CA  PHE A 287      42.617  -9.868 -10.090  1.00 15.00      A    C  
ATOM   2734  CB  PHE A 287      43.208  -9.959 -11.503  1.00 15.00      A    C  
ATOM   2735  CG  PHE A 287      44.671  -9.629 -11.579  1.00 15.00      A    C  
ATOM   2736  CD1 PHE A 287      45.093  -8.321 -11.759  1.00 15.00      A    C  
ATOM   2737  CD2 PHE A 287      45.624 -10.626 -11.476  1.00 15.00      A    C  
ATOM   2738  CE1 PHE A 287      46.440  -8.013 -11.836  1.00 15.00      A    C  
ATOM   2739  CE2 PHE A 287      46.971 -10.329 -11.551  1.00 15.00      A    C  
ATOM   2740  CZ  PHE A 287      47.382  -9.020 -11.732  1.00 15.00      A    C  
ATOM   2741  C   PHE A 287      41.137  -9.500 -10.173  1.00 15.00      A    C  
ATOM   2742  O   PHE A 287      40.759  -8.345  -9.977  1.00 15.00      A    O  
ATOM   2743  N   GLU A 288      40.302 -10.495 -10.447  1.00 15.00      A    N  
ATOM   2744  HN  GLU A 288      40.662 -11.400 -10.579  1.00 15.00      A    H  
ATOM   2745  CA  GLU A 288      38.865 -10.280 -10.572  1.00 15.00      A    C  
ATOM   2746  CB  GLU A 288      38.206 -11.481 -11.244  1.00 15.00      A    C  
ATOM   2747  CG  GLU A 288      38.776 -11.828 -12.608  1.00 15.00      A    C  
ATOM   2748  CD  GLU A 288      38.502 -13.271 -12.976  1.00 15.00      A    C  
ATOM   2749  OE1 GLU A 288      37.316 -13.617 -13.168  1.00 15.00      A    O  
ATOM   2750  OE2 GLU A 288      39.466 -14.059 -13.055  1.00 15.00      A    O  
ATOM   2751  C   GLU A 288      38.202 -10.042  -9.221  1.00 15.00      A    C  
ATOM   2752  O   GLU A 288      37.235  -9.287  -9.116  1.00 15.00      A    O  
ATOM   2753  N   HIS A 289      38.716 -10.689  -8.188  1.00 15.00      A    N  
ATOM   2754  HN  HIS A 289      39.504 -11.265  -8.324  1.00 15.00      A    H  
ATOM   2755  CA  HIS A 289      38.149 -10.553  -6.852  1.00 15.00      A    C  
ATOM   2756  CB  HIS A 289      38.029 -11.909  -6.153  1.00 15.00      A    C  
ATOM   2757  CG  HIS A 289      36.831 -12.686  -6.598  1.00 15.00      A    C  
ATOM   2758  ND1 HIS A 289      35.912 -13.236  -5.724  1.00 15.00      A    N  
ATOM   2759  HD1 HIS A 289      35.953 -13.199  -4.733  1.00 15.00      A    H  
ATOM   2760  CD2 HIS A 289      36.389 -12.986  -7.845  1.00 15.00      A    C  
ATOM   2761  CE1 HIS A 289      34.961 -13.839  -6.416  1.00 15.00      A    C  
ATOM   2762  NE2 HIS A 289      35.226 -13.699  -7.703  1.00 15.00      A    N  
ATOM   2763  HE2 HIS A 289      34.675 -14.047  -8.437  1.00 15.00      A    H  
ATOM   2764  C   HIS A 289      38.932  -9.566  -6.011  1.00 15.00      A    C  
ATOM   2765  O   HIS A 289      38.764  -9.499  -4.795  1.00 15.00      A    O  
ATOM   2766  N   ASP A 290      39.783  -8.806  -6.683  1.00 15.00      A    N  
ATOM   2767  HN  ASP A 290      39.874  -8.941  -7.650  1.00 15.00      A    H  
ATOM   2768  CA  ASP A 290      40.604  -7.786  -6.038  1.00 15.00      A    C  
ATOM   2769  CB  ASP A 290      41.557  -7.189  -7.085  1.00 15.00      A    C  
ATOM   2770  CG  ASP A 290      42.449  -6.080  -6.559  1.00 15.00      A    C  
ATOM   2771  OD1 ASP A 290      42.590  -5.949  -5.330  1.00 15.00      A    O  
ATOM   2772  OD2 ASP A 290      43.050  -5.358  -7.388  1.00 15.00      A    O  
ATOM   2773  C   ASP A 290      39.701  -6.690  -5.494  1.00 15.00      A    C  
ATOM   2774  O   ASP A 290      39.713  -6.372  -4.307  1.00 15.00      A    O  
ATOM   2775  N   PHE A 291      38.884  -6.147  -6.380  1.00 15.00      A    N  
ATOM   2776  HN  PHE A 291      38.905  -6.471  -7.302  1.00 15.00      A    H  
ATOM   2777  CA  PHE A 291      37.971  -5.083  -6.024  1.00 15.00      A    C  
ATOM   2778  CB  PHE A 291      37.613  -4.256  -7.260  1.00 15.00      A    C  
ATOM   2779  CG  PHE A 291      37.516  -5.045  -8.542  1.00 15.00      A    C  
ATOM   2780  CD1 PHE A 291      38.629  -5.218  -9.353  1.00 15.00      A    C  
ATOM   2781  CD2 PHE A 291      36.313  -5.606  -8.940  1.00 15.00      A    C  
ATOM   2782  CE1 PHE A 291      38.542  -5.932 -10.532  1.00 15.00      A    C  
ATOM   2783  CE2 PHE A 291      36.219  -6.322 -10.117  1.00 15.00      A    C  
ATOM   2784  CZ  PHE A 291      37.336  -6.487 -10.914  1.00 15.00      A    C  
ATOM   2785  C   PHE A 291      36.712  -5.616  -5.352  1.00 15.00      A    C  
ATOM   2786  O   PHE A 291      36.160  -4.968  -4.460  1.00 15.00      A    O  
ATOM   2787  N   GLY A 292      36.260  -6.792  -5.790  1.00 15.00      A    N  
ATOM   2788  HN  GLY A 292      36.765  -7.266  -6.483  1.00 15.00      A    H  
ATOM   2789  CA  GLY A 292      35.051  -7.388  -5.236  1.00 15.00      A    C  
ATOM   2790  C   GLY A 292      33.890  -6.410  -5.236  1.00 15.00      A    C  
ATOM   2791  O   GLY A 292      33.390  -6.026  -4.179  1.00 15.00      A    O  
ATOM   2792  N   ARG A 293      33.472  -5.988  -6.419  1.00 15.00      A    N  
ATOM   2793  HN  ARG A 293      33.881  -6.355  -7.231  1.00 15.00      A    H  
ATOM   2794  CA  ARG A 293      32.390  -5.022  -6.539  1.00 15.00      A    C  
ATOM   2795  CB  ARG A 293      32.625  -4.086  -7.727  1.00 15.00      A    C  
ATOM   2796  CG  ARG A 293      33.898  -3.249  -7.630  1.00 15.00      A    C  
ATOM   2797  CD  ARG A 293      33.890  -2.326  -6.414  1.00 15.00      A    C  
ATOM   2798  NE  ARG A 293      34.234  -3.028  -5.174  1.00 15.00      A    N  
ATOM   2799  HE  ARG A 293      34.759  -3.859  -5.256  1.00 15.00      A    H  
ATOM   2800  CZ  ARG A 293      33.890  -2.616  -3.952  1.00 15.00      A    C  
ATOM   2801  NH1 ARG A 293      33.192  -1.494  -3.792  1.00 15.00      A    N  
ATOM   2802 HH11 ARG A 293      32.912  -0.930  -4.619  1.00 15.00      A    H  
ATOM   2803 HH12 ARG A 293      32.922  -1.175  -2.837  1.00 15.00      A    H  
ATOM   2804  NH2 ARG A 293      34.237  -3.340  -2.895  1.00 15.00      A    N  
ATOM   2805 HH21 ARG A 293      33.975  -3.033  -1.935  1.00 15.00      A    H  
ATOM   2806 HH22 ARG A 293      34.777  -4.229  -3.024  1.00 15.00      A    H  
ATOM   2807  C   ARG A 293      31.029  -5.699  -6.633  1.00 15.00      A    C  
ATOM   2808  O   ARG A 293      30.862  -6.681  -7.350  1.00 15.00      A    O  
ATOM   2809  N   THR A 294      30.067  -5.164  -5.894  1.00 15.00      A    N  
ATOM   2810  HN  THR A 294      30.271  -4.388  -5.334  1.00 15.00      A    H  
ATOM   2811  CA  THR A 294      28.714  -5.689  -5.871  1.00 15.00      A    C  
ATOM   2812  CB  THR A 294      28.151  -5.567  -4.438  1.00 15.00      A    C  
ATOM   2813  OG1 THR A 294      28.757  -4.437  -3.791  1.00 15.00      A    O  
ATOM   2814  HG1 THR A 294      28.627  -4.503  -2.831  1.00 15.00      A    H  
ATOM   2815  CG2 THR A 294      28.457  -6.823  -3.636  1.00 15.00      A    C  
ATOM   2816  C   THR A 294      27.823  -4.885  -6.822  1.00 15.00      A    C  
ATOM   2817  O   THR A 294      28.188  -3.779  -7.232  1.00 15.00      A    O  
ATOM   2818  N   PRO A 295      26.645  -5.426  -7.190  1.00 15.00      A    N  
ATOM   2819  CA  PRO A 295      25.697  -4.741  -8.083  1.00 15.00      A    C  
ATOM   2820  CB  PRO A 295      24.495  -5.695  -8.153  1.00 15.00      A    C  
ATOM   2821  CG  PRO A 295      24.675  -6.637  -7.010  1.00 15.00      A    C  
ATOM   2822  CD  PRO A 295      26.155  -6.757  -6.798  1.00 15.00      A    C  
ATOM   2823  C   PRO A 295      25.273  -3.374  -7.535  1.00 15.00      A    C  
ATOM   2824  O   PRO A 295      24.825  -2.501  -8.283  1.00 15.00      A    O  
ATOM   2825  N   GLU A 296      25.435  -3.196  -6.232  1.00 15.00      A    N  
ATOM   2826  HN  GLU A 296      25.804  -3.928  -5.696  1.00 15.00      A    H  
ATOM   2827  CA  GLU A 296      25.095  -1.950  -5.573  1.00 15.00      A    C  
ATOM   2828  CB  GLU A 296      25.283  -2.114  -4.058  1.00 15.00      A    C  
ATOM   2829  CG  GLU A 296      24.328  -1.300  -3.194  1.00 15.00      A    C  
ATOM   2830  CD  GLU A 296      24.639   0.188  -3.185  1.00 15.00      A    C  
ATOM   2831  OE1 GLU A 296      23.717   0.985  -2.902  1.00 15.00      A    O  
ATOM   2832  OE2 GLU A 296      25.792   0.563  -3.479  1.00 15.00      A    O  
ATOM   2833  C   GLU A 296      25.997  -0.828  -6.092  1.00 15.00      A    C  
ATOM   2834  O   GLU A 296      25.536   0.105  -6.762  1.00 15.00      A    O  
ATOM   2835  N   VAL A 297      27.294  -0.960  -5.825  1.00 15.00      A    N  
ATOM   2836  HN  VAL A 297      27.598  -1.747  -5.327  1.00 15.00      A    H  
ATOM   2837  CA  VAL A 297      28.273   0.039  -6.237  1.00 15.00      A    C  
ATOM   2838  CB  VAL A 297      29.667  -0.194  -5.616  1.00 15.00      A    C  
ATOM   2839  CG1 VAL A 297      29.621   0.005  -4.108  1.00 15.00      A    C  
ATOM   2840  CG2 VAL A 297      30.200  -1.575  -5.962  1.00 15.00      A    C  
ATOM   2841  C   VAL A 297      28.388   0.146  -7.755  1.00 15.00      A    C  
ATOM   2842  O   VAL A 297      28.771   1.193  -8.276  1.00 15.00      A    O  
ATOM   2843  N   SER A 298      28.050  -0.929  -8.465  1.00 15.00      A    N  
ATOM   2844  HN  SER A 298      27.770  -1.746  -7.996  1.00 15.00      A    H  
ATOM   2845  CA  SER A 298      28.109  -0.922  -9.923  1.00 15.00      A    C  
ATOM   2846  CB  SER A 298      27.951  -2.336 -10.495  1.00 15.00      A    C  
ATOM   2847  OG  SER A 298      26.637  -2.830 -10.310  1.00 15.00      A    O  
ATOM   2848  HG  SER A 298      26.213  -2.359  -9.583  1.00 15.00      A    H  
ATOM   2849  C   SER A 298      27.051   0.020 -10.495  1.00 15.00      A    C  
ATOM   2850  O   SER A 298      27.152   0.479 -11.633  1.00 15.00      A    O  
ATOM   2851  N   ARG A 299      26.032   0.305  -9.691  1.00 15.00      A    N  
ATOM   2852  HN  ARG A 299      26.001  -0.099  -8.795  1.00 15.00      A    H  
ATOM   2853  CA  ARG A 299      24.967   1.204 -10.096  1.00 15.00      A    C  
ATOM   2854  CB  ARG A 299      23.617   0.715  -9.550  1.00 15.00      A    C  
ATOM   2855  CG  ARG A 299      22.419   1.590  -9.908  1.00 15.00      A    C  
ATOM   2856  CD  ARG A 299      22.061   2.537  -8.771  1.00 15.00      A    C  
ATOM   2857  NE  ARG A 299      22.119   1.868  -7.474  1.00 15.00      A    N  
ATOM   2858  HE  ARG A 299      21.814   0.937  -7.435  1.00 15.00      A    H  
ATOM   2859  CZ  ARG A 299      22.563   2.442  -6.356  1.00 15.00      A    C  
ATOM   2860  NH1 ARG A 299      22.978   3.703  -6.373  1.00 15.00      A    N  
ATOM   2861 HH11 ARG A 299      23.324   4.150  -5.498  1.00 15.00      A    H  
ATOM   2862 HH12 ARG A 299      22.961   4.248  -7.260  1.00 15.00      A    H  
ATOM   2863  NH2 ARG A 299      22.604   1.744  -5.229  1.00 15.00      A    N  
ATOM   2864 HH21 ARG A 299      22.292   0.753  -5.214  1.00 15.00      A    H  
ATOM   2865 HH22 ARG A 299      22.962   2.176  -4.342  1.00 15.00      A    H  
ATOM   2866  C   ARG A 299      25.275   2.607  -9.594  1.00 15.00      A    C  
ATOM   2867  O   ARG A 299      24.990   3.598 -10.269  1.00 15.00      A    O  
ATOM   2868  N   LEU A 300      25.869   2.676  -8.407  1.00 15.00      A    N  
ATOM   2869  HN  LEU A 300      26.060   1.842  -7.922  1.00 15.00      A    H  
ATOM   2870  CA  LEU A 300      26.233   3.946  -7.790  1.00 15.00      A    C  
ATOM   2871  CB  LEU A 300      26.713   3.711  -6.354  1.00 15.00      A    C  
ATOM   2872  CG  LEU A 300      26.715   4.924  -5.418  1.00 15.00      A    C  
ATOM   2873  CD1 LEU A 300      25.396   5.676  -5.510  1.00 15.00      A    C  
ATOM   2874  CD2 LEU A 300      26.969   4.479  -3.986  1.00 15.00      A    C  
ATOM   2875  C   LEU A 300      27.303   4.664  -8.610  1.00 15.00      A    C  
ATOM   2876  O   LEU A 300      27.277   5.887  -8.745  1.00 15.00      A    O  
ATOM   2877  N   THR A 301      28.230   3.897  -9.175  1.00 15.00      A    N  
ATOM   2878  HN  THR A 301      28.197   2.926  -9.039  1.00 15.00      A    H  
ATOM   2879  CA  THR A 301      29.299   4.465  -9.989  1.00 15.00      A    C  
ATOM   2880  CB  THR A 301      30.361   3.406 -10.342  1.00 15.00      A    C  
ATOM   2881  OG1 THR A 301      29.722   2.142 -10.551  1.00 15.00      A    O  
ATOM   2882  HG1 THR A 301      29.627   1.687  -9.705  1.00 15.00      A    H  
ATOM   2883  CG2 THR A 301      31.380   3.278  -9.220  1.00 15.00      A    C  
ATOM   2884  C   THR A 301      28.732   5.062 -11.274  1.00 15.00      A    C  
ATOM   2885  O   THR A 301      29.195   6.098 -11.750  1.00 15.00      A    O  
ATOM   2886  N   ARG A 302      27.707   4.409 -11.814  1.00 15.00      A    N  
ATOM   2887  HN  ARG A 302      27.385   3.592 -11.381  1.00 15.00      A    H  
ATOM   2888  CA  ARG A 302      27.061   4.873 -13.035  1.00 15.00      A    C  
ATOM   2889  CB  ARG A 302      26.156   3.793 -13.625  1.00 15.00      A    C  
ATOM   2890  CG  ARG A 302      26.909   2.558 -14.092  1.00 15.00      A    C  
ATOM   2891  CD  ARG A 302      26.048   1.681 -14.987  1.00 15.00      A    C  
ATOM   2892  NE  ARG A 302      24.858   1.172 -14.299  1.00 15.00      A    N  
ATOM   2893  HE  ARG A 302      24.116   1.801 -14.166  1.00 15.00      A    H  
ATOM   2894  CZ  ARG A 302      24.734  -0.079 -13.848  1.00 15.00      A    C  
ATOM   2895  NH1 ARG A 302      25.728  -0.947 -14.009  1.00 15.00      A    N  
ATOM   2896 HH11 ARG A 302      25.637  -1.924 -13.659  1.00 15.00      A    H  
ATOM   2897 HH12 ARG A 302      26.607  -0.652 -14.484  1.00 15.00      A    H  
ATOM   2898  NH2 ARG A 302      23.610  -0.466 -13.252  1.00 15.00      A    N  
ATOM   2899 HH21 ARG A 302      23.513  -1.443 -12.900  1.00 15.00      A    H  
ATOM   2900 HH22 ARG A 302      22.820   0.203 -13.136  1.00 15.00      A    H  
ATOM   2901  C   ARG A 302      26.278   6.154 -12.774  1.00 15.00      A    C  
ATOM   2902  O   ARG A 302      25.907   6.873 -13.702  1.00 15.00      A    O  
ATOM   2903  N   THR A 303      26.023   6.432 -11.499  1.00 15.00      A    N  
ATOM   2904  HN  THR A 303      26.329   5.815 -10.800  1.00 15.00      A    H  
ATOM   2905  CA  THR A 303      25.314   7.640 -11.120  1.00 15.00      A    C  
ATOM   2906  CB  THR A 303      24.698   7.521  -9.710  1.00 15.00      A    C  
ATOM   2907  OG1 THR A 303      24.192   6.190  -9.517  1.00 15.00      A    O  
ATOM   2908  HG1 THR A 303      24.396   5.654 -10.291  1.00 15.00      A    H  
ATOM   2909  CG2 THR A 303      23.558   8.515  -9.542  1.00 15.00      A    C  
ATOM   2910  C   THR A 303      26.292   8.814 -11.164  1.00 15.00      A    C  
ATOM   2911  O   THR A 303      25.930   9.929 -11.533  1.00 15.00      A    O  
ATOM   2912  N   LEU A 304      27.547   8.528 -10.820  1.00 15.00      A    N  
ATOM   2913  HN  LEU A 304      27.768   7.608 -10.558  1.00 15.00      A    H  
ATOM   2914  CA  LEU A 304      28.606   9.532 -10.822  1.00 15.00      A    C  
ATOM   2915  CB  LEU A 304      29.836   9.005 -10.076  1.00 15.00      A    C  
ATOM   2916  CG  LEU A 304      29.932   9.336  -8.586  1.00 15.00      A    C  
ATOM   2917  CD1 LEU A 304      31.055   8.540  -7.941  1.00 15.00      A    C  
ATOM   2918  CD2 LEU A 304      30.155  10.827  -8.385  1.00 15.00      A    C  
ATOM   2919  C   LEU A 304      28.998   9.892 -12.249  1.00 15.00      A    C  
ATOM   2920  O   LEU A 304      29.335  11.040 -12.541  1.00 15.00      A    O  
ATOM   2921  N   GLN A 305      28.939   8.901 -13.136  1.00 15.00      A    N  
ATOM   2922  HN  GLN A 305      28.666   8.008 -12.834  1.00 15.00      A    H  
ATOM   2923  CA  GLN A 305      29.288   9.096 -14.540  1.00 15.00      A    C  
ATOM   2924  CB  GLN A 305      29.316   7.759 -15.281  1.00 15.00      A    C  
ATOM   2925  CG  GLN A 305      30.491   6.867 -14.908  1.00 15.00      A    C  
ATOM   2926  CD  GLN A 305      30.578   5.620 -15.766  1.00 15.00      A    C  
ATOM   2927  OE1 GLN A 305      29.565   5.077 -16.203  1.00 15.00      A    O  
ATOM   2928  NE2 GLN A 305      31.794   5.159 -16.016  1.00 15.00      A    N  
ATOM   2929 HE21 GLN A 305      32.558   5.640 -15.638  1.00 15.00      A    H  
ATOM   2930 HE22 GLN A 305      31.878   4.356 -16.570  1.00 15.00      A    H  
ATOM   2931  C   GLN A 305      28.334  10.066 -15.232  1.00 15.00      A    C  
ATOM   2932  O   GLN A 305      28.644  10.612 -16.289  1.00 15.00      A    O  
ATOM   2933  N   ARG A 306      27.175  10.285 -14.628  1.00 15.00      A    N  
ATOM   2934  HN  ARG A 306      26.981   9.828 -13.783  1.00 15.00      A    H  
ATOM   2935  CA  ARG A 306      26.192  11.193 -15.192  1.00 15.00      A    C  
ATOM   2936  CB  ARG A 306      24.777  10.636 -15.037  1.00 15.00      A    C  
ATOM   2937  CG  ARG A 306      24.178  10.134 -16.338  1.00 15.00      A    C  
ATOM   2938  CD  ARG A 306      22.685   9.898 -16.200  1.00 15.00      A    C  
ATOM   2939  NE  ARG A 306      22.024   9.786 -17.501  1.00 15.00      A    N  
ATOM   2940  HE  ARG A 306      22.402   9.144 -18.140  1.00 15.00      A    H  
ATOM   2941  CZ  ARG A 306      20.954  10.497 -17.857  1.00 15.00      A    C  
ATOM   2942  NH1 ARG A 306      20.421  11.374 -17.012  1.00 15.00      A    N  
ATOM   2943 HH11 ARG A 306      19.585  11.931 -17.287  1.00 15.00      A    H  
ATOM   2944 HH12 ARG A 306      20.840  11.508 -16.067  1.00 15.00      A    H  
ATOM   2945  NH2 ARG A 306      20.419  10.331 -19.062  1.00 15.00      A    N  
ATOM   2946 HH21 ARG A 306      19.582  10.884 -19.345  1.00 15.00      A    H  
ATOM   2947 HH22 ARG A 306      20.832   9.647 -19.730  1.00 15.00      A    H  
ATOM   2948  C   ARG A 306      26.296  12.581 -14.567  1.00 15.00      A    C  
ATOM   2949  O   ARG A 306      25.556  13.491 -14.933  1.00 15.00      A    O  
ATOM   2950  N   PHE A 307      27.228  12.743 -13.636  1.00 15.00      A    N  
ATOM   2951  HN  PHE A 307      27.808  11.986 -13.400  1.00 15.00      A    H  
ATOM   2952  CA  PHE A 307      27.422  14.021 -12.963  1.00 15.00      A    C  
ATOM   2953  CB  PHE A 307      27.574  13.821 -11.450  1.00 15.00      A    C  
ATOM   2954  CG  PHE A 307      26.281  13.543 -10.732  1.00 15.00      A    C  
ATOM   2955  CD1 PHE A 307      25.132  14.255 -11.040  1.00 15.00      A    C  
ATOM   2956  CD2 PHE A 307      26.213  12.569  -9.750  1.00 15.00      A    C  
ATOM   2957  CE1 PHE A 307      23.942  14.004 -10.380  1.00 15.00      A    C  
ATOM   2958  CE2 PHE A 307      25.028  12.312  -9.085  1.00 15.00      A    C  
ATOM   2959  CZ  PHE A 307      23.890  13.028  -9.403  1.00 15.00      A    C  
ATOM   2960  C   PHE A 307      28.632  14.759 -13.527  1.00 15.00      A    C  
ATOM   2961  O   PHE A 307      29.450  15.297 -12.774  1.00 15.00      A    O  
ATOM   2962  N   LEU A 308      28.740  14.779 -14.851  1.00 15.00      A    N  
ATOM   2963  HN  LEU A 308      28.056  14.328 -15.392  1.00 15.00      A    H  
ATOM   2964  CA  LEU A 308      29.847  15.457 -15.519  1.00 15.00      A    C  
ATOM   2965  CB  LEU A 308      30.298  14.671 -16.760  1.00 15.00      A    C  
ATOM   2966  CG  LEU A 308      30.759  13.226 -16.527  1.00 15.00      A    C  
ATOM   2967  CD1 LEU A 308      31.153  12.571 -17.845  1.00 15.00      A    C  
ATOM   2968  CD2 LEU A 308      31.914  13.173 -15.537  1.00 15.00      A    C  
ATOM   2969  C   LEU A 308      29.453  16.877 -15.919  1.00 15.00      A    C  
ATOM   2970  O   LEU A 308      29.972  17.851 -15.380  1.00 15.00      A    O  
ATOM   2971  N   ALA A 309      28.519  16.988 -16.857  1.00 15.00      A    N  
ATOM   2972  HN  ALA A 309      28.125  16.178 -17.239  1.00 15.00      A    H  
ATOM   2973  CA  ALA A 309      28.063  18.291 -17.328  1.00 15.00      A    C  
ATOM   2974  CB  ALA A 309      27.328  18.155 -18.653  1.00 15.00      A    C  
ATOM   2975  C   ALA A 309      27.178  18.978 -16.289  1.00 15.00      A    C  
ATOM   2976  O   ALA A 309      26.093  18.499 -15.965  1.00 15.00      A    O  
ATOM   2977  N   LYS A 310      27.653  20.104 -15.769  1.00 15.00      A    N  
ATOM   2978  HN  LYS A 310      28.519  20.443 -16.074  1.00 15.00      A    H  
ATOM   2979  CA  LYS A 310      26.912  20.856 -14.765  1.00 15.00      A    C  
ATOM   2980  CB  LYS A 310      27.328  20.446 -13.338  1.00 15.00      A    C  
ATOM   2981  CG  LYS A 310      28.759  19.926 -13.189  1.00 15.00      A    C  
ATOM   2982  CD  LYS A 310      29.803  21.001 -13.483  1.00 15.00      A    C  
ATOM   2983  CE  LYS A 310      30.807  20.527 -14.527  1.00 15.00      A    C  
ATOM   2984  NZ  LYS A 310      31.826  21.563 -14.854  1.00 15.00      A    N  
ATOM   2985  HZ1 LYS A 310      32.356  21.825 -13.998  1.00 15.00      A    H  
ATOM   2986  HZ2 LYS A 310      31.364  22.408 -15.239  1.00 15.00      A    H  
ATOM   2987  HZ3 LYS A 310      32.495  21.195 -15.562  1.00 15.00      A    H  
ATOM   2988  C   LYS A 310      27.082  22.362 -14.955  1.00 15.00      A    C  
ATOM   2989  O   LYS A 310      28.111  22.819 -15.460  1.00 15.00      A    O  
ATOM   2990  N   THR A 311      26.072  23.126 -14.554  1.00 15.00      A    N  
ATOM   2991  HN  THR A 311      25.278  22.701 -14.166  1.00 15.00      A    H  
ATOM   2992  CA  THR A 311      26.112  24.575 -14.662  1.00 15.00      A    C  
ATOM   2993  CB  THR A 311      24.738  25.138 -15.097  1.00 15.00      A    C  
ATOM   2994  OG1 THR A 311      24.776  26.573 -15.132  1.00 15.00      A    O  
ATOM   2995  HG1 THR A 311      24.417  26.878 -15.974  1.00 15.00      A    H  
ATOM   2996  CG2 THR A 311      24.373  24.627 -16.480  1.00 15.00      A    C  
ATOM   2997  C   THR A 311      26.531  25.176 -13.321  1.00 15.00      A    C  
ATOM   2998  O   THR A 311      26.485  24.493 -12.295  1.00 15.00      A    O  
ATOM   2999  N   VAL A 312      26.899  26.456 -13.328  1.00 15.00      A    N  
ATOM   3000  HN  VAL A 312      26.841  26.965 -14.171  1.00 15.00      A    H  
ATOM   3001  CA  VAL A 312      27.359  27.136 -12.117  1.00 15.00      A    C  
ATOM   3002  CB  VAL A 312      27.858  28.565 -12.415  1.00 15.00      A    C  
ATOM   3003  CG1 VAL A 312      29.126  28.522 -13.254  1.00 15.00      A    C  
ATOM   3004  CG2 VAL A 312      26.772  29.392 -13.105  1.00 15.00      A    C  
ATOM   3005  C   VAL A 312      26.294  27.191 -11.015  1.00 15.00      A    C  
ATOM   3006  O   VAL A 312      26.609  27.331  -9.834  1.00 15.00      A    O  
ATOM   3007  N   HIS A 313      25.025  27.079 -11.395  1.00 15.00      A    N  
ATOM   3008  HN  HIS A 313      24.810  26.951 -12.347  1.00 15.00      A    H  
ATOM   3009  CA  HIS A 313      23.950  27.133 -10.410  1.00 15.00      A    C  
ATOM   3010  CB  HIS A 313      22.791  28.013 -10.882  1.00 15.00      A    C  
ATOM   3011  CG  HIS A 313      22.522  29.167  -9.966  1.00 15.00      A    C  
ATOM   3012  ND1 HIS A 313      23.150  30.389 -10.092  1.00 15.00      A    N  
ATOM   3013  HD1 HIS A 313      23.815  30.623 -10.777  1.00 15.00      A    H  
ATOM   3014  CD2 HIS A 313      21.696  29.278  -8.897  1.00 15.00      A    C  
ATOM   3015  CE1 HIS A 313      22.724  31.202  -9.143  1.00 15.00      A    C  
ATOM   3016  NE2 HIS A 313      21.842  30.554  -8.405  1.00 15.00      A    N  
ATOM   3017  HE2 HIS A 313      21.370  30.926  -7.628  1.00 15.00      A    H  
ATOM   3018  C   HIS A 313      23.459  25.747 -10.019  1.00 15.00      A    C  
ATOM   3019  O   HIS A 313      22.730  25.596  -9.043  1.00 15.00      A    O  
ATOM   3020  N   ASN A 314      23.867  24.743 -10.780  1.00 15.00      A    N  
ATOM   3021  HN  ASN A 314      24.456  24.926 -11.541  1.00 15.00      A    H  
ATOM   3022  CA  ASN A 314      23.467  23.369 -10.500  1.00 15.00      A    C  
ATOM   3023  CB  ASN A 314      22.986  22.672 -11.774  1.00 15.00      A    C  
ATOM   3024  CG  ASN A 314      21.480  22.491 -11.808  1.00 15.00      A    C  
ATOM   3025  OD1 ASN A 314      20.753  23.361 -12.282  1.00 15.00      A    O  
ATOM   3026  ND2 ASN A 314      21.003  21.360 -11.307  1.00 15.00      A    N  
ATOM   3027 HD21 ASN A 314      21.638  20.709 -10.943  1.00 15.00      A    H  
ATOM   3028 HD22 ASN A 314      20.034  21.223 -11.324  1.00 15.00      A    H  
ATOM   3029  C   ASN A 314      24.624  22.589  -9.894  1.00 15.00      A    C  
ATOM   3030  O   ASN A 314      24.427  21.573  -9.228  1.00 15.00      A    O  
ATOM   3031  N   ASN A 315      25.832  23.088 -10.129  1.00 15.00      A    N  
ATOM   3032  HN  ASN A 315      25.908  23.906 -10.670  1.00 15.00      A    H  
ATOM   3033  CA  ASN A 315      27.051  22.465  -9.629  1.00 15.00      A    C  
ATOM   3034  CB  ASN A 315      28.292  23.213 -10.142  1.00 15.00      A    C  
ATOM   3035  CG  ASN A 315      29.384  23.395  -9.100  1.00 15.00      A    C  
ATOM   3036  OD1 ASN A 315      29.381  24.364  -8.349  1.00 15.00      A    O  
ATOM   3037  ND2 ASN A 315      30.334  22.474  -9.061  1.00 15.00      A    N  
ATOM   3038 HD21 ASN A 315      30.283  21.727  -9.691  1.00 15.00      A    H  
ATOM   3039 HD22 ASN A 315      31.051  22.583  -8.400  1.00 15.00      A    H  
ATOM   3040  C   ASN A 315      27.049  22.333  -8.109  1.00 15.00      A    C  
ATOM   3041  O   ASN A 315      27.517  21.331  -7.582  1.00 15.00      A    O  
ATOM   3042  N   LEU A 316      26.499  23.329  -7.417  1.00 15.00      A    N  
ATOM   3043  HN  LEU A 316      26.126  24.096  -7.896  1.00 15.00      A    H  
ATOM   3044  CA  LEU A 316      26.441  23.307  -5.958  1.00 15.00      A    C  
ATOM   3045  CB  LEU A 316      25.702  24.536  -5.426  1.00 15.00      A    C  
ATOM   3046  CG  LEU A 316      26.441  25.872  -5.540  1.00 15.00      A    C  
ATOM   3047  CD1 LEU A 316      25.648  26.850  -6.396  1.00 15.00      A    C  
ATOM   3048  CD2 LEU A 316      26.715  26.455  -4.160  1.00 15.00      A    C  
ATOM   3049  C   LEU A 316      25.775  22.029  -5.458  1.00 15.00      A    C  
ATOM   3050  O   LEU A 316      26.357  21.284  -4.669  1.00 15.00      A    O  
ATOM   3051  N   ALA A 317      24.572  21.761  -5.952  1.00 15.00      A    N  
ATOM   3052  HN  ALA A 317      24.171  22.382  -6.592  1.00 15.00      A    H  
ATOM   3053  CA  ALA A 317      23.836  20.569  -5.564  1.00 15.00      A    C  
ATOM   3054  CB  ALA A 317      22.405  20.641  -6.075  1.00 15.00      A    C  
ATOM   3055  C   ALA A 317      24.533  19.325  -6.102  1.00 15.00      A    C  
ATOM   3056  O   ALA A 317      24.547  18.278  -5.455  1.00 15.00      A    O  
ATOM   3057  N   ILE A 318      25.121  19.452  -7.287  1.00 15.00      A    N  
ATOM   3058  HN  ILE A 318      25.068  20.314  -7.755  1.00 15.00      A    H  
ATOM   3059  CA  ILE A 318      25.830  18.346  -7.914  1.00 15.00      A    C  
ATOM   3060  CB  ILE A 318      26.244  18.680  -9.374  1.00 15.00      A    C  
ATOM   3061  CG1 ILE A 318      25.276  18.029 -10.369  1.00 15.00      A    C  
ATOM   3062  CG2 ILE A 318      27.679  18.278  -9.688  1.00 15.00      A    C  
ATOM   3063  CD1 ILE A 318      23.831  18.449 -10.196  1.00 15.00      A    C  
ATOM   3064  C   ILE A 318      27.025  17.907  -7.069  1.00 15.00      A    C  
ATOM   3065  O   ILE A 318      27.341  16.721  -7.003  1.00 15.00      A    O  
ATOM   3066  N   ARG A 319      27.668  18.867  -6.407  1.00 15.00      A    N  
ATOM   3067  HN  ARG A 319      27.362  19.799  -6.500  1.00 15.00      A    H  
ATOM   3068  CA  ARG A 319      28.815  18.573  -5.554  1.00 15.00      A    C  
ATOM   3069  CB  ARG A 319      29.557  19.850  -5.158  1.00 15.00      A    C  
ATOM   3070  CG  ARG A 319      30.088  20.647  -6.336  1.00 15.00      A    C  
ATOM   3071  CD  ARG A 319      30.758  19.749  -7.364  1.00 15.00      A    C  
ATOM   3072  NE  ARG A 319      31.957  19.115  -6.831  1.00 15.00      A    N  
ATOM   3073  HE  ARG A 319      31.935  18.818  -5.896  1.00 15.00      A    H  
ATOM   3074  CZ  ARG A 319      33.064  18.923  -7.526  1.00 15.00      A    C  
ATOM   3075  NH1 ARG A 319      33.134  19.301  -8.784  1.00 15.00      A    N  
ATOM   3076 HH11 ARG A 319      34.011  19.145  -9.342  1.00 15.00      A    H  
ATOM   3077 HH12 ARG A 319      32.319  19.752  -9.236  1.00 15.00      A    H  
ATOM   3078  NH2 ARG A 319      34.096  18.353  -6.951  1.00 15.00      A    N  
ATOM   3079 HH21 ARG A 319      34.976  18.193  -7.480  1.00 15.00      A    H  
ATOM   3080 HH22 ARG A 319      34.030  18.058  -5.941  1.00 15.00      A    H  
ATOM   3081  C   ARG A 319      28.362  17.840  -4.310  1.00 15.00      A    C  
ATOM   3082  O   ARG A 319      28.980  16.859  -3.897  1.00 15.00      A    O  
ATOM   3083  N   GLN A 320      27.268  18.318  -3.727  1.00 15.00      A    N  
ATOM   3084  HN  GLN A 320      26.824  19.108  -4.112  1.00 15.00      A    H  
ATOM   3085  CA  GLN A 320      26.708  17.703  -2.536  1.00 15.00      A    C  
ATOM   3086  CB  GLN A 320      25.532  18.532  -2.013  1.00 15.00      A    C  
ATOM   3087  CG  GLN A 320      25.905  19.960  -1.641  1.00 15.00      A    C  
ATOM   3088  CD  GLN A 320      24.698  20.814  -1.310  1.00 15.00      A    C  
ATOM   3089  OE1 GLN A 320      24.090  21.420  -2.189  1.00 15.00      A    O  
ATOM   3090  NE2 GLN A 320      24.348  20.876  -0.034  1.00 15.00      A    N  
ATOM   3091 HE21 GLN A 320      24.879  20.374   0.616  1.00 15.00      A    H  
ATOM   3092 HE22 GLN A 320      23.568  21.420   0.205  1.00 15.00      A    H  
ATOM   3093  C   GLN A 320      26.258  16.281  -2.857  1.00 15.00      A    C  
ATOM   3094  O   GLN A 320      26.396  15.370  -2.044  1.00 15.00      A    O  
ATOM   3095  N   ARG A 321      25.729  16.101  -4.061  1.00 15.00      A    N  
ATOM   3096  HN  ARG A 321      25.636  16.874  -4.662  1.00 15.00      A    H  
ATOM   3097  CA  ARG A 321      25.271  14.795  -4.508  1.00 15.00      A    C  
ATOM   3098  CB  ARG A 321      24.322  14.936  -5.698  1.00 15.00      A    C  
ATOM   3099  CG  ARG A 321      22.932  15.436  -5.331  1.00 15.00      A    C  
ATOM   3100  CD  ARG A 321      22.156  14.392  -4.543  1.00 15.00      A    C  
ATOM   3101  NE  ARG A 321      21.983  13.154  -5.305  1.00 15.00      A    N  
ATOM   3102  HE  ARG A 321      21.621  13.236  -6.215  1.00 15.00      A    H  
ATOM   3103  CZ  ARG A 321      22.283  11.941  -4.837  1.00 15.00      A    C  
ATOM   3104  NH1 ARG A 321      22.763  11.798  -3.606  1.00 15.00      A    N  
ATOM   3105 HH11 ARG A 321      23.000  10.851  -3.239  1.00 15.00      A    H  
ATOM   3106 HH12 ARG A 321      22.909  12.634  -3.001  1.00 15.00      A    H  
ATOM   3107  NH2 ARG A 321      22.115  10.873  -5.609  1.00 15.00      A    N  
ATOM   3108 HH21 ARG A 321      21.753  10.979  -6.580  1.00 15.00      A    H  
ATOM   3109 HH22 ARG A 321      22.349   9.924  -5.248  1.00 15.00      A    H  
ATOM   3110  C   ARG A 321      26.449  13.895  -4.869  1.00 15.00      A    C  
ATOM   3111  O   ARG A 321      26.388  12.682  -4.683  1.00 15.00      A    O  
ATOM   3112  N   ARG A 322      27.519  14.497  -5.384  1.00 15.00      A    N  
ATOM   3113  HN  ARG A 322      27.503  15.470  -5.520  1.00 15.00      A    H  
ATOM   3114  CA  ARG A 322      28.712  13.748  -5.765  1.00 15.00      A    C  
ATOM   3115  CB  ARG A 322      29.650  14.598  -6.625  1.00 15.00      A    C  
ATOM   3116  CG  ARG A 322      29.459  14.395  -8.121  1.00 15.00      A    C  
ATOM   3117  CD  ARG A 322      30.092  15.514  -8.933  1.00 15.00      A    C  
ATOM   3118  NE  ARG A 322      31.555  15.494  -8.887  1.00 15.00      A    N  
ATOM   3119  HE  ARG A 322      31.975  15.344  -8.006  1.00 15.00      A    H  
ATOM   3120  CZ  ARG A 322      32.336  15.670  -9.961  1.00 15.00      A    C  
ATOM   3121  NH1 ARG A 322      31.794  15.878 -11.162  1.00 15.00      A    N  
ATOM   3122 HH11 ARG A 322      30.756  15.895 -11.275  1.00 15.00      A    H  
ATOM   3123 HH12 ARG A 322      32.400  16.026 -12.000  1.00 15.00      A    H  
ATOM   3124  NH2 ARG A 322      33.658  15.628  -9.835  1.00 15.00      A    N  
ATOM   3125 HH21 ARG A 322      34.089  15.451  -8.903  1.00 15.00      A    H  
ATOM   3126 HH22 ARG A 322      34.269  15.771 -10.667  1.00 15.00      A    H  
ATOM   3127  C   ARG A 322      29.438  13.220  -4.538  1.00 15.00      A    C  
ATOM   3128  O   ARG A 322      29.755  12.034  -4.465  1.00 15.00      A    O  
ATOM   3129  N   ALA A 323      29.687  14.103  -3.575  1.00 15.00      A    N  
ATOM   3130  HN  ALA A 323      29.419  15.042  -3.702  1.00 15.00      A    H  
ATOM   3131  CA  ALA A 323      30.363  13.717  -2.341  1.00 15.00      A    C  
ATOM   3132  CB  ALA A 323      30.636  14.939  -1.478  1.00 15.00      A    C  
ATOM   3133  C   ALA A 323      29.525  12.697  -1.582  1.00 15.00      A    C  
ATOM   3134  O   ALA A 323      30.051  11.759  -0.985  1.00 15.00      A    O  
ATOM   3135  N   GLN A 324      28.209  12.880  -1.629  1.00 15.00      A    N  
ATOM   3136  HN  GLN A 324      27.852  13.651  -2.119  1.00 15.00      A    H  
ATOM   3137  CA  GLN A 324      27.286  11.970  -0.967  1.00 15.00      A    C  
ATOM   3138  CB  GLN A 324      25.844  12.461  -1.136  1.00 15.00      A    C  
ATOM   3139  CG  GLN A 324      24.819  11.621  -0.395  1.00 15.00      A    C  
ATOM   3140  CD  GLN A 324      24.895  11.807   1.106  1.00 15.00      A    C  
ATOM   3141  OE1 GLN A 324      25.096  12.913   1.599  1.00 15.00      A    O  
ATOM   3142  NE2 GLN A 324      24.758  10.720   1.841  1.00 15.00      A    N  
ATOM   3143 HE21 GLN A 324      24.620   9.867   1.383  1.00 15.00      A    H  
ATOM   3144 HE22 GLN A 324      24.800  10.816   2.813  1.00 15.00      A    H  
ATOM   3145  C   GLN A 324      27.424  10.573  -1.564  1.00 15.00      A    C  
ATOM   3146  O   GLN A 324      27.307   9.566  -0.864  1.00 15.00      A    O  
ATOM   3147  N   LEU A 325      27.678  10.532  -2.865  1.00 15.00      A    N  
ATOM   3148  HN  LEU A 325      27.769  11.376  -3.357  1.00 15.00      A    H  
ATOM   3149  CA  LEU A 325      27.841   9.279  -3.579  1.00 15.00      A    C  
ATOM   3150  CB  LEU A 325      27.741   9.511  -5.086  1.00 15.00      A    C  
ATOM   3151  CG  LEU A 325      26.523   8.907  -5.784  1.00 15.00      A    C  
ATOM   3152  CD1 LEU A 325      25.232   9.366  -5.124  1.00 15.00      A    C  
ATOM   3153  CD2 LEU A 325      26.523   9.265  -7.260  1.00 15.00      A    C  
ATOM   3154  C   LEU A 325      29.175   8.633  -3.236  1.00 15.00      A    C  
ATOM   3155  O   LEU A 325      29.236   7.434  -2.967  1.00 15.00      A    O  
ATOM   3156  N   VAL A 326      30.239   9.434  -3.235  1.00 15.00      A    N  
ATOM   3157  HN  VAL A 326      30.122  10.389  -3.446  1.00 15.00      A    H  
ATOM   3158  CA  VAL A 326      31.574   8.933  -2.918  1.00 15.00      A    C  
ATOM   3159  CB  VAL A 326      32.653  10.033  -3.032  1.00 15.00      A    C  
ATOM   3160  CG1 VAL A 326      34.036   9.465  -2.747  1.00 15.00      A    C  
ATOM   3161  CG2 VAL A 326      32.620  10.671  -4.413  1.00 15.00      A    C  
ATOM   3162  C   VAL A 326      31.591   8.329  -1.516  1.00 15.00      A    C  
ATOM   3163  O   VAL A 326      32.048   7.198  -1.321  1.00 15.00      A    O  
ATOM   3164  N   ALA A 327      31.065   9.078  -0.554  1.00 15.00      A    N  
ATOM   3165  HN  ALA A 327      30.735   9.981  -0.775  1.00 15.00      A    H  
ATOM   3166  CA  ALA A 327      30.995   8.620   0.825  1.00 15.00      A    C  
ATOM   3167  CB  ALA A 327      30.392   9.699   1.711  1.00 15.00      A    C  
ATOM   3168  C   ALA A 327      30.177   7.339   0.918  1.00 15.00      A    C  
ATOM   3169  O   ALA A 327      30.485   6.449   1.710  1.00 15.00      A    O  
ATOM   3170  N   GLN A 328      29.142   7.242   0.088  1.00 15.00      A    N  
ATOM   3171  HN  GLN A 328      28.953   7.983  -0.530  1.00 15.00      A    H  
ATOM   3172  CA  GLN A 328      28.286   6.064   0.069  1.00 15.00      A    C  
ATOM   3173  CB  GLN A 328      27.026   6.313  -0.759  1.00 15.00      A    C  
ATOM   3174  CG  GLN A 328      25.806   6.615   0.092  1.00 15.00      A    C  
ATOM   3175  CD  GLN A 328      24.618   7.116  -0.704  1.00 15.00      A    C  
ATOM   3176  OE1 GLN A 328      24.761   7.823  -1.701  1.00 15.00      A    O  
ATOM   3177  NE2 GLN A 328      23.429   6.747  -0.264  1.00 15.00      A    N  
ATOM   3178 HE21 GLN A 328      23.387   6.179   0.533  1.00 15.00      A    H  
ATOM   3179 HE22 GLN A 328      22.643   7.056  -0.752  1.00 15.00      A    H  
ATOM   3180  C   GLN A 328      29.046   4.844  -0.438  1.00 15.00      A    C  
ATOM   3181  O   GLN A 328      28.935   3.753   0.121  1.00 15.00      A    O  
ATOM   3182  N   ILE A 329      29.833   5.038  -1.493  1.00 15.00      A    N  
ATOM   3183  HN  ILE A 329      29.869   5.930  -1.906  1.00 15.00      A    H  
ATOM   3184  CA  ILE A 329      30.638   3.960  -2.056  1.00 15.00      A    C  
ATOM   3185  CB  ILE A 329      31.366   4.409  -3.343  1.00 15.00      A    C  
ATOM   3186  CG1 ILE A 329      30.371   4.939  -4.373  1.00 15.00      A    C  
ATOM   3187  CG2 ILE A 329      32.178   3.264  -3.932  1.00 15.00      A    C  
ATOM   3188  CD1 ILE A 329      31.020   5.596  -5.570  1.00 15.00      A    C  
ATOM   3189  C   ILE A 329      31.686   3.543  -1.034  1.00 15.00      A    C  
ATOM   3190  O   ILE A 329      32.018   2.365  -0.905  1.00 15.00      A    O  
ATOM   3191  N   CYS A 330      32.188   4.530  -0.303  1.00 15.00      A    N  
ATOM   3192  HN  CYS A 330      31.863   5.446  -0.454  1.00 15.00      A    H  
ATOM   3193  CA  CYS A 330      33.192   4.302   0.716  1.00 15.00      A    C  
ATOM   3194  CB  CYS A 330      33.690   5.644   1.259  1.00 15.00      A    C  
ATOM   3195  SG  CYS A 330      35.166   5.537   2.293  1.00 15.00      A    S  
ATOM   3196  HG  CYS A 330      34.894   6.105   3.459  1.00 15.00      A    H  
ATOM   3197  C   CYS A 330      32.600   3.469   1.842  1.00 15.00      A    C  
ATOM   3198  O   CYS A 330      33.217   2.513   2.312  1.00 15.00      A    O  
ATOM   3199  N   ASP A 331      31.389   3.833   2.252  1.00 15.00      A    N  
ATOM   3200  HN  ASP A 331      30.958   4.612   1.834  1.00 15.00      A    H  
ATOM   3201  CA  ASP A 331      30.688   3.126   3.318  1.00 15.00      A    C  
ATOM   3202  CB  ASP A 331      29.333   3.771   3.611  1.00 15.00      A    C  
ATOM   3203  CG  ASP A 331      28.614   3.103   4.768  1.00 15.00      A    C  
ATOM   3204  OD1 ASP A 331      27.818   2.176   4.515  1.00 15.00      A    O  
ATOM   3205  OD2 ASP A 331      28.848   3.503   5.928  1.00 15.00      A    O  
ATOM   3206  C   ASP A 331      30.524   1.644   2.990  1.00 15.00      A    C  
ATOM   3207  O   ASP A 331      30.987   0.788   3.742  1.00 15.00      A    O  
ATOM   3208  N   GLU A 332      29.890   1.329   1.860  1.00 15.00      A    N  
ATOM   3209  HN  GLU A 332      29.520   2.046   1.290  1.00 15.00      A    H  
ATOM   3210  CA  GLU A 332      29.711  -0.072   1.474  1.00 15.00      A    C  
ATOM   3211  CB  GLU A 332      28.829  -0.216   0.235  1.00 15.00      A    C  
ATOM   3212  CG  GLU A 332      29.135  -1.439  -0.631  1.00 15.00      A    C  
ATOM   3213  CD  GLU A 332      28.704  -2.788  -0.052  1.00 15.00      A    C  
ATOM   3214  OE1 GLU A 332      28.223  -2.851   1.104  1.00 15.00      A    O  
ATOM   3215  OE2 GLU A 332      28.863  -3.806  -0.767  1.00 15.00      A    O  
ATOM   3216  C   GLU A 332      31.054  -0.770   1.274  1.00 15.00      A    C  
ATOM   3217  O   GLU A 332      31.196  -1.958   1.565  1.00 15.00      A    O  
ATOM   3218  N   ALA A 333      32.043  -0.034   0.772  1.00 15.00      A    N  
ATOM   3219  HN  ALA A 333      31.869   0.905   0.529  1.00 15.00      A    H  
ATOM   3220  CA  ALA A 333      33.373  -0.596   0.566  1.00 15.00      A    C  
ATOM   3221  CB  ALA A 333      34.316   0.443  -0.013  1.00 15.00      A    C  
ATOM   3222  C   ALA A 333      33.917  -1.131   1.885  1.00 15.00      A    C  
ATOM   3223  O   ALA A 333      34.588  -2.166   1.925  1.00 15.00      A    O  
ATOM   3224  N   LEU A 334      33.603  -0.420   2.960  1.00 15.00      A    N  
ATOM   3225  HN  LEU A 334      33.065   0.399   2.850  1.00 15.00      A    H  
ATOM   3226  CA  LEU A 334      34.026  -0.808   4.295  1.00 15.00      A    C  
ATOM   3227  CB  LEU A 334      33.897   0.371   5.259  1.00 15.00      A    C  
ATOM   3228  CG  LEU A 334      34.999   1.427   5.176  1.00 15.00      A    C  
ATOM   3229  CD1 LEU A 334      34.574   2.700   5.889  1.00 15.00      A    C  
ATOM   3230  CD2 LEU A 334      36.294   0.892   5.768  1.00 15.00      A    C  
ATOM   3231  C   LEU A 334      33.192  -1.983   4.789  1.00 15.00      A    C  
ATOM   3232  O   LEU A 334      33.715  -2.914   5.401  1.00 15.00      A    O  
ATOM   3233  N   GLN A 335      31.892  -1.936   4.511  1.00 15.00      A    N  
ATOM   3234  HN  GLN A 335      31.535  -1.157   4.025  1.00 15.00      A    H  
ATOM   3235  CA  GLN A 335      30.980  -3.003   4.912  1.00 15.00      A    C  
ATOM   3236  CB  GLN A 335      29.535  -2.650   4.559  1.00 15.00      A    C  
ATOM   3237  CG  GLN A 335      29.059  -1.339   5.158  1.00 15.00      A    C  
ATOM   3238  CD  GLN A 335      27.570  -1.334   5.431  1.00 15.00      A    C  
ATOM   3239  OE1 GLN A 335      26.976  -2.368   5.730  1.00 15.00      A    O  
ATOM   3240  NE2 GLN A 335      26.956  -0.178   5.331  1.00 15.00      A    N  
ATOM   3241 HE21 GLN A 335      27.490   0.622   5.084  1.00 15.00      A    H  
ATOM   3242 HE22 GLN A 335      26.001  -0.151   5.507  1.00 15.00      A    H  
ATOM   3243  C   GLN A 335      31.374  -4.306   4.235  1.00 15.00      A    C  
ATOM   3244  O   GLN A 335      31.352  -5.371   4.852  1.00 15.00      A    O  
ATOM   3245  N   TYR A 336      31.736  -4.209   2.959  1.00 15.00      A    N  
ATOM   3246  HN  TYR A 336      31.700  -3.326   2.518  1.00 15.00      A    H  
ATOM   3247  CA  TYR A 336      32.157  -5.369   2.188  1.00 15.00      A    C  
ATOM   3248  CB  TYR A 336      32.479  -4.975   0.743  1.00 15.00      A    C  
ATOM   3249  CG  TYR A 336      33.030  -6.108  -0.092  1.00 15.00      A    C  
ATOM   3250  CD1 TYR A 336      32.223  -7.176  -0.467  1.00 15.00      A    C  
ATOM   3251  CD2 TYR A 336      34.358  -6.116  -0.495  1.00 15.00      A    C  
ATOM   3252  CE1 TYR A 336      32.727  -8.224  -1.217  1.00 15.00      A    C  
ATOM   3253  CE2 TYR A 336      34.869  -7.155  -1.247  1.00 15.00      A    C  
ATOM   3254  CZ  TYR A 336      34.053  -8.207  -1.605  1.00 15.00      A    C  
ATOM   3255  OH  TYR A 336      34.575  -9.249  -2.340  1.00 15.00      A    O  
ATOM   3256  HH  TYR A 336      35.488  -9.409  -2.062  1.00 15.00      A    H  
ATOM   3257  C   TYR A 336      33.371  -6.012   2.842  1.00 15.00      A    C  
ATOM   3258  O   TYR A 336      33.462  -7.233   2.934  1.00 15.00      A    O  
ATOM   3259  N   ALA A 337      34.287  -5.174   3.314  1.00 15.00      A    N  
ATOM   3260  HN  ALA A 337      34.145  -4.208   3.214  1.00 15.00      A    H  
ATOM   3261  CA  ALA A 337      35.491  -5.647   3.976  1.00 15.00      A    C  
ATOM   3262  CB  ALA A 337      36.471  -4.501   4.178  1.00 15.00      A    C  
ATOM   3263  C   ALA A 337      35.150  -6.298   5.312  1.00 15.00      A    C  
ATOM   3264  O   ALA A 337      35.571  -7.418   5.590  1.00 15.00      A    O  
ATOM   3265  N   ALA A 338      34.364  -5.598   6.124  1.00 15.00      A    N  
ATOM   3266  HN  ALA A 338      34.045  -4.713   5.836  1.00 15.00      A    H  
ATOM   3267  CA  ALA A 338      33.967  -6.098   7.436  1.00 15.00      A    C  
ATOM   3268  CB  ALA A 338      33.102  -5.077   8.158  1.00 15.00      A    C  
ATOM   3269  C   ALA A 338      33.246  -7.438   7.335  1.00 15.00      A    C  
ATOM   3270  O   ALA A 338      33.604  -8.398   8.012  1.00 15.00      A    O  
ATOM   3271  N   ARG A 339      32.260  -7.525   6.455  1.00 15.00      A    N  
ATOM   3272  HN  ARG A 339      32.031  -6.744   5.900  1.00 15.00      A    H  
ATOM   3273  CA  ARG A 339      31.508  -8.764   6.304  1.00 15.00      A    C  
ATOM   3274  CB  ARG A 339      30.145  -8.526   5.645  1.00 15.00      A    C  
ATOM   3275  CG  ARG A 339      30.211  -8.234   4.161  1.00 15.00      A    C  
ATOM   3276  CD  ARG A 339      28.884  -7.718   3.637  1.00 15.00      A    C  
ATOM   3277  NE  ARG A 339      28.962  -7.452   2.207  1.00 15.00      A    N  
ATOM   3278  HE  ARG A 339      29.149  -8.218   1.621  1.00 15.00      A    H  
ATOM   3279  CZ  ARG A 339      28.797  -6.248   1.658  1.00 15.00      A    C  
ATOM   3280  NH1 ARG A 339      28.531  -5.182   2.416  1.00 15.00      A    N  
ATOM   3281 HH11 ARG A 339      28.446  -5.276   3.447  1.00 15.00      A    H  
ATOM   3282 HH12 ARG A 339      28.401  -4.229   1.966  1.00 15.00      A    H  
ATOM   3283  NH2 ARG A 339      28.922  -6.106   0.351  1.00 15.00      A    N  
ATOM   3284 HH21 ARG A 339      29.144  -6.922  -0.250  1.00 15.00      A    H  
ATOM   3285 HH22 ARG A 339      28.797  -5.152  -0.090  1.00 15.00      A    H  
ATOM   3286  C   ARG A 339      32.306  -9.853   5.580  1.00 15.00      A    C  
ATOM   3287  O   ARG A 339      31.814 -10.956   5.378  1.00 15.00      A    O  
ATOM   3288  N   LEU A 340      33.534  -9.544   5.182  1.00 15.00      A    N  
ATOM   3289  HN  LEU A 340      33.881  -8.636   5.341  1.00 15.00      A    H  
ATOM   3290  CA  LEU A 340      34.378 -10.526   4.508  1.00 15.00      A    C  
ATOM   3291  CB  LEU A 340      35.026  -9.919   3.258  1.00 15.00      A    C  
ATOM   3292  CG  LEU A 340      35.878 -10.860   2.399  1.00 15.00      A    C  
ATOM   3293  CD1 LEU A 340      35.112 -12.132   2.064  1.00 15.00      A    C  
ATOM   3294  CD2 LEU A 340      36.327 -10.160   1.126  1.00 15.00      A    C  
ATOM   3295  C   LEU A 340      35.448 -11.041   5.464  1.00 15.00      A    C  
ATOM   3296  O   LEU A 340      35.850 -12.196   5.409  1.00 15.00      A    O  
ATOM   3297  N   ARG A 341      35.859 -10.174   6.373  1.00 15.00      A    N  
ATOM   3298  HN  ARG A 341      35.455  -9.280   6.391  1.00 15.00      A    H  
ATOM   3299  CA  ARG A 341      36.890 -10.497   7.349  1.00 15.00      A    C  
ATOM   3300  CB  ARG A 341      37.521  -9.201   7.850  1.00 15.00      A    C  
ATOM   3301  CG  ARG A 341      36.543  -8.295   8.579  1.00 15.00      A    C  
ATOM   3302  CD  ARG A 341      37.227  -7.123   9.252  1.00 15.00      A    C  
ATOM   3303  NE  ARG A 341      36.566  -6.790  10.510  1.00 15.00      A    N  
ATOM   3304  HE  ARG A 341      35.715  -7.256  10.713  1.00 15.00      A    H  
ATOM   3305  CZ  ARG A 341      37.045  -5.943  11.404  1.00 15.00      A    C  
ATOM   3306  NH1 ARG A 341      38.205  -5.340  11.195  1.00 15.00      A    N  
ATOM   3307 HH11 ARG A 341      38.756  -5.541  10.319  1.00 15.00      A    H  
ATOM   3308 HH12 ARG A 341      38.584  -4.676  11.892  1.00 15.00      A    H  
ATOM   3309  NH2 ARG A 341      36.360  -5.727  12.525  1.00 15.00      A    N  
ATOM   3310 HH21 ARG A 341      35.448  -6.239  12.684  1.00 15.00      A    H  
ATOM   3311 HH22 ARG A 341      36.716  -5.068  13.245  1.00 15.00      A    H  
ATOM   3312  C   ARG A 341      36.308 -11.252   8.536  1.00 15.00      A    C  
ATOM   3313  O   ARG A 341      37.035 -11.879   9.308  1.00 15.00      A    O  
ATOM   3314  N   GLU A 342      34.997 -11.181   8.681  1.00 15.00      A    N  
ATOM   3315  HN  GLU A 342      34.472 -10.655   8.043  1.00 15.00      A    H  
ATOM   3316  CA  GLU A 342      34.327 -11.833   9.794  1.00 15.00      A    C  
ATOM   3317  CB  GLU A 342      33.579 -10.788  10.626  1.00 15.00      A    C  
ATOM   3318  CG  GLU A 342      34.517  -9.747  11.230  1.00 15.00      A    C  
ATOM   3319  CD  GLU A 342      33.851  -8.427  11.549  1.00 15.00      A    C  
ATOM   3320  OE1 GLU A 342      34.530  -7.553  12.123  1.00 15.00      A    O  
ATOM   3321  OE2 GLU A 342      32.667  -8.255  11.218  1.00 15.00      A    O  
ATOM   3322  C   GLU A 342      33.419 -12.994   9.371  1.00 15.00      A    C  
ATOM   3323  O   GLU A 342      33.191 -13.918  10.154  1.00 15.00      A    O  
ATOM   3324  N   LEU A 343      32.922 -12.966   8.132  1.00 15.00      A    N  
ATOM   3325  HN  LEU A 343      33.141 -12.217   7.543  1.00 15.00      A    H  
ATOM   3326  CA  LEU A 343      32.028 -14.022   7.648  1.00 15.00      A    C  
ATOM   3327  CB  LEU A 343      30.924 -13.439   6.767  1.00 15.00      A    C  
ATOM   3328  CG  LEU A 343      29.593 -13.128   7.454  1.00 15.00      A    C  
ATOM   3329  CD1 LEU A 343      28.829 -14.414   7.749  1.00 15.00      A    C  
ATOM   3330  CD2 LEU A 343      28.766 -12.179   6.598  1.00 15.00      A    C  
ATOM   3331  C   LEU A 343      32.730 -15.164   6.903  1.00 15.00      A    C  
ATOM   3332  O   LEU A 343      32.250 -16.299   6.925  1.00 15.00      A    O  
ATOM   3333  N   GLU A 344      33.846 -14.886   6.242  1.00 15.00      A    N  
ATOM   3334  HN  GLU A 344      34.218 -13.980   6.263  1.00 15.00      A    H  
ATOM   3335  CA  GLU A 344      34.536 -15.930   5.494  1.00 15.00      A    C  
ATOM   3336  CB  GLU A 344      34.205 -15.843   4.000  1.00 15.00      A    C  
ATOM   3337  CG  GLU A 344      34.756 -16.992   3.165  1.00 15.00      A    C  
ATOM   3338  CD  GLU A 344      34.810 -16.665   1.686  1.00 15.00      A    C  
ATOM   3339  OE1 GLU A 344      33.936 -17.138   0.940  1.00 15.00      A    O  
ATOM   3340  OE2 GLU A 344      35.730 -15.930   1.277  1.00 15.00      A    O  
ATOM   3341  C   GLU A 344      36.043 -15.886   5.704  1.00 15.00      A    C  
ATOM   3342  O   GLU A 344      36.706 -14.924   5.327  1.00 15.00      A    O  
ATOM   3343  N   PRO A 345      36.604 -16.945   6.297  1.00 15.00      A    N  
ATOM   3344  CA  PRO A 345      38.029 -17.045   6.553  1.00 15.00      A    C  
ATOM   3345  CB  PRO A 345      38.074 -17.919   7.811  1.00 15.00      A    C  
ATOM   3346  CG  PRO A 345      36.815 -18.732   7.796  1.00 15.00      A    C  
ATOM   3347  CD  PRO A 345      35.888 -18.137   6.766  1.00 15.00      A    C  
ATOM   3348  C   PRO A 345      38.740 -17.745   5.398  1.00 15.00      A    C  
ATOM   3349  O   PRO A 345      39.763 -18.398   5.589  1.00 15.00      A    O  
ATOM   3350  N   GLY A 346      38.196 -17.586   4.197  1.00 15.00      A    N  
ATOM   3351  HN  GLY A 346      37.399 -17.022   4.111  1.00 15.00      A    H  
ATOM   3352  CA  GLY A 346      38.757 -18.221   3.013  1.00 15.00      A    C  
ATOM   3353  C   GLY A 346      40.110 -17.676   2.598  1.00 15.00      A    C  
ATOM   3354  O   GLY A 346      40.893 -18.379   1.961  1.00 15.00      A    O  
ATOM   3355  N   TRP A 347      40.397 -16.437   2.981  1.00 15.00      A    N  
ATOM   3356  HN  TRP A 347      39.740 -15.939   3.502  1.00 15.00      A    H  
ATOM   3357  CA  TRP A 347      41.663 -15.789   2.638  1.00 15.00      A    C  
ATOM   3358  CB  TRP A 347      41.677 -14.348   3.148  1.00 15.00      A    C  
ATOM   3359  CG  TRP A 347      42.281 -13.371   2.181  1.00 15.00      A    C  
ATOM   3360  CD1 TRP A 347      43.605 -13.219   1.876  1.00 15.00      A    C  
ATOM   3361  CD2 TRP A 347      41.580 -12.411   1.391  1.00 15.00      A    C  
ATOM   3362  NE1 TRP A 347      43.771 -12.215   0.950  1.00 15.00      A    N  
ATOM   3363  HE1 TRP A 347      44.628 -11.919   0.575  1.00 15.00      A    H  
ATOM   3364  CE2 TRP A 347      42.541 -11.701   0.637  1.00 15.00      A    C  
ATOM   3365  CE3 TRP A 347      40.235 -12.079   1.254  1.00 15.00      A    C  
ATOM   3366  CZ2 TRP A 347      42.192 -10.681  -0.242  1.00 15.00      A    C  
ATOM   3367  CZ3 TRP A 347      39.891 -11.070   0.382  1.00 15.00      A    C  
ATOM   3368  CH2 TRP A 347      40.863 -10.381  -0.354  1.00 15.00      A    C  
ATOM   3369  C   TRP A 347      42.882 -16.548   3.183  1.00 15.00      A    C  
ATOM   3370  O   TRP A 347      43.989 -16.420   2.664  1.00 15.00      A    O  
ATOM   3371  N   SER A 348      42.676 -17.345   4.221  1.00 15.00      A    N  
ATOM   3372  HN  SER A 348      41.774 -17.429   4.589  1.00 15.00      A    H  
ATOM   3373  CA  SER A 348      43.764 -18.098   4.828  1.00 15.00      A    C  
ATOM   3374  CB  SER A 348      43.833 -17.773   6.319  1.00 15.00      A    C  
ATOM   3375  OG  SER A 348      42.528 -17.568   6.837  1.00 15.00      A    O  
ATOM   3376  HG  SER A 348      42.130 -18.419   7.034  1.00 15.00      A    H  
ATOM   3377  C   SER A 348      43.595 -19.603   4.626  1.00 15.00      A    C  
ATOM   3378  O   SER A 348      44.218 -20.401   5.326  1.00 15.00      A    O  
ATOM   3379  N   ALA A 349      42.760 -19.985   3.665  1.00 15.00      A    N  
ATOM   3380  HN  ALA A 349      42.305 -19.301   3.120  1.00 15.00      A    H  
ATOM   3381  CA  ALA A 349      42.512 -21.397   3.393  1.00 15.00      A    C  
ATOM   3382  CB  ALA A 349      41.173 -21.583   2.698  1.00 15.00      A    C  
ATOM   3383  C   ALA A 349      43.638 -22.031   2.580  1.00 15.00      A    C  
ATOM   3384  O   ALA A 349      44.239 -23.021   2.994  1.00 15.00      A    O  
ATOM   3385  N   THR A 350      43.928 -21.450   1.427  1.00 15.00      A    N  
ATOM   3386  HN  THR A 350      43.429 -20.655   1.151  1.00 15.00      A    H  
ATOM   3387  CA  THR A 350      44.974 -21.967   0.558  1.00 15.00      A    C  
ATOM   3388  CB  THR A 350      44.373 -22.581  -0.721  1.00 15.00      A    C  
ATOM   3389  OG1 THR A 350      43.111 -21.954  -1.006  1.00 15.00      A    O  
ATOM   3390  HG1 THR A 350      43.270 -21.070  -1.365  1.00 15.00      A    H  
ATOM   3391  CG2 THR A 350      44.165 -24.079  -0.543  1.00 15.00      A    C  
ATOM   3392  C   THR A 350      45.968 -20.879   0.173  1.00 15.00      A    C  
ATOM   3393  O   THR A 350      45.572 -19.789  -0.245  1.00 15.00      A    O  
ATOM   3394  N   PRO A 351      47.273 -21.156   0.327  1.00 15.00      A    N  
ATOM   3395  CA  PRO A 351      48.330 -20.203  -0.019  1.00 15.00      A    C  
ATOM   3396  CB  PRO A 351      49.589 -20.793   0.643  1.00 15.00      A    C  
ATOM   3397  CG  PRO A 351      49.117 -21.948   1.473  1.00 15.00      A    C  
ATOM   3398  CD  PRO A 351      47.827 -22.407   0.859  1.00 15.00      A    C  
ATOM   3399  C   PRO A 351      48.528 -20.120  -1.528  1.00 15.00      A    C  
ATOM   3400  O   PRO A 351      48.196 -21.057  -2.255  1.00 15.00      A    O  
ATOM   3401  N   GLY A 352      49.086 -19.011  -1.993  1.00 15.00      A    N  
ATOM   3402  HN  GLY A 352      49.354 -18.304  -1.367  1.00 15.00      A    H  
ATOM   3403  CA  GLY A 352      49.309 -18.843  -3.411  1.00 15.00      A    C  
ATOM   3404  C   GLY A 352      50.561 -18.047  -3.709  1.00 15.00      A    C  
ATOM   3405  O   GLY A 352      51.206 -17.533  -2.798  1.00 15.00      A    O  
ATOM   3406  N   CYS A 353      50.895 -17.943  -4.988  1.00 15.00      A    N  
ATOM   3407  HN  CYS A 353      50.337 -18.383  -5.660  1.00 15.00      A    H  
ATOM   3408  CA  CYS A 353      52.079 -17.209  -5.421  1.00 15.00      A    C  
ATOM   3409  CB  CYS A 353      52.654 -17.862  -6.681  1.00 15.00      A    C  
ATOM   3410  SG  CYS A 353      54.295 -17.280  -7.162  1.00 15.00      A    S  
ATOM   3411  HG  CYS A 353      54.757 -16.502  -6.189  1.00 15.00      A    H  
ATOM   3412  C   CYS A 353      51.745 -15.741  -5.690  1.00 15.00      A    C  
ATOM   3413  O   CYS A 353      52.631 -14.924  -5.946  1.00 15.00      A    O  
ATOM   3414  N   GLN A 354      50.455 -15.422  -5.630  1.00 15.00      A    N  
ATOM   3415  HN  GLN A 354      49.805 -16.123  -5.418  1.00 15.00      A    H  
ATOM   3416  CA  GLN A 354      49.968 -14.070  -5.865  1.00 15.00      A    C  
ATOM   3417  CB  GLN A 354      49.938 -13.801  -7.376  1.00 15.00      A    C  
ATOM   3418  CG  GLN A 354      49.991 -12.332  -7.774  1.00 15.00      A    C  
ATOM   3419  CD  GLN A 354      51.399 -11.768  -7.749  1.00 15.00      A    C  
ATOM   3420  OE1 GLN A 354      51.835 -11.208  -6.750  1.00 15.00      A    O  
ATOM   3421  NE2 GLN A 354      52.116 -11.907  -8.857  1.00 15.00      A    N  
ATOM   3422 HE21 GLN A 354      51.710 -12.358  -9.621  1.00 15.00      A    H  
ATOM   3423 HE22 GLN A 354      53.032 -11.561  -8.855  1.00 15.00      A    H  
ATOM   3424  C   GLN A 354      48.552 -13.972  -5.306  1.00 15.00      A    C  
ATOM   3425  O   GLN A 354      47.611 -14.473  -5.924  1.00 15.00      A    O  
ATOM   3426  N   LEU A 355      48.399 -13.348  -4.143  1.00 15.00      A    N  
ATOM   3427  HN  LEU A 355      49.182 -12.958  -3.695  1.00 15.00      A    H  
ATOM   3428  CA  LEU A 355      47.084 -13.241  -3.517  1.00 15.00      A    C  
ATOM   3429  CB  LEU A 355      47.000 -14.173  -2.303  1.00 15.00      A    C  
ATOM   3430  CG  LEU A 355      45.988 -15.316  -2.398  1.00 15.00      A    C  
ATOM   3431  CD1 LEU A 355      46.552 -16.465  -3.222  1.00 15.00      A    C  
ATOM   3432  CD2 LEU A 355      45.570 -15.783  -1.010  1.00 15.00      A    C  
ATOM   3433  C   LEU A 355      46.732 -11.821  -3.085  1.00 15.00      A    C  
ATOM   3434  O   LEU A 355      45.818 -11.639  -2.282  1.00 15.00      A    O  
ATOM   3435  N   HIS A 356      47.434 -10.818  -3.617  1.00 15.00      A    N  
ATOM   3436  HN  HIS A 356      48.146 -11.019  -4.258  1.00 15.00      A    H  
ATOM   3437  CA  HIS A 356      47.168  -9.417  -3.249  1.00 15.00      A    C  
ATOM   3438  CB  HIS A 356      45.742  -9.002  -3.644  1.00 15.00      A    C  
ATOM   3439  CG  HIS A 356      45.665  -7.866  -4.621  1.00 15.00      A    C  
ATOM   3440  ND1 HIS A 356      45.838  -6.545  -4.266  1.00 15.00      A    N  
ATOM   3441  HD1 HIS A 356      46.047  -6.206  -3.352  1.00 15.00      A    H  
ATOM   3442  CD2 HIS A 356      45.389  -7.862  -5.948  1.00 15.00      A    C  
ATOM   3443  CE1 HIS A 356      45.677  -5.779  -5.328  1.00 15.00      A    C  
ATOM   3444  NE2 HIS A 356      45.400  -6.554  -6.362  1.00 15.00      A    N  
ATOM   3445  HE2 HIS A 356      45.164  -6.236  -7.261  1.00 15.00      A    H  
ATOM   3446  C   HIS A 356      47.370  -9.237  -1.743  1.00 15.00      A    C  
ATOM   3447  O   HIS A 356      46.540  -8.644  -1.048  1.00 15.00      A    O  
ATOM   3448  N   ASP A 357      48.496  -9.741  -1.263  1.00 15.00      A    N  
ATOM   3449  HN  ASP A 357      49.138 -10.152  -1.888  1.00 15.00      A    H  
ATOM   3450  CA  ASP A 357      48.844  -9.692   0.155  1.00 15.00      A    C  
ATOM   3451  CB  ASP A 357      49.973 -10.683   0.460  1.00 15.00      A    C  
ATOM   3452  CG  ASP A 357      51.143 -10.537  -0.494  1.00 15.00      A    C  
ATOM   3453  OD1 ASP A 357      50.949 -10.794  -1.707  1.00 15.00      A    O  
ATOM   3454  OD2 ASP A 357      52.246 -10.169  -0.039  1.00 15.00      A    O  
ATOM   3455  C   ASP A 357      49.255  -8.297   0.597  1.00 15.00      A    C  
ATOM   3456  O   ASP A 357      49.344  -8.025   1.794  1.00 15.00      A    O  
ATOM   3457  N   ALA A 358      49.486  -7.410  -0.372  1.00 15.00      A    N  
ATOM   3458  HN  ALA A 358      49.400  -7.695  -1.304  1.00 15.00      A    H  
ATOM   3459  CA  ALA A 358      49.888  -6.028  -0.083  1.00 15.00      A    C  
ATOM   3460  CB  ALA A 358      50.481  -5.372  -1.324  1.00 15.00      A    C  
ATOM   3461  C   ALA A 358      48.722  -5.193   0.459  1.00 15.00      A    C  
ATOM   3462  O   ALA A 358      48.840  -3.975   0.625  1.00 15.00      A    O  
ATOM   3463  N   GLU A 359      47.599  -5.860   0.715  1.00 15.00      A    N  
ATOM   3464  HN  GLU A 359      47.582  -6.820   0.548  1.00 15.00      A    H  
ATOM   3465  CA  GLU A 359      46.406  -5.212   1.239  1.00 15.00      A    C  
ATOM   3466  CB  GLU A 359      45.155  -5.727   0.518  1.00 15.00      A    C  
ATOM   3467  CG  GLU A 359      44.603  -4.782  -0.536  1.00 15.00      A    C  
ATOM   3468  CD  GLU A 359      45.653  -4.315  -1.513  1.00 15.00      A    C  
ATOM   3469  OE1 GLU A 359      45.814  -3.088  -1.669  1.00 15.00      A    O  
ATOM   3470  OE2 GLU A 359      46.325  -5.168  -2.133  1.00 15.00      A    O  
ATOM   3471  C   GLU A 359      46.284  -5.453   2.742  1.00 15.00      A    C  
ATOM   3472  O   GLU A 359      46.220  -4.508   3.522  1.00 15.00      A    O  
ATOM   3473  N   GLN A 360      46.213  -6.734   3.128  1.00 15.00      A    N  
ATOM   3474  HN  GLN A 360      46.229  -7.426   2.436  1.00 15.00      A    H  
ATOM   3475  CA  GLN A 360      46.117  -7.154   4.537  1.00 15.00      A    C  
ATOM   3476  CB  GLN A 360      47.263  -6.589   5.388  1.00 15.00      A    C  
ATOM   3477  CG  GLN A 360      48.627  -7.185   5.077  1.00 15.00      A    C  
ATOM   3478  CD  GLN A 360      49.711  -6.129   4.989  1.00 15.00      A    C  
ATOM   3479  OE1 GLN A 360      49.934  -5.543   3.936  1.00 15.00      A    O  
ATOM   3480  NE2 GLN A 360      50.388  -5.870   6.098  1.00 15.00      A    N  
ATOM   3481 HE21 GLN A 360      50.159  -6.360   6.908  1.00 15.00      A    H  
ATOM   3482 HE22 GLN A 360      51.093  -5.187   6.057  1.00 15.00      A    H  
ATOM   3483  C   GLN A 360      44.761  -6.870   5.188  1.00 15.00      A    C  
ATOM   3484  O   GLN A 360      44.361  -7.574   6.114  1.00 15.00      A    O  
ATOM   3485  N   LEU A 361      44.065  -5.857   4.684  1.00 15.00      A    N  
ATOM   3486  HN  LEU A 361      44.454  -5.354   3.932  1.00 15.00      A    H  
ATOM   3487  CA  LEU A 361      42.762  -5.437   5.212  1.00 15.00      A    C  
ATOM   3488  CB  LEU A 361      42.211  -4.285   4.360  1.00 15.00      A    C  
ATOM   3489  CG  LEU A 361      40.733  -3.912   4.539  1.00 15.00      A    C  
ATOM   3490  CD1 LEU A 361      40.332  -2.853   3.523  1.00 15.00      A    C  
ATOM   3491  CD2 LEU A 361      40.457  -3.424   5.953  1.00 15.00      A    C  
ATOM   3492  C   LEU A 361      41.734  -6.572   5.316  1.00 15.00      A    C  
ATOM   3493  O   LEU A 361      41.250  -6.881   6.401  1.00 15.00      A    O  
ATOM   3494  N   TRP A 362      41.410  -7.193   4.184  1.00 15.00      A    N  
ATOM   3495  HN  TRP A 362      41.847  -6.916   3.355  1.00 15.00      A    H  
ATOM   3496  CA  TRP A 362      40.412  -8.271   4.137  1.00 15.00      A    C  
ATOM   3497  CB  TRP A 362      39.983  -8.534   2.695  1.00 15.00      A    C  
ATOM   3498  CG  TRP A 362      39.220  -7.429   2.035  1.00 15.00      A    C  
ATOM   3499  CD1 TRP A 362      37.880  -7.199   2.118  1.00 15.00      A    C  
ATOM   3500  CD2 TRP A 362      39.747  -6.423   1.164  1.00 15.00      A    C  
ATOM   3501  NE1 TRP A 362      37.536  -6.115   1.349  1.00 15.00      A    N  
ATOM   3502  HE1 TRP A 362      36.631  -5.757   1.244  1.00 15.00      A    H  
ATOM   3503  CE2 TRP A 362      38.665  -5.618   0.755  1.00 15.00      A    C  
ATOM   3504  CE3 TRP A 362      41.026  -6.123   0.690  1.00 15.00      A    C  
ATOM   3505  CZ2 TRP A 362      38.824  -4.536  -0.106  1.00 15.00      A    C  
ATOM   3506  CZ3 TRP A 362      41.182  -5.048  -0.164  1.00 15.00      A    C  
ATOM   3507  CH2 TRP A 362      40.089  -4.267  -0.553  1.00 15.00      A    C  
ATOM   3508  C   TRP A 362      40.901  -9.592   4.740  1.00 15.00      A    C  
ATOM   3509  O   TRP A 362      40.624 -10.660   4.191  1.00 15.00      A    O  
ATOM   3510  N   LEU A 363      41.608  -9.525   5.859  1.00 15.00      A    N  
ATOM   3511  HN  LEU A 363      41.772  -8.642   6.263  1.00 15.00      A    H  
ATOM   3512  CA  LEU A 363      42.121 -10.718   6.526  1.00 15.00      A    C  
ATOM   3513  CB  LEU A 363      43.101 -11.513   5.636  1.00 15.00      A    C  
ATOM   3514  CG  LEU A 363      44.356 -10.798   5.117  1.00 15.00      A    C  
ATOM   3515  CD1 LEU A 363      44.092 -10.107   3.786  1.00 15.00      A    C  
ATOM   3516  CD2 LEU A 363      45.488 -11.797   4.966  1.00 15.00      A    C  
ATOM   3517  C   LEU A 363      42.734 -10.382   7.887  1.00 15.00      A    C  
ATOM   3518  O   LEU A 363      43.885 -10.730   8.171  1.00 15.00      A    O  
ATOM   3519  N   ASP A 364      41.955  -9.716   8.733  1.00 15.00      A    N  
ATOM   3520  HN  ASP A 364      41.037  -9.458   8.459  1.00 15.00      A    H  
ATOM   3521  CA  ASP A 364      42.423  -9.325  10.055  1.00 15.00      A    C  
ATOM   3522  CB  ASP A 364      41.506  -8.289  10.739  1.00 15.00      A    C  
ATOM   3523  CG  ASP A 364      40.610  -7.495   9.800  1.00 15.00      A    C  
ATOM   3524  OD1 ASP A 364      40.499  -6.268   9.979  1.00 15.00      A    O  
ATOM   3525  OD2 ASP A 364      39.978  -8.103   8.916  1.00 15.00      A    O  
ATOM   3526  C   ASP A 364      42.647 -10.535  10.972  1.00 15.00      A    C  
ATOM   3527  O   ASP A 364      43.789 -10.837  11.328  1.00 15.00      A    O  
ATOM   3528  N   PRO A 365      41.578 -11.290  11.338  1.00 15.00      A    N  
ATOM   3529  CA  PRO A 365      41.718 -12.434  12.238  1.00 15.00      A    C  
ATOM   3530  CB  PRO A 365      40.266 -12.853  12.536  1.00 15.00      A    C  
ATOM   3531  CG  PRO A 365      39.417 -11.733  12.031  1.00 15.00      A    C  
ATOM   3532  CD  PRO A 365      40.181 -11.127  10.893  1.00 15.00      A    C  
ATOM   3533  C   PRO A 365      42.475 -13.566  11.567  1.00 15.00      A    C  
ATOM   3534  O   PRO A 365      43.185 -14.335  12.220  1.00 15.00      A    O  
ATOM   3535  N   LEU A 366      42.355 -13.615  10.250  1.00 15.00      A    N  
ATOM   3536  HN  LEU A 366      41.817 -12.926   9.802  1.00 15.00      A    H  
ATOM   3537  CA  LEU A 366      43.001 -14.641   9.444  1.00 15.00      A    C  
ATOM   3538  CB  LEU A 366      42.570 -14.529   7.976  1.00 15.00      A    C  
ATOM   3539  CG  LEU A 366      41.088 -14.788   7.680  1.00 15.00      A    C  
ATOM   3540  CD1 LEU A 366      40.487 -15.727   8.713  1.00 15.00      A    C  
ATOM   3541  CD2 LEU A 366      40.307 -13.483   7.614  1.00 15.00      A    C  
ATOM   3542  C   LEU A 366      44.517 -14.577   9.564  1.00 15.00      A    C  
ATOM   3543  O   LEU A 366      45.203 -15.569   9.347  1.00 15.00      A    O  
ATOM   3544  N   ARG A 367      45.037 -13.411   9.925  1.00 15.00      A    N  
ATOM   3545  HN  ARG A 367      44.439 -12.650  10.103  1.00 15.00      A    H  
ATOM   3546  CA  ARG A 367      46.475 -13.240  10.072  1.00 15.00      A    C  
ATOM   3547  CB  ARG A 367      47.024 -12.358   8.957  1.00 15.00      A    C  
ATOM   3548  CG  ARG A 367      47.731 -13.106   7.840  1.00 15.00      A    C  
ATOM   3549  CD  ARG A 367      48.218 -12.143   6.765  1.00 15.00      A    C  
ATOM   3550  NE  ARG A 367      49.105 -11.114   7.308  1.00 15.00      A    N  
ATOM   3551  HE  ARG A 367      50.050 -11.354   7.406  1.00 15.00      A    H  
ATOM   3552  CZ  ARG A 367      48.709  -9.892   7.675  1.00 15.00      A    C  
ATOM   3553  NH1 ARG A 367      47.430  -9.538   7.563  1.00 15.00      A    N  
ATOM   3554 HH11 ARG A 367      47.119  -8.587   7.854  1.00 15.00      A    H  
ATOM   3555 HH12 ARG A 367      46.731 -10.213   7.185  1.00 15.00      A    H  
ATOM   3556  NH2 ARG A 367      49.586  -9.038   8.190  1.00 15.00      A    N  
ATOM   3557 HH21 ARG A 367      50.584  -9.314   8.306  1.00 15.00      A    H  
ATOM   3558 HH22 ARG A 367      49.282  -8.087   8.485  1.00 15.00      A    H  
ATOM   3559  C   ARG A 367      46.818 -12.640  11.431  1.00 15.00      A    C  
ATOM   3560  O   ARG A 367      47.780 -11.883  11.563  1.00 15.00      A    O  
ATOM   3561  N   ALA A 368      46.028 -12.986  12.438  1.00 15.00      A    N  
ATOM   3562  HN  ALA A 368      45.285 -13.597  12.269  1.00 15.00      A    H  
ATOM   3563  CA  ALA A 368      46.250 -12.485  13.790  1.00 15.00      A    C  
ATOM   3564  CB  ALA A 368      45.415 -11.240  14.050  1.00 15.00      A    C  
ATOM   3565  C   ALA A 368      45.933 -13.554  14.826  1.00 15.00      A    C  
ATOM   3566  O   ALA A 368      46.652 -13.712  15.808  1.00 15.00      A    O  
ATOM   3567  N   GLN A 369      44.860 -14.301  14.591  1.00 15.00      A    N  
ATOM   3568  HN  GLN A 369      44.334 -14.144  13.778  1.00 15.00      A    H  
ATOM   3569  CA  GLN A 369      44.445 -15.355  15.511  1.00 15.00      A    C  
ATOM   3570  CB  GLN A 369      42.937 -15.581  15.421  1.00 15.00      A    C  
ATOM   3571  CG  GLN A 369      42.155 -15.039  16.605  1.00 15.00      A    C  
ATOM   3572  CD  GLN A 369      40.658 -15.062  16.370  1.00 15.00      A    C  
ATOM   3573  OE1 GLN A 369      39.988 -16.055  16.637  1.00 15.00      A    O  
ATOM   3574  NE2 GLN A 369      40.120 -13.957  15.875  1.00 15.00      A    N  
ATOM   3575 HE21 GLN A 369      40.709 -13.198  15.695  1.00 15.00      A    H  
ATOM   3576 HE22 GLN A 369      39.153 -13.946  15.717  1.00 15.00      A    H  
ATOM   3577  C   GLN A 369      45.182 -16.656  15.230  1.00 15.00      A    C  
ATOM   3578  O   GLN A 369      44.900 -17.686  15.841  1.00 15.00      A    O  
ATOM   3579  N   THR A 370      46.117 -16.602  14.293  1.00 15.00      A    N  
ATOM   3580  HN  THR A 370      46.288 -15.752  13.843  1.00 15.00      A    H  
ATOM   3581  CA  THR A 370      46.901 -17.768  13.924  1.00 15.00      A    C  
ATOM   3582  CB  THR A 370      46.684 -18.153  12.438  1.00 15.00      A    C  
ATOM   3583  OG1 THR A 370      47.114 -19.497  12.217  1.00 15.00      A    O  
ATOM   3584  HG1 THR A 370      47.966 -19.495  11.773  1.00 15.00      A    H  
ATOM   3585  CG2 THR A 370      45.222 -18.017  12.039  1.00 15.00      A    C  
ATOM   3586  C   THR A 370      48.382 -17.483  14.154  1.00 15.00      A    C  
ATOM   3587  O   THR A 370      49.056 -18.168  14.925  1.00 15.00      A    O  
ATOM   3588  N   ASP A 371      48.873 -16.449  13.492  1.00 15.00      A    N  
ATOM   3589  HN  ASP A 371      48.283 -15.942  12.901  1.00 15.00      A    H  
ATOM   3590  CA  ASP A 371      50.266 -16.056  13.594  1.00 15.00      A    C  
ATOM   3591  CB  ASP A 371      50.744 -15.523  12.248  1.00 15.00      A    C  
ATOM   3592  CG  ASP A 371      50.539 -16.509  11.119  1.00 15.00      A    C  
ATOM   3593  OD1 ASP A 371      51.469 -17.289  10.842  1.00 15.00      A    O  
ATOM   3594  OD2 ASP A 371      49.450 -16.491  10.509  1.00 15.00      A    O  
ATOM   3595  C   ASP A 371      50.459 -14.988  14.662  1.00 15.00      A    C  
ATOM   3596  O   ASP A 371      50.515 -13.795  14.353  1.00 15.00      A    O  
ATOM   3597  N   GLU A 372      50.568 -15.431  15.909  1.00 15.00      A    N  
ATOM   3598  HN  GLU A 372      50.509 -16.400  16.072  1.00 15.00      A    H  
ATOM   3599  CA  GLU A 372      50.747 -14.536  17.053  1.00 15.00      A    C  
ATOM   3600  CB  GLU A 372      51.021 -15.349  18.320  1.00 15.00      A    C  
ATOM   3601  CG  GLU A 372      49.892 -16.270  18.745  1.00 15.00      A    C  
ATOM   3602  CD  GLU A 372      50.212 -17.008  20.031  1.00 15.00      A    C  
ATOM   3603  OE1 GLU A 372      50.716 -18.149  19.951  1.00 15.00      A    O  
ATOM   3604  OE2 GLU A 372      49.973 -16.439  21.117  1.00 15.00      A    O  
ATOM   3605  C   GLU A 372      51.885 -13.533  16.853  1.00 15.00      A    C  
ATOM   3606  O   GLU A 372      51.690 -12.327  16.973  1.00 15.00      A    O  
ATOM   3607  N   THR A 373      53.075 -14.032  16.557  1.00 15.00      A    N  
ATOM   3608  HN  THR A 373      53.184 -15.002  16.480  1.00 15.00      A    H  
ATOM   3609  CA  THR A 373      54.233 -13.170  16.378  1.00 15.00      A    C  
ATOM   3610  CB  THR A 373      55.421 -13.720  17.205  1.00 15.00      A    C  
ATOM   3611  OG1 THR A 373      55.777 -15.028  16.739  1.00 15.00      A    O  
ATOM   3612  HG1 THR A 373      56.682 -15.015  16.408  1.00 15.00      A    H  
ATOM   3613  CG2 THR A 373      56.633 -12.800  17.155  1.00 15.00      A    C  
ATOM   3614  C   THR A 373      54.626 -13.036  14.902  1.00 15.00      A    C  
ATOM   3615  O   THR A 373      55.362 -12.123  14.524  1.00 15.00      A    O  
ATOM   3616  N   PHE A 374      54.102 -13.927  14.069  1.00 15.00      A    N  
ATOM   3617  HN  PHE A 374      53.474 -14.592  14.418  1.00 15.00      A    H  
ATOM   3618  CA  PHE A 374      54.423 -13.930  12.645  1.00 15.00      A    C  
ATOM   3619  CB  PHE A 374      54.016 -15.257  11.997  1.00 15.00      A    C  
ATOM   3620  CG  PHE A 374      55.108 -16.283  11.912  1.00 15.00      A    C  
ATOM   3621  CD1 PHE A 374      55.301 -17.196  12.935  1.00 15.00      A    C  
ATOM   3622  CD2 PHE A 374      55.932 -16.345  10.799  1.00 15.00      A    C  
ATOM   3623  CE1 PHE A 374      56.295 -18.151  12.852  1.00 15.00      A    C  
ATOM   3624  CE2 PHE A 374      56.930 -17.296  10.710  1.00 15.00      A    C  
ATOM   3625  CZ  PHE A 374      57.111 -18.202  11.738  1.00 15.00      A    C  
ATOM   3626  C   PHE A 374      53.787 -12.764  11.888  1.00 15.00      A    C  
ATOM   3627  O   PHE A 374      54.441 -11.758  11.614  1.00 15.00      A    O  
ATOM   3628  N   LEU A 375      52.507 -12.891  11.567  1.00 15.00      A    N  
ATOM   3629  HN  LEU A 375      52.018 -13.697  11.846  1.00 15.00      A    H  
ATOM   3630  CA  LEU A 375      51.812 -11.868  10.799  1.00 15.00      A    C  
ATOM   3631  CB  LEU A 375      50.794 -12.493   9.844  1.00 15.00      A    C  
ATOM   3632  CG  LEU A 375      51.354 -13.070   8.533  1.00 15.00      A    C  
ATOM   3633  CD1 LEU A 375      52.338 -12.106   7.880  1.00 15.00      A    C  
ATOM   3634  CD2 LEU A 375      51.979 -14.444   8.741  1.00 15.00      A    C  
ATOM   3635  C   LEU A 375      51.181 -10.763  11.647  1.00 15.00      A    C  
ATOM   3636  O   LEU A 375      50.876  -9.687  11.127  1.00 15.00      A    O  
ATOM   3637  N   GLN A 376      50.984 -11.017  12.939  1.00 15.00      A    N  
ATOM   3638  HN  GLN A 376      51.223 -11.897  13.300  1.00 15.00      A    H  
ATOM   3639  CA  GLN A 376      50.395 -10.014  13.819  1.00 15.00      A    C  
ATOM   3640  CB  GLN A 376      49.997 -10.603  15.176  1.00 15.00      A    C  
ATOM   3641  CG  GLN A 376      49.513  -9.570  16.188  1.00 15.00      A    C  
ATOM   3642  CD  GLN A 376      48.139  -9.005  15.865  1.00 15.00      A    C  
ATOM   3643  OE1 GLN A 376      47.148  -9.336  16.512  1.00 15.00      A    O  
ATOM   3644  NE2 GLN A 376      48.069  -8.149  14.858  1.00 15.00      A    N  
ATOM   3645 HE21 GLN A 376      48.895  -7.927  14.380  1.00 15.00      A    H  
ATOM   3646 HE22 GLN A 376      47.188  -7.787  14.623  1.00 15.00      A    H  
ATOM   3647  C   GLN A 376      51.332  -8.823  13.995  1.00 15.00      A    C  
ATOM   3648  O   GLN A 376      50.877  -7.676  14.072  1.00 15.00      A    O  
ATOM   3649  N   ARG A 377      52.639  -9.093  14.065  1.00 15.00      A    N  
ATOM   3650  HN  ARG A 377      52.941 -10.025  14.015  1.00 15.00      A    H  
ATOM   3651  CA  ARG A 377      53.620  -8.026  14.211  1.00 15.00      A    C  
ATOM   3652  CB  ARG A 377      55.029  -8.571  14.446  1.00 15.00      A    C  
ATOM   3653  CG  ARG A 377      55.352  -8.859  15.903  1.00 15.00      A    C  
ATOM   3654  CD  ARG A 377      56.853  -8.988  16.121  1.00 15.00      A    C  
ATOM   3655  NE  ARG A 377      57.503  -7.690  16.347  1.00 15.00      A    N  
ATOM   3656  HE  ARG A 377      56.924  -6.936  16.591  1.00 15.00      A    H  
ATOM   3657  CZ  ARG A 377      58.819  -7.484  16.237  1.00 15.00      A    C  
ATOM   3658  NH1 ARG A 377      59.622  -8.486  15.897  1.00 15.00      A    N  
ATOM   3659 HH11 ARG A 377      60.649  -8.333  15.810  1.00 15.00      A    H  
ATOM   3660 HH12 ARG A 377      59.226  -9.432  15.713  1.00 15.00      A    H  
ATOM   3661  NH2 ARG A 377      59.332  -6.280  16.487  1.00 15.00      A    N  
ATOM   3662 HH21 ARG A 377      58.710  -5.492  16.769  1.00 15.00      A    H  
ATOM   3663 HH22 ARG A 377      60.358  -6.118  16.403  1.00 15.00      A    H  
ATOM   3664  C   ARG A 377      53.597  -7.135  12.983  1.00 15.00      A    C  
ATOM   3665  O   ARG A 377      53.540  -5.909  13.099  1.00 15.00      A    O  
ATOM   3666  N   ARG A 378      53.600  -7.761  11.806  1.00 15.00      A    N  
ATOM   3667  HN  ARG A 378      53.618  -8.740  11.786  1.00 15.00      A    H  
ATOM   3668  CA  ARG A 378      53.560  -7.029  10.549  1.00 15.00      A    C  
ATOM   3669  CB  ARG A 378      54.202  -7.814   9.408  1.00 15.00      A    C  
ATOM   3670  CG  ARG A 378      55.153  -6.971   8.577  1.00 15.00      A    C  
ATOM   3671  CD  ARG A 378      55.499  -7.643   7.263  1.00 15.00      A    C  
ATOM   3672  NE  ARG A 378      56.366  -6.803   6.436  1.00 15.00      A    N  
ATOM   3673  HE  ARG A 378      56.935  -6.149   6.907  1.00 15.00      A    H  
ATOM   3674  CZ  ARG A 378      56.407  -6.853   5.107  1.00 15.00      A    C  
ATOM   3675  NH1 ARG A 378      55.623  -7.697   4.446  1.00 15.00      A    N  
ATOM   3676 HH11 ARG A 378      55.649  -7.736   3.405  1.00 15.00      A    H  
ATOM   3677 HH12 ARG A 378      54.974  -8.322   4.968  1.00 15.00      A    H  
ATOM   3678  NH2 ARG A 378      57.242  -6.061   4.442  1.00 15.00      A    N  
ATOM   3679 HH21 ARG A 378      57.280  -6.091   3.402  1.00 15.00      A    H  
ATOM   3680 HH22 ARG A 378      57.863  -5.405   4.962  1.00 15.00      A    H  
ATOM   3681  C   ARG A 378      52.124  -6.650  10.223  1.00 15.00      A    C  
ATOM   3682  O   ARG A 378      51.575  -6.999   9.168  1.00 15.00      A    O  
ATOM   3683  N   LEU A 379      51.528  -5.953  11.178  1.00 15.00      A    N  
ATOM   3684  HN  LEU A 379      52.049  -5.733  11.985  1.00 15.00      A    H  
ATOM   3685  CA  LEU A 379      50.161  -5.489  11.092  1.00 15.00      A    C  
ATOM   3686  CB  LEU A 379      49.200  -6.649  11.384  1.00 15.00      A    C  
ATOM   3687  CG  LEU A 379      47.709  -6.404  11.123  1.00 15.00      A    C  
ATOM   3688  CD1 LEU A 379      47.468  -6.083   9.657  1.00 15.00      A    C  
ATOM   3689  CD2 LEU A 379      46.889  -7.617  11.549  1.00 15.00      A    C  
ATOM   3690  C   LEU A 379      49.991  -4.390  12.126  1.00 15.00      A    C  
ATOM   3691  O   LEU A 379      49.534  -3.296  11.820  1.00 15.00      A    O  
ATOM   3692  N   ARG A 380      50.411  -4.681  13.353  1.00 15.00      A    N  
ATOM   3693  HN  ARG A 380      50.778  -5.576  13.534  1.00 15.00      A    H  
ATOM   3694  CA  ARG A 380      50.328  -3.710  14.435  1.00 15.00      A    C  
ATOM   3695  CB  ARG A 380      50.367  -4.406  15.805  1.00 15.00      A    C  
ATOM   3696  CG  ARG A 380      50.340  -3.456  17.001  1.00 15.00      A    C  
ATOM   3697  CD  ARG A 380      50.479  -4.200  18.322  1.00 15.00      A    C  
ATOM   3698  NE  ARG A 380      49.219  -4.818  18.740  1.00 15.00      A    N  
ATOM   3699  HE  ARG A 380      48.402  -4.514  18.287  1.00 15.00      A    H  
ATOM   3700  CZ  ARG A 380      49.118  -5.738  19.698  1.00 15.00      A    C  
ATOM   3701  NH1 ARG A 380      50.201  -6.155  20.347  1.00 15.00      A    N  
ATOM   3702 HH11 ARG A 380      51.135  -5.758  20.114  1.00 15.00      A    H  
ATOM   3703 HH12 ARG A 380      50.120  -6.876  21.094  1.00 15.00      A    H  
ATOM   3704  NH2 ARG A 380      47.929  -6.250  19.998  1.00 15.00      A    N  
ATOM   3705 HH21 ARG A 380      47.075  -5.929  19.489  1.00 15.00      A    H  
ATOM   3706 HH22 ARG A 380      47.840  -6.973  20.742  1.00 15.00      A    H  
ATOM   3707  C   ARG A 380      51.460  -2.691  14.324  1.00 15.00      A    C  
ATOM   3708  O   ARG A 380      51.396  -1.610  14.908  1.00 15.00      A    O  
ATOM   3709  N   GLY A 381      52.482  -3.028  13.554  1.00 15.00      A    N  
ATOM   3710  HN  GLY A 381      52.474  -3.890  13.089  1.00 15.00      A    H  
ATOM   3711  CA  GLY A 381      53.614  -2.132  13.404  1.00 15.00      A    C  
ATOM   3712  C   GLY A 381      53.655  -1.380  12.083  1.00 15.00      A    C  
ATOM   3713  O   GLY A 381      54.099  -0.232  12.043  1.00 15.00      A    O  
ATOM   3714  N   ASP A 382      53.199  -2.018  11.011  1.00 15.00      A    N  
ATOM   3715  HN  ASP A 382      52.882  -2.937  11.102  1.00 15.00      A    H  
ATOM   3716  CA  ASP A 382      53.213  -1.407   9.681  1.00 15.00      A    C  
ATOM   3717  CB  ASP A 382      53.499  -2.452   8.585  1.00 15.00      A    C  
ATOM   3718  CG  ASP A 382      54.436  -3.574   9.004  1.00 15.00      A    C  
ATOM   3719  OD1 ASP A 382      55.472  -3.784   8.326  1.00 15.00      A    O  
ATOM   3720  OD2 ASP A 382      54.118  -4.273   9.989  1.00 15.00      A    O  
ATOM   3721  C   ASP A 382      51.901  -0.699   9.354  1.00 15.00      A    C  
ATOM   3722  O   ASP A 382      51.892   0.219   8.540  1.00 15.00      A    O  
ATOM   3723  N   TRP A 383      50.808  -1.122  10.005  1.00 15.00      A    N  
ATOM   3724  HN  TRP A 383      50.906  -1.840  10.659  1.00 15.00      A    H  
ATOM   3725  CA  TRP A 383      49.463  -0.548   9.776  1.00 15.00      A    C  
ATOM   3726  CB  TRP A 383      49.179   0.708  10.622  1.00 15.00      A    C  
ATOM   3727  CG  TRP A 383      50.389   1.465  11.084  1.00 15.00      A    C  
ATOM   3728  CD1 TRP A 383      51.221   1.134  12.112  1.00 15.00      A    C  
ATOM   3729  CD2 TRP A 383      50.887   2.690  10.545  1.00 15.00      A    C  
ATOM   3730  NE1 TRP A 383      52.222   2.063  12.235  1.00 15.00      A    N  
ATOM   3731  HE1 TRP A 383      52.951   2.033  12.892  1.00 15.00      A    H  
ATOM   3732  CE2 TRP A 383      52.037   3.035  11.283  1.00 15.00      A    C  
ATOM   3733  CE3 TRP A 383      50.475   3.525   9.505  1.00 15.00      A    C  
ATOM   3734  CZ2 TRP A 383      52.780   4.181  11.010  1.00 15.00      A    C  
ATOM   3735  CZ3 TRP A 383      51.212   4.661   9.237  1.00 15.00      A    C  
ATOM   3736  CH2 TRP A 383      52.352   4.979   9.985  1.00 15.00      A    C  
ATOM   3737  C   TRP A 383      49.166  -0.316   8.284  1.00 15.00      A    C  
ATOM   3738  O   TRP A 383      49.388   0.775   7.752  1.00 15.00      A    O  
ATOM   3739  N   PRO A 384      48.623  -1.337   7.605  1.00 15.00      A    N  
ATOM   3740  CA  PRO A 384      48.338  -1.282   6.175  1.00 15.00      A    C  
ATOM   3741  CB  PRO A 384      48.172  -2.757   5.772  1.00 15.00      A    C  
ATOM   3742  CG  PRO A 384      48.370  -3.556   7.022  1.00 15.00      A    C  
ATOM   3743  CD  PRO A 384      48.207  -2.614   8.178  1.00 15.00      A    C  
ATOM   3744  C   PRO A 384      47.089  -0.483   5.821  1.00 15.00      A    C  
ATOM   3745  O   PRO A 384      46.013  -1.042   5.596  1.00 15.00      A    O  
ATOM   3746  N   ALA A 385      47.242   0.828   5.755  1.00 15.00      A    N  
ATOM   3747  HN  ALA A 385      48.130   1.220   5.955  1.00 15.00      A    H  
ATOM   3748  CA  ALA A 385      46.135   1.700   5.399  1.00 15.00      A    C  
ATOM   3749  CB  ALA A 385      46.060   2.884   6.348  1.00 15.00      A    C  
ATOM   3750  C   ALA A 385      46.310   2.171   3.961  1.00 15.00      A    C  
ATOM   3751  O   ALA A 385      45.652   3.110   3.502  1.00 15.00      A    O  
ATOM   3752  N   GLU A 386      47.218   1.509   3.260  1.00 15.00      A    N  
ATOM   3753  HN  GLU A 386      47.733   0.806   3.710  1.00 15.00      A    H  
ATOM   3754  CA  GLU A 386      47.527   1.824   1.868  1.00 15.00      A    C  
ATOM   3755  CB  GLU A 386      48.857   1.193   1.455  1.00 15.00      A    C  
ATOM   3756  CG  GLU A 386      50.068   2.047   1.798  1.00 15.00      A    C  
ATOM   3757  CD  GLU A 386      49.871   2.836   3.079  1.00 15.00      A    C  
ATOM   3758  OE1 GLU A 386      49.677   2.207   4.132  1.00 15.00      A    O  
ATOM   3759  OE2 GLU A 386      49.867   4.088   3.028  1.00 15.00      A    O  
ATOM   3760  C   GLU A 386      46.429   1.383   0.920  1.00 15.00      A    C  
ATOM   3761  O   GLU A 386      46.436   1.741  -0.260  1.00 15.00      A    O  
ATOM   3762  N   VAL A 387      45.483   0.614   1.437  1.00 15.00      A    N  
ATOM   3763  HN  VAL A 387      45.535   0.362   2.384  1.00 15.00      A    H  
ATOM   3764  CA  VAL A 387      44.375   0.131   0.630  1.00 15.00      A    C  
ATOM   3765  CB  VAL A 387      43.489  -0.863   1.411  1.00 15.00      A    C  
ATOM   3766  CG1 VAL A 387      42.453  -1.493   0.494  1.00 15.00      A    C  
ATOM   3767  CG2 VAL A 387      44.342  -1.940   2.067  1.00 15.00      A    C  
ATOM   3768  C   VAL A 387      43.538   1.312   0.145  1.00 15.00      A    C  
ATOM   3769  O   VAL A 387      42.969   1.283  -0.947  1.00 15.00      A    O  
ATOM   3770  N   GLY A 388      43.502   2.370   0.955  1.00 15.00      A    N  
ATOM   3771  HN  GLY A 388      43.998   2.344   1.801  1.00 15.00      A    H  
ATOM   3772  CA  GLY A 388      42.750   3.558   0.595  1.00 15.00      A    C  
ATOM   3773  C   GLY A 388      43.348   4.244  -0.613  1.00 15.00      A    C  
ATOM   3774  O   GLY A 388      42.643   4.885  -1.392  1.00 15.00      A    O  
ATOM   3775  N   ASN A 389      44.656   4.086  -0.777  1.00 15.00      A    N  
ATOM   3776  HN  ASN A 389      45.156   3.541  -0.133  1.00 15.00      A    H  
ATOM   3777  CA  ASN A 389      45.362   4.679  -1.900  1.00 15.00      A    C  
ATOM   3778  CB  ASN A 389      46.876   4.622  -1.683  1.00 15.00      A    C  
ATOM   3779  CG  ASN A 389      47.374   5.722  -0.765  1.00 15.00      A    C  
ATOM   3780  OD1 ASN A 389      47.278   5.619   0.460  1.00 15.00      A    O  
ATOM   3781  ND2 ASN A 389      47.915   6.782  -1.349  1.00 15.00      A    N  
ATOM   3782 HD21 ASN A 389      47.962   6.799  -2.328  1.00 15.00      A    H  
ATOM   3783 HD22 ASN A 389      48.248   7.503  -0.777  1.00 15.00      A    H  
ATOM   3784  C   ASN A 389      44.978   3.962  -3.184  1.00 15.00      A    C  
ATOM   3785  O   ASN A 389      44.887   4.573  -4.246  1.00 15.00      A    O  
ATOM   3786  N   ARG A 390      44.735   2.657  -3.076  1.00 15.00      A    N  
ATOM   3787  HN  ARG A 390      44.829   2.219  -2.202  1.00 15.00      A    H  
ATOM   3788  CA  ARG A 390      44.335   1.872  -4.231  1.00 15.00      A    C  
ATOM   3789  CB  ARG A 390      44.612   0.382  -4.031  1.00 15.00      A    C  
ATOM   3790  CG  ARG A 390      44.690  -0.387  -5.342  1.00 15.00      A    C  
ATOM   3791  CD  ARG A 390      44.752  -1.892  -5.129  1.00 15.00      A    C  
ATOM   3792  NE  ARG A 390      45.767  -2.289  -4.153  1.00 15.00      A    N  
ATOM   3793  HE  ARG A 390      45.439  -2.650  -3.285  1.00 15.00      A    H  
ATOM   3794  CZ  ARG A 390      47.082  -2.194  -4.329  1.00 15.00      A    C  
ATOM   3795  NH1 ARG A 390      47.588  -1.679  -5.447  1.00 15.00      A    N  
ATOM   3796 HH11 ARG A 390      48.618  -1.607  -5.573  1.00 15.00      A    H  
ATOM   3797 HH12 ARG A 390      46.952  -1.345  -6.199  1.00 15.00      A    H  
ATOM   3798  NH2 ARG A 390      47.887  -2.647  -3.380  1.00 15.00      A    N  
ATOM   3799 HH21 ARG A 390      48.917  -2.587  -3.483  1.00 15.00      A    H  
ATOM   3800 HH22 ARG A 390      47.471  -3.078  -2.510  1.00 15.00      A    H  
ATOM   3801  C   ARG A 390      42.858   2.101  -4.529  1.00 15.00      A    C  
ATOM   3802  O   ARG A 390      42.424   2.014  -5.676  1.00 15.00      A    O  
ATOM   3803  N   PHE A 391      42.094   2.399  -3.483  1.00 15.00      A    N  
ATOM   3804  HN  PHE A 391      42.501   2.430  -2.590  1.00 15.00      A    H  
ATOM   3805  CA  PHE A 391      40.668   2.665  -3.620  1.00 15.00      A    C  
ATOM   3806  CB  PHE A 391      40.023   2.832  -2.239  1.00 15.00      A    C  
ATOM   3807  CG  PHE A 391      38.550   3.132  -2.267  1.00 15.00      A    C  
ATOM   3808  CD1 PHE A 391      37.646   2.202  -2.756  1.00 15.00      A    C  
ATOM   3809  CD2 PHE A 391      38.071   4.344  -1.799  1.00 15.00      A    C  
ATOM   3810  CE1 PHE A 391      36.291   2.478  -2.777  1.00 15.00      A    C  
ATOM   3811  CE2 PHE A 391      36.720   4.626  -1.818  1.00 15.00      A    C  
ATOM   3812  CZ  PHE A 391      35.828   3.692  -2.308  1.00 15.00      A    C  
ATOM   3813  C   PHE A 391      40.451   3.914  -4.472  1.00 15.00      A    C  
ATOM   3814  O   PHE A 391      39.489   4.001  -5.238  1.00 15.00      A    O  
ATOM   3815  N   ALA A 392      41.367   4.872  -4.346  1.00 15.00      A    N  
ATOM   3816  HN  ALA A 392      42.108   4.747  -3.715  1.00 15.00      A    H  
ATOM   3817  CA  ALA A 392      41.294   6.106  -5.116  1.00 15.00      A    C  
ATOM   3818  CB  ALA A 392      42.389   7.069  -4.683  1.00 15.00      A    C  
ATOM   3819  C   ALA A 392      41.408   5.797  -6.604  1.00 15.00      A    C  
ATOM   3820  O   ALA A 392      40.744   6.422  -7.433  1.00 15.00      A    O  
ATOM   3821  N   ASN A 393      42.232   4.800  -6.925  1.00 15.00      A    N  
ATOM   3822  HN  ASN A 393      42.717   4.337  -6.209  1.00 15.00      A    H  
ATOM   3823  CA  ASN A 393      42.442   4.377  -8.306  1.00 15.00      A    C  
ATOM   3824  CB  ASN A 393      43.452   3.226  -8.372  1.00 15.00      A    C  
ATOM   3825  CG  ASN A 393      44.870   3.685  -8.646  1.00 15.00      A    C  
ATOM   3826  OD1 ASN A 393      45.232   4.822  -8.370  1.00 15.00      A    O  
ATOM   3827  ND2 ASN A 393      45.687   2.793  -9.191  1.00 15.00      A    N  
ATOM   3828 HD21 ASN A 393      45.337   1.901  -9.385  1.00 15.00      A    H  
ATOM   3829 HD22 ASN A 393      46.613   3.066  -9.368  1.00 15.00      A    H  
ATOM   3830  C   ASN A 393      41.129   3.938  -8.942  1.00 15.00      A    C  
ATOM   3831  O   ASN A 393      40.922   4.103 -10.146  1.00 15.00      A    O  
ATOM   3832  N   TRP A 394      40.240   3.383  -8.128  1.00 15.00      A    N  
ATOM   3833  HN  TRP A 394      40.456   3.287  -7.176  1.00 15.00      A    H  
ATOM   3834  CA  TRP A 394      38.947   2.931  -8.614  1.00 15.00      A    C  
ATOM   3835  CB  TRP A 394      38.296   1.956  -7.638  1.00 15.00      A    C  
ATOM   3836  CG  TRP A 394      38.277   0.559  -8.164  1.00 15.00      A    C  
ATOM   3837  CD1 TRP A 394      39.153  -0.442  -7.864  1.00 15.00      A    C  
ATOM   3838  CD2 TRP A 394      37.344   0.014  -9.104  1.00 15.00      A    C  
ATOM   3839  NE1 TRP A 394      38.823  -1.578  -8.559  1.00 15.00      A    N  
ATOM   3840  HE1 TRP A 394      39.304  -2.434  -8.511  1.00 15.00      A    H  
ATOM   3841  CE2 TRP A 394      37.714  -1.325  -9.326  1.00 15.00      A    C  
ATOM   3842  CE3 TRP A 394      36.230   0.527  -9.778  1.00 15.00      A    C  
ATOM   3843  CZ2 TRP A 394      37.011  -2.157 -10.194  1.00 15.00      A    C  
ATOM   3844  CZ3 TRP A 394      35.535  -0.301 -10.639  1.00 15.00      A    C  
ATOM   3845  CH2 TRP A 394      35.927  -1.629 -10.839  1.00 15.00      A    C  
ATOM   3846  C   TRP A 394      38.033   4.115  -8.885  1.00 15.00      A    C  
ATOM   3847  O   TRP A 394      37.355   4.165  -9.909  1.00 15.00      A    O  
ATOM   3848  N   LEU A 395      38.036   5.077  -7.971  1.00 15.00      A    N  
ATOM   3849  HN  LEU A 395      38.598   4.975  -7.171  1.00 15.00      A    H  
ATOM   3850  CA  LEU A 395      37.219   6.276  -8.121  1.00 15.00      A    C  
ATOM   3851  CB  LEU A 395      37.252   7.110  -6.841  1.00 15.00      A    C  
ATOM   3852  CG  LEU A 395      36.581   6.478  -5.618  1.00 15.00      A    C  
ATOM   3853  CD1 LEU A 395      36.972   7.217  -4.349  1.00 15.00      A    C  
ATOM   3854  CD2 LEU A 395      35.069   6.456  -5.782  1.00 15.00      A    C  
ATOM   3855  C   LEU A 395      37.705   7.097  -9.309  1.00 15.00      A    C  
ATOM   3856  O   LEU A 395      36.941   7.841  -9.923  1.00 15.00      A    O  
ATOM   3857  N   ASN A 396      38.983   6.934  -9.640  1.00 15.00      A    N  
ATOM   3858  HN  ASN A 396      39.542   6.333  -9.097  1.00 15.00      A    H  
ATOM   3859  CA  ASN A 396      39.587   7.634 -10.768  1.00 15.00      A    C  
ATOM   3860  CB  ASN A 396      41.115   7.558 -10.699  1.00 15.00      A    C  
ATOM   3861  CG  ASN A 396      41.723   8.468  -9.646  1.00 15.00      A    C  
ATOM   3862  OD1 ASN A 396      42.753   8.149  -9.058  1.00 15.00      A    O  
ATOM   3863  ND2 ASN A 396      41.098   9.609  -9.407  1.00 15.00      A    N  
ATOM   3864 HD21 ASN A 396      40.285   9.808  -9.915  1.00 15.00      A    H  
ATOM   3865 HD22 ASN A 396      41.475  10.205  -8.730  1.00 15.00      A    H  
ATOM   3866  C   ASN A 396      39.109   7.046 -12.091  1.00 15.00      A    C  
ATOM   3867  O   ASN A 396      39.338   7.615 -13.155  1.00 15.00      A    O  
ATOM   3868  N   ARG A 397      38.448   5.897 -12.017  1.00 15.00      A    N  
ATOM   3869  HN  ARG A 397      38.295   5.488 -11.137  1.00 15.00      A    H  
ATOM   3870  CA  ARG A 397      37.934   5.230 -13.206  1.00 15.00      A    C  
ATOM   3871  CB  ARG A 397      38.345   3.757 -13.209  1.00 15.00      A    C  
ATOM   3872  CG  ARG A 397      39.792   3.526 -13.611  1.00 15.00      A    C  
ATOM   3873  CD  ARG A 397      40.410   2.367 -12.844  1.00 15.00      A    C  
ATOM   3874  NE  ARG A 397      41.744   2.032 -13.347  1.00 15.00      A    N  
ATOM   3875  HE  ARG A 397      41.796   1.330 -14.032  1.00 15.00      A    H  
ATOM   3876  CZ  ARG A 397      42.873   2.615 -12.932  1.00 15.00      A    C  
ATOM   3877  NH1 ARG A 397      42.836   3.563 -12.000  1.00 15.00      A    N  
ATOM   3878 HH11 ARG A 397      41.919   3.856 -11.582  1.00 15.00      A    H  
ATOM   3879 HH12 ARG A 397      43.714   4.021 -11.677  1.00 15.00      A    H  
ATOM   3880  NH2 ARG A 397      44.040   2.248 -13.453  1.00 15.00      A    N  
ATOM   3881 HH21 ARG A 397      44.079   1.507 -14.185  1.00 15.00      A    H  
ATOM   3882 HH22 ARG A 397      44.923   2.701 -13.133  1.00 15.00      A    H  
ATOM   3883  C   ARG A 397      36.418   5.362 -13.287  1.00 15.00      A    C  
ATOM   3884  O   ARG A 397      35.785   4.839 -14.204  1.00 15.00      A    O  
ATOM   3885  N   ALA A 398      35.842   6.065 -12.319  1.00 15.00      A    N  
ATOM   3886  HN  ALA A 398      36.403   6.457 -11.615  1.00 15.00      A    H  
ATOM   3887  CA  ALA A 398      34.400   6.275 -12.282  1.00 15.00      A    C  
ATOM   3888  CB  ALA A 398      33.893   6.230 -10.849  1.00 15.00      A    C  
ATOM   3889  C   ALA A 398      34.058   7.609 -12.926  1.00 15.00      A    C  
ATOM   3890  O   ALA A 398      32.905   8.041 -12.935  1.00 15.00      A    O  
ATOM   3891  N   VAL A 399      35.082   8.255 -13.458  1.00 15.00      A    N  
ATOM   3892  HN  VAL A 399      35.972   7.844 -13.420  1.00 15.00      A    H  
ATOM   3893  CA  VAL A 399      34.937   9.538 -14.118  1.00 15.00      A    C  
ATOM   3894  CB  VAL A 399      35.531  10.688 -13.272  1.00 15.00      A    C  
ATOM   3895  CG1 VAL A 399      34.650  10.989 -12.067  1.00 15.00      A    C  
ATOM   3896  CG2 VAL A 399      36.952  10.364 -12.831  1.00 15.00      A    C  
ATOM   3897  C   VAL A 399      35.649   9.499 -15.459  1.00 15.00      A    C  
ATOM   3898  O   VAL A 399      36.615   8.757 -15.633  1.00 15.00      A    O  
ATOM   3899  N   SER A 400      35.163  10.276 -16.408  1.00 15.00      A    N  
ATOM   3900  HN  SER A 400      34.376  10.824 -16.226  1.00 15.00      A    H  
ATOM   3901  CA  SER A 400      35.776  10.330 -17.720  1.00 15.00      A    C  
ATOM   3902  CB  SER A 400      34.723  10.661 -18.783  1.00 15.00      A    C  
ATOM   3903  OG  SER A 400      33.712   9.669 -18.834  1.00 15.00      A    O  
ATOM   3904  HG  SER A 400      33.363   9.611 -19.728  1.00 15.00      A    H  
ATOM   3905  C   SER A 400      36.874  11.385 -17.730  1.00 15.00      A    C  
ATOM   3906  O   SER A 400      36.941  12.229 -16.832  1.00 15.00      A    O  
ATOM   3907  N   SER A 401      37.735  11.326 -18.735  1.00 15.00      A    N  
ATOM   3908  HN  SER A 401      37.656  10.603 -19.390  1.00 15.00      A    H  
ATOM   3909  CA  SER A 401      38.811  12.290 -18.890  1.00 15.00      A    C  
ATOM   3910  CB  SER A 401      39.855  11.706 -19.841  1.00 15.00      A    C  
ATOM   3911  OG  SER A 401      39.313  10.587 -20.533  1.00 15.00      A    O  
ATOM   3912  HG  SER A 401      39.278  10.778 -21.479  1.00 15.00      A    H  
ATOM   3913  C   SER A 401      38.236  13.583 -19.461  1.00 15.00      A    C  
ATOM   3914  O   SER A 401      38.663  14.070 -20.510  1.00 15.00      A    O  
ATOM   3915  N   ASP A 402      37.249  14.116 -18.759  1.00 15.00      A    N  
ATOM   3916  HN  ASP A 402      36.977  13.679 -17.922  1.00 15.00      A    H  
ATOM   3917  CA  ASP A 402      36.564  15.322 -19.174  1.00 15.00      A    C  
ATOM   3918  CB  ASP A 402      35.173  15.397 -18.543  1.00 15.00      A    C  
ATOM   3919  CG  ASP A 402      34.220  16.233 -19.372  1.00 15.00      A    C  
ATOM   3920  OD1 ASP A 402      34.649  17.297 -19.871  1.00 15.00      A    O  
ATOM   3921  OD2 ASP A 402      33.052  15.819 -19.531  1.00 15.00      A    O  
ATOM   3922  C   ASP A 402      37.367  16.569 -18.842  1.00 15.00      A    C  
ATOM   3923  O   ASP A 402      37.407  17.021 -17.693  1.00 15.00      A    O  
ATOM   3924  N   SER A 403      38.005  17.121 -19.862  1.00 15.00      A    N  
ATOM   3925  HN  SER A 403      37.941  16.698 -20.741  1.00 15.00      A    H  
ATOM   3926  CA  SER A 403      38.812  18.320 -19.714  1.00 15.00      A    C  
ATOM   3927  CB  SER A 403      39.527  18.634 -21.030  1.00 15.00      A    C  
ATOM   3928  OG  SER A 403      40.094  17.457 -21.585  1.00 15.00      A    O  
ATOM   3929  HG  SER A 403      39.562  17.164 -22.328  1.00 15.00      A    H  
ATOM   3930  C   SER A 403      37.967  19.513 -19.264  1.00 15.00      A    C  
ATOM   3931  O   SER A 403      38.504  20.512 -18.790  1.00 15.00      A    O  
ATOM   3932  N   GLN A 404      36.644  19.396 -19.392  1.00 15.00      A    N  
ATOM   3933  HN  GLN A 404      36.262  18.557 -19.750  1.00 15.00      A    H  
ATOM   3934  CA  GLN A 404      35.741  20.468 -18.994  1.00 15.00      A    C  
ATOM   3935  CB  GLN A 404      34.346  20.259 -19.584  1.00 15.00      A    C  
ATOM   3936  CG  GLN A 404      33.931  21.344 -20.564  1.00 15.00      A    C  
ATOM   3937  CD  GLN A 404      33.232  20.797 -21.786  1.00 15.00      A    C  
ATOM   3938  OE1 GLN A 404      32.011  20.680 -21.818  1.00 15.00      A    O  
ATOM   3939  NE2 GLN A 404      34.008  20.462 -22.805  1.00 15.00      A    N  
ATOM   3940 HE21 GLN A 404      34.973  20.588 -22.711  1.00 15.00      A    H  
ATOM   3941 HE22 GLN A 404      33.582  20.090 -23.603  1.00 15.00      A    H  
ATOM   3942  C   GLN A 404      35.669  20.580 -17.477  1.00 15.00      A    C  
ATOM   3943  O   GLN A 404      35.260  21.606 -16.937  1.00 15.00      A    O  
ATOM   3944  N   ILE A 405      36.038  19.507 -16.791  1.00 15.00      A    N  
ATOM   3945  HN  ILE A 405      36.305  18.695 -17.277  1.00 15.00      A    H  
ATOM   3946  CA  ILE A 405      36.039  19.510 -15.336  1.00 15.00      A    C  
ATOM   3947  CB  ILE A 405      35.388  18.238 -14.714  1.00 15.00      A    C  
ATOM   3948  CG1 ILE A 405      34.465  17.525 -15.711  1.00 15.00      A    C  
ATOM   3949  CG2 ILE A 405      36.409  17.267 -14.120  1.00 15.00      A    C  
ATOM   3950  CD1 ILE A 405      33.132  18.208 -15.925  1.00 15.00      A    C  
ATOM   3951  C   ILE A 405      37.462  19.710 -14.826  1.00 15.00      A    C  
ATOM   3952  O   ILE A 405      37.685  20.421 -13.848  1.00 15.00      A    O  
ATOM   3953  N   LEU A 406      38.421  19.107 -15.532  1.00 15.00      A    N  
ATOM   3954  HN  LEU A 406      38.166  18.586 -16.322  1.00 15.00      A    H  
ATOM   3955  CA  LEU A 406      39.833  19.193 -15.164  1.00 15.00      A    C  
ATOM   3956  CB  LEU A 406      40.673  18.194 -15.968  1.00 15.00      A    C  
ATOM   3957  CG  LEU A 406      40.783  16.780 -15.390  1.00 15.00      A    C  
ATOM   3958  CD1 LEU A 406      39.834  15.823 -16.096  1.00 15.00      A    C  
ATOM   3959  CD2 LEU A 406      42.215  16.277 -15.472  1.00 15.00      A    C  
ATOM   3960  C   LEU A 406      40.389  20.602 -15.335  1.00 15.00      A    C  
ATOM   3961  O   LEU A 406      41.008  21.147 -14.420  1.00 15.00      A    O  
ATOM   3962  N   GLY A 407      40.158  21.195 -16.500  1.00 15.00      A    N  
ATOM   3963  HN  GLY A 407      39.635  20.725 -17.188  1.00 15.00      A    H  
ATOM   3964  CA  GLY A 407      40.652  22.537 -16.763  1.00 15.00      A    C  
ATOM   3965  C   GLY A 407      39.750  23.601 -16.178  1.00 15.00      A    C  
ATOM   3966  O   GLY A 407      39.413  24.576 -16.845  1.00 15.00      A    O  
ATOM   3967  N   SER A 408      39.357  23.406 -14.929  1.00 15.00      A    N  
ATOM   3968  HN  SER A 408      39.678  22.610 -14.451  1.00 15.00      A    H  
ATOM   3969  CA  SER A 408      38.484  24.327 -14.231  1.00 15.00      A    C  
ATOM   3970  CB  SER A 408      37.033  24.088 -14.669  1.00 15.00      A    C  
ATOM   3971  OG  SER A 408      36.830  24.459 -16.021  1.00 15.00      A    O  
ATOM   3972  HG  SER A 408      37.689  24.558 -16.462  1.00 15.00      A    H  
ATOM   3973  C   SER A 408      38.604  24.086 -12.729  1.00 15.00      A    C  
ATOM   3974  O   SER A 408      39.104  23.042 -12.308  1.00 15.00      A    O  
ATOM   3975  N   PRO A 409      38.156  25.045 -11.894  1.00 15.00      A    N  
ATOM   3976  CA  PRO A 409      38.197  24.900 -10.430  1.00 15.00      A    C  
ATOM   3977  CB  PRO A 409      37.638  26.234  -9.918  1.00 15.00      A    C  
ATOM   3978  CG  PRO A 409      37.785  27.182 -11.060  1.00 15.00      A    C  
ATOM   3979  CD  PRO A 409      37.619  26.355 -12.301  1.00 15.00      A    C  
ATOM   3980  C   PRO A 409      37.315  23.736  -9.954  1.00 15.00      A    C  
ATOM   3981  O   PRO A 409      37.353  23.341  -8.788  1.00 15.00      A    O  
ATOM   3982  N   GLU A 410      36.539  23.187 -10.883  1.00 15.00      A    N  
ATOM   3983  HN  GLU A 410      36.572  23.544 -11.791  1.00 15.00      A    H  
ATOM   3984  CA  GLU A 410      35.653  22.071 -10.602  1.00 15.00      A    C  
ATOM   3985  CB  GLU A 410      34.848  21.729 -11.861  1.00 15.00      A    C  
ATOM   3986  CG  GLU A 410      33.468  21.157 -11.589  1.00 15.00      A    C  
ATOM   3987  CD  GLU A 410      33.405  19.658 -11.777  1.00 15.00      A    C  
ATOM   3988  OE1 GLU A 410      32.521  19.199 -12.515  1.00 15.00      A    O  
ATOM   3989  OE2 GLU A 410      34.230  18.944 -11.177  1.00 15.00      A    O  
ATOM   3990  C   GLU A 410      36.463  20.859 -10.144  1.00 15.00      A    C  
ATOM   3991  O   GLU A 410      36.117  20.203  -9.153  1.00 15.00      A    O  
ATOM   3992  N   ALA A 411      37.548  20.575 -10.864  1.00 15.00      A    N  
ATOM   3993  HN  ALA A 411      37.767  21.134 -11.645  1.00 15.00      A    H  
ATOM   3994  CA  ALA A 411      38.413  19.449 -10.534  1.00 15.00      A    C  
ATOM   3995  CB  ALA A 411      39.460  19.239 -11.614  1.00 15.00      A    C  
ATOM   3996  C   ALA A 411      39.086  19.678  -9.191  1.00 15.00      A    C  
ATOM   3997  O   ALA A 411      39.328  18.735  -8.439  1.00 15.00      A    O  
ATOM   3998  N   ALA A 412      39.374  20.941  -8.893  1.00 15.00      A    N  
ATOM   3999  HN  ALA A 412      39.150  21.647  -9.534  1.00 15.00      A    H  
ATOM   4000  CA  ALA A 412      40.009  21.300  -7.634  1.00 15.00      A    C  
ATOM   4001  CB  ALA A 412      40.336  22.786  -7.608  1.00 15.00      A    C  
ATOM   4002  C   ALA A 412      39.093  20.925  -6.476  1.00 15.00      A    C  
ATOM   4003  O   ALA A 412      39.542  20.416  -5.447  1.00 15.00      A    O  
ATOM   4004  N   GLN A 413      37.799  21.158  -6.664  1.00 15.00      A    N  
ATOM   4005  HN  GLN A 413      37.502  21.571  -7.506  1.00 15.00      A    H  
ATOM   4006  CA  GLN A 413      36.814  20.826  -5.647  1.00 15.00      A    C  
ATOM   4007  CB  GLN A 413      35.467  21.485  -5.952  1.00 15.00      A    C  
ATOM   4008  CG  GLN A 413      34.572  21.643  -4.733  1.00 15.00      A    C  
ATOM   4009  CD  GLN A 413      33.254  22.321  -5.047  1.00 15.00      A    C  
ATOM   4010  OE1 GLN A 413      33.144  23.086  -6.003  1.00 15.00      A    O  
ATOM   4011  NE2 GLN A 413      32.244  22.048  -4.236  1.00 15.00      A    N  
ATOM   4012 HE21 GLN A 413      32.399  21.430  -3.491  1.00 15.00      A    H  
ATOM   4013 HE22 GLN A 413      31.386  22.483  -4.410  1.00 15.00      A    H  
ATOM   4014  C   GLN A 413      36.658  19.312  -5.555  1.00 15.00      A    C  
ATOM   4015  O   GLN A 413      36.260  18.777  -4.522  1.00 15.00      A    O  
ATOM   4016  N   TRP A 414      36.980  18.624  -6.647  1.00 15.00      A    N  
ATOM   4017  HN  TRP A 414      37.292  19.110  -7.445  1.00 15.00      A    H  
ATOM   4018  CA  TRP A 414      36.897  17.172  -6.688  1.00 15.00      A    C  
ATOM   4019  CB  TRP A 414      37.001  16.672  -8.132  1.00 15.00      A    C  
ATOM   4020  CG  TRP A 414      36.905  15.184  -8.284  1.00 15.00      A    C  
ATOM   4021  CD1 TRP A 414      35.909  14.372  -7.824  1.00 15.00      A    C  
ATOM   4022  CD2 TRP A 414      37.844  14.330  -8.948  1.00 15.00      A    C  
ATOM   4023  NE1 TRP A 414      36.166  13.067  -8.166  1.00 15.00      A    N  
ATOM   4024  HE1 TRP A 414      35.596  12.299  -7.949  1.00 15.00      A    H  
ATOM   4025  CE2 TRP A 414      37.350  13.014  -8.855  1.00 15.00      A    C  
ATOM   4026  CE3 TRP A 414      39.053  14.552  -9.616  1.00 15.00      A    C  
ATOM   4027  CZ2 TRP A 414      38.024  11.925  -9.402  1.00 15.00      A    C  
ATOM   4028  CZ3 TRP A 414      39.720  13.470 -10.157  1.00 15.00      A    C  
ATOM   4029  CH2 TRP A 414      39.204  12.173 -10.049  1.00 15.00      A    C  
ATOM   4030  C   TRP A 414      38.003  16.582  -5.829  1.00 15.00      A    C  
ATOM   4031  O   TRP A 414      37.790  15.625  -5.088  1.00 15.00      A    O  
ATOM   4032  N   SER A 415      39.183  17.179  -5.921  1.00 15.00      A    N  
ATOM   4033  HN  SER A 415      39.294  17.937  -6.539  1.00 15.00      A    H  
ATOM   4034  CA  SER A 415      40.322  16.732  -5.146  1.00 15.00      A    C  
ATOM   4035  CB  SER A 415      41.576  17.494  -5.573  1.00 15.00      A    C  
ATOM   4036  OG  SER A 415      41.658  17.571  -6.986  1.00 15.00      A    O  
ATOM   4037  HG  SER A 415      41.531  16.696  -7.364  1.00 15.00      A    H  
ATOM   4038  C   SER A 415      40.066  16.912  -3.651  1.00 15.00      A    C  
ATOM   4039  O   SER A 415      40.409  16.041  -2.851  1.00 15.00      A    O  
ATOM   4040  N   GLN A 416      39.438  18.029  -3.275  1.00 15.00      A    N  
ATOM   4041  HN  GLN A 416      39.169  18.686  -3.957  1.00 15.00      A    H  
ATOM   4042  CA  GLN A 416      39.151  18.296  -1.867  1.00 15.00      A    C  
ATOM   4043  CB  GLN A 416      38.787  19.769  -1.601  1.00 15.00      A    C  
ATOM   4044  CG  GLN A 416      37.477  20.252  -2.213  1.00 15.00      A    C  
ATOM   4045  CD  GLN A 416      36.267  20.027  -1.319  1.00 15.00      A    C  
ATOM   4046  OE1 GLN A 416      36.359  20.082  -0.095  1.00 15.00      A    O  
ATOM   4047  NE2 GLN A 416      35.125  19.745  -1.931  1.00 15.00      A    N  
ATOM   4048 HE21 GLN A 416      35.126  19.692  -2.913  1.00 15.00      A    H  
ATOM   4049 HE22 GLN A 416      34.328  19.603  -1.383  1.00 15.00      A    H  
ATOM   4050  C   GLN A 416      38.114  17.331  -1.292  1.00 15.00      A    C  
ATOM   4051  O   GLN A 416      38.290  16.810  -0.192  1.00 15.00      A    O  
ATOM   4052  N   GLU A 417      37.040  17.074  -2.039  1.00 15.00      A    N  
ATOM   4053  HN  GLU A 417      36.943  17.502  -2.919  1.00 15.00      A    H  
ATOM   4054  CA  GLU A 417      36.007  16.164  -1.562  1.00 15.00      A    C  
ATOM   4055  CB  GLU A 417      34.704  16.271  -2.372  1.00 15.00      A    C  
ATOM   4056  CG  GLU A 417      34.825  15.964  -3.854  1.00 15.00      A    C  
ATOM   4057  CD  GLU A 417      33.688  16.560  -4.662  1.00 15.00      A    C  
ATOM   4058  OE1 GLU A 417      33.368  17.753  -4.449  1.00 15.00      A    O  
ATOM   4059  OE2 GLU A 417      33.136  15.863  -5.539  1.00 15.00      A    O  
ATOM   4060  C   GLU A 417      36.532  14.735  -1.498  1.00 15.00      A    C  
ATOM   4061  O   GLU A 417      36.210  13.985  -0.576  1.00 15.00      A    O  
ATOM   4062  N   LEU A 418      37.377  14.389  -2.458  1.00 15.00      A    N  
ATOM   4063  HN  LEU A 418      37.599  15.044  -3.157  1.00 15.00      A    H  
ATOM   4064  CA  LEU A 418      37.969  13.064  -2.520  1.00 15.00      A    C  
ATOM   4065  CB  LEU A 418      38.683  12.874  -3.862  1.00 15.00      A    C  
ATOM   4066  CG  LEU A 418      38.219  11.698  -4.725  1.00 15.00      A    C  
ATOM   4067  CD1 LEU A 418      38.650  10.379  -4.108  1.00 15.00      A    C  
ATOM   4068  CD2 LEU A 418      36.710  11.734  -4.924  1.00 15.00      A    C  
ATOM   4069  C   LEU A 418      38.949  12.850  -1.370  1.00 15.00      A    C  
ATOM   4070  O   LEU A 418      38.886  11.840  -0.671  1.00 15.00      A    O  
ATOM   4071  N   SER A 419      39.839  13.819  -1.162  1.00 15.00      A    N  
ATOM   4072  HN  SER A 419      39.820  14.622  -1.729  1.00 15.00      A    H  
ATOM   4073  CA  SER A 419      40.837  13.718  -0.104  1.00 15.00      A    C  
ATOM   4074  CB  SER A 419      41.917  14.795  -0.247  1.00 15.00      A    C  
ATOM   4075  OG  SER A 419      41.343  16.080  -0.399  1.00 15.00      A    O  
ATOM   4076  HG  SER A 419      41.124  16.226  -1.329  1.00 15.00      A    H  
ATOM   4077  C   SER A 419      40.208  13.758   1.285  1.00 15.00      A    C  
ATOM   4078  O   SER A 419      40.611  13.004   2.171  1.00 15.00      A    O  
ATOM   4079  N   LYS A 420      39.214  14.626   1.475  1.00 15.00      A    N  
ATOM   4080  HN  LYS A 420      38.932  15.210   0.734  1.00 15.00      A    H  
ATOM   4081  CA  LYS A 420      38.553  14.739   2.772  1.00 15.00      A    C  
ATOM   4082  CB  LYS A 420      37.519  15.879   2.807  1.00 15.00      A    C  
ATOM   4083  CG  LYS A 420      36.142  15.544   2.246  1.00 15.00      A    C  
ATOM   4084  CD  LYS A 420      35.252  16.779   2.205  1.00 15.00      A    C  
ATOM   4085  CE  LYS A 420      33.788  16.415   1.994  1.00 15.00      A    C  
ATOM   4086  NZ  LYS A 420      33.534  15.831   0.652  1.00 15.00      A    N  
ATOM   4087  HZ1 LYS A 420      34.129  16.289  -0.062  1.00 15.00      A    H  
ATOM   4088  HZ2 LYS A 420      32.537  15.962   0.389  1.00 15.00      A    H  
ATOM   4089  HZ3 LYS A 420      33.741  14.799   0.655  1.00 15.00      A    H  
ATOM   4090  C   LYS A 420      37.953  13.402   3.207  1.00 15.00      A    C  
ATOM   4091  O   LYS A 420      38.071  13.007   4.369  1.00 15.00      A    O  
ATOM   4092  N   GLU A 421      37.335  12.695   2.266  1.00 15.00      A    N  
ATOM   4093  HN  GLU A 421      37.269  13.058   1.355  1.00 15.00      A    H  
ATOM   4094  CA  GLU A 421      36.740  11.399   2.558  1.00 15.00      A    C  
ATOM   4095  CB  GLU A 421      35.682  11.035   1.517  1.00 15.00      A    C  
ATOM   4096  CG  GLU A 421      34.280  11.478   1.898  1.00 15.00      A    C  
ATOM   4097  CD  GLU A 421      33.513  12.057   0.732  1.00 15.00      A    C  
ATOM   4098  OE1 GLU A 421      33.008  11.278  -0.091  1.00 15.00      A    O  
ATOM   4099  OE2 GLU A 421      33.410  13.302   0.647  1.00 15.00      A    O  
ATOM   4100  C   GLU A 421      37.818  10.327   2.645  1.00 15.00      A    C  
ATOM   4101  O   GLU A 421      37.711   9.385   3.428  1.00 15.00      A    O  
ATOM   4102  N   LEU A 422      38.869  10.490   1.850  1.00 15.00      A    N  
ATOM   4103  HN  LEU A 422      38.891  11.256   1.235  1.00 15.00      A    H  
ATOM   4104  CA  LEU A 422      39.977   9.546   1.850  1.00 15.00      A    C  
ATOM   4105  CB  LEU A 422      40.944   9.843   0.704  1.00 15.00      A    C  
ATOM   4106  CG  LEU A 422      41.239   8.679  -0.243  1.00 15.00      A    C  
ATOM   4107  CD1 LEU A 422      40.018   8.340  -1.083  1.00 15.00      A    C  
ATOM   4108  CD2 LEU A 422      42.438   8.991  -1.125  1.00 15.00      A    C  
ATOM   4109  C   LEU A 422      40.712   9.594   3.185  1.00 15.00      A    C  
ATOM   4110  O   LEU A 422      41.243   8.586   3.649  1.00 15.00      A    O  
ATOM   4111  N   THR A 423      40.724  10.769   3.807  1.00 15.00      A    N  
ATOM   4112  HN  THR A 423      40.291  11.542   3.380  1.00 15.00      A    H  
ATOM   4113  CA  THR A 423      41.375  10.938   5.098  1.00 15.00      A    C  
ATOM   4114  CB  THR A 423      41.475  12.422   5.501  1.00 15.00      A    C  
ATOM   4115  OG1 THR A 423      42.057  13.165   4.421  1.00 15.00      A    O  
ATOM   4116  HG1 THR A 423      41.542  13.023   3.619  1.00 15.00      A    H  
ATOM   4117  CG2 THR A 423      42.346  12.587   6.740  1.00 15.00      A    C  
ATOM   4118  C   THR A 423      40.626  10.155   6.171  1.00 15.00      A    C  
ATOM   4119  O   THR A 423      41.228   9.394   6.926  1.00 15.00      A    O  
ATOM   4120  N   MET A 424      39.305  10.308   6.204  1.00 15.00      A    N  
ATOM   4121  HN  MET A 424      38.873  10.919   5.570  1.00 15.00      A    H  
ATOM   4122  CA  MET A 424      38.490   9.591   7.181  1.00 15.00      A    C  
ATOM   4123  CB  MET A 424      37.077  10.173   7.292  1.00 15.00      A    C  
ATOM   4124  CG  MET A 424      36.220  10.018   6.048  1.00 15.00      A    C  
ATOM   4125  SD  MET A 424      34.679  10.950   6.143  1.00 15.00      A    S  
ATOM   4126  CE  MET A 424      35.302  12.619   6.346  1.00 15.00      A    C  
ATOM   4127  C   MET A 424      38.464   8.095   6.870  1.00 15.00      A    C  
ATOM   4128  O   MET A 424      38.140   7.274   7.719  1.00 15.00      A    O  
ATOM   4129  N   PHE A 425      38.824   7.748   5.640  1.00 15.00      A    N  
ATOM   4130  HN  PHE A 425      39.055   8.449   4.995  1.00 15.00      A    H  
ATOM   4131  CA  PHE A 425      38.879   6.356   5.223  1.00 15.00      A    C  
ATOM   4132  CB  PHE A 425      38.816   6.269   3.696  1.00 15.00      A    C  
ATOM   4133  CG  PHE A 425      38.743   4.870   3.153  1.00 15.00      A    C  
ATOM   4134  CD1 PHE A 425      37.743   4.007   3.564  1.00 15.00      A    C  
ATOM   4135  CD2 PHE A 425      39.670   4.420   2.229  1.00 15.00      A    C  
ATOM   4136  CE1 PHE A 425      37.665   2.723   3.061  1.00 15.00      A    C  
ATOM   4137  CE2 PHE A 425      39.598   3.137   1.722  1.00 15.00      A    C  
ATOM   4138  CZ  PHE A 425      38.595   2.286   2.141  1.00 15.00      A    C  
ATOM   4139  C   PHE A 425      40.183   5.752   5.727  1.00 15.00      A    C  
ATOM   4140  O   PHE A 425      40.307   4.542   5.903  1.00 15.00      A    O  
ATOM   4141  N   LYS A 426      41.143   6.636   5.977  1.00 15.00      A    N  
ATOM   4142  HN  LYS A 426      40.948   7.588   5.842  1.00 15.00      A    H  
ATOM   4143  CA  LYS A 426      42.460   6.256   6.460  1.00 15.00      A    C  
ATOM   4144  CB  LYS A 426      43.473   7.371   6.156  1.00 15.00      A    C  
ATOM   4145  CG  LYS A 426      44.187   7.257   4.816  1.00 15.00      A    C  
ATOM   4146  CD  LYS A 426      45.338   6.265   4.885  1.00 15.00      A    C  
ATOM   4147  CE  LYS A 426      46.305   6.439   3.721  1.00 15.00      A    C  
ATOM   4148  NZ  LYS A 426      47.374   5.400   3.726  1.00 15.00      A    N  
ATOM   4149  HZ1 LYS A 426      47.998   5.515   2.898  1.00 15.00      A    H  
ATOM   4150  HZ2 LYS A 426      46.948   4.452   3.691  1.00 15.00      A    H  
ATOM   4151  HZ3 LYS A 426      47.948   5.475   4.589  1.00 15.00      A    H  
ATOM   4152  C   LYS A 426      42.428   6.006   7.963  1.00 15.00      A    C  
ATOM   4153  O   LYS A 426      43.030   5.051   8.451  1.00 15.00      A    O  
ATOM   4154  N   GLU A 427      41.720   6.867   8.693  1.00 15.00      A    N  
ATOM   4155  HN  GLU A 427      41.254   7.610   8.246  1.00 15.00      A    H  
ATOM   4156  CA  GLU A 427      41.625   6.740  10.146  1.00 15.00      A    C  
ATOM   4157  CB  GLU A 427      41.064   8.014  10.785  1.00 15.00      A    C  
ATOM   4158  CG  GLU A 427      39.707   8.436  10.254  1.00 15.00      A    C  
ATOM   4159  CD  GLU A 427      39.425   9.906  10.468  1.00 15.00      A    C  
ATOM   4160  OE1 GLU A 427      38.284  10.240  10.843  1.00 15.00      A    O  
ATOM   4161  OE2 GLU A 427      40.342  10.725  10.246  1.00 15.00      A    O  
ATOM   4162  C   GLU A 427      40.825   5.507  10.562  1.00 15.00      A    C  
ATOM   4163  O   GLU A 427      41.160   4.846  11.547  1.00 15.00      A    O  
ATOM   4164  N   ILE A 428      39.781   5.182   9.799  1.00 15.00      A    N  
ATOM   4165  HN  ILE A 428      39.553   5.749   9.031  1.00 15.00      A    H  
ATOM   4166  CA  ILE A 428      38.962   4.004  10.090  1.00 15.00      A    C  
ATOM   4167  CB  ILE A 428      37.578   4.072   9.392  1.00 15.00      A    C  
ATOM   4168  CG1 ILE A 428      36.883   5.392   9.743  1.00 15.00      A    C  
ATOM   4169  CG2 ILE A 428      36.693   2.902   9.804  1.00 15.00      A    C  
ATOM   4170  CD1 ILE A 428      35.545   5.588   9.062  1.00 15.00      A    C  
ATOM   4171  C   ILE A 428      39.732   2.733   9.697  1.00 15.00      A    C  
ATOM   4172  O   ILE A 428      39.280   1.607   9.899  1.00 15.00      A    O  
ATOM   4173  N   LEU A 429      40.914   2.941   9.129  1.00 15.00      A    N  
ATOM   4174  HN  LEU A 429      41.209   3.862   8.976  1.00 15.00      A    H  
ATOM   4175  CA  LEU A 429      41.793   1.853   8.733  1.00 15.00      A    C  
ATOM   4176  CB  LEU A 429      42.090   1.911   7.231  1.00 15.00      A    C  
ATOM   4177  CG  LEU A 429      40.975   1.421   6.304  1.00 15.00      A    C  
ATOM   4178  CD1 LEU A 429      41.407   1.523   4.850  1.00 15.00      A    C  
ATOM   4179  CD2 LEU A 429      40.580  -0.008   6.646  1.00 15.00      A    C  
ATOM   4180  C   LEU A 429      43.084   1.959   9.534  1.00 15.00      A    C  
ATOM   4181  O   LEU A 429      44.156   1.575   9.077  1.00 15.00      A    O  
ATOM   4182  N   GLU A 430      42.960   2.517  10.730  1.00 15.00      A    N  
ATOM   4183  HN  GLU A 430      42.071   2.821  11.018  1.00 15.00      A    H  
ATOM   4184  CA  GLU A 430      44.094   2.691  11.626  1.00 15.00      A    C  
ATOM   4185  CB  GLU A 430      44.404   4.182  11.789  1.00 15.00      A    C  
ATOM   4186  CG  GLU A 430      45.882   4.518  11.921  1.00 15.00      A    C  
ATOM   4187  CD  GLU A 430      46.320   4.696  13.360  1.00 15.00      A    C  
ATOM   4188  OE1 GLU A 430      45.574   5.325  14.135  1.00 15.00      A    O  
ATOM   4189  OE2 GLU A 430      47.412   4.203  13.714  1.00 15.00      A    O  
ATOM   4190  C   GLU A 430      43.765   2.061  12.975  1.00 15.00      A    C  
ATOM   4191  O   GLU A 430      44.621   1.451  13.624  1.00 15.00      A    O  
ATOM   4192  N   ASP A 431      42.498   2.176  13.361  1.00 15.00      A    N  
ATOM   4193  HN  ASP A 431      41.867   2.653  12.779  1.00 15.00      A    H  
ATOM   4194  CA  ASP A 431      42.003   1.623  14.623  1.00 15.00      A    C  
ATOM   4195  CB  ASP A 431      40.716   2.341  15.072  1.00 15.00      A    C  
ATOM   4196  CG  ASP A 431      39.539   2.158  14.121  1.00 15.00      A    C  
ATOM   4197  OD1 ASP A 431      39.715   1.520  13.060  1.00 15.00      A    O  
ATOM   4198  OD2 ASP A 431      38.442   2.666  14.431  1.00 15.00      A    O  
ATOM   4199  C   ASP A 431      41.758   0.120  14.500  1.00 15.00      A    C  
ATOM   4200  O   ASP A 431      41.334  -0.540  15.448  1.00 15.00      A    O  
ATOM   4201  N   GLU A 432      42.057  -0.409  13.317  1.00 15.00      A    N  
ATOM   4202  HN  GLU A 432      42.378   0.189  12.611  1.00 15.00      A    H  
ATOM   4203  CA  GLU A 432      41.896  -1.830  13.012  1.00 15.00      A    C  
ATOM   4204  CB  GLU A 432      42.341  -2.090  11.574  1.00 15.00      A    C  
ATOM   4205  CG  GLU A 432      43.591  -1.314  11.185  1.00 15.00      A    C  
ATOM   4206  CD  GLU A 432      44.456  -2.040  10.179  1.00 15.00      A    C  
ATOM   4207  OE1 GLU A 432      44.031  -2.171   9.016  1.00 15.00      A    O  
ATOM   4208  OE2 GLU A 432      45.572  -2.467  10.558  1.00 15.00      A    O  
ATOM   4209  C   GLU A 432      42.719  -2.707  13.956  1.00 15.00      A    C  
ATOM   4210  O   GLU A 432      42.443  -3.895  14.122  1.00 15.00      A    O  
ATOM   4211  N   ARG A 433      43.726  -2.109  14.579  1.00 15.00      A    N  
ATOM   4212  HN  ARG A 433      43.872  -1.153  14.427  1.00 15.00      A    H  
ATOM   4213  CA  ARG A 433      44.593  -2.830  15.500  1.00 15.00      A    C  
ATOM   4214  CB  ARG A 433      45.997  -2.224  15.510  1.00 15.00      A    C  
ATOM   4215  CG  ARG A 433      46.959  -2.844  14.506  1.00 15.00      A    C  
ATOM   4216  CD  ARG A 433      47.002  -2.078  13.188  1.00 15.00      A    C  
ATOM   4217  NE  ARG A 433      46.812  -0.638  13.362  1.00 15.00      A    N  
ATOM   4218  HE  ARG A 433      45.914  -0.285  13.166  1.00 15.00      A    H  
ATOM   4219  CZ  ARG A 433      47.760   0.226  13.731  1.00 15.00      A    C  
ATOM   4220  NH1 ARG A 433      49.005  -0.175  13.971  1.00 15.00      A    N  
ATOM   4221 HH11 ARG A 433      49.264  -1.175  13.872  1.00 15.00      A    H  
ATOM   4222 HH12 ARG A 433      49.731   0.519  14.255  1.00 15.00      A    H  
ATOM   4223  NH2 ARG A 433      47.446   1.499  13.872  1.00 15.00      A    N  
ATOM   4224 HH21 ARG A 433      48.166   2.202  14.153  1.00 15.00      A    H  
ATOM   4225 HH22 ARG A 433      46.467   1.817  13.698  1.00 15.00      A    H  
ATOM   4226  C   ARG A 433      44.005  -2.838  16.906  1.00 15.00      A    C  
ATOM   4227  O   ARG A 433      44.662  -3.240  17.868  1.00 15.00      A    O  
ATOM   4228  N   ASP A 434      42.768  -2.379  17.004  1.00 15.00      A    N  
ATOM   4229  HN  ASP A 434      42.315  -2.066  16.191  1.00 15.00      A    H  
ATOM   4230  CA  ASP A 434      42.039  -2.324  18.269  1.00 15.00      A    C  
ATOM   4231  CB  ASP A 434      42.059  -0.911  18.855  1.00 15.00      A    C  
ATOM   4232  CG  ASP A 434      41.202  -0.780  20.107  1.00 15.00      A    C  
ATOM   4233  OD1 ASP A 434      41.772  -0.770  21.218  1.00 15.00      A    O  
ATOM   4234  OD2 ASP A 434      39.962  -0.685  19.979  1.00 15.00      A    O  
ATOM   4235  C   ASP A 434      40.597  -2.764  18.050  1.00 15.00      A    C  
ATOM   4236  O   ASP A 434      40.293  -3.461  17.072  1.00 15.00      A    O  
ATOM   4237  N   MET B   1     -16.305  -5.070 -15.426  1.00 15.00      B    N  
ATOM   4238  HN  MET B   1     -15.626  -5.516 -14.871  1.00 15.00      B    H  
ATOM   4239  CA  MET B   1     -17.670  -5.584 -15.417  1.00 15.00      B    C  
ATOM   4240  CB  MET B   1     -17.983  -6.301 -16.735  1.00 15.00      B    C  
ATOM   4241  CG  MET B   1     -17.764  -5.456 -17.978  1.00 15.00      B    C  
ATOM   4242  SD  MET B   1     -18.122  -6.358 -19.500  1.00 15.00      B    S  
ATOM   4243  CE  MET B   1     -17.552  -5.185 -20.726  1.00 15.00      B    C  
ATOM   4244  C   MET B   1     -17.854  -6.545 -14.250  1.00 15.00      B    C  
ATOM   4245  O   MET B   1     -16.892  -6.877 -13.559  1.00 15.00      B    O  
ATOM   4246  N   THR B   2     -19.081  -6.992 -14.030  1.00 15.00      B    N  
ATOM   4247  HN  THR B   2     -19.815  -6.700 -14.613  1.00 15.00      B    H  
ATOM   4248  CA  THR B   2     -19.366  -7.913 -12.944  1.00 15.00      B    C  
ATOM   4249  CB  THR B   2     -20.627  -7.480 -12.178  1.00 15.00      B    C  
ATOM   4250  OG1 THR B   2     -20.554  -6.070 -11.921  1.00 15.00      B    O  
ATOM   4251  HG1 THR B   2     -19.763  -5.712 -12.335  1.00 15.00      B    H  
ATOM   4252  CG2 THR B   2     -20.732  -8.226 -10.855  1.00 15.00      B    C  
ATOM   4253  C   THR B   2     -19.548  -9.333 -13.472  1.00 15.00      B    C  
ATOM   4254  O   THR B   2     -20.492  -9.617 -14.208  1.00 15.00      B    O  
ATOM   4255  N   THR B   3     -18.633 -10.218 -13.104  1.00 15.00      B    N  
ATOM   4256  HN  THR B   3     -17.900  -9.935 -12.512  1.00 15.00      B    H  
ATOM   4257  CA  THR B   3     -18.695 -11.603 -13.541  1.00 15.00      B    C  
ATOM   4258  CB  THR B   3     -17.291 -12.128 -13.884  1.00 15.00      B    C  
ATOM   4259  OG1 THR B   3     -16.493 -11.044 -14.385  1.00 15.00      B    O  
ATOM   4260  HG1 THR B   3     -17.059 -10.293 -14.583  1.00 15.00      B    H  
ATOM   4261  CG2 THR B   3     -17.378 -13.217 -14.941  1.00 15.00      B    C  
ATOM   4262  C   THR B   3     -19.306 -12.474 -12.447  1.00 15.00      B    C  
ATOM   4263  O   THR B   3     -18.896 -12.399 -11.287  1.00 15.00      B    O  
ATOM   4264  N   PHE B   4     -20.292 -13.280 -12.818  1.00 15.00      B    N  
ATOM   4265  HN  PHE B   4     -20.572 -13.292 -13.756  1.00 15.00      B    H  
ATOM   4266  CA  PHE B   4     -20.961 -14.162 -11.871  1.00 15.00      B    C  
ATOM   4267  CB  PHE B   4     -22.470 -14.185 -12.137  1.00 15.00      B    C  
ATOM   4268  CG  PHE B   4     -23.167 -12.886 -11.832  1.00 15.00      B    C  
ATOM   4269  CD1 PHE B   4     -23.781 -12.687 -10.607  1.00 15.00      B    C  
ATOM   4270  CD2 PHE B   4     -23.203 -11.864 -12.768  1.00 15.00      B    C  
ATOM   4271  CE1 PHE B   4     -24.420 -11.495 -10.320  1.00 15.00      B    C  
ATOM   4272  CE2 PHE B   4     -23.841 -10.669 -12.488  1.00 15.00      B    C  
ATOM   4273  CZ  PHE B   4     -24.449 -10.484 -11.262  1.00 15.00      B    C  
ATOM   4274  C   PHE B   4     -20.388 -15.572 -11.956  1.00 15.00      B    C  
ATOM   4275  O   PHE B   4     -20.034 -16.040 -13.038  1.00 15.00      B    O  
ATOM   4276  N   THR B   5     -20.293 -16.239 -10.819  1.00 15.00      B    N  
ATOM   4277  HN  THR B   5     -20.591 -15.813  -9.985  1.00 15.00      B    H  
ATOM   4278  CA  THR B   5     -19.754 -17.589 -10.767  1.00 15.00      B    C  
ATOM   4279  CB  THR B   5     -18.404 -17.614 -10.023  1.00 15.00      B    C  
ATOM   4280  OG1 THR B   5     -18.305 -16.472  -9.156  1.00 15.00      B    O  
ATOM   4281  HG1 THR B   5     -18.209 -16.771  -8.246  1.00 15.00      B    H  
ATOM   4282  CG2 THR B   5     -17.248 -17.605 -11.011  1.00 15.00      B    C  
ATOM   4283  C   THR B   5     -20.724 -18.551 -10.084  1.00 15.00      B    C  
ATOM   4284  O   THR B   5     -21.308 -18.228  -9.051  1.00 15.00      B    O  
ATOM   4285  N   SER B   6     -20.893 -19.730 -10.672  1.00 15.00      B    N  
ATOM   4286  HN  SER B   6     -20.409 -19.923 -11.500  1.00 15.00      B    H  
ATOM   4287  CA  SER B   6     -21.781 -20.742 -10.119  1.00 15.00      B    C  
ATOM   4288  CB  SER B   6     -22.849 -21.113 -11.152  1.00 15.00      B    C  
ATOM   4289  OG  SER B   6     -22.245 -21.616 -12.335  1.00 15.00      B    O  
ATOM   4290  HG  SER B   6     -21.440 -22.099 -12.095  1.00 15.00      B    H  
ATOM   4291  C   SER B   6     -20.983 -21.984  -9.730  1.00 15.00      B    C  
ATOM   4292  O   SER B   6     -20.421 -22.660 -10.595  1.00 15.00      B    O  
ATOM   4293  N   ILE B   7     -20.922 -22.276  -8.439  1.00 15.00      B    N  
ATOM   4294  HN  ILE B   7     -21.392 -21.699  -7.793  1.00 15.00      B    H  
ATOM   4295  CA  ILE B   7     -20.179 -23.435  -7.951  1.00 15.00      B    C  
ATOM   4296  CB  ILE B   7     -19.041 -23.015  -6.990  1.00 15.00      B    C  
ATOM   4297  CG1 ILE B   7     -18.166 -21.936  -7.637  1.00 15.00      B    C  
ATOM   4298  CG2 ILE B   7     -18.196 -24.221  -6.596  1.00 15.00      B    C  
ATOM   4299  CD1 ILE B   7     -17.154 -21.315  -6.698  1.00 15.00      B    C  
ATOM   4300  C   ILE B   7     -21.108 -24.416  -7.239  1.00 15.00      B    C  
ATOM   4301  O   ILE B   7     -21.916 -24.018  -6.403  1.00 15.00      B    O  
ATOM   4302  N   VAL B   8     -20.995 -25.693  -7.579  1.00 15.00      B    N  
ATOM   4303  HN  VAL B   8     -20.334 -25.952  -8.257  1.00 15.00      B    H  
ATOM   4304  CA  VAL B   8     -21.820 -26.726  -6.963  1.00 15.00      B    C  
ATOM   4305  CB  VAL B   8     -22.059 -27.907  -7.931  1.00 15.00      B    C  
ATOM   4306  CG1 VAL B   8     -23.061 -28.894  -7.347  1.00 15.00      B    C  
ATOM   4307  CG2 VAL B   8     -22.525 -27.411  -9.290  1.00 15.00      B    C  
ATOM   4308  C   VAL B   8     -21.141 -27.252  -5.702  1.00 15.00      B    C  
ATOM   4309  O   VAL B   8     -19.973 -27.637  -5.738  1.00 15.00      B    O  
ATOM   4310  N   THR B   9     -21.866 -27.255  -4.592  1.00 15.00      B    N  
ATOM   4311  HN  THR B   9     -22.793 -26.926  -4.619  1.00 15.00      B    H  
ATOM   4312  CA  THR B   9     -21.322 -27.738  -3.333  1.00 15.00      B    C  
ATOM   4313  CB  THR B   9     -20.678 -26.602  -2.503  1.00 15.00      B    C  
ATOM   4314  OG1 THR B   9     -20.257 -27.102  -1.222  1.00 15.00      B    O  
ATOM   4315  HG1 THR B   9     -20.327 -26.399  -0.564  1.00 15.00      B    H  
ATOM   4316  CG2 THR B   9     -21.650 -25.444  -2.307  1.00 15.00      B    C  
ATOM   4317  C   THR B   9     -22.385 -28.454  -2.507  1.00 15.00      B    C  
ATOM   4318  O   THR B   9     -23.535 -28.019  -2.434  1.00 15.00      B    O  
ATOM   4319  N   THR B  10     -21.998 -29.567  -1.905  1.00 15.00      B    N  
ATOM   4320  HN  THR B  10     -21.078 -29.884  -2.028  1.00 15.00      B    H  
ATOM   4321  CA  THR B  10     -22.903 -30.344  -1.077  1.00 15.00      B    C  
ATOM   4322  CB  THR B  10     -22.464 -31.817  -1.053  1.00 15.00      B    C  
ATOM   4323  OG1 THR B  10     -21.053 -31.884  -1.327  1.00 15.00      B    O  
ATOM   4324  HG1 THR B  10     -20.590 -32.209  -0.549  1.00 15.00      B    H  
ATOM   4325  CG2 THR B  10     -23.222 -32.613  -2.104  1.00 15.00      B    C  
ATOM   4326  C   THR B  10     -22.920 -29.802   0.348  1.00 15.00      B    C  
ATOM   4327  O   THR B  10     -23.791 -30.142   1.147  1.00 15.00      B    O  
ATOM   4328  N   ASN B  11     -21.948 -28.954   0.659  1.00 15.00      B    N  
ATOM   4329  HN  ASN B  11     -21.292 -28.706  -0.026  1.00 15.00      B    H  
ATOM   4330  CA  ASN B  11     -21.844 -28.365   1.985  1.00 15.00      B    C  
ATOM   4331  CB  ASN B  11     -20.591 -28.870   2.708  1.00 15.00      B    C  
ATOM   4332  CG  ASN B  11     -20.696 -28.742   4.217  1.00 15.00      B    C  
ATOM   4333  OD1 ASN B  11     -21.059 -29.692   4.906  1.00 15.00      B    O  
ATOM   4334  ND2 ASN B  11     -20.382 -27.567   4.741  1.00 15.00      B    N  
ATOM   4335 HD21 ASN B  11     -20.101 -26.848   4.137  1.00 15.00      B    H  
ATOM   4336 HD22 ASN B  11     -20.449 -27.464   5.712  1.00 15.00      B    H  
ATOM   4337  C   ASN B  11     -21.811 -26.848   1.878  1.00 15.00      B    C  
ATOM   4338  O   ASN B  11     -20.775 -26.262   1.561  1.00 15.00      B    O  
ATOM   4339  N   PRO B  12     -22.954 -26.195   2.116  1.00 15.00      B    N  
ATOM   4340  CA  PRO B  12     -23.066 -24.743   2.037  1.00 15.00      B    C  
ATOM   4341  CB  PRO B  12     -24.549 -24.549   1.721  1.00 15.00      B    C  
ATOM   4342  CG  PRO B  12     -25.237 -25.698   2.381  1.00 15.00      B    C  
ATOM   4343  CD  PRO B  12     -24.237 -26.826   2.473  1.00 15.00      B    C  
ATOM   4344  C   PRO B  12     -22.709 -24.041   3.348  1.00 15.00      B    C  
ATOM   4345  O   PRO B  12     -23.059 -24.507   4.436  1.00 15.00      B    O  
ATOM   4346  N   ASP B  13     -22.006 -22.921   3.235  1.00 15.00      B    N  
ATOM   4347  HN  ASP B  13     -21.745 -22.605   2.340  1.00 15.00      B    H  
ATOM   4348  CA  ASP B  13     -21.616 -22.135   4.400  1.00 15.00      B    C  
ATOM   4349  CB  ASP B  13     -20.167 -21.652   4.277  1.00 15.00      B    C  
ATOM   4350  CG  ASP B  13     -19.821 -20.562   5.275  1.00 15.00      B    C  
ATOM   4351  OD1 ASP B  13     -19.071 -19.634   4.903  1.00 15.00      B    O  
ATOM   4352  OD2 ASP B  13     -20.304 -20.624   6.425  1.00 15.00      B    O  
ATOM   4353  C   ASP B  13     -22.559 -20.950   4.561  1.00 15.00      B    C  
ATOM   4354  O   ASP B  13     -22.609 -20.060   3.712  1.00 15.00      B    O  
ATOM   4355  N   PHE B  14     -23.307 -20.943   5.652  1.00 15.00      B    N  
ATOM   4356  HN  PHE B  14     -23.204 -21.665   6.303  1.00 15.00      B    H  
ATOM   4357  CA  PHE B  14     -24.266 -19.879   5.911  1.00 15.00      B    C  
ATOM   4358  CB  PHE B  14     -25.534 -20.440   6.558  1.00 15.00      B    C  
ATOM   4359  CG  PHE B  14     -26.275 -21.412   5.682  1.00 15.00      B    C  
ATOM   4360  CD1 PHE B  14     -26.990 -20.967   4.581  1.00 15.00      B    C  
ATOM   4361  CD2 PHE B  14     -26.254 -22.770   5.957  1.00 15.00      B    C  
ATOM   4362  CE1 PHE B  14     -27.670 -21.857   3.772  1.00 15.00      B    C  
ATOM   4363  CE2 PHE B  14     -26.932 -23.665   5.152  1.00 15.00      B    C  
ATOM   4364  CZ  PHE B  14     -27.641 -23.208   4.057  1.00 15.00      B    C  
ATOM   4365  C   PHE B  14     -23.666 -18.764   6.763  1.00 15.00      B    C  
ATOM   4366  O   PHE B  14     -24.374 -17.855   7.198  1.00 15.00      B    O  
ATOM   4367  N   GLY B  15     -22.363 -18.841   7.005  1.00 15.00      B    N  
ATOM   4368  HN  GLY B  15     -21.844 -19.601   6.649  1.00 15.00      B    H  
ATOM   4369  CA  GLY B  15     -21.696 -17.822   7.789  1.00 15.00      B    C  
ATOM   4370  C   GLY B  15     -21.179 -16.702   6.909  1.00 15.00      B    C  
ATOM   4371  O   GLY B  15     -20.883 -15.603   7.384  1.00 15.00      B    O  
ATOM   4372  N   GLY B  16     -21.071 -16.987   5.619  1.00 15.00      B    N  
ATOM   4373  HN  GLY B  16     -21.326 -17.880   5.304  1.00 15.00      B    H  
ATOM   4374  CA  GLY B  16     -20.594 -16.001   4.677  1.00 15.00      B    C  
ATOM   4375  C   GLY B  16     -21.703 -15.495   3.780  1.00 15.00      B    C  
ATOM   4376  O   GLY B  16     -22.771 -16.101   3.701  1.00 15.00      B    O  
ATOM   4377  N   PHE B  17     -21.451 -14.386   3.100  1.00 15.00      B    N  
ATOM   4378  HN  PHE B  17     -20.576 -13.948   3.203  1.00 15.00      B    H  
ATOM   4379  CA  PHE B  17     -22.440 -13.798   2.206  1.00 15.00      B    C  
ATOM   4380  CB  PHE B  17     -22.165 -12.306   1.993  1.00 15.00      B    C  
ATOM   4381  CG  PHE B  17     -22.334 -11.469   3.229  1.00 15.00      B    C  
ATOM   4382  CD1 PHE B  17     -23.547 -11.432   3.896  1.00 15.00      B    C  
ATOM   4383  CD2 PHE B  17     -21.281 -10.715   3.720  1.00 15.00      B    C  
ATOM   4384  CE1 PHE B  17     -23.707 -10.661   5.032  1.00 15.00      B    C  
ATOM   4385  CE2 PHE B  17     -21.433  -9.942   4.855  1.00 15.00      B    C  
ATOM   4386  CZ  PHE B  17     -22.648  -9.915   5.512  1.00 15.00      B    C  
ATOM   4387  C   PHE B  17     -22.481 -14.524   0.865  1.00 15.00      B    C  
ATOM   4388  O   PHE B  17     -22.053 -13.987  -0.158  1.00 15.00      B    O  
ATOM   4389  N   GLU B  18     -22.991 -15.747   0.875  1.00 15.00      B    N  
ATOM   4390  HN  GLU B  18     -23.305 -16.129   1.725  1.00 15.00      B    H  
ATOM   4391  CA  GLU B  18     -23.093 -16.543  -0.339  1.00 15.00      B    C  
ATOM   4392  CB  GLU B  18     -22.152 -17.742  -0.288  1.00 15.00      B    C  
ATOM   4393  CG  GLU B  18     -20.686 -17.382  -0.432  1.00 15.00      B    C  
ATOM   4394  CD  GLU B  18     -19.784 -18.580  -0.262  1.00 15.00      B    C  
ATOM   4395  OE1 GLU B  18     -18.923 -18.808  -1.130  1.00 15.00      B    O  
ATOM   4396  OE2 GLU B  18     -19.935 -19.299   0.747  1.00 15.00      B    O  
ATOM   4397  C   GLU B  18     -24.522 -17.011  -0.567  1.00 15.00      B    C  
ATOM   4398  O   GLU B  18     -25.148 -17.592   0.320  1.00 15.00      B    O  
ATOM   4399  N   PHE B  19     -25.034 -16.742  -1.757  1.00 15.00      B    N  
ATOM   4400  HN  PHE B  19     -24.487 -16.261  -2.413  1.00 15.00      B    H  
ATOM   4401  CA  PHE B  19     -26.384 -17.136  -2.112  1.00 15.00      B    C  
ATOM   4402  CB  PHE B  19     -26.956 -16.177  -3.157  1.00 15.00      B    C  
ATOM   4403  CG  PHE B  19     -28.458 -16.170  -3.232  1.00 15.00      B    C  
ATOM   4404  CD1 PHE B  19     -29.132 -17.070  -4.043  1.00 15.00      B    C  
ATOM   4405  CD2 PHE B  19     -29.195 -15.258  -2.495  1.00 15.00      B    C  
ATOM   4406  CE1 PHE B  19     -30.512 -17.061  -4.116  1.00 15.00      B    C  
ATOM   4407  CE2 PHE B  19     -30.576 -15.243  -2.563  1.00 15.00      B    C  
ATOM   4408  CZ  PHE B  19     -31.235 -16.146  -3.375  1.00 15.00      B    C  
ATOM   4409  C   PHE B  19     -26.385 -18.560  -2.648  1.00 15.00      B    C  
ATOM   4410  O   PHE B  19     -25.838 -18.832  -3.718  1.00 15.00      B    O  
ATOM   4411  N   TYR B  20     -26.983 -19.464  -1.892  1.00 15.00      B    N  
ATOM   4412  HN  TYR B  20     -27.387 -19.187  -1.044  1.00 15.00      B    H  
ATOM   4413  CA  TYR B  20     -27.056 -20.858  -2.287  1.00 15.00      B    C  
ATOM   4414  CB  TYR B  20     -26.715 -21.770  -1.109  1.00 15.00      B    C  
ATOM   4415  CG  TYR B  20     -25.279 -21.699  -0.643  1.00 15.00      B    C  
ATOM   4416  CD1 TYR B  20     -24.260 -22.304  -1.368  1.00 15.00      B    C  
ATOM   4417  CD2 TYR B  20     -24.947 -21.054   0.540  1.00 15.00      B    C  
ATOM   4418  CE1 TYR B  20     -22.950 -22.264  -0.928  1.00 15.00      B    C  
ATOM   4419  CE2 TYR B  20     -23.641 -21.003   0.983  1.00 15.00      B    C  
ATOM   4420  CZ  TYR B  20     -22.647 -21.613   0.249  1.00 15.00      B    C  
ATOM   4421  OH  TYR B  20     -21.348 -21.594   0.705  1.00 15.00      B    O  
ATOM   4422  HH  TYR B  20     -20.960 -20.713   0.558  1.00 15.00      B    H  
ATOM   4423  C   TYR B  20     -28.445 -21.201  -2.803  1.00 15.00      B    C  
ATOM   4424  O   TYR B  20     -29.450 -20.867  -2.176  1.00 15.00      B    O  
ATOM   4425  N   VAL B  21     -28.494 -21.852  -3.951  1.00 15.00      B    N  
ATOM   4426  HN  VAL B  21     -27.654 -22.060  -4.419  1.00 15.00      B    H  
ATOM   4427  CA  VAL B  21     -29.756 -22.262  -4.544  1.00 15.00      B    C  
ATOM   4428  CB  VAL B  21     -29.808 -21.948  -6.056  1.00 15.00      B    C  
ATOM   4429  CG1 VAL B  21     -31.227 -22.089  -6.586  1.00 15.00      B    C  
ATOM   4430  CG2 VAL B  21     -29.273 -20.552  -6.335  1.00 15.00      B    C  
ATOM   4431  C   VAL B  21     -29.950 -23.759  -4.333  1.00 15.00      B    C  
ATOM   4432  O   VAL B  21     -29.030 -24.548  -4.571  1.00 15.00      B    O  
ATOM   4433  N   GLU B  22     -31.130 -24.142  -3.866  1.00 15.00      B    N  
ATOM   4434  HN  GLU B  22     -31.817 -23.467  -3.685  1.00 15.00      B    H  
ATOM   4435  CA  GLU B  22     -31.434 -25.543  -3.618  1.00 15.00      B    C  
ATOM   4436  CB  GLU B  22     -32.610 -25.664  -2.646  1.00 15.00      B    C  
ATOM   4437  CG  GLU B  22     -32.719 -27.018  -1.963  1.00 15.00      B    C  
ATOM   4438  CD  GLU B  22     -33.727 -27.022  -0.832  1.00 15.00      B    C  
ATOM   4439  OE1 GLU B  22     -34.927 -26.814  -1.106  1.00 15.00      B    O  
ATOM   4440  OE2 GLU B  22     -33.315 -27.239   0.327  1.00 15.00      B    O  
ATOM   4441  C   GLU B  22     -31.736 -26.274  -4.924  1.00 15.00      B    C  
ATOM   4442  O   GLU B  22     -32.096 -25.653  -5.927  1.00 15.00      B    O  
ATOM   4443  N   ALA B  23     -31.579 -27.591  -4.905  1.00 15.00      B    N  
ATOM   4444  HN  ALA B  23     -31.297 -28.022  -4.074  1.00 15.00      B    H  
ATOM   4445  CA  ALA B  23     -31.827 -28.417  -6.079  1.00 15.00      B    C  
ATOM   4446  CB  ALA B  23     -31.424 -29.857  -5.800  1.00 15.00      B    C  
ATOM   4447  C   ALA B  23     -33.290 -28.350  -6.505  1.00 15.00      B    C  
ATOM   4448  O   ALA B  23     -34.181 -28.781  -5.775  1.00 15.00      B    O  
ATOM   4449  N   GLY B  24     -33.529 -27.795  -7.684  1.00 15.00      B    N  
ATOM   4450  HN  GLY B  24     -32.774 -27.459  -8.219  1.00 15.00      B    H  
ATOM   4451  CA  GLY B  24     -34.883 -27.684  -8.193  1.00 15.00      B    C  
ATOM   4452  C   GLY B  24     -35.537 -26.362  -7.845  1.00 15.00      B    C  
ATOM   4453  O   GLY B  24     -36.608 -26.039  -8.361  1.00 15.00      B    O  
ATOM   4454  N   GLN B  25     -34.897 -25.593  -6.973  1.00 15.00      B    N  
ATOM   4455  HN  GLN B  25     -34.038 -25.897  -6.601  1.00 15.00      B    H  
ATOM   4456  CA  GLN B  25     -35.435 -24.305  -6.568  1.00 15.00      B    C  
ATOM   4457  CB  GLN B  25     -34.962 -23.928  -5.166  1.00 15.00      B    C  
ATOM   4458  CG  GLN B  25     -35.931 -23.037  -4.405  1.00 15.00      B    C  
ATOM   4459  CD  GLN B  25     -35.234 -21.915  -3.659  1.00 15.00      B    C  
ATOM   4460  OE1 GLN B  25     -34.829 -22.071  -2.512  1.00 15.00      B    O  
ATOM   4461  NE2 GLN B  25     -35.085 -20.772  -4.309  1.00 15.00      B    N  
ATOM   4462 HE21 GLN B  25     -35.427 -20.707  -5.229  1.00 15.00      B    H  
ATOM   4463 HE22 GLN B  25     -34.643 -20.034  -3.844  1.00 15.00      B    H  
ATOM   4464  C   GLN B  25     -35.038 -23.225  -7.565  1.00 15.00      B    C  
ATOM   4465  O   GLN B  25     -33.947 -23.263  -8.132  1.00 15.00      B    O  
ATOM   4466  N   GLN B  26     -35.930 -22.269  -7.782  1.00 15.00      B    N  
ATOM   4467  HN  GLN B  26     -36.783 -22.296  -7.307  1.00 15.00      B    H  
ATOM   4468  CA  GLN B  26     -35.668 -21.182  -8.712  1.00 15.00      B    C  
ATOM   4469  CB  GLN B  26     -36.970 -20.598  -9.252  1.00 15.00      B    C  
ATOM   4470  CG  GLN B  26     -37.743 -21.541 -10.156  1.00 15.00      B    C  
ATOM   4471  CD  GLN B  26     -38.843 -20.831 -10.918  1.00 15.00      B    C  
ATOM   4472  OE1 GLN B  26     -39.977 -20.737 -10.458  1.00 15.00      B    O  
ATOM   4473  NE2 GLN B  26     -38.510 -20.317 -12.090  1.00 15.00      B    N  
ATOM   4474 HE21 GLN B  26     -37.587 -20.423 -12.397  1.00 15.00      B    H  
ATOM   4475 HE22 GLN B  26     -39.203 -19.850 -12.600  1.00 15.00      B    H  
ATOM   4476  C   GLN B  26     -34.835 -20.090  -8.057  1.00 15.00      B    C  
ATOM   4477  O   GLN B  26     -35.002 -19.793  -6.875  1.00 15.00      B    O  
ATOM   4478  N   PHE B  27     -33.942 -19.503  -8.834  1.00 15.00      B    N  
ATOM   4479  HN  PHE B  27     -33.867 -19.792  -9.772  1.00 15.00      B    H  
ATOM   4480  CA  PHE B  27     -33.072 -18.444  -8.352  1.00 15.00      B    C  
ATOM   4481  CB  PHE B  27     -31.781 -18.417  -9.180  1.00 15.00      B    C  
ATOM   4482  CG  PHE B  27     -30.901 -17.218  -8.949  1.00 15.00      B    C  
ATOM   4483  CD1 PHE B  27     -30.760 -16.252  -9.933  1.00 15.00      B    C  
ATOM   4484  CD2 PHE B  27     -30.214 -17.060  -7.758  1.00 15.00      B    C  
ATOM   4485  CE1 PHE B  27     -29.952 -15.151  -9.733  1.00 15.00      B    C  
ATOM   4486  CE2 PHE B  27     -29.403 -15.960  -7.552  1.00 15.00      B    C  
ATOM   4487  CZ  PHE B  27     -29.272 -15.004  -8.541  1.00 15.00      B    C  
ATOM   4488  C   PHE B  27     -33.777 -17.094  -8.415  1.00 15.00      B    C  
ATOM   4489  O   PHE B  27     -34.122 -16.615  -9.495  1.00 15.00      B    O  
ATOM   4490  N   ASP B  28     -34.004 -16.501  -7.251  1.00 15.00      B    N  
ATOM   4491  HN  ASP B  28     -33.729 -16.949  -6.427  1.00 15.00      B    H  
ATOM   4492  CA  ASP B  28     -34.650 -15.197  -7.166  1.00 15.00      B    C  
ATOM   4493  CB  ASP B  28     -35.387 -15.043  -5.829  1.00 15.00      B    C  
ATOM   4494  CG  ASP B  28     -36.261 -13.801  -5.773  1.00 15.00      B    C  
ATOM   4495  OD1 ASP B  28     -35.709 -12.682  -5.790  1.00 15.00      B    O  
ATOM   4496  OD2 ASP B  28     -37.500 -13.943  -5.699  1.00 15.00      B    O  
ATOM   4497  C   ASP B  28     -33.599 -14.104  -7.324  1.00 15.00      B    C  
ATOM   4498  O   ASP B  28     -32.714 -13.948  -6.476  1.00 15.00      B    O  
ATOM   4499  N   ASP B  29     -33.684 -13.367  -8.421  1.00 15.00      B    N  
ATOM   4500  HN  ASP B  29     -34.410 -13.540  -9.059  1.00 15.00      B    H  
ATOM   4501  CA  ASP B  29     -32.729 -12.302  -8.705  1.00 15.00      B    C  
ATOM   4502  CB  ASP B  29     -32.696 -11.960 -10.199  1.00 15.00      B    C  
ATOM   4503  CG  ASP B  29     -34.044 -11.534 -10.752  1.00 15.00      B    C  
ATOM   4504  OD1 ASP B  29     -34.535 -10.445 -10.368  1.00 15.00      B    O  
ATOM   4505  OD2 ASP B  29     -34.605 -12.288 -11.575  1.00 15.00      B    O  
ATOM   4506  C   ASP B  29     -32.994 -11.050  -7.880  1.00 15.00      B    C  
ATOM   4507  O   ASP B  29     -32.074 -10.285  -7.594  1.00 15.00      B    O  
ATOM   4508  N   SER B  30     -34.240 -10.855  -7.475  1.00 15.00      B    N  
ATOM   4509  HN  SER B  30     -34.927 -11.522  -7.694  1.00 15.00      B    H  
ATOM   4510  CA  SER B  30     -34.608  -9.686  -6.695  1.00 15.00      B    C  
ATOM   4511  CB  SER B  30     -36.123  -9.524  -6.661  1.00 15.00      B    C  
ATOM   4512  OG  SER B  30     -36.623  -9.297  -7.969  1.00 15.00      B    O  
ATOM   4513  HG  SER B  30     -36.105  -9.812  -8.608  1.00 15.00      B    H  
ATOM   4514  C   SER B  30     -34.023  -9.754  -5.289  1.00 15.00      B    C  
ATOM   4515  O   SER B  30     -33.494  -8.762  -4.779  1.00 15.00      B    O  
ATOM   4516  N   ALA B  31     -34.112 -10.927  -4.674  1.00 15.00      B    N  
ATOM   4517  HN  ALA B  31     -34.578 -11.677  -5.129  1.00 15.00      B    H  
ATOM   4518  CA  ALA B  31     -33.568 -11.132  -3.341  1.00 15.00      B    C  
ATOM   4519  CB  ALA B  31     -33.915 -12.523  -2.834  1.00 15.00      B    C  
ATOM   4520  C   ALA B  31     -32.059 -10.939  -3.371  1.00 15.00      B    C  
ATOM   4521  O   ALA B  31     -31.473 -10.375  -2.452  1.00 15.00      B    O  
ATOM   4522  N   TYR B  32     -31.441 -11.402  -4.451  1.00 15.00      B    N  
ATOM   4523  HN  TYR B  32     -31.973 -11.844  -5.149  1.00 15.00      B    H  
ATOM   4524  CA  TYR B  32     -30.002 -11.275  -4.631  1.00 15.00      B    C  
ATOM   4525  CB  TYR B  32     -29.567 -12.104  -5.845  1.00 15.00      B    C  
ATOM   4526  CG  TYR B  32     -28.078 -12.351  -5.952  1.00 15.00      B    C  
ATOM   4527  CD1 TYR B  32     -27.234 -11.424  -6.551  1.00 15.00      B    C  
ATOM   4528  CD2 TYR B  32     -27.518 -13.522  -5.464  1.00 15.00      B    C  
ATOM   4529  CE1 TYR B  32     -25.876 -11.660  -6.661  1.00 15.00      B    C  
ATOM   4530  CE2 TYR B  32     -26.163 -13.764  -5.566  1.00 15.00      B    C  
ATOM   4531  CZ  TYR B  32     -25.346 -12.832  -6.165  1.00 15.00      B    C  
ATOM   4532  OH  TYR B  32     -23.993 -13.075  -6.268  1.00 15.00      B    O  
ATOM   4533  HH  TYR B  32     -23.835 -14.032  -6.179  1.00 15.00      B    H  
ATOM   4534  C   TYR B  32     -29.643  -9.809  -4.855  1.00 15.00      B    C  
ATOM   4535  O   TYR B  32     -28.638  -9.312  -4.347  1.00 15.00      B    O  
ATOM   4536  N   GLU B  33     -30.492  -9.124  -5.607  1.00 15.00      B    N  
ATOM   4537  HN  GLU B  33     -31.281  -9.586  -5.969  1.00 15.00      B    H  
ATOM   4538  CA  GLU B  33     -30.297  -7.720  -5.932  1.00 15.00      B    C  
ATOM   4539  CB  GLU B  33     -31.357  -7.277  -6.943  1.00 15.00      B    C  
ATOM   4540  CG  GLU B  33     -31.135  -5.903  -7.549  1.00 15.00      B    C  
ATOM   4541  CD  GLU B  33     -31.911  -5.724  -8.836  1.00 15.00      B    C  
ATOM   4542  OE1 GLU B  33     -33.155  -5.827  -8.810  1.00 15.00      B    O  
ATOM   4543  OE2 GLU B  33     -31.283  -5.498  -9.886  1.00 15.00      B    O  
ATOM   4544  C   GLU B  33     -30.347  -6.834  -4.689  1.00 15.00      B    C  
ATOM   4545  O   GLU B  33     -29.423  -6.064  -4.435  1.00 15.00      B    O  
ATOM   4546  N   GLU B  34     -31.408  -6.965  -3.903  1.00 15.00      B    N  
ATOM   4547  HN  GLU B  34     -32.099  -7.629  -4.132  1.00 15.00      B    H  
ATOM   4548  CA  GLU B  34     -31.574  -6.145  -2.703  1.00 15.00      B    C  
ATOM   4549  CB  GLU B  34     -33.050  -6.025  -2.303  1.00 15.00      B    C  
ATOM   4550  CG  GLU B  34     -33.652  -4.651  -2.583  1.00 15.00      B    C  
ATOM   4551  CD  GLU B  34     -35.139  -4.697  -2.888  1.00 15.00      B    C  
ATOM   4552  OE1 GLU B  34     -35.904  -3.899  -2.292  1.00 15.00      B    O  
ATOM   4553  OE2 GLU B  34     -35.546  -5.516  -3.744  1.00 15.00      B    O  
ATOM   4554  C   GLU B  34     -30.702  -6.602  -1.527  1.00 15.00      B    C  
ATOM   4555  O   GLU B  34     -30.674  -5.953  -0.485  1.00 15.00      B    O  
ATOM   4556  N   ALA B  35     -29.987  -7.710  -1.693  1.00 15.00      B    N  
ATOM   4557  HN  ALA B  35     -30.053  -8.204  -2.535  1.00 15.00      B    H  
ATOM   4558  CA  ALA B  35     -29.119  -8.210  -0.628  1.00 15.00      B    C  
ATOM   4559  CB  ALA B  35     -29.385  -9.681  -0.349  1.00 15.00      B    C  
ATOM   4560  C   ALA B  35     -27.645  -7.984  -0.947  1.00 15.00      B    C  
ATOM   4561  O   ALA B  35     -26.817  -7.854  -0.045  1.00 15.00      B    O  
ATOM   4562  N   TYR B  36     -27.317  -7.946  -2.232  1.00 15.00      B    N  
ATOM   4563  HN  TYR B  36     -28.016  -8.069  -2.909  1.00 15.00      B    H  
ATOM   4564  CA  TYR B  36     -25.938  -7.744  -2.660  1.00 15.00      B    C  
ATOM   4565  CB  TYR B  36     -25.546  -8.782  -3.712  1.00 15.00      B    C  
ATOM   4566  CG  TYR B  36     -25.213 -10.149  -3.159  1.00 15.00      B    C  
ATOM   4567  CD1 TYR B  36     -23.894 -10.553  -3.013  1.00 15.00      B    C  
ATOM   4568  CD2 TYR B  36     -26.215 -11.043  -2.801  1.00 15.00      B    C  
ATOM   4569  CE1 TYR B  36     -23.579 -11.806  -2.529  1.00 15.00      B    C  
ATOM   4570  CE2 TYR B  36     -25.909 -12.297  -2.310  1.00 15.00      B    C  
ATOM   4571  CZ  TYR B  36     -24.590 -12.673  -2.178  1.00 15.00      B    C  
ATOM   4572  OH  TYR B  36     -24.279 -13.922  -1.704  1.00 15.00      B    O  
ATOM   4573  HH  TYR B  36     -23.469 -13.875  -1.175  1.00 15.00      B    H  
ATOM   4574  C   TYR B  36     -25.720  -6.346  -3.225  1.00 15.00      B    C  
ATOM   4575  O   TYR B  36     -24.585  -5.880  -3.321  1.00 15.00      B    O  
ATOM   4576  N   GLY B  37     -26.806  -5.689  -3.613  1.00 15.00      B    N  
ATOM   4577  HN  GLY B  37     -27.688  -6.109  -3.512  1.00 15.00      B    H  
ATOM   4578  CA  GLY B  37     -26.706  -4.356  -4.178  1.00 15.00      B    C  
ATOM   4579  C   GLY B  37     -26.176  -4.386  -5.599  1.00 15.00      B    C  
ATOM   4580  O   GLY B  37     -25.624  -3.401  -6.087  1.00 15.00      B    O  
ATOM   4581  N   VAL B  38     -26.348  -5.526  -6.260  1.00 15.00      B    N  
ATOM   4582  HN  VAL B  38     -26.821  -6.262  -5.820  1.00 15.00      B    H  
ATOM   4583  CA  VAL B  38     -25.880  -5.706  -7.628  1.00 15.00      B    C  
ATOM   4584  CB  VAL B  38     -24.633  -6.624  -7.682  1.00 15.00      B    C  
ATOM   4585  CG1 VAL B  38     -24.162  -6.824  -9.116  1.00 15.00      B    C  
ATOM   4586  CG2 VAL B  38     -23.506  -6.061  -6.827  1.00 15.00      B    C  
ATOM   4587  C   VAL B  38     -26.983  -6.315  -8.489  1.00 15.00      B    C  
ATOM   4588  O   VAL B  38     -27.594  -7.315  -8.110  1.00 15.00      B    O  
ATOM   4589  N   SER B  39     -27.234  -5.701  -9.637  1.00 15.00      B    N  
ATOM   4590  HN  SER B  39     -26.722  -4.901  -9.872  1.00 15.00      B    H  
ATOM   4591  CA  SER B  39     -28.253  -6.176 -10.557  1.00 15.00      B    C  
ATOM   4592  CB  SER B  39     -28.627  -5.067 -11.539  1.00 15.00      B    C  
ATOM   4593  OG  SER B  39     -29.204  -3.971 -10.853  1.00 15.00      B    O  
ATOM   4594  HG  SER B  39     -29.961  -4.288 -10.334  1.00 15.00      B    H  
ATOM   4595  C   SER B  39     -27.787  -7.419 -11.311  1.00 15.00      B    C  
ATOM   4596  O   SER B  39     -26.666  -7.467 -11.822  1.00 15.00      B    O  
ATOM   4597  N   VAL B  40     -28.652  -8.421 -11.369  1.00 15.00      B    N  
ATOM   4598  HN  VAL B  40     -29.526  -8.322 -10.937  1.00 15.00      B    H  
ATOM   4599  CA  VAL B  40     -28.341  -9.667 -12.055  1.00 15.00      B    C  
ATOM   4600  CB  VAL B  40     -28.700 -10.891 -11.183  1.00 15.00      B    C  
ATOM   4601  CG1 VAL B  40     -28.151 -12.174 -11.791  1.00 15.00      B    C  
ATOM   4602  CG2 VAL B  40     -28.191 -10.709  -9.762  1.00 15.00      B    C  
ATOM   4603  C   VAL B  40     -29.108  -9.759 -13.372  1.00 15.00      B    C  
ATOM   4604  O   VAL B  40     -30.331  -9.617 -13.395  1.00 15.00      B    O  
ATOM   4605  N   PRO B  41     -28.394  -9.962 -14.490  1.00 15.00      B    N  
ATOM   4606  CA  PRO B  41     -29.015 -10.093 -15.811  1.00 15.00      B    C  
ATOM   4607  CB  PRO B  41     -27.820 -10.159 -16.775  1.00 15.00      B    C  
ATOM   4608  CG  PRO B  41     -26.649  -9.680 -15.983  1.00 15.00      B    C  
ATOM   4609  CD  PRO B  41     -26.931 -10.060 -14.560  1.00 15.00      B    C  
ATOM   4610  C   PRO B  41     -29.832 -11.379 -15.906  1.00 15.00      B    C  
ATOM   4611  O   PRO B  41     -29.426 -12.417 -15.377  1.00 15.00      B    O  
ATOM   4612  N   THR B  42     -30.969 -11.301 -16.591  1.00 15.00      B    N  
ATOM   4613  HN  THR B  42     -31.225 -10.445 -16.994  1.00 15.00      B    H  
ATOM   4614  CA  THR B  42     -31.867 -12.440 -16.759  1.00 15.00      B    C  
ATOM   4615  CB  THR B  42     -33.009 -12.080 -17.723  1.00 15.00      B    C  
ATOM   4616  OG1 THR B  42     -33.221 -10.660 -17.671  1.00 15.00      B    O  
ATOM   4617  HG1 THR B  42     -34.041 -10.480 -17.196  1.00 15.00      B    H  
ATOM   4618  CG2 THR B  42     -34.291 -12.792 -17.321  1.00 15.00      B    C  
ATOM   4619  C   THR B  42     -31.138 -13.682 -17.269  1.00 15.00      B    C  
ATOM   4620  O   THR B  42     -31.362 -14.781 -16.767  1.00 15.00      B    O  
ATOM   4621  N   ALA B  43     -30.245 -13.490 -18.239  1.00 15.00      B    N  
ATOM   4622  HN  ALA B  43     -30.109 -12.587 -18.586  1.00 15.00      B    H  
ATOM   4623  CA  ALA B  43     -29.479 -14.594 -18.818  1.00 15.00      B    C  
ATOM   4624  CB  ALA B  43     -28.483 -14.070 -19.842  1.00 15.00      B    C  
ATOM   4625  C   ALA B  43     -28.762 -15.408 -17.744  1.00 15.00      B    C  
ATOM   4626  O   ALA B  43     -28.716 -16.634 -17.808  1.00 15.00      B    O  
ATOM   4627  N   VAL B  44     -28.214 -14.719 -16.748  1.00 15.00      B    N  
ATOM   4628  HN  VAL B  44     -28.299 -13.745 -16.736  1.00 15.00      B    H  
ATOM   4629  CA  VAL B  44     -27.511 -15.385 -15.659  1.00 15.00      B    C  
ATOM   4630  CB  VAL B  44     -26.705 -14.385 -14.802  1.00 15.00      B    C  
ATOM   4631  CG1 VAL B  44     -25.941 -15.105 -13.701  1.00 15.00      B    C  
ATOM   4632  CG2 VAL B  44     -25.751 -13.581 -15.674  1.00 15.00      B    C  
ATOM   4633  C   VAL B  44     -28.516 -16.125 -14.783  1.00 15.00      B    C  
ATOM   4634  O   VAL B  44     -28.264 -17.238 -14.332  1.00 15.00      B    O  
ATOM   4635  N   VAL B  45     -29.667 -15.499 -14.568  1.00 15.00      B    N  
ATOM   4636  HN  VAL B  45     -29.810 -14.615 -14.967  1.00 15.00      B    H  
ATOM   4637  CA  VAL B  45     -30.728 -16.093 -13.766  1.00 15.00      B    C  
ATOM   4638  CB  VAL B  45     -31.934 -15.138 -13.631  1.00 15.00      B    C  
ATOM   4639  CG1 VAL B  45     -33.002 -15.734 -12.726  1.00 15.00      B    C  
ATOM   4640  CG2 VAL B  45     -31.487 -13.781 -13.110  1.00 15.00      B    C  
ATOM   4641  C   VAL B  45     -31.189 -17.399 -14.408  1.00 15.00      B    C  
ATOM   4642  O   VAL B  45     -31.314 -18.423 -13.738  1.00 15.00      B    O  
ATOM   4643  N   GLU B  46     -31.418 -17.356 -15.717  1.00 15.00      B    N  
ATOM   4644  HN  GLU B  46     -31.293 -16.503 -16.196  1.00 15.00      B    H  
ATOM   4645  CA  GLU B  46     -31.852 -18.526 -16.468  1.00 15.00      B    C  
ATOM   4646  CB  GLU B  46     -32.152 -18.139 -17.918  1.00 15.00      B    C  
ATOM   4647  CG  GLU B  46     -33.274 -17.122 -18.064  1.00 15.00      B    C  
ATOM   4648  CD  GLU B  46     -33.246 -16.408 -19.401  1.00 15.00      B    C  
ATOM   4649  OE1 GLU B  46     -33.870 -16.911 -20.355  1.00 15.00      B    O  
ATOM   4650  OE2 GLU B  46     -32.603 -15.340 -19.489  1.00 15.00      B    O  
ATOM   4651  C   GLU B  46     -30.784 -19.613 -16.422  1.00 15.00      B    C  
ATOM   4652  O   GLU B  46     -31.086 -20.793 -16.227  1.00 15.00      B    O  
ATOM   4653  N   GLU B  47     -29.535 -19.197 -16.592  1.00 15.00      B    N  
ATOM   4654  HN  GLU B  47     -29.373 -18.242 -16.757  1.00 15.00      B    H  
ATOM   4655  CA  GLU B  47     -28.399 -20.102 -16.563  1.00 15.00      B    C  
ATOM   4656  CB  GLU B  47     -27.117 -19.308 -16.818  1.00 15.00      B    C  
ATOM   4657  CG  GLU B  47     -26.017 -20.092 -17.515  1.00 15.00      B    C  
ATOM   4658  CD  GLU B  47     -24.745 -20.141 -16.695  1.00 15.00      B    C  
ATOM   4659  OE1 GLU B  47     -24.777 -19.720 -15.519  1.00 15.00      B    O  
ATOM   4660  OE2 GLU B  47     -23.714 -20.642 -17.198  1.00 15.00      B    O  
ATOM   4661  C   GLU B  47     -28.325 -20.818 -15.214  1.00 15.00      B    C  
ATOM   4662  O   GLU B  47     -28.193 -22.042 -15.151  1.00 15.00      B    O  
ATOM   4663  N   VAL B  48     -28.435 -20.046 -14.138  1.00 15.00      B    N  
ATOM   4664  HN  VAL B  48     -28.532 -19.075 -14.258  1.00 15.00      B    H  
ATOM   4665  CA  VAL B  48     -28.402 -20.592 -12.787  1.00 15.00      B    C  
ATOM   4666  CB  VAL B  48     -28.366 -19.470 -11.721  1.00 15.00      B    C  
ATOM   4667  CG1 VAL B  48     -28.570 -20.030 -10.322  1.00 15.00      B    C  
ATOM   4668  CG2 VAL B  48     -27.050 -18.711 -11.797  1.00 15.00      B    C  
ATOM   4669  C   VAL B  48     -29.611 -21.497 -12.551  1.00 15.00      B    C  
ATOM   4670  O   VAL B  48     -29.482 -22.578 -11.977  1.00 15.00      B    O  
ATOM   4671  N   ASN B  49     -30.776 -21.053 -13.018  1.00 15.00      B    N  
ATOM   4672  HN  ASN B  49     -30.804 -20.180 -13.468  1.00 15.00      B    H  
ATOM   4673  CA  ASN B  49     -32.019 -21.813 -12.876  1.00 15.00      B    C  
ATOM   4674  CB  ASN B  49     -33.179 -21.074 -13.553  1.00 15.00      B    C  
ATOM   4675  CG  ASN B  49     -33.864 -20.067 -12.648  1.00 15.00      B    C  
ATOM   4676  OD1 ASN B  49     -33.982 -20.276 -11.445  1.00 15.00      B    O  
ATOM   4677  ND2 ASN B  49     -34.323 -18.965 -13.223  1.00 15.00      B    N  
ATOM   4678 HD21 ASN B  49     -34.199 -18.862 -14.191  1.00 15.00      B    H  
ATOM   4679 HD22 ASN B  49     -34.757 -18.294 -12.657  1.00 15.00      B    H  
ATOM   4680  C   ASN B  49     -31.880 -23.198 -13.489  1.00 15.00      B    C  
ATOM   4681  O   ASN B  49     -32.291 -24.195 -12.897  1.00 15.00      B    O  
ATOM   4682  N   ALA B  50     -31.292 -23.252 -14.679  1.00 15.00      B    N  
ATOM   4683  HN  ALA B  50     -30.983 -22.419 -15.099  1.00 15.00      B    H  
ATOM   4684  CA  ALA B  50     -31.094 -24.514 -15.377  1.00 15.00      B    C  
ATOM   4685  CB  ALA B  50     -30.571 -24.266 -16.783  1.00 15.00      B    C  
ATOM   4686  C   ALA B  50     -30.142 -25.416 -14.603  1.00 15.00      B    C  
ATOM   4687  O   ALA B  50     -30.408 -26.601 -14.421  1.00 15.00      B    O  
ATOM   4688  N   LYS B  51     -29.039 -24.838 -14.135  1.00 15.00      B    N  
ATOM   4689  HN  LYS B  51     -28.889 -23.883 -14.311  1.00 15.00      B    H  
ATOM   4690  CA  LYS B  51     -28.044 -25.581 -13.374  1.00 15.00      B    C  
ATOM   4691  CB  LYS B  51     -26.839 -24.692 -13.063  1.00 15.00      B    C  
ATOM   4692  CG  LYS B  51     -25.976 -24.350 -14.266  1.00 15.00      B    C  
ATOM   4693  CD  LYS B  51     -25.004 -23.230 -13.933  1.00 15.00      B    C  
ATOM   4694  CE  LYS B  51     -23.989 -23.023 -15.043  1.00 15.00      B    C  
ATOM   4695  NZ  LYS B  51     -23.224 -21.760 -14.864  1.00 15.00      B    N  
ATOM   4696  HZ1 LYS B  51     -22.772 -21.734 -13.928  1.00 15.00      B    H  
ATOM   4697  HZ2 LYS B  51     -23.870 -20.935 -14.953  1.00 15.00      B    H  
ATOM   4698  HZ3 LYS B  51     -22.495 -21.676 -15.601  1.00 15.00      B    H  
ATOM   4699  C   LYS B  51     -28.639 -26.106 -12.071  1.00 15.00      B    C  
ATOM   4700  O   LYS B  51     -28.378 -27.237 -11.672  1.00 15.00      B    O  
ATOM   4701  N   ALA B  52     -29.451 -25.278 -11.423  1.00 15.00      B    N  
ATOM   4702  HN  ALA B  52     -29.627 -24.387 -11.805  1.00 15.00      B    H  
ATOM   4703  CA  ALA B  52     -30.089 -25.646 -10.162  1.00 15.00      B    C  
ATOM   4704  CB  ALA B  52     -30.785 -24.443  -9.547  1.00 15.00      B    C  
ATOM   4705  C   ALA B  52     -31.075 -26.793 -10.351  1.00 15.00      B    C  
ATOM   4706  O   ALA B  52     -31.320 -27.570  -9.430  1.00 15.00      B    O  
ATOM   4707  N   ALA B  53     -31.631 -26.900 -11.549  1.00 15.00      B    N  
ATOM   4708  HN  ALA B  53     -31.394 -26.250 -12.246  1.00 15.00      B    H  
ATOM   4709  CA  ALA B  53     -32.589 -27.953 -11.856  1.00 15.00      B    C  
ATOM   4710  CB  ALA B  53     -33.525 -27.514 -12.971  1.00 15.00      B    C  
ATOM   4711  C   ALA B  53     -31.880 -29.246 -12.242  1.00 15.00      B    C  
ATOM   4712  O   ALA B  53     -32.521 -30.261 -12.505  1.00 15.00      B    O  
ATOM   4713  N   GLN B  54     -30.554 -29.201 -12.284  1.00 15.00      B    N  
ATOM   4714  HN  GLN B  54     -30.095 -28.358 -12.072  1.00 15.00      B    H  
ATOM   4715  CA  GLN B  54     -29.759 -30.367 -12.638  1.00 15.00      B    C  
ATOM   4716  CB  GLN B  54     -28.776 -30.015 -13.756  1.00 15.00      B    C  
ATOM   4717  CG  GLN B  54     -29.441 -29.745 -15.094  1.00 15.00      B    C  
ATOM   4718  CD  GLN B  54     -28.474 -29.260 -16.154  1.00 15.00      B    C  
ATOM   4719  OE1 GLN B  54     -27.492 -28.580 -15.859  1.00 15.00      B    O  
ATOM   4720  NE2 GLN B  54     -28.743 -29.610 -17.401  1.00 15.00      B    N  
ATOM   4721 HE21 GLN B  54     -29.541 -30.153 -17.567  1.00 15.00      B    H  
ATOM   4722 HE22 GLN B  54     -28.136 -29.307 -18.103  1.00 15.00      B    H  
ATOM   4723  C   GLN B  54     -29.009 -30.892 -11.422  1.00 15.00      B    C  
ATOM   4724  O   GLN B  54     -28.241 -31.850 -11.517  1.00 15.00      B    O  
ATOM   4725  N   LEU B  55     -29.242 -30.259 -10.280  1.00 15.00      B    N  
ATOM   4726  HN  LEU B  55     -29.877 -29.516 -10.267  1.00 15.00      B    H  
ATOM   4727  CA  LEU B  55     -28.588 -30.651  -9.044  1.00 15.00      B    C  
ATOM   4728  CB  LEU B  55     -28.465 -29.454  -8.101  1.00 15.00      B    C  
ATOM   4729  CG  LEU B  55     -27.776 -28.214  -8.669  1.00 15.00      B    C  
ATOM   4730  CD1 LEU B  55     -27.789 -27.086  -7.652  1.00 15.00      B    C  
ATOM   4731  CD2 LEU B  55     -26.353 -28.538  -9.101  1.00 15.00      B    C  
ATOM   4732  C   LEU B  55     -29.368 -31.764  -8.365  1.00 15.00      B    C  
ATOM   4733  O   LEU B  55     -30.599 -31.813  -8.436  1.00 15.00      B    O  
ATOM   4734  N   LYS B  56     -28.649 -32.657  -7.712  1.00 15.00      B    N  
ATOM   4735  HN  LYS B  56     -27.663 -32.560  -7.693  1.00 15.00      B    H  
ATOM   4736  CA  LYS B  56     -29.263 -33.770  -7.016  1.00 15.00      B    C  
ATOM   4737  CB  LYS B  56     -28.324 -34.978  -7.014  1.00 15.00      B    C  
ATOM   4738  CG  LYS B  56     -27.809 -35.363  -8.391  1.00 15.00      B    C  
ATOM   4739  CD  LYS B  56     -26.480 -36.091  -8.290  1.00 15.00      B    C  
ATOM   4740  CE  LYS B  56     -25.535 -35.675  -9.410  1.00 15.00      B    C  
ATOM   4741  NZ  LYS B  56     -24.123 -36.042  -9.105  1.00 15.00      B    N  
ATOM   4742  HZ1 LYS B  56     -23.534 -35.956  -9.960  1.00 15.00      B    H  
ATOM   4743  HZ2 LYS B  56     -24.075 -37.020  -8.761  1.00 15.00      B    H  
ATOM   4744  HZ3 LYS B  56     -23.745 -35.404  -8.368  1.00 15.00      B    H  
ATOM   4745  C   LYS B  56     -29.615 -33.376  -5.588  1.00 15.00      B    C  
ATOM   4746  O   LYS B  56     -29.292 -32.275  -5.137  1.00 15.00      B    O  
ATOM   4747  N   ASP B  57     -30.277 -34.280  -4.884  1.00 15.00      B    N  
ATOM   4748  HN  ASP B  57     -30.501 -35.133  -5.299  1.00 15.00      B    H  
ATOM   4749  CA  ASP B  57     -30.677 -34.038  -3.505  1.00 15.00      B    C  
ATOM   4750  CB  ASP B  57     -31.476 -35.228  -2.969  1.00 15.00      B    C  
ATOM   4751  CG  ASP B  57     -32.264 -34.889  -1.717  1.00 15.00      B    C  
ATOM   4752  OD1 ASP B  57     -31.638 -34.591  -0.679  1.00 15.00      B    O  
ATOM   4753  OD2 ASP B  57     -33.511 -34.925  -1.774  1.00 15.00      B    O  
ATOM   4754  C   ASP B  57     -29.452 -33.792  -2.628  1.00 15.00      B    C  
ATOM   4755  O   ASP B  57     -28.619 -34.681  -2.444  1.00 15.00      B    O  
ATOM   4756  N   GLY B  58     -29.325 -32.571  -2.128  1.00 15.00      B    N  
ATOM   4757  HN  GLY B  58     -30.004 -31.895  -2.334  1.00 15.00      B    H  
ATOM   4758  CA  GLY B  58     -28.202 -32.234  -1.276  1.00 15.00      B    C  
ATOM   4759  C   GLY B  58     -27.176 -31.348  -1.957  1.00 15.00      B    C  
ATOM   4760  O   GLY B  58     -26.305 -30.786  -1.294  1.00 15.00      B    O  
ATOM   4761  N   GLU B  59     -27.270 -31.220  -3.274  1.00 15.00      B    N  
ATOM   4762  HN  GLU B  59     -27.986 -31.690  -3.754  1.00 15.00      B    H  
ATOM   4763  CA  GLU B  59     -26.336 -30.395  -4.024  1.00 15.00      B    C  
ATOM   4764  CB  GLU B  59     -26.079 -30.988  -5.418  1.00 15.00      B    C  
ATOM   4765  CG  GLU B  59     -25.330 -32.324  -5.404  1.00 15.00      B    C  
ATOM   4766  CD  GLU B  59     -25.263 -32.998  -6.769  1.00 15.00      B    C  
ATOM   4767  OE1 GLU B  59     -24.529 -34.009  -6.918  1.00 15.00      B    O  
ATOM   4768  OE2 GLU B  59     -25.954 -32.532  -7.693  1.00 15.00      B    O  
ATOM   4769  C   GLU B  59     -26.840 -28.954  -4.116  1.00 15.00      B    C  
ATOM   4770  O   GLU B  59     -27.878 -28.686  -4.720  1.00 15.00      B    O  
ATOM   4771  N   TRP B  60     -26.109 -28.035  -3.494  1.00 15.00      B    N  
ATOM   4772  HN  TRP B  60     -25.291 -28.314  -3.023  1.00 15.00      B    H  
ATOM   4773  CA  TRP B  60     -26.473 -26.621  -3.499  1.00 15.00      B    C  
ATOM   4774  CB  TRP B  60     -26.296 -26.008  -2.104  1.00 15.00      B    C  
ATOM   4775  CG  TRP B  60     -27.239 -26.538  -1.063  1.00 15.00      B    C  
ATOM   4776  CD1 TRP B  60     -27.202 -27.766  -0.469  1.00 15.00      B    C  
ATOM   4777  CD2 TRP B  60     -28.351 -25.846  -0.480  1.00 15.00      B    C  
ATOM   4778  NE1 TRP B  60     -28.227 -27.884   0.438  1.00 15.00      B    N  
ATOM   4779  HE1 TRP B  60     -28.412 -28.673   0.988  1.00 15.00      B    H  
ATOM   4780  CE2 TRP B  60     -28.948 -26.720   0.449  1.00 15.00      B    C  
ATOM   4781  CE3 TRP B  60     -28.905 -24.575  -0.659  1.00 15.00      B    C  
ATOM   4782  CZ2 TRP B  60     -30.063 -26.359   1.202  1.00 15.00      B    C  
ATOM   4783  CZ3 TRP B  60     -30.012 -24.219   0.086  1.00 15.00      B    C  
ATOM   4784  CH2 TRP B  60     -30.581 -25.108   1.004  1.00 15.00      B    C  
ATOM   4785  C   TRP B  60     -25.620 -25.852  -4.504  1.00 15.00      B    C  
ATOM   4786  O   TRP B  60     -24.466 -26.210  -4.758  1.00 15.00      B    O  
ATOM   4787  N   LEU B  61     -26.186 -24.799  -5.075  1.00 15.00      B    N  
ATOM   4788  HN  LEU B  61     -27.115 -24.568  -4.843  1.00 15.00      B    H  
ATOM   4789  CA  LEU B  61     -25.471 -23.986  -6.049  1.00 15.00      B    C  
ATOM   4790  CB  LEU B  61     -26.318 -23.795  -7.309  1.00 15.00      B    C  
ATOM   4791  CG  LEU B  61     -25.596 -23.215  -8.527  1.00 15.00      B    C  
ATOM   4792  CD1 LEU B  61     -24.458 -24.126  -8.962  1.00 15.00      B    C  
ATOM   4793  CD2 LEU B  61     -26.572 -22.999  -9.671  1.00 15.00      B    C  
ATOM   4794  C   LEU B  61     -25.088 -22.631  -5.462  1.00 15.00      B    C  
ATOM   4795  O   LEU B  61     -25.938 -21.894  -4.973  1.00 15.00      B    O  
ATOM   4796  N   ASN B  62     -23.801 -22.326  -5.505  1.00 15.00      B    N  
ATOM   4797  HN  ASN B  62     -23.171 -22.975  -5.896  1.00 15.00      B    H  
ATOM   4798  CA  ASN B  62     -23.277 -21.063  -4.991  1.00 15.00      B    C  
ATOM   4799  CB  ASN B  62     -21.860 -21.288  -4.446  1.00 15.00      B    C  
ATOM   4800  CG  ASN B  62     -21.267 -20.090  -3.720  1.00 15.00      B    C  
ATOM   4801  OD1 ASN B  62     -21.632 -18.940  -3.963  1.00 15.00      B    O  
ATOM   4802  ND2 ASN B  62     -20.327 -20.360  -2.830  1.00 15.00      B    N  
ATOM   4803 HD21 ASN B  62     -20.074 -21.293  -2.693  1.00 15.00      B    H  
ATOM   4804 HD22 ASN B  62     -19.914 -19.606  -2.337  1.00 15.00      B    H  
ATOM   4805  C   ASN B  62     -23.233 -20.033  -6.111  1.00 15.00      B    C  
ATOM   4806  O   ASN B  62     -22.659 -20.292  -7.169  1.00 15.00      B    O  
ATOM   4807  N   VAL B  63     -23.848 -18.881  -5.882  1.00 15.00      B    N  
ATOM   4808  HN  VAL B  63     -24.300 -18.742  -5.021  1.00 15.00      B    H  
ATOM   4809  CA  VAL B  63     -23.869 -17.813  -6.875  1.00 15.00      B    C  
ATOM   4810  CB  VAL B  63     -25.307 -17.341  -7.195  1.00 15.00      B    C  
ATOM   4811  CG1 VAL B  63     -25.316 -16.449  -8.430  1.00 15.00      B    C  
ATOM   4812  CG2 VAL B  63     -26.240 -18.527  -7.385  1.00 15.00      B    C  
ATOM   4813  C   VAL B  63     -23.036 -16.619  -6.404  1.00 15.00      B    C  
ATOM   4814  O   VAL B  63     -23.547 -15.707  -5.751  1.00 15.00      B    O  
ATOM   4815  N   SER B  64     -21.753 -16.636  -6.728  1.00 15.00      B    N  
ATOM   4816  HN  SER B  64     -21.398 -17.394  -7.247  1.00 15.00      B    H  
ATOM   4817  CA  SER B  64     -20.856 -15.557  -6.345  1.00 15.00      B    C  
ATOM   4818  CB  SER B  64     -19.516 -16.134  -5.879  1.00 15.00      B    C  
ATOM   4819  OG  SER B  64     -19.470 -17.538  -6.071  1.00 15.00      B    O  
ATOM   4820  HG  SER B  64     -19.837 -17.978  -5.289  1.00 15.00      B    H  
ATOM   4821  C   SER B  64     -20.652 -14.602  -7.521  1.00 15.00      B    C  
ATOM   4822  O   SER B  64     -21.185 -14.833  -8.608  1.00 15.00      B    O  
ATOM   4823  N   HIS B  65     -19.895 -13.531  -7.306  1.00 15.00      B    N  
ATOM   4824  HN  HIS B  65     -19.498 -13.394  -6.421  1.00 15.00      B    H  
ATOM   4825  CA  HIS B  65     -19.628 -12.562  -8.363  1.00 15.00      B    C  
ATOM   4826  CB  HIS B  65     -20.891 -11.762  -8.746  1.00 15.00      B    C  
ATOM   4827  CG  HIS B  65     -21.366 -10.768  -7.723  1.00 15.00      B    C  
ATOM   4828  ND1 HIS B  65     -22.373 -11.036  -6.820  1.00 15.00      B    N  
ATOM   4829  HD1 HIS B  65     -22.870 -11.891  -6.740  1.00 15.00      B    H  
ATOM   4830  CD2 HIS B  65     -20.983  -9.489  -7.482  1.00 15.00      B    C  
ATOM   4831  CE1 HIS B  65     -22.586  -9.971  -6.070  1.00 15.00      B    C  
ATOM   4832  NE2 HIS B  65     -21.758  -9.021  -6.451  1.00 15.00      B    N  
ATOM   4833  HE2 HIS B  65     -21.706  -8.123  -6.058  1.00 15.00      B    H  
ATOM   4834  C   HIS B  65     -18.484 -11.631  -7.988  1.00 15.00      B    C  
ATOM   4835  O   HIS B  65     -18.399 -11.169  -6.849  1.00 15.00      B    O  
ATOM   4836  N   GLU B  66     -17.612 -11.361  -8.947  1.00 15.00      B    N  
ATOM   4837  HN  GLU B  66     -17.736 -11.766  -9.835  1.00 15.00      B    H  
ATOM   4838  CA  GLU B  66     -16.475 -10.477  -8.727  1.00 15.00      B    C  
ATOM   4839  CB  GLU B  66     -15.150 -11.239  -8.860  1.00 15.00      B    C  
ATOM   4840  CG  GLU B  66     -13.955 -10.501  -8.273  1.00 15.00      B    C  
ATOM   4841  CD  GLU B  66     -12.688 -11.333  -8.245  1.00 15.00      B    C  
ATOM   4842  OE1 GLU B  66     -11.695 -10.930  -8.892  1.00 15.00      B    O  
ATOM   4843  OE2 GLU B  66     -12.670 -12.368  -7.555  1.00 15.00      B    O  
ATOM   4844  C   GLU B  66     -16.528  -9.309  -9.710  1.00 15.00      B    C  
ATOM   4845  O   GLU B  66     -17.231  -9.373 -10.723  1.00 15.00      B    O  
ATOM   4846  N   ALA B  67     -15.803  -8.243  -9.397  1.00 15.00      B    N  
ATOM   4847  HN  ALA B  67     -15.262  -8.256  -8.578  1.00 15.00      B    H  
ATOM   4848  CA  ALA B  67     -15.763  -7.058 -10.244  1.00 15.00      B    C  
ATOM   4849  CB  ALA B  67     -16.954  -6.156  -9.952  1.00 15.00      B    C  
ATOM   4850  C   ALA B  67     -14.460  -6.299 -10.025  1.00 15.00      B    C  
ATOM   4851  O   ALA B  67     -13.796  -6.482  -9.002  1.00 15.00      B    O  
END
