# Supplementary material for: Distribution and molecular evolution of the anti-CRISPR family AcrIF7
Source: PLoS Biol. 2023 Apr 21;21(4):e3002072. doi: 10.1371/journal.pbio.3002072 (PMC10155984; doi:10.1371/journal.pbio.3002072)
Supplement: S14 Data — Individual files can be open using Pymol or any structure visualisation tool. (ZIP) [file pbio.3002072.s021.zip › Structural_analysis/g2_7jzx.drw]

#--- Created by: LigPlus v.2.2.5
#--- Date:       Thu Mar 10 18:54:23 GMT 2022
#V
#DL
#E 4
PDB CODE: g2_7jzx
LABEL: g2_7jzx
SELECTED
#O1M4_1
#R [LYS   31  A]
2LYS  31 A    31.466 -3.856 Lys31(A)
#A
 N   31.794 -4.902 32.227 -4.469 N # 37.405 4.116 -14.476   [0]
 CA  32.196 -6.306 32.63 -5.873 CA # 36.634 5.352 -14.372   [1]
 CB  33.653 -6.774 33.219 -7.207 CB # 35.357 5.115 -13.564   [2]
 CG  34.677 -5.653 35.11 -5.22 CG # 34.132 4.788 -14.399   [3]
 CD  33.991 -4.295 33.558 -3.861 CD # 32.896 4.665 -13.52   [4]
 CE  34.996 -3.155 35.429 -2.722 CE # 31.615 4.778 -14.329   [5]
 NZ  34.325 -1.83 34.758 -1.397 NZ # 30.437 5.034 -13.461   [6]
 C   30.999 -7.256 30.566 -7.689 C # 37.435 6.487 -13.735   [7]
 O   29.851 -6.815 30.285 -6.381 O # 36.956 7.616 -13.645   [8]
#O2M4_2
#R [GLU   18  B]
2GLU  18 B    18.985 5.83 Glu18(B)
#A
 N   22.667 5.145 23.1 5.579 N # 22.329 13.712 0.066   [9]
 CA  21.296 5.63 21.729 6.064 CA # 22.567 14.575 -1.08   [10]
 CB  20.07 4.728 19.637 5.161 CB # 21.838 15.899 -0.9   [11]
 CG  20.412 3.254 20.845 3.687 CG # 20.342 15.742 -0.74   [12]
 CD  21.9 3.012 21.467 3.446 CD # 19.776 16.682 0.294   [13]
 OE1 22.311 1.83 22.744 2.263 OE1 # 19.63 17.886 -0.016   [14]
 OE2 22.658 3.997 23.092 4.43 OE2 # 19.457 16.221 1.403   [15]
 C   21.236 7.146 20.803 7.579 C # 24.047 14.83 -1.293   [16]
 O   22.266 7.824 22.699 8.257 O # 24.765 15.221 -0.371   [17]
#O1M4_3
#R [LYS  247  A]
2LYS 247 A    25.172 -4.403 Lys247(A)
#A
 N   20.598 -5.359 21.031 -4.925 N # 13.303 14.647 -1.924   [18]
 CA  21.322 -6.624 21.755 -6.191 CA # 14.267 13.557 -2.018   [19]
 CB  22.846 -6.75 22.412 -6.317 CB # 15.642 14 -1.517   [20]
 CG  23.593 -5.435 24.026 -5.002 CG # 16.327 15.04 -2.375   [21]
 CD  22.611 -4.288 22.177 -3.855 CD # 16.955 16.096 -1.497   [22]
 CE  23.312 -2.945 23.745 -2.512 CE # 16.96 17.455 -2.166   [23]
 NZ  22.331 -1.83 22.765 -1.397 NZ # 17.411 18.512 -1.225   [24]
 C   20.361 -7.803 19.927 -7.369 C # 13.821 12.362 -1.19   [25]
 O   19.144 -7.618 19.577 -7.185 O # 14.008 12.338 0.026   [26]
#O1M4_4
#R [ARG  259  A]
2ARG 259 A    49.991 -8.356 Arg259(A)
#A
 N   51.519 -7.198 51.952 -6.765 N # 10.05 6.082 -5.24   [27]
 CA  52.632 -8.145 53.065 -8.578 CA # 10.152 7.444 -4.722   [28]
 CB  54.093 -7.691 54.527 -7.258 CB # 10.328 8.436 -5.874   [29]
 CG  54.268 -6.18 54.701 -5.747 CG # 9.777 7.939 -7.202   [30]
 CD  52.931 -5.462 53.364 -5.029 CD # 8.397 8.504 -7.482   [31]
 NE  53.112 -4.017 53.545 -3.583 NE # 8.484 9.766 -8.205   [32]
 CZ  52.121 -3.135 51.687 -2.702 CZ # 7.532 10.248 -8.993   [33]
 NH1 52.396 -1.83 52.829 -1.397 NH1 # 6.39 9.581 -9.166   [34]
 NH2 50.863 -3.558 50.43 -3.125 NH2 # 7.74 11.4 -9.617   [35]
 C   52.231 -9.624 51.798 -9.19 C # 9.012 7.877 -3.794   [36]
 O   51.045 -9.956 50.612 -9.522 O # 8.07 8.545 -4.222   [37]
#O2M4_5
#R [GLU   34  B]
2GLU  34 B    46.813 5.53 Glu34(B)
#A
 N   47.018 1.83 46.584 2.263 N # 29.065 4.558 -6.486   [38]
 CA  47.604 3.166 48.037 3.599 CA # 29.327 3.668 -5.36   [39]
 CB  46.776 4.454 47.209 4.887 CB # 30.8 3.725 -4.947   [40]
 CG  45.272 4.23 45.706 4.663 CG # 31.737 2.96 -5.868   [41]
 CD  44.905 2.76 44.471 3.194 CD # 33.19 3.098 -5.462   [42]
 OE1 43.698 2.445 43.264 2.879 OE1 # 33.876 2.066 -5.318   [43]
 OE2 45.822 1.913 46.255 2.346 OE2 # 33.655 4.245 -5.294   [44]
 C   49.131 3.143 49.564 3.576 C # 28.433 3.957 -4.156   [45]
 O   49.74 2.074 50.173 2.507 O # 27.995 3.036 -3.467   [46]
#O2M4_6
#R [GLU   66  B]
2GLU  66 B    55.115 5.83 Glu66(B)
#A
 N   53.642 4.808 54.076 5.242 N # 16.173 11.182 -9.076   [47]
 CA  52.551 5.774 52.117 6.207 CA # 14.904 10.475 -8.958   [48]
 CB  51.059 5.418 50.626 5.851 CB # 13.728 11.439 -8.757   [49]
 CG  50.8 3.915 51.233 4.348 CG # 12.57 10.821 -7.981   [50]
 CD  52.064 3.078 51.631 2.645 CD # 11.36 11.727 -7.867   [51]
 OE1 51.954 1.83 52.387 2.263 OE1 # 10.421 11.576 -8.683   [52]
 OE2 53.161 3.663 53.595 4.096 OE2 # 11.333 12.564 -6.948   [53]
 C   53.113 7.192 53.546 7.626 C # 14.686 9.592 -10.183   [54]
 O   54.331 7.378 54.764 7.811 O # 15.502 9.598 -11.106   [55]
#O2M4_7
#R [PHE   17  B]
3PHE  17 B    9.925 3.11 Phe17(B)
#A
 N   9.925 3.11 9.925 3.11 # 21.263 12.593 2.3   [56]
 CA  9.925 3.11 9.925 3.11 # 21.629 11.701 1.207   [57]
 CB  9.925 3.11 9.925 3.11 # 20.54 10.643 0.992   [58]
 CG  9.925 3.11 9.925 3.11 # 20.498 9.571 2.045   [59]
 CD1 9.925 3.11 9.925 3.11 # 20.99 8.304 1.779   [60]
 CD2 9.925 3.11 9.925 3.11 # 19.961 9.826 3.297   [61]
 CE1 9.925 3.11 9.925 3.11 # 20.95 7.313 2.741   [62]
 CE2 9.925 3.11 9.925 3.11 # 19.918 8.84 4.264   [63]
 CZ  9.925 3.11 9.925 3.11 # 20.413 7.581 3.985   [64]
 C   9.925 3.11 9.925 3.11 # 21.845 12.489 -0.076   [65]
 O   9.925 3.11 9.925 3.11 # 21.594 11.994 -1.175   [66]
#O2M4_8
#R [ASP   29  B]
2ASP  29 B    29.582 5.53 Asp29(B)
#A
 N   33.331 5.974 33.765 6.408 N # 31.846 10.909 -10.729   [67]
 CA  31.949 5.5 32.383 5.067 CA # 30.773 9.994 -11.111   [68]
 CB  31.54 4.017 31.106 4.451 CB # 30.822 9.698 -12.62   [69]
 CG  32.725 3.061 33.158 2.627 CG # 30.822 8.21 -12.946   [70]
 OD1 33.881 3.533 34.314 3.966 OD1 # 31.913 7.604 -12.972   [71]
 OD2 32.508 1.83 32.074 2.263 OD2 # 29.735 7.636 -13.172   [72]
 C   30.967 6.665 30.533 7.098 C # 30.85 8.693 -10.321   [73]
 O   31.367 7.831 31.8 8.264 O # 29.831 8.163 -9.874   [74]
#O1M4_9
#R [ASN  250  A]
2ASN 250 A    15.313 -6.708 Asn250(A)
#A
 N   15.885 -5.748 16.318 -5.314 N # 16.359 10.287 1.064   [75]
 CA  17.34 -5.604 16.907 -5.171 CA # 16.73 10.657 2.429   [76]
 CB  18.084 -4.257 18.517 -3.823 CB # 16.569 12.171 2.657   [77]
 CG  17.167 -3.042 16.734 -2.609 CG # 17.564 13.024 1.884   [78]
 OD1 15.951 -3.217 16.384 -2.784 OD1 # 17.932 12.706 0.755   [79]
 ND2 17.709 -1.83 18.143 -1.397 ND2 # 18.007 14.118 2.492   [80]
 C   18.024 -6.97 18.457 -6.537 C # 15.888 9.894 3.45   [81]
 O   17.359 -8.008 16.926 -7.575 O # 15.847 10.253 4.628   [82]
#O1M4_10
#R [LYS   28  A]
2LYS  28 A    45.66 -4.882 Lys28(A)
#A
 N   45.549 -5.897 45.982 -5.464 N # 36.959 1.204 -10.443   [83]
 CA  46.824 -6.589 46.391 -7.022 CA # 37.421 2.496 -9.971   [84]
 CB  48.192 -5.89 48.626 -5.457 CB # 37.765 2.438 -8.475   [85]
 CG  48.132 -4.366 48.565 -3.932 CG # 38.224 3.762 -7.872   [86]
 CD  46.696 -3.854 47.129 -3.421 CD # 37.28 4.905 -8.227   [87]
 CE  46.641 -2.336 47.074 -1.903 CE # 35.885 4.674 -7.672   [88]
 NZ  45.245 -1.83 45.679 -1.397 NZ # 35.691 5.339 -6.359   [89]
 C   46.628 -8.102 47.062 -7.669 C # 38.616 2.983 -10.785   [90]
 O   45.501 -8.582 45.068 -8.148 O # 38.753 4.175 -11.034   [91]
#O1M4_11
#R [GLN  249  A]
3GLN 249 A    6.305 -3.11 Gln249(A)
#A
 N   6.305 -3.11 6.305 -3.11 # 15.123 9.643 -1.228   [92]
 CA  6.305 -3.11 6.305 -3.11 # 16.35 8.915 -0.938   [93]
 CB  6.305 -3.11 6.305 -3.11 # 17.458 9.307 -1.922   [94]
 CG  6.305 -3.11 6.305 -3.11 # 16.974 9.584 -3.338   [95]
 CD  6.305 -3.11 6.305 -3.11 # 16.909 11.068 -3.648   [96]
 OE1 6.305 -3.11 6.305 -3.11 # 17.725 11.85 -3.174   [97]
 NE2 6.305 -3.11 6.305 -3.11 # 15.934 11.465 -4.448   [98]
HE21 6.305 -3.11 6.305 -3.11 # 15.316 10.789 -4.797   [99]
HE22 6.305 -3.11 6.305 -3.11 # 15.87 12.419 -4.662   [100]
 C   6.305 -3.11 6.305 -3.11 # 16.813 9.175 0.49   [101]
 O   6.305 -3.11 6.305 -3.11 # 17.547 8.376 1.065   [102]
#O2M4_12
#R [GLU   33  B]
2GLU  33 B    39.67 5.83 Glu33(B)
#A
 N   38.471 4.844 38.904 5.277 N # 28.224 6.739 -8.029   [103]
 CA  37.349 5.771 36.915 6.204 CA # 27.828 5.391 -8.41   [104]
 CB  35.88 5.343 35.447 5.777 CB # 28.638 4.933 -9.624   [105]
 CG  35.654 3.841 36.088 4.274 CG # 28.115 3.678 -10.302   [106]
 CD  36.96 3.077 36.526 2.644 CD # 28.844 3.394 -11.596   [107]
 OE1 36.925 1.83 37.359 2.263 OE1 # 30.073 3.182 -11.555   [108]
 OE2 38.03 3.718 38.463 4.152 OE2 # 28.203 3.416 -12.666   [109]
 C   37.82 7.226 37.387 7.659 C # 27.993 4.407 -7.251   [110]
 O   39.018 7.497 39.451 7.93 O # 27.153 3.536 -7.044   [111]
#O1M4_13
#R [ALA  112  A]
3ALA 112 A    9.925 -3.11 Ala112(A)
#A
 N   9.925 -3.11 9.925 -3.11 # 24.95 6.096 3.333   [112]
 CA  9.925 -3.11 9.925 -3.11 # 25.03 5.525 1.992   [113]
 CB  9.925 -3.11 9.925 -3.11 # 24.208 6.352 1.015   [114]
 C   9.925 -3.11 9.925 -3.11 # 26.473 5.394 1.506   [115]
 O   9.925 -3.11 9.925 -3.11 # 26.748 4.678 0.546   [116]
#O2M4_14
#R [HIS   65  B]
3HIS  65 B    2.685 3.11 His65(B)
#A
 N   2.685 3.11 2.685 3.11 # 18.655 12.909 -7.289   [117]
 CA  2.685 3.11 2.685 3.11 # 18.355 11.948 -8.346   [118]
 CB  2.685 3.11 2.685 3.11 # 19.517 10.95 -8.523   [119]
 CG  2.685 3.11 2.685 3.11 # 19.633 9.918 -7.434   [120]
 ND1 2.685 3.11 2.685 3.11 # 19.405 8.572 -7.645   [121]
 CD2 2.685 3.11 2.685 3.11 # 19.93 10.043 -6.116   [122]
 CE1 2.685 3.11 2.685 3.11 # 19.553 7.918 -6.506   [123]
 NE2 2.685 3.11 2.685 3.11 # 19.87 8.785 -5.566   [124]
 C   2.685 3.11 2.685 3.11 # 17.048 11.201 -8.086   [125]
 O   2.685 3.11 2.685 3.11 # 16.842 10.655 -7.003   [126]
#O2M4_15
#R [ALA   35  B]
3ALA  35 B    6.305 3.11 Ala35(B)
#A
 N   6.305 3.11 6.305 3.11 # 28.151 5.231 -3.909   [127]
 CA  6.305 3.11 6.305 3.11 # 27.334 5.618 -2.761   [128]
 CB  6.305 3.11 6.305 3.11 # 27.8 6.953 -2.2   [129]
 C   6.305 3.11 6.305 3.11 # 25.835 5.652 -3.058   [130]
 O   6.305 3.11 6.305 3.11 # 25.024 5.743 -2.139   [131]
#O2M4_16
#R [SER   30  B]
3SER  30 B    41.358 3.11 Ser30(B)
#A
 N   41.358 3.11 41.358 3.11 # 32.066 8.209 -10.12   [132]
 CA  41.358 3.11 41.358 3.11 # 32.291 6.959 -9.418   [133]
 CB  41.358 3.11 41.358 3.11 # 33.759 6.57 -9.518   [134]
 OG  41.358 3.11 41.358 3.11 # 34.197 6.63 -10.865   [135]
 C   41.358 3.11 41.358 3.11 # 31.827 7.024 -7.965   [136]
 O   41.358 3.11 41.358 3.11 # 31.223 6.078 -7.46   [137]
#O1M4_17
#R [LEU  115  A]
3LEU 115 A    56.671 -3.11 Leu115(A)
#A
 N   56.671 -3.11 56.671 -3.11 # 27.739 1.688 1   [138]
 CA  56.671 -3.11 56.671 -3.11 # 26.921 0.788 0.19   [139]
 CB  56.671 -3.11 56.671 -3.11 # 26.285 1.548 -0.977   [140]
 CG  56.671 -3.11 56.671 -3.11 # 25.141 0.839 -1.709   [141]
 CD1 56.671 -3.11 56.671 -3.11 # 23.967 0.602 -0.771   [142]
 CD2 56.671 -3.11 56.671 -3.11 # 24.705 1.643 -2.924   [143]
 C   56.671 -3.11 56.671 -3.11 # 27.722 -0.411 -0.32   [144]
 O   56.671 -3.11 56.671 -3.11 # 27.161 -1.482 -0.578   [145]
#O1M4_18
#R [ARG   24  A]
3ARG  24 A    37.336 -3.11 Arg24(A)
#A
 N   37.336 -3.11 37.336 -3.11 # 35.59 -4.038 -7.816   [146]
 CA  37.336 -3.11 37.336 -3.11 # 35.439 -2.673 -7.341   [147]
 CB  37.336 -3.11 37.336 -3.11 # 35.142 -2.664 -5.839   [148]
 CG  37.336 -3.11 37.336 -3.11 # 34.338 -1.462 -5.362   [149]
 CD  37.336 -3.11 37.336 -3.11 # 33.164 -1.158 -6.285   [150]
 NE  37.336 -3.11 37.336 -3.11 # 32.382 -2.35 -6.626   [151]
 CZ  37.336 -3.11 37.336 -3.11 # 31.086 -2.495 -6.373   [152]
 NH1 37.336 -3.11 37.336 -3.11 # 30.411 -1.527 -5.763   [153]
 NH2 37.336 -3.11 37.336 -3.11 # 30.461 -3.599 -6.766   [154]
 C   37.336 -3.11 37.336 -3.11 # 36.675 -1.842 -7.658   [155]
 O   37.336 -3.11 37.336 -3.11 # 36.57 -0.665 -8.005   [156]
#O2M4_19
#R [ILE    7  B]
3ILE   7 B    28.627 3.11 Ile7(B)
#A
 N   28.627 3.11 28.627 3.11 # 20.062 21.644 -7.411   [157]
 CA  28.627 3.11 28.627 3.11 # 19.484 22.787 -6.715   [158]
 CB  28.627 3.11 28.627 3.11 # 18.357 22.384 -5.738   [159]
 CG1 28.627 3.11 28.627 3.11 # 18.854 21.352 -4.723   [160]
 CG2 28.627 3.11 28.627 3.11 # 17.153 21.855 -6.502   [161]
 CD1 28.627 3.11 28.627 3.11 # 17.901 21.115 -3.571   [162]
 C   28.627 3.11 28.627 3.11 # 20.553 23.583 -5.976   [163]
 O   28.627 3.11 28.627 3.11 # 21.646 23.078 -5.706   [164]
#O2M4_20
#R [GLY   37  B]
3GLY  37 B    60.291 3.11 Gly37(B)
#A
 N   60.291 3.11 60.291 3.11 # 24.555 3.717 -6.09   [165]
 CA  60.291 3.11 60.291 3.11 # 24.231 2.542 -6.879   [166]
 C   60.291 3.11 60.291 3.11 # 23.582 2.907 -8.199   [167]
 O   60.291 3.11 60.291 3.11 # 22.852 2.108 -8.784   [168]
#O2M4_21
#R [SER   64  B]
3SER  64 B    25.007 3.11 Ser64(B)
#A
 N   25.007 3.11 25.007 3.11 # 20.662 15.909 -6.75   [169]
 CA  25.007 3.11 25.007 3.11 # 19.63 14.955 -6.373   [170]
 CB  25.007 3.11 25.007 3.11 # 18.355 15.703 -5.973   [171]
 OG  25.007 3.11 25.007 3.11 # 18.652 16.784 -5.099   [172]
 C   25.007 3.11 25.007 3.11 # 19.35 14.013 -7.545   [173]
 O   25.007 3.11 25.007 3.11 # 19.761 14.287 -8.675   [174]
#O2M4_22
#R [ALA   67  B]
3ALA  67 B    56.671 3.11 Ala67(B)
#A
 N   56.671 3.11 56.671 3.11 # 13.6 8.834 -10.186   [175]
 CA  56.671 3.11 56.671 3.11 # 13.286 7.946 -11.297   [176]
 CB  56.671 3.11 56.671 3.11 # 13.996 6.61 -11.124   [177]
 C   56.671 3.11 56.671 3.11 # 11.782 7.736 -11.397   [178]
 O   56.671 3.11 56.671 3.11 # 11.064 7.889 -10.407   [179]
#O1M4_23
#R [GLY  110  A]
3GLY 110 A    13.545 -3.11 Gly110(A)
#A
 N   13.545 -3.11 13.545 -3.11 # 21.084 4.356 7.378   [180]
 CA  13.545 -3.11 13.545 -3.11 # 22.373 4.788 7.871   [181]
 C   13.545 -3.11 13.545 -3.11 # 23.096 5.676 6.884   [182]
 O   13.545 -3.11 13.545 -3.11 # 22.51 6.604 6.332   [183]
#O1M4_24
#R [ASN  256  A]
3ASN 256 A    2.685 -3.11 Asn256(A)
#A
 N   2.685 -3.11 2.685 -3.11 # 14.567 4.324 -2.683   [184]
 CA  2.685 -3.11 2.685 -3.11 # 15.307 4.905 -3.799   [185]
 CB  2.685 -3.11 2.685 -3.11 # 16.773 4.468 -3.774   [186]
 CG  2.685 -3.11 2.685 -3.11 # 17.66 5.441 -3.02   [187]
 OD1 2.685 -3.11 2.685 -3.11 # 18.343 6.274 -3.621   [188]
 ND2 2.685 -3.11 2.685 -3.11 # 17.646 5.354 -1.697   [189]
 C   2.685 -3.11 2.685 -3.11 # 14.66 4.522 -5.12   [190]
 O   2.685 -3.11 2.685 -3.11 # 14.635 5.312 -6.065   [191]
#Odummy
#R [DUM    1  X]
7DUM   1 X
#A
 C1  1.075 0 1.075 0 # 0 0 0   [192]
 C2  61.901 0 61.901 0 # 0 0 0   [193]
#B
2 52 33
2 51 32
2 52 31
2 179 30
2 50 29
2 123 188
2 13 80
2 58 79
2 57 79
2 15 78
2 56 78
2 61 76
2 61 102
2 60 102
2 59 102
2 58 102
2 125 98
2 126 96
2 126 95
2 124 95
2 13 24
2 162 24
2 172 23
2 14 23
2 13 23
2 15 22
2 14 22
2 13 22
2 12 22
2 165 143
2 46 143
2 46 140
2 130 116
2 129 116
2 128 116
2 131 114
2 62 114
2 60 114
2 64 183
2 107 6
2 70 6
2 108 5
2 72 5
2 71 5
2 70 5
2 108 4
2 135 4
2 71 4
2 71 3
2 135 2
2 42 89
2 44 88
2 42 88
2 134 88
2 43 150
2 43 149
4 6 108
1 35 52 2.84
1 32 52 2.69
1 80 15 2.78
1 24 14 2.60
1 6 72 2.71
1 89 44 2.54
0 54 55 d
0 51 53
0 51 52 d
0 50 51
0 49 50
0 48 54
0 48 49
0 47 48
0 45 46 d
0 42 44
0 42 43 d
0 41 42
0 40 41
0 39 45
0 39 40
0 38 39
0 110 111 d
0 107 109
0 107 108 d
0 106 107
0 105 106
0 104 110
0 104 105
0 103 104
0 73 74 d
0 70 72
0 70 71 d
0 69 70
0 68 73
0 68 69
0 67 68
0 16 17 d
0 13 15
0 13 14 d
0 12 13
0 11 12
0 10 16
0 10 11
0 9 10
0 36 37 d
0 33 35
0 33 34 d
0 32 33
0 31 32
0 30 31
0 29 30
0 28 36
0 28 29
0 27 28
0 81 82 d
0 78 80
0 78 79 d
0 77 78
0 76 81
0 76 77
0 75 76
0 25 26 d
0 23 24
0 22 23
0 21 22
0 20 21
0 19 25
0 19 20
0 18 19
0 7 8 d
0 5 6
0 4 5
0 3 4
0 2 3
0 1 7
0 1 2
0 0 1
0 90 91 d
0 88 89
0 87 88
0 86 87
0 85 86
0 84 90
0 84 85
0 83 84
6 192 193
#T
g2_7jzx    0 0
#P
IFACE_RESNAME1_SIZE=0.800
ATOM_EDGES_STATUS=ON
IFACE_BOND2_WIDTH=0.190
EQUIV_ELLIPSES_STATUS=ON
HYDROPHOBIC_BOND_COLOUR=BRICK_RED
DISULPHIDE_WIDTH=0.070
NLIGATOM2_STATUS=ON
LIGATOM_RADIUS=0.330
LIGBOND_COLOUR=PURPLE
IFACE_HYDROPHNAME1_SIZE=0.500
ABODY_OTHER_RESNAME_COLOUR=DARK_SLATE_GREY
IFACE_ATMNAME1_SIZE=0.310
ABODY_LOOP_LIST_HEADING_SIZE=1.00
SULPHUR_COLOUR=YELLOW
EQUIV_SIDECHAINS_UNDERLAY_STATUS=OFF
INTERNAL_HBONDS_STATUS=OFF
DUMMY_COLOUR=BLACK
NLIGRESNAME2_COLOUR=PINK
ABODY_H3_ATNAME_COLOUR=SPRING_GREEN
ABODY_L2_COLOUR=SKY_BLUE
HYDROPHOBIC_WIDTH=0.070
NLIGATMNAME2_STATUS=ON
SALT_BRIDGE_COLOUR=RED
ABODY_H2_ATNAME_COLOUR=OLIVE_GREEN
HYDROPHOBIC_STATUS=OFF
WATER_COLOUR=TURQUOISE
LIGATMNAME_COLOUR=BLACK
CARBON_COLOUR=BLACK
IFACE_HPHOBIC1_RADIUS=1.150
SALT_BRIDGE_DIM_WIDTH=0.070
HYDROPHOBIC2_STATUS=OFF
IFACE_ATOM2_RADIUS=0.330
SPOKE_WIDTH=0.070
NLIGATMNAME2_COLOUR=BLUE
HBOND_WIDTH=0.070
LIGATMNAME_STATUS=ON
TITLE_DIM_SIZE=1.000
WATERNAME_SIZE=0.500
ABODY_H3_COLOUR=SPRING_GREEN
HYDROPHNAME_COLOUR=BLACK
TITLE_COLOUR=BLUE
HYDROPHOBIC2_BOND_COLOUR=BRICK_RED
WATERNAME_STATUS=ON
EXTBOND_COLOUR=PURPLE
METAL_COLOUR=PINK
ABODY_L1_RESNAME_COLOUR=CYAN
UNDERLAY_COLOUR=RED
HBTEXT_DIM_SIZE=0.440
HYDROPHNAME2_COLOUR=BLUE
DISULPHIDE_STATUS=ON
BACKGROUND_COLOUR=WHITE
DUMMY_WIDTH=0.070
HYDROPHOBIC2_WIDTH=0.070
NLIGRESNAME_STATUS=ON
ABODY_L1_ATNAME_COLOUR=CYAN
TITLE_STATUS=ON
ELLIPSE_WIDTH=0.140
LIGATOM_STATUS=ON
HBTEXT_STATUS=ON
SIMPLERES_COLOUR=BLACK
HBTEXT_COLOUR=OLIVE_GREEN
NLIGBOND2_WIDTH=0.130
ABODY_H3_RESNAME_COLOUR=SPRING_GREEN
NLIGBOND2_COLOUR=LILAC
LIGRESNAME_STATUS=ON
LIGRESNAME_COLOUR=BLUE
NLIGRESNAME2_STATUS=ON
SALT_BRIDGE_WIDTH=0.070
IFACE_BOND1_WIDTH=0.190
SHOW_BLANK_TEXT_STATUS=OFF
WATERNAME_DIM_SIZE=0.500
NLIGATMNAME2_SIZE=0.310
PLOT_LABEL_SIZE=12.0
INACTIVE_COLOUR=GREY
ABODY_L1_COLOUR=CYAN
HYDROPHOBIC_COLOUR=BRICK_RED
ABODY_LOOP_LABEL_SIZE=1.60
NLIGRESNAME_COLOUR=OLIVE_GREEN
HBOND_COLOUR=OLIVE_GREEN
PHOSPHORUS_COLOUR=PURPLE
PLOT_LIST_LABEL_SIZE=14.0
ABODY_L2_ATNAME_COLOUR=SKY_BLUE
NLIGATOM_RADIUS=0.330
NITROGEN_COLOUR=BLUE
DIMPLOT_SPLIT_WIDTH=100.0
HYDROPHNAME2_STATUS=ON
IFACE_ATMNAME2_SIZE=0.310
IFACE_RESNAME2_SIZE=0.800
EQUIV_HGROUPS_UNDERLAY_STATUS=ON
ABODY_H2_COLOUR=OLIVE_GREEN
ABODY_L3_RESNAME_COLOUR=BLUE
ABODY_H1_RESNAME_COLOUR=GREEN
NLIGBOND_COLOUR=ORANGE
LIGATMNAME_SIZE=0.310
ATOM_EDGE_COLOUR=BLACK
ABODY_OTHER_ATNAME_COLOUR=DARK_SLATE_GREY
SIMPLE_RADIUS=0.800
NLIGATMNAME_COLOUR=BLACK
HYDROPHNAME2_SIZE=0.500
TITLE_SIZE=1.000
DISULPHIDE_COLOUR=GOLD
IFACE_ATOM1_RADIUS=0.330
ABODY_L2_RESNAME_COLOUR=SKY_BLUE
IFACE_HPHOBIC2_RADIUS=1.150
HYDROPHOBIC2_COLOUR=PINK
HBTEXT_SIZE=0.440
DOUBLE_BONDS_STATUS=OFF
SIMPLETEXT_SIZE=0.500
ABODY_OTHER_COLOUR=DARK_SLATE_GREY
ABODY_L3_ATNAME_COLOUR=BLUE
ABODY_H1_ATNAME_COLOUR=GREEN
LIGRESNAME_SIZE=0.800
WATER_DIM_RADIUS=0.400
DUMMY_STATUS=ON
IFACE_HYDROPHNAME2_SIZE=0.500
NLIGATOM2_RADIUS=0.330
ABODY_L3_COLOUR=BLUE
EXTBOND_DIM_WIDTH=0.070
WATERNAME_COLOUR=PURPLE
ARC_WIDTH=0.070
NLIGATMNAME_SIZE=0.310
OTHER_COLOUR=LIME_GREEN
EXTBOND_WIDTH=0.070
PLOT_LIST_LABEL_COLOUR=BLUE
NLIGATMNAME_STATUS=ON
HBOND_STATUS=ON
INACTIVE_PLOTS_STATUS=ON
ABODY_H2_RESNAME_COLOUR=OLIVE_GREEN
NLIGRESNAME2_SIZE=0.630
HYDROPHNAME_STATUS=ON
LIGBOND_WIDTH=0.190
HBOND_DIM_WIDTH=0.070
SALT_BRIDGE_STATUS=ON
WATER_STATUS=ON
ELLIPSE_COLOUR=RED
DISULPHIDE_DIM_WIDTH=0.070
HYDROPHOBIC_DIM_WIDTH=0.070
NLIGATOM_STATUS=ON
OXYGEN_COLOUR=RED
ABODY_H1_COLOUR=GREEN
HYDROPHNAME_SIZE=0.500
HPHOBIC_RADIUS=1.150
NLIGBOND_WIDTH=0.130
WATER_RADIUS=0.400
NLIGRESNAME_SIZE=0.630
PLOT_LABEL_COLOUR=RED
