# Supplementary material for: Distribution and molecular evolution of the anti-CRISPR family AcrIF7
Source: PLoS Biol. 2023 Apr 21;21(4):e3002072. doi: 10.1371/journal.pbio.3002072 (PMC10155984; doi:10.1371/journal.pbio.3002072)
Supplement: S14 Data — Individual files can be open using Pymol or any structure visualisation tool. (ZIP) [file pbio.3002072.s021.zip › Structural_analysis/g2_7jzx.pdb]

REMARK FILENAME="complex_51w.pdb0"
REMARK ===============================================================
REMARK HADDOCK run for complex
REMARK initial structure: complex_51.pdb
REMARK ===============================================================
REMARK            total,bonds,angles,improper,dihe,vdw,elec,air,cdih,coup,rdcs,vean,dani,xpcs,rg
REMARK energies: -507.568, 0, 0, 0, 0, -24.8053, -482.763, 0, 0, 0, 0, 0, 0, 0, 0
REMARK ===============================================================
REMARK            bonds,angles,impropers,dihe,air,cdih,coup,rdcs,vean,dani,xpcs
REMARK rms-dev.: 0,0,0,0,0,0,0, 0, 0, 0, 0
REMARK ===============================================================
REMARK               air,cdih,coup,rdcs,vean,dani,xpcs
REMARK               >0.3,>5,>1,>0,>5,>0.2,>0.2
REMARK violations.: 0, 0, 0, 0, 0, 0, 0
REMARK ===============================================================
REMARK                        CVpartition#,violations,rms
REMARK AIRs cross-validation: 1, 1, 1.04673
REMARK ===============================================================
REMARK NCS energy: 0
REMARK ===============================================================
REMARK Symmetry energy: 0
REMARK ===============================================================
REMARK Membrane restraining energy: 0
REMARK ===============================================================
REMARK Local cross-correlation:  0.0000
REMARK ===============================================================
REMARK Desolvation energy: 4.36645
REMARK Internal energy free molecules: -18148.2
REMARK Internal energy complex: -18087.7
REMARK Binding energy: -442.684
REMARK ===============================================================
REMARK buried surface area: 1503.6
REMARK ===============================================================
REMARK water - chain_1: 0 0 0
REMARK water - chain_2: 0 0 0
REMARK ===============================================================
REMARK water - water: 0 0 0
REMARK ===============================================================
REMARK DATE:10-Mar-2022  14:46:26       created by user: enmr022
REMARK VERSION:1.3U
ATOM      1  N   PRO A   8      31.942 -25.849  -0.739  1.00 15.00      A    N  
ATOM      2  CA  PRO A   8      32.146 -25.311   0.602  1.00 15.00      A    C  
ATOM      3  CB  PRO A   8      31.200 -26.174   1.434  1.00 15.00      A    C  
ATOM      4  CG  PRO A   8      30.044 -26.420   0.521  1.00 15.00      A    C  
ATOM      5  CD  PRO A   8      30.587 -26.401  -0.890  1.00 15.00      A    C  
ATOM      6  C   PRO A   8      33.588 -25.481   1.070  1.00 15.00      A    C  
ATOM      7  O   PRO A   8      33.940 -26.469   1.724  1.00 15.00      A    O  
ATOM      8  N   THR A   9      34.424 -24.531   0.692  1.00 15.00      A    N  
ATOM      9  HN  THR A   9      34.084 -23.787   0.131  1.00 15.00      A    H  
ATOM     10  CA  THR A   9      35.825 -24.542   1.062  1.00 15.00      A    C  
ATOM     11  CB  THR A   9      36.649 -25.502   0.167  1.00 15.00      A    C  
ATOM     12  OG1 THR A   9      38.052 -25.368   0.436  1.00 15.00      A    O  
ATOM     13  HG1 THR A   9      38.448 -26.242   0.489  1.00 15.00      A    H  
ATOM     14  CG2 THR A   9      36.384 -25.258  -1.312  1.00 15.00      A    C  
ATOM     15  C   THR A   9      36.380 -23.120   0.997  1.00 15.00      A    C  
ATOM     16  O   THR A   9      36.085 -22.374   0.065  1.00 15.00      A    O  
ATOM     17  N   TRP A  10      37.184 -22.749   1.987  1.00 15.00      A    N  
ATOM     18  HN  TRP A  10      37.387 -23.390   2.699  1.00 15.00      A    H  
ATOM     19  CA  TRP A  10      37.760 -21.406   2.055  1.00 15.00      A    C  
ATOM     20  CB  TRP A  10      38.646 -21.247   3.299  1.00 15.00      A    C  
ATOM     21  CG  TRP A  10      40.019 -21.839   3.169  1.00 15.00      A    C  
ATOM     22  CD1 TRP A  10      40.351 -23.163   3.205  1.00 15.00      A    C  
ATOM     23  CD2 TRP A  10      41.248 -21.122   2.995  1.00 15.00      A    C  
ATOM     24  NE1 TRP A  10      41.708 -23.315   3.057  1.00 15.00      A    N  
ATOM     25  HE1 TRP A  10      42.188 -24.169   3.048  1.00 15.00      A    H  
ATOM     26  CE2 TRP A  10      42.282 -22.076   2.927  1.00 15.00      A    C  
ATOM     27  CE3 TRP A  10      41.573 -19.765   2.887  1.00 15.00      A    C  
ATOM     28  CZ2 TRP A  10      43.617 -21.718   2.756  1.00 15.00      A    C  
ATOM     29  CZ3 TRP A  10      42.899 -19.412   2.719  1.00 15.00      A    C  
ATOM     30  CH2 TRP A  10      43.904 -20.384   2.654  1.00 15.00      A    C  
ATOM     31  C   TRP A  10      38.524 -21.004   0.790  1.00 15.00      A    C  
ATOM     32  O   TRP A  10      38.786 -19.823   0.573  1.00 15.00      A    O  
ATOM     33  N   GLN A  11      38.862 -21.979  -0.047  1.00 15.00      A    N  
ATOM     34  HN  GLN A  11      38.598 -22.901   0.161  1.00 15.00      A    H  
ATOM     35  CA  GLN A  11      39.600 -21.706  -1.274  1.00 15.00      A    C  
ATOM     36  CB  GLN A  11      40.137 -22.997  -1.892  1.00 15.00      A    C  
ATOM     37  CG  GLN A  11      41.195 -23.708  -1.058  1.00 15.00      A    C  
ATOM     38  CD  GLN A  11      42.494 -22.929  -0.938  1.00 15.00      A    C  
ATOM     39  OE1 GLN A  11      42.501 -21.704  -0.846  1.00 15.00      A    O  
ATOM     40  NE2 GLN A  11      43.610 -23.641  -0.954  1.00 15.00      A    N  
ATOM     41 HE21 GLN A  11      43.537 -24.613  -1.042  1.00 15.00      A    H  
ATOM     42 HE22 GLN A  11      44.462 -23.165  -0.876  1.00 15.00      A    H  
ATOM     43  C   GLN A  11      38.752 -20.948  -2.291  1.00 15.00      A    C  
ATOM     44  O   GLN A  11      39.206 -19.962  -2.877  1.00 15.00      A    O  
ATOM     45  N   GLU A  12      37.516 -21.387  -2.489  1.00 15.00      A    N  
ATOM     46  HN  GLU A  12      37.175 -22.143  -1.963  1.00 15.00      A    H  
ATOM     47  CA  GLU A  12      36.647 -20.729  -3.450  1.00 15.00      A    C  
ATOM     48  CB  GLU A  12      35.541 -21.648  -3.984  1.00 15.00      A    C  
ATOM     49  CG  GLU A  12      34.963 -22.622  -2.972  1.00 15.00      A    C  
ATOM     50  CD  GLU A  12      33.870 -22.007  -2.127  1.00 15.00      A    C  
ATOM     51  OE1 GLU A  12      33.498 -22.615  -1.102  1.00 15.00      A    O  
ATOM     52  OE2 GLU A  12      33.390 -20.914  -2.488  1.00 15.00      A    O  
ATOM     53  C   GLU A  12      36.120 -19.406  -2.907  1.00 15.00      A    C  
ATOM     54  O   GLU A  12      35.952 -18.442  -3.653  1.00 15.00      A    O  
ATOM     55  N   LEU A  13      35.890 -19.356  -1.601  1.00 15.00      A    N  
ATOM     56  HN  LEU A  13      36.005 -20.168  -1.062  1.00 15.00      A    H  
ATOM     57  CA  LEU A  13      35.420 -18.139  -0.961  1.00 15.00      A    C  
ATOM     58  CB  LEU A  13      34.938 -18.428   0.459  1.00 15.00      A    C  
ATOM     59  CG  LEU A  13      33.618 -19.189   0.575  1.00 15.00      A    C  
ATOM     60  CD1 LEU A  13      33.461 -19.773   1.970  1.00 15.00      A    C  
ATOM     61  CD2 LEU A  13      32.445 -18.279   0.244  1.00 15.00      A    C  
ATOM     62  C   LEU A  13      36.519 -17.082  -0.949  1.00 15.00      A    C  
ATOM     63  O   LEU A  13      36.248 -15.891  -1.084  1.00 15.00      A    O  
ATOM     64  N   ARG A  14      37.766 -17.523  -0.797  1.00 15.00      A    N  
ATOM     65  HN  ARG A  14      37.926 -18.486  -0.674  1.00 15.00      A    H  
ATOM     66  CA  ARG A  14      38.898 -16.610  -0.791  1.00 15.00      A    C  
ATOM     67  CB  ARG A  14      40.199 -17.355  -0.489  1.00 15.00      A    C  
ATOM     68  CG  ARG A  14      41.429 -16.468  -0.464  1.00 15.00      A    C  
ATOM     69  CD  ARG A  14      41.263 -15.330   0.526  1.00 15.00      A    C  
ATOM     70  NE  ARG A  14      42.487 -14.557   0.655  1.00 15.00      A    N  
ATOM     71  HE  ARG A  14      43.181 -14.701  -0.025  1.00 15.00      A    H  
ATOM     72  CZ  ARG A  14      42.711 -13.666   1.613  1.00 15.00      A    C  
ATOM     73  NH1 ARG A  14      41.791 -13.421   2.543  1.00 15.00      A    N  
ATOM     74 HH11 ARG A  14      40.882 -13.920   2.528  1.00 15.00      A    H  
ATOM     75 HH12 ARG A  14      41.984 -12.713   3.296  1.00 15.00      A    H  
ATOM     76  NH2 ARG A  14      43.866 -13.032   1.654  1.00 15.00      A    N  
ATOM     77 HH21 ARG A  14      44.050 -12.330   2.422  1.00 15.00      A    H  
ATOM     78 HH22 ARG A  14      44.595 -13.220   0.941  1.00 15.00      A    H  
ATOM     79  C   ARG A  14      39.002 -15.901  -2.132  1.00 15.00      A    C  
ATOM     80  O   ARG A  14      39.045 -14.672  -2.193  1.00 15.00      A    O  
ATOM     81  N   GLN A  15      39.021 -16.683  -3.207  1.00 15.00      A    N  
ATOM     82  HN  GLN A  15      38.974 -17.659  -3.094  1.00 15.00      A    H  
ATOM     83  CA  GLN A  15      39.113 -16.121  -4.544  1.00 15.00      A    C  
ATOM     84  CB  GLN A  15      39.367 -17.200  -5.604  1.00 15.00      A    C  
ATOM     85  CG  GLN A  15      38.303 -18.282  -5.677  1.00 15.00      A    C  
ATOM     86  CD  GLN A  15      38.546 -19.275  -6.796  1.00 15.00      A    C  
ATOM     87  OE1 GLN A  15      39.682 -19.530  -7.185  1.00 15.00      A    O  
ATOM     88  NE2 GLN A  15      37.472 -19.847  -7.320  1.00 15.00      A    N  
ATOM     89 HE21 GLN A  15      36.594 -19.603  -6.961  1.00 15.00      A    H  
ATOM     90 HE22 GLN A  15      37.602 -20.492  -8.045  1.00 15.00      A    H  
ATOM     91  C   GLN A  15      37.871 -15.300  -4.870  1.00 15.00      A    C  
ATOM     92  O   GLN A  15      37.962 -14.272  -5.531  1.00 15.00      A    O  
ATOM     93  N   PHE A  16      36.714 -15.752  -4.383  1.00 15.00      A    N  
ATOM     94  HN  PHE A  16      36.704 -16.590  -3.869  1.00 15.00      A    H  
ATOM     95  CA  PHE A  16      35.458 -15.047  -4.612  1.00 15.00      A    C  
ATOM     96  CB  PHE A  16      34.279 -15.837  -4.037  1.00 15.00      A    C  
ATOM     97  CG  PHE A  16      32.969 -15.543  -4.709  1.00 15.00      A    C  
ATOM     98  CD1 PHE A  16      32.745 -15.932  -6.020  1.00 15.00      A    C  
ATOM     99  CD2 PHE A  16      31.960 -14.880  -4.032  1.00 15.00      A    C  
ATOM    100  CE1 PHE A  16      31.541 -15.665  -6.643  1.00 15.00      A    C  
ATOM    101  CE2 PHE A  16      30.753 -14.610  -4.649  1.00 15.00      A    C  
ATOM    102  CZ  PHE A  16      30.543 -15.002  -5.956  1.00 15.00      A    C  
ATOM    103  C   PHE A  16      35.514 -13.653  -3.996  1.00 15.00      A    C  
ATOM    104  O   PHE A  16      35.161 -12.662  -4.641  1.00 15.00      A    O  
ATOM    105  N   ILE A  17      35.976 -13.577  -2.753  1.00 15.00      A    N  
ATOM    106  HN  ILE A  17      36.238 -14.402  -2.285  1.00 15.00      A    H  
ATOM    107  CA  ILE A  17      36.097 -12.301  -2.064  1.00 15.00      A    C  
ATOM    108  CB  ILE A  17      36.478 -12.480  -0.573  1.00 15.00      A    C  
ATOM    109  CG1 ILE A  17      35.316 -13.141   0.180  1.00 15.00      A    C  
ATOM    110  CG2 ILE A  17      36.841 -11.142   0.070  1.00 15.00      A    C  
ATOM    111  CD1 ILE A  17      35.623 -13.486   1.621  1.00 15.00      A    C  
ATOM    112  C   ILE A  17      37.106 -11.409  -2.789  1.00 15.00      A    C  
ATOM    113  O   ILE A  17      36.848 -10.224  -3.019  1.00 15.00      A    O  
ATOM    114  N   GLU A  18      38.240 -11.991  -3.177  1.00 15.00      A    N  
ATOM    115  HN  GLU A  18      38.396 -12.939  -2.961  1.00 15.00      A    H  
ATOM    116  CA  GLU A  18      39.267 -11.247  -3.896  1.00 15.00      A    C  
ATOM    117  CB  GLU A  18      40.530 -12.085  -4.103  1.00 15.00      A    C  
ATOM    118  CG  GLU A  18      41.574 -11.868  -3.023  1.00 15.00      A    C  
ATOM    119  CD  GLU A  18      42.939 -12.393  -3.400  1.00 15.00      A    C  
ATOM    120  OE1 GLU A  18      43.710 -11.644  -4.040  1.00 15.00      A    O  
ATOM    121  OE2 GLU A  18      43.248 -13.547  -3.037  1.00 15.00      A    O  
ATOM    122  C   GLU A  18      38.741 -10.723  -5.230  1.00 15.00      A    C  
ATOM    123  O   GLU A  18      39.005  -9.578  -5.603  1.00 15.00      A    O  
ATOM    124  N   SER A  19      37.995 -11.559  -5.949  1.00 15.00      A    N  
ATOM    125  HN  SER A  19      37.845 -12.477  -5.623  1.00 15.00      A    H  
ATOM    126  CA  SER A  19      37.431 -11.154  -7.227  1.00 15.00      A    C  
ATOM    127  CB  SER A  19      36.807 -12.335  -7.983  1.00 15.00      A    C  
ATOM    128  OG  SER A  19      36.003 -13.149  -7.145  1.00 15.00      A    O  
ATOM    129  HG  SER A  19      35.797 -12.678  -6.328  1.00 15.00      A    H  
ATOM    130  C   SER A  19      36.445 -10.002  -7.055  1.00 15.00      A    C  
ATOM    131  O   SER A  19      36.365  -9.118  -7.904  1.00 15.00      A    O  
ATOM    132  N   PHE A  20      35.712 -10.004  -5.941  1.00 15.00      A    N  
ATOM    133  HN  PHE A  20      35.819 -10.735  -5.295  1.00 15.00      A    H  
ATOM    134  CA  PHE A  20      34.755  -8.940  -5.660  1.00 15.00      A    C  
ATOM    135  CB  PHE A  20      33.883  -9.292  -4.450  1.00 15.00      A    C  
ATOM    136  CG  PHE A  20      32.891  -8.222  -4.083  1.00 15.00      A    C  
ATOM    137  CD1 PHE A  20      33.095  -7.424  -2.968  1.00 15.00      A    C  
ATOM    138  CD2 PHE A  20      31.759  -8.009  -4.854  1.00 15.00      A    C  
ATOM    139  CE1 PHE A  20      32.189  -6.437  -2.629  1.00 15.00      A    C  
ATOM    140  CE2 PHE A  20      30.849  -7.024  -4.520  1.00 15.00      A    C  
ATOM    141  CZ  PHE A  20      31.065  -6.236  -3.405  1.00 15.00      A    C  
ATOM    142  C   PHE A  20      35.503  -7.634  -5.412  1.00 15.00      A    C  
ATOM    143  O   PHE A  20      35.121  -6.578  -5.912  1.00 15.00      A    O  
ATOM    144  N   ILE A  21      36.582  -7.719  -4.639  1.00 15.00      A    N  
ATOM    145  HN  ILE A  21      36.830  -8.589  -4.255  1.00 15.00      A    H  
ATOM    146  CA  ILE A  21      37.401  -6.550  -4.342  1.00 15.00      A    C  
ATOM    147  CB  ILE A  21      38.513  -6.881  -3.320  1.00 15.00      A    C  
ATOM    148  CG1 ILE A  21      37.914  -7.489  -2.049  1.00 15.00      A    C  
ATOM    149  CG2 ILE A  21      39.317  -5.633  -2.979  1.00 15.00      A    C  
ATOM    150  CD1 ILE A  21      38.941  -8.105  -1.123  1.00 15.00      A    C  
ATOM    151  C   ILE A  21      38.041  -6.040  -5.630  1.00 15.00      A    C  
ATOM    152  O   ILE A  21      38.132  -4.833  -5.863  1.00 15.00      A    O  
ATOM    153  N   GLN A  22      38.464  -6.979  -6.472  1.00 15.00      A    N  
ATOM    154  HN  GLN A  22      38.360  -7.925  -6.222  1.00 15.00      A    H  
ATOM    155  CA  GLN A  22      39.089  -6.647  -7.744  1.00 15.00      A    C  
ATOM    156  CB  GLN A  22      39.667  -7.902  -8.402  1.00 15.00      A    C  
ATOM    157  CG  GLN A  22      40.796  -7.628  -9.383  1.00 15.00      A    C  
ATOM    158  CD  GLN A  22      41.826  -6.663  -8.828  1.00 15.00      A    C  
ATOM    159  OE1 GLN A  22      41.755  -5.461  -9.061  1.00 15.00      A    O  
ATOM    160  NE2 GLN A  22      42.786  -7.184  -8.077  1.00 15.00      A    N  
ATOM    161 HE21 GLN A  22      42.780  -8.151  -7.921  1.00 15.00      A    H  
ATOM    162 HE22 GLN A  22      43.460  -6.578  -7.709  1.00 15.00      A    H  
ATOM    163  C   GLN A  22      38.094  -5.962  -8.675  1.00 15.00      A    C  
ATOM    164  O   GLN A  22      38.457  -5.058  -9.421  1.00 15.00      A    O  
ATOM    165  N   GLU A  23      36.838  -6.398  -8.623  1.00 15.00      A    N  
ATOM    166  HN  GLU A  23      36.613  -7.140  -8.019  1.00 15.00      A    H  
ATOM    167  CA  GLU A  23      35.787  -5.812  -9.445  1.00 15.00      A    C  
ATOM    168  CB  GLU A  23      34.463  -6.563  -9.224  1.00 15.00      A    C  
ATOM    169  CG  GLU A  23      33.225  -5.876  -9.790  1.00 15.00      A    C  
ATOM    170  CD  GLU A  23      32.325  -5.307  -8.706  1.00 15.00      A    C  
ATOM    171  OE1 GLU A  23      32.847  -4.714  -7.743  1.00 15.00      A    O  
ATOM    172  OE2 GLU A  23      31.090  -5.439  -8.813  1.00 15.00      A    O  
ATOM    173  C   GLU A  23      35.630  -4.331  -9.110  1.00 15.00      A    C  
ATOM    174  O   GLU A  23      35.581  -3.476  -9.999  1.00 15.00      A    O  
ATOM    175  N   ARG A  24      35.590  -4.038  -7.816  1.00 15.00      A    N  
ATOM    176  HN  ARG A  24      35.645  -4.768  -7.163  1.00 15.00      A    H  
ATOM    177  CA  ARG A  24      35.439  -2.673  -7.341  1.00 15.00      A    C  
ATOM    178  CB  ARG A  24      35.142  -2.664  -5.839  1.00 15.00      A    C  
ATOM    179  CG  ARG A  24      34.338  -1.462  -5.362  1.00 15.00      A    C  
ATOM    180  CD  ARG A  24      33.164  -1.158  -6.285  1.00 15.00      A    C  
ATOM    181  NE  ARG A  24      32.382  -2.350  -6.626  1.00 15.00      A    N  
ATOM    182  HE  ARG A  24      32.859  -3.100  -7.076  1.00 15.00      A    H  
ATOM    183  CZ  ARG A  24      31.086  -2.495  -6.373  1.00 15.00      A    C  
ATOM    184  NH1 ARG A  24      30.411  -1.527  -5.763  1.00 15.00      A    N  
ATOM    185 HH11 ARG A  24      30.900  -0.649  -5.482  1.00 15.00      A    H  
ATOM    186 HH12 ARG A  24      29.399  -1.638  -5.564  1.00 15.00      A    H  
ATOM    187  NH2 ARG A  24      30.461  -3.599  -6.766  1.00 15.00      A    N  
ATOM    188 HH21 ARG A  24      31.000  -4.352  -7.282  1.00 15.00      A    H  
ATOM    189 HH22 ARG A  24      29.452  -3.732  -6.580  1.00 15.00      A    H  
ATOM    190  C   ARG A  24      36.675  -1.842  -7.658  1.00 15.00      A    C  
ATOM    191  O   ARG A  24      36.570  -0.665  -8.005  1.00 15.00      A    O  
ATOM    192  N   LEU A  25      37.844  -2.458  -7.545  1.00 15.00      A    N  
ATOM    193  HN  LEU A  25      37.867  -3.397  -7.253  1.00 15.00      A    H  
ATOM    194  CA  LEU A  25      39.094  -1.771  -7.836  1.00 15.00      A    C  
ATOM    195  CB  LEU A  25      40.295  -2.607  -7.387  1.00 15.00      A    C  
ATOM    196  CG  LEU A  25      41.675  -2.009  -7.676  1.00 15.00      A    C  
ATOM    197  CD1 LEU A  25      41.847  -0.674  -6.967  1.00 15.00      A    C  
ATOM    198  CD2 LEU A  25      42.771  -2.978  -7.271  1.00 15.00      A    C  
ATOM    199  C   LEU A  25      39.190  -1.456  -9.324  1.00 15.00      A    C  
ATOM    200  O   LEU A  25      39.464  -0.319  -9.707  1.00 15.00      A    O  
ATOM    201  N   GLN A  26      38.945  -2.468 -10.152  1.00 15.00      A    N  
ATOM    202  HN  GLN A  26      38.732  -3.352  -9.773  1.00 15.00      A    H  
ATOM    203  CA  GLN A  26      38.989  -2.317 -11.603  1.00 15.00      A    C  
ATOM    204  CB  GLN A  26      38.610  -3.641 -12.274  1.00 15.00      A    C  
ATOM    205  CG  GLN A  26      38.847  -3.695 -13.776  1.00 15.00      A    C  
ATOM    206  CD  GLN A  26      40.318  -3.654 -14.142  1.00 15.00      A    C  
ATOM    207  OE1 GLN A  26      41.038  -4.637 -13.970  1.00 15.00      A    O  
ATOM    208  NE2 GLN A  26      40.767  -2.533 -14.683  1.00 15.00      A    N  
ATOM    209 HE21 GLN A  26      40.125  -1.785 -14.826  1.00 15.00      A    H  
ATOM    210 HE22 GLN A  26      41.709  -2.486 -14.929  1.00 15.00      A    H  
ATOM    211  C   GLN A  26      38.030  -1.218 -12.046  1.00 15.00      A    C  
ATOM    212  O   GLN A  26      38.412  -0.302 -12.771  1.00 15.00      A    O  
ATOM    213  N   GLY A  27      36.790  -1.302 -11.567  1.00 15.00      A    N  
ATOM    214  HN  GLY A  27      36.553  -2.050 -10.972  1.00 15.00      A    H  
ATOM    215  CA  GLY A  27      35.784  -0.314 -11.914  1.00 15.00      A    C  
ATOM    216  C   GLY A  27      36.194   1.093 -11.521  1.00 15.00      A    C  
ATOM    217  O   GLY A  27      35.831   2.063 -12.187  1.00 15.00      A    O  
ATOM    218  N   LYS A  28      36.959   1.204 -10.443  1.00 15.00      A    N  
ATOM    219  HN  LYS A  28      37.219   0.392  -9.955  1.00 15.00      A    H  
ATOM    220  CA  LYS A  28      37.421   2.496  -9.971  1.00 15.00      A    C  
ATOM    221  CB  LYS A  28      37.765   2.438  -8.475  1.00 15.00      A    C  
ATOM    222  CG  LYS A  28      38.224   3.762  -7.872  1.00 15.00      A    C  
ATOM    223  CD  LYS A  28      37.280   4.905  -8.227  1.00 15.00      A    C  
ATOM    224  CE  LYS A  28      35.885   4.674  -7.672  1.00 15.00      A    C  
ATOM    225  NZ  LYS A  28      35.691   5.339  -6.359  1.00 15.00      A    N  
ATOM    226  HZ1 LYS A  28      34.802   4.999  -5.917  1.00 15.00      A    H  
ATOM    227  HZ2 LYS A  28      35.628   6.368  -6.483  1.00 15.00      A    H  
ATOM    228  HZ3 LYS A  28      36.481   5.123  -5.726  1.00 15.00      A    H  
ATOM    229  C   LYS A  28      38.616   2.983 -10.785  1.00 15.00      A    C  
ATOM    230  O   LYS A  28      38.753   4.175 -11.034  1.00 15.00      A    O  
ATOM    231  N   LEU A  29      39.466   2.056 -11.207  1.00 15.00      A    N  
ATOM    232  HN  LEU A  29      39.291   1.112 -10.990  1.00 15.00      A    H  
ATOM    233  CA  LEU A  29      40.652   2.397 -11.985  1.00 15.00      A    C  
ATOM    234  CB  LEU A  29      41.572   1.182 -12.130  1.00 15.00      A    C  
ATOM    235  CG  LEU A  29      42.209   0.654 -10.843  1.00 15.00      A    C  
ATOM    236  CD1 LEU A  29      42.964  -0.638 -11.115  1.00 15.00      A    C  
ATOM    237  CD2 LEU A  29      43.131   1.697 -10.230  1.00 15.00      A    C  
ATOM    238  C   LEU A  29      40.290   2.937 -13.365  1.00 15.00      A    C  
ATOM    239  O   LEU A  29      40.764   4.003 -13.768  1.00 15.00      A    O  
ATOM    240  N   ASP A  30      39.452   2.198 -14.080  1.00 15.00      A    N  
ATOM    241  HN  ASP A  30      39.116   1.352 -13.701  1.00 15.00      A    H  
ATOM    242  CA  ASP A  30      39.027   2.585 -15.424  1.00 15.00      A    C  
ATOM    243  CB  ASP A  30      38.124   1.510 -16.036  1.00 15.00      A    C  
ATOM    244  CG  ASP A  30      38.878   0.250 -16.419  1.00 15.00      A    C  
ATOM    245  OD1 ASP A  30      39.056   0.008 -17.629  1.00 15.00      A    O  
ATOM    246  OD2 ASP A  30      39.290  -0.497 -15.506  1.00 15.00      A    O  
ATOM    247  C   ASP A  30      38.311   3.931 -15.427  1.00 15.00      A    C  
ATOM    248  O   ASP A  30      38.591   4.793 -16.261  1.00 15.00      A    O  
ATOM    249  N   LYS A  31      37.405   4.116 -14.476  1.00 15.00      A    N  
ATOM    250  HN  LYS A  31      37.245   3.399 -13.824  1.00 15.00      A    H  
ATOM    251  CA  LYS A  31      36.634   5.352 -14.372  1.00 15.00      A    C  
ATOM    252  CB  LYS A  31      35.357   5.115 -13.564  1.00 15.00      A    C  
ATOM    253  CG  LYS A  31      34.132   4.788 -14.399  1.00 15.00      A    C  
ATOM    254  CD  LYS A  31      32.896   4.665 -13.520  1.00 15.00      A    C  
ATOM    255  CE  LYS A  31      31.615   4.778 -14.329  1.00 15.00      A    C  
ATOM    256  NZ  LYS A  31      30.437   5.034 -13.461  1.00 15.00      A    N  
ATOM    257  HZ1 LYS A  31      30.384   6.050 -13.209  1.00 15.00      A    H  
ATOM    258  HZ2 LYS A  31      30.510   4.473 -12.581  1.00 15.00      A    H  
ATOM    259  HZ3 LYS A  31      29.561   4.763 -13.947  1.00 15.00      A    H  
ATOM    260  C   LYS A  31      37.435   6.487 -13.735  1.00 15.00      A    C  
ATOM    261  O   LYS A  31      36.956   7.616 -13.645  1.00 15.00      A    O  
ATOM    262  N   LEU A  32      38.649   6.189 -13.297  1.00 15.00      A    N  
ATOM    263  HN  LEU A  32      38.987   5.275 -13.407  1.00 15.00      A    H  
ATOM    264  CA  LEU A  32      39.491   7.193 -12.658  1.00 15.00      A    C  
ATOM    265  CB  LEU A  32      40.466   6.524 -11.684  1.00 15.00      A    C  
ATOM    266  CG  LEU A  32      40.490   7.062 -10.252  1.00 15.00      A    C  
ATOM    267  CD1 LEU A  32      41.309   6.142  -9.359  1.00 15.00      A    C  
ATOM    268  CD2 LEU A  32      41.051   8.476 -10.215  1.00 15.00      A    C  
ATOM    269  C   LEU A  32      40.279   8.000 -13.681  1.00 15.00      A    C  
ATOM    270  O   LEU A  32      40.534   9.189 -13.474  1.00 15.00      A    O  
ATOM    271  N   GLN A  33      40.664   7.343 -14.778  1.00 15.00      A    N  
ATOM    272  HN  GLN A  33      40.403   6.402 -14.884  1.00 15.00      A    H  
ATOM    273  CA  GLN A  33      41.456   7.984 -15.828  1.00 15.00      A    C  
ATOM    274  CB  GLN A  33      40.621   9.036 -16.564  1.00 15.00      A    C  
ATOM    275  CG  GLN A  33      39.987   8.548 -17.853  1.00 15.00      A    C  
ATOM    276  CD  GLN A  33      39.203   9.639 -18.550  1.00 15.00      A    C  
ATOM    277  OE1 GLN A  33      37.998   9.781 -18.350  1.00 15.00      A    O  
ATOM    278  NE2 GLN A  33      39.883  10.428 -19.367  1.00 15.00      A    N  
ATOM    279 HE21 GLN A  33      40.843  10.268 -19.473  1.00 15.00      A    H  
ATOM    280 HE22 GLN A  33      39.397  11.140 -19.831  1.00 15.00      A    H  
ATOM    281  C   GLN A  33      42.717   8.631 -15.240  1.00 15.00      A    C  
ATOM    282  O   GLN A  33      42.982   9.806 -15.482  1.00 15.00      A    O  
ATOM    283  N   PRO A  34      43.526   7.875 -14.470  1.00 15.00      A    N  
ATOM    284  CA  PRO A  34      44.718   8.404 -13.839  1.00 15.00      A    C  
ATOM    285  CB  PRO A  34      44.730   7.638 -12.512  1.00 15.00      A    C  
ATOM    286  CG  PRO A  34      44.023   6.338 -12.789  1.00 15.00      A    C  
ATOM    287  CD  PRO A  34      43.368   6.452 -14.147  1.00 15.00      A    C  
ATOM    288  C   PRO A  34      45.988   8.106 -14.628  1.00 15.00      A    C  
ATOM    289  O   PRO A  34      46.586   7.036 -14.475  1.00 15.00      A    O  
ATOM    290  N   ASP A  35      46.375   9.036 -15.490  1.00 15.00      A    N  
ATOM    291  HN  ASP A  35      45.821   9.837 -15.612  1.00 15.00      A    H  
ATOM    292  CA  ASP A  35      47.596   8.897 -16.279  1.00 15.00      A    C  
ATOM    293  CB  ASP A  35      47.669  10.002 -17.337  1.00 15.00      A    C  
ATOM    294  CG  ASP A  35      47.239   9.530 -18.709  1.00 15.00      A    C  
ATOM    295  OD1 ASP A  35      46.070   9.771 -19.084  1.00 15.00      A    O  
ATOM    296  OD2 ASP A  35      48.067   8.913 -19.408  1.00 15.00      A    O  
ATOM    297  C   ASP A  35      48.793   8.997 -15.345  1.00 15.00      A    C  
ATOM    298  O   ASP A  35      49.514   8.022 -15.118  1.00 15.00      A    O  
ATOM    299  N   GLU A  36      48.975  10.186 -14.792  1.00 15.00      A    N  
ATOM    300  HN  GLU A  36      48.367  10.926 -15.049  1.00 15.00      A    H  
ATOM    301  CA  GLU A  36      50.045  10.461 -13.839  1.00 15.00      A    C  
ATOM    302  CB  GLU A  36      50.715  11.810 -14.132  1.00 15.00      A    C  
ATOM    303  CG  GLU A  36      50.225  12.499 -15.399  1.00 15.00      A    C  
ATOM    304  CD  GLU A  36      48.890  13.194 -15.209  1.00 15.00      A    C  
ATOM    305  OE1 GLU A  36      48.889  14.424 -15.016  1.00 15.00      A    O  
ATOM    306  OE2 GLU A  36      47.849  12.504 -15.241  1.00 15.00      A    O  
ATOM    307  C   GLU A  36      49.463  10.428 -12.421  1.00 15.00      A    C  
ATOM    308  O   GLU A  36      48.496   9.701 -12.188  1.00 15.00      A    O  
ATOM    309  N   ASP A  37      50.066  11.175 -11.473  1.00 15.00      A    N  
ATOM    310  HN  ASP A  37      50.856  11.700 -11.720  1.00 15.00      A    H  
ATOM    311  CA  ASP A  37      49.596  11.228 -10.066  1.00 15.00      A    C  
ATOM    312  CB  ASP A  37      48.060  11.437  -9.990  1.00 15.00      A    C  
ATOM    313  CG  ASP A  37      47.520  11.893  -8.638  1.00 15.00      A    C  
ATOM    314  OD1 ASP A  37      48.274  11.908  -7.657  1.00 15.00      A    O  
ATOM    315  OD2 ASP A  37      46.315  12.237  -8.561  1.00 15.00      A    O  
ATOM    316  C   ASP A  37      50.022   9.959  -9.326  1.00 15.00      A    C  
ATOM    317  O   ASP A  37      50.398   9.999  -8.161  1.00 15.00      A    O  
ATOM    318  N   ASP A  38      50.022   8.846 -10.059  1.00 15.00      A    N  
ATOM    319  HN  ASP A  38      49.781   8.919 -11.007  1.00 15.00      A    H  
ATOM    320  CA  ASP A  38      50.378   7.530  -9.526  1.00 15.00      A    C  
ATOM    321  CB  ASP A  38      51.856   7.401  -9.142  1.00 15.00      A    C  
ATOM    322  CG  ASP A  38      52.575   6.324  -9.939  1.00 15.00      A    C  
ATOM    323  OD1 ASP A  38      52.010   5.214 -10.098  1.00 15.00      A    O  
ATOM    324  OD2 ASP A  38      53.708   6.579 -10.391  1.00 15.00      A    O  
ATOM    325  C   ASP A  38      49.448   7.113  -8.396  1.00 15.00      A    C  
ATOM    326  O   ASP A  38      49.819   6.348  -7.502  1.00 15.00      A    O  
ATOM    327  N   LYS A  39      48.214   7.611  -8.457  1.00 15.00      A    N  
ATOM    328  HN  LYS A  39      47.992   8.237  -9.179  1.00 15.00      A    H  
ATOM    329  CA  LYS A  39      47.202   7.281  -7.464  1.00 15.00      A    C  
ATOM    330  CB  LYS A  39      45.922   8.078  -7.720  1.00 15.00      A    C  
ATOM    331  CG  LYS A  39      45.744   9.297  -6.831  1.00 15.00      A    C  
ATOM    332  CD  LYS A  39      44.441  10.007  -7.158  1.00 15.00      A    C  
ATOM    333  CE  LYS A  39      44.309  11.336  -6.433  1.00 15.00      A    C  
ATOM    334  NZ  LYS A  39      43.185  12.137  -6.992  1.00 15.00      A    N  
ATOM    335  HZ1 LYS A  39      43.091  13.035  -6.477  1.00 15.00      A    H  
ATOM    336  HZ2 LYS A  39      42.293  11.609  -6.915  1.00 15.00      A    H  
ATOM    337  HZ3 LYS A  39      43.367  12.344  -7.996  1.00 15.00      A    H  
ATOM    338  C   LYS A  39      46.891   5.789  -7.512  1.00 15.00      A    C  
ATOM    339  O   LYS A  39      46.290   5.233  -6.592  1.00 15.00      A    O  
ATOM    340  N   ARG A  40      47.315   5.155  -8.603  1.00 15.00      A    N  
ATOM    341  HN  ARG A  40      47.786   5.674  -9.288  1.00 15.00      A    H  
ATOM    342  CA  ARG A  40      47.114   3.726  -8.819  1.00 15.00      A    C  
ATOM    343  CB  ARG A  40      47.757   3.296 -10.147  1.00 15.00      A    C  
ATOM    344  CG  ARG A  40      47.318   4.110 -11.359  1.00 15.00      A    C  
ATOM    345  CD  ARG A  40      48.013   3.643 -12.635  1.00 15.00      A    C  
ATOM    346  NE  ARG A  40      47.671   4.485 -13.789  1.00 15.00      A    N  
ATOM    347  HE  ARG A  40      47.095   5.267 -13.619  1.00 15.00      A    H  
ATOM    348  CZ  ARG A  40      48.102   4.274 -15.036  1.00 15.00      A    C  
ATOM    349  NH1 ARG A  40      48.906   3.250 -15.309  1.00 15.00      A    N  
ATOM    350 HH11 ARG A  40      49.240   3.094 -16.282  1.00 15.00      A    H  
ATOM    351 HH12 ARG A  40      49.208   2.604 -14.550  1.00 15.00      A    H  
ATOM    352  NH2 ARG A  40      47.725   5.097 -16.010  1.00 15.00      A    N  
ATOM    353 HH21 ARG A  40      48.053   4.949 -16.987  1.00 15.00      A    H  
ATOM    354 HH22 ARG A  40      47.097   5.909 -15.795  1.00 15.00      A    H  
ATOM    355  C   ARG A  40      47.693   2.901  -7.668  1.00 15.00      A    C  
ATOM    356  O   ARG A  40      47.124   1.886  -7.276  1.00 15.00      A    O  
ATOM    357  N   GLN A  41      48.817   3.352  -7.119  1.00 15.00      A    N  
ATOM    358  HN  GLN A  41      49.224   4.177  -7.467  1.00 15.00      A    H  
ATOM    359  CA  GLN A  41      49.467   2.649  -6.019  1.00 15.00      A    C  
ATOM    360  CB  GLN A  41      50.901   3.149  -5.836  1.00 15.00      A    C  
ATOM    361  CG  GLN A  41      51.882   2.566  -6.844  1.00 15.00      A    C  
ATOM    362  CD  GLN A  41      53.206   3.302  -6.874  1.00 15.00      A    C  
ATOM    363  OE1 GLN A  41      54.079   3.053  -6.043  1.00 15.00      A    O  
ATOM    364  NE2 GLN A  41      53.376   4.195  -7.843  1.00 15.00      A    N  
ATOM    365 HE21 GLN A  41      52.644   4.337  -8.493  1.00 15.00      A    H  
ATOM    366 HE22 GLN A  41      54.226   4.678  -7.885  1.00 15.00      A    H  
ATOM    367  C   GLN A  41      48.670   2.762  -4.719  1.00 15.00      A    C  
ATOM    368  O   GLN A  41      48.592   1.808  -3.945  1.00 15.00      A    O  
ATOM    369  N   THR A  42      48.066   3.924  -4.497  1.00 15.00      A    N  
ATOM    370  HN  THR A  42      48.154   4.639  -5.159  1.00 15.00      A    H  
ATOM    371  CA  THR A  42      47.271   4.162  -3.297  1.00 15.00      A    C  
ATOM    372  CB  THR A  42      46.870   5.648  -3.176  1.00 15.00      A    C  
ATOM    373  OG1 THR A  42      46.452   5.937  -1.835  1.00 15.00      A    O  
ATOM    374  HG1 THR A  42      47.001   6.636  -1.471  1.00 15.00      A    H  
ATOM    375  CG2 THR A  42      48.033   6.558  -3.553  1.00 15.00      A    C  
ATOM    376  C   THR A  42      46.008   3.301  -3.319  1.00 15.00      A    C  
ATOM    377  O   THR A  42      45.615   2.713  -2.306  1.00 15.00      A    O  
ATOM    378  N   LEU A  43      45.388   3.216  -4.491  1.00 15.00      A    N  
ATOM    379  HN  LEU A  43      45.756   3.699  -5.261  1.00 15.00      A    H  
ATOM    380  CA  LEU A  43      44.172   2.433  -4.665  1.00 15.00      A    C  
ATOM    381  CB  LEU A  43      43.565   2.690  -6.050  1.00 15.00      A    C  
ATOM    382  CG  LEU A  43      42.455   3.749  -6.133  1.00 15.00      A    C  
ATOM    383  CD1 LEU A  43      41.231   3.315  -5.338  1.00 15.00      A    C  
ATOM    384  CD2 LEU A  43      42.952   5.111  -5.665  1.00 15.00      A    C  
ATOM    385  C   LEU A  43      44.438   0.941  -4.471  1.00 15.00      A    C  
ATOM    386  O   LEU A  43      43.657   0.245  -3.824  1.00 15.00      A    O  
ATOM    387  N   LEU A  44      45.554   0.464  -5.016  1.00 15.00      A    N  
ATOM    388  HN  LEU A  44      46.142   1.077  -5.508  1.00 15.00      A    H  
ATOM    389  CA  LEU A  44      45.925  -0.947  -4.915  1.00 15.00      A    C  
ATOM    390  CB  LEU A  44      46.977  -1.316  -5.966  1.00 15.00      A    C  
ATOM    391  CG  LEU A  44      46.447  -1.916  -7.273  1.00 15.00      A    C  
ATOM    392  CD1 LEU A  44      45.686  -0.879  -8.086  1.00 15.00      A    C  
ATOM    393  CD2 LEU A  44      47.583  -2.514  -8.090  1.00 15.00      A    C  
ATOM    394  C   LEU A  44      46.419  -1.319  -3.517  1.00 15.00      A    C  
ATOM    395  O   LEU A  44      46.643  -2.496  -3.220  1.00 15.00      A    O  
ATOM    396  N   ALA A  45      46.605  -0.323  -2.667  1.00 15.00      A    N  
ATOM    397  HN  ALA A  45      46.448   0.596  -2.965  1.00 15.00      A    H  
ATOM    398  CA  ALA A  45      47.051  -0.565  -1.306  1.00 15.00      A    C  
ATOM    399  CB  ALA A  45      48.030   0.509  -0.864  1.00 15.00      A    C  
ATOM    400  C   ALA A  45      45.856  -0.618  -0.361  1.00 15.00      A    C  
ATOM    401  O   ALA A  45      45.732  -1.532   0.460  1.00 15.00      A    O  
ATOM    402  N   THR A  46      44.965   0.352  -0.504  1.00 15.00      A    N  
ATOM    403  HN  THR A  46      45.114   1.035  -1.194  1.00 15.00      A    H  
ATOM    404  CA  THR A  46      43.780   0.438   0.335  1.00 15.00      A    C  
ATOM    405  CB  THR A  46      43.204   1.873   0.338  1.00 15.00      A    C  
ATOM    406  OG1 THR A  46      41.877   1.874   0.892  1.00 15.00      A    O  
ATOM    407  HG1 THR A  46      41.935   1.964   1.850  1.00 15.00      A    H  
ATOM    408  CG2 THR A  46      44.090   2.805   1.152  1.00 15.00      A    C  
ATOM    409  C   THR A  46      42.692  -0.538  -0.111  1.00 15.00      A    C  
ATOM    410  O   THR A  46      42.371  -1.498   0.592  1.00 15.00      A    O  
ATOM    411  N   HIS A  47      42.139  -0.299  -1.290  1.00 15.00      A    N  
ATOM    412  HN  HIS A  47      42.483   0.438  -1.839  1.00 15.00      A    H  
ATOM    413  CA  HIS A  47      41.066  -1.130  -1.813  1.00 15.00      A    C  
ATOM    414  CB  HIS A  47      40.026  -0.269  -2.538  1.00 15.00      A    C  
ATOM    415  CG  HIS A  47      39.051   0.414  -1.624  1.00 15.00      A    C  
ATOM    416  ND1 HIS A  47      39.424   1.081  -0.469  1.00 15.00      A    N  
ATOM    417  HD1 HIS A  47      40.347   1.189  -0.135  1.00 15.00      A    H  
ATOM    418  CD2 HIS A  47      37.700   0.518  -1.693  1.00 15.00      A    C  
ATOM    419  CE1 HIS A  47      38.345   1.560   0.128  1.00 15.00      A    C  
ATOM    420  NE2 HIS A  47      37.289   1.233  -0.594  1.00 15.00      A    N  
ATOM    421  HE2 HIS A  47      36.358   1.457  -0.370  1.00 15.00      A    H  
ATOM    422  C   HIS A  47      41.592  -2.232  -2.724  1.00 15.00      A    C  
ATOM    423  O   HIS A  47      41.461  -2.155  -3.942  1.00 15.00      A    O  
ATOM    424  N   ARG A  48      42.186  -3.253  -2.112  1.00 15.00      A    N  
ATOM    425  HN  ARG A  48      42.243  -3.248  -1.136  1.00 15.00      A    H  
ATOM    426  CA  ARG A  48      42.739  -4.390  -2.847  1.00 15.00      A    C  
ATOM    427  CB  ARG A  48      43.865  -3.946  -3.786  1.00 15.00      A    C  
ATOM    428  CG  ARG A  48      44.437  -5.059  -4.650  1.00 15.00      A    C  
ATOM    429  CD  ARG A  48      45.892  -5.329  -4.307  1.00 15.00      A    C  
ATOM    430  NE  ARG A  48      46.138  -6.748  -4.051  1.00 15.00      A    N  
ATOM    431  HE  ARG A  48      45.347  -7.321  -3.924  1.00 15.00      A    H  
ATOM    432  CZ  ARG A  48      47.350  -7.296  -3.973  1.00 15.00      A    C  
ATOM    433  NH1 ARG A  48      48.439  -6.543  -4.129  1.00 15.00      A    N  
ATOM    434 HH11 ARG A  48      48.347  -5.518  -4.309  1.00 15.00      A    H  
ATOM    435 HH12 ARG A  48      49.385  -6.971  -4.071  1.00 15.00      A    H  
ATOM    436  NH2 ARG A  48      47.470  -8.602  -3.753  1.00 15.00      A    N  
ATOM    437 HH21 ARG A  48      48.411  -9.042  -3.692  1.00 15.00      A    H  
ATOM    438 HH22 ARG A  48      46.616  -9.197  -3.642  1.00 15.00      A    H  
ATOM    439  C   ARG A  48      43.251  -5.456  -1.882  1.00 15.00      A    C  
ATOM    440  O   ARG A  48      43.244  -6.647  -2.190  1.00 15.00      A    O  
ATOM    441  N   ARG A  49      43.708  -5.020  -0.716  1.00 15.00      A    N  
ATOM    442  HN  ARG A  49      43.697  -4.062  -0.527  1.00 15.00      A    H  
ATOM    443  CA  ARG A  49      44.222  -5.937   0.293  1.00 15.00      A    C  
ATOM    444  CB  ARG A  49      45.511  -5.383   0.908  1.00 15.00      A    C  
ATOM    445  CG  ARG A  49      46.761  -6.191   0.587  1.00 15.00      A    C  
ATOM    446  CD  ARG A  49      47.911  -5.822   1.517  1.00 15.00      A    C  
ATOM    447  NE  ARG A  49      49.146  -6.537   1.181  1.00 15.00      A    N  
ATOM    448  HE  ARG A  49      49.592  -6.284   0.346  1.00 15.00      A    H  
ATOM    449  CZ  ARG A  49      49.697  -7.487   1.945  1.00 15.00      A    C  
ATOM    450  NH1 ARG A  49      49.125  -7.842   3.092  1.00 15.00      A    N  
ATOM    451 HH11 ARG A  49      49.555  -8.583   3.686  1.00 15.00      A    H  
ATOM    452 HH12 ARG A  49      48.246  -7.379   3.404  1.00 15.00      A    H  
ATOM    453  NH2 ARG A  49      50.824  -8.079   1.561  1.00 15.00      A    N  
ATOM    454 HH21 ARG A  49      51.256  -8.821   2.154  1.00 15.00      A    H  
ATOM    455 HH22 ARG A  49      51.285  -7.805   0.668  1.00 15.00      A    H  
ATOM    456  C   ARG A  49      43.190  -6.164   1.394  1.00 15.00      A    C  
ATOM    457  O   ARG A  49      42.065  -5.673   1.309  1.00 15.00      A    O  
ATOM    458  N   GLU A  50      43.592  -6.894   2.434  1.00 15.00      A    N  
ATOM    459  HN  GLU A  50      44.495  -7.271   2.425  1.00 15.00      A    H  
ATOM    460  CA  GLU A  50      42.728  -7.191   3.581  1.00 15.00      A    C  
ATOM    461  CB  GLU A  50      43.486  -8.065   4.576  1.00 15.00      A    C  
ATOM    462  CG  GLU A  50      44.176  -9.255   3.945  1.00 15.00      A    C  
ATOM    463  CD  GLU A  50      43.294 -10.480   3.901  1.00 15.00      A    C  
ATOM    464  OE1 GLU A  50      43.835 -11.580   3.735  1.00 15.00      A    O  
ATOM    465  OE2 GLU A  50      42.066 -10.343   4.021  1.00 15.00      A    O  
ATOM    466  C   GLU A  50      42.309  -5.909   4.287  1.00 15.00      A    C  
ATOM    467  O   GLU A  50      41.373  -5.898   5.084  1.00 15.00      A    O  
ATOM    468  N   ALA A  51      43.021  -4.830   3.990  1.00 15.00      A    N  
ATOM    469  HN  ALA A  51      43.756  -4.910   3.347  1.00 15.00      A    H  
ATOM    470  CA  ALA A  51      42.741  -3.531   4.581  1.00 15.00      A    C  
ATOM    471  CB  ALA A  51      43.742  -2.498   4.094  1.00 15.00      A    C  
ATOM    472  C   ALA A  51      41.315  -3.088   4.277  1.00 15.00      A    C  
ATOM    473  O   ALA A  51      40.689  -2.402   5.084  1.00 15.00      A    O  
ATOM    474  N   TRP A  52      40.798  -3.493   3.117  1.00 15.00      A    N  
ATOM    475  HN  TRP A  52      41.340  -4.047   2.514  1.00 15.00      A    H  
ATOM    476  CA  TRP A  52      39.441  -3.134   2.725  1.00 15.00      A    C  
ATOM    477  CB  TRP A  52      39.122  -3.567   1.291  1.00 15.00      A    C  
ATOM    478  CG  TRP A  52      37.747  -3.145   0.853  1.00 15.00      A    C  
ATOM    479  CD1 TRP A  52      37.352  -1.889   0.496  1.00 15.00      A    C  
ATOM    480  CD2 TRP A  52      36.579  -3.973   0.744  1.00 15.00      A    C  
ATOM    481  NE1 TRP A  52      36.019  -1.883   0.162  1.00 15.00      A    N  
ATOM    482  HE1 TRP A  52      35.501  -1.099  -0.128  1.00 15.00      A    H  
ATOM    483  CE2 TRP A  52      35.521  -3.148   0.309  1.00 15.00      A    C  
ATOM    484  CE3 TRP A  52      36.325  -5.329   0.968  1.00 15.00      A    C  
ATOM    485  CZ2 TRP A  52      34.234  -3.635   0.096  1.00 15.00      A    C  
ATOM    486  CZ3 TRP A  52      35.047  -5.810   0.756  1.00 15.00      A    C  
ATOM    487  CH2 TRP A  52      34.018  -4.966   0.324  1.00 15.00      A    C  
ATOM    488  C   TRP A  52      38.421  -3.724   3.691  1.00 15.00      A    C  
ATOM    489  O   TRP A  52      37.429  -3.081   4.022  1.00 15.00      A    O  
ATOM    490  N   LEU A  53      38.667  -4.947   4.146  1.00 15.00      A    N  
ATOM    491  HN  LEU A  53      39.475  -5.418   3.853  1.00 15.00      A    H  
ATOM    492  CA  LEU A  53      37.761  -5.597   5.078  1.00 15.00      A    C  
ATOM    493  CB  LEU A  53      38.136  -7.064   5.282  1.00 15.00      A    C  
ATOM    494  CG  LEU A  53      37.895  -7.976   4.078  1.00 15.00      A    C  
ATOM    495  CD1 LEU A  53      38.345  -9.397   4.374  1.00 15.00      A    C  
ATOM    496  CD2 LEU A  53      36.429  -7.951   3.670  1.00 15.00      A    C  
ATOM    497  C   LEU A  53      37.739  -4.838   6.397  1.00 15.00      A    C  
ATOM    498  O   LEU A  53      36.687  -4.676   7.011  1.00 15.00      A    O  
ATOM    499  N   ALA A  54      38.906  -4.358   6.817  1.00 15.00      A    N  
ATOM    500  HN  ALA A  54      39.714  -4.541   6.290  1.00 15.00      A    H  
ATOM    501  CA  ALA A  54      39.011  -3.577   8.042  1.00 15.00      A    C  
ATOM    502  CB  ALA A  54      40.468  -3.339   8.397  1.00 15.00      A    C  
ATOM    503  C   ALA A  54      38.291  -2.248   7.850  1.00 15.00      A    C  
ATOM    504  O   ALA A  54      37.602  -1.759   8.746  1.00 15.00      A    O  
ATOM    505  N   ASP A  55      38.455  -1.676   6.663  1.00 15.00      A    N  
ATOM    506  HN  ASP A  55      39.034  -2.113   5.999  1.00 15.00      A    H  
ATOM    507  CA  ASP A  55      37.809  -0.417   6.321  1.00 15.00      A    C  
ATOM    508  CB  ASP A  55      38.266   0.062   4.944  1.00 15.00      A    C  
ATOM    509  CG  ASP A  55      37.364   1.149   4.407  1.00 15.00      A    C  
ATOM    510  OD1 ASP A  55      36.948   1.061   3.231  1.00 15.00      A    O  
ATOM    511  OD2 ASP A  55      37.057   2.085   5.167  1.00 15.00      A    O  
ATOM    512  C   ASP A  55      36.295  -0.583   6.328  1.00 15.00      A    C  
ATOM    513  O   ASP A  55      35.583   0.136   7.035  1.00 15.00      A    O  
ATOM    514  N   ALA A  56      35.819  -1.545   5.546  1.00 15.00      A    N  
ATOM    515  HN  ALA A  56      36.449  -2.073   5.003  1.00 15.00      A    H  
ATOM    516  CA  ALA A  56      34.400  -1.834   5.449  1.00 15.00      A    C  
ATOM    517  CB  ALA A  56      34.163  -3.009   4.511  1.00 15.00      A    C  
ATOM    518  C   ALA A  56      33.797  -2.108   6.821  1.00 15.00      A    C  
ATOM    519  O   ALA A  56      32.741  -1.576   7.153  1.00 15.00      A    O  
ATOM    520  N   ALA A  57      34.492  -2.912   7.625  1.00 15.00      A    N  
ATOM    521  HN  ALA A  57      35.344  -3.285   7.303  1.00 15.00      A    H  
ATOM    522  CA  ALA A  57      34.024  -3.260   8.969  1.00 15.00      A    C  
ATOM    523  CB  ALA A  57      34.963  -4.258   9.628  1.00 15.00      A    C  
ATOM    524  C   ALA A  57      33.859  -2.023   9.848  1.00 15.00      A    C  
ATOM    525  O   ALA A  57      32.924  -1.930  10.643  1.00 15.00      A    O  
ATOM    526  N   ARG A  58      34.760  -1.068   9.684  1.00 15.00      A    N  
ATOM    527  HN  ARG A  58      35.476  -1.195   9.021  1.00 15.00      A    H  
ATOM    528  CA  ARG A  58      34.720   0.166  10.454  1.00 15.00      A    C  
ATOM    529  CB  ARG A  58      36.069   0.882  10.350  1.00 15.00      A    C  
ATOM    530  CG  ARG A  58      36.247   2.066  11.287  1.00 15.00      A    C  
ATOM    531  CD  ARG A  58      36.223   3.379  10.522  1.00 15.00      A    C  
ATOM    532  NE  ARG A  58      36.747   3.229   9.163  1.00 15.00      A    N  
ATOM    533  HE  ARG A  58      37.174   2.370   8.938  1.00 15.00      A    H  
ATOM    534  CZ  ARG A  58      36.689   4.179   8.232  1.00 15.00      A    C  
ATOM    535  NH1 ARG A  58      36.126   5.351   8.511  1.00 15.00      A    N  
ATOM    536 HH11 ARG A  58      35.738   5.532   9.460  1.00 15.00      A    H  
ATOM    537 HH12 ARG A  58      36.077   6.094   7.783  1.00 15.00      A    H  
ATOM    538  NH2 ARG A  58      37.138   3.939   7.007  1.00 15.00      A    N  
ATOM    539 HH21 ARG A  58      37.539   2.999   6.760  1.00 15.00      A    H  
ATOM    540 HH22 ARG A  58      37.095   4.675   6.277  1.00 15.00      A    H  
ATOM    541  C   ARG A  58      33.582   1.061   9.961  1.00 15.00      A    C  
ATOM    542  O   ARG A  58      33.146   1.980  10.655  1.00 15.00      A    O  
ATOM    543  N   ARG A  59      33.100   0.774   8.760  1.00 15.00      A    N  
ATOM    544  HN  ARG A  59      33.490   0.026   8.255  1.00 15.00      A    H  
ATOM    545  CA  ARG A  59      32.010   1.531   8.170  1.00 15.00      A    C  
ATOM    546  CB  ARG A  59      32.252   1.772   6.680  1.00 15.00      A    C  
ATOM    547  CG  ARG A  59      33.323   2.815   6.406  1.00 15.00      A    C  
ATOM    548  CD  ARG A  59      33.418   3.154   4.930  1.00 15.00      A    C  
ATOM    549  NE  ARG A  59      34.159   2.151   4.174  1.00 15.00      A    N  
ATOM    550  HE  ARG A  59      35.124   2.034   4.389  1.00 15.00      A    H  
ATOM    551  CZ  ARG A  59      33.611   1.394   3.222  1.00 15.00      A    C  
ATOM    552  NH1 ARG A  59      32.318   1.529   2.934  1.00 15.00      A    N  
ATOM    553 HH11 ARG A  59      31.880   0.937   2.176  1.00 15.00      A    H  
ATOM    554 HH12 ARG A  59      31.735   2.217   3.446  1.00 15.00      A    H  
ATOM    555  NH2 ARG A  59      34.350   0.530   2.541  1.00 15.00      A    N  
ATOM    556 HH21 ARG A  59      33.913  -0.064   1.791  1.00 15.00      A    H  
ATOM    557 HH22 ARG A  59      35.376   0.441   2.745  1.00 15.00      A    H  
ATOM    558  C   ARG A  59      30.674   0.837   8.397  1.00 15.00      A    C  
ATOM    559  O   ARG A  59      29.619   1.397   8.105  1.00 15.00      A    O  
ATOM    560  N   VAL A  60      30.722  -0.386   8.929  1.00 15.00      A    N  
ATOM    561  HN  VAL A  60      31.597  -0.788   9.126  1.00 15.00      A    H  
ATOM    562  CA  VAL A  60      29.505  -1.145   9.212  1.00 15.00      A    C  
ATOM    563  CB  VAL A  60      29.807  -2.610   9.610  1.00 15.00      A    C  
ATOM    564  CG1 VAL A  60      28.524  -3.368   9.909  1.00 15.00      A    C  
ATOM    565  CG2 VAL A  60      30.579  -3.318   8.512  1.00 15.00      A    C  
ATOM    566  C   VAL A  60      28.728  -0.457  10.330  1.00 15.00      A    C  
ATOM    567  O   VAL A  60      27.507  -0.578  10.432  1.00 15.00      A    O  
ATOM    568  N   GLY A  61      29.450   0.301  11.148  1.00 15.00      A    N  
ATOM    569  HN  GLY A  61      30.416   0.370  11.004  1.00 15.00      A    H  
ATOM    570  CA  GLY A  61      28.832   1.027  12.238  1.00 15.00      A    C  
ATOM    571  C   GLY A  61      27.954   2.149  11.724  1.00 15.00      A    C  
ATOM    572  O   GLY A  61      27.234   2.792  12.486  1.00 15.00      A    O  
ATOM    573  N   GLN A  62      28.015   2.373  10.418  1.00 15.00      A    N  
ATOM    574  HN  GLN A  62      28.616   1.825   9.867  1.00 15.00      A    H  
ATOM    575  CA  GLN A  62      27.228   3.405   9.778  1.00 15.00      A    C  
ATOM    576  CB  GLN A  62      28.124   4.268   8.889  1.00 15.00      A    C  
ATOM    577  CG  GLN A  62      29.405   4.723   9.569  1.00 15.00      A    C  
ATOM    578  CD  GLN A  62      30.271   5.578   8.670  1.00 15.00      A    C  
ATOM    579  OE1 GLN A  62      30.244   5.448   7.448  1.00 15.00      A    O  
ATOM    580  NE2 GLN A  62      31.052   6.462   9.271  1.00 15.00      A    N  
ATOM    581 HE21 GLN A  62      31.026   6.512  10.250  1.00 15.00      A    H  
ATOM    582 HE22 GLN A  62      31.621   7.030   8.714  1.00 15.00      A    H  
ATOM    583  C   GLN A  62      26.101   2.794   8.946  1.00 15.00      A    C  
ATOM    584  O   GLN A  62      25.351   3.511   8.292  1.00 15.00      A    O  
ATOM    585  N   LEU A  63      25.983   1.472   8.967  1.00 15.00      A    N  
ATOM    586  HN  LEU A  63      26.609   0.938   9.505  1.00 15.00      A    H  
ATOM    587  CA  LEU A  63      24.939   0.794   8.206  1.00 15.00      A    C  
ATOM    588  CB  LEU A  63      25.539  -0.037   7.071  1.00 15.00      A    C  
ATOM    589  CG  LEU A  63      25.631   0.633   5.700  1.00 15.00      A    C  
ATOM    590  CD1 LEU A  63      25.847  -0.414   4.619  1.00 15.00      A    C  
ATOM    591  CD2 LEU A  63      24.384   1.458   5.411  1.00 15.00      A    C  
ATOM    592  C   LEU A  63      24.100  -0.108   9.094  1.00 15.00      A    C  
ATOM    593  O   LEU A  63      24.608  -0.724  10.035  1.00 15.00      A    O  
ATOM    594  N   GLN A  64      22.813  -0.173   8.804  1.00 15.00      A    N  
ATOM    595  HN  GLN A  64      22.456   0.380   8.072  1.00 15.00      A    H  
ATOM    596  CA  GLN A  64      21.910  -1.021   9.552  1.00 15.00      A    C  
ATOM    597  CB  GLN A  64      21.317  -0.278  10.749  1.00 15.00      A    C  
ATOM    598  CG  GLN A  64      20.716  -1.193  11.805  1.00 15.00      A    C  
ATOM    599  CD  GLN A  64      19.738  -0.471  12.707  1.00 15.00      A    C  
ATOM    600  OE1 GLN A  64      19.851   0.732  12.930  1.00 15.00      A    O  
ATOM    601  NE2 GLN A  64      18.775  -1.206  13.235  1.00 15.00      A    N  
ATOM    602 HE21 GLN A  64      18.750  -2.161  13.017  1.00 15.00      A    H  
ATOM    603 HE22 GLN A  64      18.119  -0.763  13.819  1.00 15.00      A    H  
ATOM    604  C   GLN A  64      20.796  -1.549   8.656  1.00 15.00      A    C  
ATOM    605  O   GLN A  64      20.201  -0.800   7.877  1.00 15.00      A    O  
ATOM    606  N   LEU A  65      20.548  -2.843   8.753  1.00 15.00      A    N  
ATOM    607  HN  LEU A  65      21.086  -3.384   9.371  1.00 15.00      A    H  
ATOM    608  CA  LEU A  65      19.493  -3.489   7.990  1.00 15.00      A    C  
ATOM    609  CB  LEU A  65      19.880  -4.940   7.693  1.00 15.00      A    C  
ATOM    610  CG  LEU A  65      21.155  -5.144   6.875  1.00 15.00      A    C  
ATOM    611  CD1 LEU A  65      21.482  -6.624   6.759  1.00 15.00      A    C  
ATOM    612  CD2 LEU A  65      21.009  -4.515   5.499  1.00 15.00      A    C  
ATOM    613  C   LEU A  65      18.232  -3.458   8.834  1.00 15.00      A    C  
ATOM    614  O   LEU A  65      18.287  -3.773  10.024  1.00 15.00      A    O  
ATOM    615  N   VAL A  66      17.105  -3.078   8.247  1.00 15.00      A    N  
ATOM    616  HN  VAL A  66      17.099  -2.867   7.284  1.00 15.00      A    H  
ATOM    617  CA  VAL A  66      15.871  -2.981   9.015  1.00 15.00      A    C  
ATOM    618  CB  VAL A  66      15.612  -1.538   9.486  1.00 15.00      A    C  
ATOM    619  CG1 VAL A  66      16.581  -1.149  10.586  1.00 15.00      A    C  
ATOM    620  CG2 VAL A  66      15.709  -0.570   8.319  1.00 15.00      A    C  
ATOM    621  C   VAL A  66      14.634  -3.480   8.278  1.00 15.00      A    C  
ATOM    622  O   VAL A  66      14.602  -3.569   7.049  1.00 15.00      A    O  
ATOM    623  N   THR A  67      13.628  -3.826   9.071  1.00 15.00      A    N  
ATOM    624  HN  THR A  67      13.759  -3.771  10.046  1.00 15.00      A    H  
ATOM    625  CA  THR A  67      12.343  -4.281   8.567  1.00 15.00      A    C  
ATOM    626  CB  THR A  67      11.884  -5.562   9.299  1.00 15.00      A    C  
ATOM    627  OG1 THR A  67      12.935  -6.532   9.290  1.00 15.00      A    O  
ATOM    628  HG1 THR A  67      13.790  -6.087   9.192  1.00 15.00      A    H  
ATOM    629  CG2 THR A  67      10.652  -6.157   8.636  1.00 15.00      A    C  
ATOM    630  C   THR A  67      11.323  -3.182   8.840  1.00 15.00      A    C  
ATOM    631  O   THR A  67      10.354  -2.999   8.101  1.00 15.00      A    O  
ATOM    632  N   HIS A  68      11.579  -2.444   9.912  1.00 15.00      A    N  
ATOM    633  HN  HIS A  68      12.391  -2.630  10.435  1.00 15.00      A    H  
ATOM    634  CA  HIS A  68      10.719  -1.357  10.338  1.00 15.00      A    C  
ATOM    635  CB  HIS A  68      10.089  -1.680  11.695  1.00 15.00      A    C  
ATOM    636  CG  HIS A  68       9.372  -2.996  11.738  1.00 15.00      A    C  
ATOM    637  ND1 HIS A  68       9.876  -4.058  12.448  1.00 15.00      A    N  
ATOM    638  CD2 HIS A  68       8.216  -3.364  11.139  1.00 15.00      A    C  
ATOM    639  CE1 HIS A  68       9.021  -5.049  12.265  1.00 15.00      A    C  
ATOM    640  NE2 HIS A  68       8.005  -4.674  11.483  1.00 15.00      A    N  
ATOM    641  HE2 HIS A  68       7.250  -5.231  11.202  1.00 15.00      A    H  
ATOM    642  C   HIS A  68      11.543  -0.082  10.443  1.00 15.00      A    C  
ATOM    643  O   HIS A  68      12.601  -0.065  11.077  1.00 15.00      A    O  
ATOM    644  N   THR A  69      11.059   0.976   9.827  1.00 15.00      A    N  
ATOM    645  HN  THR A  69      10.193   0.908   9.368  1.00 15.00      A    H  
ATOM    646  CA  THR A  69      11.765   2.242   9.831  1.00 15.00      A    C  
ATOM    647  CB  THR A  69      12.088   2.691   8.392  1.00 15.00      A    C  
ATOM    648  OG1 THR A  69      10.945   2.468   7.551  1.00 15.00      A    O  
ATOM    649  HG1 THR A  69      10.267   2.006   8.049  1.00 15.00      A    H  
ATOM    650  CG2 THR A  69      13.281   1.930   7.841  1.00 15.00      A    C  
ATOM    651  C   THR A  69      10.948   3.330  10.501  1.00 15.00      A    C  
ATOM    652  O   THR A  69       9.726   3.386  10.352  1.00 15.00      A    O  
ATOM    653  N   LEU A  70      11.623   4.182  11.254  1.00 15.00      A    N  
ATOM    654  HN  LEU A  70      12.593   4.052  11.381  1.00 15.00      A    H  
ATOM    655  CA  LEU A  70      10.964   5.295  11.918  1.00 15.00      A    C  
ATOM    656  CB  LEU A  70      11.512   5.484  13.334  1.00 15.00      A    C  
ATOM    657  CG  LEU A  70      10.750   6.465  14.225  1.00 15.00      A    C  
ATOM    658  CD1 LEU A  70       9.280   6.088  14.313  1.00 15.00      A    C  
ATOM    659  CD2 LEU A  70      11.369   6.523  15.609  1.00 15.00      A    C  
ATOM    660  C   LEU A  70      11.162   6.559  11.090  1.00 15.00      A    C  
ATOM    661  O   LEU A  70      10.681   7.635  11.430  1.00 15.00      A    O  
ATOM    662  N   LYS A  71      11.875   6.398   9.985  1.00 15.00      A    N  
ATOM    663  HN  LYS A  71      12.221   5.509   9.778  1.00 15.00      A    H  
ATOM    664  CA  LYS A  71      12.167   7.492   9.067  1.00 15.00      A    C  
ATOM    665  CB  LYS A  71      13.227   7.074   8.049  1.00 15.00      A    C  
ATOM    666  CG  LYS A  71      14.579   7.718   8.281  1.00 15.00      A    C  
ATOM    667  CD  LYS A  71      14.600   9.152   7.780  1.00 15.00      A    C  
ATOM    668  CE  LYS A  71      15.731   9.933   8.424  1.00 15.00      A    C  
ATOM    669  NZ  LYS A  71      15.398  10.341   9.817  1.00 15.00      A    N  
ATOM    670  HZ1 LYS A  71      16.258  10.627  10.320  1.00 15.00      A    H  
ATOM    671  HZ2 LYS A  71      14.948   9.559  10.332  1.00 15.00      A    H  
ATOM    672  HZ3 LYS A  71      14.740  11.152   9.804  1.00 15.00      A    H  
ATOM    673  C   LYS A  71      10.929   8.069   8.357  1.00 15.00      A    C  
ATOM    674  O   LYS A  71      10.811   9.288   8.241  1.00 15.00      A    O  
ATOM    675  N   PRO A  72      10.011   7.223   7.829  1.00 15.00      A    N  
ATOM    676  CA  PRO A  72       8.796   7.708   7.146  1.00 15.00      A    C  
ATOM    677  CB  PRO A  72       8.114   6.415   6.673  1.00 15.00      A    C  
ATOM    678  CG  PRO A  72       9.218   5.421   6.617  1.00 15.00      A    C  
ATOM    679  CD  PRO A  72      10.089   5.752   7.787  1.00 15.00      A    C  
ATOM    680  C   PRO A  72       7.865   8.503   8.064  1.00 15.00      A    C  
ATOM    681  O   PRO A  72       6.971   9.212   7.597  1.00 15.00      A    O  
ATOM    682  N   ILE A  73       8.077   8.380   9.371  1.00 15.00      A    N  
ATOM    683  HN  ILE A  73       8.804   7.807   9.687  1.00 15.00      A    H  
ATOM    684  CA  ILE A  73       7.269   9.091  10.341  1.00 15.00      A    C  
ATOM    685  CB  ILE A  73       6.950   8.216  11.570  1.00 15.00      A    C  
ATOM    686  CG1 ILE A  73       6.719   6.767  11.126  1.00 15.00      A    C  
ATOM    687  CG2 ILE A  73       5.718   8.755  12.283  1.00 15.00      A    C  
ATOM    688  CD1 ILE A  73       6.387   5.814  12.252  1.00 15.00      A    C  
ATOM    689  C   ILE A  73       7.992  10.359  10.767  1.00 15.00      A    C  
ATOM    690  O   ILE A  73       8.246  10.561  11.961  1.00 15.00      A    O  
ATOM    691  N   HIS A  74       8.312  11.193   9.751  1.00 15.00      A    N  
ATOM    692  HN  HIS A  74       8.069  10.920   8.836  1.00 15.00      A    H  
ATOM    693  CA  HIS A  74       9.027  12.466   9.921  1.00 15.00      A    C  
ATOM    694  CB  HIS A  74       8.661  13.189  11.229  1.00 15.00      A    C  
ATOM    695  CG  HIS A  74       8.714  14.687  11.159  1.00 15.00      A    C  
ATOM    696  ND1 HIS A  74       9.580  15.405  11.947  1.00 15.00      A    N  
ATOM    697  CD2 HIS A  74       7.968  15.541  10.413  1.00 15.00      A    C  
ATOM    698  CE1 HIS A  74       9.345  16.674  11.669  1.00 15.00      A    C  
ATOM    699  NE2 HIS A  74       8.382  16.804  10.752  1.00 15.00      A    N  
ATOM    700  HE2 HIS A  74       8.037  17.644  10.392  1.00 15.00      A    H  
ATOM    701  C   HIS A  74      10.537  12.241   9.805  1.00 15.00      A    C  
ATOM    702  O   HIS A  74      11.142  11.624  10.672  1.00 15.00      A    O  
ATOM    703  N   PRO A  75      11.157  12.739   8.715  1.00 15.00      A    N  
ATOM    704  CA  PRO A  75      12.600  12.579   8.467  1.00 15.00      A    C  
ATOM    705  CB  PRO A  75      12.821  13.275   7.116  1.00 15.00      A    C  
ATOM    706  CG  PRO A  75      11.661  14.201   6.979  1.00 15.00      A    C  
ATOM    707  CD  PRO A  75      10.509  13.511   7.645  1.00 15.00      A    C  
ATOM    708  C   PRO A  75      13.458  13.236   9.543  1.00 15.00      A    C  
ATOM    709  O   PRO A  75      14.589  12.816   9.791  1.00 15.00      A    O  
ATOM    710  N   ASP A  76      12.912  14.251  10.192  1.00 15.00      A    N  
ATOM    711  HN  ASP A  76      12.002  14.536   9.964  1.00 15.00      A    H  
ATOM    712  CA  ASP A  76      13.630  14.964  11.244  1.00 15.00      A    C  
ATOM    713  CB  ASP A  76      12.931  16.281  11.571  1.00 15.00      A    C  
ATOM    714  CG  ASP A  76      12.772  17.167  10.351  1.00 15.00      A    C  
ATOM    715  OD1 ASP A  76      13.774  17.391   9.653  1.00 15.00      A    O  
ATOM    716  OD2 ASP A  76      11.638  17.623  10.086  1.00 15.00      A    O  
ATOM    717  C   ASP A  76      13.748  14.098  12.489  1.00 15.00      A    C  
ATOM    718  O   ASP A  76      14.650  14.280  13.309  1.00 15.00      A    O  
ATOM    719  N   ALA A  77      12.836  13.139  12.612  1.00 15.00      A    N  
ATOM    720  HN  ALA A  77      12.155  13.035  11.916  1.00 15.00      A    H  
ATOM    721  CA  ALA A  77      12.821  12.233  13.751  1.00 15.00      A    C  
ATOM    722  CB  ALA A  77      11.516  11.447  13.801  1.00 15.00      A    C  
ATOM    723  C   ALA A  77      14.021  11.288  13.735  1.00 15.00      A    C  
ATOM    724  O   ALA A  77      14.396  10.744  12.689  1.00 15.00      A    O  
ATOM    725  N   ARG A  78      14.629  11.119  14.898  1.00 15.00      A    N  
ATOM    726  HN  ARG A  78      14.290  11.600  15.684  1.00 15.00      A    H  
ATOM    727  CA  ARG A  78      15.773  10.242  15.059  1.00 15.00      A    C  
ATOM    728  CB  ARG A  78      17.026  11.042  15.437  1.00 15.00      A    C  
ATOM    729  CG  ARG A  78      17.725  11.705  14.259  1.00 15.00      A    C  
ATOM    730  CD  ARG A  78      17.608  13.220  14.318  1.00 15.00      A    C  
ATOM    731  NE  ARG A  78      18.252  13.786  15.507  1.00 15.00      A    N  
ATOM    732  HE  ARG A  78      17.854  13.561  16.377  1.00 15.00      A    H  
ATOM    733  CZ  ARG A  78      19.336  14.567  15.474  1.00 15.00      A    C  
ATOM    734  NH1 ARG A  78      19.903  14.881  14.310  1.00 15.00      A    N  
ATOM    735 HH11 ARG A  78      19.507  14.514  13.418  1.00 15.00      A    H  
ATOM    736 HH12 ARG A  78      20.749  15.491  14.282  1.00 15.00      A    H  
ATOM    737  NH2 ARG A  78      19.836  15.059  16.604  1.00 15.00      A    N  
ATOM    738 HH21 ARG A  78      20.679  15.670  16.583  1.00 15.00      A    H  
ATOM    739 HH22 ARG A  78      19.388  14.835  17.519  1.00 15.00      A    H  
ATOM    740  C   ARG A  78      15.470   9.212  16.137  1.00 15.00      A    C  
ATOM    741  O   ARG A  78      15.585   9.490  17.329  1.00 15.00      A    O  
ATOM    742  N   GLY A  79      15.043   8.036  15.712  1.00 15.00      A    N  
ATOM    743  HN  GLY A  79      14.955   7.874  14.751  1.00 15.00      A    H  
ATOM    744  CA  GLY A  79      14.722   6.984  16.648  1.00 15.00      A    C  
ATOM    745  C   GLY A  79      15.471   5.711  16.345  1.00 15.00      A    C  
ATOM    746  O   GLY A  79      16.396   5.707  15.534  1.00 15.00      A    O  
ATOM    747  N   SER A  80      15.059   4.628  16.979  1.00 15.00      A    N  
ATOM    748  HN  SER A  80      14.299   4.693  17.593  1.00 15.00      A    H  
ATOM    749  CA  SER A  80      15.703   3.345  16.788  1.00 15.00      A    C  
ATOM    750  CB  SER A  80      15.732   2.577  18.115  1.00 15.00      A    C  
ATOM    751  OG  SER A  80      16.107   1.225  17.928  1.00 15.00      A    O  
ATOM    752  HG  SER A  80      15.510   0.816  17.292  1.00 15.00      A    H  
ATOM    753  C   SER A  80      15.013   2.514  15.706  1.00 15.00      A    C  
ATOM    754  O   SER A  80      13.844   2.155  15.834  1.00 15.00      A    O  
ATOM    755  N   ASN A  81      15.746   2.226  14.640  1.00 15.00      A    N  
ATOM    756  HN  ASN A  81      16.661   2.568  14.588  1.00 15.00      A    H  
ATOM    757  CA  ASN A  81      15.233   1.407  13.547  1.00 15.00      A    C  
ATOM    758  CB  ASN A  81      16.003   1.705  12.256  1.00 15.00      A    C  
ATOM    759  CG  ASN A  81      15.587   3.003  11.582  1.00 15.00      A    C  
ATOM    760  OD1 ASN A  81      14.405   3.353  11.538  1.00 15.00      A    O  
ATOM    761  ND2 ASN A  81      16.562   3.733  11.058  1.00 15.00      A    N  
ATOM    762 HD21 ASN A  81      17.482   3.402  11.136  1.00 15.00      A    H  
ATOM    763 HD22 ASN A  81      16.324   4.566  10.608  1.00 15.00      A    H  
ATOM    764  C   ASN A  81      15.403  -0.059  13.942  1.00 15.00      A    C  
ATOM    765  O   ASN A  81      16.374  -0.400  14.623  1.00 15.00      A    O  
ATOM    766  N   LEU A  82      14.489  -0.930  13.525  1.00 15.00      A    N  
ATOM    767  HN  LEU A  82      13.766  -0.633  12.933  1.00 15.00      A    H  
ATOM    768  CA  LEU A  82      14.570  -2.337  13.914  1.00 15.00      A    C  
ATOM    769  CB  LEU A  82      13.585  -2.649  15.041  1.00 15.00      A    C  
ATOM    770  CG  LEU A  82      14.002  -2.200  16.444  1.00 15.00      A    C  
ATOM    771  CD1 LEU A  82      12.881  -2.450  17.440  1.00 15.00      A    C  
ATOM    772  CD2 LEU A  82      15.278  -2.908  16.878  1.00 15.00      A    C  
ATOM    773  C   LEU A  82      14.382  -3.314  12.760  1.00 15.00      A    C  
ATOM    774  O   LEU A  82      13.776  -2.996  11.737  1.00 15.00      A    O  
ATOM    775  N   HIS A  83      14.896  -4.523  12.965  1.00 15.00      A    N  
ATOM    776  HN  HIS A  83      15.332  -4.707  13.822  1.00 15.00      A    H  
ATOM    777  CA  HIS A  83      14.828  -5.595  11.981  1.00 15.00      A    C  
ATOM    778  CB  HIS A  83      16.215  -5.781  11.349  1.00 15.00      A    C  
ATOM    779  CG  HIS A  83      16.243  -6.598  10.089  1.00 15.00      A    C  
ATOM    780  ND1 HIS A  83      15.637  -6.159   8.941  1.00 15.00      A    N  
ATOM    781  CD2 HIS A  83      16.846  -7.786   9.845  1.00 15.00      A    C  
ATOM    782  CE1 HIS A  83      15.883  -7.073   8.023  1.00 15.00      A    C  
ATOM    783  NE2 HIS A  83      16.610  -8.074   8.523  1.00 15.00      A    N  
ATOM    784  HE2 HIS A  83      16.931  -8.860   8.038  1.00 15.00      A    H  
ATOM    785  C   HIS A  83      14.408  -6.882  12.685  1.00 15.00      A    C  
ATOM    786  O   HIS A  83      15.172  -7.839  12.768  1.00 15.00      A    O  
ATOM    787  N   SER A  84      13.198  -6.890  13.214  1.00 15.00      A    N  
ATOM    788  HN  SER A  84      12.626  -6.102  13.123  1.00 15.00      A    H  
ATOM    789  CA  SER A  84      12.700  -8.051  13.929  1.00 15.00      A    C  
ATOM    790  CB  SER A  84      12.593  -7.739  15.425  1.00 15.00      A    C  
ATOM    791  OG  SER A  84      12.816  -6.358  15.673  1.00 15.00      A    O  
ATOM    792  HG  SER A  84      11.971  -5.907  15.731  1.00 15.00      A    H  
ATOM    793  C   SER A  84      11.356  -8.511  13.382  1.00 15.00      A    C  
ATOM    794  O   SER A  84      10.430  -7.714  13.226  1.00 15.00      A    O  
ATOM    795  N   LEU A  85      11.263  -9.799  13.080  1.00 15.00      A    N  
ATOM    796  HN  LEU A  85      12.041 -10.377  13.214  1.00 15.00      A    H  
ATOM    797  CA  LEU A  85      10.035 -10.377  12.562  1.00 15.00      A    C  
ATOM    798  CB  LEU A  85      10.327 -11.677  11.804  1.00 15.00      A    C  
ATOM    799  CG  LEU A  85      10.869 -11.539  10.376  1.00 15.00      A    C  
ATOM    800  CD1 LEU A  85      12.347 -11.172  10.384  1.00 15.00      A    C  
ATOM    801  CD2 LEU A  85      10.637 -12.824   9.594  1.00 15.00      A    C  
ATOM    802  C   LEU A  85       9.070 -10.658  13.708  1.00 15.00      A    C  
ATOM    803  O   LEU A  85       9.444 -11.301  14.692  1.00 15.00      A    O  
ATOM    804  N   PRO A  86       7.830 -10.159  13.613  1.00 15.00      A    N  
ATOM    805  CA  PRO A  86       6.818 -10.378  14.648  1.00 15.00      A    C  
ATOM    806  CB  PRO A  86       5.624  -9.543  14.177  1.00 15.00      A    C  
ATOM    807  CG  PRO A  86       5.832  -9.359  12.714  1.00 15.00      A    C  
ATOM    808  CD  PRO A  86       7.319  -9.341  12.502  1.00 15.00      A    C  
ATOM    809  C   PRO A  86       6.432 -11.850  14.740  1.00 15.00      A    C  
ATOM    810  O   PRO A  86       6.361 -12.550  13.729  1.00 15.00      A    O  
ATOM    811  N   GLN A  87       6.199 -12.317  15.955  1.00 15.00      A    N  
ATOM    812  HN  GLN A  87       6.276 -11.716  16.721  1.00 15.00      A    H  
ATOM    813  CA  GLN A  87       5.818 -13.701  16.172  1.00 15.00      A    C  
ATOM    814  CB  GLN A  87       5.926 -14.070  17.653  1.00 15.00      A    C  
ATOM    815  CG  GLN A  87       7.354 -14.124  18.171  1.00 15.00      A    C  
ATOM    816  CD  GLN A  87       8.207 -15.132  17.421  1.00 15.00      A    C  
ATOM    817  OE1 GLN A  87       7.718 -16.166  16.972  1.00 15.00      A    O  
ATOM    818  NE2 GLN A  87       9.489 -14.835  17.276  1.00 15.00      A    N  
ATOM    819 HE21 GLN A  87       9.816 -13.994  17.654  1.00 15.00      A    H  
ATOM    820 HE22 GLN A  87      10.056 -15.470  16.792  1.00 15.00      A    H  
ATOM    821  C   GLN A  87       4.408 -13.948  15.662  1.00 15.00      A    C  
ATOM    822  O   GLN A  87       3.527 -13.101  15.824  1.00 15.00      A    O  
ATOM    823  N   ALA A  88       4.215 -15.093  15.028  1.00 15.00      A    N  
ATOM    824  HN  ALA A  88       4.970 -15.707  14.920  1.00 15.00      A    H  
ATOM    825  CA  ALA A  88       2.915 -15.463  14.489  1.00 15.00      A    C  
ATOM    826  CB  ALA A  88       3.018 -16.774  13.723  1.00 15.00      A    C  
ATOM    827  C   ALA A  88       1.883 -15.583  15.606  1.00 15.00      A    C  
ATOM    828  O   ALA A  88       2.036 -16.400  16.515  1.00 15.00      A    O  
ATOM    829  N   PRO A  89       0.826 -14.757  15.564  1.00 15.00      A    N  
ATOM    830  CA  PRO A  89      -0.226 -14.779  16.582  1.00 15.00      A    C  
ATOM    831  CB  PRO A  89      -1.069 -13.546  16.249  1.00 15.00      A    C  
ATOM    832  CG  PRO A  89      -0.840 -13.317  14.795  1.00 15.00      A    C  
ATOM    833  CD  PRO A  89       0.575 -13.741  14.527  1.00 15.00      A    C  
ATOM    834  C   PRO A  89      -1.084 -16.037  16.497  1.00 15.00      A    C  
ATOM    835  O   PRO A  89      -1.185 -16.667  15.444  1.00 15.00      A    O  
ATOM    836  N   GLY A  90      -1.709 -16.391  17.616  1.00 15.00      A    N  
ATOM    837  HN  GLY A  90      -1.588 -15.851  18.422  1.00 15.00      A    H  
ATOM    838  CA  GLY A  90      -2.562 -17.563  17.658  1.00 15.00      A    C  
ATOM    839  C   GLY A  90      -3.985 -17.239  17.252  1.00 15.00      A    C  
ATOM    840  O   GLY A  90      -4.891 -18.051  17.425  1.00 15.00      A    O  
ATOM    841  N   GLN A  91      -4.177 -16.036  16.733  1.00 15.00      A    N  
ATOM    842  HN  GLN A  91      -3.415 -15.432  16.643  1.00 15.00      A    H  
ATOM    843  CA  GLN A  91      -5.482 -15.588  16.283  1.00 15.00      A    C  
ATOM    844  CB  GLN A  91      -5.800 -14.210  16.860  1.00 15.00      A    C  
ATOM    845  CG  GLN A  91      -6.336 -14.252  18.279  1.00 15.00      A    C  
ATOM    846  CD  GLN A  91      -6.224 -12.918  18.982  1.00 15.00      A    C  
ATOM    847  OE1 GLN A  91      -5.271 -12.170  18.776  1.00 15.00      A    O  
ATOM    848  NE2 GLN A  91      -7.204 -12.606  19.814  1.00 15.00      A    N  
ATOM    849 HE21 GLN A  91      -7.936 -13.246  19.926  1.00 15.00      A    H  
ATOM    850 HE22 GLN A  91      -7.156 -11.747  20.280  1.00 15.00      A    H  
ATOM    851  C   GLN A  91      -5.522 -15.549  14.760  1.00 15.00      A    C  
ATOM    852  O   GLN A  91      -4.937 -14.661  14.139  1.00 15.00      A    O  
ATOM    853  N   PRO A  92      -6.194 -16.533  14.146  1.00 15.00      A    N  
ATOM    854  CA  PRO A  92      -6.306 -16.625  12.688  1.00 15.00      A    C  
ATOM    855  CB  PRO A  92      -6.980 -17.983  12.465  1.00 15.00      A    C  
ATOM    856  CG  PRO A  92      -7.716 -18.253  13.731  1.00 15.00      A    C  
ATOM    857  CD  PRO A  92      -6.896 -17.636  14.828  1.00 15.00      A    C  
ATOM    858  C   PRO A  92      -7.163 -15.504  12.105  1.00 15.00      A    C  
ATOM    859  O   PRO A  92      -8.230 -15.184  12.628  1.00 15.00      A    O  
ATOM    860  N   GLY A  93      -6.684 -14.907  11.025  1.00 15.00      A    N  
ATOM    861  HN  GLY A  93      -5.818 -15.188  10.662  1.00 15.00      A    H  
ATOM    862  CA  GLY A  93      -7.419 -13.837  10.388  1.00 15.00      A    C  
ATOM    863  C   GLY A  93      -6.554 -12.625  10.143  1.00 15.00      A    C  
ATOM    864  O   GLY A  93      -6.488 -12.118   9.027  1.00 15.00      A    O  
ATOM    865  N   LEU A  94      -5.873 -12.166  11.183  1.00 15.00      A    N  
ATOM    866  HN  LEU A  94      -5.950 -12.619  12.049  1.00 15.00      A    H  
ATOM    867  CA  LEU A  94      -5.016 -11.002  11.061  1.00 15.00      A    C  
ATOM    868  CB  LEU A  94      -5.194 -10.042  12.244  1.00 15.00      A    C  
ATOM    869  CG  LEU A  94      -4.872 -10.587  13.638  1.00 15.00      A    C  
ATOM    870  CD1 LEU A  94      -4.308  -9.482  14.517  1.00 15.00      A    C  
ATOM    871  CD2 LEU A  94      -6.110 -11.194  14.280  1.00 15.00      A    C  
ATOM    872  C   LEU A  94      -3.551 -11.390  10.886  1.00 15.00      A    C  
ATOM    873  O   LEU A  94      -2.988 -12.136  11.689  1.00 15.00      A    O  
ATOM    874  N   ALA A  95      -2.955 -10.897   9.815  1.00 15.00      A    N  
ATOM    875  HN  ALA A  95      -3.476 -10.342   9.197  1.00 15.00      A    H  
ATOM    876  CA  ALA A  95      -1.552 -11.149   9.521  1.00 15.00      A    C  
ATOM    877  CB  ALA A  95      -1.418 -12.081   8.323  1.00 15.00      A    C  
ATOM    878  C   ALA A  95      -0.854  -9.826   9.244  1.00 15.00      A    C  
ATOM    879  O   ALA A  95      -1.441  -8.761   9.449  1.00 15.00      A    O  
ATOM    880  N   GLY A  96       0.389  -9.883   8.791  1.00 15.00      A    N  
ATOM    881  HN  GLY A  96       0.827 -10.756   8.657  1.00 15.00      A    H  
ATOM    882  CA  GLY A  96       1.106  -8.666   8.489  1.00 15.00      A    C  
ATOM    883  C   GLY A  96       2.527  -8.636   9.017  1.00 15.00      A    C  
ATOM    884  O   GLY A  96       2.748  -8.586  10.225  1.00 15.00      A    O  
ATOM    885  N   SER A  97       3.484  -8.704   8.101  1.00 15.00      A    N  
ATOM    886  HN  SER A  97       3.222  -8.836   7.164  1.00 15.00      A    H  
ATOM    887  CA  SER A  97       4.907  -8.623   8.426  1.00 15.00      A    C  
ATOM    888  CB  SER A  97       5.218  -7.417   9.329  1.00 15.00      A    C  
ATOM    889  OG  SER A  97       6.550  -6.967   9.155  1.00 15.00      A    O  
ATOM    890  HG  SER A  97       7.146  -7.730   9.155  1.00 15.00      A    H  
ATOM    891  C   SER A  97       5.516  -9.908   8.991  1.00 15.00      A    C  
ATOM    892  O   SER A  97       6.675  -9.898   9.398  1.00 15.00      A    O  
ATOM    893  N   HIS A  98       4.777 -11.016   9.012  1.00 15.00      A    N  
ATOM    894  HN  HIS A  98       3.848 -11.006   8.675  1.00 15.00      A    H  
ATOM    895  CA  HIS A  98       5.347 -12.258   9.524  1.00 15.00      A    C  
ATOM    896  CB  HIS A  98       4.671 -12.786  10.798  1.00 15.00      A    C  
ATOM    897  CG  HIS A  98       3.173 -12.807  10.784  1.00 15.00      A    C  
ATOM    898  ND1 HIS A  98       2.476 -13.859  10.242  1.00 15.00      A    N  
ATOM    899  CD2 HIS A  98       2.306 -11.904  11.292  1.00 15.00      A    C  
ATOM    900  CE1 HIS A  98       1.200 -13.575  10.433  1.00 15.00      A    C  
ATOM    901  NE2 HIS A  98       1.052 -12.405  11.066  1.00 15.00      A    N  
ATOM    902  HE2 HIS A  98       0.207 -11.985  11.328  1.00 15.00      A    H  
ATOM    903  C   HIS A  98       5.467 -13.319   8.441  1.00 15.00      A    C  
ATOM    904  O   HIS A  98       6.307 -14.219   8.523  1.00 15.00      A    O  
ATOM    905  N   GLU A  99       4.643 -13.190   7.405  1.00 15.00      A    N  
ATOM    906  HN  GLU A  99       3.983 -12.460   7.403  1.00 15.00      A    H  
ATOM    907  CA  GLU A  99       4.653 -14.123   6.296  1.00 15.00      A    C  
ATOM    908  CB  GLU A  99       3.309 -14.106   5.554  1.00 15.00      A    C  
ATOM    909  CG  GLU A  99       2.114 -13.681   6.392  1.00 15.00      A    C  
ATOM    910  CD  GLU A  99       2.084 -12.179   6.636  1.00 15.00      A    C  
ATOM    911  OE1 GLU A  99       2.264 -11.758   7.804  1.00 15.00      A    O  
ATOM    912  OE2 GLU A  99       1.904 -11.422   5.663  1.00 15.00      A    O  
ATOM    913  C   GLU A  99       5.789 -13.794   5.337  1.00 15.00      A    C  
ATOM    914  O   GLU A  99       5.864 -14.337   4.228  1.00 15.00      A    O  
ATOM    915  N   LEU A 100       6.684 -12.924   5.784  1.00 15.00      A    N  
ATOM    916  HN  LEU A 100       6.588 -12.577   6.700  1.00 15.00      A    H  
ATOM    917  CA  LEU A 100       7.818 -12.494   4.985  1.00 15.00      A    C  
ATOM    918  CB  LEU A 100       8.076 -10.994   5.178  1.00 15.00      A    C  
ATOM    919  CG  LEU A 100       6.942 -10.048   4.779  1.00 15.00      A    C  
ATOM    920  CD1 LEU A 100       7.341  -8.609   5.061  1.00 15.00      A    C  
ATOM    921  CD2 LEU A 100       6.584 -10.229   3.310  1.00 15.00      A    C  
ATOM    922  C   LEU A 100       9.069 -13.283   5.349  1.00 15.00      A    C  
ATOM    923  O   LEU A 100      10.003 -12.740   5.923  1.00 15.00      A    O  
ATOM    924  N   GLY A 101       9.076 -14.568   5.024  1.00 15.00      A    N  
ATOM    925  HN  GLY A 101       8.295 -14.954   4.583  1.00 15.00      A    H  
ATOM    926  CA  GLY A 101      10.231 -15.398   5.324  1.00 15.00      A    C  
ATOM    927  C   GLY A 101      11.302 -15.266   4.262  1.00 15.00      A    C  
ATOM    928  O   GLY A 101      12.056 -14.292   4.249  1.00 15.00      A    O  
ATOM    929  N   ASP A 102      11.343 -16.233   3.346  1.00 15.00      A    N  
ATOM    930  HN  ASP A 102      10.728 -16.988   3.431  1.00 15.00      A    H  
ATOM    931  CA  ASP A 102      12.314 -16.239   2.243  1.00 15.00      A    C  
ATOM    932  CB  ASP A 102      12.358 -17.622   1.576  1.00 15.00      A    C  
ATOM    933  CG  ASP A 102      12.949 -18.706   2.457  1.00 15.00      A    C  
ATOM    934  OD1 ASP A 102      13.416 -18.382   3.569  1.00 15.00      A    O  
ATOM    935  OD2 ASP A 102      12.932 -19.883   2.040  1.00 15.00      A    O  
ATOM    936  C   ASP A 102      11.949 -15.187   1.197  1.00 15.00      A    C  
ATOM    937  O   ASP A 102      12.277 -15.318   0.022  1.00 15.00      A    O  
ATOM    938  N   ARG A 103      11.268 -14.143   1.644  1.00 15.00      A    N  
ATOM    939  HN  ARG A 103      11.073 -14.090   2.603  1.00 15.00      A    H  
ATOM    940  CA  ARG A 103      10.836 -13.057   0.783  1.00 15.00      A    C  
ATOM    941  CB  ARG A 103       9.336 -13.176   0.496  1.00 15.00      A    C  
ATOM    942  CG  ARG A 103       8.490 -13.470   1.726  1.00 15.00      A    C  
ATOM    943  CD  ARG A 103       7.024 -13.659   1.372  1.00 15.00      A    C  
ATOM    944  NE  ARG A 103       6.813 -14.822   0.508  1.00 15.00      A    N  
ATOM    945  HE  ARG A 103       7.314 -14.845  -0.336  1.00 15.00      A    H  
ATOM    946  CZ  ARG A 103       5.993 -15.836   0.799  1.00 15.00      A    C  
ATOM    947  NH1 ARG A 103       5.305 -15.841   1.938  1.00 15.00      A    N  
ATOM    948 HH11 ARG A 103       4.664 -16.630   2.164  1.00 15.00      A    H  
ATOM    949 HH12 ARG A 103       5.405 -15.049   2.619  1.00 15.00      A    H  
ATOM    950  NH2 ARG A 103       5.862 -16.847  -0.057  1.00 15.00      A    N  
ATOM    951 HH21 ARG A 103       5.224 -17.643   0.160  1.00 15.00      A    H  
ATOM    952 HH22 ARG A 103       6.397 -16.849  -0.953  1.00 15.00      A    H  
ATOM    953  C   ARG A 103      11.148 -11.725   1.455  1.00 15.00      A    C  
ATOM    954  O   ARG A 103      10.491 -10.713   1.205  1.00 15.00      A    O  
ATOM    955  N   LEU A 104      12.152 -11.747   2.322  1.00 15.00      A    N  
ATOM    956  HN  LEU A 104      12.626 -12.592   2.476  1.00 15.00      A    H  
ATOM    957  CA  LEU A 104      12.581 -10.558   3.046  1.00 15.00      A    C  
ATOM    958  CB  LEU A 104      13.294 -10.944   4.346  1.00 15.00      A    C  
ATOM    959  CG  LEU A 104      12.437 -10.994   5.610  1.00 15.00      A    C  
ATOM    960  CD1 LEU A 104      13.267 -11.464   6.795  1.00 15.00      A    C  
ATOM    961  CD2 LEU A 104      11.814  -9.635   5.893  1.00 15.00      A    C  
ATOM    962  C   LEU A 104      13.520  -9.716   2.191  1.00 15.00      A    C  
ATOM    963  O   LEU A 104      14.699 -10.036   2.052  1.00 15.00      A    O  
ATOM    964  N   VAL A 105      12.984  -8.645   1.620  1.00 15.00      A    N  
ATOM    965  HN  VAL A 105      12.032  -8.462   1.757  1.00 15.00      A    H  
ATOM    966  CA  VAL A 105      13.769  -7.745   0.778  1.00 15.00      A    C  
ATOM    967  CB  VAL A 105      12.889  -6.651   0.142  1.00 15.00      A    C  
ATOM    968  CG1 VAL A 105      13.528  -6.133  -1.135  1.00 15.00      A    C  
ATOM    969  CG2 VAL A 105      11.485  -7.175  -0.130  1.00 15.00      A    C  
ATOM    970  C   VAL A 105      14.878  -7.087   1.591  1.00 15.00      A    C  
ATOM    971  O   VAL A 105      16.010  -6.964   1.125  1.00 15.00      A    O  
ATOM    972  N   SER A 106      14.529  -6.669   2.806  1.00 15.00      A    N  
ATOM    973  HN  SER A 106      13.599  -6.779   3.085  1.00 15.00      A    H  
ATOM    974  CA  SER A 106      15.472  -6.046   3.734  1.00 15.00      A    C  
ATOM    975  CB  SER A 106      16.711  -6.928   3.933  1.00 15.00      A    C  
ATOM    976  OG  SER A 106      17.299  -6.710   5.202  1.00 15.00      A    O  
ATOM    977  HG  SER A 106      17.874  -5.939   5.161  1.00 15.00      A    H  
ATOM    978  C   SER A 106      15.867  -4.631   3.308  1.00 15.00      A    C  
ATOM    979  O   SER A 106      16.548  -4.437   2.300  1.00 15.00      A    O  
ATOM    980  N   ASP A 107      15.438  -3.644   4.084  1.00 15.00      A    N  
ATOM    981  HN  ASP A 107      14.904  -3.855   4.879  1.00 15.00      A    H  
ATOM    982  CA  ASP A 107      15.762  -2.252   3.800  1.00 15.00      A    C  
ATOM    983  CB  ASP A 107      14.633  -1.326   4.274  1.00 15.00      A    C  
ATOM    984  CG  ASP A 107      14.511  -0.055   3.448  1.00 15.00      A    C  
ATOM    985  OD1 ASP A 107      15.550   0.500   3.025  1.00 15.00      A    O  
ATOM    986  OD2 ASP A 107      13.369   0.398   3.215  1.00 15.00      A    O  
ATOM    987  C   ASP A 107      17.059  -1.897   4.514  1.00 15.00      A    C  
ATOM    988  O   ASP A 107      17.460  -2.581   5.461  1.00 15.00      A    O  
ATOM    989  N   VAL A 108      17.710  -0.831   4.075  1.00 15.00      A    N  
ATOM    990  HN  VAL A 108      17.318  -0.298   3.350  1.00 15.00      A    H  
ATOM    991  CA  VAL A 108      18.972  -0.413   4.670  1.00 15.00      A    C  
ATOM    992  CB  VAL A 108      20.164  -0.630   3.710  1.00 15.00      A    C  
ATOM    993  CG1 VAL A 108      21.479  -0.637   4.476  1.00 15.00      A    C  
ATOM    994  CG2 VAL A 108      20.004  -1.914   2.909  1.00 15.00      A    C  
ATOM    995  C   VAL A 108      18.921   1.058   5.062  1.00 15.00      A    C  
ATOM    996  O   VAL A 108      18.471   1.901   4.286  1.00 15.00      A    O  
ATOM    997  N   VAL A 109      19.376   1.355   6.271  1.00 15.00      A    N  
ATOM    998  HN  VAL A 109      19.711   0.630   6.847  1.00 15.00      A    H  
ATOM    999  CA  VAL A 109      19.402   2.721   6.773  1.00 15.00      A    C  
ATOM   1000  CB  VAL A 109      18.378   2.939   7.909  1.00 15.00      A    C  
ATOM   1001  CG1 VAL A 109      16.961   2.984   7.361  1.00 15.00      A    C  
ATOM   1002  CG2 VAL A 109      18.512   1.865   8.978  1.00 15.00      A    C  
ATOM   1003  C   VAL A 109      20.792   3.066   7.292  1.00 15.00      A    C  
ATOM   1004  O   VAL A 109      21.587   2.175   7.602  1.00 15.00      A    O  
ATOM   1005  N   GLY A 110      21.084   4.356   7.378  1.00 15.00      A    N  
ATOM   1006  HN  GLY A 110      20.424   5.022   7.091  1.00 15.00      A    H  
ATOM   1007  CA  GLY A 110      22.373   4.788   7.871  1.00 15.00      A    C  
ATOM   1008  C   GLY A 110      23.096   5.676   6.884  1.00 15.00      A    C  
ATOM   1009  O   GLY A 110      22.510   6.604   6.332  1.00 15.00      A    O  
ATOM   1010  N   ASN A 111      24.363   5.380   6.656  1.00 15.00      A    N  
ATOM   1011  HN  ASN A 111      24.762   4.606   7.118  1.00 15.00      A    H  
ATOM   1012  CA  ASN A 111      25.184   6.154   5.740  1.00 15.00      A    C  
ATOM   1013  CB  ASN A 111      26.553   6.434   6.370  1.00 15.00      A    C  
ATOM   1014  CG  ASN A 111      27.480   7.220   5.464  1.00 15.00      A    C  
ATOM   1015  OD1 ASN A 111      27.040   7.927   4.559  1.00 15.00      A    O  
ATOM   1016  ND2 ASN A 111      28.777   7.101   5.700  1.00 15.00      A    N  
ATOM   1017 HD21 ASN A 111      29.067   6.515   6.437  1.00 15.00      A    H  
ATOM   1018 HD22 ASN A 111      29.396   7.607   5.136  1.00 15.00      A    H  
ATOM   1019  C   ASN A 111      25.345   5.428   4.410  1.00 15.00      A    C  
ATOM   1020  O   ASN A 111      25.827   4.296   4.360  1.00 15.00      A    O  
ATOM   1021  N   ALA A 112      24.950   6.096   3.333  1.00 15.00      A    N  
ATOM   1022  HN  ALA A 112      24.591   7.000   3.444  1.00 15.00      A    H  
ATOM   1023  CA  ALA A 112      25.030   5.525   1.992  1.00 15.00      A    C  
ATOM   1024  CB  ALA A 112      24.208   6.352   1.015  1.00 15.00      A    C  
ATOM   1025  C   ALA A 112      26.473   5.394   1.506  1.00 15.00      A    C  
ATOM   1026  O   ALA A 112      26.748   4.678   0.546  1.00 15.00      A    O  
ATOM   1027  N   ALA A 113      27.399   6.063   2.188  1.00 15.00      A    N  
ATOM   1028  HN  ALA A 113      27.126   6.606   2.960  1.00 15.00      A    H  
ATOM   1029  CA  ALA A 113      28.813   6.013   1.815  1.00 15.00      A    C  
ATOM   1030  CB  ALA A 113      29.566   7.199   2.399  1.00 15.00      A    C  
ATOM   1031  C   ALA A 113      29.465   4.691   2.233  1.00 15.00      A    C  
ATOM   1032  O   ALA A 113      30.688   4.590   2.330  1.00 15.00      A    O  
ATOM   1033  N   ALA A 114      28.638   3.688   2.485  1.00 15.00      A    N  
ATOM   1034  HN  ALA A 114      27.673   3.842   2.410  1.00 15.00      A    H  
ATOM   1035  CA  ALA A 114      29.110   2.370   2.875  1.00 15.00      A    C  
ATOM   1036  CB  ALA A 114      28.984   2.191   4.381  1.00 15.00      A    C  
ATOM   1037  C   ALA A 114      28.308   1.301   2.139  1.00 15.00      A    C  
ATOM   1038  O   ALA A 114      28.222   0.153   2.579  1.00 15.00      A    O  
ATOM   1039  N   LEU A 115      27.739   1.688   1.000  1.00 15.00      A    N  
ATOM   1040  HN  LEU A 115      27.877   2.610   0.691  1.00 15.00      A    H  
ATOM   1041  CA  LEU A 115      26.921   0.788   0.190  1.00 15.00      A    C  
ATOM   1042  CB  LEU A 115      26.285   1.548  -0.977  1.00 15.00      A    C  
ATOM   1043  CG  LEU A 115      25.141   0.839  -1.709  1.00 15.00      A    C  
ATOM   1044  CD1 LEU A 115      23.967   0.602  -0.771  1.00 15.00      A    C  
ATOM   1045  CD2 LEU A 115      24.705   1.643  -2.924  1.00 15.00      A    C  
ATOM   1046  C   LEU A 115      27.722  -0.411  -0.320  1.00 15.00      A    C  
ATOM   1047  O   LEU A 115      27.161  -1.482  -0.578  1.00 15.00      A    O  
ATOM   1048  N   ASP A 116      29.032  -0.231  -0.450  1.00 15.00      A    N  
ATOM   1049  HN  ASP A 116      29.420   0.641  -0.217  1.00 15.00      A    H  
ATOM   1050  CA  ASP A 116      29.917  -1.295  -0.917  1.00 15.00      A    C  
ATOM   1051  CB  ASP A 116      31.330  -0.758  -1.194  1.00 15.00      A    C  
ATOM   1052  CG  ASP A 116      31.993  -0.164   0.036  1.00 15.00      A    C  
ATOM   1053  OD1 ASP A 116      33.137  -0.553   0.359  1.00 15.00      A    O  
ATOM   1054  OD2 ASP A 116      31.365   0.690   0.692  1.00 15.00      A    O  
ATOM   1055  C   ASP A 116      29.975  -2.426   0.104  1.00 15.00      A    C  
ATOM   1056  O   ASP A 116      30.106  -3.595  -0.258  1.00 15.00      A    O  
ATOM   1057  N   VAL A 117      29.844  -2.071   1.377  1.00 15.00      A    N  
ATOM   1058  HN  VAL A 117      29.717  -1.122   1.597  1.00 15.00      A    H  
ATOM   1059  CA  VAL A 117      29.876  -3.051   2.456  1.00 15.00      A    C  
ATOM   1060  CB  VAL A 117      29.997  -2.369   3.833  1.00 15.00      A    C  
ATOM   1061  CG1 VAL A 117      30.249  -3.397   4.925  1.00 15.00      A    C  
ATOM   1062  CG2 VAL A 117      31.096  -1.321   3.819  1.00 15.00      A    C  
ATOM   1063  C   VAL A 117      28.601  -3.880   2.430  1.00 15.00      A    C  
ATOM   1064  O   VAL A 117      28.620  -5.093   2.650  1.00 15.00      A    O  
ATOM   1065  N   PHE A 118      27.493  -3.210   2.140  1.00 15.00      A    N  
ATOM   1066  HN  PHE A 118      27.552  -2.244   1.974  1.00 15.00      A    H  
ATOM   1067  CA  PHE A 118      26.199  -3.866   2.067  1.00 15.00      A    C  
ATOM   1068  CB  PHE A 118      25.084  -2.837   1.852  1.00 15.00      A    C  
ATOM   1069  CG  PHE A 118      23.761  -3.440   1.466  1.00 15.00      A    C  
ATOM   1070  CD1 PHE A 118      23.114  -4.326   2.312  1.00 15.00      A    C  
ATOM   1071  CD2 PHE A 118      23.169  -3.125   0.254  1.00 15.00      A    C  
ATOM   1072  CE1 PHE A 118      21.903  -4.888   1.956  1.00 15.00      A    C  
ATOM   1073  CE2 PHE A 118      21.957  -3.682  -0.108  1.00 15.00      A    C  
ATOM   1074  CZ  PHE A 118      21.324  -4.565   0.744  1.00 15.00      A    C  
ATOM   1075  C   PHE A 118      26.192  -4.893   0.943  1.00 15.00      A    C  
ATOM   1076  O   PHE A 118      25.729  -6.018   1.119  1.00 15.00      A    O  
ATOM   1077  N   LYS A 119      26.728  -4.505  -0.208  1.00 15.00      A    N  
ATOM   1078  HN  LYS A 119      27.106  -3.600  -0.279  1.00 15.00      A    H  
ATOM   1079  CA  LYS A 119      26.773  -5.395  -1.357  1.00 15.00      A    C  
ATOM   1080  CB  LYS A 119      27.117  -4.634  -2.639  1.00 15.00      A    C  
ATOM   1081  CG  LYS A 119      25.920  -3.941  -3.278  1.00 15.00      A    C  
ATOM   1082  CD  LYS A 119      24.908  -4.954  -3.798  1.00 15.00      A    C  
ATOM   1083  CE  LYS A 119      23.678  -4.275  -4.384  1.00 15.00      A    C  
ATOM   1084  NZ  LYS A 119      22.711  -3.853  -3.331  1.00 15.00      A    N  
ATOM   1085  HZ1 LYS A 119      23.159  -3.174  -2.684  1.00 15.00      A    H  
ATOM   1086  HZ2 LYS A 119      22.395  -4.680  -2.783  1.00 15.00      A    H  
ATOM   1087  HZ3 LYS A 119      21.880  -3.404  -3.768  1.00 15.00      A    H  
ATOM   1088  C   LYS A 119      27.719  -6.569  -1.128  1.00 15.00      A    C  
ATOM   1089  O   LYS A 119      27.544  -7.635  -1.716  1.00 15.00      A    O  
ATOM   1090  N   PHE A 120      28.710  -6.373  -0.265  1.00 15.00      A    N  
ATOM   1091  HN  PHE A 120      28.807  -5.495   0.160  1.00 15.00      A    H  
ATOM   1092  CA  PHE A 120      29.666  -7.426   0.055  1.00 15.00      A    C  
ATOM   1093  CB  PHE A 120      30.814  -6.866   0.901  1.00 15.00      A    C  
ATOM   1094  CG  PHE A 120      31.811  -7.902   1.343  1.00 15.00      A    C  
ATOM   1095  CD1 PHE A 120      32.619  -8.545   0.419  1.00 15.00      A    C  
ATOM   1096  CD2 PHE A 120      31.940  -8.233   2.682  1.00 15.00      A    C  
ATOM   1097  CE1 PHE A 120      33.537  -9.495   0.820  1.00 15.00      A    C  
ATOM   1098  CE2 PHE A 120      32.856  -9.182   3.092  1.00 15.00      A    C  
ATOM   1099  CZ  PHE A 120      33.655  -9.816   2.158  1.00 15.00      A    C  
ATOM   1100  C   PHE A 120      28.968  -8.560   0.800  1.00 15.00      A    C  
ATOM   1101  O   PHE A 120      29.175  -9.733   0.502  1.00 15.00      A    O  
ATOM   1102  N   LEU A 121      28.127  -8.202   1.759  1.00 15.00      A    N  
ATOM   1103  HN  LEU A 121      27.992  -7.248   1.947  1.00 15.00      A    H  
ATOM   1104  CA  LEU A 121      27.398  -9.192   2.541  1.00 15.00      A    C  
ATOM   1105  CB  LEU A 121      26.957  -8.592   3.878  1.00 15.00      A    C  
ATOM   1106  CG  LEU A 121      28.075  -8.124   4.808  1.00 15.00      A    C  
ATOM   1107  CD1 LEU A 121      27.506  -7.405   6.022  1.00 15.00      A    C  
ATOM   1108  CD2 LEU A 121      28.943  -9.298   5.234  1.00 15.00      A    C  
ATOM   1109  C   LEU A 121      26.179  -9.685   1.774  1.00 15.00      A    C  
ATOM   1110  O   LEU A 121      25.544 -10.664   2.163  1.00 15.00      A    O  
ATOM   1111  N   SER A 122      25.884  -9.016   0.670  1.00 15.00      A    N  
ATOM   1112  HN  SER A 122      26.460  -8.272   0.397  1.00 15.00      A    H  
ATOM   1113  CA  SER A 122      24.735  -9.350  -0.151  1.00 15.00      A    C  
ATOM   1114  CB  SER A 122      24.142  -8.070  -0.750  1.00 15.00      A    C  
ATOM   1115  OG  SER A 122      22.783  -8.248  -1.126  1.00 15.00      A    O  
ATOM   1116  HG  SER A 122      22.540  -9.181  -1.025  1.00 15.00      A    H  
ATOM   1117  C   SER A 122      25.090 -10.338  -1.264  1.00 15.00      A    C  
ATOM   1118  O   SER A 122      24.235 -10.677  -2.086  1.00 15.00      A    O  
ATOM   1119  N   LEU A 123      26.347 -10.791  -1.309  1.00 15.00      A    N  
ATOM   1120  HN  LEU A 123      27.000 -10.477  -0.651  1.00 15.00      A    H  
ATOM   1121  CA  LEU A 123      26.756 -11.742  -2.336  1.00 15.00      A    C  
ATOM   1122  CB  LEU A 123      28.273 -11.709  -2.620  1.00 15.00      A    C  
ATOM   1123  CG  LEU A 123      29.229 -12.178  -1.515  1.00 15.00      A    C  
ATOM   1124  CD1 LEU A 123      29.399 -13.691  -1.541  1.00 15.00      A    C  
ATOM   1125  CD2 LEU A 123      30.583 -11.497  -1.666  1.00 15.00      A    C  
ATOM   1126  C   LEU A 123      26.238 -13.150  -2.044  1.00 15.00      A    C  
ATOM   1127  O   LEU A 123      26.362 -13.657  -0.930  1.00 15.00      A    O  
ATOM   1128  N   GLN A 124      25.617 -13.764  -3.049  1.00 15.00      A    N  
ATOM   1129  HN  GLN A 124      25.509 -13.295  -3.891  1.00 15.00      A    H  
ATOM   1130  CA  GLN A 124      25.086 -15.104  -2.915  1.00 15.00      A    C  
ATOM   1131  CB  GLN A 124      23.581 -15.090  -3.146  1.00 15.00      A    C  
ATOM   1132  CG  GLN A 124      22.831 -14.274  -2.102  1.00 15.00      A    C  
ATOM   1133  CD  GLN A 124      21.332 -14.513  -2.097  1.00 15.00      A    C  
ATOM   1134  OE1 GLN A 124      20.567 -13.705  -1.575  1.00 15.00      A    O  
ATOM   1135  NE2 GLN A 124      20.898 -15.611  -2.699  1.00 15.00      A    N  
ATOM   1136 HE21 GLN A 124      21.557 -16.203  -3.111  1.00 15.00      A    H  
ATOM   1137 HE22 GLN A 124      19.933 -15.784  -2.702  1.00 15.00      A    H  
ATOM   1138  C   GLN A 124      25.783 -16.045  -3.896  1.00 15.00      A    C  
ATOM   1139  O   GLN A 124      25.798 -15.810  -5.095  1.00 15.00      A    O  
ATOM   1140  N   TYR A 125      26.396 -17.098  -3.370  1.00 15.00      A    N  
ATOM   1141  HN  TYR A 125      26.350 -17.234  -2.406  1.00 15.00      A    H  
ATOM   1142  CA  TYR A 125      27.143 -18.046  -4.199  1.00 15.00      A    C  
ATOM   1143  CB  TYR A 125      28.597 -18.066  -3.704  1.00 15.00      A    C  
ATOM   1144  CG  TYR A 125      29.498 -19.151  -4.239  1.00 15.00      A    C  
ATOM   1145  CD1 TYR A 125      30.174 -18.991  -5.442  1.00 15.00      A    C  
ATOM   1146  CD2 TYR A 125      29.698 -20.329  -3.528  1.00 15.00      A    C  
ATOM   1147  CE1 TYR A 125      31.038 -19.962  -5.904  1.00 15.00      A    C  
ATOM   1148  CE2 TYR A 125      30.549 -21.306  -3.985  1.00 15.00      A    C  
ATOM   1149  CZ  TYR A 125      31.213 -21.122  -5.175  1.00 15.00      A    C  
ATOM   1150  OH  TYR A 125      32.088 -22.086  -5.625  1.00 15.00      A    O  
ATOM   1151  HH  TYR A 125      32.900 -22.050  -5.114  1.00 15.00      A    H  
ATOM   1152  C   TYR A 125      26.521 -19.447  -4.180  1.00 15.00      A    C  
ATOM   1153  O   TYR A 125      26.205 -20.018  -5.221  1.00 15.00      A    O  
ATOM   1154  N   GLN A 126      26.326 -19.995  -2.983  1.00 15.00      A    N  
ATOM   1155  HN  GLN A 126      26.614 -19.514  -2.192  1.00 15.00      A    H  
ATOM   1156  CA  GLN A 126      25.734 -21.317  -2.844  1.00 15.00      A    C  
ATOM   1157  CB  GLN A 126      26.233 -21.996  -1.569  1.00 15.00      A    C  
ATOM   1158  CG  GLN A 126      25.787 -23.444  -1.418  1.00 15.00      A    C  
ATOM   1159  CD  GLN A 126      26.514 -24.384  -2.364  1.00 15.00      A    C  
ATOM   1160  OE1 GLN A 126      27.694 -24.201  -2.659  1.00 15.00      A    O  
ATOM   1161  NE2 GLN A 126      25.810 -25.390  -2.852  1.00 15.00      A    N  
ATOM   1162 HE21 GLN A 126      24.874 -25.471  -2.582  1.00 15.00      A    H  
ATOM   1163 HE22 GLN A 126      26.258 -26.013  -3.460  1.00 15.00      A    H  
ATOM   1164  C   GLN A 126      24.208 -21.247  -2.841  1.00 15.00      A    C  
ATOM   1165  O   GLN A 126      23.553 -21.795  -3.720  1.00 15.00      A    O  
ATOM   1166  N   GLY A 127      23.644 -20.571  -1.852  1.00 15.00      A    N  
ATOM   1167  HN  GLY A 127      24.209 -20.156  -1.167  1.00 15.00      A    H  
ATOM   1168  CA  GLY A 127      22.201 -20.447  -1.773  1.00 15.00      A    C  
ATOM   1169  C   GLY A 127      21.771 -19.574  -0.613  1.00 15.00      A    C  
ATOM   1170  O   GLY A 127      20.771 -19.851   0.047  1.00 15.00      A    O  
ATOM   1171  N   LYS A 128      22.535 -18.517  -0.367  1.00 15.00      A    N  
ATOM   1172  HN  LYS A 128      23.301 -18.340  -0.946  1.00 15.00      A    H  
ATOM   1173  CA  LYS A 128      22.254 -17.581   0.713  1.00 15.00      A    C  
ATOM   1174  CB  LYS A 128      22.271 -18.281   2.083  1.00 15.00      A    C  
ATOM   1175  CG  LYS A 128      23.528 -19.091   2.373  1.00 15.00      A    C  
ATOM   1176  CD  LYS A 128      23.251 -20.251   3.324  1.00 15.00      A    C  
ATOM   1177  CE  LYS A 128      22.951 -19.768   4.736  1.00 15.00      A    C  
ATOM   1178  NZ  LYS A 128      22.801 -20.895   5.692  1.00 15.00      A    N  
ATOM   1179  HZ1 LYS A 128      23.685 -21.443   5.747  1.00 15.00      A    H  
ATOM   1180  HZ2 LYS A 128      22.036 -21.525   5.399  1.00 15.00      A    H  
ATOM   1181  HZ3 LYS A 128      22.588 -20.528   6.653  1.00 15.00      A    H  
ATOM   1182  C   LYS A 128      23.262 -16.440   0.682  1.00 15.00      A    C  
ATOM   1183  O   LYS A 128      24.344 -16.586   0.110  1.00 15.00      A    O  
ATOM   1184  N   ASN A 129      22.893 -15.309   1.279  1.00 15.00      A    N  
ATOM   1185  HN  ASN A 129      22.011 -15.260   1.692  1.00 15.00      A    H  
ATOM   1186  CA  ASN A 129      23.764 -14.136   1.335  1.00 15.00      A    C  
ATOM   1187  CB  ASN A 129      23.039 -12.959   2.004  1.00 15.00      A    C  
ATOM   1188  CG  ASN A 129      22.147 -12.176   1.060  1.00 15.00      A    C  
ATOM   1189  OD1 ASN A 129      22.614 -11.326   0.313  1.00 15.00      A    O  
ATOM   1190  ND2 ASN A 129      20.852 -12.435   1.110  1.00 15.00      A    N  
ATOM   1191 HD21 ASN A 129      20.537 -13.110   1.741  1.00 15.00      A    H  
ATOM   1192 HD22 ASN A 129      20.262 -11.942   0.502  1.00 15.00      A    H  
ATOM   1193  C   ASN A 129      25.013 -14.453   2.140  1.00 15.00      A    C  
ATOM   1194  O   ASN A 129      25.019 -15.397   2.932  1.00 15.00      A    O  
ATOM   1195  N   LEU A 130      26.063 -13.666   1.951  1.00 15.00      A    N  
ATOM   1196  HN  LEU A 130      26.006 -12.934   1.298  1.00 15.00      A    H  
ATOM   1197  CA  LEU A 130      27.299 -13.877   2.686  1.00 15.00      A    C  
ATOM   1198  CB  LEU A 130      28.407 -12.949   2.190  1.00 15.00      A    C  
ATOM   1199  CG  LEU A 130      29.811 -13.239   2.732  1.00 15.00      A    C  
ATOM   1200  CD1 LEU A 130      30.281 -14.623   2.306  1.00 15.00      A    C  
ATOM   1201  CD2 LEU A 130      30.793 -12.172   2.278  1.00 15.00      A    C  
ATOM   1202  C   LEU A 130      27.047 -13.663   4.170  1.00 15.00      A    C  
ATOM   1203  O   LEU A 130      27.628 -14.338   5.021  1.00 15.00      A    O  
ATOM   1204  N   LEU A 131      26.155 -12.726   4.474  1.00 15.00      A    N  
ATOM   1205  HN  LEU A 131      25.735 -12.214   3.751  1.00 15.00      A    H  
ATOM   1206  CA  LEU A 131      25.797 -12.439   5.852  1.00 15.00      A    C  
ATOM   1207  CB  LEU A 131      24.896 -11.207   5.934  1.00 15.00      A    C  
ATOM   1208  CG  LEU A 131      24.525 -10.749   7.346  1.00 15.00      A    C  
ATOM   1209  CD1 LEU A 131      25.736 -10.173   8.063  1.00 15.00      A    C  
ATOM   1210  CD2 LEU A 131      23.385  -9.744   7.309  1.00 15.00      A    C  
ATOM   1211  C   LEU A 131      25.087 -13.647   6.452  1.00 15.00      A    C  
ATOM   1212  O   LEU A 131      25.232 -13.942   7.635  1.00 15.00      A    O  
ATOM   1213  N   ASN A 132      24.347 -14.357   5.601  1.00 15.00      A    N  
ATOM   1214  HN  ASN A 132      24.305 -14.076   4.665  1.00 15.00      A    H  
ATOM   1215  CA  ASN A 132      23.608 -15.549   6.011  1.00 15.00      A    C  
ATOM   1216  CB  ASN A 132      22.631 -15.989   4.916  1.00 15.00      A    C  
ATOM   1217  CG  ASN A 132      21.289 -15.284   4.972  1.00 15.00      A    C  
ATOM   1218  OD1 ASN A 132      21.198 -14.078   4.746  1.00 15.00      A    O  
ATOM   1219  ND2 ASN A 132      20.230 -16.040   5.241  1.00 15.00      A    N  
ATOM   1220 HD21 ASN A 132      20.367 -16.998   5.388  1.00 15.00      A    H  
ATOM   1221 HD22 ASN A 132      19.349 -15.607   5.277  1.00 15.00      A    H  
ATOM   1222  C   ASN A 132      24.565 -16.689   6.322  1.00 15.00      A    C  
ATOM   1223  O   ASN A 132      24.184 -17.683   6.926  1.00 15.00      A    O  
ATOM   1224  N   TRP A 133      25.805 -16.552   5.875  1.00 15.00      A    N  
ATOM   1225  HN  TRP A 133      26.044 -15.753   5.357  1.00 15.00      A    H  
ATOM   1226  CA  TRP A 133      26.821 -17.561   6.132  1.00 15.00      A    C  
ATOM   1227  CB  TRP A 133      27.832 -17.615   4.984  1.00 15.00      A    C  
ATOM   1228  CG  TRP A 133      27.446 -18.536   3.869  1.00 15.00      A    C  
ATOM   1229  CD1 TRP A 133      27.210 -18.193   2.571  1.00 15.00      A    C  
ATOM   1230  CD2 TRP A 133      27.256 -19.954   3.952  1.00 15.00      A    C  
ATOM   1231  NE1 TRP A 133      26.886 -19.309   1.839  1.00 15.00      A    N  
ATOM   1232  HE1 TRP A 133      26.679 -19.321   0.884  1.00 15.00      A    H  
ATOM   1233  CE2 TRP A 133      26.908 -20.404   2.664  1.00 15.00      A    C  
ATOM   1234  CE3 TRP A 133      27.348 -20.888   4.991  1.00 15.00      A    C  
ATOM   1235  CZ2 TRP A 133      26.651 -21.745   2.387  1.00 15.00      A    C  
ATOM   1236  CZ3 TRP A 133      27.093 -22.217   4.714  1.00 15.00      A    C  
ATOM   1237  CH2 TRP A 133      26.749 -22.634   3.423  1.00 15.00      A    C  
ATOM   1238  C   TRP A 133      27.553 -17.232   7.423  1.00 15.00      A    C  
ATOM   1239  O   TRP A 133      27.982 -18.117   8.156  1.00 15.00      A    O  
ATOM   1240  N   LEU A 134      27.675 -15.943   7.701  1.00 15.00      A    N  
ATOM   1241  HN  LEU A 134      27.282 -15.286   7.089  1.00 15.00      A    H  
ATOM   1242  CA  LEU A 134      28.368 -15.477   8.892  1.00 15.00      A    C  
ATOM   1243  CB  LEU A 134      28.755 -14.003   8.750  1.00 15.00      A    C  
ATOM   1244  CG  LEU A 134      29.677 -13.656   7.579  1.00 15.00      A    C  
ATOM   1245  CD1 LEU A 134      29.917 -12.157   7.509  1.00 15.00      A    C  
ATOM   1246  CD2 LEU A 134      30.995 -14.411   7.682  1.00 15.00      A    C  
ATOM   1247  C   LEU A 134      27.542 -15.690  10.152  1.00 15.00      A    C  
ATOM   1248  O   LEU A 134      28.096 -15.919  11.226  1.00 15.00      A    O  
ATOM   1249  N   THR A 135      26.225 -15.606  10.017  1.00 15.00      A    N  
ATOM   1250  HN  THR A 135      25.846 -15.403   9.132  1.00 15.00      A    H  
ATOM   1251  CA  THR A 135      25.311 -15.791  11.137  1.00 15.00      A    C  
ATOM   1252  CB  THR A 135      23.861 -15.666  10.640  1.00 15.00      A    C  
ATOM   1253  OG1 THR A 135      23.841 -15.873   9.219  1.00 15.00      A    O  
ATOM   1254  HG1 THR A 135      23.988 -16.811   9.022  1.00 15.00      A    H  
ATOM   1255  CG2 THR A 135      23.302 -14.290  10.957  1.00 15.00      A    C  
ATOM   1256  C   THR A 135      25.497 -17.165  11.779  1.00 15.00      A    C  
ATOM   1257  O   THR A 135      25.362 -17.322  12.991  1.00 15.00      A    O  
ATOM   1258  N   GLU A 136      25.828 -18.145  10.953  1.00 15.00      A    N  
ATOM   1259  HN  GLU A 136      25.954 -17.943  10.001  1.00 15.00      A    H  
ATOM   1260  CA  GLU A 136      26.034 -19.508  11.412  1.00 15.00      A    C  
ATOM   1261  CB  GLU A 136      25.217 -20.478  10.543  1.00 15.00      A    C  
ATOM   1262  CG  GLU A 136      25.134 -20.072   9.079  1.00 15.00      A    C  
ATOM   1263  CD  GLU A 136      23.959 -20.690   8.348  1.00 15.00      A    C  
ATOM   1264  OE1 GLU A 136      22.909 -20.024   8.216  1.00 15.00      A    O  
ATOM   1265  OE2 GLU A 136      24.085 -21.830   7.859  1.00 15.00      A    O  
ATOM   1266  C   GLU A 136      27.520 -19.853  11.365  1.00 15.00      A    C  
ATOM   1267  O   GLU A 136      28.062 -20.145  10.295  1.00 15.00      A    O  
ATOM   1268  N   ASP A 137      28.188 -19.790  12.516  1.00 15.00      A    N  
ATOM   1269  HN  ASP A 137      27.712 -19.544  13.344  1.00 15.00      A    H  
ATOM   1270  CA  ASP A 137      29.617 -20.094  12.580  1.00 15.00      A    C  
ATOM   1271  CB  ASP A 137      30.342 -19.625  13.868  1.00 15.00      A    C  
ATOM   1272  CG  ASP A 137      29.473 -19.356  15.097  1.00 15.00      A    C  
ATOM   1273  OD1 ASP A 137      30.010 -19.469  16.220  1.00 15.00      A    O  
ATOM   1274  OD2 ASP A 137      28.291 -18.961  14.952  1.00 15.00      A    O  
ATOM   1275  C   ASP A 137      29.917 -21.546  12.233  1.00 15.00      A    C  
ATOM   1276  O   ASP A 137      29.812 -22.443  13.068  1.00 15.00      A    O  
ATOM   1277  N   SER A 138      30.280 -21.759  10.974  1.00 15.00      A    N  
ATOM   1278  HN  SER A 138      30.329 -20.997  10.360  1.00 15.00      A    H  
ATOM   1279  CA  SER A 138      30.587 -23.083  10.461  1.00 15.00      A    C  
ATOM   1280  CB  SER A 138      29.846 -23.264   9.135  1.00 15.00      A    C  
ATOM   1281  OG  SER A 138      29.605 -22.001   8.530  1.00 15.00      A    O  
ATOM   1282  HG  SER A 138      28.872 -21.563   8.981  1.00 15.00      A    H  
ATOM   1283  C   SER A 138      32.096 -23.254  10.267  1.00 15.00      A    C  
ATOM   1284  O   SER A 138      32.880 -22.954  11.168  1.00 15.00      A    O  
ATOM   1285  N   ALA A 139      32.499 -23.737   9.096  1.00 15.00      A    N  
ATOM   1286  HN  ALA A 139      31.828 -23.960   8.407  1.00 15.00      A    H  
ATOM   1287  CA  ALA A 139      33.911 -23.935   8.796  1.00 15.00      A    C  
ATOM   1288  CB  ALA A 139      34.184 -25.395   8.462  1.00 15.00      A    C  
ATOM   1289  C   ALA A 139      34.339 -23.032   7.647  1.00 15.00      A    C  
ATOM   1290  O   ALA A 139      35.400 -22.407   7.691  1.00 15.00      A    O  
ATOM   1291  N   GLU A 140      33.500 -22.972   6.619  1.00 15.00      A    N  
ATOM   1292  HN  GLU A 140      32.669 -23.510   6.646  1.00 15.00      A    H  
ATOM   1293  CA  GLU A 140      33.761 -22.144   5.448  1.00 15.00      A    C  
ATOM   1294  CB  GLU A 140      32.734 -22.424   4.339  1.00 15.00      A    C  
ATOM   1295  CG  GLU A 140      31.305 -22.643   4.820  1.00 15.00      A    C  
ATOM   1296  CD  GLU A 140      31.050 -24.063   5.293  1.00 15.00      A    C  
ATOM   1297  OE1 GLU A 140      30.639 -24.900   4.468  1.00 15.00      A    O  
ATOM   1298  OE2 GLU A 140      31.274 -24.340   6.496  1.00 15.00      A    O  
ATOM   1299  C   GLU A 140      33.754 -20.672   5.831  1.00 15.00      A    C  
ATOM   1300  O   GLU A 140      34.544 -19.871   5.317  1.00 15.00      A    O  
ATOM   1301  N   ALA A 141      32.856 -20.321   6.740  1.00 15.00      A    N  
ATOM   1302  HN  ALA A 141      32.244 -21.001   7.095  1.00 15.00      A    H  
ATOM   1303  CA  ALA A 141      32.761 -18.959   7.229  1.00 15.00      A    C  
ATOM   1304  CB  ALA A 141      31.379 -18.708   7.815  1.00 15.00      A    C  
ATOM   1305  C   ALA A 141      33.831 -18.737   8.285  1.00 15.00      A    C  
ATOM   1306  O   ALA A 141      34.321 -19.698   8.876  1.00 15.00      A    O  
ATOM   1307  N   LEU A 142      34.216 -17.476   8.486  1.00 15.00      A    N  
ATOM   1308  HN  LEU A 142      33.821 -16.770   7.936  1.00 15.00      A    H  
ATOM   1309  CA  LEU A 142      35.232 -17.103   9.481  1.00 15.00      A    C  
ATOM   1310  CB  LEU A 142      34.983 -17.759  10.843  1.00 15.00      A    C  
ATOM   1311  CG  LEU A 142      35.714 -17.144  12.041  1.00 15.00      A    C  
ATOM   1312  CD1 LEU A 142      35.032 -15.859  12.486  1.00 15.00      A    C  
ATOM   1313  CD2 LEU A 142      35.796 -18.133  13.193  1.00 15.00      A    C  
ATOM   1314  C   LEU A 142      36.650 -17.375   8.986  1.00 15.00      A    C  
ATOM   1315  O   LEU A 142      37.537 -16.541   9.143  1.00 15.00      A    O  
ATOM   1316  N   GLN A 143      36.858 -18.532   8.377  1.00 15.00      A    N  
ATOM   1317  HN  GLN A 143      36.117 -19.176   8.299  1.00 15.00      A    H  
ATOM   1318  CA  GLN A 143      38.169 -18.894   7.863  1.00 15.00      A    C  
ATOM   1319  CB  GLN A 143      38.266 -20.407   7.683  1.00 15.00      A    C  
ATOM   1320  CG  GLN A 143      39.661 -20.891   7.332  1.00 15.00      A    C  
ATOM   1321  CD  GLN A 143      39.690 -22.357   6.951  1.00 15.00      A    C  
ATOM   1322  OE1 GLN A 143      38.747 -22.884   6.360  1.00 15.00      A    O  
ATOM   1323  NE2 GLN A 143      40.777 -23.029   7.289  1.00 15.00      A    N  
ATOM   1324 HE21 GLN A 143      41.488 -22.547   7.757  1.00 15.00      A    H  
ATOM   1325 HE22 GLN A 143      40.825 -23.978   7.058  1.00 15.00      A    H  
ATOM   1326  C   GLN A 143      38.485 -18.195   6.539  1.00 15.00      A    C  
ATOM   1327  O   GLN A 143      39.592 -17.697   6.337  1.00 15.00      A    O  
ATOM   1328  N   ALA A 144      37.499 -18.118   5.656  1.00 15.00      A    N  
ATOM   1329  HN  ALA A 144      36.614 -18.468   5.894  1.00 15.00      A    H  
ATOM   1330  CA  ALA A 144      37.694 -17.530   4.327  1.00 15.00      A    C  
ATOM   1331  CB  ALA A 144      36.606 -18.005   3.379  1.00 15.00      A    C  
ATOM   1332  C   ALA A 144      37.783 -16.002   4.305  1.00 15.00      A    C  
ATOM   1333  O   ALA A 144      37.688 -15.401   3.238  1.00 15.00      A    O  
ATOM   1334  N   LEU A 145      37.984 -15.367   5.448  1.00 15.00      A    N  
ATOM   1335  HN  LEU A 145      38.096 -15.881   6.273  1.00 15.00      A    H  
ATOM   1336  CA  LEU A 145      38.068 -13.907   5.471  1.00 15.00      A    C  
ATOM   1337  CB  LEU A 145      36.805 -13.253   6.049  1.00 15.00      A    C  
ATOM   1338  CG  LEU A 145      36.443 -13.598   7.492  1.00 15.00      A    C  
ATOM   1339  CD1 LEU A 145      36.367 -12.334   8.337  1.00 15.00      A    C  
ATOM   1340  CD2 LEU A 145      35.120 -14.343   7.537  1.00 15.00      A    C  
ATOM   1341  C   LEU A 145      39.337 -13.401   6.146  1.00 15.00      A    C  
ATOM   1342  O   LEU A 145      39.662 -12.220   6.052  1.00 15.00      A    O  
ATOM   1343  N   SER A 146      40.051 -14.299   6.809  1.00 15.00      A    N  
ATOM   1344  HN  SER A 146      39.738 -15.228   6.843  1.00 15.00      A    H  
ATOM   1345  CA  SER A 146      41.291 -13.954   7.494  1.00 15.00      A    C  
ATOM   1346  CB  SER A 146      41.001 -13.085   8.726  1.00 15.00      A    C  
ATOM   1347  OG  SER A 146      40.762 -11.735   8.367  1.00 15.00      A    O  
ATOM   1348  HG  SER A 146      40.556 -11.689   7.417  1.00 15.00      A    H  
ATOM   1349  C   SER A 146      42.010 -15.217   7.938  1.00 15.00      A    C  
ATOM   1350  O   SER A 146      41.392 -16.107   8.527  1.00 15.00      A    O  
ATOM   1351  N   ASP A 147      43.297 -15.303   7.631  1.00 15.00      A    N  
ATOM   1352  HN  ASP A 147      43.715 -14.586   7.097  1.00 15.00      A    H  
ATOM   1353  CA  ASP A 147      44.111 -16.454   8.022  1.00 15.00      A    C  
ATOM   1354  CB  ASP A 147      45.553 -16.276   7.541  1.00 15.00      A    C  
ATOM   1355  CG  ASP A 147      45.637 -15.753   6.123  1.00 15.00      A    C  
ATOM   1356  OD1 ASP A 147      45.824 -16.566   5.196  1.00 15.00      A    O  
ATOM   1357  OD2 ASP A 147      45.505 -14.526   5.939  1.00 15.00      A    O  
ATOM   1358  C   ASP A 147      44.093 -16.603   9.540  1.00 15.00      A    C  
ATOM   1359  O   ASP A 147      44.072 -17.714  10.073  1.00 15.00      A    O  
ATOM   1360  N   ASN A 148      44.110 -15.468  10.230  1.00 15.00      A    N  
ATOM   1361  HN  ASN A 148      44.160 -14.621   9.743  1.00 15.00      A    H  
ATOM   1362  CA  ASN A 148      44.069 -15.447  11.686  1.00 15.00      A    C  
ATOM   1363  CB  ASN A 148      44.814 -14.225  12.230  1.00 15.00      A    C  
ATOM   1364  CG  ASN A 148      46.263 -14.521  12.570  1.00 15.00      A    C  
ATOM   1365  OD1 ASN A 148      47.159 -14.313  11.755  1.00 15.00      A    O  
ATOM   1366  ND2 ASN A 148      46.500 -15.011  13.777  1.00 15.00      A    N  
ATOM   1367 HD21 ASN A 148      45.730 -15.154  14.387  1.00 15.00      A    H  
ATOM   1368 HD22 ASN A 148      47.425 -15.215  14.020  1.00 15.00      A    H  
ATOM   1369  C   ASN A 148      42.618 -15.424  12.155  1.00 15.00      A    C  
ATOM   1370  O   ASN A 148      41.836 -14.568  11.731  1.00 15.00      A    O  
ATOM   1371  N   ALA A 149      42.263 -16.350  13.037  1.00 15.00      A    N  
ATOM   1372  HN  ALA A 149      42.942 -16.974  13.376  1.00 15.00      A    H  
ATOM   1373  CA  ALA A 149      40.893 -16.447  13.535  1.00 15.00      A    C  
ATOM   1374  CB  ALA A 149      40.653 -17.798  14.193  1.00 15.00      A    C  
ATOM   1375  C   ALA A 149      40.555 -15.310  14.493  1.00 15.00      A    C  
ATOM   1376  O   ALA A 149      39.381 -15.009  14.726  1.00 15.00      A    O  
ATOM   1377  N   GLU A 150      41.587 -14.688  15.045  1.00 15.00      A    N  
ATOM   1378  HN  GLU A 150      42.503 -14.993  14.829  1.00 15.00      A    H  
ATOM   1379  CA  GLU A 150      41.419 -13.581  15.977  1.00 15.00      A    C  
ATOM   1380  CB  GLU A 150      42.780 -13.127  16.518  1.00 15.00      A    C  
ATOM   1381  CG  GLU A 150      43.519 -14.177  17.339  1.00 15.00      A    C  
ATOM   1382  CD  GLU A 150      44.255 -15.202  16.490  1.00 15.00      A    C  
ATOM   1383  OE1 GLU A 150      44.896 -16.098  17.066  1.00 15.00      A    O  
ATOM   1384  OE2 GLU A 150      44.189 -15.111  15.241  1.00 15.00      A    O  
ATOM   1385  C   GLU A 150      40.707 -12.411  15.301  1.00 15.00      A    C  
ATOM   1386  O   GLU A 150      39.617 -12.009  15.717  1.00 15.00      A    O  
ATOM   1387  N   GLN A 151      41.320 -11.886  14.243  1.00 15.00      A    N  
ATOM   1388  HN  GLN A 151      42.178 -12.262  13.956  1.00 15.00      A    H  
ATOM   1389  CA  GLN A 151      40.748 -10.764  13.502  1.00 15.00      A    C  
ATOM   1390  CB  GLN A 151      41.754 -10.202  12.489  1.00 15.00      A    C  
ATOM   1391  CG  GLN A 151      42.453 -11.261  11.650  1.00 15.00      A    C  
ATOM   1392  CD  GLN A 151      43.441 -10.676  10.660  1.00 15.00      A    C  
ATOM   1393  OE1 GLN A 151      44.585 -10.394  11.008  1.00 15.00      A    O  
ATOM   1394  NE2 GLN A 151      43.014 -10.509   9.418  1.00 15.00      A    N  
ATOM   1395 HE21 GLN A 151      42.087 -10.770   9.201  1.00 15.00      A    H  
ATOM   1396 HE22 GLN A 151      43.640 -10.141   8.759  1.00 15.00      A    H  
ATOM   1397  C   GLN A 151      39.462 -11.184  12.800  1.00 15.00      A    C  
ATOM   1398  O   GLN A 151      38.528 -10.396  12.662  1.00 15.00      A    O  
ATOM   1399  N   ALA A 152      39.421 -12.438  12.367  1.00 15.00      A    N  
ATOM   1400  HN  ALA A 152      40.205 -13.015  12.499  1.00 15.00      A    H  
ATOM   1401  CA  ALA A 152      38.252 -12.975  11.691  1.00 15.00      A    C  
ATOM   1402  CB  ALA A 152      38.521 -14.396  11.225  1.00 15.00      A    C  
ATOM   1403  C   ALA A 152      37.030 -12.936  12.604  1.00 15.00      A    C  
ATOM   1404  O   ALA A 152      35.937 -12.556  12.181  1.00 15.00      A    O  
ATOM   1405  N   ARG A 153      37.224 -13.321  13.864  1.00 15.00      A    N  
ATOM   1406  HN  ARG A 153      38.122 -13.610  14.145  1.00 15.00      A    H  
ATOM   1407  CA  ARG A 153      36.138 -13.329  14.837  1.00 15.00      A    C  
ATOM   1408  CB  ARG A 153      36.573 -14.004  16.144  1.00 15.00      A    C  
ATOM   1409  CG  ARG A 153      35.451 -14.205  17.155  1.00 15.00      A    C  
ATOM   1410  CD  ARG A 153      34.417 -15.213  16.665  1.00 15.00      A    C  
ATOM   1411  NE  ARG A 153      34.890 -16.595  16.774  1.00 15.00      A    N  
ATOM   1412  HE  ARG A 153      35.855 -16.727  16.914  1.00 15.00      A    H  
ATOM   1413  CZ  ARG A 153      34.096 -17.671  16.700  1.00 15.00      A    C  
ATOM   1414  NH1 ARG A 153      32.784 -17.528  16.518  1.00 15.00      A    N  
ATOM   1415 HH11 ARG A 153      32.160 -18.372  16.461  1.00 15.00      A    H  
ATOM   1416 HH12 ARG A 153      32.370 -16.581  16.432  1.00 15.00      A    H  
ATOM   1417  NH2 ARG A 153      34.615 -18.890  16.803  1.00 15.00      A    N  
ATOM   1418 HH21 ARG A 153      33.996 -19.729  16.745  1.00 15.00      A    H  
ATOM   1419 HH22 ARG A 153      35.639 -19.015  16.941  1.00 15.00      A    H  
ATOM   1420  C   ARG A 153      35.635 -11.913  15.102  1.00 15.00      A    C  
ATOM   1421  O   ARG A 153      34.434 -11.698  15.298  1.00 15.00      A    O  
ATOM   1422  N   GLU A 154      36.554 -10.954  15.101  1.00 15.00      A    N  
ATOM   1423  HN  GLU A 154      37.495 -11.191  14.938  1.00 15.00      A    H  
ATOM   1424  CA  GLU A 154      36.208  -9.558  15.329  1.00 15.00      A    C  
ATOM   1425  CB  GLU A 154      37.470  -8.719  15.540  1.00 15.00      A    C  
ATOM   1426  CG  GLU A 154      37.207  -7.228  15.678  1.00 15.00      A    C  
ATOM   1427  CD  GLU A 154      38.456  -6.395  15.482  1.00 15.00      A    C  
ATOM   1428  OE1 GLU A 154      39.081  -6.504  14.407  1.00 15.00      A    O  
ATOM   1429  OE2 GLU A 154      38.805  -5.628  16.401  1.00 15.00      A    O  
ATOM   1430  C   GLU A 154      35.407  -9.010  14.153  1.00 15.00      A    C  
ATOM   1431  O   GLU A 154      34.296  -8.503  14.327  1.00 15.00      A    O  
ATOM   1432  N   TRP A 155      35.969  -9.137  12.953  1.00 15.00      A    N  
ATOM   1433  HN  TRP A 155      36.859  -9.556  12.883  1.00 15.00      A    H  
ATOM   1434  CA  TRP A 155      35.314  -8.656  11.743  1.00 15.00      A    C  
ATOM   1435  CB  TRP A 155      36.184  -8.898  10.505  1.00 15.00      A    C  
ATOM   1436  CG  TRP A 155      37.434  -8.066  10.472  1.00 15.00      A    C  
ATOM   1437  CD1 TRP A 155      37.783  -7.070  11.339  1.00 15.00      A    C  
ATOM   1438  CD2 TRP A 155      38.502  -8.156   9.520  1.00 15.00      A    C  
ATOM   1439  NE1 TRP A 155      39.000  -6.541  10.991  1.00 15.00      A    N  
ATOM   1440  HE1 TRP A 155      39.462  -5.818  11.471  1.00 15.00      A    H  
ATOM   1441  CE2 TRP A 155      39.463  -7.189   9.877  1.00 15.00      A    C  
ATOM   1442  CE3 TRP A 155      38.739  -8.962   8.404  1.00 15.00      A    C  
ATOM   1443  CZ2 TRP A 155      40.642  -7.007   9.157  1.00 15.00      A    C  
ATOM   1444  CZ3 TRP A 155      39.909  -8.779   7.692  1.00 15.00      A    C  
ATOM   1445  CH2 TRP A 155      40.846  -7.811   8.070  1.00 15.00      A    C  
ATOM   1446  C   TRP A 155      33.936  -9.285  11.571  1.00 15.00      A    C  
ATOM   1447  O   TRP A 155      32.979  -8.606  11.200  1.00 15.00      A    O  
ATOM   1448  N   ARG A 156      33.834 -10.581  11.860  1.00 15.00      A    N  
ATOM   1449  HN  ARG A 156      34.638 -11.076  12.140  1.00 15.00      A    H  
ATOM   1450  CA  ARG A 156      32.563 -11.287  11.754  1.00 15.00      A    C  
ATOM   1451  CB  ARG A 156      32.732 -12.771  12.104  1.00 15.00      A    C  
ATOM   1452  CG  ARG A 156      31.485 -13.620  11.899  1.00 15.00      A    C  
ATOM   1453  CD  ARG A 156      30.683 -13.772  13.186  1.00 15.00      A    C  
ATOM   1454  NE  ARG A 156      29.719 -14.866  13.089  1.00 15.00      A    N  
ATOM   1455  HE  ARG A 156      29.418 -15.120  12.182  1.00 15.00      A    H  
ATOM   1456  CZ  ARG A 156      29.209 -15.528  14.127  1.00 15.00      A    C  
ATOM   1457  NH1 ARG A 156      29.554 -15.212  15.370  1.00 15.00      A    N  
ATOM   1458 HH11 ARG A 156      30.219 -14.435  15.545  1.00 15.00      A    H  
ATOM   1459 HH12 ARG A 156      29.146 -15.739  16.175  1.00 15.00      A    H  
ATOM   1460  NH2 ARG A 156      28.359 -16.521  13.907  1.00 15.00      A    N  
ATOM   1461 HH21 ARG A 156      27.954 -17.068  14.706  1.00 15.00      A    H  
ATOM   1462 HH22 ARG A 156      28.089 -16.772  12.929  1.00 15.00      A    H  
ATOM   1463  C   ARG A 156      31.524 -10.645  12.665  1.00 15.00      A    C  
ATOM   1464  O   ARG A 156      30.365 -10.490  12.288  1.00 15.00      A    O  
ATOM   1465  N   GLN A 157      31.953 -10.267  13.866  1.00 15.00      A    N  
ATOM   1466  HN  GLN A 157      32.896 -10.409  14.103  1.00 15.00      A    H  
ATOM   1467  CA  GLN A 157      31.065  -9.634  14.832  1.00 15.00      A    C  
ATOM   1468  CB  GLN A 157      31.768  -9.449  16.177  1.00 15.00      A    C  
ATOM   1469  CG  GLN A 157      30.819  -9.159  17.330  1.00 15.00      A    C  
ATOM   1470  CD  GLN A 157      30.175 -10.415  17.885  1.00 15.00      A    C  
ATOM   1471  OE1 GLN A 157      29.008 -10.414  18.264  1.00 15.00      A    O  
ATOM   1472  NE2 GLN A 157      30.940 -11.495  17.954  1.00 15.00      A    N  
ATOM   1473 HE21 GLN A 157      31.866 -11.425  17.646  1.00 15.00      A    H  
ATOM   1474 HE22 GLN A 157      30.548 -12.311  18.324  1.00 15.00      A    H  
ATOM   1475  C   GLN A 157      30.589  -8.286  14.305  1.00 15.00      A    C  
ATOM   1476  O   GLN A 157      29.410  -7.951  14.403  1.00 15.00      A    O  
ATOM   1477  N   ALA A 158      31.520  -7.521  13.737  1.00 15.00      A    N  
ATOM   1478  HN  ALA A 158      32.449  -7.842  13.703  1.00 15.00      A    H  
ATOM   1479  CA  ALA A 158      31.201  -6.215  13.176  1.00 15.00      A    C  
ATOM   1480  CB  ALA A 158      32.461  -5.529  12.670  1.00 15.00      A    C  
ATOM   1481  C   ALA A 158      30.174  -6.351  12.056  1.00 15.00      A    C  
ATOM   1482  O   ALA A 158      29.225  -5.574  11.977  1.00 15.00      A    O  
ATOM   1483  N   PHE A 159      30.365  -7.358  11.206  1.00 15.00      A    N  
ATOM   1484  HN  PHE A 159      31.144  -7.945  11.331  1.00 15.00      A    H  
ATOM   1485  CA  PHE A 159      29.456  -7.610  10.092  1.00 15.00      A    C  
ATOM   1486  CB  PHE A 159      30.004  -8.701   9.169  1.00 15.00      A    C  
ATOM   1487  CG  PHE A 159      31.199  -8.279   8.359  1.00 15.00      A    C  
ATOM   1488  CD1 PHE A 159      31.242  -7.032   7.754  1.00 15.00      A    C  
ATOM   1489  CD2 PHE A 159      32.279  -9.131   8.202  1.00 15.00      A    C  
ATOM   1490  CE1 PHE A 159      32.340  -6.644   7.010  1.00 15.00      A    C  
ATOM   1491  CE2 PHE A 159      33.380  -8.751   7.459  1.00 15.00      A    C  
ATOM   1492  CZ  PHE A 159      33.410  -7.504   6.861  1.00 15.00      A    C  
ATOM   1493  C   PHE A 159      28.067  -7.989  10.594  1.00 15.00      A    C  
ATOM   1494  O   PHE A 159      27.060  -7.573  10.029  1.00 15.00      A    O  
ATOM   1495  N   ILE A 160      28.016  -8.781  11.660  1.00 15.00      A    N  
ATOM   1496  HN  ILE A 160      28.854  -9.102  12.059  1.00 15.00      A    H  
ATOM   1497  CA  ILE A 160      26.743  -9.188  12.246  1.00 15.00      A    C  
ATOM   1498  CB  ILE A 160      26.930 -10.322  13.286  1.00 15.00      A    C  
ATOM   1499  CG1 ILE A 160      27.529 -11.571  12.629  1.00 15.00      A    C  
ATOM   1500  CG2 ILE A 160      25.618 -10.663  13.982  1.00 15.00      A    C  
ATOM   1501  CD1 ILE A 160      26.726 -12.107  11.463  1.00 15.00      A    C  
ATOM   1502  C   ILE A 160      26.080  -7.983  12.908  1.00 15.00      A    C  
ATOM   1503  O   ILE A 160      24.853  -7.886  12.983  1.00 15.00      A    O  
ATOM   1504  N   GLY A 161      26.910  -7.039  13.335  1.00 15.00      A    N  
ATOM   1505  HN  GLY A 161      27.876  -7.163  13.212  1.00 15.00      A    H  
ATOM   1506  CA  GLY A 161      26.425  -5.837  13.986  1.00 15.00      A    C  
ATOM   1507  C   GLY A 161      25.659  -4.910  13.057  1.00 15.00      A    C  
ATOM   1508  O   GLY A 161      25.220  -3.834  13.470  1.00 15.00      A    O  
ATOM   1509  N   ILE A 162      25.500  -5.313  11.801  1.00 15.00      A    N  
ATOM   1510  HN  ILE A 162      25.890  -6.171  11.521  1.00 15.00      A    H  
ATOM   1511  CA  ILE A 162      24.771  -4.509  10.829  1.00 15.00      A    C  
ATOM   1512  CB  ILE A 162      25.204  -4.818   9.375  1.00 15.00      A    C  
ATOM   1513  CG1 ILE A 162      24.793  -3.677   8.439  1.00 15.00      A    C  
ATOM   1514  CG2 ILE A 162      24.619  -6.142   8.893  1.00 15.00      A    C  
ATOM   1515  CD1 ILE A 162      25.291  -3.836   7.019  1.00 15.00      A    C  
ATOM   1516  C   ILE A 162      23.264  -4.714  10.972  1.00 15.00      A    C  
ATOM   1517  O   ILE A 162      22.471  -3.862  10.577  1.00 15.00      A    O  
ATOM   1518  N   THR A 163      22.875  -5.838  11.554  1.00 15.00      A    N  
ATOM   1519  HN  THR A 163      23.551  -6.477  11.874  1.00 15.00      A    H  
ATOM   1520  CA  THR A 163      21.464  -6.143  11.729  1.00 15.00      A    C  
ATOM   1521  CB  THR A 163      21.149  -7.621  11.400  1.00 15.00      A    C  
ATOM   1522  OG1 THR A 163      19.738  -7.795  11.235  1.00 15.00      A    O  
ATOM   1523  HG1 THR A 163      19.269  -7.182  11.813  1.00 15.00      A    H  
ATOM   1524  CG2 THR A 163      21.647  -8.552  12.496  1.00 15.00      A    C  
ATOM   1525  C   THR A 163      20.982  -5.793  13.135  1.00 15.00      A    C  
ATOM   1526  O   THR A 163      19.782  -5.740  13.392  1.00 15.00      A    O  
ATOM   1527  N   THR A 164      21.921  -5.550  14.037  1.00 15.00      A    N  
ATOM   1528  HN  THR A 164      22.863  -5.603  13.780  1.00 15.00      A    H  
ATOM   1529  CA  THR A 164      21.590  -5.209  15.406  1.00 15.00      A    C  
ATOM   1530  CB  THR A 164      22.645  -5.775  16.371  1.00 15.00      A    C  
ATOM   1531  OG1 THR A 164      23.927  -5.763  15.726  1.00 15.00      A    O  
ATOM   1532  HG1 THR A 164      24.535  -5.210  16.227  1.00 15.00      A    H  
ATOM   1533  CG2 THR A 164      22.292  -7.199  16.767  1.00 15.00      A    C  
ATOM   1534  C   THR A 164      21.508  -3.697  15.585  1.00 15.00      A    C  
ATOM   1535  O   THR A 164      22.129  -2.936  14.834  1.00 15.00      A    O  
ATOM   1536  N   VAL A 165      20.734  -3.271  16.575  1.00 15.00      A    N  
ATOM   1537  HN  VAL A 165      20.258  -3.927  17.121  1.00 15.00      A    H  
ATOM   1538  CA  VAL A 165      20.571  -1.854  16.873  1.00 15.00      A    C  
ATOM   1539  CB  VAL A 165      19.433  -1.621  17.899  1.00 15.00      A    C  
ATOM   1540  CG1 VAL A 165      19.752  -2.262  19.244  1.00 15.00      A    C  
ATOM   1541  CG2 VAL A 165      19.122  -0.139  18.056  1.00 15.00      A    C  
ATOM   1542  C   VAL A 165      21.885  -1.266  17.392  1.00 15.00      A    C  
ATOM   1543  O   VAL A 165      22.672  -1.957  18.042  1.00 15.00      A    O  
ATOM   1544  N   LYS A 166      22.127   0.002  17.089  1.00 15.00      A    N  
ATOM   1545  HN  LYS A 166      21.465   0.508  16.574  1.00 15.00      A    H  
ATOM   1546  CA  LYS A 166      23.347   0.665  17.517  1.00 15.00      A    C  
ATOM   1547  CB  LYS A 166      24.130   1.173  16.306  1.00 15.00      A    C  
ATOM   1548  CG  LYS A 166      24.575   0.068  15.364  1.00 15.00      A    C  
ATOM   1549  CD  LYS A 166      25.213   0.633  14.110  1.00 15.00      A    C  
ATOM   1550  CE  LYS A 166      25.768  -0.475  13.233  1.00 15.00      A    C  
ATOM   1551  NZ  LYS A 166      24.695  -1.339  12.676  1.00 15.00      A    N  
ATOM   1552  HZ1 LYS A 166      24.934  -2.345  12.821  1.00 15.00      A    H  
ATOM   1553  HZ2 LYS A 166      24.589  -1.164  11.652  1.00 15.00      A    H  
ATOM   1554  HZ3 LYS A 166      23.790  -1.139  13.146  1.00 15.00      A    H  
ATOM   1555  C   LYS A 166      23.047   1.805  18.478  1.00 15.00      A    C  
ATOM   1556  O   LYS A 166      22.927   2.959  18.073  1.00 15.00      A    O  
ATOM   1557  N   GLY A 167      22.903   1.469  19.749  1.00 15.00      A    N  
ATOM   1558  HN  GLY A 167      22.971   0.527  20.008  1.00 15.00      A    H  
ATOM   1559  CA  GLY A 167      22.622   2.468  20.754  1.00 15.00      A    C  
ATOM   1560  C   GLY A 167      21.549   2.010  21.711  1.00 15.00      A    C  
ATOM   1561  O   GLY A 167      21.396   0.812  21.953  1.00 15.00      A    O  
ATOM   1562  N   ALA A 168      20.801   2.960  22.247  1.00 15.00      A    N  
ATOM   1563  HN  ALA A 168      20.957   3.891  21.991  1.00 15.00      A    H  
ATOM   1564  CA  ALA A 168      19.734   2.657  23.184  1.00 15.00      A    C  
ATOM   1565  CB  ALA A 168      19.865   3.524  24.428  1.00 15.00      A    C  
ATOM   1566  C   ALA A 168      18.387   2.883  22.512  1.00 15.00      A    C  
ATOM   1567  O   ALA A 168      18.178   3.920  21.882  1.00 15.00      A    O  
ATOM   1568  N   PRO A 169      17.474   1.903  22.610  1.00 15.00      A    N  
ATOM   1569  CA  PRO A 169      16.138   1.996  22.009  1.00 15.00      A    C  
ATOM   1570  CB  PRO A 169      15.453   0.692  22.433  1.00 15.00      A    C  
ATOM   1571  CG  PRO A 169      16.575  -0.238  22.741  1.00 15.00      A    C  
ATOM   1572  CD  PRO A 169      17.674   0.618  23.301  1.00 15.00      A    C  
ATOM   1573  C   PRO A 169      15.349   3.198  22.525  1.00 15.00      A    C  
ATOM   1574  O   PRO A 169      14.710   3.135  23.575  1.00 15.00      A    O  
ATOM   1575  N   ALA A 170      15.412   4.296  21.782  1.00 15.00      A    N  
ATOM   1576  HN  ALA A 170      15.958   4.287  20.969  1.00 15.00      A    H  
ATOM   1577  CA  ALA A 170      14.707   5.516  22.140  1.00 15.00      A    C  
ATOM   1578  CB  ALA A 170      15.693   6.595  22.562  1.00 15.00      A    C  
ATOM   1579  C   ALA A 170      13.864   5.989  20.960  1.00 15.00      A    C  
ATOM   1580  O   ALA A 170      13.958   5.438  19.860  1.00 15.00      A    O  
ATOM   1581  N   SER A 171      13.038   6.997  21.185  1.00 15.00      A    N  
ATOM   1582  HN  SER A 171      13.001   7.402  22.077  1.00 15.00      A    H  
ATOM   1583  CA  SER A 171      12.187   7.526  20.132  1.00 15.00      A    C  
ATOM   1584  CB  SER A 171      10.765   6.970  20.269  1.00 15.00      A    C  
ATOM   1585  OG  SER A 171      10.788   5.557  20.356  1.00 15.00      A    O  
ATOM   1586  HG  SER A 171      11.693   5.261  20.481  1.00 15.00      A    H  
ATOM   1587  C   SER A 171      12.163   9.049  20.149  1.00 15.00      A    C  
ATOM   1588  O   SER A 171      12.151   9.667  21.213  1.00 15.00      A    O  
ATOM   1589  N   HIS A 172      12.176   9.642  18.964  1.00 15.00      A    N  
ATOM   1590  HN  HIS A 172      12.210   9.091  18.158  1.00 15.00      A    H  
ATOM   1591  CA  HIS A 172      12.141  11.090  18.827  1.00 15.00      A    C  
ATOM   1592  CB  HIS A 172      12.558  11.477  17.405  1.00 15.00      A    C  
ATOM   1593  CG  HIS A 172      13.192  12.831  17.277  1.00 15.00      A    C  
ATOM   1594  ND1 HIS A 172      14.557  12.978  17.232  1.00 15.00      A    N  
ATOM   1595  CD2 HIS A 172      12.609  14.047  17.150  1.00 15.00      A    C  
ATOM   1596  CE1 HIS A 172      14.777  14.270  17.077  1.00 15.00      A    C  
ATOM   1597  NE2 HIS A 172      13.630  14.954  17.022  1.00 15.00      A    N  
ATOM   1598  HE2 HIS A 172      13.532  15.921  16.897  1.00 15.00      A    H  
ATOM   1599  C   HIS A 172      10.729  11.592  19.111  1.00 15.00      A    C  
ATOM   1600  O   HIS A 172       9.758  10.860  18.922  1.00 15.00      A    O  
ATOM   1601  N   SER A 173      10.613  12.843  19.536  1.00 15.00      A    N  
ATOM   1602  HN  SER A 173      11.421  13.387  19.648  1.00 15.00      A    H  
ATOM   1603  CA  SER A 173       9.315  13.429  19.861  1.00 15.00      A    C  
ATOM   1604  CB  SER A 173       9.500  14.764  20.590  1.00 15.00      A    C  
ATOM   1605  OG  SER A 173       8.300  15.179  21.217  1.00 15.00      A    O  
ATOM   1606  HG  SER A 173       7.548  14.932  20.665  1.00 15.00      A    H  
ATOM   1607  C   SER A 173       8.423  13.606  18.626  1.00 15.00      A    C  
ATOM   1608  O   SER A 173       7.235  13.894  18.753  1.00 15.00      A    O  
ATOM   1609  N   LEU A 174       8.994  13.429  17.440  1.00 15.00      A    N  
ATOM   1610  HN  LEU A 174       9.940  13.192  17.394  1.00 15.00      A    H  
ATOM   1611  CA  LEU A 174       8.237  13.577  16.202  1.00 15.00      A    C  
ATOM   1612  CB  LEU A 174       9.076  14.249  15.112  1.00 15.00      A    C  
ATOM   1613  CG  LEU A 174       9.169  15.779  15.160  1.00 15.00      A    C  
ATOM   1614  CD1 LEU A 174       7.803  16.408  15.385  1.00 15.00      A    C  
ATOM   1615  CD2 LEU A 174      10.169  16.248  16.206  1.00 15.00      A    C  
ATOM   1616  C   LEU A 174       7.697  12.237  15.716  1.00 15.00      A    C  
ATOM   1617  O   LEU A 174       6.958  12.173  14.729  1.00 15.00      A    O  
ATOM   1618  N   ALA A 175       8.059  11.169  16.419  1.00 15.00      A    N  
ATOM   1619  HN  ALA A 175       8.643  11.284  17.197  1.00 15.00      A    H  
ATOM   1620  CA  ALA A 175       7.604   9.831  16.073  1.00 15.00      A    C  
ATOM   1621  CB  ALA A 175       8.475   8.785  16.754  1.00 15.00      A    C  
ATOM   1622  C   ALA A 175       6.139   9.655  16.469  1.00 15.00      A    C  
ATOM   1623  O   ALA A 175       5.371  10.618  16.485  1.00 15.00      A    O  
ATOM   1624  N   LYS A 176       5.750   8.436  16.798  1.00 15.00      A    N  
ATOM   1625  HN  LYS A 176       6.407   7.708  16.809  1.00 15.00      A    H  
ATOM   1626  CA  LYS A 176       4.378   8.149  17.185  1.00 15.00      A    C  
ATOM   1627  CB  LYS A 176       3.590   7.584  15.996  1.00 15.00      A    C  
ATOM   1628  CG  LYS A 176       3.372   8.569  14.855  1.00 15.00      A    C  
ATOM   1629  CD  LYS A 176       2.603   9.803  15.307  1.00 15.00      A    C  
ATOM   1630  CE  LYS A 176       2.793  10.961  14.334  1.00 15.00      A    C  
ATOM   1631  NZ  LYS A 176       4.209  11.427  14.272  1.00 15.00      A    N  
ATOM   1632  HZ1 LYS A 176       4.814  10.703  13.837  1.00 15.00      A    H  
ATOM   1633  HZ2 LYS A 176       4.568  11.615  15.232  1.00 15.00      A    H  
ATOM   1634  HZ3 LYS A 176       4.278  12.301  13.715  1.00 15.00      A    H  
ATOM   1635  C   LYS A 176       4.352   7.158  18.340  1.00 15.00      A    C  
ATOM   1636  O   LYS A 176       5.017   6.128  18.292  1.00 15.00      A    O  
ATOM   1637  N   GLN A 177       3.611   7.499  19.386  1.00 15.00      A    N  
ATOM   1638  HN  GLN A 177       3.132   8.354  19.373  1.00 15.00      A    H  
ATOM   1639  CA  GLN A 177       3.477   6.644  20.562  1.00 15.00      A    C  
ATOM   1640  CB  GLN A 177       4.379   7.126  21.706  1.00 15.00      A    C  
ATOM   1641  CG  GLN A 177       5.405   8.178  21.303  1.00 15.00      A    C  
ATOM   1642  CD  GLN A 177       6.656   8.153  22.161  1.00 15.00      A    C  
ATOM   1643  OE1 GLN A 177       7.044   7.115  22.693  1.00 15.00      A    O  
ATOM   1644  NE2 GLN A 177       7.302   9.302  22.292  1.00 15.00      A    N  
ATOM   1645 HE21 GLN A 177       6.942  10.089  21.835  1.00 15.00      A    H  
ATOM   1646 HE22 GLN A 177       8.116   9.314  22.835  1.00 15.00      A    H  
ATOM   1647  C   GLN A 177       2.022   6.670  21.003  1.00 15.00      A    C  
ATOM   1648  O   GLN A 177       1.464   7.745  21.235  1.00 15.00      A    O  
ATOM   1649  N   LEU A 178       1.406   5.504  21.112  1.00 15.00      A    N  
ATOM   1650  HN  LEU A 178       1.914   4.673  20.966  1.00 15.00      A    H  
ATOM   1651  CA  LEU A 178       0.004   5.426  21.494  1.00 15.00      A    C  
ATOM   1652  CB  LEU A 178      -0.842   4.831  20.364  1.00 15.00      A    C  
ATOM   1653  CG  LEU A 178      -0.982   5.677  19.093  1.00 15.00      A    C  
ATOM   1654  CD1 LEU A 178      -1.889   4.982  18.090  1.00 15.00      A    C  
ATOM   1655  CD2 LEU A 178      -1.512   7.067  19.417  1.00 15.00      A    C  
ATOM   1656  C   LEU A 178      -0.191   4.629  22.772  1.00 15.00      A    C  
ATOM   1657  O   LEU A 178       0.234   3.480  22.872  1.00 15.00      A    O  
ATOM   1658  N   TYR A 179      -0.851   5.249  23.739  1.00 15.00      A    N  
ATOM   1659  HN  TYR A 179      -1.175   6.156  23.584  1.00 15.00      A    H  
ATOM   1660  CA  TYR A 179      -1.111   4.614  25.021  1.00 15.00      A    C  
ATOM   1661  CB  TYR A 179      -1.565   5.646  26.051  1.00 15.00      A    C  
ATOM   1662  CG  TYR A 179      -0.441   6.484  26.609  1.00 15.00      A    C  
ATOM   1663  CD1 TYR A 179       0.438   5.960  27.547  1.00 15.00      A    C  
ATOM   1664  CD2 TYR A 179      -0.263   7.800  26.206  1.00 15.00      A    C  
ATOM   1665  CE1 TYR A 179       1.466   6.721  28.066  1.00 15.00      A    C  
ATOM   1666  CE2 TYR A 179       0.764   8.569  26.717  1.00 15.00      A    C  
ATOM   1667  CZ  TYR A 179       1.623   8.026  27.649  1.00 15.00      A    C  
ATOM   1668  OH  TYR A 179       2.643   8.790  28.166  1.00 15.00      A    O  
ATOM   1669  HH  TYR A 179       3.444   8.263  28.222  1.00 15.00      A    H  
ATOM   1670  C   TYR A 179      -2.149   3.509  24.902  1.00 15.00      A    C  
ATOM   1671  O   TYR A 179      -3.347   3.776  24.794  1.00 15.00      A    O  
ATOM   1672  N   PHE A 180      -1.679   2.274  24.915  1.00 15.00      A    N  
ATOM   1673  HN  PHE A 180      -0.709   2.134  24.983  1.00 15.00      A    H  
ATOM   1674  CA  PHE A 180      -2.557   1.123  24.819  1.00 15.00      A    C  
ATOM   1675  CB  PHE A 180      -1.894  -0.001  24.023  1.00 15.00      A    C  
ATOM   1676  CG  PHE A 180      -2.872  -0.982  23.441  1.00 15.00      A    C  
ATOM   1677  CD1 PHE A 180      -3.111  -2.196  24.062  1.00 15.00      A    C  
ATOM   1678  CD2 PHE A 180      -3.553  -0.685  22.273  1.00 15.00      A    C  
ATOM   1679  CE1 PHE A 180      -4.013  -3.097  23.530  1.00 15.00      A    C  
ATOM   1680  CE2 PHE A 180      -4.456  -1.581  21.734  1.00 15.00      A    C  
ATOM   1681  CZ  PHE A 180      -4.685  -2.789  22.363  1.00 15.00      A    C  
ATOM   1682  C   PHE A 180      -2.943   0.631  26.208  1.00 15.00      A    C  
ATOM   1683  O   PHE A 180      -2.075   0.302  27.022  1.00 15.00      A    O  
ATOM   1684  N   PRO A 181      -4.250   0.597  26.498  1.00 15.00      A    N  
ATOM   1685  CA  PRO A 181      -4.762   0.148  27.792  1.00 15.00      A    C  
ATOM   1686  CB  PRO A 181      -6.230   0.582  27.759  1.00 15.00      A    C  
ATOM   1687  CG  PRO A 181      -6.583   0.602  26.313  1.00 15.00      A    C  
ATOM   1688  CD  PRO A 181      -5.332   1.008  25.584  1.00 15.00      A    C  
ATOM   1689  C   PRO A 181      -4.669  -1.364  27.962  1.00 15.00      A    C  
ATOM   1690  O   PRO A 181      -4.849  -2.126  27.011  1.00 15.00      A    O  
ATOM   1691  N   LEU A 182      -4.374  -1.788  29.178  1.00 15.00      A    N  
ATOM   1692  HN  LEU A 182      -4.216  -1.128  29.886  1.00 15.00      A    H  
ATOM   1693  CA  LEU A 182      -4.272  -3.201  29.491  1.00 15.00      A    C  
ATOM   1694  CB  LEU A 182      -3.159  -3.430  30.518  1.00 15.00      A    C  
ATOM   1695  CG  LEU A 182      -1.752  -3.017  30.079  1.00 15.00      A    C  
ATOM   1696  CD1 LEU A 182      -0.755  -3.205  31.210  1.00 15.00      A    C  
ATOM   1697  CD2 LEU A 182      -1.323  -3.803  28.849  1.00 15.00      A    C  
ATOM   1698  C   LEU A 182      -5.607  -3.704  30.029  1.00 15.00      A    C  
ATOM   1699  O   LEU A 182      -6.392  -2.920  30.560  1.00 15.00      A    O  
ATOM   1700  N   PRO A 183      -5.883  -5.018  29.899  1.00 15.00      A    N  
ATOM   1701  CA  PRO A 183      -7.138  -5.628  30.376  1.00 15.00      A    C  
ATOM   1702  CB  PRO A 183      -6.999  -7.107  29.990  1.00 15.00      A    C  
ATOM   1703  CG  PRO A 183      -5.539  -7.314  29.770  1.00 15.00      A    C  
ATOM   1704  CD  PRO A 183      -5.009  -6.010  29.252  1.00 15.00      A    C  
ATOM   1705  C   PRO A 183      -7.338  -5.487  31.887  1.00 15.00      A    C  
ATOM   1706  O   PRO A 183      -8.398  -5.818  32.414  1.00 15.00      A    O  
ATOM   1707  N   GLY A 184      -6.310  -5.013  32.575  1.00 15.00      A    N  
ATOM   1708  HN  GLY A 184      -5.492  -4.775  32.098  1.00 15.00      A    H  
ATOM   1709  CA  GLY A 184      -6.392  -4.819  34.005  1.00 15.00      A    C  
ATOM   1710  C   GLY A 184      -6.103  -3.382  34.372  1.00 15.00      A    C  
ATOM   1711  O   GLY A 184      -7.014  -2.603  34.648  1.00 15.00      A    O  
ATOM   1712  N   SER A 185      -4.827  -3.026  34.370  1.00 15.00      A    N  
ATOM   1713  HN  SER A 185      -4.146  -3.695  34.154  1.00 15.00      A    H  
ATOM   1714  CA  SER A 185      -4.403  -1.670  34.688  1.00 15.00      A    C  
ATOM   1715  CB  SER A 185      -4.347  -1.463  36.205  1.00 15.00      A    C  
ATOM   1716  OG  SER A 185      -5.622  -1.654  36.794  1.00 15.00      A    O  
ATOM   1717  HG  SER A 185      -6.265  -1.869  36.102  1.00 15.00      A    H  
ATOM   1718  C   SER A 185      -3.037  -1.394  34.074  1.00 15.00      A    C  
ATOM   1719  O   SER A 185      -2.133  -2.224  34.165  1.00 15.00      A    O  
ATOM   1720  N   GLY A 186      -2.899  -0.244  33.429  1.00 15.00      A    N  
ATOM   1721  HN  GLY A 186      -3.665   0.361  33.353  1.00 15.00      A    H  
ATOM   1722  CA  GLY A 186      -1.635   0.112  32.820  1.00 15.00      A    C  
ATOM   1723  C   GLY A 186      -1.798   0.582  31.391  1.00 15.00      A    C  
ATOM   1724  O   GLY A 186      -2.790   0.256  30.735  1.00 15.00      A    O  
ATOM   1725  N   TYR A 187      -0.832   1.356  30.918  1.00 15.00      A    N  
ATOM   1726  HN  TYR A 187      -0.072   1.577  31.497  1.00 15.00      A    H  
ATOM   1727  CA  TYR A 187      -0.853   1.881  29.561  1.00 15.00      A    C  
ATOM   1728  CB  TYR A 187      -1.248   3.361  29.554  1.00 15.00      A    C  
ATOM   1729  CG  TYR A 187      -2.652   3.631  30.042  1.00 15.00      A    C  
ATOM   1730  CD1 TYR A 187      -3.756   3.258  29.287  1.00 15.00      A    C  
ATOM   1731  CD2 TYR A 187      -2.873   4.257  31.261  1.00 15.00      A    C  
ATOM   1732  CE1 TYR A 187      -5.041   3.504  29.732  1.00 15.00      A    C  
ATOM   1733  CE2 TYR A 187      -4.153   4.507  31.714  1.00 15.00      A    C  
ATOM   1734  CZ  TYR A 187      -5.233   4.128  30.946  1.00 15.00      A    C  
ATOM   1735  OH  TYR A 187      -6.509   4.375  31.395  1.00 15.00      A    O  
ATOM   1736  HH  TYR A 187      -6.597   5.306  31.617  1.00 15.00      A    H  
ATOM   1737  C   TYR A 187       0.514   1.715  28.916  1.00 15.00      A    C  
ATOM   1738  O   TYR A 187       1.513   2.220  29.425  1.00 15.00      A    O  
ATOM   1739  N   HIS A 188       0.552   0.996  27.808  1.00 15.00      A    N  
ATOM   1740  HN  HIS A 188      -0.285   0.614  27.460  1.00 15.00      A    H  
ATOM   1741  CA  HIS A 188       1.794   0.762  27.086  1.00 15.00      A    C  
ATOM   1742  CB  HIS A 188       1.687  -0.517  26.251  1.00 15.00      A    C  
ATOM   1743  CG  HIS A 188       2.123  -1.761  26.962  1.00 15.00      A    C  
ATOM   1744  ND1 HIS A 188       2.509  -2.915  26.313  1.00 15.00      A    N  
ATOM   1745  HD1 HIS A 188       2.553  -3.043  25.345  1.00 15.00      A    H  
ATOM   1746  CD2 HIS A 188       2.207  -2.034  28.287  1.00 15.00      A    C  
ATOM   1747  CE1 HIS A 188       2.829  -3.825  27.243  1.00 15.00      A    C  
ATOM   1748  NE2 HIS A 188       2.658  -3.341  28.457  1.00 15.00      A    N  
ATOM   1749  C   HIS A 188       2.105   1.934  26.164  1.00 15.00      A    C  
ATOM   1750  O   HIS A 188       1.203   2.492  25.548  1.00 15.00      A    O  
ATOM   1751  N   LEU A 189       3.380   2.307  26.087  1.00 15.00      A    N  
ATOM   1752  HN  LEU A 189       4.046   1.849  26.640  1.00 15.00      A    H  
ATOM   1753  CA  LEU A 189       3.809   3.402  25.217  1.00 15.00      A    C  
ATOM   1754  CB  LEU A 189       5.286   3.724  25.445  1.00 15.00      A    C  
ATOM   1755  CG  LEU A 189       5.602   4.729  26.556  1.00 15.00      A    C  
ATOM   1756  CD1 LEU A 189       7.108   4.873  26.734  1.00 15.00      A    C  
ATOM   1757  CD2 LEU A 189       4.964   6.077  26.259  1.00 15.00      A    C  
ATOM   1758  C   LEU A 189       3.591   3.024  23.760  1.00 15.00      A    C  
ATOM   1759  O   LEU A 189       3.201   3.859  22.948  1.00 15.00      A    O  
ATOM   1760  N   LEU A 190       3.859   1.753  23.465  1.00 15.00      A    N  
ATOM   1761  HN  LEU A 190       4.187   1.174  24.184  1.00 15.00      A    H  
ATOM   1762  CA  LEU A 190       3.692   1.168  22.133  1.00 15.00      A    C  
ATOM   1763  CB  LEU A 190       2.293   0.584  21.946  1.00 15.00      A    C  
ATOM   1764  CG  LEU A 190       2.075  -0.826  22.503  1.00 15.00      A    C  
ATOM   1765  CD1 LEU A 190       0.745  -1.386  22.029  1.00 15.00      A    C  
ATOM   1766  CD2 LEU A 190       3.221  -1.748  22.112  1.00 15.00      A    C  
ATOM   1767  C   LEU A 190       4.069   2.085  20.969  1.00 15.00      A    C  
ATOM   1768  O   LEU A 190       3.231   2.819  20.441  1.00 15.00      A    O  
ATOM   1769  N   ALA A 191       5.325   2.014  20.561  1.00 15.00      A    N  
ATOM   1770  HN  ALA A 191       5.941   1.409  21.018  1.00 15.00      A    H  
ATOM   1771  CA  ALA A 191       5.811   2.813  19.449  1.00 15.00      A    C  
ATOM   1772  CB  ALA A 191       7.233   3.285  19.726  1.00 15.00      A    C  
ATOM   1773  C   ALA A 191       5.763   1.989  18.163  1.00 15.00      A    C  
ATOM   1774  O   ALA A 191       6.544   1.052  17.993  1.00 15.00      A    O  
ATOM   1775  N   PRO A 192       4.828   2.302  17.254  1.00 15.00      A    N  
ATOM   1776  CA  PRO A 192       4.690   1.580  15.996  1.00 15.00      A    C  
ATOM   1777  CB  PRO A 192       3.241   1.854  15.602  1.00 15.00      A    C  
ATOM   1778  CG  PRO A 192       2.929   3.194  16.187  1.00 15.00      A    C  
ATOM   1779  CD  PRO A 192       3.829   3.377  17.385  1.00 15.00      A    C  
ATOM   1780  C   PRO A 192       5.644   2.097  14.921  1.00 15.00      A    C  
ATOM   1781  O   PRO A 192       5.668   3.288  14.610  1.00 15.00      A    O  
ATOM   1782  N   LEU A 193       6.432   1.193  14.360  1.00 15.00      A    N  
ATOM   1783  HN  LEU A 193       6.375   0.261  14.654  1.00 15.00      A    H  
ATOM   1784  CA  LEU A 193       7.376   1.553  13.314  1.00 15.00      A    C  
ATOM   1785  CB  LEU A 193       8.696   0.801  13.497  1.00 15.00      A    C  
ATOM   1786  CG  LEU A 193       9.435   1.045  14.817  1.00 15.00      A    C  
ATOM   1787  CD1 LEU A 193      10.711   0.219  14.882  1.00 15.00      A    C  
ATOM   1788  CD2 LEU A 193       9.742   2.523  15.001  1.00 15.00      A    C  
ATOM   1789  C   LEU A 193       6.768   1.265  11.944  1.00 15.00      A    C  
ATOM   1790  O   LEU A 193       5.763   0.563  11.845  1.00 15.00      A    O  
ATOM   1791  N   PHE A 194       7.372   1.807  10.894  1.00 15.00      A    N  
ATOM   1792  HN  PHE A 194       8.171   2.363  11.032  1.00 15.00      A    H  
ATOM   1793  CA  PHE A 194       6.871   1.606   9.540  1.00 15.00      A    C  
ATOM   1794  CB  PHE A 194       7.096   2.868   8.707  1.00 15.00      A    C  
ATOM   1795  CG  PHE A 194       6.403   2.852   7.379  1.00 15.00      A    C  
ATOM   1796  CD1 PHE A 194       5.045   3.098   7.294  1.00 15.00      A    C  
ATOM   1797  CD2 PHE A 194       7.109   2.592   6.215  1.00 15.00      A    C  
ATOM   1798  CE1 PHE A 194       4.399   3.085   6.076  1.00 15.00      A    C  
ATOM   1799  CE2 PHE A 194       6.470   2.578   4.992  1.00 15.00      A    C  
ATOM   1800  CZ  PHE A 194       5.114   2.825   4.924  1.00 15.00      A    C  
ATOM   1801  C   PHE A 194       7.545   0.407   8.875  1.00 15.00      A    C  
ATOM   1802  O   PHE A 194       8.741   0.451   8.576  1.00 15.00      A    O  
ATOM   1803  N   PRO A 195       6.786  -0.676   8.630  1.00 15.00      A    N  
ATOM   1804  CA  PRO A 195       7.314  -1.891   7.999  1.00 15.00      A    C  
ATOM   1805  CB  PRO A 195       6.212  -2.922   8.243  1.00 15.00      A    C  
ATOM   1806  CG  PRO A 195       4.961  -2.117   8.336  1.00 15.00      A    C  
ATOM   1807  CD  PRO A 195       5.352  -0.801   8.953  1.00 15.00      A    C  
ATOM   1808  C   PRO A 195       7.557  -1.710   6.500  1.00 15.00      A    C  
ATOM   1809  O   PRO A 195       6.784  -2.191   5.668  1.00 15.00      A    O  
ATOM   1810  N   THR A 196       8.638  -1.020   6.167  1.00 15.00      A    N  
ATOM   1811  HN  THR A 196       9.212  -0.667   6.881  1.00 15.00      A    H  
ATOM   1812  CA  THR A 196       9.002  -0.763   4.778  1.00 15.00      A    C  
ATOM   1813  CB  THR A 196      10.263   0.132   4.692  1.00 15.00      A    C  
ATOM   1814  OG1 THR A 196      10.700   0.276   3.331  1.00 15.00      A    O  
ATOM   1815  HG1 THR A 196      11.679   0.277   3.305  1.00 15.00      A    H  
ATOM   1816  CG2 THR A 196      11.388  -0.430   5.551  1.00 15.00      A    C  
ATOM   1817  C   THR A 196       9.202  -2.071   4.000  1.00 15.00      A    C  
ATOM   1818  O   THR A 196       8.870  -2.154   2.814  1.00 15.00      A    O  
ATOM   1819  N   SER A 197       9.706  -3.099   4.682  1.00 15.00      A    N  
ATOM   1820  HN  SER A 197       9.943  -2.978   5.627  1.00 15.00      A    H  
ATOM   1821  CA  SER A 197       9.932  -4.396   4.054  1.00 15.00      A    C  
ATOM   1822  CB  SER A 197      10.727  -5.308   4.990  1.00 15.00      A    C  
ATOM   1823  OG  SER A 197      11.879  -4.640   5.479  1.00 15.00      A    O  
ATOM   1824  HG  SER A 197      12.408  -5.248   6.006  1.00 15.00      A    H  
ATOM   1825  C   SER A 197       8.608  -5.050   3.659  1.00 15.00      A    C  
ATOM   1826  O   SER A 197       8.533  -5.783   2.674  1.00 15.00      A    O  
ATOM   1827  N   LEU A 198       7.560  -4.768   4.426  1.00 15.00      A    N  
ATOM   1828  HN  LEU A 198       7.675  -4.171   5.193  1.00 15.00      A    H  
ATOM   1829  CA  LEU A 198       6.242  -5.316   4.140  1.00 15.00      A    C  
ATOM   1830  CB  LEU A 198       5.359  -5.293   5.392  1.00 15.00      A    C  
ATOM   1831  CG  LEU A 198       3.890  -5.689   5.197  1.00 15.00      A    C  
ATOM   1832  CD1 LEU A 198       3.760  -7.168   4.860  1.00 15.00      A    C  
ATOM   1833  CD2 LEU A 198       3.070  -5.337   6.428  1.00 15.00      A    C  
ATOM   1834  C   LEU A 198       5.593  -4.516   3.022  1.00 15.00      A    C  
ATOM   1835  O   LEU A 198       4.959  -5.071   2.128  1.00 15.00      A    O  
ATOM   1836  N   VAL A 199       5.771  -3.203   3.078  1.00 15.00      A    N  
ATOM   1837  HN  VAL A 199       6.285  -2.823   3.823  1.00 15.00      A    H  
ATOM   1838  CA  VAL A 199       5.216  -2.312   2.070  1.00 15.00      A    C  
ATOM   1839  CB  VAL A 199       5.409  -0.831   2.450  1.00 15.00      A    C  
ATOM   1840  CG1 VAL A 199       4.864   0.080   1.360  1.00 15.00      A    C  
ATOM   1841  CG2 VAL A 199       4.729  -0.534   3.776  1.00 15.00      A    C  
ATOM   1842  C   VAL A 199       5.842  -2.586   0.708  1.00 15.00      A    C  
ATOM   1843  O   VAL A 199       5.160  -2.560  -0.308  1.00 15.00      A    O  
ATOM   1844  N   HIS A 200       7.144  -2.867   0.697  1.00 15.00      A    N  
ATOM   1845  HN  HIS A 200       7.643  -2.866   1.544  1.00 15.00      A    H  
ATOM   1846  CA  HIS A 200       7.849  -3.165  -0.548  1.00 15.00      A    C  
ATOM   1847  CB  HIS A 200       9.339  -3.388  -0.283  1.00 15.00      A    C  
ATOM   1848  CG  HIS A 200      10.200  -3.254  -1.503  1.00 15.00      A    C  
ATOM   1849  ND1 HIS A 200      10.525  -4.342  -2.277  1.00 15.00      A    N  
ATOM   1850  CD2 HIS A 200      10.777  -2.145  -2.026  1.00 15.00      A    C  
ATOM   1851  CE1 HIS A 200      11.287  -3.875  -3.251  1.00 15.00      A    C  
ATOM   1852  NE2 HIS A 200      11.470  -2.558  -3.135  1.00 15.00      A    N  
ATOM   1853  HE2 HIS A 200      12.018  -1.980  -3.734  1.00 15.00      A    H  
ATOM   1854  C   HIS A 200       7.241  -4.400  -1.202  1.00 15.00      A    C  
ATOM   1855  O   HIS A 200       7.077  -4.458  -2.422  1.00 15.00      A    O  
ATOM   1856  N   HIS A 201       6.892  -5.374  -0.370  1.00 15.00      A    N  
ATOM   1857  HN  HIS A 201       7.057  -5.259   0.590  1.00 15.00      A    H  
ATOM   1858  CA  HIS A 201       6.274  -6.608  -0.832  1.00 15.00      A    C  
ATOM   1859  CB  HIS A 201       6.119  -7.570   0.354  1.00 15.00      A    C  
ATOM   1860  CG  HIS A 201       5.399  -8.850   0.050  1.00 15.00      A    C  
ATOM   1861  ND1 HIS A 201       4.265  -9.204   0.739  1.00 15.00      A    N  
ATOM   1862  CD2 HIS A 201       5.697  -9.817  -0.852  1.00 15.00      A    C  
ATOM   1863  CE1 HIS A 201       3.894 -10.370   0.249  1.00 15.00      A    C  
ATOM   1864  NE2 HIS A 201       4.729 -10.781  -0.712  1.00 15.00      A    N  
ATOM   1865  HE2 HIS A 201       4.659 -11.606  -1.230  1.00 15.00      A    H  
ATOM   1866  C   HIS A 201       4.918  -6.293  -1.461  1.00 15.00      A    C  
ATOM   1867  O   HIS A 201       4.591  -6.779  -2.547  1.00 15.00      A    O  
ATOM   1868  N   VAL A 202       4.144  -5.454  -0.778  1.00 15.00      A    N  
ATOM   1869  HN  VAL A 202       4.467  -5.105   0.082  1.00 15.00      A    H  
ATOM   1870  CA  VAL A 202       2.832  -5.041  -1.263  1.00 15.00      A    C  
ATOM   1871  CB  VAL A 202       2.092  -4.189  -0.205  1.00 15.00      A    C  
ATOM   1872  CG1 VAL A 202       0.755  -3.692  -0.736  1.00 15.00      A    C  
ATOM   1873  CG2 VAL A 202       1.888  -4.986   1.074  1.00 15.00      A    C  
ATOM   1874  C   VAL A 202       2.985  -4.236  -2.553  1.00 15.00      A    C  
ATOM   1875  O   VAL A 202       2.268  -4.463  -3.529  1.00 15.00      A    O  
ATOM   1876  N   HIS A 203       3.940  -3.311  -2.547  1.00 15.00      A    N  
ATOM   1877  HN  HIS A 203       4.468  -3.184  -1.723  1.00 15.00      A    H  
ATOM   1878  CA  HIS A 203       4.225  -2.463  -3.700  1.00 15.00      A    C  
ATOM   1879  CB  HIS A 203       5.392  -1.523  -3.374  1.00 15.00      A    C  
ATOM   1880  CG  HIS A 203       5.494  -0.316  -4.262  1.00 15.00      A    C  
ATOM   1881  ND1 HIS A 203       5.114   0.928  -3.820  1.00 15.00      A    N  
ATOM   1882  CD2 HIS A 203       5.946  -0.216  -5.538  1.00 15.00      A    C  
ATOM   1883  CE1 HIS A 203       5.338   1.756  -4.822  1.00 15.00      A    C  
ATOM   1884  NE2 HIS A 203       5.840   1.112  -5.882  1.00 15.00      A    N  
ATOM   1885  HE2 HIS A 203       6.080   1.510  -6.743  1.00 15.00      A    H  
ATOM   1886  C   HIS A 203       4.574  -3.314  -4.916  1.00 15.00      A    C  
ATOM   1887  O   HIS A 203       4.185  -2.998  -6.036  1.00 15.00      A    O  
ATOM   1888  N   ALA A 204       5.310  -4.397  -4.687  1.00 15.00      A    N  
ATOM   1889  HN  ALA A 204       5.601  -4.591  -3.766  1.00 15.00      A    H  
ATOM   1890  CA  ALA A 204       5.704  -5.299  -5.760  1.00 15.00      A    C  
ATOM   1891  CB  ALA A 204       6.719  -6.311  -5.257  1.00 15.00      A    C  
ATOM   1892  C   ALA A 204       4.490  -6.007  -6.355  1.00 15.00      A    C  
ATOM   1893  O   ALA A 204       4.315  -6.037  -7.575  1.00 15.00      A    O  
ATOM   1894  N   LEU A 205       3.649  -6.557  -5.486  1.00 15.00      A    N  
ATOM   1895  HN  LEU A 205       3.845  -6.488  -4.524  1.00 15.00      A    H  
ATOM   1896  CA  LEU A 205       2.447  -7.265  -5.916  1.00 15.00      A    C  
ATOM   1897  CB  LEU A 205       1.760  -7.922  -4.718  1.00 15.00      A    C  
ATOM   1898  CG  LEU A 205       2.625  -8.856  -3.868  1.00 15.00      A    C  
ATOM   1899  CD1 LEU A 205       1.884  -9.262  -2.603  1.00 15.00      A    C  
ATOM   1900  CD2 LEU A 205       3.041 -10.084  -4.665  1.00 15.00      A    C  
ATOM   1901  C   LEU A 205       1.477  -6.315  -6.611  1.00 15.00      A    C  
ATOM   1902  O   LEU A 205       0.916  -6.637  -7.659  1.00 15.00      A    O  
ATOM   1903  N   LEU A 206       1.293  -5.140  -6.020  1.00 15.00      A    N  
ATOM   1904  HN  LEU A 206       1.770  -4.948  -5.178  1.00 15.00      A    H  
ATOM   1905  CA  LEU A 206       0.401  -4.129  -6.573  1.00 15.00      A    C  
ATOM   1906  CB  LEU A 206       0.250  -2.961  -5.592  1.00 15.00      A    C  
ATOM   1907  CG  LEU A 206      -0.992  -2.970  -4.695  1.00 15.00      A    C  
ATOM   1908  CD1 LEU A 206      -1.136  -4.299  -3.967  1.00 15.00      A    C  
ATOM   1909  CD2 LEU A 206      -0.935  -1.821  -3.699  1.00 15.00      A    C  
ATOM   1910  C   LEU A 206       0.932  -3.621  -7.911  1.00 15.00      A    C  
ATOM   1911  O   LEU A 206       0.169  -3.205  -8.780  1.00 15.00      A    O  
ATOM   1912  N   ARG A 207       2.248  -3.658  -8.059  1.00 15.00      A    N  
ATOM   1913  HN  ARG A 207       2.800  -3.988  -7.314  1.00 15.00      A    H  
ATOM   1914  CA  ARG A 207       2.902  -3.213  -9.280  1.00 15.00      A    C  
ATOM   1915  CB  ARG A 207       4.403  -3.047  -9.035  1.00 15.00      A    C  
ATOM   1916  CG  ARG A 207       5.182  -2.481 -10.207  1.00 15.00      A    C  
ATOM   1917  CD  ARG A 207       6.644  -2.901 -10.149  1.00 15.00      A    C  
ATOM   1918  NE  ARG A 207       7.302  -2.471  -8.912  1.00 15.00      A    N  
ATOM   1919  HE  ARG A 207       6.963  -1.654  -8.486  1.00 15.00      A    H  
ATOM   1920  CZ  ARG A 207       8.322  -3.123  -8.343  1.00 15.00      A    C  
ATOM   1921  NH1 ARG A 207       8.792  -4.239  -8.894  1.00 15.00      A    N  
ATOM   1922 HH11 ARG A 207       9.586  -4.749  -8.452  1.00 15.00      A    H  
ATOM   1923 HH12 ARG A 207       8.369  -4.608  -9.772  1.00 15.00      A    H  
ATOM   1924  NH2 ARG A 207       8.873  -2.656  -7.225  1.00 15.00      A    N  
ATOM   1925 HH21 ARG A 207       8.516  -1.781  -6.789  1.00 15.00      A    H  
ATOM   1926 HH22 ARG A 207       9.670  -3.162  -6.779  1.00 15.00      A    H  
ATOM   1927  C   ARG A 207       2.673  -4.205 -10.416  1.00 15.00      A    C  
ATOM   1928  O   ARG A 207       2.384  -3.810 -11.546  1.00 15.00      A    O  
ATOM   1929  N   GLU A 208       2.788  -5.493 -10.106  1.00 15.00      A    N  
ATOM   1930  HN  GLU A 208       2.995  -5.744  -9.178  1.00 15.00      A    H  
ATOM   1931  CA  GLU A 208       2.612  -6.547 -11.102  1.00 15.00      A    C  
ATOM   1932  CB  GLU A 208       3.008  -7.906 -10.516  1.00 15.00      A    C  
ATOM   1933  CG  GLU A 208       3.672  -8.853 -11.509  1.00 15.00      A    C  
ATOM   1934  CD  GLU A 208       2.731  -9.331 -12.600  1.00 15.00      A    C  
ATOM   1935  OE1 GLU A 208       1.702  -9.952 -12.268  1.00 15.00      A    O  
ATOM   1936  OE2 GLU A 208       3.023  -9.087 -13.791  1.00 15.00      A    O  
ATOM   1937  C   GLU A 208       1.178  -6.591 -11.620  1.00 15.00      A    C  
ATOM   1938  O   GLU A 208       0.943  -6.504 -12.825  1.00 15.00      A    O  
ATOM   1939  N   ALA A 209       0.224  -6.674 -10.700  1.00 15.00      A    N  
ATOM   1940  HN  ALA A 209       0.481  -6.700  -9.751  1.00 15.00      A    H  
ATOM   1941  CA  ALA A 209      -1.192  -6.745 -11.053  1.00 15.00      A    C  
ATOM   1942  CB  ALA A 209      -2.036  -6.952  -9.808  1.00 15.00      A    C  
ATOM   1943  C   ALA A 209      -1.676  -5.523 -11.840  1.00 15.00      A    C  
ATOM   1944  O   ALA A 209      -2.790  -5.514 -12.362  1.00 15.00      A    O  
ATOM   1945  N   ARG A 210      -0.847  -4.494 -11.932  1.00 15.00      A    N  
ATOM   1946  HN  ARG A 210       0.033  -4.548 -11.505  1.00 15.00      A    H  
ATOM   1947  CA  ARG A 210      -1.221  -3.292 -12.658  1.00 15.00      A    C  
ATOM   1948  CB  ARG A 210      -1.140  -2.059 -11.753  1.00 15.00      A    C  
ATOM   1949  CG  ARG A 210      -2.178  -2.021 -10.644  1.00 15.00      A    C  
ATOM   1950  CD  ARG A 210      -2.926  -0.695 -10.628  1.00 15.00      A    C  
ATOM   1951  NE  ARG A 210      -2.024   0.462 -10.620  1.00 15.00      A    N  
ATOM   1952  HE  ARG A 210      -1.797   0.855 -11.490  1.00 15.00      A    H  
ATOM   1953  CZ  ARG A 210      -1.514   1.004  -9.513  1.00 15.00      A    C  
ATOM   1954  NH1 ARG A 210      -1.815   0.494  -8.324  1.00 15.00      A    N  
ATOM   1955 HH11 ARG A 210      -1.420   0.914  -7.456  1.00 15.00      A    H  
ATOM   1956 HH12 ARG A 210      -2.451  -0.330  -8.255  1.00 15.00      A    H  
ATOM   1957  NH2 ARG A 210      -0.709   2.060  -9.597  1.00 15.00      A    N  
ATOM   1958 HH21 ARG A 210      -0.308   2.487  -8.733  1.00 15.00      A    H  
ATOM   1959 HH22 ARG A 210      -0.473   2.468 -10.527  1.00 15.00      A    H  
ATOM   1960  C   ARG A 210      -0.370  -3.065 -13.908  1.00 15.00      A    C  
ATOM   1961  O   ARG A 210      -0.901  -2.838 -14.998  1.00 15.00      A    O  
ATOM   1962  N   PHE A 211       0.946  -3.152 -13.762  1.00 15.00      A    N  
ATOM   1963  HN  PHE A 211       1.320  -3.414 -12.889  1.00 15.00      A    H  
ATOM   1964  CA  PHE A 211       1.851  -2.882 -14.874  1.00 15.00      A    C  
ATOM   1965  CB  PHE A 211       2.901  -1.849 -14.463  1.00 15.00      A    C  
ATOM   1966  CG  PHE A 211       2.314  -0.582 -13.917  1.00 15.00      A    C  
ATOM   1967  CD1 PHE A 211       1.652   0.304 -14.750  1.00 15.00      A    C  
ATOM   1968  CD2 PHE A 211       2.420  -0.278 -12.570  1.00 15.00      A    C  
ATOM   1969  CE1 PHE A 211       1.106   1.470 -14.252  1.00 15.00      A    C  
ATOM   1970  CE2 PHE A 211       1.878   0.888 -12.064  1.00 15.00      A    C  
ATOM   1971  CZ  PHE A 211       1.219   1.763 -12.906  1.00 15.00      A    C  
ATOM   1972  C   PHE A 211       2.539  -4.118 -15.437  1.00 15.00      A    C  
ATOM   1973  O   PHE A 211       3.016  -4.083 -16.570  1.00 15.00      A    O  
ATOM   1974  N   GLY A 212       2.583  -5.193 -14.663  1.00 15.00      A    N  
ATOM   1975  HN  GLY A 212       2.147  -5.173 -13.786  1.00 15.00      A    H  
ATOM   1976  CA  GLY A 212       3.241  -6.412 -15.105  1.00 15.00      A    C  
ATOM   1977  C   GLY A 212       2.612  -7.012 -16.347  1.00 15.00      A    C  
ATOM   1978  O   GLY A 212       1.418  -6.825 -16.599  1.00 15.00      A    O  
ATOM   1979  N   ASP A 213       3.417  -7.735 -17.119  1.00 15.00      A    N  
ATOM   1980  HN  ASP A 213       4.356  -7.840 -16.856  1.00 15.00      A    H  
ATOM   1981  CA  ASP A 213       2.960  -8.365 -18.353  1.00 15.00      A    C  
ATOM   1982  CB  ASP A 213       4.136  -8.938 -19.146  1.00 15.00      A    C  
ATOM   1983  CG  ASP A 213       5.131  -7.874 -19.557  1.00 15.00      A    C  
ATOM   1984  OD1 ASP A 213       4.727  -6.919 -20.254  1.00 15.00      A    O  
ATOM   1985  OD2 ASP A 213       6.313  -7.992 -19.174  1.00 15.00      A    O  
ATOM   1986  C   ASP A 213       1.931  -9.455 -18.087  1.00 15.00      A    C  
ATOM   1987  O   ASP A 213       1.102  -9.758 -18.950  1.00 15.00      A    O  
ATOM   1988  N   ALA A 214       1.974 -10.034 -16.889  1.00 15.00      A    N  
ATOM   1989  HN  ALA A 214       2.645  -9.735 -16.232  1.00 15.00      A    H  
ATOM   1990  CA  ALA A 214       1.034 -11.086 -16.522  1.00 15.00      A    C  
ATOM   1991  CB  ALA A 214       1.377 -11.665 -15.159  1.00 15.00      A    C  
ATOM   1992  C   ALA A 214      -0.386 -10.538 -16.538  1.00 15.00      A    C  
ATOM   1993  O   ALA A 214      -1.282 -11.108 -17.166  1.00 15.00      A    O  
ATOM   1994  N   ALA A 215      -0.577  -9.412 -15.865  1.00 15.00      A    N  
ATOM   1995  HN  ALA A 215       0.177  -9.013 -15.376  1.00 15.00      A    H  
ATOM   1996  CA  ALA A 215      -1.878  -8.766 -15.816  1.00 15.00      A    C  
ATOM   1997  CB  ALA A 215      -1.996  -7.896 -14.577  1.00 15.00      A    C  
ATOM   1998  C   ALA A 215      -2.108  -7.938 -17.077  1.00 15.00      A    C  
ATOM   1999  O   ALA A 215      -3.246  -7.663 -17.456  1.00 15.00      A    O  
ATOM   2000  N   LYS A 216      -1.014  -7.546 -17.726  1.00 15.00      A    N  
ATOM   2001  HN  LYS A 216      -0.131  -7.785 -17.361  1.00 15.00      A    H  
ATOM   2002  CA  LYS A 216      -1.082  -6.759 -18.950  1.00 15.00      A    C  
ATOM   2003  CB  LYS A 216       0.321  -6.372 -19.424  1.00 15.00      A    C  
ATOM   2004  CG  LYS A 216       0.341  -5.344 -20.544  1.00 15.00      A    C  
ATOM   2005  CD  LYS A 216       0.049  -3.950 -20.016  1.00 15.00      A    C  
ATOM   2006  CE  LYS A 216       1.187  -3.443 -19.144  1.00 15.00      A    C  
ATOM   2007  NZ  LYS A 216       0.889  -2.104 -18.568  1.00 15.00      A    N  
ATOM   2008  HZ1 LYS A 216       0.104  -2.173 -17.890  1.00 15.00      A    H  
ATOM   2009  HZ2 LYS A 216       0.624  -1.442 -19.324  1.00 15.00      A    H  
ATOM   2010  HZ3 LYS A 216       1.728  -1.735 -18.075  1.00 15.00      A    H  
ATOM   2011  C   LYS A 216      -1.800  -7.533 -20.049  1.00 15.00      A    C  
ATOM   2012  O   LYS A 216      -2.810  -7.076 -20.581  1.00 15.00      A    O  
ATOM   2013  N   ALA A 217      -1.277  -8.715 -20.365  1.00 15.00      A    N  
ATOM   2014  HN  ALA A 217      -0.468  -9.021 -19.892  1.00 15.00      A    H  
ATOM   2015  CA  ALA A 217      -1.856  -9.562 -21.401  1.00 15.00      A    C  
ATOM   2016  CB  ALA A 217      -0.980 -10.781 -21.642  1.00 15.00      A    C  
ATOM   2017  C   ALA A 217      -3.278  -9.984 -21.036  1.00 15.00      A    C  
ATOM   2018  O   ALA A 217      -4.128 -10.160 -21.907  1.00 15.00      A    O  
ATOM   2019  N   ALA A 218      -3.532 -10.138 -19.741  1.00 15.00      A    N  
ATOM   2020  HN  ALA A 218      -2.814  -9.988 -19.092  1.00 15.00      A    H  
ATOM   2021  CA  ALA A 218      -4.852 -10.529 -19.265  1.00 15.00      A    C  
ATOM   2022  CB  ALA A 218      -4.797 -10.889 -17.789  1.00 15.00      A    C  
ATOM   2023  C   ALA A 218      -5.860  -9.407 -19.509  1.00 15.00      A    C  
ATOM   2024  O   ALA A 218      -6.992  -9.648 -19.929  1.00 15.00      A    O  
ATOM   2025  N   ARG A 219      -5.427  -8.178 -19.252  1.00 15.00      A    N  
ATOM   2026  HN  ARG A 219      -4.510  -8.057 -18.921  1.00 15.00      A    H  
ATOM   2027  CA  ARG A 219      -6.265  -7.004 -19.443  1.00 15.00      A    C  
ATOM   2028  CB  ARG A 219      -5.571  -5.782 -18.836  1.00 15.00      A    C  
ATOM   2029  CG  ARG A 219      -6.506  -4.661 -18.416  1.00 15.00      A    C  
ATOM   2030  CD  ARG A 219      -5.771  -3.612 -17.595  1.00 15.00      A    C  
ATOM   2031  NE  ARG A 219      -5.696  -3.960 -16.177  1.00 15.00      A    N  
ATOM   2032  HE  ARG A 219      -6.558  -3.984 -15.668  1.00 15.00      A    H  
ATOM   2033  CZ  ARG A 219      -4.564  -4.223 -15.522  1.00 15.00      A    C  
ATOM   2034  NH1 ARG A 219      -3.386  -4.167 -16.152  1.00 15.00      A    N  
ATOM   2035 HH11 ARG A 219      -3.346  -3.924 -17.162  1.00 15.00      A    H  
ATOM   2036 HH12 ARG A 219      -2.502  -4.365 -15.632  1.00 15.00      A    H  
ATOM   2037  NH2 ARG A 219      -4.613  -4.543 -14.237  1.00 15.00      A    N  
ATOM   2038 HH21 ARG A 219      -3.741  -4.754 -13.702  1.00 15.00      A    H  
ATOM   2039 HH22 ARG A 219      -5.537  -4.591 -13.745  1.00 15.00      A    H  
ATOM   2040  C   ARG A 219      -6.517  -6.787 -20.932  1.00 15.00      A    C  
ATOM   2041  O   ARG A 219      -7.596  -6.355 -21.340  1.00 15.00      A    O  
ATOM   2042  N   GLU A 220      -5.509  -7.109 -21.731  1.00 15.00      A    N  
ATOM   2043  HN  GLU A 220      -4.675  -7.440 -21.331  1.00 15.00      A    H  
ATOM   2044  CA  GLU A 220      -5.581  -6.978 -23.179  1.00 15.00      A    C  
ATOM   2045  CB  GLU A 220      -4.224  -7.327 -23.788  1.00 15.00      A    C  
ATOM   2046  CG  GLU A 220      -3.502  -6.160 -24.433  1.00 15.00      A    C  
ATOM   2047  CD  GLU A 220      -2.379  -6.620 -25.333  1.00 15.00      A    C  
ATOM   2048  OE1 GLU A 220      -2.608  -7.533 -26.122  1.00 15.00      A    O  
ATOM   2049  OE2 GLU A 220      -1.275  -6.066 -25.257  1.00 15.00      A    O  
ATOM   2050  C   GLU A 220      -6.636  -7.913 -23.759  1.00 15.00      A    C  
ATOM   2051  O   GLU A 220      -7.458  -7.509 -24.584  1.00 15.00      A    O  
ATOM   2052  N   ALA A 221      -6.602  -9.167 -23.318  1.00 15.00      A    N  
ATOM   2053  HN  ALA A 221      -5.914  -9.423 -22.664  1.00 15.00      A    H  
ATOM   2054  CA  ALA A 221      -7.542 -10.181 -23.788  1.00 15.00      A    C  
ATOM   2055  CB  ALA A 221      -7.230 -11.526 -23.156  1.00 15.00      A    C  
ATOM   2056  C   ALA A 221      -8.991  -9.785 -23.517  1.00 15.00      A    C  
ATOM   2057  O   ALA A 221      -9.895 -10.160 -24.265  1.00 15.00      A    O  
ATOM   2058  N   ARG A 222      -9.208  -9.022 -22.452  1.00 15.00      A    N  
ATOM   2059  HN  ARG A 222      -8.448  -8.758 -21.891  1.00 15.00      A    H  
ATOM   2060  CA  ARG A 222     -10.547  -8.571 -22.094  1.00 15.00      A    C  
ATOM   2061  CB  ARG A 222     -10.524  -7.857 -20.743  1.00 15.00      A    C  
ATOM   2062  CG  ARG A 222     -11.887  -7.390 -20.265  1.00 15.00      A    C  
ATOM   2063  CD  ARG A 222     -11.764  -6.513 -19.035  1.00 15.00      A    C  
ATOM   2064  NE  ARG A 222     -13.060  -6.011 -18.587  1.00 15.00      A    N  
ATOM   2065  HE  ARG A 222     -13.860  -6.466 -18.932  1.00 15.00      A    H  
ATOM   2066  CZ  ARG A 222     -13.210  -4.989 -17.744  1.00 15.00      A    C  
ATOM   2067  NH1 ARG A 222     -12.141  -4.361 -17.259  1.00 15.00      A    N  
ATOM   2068 HH11 ARG A 222     -12.249  -3.562 -16.597  1.00 15.00      A    H  
ATOM   2069 HH12 ARG A 222     -11.183  -4.668 -17.533  1.00 15.00      A    H  
ATOM   2070  NH2 ARG A 222     -14.430  -4.596 -17.387  1.00 15.00      A    N  
ATOM   2071 HH21 ARG A 222     -15.271  -5.085 -17.763  1.00 15.00      A    H  
ATOM   2072 HH22 ARG A 222     -14.551  -3.799 -16.728  1.00 15.00      A    H  
ATOM   2073  C   ARG A 222     -11.119  -7.645 -23.167  1.00 15.00      A    C  
ATOM   2074  O   ARG A 222     -12.315  -7.674 -23.455  1.00 15.00      A    O  
ATOM   2075  N   SER A 223     -10.254  -6.834 -23.760  1.00 15.00      A    N  
ATOM   2076  HN  SER A 223      -9.310  -6.858 -23.489  1.00 15.00      A    H  
ATOM   2077  CA  SER A 223     -10.660  -5.900 -24.802  1.00 15.00      A    C  
ATOM   2078  CB  SER A 223      -9.574  -4.841 -24.981  1.00 15.00      A    C  
ATOM   2079  OG  SER A 223      -8.980  -4.522 -23.736  1.00 15.00      A    O  
ATOM   2080  HG  SER A 223      -9.265  -3.649 -23.463  1.00 15.00      A    H  
ATOM   2081  C   SER A 223     -10.897  -6.625 -26.121  1.00 15.00      A    C  
ATOM   2082  O   SER A 223     -11.523  -6.091 -27.036  1.00 15.00      A    O  
ATOM   2083  N   ARG A 224     -10.381  -7.841 -26.217  1.00 15.00      A    N  
ATOM   2084  HN  ARG A 224      -9.880  -8.209 -25.458  1.00 15.00      A    H  
ATOM   2085  CA  ARG A 224     -10.540  -8.643 -27.420  1.00 15.00      A    C  
ATOM   2086  CB  ARG A 224      -9.254  -9.417 -27.719  1.00 15.00      A    C  
ATOM   2087  CG  ARG A 224      -7.969  -8.622 -27.555  1.00 15.00      A    C  
ATOM   2088  CD  ARG A 224      -6.811  -9.335 -28.231  1.00 15.00      A    C  
ATOM   2089  NE  ARG A 224      -5.518  -9.065 -27.603  1.00 15.00      A    N  
ATOM   2090  HE  ARG A 224      -5.307  -8.130 -27.375  1.00 15.00      A    H  
ATOM   2091  CZ  ARG A 224      -4.626 -10.020 -27.319  1.00 15.00      A    C  
ATOM   2092  NH1 ARG A 224      -4.894 -11.285 -27.587  1.00 15.00      A    N  
ATOM   2093 HH11 ARG A 224      -4.199 -12.022 -27.370  1.00 15.00      A    H  
ATOM   2094 HH12 ARG A 224      -5.822 -11.554 -28.010  1.00 15.00      A    H  
ATOM   2095  NH2 ARG A 224      -3.465  -9.714 -26.774  1.00 15.00      A    N  
ATOM   2096 HH21 ARG A 224      -2.771 -10.449 -26.553  1.00 15.00      A    H  
ATOM   2097 HH22 ARG A 224      -3.232  -8.709 -26.557  1.00 15.00      A    H  
ATOM   2098  C   ARG A 224     -11.692  -9.625 -27.259  1.00 15.00      A    C  
ATOM   2099  O   ARG A 224     -12.117 -10.259 -28.223  1.00 15.00      A    O  
ATOM   2100  N   GLN A 225     -12.192  -9.732 -26.025  1.00 15.00      A    N  
ATOM   2101  HN  GLN A 225     -11.816  -9.167 -25.318  1.00 15.00      A    H  
ATOM   2102  CA  GLN A 225     -13.287 -10.643 -25.686  1.00 15.00      A    C  
ATOM   2103  CB  GLN A 225     -14.565 -10.312 -26.464  1.00 15.00      A    C  
ATOM   2104  CG  GLN A 225     -15.197  -8.987 -26.073  1.00 15.00      A    C  
ATOM   2105  CD  GLN A 225     -16.499  -8.717 -26.798  1.00 15.00      A    C  
ATOM   2106  OE1 GLN A 225     -16.514  -8.120 -27.871  1.00 15.00      A    O  
ATOM   2107  NE2 GLN A 225     -17.606  -9.150 -26.213  1.00 15.00      A    N  
ATOM   2108 HE21 GLN A 225     -17.526  -9.614 -25.356  1.00 15.00      A    H  
ATOM   2109 HE22 GLN A 225     -18.460  -8.987 -26.664  1.00 15.00      A    H  
ATOM   2110  C   GLN A 225     -12.892 -12.106 -25.876  1.00 15.00      A    C  
ATOM   2111  O   GLN A 225     -13.731 -12.956 -26.176  1.00 15.00      A    O  
ATOM   2112  N   GLU A 226     -11.614 -12.396 -25.675  1.00 15.00      A    N  
ATOM   2113  HN  GLU A 226     -10.999 -11.680 -25.415  1.00 15.00      A    H  
ATOM   2114  CA  GLU A 226     -11.106 -13.752 -25.826  1.00 15.00      A    C  
ATOM   2115  CB  GLU A 226      -9.688 -13.735 -26.398  1.00 15.00      A    C  
ATOM   2116  CG  GLU A 226      -9.599 -13.146 -27.795  1.00 15.00      A    C  
ATOM   2117  CD  GLU A 226      -8.174 -13.034 -28.297  1.00 15.00      A    C  
ATOM   2118  OE1 GLU A 226      -7.829 -13.731 -29.269  1.00 15.00      A    O  
ATOM   2119  OE2 GLU A 226      -7.395 -12.242 -27.717  1.00 15.00      A    O  
ATOM   2120  C   GLU A 226     -11.145 -14.510 -24.502  1.00 15.00      A    C  
ATOM   2121  O   GLU A 226     -11.689 -14.021 -23.510  1.00 15.00      A    O  
ATOM   2122  N   SER A 227     -10.560 -15.699 -24.486  1.00 15.00      A    N  
ATOM   2123  HN  SER A 227     -10.115 -16.025 -25.296  1.00 15.00      A    H  
ATOM   2124  CA  SER A 227     -10.541 -16.524 -23.290  1.00 15.00      A    C  
ATOM   2125  CB  SER A 227     -11.093 -17.919 -23.604  1.00 15.00      A    C  
ATOM   2126  OG  SER A 227     -11.496 -18.596 -22.425  1.00 15.00      A    O  
ATOM   2127  HG  SER A 227     -10.761 -18.635 -21.808  1.00 15.00      A    H  
ATOM   2128  C   SER A 227      -9.127 -16.632 -22.737  1.00 15.00      A    C  
ATOM   2129  O   SER A 227      -8.258 -17.256 -23.346  1.00 15.00      A    O  
ATOM   2130  N   TRP A 228      -8.898 -16.016 -21.590  1.00 15.00      A    N  
ATOM   2131  HN  TRP A 228      -9.623 -15.523 -21.156  1.00 15.00      A    H  
ATOM   2132  CA  TRP A 228      -7.593 -16.053 -20.957  1.00 15.00      A    C  
ATOM   2133  CB  TRP A 228      -7.198 -14.661 -20.461  1.00 15.00      A    C  
ATOM   2134  CG  TRP A 228      -5.743 -14.366 -20.644  1.00 15.00      A    C  
ATOM   2135  CD1 TRP A 228      -4.837 -14.083 -19.669  1.00 15.00      A    C  
ATOM   2136  CD2 TRP A 228      -5.022 -14.341 -21.883  1.00 15.00      A    C  
ATOM   2137  NE1 TRP A 228      -3.598 -13.874 -20.221  1.00 15.00      A    N  
ATOM   2138  HE1 TRP A 228      -2.786 -13.654 -19.723  1.00 15.00      A    H  
ATOM   2139  CE2 TRP A 228      -3.685 -14.029 -21.579  1.00 15.00      A    C  
ATOM   2140  CE3 TRP A 228      -5.378 -14.551 -23.219  1.00 15.00      A    C  
ATOM   2141  CZ2 TRP A 228      -2.702 -13.922 -22.560  1.00 15.00      A    C  
ATOM   2142  CZ3 TRP A 228      -4.403 -14.444 -24.191  1.00 15.00      A    C  
ATOM   2143  CH2 TRP A 228      -3.079 -14.133 -23.857  1.00 15.00      A    C  
ATOM   2144  C   TRP A 228      -7.581 -17.059 -19.810  1.00 15.00      A    C  
ATOM   2145  O   TRP A 228      -8.547 -17.152 -19.052  1.00 15.00      A    O  
ATOM   2146  N   PRO A 229      -6.494 -17.842 -19.689  1.00 15.00      A    N  
ATOM   2147  CA  PRO A 229      -6.349 -18.855 -18.633  1.00 15.00      A    C  
ATOM   2148  CB  PRO A 229      -5.026 -19.551 -18.978  1.00 15.00      A    C  
ATOM   2149  CG  PRO A 229      -4.286 -18.566 -19.815  1.00 15.00      A    C  
ATOM   2150  CD  PRO A 229      -5.331 -17.821 -20.592  1.00 15.00      A    C  
ATOM   2151  C   PRO A 229      -6.280 -18.254 -17.227  1.00 15.00      A    C  
ATOM   2152  O   PRO A 229      -6.476 -18.958 -16.237  1.00 15.00      A    O  
ATOM   2153  N   HIS A 230      -5.993 -16.961 -17.138  1.00 15.00      A    N  
ATOM   2154  HN  HIS A 230      -5.842 -16.445 -17.957  1.00 15.00      A    H  
ATOM   2155  CA  HIS A 230      -5.910 -16.289 -15.849  1.00 15.00      A    C  
ATOM   2156  CB  HIS A 230      -4.465 -16.229 -15.324  1.00 15.00      A    C  
ATOM   2157  CG  HIS A 230      -3.530 -15.334 -16.091  1.00 15.00      A    C  
ATOM   2158  ND1 HIS A 230      -2.732 -15.823 -17.098  1.00 15.00      A    N  
ATOM   2159  CD2 HIS A 230      -3.286 -14.009 -15.932  1.00 15.00      A    C  
ATOM   2160  CE1 HIS A 230      -2.022 -14.796 -17.525  1.00 15.00      A    C  
ATOM   2161  NE2 HIS A 230      -2.323 -13.680 -16.853  1.00 15.00      A    N  
ATOM   2162  HE2 HIS A 230      -1.926 -12.787 -16.985  1.00 15.00      A    H  
ATOM   2163  C   HIS A 230      -6.544 -14.904 -15.908  1.00 15.00      A    C  
ATOM   2164  O   HIS A 230      -6.702 -14.332 -16.986  1.00 15.00      A    O  
ATOM   2165  N   GLY A 231      -6.905 -14.377 -14.745  1.00 15.00      A    N  
ATOM   2166  HN  GLY A 231      -6.738 -14.877 -13.922  1.00 15.00      A    H  
ATOM   2167  CA  GLY A 231      -7.522 -13.067 -14.679  1.00 15.00      A    C  
ATOM   2168  C   GLY A 231      -6.571 -12.008 -14.161  1.00 15.00      A    C  
ATOM   2169  O   GLY A 231      -5.374 -12.257 -14.019  1.00 15.00      A    O  
ATOM   2170  N   PHE A 232      -7.105 -10.830 -13.860  1.00 15.00      A    N  
ATOM   2171  HN  PHE A 232      -8.069 -10.700 -13.969  1.00 15.00      A    H  
ATOM   2172  CA  PHE A 232      -6.297  -9.722 -13.367  1.00 15.00      A    C  
ATOM   2173  CB  PHE A 232      -5.825  -8.857 -14.544  1.00 15.00      A    C  
ATOM   2174  CG  PHE A 232      -6.947  -8.273 -15.363  1.00 15.00      A    C  
ATOM   2175  CD1 PHE A 232      -7.533  -9.003 -16.385  1.00 15.00      A    C  
ATOM   2176  CD2 PHE A 232      -7.421  -6.997 -15.105  1.00 15.00      A    C  
ATOM   2177  CE1 PHE A 232      -8.566  -8.473 -17.133  1.00 15.00      A    C  
ATOM   2178  CE2 PHE A 232      -8.453  -6.462 -15.850  1.00 15.00      A    C  
ATOM   2179  CZ  PHE A 232      -9.028  -7.201 -16.864  1.00 15.00      A    C  
ATOM   2180  C   PHE A 232      -7.094  -8.864 -12.387  1.00 15.00      A    C  
ATOM   2181  O   PHE A 232      -8.302  -9.046 -12.231  1.00 15.00      A    O  
ATOM   2182  N   SER A 233      -6.405  -7.943 -11.728  1.00 15.00      A    N  
ATOM   2183  HN  SER A 233      -5.441  -7.874 -11.876  1.00 15.00      A    H  
ATOM   2184  CA  SER A 233      -7.027  -7.033 -10.783  1.00 15.00      A    C  
ATOM   2185  CB  SER A 233      -6.503  -7.315  -9.372  1.00 15.00      A    C  
ATOM   2186  OG  SER A 233      -5.231  -7.943  -9.424  1.00 15.00      A    O  
ATOM   2187  HG  SER A 233      -5.140  -8.546  -8.680  1.00 15.00      A    H  
ATOM   2188  C   SER A 233      -6.724  -5.591 -11.195  1.00 15.00      A    C  
ATOM   2189  O   SER A 233      -5.671  -5.319 -11.768  1.00 15.00      A    O  
ATOM   2190  N   GLU A 234      -7.647  -4.676 -10.912  1.00 15.00      A    N  
ATOM   2191  HN  GLU A 234      -8.468  -4.952 -10.462  1.00 15.00      A    H  
ATOM   2192  CA  GLU A 234      -7.472  -3.271 -11.284  1.00 15.00      A    C  
ATOM   2193  CB  GLU A 234      -8.823  -2.648 -11.648  1.00 15.00      A    C  
ATOM   2194  CG  GLU A 234      -8.917  -2.151 -13.083  1.00 15.00      A    C  
ATOM   2195  CD  GLU A 234      -8.895  -3.273 -14.105  1.00 15.00      A    C  
ATOM   2196  OE1 GLU A 234      -9.982  -3.755 -14.486  1.00 15.00      A    O  
ATOM   2197  OE2 GLU A 234      -7.790  -3.661 -14.543  1.00 15.00      A    O  
ATOM   2198  C   GLU A 234      -6.797  -2.448 -10.186  1.00 15.00      A    C  
ATOM   2199  O   GLU A 234      -5.845  -1.714 -10.452  1.00 15.00      A    O  
ATOM   2200  N   TYR A 235      -7.302  -2.581  -8.960  1.00 15.00      A    N  
ATOM   2201  HN  TYR A 235      -8.047  -3.197  -8.829  1.00 15.00      A    H  
ATOM   2202  CA  TYR A 235      -6.786  -1.844  -7.796  1.00 15.00      A    C  
ATOM   2203  CB  TYR A 235      -5.286  -2.076  -7.575  1.00 15.00      A    C  
ATOM   2204  CG  TYR A 235      -4.938  -3.422  -6.988  1.00 15.00      A    C  
ATOM   2205  CD1 TYR A 235      -5.317  -3.759  -5.695  1.00 15.00      A    C  
ATOM   2206  CD2 TYR A 235      -4.221  -4.352  -7.725  1.00 15.00      A    C  
ATOM   2207  CE1 TYR A 235      -4.992  -4.988  -5.155  1.00 15.00      A    C  
ATOM   2208  CE2 TYR A 235      -3.892  -5.582  -7.193  1.00 15.00      A    C  
ATOM   2209  CZ  TYR A 235      -4.279  -5.896  -5.909  1.00 15.00      A    C  
ATOM   2210  OH  TYR A 235      -3.954  -7.122  -5.380  1.00 15.00      A    O  
ATOM   2211  HH  TYR A 235      -3.030  -7.314  -5.558  1.00 15.00      A    H  
ATOM   2212  C   TYR A 235      -7.080  -0.345  -7.895  1.00 15.00      A    C  
ATOM   2213  O   TYR A 235      -6.183   0.452  -8.171  1.00 15.00      A    O  
ATOM   2214  N   PRO A 236      -8.342   0.058  -7.680  1.00 15.00      A    N  
ATOM   2215  CA  PRO A 236      -8.745   1.459  -7.739  1.00 15.00      A    C  
ATOM   2216  CB  PRO A 236     -10.180   1.343  -8.249  1.00 15.00      A    C  
ATOM   2217  CG  PRO A 236     -10.690   0.065  -7.658  1.00 15.00      A    C  
ATOM   2218  CD  PRO A 236      -9.490  -0.813  -7.380  1.00 15.00      A    C  
ATOM   2219  C   PRO A 236      -8.736   2.129  -6.363  1.00 15.00      A    C  
ATOM   2220  O   PRO A 236      -8.604   1.461  -5.337  1.00 15.00      A    O  
ATOM   2221  N   ASN A 237      -8.876   3.456  -6.366  1.00 15.00      A    N  
ATOM   2222  HN  ASN A 237      -8.962   3.915  -7.226  1.00 15.00      A    H  
ATOM   2223  CA  ASN A 237      -8.910   4.261  -5.139  1.00 15.00      A    C  
ATOM   2224  CB  ASN A 237     -10.166   3.967  -4.304  1.00 15.00      A    C  
ATOM   2225  CG  ASN A 237     -11.463   4.290  -5.022  1.00 15.00      A    C  
ATOM   2226  OD1 ASN A 237     -11.498   5.102  -5.946  1.00 15.00      A    O  
ATOM   2227  ND2 ASN A 237     -12.548   3.660  -4.591  1.00 15.00      A    N  
ATOM   2228 HD21 ASN A 237     -12.453   3.031  -3.845  1.00 15.00      A    H  
ATOM   2229 HD22 ASN A 237     -13.398   3.850  -5.036  1.00 15.00      A    H  
ATOM   2230  C   ASN A 237      -7.652   4.095  -4.284  1.00 15.00      A    C  
ATOM   2231  O   ASN A 237      -7.729   4.017  -3.060  1.00 15.00      A    O  
ATOM   2232  N   LEU A 238      -6.496   4.059  -4.930  1.00 15.00      A    N  
ATOM   2233  HN  LEU A 238      -6.487   4.142  -5.904  1.00 15.00      A    H  
ATOM   2234  CA  LEU A 238      -5.234   3.905  -4.215  1.00 15.00      A    C  
ATOM   2235  CB  LEU A 238      -4.248   3.063  -5.023  1.00 15.00      A    C  
ATOM   2236  CG  LEU A 238      -3.900   1.695  -4.436  1.00 15.00      A    C  
ATOM   2237  CD1 LEU A 238      -5.100   0.763  -4.486  1.00 15.00      A    C  
ATOM   2238  CD2 LEU A 238      -2.714   1.086  -5.164  1.00 15.00      A    C  
ATOM   2239  C   LEU A 238      -4.623   5.261  -3.879  1.00 15.00      A    C  
ATOM   2240  O   LEU A 238      -4.681   6.195  -4.681  1.00 15.00      A    O  
ATOM   2241  N   ALA A 239      -4.028   5.361  -2.696  1.00 15.00      A    N  
ATOM   2242  HN  ALA A 239      -4.000   4.573  -2.109  1.00 15.00      A    H  
ATOM   2243  CA  ALA A 239      -3.412   6.606  -2.252  1.00 15.00      A    C  
ATOM   2244  CB  ALA A 239      -3.659   6.823  -0.768  1.00 15.00      A    C  
ATOM   2245  C   ALA A 239      -1.917   6.633  -2.562  1.00 15.00      A    C  
ATOM   2246  O   ALA A 239      -1.167   5.746  -2.147  1.00 15.00      A    O  
ATOM   2247  N   ILE A 240      -1.490   7.663  -3.283  1.00 15.00      A    N  
ATOM   2248  HN  ILE A 240      -2.136   8.340  -3.574  1.00 15.00      A    H  
ATOM   2249  CA  ILE A 240      -0.088   7.818  -3.656  1.00 15.00      A    C  
ATOM   2250  CB  ILE A 240       0.065   8.293  -5.120  1.00 15.00      A    C  
ATOM   2251  CG1 ILE A 240      -0.790   7.435  -6.064  1.00 15.00      A    C  
ATOM   2252  CG2 ILE A 240       1.526   8.267  -5.552  1.00 15.00      A    C  
ATOM   2253  CD1 ILE A 240      -0.410   5.968  -6.092  1.00 15.00      A    C  
ATOM   2254  C   ILE A 240       0.624   8.792  -2.711  1.00 15.00      A    C  
ATOM   2255  O   ILE A 240       0.913   9.937  -3.065  1.00 15.00      A    O  
ATOM   2256  N   GLN A 241       0.881   8.328  -1.499  1.00 15.00      A    N  
ATOM   2257  HN  GLN A 241       0.607   7.416  -1.277  1.00 15.00      A    H  
ATOM   2258  CA  GLN A 241       1.563   9.127  -0.485  1.00 15.00      A    C  
ATOM   2259  CB  GLN A 241       1.199   8.581   0.902  1.00 15.00      A    C  
ATOM   2260  CG  GLN A 241       1.971   9.178   2.069  1.00 15.00      A    C  
ATOM   2261  CD  GLN A 241       1.792   8.377   3.344  1.00 15.00      A    C  
ATOM   2262  OE1 GLN A 241       1.561   7.168   3.308  1.00 15.00      A    O  
ATOM   2263  NE2 GLN A 241       1.905   9.044   4.482  1.00 15.00      A    N  
ATOM   2264 HE21 GLN A 241       2.095  10.004   4.440  1.00 15.00      A    H  
ATOM   2265 HE22 GLN A 241       1.795   8.549   5.320  1.00 15.00      A    H  
ATOM   2266  C   GLN A 241       3.075   9.064  -0.703  1.00 15.00      A    C  
ATOM   2267  O   GLN A 241       3.568   8.142  -1.348  1.00 15.00      A    O  
ATOM   2268  N   LYS A 242       3.798  10.056  -0.189  1.00 15.00      A    N  
ATOM   2269  HN  LYS A 242       3.343  10.774   0.299  1.00 15.00      A    H  
ATOM   2270  CA  LYS A 242       5.248  10.106  -0.310  1.00 15.00      A    C  
ATOM   2271  CB  LYS A 242       5.673  10.835  -1.589  1.00 15.00      A    C  
ATOM   2272  CG  LYS A 242       4.938  12.142  -1.845  1.00 15.00      A    C  
ATOM   2273  CD  LYS A 242       5.582  12.925  -2.979  1.00 15.00      A    C  
ATOM   2274  CE  LYS A 242       5.644  12.112  -4.265  1.00 15.00      A    C  
ATOM   2275  NZ  LYS A 242       4.287  11.818  -4.805  1.00 15.00      A    N  
ATOM   2276  HZ1 LYS A 242       3.714  11.328  -4.089  1.00 15.00      A    H  
ATOM   2277  HZ2 LYS A 242       4.363  11.212  -5.645  1.00 15.00      A    H  
ATOM   2278  HZ3 LYS A 242       3.810  12.703  -5.070  1.00 15.00      A    H  
ATOM   2279  C   LYS A 242       5.856  10.775   0.919  1.00 15.00      A    C  
ATOM   2280  O   LYS A 242       5.320  11.760   1.420  1.00 15.00      A    O  
ATOM   2281  N   PHE A 243       6.965  10.227   1.402  1.00 15.00      A    N  
ATOM   2282  HN  PHE A 243       7.340   9.442   0.959  1.00 15.00      A    H  
ATOM   2283  CA  PHE A 243       7.633  10.764   2.584  1.00 15.00      A    C  
ATOM   2284  CB  PHE A 243       8.221   9.627   3.422  1.00 15.00      A    C  
ATOM   2285  CG  PHE A 243       7.349   8.407   3.483  1.00 15.00      A    C  
ATOM   2286  CD1 PHE A 243       6.110   8.455   4.100  1.00 15.00      A    C  
ATOM   2287  CD2 PHE A 243       7.766   7.212   2.920  1.00 15.00      A    C  
ATOM   2288  CE1 PHE A 243       5.302   7.336   4.153  1.00 15.00      A    C  
ATOM   2289  CE2 PHE A 243       6.963   6.088   2.969  1.00 15.00      A    C  
ATOM   2290  CZ  PHE A 243       5.729   6.150   3.588  1.00 15.00      A    C  
ATOM   2291  C   PHE A 243       8.734  11.739   2.191  1.00 15.00      A    C  
ATOM   2292  O   PHE A 243       9.044  12.677   2.926  1.00 15.00      A    O  
ATOM   2293  N   GLY A 244       9.328  11.501   1.033  1.00 15.00      A    N  
ATOM   2294  HN  GLY A 244       9.038  10.741   0.491  1.00 15.00      A    H  
ATOM   2295  CA  GLY A 244      10.382  12.366   0.556  1.00 15.00      A    C  
ATOM   2296  C   GLY A 244       9.818  13.558  -0.181  1.00 15.00      A    C  
ATOM   2297  O   GLY A 244       9.327  13.418  -1.299  1.00 15.00      A    O  
ATOM   2298  N   GLY A 245       9.863  14.722   0.464  1.00 15.00      A    N  
ATOM   2299  HN  GLY A 245      10.225  14.749   1.373  1.00 15.00      A    H  
ATOM   2300  CA  GLY A 245       9.353  15.940  -0.146  1.00 15.00      A    C  
ATOM   2301  C   GLY A 245      10.031  16.254  -1.465  1.00 15.00      A    C  
ATOM   2302  O   GLY A 245       9.369  16.418  -2.487  1.00 15.00      A    O  
ATOM   2303  N   THR A 246      11.352  16.355  -1.439  1.00 15.00      A    N  
ATOM   2304  HN  THR A 246      11.824  16.256  -0.589  1.00 15.00      A    H  
ATOM   2305  CA  THR A 246      12.112  16.635  -2.646  1.00 15.00      A    C  
ATOM   2306  CB  THR A 246      12.804  18.010  -2.565  1.00 15.00      A    C  
ATOM   2307  OG1 THR A 246      12.991  18.376  -1.187  1.00 15.00      A    O  
ATOM   2308  HG1 THR A 246      12.372  19.078  -0.959  1.00 15.00      A    H  
ATOM   2309  CG2 THR A 246      11.967  19.072  -3.260  1.00 15.00      A    C  
ATOM   2310  C   THR A 246      13.155  15.550  -2.894  1.00 15.00      A    C  
ATOM   2311  O   THR A 246      13.812  15.534  -3.934  1.00 15.00      A    O  
ATOM   2312  N   LYS A 247      13.303  14.647  -1.924  1.00 15.00      A    N  
ATOM   2313  HN  LYS A 247      12.737  14.708  -1.131  1.00 15.00      A    H  
ATOM   2314  CA  LYS A 247      14.267  13.557  -2.018  1.00 15.00      A    C  
ATOM   2315  CB  LYS A 247      15.642  14.000  -1.517  1.00 15.00      A    C  
ATOM   2316  CG  LYS A 247      16.327  15.040  -2.375  1.00 15.00      A    C  
ATOM   2317  CD  LYS A 247      16.955  16.096  -1.497  1.00 15.00      A    C  
ATOM   2318  CE  LYS A 247      16.960  17.455  -2.166  1.00 15.00      A    C  
ATOM   2319  NZ  LYS A 247      17.411  18.512  -1.225  1.00 15.00      A    N  
ATOM   2320  HZ1 LYS A 247      16.672  18.708  -0.525  1.00 15.00      A    H  
ATOM   2321  HZ2 LYS A 247      17.629  19.382  -1.740  1.00 15.00      A    H  
ATOM   2322  HZ3 LYS A 247      18.273  18.195  -0.718  1.00 15.00      A    H  
ATOM   2323  C   LYS A 247      13.821  12.362  -1.190  1.00 15.00      A    C  
ATOM   2324  O   LYS A 247      14.008  12.338   0.026  1.00 15.00      A    O  
ATOM   2325  N   PRO A 248      13.203  11.364  -1.828  1.00 15.00      A    N  
ATOM   2326  CA  PRO A 248      12.757  10.144  -1.143  1.00 15.00      A    C  
ATOM   2327  CB  PRO A 248      11.920   9.420  -2.207  1.00 15.00      A    C  
ATOM   2328  CG  PRO A 248      11.656  10.442  -3.262  1.00 15.00      A    C  
ATOM   2329  CD  PRO A 248      12.842  11.354  -3.251  1.00 15.00      A    C  
ATOM   2330  C   PRO A 248      13.946   9.275  -0.734  1.00 15.00      A    C  
ATOM   2331  O   PRO A 248      13.802   8.313   0.022  1.00 15.00      A    O  
ATOM   2332  N   GLN A 249      15.123   9.643  -1.228  1.00 15.00      A    N  
ATOM   2333  HN  GLN A 249      15.165  10.433  -1.803  1.00 15.00      A    H  
ATOM   2334  CA  GLN A 249      16.350   8.915  -0.938  1.00 15.00      A    C  
ATOM   2335  CB  GLN A 249      17.458   9.307  -1.922  1.00 15.00      A    C  
ATOM   2336  CG  GLN A 249      16.974   9.584  -3.338  1.00 15.00      A    C  
ATOM   2337  CD  GLN A 249      16.909  11.068  -3.648  1.00 15.00      A    C  
ATOM   2338  OE1 GLN A 249      17.725  11.850  -3.174  1.00 15.00      A    O  
ATOM   2339  NE2 GLN A 249      15.934  11.465  -4.448  1.00 15.00      A    N  
ATOM   2340 HE21 GLN A 249      15.316  10.789  -4.797  1.00 15.00      A    H  
ATOM   2341 HE22 GLN A 249      15.870  12.419  -4.662  1.00 15.00      A    H  
ATOM   2342  C   GLN A 249      16.813   9.175   0.490  1.00 15.00      A    C  
ATOM   2343  O   GLN A 249      17.547   8.376   1.065  1.00 15.00      A    O  
ATOM   2344  N   ASN A 250      16.359  10.287   1.064  1.00 15.00      A    N  
ATOM   2345  HN  ASN A 250      15.762  10.876   0.557  1.00 15.00      A    H  
ATOM   2346  CA  ASN A 250      16.730  10.657   2.429  1.00 15.00      A    C  
ATOM   2347  CB  ASN A 250      16.569  12.171   2.657  1.00 15.00      A    C  
ATOM   2348  CG  ASN A 250      17.564  13.024   1.884  1.00 15.00      A    C  
ATOM   2349  OD1 ASN A 250      17.932  12.706   0.755  1.00 15.00      A    O  
ATOM   2350  ND2 ASN A 250      18.007  14.118   2.492  1.00 15.00      A    N  
ATOM   2351 HD21 ASN A 250      17.680  14.312   3.393  1.00 15.00      A    H  
ATOM   2352 HD22 ASN A 250      18.638  14.707   2.003  1.00 15.00      A    H  
ATOM   2353  C   ASN A 250      15.888   9.894   3.450  1.00 15.00      A    C  
ATOM   2354  O   ASN A 250      15.847  10.253   4.628  1.00 15.00      A    O  
ATOM   2355  N   ILE A 251      15.217   8.842   2.995  1.00 15.00      A    N  
ATOM   2356  HN  ILE A 251      15.300   8.595   2.051  1.00 15.00      A    H  
ATOM   2357  CA  ILE A 251      14.373   8.043   3.871  1.00 15.00      A    C  
ATOM   2358  CB  ILE A 251      12.924   7.929   3.341  1.00 15.00      A    C  
ATOM   2359  CG1 ILE A 251      12.332   9.318   3.063  1.00 15.00      A    C  
ATOM   2360  CG2 ILE A 251      12.049   7.162   4.325  1.00 15.00      A    C  
ATOM   2361  CD1 ILE A 251      12.195  10.196   4.291  1.00 15.00      A    C  
ATOM   2362  C   ILE A 251      14.951   6.647   4.103  1.00 15.00      A    C  
ATOM   2363  O   ILE A 251      15.275   6.293   5.236  1.00 15.00      A    O  
ATOM   2364  N   SER A 252      15.087   5.861   3.035  1.00 15.00      A    N  
ATOM   2365  HN  SER A 252      14.842   6.201   2.151  1.00 15.00      A    H  
ATOM   2366  CA  SER A 252      15.608   4.504   3.158  1.00 15.00      A    C  
ATOM   2367  CB  SER A 252      14.508   3.579   3.684  1.00 15.00      A    C  
ATOM   2368  OG  SER A 252      14.975   2.792   4.761  1.00 15.00      A    O  
ATOM   2369  HG  SER A 252      15.125   1.889   4.453  1.00 15.00      A    H  
ATOM   2370  C   SER A 252      16.136   3.980   1.821  1.00 15.00      A    C  
ATOM   2371  O   SER A 252      15.934   4.601   0.773  1.00 15.00      A    O  
ATOM   2372  N   GLN A 253      16.800   2.824   1.865  1.00 15.00      A    N  
ATOM   2373  HN  GLN A 253      16.910   2.372   2.736  1.00 15.00      A    H  
ATOM   2374  CA  GLN A 253      17.363   2.198   0.672  1.00 15.00      A    C  
ATOM   2375  CB  GLN A 253      18.231   0.990   1.060  1.00 15.00      A    C  
ATOM   2376  CG  GLN A 253      18.373  -0.084  -0.015  1.00 15.00      A    C  
ATOM   2377  CD  GLN A 253      19.415   0.249  -1.067  1.00 15.00      A    C  
ATOM   2378  OE1 GLN A 253      20.580  -0.126  -0.946  1.00 15.00      A    O  
ATOM   2379  NE2 GLN A 253      19.000   0.948  -2.112  1.00 15.00      A    N  
ATOM   2380 HE21 GLN A 253      18.052   1.207  -2.151  1.00 15.00      A    H  
ATOM   2381 HE22 GLN A 253      19.654   1.178  -2.803  1.00 15.00      A    H  
ATOM   2382  C   GLN A 253      16.266   1.778  -0.304  1.00 15.00      A    C  
ATOM   2383  O   GLN A 253      16.346   2.071  -1.498  1.00 15.00      A    O  
ATOM   2384  N   LEU A 254      15.232   1.119   0.211  1.00 15.00      A    N  
ATOM   2385  HN  LEU A 254      15.213   0.931   1.182  1.00 15.00      A    H  
ATOM   2386  CA  LEU A 254      14.124   0.657  -0.628  1.00 15.00      A    C  
ATOM   2387  CB  LEU A 254      13.262  -0.368   0.114  1.00 15.00      A    C  
ATOM   2388  CG  LEU A 254      13.936  -1.693   0.477  1.00 15.00      A    C  
ATOM   2389  CD1 LEU A 254      12.961  -2.604   1.208  1.00 15.00      A    C  
ATOM   2390  CD2 LEU A 254      14.484  -2.377  -0.766  1.00 15.00      A    C  
ATOM   2391  C   LEU A 254      13.257   1.821  -1.098  1.00 15.00      A    C  
ATOM   2392  O   LEU A 254      12.321   1.641  -1.872  1.00 15.00      A    O  
ATOM   2393  N   ASN A 255      13.581   3.017  -0.629  1.00 15.00      A    N  
ATOM   2394  HN  ASN A 255      14.348   3.098  -0.024  1.00 15.00      A    H  
ATOM   2395  CA  ASN A 255      12.834   4.213  -0.993  1.00 15.00      A    C  
ATOM   2396  CB  ASN A 255      12.705   5.136   0.221  1.00 15.00      A    C  
ATOM   2397  CG  ASN A 255      11.335   5.775   0.342  1.00 15.00      A    C  
ATOM   2398  OD1 ASN A 255      10.758   6.240  -0.635  1.00 15.00      A    O  
ATOM   2399  ND2 ASN A 255      10.800   5.793   1.552  1.00 15.00      A    N  
ATOM   2400 HD21 ASN A 255      11.312   5.398   2.288  1.00 15.00      A    H  
ATOM   2401 HD22 ASN A 255       9.919   6.202   1.661  1.00 15.00      A    H  
ATOM   2402  C   ASN A 255      13.519   4.941  -2.147  1.00 15.00      A    C  
ATOM   2403  O   ASN A 255      13.114   6.034  -2.539  1.00 15.00      A    O  
ATOM   2404  N   ASN A 256      14.567   4.324  -2.683  1.00 15.00      A    N  
ATOM   2405  HN  ASN A 256      14.848   3.456  -2.320  1.00 15.00      A    H  
ATOM   2406  CA  ASN A 256      15.307   4.905  -3.799  1.00 15.00      A    C  
ATOM   2407  CB  ASN A 256      16.773   4.468  -3.774  1.00 15.00      A    C  
ATOM   2408  CG  ASN A 256      17.660   5.441  -3.020  1.00 15.00      A    C  
ATOM   2409  OD1 ASN A 256      18.343   6.274  -3.621  1.00 15.00      A    O  
ATOM   2410  ND2 ASN A 256      17.646   5.354  -1.697  1.00 15.00      A    N  
ATOM   2411 HD21 ASN A 256      17.070   4.676  -1.281  1.00 15.00      A    H  
ATOM   2412 HD22 ASN A 256      18.210   5.971  -1.185  1.00 15.00      A    H  
ATOM   2413  C   ASN A 256      14.660   4.522  -5.120  1.00 15.00      A    C  
ATOM   2414  O   ASN A 256      14.635   5.312  -6.065  1.00 15.00      A    O  
ATOM   2415  N   GLU A 257      14.141   3.300  -5.176  1.00 15.00      A    N  
ATOM   2416  HN  GLU A 257      14.213   2.716  -4.394  1.00 15.00      A    H  
ATOM   2417  CA  GLU A 257      13.470   2.805  -6.369  1.00 15.00      A    C  
ATOM   2418  CB  GLU A 257      13.399   1.278  -6.346  1.00 15.00      A    C  
ATOM   2419  CG  GLU A 257      14.419   0.617  -5.434  1.00 15.00      A    C  
ATOM   2420  CD  GLU A 257      13.917  -0.694  -4.873  1.00 15.00      A    C  
ATOM   2421  OE1 GLU A 257      12.686  -0.834  -4.704  1.00 15.00      A    O  
ATOM   2422  OE2 GLU A 257      14.745  -1.579  -4.599  1.00 15.00      A    O  
ATOM   2423  C   GLU A 257      12.061   3.380  -6.410  1.00 15.00      A    C  
ATOM   2424  O   GLU A 257      11.649   3.999  -7.390  1.00 15.00      A    O  
ATOM   2425  N   ARG A 258      11.325   3.162  -5.328  1.00 15.00      A    N  
ATOM   2426  HN  ARG A 258      11.709   2.650  -4.586  1.00 15.00      A    H  
ATOM   2427  CA  ARG A 258       9.975   3.685  -5.209  1.00 15.00      A    C  
ATOM   2428  CB  ARG A 258       9.033   2.693  -4.519  1.00 15.00      A    C  
ATOM   2429  CG  ARG A 258       9.575   2.089  -3.236  1.00 15.00      A    C  
ATOM   2430  CD  ARG A 258       8.460   1.824  -2.241  1.00 15.00      A    C  
ATOM   2431  NE  ARG A 258       8.979   1.465  -0.924  1.00 15.00      A    N  
ATOM   2432  HE  ARG A 258       9.638   0.736  -0.886  1.00 15.00      A    H  
ATOM   2433  CZ  ARG A 258       8.616   2.071   0.207  1.00 15.00      A    C  
ATOM   2434  NH1 ARG A 258       7.735   3.069   0.175  1.00 15.00      A    N  
ATOM   2435 HH11 ARG A 258       7.447   3.545   1.054  1.00 15.00      A    H  
ATOM   2436 HH12 ARG A 258       7.324   3.378  -0.735  1.00 15.00      A    H  
ATOM   2437  NH2 ARG A 258       9.126   1.674   1.372  1.00 15.00      A    N  
ATOM   2438 HH21 ARG A 258       8.844   2.145   2.254  1.00 15.00      A    H  
ATOM   2439 HH22 ARG A 258       9.811   0.885   1.409  1.00 15.00      A    H  
ATOM   2440  C   ARG A 258      10.035   5.012  -4.467  1.00 15.00      A    C  
ATOM   2441  O   ARG A 258      10.097   5.054  -3.241  1.00 15.00      A    O  
ATOM   2442  N   ARG A 259      10.050   6.082  -5.240  1.00 15.00      A    N  
ATOM   2443  HN  ARG A 259      10.000   5.955  -6.210  1.00 15.00      A    H  
ATOM   2444  CA  ARG A 259      10.152   7.444  -4.722  1.00 15.00      A    C  
ATOM   2445  CB  ARG A 259      10.328   8.436  -5.874  1.00 15.00      A    C  
ATOM   2446  CG  ARG A 259       9.777   7.939  -7.202  1.00 15.00      A    C  
ATOM   2447  CD  ARG A 259       8.397   8.504  -7.482  1.00 15.00      A    C  
ATOM   2448  NE  ARG A 259       8.484   9.766  -8.205  1.00 15.00      A    N  
ATOM   2449  HE  ARG A 259       9.322  10.292  -8.103  1.00 15.00      A    H  
ATOM   2450  CZ  ARG A 259       7.532  10.248  -8.993  1.00 15.00      A    C  
ATOM   2451  NH1 ARG A 259       6.390   9.581  -9.166  1.00 15.00      A    N  
ATOM   2452 HH11 ARG A 259       6.228   8.660  -8.674  1.00 15.00      A    H  
ATOM   2453 HH12 ARG A 259       5.650   9.959  -9.787  1.00 15.00      A    H  
ATOM   2454  NH2 ARG A 259       7.740  11.400  -9.617  1.00 15.00      A    N  
ATOM   2455 HH21 ARG A 259       8.654  11.906  -9.479  1.00 15.00      A    H  
ATOM   2456 HH22 ARG A 259       7.016  11.802 -10.241  1.00 15.00      A    H  
ATOM   2457  C   ARG A 259       9.012   7.877  -3.794  1.00 15.00      A    C  
ATOM   2458  O   ARG A 259       8.070   8.545  -4.222  1.00 15.00      A    O  
ATOM   2459  N   GLY A 260       9.101   7.478  -2.525  1.00 15.00      A    N  
ATOM   2460  HN  GLY A 260       9.843   6.878  -2.264  1.00 15.00      A    H  
ATOM   2461  CA  GLY A 260       8.116   7.868  -1.528  1.00 15.00      A    C  
ATOM   2462  C   GLY A 260       6.783   7.167  -1.651  1.00 15.00      A    C  
ATOM   2463  O   GLY A 260       6.106   6.968  -0.648  1.00 15.00      A    O  
ATOM   2464  N   GLU A 261       6.400   6.837  -2.884  1.00 15.00      A    N  
ATOM   2465  HN  GLU A 261       6.986   7.067  -3.634  1.00 15.00      A    H  
ATOM   2466  CA  GLU A 261       5.140   6.169  -3.162  1.00 15.00      A    C  
ATOM   2467  CB  GLU A 261       5.030   5.829  -4.646  1.00 15.00      A    C  
ATOM   2468  CG  GLU A 261       5.068   7.071  -5.525  1.00 15.00      A    C  
ATOM   2469  CD  GLU A 261       4.672   6.806  -6.958  1.00 15.00      A    C  
ATOM   2470  OE1 GLU A 261       3.818   5.918  -7.183  1.00 15.00      A    O  
ATOM   2471  OE2 GLU A 261       5.205   7.503  -7.856  1.00 15.00      A    O  
ATOM   2472  C   GLU A 261       4.921   4.959  -2.263  1.00 15.00      A    C  
ATOM   2473  O   GLU A 261       5.620   3.946  -2.360  1.00 15.00      A    O  
ATOM   2474  N   ASN A 262       3.976   5.125  -1.343  1.00 15.00      A    N  
ATOM   2475  HN  ASN A 262       3.516   5.989  -1.298  1.00 15.00      A    H  
ATOM   2476  CA  ASN A 262       3.629   4.096  -0.372  1.00 15.00      A    C  
ATOM   2477  CB  ASN A 262       3.159   4.780   0.917  1.00 15.00      A    C  
ATOM   2478  CG  ASN A 262       3.111   3.855   2.114  1.00 15.00      A    C  
ATOM   2479  OD1 ASN A 262       3.865   2.893   2.201  1.00 15.00      A    O  
ATOM   2480  ND2 ASN A 262       2.236   4.161   3.061  1.00 15.00      A    N  
ATOM   2481 HD21 ASN A 262       1.678   4.960   2.940  1.00 15.00      A    H  
ATOM   2482 HD22 ASN A 262       2.184   3.577   3.845  1.00 15.00      A    H  
ATOM   2483  C   ASN A 262       2.532   3.175  -0.902  1.00 15.00      A    C  
ATOM   2484  O   ASN A 262       2.463   2.005  -0.526  1.00 15.00      A    O  
ATOM   2485  N   TRP A 263       1.686   3.715  -1.781  1.00 15.00      A    N  
ATOM   2486  HN  TRP A 263       1.820   4.644  -2.048  1.00 15.00      A    H  
ATOM   2487  CA  TRP A 263       0.577   2.962  -2.376  1.00 15.00      A    C  
ATOM   2488  CB  TRP A 263       1.077   1.874  -3.334  1.00 15.00      A    C  
ATOM   2489  CG  TRP A 263       1.624   2.399  -4.631  1.00 15.00      A    C  
ATOM   2490  CD1 TRP A 263       2.088   3.658  -4.883  1.00 15.00      A    C  
ATOM   2491  CD2 TRP A 263       1.769   1.668  -5.855  1.00 15.00      A    C  
ATOM   2492  NE1 TRP A 263       2.510   3.757  -6.188  1.00 15.00      A    N  
ATOM   2493  HE1 TRP A 263       2.893   4.573  -6.613  1.00 15.00      A    H  
ATOM   2494  CE2 TRP A 263       2.326   2.548  -6.804  1.00 15.00      A    C  
ATOM   2495  CE3 TRP A 263       1.483   0.355  -6.241  1.00 15.00      A    C  
ATOM   2496  CZ2 TRP A 263       2.602   2.157  -8.112  1.00 15.00      A    C  
ATOM   2497  CZ3 TRP A 263       1.758  -0.031  -7.538  1.00 15.00      A    C  
ATOM   2498  CH2 TRP A 263       2.313   0.865  -8.458  1.00 15.00      A    C  
ATOM   2499  C   TRP A 263      -0.347   2.371  -1.309  1.00 15.00      A    C  
ATOM   2500  O   TRP A 263      -0.378   1.160  -1.090  1.00 15.00      A    O  
ATOM   2501  N   LEU A 264      -1.105   3.240  -0.652  1.00 15.00      A    N  
ATOM   2502  HN  LEU A 264      -1.054   4.191  -0.890  1.00 15.00      A    H  
ATOM   2503  CA  LEU A 264      -2.024   2.815   0.397  1.00 15.00      A    C  
ATOM   2504  CB  LEU A 264      -2.353   3.974   1.343  1.00 15.00      A    C  
ATOM   2505  CG  LEU A 264      -1.169   4.638   2.049  1.00 15.00      A    C  
ATOM   2506  CD1 LEU A 264      -0.592   5.751   1.194  1.00 15.00      A    C  
ATOM   2507  CD2 LEU A 264      -1.584   5.170   3.412  1.00 15.00      A    C  
ATOM   2508  C   LEU A 264      -3.307   2.247  -0.193  1.00 15.00      A    C  
ATOM   2509  O   LEU A 264      -3.727   2.643  -1.282  1.00 15.00      A    O  
ATOM   2510  N   LEU A 265      -3.930   1.336   0.541  1.00 15.00      A    N  
ATOM   2511  HN  LEU A 265      -3.554   1.087   1.409  1.00 15.00      A    H  
ATOM   2512  CA  LEU A 265      -5.163   0.698   0.099  1.00 15.00      A    C  
ATOM   2513  CB  LEU A 265      -5.269  -0.716   0.678  1.00 15.00      A    C  
ATOM   2514  CG  LEU A 265      -4.240  -1.731   0.177  1.00 15.00      A    C  
ATOM   2515  CD1 LEU A 265      -4.426  -3.070   0.872  1.00 15.00      A    C  
ATOM   2516  CD2 LEU A 265      -4.333  -1.892  -1.335  1.00 15.00      A    C  
ATOM   2517  C   LEU A 265      -6.391   1.520   0.489  1.00 15.00      A    C  
ATOM   2518  O   LEU A 265      -6.396   2.190   1.526  1.00 15.00      A    O  
ATOM   2519  N   PRO A 266      -7.438   1.486  -0.351  1.00 15.00      A    N  
ATOM   2520  CA  PRO A 266      -8.688   2.216  -0.107  1.00 15.00      A    C  
ATOM   2521  CB  PRO A 266      -9.466   2.046  -1.414  1.00 15.00      A    C  
ATOM   2522  CG  PRO A 266      -8.925   0.795  -2.015  1.00 15.00      A    C  
ATOM   2523  CD  PRO A 266      -7.475   0.751  -1.628  1.00 15.00      A    C  
ATOM   2524  C   PRO A 266      -9.498   1.639   1.055  1.00 15.00      A    C  
ATOM   2525  O   PRO A 266     -10.261   0.689   0.887  1.00 15.00      A    O  
ATOM   2526  N   SER A 267      -9.327   2.215   2.232  1.00 15.00      A    N  
ATOM   2527  HN  SER A 267      -8.687   2.951   2.315  1.00 15.00      A    H  
ATOM   2528  CA  SER A 267     -10.057   1.775   3.408  1.00 15.00      A    C  
ATOM   2529  CB  SER A 267      -9.096   1.578   4.587  1.00 15.00      A    C  
ATOM   2530  OG  SER A 267      -9.635   0.688   5.548  1.00 15.00      A    O  
ATOM   2531  HG  SER A 267     -10.373   1.111   5.996  1.00 15.00      A    H  
ATOM   2532  C   SER A 267     -11.127   2.807   3.750  1.00 15.00      A    C  
ATOM   2533  O   SER A 267     -11.074   3.461   4.792  1.00 15.00      A    O  
ATOM   2534  N   LEU A 268     -12.095   2.953   2.853  1.00 15.00      A    N  
ATOM   2535  HN  LEU A 268     -12.099   2.377   2.060  1.00 15.00      A    H  
ATOM   2536  CA  LEU A 268     -13.166   3.923   3.025  1.00 15.00      A    C  
ATOM   2537  CB  LEU A 268     -13.202   4.867   1.818  1.00 15.00      A    C  
ATOM   2538  CG  LEU A 268     -11.870   5.520   1.436  1.00 15.00      A    C  
ATOM   2539  CD1 LEU A 268     -11.911   6.028   0.004  1.00 15.00      A    C  
ATOM   2540  CD2 LEU A 268     -11.531   6.648   2.397  1.00 15.00      A    C  
ATOM   2541  C   LEU A 268     -14.514   3.225   3.191  1.00 15.00      A    C  
ATOM   2542  O   LEU A 268     -14.700   2.106   2.714  1.00 15.00      A    O  
ATOM   2543  N   PRO A 269     -15.469   3.876   3.878  1.00 15.00      A    N  
ATOM   2544  CA  PRO A 269     -16.808   3.312   4.101  1.00 15.00      A    C  
ATOM   2545  CB  PRO A 269     -17.422   4.275   5.125  1.00 15.00      A    C  
ATOM   2546  CG  PRO A 269     -16.726   5.567   4.884  1.00 15.00      A    C  
ATOM   2547  CD  PRO A 269     -15.321   5.208   4.492  1.00 15.00      A    C  
ATOM   2548  C   PRO A 269     -17.644   3.297   2.820  1.00 15.00      A    C  
ATOM   2549  O   PRO A 269     -17.336   4.003   1.864  1.00 15.00      A    O  
ATOM   2550  N   PRO A 270     -18.724   2.496   2.786  1.00 15.00      A    N  
ATOM   2551  CA  PRO A 270     -19.597   2.394   1.608  1.00 15.00      A    C  
ATOM   2552  CB  PRO A 270     -20.620   1.320   2.007  1.00 15.00      A    C  
ATOM   2553  CG  PRO A 270     -19.999   0.601   3.157  1.00 15.00      A    C  
ATOM   2554  CD  PRO A 270     -19.172   1.619   3.878  1.00 15.00      A    C  
ATOM   2555  C   PRO A 270     -20.314   3.709   1.307  1.00 15.00      A    C  
ATOM   2556  O   PRO A 270     -20.717   3.965   0.172  1.00 15.00      A    O  
ATOM   2557  N   ASN A 271     -20.461   4.543   2.326  1.00 15.00      A    N  
ATOM   2558  HN  ASN A 271     -20.105   4.295   3.205  1.00 15.00      A    H  
ATOM   2559  CA  ASN A 271     -21.130   5.824   2.172  1.00 15.00      A    C  
ATOM   2560  CB  ASN A 271     -22.166   6.043   3.282  1.00 15.00      A    C  
ATOM   2561  CG  ASN A 271     -21.554   6.130   4.670  1.00 15.00      A    C  
ATOM   2562  OD1 ASN A 271     -20.626   5.393   5.006  1.00 15.00      A    O  
ATOM   2563  ND2 ASN A 271     -22.072   7.040   5.482  1.00 15.00      A    N  
ATOM   2564 HD21 ASN A 271     -22.805   7.595   5.144  1.00 15.00      A    H  
ATOM   2565 HD22 ASN A 271     -21.699   7.123   6.383  1.00 15.00      A    H  
ATOM   2566  C   ASN A 271     -20.128   6.972   2.133  1.00 15.00      A    C  
ATOM   2567  O   ASN A 271     -20.442   8.096   2.519  1.00 15.00      A    O  
ATOM   2568  N   TRP A 272     -18.916   6.680   1.662  1.00 15.00      A    N  
ATOM   2569  HN  TRP A 272     -18.716   5.759   1.396  1.00 15.00      A    H  
ATOM   2570  CA  TRP A 272     -17.870   7.696   1.554  1.00 15.00      A    C  
ATOM   2571  CB  TRP A 272     -16.501   7.063   1.273  1.00 15.00      A    C  
ATOM   2572  CG  TRP A 272     -16.320   6.527  -0.121  1.00 15.00      A    C  
ATOM   2573  CD1 TRP A 272     -16.932   5.438  -0.674  1.00 15.00      A    C  
ATOM   2574  CD2 TRP A 272     -15.457   7.056  -1.136  1.00 15.00      A    C  
ATOM   2575  NE1 TRP A 272     -16.503   5.254  -1.965  1.00 15.00      A    N  
ATOM   2576  HE1 TRP A 272     -16.798   4.538  -2.565  1.00 15.00      A    H  
ATOM   2577  CE2 TRP A 272     -15.597   6.236  -2.274  1.00 15.00      A    C  
ATOM   2578  CE3 TRP A 272     -14.580   8.142  -1.194  1.00 15.00      A    C  
ATOM   2579  CZ2 TRP A 272     -14.893   6.467  -3.453  1.00 15.00      A    C  
ATOM   2580  CZ3 TRP A 272     -13.884   8.371  -2.365  1.00 15.00      A    C  
ATOM   2581  CH2 TRP A 272     -14.043   7.538  -3.478  1.00 15.00      A    C  
ATOM   2582  C   TRP A 272     -18.226   8.723   0.481  1.00 15.00      A    C  
ATOM   2583  O   TRP A 272     -17.712   9.840   0.475  1.00 15.00      A    O  
ATOM   2584  N   GLN A 273     -19.110   8.327  -0.428  1.00 15.00      A    N  
ATOM   2585  HN  GLN A 273     -19.475   7.422  -0.373  1.00 15.00      A    H  
ATOM   2586  CA  GLN A 273     -19.555   9.206  -1.493  1.00 15.00      A    C  
ATOM   2587  CB  GLN A 273     -19.896   8.411  -2.753  1.00 15.00      A    C  
ATOM   2588  CG  GLN A 273     -18.677   7.837  -3.452  1.00 15.00      A    C  
ATOM   2589  CD  GLN A 273     -17.829   8.900  -4.124  1.00 15.00      A    C  
ATOM   2590  OE1 GLN A 273     -17.869  10.074  -3.761  1.00 15.00      A    O  
ATOM   2591  NE2 GLN A 273     -17.041   8.489  -5.103  1.00 15.00      A    N  
ATOM   2592 HE21 GLN A 273     -17.050   7.539  -5.334  1.00 15.00      A    H  
ATOM   2593 HE22 GLN A 273     -16.480   9.153  -5.552  1.00 15.00      A    H  
ATOM   2594  C   GLN A 273     -20.754  10.012  -1.025  1.00 15.00      A    C  
ATOM   2595  O   GLN A 273     -21.821   9.460  -0.751  1.00 15.00      A    O  
ATOM   2596  N   ARG A 274     -20.566  11.316  -0.929  1.00 15.00      A    N  
ATOM   2597  HN  ARG A 274     -19.695  11.688  -1.178  1.00 15.00      A    H  
ATOM   2598  CA  ARG A 274     -21.615  12.211  -0.469  1.00 15.00      A    C  
ATOM   2599  CB  ARG A 274     -21.017  13.555  -0.052  1.00 15.00      A    C  
ATOM   2600  CG  ARG A 274     -21.984  14.469   0.683  1.00 15.00      A    C  
ATOM   2601  CD  ARG A 274     -21.642  15.930   0.441  1.00 15.00      A    C  
ATOM   2602  NE  ARG A 274     -21.944  16.340  -0.933  1.00 15.00      A    N  
ATOM   2603  HE  ARG A 274     -22.893  16.420  -1.174  1.00 15.00      A    H  
ATOM   2604  CZ  ARG A 274     -21.019  16.601  -1.860  1.00 15.00      A    C  
ATOM   2605  NH1 ARG A 274     -19.726  16.494  -1.564  1.00 15.00      A    N  
ATOM   2606 HH11 ARG A 274     -19.431  16.206  -0.607  1.00 15.00      A    H  
ATOM   2607 HH12 ARG A 274     -19.003  16.695  -2.286  1.00 15.00      A    H  
ATOM   2608  NH2 ARG A 274     -21.389  16.964  -3.085  1.00 15.00      A    N  
ATOM   2609 HH21 ARG A 274     -22.399  17.046  -3.324  1.00 15.00      A    H  
ATOM   2610 HH22 ARG A 274     -20.671  17.168  -3.812  1.00 15.00      A    H  
ATOM   2611  C   ARG A 274     -22.698  12.417  -1.523  1.00 15.00      A    C  
ATOM   2612  O   ARG A 274     -22.654  13.374  -2.303  1.00 15.00      A    O  
ATOM   2613  N   GLN A 275     -23.659  11.510  -1.553  1.00 15.00      A    N  
ATOM   2614  HN  GLN A 275     -23.621  10.752  -0.928  1.00 15.00      A    H  
ATOM   2615  CA  GLN A 275     -24.764  11.605  -2.492  1.00 15.00      A    C  
ATOM   2616  CB  GLN A 275     -25.417  10.237  -2.700  1.00 15.00      A    C  
ATOM   2617  CG  GLN A 275     -24.475   9.217  -3.321  1.00 15.00      A    C  
ATOM   2618  CD  GLN A 275     -24.448   7.902  -2.572  1.00 15.00      A    C  
ATOM   2619  OE1 GLN A 275     -25.476   7.421  -2.101  1.00 15.00      A    O  
ATOM   2620  NE2 GLN A 275     -23.264   7.322  -2.443  1.00 15.00      A    N  
ATOM   2621 HE21 GLN A 275     -22.485   7.770  -2.833  1.00 15.00      A    H  
ATOM   2622 HE22 GLN A 275     -23.213   6.478  -1.953  1.00 15.00      A    H  
ATOM   2623  C   GLN A 275     -25.769  12.637  -1.996  1.00 15.00      A    C  
ATOM   2624  O   GLN A 275     -25.854  12.901  -0.796  1.00 15.00      A    O  
ATOM   2625  N   ASN A 276     -26.521  13.225  -2.911  1.00 15.00      A    N  
ATOM   2626  HN  ASN A 276     -26.445  12.951  -3.848  1.00 15.00      A    H  
ATOM   2627  CA  ASN A 276     -27.485  14.250  -2.541  1.00 15.00      A    C  
ATOM   2628  CB  ASN A 276     -27.340  15.503  -3.416  1.00 15.00      A    C  
ATOM   2629  CG  ASN A 276     -27.447  15.219  -4.904  1.00 15.00      A    C  
ATOM   2630  OD1 ASN A 276     -28.534  15.222  -5.474  1.00 15.00      A    O  
ATOM   2631  ND2 ASN A 276     -26.309  14.980  -5.546  1.00 15.00      A    N  
ATOM   2632 HD21 ASN A 276     -25.477  14.999  -5.034  1.00 15.00      A    H  
ATOM   2633 HD22 ASN A 276     -26.352  14.797  -6.509  1.00 15.00      A    H  
ATOM   2634  C   ASN A 276     -28.916  13.741  -2.559  1.00 15.00      A    C  
ATOM   2635  O   ASN A 276     -29.255  12.819  -3.301  1.00 15.00      A    O  
ATOM   2636  N   VAL A 277     -29.735  14.344  -1.712  1.00 15.00      A    N  
ATOM   2637  HN  VAL A 277     -29.385  15.058  -1.146  1.00 15.00      A    H  
ATOM   2638  CA  VAL A 277     -31.145  14.003  -1.608  1.00 15.00      A    C  
ATOM   2639  CB  VAL A 277     -31.732  14.508  -0.275  1.00 15.00      A    C  
ATOM   2640  CG1 VAL A 277     -31.425  13.526   0.845  1.00 15.00      A    C  
ATOM   2641  CG2 VAL A 277     -31.175  15.885   0.061  1.00 15.00      A    C  
ATOM   2642  C   VAL A 277     -31.891  14.642  -2.767  1.00 15.00      A    C  
ATOM   2643  O   VAL A 277     -31.405  15.606  -3.355  1.00 15.00      A    O  
ATOM   2644  N   ASN A 278     -33.060  14.111  -3.095  1.00 15.00      A    N  
ATOM   2645  HN  ASN A 278     -33.416  13.372  -2.562  1.00 15.00      A    H  
ATOM   2646  CA  ASN A 278     -33.844  14.621  -4.213  1.00 15.00      A    C  
ATOM   2647  CB  ASN A 278     -33.200  14.152  -5.528  1.00 15.00      A    C  
ATOM   2648  CG  ASN A 278     -32.648  15.265  -6.410  1.00 15.00      A    C  
ATOM   2649  OD1 ASN A 278     -33.235  15.588  -7.446  1.00 15.00      A    O  
ATOM   2650  ND2 ASN A 278     -31.516  15.846  -6.008  1.00 15.00      A    N  
ATOM   2651 HD21 ASN A 278     -31.109  15.533  -5.164  1.00 15.00      A    H  
ATOM   2652 HD22 ASN A 278     -31.125  16.550  -6.562  1.00 15.00      A    H  
ATOM   2653  C   ASN A 278     -35.268  14.076  -4.141  1.00 15.00      A    C  
ATOM   2654  O   ASN A 278     -35.561  13.021  -4.708  1.00 15.00      A    O  
ATOM   2655  N   ALA A 279     -36.144  14.766  -3.426  1.00 15.00      A    N  
ATOM   2656  HN  ALA A 279     -35.847  15.579  -2.952  1.00 15.00      A    H  
ATOM   2657  CA  ALA A 279     -37.535  14.334  -3.297  1.00 15.00      A    C  
ATOM   2658  CB  ALA A 279     -38.178  14.969  -2.071  1.00 15.00      A    C  
ATOM   2659  C   ALA A 279     -38.346  14.662  -4.556  1.00 15.00      A    C  
ATOM   2660  O   ALA A 279     -38.006  15.580  -5.302  1.00 15.00      A    O  
ATOM   2661  N   PRO A 280     -39.413  13.886  -4.827  1.00 15.00      A    N  
ATOM   2662  CA  PRO A 280     -40.287  14.111  -5.986  1.00 15.00      A    C  
ATOM   2663  CB  PRO A 280     -41.152  12.850  -6.025  1.00 15.00      A    C  
ATOM   2664  CG  PRO A 280     -41.179  12.369  -4.618  1.00 15.00      A    C  
ATOM   2665  CD  PRO A 280     -39.837  12.714  -4.036  1.00 15.00      A    C  
ATOM   2666  C   PRO A 280     -41.161  15.347  -5.771  1.00 15.00      A    C  
ATOM   2667  O   PRO A 280     -41.596  15.620  -4.653  1.00 15.00      A    O  
ATOM   2668  N   MET A 281     -41.416  16.096  -6.839  1.00 15.00      A    N  
ATOM   2669  HN  MET A 281     -41.065  15.823  -7.712  1.00 15.00      A    H  
ATOM   2670  CA  MET A 281     -42.215  17.317  -6.738  1.00 15.00      A    C  
ATOM   2671  CB  MET A 281     -41.360  18.544  -7.069  1.00 15.00      A    C  
ATOM   2672  CG  MET A 281     -40.103  18.692  -6.220  1.00 15.00      A    C  
ATOM   2673  SD  MET A 281     -40.326  19.812  -4.826  1.00 15.00      A    S  
ATOM   2674  CE  MET A 281     -41.221  18.764  -3.680  1.00 15.00      A    C  
ATOM   2675  C   MET A 281     -43.447  17.301  -7.643  1.00 15.00      A    C  
ATOM   2676  O   MET A 281     -44.579  17.372  -7.164  1.00 15.00      A    O  
ATOM   2677  N   ARG A 282     -43.236  17.228  -8.947  1.00 15.00      A    N  
ATOM   2678  HN  ARG A 282     -42.324  17.149  -9.275  1.00 15.00      A    H  
ATOM   2679  CA  ARG A 282     -44.353  17.238  -9.891  1.00 15.00      A    C  
ATOM   2680  CB  ARG A 282     -44.115  18.259 -11.005  1.00 15.00      A    C  
ATOM   2681  CG  ARG A 282     -44.198  19.706 -10.538  1.00 15.00      A    C  
ATOM   2682  CD  ARG A 282     -43.116  20.558 -11.174  1.00 15.00      A    C  
ATOM   2683  NE  ARG A 282     -43.221  20.580 -12.634  1.00 15.00      A    N  
ATOM   2684  HE  ARG A 282     -44.076  20.294 -13.026  1.00 15.00      A    H  
ATOM   2685  CZ  ARG A 282     -42.223  20.931 -13.447  1.00 15.00      A    C  
ATOM   2686  NH1 ARG A 282     -41.043  21.283 -12.942  1.00 15.00      A    N  
ATOM   2687 HH11 ARG A 282     -40.262  21.557 -13.576  1.00 15.00      A    H  
ATOM   2688 HH12 ARG A 282     -40.893  21.285 -11.911  1.00 15.00      A    H  
ATOM   2689  NH2 ARG A 282     -42.418  20.975 -14.762  1.00 15.00      A    N  
ATOM   2690 HH21 ARG A 282     -41.639  21.248 -15.397  1.00 15.00      A    H  
ATOM   2691 HH22 ARG A 282     -43.351  20.741 -15.165  1.00 15.00      A    H  
ATOM   2692  C   ARG A 282     -44.618  15.850 -10.466  1.00 15.00      A    C  
ATOM   2693  O   ARG A 282     -43.748  14.993 -10.424  1.00 15.00      A    O  
ATOM   2694  N   HIS A 283     -45.828  15.672 -11.008  1.00 15.00      A    N  
ATOM   2695  HN  HIS A 283     -46.453  16.430 -10.992  1.00 15.00      A    H  
ATOM   2696  CA  HIS A 283     -46.298  14.403 -11.601  1.00 15.00      A    C  
ATOM   2697  CB  HIS A 283     -47.397  14.671 -12.648  1.00 15.00      A    C  
ATOM   2698  CG  HIS A 283     -48.037  13.433 -13.216  1.00 15.00      A    C  
ATOM   2699  ND1 HIS A 283     -49.171  12.849 -12.681  1.00 15.00      A    N  
ATOM   2700  HD1 HIS A 283     -49.666  13.166 -11.896  1.00 15.00      A    H  
ATOM   2701  CD2 HIS A 283     -47.701  12.674 -14.294  1.00 15.00      A    C  
ATOM   2702  CE1 HIS A 283     -49.499  11.785 -13.402  1.00 15.00      A    C  
ATOM   2703  NE2 HIS A 283     -48.625  11.661 -14.383  1.00 15.00      A    N  
ATOM   2704  HE2 HIS A 283     -48.632  10.954 -15.063  1.00 15.00      A    H  
ATOM   2705  C   HIS A 283     -45.203  13.495 -12.190  1.00 15.00      A    C  
ATOM   2706  O   HIS A 283     -44.970  12.405 -11.666  1.00 15.00      A    O  
ATOM   2707  N   SER A 284     -44.575  13.938 -13.289  1.00 15.00      A    N  
ATOM   2708  HN  SER A 284     -44.802  14.815 -13.655  1.00 15.00      A    H  
ATOM   2709  CA  SER A 284     -43.542  13.165 -13.960  1.00 15.00      A    C  
ATOM   2710  CB  SER A 284     -43.046  13.939 -15.186  1.00 15.00      A    C  
ATOM   2711  OG  SER A 284     -44.013  14.893 -15.580  1.00 15.00      A    O  
ATOM   2712  HG  SER A 284     -43.767  15.270 -16.428  1.00 15.00      A    H  
ATOM   2713  C   SER A 284     -42.389  12.856 -13.006  1.00 15.00      A    C  
ATOM   2714  O   SER A 284     -41.991  11.702 -12.835  1.00 15.00      A    O  
ATOM   2715  N   SER A 285     -41.906  13.900 -12.354  1.00 15.00      A    N  
ATOM   2716  HN  SER A 285     -42.304  14.772 -12.526  1.00 15.00      A    H  
ATOM   2717  CA  SER A 285     -40.804  13.802 -11.403  1.00 15.00      A    C  
ATOM   2718  CB  SER A 285     -40.529  15.190 -10.793  1.00 15.00      A    C  
ATOM   2719  OG  SER A 285     -39.400  15.183  -9.937  1.00 15.00      A    O  
ATOM   2720  HG  SER A 285     -38.599  15.100 -10.460  1.00 15.00      A    H  
ATOM   2721  C   SER A 285     -41.096  12.774 -10.294  1.00 15.00      A    C  
ATOM   2722  O   SER A 285     -40.187  12.082  -9.827  1.00 15.00      A    O  
ATOM   2723  N   VAL A 286     -42.360  12.667  -9.881  1.00 15.00      A    N  
ATOM   2724  HN  VAL A 286     -43.041  13.240 -10.282  1.00 15.00      A    H  
ATOM   2725  CA  VAL A 286     -42.750  11.721  -8.836  1.00 15.00      A    C  
ATOM   2726  CB  VAL A 286     -44.210  11.907  -8.372  1.00 15.00      A    C  
ATOM   2727  CG1 VAL A 286     -44.584  10.867  -7.325  1.00 15.00      A    C  
ATOM   2728  CG2 VAL A 286     -44.423  13.307  -7.812  1.00 15.00      A    C  
ATOM   2729  C   VAL A 286     -42.530  10.278  -9.272  1.00 15.00      A    C  
ATOM   2730  O   VAL A 286     -42.025   9.473  -8.501  1.00 15.00      A    O  
ATOM   2731  N   PHE A 287     -42.911   9.953 -10.502  1.00 15.00      A    N  
ATOM   2732  HN  PHE A 287     -43.330  10.635 -11.074  1.00 15.00      A    H  
ATOM   2733  CA  PHE A 287     -42.729   8.602 -11.024  1.00 15.00      A    C  
ATOM   2734  CB  PHE A 287     -43.333   8.485 -12.425  1.00 15.00      A    C  
ATOM   2735  CG  PHE A 287     -44.802   8.173 -12.436  1.00 15.00      A    C  
ATOM   2736  CD1 PHE A 287     -45.244   6.860 -12.432  1.00 15.00      A    C  
ATOM   2737  CD2 PHE A 287     -45.740   9.191 -12.455  1.00 15.00      A    C  
ATOM   2738  CE1 PHE A 287     -46.595   6.568 -12.446  1.00 15.00      A    C  
ATOM   2739  CE2 PHE A 287     -47.092   8.906 -12.469  1.00 15.00      A    C  
ATOM   2740  CZ  PHE A 287     -47.520   7.593 -12.464  1.00 15.00      A    C  
ATOM   2741  C   PHE A 287     -41.255   8.218 -11.065  1.00 15.00      A    C  
ATOM   2742  O   PHE A 287     -40.879   7.105 -10.692  1.00 15.00      A    O  
ATOM   2743  N   GLU A 288     -40.426   9.145 -11.509  1.00 15.00      A    N  
ATOM   2744  HN  GLU A 288     -40.787  10.017 -11.781  1.00 15.00      A    H  
ATOM   2745  CA  GLU A 288     -38.992   8.905 -11.618  1.00 15.00      A    C  
ATOM   2746  CB  GLU A 288     -38.343  10.002 -12.459  1.00 15.00      A    C  
ATOM   2747  CG  GLU A 288     -38.972  10.176 -13.828  1.00 15.00      A    C  
ATOM   2748  CD  GLU A 288     -38.670  11.530 -14.429  1.00 15.00      A    C  
ATOM   2749  OE1 GLU A 288     -37.484  11.803 -14.709  1.00 15.00      A    O  
ATOM   2750  OE2 GLU A 288     -39.616  12.323 -14.613  1.00 15.00      A    O  
ATOM   2751  C   GLU A 288     -38.319   8.845 -10.254  1.00 15.00      A    C  
ATOM   2752  O   GLU A 288     -37.383   8.077 -10.042  1.00 15.00      A    O  
ATOM   2753  N   HIS A 289     -38.799   9.651  -9.323  1.00 15.00      A    N  
ATOM   2754  HN  HIS A 289     -39.573  10.224  -9.534  1.00 15.00      A    H  
ATOM   2755  CA  HIS A 289     -38.217   9.697  -7.991  1.00 15.00      A    C  
ATOM   2756  CB  HIS A 289     -38.078  11.138  -7.508  1.00 15.00      A    C  
ATOM   2757  CG  HIS A 289     -36.877  11.828  -8.074  1.00 15.00      A    C  
ATOM   2758  ND1 HIS A 289     -35.954  12.489  -7.295  1.00 15.00      A    N  
ATOM   2759  HD1 HIS A 289     -35.990  12.587  -6.309  1.00 15.00      A    H  
ATOM   2760  CD2 HIS A 289     -36.438  11.943  -9.354  1.00 15.00      A    C  
ATOM   2761  CE1 HIS A 289     -35.000  12.979  -8.068  1.00 15.00      A    C  
ATOM   2762  NE2 HIS A 289     -35.269  12.661  -9.318  1.00 15.00      A    N  
ATOM   2763  HE2 HIS A 289     -34.717  12.900 -10.096  1.00 15.00      A    H  
ATOM   2764  C   HIS A 289     -38.993   8.845  -7.007  1.00 15.00      A    C  
ATOM   2765  O   HIS A 289     -38.806   8.951  -5.797  1.00 15.00      A    O  
ATOM   2766  N   ASP A 290     -39.859   8.004  -7.551  1.00 15.00      A    N  
ATOM   2767  HN  ASP A 290     -39.967   8.004  -8.525  1.00 15.00      A    H  
ATOM   2768  CA  ASP A 290     -40.673   7.090  -6.759  1.00 15.00      A    C  
ATOM   2769  CB  ASP A 290     -41.642   6.368  -7.708  1.00 15.00      A    C  
ATOM   2770  CG  ASP A 290     -42.545   5.352  -7.037  1.00 15.00      A    C  
ATOM   2771  OD1 ASP A 290     -42.634   5.348  -5.795  1.00 15.00      A    O  
ATOM   2772  OD2 ASP A 290     -43.204   4.573  -7.764  1.00 15.00      A    O  
ATOM   2773  C   ASP A 290     -39.766   6.074  -6.087  1.00 15.00      A    C  
ATOM   2774  O   ASP A 290     -39.734   5.945  -4.865  1.00 15.00      A    O  
ATOM   2775  N   PHE A 291     -38.991   5.384  -6.906  1.00 15.00      A    N  
ATOM   2776  HN  PHE A 291     -39.051   5.554  -7.867  1.00 15.00      A    H  
ATOM   2777  CA  PHE A 291     -38.073   4.373  -6.418  1.00 15.00      A    C  
ATOM   2778  CB  PHE A 291     -37.726   3.381  -7.531  1.00 15.00      A    C  
ATOM   2779  CG  PHE A 291     -37.647   3.983  -8.912  1.00 15.00      A    C  
ATOM   2780  CD1 PHE A 291     -38.773   4.044  -9.718  1.00 15.00      A    C  
ATOM   2781  CD2 PHE A 291     -36.450   4.476  -9.405  1.00 15.00      A    C  
ATOM   2782  CE1 PHE A 291     -38.708   4.585 -10.987  1.00 15.00      A    C  
ATOM   2783  CE2 PHE A 291     -36.377   5.019 -10.674  1.00 15.00      A    C  
ATOM   2784  CZ  PHE A 291     -37.508   5.075 -11.466  1.00 15.00      A    C  
ATOM   2785  C   PHE A 291     -36.803   4.984  -5.841  1.00 15.00      A    C  
ATOM   2786  O   PHE A 291     -36.244   4.463  -4.873  1.00 15.00      A    O  
ATOM   2787  N   GLY A 292     -36.349   6.084  -6.444  1.00 15.00      A    N  
ATOM   2788  HN  GLY A 292     -36.859   6.461  -7.189  1.00 15.00      A    H  
ATOM   2789  CA  GLY A 292     -35.130   6.742  -5.993  1.00 15.00      A    C  
ATOM   2790  C   GLY A 292     -33.976   5.765  -5.870  1.00 15.00      A    C  
ATOM   2791  O   GLY A 292     -33.474   5.520  -4.775  1.00 15.00      A    O  
ATOM   2792  N   ARG A 293     -33.571   5.182  -6.991  1.00 15.00      A    N  
ATOM   2793  HN  ARG A 293     -33.989   5.432  -7.839  1.00 15.00      A    H  
ATOM   2794  CA  ARG A 293     -32.493   4.202  -6.988  1.00 15.00      A    C  
ATOM   2795  CB  ARG A 293     -32.745   3.100  -8.021  1.00 15.00      A    C  
ATOM   2796  CG  ARG A 293     -34.034   2.313  -7.808  1.00 15.00      A    C  
ATOM   2797  CD  ARG A 293     -34.037   1.560  -6.483  1.00 15.00      A    C  
ATOM   2798  NE  ARG A 293     -34.335   2.434  -5.346  1.00 15.00      A    N  
ATOM   2799  HE  ARG A 293     -34.849   3.256  -5.530  1.00 15.00      A    H  
ATOM   2800  CZ  ARG A 293     -33.966   2.188  -4.089  1.00 15.00      A    C  
ATOM   2801  NH1 ARG A 293     -33.282   1.088  -3.792  1.00 15.00      A    N  
ATOM   2802 HH11 ARG A 293     -33.033   0.410  -4.540  1.00 15.00      A    H  
ATOM   2803 HH12 ARG A 293     -32.990   0.899  -2.809  1.00 15.00      A    H  
ATOM   2804  NH2 ARG A 293     -34.277   3.056  -3.134  1.00 15.00      A    N  
ATOM   2805 HH21 ARG A 293     -33.994   2.881  -2.149  1.00 15.00      A    H  
ATOM   2806 HH22 ARG A 293     -34.810   3.927  -3.373  1.00 15.00      A    H  
ATOM   2807  C   ARG A 293     -31.131   4.845  -7.205  1.00 15.00      A    C  
ATOM   2808  O   ARG A 293     -30.967   5.711  -8.060  1.00 15.00      A    O  
ATOM   2809  N   THR A 294     -30.163   4.407  -6.415  1.00 15.00      A    N  
ATOM   2810  HN  THR A 294     -30.367   3.726  -5.744  1.00 15.00      A    H  
ATOM   2811  CA  THR A 294     -28.808   4.911  -6.490  1.00 15.00      A    C  
ATOM   2812  CB  THR A 294     -28.227   4.992  -5.067  1.00 15.00      A    C  
ATOM   2813  OG1 THR A 294     -28.867   3.996  -4.248  1.00 15.00      A    O  
ATOM   2814  HG1 THR A 294     -28.682   4.169  -3.309  1.00 15.00      A    H  
ATOM   2815  CG2 THR A 294     -28.475   6.373  -4.476  1.00 15.00      A    C  
ATOM   2816  C   THR A 294     -27.941   3.968  -7.327  1.00 15.00      A    C  
ATOM   2817  O   THR A 294     -28.319   2.816  -7.561  1.00 15.00      A    O  
ATOM   2818  N   PRO A 295     -26.769   4.445  -7.794  1.00 15.00      A    N  
ATOM   2819  CA  PRO A 295     -25.842   3.635  -8.595  1.00 15.00      A    C  
ATOM   2820  CB  PRO A 295     -24.632   4.554  -8.812  1.00 15.00      A    C  
ATOM   2821  CG  PRO A 295     -24.800   5.670  -7.834  1.00 15.00      A    C  
ATOM   2822  CD  PRO A 295     -26.274   5.818  -7.611  1.00 15.00      A    C  
ATOM   2823  C   PRO A 295     -25.418   2.358  -7.866  1.00 15.00      A    C  
ATOM   2824  O   PRO A 295     -24.986   1.386  -8.488  1.00 15.00      A    O  
ATOM   2825  N   GLU A 296     -25.562   2.367  -6.548  1.00 15.00      A    N  
ATOM   2826  HN  GLU A 296     -25.922   3.168  -6.114  1.00 15.00      A    H  
ATOM   2827  CA  GLU A 296     -25.214   1.219  -5.728  1.00 15.00      A    C  
ATOM   2828  CB  GLU A 296     -25.368   1.592  -4.246  1.00 15.00      A    C  
ATOM   2829  CG  GLU A 296     -24.399   0.894  -3.298  1.00 15.00      A    C  
ATOM   2830  CD  GLU A 296     -24.713  -0.577  -3.085  1.00 15.00      A    C  
ATOM   2831  OE1 GLU A 296     -23.773  -1.345  -2.781  1.00 15.00      A    O  
ATOM   2832  OE2 GLU A 296     -25.887  -0.970  -3.236  1.00 15.00      A    O  
ATOM   2833  C   GLU A 296     -26.130   0.043  -6.071  1.00 15.00      A    C  
ATOM   2834  O   GLU A 296     -25.682  -0.980  -6.602  1.00 15.00      A    O  
ATOM   2835  N   VAL A 297     -27.422   0.222  -5.816  1.00 15.00      A    N  
ATOM   2836  HN  VAL A 297     -27.717   1.074  -5.429  1.00 15.00      A    H  
ATOM   2837  CA  VAL A 297     -28.408  -0.818  -6.076  1.00 15.00      A    C  
ATOM   2838  CB  VAL A 297     -29.789  -0.494  -5.465  1.00 15.00      A    C  
ATOM   2839  CG1 VAL A 297     -29.706  -0.479  -3.946  1.00 15.00      A    C  
ATOM   2840  CG2 VAL A 297     -30.321   0.830  -5.987  1.00 15.00      A    C  
ATOM   2841  C   VAL A 297     -28.553  -1.124  -7.565  1.00 15.00      A    C  
ATOM   2842  O   VAL A 297     -28.953  -2.226  -7.936  1.00 15.00      A    O  
ATOM   2843  N   SER A 298     -28.223  -0.156  -8.418  1.00 15.00      A    N  
ATOM   2844  HN  SER A 298     -27.929   0.715  -8.068  1.00 15.00      A    H  
ATOM   2845  CA  SER A 298     -28.311  -0.358  -9.860  1.00 15.00      A    C  
ATOM   2846  CB  SER A 298     -28.147   0.963 -10.618  1.00 15.00      A    C  
ATOM   2847  OG  SER A 298     -26.819   1.442 -10.534  1.00 15.00      A    O  
ATOM   2848  HG  SER A 298     -26.394   1.077  -9.749  1.00 15.00      A    H  
ATOM   2849  C   SER A 298     -27.275  -1.383 -10.317  1.00 15.00      A    C  
ATOM   2850  O   SER A 298     -27.399  -1.984 -11.384  1.00 15.00      A    O  
ATOM   2851  N   ARG A 299     -26.245  -1.575  -9.498  1.00 15.00      A    N  
ATOM   2852  HN  ARG A 299     -26.191  -1.053  -8.664  1.00 15.00      A    H  
ATOM   2853  CA  ARG A 299     -25.198  -2.539  -9.795  1.00 15.00      A    C  
ATOM   2854  CB  ARG A 299     -23.831  -2.000  -9.346  1.00 15.00      A    C  
ATOM   2855  CG  ARG A 299     -22.653  -2.937  -9.589  1.00 15.00      A    C  
ATOM   2856  CD  ARG A 299     -22.282  -3.711  -8.329  1.00 15.00      A    C  
ATOM   2857  NE  ARG A 299     -22.314  -2.860  -7.140  1.00 15.00      A    N  
ATOM   2858  HE  ARG A 299     -21.988  -1.940  -7.239  1.00 15.00      A    H  
ATOM   2859  CZ  ARG A 299     -22.753  -3.258  -5.945  1.00 15.00      A    C  
ATOM   2860  NH1 ARG A 299     -23.193  -4.499  -5.772  1.00 15.00      A    N  
ATOM   2861 HH11 ARG A 299     -23.537  -4.805  -4.836  1.00 15.00      A    H  
ATOM   2862 HH12 ARG A 299     -23.197  -5.171  -6.567  1.00 15.00      A    H  
ATOM   2863  NH2 ARG A 299     -22.763  -2.406  -4.931  1.00 15.00      A    N  
ATOM   2864 HH21 ARG A 299     -22.428  -1.431  -5.059  1.00 15.00      A    H  
ATOM   2865 HH22 ARG A 299     -23.120  -2.697  -3.986  1.00 15.00      A    H  
ATOM   2866  C   ARG A 299     -25.511  -3.856  -9.096  1.00 15.00      A    C  
ATOM   2867  O   ARG A 299     -25.262  -4.934  -9.639  1.00 15.00      A    O  
ATOM   2868  N   LEU A 300     -26.071  -3.752  -7.895  1.00 15.00      A    N  
ATOM   2869  HN  LEU A 300     -26.238  -2.858  -7.524  1.00 15.00      A    H  
ATOM   2870  CA  LEU A 300     -26.434  -4.920  -7.099  1.00 15.00      A    C  
ATOM   2871  CB  LEU A 300     -26.877  -4.482  -5.697  1.00 15.00      A    C  
ATOM   2872  CG  LEU A 300     -26.876  -5.554  -4.602  1.00 15.00      A    C  
ATOM   2873  CD1 LEU A 300     -25.569  -6.330  -4.603  1.00 15.00      A    C  
ATOM   2874  CD2 LEU A 300     -27.107  -4.913  -3.241  1.00 15.00      A    C  
ATOM   2875  C   LEU A 300     -27.528  -5.735  -7.787  1.00 15.00      A    C  
ATOM   2876  O   LEU A 300     -27.521  -6.965  -7.740  1.00 15.00      A    O  
ATOM   2877  N   THR A 301     -28.456  -5.048  -8.442  1.00 15.00      A    N  
ATOM   2878  HN  THR A 301     -28.413  -4.068  -8.446  1.00 15.00      A    H  
ATOM   2879  CA  THR A 301     -29.542  -5.716  -9.148  1.00 15.00      A    C  
ATOM   2880  CB  THR A 301     -30.600  -4.703  -9.629  1.00 15.00      A    C  
ATOM   2881  OG1 THR A 301     -29.948  -3.494 -10.033  1.00 15.00      A    O  
ATOM   2882  HG1 THR A 301     -29.845  -2.915  -9.268  1.00 15.00      A    H  
ATOM   2883  CG2 THR A 301     -31.585  -4.396  -8.510  1.00 15.00      A    C  
ATOM   2884  C   THR A 301     -28.999  -6.492 -10.344  1.00 15.00      A    C  
ATOM   2885  O   THR A 301     -29.476  -7.580 -10.663  1.00 15.00      A    O  
ATOM   2886  N   ARG A 302     -27.979  -5.931 -10.987  1.00 15.00      A    N  
ATOM   2887  HN  ARG A 302     -27.647  -5.061 -10.682  1.00 15.00      A    H  
ATOM   2888  CA  ARG A 302     -27.357  -6.570 -12.140  1.00 15.00      A    C  
ATOM   2889  CB  ARG A 302     -26.459  -5.589 -12.895  1.00 15.00      A    C  
ATOM   2890  CG  ARG A 302     -27.218  -4.423 -13.507  1.00 15.00      A    C  
ATOM   2891  CD  ARG A 302     -26.376  -3.678 -14.530  1.00 15.00      A    C  
ATOM   2892  NE  ARG A 302     -25.168  -3.095 -13.940  1.00 15.00      A    N  
ATOM   2893  HE  ARG A 302     -24.429  -3.708 -13.737  1.00 15.00      A    H  
ATOM   2894  CZ  ARG A 302     -25.024  -1.796 -13.667  1.00 15.00      A    C  
ATOM   2895  NH1 ARG A 302     -26.013  -0.946 -13.924  1.00 15.00      A    N  
ATOM   2896 HH11 ARG A 302     -25.906   0.069 -13.712  1.00 15.00      A    H  
ATOM   2897 HH12 ARG A 302     -26.905  -1.293 -14.336  1.00 15.00      A    H  
ATOM   2898  NH2 ARG A 302     -23.885  -1.346 -13.147  1.00 15.00      A    N  
ATOM   2899 HH21 ARG A 302     -23.771  -0.331 -12.934  1.00 15.00      A    H  
ATOM   2900 HH22 ARG A 302     -23.100  -2.002 -12.954  1.00 15.00      A    H  
ATOM   2901  C   ARG A 302     -26.577  -7.809 -11.714  1.00 15.00      A    C  
ATOM   2902  O   ARG A 302     -26.220  -8.650 -12.540  1.00 15.00      A    O  
ATOM   2903  N   THR A 303     -26.309  -7.914 -10.417  1.00 15.00      A    N  
ATOM   2904  HN  THR A 303     -26.602  -7.204  -9.807  1.00 15.00      A    H  
ATOM   2905  CA  THR A 303     -25.604  -9.065  -9.881  1.00 15.00      A    C  
ATOM   2906  CB  THR A 303     -24.974  -8.745  -8.508  1.00 15.00      A    C  
ATOM   2907  OG1 THR A 303     -24.477  -7.397  -8.510  1.00 15.00      A    O  
ATOM   2908  HG1 THR A 303     -24.644  -6.994  -9.370  1.00 15.00      A    H  
ATOM   2909  CG2 THR A 303     -23.825  -9.696  -8.213  1.00 15.00      A    C  
ATOM   2910  C   THR A 303     -26.594 -10.223  -9.744  1.00 15.00      A    C  
ATOM   2911  O   THR A 303     -26.247 -11.385  -9.952  1.00 15.00      A    O  
ATOM   2912  N   LEU A 304     -27.841  -9.878  -9.424  1.00 15.00      A    N  
ATOM   2913  HN  LEU A 304     -28.048  -8.931  -9.281  1.00 15.00      A    H  
ATOM   2914  CA  LEU A 304     -28.909 -10.860  -9.275  1.00 15.00      A    C  
ATOM   2915  CB  LEU A 304     -30.125 -10.223  -8.593  1.00 15.00      A    C  
ATOM   2916  CG  LEU A 304     -30.189 -10.335  -7.069  1.00 15.00      A    C  
ATOM   2917  CD1 LEU A 304     -31.291  -9.443  -6.521  1.00 15.00      A    C  
ATOM   2918  CD2 LEU A 304     -30.417 -11.780  -6.652  1.00 15.00      A    C  
ATOM   2919  C   LEU A 304     -29.324 -11.411 -10.633  1.00 15.00      A    C  
ATOM   2920  O   LEU A 304     -29.670 -12.587 -10.760  1.00 15.00      A    O  
ATOM   2921  N   GLN A 305     -29.276 -10.553 -11.649  1.00 15.00      A    N  
ATOM   2922  HN  GLN A 305     -28.999  -9.627 -11.476  1.00 15.00      A    H  
ATOM   2923  CA  GLN A 305     -29.644 -10.939 -13.008  1.00 15.00      A    C  
ATOM   2924  CB  GLN A 305     -29.675  -9.719 -13.928  1.00 15.00      A    C  
ATOM   2925  CG  GLN A 305     -30.831  -8.772 -13.655  1.00 15.00      A    C  
ATOM   2926  CD  GLN A 305     -30.926  -7.654 -14.673  1.00 15.00      A    C  
ATOM   2927  OE1 GLN A 305     -29.918  -7.196 -15.211  1.00 15.00      A    O  
ATOM   2928  NE2 GLN A 305     -32.143  -7.208 -14.947  1.00 15.00      A    N  
ATOM   2929 HE21 GLN A 305     -32.901  -7.618 -14.482  1.00 15.00      A    H  
ATOM   2930 HE22 GLN A 305     -32.234  -6.489 -15.605  1.00 15.00      A    H  
ATOM   2931  C   GLN A 305     -28.709 -12.004 -13.571  1.00 15.00      A    C  
ATOM   2932  O   GLN A 305     -29.036 -12.680 -14.544  1.00 15.00      A    O  
ATOM   2933  N   ARG A 306     -27.542 -12.151 -12.960  1.00 15.00      A    N  
ATOM   2934  HN  ARG A 306     -27.323 -11.576 -12.197  1.00 15.00      A    H  
ATOM   2935  CA  ARG A 306     -26.580 -13.146 -13.404  1.00 15.00      A    C  
ATOM   2936  CB  ARG A 306     -25.153 -12.597 -13.351  1.00 15.00      A    C  
ATOM   2937  CG  ARG A 306     -24.569 -12.295 -14.720  1.00 15.00      A    C  
ATOM   2938  CD  ARG A 306     -23.078 -12.014 -14.637  1.00 15.00      A    C  
ATOM   2939  NE  ARG A 306     -22.435 -12.092 -15.951  1.00 15.00      A    N  
ATOM   2940  HE  ARG A 306     -22.815 -11.538 -16.667  1.00 15.00      A    H  
ATOM   2941  CZ  ARG A 306     -21.379 -12.861 -16.221  1.00 15.00      A    C  
ATOM   2942  NH1 ARG A 306     -20.843 -13.620 -15.268  1.00 15.00      A    N  
ATOM   2943 HH11 ARG A 306     -20.019 -14.222 -15.476  1.00 15.00      A    H  
ATOM   2944 HH12 ARG A 306     -21.248 -13.615 -14.308  1.00 15.00      A    H  
ATOM   2945  NH2 ARG A 306     -20.858 -12.871 -17.445  1.00 15.00      A    N  
ATOM   2946 HH21 ARG A 306     -20.034 -13.471 -17.660  1.00 15.00      A    H  
ATOM   2947 HH22 ARG A 306     -21.272 -12.280 -18.197  1.00 15.00      A    H  
ATOM   2948  C   ARG A 306     -26.691 -14.429 -12.587  1.00 15.00      A    C  
ATOM   2949  O   ARG A 306     -25.977 -15.396 -12.839  1.00 15.00      A    O  
ATOM   2950  N   PHE A 307     -27.602 -14.442 -11.622  1.00 15.00      A    N  
ATOM   2951  HN  PHE A 307     -28.168 -13.650 -11.484  1.00 15.00      A    H  
ATOM   2952  CA  PHE A 307     -27.795 -15.613 -10.772  1.00 15.00      A    C  
ATOM   2953  CB  PHE A 307     -27.912 -15.207  -9.297  1.00 15.00      A    C  
ATOM   2954  CG  PHE A 307     -26.602 -14.836  -8.654  1.00 15.00      A    C  
ATOM   2955  CD1 PHE A 307     -25.462 -15.594  -8.875  1.00 15.00      A    C  
ATOM   2956  CD2 PHE A 307     -26.513 -13.734  -7.819  1.00 15.00      A    C  
ATOM   2957  CE1 PHE A 307     -24.258 -15.255  -8.283  1.00 15.00      A    C  
ATOM   2958  CE2 PHE A 307     -25.314 -13.390  -7.224  1.00 15.00      A    C  
ATOM   2959  CZ  PHE A 307     -24.186 -14.152  -7.453  1.00 15.00      A    C  
ATOM   2960  C   PHE A 307     -29.018 -16.412 -11.205  1.00 15.00      A    C  
ATOM   2961  O   PHE A 307     -29.832 -16.829 -10.375  1.00 15.00      A    O  
ATOM   2962  N   LEU A 308     -29.142 -16.619 -12.509  1.00 15.00      A    N  
ATOM   2963  HN  LEU A 308     -28.462 -16.259 -13.116  1.00 15.00      A    H  
ATOM   2964  CA  LEU A 308     -30.262 -17.374 -13.055  1.00 15.00      A    C  
ATOM   2965  CB  LEU A 308     -30.742 -16.764 -14.380  1.00 15.00      A    C  
ATOM   2966  CG  LEU A 308     -31.165 -15.290 -14.351  1.00 15.00      A    C  
ATOM   2967  CD1 LEU A 308     -31.566 -14.828 -15.744  1.00 15.00      A    C  
ATOM   2968  CD2 LEU A 308     -32.299 -15.062 -13.363  1.00 15.00      A    C  
ATOM   2969  C   LEU A 308     -29.878 -18.833 -13.263  1.00 15.00      A    C  
ATOM   2970  O   LEU A 308     -30.378 -19.719 -12.579  1.00 15.00      A    O  
ATOM   2971  N   ALA A 309     -28.969 -19.079 -14.200  1.00 15.00      A    N  
ATOM   2972  HN  ALA A 309     -28.585 -18.333 -14.703  1.00 15.00      A    H  
ATOM   2973  CA  ALA A 309     -28.532 -20.438 -14.493  1.00 15.00      A    C  
ATOM   2974  CB  ALA A 309     -27.842 -20.512 -15.848  1.00 15.00      A    C  
ATOM   2975  C   ALA A 309     -27.628 -20.978 -13.387  1.00 15.00      A    C  
ATOM   2976  O   ALA A 309     -26.535 -20.469 -13.155  1.00 15.00      A    O  
ATOM   2977  N   LYS A 310     -28.104 -22.009 -12.703  1.00 15.00      A    N  
ATOM   2978  HN  LYS A 310     -28.981 -22.369 -12.942  1.00 15.00      A    H  
ATOM   2979  CA  LYS A 310     -27.358 -22.625 -11.613  1.00 15.00      A    C  
ATOM   2980  CB  LYS A 310     -27.750 -22.031 -10.245  1.00 15.00      A    C  
ATOM   2981  CG  LYS A 310     -29.166 -21.461 -10.143  1.00 15.00      A    C  
ATOM   2982  CD  LYS A 310     -30.244 -22.533 -10.260  1.00 15.00      A    C  
ATOM   2983  CE  LYS A 310     -31.198 -22.227 -11.405  1.00 15.00      A    C  
ATOM   2984  NZ  LYS A 310     -32.270 -23.246 -11.550  1.00 15.00      A    N  
ATOM   2985  HZ1 LYS A 310     -32.786 -23.348 -10.654  1.00 15.00      A    H  
ATOM   2986  HZ2 LYS A 310     -31.860 -24.163 -11.812  1.00 15.00      A    H  
ATOM   2987  HZ3 LYS A 310     -32.941 -22.954 -12.291  1.00 15.00      A    H  
ATOM   2988  C   LYS A 310     -27.548 -24.140 -11.593  1.00 15.00      A    C  
ATOM   2989  O   LYS A 310     -28.593 -24.645 -12.009  1.00 15.00      A    O  
ATOM   2990  N   THR A 311     -26.537 -24.854 -11.111  1.00 15.00      A    N  
ATOM   2991  HN  THR A 311     -25.731 -24.388 -10.803  1.00 15.00      A    H  
ATOM   2992  CA  THR A 311     -26.592 -26.308 -11.014  1.00 15.00      A    C  
ATOM   2993  CB  THR A 311     -25.231 -26.947 -11.374  1.00 15.00      A    C  
ATOM   2994  OG1 THR A 311     -25.291 -28.374 -11.210  1.00 15.00      A    O  
ATOM   2995  HG1 THR A 311     -24.953 -28.796 -12.008  1.00 15.00      A    H  
ATOM   2996  CG2 THR A 311     -24.860 -26.639 -12.815  1.00 15.00      A    C  
ATOM   2997  C   THR A 311     -26.997 -26.715  -9.594  1.00 15.00      A    C  
ATOM   2998  O   THR A 311     -26.938 -25.899  -8.678  1.00 15.00      A    O  
ATOM   2999  N   VAL A 312     -27.372 -27.981  -9.415  1.00 15.00      A    N  
ATOM   3000  HN  VAL A 312     -27.339 -28.599 -10.181  1.00 15.00      A    H  
ATOM   3001  CA  VAL A 312     -27.815 -28.490  -8.112  1.00 15.00      A    C  
ATOM   3002  CB  VAL A 312     -28.319 -29.945  -8.207  1.00 15.00      A    C  
ATOM   3003  CG1 VAL A 312     -29.576 -30.012  -9.062  1.00 15.00      A    C  
ATOM   3004  CG2 VAL A 312     -27.235 -30.859  -8.774  1.00 15.00      A    C  
ATOM   3005  C   VAL A 312     -26.737 -28.403  -7.025  1.00 15.00      A    C  
ATOM   3006  O   VAL A 312     -27.041 -28.398  -5.835  1.00 15.00      A    O  
ATOM   3007  N   HIS A 313     -25.476 -28.346  -7.430  1.00 15.00      A    N  
ATOM   3008  HN  HIS A 313     -25.277 -28.358  -8.392  1.00 15.00      A    H  
ATOM   3009  CA  HIS A 313     -24.386 -28.271  -6.467  1.00 15.00      A    C  
ATOM   3010  CB  HIS A 313     -23.245 -29.220  -6.835  1.00 15.00      A    C  
ATOM   3011  CG  HIS A 313     -22.963 -30.233  -5.769  1.00 15.00      A    C  
ATOM   3012  ND1 HIS A 313     -23.591 -31.462  -5.708  1.00 15.00      A    N  
ATOM   3013  HD1 HIS A 313     -24.269 -31.793  -6.338  1.00 15.00      A    H  
ATOM   3014  CD2 HIS A 313     -22.120 -30.189  -4.711  1.00 15.00      A    C  
ATOM   3015  CE1 HIS A 313     -23.147 -32.128  -4.658  1.00 15.00      A    C  
ATOM   3016  NE2 HIS A 313     -22.254 -31.379  -4.037  1.00 15.00      A    N  
ATOM   3017  HE2 HIS A 313     -21.766 -31.634  -3.224  1.00 15.00      A    H  
ATOM   3018  C   HIS A 313     -23.878 -26.847  -6.283  1.00 15.00      A    C  
ATOM   3019  O   HIS A 313     -23.129 -26.566  -5.350  1.00 15.00      A    O  
ATOM   3020  N   ASN A 314     -24.284 -25.953  -7.173  1.00 15.00      A    N  
ATOM   3021  HN  ASN A 314     -24.870 -26.234  -7.903  1.00 15.00      A    H  
ATOM   3022  CA  ASN A 314     -23.871 -24.559  -7.087  1.00 15.00      A    C  
ATOM   3023  CB  ASN A 314     -23.406 -24.042  -8.451  1.00 15.00      A    C  
ATOM   3024  CG  ASN A 314     -21.900 -23.891  -8.530  1.00 15.00      A    C  
ATOM   3025  OD1 ASN A 314     -21.194 -24.827  -8.896  1.00 15.00      A    O  
ATOM   3026  ND2 ASN A 314     -21.402 -22.710  -8.193  1.00 15.00      A    N  
ATOM   3027 HD21 ASN A 314     -22.023 -22.005  -7.915  1.00 15.00      A    H  
ATOM   3028 HD22 ASN A 314     -20.430 -22.593  -8.234  1.00 15.00      A    H  
ATOM   3029  C   ASN A 314     -25.009 -23.692  -6.568  1.00 15.00      A    C  
ATOM   3030  O   ASN A 314     -24.789 -22.596  -6.046  1.00 15.00      A    O  
ATOM   3031  N   ASN A 315     -26.228 -24.203  -6.712  1.00 15.00      A    N  
ATOM   3032  HN  ASN A 315     -26.320 -25.088  -7.127  1.00 15.00      A    H  
ATOM   3033  CA  ASN A 315     -27.436 -23.504  -6.284  1.00 15.00      A    C  
ATOM   3034  CB  ASN A 315     -28.687 -24.319  -6.651  1.00 15.00      A    C  
ATOM   3035  CG  ASN A 315     -29.767 -24.319  -5.585  1.00 15.00      A    C  
ATOM   3036  OD1 ASN A 315     -29.777 -25.168  -4.699  1.00 15.00      A    O  
ATOM   3037  ND2 ASN A 315     -30.690 -23.373  -5.666  1.00 15.00      A    N  
ATOM   3038 HD21 ASN A 315     -30.629 -22.728  -6.401  1.00 15.00      A    H  
ATOM   3039 HD22 ASN A 315     -31.401 -23.363  -4.990  1.00 15.00      A    H  
ATOM   3040  C   ASN A 315     -27.406 -23.152  -4.800  1.00 15.00      A    C  
ATOM   3041  O   ASN A 315     -27.862 -22.083  -4.411  1.00 15.00      A    O  
ATOM   3042  N   LEU A 316     -26.858 -24.048  -3.987  1.00 15.00      A    N  
ATOM   3043  HN  LEU A 316     -26.513 -24.883  -4.362  1.00 15.00      A    H  
ATOM   3044  CA  LEU A 316     -26.766 -23.824  -2.548  1.00 15.00      A    C  
ATOM   3045  CB  LEU A 316     -26.022 -24.975  -1.877  1.00 15.00      A    C  
ATOM   3046  CG  LEU A 316     -26.774 -26.307  -1.801  1.00 15.00      A    C  
ATOM   3047  CD1 LEU A 316     -25.998 -27.404  -2.514  1.00 15.00      A    C  
ATOM   3048  CD2 LEU A 316     -27.040 -26.689  -0.352  1.00 15.00      A    C  
ATOM   3049  C   LEU A 316     -26.082 -22.496  -2.241  1.00 15.00      A    C  
ATOM   3050  O   LEU A 316     -26.642 -21.643  -1.552  1.00 15.00      A    O  
ATOM   3051  N   ALA A 317     -24.887 -22.312  -2.792  1.00 15.00      A    N  
ATOM   3052  HN  ALA A 317     -24.503 -23.023  -3.344  1.00 15.00      A    H  
ATOM   3053  CA  ALA A 317     -24.128 -21.086  -2.595  1.00 15.00      A    C  
ATOM   3054  CB  ALA A 317     -22.713 -21.255  -3.129  1.00 15.00      A    C  
ATOM   3055  C   ALA A 317     -24.825 -19.919  -3.288  1.00 15.00      A    C  
ATOM   3056  O   ALA A 317     -24.817 -18.791  -2.792  1.00 15.00      A    O  
ATOM   3057  N   ILE A 318     -25.437 -20.205  -4.433  1.00 15.00      A    N  
ATOM   3058  HN  ILE A 318     -25.398 -21.124  -4.774  1.00 15.00      A    H  
ATOM   3059  CA  ILE A 318     -26.153 -19.193  -5.200  1.00 15.00      A    C  
ATOM   3060  CB  ILE A 318     -26.596 -19.733  -6.587  1.00 15.00      A    C  
ATOM   3061  CG1 ILE A 318     -25.627 -19.272  -7.687  1.00 15.00      A    C  
ATOM   3062  CG2 ILE A 318     -28.025 -19.339  -6.940  1.00 15.00      A    C  
ATOM   3063  CD1 ILE A 318     -24.167 -19.566  -7.401  1.00 15.00      A    C  
ATOM   3064  C   ILE A 318     -27.332 -18.633  -4.399  1.00 15.00      A    C  
ATOM   3065  O   ILE A 318     -27.643 -17.448  -4.494  1.00 15.00      A    O  
ATOM   3066  N   ARG A 319     -27.969 -19.484  -3.594  1.00 15.00      A    N  
ATOM   3067  HN  ARG A 319     -27.674 -20.422  -3.559  1.00 15.00      A    H  
ATOM   3068  CA  ARG A 319     -29.096 -19.056  -2.769  1.00 15.00      A    C  
ATOM   3069  CB  ARG A 319     -29.846 -20.254  -2.172  1.00 15.00      A    C  
ATOM   3070  CG  ARG A 319     -30.418 -21.212  -3.203  1.00 15.00      A    C  
ATOM   3071  CD  ARG A 319     -31.094 -20.471  -4.348  1.00 15.00      A    C  
ATOM   3072  NE  ARG A 319     -32.278 -19.742  -3.908  1.00 15.00      A    N  
ATOM   3073  HE  ARG A 319     -32.234 -19.288  -3.035  1.00 15.00      A    H  
ATOM   3074  CZ  ARG A 319     -33.397 -19.650  -4.613  1.00 15.00      A    C  
ATOM   3075  NH1 ARG A 319     -33.507 -20.226  -5.801  1.00 15.00      A    N  
ATOM   3076 HH11 ARG A 319     -34.395 -20.139  -6.356  1.00 15.00      A    H  
ATOM   3077 HH12 ARG A 319     -32.712 -20.762  -6.201  1.00 15.00      A    H  
ATOM   3078  NH2 ARG A 319     -34.411 -18.981  -4.117  1.00 15.00      A    N  
ATOM   3079 HH21 ARG A 319     -35.300 -18.897  -4.651  1.00 15.00      A    H  
ATOM   3080 HH22 ARG A 319     -34.326 -18.530  -3.171  1.00 15.00      A    H  
ATOM   3081  C   ARG A 319     -28.608 -18.153  -1.651  1.00 15.00      A    C  
ATOM   3082  O   ARG A 319     -29.212 -17.119  -1.366  1.00 15.00      A    O  
ATOM   3083  N   GLN A 320     -27.507 -18.555  -1.022  1.00 15.00      A    N  
ATOM   3084  HN  GLN A 320     -27.079 -19.398  -1.295  1.00 15.00      A    H  
ATOM   3085  CA  GLN A 320     -26.921 -17.777   0.059  1.00 15.00      A    C  
ATOM   3086  CB  GLN A 320     -25.743 -18.534   0.681  1.00 15.00      A    C  
ATOM   3087  CG  GLN A 320     -26.118 -19.893   1.255  1.00 15.00      A    C  
ATOM   3088  CD  GLN A 320     -24.911 -20.706   1.682  1.00 15.00      A    C  
ATOM   3089  OE1 GLN A 320     -24.321 -21.429   0.883  1.00 15.00      A    O  
ATOM   3090  NE2 GLN A 320     -24.541 -20.600   2.949  1.00 15.00      A    N  
ATOM   3091 HE21 GLN A 320     -25.058 -20.010   3.535  1.00 15.00      A    H  
ATOM   3092 HE22 GLN A 320     -23.764 -21.116   3.248  1.00 15.00      A    H  
ATOM   3093  C   GLN A 320     -26.464 -16.422  -0.470  1.00 15.00      A    C  
ATOM   3094  O   GLN A 320     -26.579 -15.404   0.206  1.00 15.00      A    O  
ATOM   3095  N   ARG A 321     -25.955 -16.420  -1.698  1.00 15.00      A    N  
ATOM   3096  HN  ARG A 321     -25.877 -17.271  -2.184  1.00 15.00      A    H  
ATOM   3097  CA  ARG A 321     -25.495 -15.197  -2.334  1.00 15.00      A    C  
ATOM   3098  CB  ARG A 321     -24.565 -15.518  -3.506  1.00 15.00      A    C  
ATOM   3099  CG  ARG A 321     -23.177 -15.985  -3.089  1.00 15.00      A    C  
ATOM   3100  CD  ARG A 321     -22.371 -14.851  -2.472  1.00 15.00      A    C  
ATOM   3101  NE  ARG A 321     -22.215 -13.734  -3.406  1.00 15.00      A    N  
ATOM   3102  HE  ARG A 321     -21.864 -13.944  -4.299  1.00 15.00      A    H  
ATOM   3103  CZ  ARG A 321     -22.496 -12.465  -3.107  1.00 15.00      A    C  
ATOM   3104  NH1 ARG A 321     -22.967 -12.147  -1.904  1.00 15.00      A    N  
ATOM   3105 HH11 ARG A 321     -23.195 -11.157  -1.672  1.00 15.00      A    H  
ATOM   3106 HH12 ARG A 321     -23.099 -12.887  -1.181  1.00 15.00      A    H  
ATOM   3107  NH2 ARG A 321     -22.344 -11.520  -4.027  1.00 15.00      A    N  
ATOM   3108 HH21 ARG A 321     -21.989 -11.765  -4.976  1.00 15.00      A    H  
ATOM   3109 HH22 ARG A 321     -22.570 -10.528  -3.803  1.00 15.00      A    H  
ATOM   3110  C   ARG A 321     -26.675 -14.346  -2.802  1.00 15.00      A    C  
ATOM   3111  O   ARG A 321     -26.606 -13.118  -2.790  1.00 15.00      A    O  
ATOM   3112  N   ARG A 322     -27.756 -15.009  -3.211  1.00 15.00      A    N  
ATOM   3113  HN  ARG A 322     -27.746 -15.992  -3.204  1.00 15.00      A    H  
ATOM   3114  CA  ARG A 322     -28.954 -14.316  -3.676  1.00 15.00      A    C  
ATOM   3115  CB  ARG A 322     -29.910 -15.272  -4.393  1.00 15.00      A    C  
ATOM   3116  CG  ARG A 322     -29.745 -15.281  -5.905  1.00 15.00      A    C  
ATOM   3117  CD  ARG A 322     -30.411 -16.491  -6.541  1.00 15.00      A    C  
ATOM   3118  NE  ARG A 322     -31.871 -16.435  -6.471  1.00 15.00      A    N  
ATOM   3119  HE  ARG A 322     -32.270 -16.133  -5.619  1.00 15.00      A    H  
ATOM   3120  CZ  ARG A 322     -32.677 -16.790  -7.481  1.00 15.00      A    C  
ATOM   3121  NH1 ARG A 322     -32.165 -17.212  -8.642  1.00 15.00      A    N  
ATOM   3122 HH11 ARG A 322     -31.131 -17.273  -8.774  1.00 15.00      A    H  
ATOM   3123 HH12 ARG A 322     -32.797 -17.494  -9.423  1.00 15.00      A    H  
ATOM   3124  NH2 ARG A 322     -33.996 -16.698  -7.344  1.00 15.00      A    N  
ATOM   3125 HH21 ARG A 322     -34.407 -16.355  -6.453  1.00 15.00      A    H  
ATOM   3126 HH22 ARG A 322     -34.624 -16.977  -8.128  1.00 15.00      A    H  
ATOM   3127  C   ARG A 322     -29.655 -13.611  -2.524  1.00 15.00      A    C  
ATOM   3128  O   ARG A 322     -29.945 -12.419  -2.608  1.00 15.00      A    O  
ATOM   3129  N   ALA A 323     -29.907 -14.348  -1.443  1.00 15.00      A    N  
ATOM   3130  HN  ALA A 323     -29.656 -15.300  -1.441  1.00 15.00      A    H  
ATOM   3131  CA  ALA A 323     -30.558 -13.782  -0.265  1.00 15.00      A    C  
ATOM   3132  CB  ALA A 323     -30.829 -14.866   0.767  1.00 15.00      A    C  
ATOM   3133  C   ALA A 323     -29.700 -12.672   0.332  1.00 15.00      A    C  
ATOM   3134  O   ALA A 323     -30.209 -11.652   0.792  1.00 15.00      A    O  
ATOM   3135  N   GLN A 324     -28.384 -12.875   0.298  1.00 15.00      A    N  
ATOM   3136  HN  GLN A 324     -28.041 -13.711  -0.079  1.00 15.00      A    H  
ATOM   3137  CA  GLN A 324     -27.441 -11.890   0.814  1.00 15.00      A    C  
ATOM   3138  CB  GLN A 324     -26.007 -12.420   0.702  1.00 15.00      A    C  
ATOM   3139  CG  GLN A 324     -24.960 -11.497   1.299  1.00 15.00      A    C  
ATOM   3140  CD  GLN A 324     -25.015 -11.462   2.812  1.00 15.00      A    C  
ATOM   3141  OE1 GLN A 324     -25.218 -12.484   3.462  1.00 15.00      A    O  
ATOM   3142  NE2 GLN A 324     -24.859 -10.279   3.379  1.00 15.00      A    N  
ATOM   3143 HE21 GLN A 324     -24.720  -9.503   2.799  1.00 15.00      A    H  
ATOM   3144 HE22 GLN A 324     -24.893 -10.230   4.356  1.00 15.00      A    H  
ATOM   3145  C   GLN A 324     -27.567 -10.589   0.030  1.00 15.00      A    C  
ATOM   3146  O   GLN A 324     -27.418  -9.495   0.577  1.00 15.00      A    O  
ATOM   3147  N   LEU A 325     -27.848 -10.727  -1.259  1.00 15.00      A    N  
ATOM   3148  HN  LEU A 325     -27.962 -11.629  -1.625  1.00 15.00      A    H  
ATOM   3149  CA  LEU A 325     -28.005  -9.585  -2.141  1.00 15.00      A    C  
ATOM   3150  CB  LEU A 325     -27.931 -10.033  -3.602  1.00 15.00      A    C  
ATOM   3151  CG  LEU A 325     -26.726  -9.540  -4.404  1.00 15.00      A    C  
ATOM   3152  CD1 LEU A 325     -25.422  -9.890  -3.703  1.00 15.00      A    C  
ATOM   3153  CD2 LEU A 325     -26.750 -10.121  -5.807  1.00 15.00      A    C  
ATOM   3154  C   LEU A 325     -29.330  -8.882  -1.876  1.00 15.00      A    C  
ATOM   3155  O   LEU A 325     -29.377  -7.657  -1.778  1.00 15.00      A    O  
ATOM   3156  N   VAL A 326     -30.402  -9.663  -1.751  1.00 15.00      A    N  
ATOM   3157  HN  VAL A 326     -30.297 -10.640  -1.823  1.00 15.00      A    H  
ATOM   3158  CA  VAL A 326     -31.728  -9.104  -1.493  1.00 15.00      A    C  
ATOM   3159  CB  VAL A 326     -32.827 -10.189  -1.452  1.00 15.00      A    C  
ATOM   3160  CG1 VAL A 326     -34.199  -9.556  -1.268  1.00 15.00      A    C  
ATOM   3161  CG2 VAL A 326     -32.799 -11.027  -2.721  1.00 15.00      A    C  
ATOM   3162  C   VAL A 326     -31.721  -8.317  -0.187  1.00 15.00      A    C  
ATOM   3163  O   VAL A 326     -32.174  -7.169  -0.138  1.00 15.00      A    O  
ATOM   3164  N   ALA A 327     -31.184  -8.933   0.862  1.00 15.00      A    N  
ATOM   3165  HN  ALA A 327     -30.874  -9.864   0.764  1.00 15.00      A    H  
ATOM   3166  CA  ALA A 327     -31.085  -8.288   2.163  1.00 15.00      A    C  
ATOM   3167  CB  ALA A 327     -30.492  -9.244   3.187  1.00 15.00      A    C  
ATOM   3168  C   ALA A 327     -30.248  -7.015   2.071  1.00 15.00      A    C  
ATOM   3169  O   ALA A 327     -30.529  -6.027   2.748  1.00 15.00      A    O  
ATOM   3170  N   GLN A 328     -29.230  -7.036   1.212  1.00 15.00      A    N  
ATOM   3171  HN  GLN A 328     -29.063  -7.848   0.686  1.00 15.00      A    H  
ATOM   3172  CA  GLN A 328     -28.366  -5.876   1.026  1.00 15.00      A    C  
ATOM   3173  CB  GLN A 328     -27.102  -6.243   0.242  1.00 15.00      A    C  
ATOM   3174  CG  GLN A 328     -25.873  -6.453   1.118  1.00 15.00      A    C  
ATOM   3175  CD  GLN A 328     -24.708  -7.084   0.377  1.00 15.00      A    C  
ATOM   3176  OE1 GLN A 328     -24.891  -7.944  -0.485  1.00 15.00      A    O  
ATOM   3177  NE2 GLN A 328     -23.496  -6.653   0.701  1.00 15.00      A    N  
ATOM   3178 HE21 GLN A 328     -23.419  -5.960   1.390  1.00 15.00      A    H  
ATOM   3179 HE22 GLN A 328     -22.729  -7.041   0.234  1.00 15.00      A    H  
ATOM   3180  C   GLN A 328     -29.129  -4.738   0.351  1.00 15.00      A    C  
ATOM   3181  O   GLN A 328     -28.999  -3.578   0.739  1.00 15.00      A    O  
ATOM   3182  N   ILE A 329     -29.936  -5.078  -0.653  1.00 15.00      A    N  
ATOM   3183  HN  ILE A 329     -29.985  -6.019  -0.933  1.00 15.00      A    H  
ATOM   3184  CA  ILE A 329     -30.744  -4.082  -1.350  1.00 15.00      A    C  
ATOM   3185  CB  ILE A 329     -31.501  -4.690  -2.556  1.00 15.00      A    C  
ATOM   3186  CG1 ILE A 329     -30.530  -5.367  -3.522  1.00 15.00      A    C  
ATOM   3187  CG2 ILE A 329     -32.309  -3.621  -3.283  1.00 15.00      A    C  
ATOM   3188  CD1 ILE A 329     -31.208  -6.196  -4.591  1.00 15.00      A    C  
ATOM   3189  C   ILE A 329     -31.766  -3.510  -0.374  1.00 15.00      A    C  
ATOM   3190  O   ILE A 329     -32.085  -2.322  -0.406  1.00 15.00      A    O  
ATOM   3191  N   CYS A 330     -32.264  -4.377   0.498  1.00 15.00      A    N  
ATOM   3192  HN  CYS A 330     -31.963  -5.313   0.460  1.00 15.00      A    H  
ATOM   3193  CA  CYS A 330     -33.242  -3.996   1.501  1.00 15.00      A    C  
ATOM   3194  CB  CYS A 330     -33.727  -5.242   2.244  1.00 15.00      A    C  
ATOM   3195  SG  CYS A 330     -35.216  -4.991   3.232  1.00 15.00      A    S  
ATOM   3196  HG  CYS A 330     -35.002  -5.498   4.438  1.00 15.00      A    H  
ATOM   3197  C   CYS A 330     -32.627  -3.018   2.492  1.00 15.00      A    C  
ATOM   3198  O   CYS A 330     -33.233  -2.005   2.841  1.00 15.00      A    O  
ATOM   3199  N   ASP A 331     -31.408  -3.320   2.916  1.00 15.00      A    N  
ATOM   3200  HN  ASP A 331     -30.969  -4.129   2.569  1.00 15.00      A    H  
ATOM   3201  CA  ASP A 331     -30.695  -2.490   3.877  1.00 15.00      A    C  
ATOM   3202  CB  ASP A 331     -29.342  -3.115   4.210  1.00 15.00      A    C  
ATOM   3203  CG  ASP A 331     -28.563  -2.314   5.229  1.00 15.00      A    C  
ATOM   3204  OD1 ASP A 331     -27.691  -1.528   4.817  1.00 15.00      A    O  
ATOM   3205  OD2 ASP A 331     -28.822  -2.470   6.436  1.00 15.00      A    O  
ATOM   3206  C   ASP A 331     -30.531  -1.057   3.370  1.00 15.00      A    C  
ATOM   3207  O   ASP A 331     -30.983  -0.110   4.015  1.00 15.00      A    O  
ATOM   3208  N   GLU A 332     -29.909  -0.901   2.200  1.00 15.00      A    N  
ATOM   3209  HN  GLU A 332     -29.554  -1.691   1.734  1.00 15.00      A    H  
ATOM   3210  CA  GLU A 332     -29.716   0.425   1.610  1.00 15.00      A    C  
ATOM   3211  CB  GLU A 332     -28.832   0.353   0.355  1.00 15.00      A    C  
ATOM   3212  CG  GLU A 332     -29.158   1.368  -0.747  1.00 15.00      A    C  
ATOM   3213  CD  GLU A 332     -28.806   2.813  -0.404  1.00 15.00      A    C  
ATOM   3214  OE1 GLU A 332     -28.441   3.090   0.758  1.00 15.00      A    O  
ATOM   3215  OE2 GLU A 332     -28.911   3.690  -1.302  1.00 15.00      A    O  
ATOM   3216  C   GLU A 332     -31.061   1.091   1.314  1.00 15.00      A    C  
ATOM   3217  O   GLU A 332     -31.203   2.307   1.437  1.00 15.00      A    O  
ATOM   3218  N   ALA A 333     -32.060   0.290   0.950  1.00 15.00      A    N  
ATOM   3219  HN  ALA A 333     -31.900  -0.679   0.883  1.00 15.00      A    H  
ATOM   3220  CA  ALA A 333     -33.391   0.822   0.662  1.00 15.00      A    C  
ATOM   3221  CB  ALA A 333     -34.346  -0.283   0.240  1.00 15.00      A    C  
ATOM   3222  C   ALA A 333     -33.923   1.546   1.889  1.00 15.00      A    C  
ATOM   3223  O   ALA A 333     -34.584   2.582   1.785  1.00 15.00      A    O  
ATOM   3224  N   LEU A 334     -33.594   0.997   3.051  1.00 15.00      A    N  
ATOM   3225  HN  LEU A 334     -33.049   0.176   3.051  1.00 15.00      A    H  
ATOM   3226  CA  LEU A 334     -34.000   1.569   4.322  1.00 15.00      A    C  
ATOM   3227  CB  LEU A 334     -33.852   0.530   5.433  1.00 15.00      A    C  
ATOM   3228  CG  LEU A 334     -34.957  -0.520   5.520  1.00 15.00      A    C  
ATOM   3229  CD1 LEU A 334     -34.528  -1.676   6.409  1.00 15.00      A    C  
ATOM   3230  CD2 LEU A 334     -36.239   0.108   6.045  1.00 15.00      A    C  
ATOM   3231  C   LEU A 334     -33.148   2.788   4.639  1.00 15.00      A    C  
ATOM   3232  O   LEU A 334     -33.652   3.803   5.123  1.00 15.00      A    O  
ATOM   3233  N   GLN A 335     -31.855   2.678   4.357  1.00 15.00      A    N  
ATOM   3234  HN  GLN A 335     -31.520   1.830   3.986  1.00 15.00      A    H  
ATOM   3235  CA  GLN A 335     -30.916   3.767   4.592  1.00 15.00      A    C  
ATOM   3236  CB  GLN A 335     -29.492   3.336   4.249  1.00 15.00      A    C  
ATOM   3237  CG  GLN A 335     -29.016   2.109   5.000  1.00 15.00      A    C  
ATOM   3238  CD  GLN A 335     -27.536   2.161   5.294  1.00 15.00      A    C  
ATOM   3239  OE1 GLN A 335     -26.976   3.238   5.505  1.00 15.00      A    O  
ATOM   3240  NE2 GLN A 335     -26.887   1.009   5.295  1.00 15.00      A    N  
ATOM   3241 HE21 GLN A 335     -27.396   0.175   5.102  1.00 15.00      A    H  
ATOM   3242 HE22 GLN A 335     -25.934   1.019   5.489  1.00 15.00      A    H  
ATOM   3243  C   GLN A 335     -31.299   4.991   3.765  1.00 15.00      A    C  
ATOM   3244  O   GLN A 335     -31.257   6.119   4.253  1.00 15.00      A    O  
ATOM   3245  N   TYR A 336     -31.669   4.754   2.511  1.00 15.00      A    N  
ATOM   3246  HN  TYR A 336     -31.642   3.829   2.175  1.00 15.00      A    H  
ATOM   3247  CA  TYR A 336     -32.085   5.817   1.609  1.00 15.00      A    C  
ATOM   3248  CB  TYR A 336     -32.416   5.244   0.231  1.00 15.00      A    C  
ATOM   3249  CG  TYR A 336     -33.012   6.249  -0.736  1.00 15.00      A    C  
ATOM   3250  CD1 TYR A 336     -32.226   7.241  -1.316  1.00 15.00      A    C  
ATOM   3251  CD2 TYR A 336     -34.358   6.198  -1.084  1.00 15.00      A    C  
ATOM   3252  CE1 TYR A 336     -32.767   8.147  -2.216  1.00 15.00      A    C  
ATOM   3253  CE2 TYR A 336     -34.905   7.104  -1.978  1.00 15.00      A    C  
ATOM   3254  CZ  TYR A 336     -34.107   8.075  -2.544  1.00 15.00      A    C  
ATOM   3255  OH  TYR A 336     -34.642   8.972  -3.452  1.00 15.00      A    O  
ATOM   3256  HH  TYR A 336     -35.601   8.972  -3.390  1.00 15.00      A    H  
ATOM   3257  C   TYR A 336     -33.302   6.537   2.168  1.00 15.00      A    C  
ATOM   3258  O   TYR A 336     -33.425   7.755   2.050  1.00 15.00      A    O  
ATOM   3259  N   ALA A 337     -34.203   5.769   2.765  1.00 15.00      A    N  
ATOM   3260  HN  ALA A 337     -34.049   4.801   2.811  1.00 15.00      A    H  
ATOM   3261  CA  ALA A 337     -35.406   6.327   3.352  1.00 15.00      A    C  
ATOM   3262  CB  ALA A 337     -36.377   5.221   3.731  1.00 15.00      A    C  
ATOM   3263  C   ALA A 337     -35.051   7.163   4.570  1.00 15.00      A    C  
ATOM   3264  O   ALA A 337     -35.450   8.320   4.678  1.00 15.00      A    O  
ATOM   3265  N   ALA A 338     -34.266   6.575   5.465  1.00 15.00      A    N  
ATOM   3266  HN  ALA A 338     -33.958   5.657   5.298  1.00 15.00      A    H  
ATOM   3267  CA  ALA A 338     -33.850   7.248   6.689  1.00 15.00      A    C  
ATOM   3268  CB  ALA A 338     -32.992   6.326   7.542  1.00 15.00      A    C  
ATOM   3269  C   ALA A 338     -33.118   8.554   6.398  1.00 15.00      A    C  
ATOM   3270  O   ALA A 338     -33.456   9.599   6.945  1.00 15.00      A    O  
ATOM   3271  N   ARG A 339     -32.150   8.513   5.498  1.00 15.00      A    N  
ATOM   3272  HN  ARG A 339     -31.939   7.664   5.048  1.00 15.00      A    H  
ATOM   3273  CA  ARG A 339     -31.389   9.709   5.173  1.00 15.00      A    C  
ATOM   3274  CB  ARG A 339     -30.035   9.359   4.558  1.00 15.00      A    C  
ATOM   3275  CG  ARG A 339     -30.123   8.872   3.130  1.00 15.00      A    C  
ATOM   3276  CD  ARG A 339     -28.826   8.237   2.675  1.00 15.00      A    C  
ATOM   3277  NE  ARG A 339     -28.929   7.801   1.290  1.00 15.00      A    N  
ATOM   3278  HE  ARG A 339     -29.119   8.493   0.621  1.00 15.00      A    H  
ATOM   3279  CZ  ARG A 339     -28.790   6.533   0.888  1.00 15.00      A    C  
ATOM   3280  NH1 ARG A 339     -28.525   5.571   1.769  1.00 15.00      A    N  
ATOM   3281 HH11 ARG A 339     -28.423   5.792   2.779  1.00 15.00      A    H  
ATOM   3282 HH12 ARG A 339     -28.420   4.569   1.441  1.00 15.00      A    H  
ATOM   3283  NH2 ARG A 339     -28.937   6.227  -0.395  1.00 15.00      A    N  
ATOM   3284 HH21 ARG A 339     -29.161   6.966  -1.090  1.00 15.00      A    H  
ATOM   3285 HH22 ARG A 339     -28.832   5.224  -0.717  1.00 15.00      A    H  
ATOM   3286  C   ARG A 339     -32.172  10.684   4.289  1.00 15.00      A    C  
ATOM   3287  O   ARG A 339     -31.650  11.715   3.887  1.00 15.00      A    O  
ATOM   3288  N   LEU A 340     -33.414  10.349   3.970  1.00 15.00      A    N  
ATOM   3289  HN  LEU A 340     -33.776   9.490   4.279  1.00 15.00      A    H  
ATOM   3290  CA  LEU A 340     -34.253  11.230   3.165  1.00 15.00      A    C  
ATOM   3291  CB  LEU A 340     -34.944  10.452   2.037  1.00 15.00      A    C  
ATOM   3292  CG  LEU A 340     -35.804  11.272   1.068  1.00 15.00      A    C  
ATOM   3293  CD1 LEU A 340     -35.035  12.480   0.554  1.00 15.00      A    C  
ATOM   3294  CD2 LEU A 340     -36.275  10.411  -0.095  1.00 15.00      A    C  
ATOM   3295  C   LEU A 340     -35.298  11.876   4.057  1.00 15.00      A    C  
ATOM   3296  O   LEU A 340     -35.686  13.019   3.863  1.00 15.00      A    O  
ATOM   3297  N   ARG A 341     -35.704  11.138   5.073  1.00 15.00      A    N  
ATOM   3298  HN  ARG A 341     -35.305  10.251   5.205  1.00 15.00      A    H  
ATOM   3299  CA  ARG A 341     -36.717  11.597   6.003  1.00 15.00      A    C  
ATOM   3300  CB  ARG A 341     -37.353  10.390   6.685  1.00 15.00      A    C  
ATOM   3301  CG  ARG A 341     -36.370   9.538   7.470  1.00 15.00      A    C  
ATOM   3302  CD  ARG A 341     -37.068   8.532   8.361  1.00 15.00      A    C  
ATOM   3303  NE  ARG A 341     -36.391   8.393   9.650  1.00 15.00      A    N  
ATOM   3304  HE  ARG A 341     -35.536   8.878   9.770  1.00 15.00      A    H  
ATOM   3305  CZ  ARG A 341     -36.860   7.686  10.668  1.00 15.00      A    C  
ATOM   3306  NH1 ARG A 341     -38.016   7.043  10.564  1.00 15.00      A    N  
ATOM   3307 HH11 ARG A 341     -38.581   7.104   9.675  1.00 15.00      A    H  
ATOM   3308 HH12 ARG A 341     -38.380   6.488  11.358  1.00 15.00      A    H  
ATOM   3309  NH2 ARG A 341     -36.177   7.647  11.805  1.00 15.00      A    N  
ATOM   3310 HH21 ARG A 341     -35.273   8.188  11.887  1.00 15.00      A    H  
ATOM   3311 HH22 ARG A 341     -36.529   7.099  12.613  1.00 15.00      A    H  
ATOM   3312  C   ARG A 341     -36.130  12.524   7.059  1.00 15.00      A    C  
ATOM   3313  O   ARG A 341     -36.858  13.277   7.707  1.00 15.00      A    O  
ATOM   3314  N   GLU A 342     -34.816  12.468   7.224  1.00 15.00      A    N  
ATOM   3315  HN  GLU A 342     -34.291  11.852   6.673  1.00 15.00      A    H  
ATOM   3316  CA  GLU A 342     -34.144  13.278   8.230  1.00 15.00      A    C  
ATOM   3317  CB  GLU A 342     -33.410  12.366   9.220  1.00 15.00      A    C  
ATOM   3318  CG  GLU A 342     -34.331  11.381   9.932  1.00 15.00      A    C  
ATOM   3319  CD  GLU A 342     -33.620  10.133  10.421  1.00 15.00      A    C  
ATOM   3320  OE1 GLU A 342     -34.253   9.338  11.147  1.00 15.00      A    O  
ATOM   3321  OE2 GLU A 342     -32.444   9.936  10.068  1.00 15.00      A    O  
ATOM   3322  C   GLU A 342     -33.193  14.324   7.636  1.00 15.00      A    C  
ATOM   3323  O   GLU A 342     -32.866  15.310   8.296  1.00 15.00      A    O  
ATOM   3324  N   LEU A 343     -32.757  14.126   6.394  1.00 15.00      A    N  
ATOM   3325  HN  LEU A 343     -33.053  13.338   5.897  1.00 15.00      A    H  
ATOM   3326  CA  LEU A 343     -31.829  15.069   5.769  1.00 15.00      A    C  
ATOM   3327  CB  LEU A 343     -30.745  14.338   4.973  1.00 15.00      A    C  
ATOM   3328  CG  LEU A 343     -29.401  14.132   5.677  1.00 15.00      A    C  
ATOM   3329  CD1 LEU A 343     -28.651  15.450   5.801  1.00 15.00      A    C  
ATOM   3330  CD2 LEU A 343     -28.563  13.102   4.933  1.00 15.00      A    C  
ATOM   3331  C   LEU A 343     -32.512  16.117   4.887  1.00 15.00      A    C  
ATOM   3332  O   LEU A 343     -32.013  17.235   4.752  1.00 15.00      A    O  
ATOM   3333  N   GLU A 344     -33.643  15.769   4.288  1.00 15.00      A    N  
ATOM   3334  HN  GLU A 344     -34.023  14.882   4.445  1.00 15.00      A    H  
ATOM   3335  CA  GLU A 344     -34.339  16.700   3.409  1.00 15.00      A    C  
ATOM   3336  CB  GLU A 344     -34.055  16.381   1.937  1.00 15.00      A    C  
ATOM   3337  CG  GLU A 344     -34.625  17.405   0.964  1.00 15.00      A    C  
ATOM   3338  CD  GLU A 344     -34.713  16.890  -0.459  1.00 15.00      A    C  
ATOM   3339  OE1 GLU A 344     -33.853  17.258  -1.278  1.00 15.00      A    O  
ATOM   3340  OE2 GLU A 344     -35.646  16.119  -0.753  1.00 15.00      A    O  
ATOM   3341  C   GLU A 344     -35.846  16.694   3.648  1.00 15.00      A    C  
ATOM   3342  O   GLU A 344     -36.516  15.689   3.425  1.00 15.00      A    O  
ATOM   3343  N   PRO A 345     -36.397  17.823   4.107  1.00 15.00      A    N  
ATOM   3344  CA  PRO A 345     -37.827  17.960   4.351  1.00 15.00      A    C  
ATOM   3345  CB  PRO A 345     -37.850  18.980   5.490  1.00 15.00      A    C  
ATOM   3346  CG  PRO A 345     -36.661  19.854   5.255  1.00 15.00      A    C  
ATOM   3347  CD  PRO A 345     -35.663  19.050   4.458  1.00 15.00      A    C  
ATOM   3348  C   PRO A 345     -38.557  18.518   3.120  1.00 15.00      A    C  
ATOM   3349  O   PRO A 345     -39.571  19.202   3.246  1.00 15.00      A    O  
ATOM   3350  N   GLY A 346     -38.045  18.198   1.931  1.00 15.00      A    N  
ATOM   3351  HN  GLY A 346     -37.261  17.610   1.894  1.00 15.00      A    H  
ATOM   3352  CA  GLY A 346     -38.631  18.692   0.691  1.00 15.00      A    C  
ATOM   3353  C   GLY A 346     -39.992  18.103   0.367  1.00 15.00      A    C  
ATOM   3354  O   GLY A 346     -40.779  18.709  -0.362  1.00 15.00      A    O  
ATOM   3355  N   TRP A 347     -40.280  16.931   0.919  1.00 15.00      A    N  
ATOM   3356  HN  TRP A 347     -39.616  16.502   1.492  1.00 15.00      A    H  
ATOM   3357  CA  TRP A 347     -41.555  16.253   0.684  1.00 15.00      A    C  
ATOM   3358  CB  TRP A 347     -41.564  14.902   1.397  1.00 15.00      A    C  
ATOM   3359  CG  TRP A 347     -42.181  13.799   0.590  1.00 15.00      A    C  
ATOM   3360  CD1 TRP A 347     -43.508  13.614   0.330  1.00 15.00      A    C  
ATOM   3361  CD2 TRP A 347     -41.498  12.726  -0.060  1.00 15.00      A    C  
ATOM   3362  NE1 TRP A 347     -43.692  12.492  -0.437  1.00 15.00      A    N  
ATOM   3363  HE1 TRP A 347     -44.555  12.153  -0.753  1.00 15.00      A    H  
ATOM   3364  CE2 TRP A 347     -42.474  11.928  -0.691  1.00 15.00      A    C  
ATOM   3365  CE3 TRP A 347     -40.157  12.366  -0.172  1.00 15.00      A    C  
ATOM   3366  CZ2 TRP A 347     -42.151  10.788  -1.418  1.00 15.00      A    C  
ATOM   3367  CZ3 TRP A 347     -39.838  11.235  -0.894  1.00 15.00      A    C  
ATOM   3368  CH2 TRP A 347     -40.830  10.460  -1.510  1.00 15.00      A    C  
ATOM   3369  C   TRP A 347     -42.758  17.093   1.139  1.00 15.00      A    C  
ATOM   3370  O   TRP A 347     -43.876  16.914   0.655  1.00 15.00      A    O  
ATOM   3371  N   SER A 348     -42.525  18.018   2.058  1.00 15.00      A    N  
ATOM   3372  HN  SER A 348     -41.616  18.137   2.399  1.00 15.00      A    H  
ATOM   3373  CA  SER A 348     -43.592  18.861   2.577  1.00 15.00      A    C  
ATOM   3374  CB  SER A 348     -43.631  18.750   4.100  1.00 15.00      A    C  
ATOM   3375  OG  SER A 348     -42.322  18.573   4.615  1.00 15.00      A    O  
ATOM   3376  HG  SER A 348     -41.897  19.428   4.692  1.00 15.00      A    H  
ATOM   3377  C   SER A 348     -43.419  20.323   2.163  1.00 15.00      A    C  
ATOM   3378  O   SER A 348     -44.021  21.216   2.757  1.00 15.00      A    O  
ATOM   3379  N   ALA A 349     -42.596  20.564   1.147  1.00 15.00      A    N  
ATOM   3380  HN  ALA A 349     -42.146  19.812   0.702  1.00 15.00      A    H  
ATOM   3381  CA  ALA A 349     -42.350  21.923   0.678  1.00 15.00      A    C  
ATOM   3382  CB  ALA A 349     -41.020  22.005  -0.052  1.00 15.00      A    C  
ATOM   3383  C   ALA A 349     -43.486  22.439  -0.206  1.00 15.00      A    C  
ATOM   3384  O   ALA A 349     -44.084  23.477   0.071  1.00 15.00      A    O  
ATOM   3385  N   THR A 350     -43.783  21.711  -1.269  1.00 15.00      A    N  
ATOM   3386  HN  THR A 350     -43.285  20.889  -1.445  1.00 15.00      A    H  
ATOM   3387  CA  THR A 350     -44.835  22.109  -2.188  1.00 15.00      A    C  
ATOM   3388  CB  THR A 350     -44.242  22.532  -3.544  1.00 15.00      A    C  
ATOM   3389  OG1 THR A 350     -42.999  21.844  -3.749  1.00 15.00      A    O  
ATOM   3390  HG1 THR A 350     -43.178  20.914  -3.940  1.00 15.00      A    H  
ATOM   3391  CG2 THR A 350     -44.000  24.035  -3.575  1.00 15.00      A    C  
ATOM   3392  C   THR A 350     -45.843  20.984  -2.399  1.00 15.00      A    C  
ATOM   3393  O   THR A 350     -45.462  19.841  -2.660  1.00 15.00      A    O  
ATOM   3394  N   PRO A 351     -47.142  21.286  -2.256  1.00 15.00      A    N  
ATOM   3395  CA  PRO A 351     -48.212  20.304  -2.446  1.00 15.00      A    C  
ATOM   3396  CB  PRO A 351     -49.453  20.993  -1.850  1.00 15.00      A    C  
ATOM   3397  CG  PRO A 351     -48.947  22.227  -1.169  1.00 15.00      A    C  
ATOM   3398  CD  PRO A 351     -47.678  22.597  -1.879  1.00 15.00      A    C  
ATOM   3399  C   PRO A 351     -48.434  20.011  -3.926  1.00 15.00      A    C  
ATOM   3400  O   PRO A 351     -48.099  20.828  -4.785  1.00 15.00      A    O  
ATOM   3401  N   GLY A 352     -49.006  18.854  -4.219  1.00 15.00      A    N  
ATOM   3402  HN  GLY A 352     -49.266  18.244  -3.497  1.00 15.00      A    H  
ATOM   3403  CA  GLY A 352     -49.256  18.487  -5.594  1.00 15.00      A    C  
ATOM   3404  C   GLY A 352     -50.518  17.669  -5.751  1.00 15.00      A    C  
ATOM   3405  O   GLY A 352     -51.142  17.287  -4.764  1.00 15.00      A    O  
ATOM   3406  N   CYS A 353     -50.887  17.401  -6.996  1.00 15.00      A    N  
ATOM   3407  HN  CYS A 353     -50.348  17.750  -7.733  1.00 15.00      A    H  
ATOM   3408  CA  CYS A 353     -52.083  16.624  -7.300  1.00 15.00      A    C  
ATOM   3409  CB  CYS A 353     -52.683  17.109  -8.625  1.00 15.00      A    C  
ATOM   3410  SG  CYS A 353     -54.326  16.459  -9.004  1.00 15.00      A    S  
ATOM   3411  HG  CYS A 353     -54.765  15.816  -7.931  1.00 15.00      A    H  
ATOM   3412  C   CYS A 353     -51.761  15.130  -7.379  1.00 15.00      A    C  
ATOM   3413  O   CYS A 353     -52.653  14.297  -7.525  1.00 15.00      A    O  
ATOM   3414  N   GLN A 354     -50.477  14.808  -7.277  1.00 15.00      A    N  
ATOM   3415  HN  GLN A 354     -49.820  15.522  -7.154  1.00 15.00      A    H  
ATOM   3416  CA  GLN A 354     -50.005  13.428  -7.334  1.00 15.00      A    C  
ATOM   3417  CB  GLN A 354     -50.019  12.944  -8.792  1.00 15.00      A    C  
ATOM   3418  CG  GLN A 354     -50.074  11.432  -8.969  1.00 15.00      A    C  
ATOM   3419  CD  GLN A 354     -51.479  10.877  -8.835  1.00 15.00      A    C  
ATOM   3420  OE1 GLN A 354     -51.886  10.446  -7.762  1.00 15.00      A    O  
ATOM   3421  NE2 GLN A 354     -52.224  10.878  -9.931  1.00 15.00      A    N  
ATOM   3422 HE21 GLN A 354     -51.839  11.233 -10.752  1.00 15.00      A    H  
ATOM   3423 HE22 GLN A 354     -53.138  10.531  -9.866  1.00 15.00      A    H  
ATOM   3424  C   GLN A 354     -48.576  13.392  -6.798  1.00 15.00      A    C  
ATOM   3425  O   GLN A 354     -47.646  13.798  -7.497  1.00 15.00      A    O  
ATOM   3426  N   LEU A 355     -48.396  12.932  -5.562  1.00 15.00      A    N  
ATOM   3427  HN  LEU A 355     -49.170  12.618  -5.042  1.00 15.00      A    H  
ATOM   3428  CA  LEU A 355     -47.063  12.899  -4.959  1.00 15.00      A    C  
ATOM   3429  CB  LEU A 355     -46.949  13.985  -3.886  1.00 15.00      A    C  
ATOM   3430  CG  LEU A 355     -45.933  15.095  -4.151  1.00 15.00      A    C  
ATOM   3431  CD1 LEU A 355     -46.502  16.118  -5.120  1.00 15.00      A    C  
ATOM   3432  CD2 LEU A 355     -45.515  15.761  -2.849  1.00 15.00      A    C  
ATOM   3433  C   LEU A 355     -46.718  11.553  -4.334  1.00 15.00      A    C  
ATOM   3434  O   LEU A 355     -45.787  11.472  -3.533  1.00 15.00      A    O  
ATOM   3435  N   HIS A 356     -47.444  10.500  -4.704  1.00 15.00      A    N  
ATOM   3436  HN  HIS A 356     -48.157  10.619  -5.362  1.00 15.00      A    H  
ATOM   3437  CA  HIS A 356     -47.195   9.165  -4.140  1.00 15.00      A    C  
ATOM   3438  CB  HIS A 356     -45.777   8.680  -4.485  1.00 15.00      A    C  
ATOM   3439  CG  HIS A 356     -45.719   7.422  -5.296  1.00 15.00      A    C  
ATOM   3440  ND1 HIS A 356     -45.906   6.169  -4.762  1.00 15.00      A    N  
ATOM   3441  HD1 HIS A 356     -46.089   5.961  -3.808  1.00 15.00      A    H  
ATOM   3442  CD2 HIS A 356     -45.460   7.230  -6.612  1.00 15.00      A    C  
ATOM   3443  CE1 HIS A 356     -45.770   5.262  -5.708  1.00 15.00      A    C  
ATOM   3444  NE2 HIS A 356     -45.495   5.879  -6.839  1.00 15.00      A    N  
ATOM   3445  HE2 HIS A 356     -45.267   5.431  -7.685  1.00 15.00      A    H  
ATOM   3446  C   HIS A 356     -47.373   9.215  -2.618  1.00 15.00      A    C  
ATOM   3447  O   HIS A 356     -46.523   8.746  -1.859  1.00 15.00      A    O  
ATOM   3448  N   ASP A 357     -48.496   9.778  -2.190  1.00 15.00      A    N  
ATOM   3449  HN  ASP A 357     -49.155  10.093  -2.852  1.00 15.00      A    H  
ATOM   3450  CA  ASP A 357     -48.810   9.936  -0.770  1.00 15.00      A    C  
ATOM   3451  CB  ASP A 357     -49.914  10.984  -0.590  1.00 15.00      A    C  
ATOM   3452  CG  ASP A 357     -51.111  10.715  -1.481  1.00 15.00      A    C  
ATOM   3453  OD1 ASP A 357     -50.952  10.792  -2.722  1.00 15.00      A    O  
ATOM   3454  OD2 ASP A 357     -52.200  10.422  -0.945  1.00 15.00      A    O  
ATOM   3455  C   ASP A 357     -49.235   8.626  -0.121  1.00 15.00      A    C  
ATOM   3456  O   ASP A 357     -49.296   8.523   1.104  1.00 15.00      A    O  
ATOM   3457  N   ALA A 358     -49.510   7.624  -0.947  1.00 15.00      A    N  
ATOM   3458  HN  ALA A 358     -49.454   7.778  -1.910  1.00 15.00      A    H  
ATOM   3459  CA  ALA A 358     -49.927   6.308  -0.461  1.00 15.00      A    C  
ATOM   3460  CB  ALA A 358     -50.552   5.507  -1.593  1.00 15.00      A    C  
ATOM   3461  C   ALA A 358     -48.765   5.527   0.164  1.00 15.00      A    C  
ATOM   3462  O   ALA A 358     -48.893   4.336   0.455  1.00 15.00      A    O  
ATOM   3463  N   GLU A 359     -47.633   6.203   0.343  1.00 15.00      A    N  
ATOM   3464  HN  GLU A 359     -47.600   7.136   0.062  1.00 15.00      A    H  
ATOM   3465  CA  GLU A 359     -46.441   5.604   0.928  1.00 15.00      A    C  
ATOM   3466  CB  GLU A 359     -45.209   6.022   0.118  1.00 15.00      A    C  
ATOM   3467  CG  GLU A 359     -44.637   4.937  -0.773  1.00 15.00      A    C  
ATOM   3468  CD  GLU A 359     -45.657   4.317  -1.701  1.00 15.00      A    C  
ATOM   3469  OE1 GLU A 359     -45.837   3.085  -1.648  1.00 15.00      A    O  
ATOM   3470  OE2 GLU A 359     -46.278   5.053  -2.497  1.00 15.00      A    O  
ATOM   3471  C   GLU A 359     -46.274   6.055   2.376  1.00 15.00      A    C  
ATOM   3472  O   GLU A 359     -46.206   5.238   3.293  1.00 15.00      A    O  
ATOM   3473  N   GLN A 360     -46.182   7.374   2.554  1.00 15.00      A    N  
ATOM   3474  HN  GLN A 360     -46.240   7.946   1.763  1.00 15.00      A    H  
ATOM   3475  CA  GLN A 360     -46.023   8.012   3.870  1.00 15.00      A    C  
ATOM   3476  CB  GLN A 360     -47.143   7.620   4.844  1.00 15.00      A    C  
ATOM   3477  CG  GLN A 360     -48.519   8.152   4.470  1.00 15.00      A    C  
ATOM   3478  CD  GLN A 360     -49.588   7.079   4.549  1.00 15.00      A    C  
ATOM   3479  OE1 GLN A 360     -49.828   6.359   3.587  1.00 15.00      A    O  
ATOM   3480  NE2 GLN A 360     -50.244   6.967   5.695  1.00 15.00      A    N  
ATOM   3481 HE21 GLN A 360     -50.010   7.570   6.424  1.00 15.00      A    H  
ATOM   3482 HE22 GLN A 360     -50.927   6.265   5.768  1.00 15.00      A    H  
ATOM   3483  C   GLN A 360     -44.639   7.808   4.507  1.00 15.00      A    C  
ATOM   3484  O   GLN A 360     -44.192   8.650   5.283  1.00 15.00      A    O  
ATOM   3485  N   LEU A 361     -43.981   6.703   4.170  1.00 15.00      A    N  
ATOM   3486  HN  LEU A 361     -44.414   6.078   3.549  1.00 15.00      A    H  
ATOM   3487  CA  LEU A 361     -42.660   6.353   4.712  1.00 15.00      A    C  
ATOM   3488  CB  LEU A 361     -42.128   5.104   4.002  1.00 15.00      A    C  
ATOM   3489  CG  LEU A 361     -40.661   4.734   4.240  1.00 15.00      A    C  
ATOM   3490  CD1 LEU A 361     -40.277   3.537   3.387  1.00 15.00      A    C  
ATOM   3491  CD2 LEU A 361     -40.406   4.446   5.710  1.00 15.00      A    C  
ATOM   3492  C   LEU A 361     -41.624   7.485   4.643  1.00 15.00      A    C  
ATOM   3493  O   LEU A 361     -41.115   7.930   5.665  1.00 15.00      A    O  
ATOM   3494  N   TRP A 362     -41.315   7.936   3.435  1.00 15.00      A    N  
ATOM   3495  HN  TRP A 362     -41.764   7.548   2.660  1.00 15.00      A    H  
ATOM   3496  CA  TRP A 362     -40.319   8.991   3.223  1.00 15.00      A    C  
ATOM   3497  CB  TRP A 362     -39.927   9.046   1.743  1.00 15.00      A    C  
ATOM   3498  CG  TRP A 362     -39.179   7.853   1.229  1.00 15.00      A    C  
ATOM   3499  CD1 TRP A 362     -37.838   7.628   1.326  1.00 15.00      A    C  
ATOM   3500  CD2 TRP A 362     -39.721   6.735   0.513  1.00 15.00      A    C  
ATOM   3501  NE1 TRP A 362     -37.509   6.444   0.717  1.00 15.00      A    N  
ATOM   3502  HE1 TRP A 362     -36.607   6.067   0.654  1.00 15.00      A    H  
ATOM   3503  CE2 TRP A 362     -38.647   5.874   0.212  1.00 15.00      A    C  
ATOM   3504  CE3 TRP A 362     -41.008   6.377   0.100  1.00 15.00      A    C  
ATOM   3505  CZ2 TRP A 362     -38.820   4.681  -0.483  1.00 15.00      A    C  
ATOM   3506  CZ3 TRP A 362     -41.176   5.191  -0.590  1.00 15.00      A    C  
ATOM   3507  CH2 TRP A 362     -40.089   4.356  -0.875  1.00 15.00      A    C  
ATOM   3508  C   TRP A 362     -40.807  10.382   3.646  1.00 15.00      A    C  
ATOM   3509  O   TRP A 362     -40.580  11.354   2.926  1.00 15.00      A    O  
ATOM   3510  N   LEU A 363     -41.457  10.484   4.802  1.00 15.00      A    N  
ATOM   3511  HN  LEU A 363     -41.581   9.676   5.352  1.00 15.00      A    H  
ATOM   3512  CA  LEU A 363     -41.960  11.766   5.299  1.00 15.00      A    C  
ATOM   3513  CB  LEU A 363     -42.935  12.445   4.318  1.00 15.00      A    C  
ATOM   3514  CG  LEU A 363     -44.203  11.682   3.924  1.00 15.00      A    C  
ATOM   3515  CD1 LEU A 363     -43.965  10.820   2.694  1.00 15.00      A    C  
ATOM   3516  CD2 LEU A 363     -45.332  12.658   3.666  1.00 15.00      A    C  
ATOM   3517  C   LEU A 363     -42.572  11.619   6.691  1.00 15.00      A    C  
ATOM   3518  O   LEU A 363     -43.732  11.982   6.922  1.00 15.00      A    O  
ATOM   3519  N   ASP A 364     -41.782  11.085   7.614  1.00 15.00      A    N  
ATOM   3520  HN  ASP A 364     -40.865  10.809   7.367  1.00 15.00      A    H  
ATOM   3521  CA  ASP A 364     -42.229  10.872   8.984  1.00 15.00      A    C  
ATOM   3522  CB  ASP A 364     -41.315   9.930   9.793  1.00 15.00      A    C  
ATOM   3523  CG  ASP A 364     -40.379   9.073   8.969  1.00 15.00      A    C  
ATOM   3524  OD1 ASP A 364     -40.213   7.885   9.300  1.00 15.00      A    O  
ATOM   3525  OD2 ASP A 364     -39.774   9.596   8.016  1.00 15.00      A    O  
ATOM   3526  C   ASP A 364     -42.426  12.192   9.735  1.00 15.00      A    C  
ATOM   3527  O   ASP A 364     -43.551  12.524  10.110  1.00 15.00      A    O  
ATOM   3528  N   PRO A 365     -41.350  12.988   9.966  1.00 15.00      A    N  
ATOM   3529  CA  PRO A 365     -41.474  14.258  10.685  1.00 15.00      A    C  
ATOM   3530  CB  PRO A 365     -40.022  14.735  10.863  1.00 15.00      A    C  
ATOM   3531  CG  PRO A 365     -39.172  13.550  10.553  1.00 15.00      A    C  
ATOM   3532  CD  PRO A 365     -39.952  12.734   9.563  1.00 15.00      A    C  
ATOM   3533  C   PRO A 365     -42.253  15.278   9.872  1.00 15.00      A    C  
ATOM   3534  O   PRO A 365     -42.977  16.109  10.423  1.00 15.00      A    O  
ATOM   3535  N   LEU A 366     -42.115  15.173   8.557  1.00 15.00      A    N  
ATOM   3536  HN  LEU A 366     -41.551  14.451   8.203  1.00 15.00      A    H  
ATOM   3537  CA  LEU A 366     -42.770  16.079   7.619  1.00 15.00      A    C  
ATOM   3538  CB  LEU A 366     -42.361  15.749   6.178  1.00 15.00      A    C  
ATOM   3539  CG  LEU A 366     -40.882  15.953   5.822  1.00 15.00      A    C  
ATOM   3540  CD1 LEU A 366     -40.252  17.013   6.710  1.00 15.00      A    C  
ATOM   3541  CD2 LEU A 366     -40.110  14.645   5.907  1.00 15.00      A    C  
ATOM   3542  C   LEU A 366     -44.285  16.046   7.763  1.00 15.00      A    C  
ATOM   3543  O   LEU A 366     -44.971  16.999   7.406  1.00 15.00      A    O  
ATOM   3544  N   ARG A 367     -44.802  14.951   8.298  1.00 15.00      A    N  
ATOM   3545  HN  ARG A 367     -44.204  14.222   8.572  1.00 15.00      A    H  
ATOM   3546  CA  ARG A 367     -46.232  14.801   8.494  1.00 15.00      A    C  
ATOM   3547  CB  ARG A 367     -46.786  13.773   7.518  1.00 15.00      A    C  
ATOM   3548  CG  ARG A 367     -47.520  14.368   6.330  1.00 15.00      A    C  
ATOM   3549  CD  ARG A 367     -48.047  13.275   5.414  1.00 15.00      A    C  
ATOM   3550  NE  ARG A 367     -48.924  12.337   6.117  1.00 15.00      A    N  
ATOM   3551  HE  ARG A 367     -49.871  12.589   6.193  1.00 15.00      A    H  
ATOM   3552  CZ  ARG A 367     -48.522  11.180   6.652  1.00 15.00      A    C  
ATOM   3553  NH1 ARG A 367     -47.248  10.802   6.560  1.00 15.00      A    N  
ATOM   3554 HH11 ARG A 367     -46.933   9.901   6.977  1.00 15.00      A    H  
ATOM   3555 HH12 ARG A 367     -46.554  11.412   6.075  1.00 15.00      A    H  
ATOM   3556  NH2 ARG A 367     -49.392  10.418   7.305  1.00 15.00      A    N  
ATOM   3557 HH21 ARG A 367     -50.384  10.719   7.409  1.00 15.00      A    H  
ATOM   3558 HH22 ARG A 367     -49.086   9.516   7.727  1.00 15.00      A    H  
ATOM   3559  C   ARG A 367     -46.540  14.384   9.925  1.00 15.00      A    C  
ATOM   3560  O   ARG A 367     -47.479  13.628  10.177  1.00 15.00      A    O  
ATOM   3561  N   ALA A 368     -45.738  14.876  10.859  1.00 15.00      A    N  
ATOM   3562  HN  ALA A 368     -45.005  15.466  10.592  1.00 15.00      A    H  
ATOM   3563  CA  ALA A 368     -45.926  14.563  12.272  1.00 15.00      A    C  
ATOM   3564  CB  ALA A 368     -45.073  13.372  12.682  1.00 15.00      A    C  
ATOM   3565  C   ALA A 368     -45.599  15.767  13.144  1.00 15.00      A    C  
ATOM   3566  O   ALA A 368     -46.307  16.060  14.103  1.00 15.00      A    O  
ATOM   3567  N   GLN A 369     -44.532  16.478  12.789  1.00 15.00      A    N  
ATOM   3568  HN  GLN A 369     -44.022  16.213  11.993  1.00 15.00      A    H  
ATOM   3569  CA  GLN A 369     -44.103  17.649  13.547  1.00 15.00      A    C  
ATOM   3570  CB  GLN A 369     -42.595  17.854  13.405  1.00 15.00      A    C  
ATOM   3571  CG  GLN A 369     -41.798  17.474  14.640  1.00 15.00      A    C  
ATOM   3572  CD  GLN A 369     -40.305  17.444  14.382  1.00 15.00      A    C  
ATOM   3573  OE1 GLN A 369     -39.620  18.457  14.497  1.00 15.00      A    O  
ATOM   3574  NE2 GLN A 369     -39.786  16.274  14.043  1.00 15.00      A    N  
ATOM   3575 HE21 GLN A 369     -40.384  15.503  13.981  1.00 15.00      A    H  
ATOM   3576 HE22 GLN A 369     -38.822  16.229  13.871  1.00 15.00      A    H  
ATOM   3577  C   GLN A 369     -44.840  18.901  13.095  1.00 15.00      A    C  
ATOM   3578  O   GLN A 369     -44.538  20.005  13.539  1.00 15.00      A    O  
ATOM   3579  N   THR A 370     -45.796  18.717  12.200  1.00 15.00      A    N  
ATOM   3580  HN  THR A 370     -45.978  17.812  11.881  1.00 15.00      A    H  
ATOM   3581  CA  THR A 370     -46.584  19.821  11.680  1.00 15.00      A    C  
ATOM   3582  CB  THR A 370     -46.397  19.982  10.149  1.00 15.00      A    C  
ATOM   3583  OG1 THR A 370     -46.795  21.292   9.739  1.00 15.00      A    O  
ATOM   3584  HG1 THR A 370     -47.657  21.247   9.315  1.00 15.00      A    H  
ATOM   3585  CG2 THR A 370     -44.951  19.739   9.740  1.00 15.00      A    C  
ATOM   3586  C   THR A 370     -48.062  19.582  11.976  1.00 15.00      A    C  
ATOM   3587  O   THR A 370     -48.714  20.368  12.663  1.00 15.00      A    O  
ATOM   3588  N   ASP A 371     -48.573  18.471  11.474  1.00 15.00      A    N  
ATOM   3589  HN  ASP A 371     -47.997  17.876  10.953  1.00 15.00      A    H  
ATOM   3590  CA  ASP A 371     -49.969  18.115  11.654  1.00 15.00      A    C  
ATOM   3591  CB  ASP A 371     -50.477  17.405  10.407  1.00 15.00      A    C  
ATOM   3592  CG  ASP A 371     -50.252  18.206   9.146  1.00 15.00      A    C  
ATOM   3593  OD1 ASP A 371     -51.164  18.957   8.755  1.00 15.00      A    O  
ATOM   3594  OD2 ASP A 371     -49.163  18.074   8.552  1.00 15.00      A    O  
ATOM   3595  C   ASP A 371     -50.162  17.216  12.865  1.00 15.00      A    C  
ATOM   3596  O   ASP A 371     -50.273  15.993  12.726  1.00 15.00      A    O  
ATOM   3597  N   GLU A 372     -50.222  17.833  14.041  1.00 15.00      A    N  
ATOM   3598  HN  GLU A 372     -50.137  18.812  14.063  1.00 15.00      A    H  
ATOM   3599  CA  GLU A 372     -50.389  17.114  15.306  1.00 15.00      A    C  
ATOM   3600  CB  GLU A 372     -50.634  18.102  16.448  1.00 15.00      A    C  
ATOM   3601  CG  GLU A 372     -49.503  19.080  16.702  1.00 15.00      A    C  
ATOM   3602  CD  GLU A 372     -49.792  19.987  17.883  1.00 15.00      A    C  
ATOM   3603  OE1 GLU A 372     -50.303  21.105  17.662  1.00 15.00      A    O  
ATOM   3604  OE2 GLU A 372     -49.521  19.574  19.029  1.00 15.00      A    O  
ATOM   3605  C   GLU A 372     -51.538  16.109  15.274  1.00 15.00      A    C  
ATOM   3606  O   GLU A 372     -51.356  14.929  15.568  1.00 15.00      A    O  
ATOM   3607  N   THR A 373     -52.723  16.574  14.924  1.00 15.00      A    N  
ATOM   3608  HN  THR A 373     -52.823  17.522  14.699  1.00 15.00      A    H  
ATOM   3609  CA  THR A 373     -53.886  15.711  14.891  1.00 15.00      A    C  
ATOM   3610  CB  THR A 373     -55.055  16.388  15.642  1.00 15.00      A    C  
ATOM   3611  OG1 THR A 373     -55.392  17.626  14.998  1.00 15.00      A    O  
ATOM   3612  HG1 THR A 373     -56.290  17.577  14.660  1.00 15.00      A    H  
ATOM   3613  CG2 THR A 373     -56.281  15.486  15.728  1.00 15.00      A    C  
ATOM   3614  C   THR A 373     -54.301  15.372  13.457  1.00 15.00      A    C  
ATOM   3615  O   THR A 373     -55.045  14.419  13.225  1.00 15.00      A    O  
ATOM   3616  N   PHE A 374     -53.785  16.129  12.497  1.00 15.00      A    N  
ATOM   3617  HN  PHE A 374     -53.147  16.833  12.737  1.00 15.00      A    H  
ATOM   3618  CA  PHE A 374     -54.131  15.930  11.092  1.00 15.00      A    C  
ATOM   3619  CB  PHE A 374     -53.729  17.150  10.257  1.00 15.00      A    C  
ATOM   3620  CG  PHE A 374     -54.814  18.165  10.044  1.00 15.00      A    C  
ATOM   3621  CD1 PHE A 374     -54.985  19.215  10.931  1.00 15.00      A    C  
ATOM   3622  CD2 PHE A 374     -55.655  18.077   8.947  1.00 15.00      A    C  
ATOM   3623  CE1 PHE A 374     -55.974  20.158  10.729  1.00 15.00      A    C  
ATOM   3624  CE2 PHE A 374     -56.647  19.015   8.738  1.00 15.00      A    C  
ATOM   3625  CZ  PHE A 374     -56.808  20.058   9.630  1.00 15.00      A    C  
ATOM   3626  C   PHE A 374     -53.517  14.665  10.495  1.00 15.00      A    C  
ATOM   3627  O   PHE A 374     -54.176  13.632  10.385  1.00 15.00      A    O  
ATOM   3628  N   LEU A 375     -52.246  14.739  10.133  1.00 15.00      A    N  
ATOM   3629  HN  LEU A 375     -51.748  15.569  10.297  1.00 15.00      A    H  
ATOM   3630  CA  LEU A 375     -51.573  13.616   9.500  1.00 15.00      A    C  
ATOM   3631  CB  LEU A 375     -50.567  14.088   8.443  1.00 15.00      A    C  
ATOM   3632  CG  LEU A 375     -51.144  14.480   7.069  1.00 15.00      A    C  
ATOM   3633  CD1 LEU A 375     -52.133  13.435   6.565  1.00 15.00      A    C  
ATOM   3634  CD2 LEU A 375     -51.776  15.865   7.102  1.00 15.00      A    C  
ATOM   3635  C   LEU A 375     -50.932  12.638  10.482  1.00 15.00      A    C  
ATOM   3636  O   LEU A 375     -50.632  11.503  10.110  1.00 15.00      A    O  
ATOM   3637  N   GLN A 376     -50.717  13.066  11.724  1.00 15.00      A    N  
ATOM   3638  HN  GLN A 376     -50.949  13.988  11.967  1.00 15.00      A    H  
ATOM   3639  CA  GLN A 376     -50.115  12.188  12.722  1.00 15.00      A    C  
ATOM   3640  CB  GLN A 376     -49.684  12.952  13.977  1.00 15.00      A    C  
ATOM   3641  CG  GLN A 376     -49.185  12.059  15.108  1.00 15.00      A    C  
ATOM   3642  CD  GLN A 376     -47.827  11.440  14.827  1.00 15.00      A    C  
ATOM   3643  OE1 GLN A 376     -46.814  11.849  15.392  1.00 15.00      A    O  
ATOM   3644  NE2 GLN A 376     -47.795  10.447  13.949  1.00 15.00      A    N  
ATOM   3645 HE21 GLN A 376     -48.639  10.167  13.534  1.00 15.00      A    H  
ATOM   3646 HE22 GLN A 376     -46.926  10.045  13.739  1.00 15.00      A    H  
ATOM   3647  C   GLN A 376     -51.051  11.034  13.075  1.00 15.00      A    C  
ATOM   3648  O   GLN A 376     -50.600   9.903  13.289  1.00 15.00      A    O  
ATOM   3649  N   ARG A 377     -52.356  11.319  13.141  1.00 15.00      A    N  
ATOM   3650  HN  ARG A 377     -52.656  12.238  12.979  1.00 15.00      A    H  
ATOM   3651  CA  ARG A 377     -53.338  10.287  13.446  1.00 15.00      A    C  
ATOM   3652  CB  ARG A 377     -54.742  10.865  13.615  1.00 15.00      A    C  
ATOM   3653  CG  ARG A 377     -55.042  11.376  15.014  1.00 15.00      A    C  
ATOM   3654  CD  ARG A 377     -56.538  11.552  15.229  1.00 15.00      A    C  
ATOM   3655  NE  ARG A 377     -57.195  10.306  15.645  1.00 15.00      A    N  
ATOM   3656  HE  ARG A 377     -56.616   9.584  15.970  1.00 15.00      A    H  
ATOM   3657  CZ  ARG A 377     -58.514  10.100  15.590  1.00 15.00      A    C  
ATOM   3658  NH1 ARG A 377     -59.322  11.054  15.137  1.00 15.00      A    N  
ATOM   3659 HH11 ARG A 377     -60.351  10.896  15.096  1.00 15.00      A    H  
ATOM   3660 HH12 ARG A 377     -58.927  11.962  14.813  1.00 15.00      A    H  
ATOM   3661  NH2 ARG A 377     -59.027   8.952  16.026  1.00 15.00      A    N  
ATOM   3662 HH21 ARG A 377     -58.403   8.208  16.404  1.00 15.00      A    H  
ATOM   3663 HH22 ARG A 377     -60.056   8.788  15.989  1.00 15.00      A    H  
ATOM   3664  C   ARG A 377     -53.325   9.236  12.352  1.00 15.00      A    C  
ATOM   3665  O   ARG A 377     -53.220   8.038  12.634  1.00 15.00      A    O  
ATOM   3666  N   ARG A 378     -53.398   9.694  11.100  1.00 15.00      A    N  
ATOM   3667  HN  ARG A 378     -53.480  10.656  10.949  1.00 15.00      A    H  
ATOM   3668  CA  ARG A 378     -53.359   8.797   9.953  1.00 15.00      A    C  
ATOM   3669  CB  ARG A 378     -54.011   9.411   8.714  1.00 15.00      A    C  
ATOM   3670  CG  ARG A 378     -54.974   8.459   8.025  1.00 15.00      A    C  
ATOM   3671  CD  ARG A 378     -55.360   8.944   6.642  1.00 15.00      A    C  
ATOM   3672  NE  ARG A 378     -56.237   7.994   5.953  1.00 15.00      A    N  
ATOM   3673  HE  ARG A 378     -56.790   7.401   6.521  1.00 15.00      A    H  
ATOM   3674  CZ  ARG A 378     -56.299   7.865   4.628  1.00 15.00      A    C  
ATOM   3675  NH1 ARG A 378     -55.525   8.615   3.851  1.00 15.00      A    N  
ATOM   3676 HH11 ARG A 378     -55.566   8.518   2.815  1.00 15.00      A    H  
ATOM   3677 HH12 ARG A 378     -54.868   9.301   4.278  1.00 15.00      A    H  
ATOM   3678  NH2 ARG A 378     -57.153   7.003   4.079  1.00 15.00      A    N  
ATOM   3679 HH21 ARG A 378     -57.202   6.899   3.045  1.00 15.00      A    H  
ATOM   3680 HH22 ARG A 378     -57.777   6.426   4.685  1.00 15.00      A    H  
ATOM   3681  C   ARG A 378     -51.920   8.372   9.672  1.00 15.00      A    C  
ATOM   3682  O   ARG A 378     -51.376   8.578   8.581  1.00 15.00      A    O  
ATOM   3683  N   LEU A 379     -51.321   7.800  10.700  1.00 15.00      A    N  
ATOM   3684  HN  LEU A 379     -51.840   7.694  11.526  1.00 15.00      A    H  
ATOM   3685  CA  LEU A 379     -49.957   7.317  10.675  1.00 15.00      A    C  
ATOM   3686  CB  LEU A 379     -48.988   8.500  10.808  1.00 15.00      A    C  
ATOM   3687  CG  LEU A 379     -47.506   8.223  10.533  1.00 15.00      A    C  
ATOM   3688  CD1 LEU A 379     -47.314   7.659   9.135  1.00 15.00      A    C  
ATOM   3689  CD2 LEU A 379     -46.686   9.494  10.711  1.00 15.00      A    C  
ATOM   3690  C   LEU A 379     -49.792   6.359  11.847  1.00 15.00      A    C  
ATOM   3691  O   LEU A 379     -49.383   5.216  11.682  1.00 15.00      A    O  
ATOM   3692  N   ARG A 380     -50.163   6.828  13.036  1.00 15.00      A    N  
ATOM   3693  HN  ARG A 380     -50.488   7.755  13.104  1.00 15.00      A    H  
ATOM   3694  CA  ARG A 380     -50.085   6.009  14.239  1.00 15.00      A    C  
ATOM   3695  CB  ARG A 380     -50.084   6.886  15.504  1.00 15.00      A    C  
ATOM   3696  CG  ARG A 380     -50.067   6.109  16.819  1.00 15.00      A    C  
ATOM   3697  CD  ARG A 380     -50.172   7.032  18.026  1.00 15.00      A    C  
ATOM   3698  NE  ARG A 380     -48.903   7.704  18.312  1.00 15.00      A    N  
ATOM   3699  HE  ARG A 380     -48.100   7.339  17.882  1.00 15.00      A    H  
ATOM   3700  CZ  ARG A 380     -48.773   8.760  19.117  1.00 15.00      A    C  
ATOM   3701  NH1 ARG A 380     -49.833   9.279  19.735  1.00 15.00      A    N  
ATOM   3702 HH11 ARG A 380     -50.776   8.862  19.596  1.00 15.00      A    H  
ATOM   3703 HH12 ARG A 380     -49.722  10.105  20.361  1.00 15.00      A    H  
ATOM   3704  NH2 ARG A 380     -47.571   9.293  19.308  1.00 15.00      A    N  
ATOM   3705 HH21 ARG A 380     -46.736   8.887  18.831  1.00 15.00      A    H  
ATOM   3706 HH22 ARG A 380     -47.455  10.119  19.931  1.00 15.00      A    H  
ATOM   3707  C   ARG A 380     -51.241   5.010  14.283  1.00 15.00      A    C  
ATOM   3708  O   ARG A 380     -51.195   4.026  15.019  1.00 15.00      A    O  
ATOM   3709  N   GLY A 381     -52.262   5.252  13.478  1.00 15.00      A    N  
ATOM   3710  HN  GLY A 381     -52.241   6.032  12.887  1.00 15.00      A    H  
ATOM   3711  CA  GLY A 381     -53.407   4.370  13.469  1.00 15.00      A    C  
ATOM   3712  C   GLY A 381     -53.473   3.445  12.264  1.00 15.00      A    C  
ATOM   3713  O   GLY A 381     -53.931   2.312  12.385  1.00 15.00      A    O  
ATOM   3714  N   ASP A 382     -53.025   3.920  11.109  1.00 15.00      A    N  
ATOM   3715  HN  ASP A 382     -52.694   4.842  11.063  1.00 15.00      A    H  
ATOM   3716  CA  ASP A 382     -53.074   3.121   9.881  1.00 15.00      A    C  
ATOM   3717  CB  ASP A 382     -53.410   3.986   8.659  1.00 15.00      A    C  
ATOM   3718  CG  ASP A 382     -54.276   5.191   8.973  1.00 15.00      A    C  
ATOM   3719  OD1 ASP A 382     -55.344   5.347   8.339  1.00 15.00      A    O  
ATOM   3720  OD2 ASP A 382     -53.872   6.004   9.830  1.00 15.00      A    O  
ATOM   3721  C   ASP A 382     -51.778   2.368   9.615  1.00 15.00      A    C  
ATOM   3722  O   ASP A 382     -51.790   1.365   8.912  1.00 15.00      A    O  
ATOM   3723  N   TRP A 383     -50.674   2.860  10.185  1.00 15.00      A    N  
ATOM   3724  HN  TRP A 383     -50.754   3.665  10.735  1.00 15.00      A    H  
ATOM   3725  CA  TRP A 383     -49.340   2.244  10.015  1.00 15.00      A    C  
ATOM   3726  CB  TRP A 383     -49.050   1.123  11.034  1.00 15.00      A    C  
ATOM   3727  CG  TRP A 383     -50.259   0.446  11.614  1.00 15.00      A    C  
ATOM   3728  CD1 TRP A 383     -51.074   0.927  12.595  1.00 15.00      A    C  
ATOM   3729  CD2 TRP A 383     -50.772  -0.840  11.263  1.00 15.00      A    C  
ATOM   3730  NE1 TRP A 383     -52.076   0.031  12.865  1.00 15.00      A    N  
ATOM   3731  HE1 TRP A 383     -52.795   0.158  13.522  1.00 15.00      A    H  
ATOM   3732  CE2 TRP A 383     -51.910  -1.068  12.061  1.00 15.00      A    C  
ATOM   3733  CE3 TRP A 383     -50.378  -1.820  10.350  1.00 15.00      A    C  
ATOM   3734  CZ2 TRP A 383     -52.665  -2.235  11.963  1.00 15.00      A    C  
ATOM   3735  CZ3 TRP A 383     -51.126  -2.977  10.256  1.00 15.00      A    C  
ATOM   3736  CH2 TRP A 383     -52.255  -3.177  11.060  1.00 15.00      A    C  
ATOM   3737  C   TRP A 383     -49.072   1.796   8.569  1.00 15.00      A    C  
ATOM   3738  O   TRP A 383     -49.319   0.646   8.201  1.00 15.00      A    O  
ATOM   3739  N   PRO A 384     -48.525   2.702   7.744  1.00 15.00      A    N  
ATOM   3740  CA  PRO A 384     -48.257   2.445   6.331  1.00 15.00      A    C  
ATOM   3741  CB  PRO A 384     -48.081   3.853   5.731  1.00 15.00      A    C  
ATOM   3742  CG  PRO A 384     -48.292   4.813   6.861  1.00 15.00      A    C  
ATOM   3743  CD  PRO A 384     -48.089   4.040   8.127  1.00 15.00      A    C  
ATOM   3744  C   PRO A 384     -47.012   1.594   6.078  1.00 15.00      A    C  
ATOM   3745  O   PRO A 384     -45.943   2.106   5.746  1.00 15.00      A    O  
ATOM   3746  N   ALA A 385     -47.169   0.287   6.209  1.00 15.00      A    N  
ATOM   3747  HN  ALA A 385     -48.053  -0.062   6.472  1.00 15.00      A    H  
ATOM   3748  CA  ALA A 385     -46.074  -0.645   5.972  1.00 15.00      A    C  
ATOM   3749  CB  ALA A 385     -45.991  -1.672   7.091  1.00 15.00      A    C  
ATOM   3750  C   ALA A 385     -46.284  -1.324   4.622  1.00 15.00      A    C  
ATOM   3751  O   ALA A 385     -45.650  -2.334   4.296  1.00 15.00      A    O  
ATOM   3752  N   GLU A 386     -47.195  -0.747   3.846  1.00 15.00      A    N  
ATOM   3753  HN  GLU A 386     -47.677   0.032   4.199  1.00 15.00      A    H  
ATOM   3754  CA  GLU A 386     -47.549  -1.244   2.517  1.00 15.00      A    C  
ATOM   3755  CB  GLU A 386     -48.887  -0.645   2.067  1.00 15.00      A    C  
ATOM   3756  CG  GLU A 386     -50.115  -1.410   2.545  1.00 15.00      A    C  
ATOM   3757  CD  GLU A 386     -49.876  -2.138   3.854  1.00 15.00      A    C  
ATOM   3758  OE1 GLU A 386     -49.681  -1.463   4.885  1.00 15.00      A    O  
ATOM   3759  OE2 GLU A 386     -49.845  -3.389   3.844  1.00 15.00      A    O  
ATOM   3760  C   GLU A 386     -46.469  -0.941   1.485  1.00 15.00      A    C  
ATOM   3761  O   GLU A 386     -46.513  -1.444   0.359  1.00 15.00      A    O  
ATOM   3762  N   VAL A 387     -45.489  -0.133   1.876  1.00 15.00      A    N  
ATOM   3763  HN  VAL A 387     -45.505   0.227   2.787  1.00 15.00      A    H  
ATOM   3764  CA  VAL A 387     -44.392   0.232   0.984  1.00 15.00      A    C  
ATOM   3765  CB  VAL A 387     -43.485   1.306   1.620  1.00 15.00      A    C  
ATOM   3766  CG1 VAL A 387     -42.444   1.797   0.625  1.00 15.00      A    C  
ATOM   3767  CG2 VAL A 387     -44.313   2.472   2.138  1.00 15.00      A    C  
ATOM   3768  C   VAL A 387     -43.567  -1.007   0.661  1.00 15.00      A    C  
ATOM   3769  O   VAL A 387     -42.995  -1.133  -0.425  1.00 15.00      A    O  
ATOM   3770  N   GLY A 388     -43.538  -1.934   1.613  1.00 15.00      A    N  
ATOM   3771  HN  GLY A 388     -44.022  -1.772   2.449  1.00 15.00      A    H  
ATOM   3772  CA  GLY A 388     -42.809  -3.171   1.432  1.00 15.00      A    C  
ATOM   3773  C   GLY A 388     -43.429  -4.021   0.346  1.00 15.00      A    C  
ATOM   3774  O   GLY A 388     -42.740  -4.776  -0.337  1.00 15.00      A    O  
ATOM   3775  N   ASN A 389     -44.739  -3.884   0.181  1.00 15.00      A    N  
ATOM   3776  HN  ASN A 389     -45.233  -3.265   0.759  1.00 15.00      A    H  
ATOM   3777  CA  ASN A 389     -45.461  -4.626  -0.839  1.00 15.00      A    C  
ATOM   3778  CB  ASN A 389     -46.970  -4.523  -0.615  1.00 15.00      A    C  
ATOM   3779  CG  ASN A 389     -47.464  -5.481   0.451  1.00 15.00      A    C  
ATOM   3780  OD1 ASN A 389     -47.338  -5.219   1.650  1.00 15.00      A    O  
ATOM   3781  ND2 ASN A 389     -48.036  -6.599   0.022  1.00 15.00      A    N  
ATOM   3782 HD21 ASN A 389     -48.106  -6.742  -0.946  1.00 15.00      A    H  
ATOM   3783 HD22 ASN A 389     -48.368  -7.233   0.689  1.00 15.00      A    H  
ATOM   3784  C   ASN A 389     -45.091  -4.104  -2.219  1.00 15.00      A    C  
ATOM   3785  O   ASN A 389     -45.026  -4.860  -3.185  1.00 15.00      A    O  
ATOM   3786  N   ARG A 390     -44.833  -2.801  -2.306  1.00 15.00      A    N  
ATOM   3787  HN  ARG A 390     -44.910  -2.239  -1.504  1.00 15.00      A    H  
ATOM   3788  CA  ARG A 390     -44.444  -2.197  -3.571  1.00 15.00      A    C  
ATOM   3789  CB  ARG A 390     -44.716  -0.693  -3.599  1.00 15.00      A    C  
ATOM   3790  CG  ARG A 390     -44.831  -0.139  -5.012  1.00 15.00      A    C  
ATOM   3791  CD  ARG A 390     -44.856   1.382  -5.040  1.00 15.00      A    C  
ATOM   3792  NE  ARG A 390     -45.830   1.957  -4.112  1.00 15.00      A    N  
ATOM   3793  HE  ARG A 390     -45.465   2.462  -3.335  1.00 15.00      A    H  
ATOM   3794  CZ  ARG A 390     -47.156   1.844  -4.218  1.00 15.00      A    C  
ATOM   3795  NH1 ARG A 390     -47.709   1.158  -5.222  1.00 15.00      A    N  
ATOM   3796 HH11 ARG A 390     -48.745   1.076  -5.293  1.00 15.00      A    H  
ATOM   3797 HH12 ARG A 390     -47.107   0.697  -5.934  1.00 15.00      A    H  
ATOM   3798  NH2 ARG A 390     -47.927   2.446  -3.324  1.00 15.00      A    N  
ATOM   3799 HH21 ARG A 390     -48.960   2.377  -3.382  1.00 15.00      A    H  
ATOM   3800 HH22 ARG A 390     -47.482   3.000  -2.541  1.00 15.00      A    H  
ATOM   3801  C   ARG A 390     -42.973  -2.476  -3.853  1.00 15.00      A    C  
ATOM   3802  O   ARG A 390     -42.554  -2.550  -5.006  1.00 15.00      A    O  
ATOM   3803  N   PHE A 391     -42.197  -2.629  -2.784  1.00 15.00      A    N  
ATOM   3804  HN  PHE A 391     -42.592  -2.530  -1.891  1.00 15.00      A    H  
ATOM   3805  CA  PHE A 391     -40.775  -2.925  -2.902  1.00 15.00      A    C  
ATOM   3806  CB  PHE A 391     -40.110  -2.911  -1.520  1.00 15.00      A    C  
ATOM   3807  CG  PHE A 391     -38.639  -3.221  -1.534  1.00 15.00      A    C  
ATOM   3808  CD1 PHE A 391     -37.741  -2.373  -2.163  1.00 15.00      A    C  
ATOM   3809  CD2 PHE A 391     -38.154  -4.362  -0.915  1.00 15.00      A    C  
ATOM   3810  CE1 PHE A 391     -36.389  -2.656  -2.174  1.00 15.00      A    C  
ATOM   3811  CE2 PHE A 391     -36.803  -4.651  -0.922  1.00 15.00      A    C  
ATOM   3812  CZ  PHE A 391     -35.919  -3.798  -1.553  1.00 15.00      A    C  
ATOM   3813  C   PHE A 391     -40.583  -4.280  -3.576  1.00 15.00      A    C  
ATOM   3814  O   PHE A 391     -39.633  -4.485  -4.334  1.00 15.00      A    O  
ATOM   3815  N   ALA A 392     -41.509  -5.197  -3.305  1.00 15.00      A    N  
ATOM   3816  HN  ALA A 392     -42.237  -4.973  -2.686  1.00 15.00      A    H  
ATOM   3817  CA  ALA A 392     -41.467  -6.527  -3.896  1.00 15.00      A    C  
ATOM   3818  CB  ALA A 392     -42.563  -7.403  -3.309  1.00 15.00      A    C  
ATOM   3819  C   ALA A 392     -41.611  -6.428  -5.411  1.00 15.00      A    C  
ATOM   3820  O   ALA A 392     -40.977  -7.174  -6.157  1.00 15.00      A    O  
ATOM   3821  N   ASN A 393     -42.433  -5.476  -5.853  1.00 15.00      A    N  
ATOM   3822  HN  ASN A 393     -42.904  -4.918  -5.197  1.00 15.00      A    H  
ATOM   3823  CA  ASN A 393     -42.666  -5.244  -7.276  1.00 15.00      A    C  
ATOM   3824  CB  ASN A 393     -43.670  -4.104  -7.481  1.00 15.00      A    C  
ATOM   3825  CG  ASN A 393     -45.092  -4.588  -7.683  1.00 15.00      A    C  
ATOM   3826  OD1 ASN A 393     -45.460  -5.673  -7.250  1.00 15.00      A    O  
ATOM   3827  ND2 ASN A 393     -45.908  -3.776  -8.343  1.00 15.00      A    N  
ATOM   3828 HD21 ASN A 393     -45.555  -2.921  -8.660  1.00 15.00      A    H  
ATOM   3829 HD22 ASN A 393     -46.835  -4.066  -8.477  1.00 15.00      A    H  
ATOM   3830  C   ASN A 393     -41.361  -4.912  -7.993  1.00 15.00      A    C  
ATOM   3831  O   ASN A 393     -41.183  -5.240  -9.167  1.00 15.00      A    O  
ATOM   3832  N   TRP A 394     -40.450  -4.258  -7.284  1.00 15.00      A    N  
ATOM   3833  HN  TRP A 394     -40.650  -4.016  -6.354  1.00 15.00      A    H  
ATOM   3834  CA  TRP A 394     -39.162  -3.896  -7.853  1.00 15.00      A    C  
ATOM   3835  CB  TRP A 394     -38.485  -2.799  -7.036  1.00 15.00      A    C  
ATOM   3836  CG  TRP A 394     -38.467  -1.491  -7.755  1.00 15.00      A    C  
ATOM   3837  CD1 TRP A 394     -39.334  -0.451  -7.591  1.00 15.00      A    C  
ATOM   3838  CD2 TRP A 394     -37.543  -1.091  -8.773  1.00 15.00      A    C  
ATOM   3839  NE1 TRP A 394     -39.007   0.572  -8.446  1.00 15.00      A    N  
ATOM   3840  HE1 TRP A 394     -39.483   1.429  -8.515  1.00 15.00      A    H  
ATOM   3841  CE2 TRP A 394     -37.908   0.204  -9.181  1.00 15.00      A    C  
ATOM   3842  CE3 TRP A 394     -36.441  -1.704  -9.378  1.00 15.00      A    C  
ATOM   3843  CZ2 TRP A 394     -37.211   0.897 -10.168  1.00 15.00      A    C  
ATOM   3844  CZ3 TRP A 394     -35.750  -1.015 -10.356  1.00 15.00      A    C  
ATOM   3845  CH2 TRP A 394     -36.137   0.273 -10.741  1.00 15.00      A    C  
ATOM   3846  C   TRP A 394     -38.264  -5.118  -7.971  1.00 15.00      A    C  
ATOM   3847  O   TRP A 394     -37.618  -5.328  -8.996  1.00 15.00      A    O  
ATOM   3848  N   LEU A 395     -38.251  -5.936  -6.925  1.00 15.00      A    N  
ATOM   3849  HN  LEU A 395     -38.793  -5.712  -6.138  1.00 15.00      A    H  
ATOM   3850  CA  LEU A 395     -37.446  -7.153  -6.913  1.00 15.00      A    C  
ATOM   3851  CB  LEU A 395     -37.470  -7.795  -5.526  1.00 15.00      A    C  
ATOM   3852  CG  LEU A 395     -36.770  -7.008  -4.413  1.00 15.00      A    C  
ATOM   3853  CD1 LEU A 395     -37.163  -7.545  -3.046  1.00 15.00      A    C  
ATOM   3854  CD2 LEU A 395     -35.260  -7.052  -4.590  1.00 15.00      A    C  
ATOM   3855  C   LEU A 395     -37.956  -8.131  -7.964  1.00 15.00      A    C  
ATOM   3856  O   LEU A 395     -37.208  -8.966  -8.471  1.00 15.00      A    O  
ATOM   3857  N   ASN A 396     -39.238  -8.003  -8.298  1.00 15.00      A    N  
ATOM   3858  HN  ASN A 396     -39.783  -7.327  -7.837  1.00 15.00      A    H  
ATOM   3859  CA  ASN A 396     -39.865  -8.848  -9.308  1.00 15.00      A    C  
ATOM   3860  CB  ASN A 396     -41.392  -8.748  -9.227  1.00 15.00      A    C  
ATOM   3861  CG  ASN A 396     -41.991  -9.493  -8.049  1.00 15.00      A    C  
ATOM   3862  OD1 ASN A 396     -43.006  -9.083  -7.496  1.00 15.00      A    O  
ATOM   3863  ND2 ASN A 396     -41.373 -10.598  -7.662  1.00 15.00      A    N  
ATOM   3864 HD21 ASN A 396     -40.570 -10.875  -8.149  1.00 15.00      A    H  
ATOM   3865 HD22 ASN A 396     -41.745 -11.090  -6.903  1.00 15.00      A    H  
ATOM   3866  C   ASN A 396     -39.406  -8.454 -10.705  1.00 15.00      A    C  
ATOM   3867  O   ASN A 396     -39.666  -9.158 -11.677  1.00 15.00      A    O  
ATOM   3868  N   ARG A 397     -38.732  -7.315 -10.803  1.00 15.00      A    N  
ATOM   3869  HN  ARG A 397     -38.560  -6.788  -9.992  1.00 15.00      A    H  
ATOM   3870  CA  ARG A 397     -38.232  -6.832 -12.082  1.00 15.00      A    C  
ATOM   3871  CB  ARG A 397     -38.639  -5.374 -12.300  1.00 15.00      A    C  
ATOM   3872  CG  ARG A 397     -40.095  -5.198 -12.696  1.00 15.00      A    C  
ATOM   3873  CD  ARG A 397     -40.687  -3.935 -12.095  1.00 15.00      A    C  
ATOM   3874  NE  ARG A 397     -42.027  -3.660 -12.618  1.00 15.00      A    N  
ATOM   3875  HE  ARG A 397     -42.085  -3.069 -13.400  1.00 15.00      A    H  
ATOM   3876  CZ  ARG A 397     -43.153  -4.159 -12.100  1.00 15.00      A    C  
ATOM   3877  NH1 ARG A 397     -43.108  -4.958 -11.038  1.00 15.00      A    N  
ATOM   3878 HH11 ARG A 397     -42.185  -5.199 -10.598  1.00 15.00      A    H  
ATOM   3879 HH12 ARG A 397     -43.984  -5.350 -10.634  1.00 15.00      A    H  
ATOM   3880  NH2 ARG A 397     -44.326  -3.855 -12.646  1.00 15.00      A    N  
ATOM   3881 HH21 ARG A 397     -44.371  -3.229 -13.478  1.00 15.00      A    H  
ATOM   3882 HH22 ARG A 397     -45.206  -4.243 -12.245  1.00 15.00      A    H  
ATOM   3883  C   ARG A 397     -36.720  -6.987 -12.166  1.00 15.00      A    C  
ATOM   3884  O   ARG A 397     -36.097  -6.597 -13.153  1.00 15.00      A    O  
ATOM   3885  N   ALA A 398     -36.136  -7.564 -11.124  1.00 15.00      A    N  
ATOM   3886  HN  ALA A 398     -36.687  -7.858 -10.368  1.00 15.00      A    H  
ATOM   3887  CA  ALA A 398     -34.696  -7.783 -11.081  1.00 15.00      A    C  
ATOM   3888  CB  ALA A 398     -34.161  -7.536  -9.678  1.00 15.00      A    C  
ATOM   3889  C   ALA A 398     -34.379  -9.199 -11.531  1.00 15.00      A    C  
ATOM   3890  O   ALA A 398     -33.235  -9.647 -11.479  1.00 15.00      A    O  
ATOM   3891  N   VAL A 399     -35.414  -9.896 -11.971  1.00 15.00      A    N  
ATOM   3892  HN  VAL A 399     -36.295  -9.468 -11.998  1.00 15.00      A    H  
ATOM   3893  CA  VAL A 399     -35.290 -11.261 -12.443  1.00 15.00      A    C  
ATOM   3894  CB  VAL A 399     -35.883 -12.273 -11.432  1.00 15.00      A    C  
ATOM   3895  CG1 VAL A 399     -34.981 -12.417 -10.216  1.00 15.00      A    C  
ATOM   3896  CG2 VAL A 399     -37.289 -11.864 -11.012  1.00 15.00      A    C  
ATOM   3897  C   VAL A 399     -36.017 -11.404 -13.769  1.00 15.00      A    C  
ATOM   3898  O   VAL A 399     -36.978 -10.682 -14.037  1.00 15.00      A    O  
ATOM   3899  N   SER A 400     -35.548 -12.308 -14.604  1.00 15.00      A    N  
ATOM   3900  HN  SER A 400     -34.764 -12.832 -14.354  1.00 15.00      A    H  
ATOM   3901  CA  SER A 400     -36.176 -12.539 -15.887  1.00 15.00      A    C  
ATOM   3902  CB  SER A 400     -35.140 -13.033 -16.901  1.00 15.00      A    C  
ATOM   3903  OG  SER A 400     -34.105 -12.083 -17.077  1.00 15.00      A    O  
ATOM   3904  HG  SER A 400     -33.804 -12.107 -17.989  1.00 15.00      A    H  
ATOM   3905  C   SER A 400     -37.273 -13.579 -15.732  1.00 15.00      A    C  
ATOM   3906  O   SER A 400     -37.307 -14.312 -14.741  1.00 15.00      A    O  
ATOM   3907  N   SER A 401     -38.176 -13.630 -16.700  1.00 15.00      A    N  
ATOM   3908  HN  SER A 401     -38.124 -12.990 -17.439  1.00 15.00      A    H  
ATOM   3909  CA  SER A 401     -39.256 -14.599 -16.696  1.00 15.00      A    C  
ATOM   3910  CB  SER A 401     -40.320 -14.141 -17.688  1.00 15.00      A    C  
ATOM   3911  OG  SER A 401     -39.795 -13.129 -18.538  1.00 15.00      A    O  
ATOM   3912  HG  SER A 401     -39.798 -13.442 -19.448  1.00 15.00      A    H  
ATOM   3913  C   SER A 401     -38.697 -15.957 -17.104  1.00 15.00      A    C  
ATOM   3914  O   SER A 401     -39.123 -16.557 -18.090  1.00 15.00      A    O  
ATOM   3915  N   ASP A 402     -37.727 -16.420 -16.333  1.00 15.00      A    N  
ATOM   3916  HN  ASP A 402     -37.457 -15.894 -15.546  1.00 15.00      A    H  
ATOM   3917  CA  ASP A 402     -37.056 -17.673 -16.597  1.00 15.00      A    C  
ATOM   3918  CB  ASP A 402     -35.656 -17.662 -15.987  1.00 15.00      A    C  
ATOM   3919  CG  ASP A 402     -34.730 -18.631 -16.683  1.00 15.00      A    C  
ATOM   3920  OD1 ASP A 402     -35.178 -19.750 -17.002  1.00 15.00      A    O  
ATOM   3921  OD2 ASP A 402     -33.561 -18.266 -16.917  1.00 15.00      A    O  
ATOM   3922  C   ASP A 402     -37.852 -18.853 -16.075  1.00 15.00      A    C  
ATOM   3923  O   ASP A 402     -37.850 -19.149 -14.876  1.00 15.00      A    O  
ATOM   3924  N   SER A 403     -38.538 -19.521 -16.987  1.00 15.00      A    N  
ATOM   3925  HN  SER A 403     -38.516 -19.210 -17.915  1.00 15.00      A    H  
ATOM   3926  CA  SER A 403     -39.346 -20.680 -16.657  1.00 15.00      A    C  
ATOM   3927  CB  SER A 403     -40.075 -21.162 -17.910  1.00 15.00      A    C  
ATOM   3928  OG  SER A 403     -40.515 -20.053 -18.681  1.00 15.00      A    O  
ATOM   3929  HG  SER A 403     -40.295 -20.197 -19.605  1.00 15.00      A    H  
ATOM   3930  C   SER A 403     -38.500 -21.809 -16.062  1.00 15.00      A    C  
ATOM   3931  O   SER A 403     -39.038 -22.726 -15.442  1.00 15.00      A    O  
ATOM   3932  N   GLN A 404     -37.179 -21.727 -16.232  1.00 15.00      A    N  
ATOM   3933  HN  GLN A 404     -36.798 -20.952 -16.712  1.00 15.00      A    H  
ATOM   3934  CA  GLN A 404     -36.274 -22.744 -15.708  1.00 15.00      A    C  
ATOM   3935  CB  GLN A 404     -34.892 -22.632 -16.354  1.00 15.00      A    C  
ATOM   3936  CG  GLN A 404     -34.494 -23.851 -17.168  1.00 15.00      A    C  
ATOM   3937  CD  GLN A 404     -33.799 -23.490 -18.464  1.00 15.00      A    C  
ATOM   3938  OE1 GLN A 404     -32.576 -23.392 -18.522  1.00 15.00      A    O  
ATOM   3939  NE2 GLN A 404     -34.581 -23.292 -19.513  1.00 15.00      A    N  
ATOM   3940 HE21 GLN A 404     -35.546 -23.389 -19.394  1.00 15.00      A    H  
ATOM   3941 HE22 GLN A 404     -34.158 -23.047 -20.362  1.00 15.00      A    H  
ATOM   3942  C   GLN A 404     -36.163 -22.639 -14.192  1.00 15.00      A    C  
ATOM   3943  O   GLN A 404     -35.742 -23.580 -13.521  1.00 15.00      A    O  
ATOM   3944  N   ILE A 405     -36.507 -21.475 -13.657  1.00 15.00      A    N  
ATOM   3945  HN  ILE A 405     -36.772 -20.733 -14.246  1.00 15.00      A    H  
ATOM   3946  CA  ILE A 405     -36.476 -21.273 -12.217  1.00 15.00      A    C  
ATOM   3947  CB  ILE A 405     -35.810 -19.929 -11.793  1.00 15.00      A    C  
ATOM   3948  CG1 ILE A 405     -34.875 -19.385 -12.878  1.00 15.00      A    C  
ATOM   3949  CG2 ILE A 405     -36.825 -18.873 -11.363  1.00 15.00      A    C  
ATOM   3950  CD1 ILE A 405     -33.572 -20.141 -13.012  1.00 15.00      A    C  
ATOM   3951  C   ILE A 405     -37.891 -21.394 -11.653  1.00 15.00      A    C  
ATOM   3952  O   ILE A 405     -38.099 -21.966 -10.584  1.00 15.00      A    O  
ATOM   3953  N   LEU A 406     -38.863 -20.891 -12.417  1.00 15.00      A    N  
ATOM   3954  HN  LEU A 406     -38.621 -20.484 -13.275  1.00 15.00      A    H  
ATOM   3955  CA  LEU A 406     -40.269 -20.916 -12.015  1.00 15.00      A    C  
ATOM   3956  CB  LEU A 406     -41.122 -20.033 -12.932  1.00 15.00      A    C  
ATOM   3957  CG  LEU A 406     -41.196 -18.549 -12.567  1.00 15.00      A    C  
ATOM   3958  CD1 LEU A 406     -40.239 -17.732 -13.421  1.00 15.00      A    C  
ATOM   3959  CD2 LEU A 406     -42.619 -18.035 -12.705  1.00 15.00      A    C  
ATOM   3960  C   LEU A 406     -40.836 -22.331 -11.983  1.00 15.00      A    C  
ATOM   3961  O   LEU A 406     -41.433 -22.744 -10.986  1.00 15.00      A    O  
ATOM   3962  N   GLY A 407     -40.646 -23.075 -13.067  1.00 15.00      A    N  
ATOM   3963  HN  GLY A 407     -40.148 -22.703 -13.829  1.00 15.00      A    H  
ATOM   3964  CA  GLY A 407     -41.153 -24.438 -13.136  1.00 15.00      A    C  
ATOM   3965  C   GLY A 407     -40.244 -25.419 -12.423  1.00 15.00      A    C  
ATOM   3966  O   GLY A 407     -39.910 -26.475 -12.960  1.00 15.00      A    O  
ATOM   3967  N   SER A 408     -39.842 -25.063 -11.213  1.00 15.00      A    N  
ATOM   3968  HN  SER A 408     -40.160 -24.208 -10.844  1.00 15.00      A    H  
ATOM   3969  CA  SER A 408     -38.961 -25.883 -10.403  1.00 15.00      A    C  
ATOM   3970  CB  SER A 408     -37.513 -25.723 -10.889  1.00 15.00      A    C  
ATOM   3971  OG  SER A 408     -37.334 -26.265 -12.183  1.00 15.00      A    O  
ATOM   3972  HG  SER A 408     -38.200 -26.406 -12.596  1.00 15.00      A    H  
ATOM   3973  C   SER A 408     -39.057 -25.432  -8.946  1.00 15.00      A    C  
ATOM   3974  O   SER A 408     -39.547 -24.336  -8.670  1.00 15.00      A    O  
ATOM   3975  N   PRO A 409     -38.600 -26.264  -7.989  1.00 15.00      A    N  
ATOM   3976  CA  PRO A 409     -38.618 -25.912  -6.560  1.00 15.00      A    C  
ATOM   3977  CB  PRO A 409     -38.059 -27.163  -5.872  1.00 15.00      A    C  
ATOM   3978  CG  PRO A 409     -38.241 -28.263  -6.864  1.00 15.00      A    C  
ATOM   3979  CD  PRO A 409     -38.075 -27.623  -8.211  1.00 15.00      A    C  
ATOM   3980  C   PRO A 409     -37.716 -24.707  -6.270  1.00 15.00      A    C  
ATOM   3981  O   PRO A 409     -37.725 -24.154  -5.169  1.00 15.00      A    O  
ATOM   3982  N   GLU A 410     -36.948 -24.308  -7.281  1.00 15.00      A    N  
ATOM   3983  HN  GLU A 410     -37.001 -24.793  -8.127  1.00 15.00      A    H  
ATOM   3984  CA  GLU A 410     -36.042 -23.175  -7.181  1.00 15.00      A    C  
ATOM   3985  CB  GLU A 410     -35.253 -23.041  -8.486  1.00 15.00      A    C  
ATOM   3986  CG  GLU A 410     -33.873 -22.425  -8.329  1.00 15.00      A    C  
ATOM   3987  CD  GLU A 410     -33.826 -20.969  -8.741  1.00 15.00      A    C  
ATOM   3988  OE1 GLU A 410     -32.927 -20.609  -9.518  1.00 15.00      A    O  
ATOM   3989  OE2 GLU A 410     -34.676 -20.187  -8.275  1.00 15.00      A    O  
ATOM   3990  C   GLU A 410     -36.827 -21.894  -6.898  1.00 15.00      A    C  
ATOM   3991  O   GLU A 410     -36.450 -21.097  -6.029  1.00 15.00      A    O  
ATOM   3992  N   ALA A 411     -37.926 -21.708  -7.627  1.00 15.00      A    N  
ATOM   3993  HN  ALA A 411     -38.164 -22.370  -8.315  1.00 15.00      A    H  
ATOM   3994  CA  ALA A 411     -38.775 -20.537  -7.448  1.00 15.00      A    C  
ATOM   3995  CB  ALA A 411     -39.837 -20.468  -8.533  1.00 15.00      A    C  
ATOM   3996  C   ALA A 411     -39.428 -20.565  -6.076  1.00 15.00      A    C  
ATOM   3997  O   ALA A 411     -39.645 -19.521  -5.461  1.00 15.00      A    O  
ATOM   3998  N   ALA A 412     -39.725 -21.768  -5.593  1.00 15.00      A    N  
ATOM   3999  HN  ALA A 412     -39.521 -22.562  -6.131  1.00 15.00      A    H  
ATOM   4000  CA  ALA A 412     -40.342 -21.933  -4.285  1.00 15.00      A    C  
ATOM   4001  CB  ALA A 412     -40.692 -23.393  -4.037  1.00 15.00      A    C  
ATOM   4002  C   ALA A 412     -39.402 -21.411  -3.206  1.00 15.00      A    C  
ATOM   4003  O   ALA A 412     -39.828 -20.761  -2.248  1.00 15.00      A    O  
ATOM   4004  N   GLN A 413     -38.114 -21.683  -3.379  1.00 15.00      A    N  
ATOM   4005  HN  GLN A 413     -37.837 -22.213  -4.159  1.00 15.00      A    H  
ATOM   4006  CA  GLN A 413     -37.108 -21.226  -2.435  1.00 15.00      A    C  
ATOM   4007  CB  GLN A 413     -35.775 -21.940  -2.670  1.00 15.00      A    C  
ATOM   4008  CG  GLN A 413     -34.870 -21.958  -1.448  1.00 15.00      A    C  
ATOM   4009  CD  GLN A 413     -33.551 -22.658  -1.698  1.00 15.00      A    C  
ATOM   4010  OE1 GLN A 413     -33.447 -23.531  -2.555  1.00 15.00      A    O  
ATOM   4011  NE2 GLN A 413     -32.531 -22.279  -0.944  1.00 15.00      A    N  
ATOM   4012 HE21 GLN A 413     -32.683 -21.578  -0.279  1.00 15.00      A    H  
ATOM   4013 HE22 GLN A 413     -31.670 -22.722  -1.077  1.00 15.00      A    H  
ATOM   4014  C   GLN A 413     -36.933 -19.716  -2.557  1.00 15.00      A    C  
ATOM   4015  O   GLN A 413     -36.490 -19.050  -1.622  1.00 15.00      A    O  
ATOM   4016  N   TRP A 414     -37.285 -19.181  -3.722  1.00 15.00      A    N  
ATOM   4017  HN  TRP A 414     -37.623 -19.769  -4.435  1.00 15.00      A    H  
ATOM   4018  CA  TRP A 414     -37.189 -17.750  -3.969  1.00 15.00      A    C  
ATOM   4019  CB  TRP A 414     -37.323 -17.458  -5.468  1.00 15.00      A    C  
ATOM   4020  CG  TRP A 414     -37.214 -16.007  -5.831  1.00 15.00      A    C  
ATOM   4021  CD1 TRP A 414     -36.201 -15.152  -5.506  1.00 15.00      A    C  
ATOM   4022  CD2 TRP A 414     -38.154 -15.242  -6.597  1.00 15.00      A    C  
ATOM   4023  NE1 TRP A 414     -36.449 -13.905  -6.024  1.00 15.00      A    N  
ATOM   4024  HE1 TRP A 414     -35.866 -13.122  -5.927  1.00 15.00      A    H  
ATOM   4025  CE2 TRP A 414     -37.643 -13.933  -6.696  1.00 15.00      A    C  
ATOM   4026  CE3 TRP A 414     -39.377 -15.537  -7.208  1.00 15.00      A    C  
ATOM   4027  CZ2 TRP A 414     -38.312 -12.921  -7.381  1.00 15.00      A    C  
ATOM   4028  CZ3 TRP A 414     -40.039 -14.532  -7.887  1.00 15.00      A    C  
ATOM   4029  CH2 TRP A 414     -39.505 -13.240  -7.969  1.00 15.00      A    C  
ATOM   4030  C   TRP A 414     -38.272 -17.033  -3.182  1.00 15.00      A    C  
ATOM   4031  O   TRP A 414     -38.037 -15.986  -2.586  1.00 15.00      A    O  
ATOM   4032  N   SER A 415     -39.460 -17.623  -3.168  1.00 15.00      A    N  
ATOM   4033  HN  SER A 415     -39.590 -18.457  -3.674  1.00 15.00      A    H  
ATOM   4034  CA  SER A 415     -40.580 -17.060  -2.443  1.00 15.00      A    C  
ATOM   4035  CB  SER A 415     -41.848 -17.861  -2.734  1.00 15.00      A    C  
ATOM   4036  OG  SER A 415     -41.945 -18.155  -4.118  1.00 15.00      A    O  
ATOM   4037  HG  SER A 415     -41.780 -17.359  -4.628  1.00 15.00      A    H  
ATOM   4038  C   SER A 415     -40.298 -17.033  -0.942  1.00 15.00      A    C  
ATOM   4039  O   SER A 415     -40.627 -16.061  -0.265  1.00 15.00      A    O  
ATOM   4040  N   GLN A 416     -39.670 -18.092  -0.425  1.00 15.00      A    N  
ATOM   4041  HN  GLN A 416     -39.418 -18.839  -1.013  1.00 15.00      A    H  
ATOM   4042  CA  GLN A 416     -39.362 -18.162   1.002  1.00 15.00      A    C  
ATOM   4043  CB  GLN A 416     -39.002 -19.586   1.468  1.00 15.00      A    C  
ATOM   4044  CG  GLN A 416     -37.713 -20.165   0.898  1.00 15.00      A    C  
ATOM   4045  CD  GLN A 416     -36.479 -19.829   1.724  1.00 15.00      A    C  
ATOM   4046  OE1 GLN A 416     -36.543 -19.703   2.944  1.00 15.00      A    O  
ATOM   4047  NE2 GLN A 416     -35.349 -19.656   1.053  1.00 15.00      A    N  
ATOM   4048 HE21 GLN A 416     -35.370 -19.748   0.075  1.00 15.00      A    H  
ATOM   4049 HE22 GLN A 416     -34.538 -19.449   1.559  1.00 15.00      A    H  
ATOM   4050  C   GLN A 416     -38.318 -17.132   1.427  1.00 15.00      A    C  
ATOM   4051  O   GLN A 416     -38.490 -16.452   2.437  1.00 15.00      A    O  
ATOM   4052  N   GLU A 417     -37.244 -16.995   0.651  1.00 15.00      A    N  
ATOM   4053  HN  GLU A 417     -37.151 -17.547  -0.157  1.00 15.00      A    H  
ATOM   4054  CA  GLU A 417     -36.202 -16.034   0.990  1.00 15.00      A    C  
ATOM   4055  CB  GLU A 417     -34.908 -16.265   0.193  1.00 15.00      A    C  
ATOM   4056  CG  GLU A 417     -35.038 -16.147  -1.315  1.00 15.00      A    C  
ATOM   4057  CD  GLU A 417     -33.940 -16.892  -2.051  1.00 15.00      A    C  
ATOM   4058  OE1 GLU A 417     -33.575 -18.007  -1.613  1.00 15.00      A    O  
ATOM   4059  OE2 GLU A 417     -33.464 -16.394  -3.092  1.00 15.00      A    O  
ATOM   4060  C   GLU A 417     -36.715 -14.609   0.851  1.00 15.00      A    C  
ATOM   4061  O   GLU A 417     -36.385 -13.737   1.653  1.00 15.00      A    O  
ATOM   4062  N   LEU A 418     -37.560 -14.400  -0.146  1.00 15.00      A    N  
ATOM   4063  HN  LEU A 418     -37.794 -15.147  -0.739  1.00 15.00      A    H  
ATOM   4064  CA  LEU A 418     -38.137 -13.092  -0.396  1.00 15.00      A    C  
ATOM   4065  CB  LEU A 418     -38.871 -13.094  -1.739  1.00 15.00      A    C  
ATOM   4066  CG  LEU A 418     -38.431 -12.045  -2.762  1.00 15.00      A    C  
ATOM   4067  CD1 LEU A 418     -38.861 -10.656  -2.319  1.00 15.00      A    C  
ATOM   4068  CD2 LEU A 418     -36.926 -12.099  -2.984  1.00 15.00      A    C  
ATOM   4069  C   LEU A 418     -39.095 -12.703   0.725  1.00 15.00      A    C  
ATOM   4070  O   LEU A 418     -39.004 -11.610   1.279  1.00 15.00      A    O  
ATOM   4071  N   SER A 419     -39.999 -13.616   1.073  1.00 15.00      A    N  
ATOM   4072  HN  SER A 419     -40.003 -14.488   0.616  1.00 15.00      A    H  
ATOM   4073  CA  SER A 419     -40.981 -13.358   2.119  1.00 15.00      A    C  
ATOM   4074  CB  SER A 419     -42.073 -14.431   2.140  1.00 15.00      A    C  
ATOM   4075  OG  SER A 419     -41.513 -15.731   2.174  1.00 15.00      A    O  
ATOM   4076  HG  SER A 419     -41.304 -16.014   1.274  1.00 15.00      A    H  
ATOM   4077  C   SER A 419     -40.336 -13.213   3.496  1.00 15.00      A    C  
ATOM   4078  O   SER A 419     -40.717 -12.334   4.271  1.00 15.00      A    O  
ATOM   4079  N   LYS A 420     -39.357 -14.065   3.799  1.00 15.00      A    N  
ATOM   4080  HN  LYS A 420     -39.098 -14.754   3.146  1.00 15.00      A    H  
ATOM   4081  CA  LYS A 420     -38.678 -14.008   5.091  1.00 15.00      A    C  
ATOM   4082  CB  LYS A 420     -37.651 -15.147   5.260  1.00 15.00      A    C  
ATOM   4083  CG  LYS A 420     -36.299 -14.923   4.589  1.00 15.00      A    C  
ATOM   4084  CD  LYS A 420     -35.392 -16.136   4.742  1.00 15.00      A    C  
ATOM   4085  CE  LYS A 420     -33.933 -15.799   4.445  1.00 15.00      A    C  
ATOM   4086  NZ  LYS A 420     -33.705 -15.403   3.031  1.00 15.00      A    N  
ATOM   4087  HZ1 LYS A 420     -34.256 -15.998   2.387  1.00 15.00      A    H  
ATOM   4088  HZ2 LYS A 420     -32.699 -15.489   2.789  1.00 15.00      A    H  
ATOM   4089  HZ3 LYS A 420     -33.989 -14.399   2.884  1.00 15.00      A    H  
ATOM   4090  C   LYS A 420     -38.055 -12.633   5.328  1.00 15.00      A    C  
ATOM   4091  O   LYS A 420     -38.151 -12.078   6.423  1.00 15.00      A    O  
ATOM   4092  N   GLU A 421     -37.450 -12.072   4.287  1.00 15.00      A    N  
ATOM   4093  HN  GLU A 421     -37.417 -12.553   3.430  1.00 15.00      A    H  
ATOM   4094  CA  GLU A 421     -36.829 -10.761   4.389  1.00 15.00      A    C  
ATOM   4095  CB  GLU A 421     -35.779 -10.572   3.297  1.00 15.00      A    C  
ATOM   4096  CG  GLU A 421     -34.402 -11.071   3.697  1.00 15.00      A    C  
ATOM   4097  CD  GLU A 421     -33.670 -11.742   2.559  1.00 15.00      A    C  
ATOM   4098  OE1 GLU A 421     -33.217 -11.034   1.640  1.00 15.00      A    O  
ATOM   4099  OE2 GLU A 421     -33.543 -12.986   2.594  1.00 15.00      A    O  
ATOM   4100  C   GLU A 421     -37.885  -9.667   4.331  1.00 15.00      A    C  
ATOM   4101  O   GLU A 421     -37.749  -8.617   4.957  1.00 15.00      A    O  
ATOM   4102  N   LEU A 422     -38.953  -9.934   3.593  1.00 15.00      A    N  
ATOM   4103  HN  LEU A 422     -38.999 -10.789   3.110  1.00 15.00      A    H  
ATOM   4104  CA  LEU A 422     -40.046  -8.986   3.463  1.00 15.00      A    C  
ATOM   4105  CB  LEU A 422     -41.030  -9.435   2.383  1.00 15.00      A    C  
ATOM   4106  CG  LEU A 422     -41.342  -8.404   1.299  1.00 15.00      A    C  
ATOM   4107  CD1 LEU A 422     -40.146  -8.205   0.381  1.00 15.00      A    C  
ATOM   4108  CD2 LEU A 422     -42.576  -8.808   0.508  1.00 15.00      A    C  
ATOM   4109  C   LEU A 422     -40.765  -8.827   4.797  1.00 15.00      A    C  
ATOM   4110  O   LEU A 422     -41.279  -7.756   5.115  1.00 15.00      A    O  
ATOM   4111  N   THR A 423     -40.786  -9.898   5.582  1.00 15.00      A    N  
ATOM   4112  HN  THR A 423     -40.365 -10.729   5.270  1.00 15.00      A    H  
ATOM   4113  CA  THR A 423     -41.424  -9.871   6.888  1.00 15.00      A    C  
ATOM   4114  CB  THR A 423     -41.530 -11.283   7.497  1.00 15.00      A    C  
ATOM   4115  OG1 THR A 423     -42.128 -12.168   6.538  1.00 15.00      A    O  
ATOM   4116  HG1 THR A 423     -41.622 -12.145   5.717  1.00 15.00      A    H  
ATOM   4117  CG2 THR A 423     -42.390 -11.262   8.754  1.00 15.00      A    C  
ATOM   4118  C   THR A 423     -40.653  -8.949   7.827  1.00 15.00      A    C  
ATOM   4119  O   THR A 423     -41.235  -8.075   8.469  1.00 15.00      A    O  
ATOM   4120  N   MET A 424     -39.332  -9.113   7.867  1.00 15.00      A    N  
ATOM   4121  HN  MET A 424     -38.918  -9.815   7.322  1.00 15.00      A    H  
ATOM   4122  CA  MET A 424     -38.491  -8.276   8.719  1.00 15.00      A    C  
ATOM   4123  CB  MET A 424     -37.082  -8.858   8.889  1.00 15.00      A    C  
ATOM   4124  CG  MET A 424     -36.237  -8.876   7.627  1.00 15.00      A    C  
ATOM   4125  SD  MET A 424     -34.701  -9.799   7.830  1.00 15.00      A    S  
ATOM   4126  CE  MET A 424     -35.332 -11.419   8.267  1.00 15.00      A    C  
ATOM   4127  C   MET A 424     -38.452  -6.841   8.196  1.00 15.00      A    C  
ATOM   4128  O   MET A 424     -38.089  -5.913   8.908  1.00 15.00      A    O  
ATOM   4129  N   PHE A 425     -38.844  -6.669   6.940  1.00 15.00      A    N  
ATOM   4130  HN  PHE A 425     -39.102  -7.451   6.411  1.00 15.00      A    H  
ATOM   4131  CA  PHE A 425     -38.893  -5.352   6.327  1.00 15.00      A    C  
ATOM   4132  CB  PHE A 425     -38.852  -5.487   4.803  1.00 15.00      A    C  
ATOM   4133  CG  PHE A 425     -38.777  -4.181   4.066  1.00 15.00      A    C  
ATOM   4134  CD1 PHE A 425     -37.757  -3.284   4.326  1.00 15.00      A    C  
ATOM   4135  CD2 PHE A 425     -39.722  -3.853   3.109  1.00 15.00      A    C  
ATOM   4136  CE1 PHE A 425     -37.679  -2.084   3.647  1.00 15.00      A    C  
ATOM   4137  CE2 PHE A 425     -39.651  -2.654   2.427  1.00 15.00      A    C  
ATOM   4138  CZ  PHE A 425     -38.627  -1.768   2.696  1.00 15.00      A    C  
ATOM   4139  C   PHE A 425     -40.182  -4.664   6.757  1.00 15.00      A    C  
ATOM   4140  O   PHE A 425     -40.296  -3.443   6.745  1.00 15.00      A    O  
ATOM   4141  N   LYS A 426     -41.145  -5.487   7.153  1.00 15.00      A    N  
ATOM   4142  HN  LYS A 426     -40.967  -6.452   7.148  1.00 15.00      A    H  
ATOM   4143  CA  LYS A 426     -42.447  -5.024   7.599  1.00 15.00      A    C  
ATOM   4144  CB  LYS A 426     -43.469  -6.163   7.474  1.00 15.00      A    C  
ATOM   4145  CG  LYS A 426     -44.197  -6.239   6.140  1.00 15.00      A    C  
ATOM   4146  CD  LYS A 426     -45.351  -5.246   6.097  1.00 15.00      A    C  
ATOM   4147  CE  LYS A 426     -46.346  -5.557   4.986  1.00 15.00      A    C  
ATOM   4148  NZ  LYS A 426     -47.389  -4.495   4.872  1.00 15.00      A    N  
ATOM   4149  HZ1 LYS A 426     -48.036  -4.698   4.078  1.00 15.00      A    H  
ATOM   4150  HZ2 LYS A 426     -46.939  -3.573   4.703  1.00 15.00      A    H  
ATOM   4151  HZ3 LYS A 426     -47.945  -4.438   5.748  1.00 15.00      A    H  
ATOM   4152  C   LYS A 426     -42.389  -4.559   9.052  1.00 15.00      A    C  
ATOM   4153  O   LYS A 426     -42.978  -3.539   9.407  1.00 15.00      A    O  
ATOM   4154  N   GLU A 427     -41.676  -5.312   9.887  1.00 15.00      A    N  
ATOM   4155  HN  GLU A 427     -41.222  -6.114   9.543  1.00 15.00      A    H  
ATOM   4156  CA  GLU A 427     -41.556  -4.983  11.306  1.00 15.00      A    C  
ATOM   4157  CB  GLU A 427     -40.991  -6.161  12.104  1.00 15.00      A    C  
ATOM   4158  CG  GLU A 427     -39.662  -6.681  11.590  1.00 15.00      A    C  
ATOM   4159  CD  GLU A 427     -39.378  -8.101  12.025  1.00 15.00      A    C  
ATOM   4160  OE1 GLU A 427     -38.235  -8.376  12.437  1.00 15.00      A    O  
ATOM   4161  OE2 GLU A 427     -40.297  -8.941  11.941  1.00 15.00      A    O  
ATOM   4162  C   GLU A 427     -40.734  -3.716  11.526  1.00 15.00      A    C  
ATOM   4163  O   GLU A 427     -41.048  -2.910  12.403  1.00 15.00      A    O  
ATOM   4164  N   ILE A 428     -39.693  -3.529  10.715  1.00 15.00      A    N  
ATOM   4165  HN  ILE A 428     -39.476  -4.212  10.045  1.00 15.00      A    H  
ATOM   4166  CA  ILE A 428     -38.858  -2.330  10.818  1.00 15.00      A    C  
ATOM   4167  CB  ILE A 428     -37.487  -2.510  10.118  1.00 15.00      A    C  
ATOM   4168  CG1 ILE A 428     -36.798  -3.773  10.651  1.00 15.00      A    C  
ATOM   4169  CG2 ILE A 428     -36.588  -1.300  10.352  1.00 15.00      A    C  
ATOM   4170  CD1 ILE A 428     -35.476  -4.088   9.983  1.00 15.00      A    C  
ATOM   4171  C   ILE A 428     -39.630  -1.122  10.264  1.00 15.00      A    C  
ATOM   4172  O   ILE A 428     -39.168   0.015  10.290  1.00 15.00      A    O  
ATOM   4173  N   LEU A 429     -40.827  -1.400   9.762  1.00 15.00      A    N  
ATOM   4174  HN  LEU A 429     -41.129  -2.332   9.747  1.00 15.00      A    H  
ATOM   4175  CA  LEU A 429     -41.712  -0.372   9.240  1.00 15.00      A    C  
ATOM   4176  CB  LEU A 429     -42.036  -0.621   7.765  1.00 15.00      A    C  
ATOM   4177  CG  LEU A 429     -40.920  -0.299   6.769  1.00 15.00      A    C  
ATOM   4178  CD1 LEU A 429     -41.365  -0.609   5.348  1.00 15.00      A    C  
ATOM   4179  CD2 LEU A 429     -40.492   1.153   6.893  1.00 15.00      A    C  
ATOM   4180  C   LEU A 429     -42.988  -0.373  10.069  1.00 15.00      A    C  
ATOM   4181  O   LEU A 429     -44.076  -0.099   9.575  1.00 15.00      A    O  
ATOM   4182  N   GLU A 430     -42.833  -0.719  11.336  1.00 15.00      A    N  
ATOM   4183  HN  GLU A 430     -41.936  -0.957  11.654  1.00 15.00      A    H  
ATOM   4184  CA  GLU A 430     -43.946  -0.761  12.268  1.00 15.00      A    C  
ATOM   4185  CB  GLU A 430     -44.277  -2.210  12.625  1.00 15.00      A    C  
ATOM   4186  CG  GLU A 430     -45.759  -2.488  12.823  1.00 15.00      A    C  
ATOM   4187  CD  GLU A 430     -46.176  -2.448  14.278  1.00 15.00      A    C  
ATOM   4188  OE1 GLU A 430     -45.444  -2.999  15.120  1.00 15.00      A    O  
ATOM   4189  OE2 GLU A 430     -47.240  -1.864  14.574  1.00 15.00      A    O  
ATOM   4190  C   GLU A 430     -43.579   0.036  13.513  1.00 15.00      A    C  
ATOM   4191  O   GLU A 430     -44.414   0.738  14.092  1.00 15.00      A    O  
ATOM   4192  N   ASP A 431     -42.304  -0.040  13.884  1.00 15.00      A    N  
ATOM   4193  HN  ASP A 431     -41.688  -0.594  13.358  1.00 15.00      A    H  
ATOM   4194  CA  ASP A 431     -41.783   0.680  15.047  1.00 15.00      A    C  
ATOM   4195  CB  ASP A 431     -40.478   0.046  15.556  1.00 15.00      A    C  
ATOM   4196  CG  ASP A 431     -39.337   0.097  14.550  1.00 15.00      A    C  
ATOM   4197  OD1 ASP A 431     -39.544   0.615  13.432  1.00 15.00      A    O  
ATOM   4198  OD2 ASP A 431     -38.237  -0.392  14.876  1.00 15.00      A    O  
ATOM   4199  C   ASP A 431     -41.557   2.147  14.699  1.00 15.00      A    C  
ATOM   4200  O   ASP A 431     -41.141   2.949  15.531  1.00 15.00      A    O  
ATOM   4201  N   GLU A 432     -41.840   2.475  13.443  1.00 15.00      A    N  
ATOM   4202  HN  GLU A 432     -42.118   1.763  12.830  1.00 15.00      A    H  
ATOM   4203  CA  GLU A 432     -41.704   3.833  12.926  1.00 15.00      A    C  
ATOM   4204  CB  GLU A 432     -42.154   3.869  11.465  1.00 15.00      A    C  
ATOM   4205  CG  GLU A 432     -43.405   3.048  11.195  1.00 15.00      A    C  
ATOM   4206  CD  GLU A 432     -44.324   3.694  10.184  1.00 15.00      A    C  
ATOM   4207  OE1 GLU A 432     -43.982   3.693   8.986  1.00 15.00      A    O  
ATOM   4208  OE2 GLU A 432     -45.398   4.196  10.594  1.00 15.00      A    O  
ATOM   4209  C   GLU A 432     -42.514   4.843  13.743  1.00 15.00      A    C  
ATOM   4210  O   GLU A 432     -42.226   6.038  13.731  1.00 15.00      A    O  
ATOM   4211  N   ARG A 433     -43.528   4.358  14.457  1.00 15.00      A    N  
ATOM   4212  HN  ARG A 433     -43.701   3.394  14.440  1.00 15.00      A    H  
ATOM   4213  CA  ARG A 433     -44.365   5.227  15.283  1.00 15.00      A    C  
ATOM   4214  CB  ARG A 433     -45.771   4.648  15.445  1.00 15.00      A    C  
ATOM   4215  CG  ARG A 433     -46.782   5.135  14.418  1.00 15.00      A    C  
ATOM   4216  CD  ARG A 433     -46.829   4.222  13.205  1.00 15.00      A    C  
ATOM   4217  NE  ARG A 433     -46.634   2.816  13.564  1.00 15.00      A    N  
ATOM   4218  HE  ARG A 433     -45.735   2.443  13.422  1.00 15.00      A    H  
ATOM   4219  CZ  ARG A 433     -47.585   2.011  14.041  1.00 15.00      A    C  
ATOM   4220  NH1 ARG A 433     -48.826   2.456  14.211  1.00 15.00      A    N  
ATOM   4221 HH11 ARG A 433     -49.064   3.438  13.974  1.00 15.00      A    H  
ATOM   4222 HH12 ARG A 433     -49.565   1.821  14.580  1.00 15.00      A    H  
ATOM   4223  NH2 ARG A 433     -47.279   0.760  14.353  1.00 15.00      A    N  
ATOM   4224 HH21 ARG A 433     -48.004   0.100  14.721  1.00 15.00      A    H  
ATOM   4225 HH22 ARG A 433     -46.300   0.417  14.230  1.00 15.00      A    H  
ATOM   4226  C   ARG A 433     -43.748   5.429  16.660  1.00 15.00      A    C  
ATOM   4227  O   ARG A 433     -44.395   5.954  17.568  1.00 15.00      A    O  
ATOM   4228  N   ASP A 434     -42.504   5.007  16.800  1.00 15.00      A    N  
ATOM   4229  HN  ASP A 434     -42.043   4.612  16.026  1.00 15.00      A    H  
ATOM   4230  CA  ASP A 434     -41.776   5.122  18.053  1.00 15.00      A    C  
ATOM   4231  CB  ASP A 434     -41.807   3.792  18.814  1.00 15.00      A    C  
ATOM   4232  CG  ASP A 434     -40.924   3.805  20.046  1.00 15.00      A    C  
ATOM   4233  OD1 ASP A 434     -41.466   3.924  21.163  1.00 15.00      A    O  
ATOM   4234  OD2 ASP A 434     -39.691   3.702  19.898  1.00 15.00      A    O  
ATOM   4235  C   ASP A 434     -40.334   5.537  17.778  1.00 15.00      A    C  
ATOM   4236  O   ASP A 434     -40.010   5.980  16.671  1.00 15.00      A    O  
ATOM   4237  N   MET B   1      14.012   6.187 -16.217  1.00 15.00      B    N  
ATOM   4238  HN  MET B   1      14.101   5.340 -15.733  1.00 15.00      B    H  
ATOM   4239  CA  MET B   1      15.197   7.009 -16.443  1.00 15.00      B    C  
ATOM   4240  CB  MET B   1      15.004   7.923 -17.656  1.00 15.00      B    C  
ATOM   4241  CG  MET B   1      14.772   7.181 -18.960  1.00 15.00      B    C  
ATOM   4242  SD  MET B   1      14.805   8.269 -20.397  1.00 15.00      B    S  
ATOM   4243  CE  MET B   1      14.416   7.109 -21.705  1.00 15.00      B    C  
ATOM   4244  C   MET B   1      15.532   7.838 -15.210  1.00 15.00      B    C  
ATOM   4245  O   MET B   1      14.670   8.512 -14.648  1.00 15.00      B    O  
ATOM   4246  N   THR B   2      16.788   7.782 -14.793  1.00 15.00      B    N  
ATOM   4247  HN  THR B   2      17.433   7.231 -15.282  1.00 15.00      B    H  
ATOM   4248  CA  THR B   2      17.238   8.516 -13.624  1.00 15.00      B    C  
ATOM   4249  CB  THR B   2      18.567   7.951 -13.098  1.00 15.00      B    C  
ATOM   4250  OG1 THR B   2      18.569   6.525 -13.259  1.00 15.00      B    O  
ATOM   4251  HG1 THR B   2      19.475   6.213 -13.342  1.00 15.00      B    H  
ATOM   4252  CG2 THR B   2      18.739   8.294 -11.626  1.00 15.00      B    C  
ATOM   4253  C   THR B   2      17.413   9.996 -13.936  1.00 15.00      B    C  
ATOM   4254  O   THR B   2      18.339  10.389 -14.645  1.00 15.00      B    O  
ATOM   4255  N   THR B   3      16.520  10.809 -13.404  1.00 15.00      B    N  
ATOM   4256  HN  THR B   3      15.809  10.434 -12.835  1.00 15.00      B    H  
ATOM   4257  CA  THR B   3      16.576  12.241 -13.621  1.00 15.00      B    C  
ATOM   4258  CB  THR B   3      15.163  12.847 -13.653  1.00 15.00      B    C  
ATOM   4259  OG1 THR B   3      14.240  11.869 -14.155  1.00 15.00      B    O  
ATOM   4260  HG1 THR B   3      14.728  11.113 -14.499  1.00 15.00      B    H  
ATOM   4261  CG2 THR B   3      15.132  14.070 -14.558  1.00 15.00      B    C  
ATOM   4262  C   THR B   3      17.394  12.902 -12.515  1.00 15.00      B    C  
ATOM   4263  O   THR B   3      17.138  12.685 -11.327  1.00 15.00      B    O  
ATOM   4264  N   PHE B   4      18.396  13.677 -12.906  1.00 15.00      B    N  
ATOM   4265  HN  PHE B   4      18.565  13.797 -13.864  1.00 15.00      B    H  
ATOM   4266  CA  PHE B   4      19.250  14.360 -11.946  1.00 15.00      B    C  
ATOM   4267  CB  PHE B   4      20.713  14.323 -12.396  1.00 15.00      B    C  
ATOM   4268  CG  PHE B   4      21.312  12.942 -12.386  1.00 15.00      B    C  
ATOM   4269  CD1 PHE B   4      21.915  12.444 -11.244  1.00 15.00      B    C  
ATOM   4270  CD2 PHE B   4      21.274  12.146 -13.520  1.00 15.00      B    C  
ATOM   4271  CE1 PHE B   4      22.465  11.174 -11.229  1.00 15.00      B    C  
ATOM   4272  CE2 PHE B   4      21.821  10.875 -13.513  1.00 15.00      B    C  
ATOM   4273  CZ  PHE B   4      22.421  10.390 -12.367  1.00 15.00      B    C  
ATOM   4274  C   PHE B   4      18.782  15.797 -11.737  1.00 15.00      B    C  
ATOM   4275  O   PHE B   4      18.521  16.523 -12.697  1.00 15.00      B    O  
ATOM   4276  N   THR B   5      18.665  16.192 -10.481  1.00 15.00      B    N  
ATOM   4277  HN  THR B   5      18.886  15.562  -9.759  1.00 15.00      B    H  
ATOM   4278  CA  THR B   5      18.217  17.531 -10.133  1.00 15.00      B    C  
ATOM   4279  CB  THR B   5      16.989  17.466  -9.206  1.00 15.00      B    C  
ATOM   4280  OG1 THR B   5      16.562  16.099  -9.067  1.00 15.00      B    O  
ATOM   4281  HG1 THR B   5      15.608  16.048  -9.177  1.00 15.00      B    H  
ATOM   4282  CG2 THR B   5      15.847  18.297  -9.779  1.00 15.00      B    C  
ATOM   4283  C   THR B   5      19.321  18.312  -9.427  1.00 15.00      B    C  
ATOM   4284  O   THR B   5      19.875  17.855  -8.431  1.00 15.00      B    O  
ATOM   4285  N   SER B   6      19.639  19.486  -9.950  1.00 15.00      B    N  
ATOM   4286  HN  SER B   6      19.177  19.792 -10.756  1.00 15.00      B    H  
ATOM   4287  CA  SER B   6      20.665  20.327  -9.357  1.00 15.00      B    C  
ATOM   4288  CB  SER B   6      21.671  20.748 -10.428  1.00 15.00      B    C  
ATOM   4289  OG  SER B   6      21.019  21.421 -11.496  1.00 15.00      B    O  
ATOM   4290  HG  SER B   6      20.358  22.026 -11.128  1.00 15.00      B    H  
ATOM   4291  C   SER B   6      20.030  21.562  -8.730  1.00 15.00      B    C  
ATOM   4292  O   SER B   6      19.505  22.422  -9.440  1.00 15.00      B    O  
ATOM   4293  N   ILE B   7      20.062  21.644  -7.411  1.00 15.00      B    N  
ATOM   4294  HN  ILE B   7      20.493  20.929  -6.892  1.00 15.00      B    H  
ATOM   4295  CA  ILE B   7      19.484  22.787  -6.715  1.00 15.00      B    C  
ATOM   4296  CB  ILE B   7      18.357  22.384  -5.738  1.00 15.00      B    C  
ATOM   4297  CG1 ILE B   7      18.854  21.352  -4.723  1.00 15.00      B    C  
ATOM   4298  CG2 ILE B   7      17.153  21.855  -6.502  1.00 15.00      B    C  
ATOM   4299  CD1 ILE B   7      17.901  21.115  -3.571  1.00 15.00      B    C  
ATOM   4300  C   ILE B   7      20.553  23.583  -5.976  1.00 15.00      B    C  
ATOM   4301  O   ILE B   7      21.646  23.078  -5.706  1.00 15.00      B    O  
ATOM   4302  N   VAL B   8      20.228  24.828  -5.655  1.00 15.00      B    N  
ATOM   4303  HN  VAL B   8      19.339  25.166  -5.890  1.00 15.00      B    H  
ATOM   4304  CA  VAL B   8      21.150  25.707  -4.953  1.00 15.00      B    C  
ATOM   4305  CB  VAL B   8      21.270  27.077  -5.660  1.00 15.00      B    C  
ATOM   4306  CG1 VAL B   8      22.428  27.885  -5.092  1.00 15.00      B    C  
ATOM   4307  CG2 VAL B   8      21.425  26.901  -7.163  1.00 15.00      B    C  
ATOM   4308  C   VAL B   8      20.662  25.934  -3.528  1.00 15.00      B    C  
ATOM   4309  O   VAL B   8      19.476  26.169  -3.304  1.00 15.00      B    O  
ATOM   4310  N   THR B   9      21.572  25.847  -2.571  1.00 15.00      B    N  
ATOM   4311  HN  THR B   9      22.501  25.645  -2.809  1.00 15.00      B    H  
ATOM   4312  CA  THR B   9      21.230  26.053  -1.175  1.00 15.00      B    C  
ATOM   4313  CB  THR B   9      20.772  24.747  -0.481  1.00 15.00      B    C  
ATOM   4314  OG1 THR B   9      20.569  24.981   0.925  1.00 15.00      B    O  
ATOM   4315  HG1 THR B   9      20.765  24.174   1.417  1.00 15.00      B    H  
ATOM   4316  CG2 THR B   9      21.792  23.631  -0.671  1.00 15.00      B    C  
ATOM   4317  C   THR B   9      22.404  26.667  -0.421  1.00 15.00      B    C  
ATOM   4318  O   THR B   9      23.553  26.258  -0.594  1.00 15.00      B    O  
ATOM   4319  N   THR B  10      22.108  27.668   0.392  1.00 15.00      B    N  
ATOM   4320  HN  THR B  10      21.177  27.971   0.462  1.00 15.00      B    H  
ATOM   4321  CA  THR B  10      23.123  28.345   1.180  1.00 15.00      B    C  
ATOM   4322  CB  THR B  10      22.602  29.715   1.640  1.00 15.00      B    C  
ATOM   4323  OG1 THR B  10      21.166  29.717   1.553  1.00 15.00      B    O  
ATOM   4324  HG1 THR B  10      20.794  29.771   2.437  1.00 15.00      B    H  
ATOM   4325  CG2 THR B  10      23.164  30.822   0.761  1.00 15.00      B    C  
ATOM   4326  C   THR B  10      23.490  27.516   2.405  1.00 15.00      B    C  
ATOM   4327  O   THR B  10      24.525  27.735   3.032  1.00 15.00      B    O  
ATOM   4328  N   ASN B  11      22.631  26.561   2.738  1.00 15.00      B    N  
ATOM   4329  HN  ASN B  11      21.833  26.424   2.188  1.00 15.00      B    H  
ATOM   4330  CA  ASN B  11      22.855  25.696   3.887  1.00 15.00      B    C  
ATOM   4331  CB  ASN B  11      21.866  26.011   5.015  1.00 15.00      B    C  
ATOM   4332  CG  ASN B  11      22.266  25.382   6.337  1.00 15.00      B    C  
ATOM   4333  OD1 ASN B  11      22.917  26.016   7.161  1.00 15.00      B    O  
ATOM   4334  ND2 ASN B  11      21.888  24.128   6.542  1.00 15.00      B    N  
ATOM   4335 HD21 ASN B  11      21.377  23.676   5.837  1.00 15.00      B    H  
ATOM   4336 HD22 ASN B  11      22.140  23.703   7.388  1.00 15.00      B    H  
ATOM   4337  C   ASN B  11      22.732  24.234   3.481  1.00 15.00      B    C  
ATOM   4338  O   ASN B  11      21.636  23.673   3.483  1.00 15.00      B    O  
ATOM   4339  N   PRO B  12      23.850  23.610   3.094  1.00 15.00      B    N  
ATOM   4340  CA  PRO B  12      23.871  22.207   2.694  1.00 15.00      B    C  
ATOM   4341  CB  PRO B  12      25.109  22.138   1.801  1.00 15.00      B    C  
ATOM   4342  CG  PRO B  12      26.037  23.171   2.350  1.00 15.00      B    C  
ATOM   4343  CD  PRO B  12      25.185  24.231   2.999  1.00 15.00      B    C  
ATOM   4344  C   PRO B  12      24.025  21.275   3.895  1.00 15.00      B    C  
ATOM   4345  O   PRO B  12      24.881  21.493   4.757  1.00 15.00      B    O  
ATOM   4346  N   ASP B  13      23.195  20.245   3.957  1.00 15.00      B    N  
ATOM   4347  HN  ASP B  13      22.532  20.115   3.246  1.00 15.00      B    H  
ATOM   4348  CA  ASP B  13      23.258  19.288   5.056  1.00 15.00      B    C  
ATOM   4349  CB  ASP B  13      21.867  18.808   5.461  1.00 15.00      B    C  
ATOM   4350  CG  ASP B  13      21.879  18.129   6.816  1.00 15.00      B    C  
ATOM   4351  OD1 ASP B  13      22.441  17.019   6.920  1.00 15.00      B    O  
ATOM   4352  OD2 ASP B  13      21.342  18.712   7.779  1.00 15.00      B    O  
ATOM   4353  C   ASP B  13      24.140  18.106   4.679  1.00 15.00      B    C  
ATOM   4354  O   ASP B  13      23.873  17.399   3.707  1.00 15.00      B    O  
ATOM   4355  N   PHE B  14      25.189  17.890   5.455  1.00 15.00      B    N  
ATOM   4356  HN  PHE B  14      25.329  18.463   6.236  1.00 15.00      B    H  
ATOM   4357  CA  PHE B  14      26.131  16.812   5.184  1.00 15.00      B    C  
ATOM   4358  CB  PHE B  14      27.559  17.250   5.521  1.00 15.00      B    C  
ATOM   4359  CG  PHE B  14      28.022  18.434   4.716  1.00 15.00      B    C  
ATOM   4360  CD1 PHE B  14      28.359  18.290   3.380  1.00 15.00      B    C  
ATOM   4361  CD2 PHE B  14      28.110  19.691   5.293  1.00 15.00      B    C  
ATOM   4362  CE1 PHE B  14      28.781  19.376   2.635  1.00 15.00      B    C  
ATOM   4363  CE2 PHE B  14      28.534  20.780   4.554  1.00 15.00      B    C  
ATOM   4364  CZ  PHE B  14      28.866  20.623   3.223  1.00 15.00      B    C  
ATOM   4365  C   PHE B  14      25.766  15.519   5.908  1.00 15.00      B    C  
ATOM   4366  O   PHE B  14      26.571  14.593   5.981  1.00 15.00      B    O  
ATOM   4367  N   GLY B  15      24.556  15.464   6.446  1.00 15.00      B    N  
ATOM   4368  HN  GLY B  15      23.955  16.247   6.383  1.00 15.00      B    H  
ATOM   4369  CA  GLY B  15      24.102  14.274   7.135  1.00 15.00      B    C  
ATOM   4370  C   GLY B  15      22.958  13.613   6.393  1.00 15.00      B    C  
ATOM   4371  O   GLY B  15      22.412  12.601   6.838  1.00 15.00      B    O  
ATOM   4372  N   GLY B  16      22.592  14.201   5.260  1.00 15.00      B    N  
ATOM   4373  HN  GLY B  16      23.056  15.015   4.975  1.00 15.00      B    H  
ATOM   4374  CA  GLY B  16      21.517  13.665   4.452  1.00 15.00      B    C  
ATOM   4375  C   GLY B  16      22.016  12.710   3.384  1.00 15.00      B    C  
ATOM   4376  O   GLY B  16      23.072  12.095   3.531  1.00 15.00      B    O  
ATOM   4377  N   PHE B  17      21.263  12.593   2.300  1.00 15.00      B    N  
ATOM   4378  HN  PHE B  17      20.443  13.126   2.226  1.00 15.00      B    H  
ATOM   4379  CA  PHE B  17      21.629  11.701   1.207  1.00 15.00      B    C  
ATOM   4380  CB  PHE B  17      20.540  10.643   0.992  1.00 15.00      B    C  
ATOM   4381  CG  PHE B  17      20.498   9.571   2.045  1.00 15.00      B    C  
ATOM   4382  CD1 PHE B  17      20.990   8.304   1.779  1.00 15.00      B    C  
ATOM   4383  CD2 PHE B  17      19.961   9.826   3.297  1.00 15.00      B    C  
ATOM   4384  CE1 PHE B  17      20.950   7.313   2.741  1.00 15.00      B    C  
ATOM   4385  CE2 PHE B  17      19.918   8.840   4.264  1.00 15.00      B    C  
ATOM   4386  CZ  PHE B  17      20.413   7.581   3.985  1.00 15.00      B    C  
ATOM   4387  C   PHE B  17      21.845  12.489  -0.076  1.00 15.00      B    C  
ATOM   4388  O   PHE B  17      21.594  11.994  -1.175  1.00 15.00      B    O  
ATOM   4389  N   GLU B  18      22.329  13.712   0.066  1.00 15.00      B    N  
ATOM   4390  HN  GLU B  18      22.540  14.041   0.965  1.00 15.00      B    H  
ATOM   4391  CA  GLU B  18      22.567  14.575  -1.080  1.00 15.00      B    C  
ATOM   4392  CB  GLU B  18      21.838  15.899  -0.900  1.00 15.00      B    C  
ATOM   4393  CG  GLU B  18      20.342  15.742  -0.740  1.00 15.00      B    C  
ATOM   4394  CD  GLU B  18      19.776  16.682   0.294  1.00 15.00      B    C  
ATOM   4395  OE1 GLU B  18      19.630  17.886  -0.016  1.00 15.00      B    O  
ATOM   4396  OE2 GLU B  18      19.457  16.221   1.403  1.00 15.00      B    O  
ATOM   4397  C   GLU B  18      24.047  14.830  -1.293  1.00 15.00      B    C  
ATOM   4398  O   GLU B  18      24.765  15.221  -0.371  1.00 15.00      B    O  
ATOM   4399  N   PHE B  19      24.493  14.610  -2.517  1.00 15.00      B    N  
ATOM   4400  HN  PHE B  19      23.865  14.303  -3.204  1.00 15.00      B    H  
ATOM   4401  CA  PHE B  19      25.884  14.818  -2.871  1.00 15.00      B    C  
ATOM   4402  CB  PHE B  19      26.260  13.958  -4.079  1.00 15.00      B    C  
ATOM   4403  CG  PHE B  19      27.738  13.869  -4.336  1.00 15.00      B    C  
ATOM   4404  CD1 PHE B  19      28.325  14.612  -5.348  1.00 15.00      B    C  
ATOM   4405  CD2 PHE B  19      28.540  13.047  -3.562  1.00 15.00      B    C  
ATOM   4406  CE1 PHE B  19      29.685  14.528  -5.589  1.00 15.00      B    C  
ATOM   4407  CE2 PHE B  19      29.900  12.959  -3.798  1.00 15.00      B    C  
ATOM   4408  CZ  PHE B  19      30.474  13.704  -4.810  1.00 15.00      B    C  
ATOM   4409  C   PHE B  19      26.116  16.290  -3.174  1.00 15.00      B    C  
ATOM   4410  O   PHE B  19      25.524  16.843  -4.104  1.00 15.00      B    O  
ATOM   4411  N   TYR B  20      26.965  16.918  -2.384  1.00 15.00      B    N  
ATOM   4412  HN  TYR B  20      27.413  16.420  -1.667  1.00 15.00      B    H  
ATOM   4413  CA  TYR B  20      27.262  18.326  -2.558  1.00 15.00      B    C  
ATOM   4414  CB  TYR B  20      27.202  19.058  -1.216  1.00 15.00      B    C  
ATOM   4415  CG  TYR B  20      25.806  19.189  -0.656  1.00 15.00      B    C  
ATOM   4416  CD1 TYR B  20      24.887  20.054  -1.232  1.00 15.00      B    C  
ATOM   4417  CD2 TYR B  20      25.410  18.462   0.460  1.00 15.00      B    C  
ATOM   4418  CE1 TYR B  20      23.610  20.182  -0.722  1.00 15.00      B    C  
ATOM   4419  CE2 TYR B  20      24.136  18.585   0.976  1.00 15.00      B    C  
ATOM   4420  CZ  TYR B  20      23.242  19.447   0.386  1.00 15.00      B    C  
ATOM   4421  OH  TYR B  20      21.974  19.589   0.908  1.00 15.00      B    O  
ATOM   4422  HH  TYR B  20      21.420  18.849   0.621  1.00 15.00      B    H  
ATOM   4423  C   TYR B  20      28.620  18.533  -3.205  1.00 15.00      B    C  
ATOM   4424  O   TYR B  20      29.626  17.979  -2.760  1.00 15.00      B    O  
ATOM   4425  N   VAL B  21      28.637  19.318  -4.266  1.00 15.00      B    N  
ATOM   4426  HN  VAL B  21      27.790  19.701  -4.590  1.00 15.00      B    H  
ATOM   4427  CA  VAL B  21      29.869  19.624  -4.972  1.00 15.00      B    C  
ATOM   4428  CB  VAL B  21      29.692  19.536  -6.504  1.00 15.00      B    C  
ATOM   4429  CG1 VAL B  21      31.046  19.531  -7.199  1.00 15.00      B    C  
ATOM   4430  CG2 VAL B  21      28.890  18.303  -6.889  1.00 15.00      B    C  
ATOM   4431  C   VAL B  21      30.333  21.028  -4.601  1.00 15.00      B    C  
ATOM   4432  O   VAL B  21      29.546  21.979  -4.641  1.00 15.00      B    O  
ATOM   4433  N   GLU B  22      31.596  21.148  -4.217  1.00 15.00      B    N  
ATOM   4434  HN  GLU B  22      32.165  20.351  -4.185  1.00 15.00      B    H  
ATOM   4435  CA  GLU B  22      32.163  22.435  -3.838  1.00 15.00      B    C  
ATOM   4436  CB  GLU B  22      33.435  22.223  -3.009  1.00 15.00      B    C  
ATOM   4437  CG  GLU B  22      33.859  23.429  -2.183  1.00 15.00      B    C  
ATOM   4438  CD  GLU B  22      34.968  23.106  -1.201  1.00 15.00      B    C  
ATOM   4439  OE1 GLU B  22      36.072  22.736  -1.653  1.00 15.00      B    O  
ATOM   4440  OE2 GLU B  22      34.733  23.227   0.019  1.00 15.00      B    O  
ATOM   4441  C   GLU B  22      32.466  23.279  -5.075  1.00 15.00      B    C  
ATOM   4442  O   GLU B  22      32.658  22.746  -6.171  1.00 15.00      B    O  
ATOM   4443  N   ALA B  23      32.487  24.593  -4.891  1.00 15.00      B    N  
ATOM   4444  HN  ALA B  23      32.311  24.948  -3.997  1.00 15.00      B    H  
ATOM   4445  CA  ALA B  23      32.769  25.526  -5.975  1.00 15.00      B    C  
ATOM   4446  CB  ALA B  23      32.614  26.956  -5.477  1.00 15.00      B    C  
ATOM   4447  C   ALA B  23      34.174  25.314  -6.530  1.00 15.00      B    C  
ATOM   4448  O   ALA B  23      35.165  25.603  -5.861  1.00 15.00      B    O  
ATOM   4449  N   GLY B  24      34.253  24.800  -7.749  1.00 15.00      B    N  
ATOM   4450  HN  GLY B  24      33.424  24.584  -8.238  1.00 15.00      B    H  
ATOM   4451  CA  GLY B  24      35.543  24.557  -8.369  1.00 15.00      B    C  
ATOM   4452  C   GLY B  24      35.929  23.093  -8.345  1.00 15.00      B    C  
ATOM   4453  O   GLY B  24      36.895  22.686  -8.992  1.00 15.00      B    O  
ATOM   4454  N   GLN B  25      35.175  22.297  -7.598  1.00 15.00      B    N  
ATOM   4455  HN  GLN B  25      34.412  22.677  -7.105  1.00 15.00      B    H  
ATOM   4456  CA  GLN B  25      35.444  20.871  -7.501  1.00 15.00      B    C  
ATOM   4457  CB  GLN B  25      34.939  20.310  -6.173  1.00 15.00      B    C  
ATOM   4458  CG  GLN B  25      36.029  19.750  -5.275  1.00 15.00      B    C  
ATOM   4459  CD  GLN B  25      35.720  18.344  -4.796  1.00 15.00      B    C  
ATOM   4460  OE1 GLN B  25      35.057  18.150  -3.781  1.00 15.00      B    O  
ATOM   4461  NE2 GLN B  25      36.205  17.347  -5.522  1.00 15.00      B    N  
ATOM   4462 HE21 GLN B  25      36.730  17.566  -6.317  1.00 15.00      B    H  
ATOM   4463 HE22 GLN B  25      36.016  16.431  -5.231  1.00 15.00      B    H  
ATOM   4464  C   GLN B  25      34.793  20.126  -8.658  1.00 15.00      B    C  
ATOM   4465  O   GLN B  25      33.711  20.496  -9.116  1.00 15.00      B    O  
ATOM   4466  N   GLN B  26      35.460  19.087  -9.136  1.00 15.00      B    N  
ATOM   4467  HN  GLN B  26      36.326  18.855  -8.745  1.00 15.00      B    H  
ATOM   4468  CA  GLN B  26      34.935  18.288 -10.232  1.00 15.00      B    C  
ATOM   4469  CB  GLN B  26      36.063  17.584 -10.980  1.00 15.00      B    C  
ATOM   4470  CG  GLN B  26      36.984  18.528 -11.731  1.00 15.00      B    C  
ATOM   4471  CD  GLN B  26      37.697  17.848 -12.880  1.00 15.00      B    C  
ATOM   4472  OE1 GLN B  26      38.797  17.324 -12.726  1.00 15.00      B    O  
ATOM   4473  NE2 GLN B  26      37.065  17.845 -14.044  1.00 15.00      B    N  
ATOM   4474 HE21 GLN B  26      36.184  18.275 -14.095  1.00 15.00      B    H  
ATOM   4475 HE22 GLN B  26      37.503  17.412 -14.804  1.00 15.00      B    H  
ATOM   4476  C   GLN B  26      33.921  17.274  -9.720  1.00 15.00      B    C  
ATOM   4477  O   GLN B  26      34.038  16.773  -8.598  1.00 15.00      B    O  
ATOM   4478  N   PHE B  27      32.927  16.983 -10.546  1.00 15.00      B    N  
ATOM   4479  HN  PHE B  27      32.896  17.421 -11.422  1.00 15.00      B    H  
ATOM   4480  CA  PHE B  27      31.883  16.032 -10.191  1.00 15.00      B    C  
ATOM   4481  CB  PHE B  27      30.621  16.299 -11.019  1.00 15.00      B    C  
ATOM   4482  CG  PHE B  27      29.481  15.362 -10.732  1.00 15.00      B    C  
ATOM   4483  CD1 PHE B  27      29.044  14.468 -11.695  1.00 15.00      B    C  
ATOM   4484  CD2 PHE B  27      28.847  15.378  -9.502  1.00 15.00      B    C  
ATOM   4485  CE1 PHE B  27      27.996  13.606 -11.436  1.00 15.00      B    C  
ATOM   4486  CE2 PHE B  27      27.799  14.519  -9.235  1.00 15.00      B    C  
ATOM   4487  CZ  PHE B  27      27.372  13.632 -10.205  1.00 15.00      B    C  
ATOM   4488  C   PHE B  27      32.360  14.597 -10.391  1.00 15.00      B    C  
ATOM   4489  O   PHE B  27      32.554  14.151 -11.523  1.00 15.00      B    O  
ATOM   4490  N   ASP B  28      32.556  13.893  -9.285  1.00 15.00      B    N  
ATOM   4491  HN  ASP B  28      32.398  14.320  -8.419  1.00 15.00      B    H  
ATOM   4492  CA  ASP B  28      33.003  12.503  -9.313  1.00 15.00      B    C  
ATOM   4493  CB  ASP B  28      33.657  12.142  -7.970  1.00 15.00      B    C  
ATOM   4494  CG  ASP B  28      34.373  10.800  -7.976  1.00 15.00      B    C  
ATOM   4495  OD1 ASP B  28      33.786   9.804  -8.448  1.00 15.00      B    O  
ATOM   4496  OD2 ASP B  28      35.517  10.735  -7.482  1.00 15.00      B    O  
ATOM   4497  C   ASP B  28      31.818  11.579  -9.584  1.00 15.00      B    C  
ATOM   4498  O   ASP B  28      30.888  11.491  -8.777  1.00 15.00      B    O  
ATOM   4499  N   ASP B  29      31.846  10.909 -10.729  1.00 15.00      B    N  
ATOM   4500  HN  ASP B  29      32.610  11.029 -11.331  1.00 15.00      B    H  
ATOM   4501  CA  ASP B  29      30.773   9.994 -11.111  1.00 15.00      B    C  
ATOM   4502  CB  ASP B  29      30.822   9.698 -12.620  1.00 15.00      B    C  
ATOM   4503  CG  ASP B  29      30.822   8.210 -12.946  1.00 15.00      B    C  
ATOM   4504  OD1 ASP B  29      31.913   7.604 -12.972  1.00 15.00      B    O  
ATOM   4505  OD2 ASP B  29      29.735   7.636 -13.172  1.00 15.00      B    O  
ATOM   4506  C   ASP B  29      30.850   8.693 -10.321  1.00 15.00      B    C  
ATOM   4507  O   ASP B  29      29.831   8.163  -9.874  1.00 15.00      B    O  
ATOM   4508  N   SER B  30      32.066   8.209 -10.120  1.00 15.00      B    N  
ATOM   4509  HN  SER B  30      32.839   8.719 -10.441  1.00 15.00      B    H  
ATOM   4510  CA  SER B  30      32.291   6.959  -9.418  1.00 15.00      B    C  
ATOM   4511  CB  SER B  30      33.759   6.570  -9.518  1.00 15.00      B    C  
ATOM   4512  OG  SER B  30      34.197   6.630 -10.865  1.00 15.00      B    O  
ATOM   4513  HG  SER B  30      33.483   6.972 -11.423  1.00 15.00      B    H  
ATOM   4514  C   SER B  30      31.827   7.024  -7.965  1.00 15.00      B    C  
ATOM   4515  O   SER B  30      31.223   6.078  -7.460  1.00 15.00      B    O  
ATOM   4516  N   ALA B  31      32.104   8.139  -7.299  1.00 15.00      B    N  
ATOM   4517  HN  ALA B  31      32.615   8.860  -7.753  1.00 15.00      B    H  
ATOM   4518  CA  ALA B  31      31.691   8.319  -5.913  1.00 15.00      B    C  
ATOM   4519  CB  ALA B  31      32.224   9.631  -5.358  1.00 15.00      B    C  
ATOM   4520  C   ALA B  31      30.171   8.276  -5.813  1.00 15.00      B    C  
ATOM   4521  O   ALA B  31      29.611   7.737  -4.858  1.00 15.00      B    O  
ATOM   4522  N   TYR B  32      29.511   8.831  -6.821  1.00 15.00      B    N  
ATOM   4523  HN  TYR B  32      30.019   9.236  -7.559  1.00 15.00      B    H  
ATOM   4524  CA  TYR B  32      28.058   8.853  -6.867  1.00 15.00      B    C  
ATOM   4525  CB  TYR B  32      27.580   9.836  -7.942  1.00 15.00      B    C  
ATOM   4526  CG  TYR B  32      26.194  10.393  -7.704  1.00 15.00      B    C  
ATOM   4527  CD1 TYR B  32      25.064   9.730  -8.167  1.00 15.00      B    C  
ATOM   4528  CD2 TYR B  32      26.017  11.584  -7.013  1.00 15.00      B    C  
ATOM   4529  CE1 TYR B  32      23.797  10.239  -7.948  1.00 15.00      B    C  
ATOM   4530  CE2 TYR B  32      24.755  12.100  -6.790  1.00 15.00      B    C  
ATOM   4531  CZ  TYR B  32      23.649  11.425  -7.259  1.00 15.00      B    C  
ATOM   4532  OH  TYR B  32      22.390  11.933  -7.032  1.00 15.00      B    O  
ATOM   4533  HH  TYR B  32      22.454  12.885  -6.855  1.00 15.00      B    H  
ATOM   4534  C   TYR B  32      27.524   7.455  -7.164  1.00 15.00      B    C  
ATOM   4535  O   TYR B  32      26.515   7.030  -6.609  1.00 15.00      B    O  
ATOM   4536  N   GLU B  33      28.224   6.739  -8.029  1.00 15.00      B    N  
ATOM   4537  HN  GLU B  33      29.028   7.133  -8.436  1.00 15.00      B    H  
ATOM   4538  CA  GLU B  33      27.828   5.391  -8.410  1.00 15.00      B    C  
ATOM   4539  CB  GLU B  33      28.638   4.933  -9.624  1.00 15.00      B    C  
ATOM   4540  CG  GLU B  33      28.115   3.678 -10.302  1.00 15.00      B    C  
ATOM   4541  CD  GLU B  33      28.844   3.394 -11.596  1.00 15.00      B    C  
ATOM   4542  OE1 GLU B  33      30.073   3.182 -11.555  1.00 15.00      B    O  
ATOM   4543  OE2 GLU B  33      28.203   3.416 -12.666  1.00 15.00      B    O  
ATOM   4544  C   GLU B  33      27.993   4.407  -7.251  1.00 15.00      B    C  
ATOM   4545  O   GLU B  33      27.153   3.536  -7.044  1.00 15.00      B    O  
ATOM   4546  N   GLU B  34      29.065   4.558  -6.486  1.00 15.00      B    N  
ATOM   4547  HN  GLU B  34      29.706   5.276  -6.692  1.00 15.00      B    H  
ATOM   4548  CA  GLU B  34      29.327   3.668  -5.360  1.00 15.00      B    C  
ATOM   4549  CB  GLU B  34      30.800   3.725  -4.947  1.00 15.00      B    C  
ATOM   4550  CG  GLU B  34      31.737   2.960  -5.868  1.00 15.00      B    C  
ATOM   4551  CD  GLU B  34      33.190   3.098  -5.462  1.00 15.00      B    C  
ATOM   4552  OE1 GLU B  34      33.876   2.066  -5.318  1.00 15.00      B    O  
ATOM   4553  OE2 GLU B  34      33.655   4.245  -5.294  1.00 15.00      B    O  
ATOM   4554  C   GLU B  34      28.433   3.957  -4.156  1.00 15.00      B    C  
ATOM   4555  O   GLU B  34      27.995   3.036  -3.467  1.00 15.00      B    O  
ATOM   4556  N   ALA B  35      28.151   5.231  -3.909  1.00 15.00      B    N  
ATOM   4557  HN  ALA B  35      28.510   5.927  -4.501  1.00 15.00      B    H  
ATOM   4558  CA  ALA B  35      27.334   5.618  -2.761  1.00 15.00      B    C  
ATOM   4559  CB  ALA B  35      27.800   6.953  -2.200  1.00 15.00      B    C  
ATOM   4560  C   ALA B  35      25.835   5.652  -3.058  1.00 15.00      B    C  
ATOM   4561  O   ALA B  35      25.024   5.743  -2.139  1.00 15.00      B    O  
ATOM   4562  N   TYR B  36      25.459   5.592  -4.328  1.00 15.00      B    N  
ATOM   4563  HN  TYR B  36      26.137   5.534  -5.032  1.00 15.00      B    H  
ATOM   4564  CA  TYR B  36      24.043   5.633  -4.687  1.00 15.00      B    C  
ATOM   4565  CB  TYR B  36      23.710   6.907  -5.466  1.00 15.00      B    C  
ATOM   4566  CG  TYR B  36      23.791   8.178  -4.650  1.00 15.00      B    C  
ATOM   4567  CD1 TYR B  36      22.659   8.709  -4.051  1.00 15.00      B    C  
ATOM   4568  CD2 TYR B  36      24.995   8.850  -4.485  1.00 15.00      B    C  
ATOM   4569  CE1 TYR B  36      22.721   9.873  -3.313  1.00 15.00      B    C  
ATOM   4570  CE2 TYR B  36      25.068  10.014  -3.746  1.00 15.00      B    C  
ATOM   4571  CZ  TYR B  36      23.927  10.521  -3.164  1.00 15.00      B    C  
ATOM   4572  OH  TYR B  36      23.990  11.681  -2.433  1.00 15.00      B    O  
ATOM   4573  HH  TYR B  36      23.197  11.756  -1.882  1.00 15.00      B    H  
ATOM   4574  C   TYR B  36      23.601   4.409  -5.480  1.00 15.00      B    C  
ATOM   4575  O   TYR B  36      22.411   4.105  -5.544  1.00 15.00      B    O  
ATOM   4576  N   GLY B  37      24.555   3.717  -6.090  1.00 15.00      B    N  
ATOM   4577  HN  GLY B  37      25.490   3.999  -6.002  1.00 15.00      B    H  
ATOM   4578  CA  GLY B  37      24.231   2.542  -6.879  1.00 15.00      B    C  
ATOM   4579  C   GLY B  37      23.582   2.907  -8.199  1.00 15.00      B    C  
ATOM   4580  O   GLY B  37      22.852   2.108  -8.784  1.00 15.00      B    O  
ATOM   4581  N   VAL B  38      23.851   4.121  -8.668  1.00 15.00      B    N  
ATOM   4582  HN  VAL B  38      24.459   4.700  -8.165  1.00 15.00      B    H  
ATOM   4583  CA  VAL B  38      23.284   4.607  -9.919  1.00 15.00      B    C  
ATOM   4584  CB  VAL B  38      22.192   5.675  -9.666  1.00 15.00      B    C  
ATOM   4585  CG1 VAL B  38      21.603   6.166 -10.980  1.00 15.00      B    C  
ATOM   4586  CG2 VAL B  38      21.095   5.135  -8.759  1.00 15.00      B    C  
ATOM   4587  C   VAL B  38      24.372   5.214 -10.799  1.00 15.00      B    C  
ATOM   4588  O   VAL B  38      25.077   6.130 -10.376  1.00 15.00      B    O  
ATOM   4589  N   SER B  39      24.506   4.690 -12.011  1.00 15.00      B    N  
ATOM   4590  HN  SER B  39      23.933   3.942 -12.272  1.00 15.00      B    H  
ATOM   4591  CA  SER B  39      25.494   5.182 -12.961  1.00 15.00      B    C  
ATOM   4592  CB  SER B  39      25.581   4.226 -14.151  1.00 15.00      B    C  
ATOM   4593  OG  SER B  39      25.866   2.910 -13.715  1.00 15.00      B    O  
ATOM   4594  HG  SER B  39      26.735   2.906 -13.269  1.00 15.00      B    H  
ATOM   4595  C   SER B  39      25.134   6.583 -13.449  1.00 15.00      B    C  
ATOM   4596  O   SER B  39      23.957   6.901 -13.643  1.00 15.00      B    O  
ATOM   4597  N   VAL B  40      26.148   7.417 -13.646  1.00 15.00      B    N  
ATOM   4598  HN  VAL B  40      27.066   7.112 -13.473  1.00 15.00      B    H  
ATOM   4599  CA  VAL B  40      25.932   8.780 -14.110  1.00 15.00      B    C  
ATOM   4600  CB  VAL B  40      26.562   9.816 -13.153  1.00 15.00      B    C  
ATOM   4601  CG1 VAL B  40      26.076  11.219 -13.489  1.00 15.00      B    C  
ATOM   4602  CG2 VAL B  40      26.254   9.475 -11.703  1.00 15.00      B    C  
ATOM   4603  C   VAL B  40      26.512   8.975 -15.510  1.00 15.00      B    C  
ATOM   4604  O   VAL B  40      27.720   8.859 -15.711  1.00 15.00      B    O  
ATOM   4605  N   PRO B  41      25.651   9.251 -16.503  1.00 15.00      B    N  
ATOM   4606  CA  PRO B  41      26.089   9.475 -17.883  1.00 15.00      B    C  
ATOM   4607  CB  PRO B  41      24.782   9.688 -18.656  1.00 15.00      B    C  
ATOM   4608  CG  PRO B  41      23.772  10.050 -17.620  1.00 15.00      B    C  
ATOM   4609  CD  PRO B  41      24.190   9.354 -16.358  1.00 15.00      B    C  
ATOM   4610  C   PRO B  41      26.981  10.710 -17.990  1.00 15.00      B    C  
ATOM   4611  O   PRO B  41      26.751  11.711 -17.302  1.00 15.00      B    O  
ATOM   4612  N   THR B  42      27.982  10.631 -18.863  1.00 15.00      B    N  
ATOM   4613  HN  THR B  42      28.088   9.811 -19.389  1.00 15.00      B    H  
ATOM   4614  CA  THR B  42      28.942  11.710 -19.070  1.00 15.00      B    C  
ATOM   4615  CB  THR B  42      29.826  11.409 -20.291  1.00 15.00      B    C  
ATOM   4616  OG1 THR B  42      29.816   9.989 -20.519  1.00 15.00      B    O  
ATOM   4617  HG1 THR B  42      30.711   9.650 -20.436  1.00 15.00      B    H  
ATOM   4618  CG2 THR B  42      31.256  11.863 -20.034  1.00 15.00      B    C  
ATOM   4619  C   THR B  42      28.273  13.074 -19.240  1.00 15.00      B    C  
ATOM   4620  O   THR B  42      28.693  14.048 -18.622  1.00 15.00      B    O  
ATOM   4621  N   ALA B  43      27.215  13.122 -20.050  1.00 15.00      B    N  
ATOM   4622  HN  ALA B  43      26.925  12.304 -20.494  1.00 15.00      B    H  
ATOM   4623  CA  ALA B  43      26.486  14.365 -20.307  1.00 15.00      B    C  
ATOM   4624  CB  ALA B  43      25.251  14.089 -21.150  1.00 15.00      B    C  
ATOM   4625  C   ALA B  43      26.104  15.079 -19.012  1.00 15.00      B    C  
ATOM   4626  O   ALA B  43      26.271  16.290 -18.886  1.00 15.00      B    O  
ATOM   4627  N   VAL B  44      25.599  14.321 -18.044  1.00 15.00      B    N  
ATOM   4628  HN  VAL B  44      25.497  13.360 -18.194  1.00 15.00      B    H  
ATOM   4629  CA  VAL B  44      25.208  14.888 -16.760  1.00 15.00      B    C  
ATOM   4630  CB  VAL B  44      24.345  13.905 -15.939  1.00 15.00      B    C  
ATOM   4631  CG1 VAL B  44      23.933  14.525 -14.613  1.00 15.00      B    C  
ATOM   4632  CG2 VAL B  44      23.117  13.485 -16.733  1.00 15.00      B    C  
ATOM   4633  C   VAL B  44      26.451  15.285 -15.963  1.00 15.00      B    C  
ATOM   4634  O   VAL B  44      26.467  16.311 -15.285  1.00 15.00      B    O  
ATOM   4635  N   VAL B  45      27.496  14.469 -16.063  1.00 15.00      B    N  
ATOM   4636  HN  VAL B  45      27.425  13.670 -16.628  1.00 15.00      B    H  
ATOM   4637  CA  VAL B  45      28.751  14.739 -15.369  1.00 15.00      B    C  
ATOM   4638  CB  VAL B  45      29.787  13.615 -15.604  1.00 15.00      B    C  
ATOM   4639  CG1 VAL B  45      31.082  13.902 -14.856  1.00 15.00      B    C  
ATOM   4640  CG2 VAL B  45      29.223  12.265 -15.191  1.00 15.00      B    C  
ATOM   4641  C   VAL B  45      29.328  16.070 -15.844  1.00 15.00      B    C  
ATOM   4642  O   VAL B  45      29.717  16.915 -15.037  1.00 15.00      B    O  
ATOM   4643  N   GLU B  46      29.364  16.250 -17.159  1.00 15.00      B    N  
ATOM   4644  HN  GLU B  46      29.044  15.527 -17.749  1.00 15.00      B    H  
ATOM   4645  CA  GLU B  46      29.873  17.474 -17.763  1.00 15.00      B    C  
ATOM   4646  CB  GLU B  46      29.906  17.331 -19.286  1.00 15.00      B    C  
ATOM   4647  CG  GLU B  46      30.830  16.232 -19.785  1.00 15.00      B    C  
ATOM   4648  CD  GLU B  46      30.496  15.788 -21.194  1.00 15.00      B    C  
ATOM   4649  OE1 GLU B  46      30.886  16.492 -22.145  1.00 15.00      B    O  
ATOM   4650  OE2 GLU B  46      29.845  14.732 -21.344  1.00 15.00      B    O  
ATOM   4651  C   GLU B  46      29.009  18.669 -17.368  1.00 15.00      B    C  
ATOM   4652  O   GLU B  46      29.522  19.725 -16.990  1.00 15.00      B    O  
ATOM   4653  N   GLU B  47      27.693  18.488 -17.445  1.00 15.00      B    N  
ATOM   4654  HN  GLU B  47      27.350  17.624 -17.764  1.00 15.00      B    H  
ATOM   4655  CA  GLU B  47      26.745  19.538 -17.092  1.00 15.00      B    C  
ATOM   4656  CB  GLU B  47      25.310  19.048 -17.294  1.00 15.00      B    C  
ATOM   4657  CG  GLU B  47      24.268  20.148 -17.223  1.00 15.00      B    C  
ATOM   4658  CD  GLU B  47      23.022  19.723 -16.477  1.00 15.00      B    C  
ATOM   4659  OE1 GLU B  47      23.110  19.509 -15.249  1.00 15.00      B    O  
ATOM   4660  OE2 GLU B  47      21.952  19.636 -17.101  1.00 15.00      B    O  
ATOM   4661  C   GLU B  47      26.946  19.992 -15.647  1.00 15.00      B    C  
ATOM   4662  O   GLU B  47      27.046  21.187 -15.367  1.00 15.00      B    O  
ATOM   4663  N   MET B  48      27.033  19.029 -14.734  1.00 15.00      B    N  
ATOM   4664  HN  MET B  48      26.955  18.090 -15.020  1.00 15.00      B    H  
ATOM   4665  CA  MET B  48      27.222  19.330 -13.320  1.00 15.00      B    C  
ATOM   4666  CB  MET B  48      27.040  18.079 -12.461  1.00 15.00      B    C  
ATOM   4667  CG  MET B  48      25.630  17.513 -12.482  1.00 15.00      B    C  
ATOM   4668  SD  MET B  48      24.399  18.656 -11.831  1.00 15.00      B    S  
ATOM   4669  CE  MET B  48      22.899  17.715 -12.105  1.00 15.00      B    C  
ATOM   4670  C   MET B  48      28.588  19.958 -13.068  1.00 15.00      B    C  
ATOM   4671  O   MET B  48      28.746  20.783 -12.173  1.00 15.00      B    O  
ATOM   4672  N   ASN B  49      29.573  19.565 -13.870  1.00 15.00      B    N  
ATOM   4673  HN  ASN B  49      29.383  18.899 -14.564  1.00 15.00      B    H  
ATOM   4674  CA  ASN B  49      30.925  20.102 -13.747  1.00 15.00      B    C  
ATOM   4675  CB  ASN B  49      31.891  19.372 -14.684  1.00 15.00      B    C  
ATOM   4676  CG  ASN B  49      32.722  18.313 -13.981  1.00 15.00      B    C  
ATOM   4677  OD1 ASN B  49      33.860  18.556 -13.583  1.00 15.00      B    O  
ATOM   4678  ND2 ASN B  49      32.155  17.126 -13.822  1.00 15.00      B    N  
ATOM   4679 HD21 ASN B  49      31.238  17.001 -14.162  1.00 15.00      B    H  
ATOM   4680 HD22 ASN B  49      32.670  16.420 -13.378  1.00 15.00      B    H  
ATOM   4681  C   ASN B  49      30.919  21.588 -14.068  1.00 15.00      B    C  
ATOM   4682  O   ASN B  49      31.598  22.379 -13.418  1.00 15.00      B    O  
ATOM   4683  N   ALA B  50      30.141  21.958 -15.079  1.00 15.00      B    N  
ATOM   4684  HN  ALA B  50      29.639  21.273 -15.571  1.00 15.00      B    H  
ATOM   4685  CA  ALA B  50      30.021  23.351 -15.484  1.00 15.00      B    C  
ATOM   4686  CB  ALA B  50      29.277  23.456 -16.806  1.00 15.00      B    C  
ATOM   4687  C   ALA B  50      29.307  24.150 -14.400  1.00 15.00      B    C  
ATOM   4688  O   ALA B  50      29.699  25.270 -14.083  1.00 15.00      B    O  
ATOM   4689  N   LYS B  51      28.266  23.556 -13.823  1.00 15.00      B    N  
ATOM   4690  HN  LYS B  51      28.000  22.660 -14.126  1.00 15.00      B    H  
ATOM   4691  CA  LYS B  51      27.501  24.202 -12.762  1.00 15.00      B    C  
ATOM   4692  CB  LYS B  51      26.255  23.382 -12.418  1.00 15.00      B    C  
ATOM   4693  CG  LYS B  51      25.160  23.449 -13.471  1.00 15.00      B    C  
ATOM   4694  CD  LYS B  51      24.052  22.446 -13.189  1.00 15.00      B    C  
ATOM   4695  CE  LYS B  51      22.911  22.590 -14.184  1.00 15.00      B    C  
ATOM   4696  NZ  LYS B  51      21.938  21.471 -14.084  1.00 15.00      B    N  
ATOM   4697  HZ1 LYS B  51      22.375  20.583 -14.435  1.00 15.00      B    H  
ATOM   4698  HZ2 LYS B  51      21.097  21.672 -14.658  1.00 15.00      B    H  
ATOM   4699  HZ3 LYS B  51      21.648  21.331 -13.093  1.00 15.00      B    H  
ATOM   4700  C   LYS B  51      28.361  24.400 -11.517  1.00 15.00      B    C  
ATOM   4701  O   LYS B  51      28.263  25.420 -10.838  1.00 15.00      B    O  
ATOM   4702  N   ALA B  52      29.220  23.425 -11.237  1.00 15.00      B    N  
ATOM   4703  HN  ALA B  52      29.248  22.634 -11.821  1.00 15.00      B    H  
ATOM   4704  CA  ALA B  52      30.111  23.487 -10.084  1.00 15.00      B    C  
ATOM   4705  CB  ALA B  52      30.728  22.124  -9.817  1.00 15.00      B    C  
ATOM   4706  C   ALA B  52      31.200  24.535 -10.287  1.00 15.00      B    C  
ATOM   4707  O   ALA B  52      31.863  24.952  -9.337  1.00 15.00      B    O  
ATOM   4708  N   ALA B  53      31.379  24.960 -11.530  1.00 15.00      B    N  
ATOM   4709  HN  ALA B  53      30.824  24.584 -12.247  1.00 15.00      B    H  
ATOM   4710  CA  ALA B  53      32.379  25.963 -11.859  1.00 15.00      B    C  
ATOM   4711  CB  ALA B  53      33.046  25.640 -13.187  1.00 15.00      B    C  
ATOM   4712  C   ALA B  53      31.758  27.353 -11.897  1.00 15.00      B    C  
ATOM   4713  O   ALA B  53      32.455  28.350 -12.072  1.00 15.00      B    O  
ATOM   4714  N   GLN B  54      30.440  27.415 -11.737  1.00 15.00      B    N  
ATOM   4715  HN  GLN B  54      29.933  26.585 -11.608  1.00 15.00      B    H  
ATOM   4716  CA  GLN B  54      29.727  28.686 -11.749  1.00 15.00      B    C  
ATOM   4717  CB  GLN B  54      28.492  28.606 -12.648  1.00 15.00      B    C  
ATOM   4718  CG  GLN B  54      28.809  28.612 -14.133  1.00 15.00      B    C  
ATOM   4719  CD  GLN B  54      27.568  28.657 -14.999  1.00 15.00      B    C  
ATOM   4720  OE1 GLN B  54      26.525  28.116 -14.642  1.00 15.00      B    O  
ATOM   4721  NE2 GLN B  54      27.672  29.311 -16.145  1.00 15.00      B    N  
ATOM   4722 HE21 GLN B  54      28.532  29.723 -16.366  1.00 15.00      B    H  
ATOM   4723 HE22 GLN B  54      26.883  29.357 -16.720  1.00 15.00      B    H  
ATOM   4724  C   GLN B  54      29.330  29.094 -10.339  1.00 15.00      B    C  
ATOM   4725  O   GLN B  54      28.755  30.162 -10.127  1.00 15.00      B    O  
ATOM   4726  N   LEU B  55      29.643  28.236  -9.379  1.00 15.00      B    N  
ATOM   4727  HN  LEU B  55      30.111  27.410  -9.613  1.00 15.00      B    H  
ATOM   4728  CA  LEU B  55      29.322  28.499  -7.986  1.00 15.00      B    C  
ATOM   4729  CB  LEU B  55      29.234  27.190  -7.200  1.00 15.00      B    C  
ATOM   4730  CG  LEU B  55      28.247  26.147  -7.721  1.00 15.00      B    C  
ATOM   4731  CD1 LEU B  55      28.428  24.837  -6.977  1.00 15.00      B    C  
ATOM   4732  CD2 LEU B  55      26.815  26.645  -7.593  1.00 15.00      B    C  
ATOM   4733  C   LEU B  55      30.380  29.395  -7.362  1.00 15.00      B    C  
ATOM   4734  O   LEU B  55      31.570  29.276  -7.663  1.00 15.00      B    O  
ATOM   4735  N   LYS B  56      29.942  30.294  -6.501  1.00 15.00      B    N  
ATOM   4736  HN  LYS B  56      28.970  30.344  -6.312  1.00 15.00      B    H  
ATOM   4737  CA  LYS B  56      30.842  31.209  -5.824  1.00 15.00      B    C  
ATOM   4738  CB  LYS B  56      30.120  32.519  -5.514  1.00 15.00      B    C  
ATOM   4739  CG  LYS B  56      29.395  33.108  -6.710  1.00 15.00      B    C  
ATOM   4740  CD  LYS B  56      28.193  33.926  -6.279  1.00 15.00      B    C  
ATOM   4741  CE  LYS B  56      27.123  33.923  -7.359  1.00 15.00      B    C  
ATOM   4742  NZ  LYS B  56      25.852  34.531  -6.883  1.00 15.00      B    N  
ATOM   4743  HZ1 LYS B  56      25.206  34.679  -7.683  1.00 15.00      B    H  
ATOM   4744  HZ2 LYS B  56      26.039  35.444  -6.427  1.00 15.00      B    H  
ATOM   4745  HZ3 LYS B  56      25.393  33.897  -6.192  1.00 15.00      B    H  
ATOM   4746  C   LYS B  56      31.360  30.584  -4.539  1.00 15.00      B    C  
ATOM   4747  O   LYS B  56      30.925  29.500  -4.146  1.00 15.00      B    O  
ATOM   4748  N   ASP B  57      32.284  31.274  -3.886  1.00 15.00      B    N  
ATOM   4749  HN  ASP B  57      32.581  32.131  -4.245  1.00 15.00      B    H  
ATOM   4750  CA  ASP B  57      32.865  30.791  -2.639  1.00 15.00      B    C  
ATOM   4751  CB  ASP B  57      33.938  31.761  -2.141  1.00 15.00      B    C  
ATOM   4752  CG  ASP B  57      34.766  31.191  -1.004  1.00 15.00      B    C  
ATOM   4753  OD1 ASP B  57      34.223  31.025   0.107  1.00 15.00      B    O  
ATOM   4754  OD2 ASP B  57      35.962  30.914  -1.226  1.00 15.00      B    O  
ATOM   4755  C   ASP B  57      31.784  30.616  -1.578  1.00 15.00      B    C  
ATOM   4756  O   ASP B  57      31.200  31.594  -1.105  1.00 15.00      B    O  
ATOM   4757  N   GLY B  58      31.493  29.369  -1.239  1.00 15.00      B    N  
ATOM   4758  HN  GLY B  58      31.974  28.631  -1.669  1.00 15.00      B    H  
ATOM   4759  CA  GLY B  58      30.484  29.091  -0.237  1.00 15.00      B    C  
ATOM   4760  C   GLY B  58      29.256  28.401  -0.799  1.00 15.00      B    C  
ATOM   4761  O   GLY B  58      28.499  27.781  -0.053  1.00 15.00      B    O  
ATOM   4762  N   GLU B  59      29.054  28.499  -2.107  1.00 15.00      B    N  
ATOM   4763  HN  GLU B  59      29.697  28.994  -2.660  1.00 15.00      B    H  
ATOM   4764  CA  GLU B  59      27.898  27.877  -2.743  1.00 15.00      B    C  
ATOM   4765  CB  GLU B  59      27.480  28.657  -3.999  1.00 15.00      B    C  
ATOM   4766  CG  GLU B  59      26.962  30.068  -3.718  1.00 15.00      B    C  
ATOM   4767  CD  GLU B  59      26.772  30.908  -4.973  1.00 15.00      B    C  
ATOM   4768  OE1 GLU B  59      26.088  31.957  -4.904  1.00 15.00      B    O  
ATOM   4769  OE2 GLU B  59      27.315  30.531  -6.029  1.00 15.00      B    O  
ATOM   4770  C   GLU B  59      28.177  26.407  -3.066  1.00 15.00      B    C  
ATOM   4771  O   GLU B  59      29.194  26.076  -3.680  1.00 15.00      B    O  
ATOM   4772  N   TRP B  60      27.280  25.528  -2.630  1.00 15.00      B    N  
ATOM   4773  HN  TRP B  60      26.492  25.853  -2.149  1.00 15.00      B    H  
ATOM   4774  CA  TRP B  60      27.431  24.091  -2.862  1.00 15.00      B    C  
ATOM   4775  CB  TRP B  60      27.330  23.311  -1.546  1.00 15.00      B    C  
ATOM   4776  CG  TRP B  60      28.484  23.519  -0.613  1.00 15.00      B    C  
ATOM   4777  CD1 TRP B  60      28.713  24.602   0.185  1.00 15.00      B    C  
ATOM   4778  CD2 TRP B  60      29.565  22.609  -0.370  1.00 15.00      B    C  
ATOM   4779  NE1 TRP B  60      29.869  24.426   0.905  1.00 15.00      B    N  
ATOM   4780  HE1 TRP B  60      30.244  25.066   1.543  1.00 15.00      B    H  
ATOM   4781  CE2 TRP B  60      30.410  23.208   0.584  1.00 15.00      B    C  
ATOM   4782  CE3 TRP B  60      29.897  21.344  -0.864  1.00 15.00      B    C  
ATOM   4783  CZ2 TRP B  60      31.569  22.589   1.046  1.00 15.00      B    C  
ATOM   4784  CZ3 TRP B  60      31.046  20.730  -0.404  1.00 15.00      B    C  
ATOM   4785  CH2 TRP B  60      31.865  21.349   0.545  1.00 15.00      B    C  
ATOM   4786  C   TRP B  60      26.380  23.576  -3.842  1.00 15.00      B    C  
ATOM   4787  O   TRP B  60      25.212  23.969  -3.781  1.00 15.00      B    O  
ATOM   4788  N   LEU B  61      26.800  22.691  -4.737  1.00 15.00      B    N  
ATOM   4789  HN  LEU B  61      27.746  22.418  -4.732  1.00 15.00      B    H  
ATOM   4790  CA  LEU B  61      25.901  22.115  -5.731  1.00 15.00      B    C  
ATOM   4791  CB  LEU B  61      26.670  21.794  -7.016  1.00 15.00      B    C  
ATOM   4792  CG  LEU B  61      25.842  21.287  -8.200  1.00 15.00      B    C  
ATOM   4793  CD1 LEU B  61      24.936  22.386  -8.735  1.00 15.00      B    C  
ATOM   4794  CD2 LEU B  61      26.750  20.754  -9.297  1.00 15.00      B    C  
ATOM   4795  C   LEU B  61      25.244  20.849  -5.193  1.00 15.00      B    C  
ATOM   4796  O   LEU B  61      25.929  19.899  -4.823  1.00 15.00      B    O  
ATOM   4797  N   ASN B  62      23.921  20.850  -5.143  1.00 15.00      B    N  
ATOM   4798  HN  ASN B  62      23.431  21.646  -5.444  1.00 15.00      B    H  
ATOM   4799  CA  ASN B  62      23.167  19.699  -4.656  1.00 15.00      B    C  
ATOM   4800  CB  ASN B  62      21.958  20.177  -3.844  1.00 15.00      B    C  
ATOM   4801  CG  ASN B  62      21.192  19.059  -3.153  1.00 15.00      B    C  
ATOM   4802  OD1 ASN B  62      20.991  17.978  -3.701  1.00 15.00      B    O  
ATOM   4803  ND2 ASN B  62      20.750  19.325  -1.934  1.00 15.00      B    N  
ATOM   4804 HD21 ASN B  62      20.936  20.209  -1.557  1.00 15.00      B    H  
ATOM   4805 HD22 ASN B  62      20.272  18.613  -1.443  1.00 15.00      B    H  
ATOM   4806  C   ASN B  62      22.706  18.849  -5.831  1.00 15.00      B    C  
ATOM   4807  O   ASN B  62      21.863  19.278  -6.620  1.00 15.00      B    O  
ATOM   4808  N   VAL B  63      23.268  17.652  -5.951  1.00 15.00      B    N  
ATOM   4809  HN  VAL B  63      23.940  17.368  -5.291  1.00 15.00      B    H  
ATOM   4810  CA  VAL B  63      22.915  16.750  -7.039  1.00 15.00      B    C  
ATOM   4811  CB  VAL B  63      24.162  16.101  -7.680  1.00 15.00      B    C  
ATOM   4812  CG1 VAL B  63      23.786  15.356  -8.954  1.00 15.00      B    C  
ATOM   4813  CG2 VAL B  63      25.228  17.148  -7.967  1.00 15.00      B    C  
ATOM   4814  C   VAL B  63      21.951  15.658  -6.575  1.00 15.00      B    C  
ATOM   4815  O   VAL B  63      22.369  14.616  -6.063  1.00 15.00      B    O  
ATOM   4816  N   SER B  64      20.662  15.909  -6.750  1.00 15.00      B    N  
ATOM   4817  HN  SER B  64      20.393  16.763  -7.161  1.00 15.00      B    H  
ATOM   4818  CA  SER B  64      19.630  14.955  -6.373  1.00 15.00      B    C  
ATOM   4819  CB  SER B  64      18.355  15.703  -5.973  1.00 15.00      B    C  
ATOM   4820  OG  SER B  64      18.652  16.784  -5.099  1.00 15.00      B    O  
ATOM   4821  HG  SER B  64      19.604  16.813  -4.934  1.00 15.00      B    H  
ATOM   4822  C   SER B  64      19.350  14.013  -7.545  1.00 15.00      B    C  
ATOM   4823  O   SER B  64      19.761  14.287  -8.675  1.00 15.00      B    O  
ATOM   4824  N   HIS B  65      18.655  12.909  -7.289  1.00 15.00      B    N  
ATOM   4825  HN  HIS B  65      18.330  12.743  -6.379  1.00 15.00      B    H  
ATOM   4826  CA  HIS B  65      18.355  11.948  -8.346  1.00 15.00      B    C  
ATOM   4827  CB  HIS B  65      19.517  10.950  -8.523  1.00 15.00      B    C  
ATOM   4828  CG  HIS B  65      19.633   9.918  -7.434  1.00 15.00      B    C  
ATOM   4829  ND1 HIS B  65      19.405   8.572  -7.645  1.00 15.00      B    N  
ATOM   4830  HD1 HIS B  65      19.169   8.157  -8.501  1.00 15.00      B    H  
ATOM   4831  CD2 HIS B  65      19.930  10.043  -6.116  1.00 15.00      B    C  
ATOM   4832  CE1 HIS B  65      19.553   7.918  -6.506  1.00 15.00      B    C  
ATOM   4833  NE2 HIS B  65      19.870   8.785  -5.566  1.00 15.00      B    N  
ATOM   4834  HE2 HIS B  65      20.030   8.565  -4.621  1.00 15.00      B    H  
ATOM   4835  C   HIS B  65      17.048  11.201  -8.086  1.00 15.00      B    C  
ATOM   4836  O   HIS B  65      16.842  10.655  -7.003  1.00 15.00      B    O  
ATOM   4837  N   GLU B  66      16.173  11.182  -9.076  1.00 15.00      B    N  
ATOM   4838  HN  GLU B  66      16.382  11.654  -9.915  1.00 15.00      B    H  
ATOM   4839  CA  GLU B  66      14.904  10.475  -8.958  1.00 15.00      B    C  
ATOM   4840  CB  GLU B  66      13.728  11.439  -8.757  1.00 15.00      B    C  
ATOM   4841  CG  GLU B  66      12.570  10.821  -7.981  1.00 15.00      B    C  
ATOM   4842  CD  GLU B  66      11.360  11.727  -7.867  1.00 15.00      B    C  
ATOM   4843  OE1 GLU B  66      10.421  11.576  -8.683  1.00 15.00      B    O  
ATOM   4844  OE2 GLU B  66      11.333  12.564  -6.948  1.00 15.00      B    O  
ATOM   4845  C   GLU B  66      14.686   9.592 -10.183  1.00 15.00      B    C  
ATOM   4846  O   GLU B  66      15.502   9.598 -11.106  1.00 15.00      B    O  
ATOM   4847  N   ALA B  67      13.600   8.834 -10.186  1.00 15.00      B    N  
ATOM   4848  HN  ALA B  67      12.980   8.882  -9.428  1.00 15.00      B    H  
ATOM   4849  CA  ALA B  67      13.286   7.946 -11.297  1.00 15.00      B    C  
ATOM   4850  CB  ALA B  67      13.996   6.610 -11.124  1.00 15.00      B    C  
ATOM   4851  C   ALA B  67      11.782   7.736 -11.397  1.00 15.00      B    C  
ATOM   4852  O   ALA B  67      11.064   7.889 -10.407  1.00 15.00      B    O  
END
