# Supplementary material for: Distribution and molecular evolution of the anti-CRISPR family AcrIF7
Source: PLoS Biol. 2023 Apr 21;21(4):e3002072. doi: 10.1371/journal.pbio.3002072 (PMC10155984; doi:10.1371/journal.pbio.3002072)
Supplement: S14 Data — Individual files can be open using Pymol or any structure visualisation tool. (ZIP) [file pbio.3002072.s021.zip › Structural_analysis/s1_7jzx.drw]

#--- Created by: LigPlus v.2.2.5
#--- Date:       Thu Mar 10 19:52:41 GMT 2022
#V
#DL
#E 24
PDB CODE: s1_7jzx
LABEL: s1_7jzx
SELECTED
#O1M24_1
#R [LYS   31  A]
2LYS  31 A    47.77 -4.326 Lys31(A)
#A
 N   50.062 -4.792 49.629 -4.359 N # 36.211 -1.217 16.023   [0]
 CA  51.327 -4.066 51.76 -3.633 CA # 35.322 -2.365 16.163   [1]
 CB  51.435 -2.541 51.869 -2.108 CB # 33.975 -2.097 15.491   [2]
 CG  50.09 -1.83 50.523 -1.397 CG # 33.326 -0.788 15.917   [3]
 CD  48.935 -2.818 48.502 -3.251 CD # 31.835 -0.781 15.623   [4]
 CE  47.595 -2.099 48.029 -1.665 CE # 31.068 -1.601 16.648   [5]
 NZ  46.455 -3.048 46.022 -2.615 NZ # 30.337 -2.73 16.022   [6]
 C   52.533 -5.007 52.966 -4.574 C # 35.953 -3.652 15.63   [7]
 O   52.383 -6.226 52.817 -5.793 O # 35.263 -4.635 15.372   [8]
#O2M24_2
#R [PHE   17  B]
2PHE  17 B    17.662 5.53 Phe17(B)
#A
 N   22.646 5.238 23.08 5.671 N # 20.395 -8.296 0.681   [9]
 CA  21.63 6.277 21.197 6.71 CA # 21.324 -7.758 1.661   [10]
 CB  20.123 6.002 19.689 6.435 CB # 20.719 -6.539 2.365   [11]
 CG  19.783 4.537 19.35 4.971 CG # 20.737 -5.294 1.523   [12]
 CD1 20.784 3.581 21.217 4.014 CD1 # 21.523 -4.213 1.883   [13]
 CD2 18.462 4.117 18.029 4.551 CD2 # 19.977 -5.207 0.367   [14]
 CE1 20.475 2.236 20.042 2.669 CE1 # 21.552 -3.071 1.109   [15]
 CE2 18.147 2.774 17.713 3.208 CE2 # 20 -4.068 -0.411   [16]
 CZ  19.155 1.83 18.722 1.397 CZ # 20.79 -2.997 -0.041   [17]
 C   22.242 7.674 22.676 8.107 C # 21.761 -8.813 2.672   [18]
 O   23.466 7.83 23.899 8.263 O # 21.379 -8.765 3.844   [19]
#O2M24_3
#R [GLU   18  B]
2GLU  18 B    1.107 6.43 Glu18(B)
#A
 N   3.37 4.068 3.803 4.502 N # 22.566 -9.761 2.21   [20]
 CA  2.661 5.342 2.228 5.775 CA # 23.065 -10.832 3.063   [21]
 CB  1.14 5.484 1.574 5.918 CB # 22.509 -12.182 2.615   [22]
 CG  0.392 4.166 -0.041 4.599 CG # 21.016 -12.34 2.824   [23]
 CD  1.327 2.979 1.76 3.413 CD # 20.655 -13.71 3.348   [24]
 OE1 0.838 1.83 0.405 2.263 OE1 # 20.625 -13.887 4.584   [25]
 OE2 2.564 3.186 2.998 3.62 OE2 # 20.387 -14.622 2.529   [26]
 C   3.637 6.512 4.07 6.945 C # 24.588 -10.877 3.052   [27]
 O   4.856 6.319 5.289 6.752 O # 25.235 -10.185 2.261   [28]
#O1M24_4
#R [ASN  250  A]
2ASN 250 A    7.282 -6.85 Asn250(A)
#A
 N   7.191 -5.831 6.757 -5.398 N # 16.388 -10.276 1.009   [29]
 CA  8.111 -4.694 8.544 -4.26 CA # 16.829 -10.768 -0.296   [30]
 CB  7.668 -3.226 8.102 -2.793 CB # 16.786 -12.299 -0.351   [31]
 CG  6.164 -3.056 6.597 -2.623 CG # 17.726 -12.959 0.636   [32]
 OD1 5.454 -4.062 5.02 -3.629 OD1 # 17.338 -13.269 1.763   [33]
 ND2 5.661 -1.83 6.095 -1.397 ND2 # 18.964 -13.185 0.222   [34]
 C   9.564 -5.151 9.997 -4.718 C # 15.978 -10.198 -1.424   [35]
 O   9.847 -6.35 10.28 -5.916 O # 16.044 -10.666 -2.561   [36]
#O1M24_5
#R [LYS   28  A]
2LYS  28 A    56.661 -6.855 Lys28(A)
#A
 N   58.132 -5.844 58.565 -5.411 N # 36.104 0.751 11.295   [37]
 CA  59.208 -6.828 59.641 -7.261 CA # 36.533 -0.608 10.986   [38]
 CB  60.703 -6.476 60.27 -6.043 CB # 36.956 -0.709 9.513   [39]
 CG  61.009 -4.982 61.442 -4.549 CG # 37.482 -2.077 9.091   [40]
 CD  59.737 -4.15 59.303 -3.716 CD # 36.36 -3.095 8.966   [41]
 CE  60.044 -2.659 60.477 -2.226 CE # 36.892 -4.47 8.59   [42]
 NZ  58.807 -1.83 59.24 -1.397 NZ # 37.417 -5.212 9.77   [43]
 C   58.657 -8.255 58.224 -7.821 C # 37.681 -1.049 11.895   [44]
 O   57.445 -8.455 57.879 -8.021 O # 37.874 -2.241 12.121   [45]
#O2M24_6
#R [SER   30  B]
2SER  30 B    53.484 5.53 Ser30(B)
#A
 N   53.669 4.584 54.102 5.017 N # 33.977 -6.708 12.052   [46]
 CA  55.05 4.115 54.617 3.681 CA # 33.74 -5.344 11.592   [47]
 CB  55.432 2.641 55.866 3.074 CB # 34.972 -4.482 11.833   [48]
 OG  54.271 1.83 53.837 2.263 OG # 35.911 -5.177 12.634   [49]
 C   56.076 5.248 56.51 5.681 C # 33.286 -5.265 10.134   [50]
 O   55.703 6.417 56.137 6.85 O # 32.512 -4.383 9.777   [51]
#O2M24_7
#R [GLU   34  B]
2GLU  34 B    70.013 6.13 Glu34(B)
#A
 N   68.774 4.934 69.208 5.368 N # 30.238 -3.163 8.939   [52]
 CA  67.612 5.822 67.179 6.256 CA # 30.417 -2.056 8   [53]
 CB  66.155 5.334 65.722 5.768 CB # 31.702 -2.244 7.179   [54]
 CG  65.998 3.817 66.431 4.25 CG # 32.385 -0.943 6.769   [55]
 CD  67.327 3.079 66.894 2.645 CD # 33.728 -1.162 6.09   [56]
 OE1 67.322 1.83 67.755 2.263 OE1 # 33.806 -1.018 4.852   [57]
 OE2 68.384 3.743 68.817 4.176 OE2 # 34.716 -1.46 6.792   [58]
 C   68.023 7.297 67.59 7.73 C # 29.206 -1.892 7.078   [59]
 O   69.214 7.618 69.647 8.052 O # 28.861 -0.776 6.684   [60]
#O1M24_8
#R [GLN  249  A]
2GLN 249 A    23.768 -6.447 Gln249(A)
#A
 N   21.393 -4.353 21.826 -3.919 N # 15.049 -9.404 3.192   [61]
 CA  19.945 -4.179 20.378 -3.746 CA # 16.308 -8.734 2.886   [62]
 CB  18.94 -5.336 18.506 -4.902 CB # 17.358 -9.031 3.962   [63]
 CG  19.572 -6.72 20.006 -6.287 CG # 17.162 -8.264 5.262   [64]
 CD  21.089 -6.682 20.656 -6.249 CD # 15.922 -8.691 6.025   [65]
 OE1 21.71 -7.747 22.143 -7.313 OE1 # 15.525 -9.857 5.99   [66]
 NE2 21.697 -5.507 22.131 -5.074 NE2 # 15.29 -7.747 6.703   [67]
HE21 21.139 -4.692 21.573 -4.259 HE21 # 15.653 -6.829 6.674   [68]
HE22 22.673 -5.493 23.107 -5.059 HE22 # 14.49 -7.995 7.204   [69]
 C   19.553 -2.704 19.12 -2.27 C # 16.841 -9.134 1.513   [70]
 O   20.417 -1.83 20.851 -1.397 O # 17.639 -8.412 0.92   [71]
#O1M24_9
#R [HIS   47  A]
2HIS  47 A    66.12 -5.194 His47(A)
#A
 N   67.356 -6.477 66.923 -6.044 N # 41.377 0.676 2.893   [72]
 CA  68.649 -5.794 69.082 -5.361 CA # 40.306 1.546 3.376   [73]
 CB  68.82 -4.27 69.254 -3.837 CB # 39.51 0.812 4.462   [74]
 CG  67.55 -3.474 67.983 -3.04 CG # 38.205 0.219 4.022   [75]
 ND1 66.259 -3.966 65.826 -4.4 ND1 # 37.989 -0.32 2.768   [76]
 CD2 67.433 -2.124 67.866 -1.691 CD2 # 37.043 0.061 4.7   [77]
 CE1 65.405 -2.952 64.972 -2.519 CE1 # 36.748 -0.782 2.7   [78]
 NE2 66.096 -1.83 66.529 -1.397 NE2 # 36.161 -0.563 3.859   [79]
 C   69.806 -6.788 70.239 -6.355 C # 40.86 2.84 3.964   [80]
 O   69.581 -7.994 69.148 -7.561 O # 40.597 3.153 5.12   [81]
#O1M24_10
#R [LYS  247  A]
2LYS 247 A    0.486 -4.895 Lys247(A)
#A
 N   1.428 -5.932 1.861 -5.499 N # 13.133 -14.167 4.875   [82]
 CA  2.619 -6.771 3.053 -7.204 CA # 13.98 -12.984 4.944   [83]
 CB  4.06 -6.24 4.493 -5.807 CB # 15.464 -13.375 4.969   [84]
 CG  4.19 -4.721 4.623 -4.288 CG # 15.795 -14.607 5.804   [85]
 CD  2.832 -4.046 3.265 -3.613 CD # 17.282 -14.905 5.79   [86]
 CE  2.971 -2.535 3.404 -2.102 CE # 17.852 -14.781 4.389   [87]
 NZ  1.663 -1.83 2.096 -1.397 NZ # 17.943 -16.084 3.68   [88]
 C   2.239 -8.249 1.806 -7.816 C # 13.715 -12.06 3.758   [89]
 O   1.058 -8.595 0.625 -8.162 O # 14.114 -12.353 2.631   [90]
#O2M24_11
#R [GLU   33  B]
2GLU  33 B    49.564 7.33 Glu33(B)
#A
 N   49.464 3.15 49.031 3.583 N # 29.78 -5.591 10.143   [91]
 CA  50.689 3.937 51.122 4.37 CA # 29.173 -4.41 10.739   [92]
 CB  50.722 5.463 51.155 5.896 CB # 29.858 -4.082 12.063   [93]
 CG  49.345 6.11 49.779 6.544 CG # 30.132 -5.298 12.935   [94]
 CD  48.228 5.092 47.795 4.658 CD # 30.914 -4.95 14.181   [95]
 OE1 47.049 5.496 47.483 5.929 OE1 # 30.72 -5.614 15.218   [96]
 OE2 48.523 3.878 48.956 4.312 OE2 # 31.697 -3.978 14.142   [97]
 C   51.939 3.056 52.372 3.49 C # 29.232 -3.2 9.807   [98]
 O   51.834 1.83 52.268 2.263 O # 28.37 -2.324 9.871   [99]
#O1M24_12
#R [GLY  110  A]
2GLY 110 A    38.114 -3.558 Gly110(A)
#A
 N   36.588 -1.83 37.021 -1.397 N # 21.526 -5.36 -5.109   [100]
 CA  35.386 -2.634 34.953 -2.2 CA # 22.872 -5.821 -5.367   [101]
 C   35.658 -4.123 36.091 -3.69 C # 23.567 -6.367 -4.138   [102]
 O   36.809 -4.558 37.242 -4.125 O # 22.925 -6.721 -3.15   [103]
#O2M24_13
#R [ASP   13  B]
2ASP  13 B    5.731 5.23 Asp13(B)
#A
 N   9.385 4.258 9.818 4.691 N # 22.908 -16.108 -2.579   [104]
 CA  8.054 4.851 8.487 5.284 CA # 22.287 -15.019 -3.322   [105]
 CB  6.733 4.068 6.3 4.501 CB # 20.923 -14.664 -2.714   [106]
 CG  6.926 2.562 7.36 2.995 CG # 20.348 -13.362 -3.243   [107]
 OD1 8.094 2.106 8.527 2.54 OD1 # 20.324 -13.169 -4.481   [108]
 OD2 5.916 1.83 5.482 2.263 OD2 # 19.927 -12.524 -2.42   [109]
 C   8.177 6.372 7.743 6.805 C # 23.215 -13.808 -3.316   [110]
 O   9.286 6.907 9.72 7.341 O # 24.044 -13.662 -2.416   [111]
#O2M24_14
#R [ASP   28  B]
2ASP  28 B    59.052 7.03 Asp28(B)
#A
 N   60.961 3.735 61.394 4.168 N # 35.353 -11.86 9.416   [112]
 CA  59.744 4.542 59.311 4.975 CA # 35.737 -10.599 10.044   [113]
 CB  58.31 3.996 57.877 4.429 CB # 36.427 -9.672 9.035   [114]
 CG  58.25 2.476 58.684 2.91 CG # 36.881 -8.356 9.647   [115]
 OD1 59.318 1.83 59.752 2.263 OD1 # 36.034 -7.461 9.847   [116]
 OD2 57.136 1.917 56.703 2.35 OD2 # 38.088 -8.199 9.916   [117]
 C   60.132 6.016 59.698 6.45 C # 34.489 -9.932 10.611   [118]
 O   61.318 6.354 61.751 6.788 O # 33.51 -9.717 9.893   [119]
#O2M24_15
#R [SER   39  B]
2SER  39 B    42.675 5.53 Ser39(B)
#A
 N   43.459 3.917 43.026 4.35 N # 26.919 -5.065 15.848   [120]
 CA  44.887 4.199 45.321 4.633 CA # 28.115 -5.498 16.556   [121]
 CB  45.989 3.138 46.423 3.572 CB # 28.203 -4.821 17.925   [122]
 OG  45.437 1.83 45.004 2.263 OG # 28.138 -3.408 17.8   [123]
 C   45.127 5.707 45.56 6.14 C # 28.114 -7.016 16.714   [124]
 O   44.176 6.491 44.609 6.924 O # 27.119 -7.598 17.151   [125]
#O1M24_16
#R [ALA  112  A]
3ALA 112 A    12.187 -3.11 Ala112(A)
#A
 N   12.187 -3.11 12.187 -3.11 # 25.245 -6.458 -0.793   [126]
 CA  12.187 -3.11 12.187 -3.11 # 25.199 -5.677 0.439   [127]
 CB  12.187 -3.11 12.187 -3.11 # 24.466 -6.447 1.523   [128]
 C   12.187 -3.11 12.187 -3.11 # 26.596 -5.301 0.921   [129]
 O   12.187 -3.11 12.187 -3.11 # 26.776 -4.284 1.587   [130]
#O2M24_17
#R [GLY   15  B]
2GLY  15 B    34.763 5.23 Gly15(B)
#A
 N   36.947 4.403 37.38 4.836 N # 21.787 -10.676 -4.667   [131]
 CA  35.526 4.131 35.093 4.564 CA # 20.906 -9.567 -4.961   [132]
 C   35.248 2.645 34.815 3.078 C # 20.337 -8.963 -3.697   [133]
 O   36.174 1.83 36.607 2.263 O # 19.976 -7.784 -3.669   [134]
#O1M24_18
#R [GLN  253  A]
3GLN 253 A    25.806 -3.11 Gln253(A)
#A
 N   25.806 -3.11 25.806 -3.11 # 16.471 -2.981 -0.945   [135]
 CA  25.806 -3.11 25.806 -3.11 # 16.867 -2.105 0.156   [136]
 CB  25.806 -3.11 25.806 -3.11 # 17.814 -1.002 -0.339   [137]
 CG  25.806 -3.11 25.806 -3.11 # 18.016 0.163 0.626   [138]
 CD  25.806 -3.11 25.806 -3.11 # 18.786 -0.213 1.879   [139]
 OE1 25.806 -3.11 25.806 -3.11 # 20.016 -0.149 1.912   [140]
 NE2 25.806 -3.11 25.806 -3.11 # 18.069 -0.592 2.926   [141]
HE21 25.806 -3.11 25.806 -3.11 # 17.088 -0.608 2.836   [142]
HE22 25.806 -3.11 25.806 -3.11 # 18.541 -0.834 3.747   [143]
 C   25.806 -3.11 25.806 -3.11 # 15.647 -1.494 0.835   [144]
 O   25.806 -3.11 25.806 -3.11 # 15.515 -1.556 2.057   [145]
#O2M24_19
#R [VAL   38  B]
2VAL  38 B    39.922 1.03 Val38(B)
#A
 N   41.726 4.442 42.159 4.876 N # 25.827 -3.041 13.016   [146]
 CA  40.643 3.464 40.21 3.03 CA # 25.619 -3.755 14.272   [147]
 CB  39.141 3.825 39.574 4.258 CB # 24.794 -5.046 14.074   [148]
 CG1 38.594 5.244 39.027 5.677 CG1 # 23.329 -4.711 13.839   [149]
 CG2 38.007 2.808 37.574 3.241 CG2 # 25.35 -5.877 12.925   [150]
 C   41.186 2.037 41.619 2.471 C # 26.947 -4.092 14.944   [151]
 O   42.399 1.83 42.833 2.263 O # 27.968 -3.465 14.661   [152]
#O1M24_20
#R [LEU   32  A]
3LEU  32 A    54.873 -3.11 Leu32(A)
#A
 N   54.873 -3.11 54.873 -3.11 # 37.266 -3.635 15.453   [153]
 CA  54.873 -3.11 54.873 -3.11 # 37.982 -4.81 14.975   [154]
 CB  54.873 -3.11 54.873 -3.11 # 39.006 -4.413 13.905   [155]
 CG  54.873 -3.11 54.873 -3.11 # 39.063 -5.273 12.635   [156]
 CD1 54.873 -3.11 54.873 -3.11 # 40.116 -4.735 11.677   [157]
 CD2 54.873 -3.11 54.873 -3.11 # 39.336 -6.732 12.963   [158]
 C   54.873 -3.11 54.873 -3.11 # 38.709 -5.467 16.137   [159]
 O   54.873 -3.11 54.873 -3.11 # 38.933 -6.679 16.134   [160]
#O2M24_21
#R [GLY   16  B]
3GLY  16 B    12.187 3.11 Gly16(B)
#A
 N   12.187 3.11 12.187 3.11 # 20.248 -9.781 -2.656   [161]
 CA  12.187 3.11 12.187 3.11 # 19.726 -9.321 -1.391   [162]
 C   12.187 3.11 12.187 3.11 # 20.811 -8.82 -0.459   [163]
 O   12.187 3.11 12.187 3.11 # 22.003 -8.921 -0.755   [164]
#O2M24_22
#R [PHE   14  B]
3PHE  14 B    29.426 3.11 Phe14(B)
#A
 N   29.426 3.11 29.426 3.11 # 23.091 -12.957 -4.323   [165]
 CA  29.426 3.11 29.426 3.11 # 23.93 -11.773 -4.428   [166]
 CB  29.426 3.11 29.426 3.11 # 25.043 -11.984 -5.459   [167]
 CG  29.426 3.11 29.426 3.11 # 26.059 -13.012 -5.046   [168]
 CD1 29.426 3.11 29.426 3.11 # 26.979 -12.732 -4.049   [169]
 CD2 29.426 3.11 29.426 3.11 # 26.089 -14.259 -5.648   [170]
 CE1 29.426 3.11 29.426 3.11 # 27.911 -13.675 -3.66   [171]
 CE2 29.426 3.11 29.426 3.11 # 27.019 -15.207 -5.266   [172]
 CZ  29.426 3.11 29.426 3.11 # 27.931 -14.915 -4.27   [173]
 C   29.426 3.11 29.426 3.11 # 23.102 -10.544 -4.778   [174]
 O   29.426 3.11 29.426 3.11 # 23.643 -9.502 -5.149   [175]
#O2M24_23
#R [ALA   35  B]
3ALA  35 B    15.807 3.11 Ala35(B)
#A
 N   15.807 3.11 15.807 3.11 # 28.547 -3.003 6.764   [176]
 CA  15.807 3.11 15.807 3.11 # 27.386 -2.979 5.883   [177]
 CB  15.807 3.11 15.807 3.11 # 27.617 -3.903 4.697   [178]
 C   15.807 3.11 15.807 3.11 # 26.097 -3.363 6.611   [179]
 O   15.807 3.11 15.807 3.11 # 25.061 -3.568 5.979   [180]
#O1M24_24
#R [VAL  108  A]
3VAL 108 A    29.426 -3.11 Val108(A)
#A
 N   29.426 -3.11 29.426 -3.11 # 17.78 0.076 -3.701   [181]
 CA  29.426 -3.11 29.426 -3.11 # 19.111 -0.414 -4.029   [182]
 CB  29.426 -3.11 29.426 -3.11 # 20.164 0.032 -2.987   [183]
 CG1 29.426 -3.11 29.426 -3.11 # 21.572 -0.222 -3.504   [184]
 CG2 29.426 -3.11 29.426 -3.11 # 19.986 1.496 -2.612   [185]
 C   29.426 -3.11 29.426 -3.11 # 19.12 -1.935 -4.104   [186]
 O   29.426 -3.11 29.426 -3.11 # 18.748 -2.613 -3.149   [187]
#O1M24_25
#R [LEU  115  A]
3LEU 115 A    15.807 -3.11 Leu115(A)
#A
 N   15.807 -3.11 15.807 -3.11 # 27.569 -1.773 0.169   [188]
 CA  15.807 -3.11 15.807 -3.11 # 26.658 -0.733 0.652   [189]
 CB  15.807 -3.11 15.807 -3.11 # 25.822 -1.249 1.825   [190]
 CG  15.807 -3.11 15.807 -3.11 # 24.638 -0.377 2.252   [191]
 CD1 15.807 -3.11 15.807 -3.11 # 23.676 -0.166 1.091   [192]
 CD2 15.807 -3.11 15.807 -3.11 # 23.92 -0.997 3.441   [193]
 C   15.807 -3.11 15.807 -3.11 # 27.381 0.565 1.03   [194]
 O   15.807 -3.11 15.807 -3.11 # 26.761 1.632 1.104   [195]
#O1M24_26
#R [ARG   24  A]
3ARG  24 A    72.146 -3.11 Arg24(A)
#A
 N   72.146 -3.11 72.146 -3.11 # 35.324 5.783 7.996   [196]
 CA  72.146 -3.11 72.146 -3.11 # 35.078 4.384 7.679   [197]
 CB  72.146 -3.11 72.146 -3.11 # 34.936 4.191 6.165   [198]
 CG  72.146 -3.11 72.146 -3.11 # 33.744 4.905 5.542   [199]
 CD  72.146 -3.11 72.146 -3.11 # 32.43 4.219 5.887   [200]
 NE  72.146 -3.11 72.146 -3.11 # 31.935 4.6 7.209   [201]
 CZ  72.146 -3.11 72.146 -3.11 # 31.296 3.777 8.038   [202]
 NH1 72.146 -3.11 72.146 -3.11 # 31.072 2.513 7.685   [203]
 NH2 72.146 -3.11 72.146 -3.11 # 30.89 4.218 9.222   [204]
 C   72.146 -3.11 72.146 -3.11 # 36.211 3.514 8.216   [205]
 O   72.146 -3.11 72.146 -3.11 # 35.974 2.453 8.793   [206]
#O2M24_27
#R [ALA   31  B]
3ALA  31 B    63.658 3.11 Ala31(B)
#A
 N   63.658 3.11 63.658 3.11 # 33.766 -6.179 9.293   [207]
 CA  63.658 3.11 63.658 3.11 # 33.375 -6.195 7.884   [208]
 CB  63.658 3.11 63.658 3.11 # 34.134 -7.274 7.127   [209]
 C   63.658 3.11 63.658 3.11 # 31.872 -6.418 7.764   [210]
 O   63.658 3.11 63.658 3.11 # 31.21 -5.865 6.887   [211]
#O1M24_28
#R [ASN  111  A]
3ASN 111 A    33.046 -3.11 Asn111(A)
#A
 N   33.046 -3.11 33.046 -3.11 # 24.89 -6.404 -4.203   [212]
 CA  33.046 -3.11 33.046 -3.11 # 25.716 -6.922 -3.121   [213]
 CB  33.046 -3.11 33.046 -3.11 # 27.137 -7.186 -3.634   [214]
 CG  33.046 -3.11 33.046 -3.11 # 28.106 -7.621 -2.549   [215]
 OD1 33.046 -3.11 33.046 -3.11 # 27.713 -8.19 -1.532   [216]
 ND2 33.046 -3.11 33.046 -3.11 # 29.388 -7.36 -2.765   [217]
 C   33.046 -3.11 33.046 -3.11 # 25.742 -5.973 -1.926   [218]
 O   33.046 -3.11 33.046 -3.11 # 26.211 -4.837 -2.027   [219]
#Odummy
#R [DUM    1  X]
7DUM   1 X
#A
 C1  -2.034 0 -2.034 0 # 0 0 0   [220]
 C2  73.756 0 73.756 0 # 0 0 0   [221]
#B
2 17 140
2 15 140
2 17 137
2 16 137
2 16 136
2 16 135
2 162 35
2 24 34
2 23 34
2 107 34
2 106 34
2 24 33
2 26 32
2 109 32
2 109 31
2 162 30
2 11 71
2 10 71
2 163 71
2 162 71
2 9 70
2 24 88
2 26 87
2 25 87
2 24 87
2 25 86
2 180 193
2 15 192
2 178 130
2 28 128
2 20 128
2 18 128
2 13 128
2 11 128
2 10 128
2 175 213
2 133 103
2 134 102
2 175 102
2 134 101
2 175 101
2 17 187
2 16 187
2 56 79
2 57 78
2 58 77
2 57 77
2 56 77
2 49 158
2 117 158
2 49 156
2 49 155
2 49 154
2 48 8
2 49 7
2 122 6
2 121 6
2 151 6
2 95 6
2 123 5
2 97 5
2 97 4
2 97 2
2 48 45
2 48 43
2 115 43
2 207 42
2 48 42
2 116 42
2 58 41
2 48 41
2 58 40
2 58 39
2 55 203
1 34 26 3.07
1 34 109 2.89
1 9 71 2.77
1 88 26 3.07
1 100 134 3.22
1 79 57 2.60
1 49 8 2.87
1 6 123 2.91
1 6 152 2.83
1 6 97 2.63
1 43 116 2.64
0 124 125 d
0 122 123
0 121 124
0 121 122
0 120 121
0 151 152 d
0 148 150
0 148 149
0 147 151
0 147 148
0 146 147
0 59 60 d
0 56 58
0 56 57 d
0 55 56
0 54 55
0 53 59
0 53 54
0 52 53
0 98 99 d
0 95 97
0 95 96 d
0 94 95
0 93 94
0 92 98
0 92 93
0 91 92
0 50 51 d
0 48 49
0 47 50
0 47 48
0 46 47
0 118 119 d
0 115 117
0 115 116 d
0 114 115
0 113 118
0 113 114
0 112 113
0 27 28 d
0 24 26
0 24 25 d
0 23 24
0 22 23
0 21 27
0 21 22
0 20 21
0 18 19 d
0 16 17
0 15 17 d
0 14 16 d
0 13 15
0 12 14
0 12 13 d
0 11 12
0 10 18
0 10 11
0 9 10
0 133 134 d
0 132 133
0 131 132
0 110 111 d
0 107 109
0 107 108 d
0 106 107
0 105 110
0 105 106
0 104 105
0 35 36 d
0 32 34
0 32 33 d
0 31 32
0 30 35
0 30 31
0 29 30
0 70 71 d
0 68 69
0 67 69
0 67 68
0 65 67
0 65 66 d
0 64 65
0 63 64
0 62 70
0 62 63
0 61 62
0 89 90 d
0 87 88
0 86 87
0 85 86
0 84 85
0 83 89
0 83 84
0 82 83
0 102 103 d
0 101 102
0 100 101
0 80 81 d
0 78 79
0 77 79
0 76 78 d
0 75 77 d
0 75 76
0 74 75
0 73 80
0 73 74
0 72 73
0 7 8 d
0 5 6
0 4 5
0 3 4
0 2 3
0 1 7
0 1 2
0 0 1
0 44 45 d
0 42 43
0 41 42
0 40 41
0 39 40
0 38 44
0 38 39
0 37 38
6 220 221
#T
s1_7jzx    0 0
#P
IFACE_RESNAME1_SIZE=0.800
ATOM_EDGES_STATUS=ON
IFACE_BOND2_WIDTH=0.190
EQUIV_ELLIPSES_STATUS=ON
HYDROPHOBIC_BOND_COLOUR=BRICK_RED
DISULPHIDE_WIDTH=0.070
NLIGATOM2_STATUS=ON
LIGATOM_RADIUS=0.330
LIGBOND_COLOUR=PURPLE
IFACE_HYDROPHNAME1_SIZE=0.500
ABODY_OTHER_RESNAME_COLOUR=DARK_SLATE_GREY
IFACE_ATMNAME1_SIZE=0.310
ABODY_LOOP_LIST_HEADING_SIZE=1.00
SULPHUR_COLOUR=YELLOW
EQUIV_SIDECHAINS_UNDERLAY_STATUS=OFF
INTERNAL_HBONDS_STATUS=OFF
DUMMY_COLOUR=BLACK
NLIGRESNAME2_COLOUR=PINK
ABODY_H3_ATNAME_COLOUR=SPRING_GREEN
ABODY_L2_COLOUR=SKY_BLUE
HYDROPHOBIC_WIDTH=0.070
NLIGATMNAME2_STATUS=ON
SALT_BRIDGE_COLOUR=RED
ABODY_H2_ATNAME_COLOUR=OLIVE_GREEN
HYDROPHOBIC_STATUS=OFF
WATER_COLOUR=TURQUOISE
LIGATMNAME_COLOUR=BLACK
CARBON_COLOUR=BLACK
IFACE_HPHOBIC1_RADIUS=1.150
SALT_BRIDGE_DIM_WIDTH=0.070
HYDROPHOBIC2_STATUS=OFF
IFACE_ATOM2_RADIUS=0.330
SPOKE_WIDTH=0.070
NLIGATMNAME2_COLOUR=BLUE
HBOND_WIDTH=0.070
LIGATMNAME_STATUS=ON
TITLE_DIM_SIZE=1.000
WATERNAME_SIZE=0.500
ABODY_H3_COLOUR=SPRING_GREEN
HYDROPHNAME_COLOUR=BLACK
TITLE_COLOUR=BLUE
HYDROPHOBIC2_BOND_COLOUR=BRICK_RED
WATERNAME_STATUS=ON
EXTBOND_COLOUR=PURPLE
METAL_COLOUR=PINK
ABODY_L1_RESNAME_COLOUR=CYAN
UNDERLAY_COLOUR=RED
HBTEXT_DIM_SIZE=0.440
HYDROPHNAME2_COLOUR=BLUE
DISULPHIDE_STATUS=ON
BACKGROUND_COLOUR=WHITE
DUMMY_WIDTH=0.070
HYDROPHOBIC2_WIDTH=0.070
NLIGRESNAME_STATUS=ON
ABODY_L1_ATNAME_COLOUR=CYAN
TITLE_STATUS=ON
ELLIPSE_WIDTH=0.140
LIGATOM_STATUS=ON
HBTEXT_STATUS=ON
SIMPLERES_COLOUR=BLACK
HBTEXT_COLOUR=OLIVE_GREEN
NLIGBOND2_WIDTH=0.130
ABODY_H3_RESNAME_COLOUR=SPRING_GREEN
NLIGBOND2_COLOUR=LILAC
LIGRESNAME_STATUS=ON
LIGRESNAME_COLOUR=BLUE
NLIGRESNAME2_STATUS=ON
SALT_BRIDGE_WIDTH=0.070
IFACE_BOND1_WIDTH=0.190
SHOW_BLANK_TEXT_STATUS=OFF
WATERNAME_DIM_SIZE=0.500
NLIGATMNAME2_SIZE=0.310
PLOT_LABEL_SIZE=12.0
INACTIVE_COLOUR=GREY
ABODY_L1_COLOUR=CYAN
HYDROPHOBIC_COLOUR=BRICK_RED
ABODY_LOOP_LABEL_SIZE=1.60
NLIGRESNAME_COLOUR=OLIVE_GREEN
HBOND_COLOUR=OLIVE_GREEN
PHOSPHORUS_COLOUR=PURPLE
PLOT_LIST_LABEL_SIZE=14.0
ABODY_L2_ATNAME_COLOUR=SKY_BLUE
NLIGATOM_RADIUS=0.330
NITROGEN_COLOUR=BLUE
DIMPLOT_SPLIT_WIDTH=100.0
HYDROPHNAME2_STATUS=ON
IFACE_ATMNAME2_SIZE=0.310
IFACE_RESNAME2_SIZE=0.800
EQUIV_HGROUPS_UNDERLAY_STATUS=ON
ABODY_H2_COLOUR=OLIVE_GREEN
ABODY_L3_RESNAME_COLOUR=BLUE
ABODY_H1_RESNAME_COLOUR=GREEN
NLIGBOND_COLOUR=ORANGE
LIGATMNAME_SIZE=0.310
ATOM_EDGE_COLOUR=BLACK
ABODY_OTHER_ATNAME_COLOUR=DARK_SLATE_GREY
SIMPLE_RADIUS=0.800
NLIGATMNAME_COLOUR=BLACK
HYDROPHNAME2_SIZE=0.500
TITLE_SIZE=1.000
DISULPHIDE_COLOUR=GOLD
IFACE_ATOM1_RADIUS=0.330
ABODY_L2_RESNAME_COLOUR=SKY_BLUE
IFACE_HPHOBIC2_RADIUS=1.150
HYDROPHOBIC2_COLOUR=PINK
HBTEXT_SIZE=0.440
DOUBLE_BONDS_STATUS=OFF
SIMPLETEXT_SIZE=0.500
ABODY_OTHER_COLOUR=DARK_SLATE_GREY
ABODY_L3_ATNAME_COLOUR=BLUE
ABODY_H1_ATNAME_COLOUR=GREEN
LIGRESNAME_SIZE=0.800
WATER_DIM_RADIUS=0.400
DUMMY_STATUS=ON
IFACE_HYDROPHNAME2_SIZE=0.500
NLIGATOM2_RADIUS=0.330
ABODY_L3_COLOUR=BLUE
EXTBOND_DIM_WIDTH=0.070
WATERNAME_COLOUR=PURPLE
ARC_WIDTH=0.070
NLIGATMNAME_SIZE=0.310
OTHER_COLOUR=LIME_GREEN
EXTBOND_WIDTH=0.070
PLOT_LIST_LABEL_COLOUR=BLUE
NLIGATMNAME_STATUS=ON
HBOND_STATUS=ON
INACTIVE_PLOTS_STATUS=ON
ABODY_H2_RESNAME_COLOUR=OLIVE_GREEN
NLIGRESNAME2_SIZE=0.630
HYDROPHNAME_STATUS=ON
LIGBOND_WIDTH=0.190
HBOND_DIM_WIDTH=0.070
SALT_BRIDGE_STATUS=ON
WATER_STATUS=ON
ELLIPSE_COLOUR=RED
DISULPHIDE_DIM_WIDTH=0.070
HYDROPHOBIC_DIM_WIDTH=0.070
NLIGATOM_STATUS=ON
OXYGEN_COLOUR=RED
ABODY_H1_COLOUR=GREEN
HYDROPHNAME_SIZE=0.500
HPHOBIC_RADIUS=1.150
NLIGBOND_WIDTH=0.130
WATER_RADIUS=0.400
NLIGRESNAME_SIZE=0.630
PLOT_LABEL_COLOUR=RED
