# Supplementary material for: Distribution and molecular evolution of the anti-CRISPR family AcrIF7
Source: PLoS Biol. 2023 Apr 21;21(4):e3002072. doi: 10.1371/journal.pbio.3002072 (PMC10155984; doi:10.1371/journal.pbio.3002072)
Supplement: S14 Data — Individual files can be open using Pymol or any structure visualisation tool. (ZIP) [file pbio.3002072.s021.zip › Structural_analysis/s1_7jzx.pdb]

REMARK FILENAME="complex_15w.pdb0"
REMARK ===============================================================
REMARK HADDOCK run for complex
REMARK initial structure: complex_15.pdb
REMARK ===============================================================
REMARK            total,bonds,angles,improper,dihe,vdw,elec,air,cdih,coup,rdcs,vean,dani,xpcs,rg
REMARK energies: -454.946, 0, 0, 0, 0, -36.875, -418.071, 0, 0, 0, 0, 0, 0, 0, 0
REMARK ===============================================================
REMARK            bonds,angles,impropers,dihe,air,cdih,coup,rdcs,vean,dani,xpcs
REMARK rms-dev.: 0,0,0,0,0,0,0, 0, 0, 0, 0
REMARK ===============================================================
REMARK               air,cdih,coup,rdcs,vean,dani,xpcs
REMARK               >0.3,>5,>1,>0,>5,>0.2,>0.2
REMARK violations.: 0, 0, 0, 0, 0, 0, 0
REMARK ===============================================================
REMARK                        CVpartition#,violations,rms
REMARK AIRs cross-validation: 2, 0, 7.86394E-02
REMARK ===============================================================
REMARK NCS energy: 0
REMARK ===============================================================
REMARK Symmetry energy: 0
REMARK ===============================================================
REMARK Membrane restraining energy: 0
REMARK ===============================================================
REMARK Local cross-correlation:  0.0000
REMARK ===============================================================
REMARK Desolvation energy: -2.25186
REMARK Internal energy free molecules: -18207.9
REMARK Internal energy complex: -18121.6
REMARK Binding energy: -370.893
REMARK ===============================================================
REMARK buried surface area: 1586.27
REMARK ===============================================================
REMARK water - chain_1: 0 0 0
REMARK water - chain_2: 0 0 0
REMARK ===============================================================
REMARK water - water: 0 0 0
REMARK ===============================================================
REMARK DATE:10-Mar-2022  16:31:35       created by user: enmr049
REMARK VERSION:1.3U
ATOM      1  N   PRO A   8      32.441  26.395  -1.716  1.00 15.00      A    N  
ATOM      2  CA  PRO A   8      32.509  25.815  -3.055  1.00 15.00      A    C  
ATOM      3  CB  PRO A   8      31.663  26.795  -3.870  1.00 15.00      A    C  
ATOM      4  CG  PRO A   8      30.613  27.257  -2.915  1.00 15.00      A    C  
ATOM      5  CD  PRO A   8      31.210  27.179  -1.529  1.00 15.00      A    C  
ATOM      6  C   PRO A   8      33.941  25.779  -3.584  1.00 15.00      A    C  
ATOM      7  O   PRO A   8      34.290  26.495  -4.527  1.00 15.00      A    O  
ATOM      8  N   THR A   9      34.773  24.956  -2.964  1.00 15.00      A    N  
ATOM      9  HN  THR A   9      34.437  24.400  -2.213  1.00 15.00      A    H  
ATOM     10  CA  THR A   9      36.159  24.827  -3.375  1.00 15.00      A    C  
ATOM     11  CB  THR A   9      37.093  25.819  -2.640  1.00 15.00      A    C  
ATOM     12  OG1 THR A   9      38.463  25.573  -2.992  1.00 15.00      A    O  
ATOM     13  HG1 THR A   9      38.903  26.413  -3.152  1.00 15.00      A    H  
ATOM     14  CG2 THR A   9      36.931  25.739  -1.130  1.00 15.00      A    C  
ATOM     15  C   THR A   9      36.638  23.389  -3.208  1.00 15.00      A    C  
ATOM     16  O   THR A   9      36.351  22.737  -2.208  1.00 15.00      A    O  
ATOM     17  N   TRP A  10      37.390  22.904  -4.186  1.00 15.00      A    N  
ATOM     18  HN  TRP A  10      37.621  23.482  -4.941  1.00 15.00      A    H  
ATOM     19  CA  TRP A  10      37.887  21.534  -4.160  1.00 15.00      A    C  
ATOM     20  CB  TRP A  10      38.661  21.201  -5.442  1.00 15.00      A    C  
ATOM     21  CG  TRP A  10      40.077  21.690  -5.460  1.00 15.00      A    C  
ATOM     22  CD1 TRP A  10      40.506  22.965  -5.690  1.00 15.00      A    C  
ATOM     23  CD2 TRP A  10      41.253  20.902  -5.248  1.00 15.00      A    C  
ATOM     24  NE1 TRP A  10      41.877  23.020  -5.630  1.00 15.00      A    N  
ATOM     25  HE1 TRP A  10      42.422  23.824  -5.759  1.00 15.00      A    H  
ATOM     26  CE2 TRP A  10      42.359  21.765  -5.359  1.00 15.00      A    C  
ATOM     27  CE3 TRP A  10      41.476  19.548  -4.972  1.00 15.00      A    C  
ATOM     28  CZ2 TRP A  10      43.670  21.319  -5.205  1.00 15.00      A    C  
ATOM     29  CZ3 TRP A  10      42.777  19.108  -4.819  1.00 15.00      A    C  
ATOM     30  CH2 TRP A  10      43.857  19.991  -4.935  1.00 15.00      A    C  
ATOM     31  C   TRP A  10      38.720  21.238  -2.913  1.00 15.00      A    C  
ATOM     32  O   TRP A  10      38.930  20.079  -2.564  1.00 15.00      A    O  
ATOM     33  N   GLN A  11      39.175  22.290  -2.238  1.00 15.00      A    N  
ATOM     34  HN  GLN A  11      38.957  23.191  -2.556  1.00 15.00      A    H  
ATOM     35  CA  GLN A  11      39.973  22.135  -1.032  1.00 15.00      A    C  
ATOM     36  CB  GLN A  11      40.599  23.466  -0.611  1.00 15.00      A    C  
ATOM     37  CG  GLN A  11      41.643  24.009  -1.579  1.00 15.00      A    C  
ATOM     38  CD  GLN A  11      42.881  23.131  -1.685  1.00 15.00      A    C  
ATOM     39  OE1 GLN A  11      42.804  21.906  -1.639  1.00 15.00      A    O  
ATOM     40  NE2 GLN A  11      44.038  23.759  -1.814  1.00 15.00      A    N  
ATOM     41 HE21 GLN A  11      44.034  24.737  -1.832  1.00 15.00      A    H  
ATOM     42 HE22 GLN A  11      44.851  23.217  -1.884  1.00 15.00      A    H  
ATOM     43  C   GLN A  11      39.143  21.548   0.106  1.00 15.00      A    C  
ATOM     44  O   GLN A  11      39.580  20.621   0.789  1.00 15.00      A    O  
ATOM     45  N   GLU A  12      37.935  22.070   0.299  1.00 15.00      A    N  
ATOM     46  HN  GLU A  12      37.612  22.783  -0.293  1.00 15.00      A    H  
ATOM     47  CA  GLU A  12      37.072  21.568   1.358  1.00 15.00      A    C  
ATOM     48  CB  GLU A  12      36.023  22.589   1.822  1.00 15.00      A    C  
ATOM     49  CG  GLU A  12      35.355  23.396   0.720  1.00 15.00      A    C  
ATOM     50  CD  GLU A  12      34.225  22.654   0.033  1.00 15.00      A    C  
ATOM     51  OE1 GLU A  12      33.907  23.000  -1.125  1.00 15.00      A    O  
ATOM     52  OE2 GLU A  12      33.663  21.725   0.651  1.00 15.00      A    O  
ATOM     53  C   GLU A  12      36.456  20.232   0.970  1.00 15.00      A    C  
ATOM     54  O   GLU A  12      36.263  19.361   1.814  1.00 15.00      A    O  
ATOM     55  N   LEU A  13      36.183  20.066  -0.318  1.00 15.00      A    N  
ATOM     56  HN  LEU A  13      36.340  20.810  -0.941  1.00 15.00      A    H  
ATOM     57  CA  LEU A  13      35.618  18.825  -0.822  1.00 15.00      A    C  
ATOM     58  CB  LEU A  13      35.196  18.987  -2.283  1.00 15.00      A    C  
ATOM     59  CG  LEU A  13      33.953  19.843  -2.533  1.00 15.00      A    C  
ATOM     60  CD1 LEU A  13      33.972  20.404  -3.944  1.00 15.00      A    C  
ATOM     61  CD2 LEU A  13      32.688  19.029  -2.298  1.00 15.00      A    C  
ATOM     62  C   LEU A  13      36.632  17.695  -0.684  1.00 15.00      A    C  
ATOM     63  O   LEU A  13      36.282  16.569  -0.336  1.00 15.00      A    O  
ATOM     64  N   ARG A  14      37.897  18.011  -0.945  1.00 15.00      A    N  
ATOM     65  HN  ARG A  14      38.114  18.928  -1.230  1.00 15.00      A    H  
ATOM     66  CA  ARG A  14      38.966  17.034  -0.839  1.00 15.00      A    C  
ATOM     67  CB  ARG A  14      40.292  17.644  -1.292  1.00 15.00      A    C  
ATOM     68  CG  ARG A  14      41.467  16.687  -1.233  1.00 15.00      A    C  
ATOM     69  CD  ARG A  14      41.210  15.432  -2.051  1.00 15.00      A    C  
ATOM     70  NE  ARG A  14      42.448  14.695  -2.264  1.00 15.00      A    N  
ATOM     71  HE  ARG A  14      43.264  15.089  -1.891  1.00 15.00      A    H  
ATOM     72  CZ  ARG A  14      42.543  13.536  -2.918  1.00 15.00      A    C  
ATOM     73  NH1 ARG A  14      41.462  12.950  -3.430  1.00 15.00      A    N  
ATOM     74 HH11 ARG A  14      40.528  13.393  -3.329  1.00 15.00      A    H  
ATOM     75 HH12 ARG A  14      41.552  12.035  -3.940  1.00 15.00      A    H  
ATOM     76  NH2 ARG A  14      43.730  12.967  -3.064  1.00 15.00      A    N  
ATOM     77 HH21 ARG A  14      43.818  12.057  -3.590  1.00 15.00      A    H  
ATOM     78 HH22 ARG A  14      44.581  13.418  -2.672  1.00 15.00      A    H  
ATOM     79  C   ARG A  14      39.088  16.523   0.590  1.00 15.00      A    C  
ATOM     80  O   ARG A  14      39.094  15.314   0.824  1.00 15.00      A    O  
ATOM     81  N   GLN A  15      39.172  17.447   1.543  1.00 15.00      A    N  
ATOM     82  HN  GLN A  15      39.157  18.398   1.297  1.00 15.00      A    H  
ATOM     83  CA  GLN A  15      39.290  17.071   2.945  1.00 15.00      A    C  
ATOM     84  CB  GLN A  15      39.654  18.265   3.835  1.00 15.00      A    C  
ATOM     85  CG  GLN A  15      38.665  19.418   3.790  1.00 15.00      A    C  
ATOM     86  CD  GLN A  15      39.006  20.528   4.764  1.00 15.00      A    C  
ATOM     87  OE1 GLN A  15      40.168  20.750   5.094  1.00 15.00      A    O  
ATOM     88  NE2 GLN A  15      37.989  21.239   5.229  1.00 15.00      A    N  
ATOM     89 HE21 GLN A  15      37.087  21.012   4.921  1.00 15.00      A    H  
ATOM     90 HE22 GLN A  15      38.183  21.962   5.860  1.00 15.00      A    H  
ATOM     91  C   GLN A  15      38.022  16.375   3.432  1.00 15.00      A    C  
ATOM     92  O   GLN A  15      38.096  15.413   4.188  1.00 15.00      A    O  
ATOM     93  N   PHE A  16      36.864  16.857   2.972  1.00 15.00      A    N  
ATOM     94  HN  PHE A  16      36.875  17.635   2.369  1.00 15.00      A    H  
ATOM     95  CA  PHE A  16      35.578  16.276   3.350  1.00 15.00      A    C  
ATOM     96  CB  PHE A  16      34.432  17.029   2.667  1.00 15.00      A    C  
ATOM     97  CG  PHE A  16      33.118  16.940   3.390  1.00 15.00      A    C  
ATOM     98  CD1 PHE A  16      32.872  17.724   4.505  1.00 15.00      A    C  
ATOM     99  CD2 PHE A  16      32.127  16.077   2.951  1.00 15.00      A    C  
ATOM    100  CE1 PHE A  16      31.663  17.648   5.172  1.00 15.00      A    C  
ATOM    101  CE2 PHE A  16      30.916  15.996   3.613  1.00 15.00      A    C  
ATOM    102  CZ  PHE A  16      30.683  16.782   4.725  1.00 15.00      A    C  
ATOM    103  C   PHE A  16      35.530  14.800   2.973  1.00 15.00      A    C  
ATOM    104  O   PHE A  16      35.129  13.952   3.775  1.00 15.00      A    O  
ATOM    105  N   ILE A  17      35.952  14.497   1.750  1.00 15.00      A    N  
ATOM    106  HN  ILE A  17      36.251  15.219   1.152  1.00 15.00      A    H  
ATOM    107  CA  ILE A  17      35.974  13.125   1.270  1.00 15.00      A    C  
ATOM    108  CB  ILE A  17      36.253  13.051  -0.251  1.00 15.00      A    C  
ATOM    109  CG1 ILE A  17      35.097  13.710  -1.015  1.00 15.00      A    C  
ATOM    110  CG2 ILE A  17      36.435  11.609  -0.711  1.00 15.00      A    C  
ATOM    111  CD1 ILE A  17      35.350  13.902  -2.496  1.00 15.00      A    C  
ATOM    112  C   ILE A  17      36.994  12.302   2.059  1.00 15.00      A    C  
ATOM    113  O   ILE A  17      36.718  11.163   2.443  1.00 15.00      A    O  
ATOM    114  N   GLU A  18      38.159  12.892   2.329  1.00 15.00      A    N  
ATOM    115  HN  GLU A  18      38.326  13.801   2.003  1.00 15.00      A    H  
ATOM    116  CA  GLU A  18      39.198  12.205   3.093  1.00 15.00      A    C  
ATOM    117  CB  GLU A  18      40.492  13.015   3.162  1.00 15.00      A    C  
ATOM    118  CG  GLU A  18      41.562  12.556   2.182  1.00 15.00      A    C  
ATOM    119  CD  GLU A  18      42.964  12.956   2.609  1.00 15.00      A    C  
ATOM    120  OE1 GLU A  18      43.657  12.126   3.249  1.00 15.00      A    O  
ATOM    121  OE2 GLU A  18      43.379  14.092   2.292  1.00 15.00      A    O  
ATOM    122  C   GLU A  18      38.708  11.863   4.501  1.00 15.00      A    C  
ATOM    123  O   GLU A  18      38.925  10.751   4.993  1.00 15.00      A    O  
ATOM    124  N   SER A  19      38.041  12.815   5.151  1.00 15.00      A    N  
ATOM    125  HN  SER A  19      37.922  13.698   4.730  1.00 15.00      A    H  
ATOM    126  CA  SER A  19      37.515  12.587   6.490  1.00 15.00      A    C  
ATOM    127  CB  SER A  19      36.948  13.871   7.105  1.00 15.00      A    C  
ATOM    128  OG  SER A  19      36.320  14.688   6.132  1.00 15.00      A    O  
ATOM    129  HG  SER A  19      35.791  14.142   5.538  1.00 15.00      A    H  
ATOM    130  C   SER A  19      36.481  11.468   6.490  1.00 15.00      A    C  
ATOM    131  O   SER A  19      36.391  10.701   7.445  1.00 15.00      A    O  
ATOM    132  N   PHE A  20      35.718  11.370   5.403  1.00 15.00      A    N  
ATOM    133  HN  PHE A  20      35.838  12.016   4.672  1.00 15.00      A    H  
ATOM    134  CA  PHE A  20      34.711  10.328   5.275  1.00 15.00      A    C  
ATOM    135  CB  PHE A  20      33.829  10.570   4.045  1.00 15.00      A    C  
ATOM    136  CG  PHE A  20      32.755   9.533   3.855  1.00 15.00      A    C  
ATOM    137  CD1 PHE A  20      32.828   8.625   2.812  1.00 15.00      A    C  
ATOM    138  CD2 PHE A  20      31.676   9.465   4.721  1.00 15.00      A    C  
ATOM    139  CE1 PHE A  20      31.847   7.668   2.636  1.00 15.00      A    C  
ATOM    140  CE2 PHE A  20      30.689   8.511   4.551  1.00 15.00      A    C  
ATOM    141  CZ  PHE A  20      30.775   7.612   3.506  1.00 15.00      A    C  
ATOM    142  C   PHE A  20      35.387   8.963   5.186  1.00 15.00      A    C  
ATOM    143  O   PHE A  20      34.962   8.004   5.825  1.00 15.00      A    O  
ATOM    144  N   ILE A  21      36.452   8.886   4.393  1.00 15.00      A    N  
ATOM    145  HN  ILE A  21      36.741   9.685   3.897  1.00 15.00      A    H  
ATOM    146  CA  ILE A  21      37.195   7.639   4.235  1.00 15.00      A    C  
ATOM    147  CB  ILE A  21      38.279   7.745   3.138  1.00 15.00      A    C  
ATOM    148  CG1 ILE A  21      37.670   8.283   1.839  1.00 15.00      A    C  
ATOM    149  CG2 ILE A  21      38.921   6.388   2.892  1.00 15.00      A    C  
ATOM    150  CD1 ILE A  21      38.695   8.683   0.798  1.00 15.00      A    C  
ATOM    151  C   ILE A  21      37.843   7.247   5.564  1.00 15.00      A    C  
ATOM    152  O   ILE A  21      37.855   6.074   5.945  1.00 15.00      A    O  
ATOM    153  N   GLN A  22      38.361   8.248   6.273  1.00 15.00      A    N  
ATOM    154  HN  GLN A  22      38.318   9.161   5.910  1.00 15.00      A    H  
ATOM    155  CA  GLN A  22      38.998   8.030   7.567  1.00 15.00      A    C  
ATOM    156  CB  GLN A  22      39.665   9.319   8.056  1.00 15.00      A    C  
ATOM    157  CG  GLN A  22      40.648   9.132   9.205  1.00 15.00      A    C  
ATOM    158  CD  GLN A  22      41.922   8.409   8.798  1.00 15.00      A    C  
ATOM    159  OE1 GLN A  22      42.553   7.741   9.610  1.00 15.00      A    O  
ATOM    160  NE2 GLN A  22      42.311   8.539   7.538  1.00 15.00      A    N  
ATOM    161 HE21 GLN A  22      41.764   9.087   6.937  1.00 15.00      A    H  
ATOM    162 HE22 GLN A  22      43.132   8.085   7.262  1.00 15.00      A    H  
ATOM    163  C   GLN A  22      37.973   7.543   8.588  1.00 15.00      A    C  
ATOM    164  O   GLN A  22      38.274   6.687   9.415  1.00 15.00      A    O  
ATOM    165  N   GLU A  23      36.763   8.095   8.518  1.00 15.00      A    N  
ATOM    166  HN  GLU A  23      36.593   8.791   7.845  1.00 15.00      A    H  
ATOM    167  CA  GLU A  23      35.681   7.705   9.418  1.00 15.00      A    C  
ATOM    168  CB  GLU A  23      34.427   8.543   9.125  1.00 15.00      A    C  
ATOM    169  CG  GLU A  23      33.222   8.238  10.006  1.00 15.00      A    C  
ATOM    170  CD  GLU A  23      32.291   7.207   9.395  1.00 15.00      A    C  
ATOM    171  OE1 GLU A  23      32.346   7.003   8.164  1.00 15.00      A    O  
ATOM    172  OE2 GLU A  23      31.508   6.585  10.144  1.00 15.00      A    O  
ATOM    173  C   GLU A  23      35.393   6.216   9.250  1.00 15.00      A    C  
ATOM    174  O   GLU A  23      35.258   5.478  10.230  1.00 15.00      A    O  
ATOM    175  N   ARG A  24      35.324   5.783   7.996  1.00 15.00      A    N  
ATOM    176  HN  ARG A  24      35.428   6.430   7.264  1.00 15.00      A    H  
ATOM    177  CA  ARG A  24      35.078   4.384   7.679  1.00 15.00      A    C  
ATOM    178  CB  ARG A  24      34.936   4.191   6.165  1.00 15.00      A    C  
ATOM    179  CG  ARG A  24      33.744   4.905   5.542  1.00 15.00      A    C  
ATOM    180  CD  ARG A  24      32.430   4.219   5.887  1.00 15.00      A    C  
ATOM    181  NE  ARG A  24      31.935   4.600   7.209  1.00 15.00      A    N  
ATOM    182  HE  ARG A  24      32.090   5.546   7.500  1.00 15.00      A    H  
ATOM    183  CZ  ARG A  24      31.296   3.777   8.038  1.00 15.00      A    C  
ATOM    184  NH1 ARG A  24      31.072   2.513   7.685  1.00 15.00      A    N  
ATOM    185 HH11 ARG A  24      31.396   2.164   6.759  1.00 15.00      A    H  
ATOM    186 HH12 ARG A  24      30.575   1.868   8.332  1.00 15.00      A    H  
ATOM    187  NH2 ARG A  24      30.890   4.218   9.222  1.00 15.00      A    N  
ATOM    188 HH21 ARG A  24      31.078   5.224   9.506  1.00 15.00      A    H  
ATOM    189 HH22 ARG A  24      30.392   3.589   9.877  1.00 15.00      A    H  
ATOM    190  C   ARG A  24      36.211   3.514   8.216  1.00 15.00      A    C  
ATOM    191  O   ARG A  24      35.974   2.453   8.793  1.00 15.00      A    O  
ATOM    192  N   LEU A  25      37.444   3.980   8.029  1.00 15.00      A    N  
ATOM    193  HN  LEU A  25      37.566   4.832   7.554  1.00 15.00      A    H  
ATOM    194  CA  LEU A  25      38.619   3.257   8.503  1.00 15.00      A    C  
ATOM    195  CB  LEU A  25      39.902   3.947   8.031  1.00 15.00      A    C  
ATOM    196  CG  LEU A  25      41.213   3.393   8.597  1.00 15.00      A    C  
ATOM    197  CD1 LEU A  25      41.479   1.987   8.081  1.00 15.00      A    C  
ATOM    198  CD2 LEU A  25      42.375   4.318   8.275  1.00 15.00      A    C  
ATOM    199  C   LEU A  25      38.619   3.162  10.024  1.00 15.00      A    C  
ATOM    200  O   LEU A  25      38.800   2.082  10.584  1.00 15.00      A    O  
ATOM    201  N   GLN A  26      38.408   4.301  10.677  1.00 15.00      A    N  
ATOM    202  HN  GLN A  26      38.272   5.127  10.158  1.00 15.00      A    H  
ATOM    203  CA  GLN A  26      38.376   4.376  12.134  1.00 15.00      A    C  
ATOM    204  CB  GLN A  26      38.012   5.799  12.572  1.00 15.00      A    C  
ATOM    205  CG  GLN A  26      38.230   6.097  14.049  1.00 15.00      A    C  
ATOM    206  CD  GLN A  26      39.698   6.152  14.431  1.00 15.00      A    C  
ATOM    207  OE1 GLN A  26      40.418   7.069  14.039  1.00 15.00      A    O  
ATOM    208  NE2 GLN A  26      40.143   5.194  15.227  1.00 15.00      A    N  
ATOM    209 HE21 GLN A  26      39.501   4.497  15.534  1.00 15.00      A    H  
ATOM    210 HE22 GLN A  26      41.082   5.213  15.490  1.00 15.00      A    H  
ATOM    211  C   GLN A  26      37.368   3.379  12.697  1.00 15.00      A    C  
ATOM    212  O   GLN A  26      37.696   2.578  13.571  1.00 15.00      A    O  
ATOM    213  N   GLY A  27      36.149   3.417  12.165  1.00 15.00      A    N  
ATOM    214  HN  GLY A  27      35.953   4.071  11.456  1.00 15.00      A    H  
ATOM    215  CA  GLY A  27      35.109   2.512  12.620  1.00 15.00      A    C  
ATOM    216  C   GLY A  27      35.494   1.055  12.435  1.00 15.00      A    C  
ATOM    217  O   GLY A  27      35.254   0.225  13.314  1.00 15.00      A    O  
ATOM    218  N   LYS A  28      36.104   0.751  11.295  1.00 15.00      A    N  
ATOM    219  HN  LYS A  28      36.268   1.462  10.637  1.00 15.00      A    H  
ATOM    220  CA  LYS A  28      36.533  -0.608  10.986  1.00 15.00      A    C  
ATOM    221  CB  LYS A  28      36.956  -0.709   9.513  1.00 15.00      A    C  
ATOM    222  CG  LYS A  28      37.482  -2.077   9.091  1.00 15.00      A    C  
ATOM    223  CD  LYS A  28      36.360  -3.095   8.966  1.00 15.00      A    C  
ATOM    224  CE  LYS A  28      36.892  -4.470   8.590  1.00 15.00      A    C  
ATOM    225  NZ  LYS A  28      37.417  -5.212   9.770  1.00 15.00      A    N  
ATOM    226  HZ1 LYS A  28      38.441  -5.352   9.682  1.00 15.00      A    H  
ATOM    227  HZ2 LYS A  28      36.957  -6.152   9.838  1.00 15.00      A    H  
ATOM    228  HZ3 LYS A  28      37.222  -4.685  10.645  1.00 15.00      A    H  
ATOM    229  C   LYS A  28      37.681  -1.049  11.895  1.00 15.00      A    C  
ATOM    230  O   LYS A  28      37.874  -2.241  12.121  1.00 15.00      A    O  
ATOM    231  N   LEU A  29      38.433  -0.087  12.417  1.00 15.00      A    N  
ATOM    232  HN  LEU A  29      38.220   0.853  12.213  1.00 15.00      A    H  
ATOM    233  CA  LEU A  29      39.567  -0.385  13.286  1.00 15.00      A    C  
ATOM    234  CB  LEU A  29      40.627   0.717  13.202  1.00 15.00      A    C  
ATOM    235  CG  LEU A  29      41.424   0.795  11.898  1.00 15.00      A    C  
ATOM    236  CD1 LEU A  29      42.367   1.988  11.921  1.00 15.00      A    C  
ATOM    237  CD2 LEU A  29      42.194  -0.495  11.659  1.00 15.00      A    C  
ATOM    238  C   LEU A  29      39.146  -0.594  14.738  1.00 15.00      A    C  
ATOM    239  O   LEU A  29      39.470  -1.620  15.342  1.00 15.00      A    O  
ATOM    240  N   ASP A  30      38.426   0.376  15.291  1.00 15.00      A    N  
ATOM    241  HN  ASP A  30      38.198   1.171  14.754  1.00 15.00      A    H  
ATOM    242  CA  ASP A  30      37.972   0.308  16.679  1.00 15.00      A    C  
ATOM    243  CB  ASP A  30      37.190   1.569  17.058  1.00 15.00      A    C  
ATOM    244  CG  ASP A  30      38.090   2.757  17.336  1.00 15.00      A    C  
ATOM    245  OD1 ASP A  30      38.329   3.056  18.522  1.00 15.00      A    O  
ATOM    246  OD2 ASP A  30      38.559   3.387  16.363  1.00 15.00      A    O  
ATOM    247  C   ASP A  30      37.124  -0.929  16.940  1.00 15.00      A    C  
ATOM    248  O   ASP A  30      37.313  -1.630  17.939  1.00 15.00      A    O  
ATOM    249  N   LYS A  31      36.211  -1.217  16.023  1.00 15.00      A    N  
ATOM    250  HN  LYS A  31      36.131  -0.642  15.229  1.00 15.00      A    H  
ATOM    251  CA  LYS A  31      35.322  -2.365  16.163  1.00 15.00      A    C  
ATOM    252  CB  LYS A  31      33.975  -2.097  15.491  1.00 15.00      A    C  
ATOM    253  CG  LYS A  31      33.326  -0.788  15.917  1.00 15.00      A    C  
ATOM    254  CD  LYS A  31      31.835  -0.781  15.623  1.00 15.00      A    C  
ATOM    255  CE  LYS A  31      31.068  -1.601  16.648  1.00 15.00      A    C  
ATOM    256  NZ  LYS A  31      30.337  -2.730  16.022  1.00 15.00      A    N  
ATOM    257  HZ1 LYS A  31      31.004  -3.347  15.496  1.00 15.00      A    H  
ATOM    258  HZ2 LYS A  31      29.623  -2.376  15.356  1.00 15.00      A    H  
ATOM    259  HZ3 LYS A  31      29.860  -3.300  16.748  1.00 15.00      A    H  
ATOM    260  C   LYS A  31      35.953  -3.652  15.630  1.00 15.00      A    C  
ATOM    261  O   LYS A  31      35.263  -4.635  15.372  1.00 15.00      A    O  
ATOM    262  N   LEU A  32      37.266  -3.635  15.453  1.00 15.00      A    N  
ATOM    263  HN  LEU A  32      37.764  -2.811  15.641  1.00 15.00      A    H  
ATOM    264  CA  LEU A  32      37.982  -4.810  14.975  1.00 15.00      A    C  
ATOM    265  CB  LEU A  32      39.006  -4.413  13.905  1.00 15.00      A    C  
ATOM    266  CG  LEU A  32      39.063  -5.273  12.635  1.00 15.00      A    C  
ATOM    267  CD1 LEU A  32      40.116  -4.735  11.677  1.00 15.00      A    C  
ATOM    268  CD2 LEU A  32      39.336  -6.732  12.963  1.00 15.00      A    C  
ATOM    269  C   LEU A  32      38.709  -5.467  16.137  1.00 15.00      A    C  
ATOM    270  O   LEU A  32      38.933  -6.679  16.134  1.00 15.00      A    O  
ATOM    271  N   GLN A  33      39.062  -4.644  17.130  1.00 15.00      A    N  
ATOM    272  HN  GLN A  33      38.823  -3.698  17.062  1.00 15.00      A    H  
ATOM    273  CA  GLN A  33      39.793  -5.104  18.313  1.00 15.00      A    C  
ATOM    274  CB  GLN A  33      38.894  -5.983  19.195  1.00 15.00      A    C  
ATOM    275  CG  GLN A  33      37.516  -5.402  19.485  1.00 15.00      A    C  
ATOM    276  CD  GLN A  33      37.484  -4.549  20.738  1.00 15.00      A    C  
ATOM    277  OE1 GLN A  33      37.316  -5.060  21.843  1.00 15.00      A    O  
ATOM    278  NE2 GLN A  33      37.617  -3.240  20.576  1.00 15.00      A    N  
ATOM    279 HE21 GLN A  33      37.726  -2.889  19.665  1.00 15.00      A    H  
ATOM    280 HE22 GLN A  33      37.601  -2.676  21.376  1.00 15.00      A    H  
ATOM    281  C   GLN A  33      41.048  -5.884  17.896  1.00 15.00      A    C  
ATOM    282  O   GLN A  33      41.248  -7.018  18.325  1.00 15.00      A    O  
ATOM    283  N   PRO A  34      41.920  -5.285  17.054  1.00 15.00      A    N  
ATOM    284  CA  PRO A  34      43.117  -5.944  16.569  1.00 15.00      A    C  
ATOM    285  CB  PRO A  34      43.236  -5.373  15.148  1.00 15.00      A    C  
ATOM    286  CG  PRO A  34      42.527  -4.043  15.179  1.00 15.00      A    C  
ATOM    287  CD  PRO A  34      41.835  -3.923  16.515  1.00 15.00      A    C  
ATOM    288  C   PRO A  34      44.353  -5.583  17.385  1.00 15.00      A    C  
ATOM    289  O   PRO A  34      45.024  -4.584  17.100  1.00 15.00      A    O  
ATOM    290  N   ASP A  35      44.637  -6.384  18.403  1.00 15.00      A    N  
ATOM    291  HN  ASP A  35      44.048  -7.144  18.596  1.00 15.00      A    H  
ATOM    292  CA  ASP A  35      45.803  -6.165  19.251  1.00 15.00      A    C  
ATOM    293  CB  ASP A  35      45.689  -7.002  20.531  1.00 15.00      A    C  
ATOM    294  CG  ASP A  35      45.870  -6.176  21.787  1.00 15.00      A    C  
ATOM    295  OD1 ASP A  35      44.863  -5.930  22.487  1.00 15.00      A    O  
ATOM    296  OD2 ASP A  35      47.014  -5.764  22.068  1.00 15.00      A    O  
ATOM    297  C   ASP A  35      47.057  -6.555  18.483  1.00 15.00      A    C  
ATOM    298  O   ASP A  35      47.884  -5.709  18.133  1.00 15.00      A    O  
ATOM    299  N   GLU A  36      47.162  -7.841  18.195  1.00 15.00      A    N  
ATOM    300  HN  GLU A  36      46.453  -8.456  18.505  1.00 15.00      A    H  
ATOM    301  CA  GLU A  36      48.284  -8.396  17.454  1.00 15.00      A    C  
ATOM    302  CB  GLU A  36      48.772  -9.706  18.092  1.00 15.00      A    C  
ATOM    303  CG  GLU A  36      47.870 -10.264  19.189  1.00 15.00      A    C  
ATOM    304  CD  GLU A  36      46.507 -10.698  18.678  1.00 15.00      A    C  
ATOM    305  OE1 GLU A  36      46.380 -11.855  18.232  1.00 15.00      A    O  
ATOM    306  OE2 GLU A  36      45.566  -9.875  18.722  1.00 15.00      A    O  
ATOM    307  C   GLU A  36      47.903  -8.632  15.991  1.00 15.00      A    C  
ATOM    308  O   GLU A  36      46.850  -8.172  15.539  1.00 15.00      A    O  
ATOM    309  N   ASP A  37      48.792  -9.315  15.252  1.00 15.00      A    N  
ATOM    310  HN  ASP A  37      49.621  -9.610  15.677  1.00 15.00      A    H  
ATOM    311  CA  ASP A  37      48.584  -9.644  13.829  1.00 15.00      A    C  
ATOM    312  CB  ASP A  37      47.223 -10.314  13.611  1.00 15.00      A    C  
ATOM    313  CG  ASP A  37      47.075 -10.952  12.242  1.00 15.00      A    C  
ATOM    314  OD1 ASP A  37      47.821 -11.908  11.944  1.00 15.00      A    O  
ATOM    315  OD2 ASP A  37      46.174 -10.527  11.483  1.00 15.00      A    O  
ATOM    316  C   ASP A  37      48.755  -8.414  12.926  1.00 15.00      A    C  
ATOM    317  O   ASP A  37      49.047  -8.532  11.737  1.00 15.00      A    O  
ATOM    318  N   ASP A  38      48.583  -7.243  13.532  1.00 15.00      A    N  
ATOM    319  HN  ASP A  38      48.355  -7.252  14.483  1.00 15.00      A    H  
ATOM    320  CA  ASP A  38      48.702  -5.946  12.864  1.00 15.00      A    C  
ATOM    321  CB  ASP A  38      50.129  -5.390  12.803  1.00 15.00      A    C  
ATOM    322  CG  ASP A  38      50.150  -3.875  12.602  1.00 15.00      A    C  
ATOM    323  OD1 ASP A  38      51.129  -3.231  13.026  1.00 15.00      A    O  
ATOM    324  OD2 ASP A  38      49.183  -3.322  12.024  1.00 15.00      A    O  
ATOM    325  C   ASP A  38      47.985  -5.846  11.523  1.00 15.00      A    C  
ATOM    326  O   ASP A  38      48.601  -5.653  10.472  1.00 15.00      A    O  
ATOM    327  N   LYS A  39      46.668  -5.977  11.574  1.00 15.00      A    N  
ATOM    328  HN  LYS A  39      46.251  -6.206  12.427  1.00 15.00      A    H  
ATOM    329  CA  LYS A  39      45.833  -5.836  10.388  1.00 15.00      A    C  
ATOM    330  CB  LYS A  39      44.483  -6.524  10.615  1.00 15.00      A    C  
ATOM    331  CG  LYS A  39      44.599  -8.003  10.930  1.00 15.00      A    C  
ATOM    332  CD  LYS A  39      43.330  -8.557  11.559  1.00 15.00      A    C  
ATOM    333  CE  LYS A  39      43.675  -9.561  12.651  1.00 15.00      A    C  
ATOM    334  NZ  LYS A  39      42.609 -10.577  12.857  1.00 15.00      A    N  
ATOM    335  HZ1 LYS A  39      43.008 -11.415  13.328  1.00 15.00      A    H  
ATOM    336  HZ2 LYS A  39      42.205 -10.864  11.945  1.00 15.00      A    H  
ATOM    337  HZ3 LYS A  39      41.853 -10.185  13.453  1.00 15.00      A    H  
ATOM    338  C   LYS A  39      45.598  -4.350  10.148  1.00 15.00      A    C  
ATOM    339  O   LYS A  39      44.857  -3.951   9.247  1.00 15.00      A    O  
ATOM    340  N   ARG A  40      46.259  -3.542  10.964  1.00 15.00      A    N  
ATOM    341  HN  ARG A  40      46.889  -3.935  11.608  1.00 15.00      A    H  
ATOM    342  CA  ARG A  40      46.131  -2.101  10.906  1.00 15.00      A    C  
ATOM    343  CB  ARG A  40      46.742  -1.473  12.169  1.00 15.00      A    C  
ATOM    344  CG  ARG A  40      46.229  -2.097  13.465  1.00 15.00      A    C  
ATOM    345  CD  ARG A  40      47.111  -1.767  14.666  1.00 15.00      A    C  
ATOM    346  NE  ARG A  40      46.551  -2.309  15.914  1.00 15.00      A    N  
ATOM    347  HE  ARG A  40      45.964  -3.097  15.836  1.00 15.00      A    H  
ATOM    348  CZ  ARG A  40      46.795  -1.822  17.133  1.00 15.00      A    C  
ATOM    349  NH1 ARG A  40      47.614  -0.788  17.296  1.00 15.00      A    N  
ATOM    350 HH11 ARG A  40      47.802  -0.416  18.249  1.00 15.00      A    H  
ATOM    351 HH12 ARG A  40      48.071  -0.348  16.470  1.00 15.00      A    H  
ATOM    352  NH2 ARG A  40      46.208  -2.373  18.193  1.00 15.00      A    N  
ATOM    353 HH21 ARG A  40      46.390  -2.008  19.151  1.00 15.00      A    H  
ATOM    354 HH22 ARG A  40      45.557  -3.187  18.067  1.00 15.00      A    H  
ATOM    355  C   ARG A  40      46.775  -1.551   9.640  1.00 15.00      A    C  
ATOM    356  O   ARG A  40      46.136  -0.825   8.882  1.00 15.00      A    O  
ATOM    357  N   GLN A  41      48.023  -1.935   9.395  1.00 15.00      A    N  
ATOM    358  HN  GLN A  41      48.474  -2.539  10.032  1.00 15.00      A    H  
ATOM    359  CA  GLN A  41      48.750  -1.477   8.213  1.00 15.00      A    C  
ATOM    360  CB  GLN A  41      50.183  -2.007   8.223  1.00 15.00      A    C  
ATOM    361  CG  GLN A  41      51.131  -1.183   9.081  1.00 15.00      A    C  
ATOM    362  CD  GLN A  41      52.446  -1.889   9.352  1.00 15.00      A    C  
ATOM    363  OE1 GLN A  41      53.365  -1.845   8.534  1.00 15.00      A    O  
ATOM    364  NE2 GLN A  41      52.556  -2.527  10.511  1.00 15.00      A    N  
ATOM    365 HE21 GLN A  41      51.789  -2.513  11.134  1.00 15.00      A    H  
ATOM    366 HE22 GLN A  41      53.397  -2.987  10.707  1.00 15.00      A    H  
ATOM    367  C   GLN A  41      48.032  -1.857   6.915  1.00 15.00      A    C  
ATOM    368  O   GLN A  41      48.026  -1.092   5.951  1.00 15.00      A    O  
ATOM    369  N   THR A  42      47.410  -3.031   6.907  1.00 15.00      A    N  
ATOM    370  HN  THR A  42      47.449  -3.593   7.709  1.00 15.00      A    H  
ATOM    371  CA  THR A  42      46.681  -3.509   5.738  1.00 15.00      A    C  
ATOM    372  CB  THR A  42      46.232  -4.978   5.925  1.00 15.00      A    C  
ATOM    373  OG1 THR A  42      46.066  -5.607   4.649  1.00 15.00      A    O  
ATOM    374  HG1 THR A  42      45.636  -6.457   4.766  1.00 15.00      A    H  
ATOM    375  CG2 THR A  42      47.251  -5.763   6.742  1.00 15.00      A    C  
ATOM    376  C   THR A  42      45.450  -2.634   5.483  1.00 15.00      A    C  
ATOM    377  O   THR A  42      45.175  -2.227   4.350  1.00 15.00      A    O  
ATOM    378  N   LEU A  43      44.723  -2.330   6.551  1.00 15.00      A    N  
ATOM    379  HN  LEU A  43      45.002  -2.667   7.430  1.00 15.00      A    H  
ATOM    380  CA  LEU A  43      43.525  -1.509   6.455  1.00 15.00      A    C  
ATOM    381  CB  LEU A  43      42.734  -1.559   7.765  1.00 15.00      A    C  
ATOM    382  CG  LEU A  43      41.501  -2.472   7.782  1.00 15.00      A    C  
ATOM    383  CD1 LEU A  43      40.436  -1.957   6.824  1.00 15.00      A    C  
ATOM    384  CD2 LEU A  43      41.882  -3.909   7.448  1.00 15.00      A    C  
ATOM    385  C   LEU A  43      43.860  -0.066   6.088  1.00 15.00      A    C  
ATOM    386  O   LEU A  43      43.124   0.577   5.338  1.00 15.00      A    O  
ATOM    387  N   LEU A  44      44.982   0.428   6.604  1.00 15.00      A    N  
ATOM    388  HN  LEU A  44      45.527  -0.141   7.191  1.00 15.00      A    H  
ATOM    389  CA  LEU A  44      45.420   1.796   6.335  1.00 15.00      A    C  
ATOM    390  CB  LEU A  44      46.487   2.248   7.337  1.00 15.00      A    C  
ATOM    391  CG  LEU A  44      45.990   3.072   8.529  1.00 15.00      A    C  
ATOM    392  CD1 LEU A  44      45.783   2.195   9.754  1.00 15.00      A    C  
ATOM    393  CD2 LEU A  44      46.949   4.212   8.832  1.00 15.00      A    C  
ATOM    394  C   LEU A  44      45.925   1.971   4.904  1.00 15.00      A    C  
ATOM    395  O   LEU A  44      46.261   3.081   4.484  1.00 15.00      A    O  
ATOM    396  N   ALA A  45      45.994   0.878   4.162  1.00 15.00      A    N  
ATOM    397  HN  ALA A  45      45.749   0.015   4.558  1.00 15.00      A    H  
ATOM    398  CA  ALA A  45      46.437   0.926   2.780  1.00 15.00      A    C  
ATOM    399  CB  ALA A  45      47.389  -0.221   2.485  1.00 15.00      A    C  
ATOM    400  C   ALA A  45      45.234   0.881   1.843  1.00 15.00      A    C  
ATOM    401  O   ALA A  45      45.161   1.626   0.864  1.00 15.00      A    O  
ATOM    402  N   THR A  46      44.280   0.018   2.169  1.00 15.00      A    N  
ATOM    403  HN  THR A  46      44.394  -0.534   2.972  1.00 15.00      A    H  
ATOM    404  CA  THR A  46      43.078  -0.143   1.365  1.00 15.00      A    C  
ATOM    405  CB  THR A  46      42.500  -1.570   1.517  1.00 15.00      A    C  
ATOM    406  OG1 THR A  46      41.205  -1.650   0.906  1.00 15.00      A    O  
ATOM    407  HG1 THR A  46      41.298  -1.984   0.008  1.00 15.00      A    H  
ATOM    408  CG2 THR A  46      43.426  -2.596   0.879  1.00 15.00      A    C  
ATOM    409  C   THR A  46      42.003   0.882   1.739  1.00 15.00      A    C  
ATOM    410  O   THR A  46      41.766   1.849   1.010  1.00 15.00      A    O  
ATOM    411  N   HIS A  47      41.377   0.676   2.893  1.00 15.00      A    N  
ATOM    412  HN  HIS A  47      41.658  -0.079   3.450  1.00 15.00      A    H  
ATOM    413  CA  HIS A  47      40.306   1.546   3.376  1.00 15.00      A    C  
ATOM    414  CB  HIS A  47      39.510   0.812   4.462  1.00 15.00      A    C  
ATOM    415  CG  HIS A  47      38.205   0.219   4.022  1.00 15.00      A    C  
ATOM    416  ND1 HIS A  47      37.989  -0.320   2.768  1.00 15.00      A    N  
ATOM    417  HD1 HIS A  47      38.642  -0.357   2.036  1.00 15.00      A    H  
ATOM    418  CD2 HIS A  47      37.043   0.061   4.700  1.00 15.00      A    C  
ATOM    419  CE1 HIS A  47      36.748  -0.782   2.700  1.00 15.00      A    C  
ATOM    420  NE2 HIS A  47      36.161  -0.563   3.859  1.00 15.00      A    N  
ATOM    421  HE2 HIS A  47      35.224  -0.822   4.094  1.00 15.00      A    H  
ATOM    422  C   HIS A  47      40.860   2.840   3.964  1.00 15.00      A    C  
ATOM    423  O   HIS A  47      40.597   3.153   5.120  1.00 15.00      A    O  
ATOM    424  N   ARG A  48      41.606   3.600   3.169  1.00 15.00      A    N  
ATOM    425  HN  ARG A  48      41.758   3.321   2.241  1.00 15.00      A    H  
ATOM    426  CA  ARG A  48      42.183   4.848   3.653  1.00 15.00      A    C  
ATOM    427  CB  ARG A  48      43.290   4.565   4.676  1.00 15.00      A    C  
ATOM    428  CG  ARG A  48      43.963   5.807   5.236  1.00 15.00      A    C  
ATOM    429  CD  ARG A  48      45.338   6.006   4.622  1.00 15.00      A    C  
ATOM    430  NE  ARG A  48      45.584   7.404   4.270  1.00 15.00      A    N  
ATOM    431  HE  ARG A  48      44.810   7.932   3.961  1.00 15.00      A    H  
ATOM    432  CZ  ARG A  48      46.780   7.987   4.335  1.00 15.00      A    C  
ATOM    433  NH1 ARG A  48      47.841   7.292   4.747  1.00 15.00      A    N  
ATOM    434 HH11 ARG A  48      47.737   6.287   5.014  1.00 15.00      A    H  
ATOM    435 HH12 ARG A  48      48.777   7.745   4.805  1.00 15.00      A    H  
ATOM    436  NH2 ARG A  48      46.913   9.267   3.995  1.00 15.00      A    N  
ATOM    437 HH21 ARG A  48      47.842   9.733   4.047  1.00 15.00      A    H  
ATOM    438 HH22 ARG A  48      46.080   9.816   3.674  1.00 15.00      A    H  
ATOM    439  C   ARG A  48      42.719   5.717   2.519  1.00 15.00      A    C  
ATOM    440  O   ARG A  48      42.631   6.943   2.571  1.00 15.00      A    O  
ATOM    441  N   ARG A  49      43.292   5.089   1.505  1.00 15.00      A    N  
ATOM    442  HN  ARG A  49      43.327   4.110   1.501  1.00 15.00      A    H  
ATOM    443  CA  ARG A  49      43.849   5.830   0.382  1.00 15.00      A    C  
ATOM    444  CB  ARG A  49      45.174   5.205  -0.079  1.00 15.00      A    C  
ATOM    445  CG  ARG A  49      46.393   6.098   0.121  1.00 15.00      A    C  
ATOM    446  CD  ARG A  49      47.579   5.619  -0.710  1.00 15.00      A    C  
ATOM    447  NE  ARG A  49      48.798   6.386  -0.434  1.00 15.00      A    N  
ATOM    448  HE  ARG A  49      49.193   6.288   0.459  1.00 15.00      A    H  
ATOM    449  CZ  ARG A  49      49.403   7.186  -1.321  1.00 15.00      A    C  
ATOM    450  NH1 ARG A  49      48.908   7.327  -2.548  1.00 15.00      A    N  
ATOM    451 HH11 ARG A  49      49.381   7.952  -3.237  1.00 15.00      A    H  
ATOM    452 HH12 ARG A  49      48.048   6.812  -2.828  1.00 15.00      A    H  
ATOM    453  NH2 ARG A  49      50.506   7.846  -0.978  1.00 15.00      A    N  
ATOM    454 HH21 ARG A  49      50.979   8.471  -1.666  1.00 15.00      A    H  
ATOM    455 HH22 ARG A  49      50.905   7.743  -0.020  1.00 15.00      A    H  
ATOM    456  C   ARG A  49      42.869   5.888  -0.784  1.00 15.00      A    C  
ATOM    457  O   ARG A  49      41.749   5.382  -0.695  1.00 15.00      A    O  
ATOM    458  N   GLU A  50      43.318   6.501  -1.877  1.00 15.00      A    N  
ATOM    459  HN  GLU A  50      44.208   6.901  -1.853  1.00 15.00      A    H  
ATOM    460  CA  GLU A  50      42.534   6.640  -3.106  1.00 15.00      A    C  
ATOM    461  CB  GLU A  50      43.373   7.366  -4.151  1.00 15.00      A    C  
ATOM    462  CG  GLU A  50      43.864   8.722  -3.702  1.00 15.00      A    C  
ATOM    463  CD  GLU A  50      43.098   9.851  -4.352  1.00 15.00      A    C  
ATOM    464  OE1 GLU A  50      43.733  10.841  -4.741  1.00 15.00      A    O  
ATOM    465  OE2 GLU A  50      41.860   9.761  -4.451  1.00 15.00      A    O  
ATOM    466  C   GLU A  50      42.155   5.277  -3.659  1.00 15.00      A    C  
ATOM    467  O   GLU A  50      41.252   5.155  -4.488  1.00 15.00      A    O  
ATOM    468  N   ALA A  51      42.864   4.254  -3.202  1.00 15.00      A    N  
ATOM    469  HN  ALA A  51      43.574   4.424  -2.550  1.00 15.00      A    H  
ATOM    470  CA  ALA A  51      42.612   2.890  -3.634  1.00 15.00      A    C  
ATOM    471  CB  ALA A  51      43.581   1.932  -2.964  1.00 15.00      A    C  
ATOM    472  C   ALA A  51      41.170   2.495  -3.340  1.00 15.00      A    C  
ATOM    473  O   ALA A  51      40.578   1.713  -4.079  1.00 15.00      A    O  
ATOM    474  N   TRP A  52      40.605   3.061  -2.273  1.00 15.00      A    N  
ATOM    475  HN  TRP A  52      41.127   3.691  -1.729  1.00 15.00      A    H  
ATOM    476  CA  TRP A  52      39.229   2.770  -1.895  1.00 15.00      A    C  
ATOM    477  CB  TRP A  52      38.848   3.431  -0.566  1.00 15.00      A    C  
ATOM    478  CG  TRP A  52      37.449   3.097  -0.123  1.00 15.00      A    C  
ATOM    479  CD1 TRP A  52      37.014   1.907   0.391  1.00 15.00      A    C  
ATOM    480  CD2 TRP A  52      36.300   3.956  -0.167  1.00 15.00      A    C  
ATOM    481  NE1 TRP A  52      35.669   1.974   0.673  1.00 15.00      A    N  
ATOM    482  HE1 TRP A  52      35.123   1.247   1.049  1.00 15.00      A    H  
ATOM    483  CE2 TRP A  52      35.208   3.221   0.339  1.00 15.00      A    C  
ATOM    484  CE3 TRP A  52      36.088   5.275  -0.582  1.00 15.00      A    C  
ATOM    485  CZ2 TRP A  52      33.927   3.761   0.438  1.00 15.00      A    C  
ATOM    486  CZ3 TRP A  52      34.815   5.808  -0.482  1.00 15.00      A    C  
ATOM    487  CH2 TRP A  52      33.752   5.052   0.024  1.00 15.00      A    C  
ATOM    488  C   TRP A  52      38.259   3.193  -2.993  1.00 15.00      A    C  
ATOM    489  O   TRP A  52      37.293   2.492  -3.268  1.00 15.00      A    O  
ATOM    490  N   LEU A  53      38.521   4.332  -3.625  1.00 15.00      A    N  
ATOM    491  HN  LEU A  53      39.313   4.853  -3.374  1.00 15.00      A    H  
ATOM    492  CA  LEU A  53      37.656   4.812  -4.693  1.00 15.00      A    C  
ATOM    493  CB  LEU A  53      38.011   6.241  -5.097  1.00 15.00      A    C  
ATOM    494  CG  LEU A  53      37.631   7.327  -4.090  1.00 15.00      A    C  
ATOM    495  CD1 LEU A  53      38.052   8.699  -4.590  1.00 15.00      A    C  
ATOM    496  CD2 LEU A  53      36.138   7.296  -3.802  1.00 15.00      A    C  
ATOM    497  C   LEU A  53      37.711   3.866  -5.884  1.00 15.00      A    C  
ATOM    498  O   LEU A  53      36.687   3.565  -6.492  1.00 15.00      A    O  
ATOM    499  N   ALA A  54      38.910   3.389  -6.202  1.00 15.00      A    N  
ATOM    500  HN  ALA A  54      39.694   3.691  -5.696  1.00 15.00      A    H  
ATOM    501  CA  ALA A  54      39.084   2.442  -7.295  1.00 15.00      A    C  
ATOM    502  CB  ALA A  54      40.563   2.201  -7.564  1.00 15.00      A    C  
ATOM    503  C   ALA A  54      38.389   1.133  -6.933  1.00 15.00      A    C  
ATOM    504  O   ALA A  54      37.740   0.501  -7.770  1.00 15.00      A    O  
ATOM    505  N   ASP A  55      38.530   0.743  -5.666  1.00 15.00      A    N  
ATOM    506  HN  ASP A  55      39.085   1.284  -5.061  1.00 15.00      A    H  
ATOM    507  CA  ASP A  55      37.902  -0.474  -5.155  1.00 15.00      A    C  
ATOM    508  CB  ASP A  55      38.299  -0.740  -3.700  1.00 15.00      A    C  
ATOM    509  CG  ASP A  55      37.357  -1.745  -3.049  1.00 15.00      A    C  
ATOM    510  OD1 ASP A  55      36.780  -1.434  -1.987  1.00 15.00      A    O  
ATOM    511  OD2 ASP A  55      37.167  -2.839  -3.622  1.00 15.00      A    O  
ATOM    512  C   ASP A  55      36.390  -0.363  -5.225  1.00 15.00      A    C  
ATOM    513  O   ASP A  55      35.721  -1.199  -5.838  1.00 15.00      A    O  
ATOM    514  N   ALA A  56      35.866   0.682  -4.597  1.00 15.00      A    N  
ATOM    515  HN  ALA A  56      36.469   1.311  -4.135  1.00 15.00      A    H  
ATOM    516  CA  ALA A  56      34.439   0.935  -4.563  1.00 15.00      A    C  
ATOM    517  CB  ALA A  56      34.151   2.225  -3.810  1.00 15.00      A    C  
ATOM    518  C   ALA A  56      33.862   0.992  -5.971  1.00 15.00      A    C  
ATOM    519  O   ALA A  56      32.806   0.425  -6.234  1.00 15.00      A    O  
ATOM    520  N   ALA A  57      34.579   1.653  -6.877  1.00 15.00      A    N  
ATOM    521  HN  ALA A  57      35.425   2.075  -6.600  1.00 15.00      A    H  
ATOM    522  CA  ALA A  57      34.143   1.777  -8.268  1.00 15.00      A    C  
ATOM    523  CB  ALA A  57      35.095   2.661  -9.057  1.00 15.00      A    C  
ATOM    524  C   ALA A  57      34.016   0.406  -8.924  1.00 15.00      A    C  
ATOM    525  O   ALA A  57      33.088   0.153  -9.692  1.00 15.00      A    O  
ATOM    526  N   ARG A  58      34.943  -0.482  -8.594  1.00 15.00      A    N  
ATOM    527  HN  ARG A  58      35.653  -0.219  -7.968  1.00 15.00      A    H  
ATOM    528  CA  ARG A  58      34.942  -1.834  -9.131  1.00 15.00      A    C  
ATOM    529  CB  ARG A  58      36.293  -2.499  -8.840  1.00 15.00      A    C  
ATOM    530  CG  ARG A  58      36.503  -3.859  -9.489  1.00 15.00      A    C  
ATOM    531  CD  ARG A  58      36.325  -4.985  -8.482  1.00 15.00      A    C  
ATOM    532  NE  ARG A  58      36.800  -4.614  -7.146  1.00 15.00      A    N  
ATOM    533  HE  ARG A  58      37.065  -3.675  -7.007  1.00 15.00      A    H  
ATOM    534  CZ  ARG A  58      36.898  -5.466  -6.126  1.00 15.00      A    C  
ATOM    535  NH1 ARG A  58      36.560  -6.743  -6.288  1.00 15.00      A    N  
ATOM    536 HH11 ARG A  58      36.219  -7.080  -7.212  1.00 15.00      A    H  
ATOM    537 HH12 ARG A  58      36.634  -7.410  -5.492  1.00 15.00      A    H  
ATOM    538  NH2 ARG A  58      37.284  -5.033  -4.932  1.00 15.00      A    N  
ATOM    539 HH21 ARG A  58      37.506  -4.011  -4.777  1.00 15.00      A    H  
ATOM    540 HH22 ARG A  58      37.366  -5.690  -4.133  1.00 15.00      A    H  
ATOM    541  C   ARG A  58      33.794  -2.635  -8.516  1.00 15.00      A    C  
ATOM    542  O   ARG A  58      33.363  -3.654  -9.057  1.00 15.00      A    O  
ATOM    543  N   ARG A  59      33.299  -2.154  -7.383  1.00 15.00      A    N  
ATOM    544  HN  ARG A  59      33.687  -1.335  -7.003  1.00 15.00      A    H  
ATOM    545  CA  ARG A  59      32.199  -2.801  -6.688  1.00 15.00      A    C  
ATOM    546  CB  ARG A  59      32.394  -2.732  -5.173  1.00 15.00      A    C  
ATOM    547  CG  ARG A  59      33.490  -3.652  -4.663  1.00 15.00      A    C  
ATOM    548  CD  ARG A  59      33.537  -3.681  -3.147  1.00 15.00      A    C  
ATOM    549  NE  ARG A  59      34.216  -2.517  -2.583  1.00 15.00      A    N  
ATOM    550  HE  ARG A  59      35.189  -2.416  -2.775  1.00 15.00      A    H  
ATOM    551  CZ  ARG A  59      33.608  -1.596  -1.831  1.00 15.00      A    C  
ATOM    552  NH1 ARG A  59      32.308  -1.699  -1.571  1.00 15.00      A    N  
ATOM    553 HH11 ARG A  59      31.827  -0.977  -0.967  1.00 15.00      A    H  
ATOM    554 HH12 ARG A  59      31.759  -2.489  -1.955  1.00 15.00      A    H  
ATOM    555  NH2 ARG A  59      34.307  -0.599  -1.305  1.00 15.00      A    N  
ATOM    556 HH21 ARG A  59      33.828   0.127  -0.712  1.00 15.00      A    H  
ATOM    557 HH22 ARG A  59      35.344  -0.541  -1.475  1.00 15.00      A    H  
ATOM    558  C   ARG A  59      30.861  -2.189  -7.087  1.00 15.00      A    C  
ATOM    559  O   ARG A  59      29.806  -2.715  -6.741  1.00 15.00      A    O  
ATOM    560  N   VAL A  60      30.908  -1.077  -7.825  1.00 15.00      A    N  
ATOM    561  HN  VAL A  60      31.783  -0.692  -8.055  1.00 15.00      A    H  
ATOM    562  CA  VAL A  60      29.689  -0.407  -8.284  1.00 15.00      A    C  
ATOM    563  CB  VAL A  60      29.985   0.951  -8.966  1.00 15.00      A    C  
ATOM    564  CG1 VAL A  60      28.708   1.584  -9.498  1.00 15.00      A    C  
ATOM    565  CG2 VAL A  60      30.666   1.900  -7.998  1.00 15.00      A    C  
ATOM    566  C   VAL A  60      28.932  -1.315  -9.252  1.00 15.00      A    C  
ATOM    567  O   VAL A  60      27.712  -1.226  -9.394  1.00 15.00      A    O  
ATOM    568  N   GLY A  61      29.667  -2.209  -9.901  1.00 15.00      A    N  
ATOM    569  HN  GLY A  61      30.634  -2.234  -9.748  1.00 15.00      A    H  
ATOM    570  CA  GLY A  61      29.059  -3.141 -10.827  1.00 15.00      A    C  
ATOM    571  C   GLY A  61      28.194  -4.152 -10.100  1.00 15.00      A    C  
ATOM    572  O   GLY A  61      27.447  -4.906 -10.718  1.00 15.00      A    O  
ATOM    573  N   GLN A  62      28.293  -4.150  -8.777  1.00 15.00      A    N  
ATOM    574  HN  GLN A  62      28.903  -3.509  -8.344  1.00 15.00      A    H  
ATOM    575  CA  GLN A  62      27.526  -5.059  -7.946  1.00 15.00      A    C  
ATOM    576  CB  GLN A  62      28.432  -5.690  -6.885  1.00 15.00      A    C  
ATOM    577  CG  GLN A  62      29.675  -6.361  -7.453  1.00 15.00      A    C  
ATOM    578  CD  GLN A  62      30.582  -6.937  -6.383  1.00 15.00      A    C  
ATOM    579  OE1 GLN A  62      30.638  -6.442  -5.257  1.00 15.00      A    O  
ATOM    580  NE2 GLN A  62      31.304  -7.991  -6.730  1.00 15.00      A    N  
ATOM    581 HE21 GLN A  62      31.211  -8.334  -7.644  1.00 15.00      A    H  
ATOM    582 HE22 GLN A  62      31.899  -8.386  -6.060  1.00 15.00      A    H  
ATOM    583  C   GLN A  62      26.363  -4.334  -7.272  1.00 15.00      A    C  
ATOM    584  O   GLN A  62      25.740  -4.874  -6.363  1.00 15.00      A    O  
ATOM    585  N   LEU A  63      26.072  -3.113  -7.716  1.00 15.00      A    N  
ATOM    586  HN  LEU A  63      26.606  -2.723  -8.443  1.00 15.00      A    H  
ATOM    587  CA  LEU A  63      24.980  -2.333  -7.142  1.00 15.00      A    C  
ATOM    588  CB  LEU A  63      25.504  -1.357  -6.084  1.00 15.00      A    C  
ATOM    589  CG  LEU A  63      25.622  -1.877  -4.652  1.00 15.00      A    C  
ATOM    590  CD1 LEU A  63      25.912  -0.727  -3.702  1.00 15.00      A    C  
ATOM    591  CD2 LEU A  63      24.357  -2.613  -4.233  1.00 15.00      A    C  
ATOM    592  C   LEU A  63      24.242  -1.543  -8.210  1.00 15.00      A    C  
ATOM    593  O   LEU A  63      24.839  -1.094  -9.192  1.00 15.00      A    O  
ATOM    594  N   GLN A  64      22.943  -1.388  -8.024  1.00 15.00      A    N  
ATOM    595  HN  GLN A  64      22.512  -1.820  -7.252  1.00 15.00      A    H  
ATOM    596  CA  GLN A  64      22.130  -0.621  -8.949  1.00 15.00      A    C  
ATOM    597  CB  GLN A  64      21.602  -1.493 -10.090  1.00 15.00      A    C  
ATOM    598  CG  GLN A  64      20.962  -0.697 -11.219  1.00 15.00      A    C  
ATOM    599  CD  GLN A  64      20.138  -1.562 -12.149  1.00 15.00      A    C  
ATOM    600  OE1 GLN A  64      20.438  -2.737 -12.352  1.00 15.00      A    O  
ATOM    601  NE2 GLN A  64      19.091  -0.987 -12.717  1.00 15.00      A    N  
ATOM    602 HE21 GLN A  64      18.909  -0.046 -12.506  1.00 15.00      A    H  
ATOM    603 HE22 GLN A  64      18.536  -1.526 -13.323  1.00 15.00      A    H  
ATOM    604  C   GLN A  64      20.971   0.053  -8.224  1.00 15.00      A    C  
ATOM    605  O   GLN A  64      20.360  -0.531  -7.326  1.00 15.00      A    O  
ATOM    606  N   LEU A  65      20.702   1.293  -8.601  1.00 15.00      A    N  
ATOM    607  HN  LEU A  65      21.257   1.709  -9.299  1.00 15.00      A    H  
ATOM    608  CA  LEU A  65      19.604   2.053  -8.030  1.00 15.00      A    C  
ATOM    609  CB  LEU A  65      19.936   3.549  -8.043  1.00 15.00      A    C  
ATOM    610  CG  LEU A  65      21.179   3.974  -7.257  1.00 15.00      A    C  
ATOM    611  CD1 LEU A  65      21.404   5.471  -7.390  1.00 15.00      A    C  
ATOM    612  CD2 LEU A  65      21.047   3.576  -5.794  1.00 15.00      A    C  
ATOM    613  C   LEU A  65      18.367   1.794  -8.876  1.00 15.00      A    C  
ATOM    614  O   LEU A  65      18.453   1.804 -10.106  1.00 15.00      A    O  
ATOM    615  N   VAL A  66      17.227   1.551  -8.241  1.00 15.00      A    N  
ATOM    616  HN  VAL A  66      17.200   1.569  -7.257  1.00 15.00      A    H  
ATOM    617  CA  VAL A  66      16.014   1.256  -8.992  1.00 15.00      A    C  
ATOM    618  CB  VAL A  66      15.786  -0.263  -9.131  1.00 15.00      A    C  
ATOM    619  CG1 VAL A  66      16.729  -0.851 -10.162  1.00 15.00      A    C  
ATOM    620  CG2 VAL A  66      15.963  -0.958  -7.790  1.00 15.00      A    C  
ATOM    621  C   VAL A  66      14.753   1.900  -8.427  1.00 15.00      A    C  
ATOM    622  O   VAL A  66      14.659   2.209  -7.238  1.00 15.00      A    O  
ATOM    623  N   THR A  67      13.801   2.129  -9.326  1.00 15.00      A    N  
ATOM    624  HN  THR A  67      13.982   1.904 -10.266  1.00 15.00      A    H  
ATOM    625  CA  THR A  67      12.504   2.690  -8.981  1.00 15.00      A    C  
ATOM    626  CB  THR A  67      12.119   3.837  -9.945  1.00 15.00      A    C  
ATOM    627  OG1 THR A  67      13.165   4.811  -9.984  1.00 15.00      A    O  
ATOM    628  HG1 THR A  67      14.019   4.377  -9.841  1.00 15.00      A    H  
ATOM    629  CG2 THR A  67      10.829   4.513  -9.503  1.00 15.00      A    C  
ATOM    630  C   THR A  67      11.483   1.574  -9.126  1.00 15.00      A    C  
ATOM    631  O   THR A  67      10.466   1.524  -8.429  1.00 15.00      A    O  
ATOM    632  N   HIS A  68      11.795   0.666 -10.042  1.00 15.00      A    N  
ATOM    633  HN  HIS A  68      12.633   0.769 -10.545  1.00 15.00      A    H  
ATOM    634  CA  HIS A  68      10.956  -0.480 -10.329  1.00 15.00      A    C  
ATOM    635  CB  HIS A  68      10.393  -0.380 -11.748  1.00 15.00      A    C  
ATOM    636  CG  HIS A  68       9.660   0.897 -12.028  1.00 15.00      A    C  
ATOM    637  ND1 HIS A  68      10.179   1.847 -12.876  1.00 15.00      A    N  
ATOM    638  CD2 HIS A  68       8.472   1.330 -11.544  1.00 15.00      A    C  
ATOM    639  CE1 HIS A  68       9.302   2.834 -12.889  1.00 15.00      A    C  
ATOM    640  NE2 HIS A  68       8.257   2.566 -12.099  1.00 15.00      A    N  
ATOM    641  HE2 HIS A  68       7.483   3.146 -11.940  1.00 15.00      A    H  
ATOM    642  C   HIS A  68      11.789  -1.746 -10.188  1.00 15.00      A    C  
ATOM    643  O   HIS A  68      12.875  -1.854 -10.764  1.00 15.00      A    O  
ATOM    644  N   THR A  69      11.285  -2.693  -9.422  1.00 15.00      A    N  
ATOM    645  HN  THR A  69      10.404  -2.554  -9.009  1.00 15.00      A    H  
ATOM    646  CA  THR A  69      11.993  -3.939  -9.188  1.00 15.00      A    C  
ATOM    647  CB  THR A  69      12.238  -4.155  -7.680  1.00 15.00      A    C  
ATOM    648  OG1 THR A  69      11.049  -3.820  -6.949  1.00 15.00      A    O  
ATOM    649  HG1 THR A  69      10.492  -3.252  -7.488  1.00 15.00      A    H  
ATOM    650  CG2 THR A  69      13.395  -3.301  -7.189  1.00 15.00      A    C  
ATOM    651  C   THR A  69      11.212  -5.131  -9.723  1.00 15.00      A    C  
ATOM    652  O   THR A  69       9.986  -5.181  -9.621  1.00 15.00      A    O  
ATOM    653  N   LEU A  70      11.928  -6.080 -10.305  1.00 15.00      A    N  
ATOM    654  HN  LEU A  70      12.901  -5.958 -10.399  1.00 15.00      A    H  
ATOM    655  CA  LEU A  70      11.313  -7.295 -10.822  1.00 15.00      A    C  
ATOM    656  CB  LEU A  70      11.887  -7.644 -12.199  1.00 15.00      A    C  
ATOM    657  CG  LEU A  70      11.127  -8.699 -13.013  1.00 15.00      A    C  
ATOM    658  CD1 LEU A  70       9.645  -8.359 -13.094  1.00 15.00      A    C  
ATOM    659  CD2 LEU A  70      11.720  -8.822 -14.407  1.00 15.00      A    C  
ATOM    660  C   LEU A  70      11.567  -8.422  -9.824  1.00 15.00      A    C  
ATOM    661  O   LEU A  70      11.385  -9.601 -10.114  1.00 15.00      A    O  
ATOM    662  N   LYS A  71      11.987  -8.021  -8.632  1.00 15.00      A    N  
ATOM    663  HN  LYS A  71      12.094  -7.063  -8.475  1.00 15.00      A    H  
ATOM    664  CA  LYS A  71      12.293  -8.948  -7.551  1.00 15.00      A    C  
ATOM    665  CB  LYS A  71      13.297  -8.328  -6.579  1.00 15.00      A    C  
ATOM    666  CG  LYS A  71      14.671  -8.972  -6.619  1.00 15.00      A    C  
ATOM    667  CD  LYS A  71      14.710 -10.247  -5.790  1.00 15.00      A    C  
ATOM    668  CE  LYS A  71      15.881 -11.128  -6.190  1.00 15.00      A    C  
ATOM    669  NZ  LYS A  71      15.675 -11.748  -7.532  1.00 15.00      A    N  
ATOM    670  HZ1 LYS A  71      16.566 -12.153  -7.877  1.00 15.00      A    H  
ATOM    671  HZ2 LYS A  71      15.343 -11.037  -8.215  1.00 15.00      A    H  
ATOM    672  HZ3 LYS A  71      14.965 -12.512  -7.470  1.00 15.00      A    H  
ATOM    673  C   LYS A  71      11.046  -9.450  -6.802  1.00 15.00      A    C  
ATOM    674  O   LYS A  71      10.935 -10.646  -6.552  1.00 15.00      A    O  
ATOM    675  N   PRO A  72      10.102  -8.558  -6.406  1.00 15.00      A    N  
ATOM    676  CA  PRO A  72       8.881  -8.967  -5.685  1.00 15.00      A    C  
ATOM    677  CB  PRO A  72       8.167  -7.640  -5.397  1.00 15.00      A    C  
ATOM    678  CG  PRO A  72       9.229  -6.606  -5.504  1.00 15.00      A    C  
ATOM    679  CD  PRO A  72      10.152  -7.094  -6.579  1.00 15.00      A    C  
ATOM    680  C   PRO A  72       7.969  -9.889  -6.504  1.00 15.00      A    C  
ATOM    681  O   PRO A  72       7.009 -10.453  -5.980  1.00 15.00      A    O  
ATOM    682  N   ILE A  73       8.268 -10.044  -7.789  1.00 15.00      A    N  
ATOM    683  HN  ILE A  73       9.056  -9.595  -8.153  1.00 15.00      A    H  
ATOM    684  CA  ILE A  73       7.467 -10.901  -8.657  1.00 15.00      A    C  
ATOM    685  CB  ILE A  73       7.193 -10.256 -10.031  1.00 15.00      A    C  
ATOM    686  CG1 ILE A  73       6.987  -8.747  -9.856  1.00 15.00      A    C  
ATOM    687  CG2 ILE A  73       5.964 -10.891 -10.671  1.00 15.00      A    C  
ATOM    688  CD1 ILE A  73       6.646  -8.007 -11.125  1.00 15.00      A    C  
ATOM    689  C   ILE A  73       8.159 -12.238  -8.829  1.00 15.00      A    C  
ATOM    690  O   ILE A  73       8.454 -12.653  -9.956  1.00 15.00      A    O  
ATOM    691  N   HIS A  74       8.390 -12.891  -7.681  1.00 15.00      A    N  
ATOM    692  HN  HIS A  74       8.094 -12.467  -6.852  1.00 15.00      A    H  
ATOM    693  CA  HIS A  74       9.072 -14.187  -7.583  1.00 15.00      A    C  
ATOM    694  CB  HIS A  74       8.792 -15.119  -8.769  1.00 15.00      A    C  
ATOM    695  CG  HIS A  74       8.636 -16.567  -8.407  1.00 15.00      A    C  
ATOM    696  ND1 HIS A  74       9.697 -17.442  -8.444  1.00 15.00      A    N  
ATOM    697  CD2 HIS A  74       7.519 -17.233  -8.027  1.00 15.00      A    C  
ATOM    698  CE1 HIS A  74       9.207 -18.617  -8.088  1.00 15.00      A    C  
ATOM    699  NE2 HIS A  74       7.892 -18.535  -7.827  1.00 15.00      A    N  
ATOM    700  HE2 HIS A  74       7.301 -19.268  -7.560  1.00 15.00      A    H  
ATOM    701  C   HIS A  74      10.570 -13.960  -7.389  1.00 15.00      A    C  
ATOM    702  O   HIS A  74      11.245 -13.471  -8.285  1.00 15.00      A    O  
ATOM    703  N   PRO A  75      11.093 -14.276  -6.195  1.00 15.00      A    N  
ATOM    704  CA  PRO A  75      12.518 -14.096  -5.883  1.00 15.00      A    C  
ATOM    705  CB  PRO A  75      12.687 -14.735  -4.497  1.00 15.00      A    C  
ATOM    706  CG  PRO A  75      11.312 -14.787  -3.909  1.00 15.00      A    C  
ATOM    707  CD  PRO A  75      10.333 -14.801  -5.052  1.00 15.00      A    C  
ATOM    708  C   PRO A  75      13.460 -14.756  -6.901  1.00 15.00      A    C  
ATOM    709  O   PRO A  75      14.523 -14.208  -7.201  1.00 15.00      A    O  
ATOM    710  N   ASP A  76      13.058 -15.900  -7.456  1.00 15.00      A    N  
ATOM    711  HN  ASP A  76      12.182 -16.273  -7.216  1.00 15.00      A    H  
ATOM    712  CA  ASP A  76      13.898 -16.615  -8.439  1.00 15.00      A    C  
ATOM    713  CB  ASP A  76      13.583 -18.114  -8.486  1.00 15.00      A    C  
ATOM    714  CG  ASP A  76      14.746 -18.972  -8.013  1.00 15.00      A    C  
ATOM    715  OD1 ASP A  76      15.829 -18.919  -8.642  1.00 15.00      A    O  
ATOM    716  OD2 ASP A  76      14.574 -19.694  -7.010  1.00 15.00      A    O  
ATOM    717  C   ASP A  76      13.798 -16.001  -9.837  1.00 15.00      A    C  
ATOM    718  O   ASP A  76      14.070 -16.658 -10.845  1.00 15.00      A    O  
ATOM    719  N   ALA A  77      13.412 -14.734  -9.896  1.00 15.00      A    N  
ATOM    720  HN  ALA A  77      13.199 -14.260  -9.067  1.00 15.00      A    H  
ATOM    721  CA  ALA A  77      13.292 -14.033 -11.164  1.00 15.00      A    C  
ATOM    722  CB  ALA A  77      12.018 -13.203 -11.215  1.00 15.00      A    C  
ATOM    723  C   ALA A  77      14.512 -13.155 -11.406  1.00 15.00      A    C  
ATOM    724  O   ALA A  77      14.824 -12.261 -10.608  1.00 15.00      A    O  
ATOM    725  N   ARG A  78      15.213 -13.430 -12.493  1.00 15.00      A    N  
ATOM    726  HN  ARG A  78      14.924 -14.167 -13.073  1.00 15.00      A    H  
ATOM    727  CA  ARG A  78      16.393 -12.667 -12.857  1.00 15.00      A    C  
ATOM    728  CB  ARG A  78      17.596 -13.585 -13.080  1.00 15.00      A    C  
ATOM    729  CG  ARG A  78      18.254 -14.056 -11.794  1.00 15.00      A    C  
ATOM    730  CD  ARG A  78      17.990 -15.531 -11.535  1.00 15.00      A    C  
ATOM    731  NE  ARG A  78      18.635 -16.383 -12.535  1.00 15.00      A    N  
ATOM    732  HE  ARG A  78      18.280 -16.343 -13.450  1.00 15.00      A    H  
ATOM    733  CZ  ARG A  78      19.656 -17.200 -12.273  1.00 15.00      A    C  
ATOM    734  NH1 ARG A  78      20.161 -17.267 -11.044  1.00 15.00      A    N  
ATOM    735 HH11 ARG A  78      19.752 -16.690 -10.278  1.00 15.00      A    H  
ATOM    736 HH12 ARG A  78      20.960 -17.904 -10.836  1.00 15.00      A    H  
ATOM    737  NH2 ARG A  78      20.173 -17.950 -13.243  1.00 15.00      A    N  
ATOM    738 HH21 ARG A  78      20.972 -18.587 -13.043  1.00 15.00      A    H  
ATOM    739 HH22 ARG A  78      19.776 -17.907 -14.206  1.00 15.00      A    H  
ATOM    740  C   ARG A  78      16.117 -11.831 -14.097  1.00 15.00      A    C  
ATOM    741  O   ARG A  78      16.410 -12.239 -15.220  1.00 15.00      A    O  
ATOM    742  N   GLY A  79      15.514 -10.676 -13.882  1.00 15.00      A    N  
ATOM    743  HN  GLY A  79      15.287 -10.418 -12.966  1.00 15.00      A    H  
ATOM    744  CA  GLY A  79      15.200  -9.786 -14.974  1.00 15.00      A    C  
ATOM    745  C   GLY A  79      15.953  -8.481 -14.866  1.00 15.00      A    C  
ATOM    746  O   GLY A  79      16.851  -8.344 -14.035  1.00 15.00      A    O  
ATOM    747  N   SER A  80      15.576  -7.520 -15.691  1.00 15.00      A    N  
ATOM    748  HN  SER A  80      14.838  -7.686 -16.313  1.00 15.00      A    H  
ATOM    749  CA  SER A  80      16.229  -6.226 -15.697  1.00 15.00      A    C  
ATOM    750  CB  SER A  80      16.298  -5.681 -17.129  1.00 15.00      A    C  
ATOM    751  OG  SER A  80      16.691  -4.321 -17.153  1.00 15.00      A    O  
ATOM    752  HG  SER A  80      16.101  -3.809 -16.588  1.00 15.00      A    H  
ATOM    753  C   SER A  80      15.518  -5.228 -14.785  1.00 15.00      A    C  
ATOM    754  O   SER A  80      14.357  -4.886 -15.007  1.00 15.00      A    O  
ATOM    755  N   ASN A  81      16.220  -4.777 -13.757  1.00 15.00      A    N  
ATOM    756  HN  ASN A  81      17.130  -5.112 -13.621  1.00 15.00      A    H  
ATOM    757  CA  ASN A  81      15.680  -3.791 -12.829  1.00 15.00      A    C  
ATOM    758  CB  ASN A  81      16.424  -3.860 -11.493  1.00 15.00      A    C  
ATOM    759  CG  ASN A  81      15.898  -4.935 -10.556  1.00 15.00      A    C  
ATOM    760  OD1 ASN A  81      14.702  -5.237 -10.534  1.00 15.00      A    O  
ATOM    761  ND2 ASN A  81      16.792  -5.522  -9.773  1.00 15.00      A    N  
ATOM    762 HD21 ASN A  81      17.727  -5.236  -9.844  1.00 15.00      A    H  
ATOM    763 HD22 ASN A  81      16.481  -6.208  -9.149  1.00 15.00      A    H  
ATOM    764  C   ASN A  81      15.847  -2.408 -13.459  1.00 15.00      A    C  
ATOM    765  O   ASN A  81      16.843  -2.164 -14.144  1.00 15.00      A    O  
ATOM    766  N   LEU A  82      14.900  -1.501 -13.233  1.00 15.00      A    N  
ATOM    767  HN  LEU A  82      14.153  -1.714 -12.634  1.00 15.00      A    H  
ATOM    768  CA  LEU A  82      14.979  -0.177 -13.847  1.00 15.00      A    C  
ATOM    769  CB  LEU A  82      14.040  -0.072 -15.050  1.00 15.00      A    C  
ATOM    770  CG  LEU A  82      14.540  -0.719 -16.348  1.00 15.00      A    C  
ATOM    771  CD1 LEU A  82      13.478  -0.645 -17.432  1.00 15.00      A    C  
ATOM    772  CD2 LEU A  82      15.834  -0.063 -16.812  1.00 15.00      A    C  
ATOM    773  C   LEU A  82      14.748   0.977 -12.876  1.00 15.00      A    C  
ATOM    774  O   LEU A  82      14.153   0.814 -11.808  1.00 15.00      A    O  
ATOM    775  N   HIS A  83      15.219   2.153 -13.285  1.00 15.00      A    N  
ATOM    776  HN  HIS A  83      15.652   2.204 -14.161  1.00 15.00      A    H  
ATOM    777  CA  HIS A  83      15.109   3.376 -12.497  1.00 15.00      A    C  
ATOM    778  CB  HIS A  83      16.465   3.672 -11.837  1.00 15.00      A    C  
ATOM    779  CG  HIS A  83      16.435   4.666 -10.708  1.00 15.00      A    C  
ATOM    780  ND1 HIS A  83      15.850   4.362  -9.507  1.00 15.00      A    N  
ATOM    781  CD2 HIS A  83      16.967   5.912 -10.638  1.00 15.00      A    C  
ATOM    782  CE1 HIS A  83      16.037   5.409  -8.730  1.00 15.00      A    C  
ATOM    783  NE2 HIS A  83      16.707   6.371  -9.369  1.00 15.00      A    N  
ATOM    784  HE2 HIS A  83      16.979   7.234  -9.000  1.00 15.00      A    H  
ATOM    785  C   HIS A  83      14.727   4.530 -13.423  1.00 15.00      A    C  
ATOM    786  O   HIS A  83      15.494   5.469 -13.619  1.00 15.00      A    O  
ATOM    787  N   SER A  84      13.548   4.442 -14.013  1.00 15.00      A    N  
ATOM    788  HN  SER A  84      12.971   3.674 -13.829  1.00 15.00      A    H  
ATOM    789  CA  SER A  84      13.088   5.470 -14.928  1.00 15.00      A    C  
ATOM    790  CB  SER A  84      13.056   4.926 -16.359  1.00 15.00      A    C  
ATOM    791  OG  SER A  84      13.306   3.528 -16.371  1.00 15.00      A    O  
ATOM    792  HG  SER A  84      12.471   3.057 -16.378  1.00 15.00      A    H  
ATOM    793  C   SER A  84      11.720   6.008 -14.527  1.00 15.00      A    C  
ATOM    794  O   SER A  84      10.788   5.242 -14.285  1.00 15.00      A    O  
ATOM    795  N   LEU A  85      11.616   7.327 -14.449  1.00 15.00      A    N  
ATOM    796  HN  LEU A  85      12.400   7.880 -14.640  1.00 15.00      A    H  
ATOM    797  CA  LEU A  85      10.366   7.977 -14.092  1.00 15.00      A    C  
ATOM    798  CB  LEU A  85      10.626   9.388 -13.554  1.00 15.00      A    C  
ATOM    799  CG  LEU A  85      11.092   9.497 -12.098  1.00 15.00      A    C  
ATOM    800  CD1 LEU A  85      12.566   9.138 -11.965  1.00 15.00      A    C  
ATOM    801  CD2 LEU A  85      10.828  10.897 -11.559  1.00 15.00      A    C  
ATOM    802  C   LEU A  85       9.457   8.056 -15.312  1.00 15.00      A    C  
ATOM    803  O   LEU A  85       9.874   8.538 -16.367  1.00 15.00      A    O  
ATOM    804  N   PRO A  86       8.217   7.562 -15.197  1.00 15.00      A    N  
ATOM    805  CA  PRO A  86       7.257   7.594 -16.301  1.00 15.00      A    C  
ATOM    806  CB  PRO A  86       6.039   6.843 -15.751  1.00 15.00      A    C  
ATOM    807  CG  PRO A  86       6.179   6.910 -14.270  1.00 15.00      A    C  
ATOM    808  CD  PRO A  86       7.656   6.934 -13.990  1.00 15.00      A    C  
ATOM    809  C   PRO A  86       6.875   9.026 -16.663  1.00 15.00      A    C  
ATOM    810  O   PRO A  86       6.764   9.888 -15.793  1.00 15.00      A    O  
ATOM    811  N   GLN A  87       6.694   9.276 -17.952  1.00 15.00      A    N  
ATOM    812  HN  GLN A  87       6.807   8.553 -18.599  1.00 15.00      A    H  
ATOM    813  CA  GLN A  87       6.323  10.602 -18.421  1.00 15.00      A    C  
ATOM    814  CB  GLN A  87       6.500  10.715 -19.937  1.00 15.00      A    C  
ATOM    815  CG  GLN A  87       7.950  10.689 -20.390  1.00 15.00      A    C  
ATOM    816  CD  GLN A  87       8.768  11.816 -19.784  1.00 15.00      A    C  
ATOM    817  OE1 GLN A  87       8.259  12.906 -19.541  1.00 15.00      A    O  
ATOM    818  NE2 GLN A  87      10.041  11.557 -19.527  1.00 15.00      A    N  
ATOM    819 HE21 GLN A  87      10.387  10.666 -19.736  1.00 15.00      A    H  
ATOM    820 HE22 GLN A  87      10.583  12.270 -19.132  1.00 15.00      A    H  
ATOM    821  C   GLN A  87       4.890  10.928 -18.028  1.00 15.00      A    C  
ATOM    822  O   GLN A  87       4.010  10.067 -18.096  1.00 15.00      A    O  
ATOM    823  N   ALA A  88       4.672  12.165 -17.608  1.00 15.00      A    N  
ATOM    824  HN  ALA A  88       5.421  12.794 -17.576  1.00 15.00      A    H  
ATOM    825  CA  ALA A  88       3.349  12.614 -17.201  1.00 15.00      A    C  
ATOM    826  CB  ALA A  88       3.411  14.034 -16.658  1.00 15.00      A    C  
ATOM    827  C   ALA A  88       2.373  12.534 -18.371  1.00 15.00      A    C  
ATOM    828  O   ALA A  88       2.579  13.170 -19.404  1.00 15.00      A    O  
ATOM    829  N   PRO A  89       1.313  11.730 -18.234  1.00 15.00      A    N  
ATOM    830  CA  PRO A  89       0.314  11.570 -19.289  1.00 15.00      A    C  
ATOM    831  CB  PRO A  89      -0.540  10.396 -18.803  1.00 15.00      A    C  
ATOM    832  CG  PRO A  89      -0.368  10.382 -17.322  1.00 15.00      A    C  
ATOM    833  CD  PRO A  89       1.013  10.908 -17.047  1.00 15.00      A    C  
ATOM    834  C   PRO A  89      -0.554  12.813 -19.470  1.00 15.00      A    C  
ATOM    835  O   PRO A  89      -0.714  13.617 -18.551  1.00 15.00      A    O  
ATOM    836  N   GLY A  90      -1.127  12.951 -20.661  1.00 15.00      A    N  
ATOM    837  HN  GLY A  90      -0.975  12.271 -21.347  1.00 15.00      A    H  
ATOM    838  CA  GLY A  90      -1.976  14.090 -20.953  1.00 15.00      A    C  
ATOM    839  C   GLY A  90      -3.415  13.837 -20.551  1.00 15.00      A    C  
ATOM    840  O   GLY A  90      -4.311  14.608 -20.889  1.00 15.00      A    O  
ATOM    841  N   GLN A  91      -3.629  12.744 -19.836  1.00 15.00      A    N  
ATOM    842  HN  GLN A  91      -2.868  12.176 -19.603  1.00 15.00      A    H  
ATOM    843  CA  GLN A  91      -4.952  12.369 -19.372  1.00 15.00      A    C  
ATOM    844  CB  GLN A  91      -5.242  10.908 -19.724  1.00 15.00      A    C  
ATOM    845  CG  GLN A  91      -5.708  10.701 -21.155  1.00 15.00      A    C  
ATOM    846  CD  GLN A  91      -5.570   9.263 -21.615  1.00 15.00      A    C  
ATOM    847  OE1 GLN A  91      -4.633   8.563 -21.240  1.00 15.00      A    O  
ATOM    848  NE2 GLN A  91      -6.510   8.811 -22.427  1.00 15.00      A    N  
ATOM    849 HE21 GLN A  91      -7.232   9.420 -22.682  1.00 15.00      A    H  
ATOM    850 HE22 GLN A  91      -6.444   7.885 -22.738  1.00 15.00      A    H  
ATOM    851  C   GLN A  91      -5.064  12.588 -17.867  1.00 15.00      A    C  
ATOM    852  O   GLN A  91      -4.515  11.816 -17.077  1.00 15.00      A    O  
ATOM    853  N   PRO A  92      -5.760  13.661 -17.460  1.00 15.00      A    N  
ATOM    854  CA  PRO A  92      -5.947  13.999 -16.045  1.00 15.00      A    C  
ATOM    855  CB  PRO A  92      -6.626  15.374 -16.091  1.00 15.00      A    C  
ATOM    856  CG  PRO A  92      -7.295  15.422 -17.421  1.00 15.00      A    C  
ATOM    857  CD  PRO A  92      -6.421  14.631 -18.353  1.00 15.00      A    C  
ATOM    858  C   PRO A  92      -6.840  12.992 -15.326  1.00 15.00      A    C  
ATOM    859  O   PRO A  92      -7.886  12.591 -15.839  1.00 15.00      A    O  
ATOM    860  N   GLY A  93      -6.414  12.580 -14.140  1.00 15.00      A    N  
ATOM    861  HN  GLY A  93      -5.567  12.921 -13.788  1.00 15.00      A    H  
ATOM    862  CA  GLY A  93      -7.181  11.628 -13.367  1.00 15.00      A    C  
ATOM    863  C   GLY A  93      -6.327  10.481 -12.877  1.00 15.00      A    C  
ATOM    864  O   GLY A  93      -6.321  10.164 -11.690  1.00 15.00      A    O  
ATOM    865  N   LEU A  94      -5.590   9.864 -13.790  1.00 15.00      A    N  
ATOM    866  HN  LEU A  94      -5.622  10.170 -14.721  1.00 15.00      A    H  
ATOM    867  CA  LEU A  94      -4.735   8.743 -13.435  1.00 15.00      A    C  
ATOM    868  CB  LEU A  94      -4.858   7.595 -14.445  1.00 15.00      A    C  
ATOM    869  CG  LEU A  94      -4.472   7.894 -15.898  1.00 15.00      A    C  
ATOM    870  CD1 LEU A  94      -3.872   6.656 -16.547  1.00 15.00      A    C  
ATOM    871  CD2 LEU A  94      -5.683   8.369 -16.689  1.00 15.00      A    C  
ATOM    872  C   LEU A  94      -3.279   9.169 -13.271  1.00 15.00      A    C  
ATOM    873  O   LEU A  94      -2.684   9.765 -14.170  1.00 15.00      A    O  
ATOM    874  N   ALA A  95      -2.726   8.876 -12.104  1.00 15.00      A    N  
ATOM    875  HN  ALA A  95      -3.269   8.428 -11.421  1.00 15.00      A    H  
ATOM    876  CA  ALA A  95      -1.340   9.195 -11.799  1.00 15.00      A    C  
ATOM    877  CB  ALA A  95      -1.275  10.338 -10.794  1.00 15.00      A    C  
ATOM    878  C   ALA A  95      -0.659   7.955 -11.237  1.00 15.00      A    C  
ATOM    879  O   ALA A  95      -1.243   6.869 -11.253  1.00 15.00      A    O  
ATOM    880  N   GLY A  96       0.562   8.104 -10.747  1.00 15.00      A    N  
ATOM    881  HN  GLY A  96       0.994   8.989 -10.757  1.00 15.00      A    H  
ATOM    882  CA  GLY A  96       1.259   6.970 -10.187  1.00 15.00      A    C  
ATOM    883  C   GLY A  96       2.695   6.841 -10.656  1.00 15.00      A    C  
ATOM    884  O   GLY A  96       2.953   6.587 -11.832  1.00 15.00      A    O  
ATOM    885  N   SER A  97       3.621   7.052  -9.726  1.00 15.00      A    N  
ATOM    886  HN  SER A  97       3.325   7.326  -8.831  1.00 15.00      A    H  
ATOM    887  CA  SER A  97       5.057   6.917  -9.980  1.00 15.00      A    C  
ATOM    888  CB  SER A  97       5.400   5.566 -10.630  1.00 15.00      A    C  
ATOM    889  OG  SER A  97       6.725   5.166 -10.320  1.00 15.00      A    O  
ATOM    890  HG  SER A  97       7.319   5.912 -10.460  1.00 15.00      A    H  
ATOM    891  C   SER A  97       5.698   8.088 -10.738  1.00 15.00      A    C  
ATOM    892  O   SER A  97       6.864   8.002 -11.120  1.00 15.00      A    O  
ATOM    893  N   HIS A  98       4.969   9.176 -10.958  1.00 15.00      A    N  
ATOM    894  HN  HIS A  98       4.032   9.212 -10.652  1.00 15.00      A    H  
ATOM    895  CA  HIS A  98       5.551  10.323 -11.656  1.00 15.00      A    C  
ATOM    896  CB  HIS A  98       4.936  10.597 -13.036  1.00 15.00      A    C  
ATOM    897  CG  HIS A  98       3.442  10.612 -13.088  1.00 15.00      A    C  
ATOM    898  ND1 HIS A  98       2.724  11.726 -12.734  1.00 15.00      A    N  
ATOM    899  CD2 HIS A  98       2.592   9.637 -13.490  1.00 15.00      A    C  
ATOM    900  CE1 HIS A  98       1.457  11.413 -12.926  1.00 15.00      A    C  
ATOM    901  NE2 HIS A  98       1.329  10.159 -13.386  1.00 15.00      A    N  
ATOM    902  HE2 HIS A  98       0.494   9.702 -13.621  1.00 15.00      A    H  
ATOM    903  C   HIS A  98       5.595  11.565 -10.776  1.00 15.00      A    C  
ATOM    904  O   HIS A  98       6.403  12.473 -10.993  1.00 15.00      A    O  
ATOM    905  N   GLU A  99       4.743  11.580  -9.757  1.00 15.00      A    N  
ATOM    906  HN  GLU A  99       4.109  10.833  -9.654  1.00 15.00      A    H  
ATOM    907  CA  GLU A  99       4.685  12.689  -8.814  1.00 15.00      A    C  
ATOM    908  CB  GLU A  99       3.302  12.789  -8.150  1.00 15.00      A    C  
ATOM    909  CG  GLU A  99       2.159  12.206  -8.969  1.00 15.00      A    C  
ATOM    910  CD  GLU A  99       2.137  10.681  -8.944  1.00 15.00      A    C  
ATOM    911  OE1 GLU A  99       2.450  10.053  -9.987  1.00 15.00      A    O  
ATOM    912  OE2 GLU A  99       1.837  10.111  -7.881  1.00 15.00      A    O  
ATOM    913  C   GLU A  99       5.771  12.534  -7.752  1.00 15.00      A    C  
ATOM    914  O   GLU A  99       5.775  13.237  -6.731  1.00 15.00      A    O  
ATOM    915  N   LEU A 100       6.699  11.621  -8.013  1.00 15.00      A    N  
ATOM    916  HN  LEU A 100       6.650  11.128  -8.862  1.00 15.00      A    H  
ATOM    917  CA  LEU A 100       7.795  11.346  -7.098  1.00 15.00      A    C  
ATOM    918  CB  LEU A 100       8.059   9.839  -6.999  1.00 15.00      A    C  
ATOM    919  CG  LEU A 100       6.901   8.969  -6.514  1.00 15.00      A    C  
ATOM    920  CD1 LEU A 100       7.292   7.501  -6.553  1.00 15.00      A    C  
ATOM    921  CD2 LEU A 100       6.466   9.376  -5.115  1.00 15.00      A    C  
ATOM    922  C   LEU A 100       9.064  12.063  -7.539  1.00 15.00      A    C  
ATOM    923  O   LEU A 100      10.017  11.430  -7.969  1.00 15.00      A    O  
ATOM    924  N   GLY A 101       9.061  13.388  -7.451  1.00 15.00      A    N  
ATOM    925  HN  GLY A 101       8.257  13.843  -7.136  1.00 15.00      A    H  
ATOM    926  CA  GLY A 101      10.233  14.162  -7.833  1.00 15.00      A    C  
ATOM    927  C   GLY A 101      11.249  14.214  -6.710  1.00 15.00      A    C  
ATOM    928  O   GLY A 101      11.983  13.251  -6.489  1.00 15.00      A    O  
ATOM    929  N   ASP A 102      11.267  15.329  -5.973  1.00 15.00      A    N  
ATOM    930  HN  ASP A 102      10.679  16.069  -6.221  1.00 15.00      A    H  
ATOM    931  CA  ASP A 102      12.183  15.511  -4.836  1.00 15.00      A    C  
ATOM    932  CB  ASP A 102      12.224  16.984  -4.403  1.00 15.00      A    C  
ATOM    933  CG  ASP A 102      12.829  17.907  -5.442  1.00 15.00      A    C  
ATOM    934  OD1 ASP A 102      13.359  17.402  -6.453  1.00 15.00      A    O  
ATOM    935  OD2 ASP A 102      12.761  19.139  -5.250  1.00 15.00      A    O  
ATOM    936  C   ASP A 102      11.752  14.649  -3.649  1.00 15.00      A    C  
ATOM    937  O   ASP A 102      12.002  14.983  -2.494  1.00 15.00      A    O  
ATOM    938  N   ARG A 103      11.102  13.536  -3.951  1.00 15.00      A    N  
ATOM    939  HN  ARG A 103      10.965  13.318  -4.898  1.00 15.00      A    H  
ATOM    940  CA  ARG A 103      10.620  12.606  -2.945  1.00 15.00      A    C  
ATOM    941  CB  ARG A 103       9.108  12.771  -2.747  1.00 15.00      A    C  
ATOM    942  CG  ARG A 103       8.313  12.846  -4.044  1.00 15.00      A    C  
ATOM    943  CD  ARG A 103       6.832  13.091  -3.792  1.00 15.00      A    C  
ATOM    944  NE  ARG A 103       6.585  14.385  -3.152  1.00 15.00      A    N  
ATOM    945  HE  ARG A 103       7.052  14.556  -2.305  1.00 15.00      A    H  
ATOM    946  CZ  ARG A 103       5.779  15.333  -3.647  1.00 15.00      A    C  
ATOM    947  NH1 ARG A 103       5.137  15.140  -4.798  1.00 15.00      A    N  
ATOM    948 HH11 ARG A 103       4.507  15.879  -5.180  1.00 15.00      A    H  
ATOM    949 HH12 ARG A 103       5.262  14.245  -5.331  1.00 15.00      A    H  
ATOM    950  NH2 ARG A 103       5.614  16.475  -2.983  1.00 15.00      A    N  
ATOM    951 HH21 ARG A 103       4.987  17.218  -3.360  1.00 15.00      A    H  
ATOM    952 HH22 ARG A 103       6.110  16.634  -2.079  1.00 15.00      A    H  
ATOM    953  C   ARG A 103      10.951  11.184  -3.379  1.00 15.00      A    C  
ATOM    954  O   ARG A 103      10.269  10.226  -3.012  1.00 15.00      A    O  
ATOM    955  N   LEU A 104      12.002  11.066  -4.180  1.00 15.00      A    N  
ATOM    956  HN  LEU A 104      12.495  11.873  -4.437  1.00 15.00      A    H  
ATOM    957  CA  LEU A 104      12.452   9.776  -4.680  1.00 15.00      A    C  
ATOM    958  CB  LEU A 104      13.253   9.948  -5.973  1.00 15.00      A    C  
ATOM    959  CG  LEU A 104      12.471   9.834  -7.281  1.00 15.00      A    C  
ATOM    960  CD1 LEU A 104      13.377  10.127  -8.467  1.00 15.00      A    C  
ATOM    961  CD2 LEU A 104      11.840   8.455  -7.413  1.00 15.00      A    C  
ATOM    962  C   LEU A 104      13.312   9.072  -3.643  1.00 15.00      A    C  
ATOM    963  O   LEU A 104      14.480   9.414  -3.461  1.00 15.00      A    O  
ATOM    964  N   VAL A 105      12.725   8.099  -2.960  1.00 15.00      A    N  
ATOM    965  HN  VAL A 105      11.780   7.899  -3.132  1.00 15.00      A    H  
ATOM    966  CA  VAL A 105      13.444   7.341  -1.941  1.00 15.00      A    C  
ATOM    967  CB  VAL A 105      12.528   6.345  -1.203  1.00 15.00      A    C  
ATOM    968  CG1 VAL A 105      13.100   6.025   0.167  1.00 15.00      A    C  
ATOM    969  CG2 VAL A 105      11.113   6.894  -1.081  1.00 15.00      A    C  
ATOM    970  C   VAL A 105      14.618   6.589  -2.564  1.00 15.00      A    C  
ATOM    971  O   VAL A 105      15.724   6.607  -2.028  1.00 15.00      A    O  
ATOM    972  N   SER A 106      14.354   5.946  -3.705  1.00 15.00      A    N  
ATOM    973  HN  SER A 106      13.442   5.970  -4.050  1.00 15.00      A    H  
ATOM    974  CA  SER A 106      15.365   5.198  -4.454  1.00 15.00      A    C  
ATOM    975  CB  SER A 106      16.615   6.046  -4.709  1.00 15.00      A    C  
ATOM    976  OG  SER A 106      17.274   5.643  -5.896  1.00 15.00      A    O  
ATOM    977  HG  SER A 106      17.865   4.910  -5.700  1.00 15.00      A    H  
ATOM    978  C   SER A 106      15.725   3.876  -3.779  1.00 15.00      A    C  
ATOM    979  O   SER A 106      16.196   3.849  -2.643  1.00 15.00      A    O  
ATOM    980  N   ASP A 107      15.498   2.776  -4.484  1.00 15.00      A    N  
ATOM    981  HN  ASP A 107      15.126   2.851  -5.390  1.00 15.00      A    H  
ATOM    982  CA  ASP A 107      15.806   1.459  -3.953  1.00 15.00      A    C  
ATOM    983  CB  ASP A 107      14.752   0.436  -4.390  1.00 15.00      A    C  
ATOM    984  CG  ASP A 107      14.512  -0.639  -3.347  1.00 15.00      A    C  
ATOM    985  OD1 ASP A 107      15.493  -1.116  -2.736  1.00 15.00      A    O  
ATOM    986  OD2 ASP A 107      13.343  -1.015  -3.128  1.00 15.00      A    O  
ATOM    987  C   ASP A 107      17.190   1.022  -4.417  1.00 15.00      A    C  
ATOM    988  O   ASP A 107      17.711   1.536  -5.411  1.00 15.00      A    O  
ATOM    989  N   VAL A 108      17.780   0.076  -3.701  1.00 15.00      A    N  
ATOM    990  HN  VAL A 108      17.294  -0.319  -2.945  1.00 15.00      A    H  
ATOM    991  CA  VAL A 108      19.111  -0.414  -4.029  1.00 15.00      A    C  
ATOM    992  CB  VAL A 108      20.164   0.032  -2.987  1.00 15.00      A    C  
ATOM    993  CG1 VAL A 108      21.572  -0.222  -3.504  1.00 15.00      A    C  
ATOM    994  CG2 VAL A 108      19.986   1.496  -2.612  1.00 15.00      A    C  
ATOM    995  C   VAL A 108      19.120  -1.935  -4.104  1.00 15.00      A    C  
ATOM    996  O   VAL A 108      18.748  -2.613  -3.149  1.00 15.00      A    O  
ATOM    997  N   VAL A 109      19.535  -2.461  -5.246  1.00 15.00      A    N  
ATOM    998  HN  VAL A 109      19.798  -1.862  -5.981  1.00 15.00      A    H  
ATOM    999  CA  VAL A 109      19.611  -3.901  -5.444  1.00 15.00      A    C  
ATOM   1000  CB  VAL A 109      18.679  -4.385  -6.579  1.00 15.00      A    C  
ATOM   1001  CG1 VAL A 109      17.238  -4.449  -6.101  1.00 15.00      A    C  
ATOM   1002  CG2 VAL A 109      18.798  -3.491  -7.806  1.00 15.00      A    C  
ATOM   1003  C   VAL A 109      21.044  -4.313  -5.765  1.00 15.00      A    C  
ATOM   1004  O   VAL A 109      21.709  -3.673  -6.585  1.00 15.00      A    O  
ATOM   1005  N   GLY A 110      21.526  -5.360  -5.109  1.00 15.00      A    N  
ATOM   1006  HN  GLY A 110      20.969  -5.819  -4.440  1.00 15.00      A    H  
ATOM   1007  CA  GLY A 110      22.872  -5.821  -5.367  1.00 15.00      A    C  
ATOM   1008  C   GLY A 110      23.567  -6.367  -4.138  1.00 15.00      A    C  
ATOM   1009  O   GLY A 110      22.925  -6.721  -3.150  1.00 15.00      A    O  
ATOM   1010  N   ASN A 111      24.890  -6.404  -4.203  1.00 15.00      A    N  
ATOM   1011  HN  ASN A 111      25.330  -6.053  -5.009  1.00 15.00      A    H  
ATOM   1012  CA  ASN A 111      25.716  -6.922  -3.121  1.00 15.00      A    C  
ATOM   1013  CB  ASN A 111      27.137  -7.186  -3.634  1.00 15.00      A    C  
ATOM   1014  CG  ASN A 111      28.106  -7.621  -2.549  1.00 15.00      A    C  
ATOM   1015  OD1 ASN A 111      27.713  -8.190  -1.532  1.00 15.00      A    O  
ATOM   1016  ND2 ASN A 111      29.388  -7.360  -2.765  1.00 15.00      A    N  
ATOM   1017 HD21 ASN A 111      29.637  -6.907  -3.603  1.00 15.00      A    H  
ATOM   1018 HD22 ASN A 111      30.034  -7.630  -2.082  1.00 15.00      A    H  
ATOM   1019  C   ASN A 111      25.742  -5.973  -1.926  1.00 15.00      A    C  
ATOM   1020  O   ASN A 111      26.211  -4.837  -2.027  1.00 15.00      A    O  
ATOM   1021  N   ALA A 112      25.245  -6.458  -0.793  1.00 15.00      A    N  
ATOM   1022  HN  ALA A 112      24.885  -7.371  -0.788  1.00 15.00      A    H  
ATOM   1023  CA  ALA A 112      25.199  -5.677   0.439  1.00 15.00      A    C  
ATOM   1024  CB  ALA A 112      24.466  -6.447   1.523  1.00 15.00      A    C  
ATOM   1025  C   ALA A 112      26.596  -5.301   0.921  1.00 15.00      A    C  
ATOM   1026  O   ALA A 112      26.776  -4.284   1.587  1.00 15.00      A    O  
ATOM   1027  N   ALA A 113      27.587  -6.110   0.561  1.00 15.00      A    N  
ATOM   1028  HN  ALA A 113      27.386  -6.898   0.007  1.00 15.00      A    H  
ATOM   1029  CA  ALA A 113      28.968  -5.859   0.964  1.00 15.00      A    C  
ATOM   1030  CB  ALA A 113      29.829  -7.094   0.746  1.00 15.00      A    C  
ATOM   1031  C   ALA A 113      29.556  -4.648   0.238  1.00 15.00      A    C  
ATOM   1032  O   ALA A 113      30.725  -4.317   0.411  1.00 15.00      A    O  
ATOM   1033  N   ALA A 114      28.742  -4.006  -0.591  1.00 15.00      A    N  
ATOM   1034  HN  ALA A 114      27.828  -4.344  -0.719  1.00 15.00      A    H  
ATOM   1035  CA  ALA A 114      29.165  -2.823  -1.325  1.00 15.00      A    C  
ATOM   1036  CB  ALA A 114      29.090  -3.082  -2.823  1.00 15.00      A    C  
ATOM   1037  C   ALA A 114      28.288  -1.633  -0.943  1.00 15.00      A    C  
ATOM   1038  O   ALA A 114      28.279  -0.606  -1.623  1.00 15.00      A    O  
ATOM   1039  N   LEU A 115      27.569  -1.773   0.169  1.00 15.00      A    N  
ATOM   1040  HN  LEU A 115      27.656  -2.605   0.685  1.00 15.00      A    H  
ATOM   1041  CA  LEU A 115      26.658  -0.733   0.652  1.00 15.00      A    C  
ATOM   1042  CB  LEU A 115      25.822  -1.249   1.825  1.00 15.00      A    C  
ATOM   1043  CG  LEU A 115      24.638  -0.377   2.252  1.00 15.00      A    C  
ATOM   1044  CD1 LEU A 115      23.676  -0.166   1.091  1.00 15.00      A    C  
ATOM   1045  CD2 LEU A 115      23.920  -0.997   3.441  1.00 15.00      A    C  
ATOM   1046  C   LEU A 115      27.381   0.565   1.030  1.00 15.00      A    C  
ATOM   1047  O   LEU A 115      26.761   1.632   1.104  1.00 15.00      A    O  
ATOM   1048  N   ASP A 116      28.684   0.469   1.265  1.00 15.00      A    N  
ATOM   1049  HN  ASP A 116      29.120  -0.410   1.188  1.00 15.00      A    H  
ATOM   1050  CA  ASP A 116      29.501   1.629   1.618  1.00 15.00      A    C  
ATOM   1051  CB  ASP A 116      30.909   1.181   2.037  1.00 15.00      A    C  
ATOM   1052  CG  ASP A 116      31.624   0.416   0.936  1.00 15.00      A    C  
ATOM   1053  OD1 ASP A 116      32.719   0.844   0.506  1.00 15.00      A    O  
ATOM   1054  OD2 ASP A 116      31.077  -0.609   0.479  1.00 15.00      A    O  
ATOM   1055  C   ASP A 116      29.603   2.578   0.431  1.00 15.00      A    C  
ATOM   1056  O   ASP A 116      29.649   3.799   0.595  1.00 15.00      A    O  
ATOM   1057  N   VAL A 117      29.609   2.005  -0.769  1.00 15.00      A    N  
ATOM   1058  HN  VAL A 117      29.543   1.026  -0.828  1.00 15.00      A    H  
ATOM   1059  CA  VAL A 117      29.703   2.787  -1.994  1.00 15.00      A    C  
ATOM   1060  CB  VAL A 117      29.881   1.887  -3.234  1.00 15.00      A    C  
ATOM   1061  CG1 VAL A 117      30.226   2.720  -4.458  1.00 15.00      A    C  
ATOM   1062  CG2 VAL A 117      30.948   0.834  -2.987  1.00 15.00      A    C  
ATOM   1063  C   VAL A 117      28.445   3.626  -2.165  1.00 15.00      A    C  
ATOM   1064  O   VAL A 117      28.505   4.791  -2.558  1.00 15.00      A    O  
ATOM   1065  N   PHE A 118      27.307   3.022  -1.850  1.00 15.00      A    N  
ATOM   1066  HN  PHE A 118      27.332   2.089  -1.544  1.00 15.00      A    H  
ATOM   1067  CA  PHE A 118      26.029   3.706  -1.950  1.00 15.00      A    C  
ATOM   1068  CB  PHE A 118      24.873   2.737  -1.679  1.00 15.00      A    C  
ATOM   1069  CG  PHE A 118      23.548   3.419  -1.483  1.00 15.00      A    C  
ATOM   1070  CD1 PHE A 118      22.936   4.088  -2.530  1.00 15.00      A    C  
ATOM   1071  CD2 PHE A 118      22.920   3.399  -0.247  1.00 15.00      A    C  
ATOM   1072  CE1 PHE A 118      21.724   4.725  -2.350  1.00 15.00      A    C  
ATOM   1073  CE2 PHE A 118      21.707   4.033  -0.061  1.00 15.00      A    C  
ATOM   1074  CZ  PHE A 118      21.108   4.697  -1.113  1.00 15.00      A    C  
ATOM   1075  C   PHE A 118      25.977   4.876  -0.973  1.00 15.00      A    C  
ATOM   1076  O   PHE A 118      25.538   5.969  -1.321  1.00 15.00      A    O  
ATOM   1077  N   LYS A 119      26.450   4.639   0.246  1.00 15.00      A    N  
ATOM   1078  HN  LYS A 119      26.812   3.750   0.454  1.00 15.00      A    H  
ATOM   1079  CA  LYS A 119      26.456   5.672   1.274  1.00 15.00      A    C  
ATOM   1080  CB  LYS A 119      26.889   5.092   2.624  1.00 15.00      A    C  
ATOM   1081  CG  LYS A 119      25.936   4.050   3.197  1.00 15.00      A    C  
ATOM   1082  CD  LYS A 119      24.576   4.650   3.527  1.00 15.00      A    C  
ATOM   1083  CE  LYS A 119      23.783   3.756   4.471  1.00 15.00      A    C  
ATOM   1084  NZ  LYS A 119      23.357   2.482   3.826  1.00 15.00      A    N  
ATOM   1085  HZ1 LYS A 119      24.186   1.962   3.473  1.00 15.00      A    H  
ATOM   1086  HZ2 LYS A 119      22.721   2.679   3.027  1.00 15.00      A    H  
ATOM   1087  HZ3 LYS A 119      22.853   1.884   4.513  1.00 15.00      A    H  
ATOM   1088  C   LYS A 119      27.359   6.837   0.873  1.00 15.00      A    C  
ATOM   1089  O   LYS A 119      27.080   7.989   1.200  1.00 15.00      A    O  
ATOM   1090  N   PHE A 120      28.431   6.524   0.154  1.00 15.00      A    N  
ATOM   1091  HN  PHE A 120      28.600   5.583  -0.062  1.00 15.00      A    H  
ATOM   1092  CA  PHE A 120      29.374   7.535  -0.309  1.00 15.00      A    C  
ATOM   1093  CB  PHE A 120      30.584   6.857  -0.963  1.00 15.00      A    C  
ATOM   1094  CG  PHE A 120      31.585   7.807  -1.560  1.00 15.00      A    C  
ATOM   1095  CD1 PHE A 120      32.377   8.602  -0.748  1.00 15.00      A    C  
ATOM   1096  CD2 PHE A 120      31.737   7.900  -2.934  1.00 15.00      A    C  
ATOM   1097  CE1 PHE A 120      33.301   9.472  -1.293  1.00 15.00      A    C  
ATOM   1098  CE2 PHE A 120      32.659   8.768  -3.486  1.00 15.00      A    C  
ATOM   1099  CZ  PHE A 120      33.442   9.556  -2.664  1.00 15.00      A    C  
ATOM   1100  C   PHE A 120      28.707   8.492  -1.297  1.00 15.00      A    C  
ATOM   1101  O   PHE A 120      28.915   9.701  -1.243  1.00 15.00      A    O  
ATOM   1102  N   LEU A 121      27.891   7.947  -2.186  1.00 15.00      A    N  
ATOM   1103  HN  LEU A 121      27.741   6.976  -2.169  1.00 15.00      A    H  
ATOM   1104  CA  LEU A 121      27.206   8.757  -3.186  1.00 15.00      A    C  
ATOM   1105  CB  LEU A 121      26.818   7.901  -4.396  1.00 15.00      A    C  
ATOM   1106  CG  LEU A 121      27.978   7.328  -5.213  1.00 15.00      A    C  
ATOM   1107  CD1 LEU A 121      27.471   6.402  -6.307  1.00 15.00      A    C  
ATOM   1108  CD2 LEU A 121      28.823   8.448  -5.802  1.00 15.00      A    C  
ATOM   1109  C   LEU A 121      25.971   9.434  -2.603  1.00 15.00      A    C  
ATOM   1110  O   LEU A 121      25.419  10.358  -3.202  1.00 15.00      A    O  
ATOM   1111  N   SER A 122      25.564   8.989  -1.425  1.00 15.00      A    N  
ATOM   1112  HN  SER A 122      26.071   8.275  -0.981  1.00 15.00      A    H  
ATOM   1113  CA  SER A 122      24.382   9.524  -0.768  1.00 15.00      A    C  
ATOM   1114  CB  SER A 122      23.660   8.407  -0.008  1.00 15.00      A    C  
ATOM   1115  OG  SER A 122      22.259   8.633   0.043  1.00 15.00      A    O  
ATOM   1116  HG  SER A 122      22.064   9.524  -0.275  1.00 15.00      A    H  
ATOM   1117  C   SER A 122      24.706  10.677   0.187  1.00 15.00      A    C  
ATOM   1118  O   SER A 122      23.814  11.190   0.863  1.00 15.00      A    O  
ATOM   1119  N   LEU A 123      25.970  11.087   0.256  1.00 15.00      A    N  
ATOM   1120  HN  LEU A 123      26.653  10.652  -0.294  1.00 15.00      A    H  
ATOM   1121  CA  LEU A 123      26.345  12.180   1.143  1.00 15.00      A    C  
ATOM   1122  CB  LEU A 123      27.841  12.147   1.522  1.00 15.00      A    C  
ATOM   1123  CG  LEU A 123      28.856  12.664   0.497  1.00 15.00      A    C  
ATOM   1124  CD1 LEU A 123      29.122  14.149   0.694  1.00 15.00      A    C  
ATOM   1125  CD2 LEU A 123      30.155  11.878   0.597  1.00 15.00      A    C  
ATOM   1126  C   LEU A 123      25.905  13.532   0.573  1.00 15.00      A    C  
ATOM   1127  O   LEU A 123      26.200  13.864  -0.575  1.00 15.00      A    O  
ATOM   1128  N   GLN A 124      25.159  14.285   1.375  1.00 15.00      A    N  
ATOM   1129  HN  GLN A 124      24.923  13.948   2.257  1.00 15.00      A    H  
ATOM   1130  CA  GLN A 124      24.675  15.588   0.977  1.00 15.00      A    C  
ATOM   1131  CB  GLN A 124      23.155  15.640   1.120  1.00 15.00      A    C  
ATOM   1132  CG  GLN A 124      22.439  14.552   0.326  1.00 15.00      A    C  
ATOM   1133  CD  GLN A 124      20.950  14.810   0.148  1.00 15.00      A    C  
ATOM   1134  OE1 GLN A 124      20.202  13.943  -0.299  1.00 15.00      A    O  
ATOM   1135  NE2 GLN A 124      20.504  16.001   0.512  1.00 15.00      A    N  
ATOM   1136 HE21 GLN A 124      21.144  16.648   0.874  1.00 15.00      A    H  
ATOM   1137 HE22 GLN A 124      19.545  16.189   0.412  1.00 15.00      A    H  
ATOM   1138  C   GLN A 124      25.341  16.666   1.821  1.00 15.00      A    C  
ATOM   1139  O   GLN A 124      25.249  16.661   3.045  1.00 15.00      A    O  
ATOM   1140  N   TYR A 125      26.030  17.576   1.159  1.00 15.00      A    N  
ATOM   1141  HN  TYR A 125      26.058  17.538   0.183  1.00 15.00      A    H  
ATOM   1142  CA  TYR A 125      26.753  18.626   1.845  1.00 15.00      A    C  
ATOM   1143  CB  TYR A 125      28.225  18.547   1.405  1.00 15.00      A    C  
ATOM   1144  CG  TYR A 125      29.125  19.710   1.764  1.00 15.00      A    C  
ATOM   1145  CD1 TYR A 125      29.552  19.928   3.069  1.00 15.00      A    C  
ATOM   1146  CD2 TYR A 125      29.588  20.559   0.775  1.00 15.00      A    C  
ATOM   1147  CE1 TYR A 125      30.419  20.958   3.369  1.00 15.00      A    C  
ATOM   1148  CE2 TYR A 125      30.441  21.594   1.059  1.00 15.00      A    C  
ATOM   1149  CZ  TYR A 125      30.860  21.799   2.360  1.00 15.00      A    C  
ATOM   1150  OH  TYR A 125      31.735  22.833   2.648  1.00 15.00      A    O  
ATOM   1151  HH  TYR A 125      32.553  22.712   2.125  1.00 15.00      A    H  
ATOM   1152  C   TYR A 125      26.143  20.001   1.572  1.00 15.00      A    C  
ATOM   1153  O   TYR A 125      25.787  20.722   2.495  1.00 15.00      A    O  
ATOM   1154  N   GLN A 126      26.015  20.351   0.287  1.00 15.00      A    N  
ATOM   1155  HN  GLN A 126      26.325  19.737  -0.404  1.00 15.00      A    H  
ATOM   1156  CA  GLN A 126      25.448  21.638  -0.109  1.00 15.00      A    C  
ATOM   1157  CB  GLN A 126      25.990  22.048  -1.490  1.00 15.00      A    C  
ATOM   1158  CG  GLN A 126      25.580  23.445  -1.939  1.00 15.00      A    C  
ATOM   1159  CD  GLN A 126      26.245  24.546  -1.132  1.00 15.00      A    C  
ATOM   1160  OE1 GLN A 126      27.414  24.449  -0.767  1.00 15.00      A    O  
ATOM   1161  NE2 GLN A 126      25.490  25.586  -0.829  1.00 15.00      A    N  
ATOM   1162 HE21 GLN A 126      24.559  25.585  -1.136  1.00 15.00      A    H  
ATOM   1163 HE22 GLN A 126      25.891  26.311  -0.309  1.00 15.00      A    H  
ATOM   1164  C   GLN A 126      23.917  21.592  -0.140  1.00 15.00      A    C  
ATOM   1165  O   GLN A 126      23.248  22.283   0.621  1.00 15.00      A    O  
ATOM   1166  N   GLY A 127      23.370  20.788  -1.042  1.00 15.00      A    N  
ATOM   1167  HN  GLY A 127      23.947  20.288  -1.648  1.00 15.00      A    H  
ATOM   1168  CA  GLY A 127      21.925  20.657  -1.148  1.00 15.00      A    C  
ATOM   1169  C   GLY A 127      21.522  19.586  -2.143  1.00 15.00      A    C  
ATOM   1170  O   GLY A 127      20.552  19.746  -2.879  1.00 15.00      A    O  
ATOM   1171  N   LYS A 128      22.282  18.493  -2.166  1.00 15.00      A    N  
ATOM   1172  HN  LYS A 128      23.030  18.423  -1.540  1.00 15.00      A    H  
ATOM   1173  CA  LYS A 128      22.021  17.374  -3.071  1.00 15.00      A    C  
ATOM   1174  CB  LYS A 128      22.070  17.816  -4.546  1.00 15.00      A    C  
ATOM   1175  CG  LYS A 128      23.327  18.575  -4.949  1.00 15.00      A    C  
ATOM   1176  CD  LYS A 128      23.061  19.543  -6.098  1.00 15.00      A    C  
ATOM   1177  CE  LYS A 128      22.819  18.813  -7.412  1.00 15.00      A    C  
ATOM   1178  NZ  LYS A 128      22.722  19.750  -8.565  1.00 15.00      A    N  
ATOM   1179  HZ1 LYS A 128      23.613  20.277  -8.679  1.00 15.00      A    H  
ATOM   1180  HZ2 LYS A 128      21.949  20.425  -8.426  1.00 15.00      A    H  
ATOM   1181  HZ3 LYS A 128      22.547  19.213  -9.451  1.00 15.00      A    H  
ATOM   1182  C   LYS A 128      23.018  16.247  -2.818  1.00 15.00      A    C  
ATOM   1183  O   LYS A 128      24.092  16.484  -2.257  1.00 15.00      A    O  
ATOM   1184  N   ASN A 129      22.648  15.029  -3.214  1.00 15.00      A    N  
ATOM   1185  HN  ASN A 129      21.773  14.912  -3.631  1.00 15.00      A    H  
ATOM   1186  CA  ASN A 129      23.511  13.860  -3.045  1.00 15.00      A    C  
ATOM   1187  CB  ASN A 129      22.805  12.590  -3.546  1.00 15.00      A    C  
ATOM   1188  CG  ASN A 129      21.850  11.984  -2.537  1.00 15.00      A    C  
ATOM   1189  OD1 ASN A 129      22.257  11.252  -1.646  1.00 15.00      A    O  
ATOM   1190  ND2 ASN A 129      20.568  12.261  -2.686  1.00 15.00      A    N  
ATOM   1191 HD21 ASN A 129      20.299  12.832  -3.429  1.00 15.00      A    H  
ATOM   1192 HD22 ASN A 129      19.939  11.885  -2.033  1.00 15.00      A    H  
ATOM   1193  C   ASN A 129      24.793  14.046  -3.839  1.00 15.00      A    C  
ATOM   1194  O   ASN A 129      24.833  14.840  -4.781  1.00 15.00      A    O  
ATOM   1195  N   LEU A 130      25.833  13.313  -3.472  1.00 15.00      A    N  
ATOM   1196  HN  LEU A 130      25.747  12.698  -2.712  1.00 15.00      A    H  
ATOM   1197  CA  LEU A 130      27.101  13.407  -4.178  1.00 15.00      A    C  
ATOM   1198  CB  LEU A 130      28.186  12.593  -3.477  1.00 15.00      A    C  
ATOM   1199  CG  LEU A 130      29.608  12.781  -4.011  1.00 15.00      A    C  
ATOM   1200  CD1 LEU A 130      30.072  14.219  -3.821  1.00 15.00      A    C  
ATOM   1201  CD2 LEU A 130      30.567  11.811  -3.342  1.00 15.00      A    C  
ATOM   1202  C   LEU A 130      26.913  12.930  -5.610  1.00 15.00      A    C  
ATOM   1203  O   LEU A 130      27.526  13.450  -6.543  1.00 15.00      A    O  
ATOM   1204  N   LEU A 131      26.041  11.942  -5.777  1.00 15.00      A    N  
ATOM   1205  HN  LEU A 131      25.599  11.557  -4.989  1.00 15.00      A    H  
ATOM   1206  CA  LEU A 131      25.738  11.414  -7.095  1.00 15.00      A    C  
ATOM   1207  CB  LEU A 131      24.842  10.179  -6.991  1.00 15.00      A    C  
ATOM   1208  CG  LEU A 131      24.525   9.480  -8.314  1.00 15.00      A    C  
ATOM   1209  CD1 LEU A 131      25.763   8.792  -8.872  1.00 15.00      A    C  
ATOM   1210  CD2 LEU A 131      23.383   8.491  -8.147  1.00 15.00      A    C  
ATOM   1211  C   LEU A 131      25.049  12.489  -7.924  1.00 15.00      A    C  
ATOM   1212  O   LEU A 131      25.234  12.567  -9.135  1.00 15.00      A    O  
ATOM   1213  N   ASN A 132      24.283  13.341  -7.240  1.00 15.00      A    N  
ATOM   1214  HN  ASN A 132      24.212  13.237  -6.270  1.00 15.00      A    H  
ATOM   1215  CA  ASN A 132      23.559  14.432  -7.886  1.00 15.00      A    C  
ATOM   1216  CB  ASN A 132      22.530  15.048  -6.929  1.00 15.00      A    C  
ATOM   1217  CG  ASN A 132      21.182  14.351  -6.940  1.00 15.00      A    C  
ATOM   1218  OD1 ASN A 132      21.061  13.202  -6.520  1.00 15.00      A    O  
ATOM   1219  ND2 ASN A 132      20.150  15.055  -7.390  1.00 15.00      A    N  
ATOM   1220 HD21 ASN A 132      20.309  15.973  -7.689  1.00 15.00      A    H  
ATOM   1221 HD22 ASN A 132      19.266  14.626  -7.402  1.00 15.00      A    H  
ATOM   1222  C   ASN A 132      24.526  15.514  -8.352  1.00 15.00      A    C  
ATOM   1223  O   ASN A 132      24.161  16.393  -9.123  1.00 15.00      A    O  
ATOM   1224  N   TRP A 133      25.754  15.456  -7.857  1.00 15.00      A    N  
ATOM   1225  HN  TRP A 133      25.980  14.749  -7.216  1.00 15.00      A    H  
ATOM   1226  CA  TRP A 133      26.777  16.417  -8.240  1.00 15.00      A    C  
ATOM   1227  CB  TRP A 133      27.730  16.687  -7.073  1.00 15.00      A    C  
ATOM   1228  CG  TRP A 133      27.283  17.782  -6.157  1.00 15.00      A    C  
ATOM   1229  CD1 TRP A 133      26.979  17.666  -4.833  1.00 15.00      A    C  
ATOM   1230  CD2 TRP A 133      27.095  19.163  -6.494  1.00 15.00      A    C  
ATOM   1231  NE1 TRP A 133      26.613  18.888  -4.324  1.00 15.00      A    N  
ATOM   1232  HE1 TRP A 133      26.354  19.062  -3.398  1.00 15.00      A    H  
ATOM   1233  CE2 TRP A 133      26.677  19.824  -5.324  1.00 15.00      A    C  
ATOM   1234  CE3 TRP A 133      27.240  19.904  -7.672  1.00 15.00      A    C  
ATOM   1235  CZ2 TRP A 133      26.404  21.190  -5.295  1.00 15.00      A    C  
ATOM   1236  CZ3 TRP A 133      26.969  21.258  -7.642  1.00 15.00      A    C  
ATOM   1237  CH2 TRP A 133      26.556  21.887  -6.463  1.00 15.00      A    C  
ATOM   1238  C   TRP A 133      27.577  15.877  -9.414  1.00 15.00      A    C  
ATOM   1239  O   TRP A 133      28.051  16.627 -10.261  1.00 15.00      A    O  
ATOM   1240  N   LEU A 134      27.707  14.561  -9.463  1.00 15.00      A    N  
ATOM   1241  HN  LEU A 134      27.283  14.015  -8.767  1.00 15.00      A    H  
ATOM   1242  CA  LEU A 134      28.460  13.904 -10.520  1.00 15.00      A    C  
ATOM   1243  CB  LEU A 134      28.833  12.479 -10.107  1.00 15.00      A    C  
ATOM   1244  CG  LEU A 134      29.695  12.347  -8.846  1.00 15.00      A    C  
ATOM   1245  CD1 LEU A 134      29.923  10.883  -8.506  1.00 15.00      A    C  
ATOM   1246  CD2 LEU A 134      31.018  13.076  -9.015  1.00 15.00      A    C  
ATOM   1247  C   LEU A 134      27.695  13.894 -11.832  1.00 15.00      A    C  
ATOM   1248  O   LEU A 134      28.297  13.948 -12.904  1.00 15.00      A    O  
ATOM   1249  N   THR A 135      26.373  13.817 -11.744  1.00 15.00      A    N  
ATOM   1250  HN  THR A 135      25.954  13.760 -10.857  1.00 15.00      A    H  
ATOM   1251  CA  THR A 135      25.509  13.802 -12.922  1.00 15.00      A    C  
ATOM   1252  CB  THR A 135      24.037  13.760 -12.482  1.00 15.00      A    C  
ATOM   1253  OG1 THR A 135      23.948  14.203 -11.125  1.00 15.00      A    O  
ATOM   1254  HG1 THR A 135      24.103  15.151 -11.079  1.00 15.00      A    H  
ATOM   1255  CG2 THR A 135      23.484  12.348 -12.596  1.00 15.00      A    C  
ATOM   1256  C   THR A 135      25.721  15.045 -13.777  1.00 15.00      A    C  
ATOM   1257  O   THR A 135      25.635  14.993 -15.001  1.00 15.00      A    O  
ATOM   1258  N   GLU A 136      26.022  16.151 -13.117  1.00 15.00      A    N  
ATOM   1259  HN  GLU A 136      26.114  16.116 -12.141  1.00 15.00      A    H  
ATOM   1260  CA  GLU A 136      26.244  17.416 -13.793  1.00 15.00      A    C  
ATOM   1261  CB  GLU A 136      25.386  18.509 -13.142  1.00 15.00      A    C  
ATOM   1262  CG  GLU A 136      25.234  18.351 -11.634  1.00 15.00      A    C  
ATOM   1263  CD  GLU A 136      24.031  19.079 -11.075  1.00 15.00      A    C  
ATOM   1264  OE1 GLU A 136      22.986  18.432 -10.851  1.00 15.00      A    O  
ATOM   1265  OE2 GLU A 136      24.126  20.297 -10.817  1.00 15.00      A    O  
ATOM   1266  C   GLU A 136      27.725  17.786 -13.741  1.00 15.00      A    C  
ATOM   1267  O   GLU A 136      28.211  18.273 -12.719  1.00 15.00      A    O  
ATOM   1268  N   ASP A 137      28.444  17.530 -14.835  1.00 15.00      A    N  
ATOM   1269  HN  ASP A 137      28.001  17.140 -15.629  1.00 15.00      A    H  
ATOM   1270  CA  ASP A 137      29.873  17.829 -14.895  1.00 15.00      A    C  
ATOM   1271  CB  ASP A 137      30.653  17.157 -16.054  1.00 15.00      A    C  
ATOM   1272  CG  ASP A 137      29.846  16.638 -17.243  1.00 15.00      A    C  
ATOM   1273  OD1 ASP A 137      30.447  16.493 -18.332  1.00 15.00      A    O  
ATOM   1274  OD2 ASP A 137      28.647  16.311 -17.086  1.00 15.00      A    O  
ATOM   1275  C   ASP A 137      30.161  19.320 -14.784  1.00 15.00      A    C  
ATOM   1276  O   ASP A 137      30.088  20.067 -15.761  1.00 15.00      A    O  
ATOM   1277  N   SER A 138      30.474  19.738 -13.567  1.00 15.00      A    N  
ATOM   1278  HN  SER A 138      30.498  19.086 -12.837  1.00 15.00      A    H  
ATOM   1279  CA  SER A 138      30.765  21.126 -13.268  1.00 15.00      A    C  
ATOM   1280  CB  SER A 138      29.937  21.536 -12.047  1.00 15.00      A    C  
ATOM   1281  OG  SER A 138      29.638  20.401 -11.245  1.00 15.00      A    O  
ATOM   1282  HG  SER A 138      28.941  19.882 -11.669  1.00 15.00      A    H  
ATOM   1283  C   SER A 138      32.259  21.322 -13.008  1.00 15.00      A    C  
ATOM   1284  O   SER A 138      33.097  20.886 -13.799  1.00 15.00      A    O  
ATOM   1285  N   ALA A 139      32.591  21.982 -11.902  1.00 15.00      A    N  
ATOM   1286  HN  ALA A 139      31.878  22.312 -11.303  1.00 15.00      A    H  
ATOM   1287  CA  ALA A 139      33.982  22.228 -11.542  1.00 15.00      A    C  
ATOM   1288  CB  ALA A 139      34.252  23.724 -11.468  1.00 15.00      A    C  
ATOM   1289  C   ALA A 139      34.309  21.561 -10.214  1.00 15.00      A    C  
ATOM   1290  O   ALA A 139      35.374  20.965 -10.046  1.00 15.00      A    O  
ATOM   1291  N   GLU A 140      33.377  21.671  -9.273  1.00 15.00      A    N  
ATOM   1292  HN  GLU A 140      32.554  22.182  -9.473  1.00 15.00      A    H  
ATOM   1293  CA  GLU A 140      33.529  21.077  -7.952  1.00 15.00      A    C  
ATOM   1294  CB  GLU A 140      32.413  21.547  -7.006  1.00 15.00      A    C  
ATOM   1295  CG  GLU A 140      31.049  21.744  -7.658  1.00 15.00      A    C  
ATOM   1296  CD  GLU A 140      30.930  23.066  -8.397  1.00 15.00      A    C  
ATOM   1297  OE1 GLU A 140      30.617  24.085  -7.751  1.00 15.00      A    O  
ATOM   1298  OE2 GLU A 140      31.168  23.082  -9.628  1.00 15.00      A    O  
ATOM   1299  C   GLU A 140      33.548  19.557  -8.057  1.00 15.00      A    C  
ATOM   1300  O   GLU A 140      34.207  18.866  -7.274  1.00 15.00      A    O  
ATOM   1301  N   ALA A 141      32.823  19.046  -9.040  1.00 15.00      A    N  
ATOM   1302  HN  ALA A 141      32.315  19.653  -9.623  1.00 15.00      A    H  
ATOM   1303  CA  ALA A 141      32.771  17.618  -9.285  1.00 15.00      A    C  
ATOM   1304  CB  ALA A 141      31.424  17.224  -9.873  1.00 15.00      A    C  
ATOM   1305  C   ALA A 141      33.894  17.239 -10.235  1.00 15.00      A    C  
ATOM   1306  O   ALA A 141      34.410  18.095 -10.954  1.00 15.00      A    O  
ATOM   1307  N   LEU A 142      34.289  15.967 -10.207  1.00 15.00      A    N  
ATOM   1308  HN  LEU A 142      33.855  15.356  -9.578  1.00 15.00      A    H  
ATOM   1309  CA  LEU A 142      35.358  15.444 -11.068  1.00 15.00      A    C  
ATOM   1310  CB  LEU A 142      35.184  15.867 -12.534  1.00 15.00      A    C  
ATOM   1311  CG  LEU A 142      35.950  15.051 -13.581  1.00 15.00      A    C  
ATOM   1312  CD1 LEU A 142      35.273  13.712 -13.817  1.00 15.00      A    C  
ATOM   1313  CD2 LEU A 142      36.075  15.828 -14.884  1.00 15.00      A    C  
ATOM   1314  C   LEU A 142      36.753  15.808 -10.552  1.00 15.00      A    C  
ATOM   1315  O   LEU A 142      37.653  14.971 -10.537  1.00 15.00      A    O  
ATOM   1316  N   GLN A 143      36.923  17.047 -10.110  1.00 15.00      A    N  
ATOM   1317  HN  GLN A 143      36.167  17.676 -10.142  1.00 15.00      A    H  
ATOM   1318  CA  GLN A 143      38.212  17.508  -9.608  1.00 15.00      A    C  
ATOM   1319  CB  GLN A 143      38.295  19.035  -9.691  1.00 15.00      A    C  
ATOM   1320  CG  GLN A 143      39.658  19.600  -9.326  1.00 15.00      A    C  
ATOM   1321  CD  GLN A 143      39.669  21.115  -9.265  1.00 15.00      A    C  
ATOM   1322  OE1 GLN A 143      38.679  21.748  -8.902  1.00 15.00      A    O  
ATOM   1323  NE2 GLN A 143      40.794  21.710  -9.624  1.00 15.00      A    N  
ATOM   1324 HE21 GLN A 143      41.543  21.147  -9.904  1.00 15.00      A    H  
ATOM   1325 HE22 GLN A 143      40.828  22.687  -9.595  1.00 15.00      A    H  
ATOM   1326  C   GLN A 143      38.468  17.056  -8.171  1.00 15.00      A    C  
ATOM   1327  O   GLN A 143      39.563  16.615  -7.833  1.00 15.00      A    O  
ATOM   1328  N   ALA A 144      37.440  17.127  -7.336  1.00 15.00      A    N  
ATOM   1329  HN  ALA A 144      36.571  17.433  -7.673  1.00 15.00      A    H  
ATOM   1330  CA  ALA A 144      37.564  16.775  -5.922  1.00 15.00      A    C  
ATOM   1331  CB  ALA A 144      36.404  17.360  -5.128  1.00 15.00      A    C  
ATOM   1332  C   ALA A 144      37.698  15.275  -5.640  1.00 15.00      A    C  
ATOM   1333  O   ALA A 144      37.681  14.872  -4.480  1.00 15.00      A    O  
ATOM   1334  N   LEU A 145      37.847  14.448  -6.667  1.00 15.00      A    N  
ATOM   1335  HN  LEU A 145      37.890  14.805  -7.579  1.00 15.00      A    H  
ATOM   1336  CA  LEU A 145      37.966  13.009  -6.437  1.00 15.00      A    C  
ATOM   1337  CB  LEU A 145      36.755  12.228  -6.965  1.00 15.00      A    C  
ATOM   1338  CG  LEU A 145      36.455  12.332  -8.459  1.00 15.00      A    C  
ATOM   1339  CD1 LEU A 145      36.416  10.947  -9.090  1.00 15.00      A    C  
ATOM   1340  CD2 LEU A 145      35.134  13.051  -8.680  1.00 15.00      A    C  
ATOM   1341  C   LEU A 145      39.279  12.431  -6.948  1.00 15.00      A    C  
ATOM   1342  O   LEU A 145      39.633  11.306  -6.605  1.00 15.00      A    O  
ATOM   1343  N   SER A 146      39.998  13.201  -7.748  1.00 15.00      A    N  
ATOM   1344  HN  SER A 146      39.673  14.098  -7.978  1.00 15.00      A    H  
ATOM   1345  CA  SER A 146      41.272  12.758  -8.299  1.00 15.00      A    C  
ATOM   1346  CB  SER A 146      41.052  11.683  -9.370  1.00 15.00      A    C  
ATOM   1347  OG  SER A 146      40.806  10.414  -8.787  1.00 15.00      A    O  
ATOM   1348  HG  SER A 146      40.605  10.533  -7.840  1.00 15.00      A    H  
ATOM   1349  C   SER A 146      42.018  13.929  -8.912  1.00 15.00      A    C  
ATOM   1350  O   SER A 146      41.443  14.692  -9.688  1.00 15.00      A    O  
ATOM   1351  N   ASP A 147      43.288  14.071  -8.556  1.00 15.00      A    N  
ATOM   1352  HN  ASP A 147      43.678  13.447  -7.897  1.00 15.00      A    H  
ATOM   1353  CA  ASP A 147      44.125  15.145  -9.088  1.00 15.00      A    C  
ATOM   1354  CB  ASP A 147      45.534  15.066  -8.493  1.00 15.00      A    C  
ATOM   1355  CG  ASP A 147      45.533  14.669  -7.026  1.00 15.00      A    C  
ATOM   1356  OD1 ASP A 147      45.587  15.567  -6.159  1.00 15.00      A    O  
ATOM   1357  OD2 ASP A 147      45.464  13.455  -6.744  1.00 15.00      A    O  
ATOM   1358  C   ASP A 147      44.193  15.039 -10.610  1.00 15.00      A    C  
ATOM   1359  O   ASP A 147      44.215  16.044 -11.318  1.00 15.00      A    O  
ATOM   1360  N   ASN A 148      44.227  13.803 -11.097  1.00 15.00      A    N  
ATOM   1361  HN  ASN A 148      44.237  13.052 -10.472  1.00 15.00      A    H  
ATOM   1362  CA  ASN A 148      44.260  13.532 -12.529  1.00 15.00      A    C  
ATOM   1363  CB  ASN A 148      45.033  12.241 -12.813  1.00 15.00      A    C  
ATOM   1364  CG  ASN A 148      46.486  12.491 -13.165  1.00 15.00      A    C  
ATOM   1365  OD1 ASN A 148      47.361  12.454 -12.302  1.00 15.00      A    O  
ATOM   1366  ND2 ASN A 148      46.751  12.753 -14.434  1.00 15.00      A    N  
ATOM   1367 HD21 ASN A 148      45.994  12.772 -15.078  1.00 15.00      A    H  
ATOM   1368 HD22 ASN A 148      47.680  12.917 -14.689  1.00 15.00      A    H  
ATOM   1369  C   ASN A 148      42.835  13.411 -13.066  1.00 15.00      A    C  
ATOM   1370  O   ASN A 148      42.032  12.630 -12.547  1.00 15.00      A    O  
ATOM   1371  N   ALA A 149      42.531  14.164 -14.118  1.00 15.00      A    N  
ATOM   1372  HN  ALA A 149      43.230  14.724 -14.522  1.00 15.00      A    H  
ATOM   1373  CA  ALA A 149      41.190  14.165 -14.705  1.00 15.00      A    C  
ATOM   1374  CB  ALA A 149      41.002  15.372 -15.612  1.00 15.00      A    C  
ATOM   1375  C   ALA A 149      40.893  12.873 -15.458  1.00 15.00      A    C  
ATOM   1376  O   ALA A 149      39.730  12.525 -15.683  1.00 15.00      A    O  
ATOM   1377  N   GLU A 150      41.948  12.172 -15.843  1.00 15.00      A    N  
ATOM   1378  HN  GLU A 150      42.852  12.519 -15.640  1.00 15.00      A    H  
ATOM   1379  CA  GLU A 150      41.831  10.918 -16.569  1.00 15.00      A    C  
ATOM   1380  CB  GLU A 150      43.222  10.392 -16.943  1.00 15.00      A    C  
ATOM   1381  CG  GLU A 150      44.003  11.287 -17.902  1.00 15.00      A    C  
ATOM   1382  CD  GLU A 150      44.670  12.472 -17.219  1.00 15.00      A    C  
ATOM   1383  OE1 GLU A 150      45.320  13.270 -17.916  1.00 15.00      A    O  
ATOM   1384  OE2 GLU A 150      44.541  12.604 -15.978  1.00 15.00      A    O  
ATOM   1385  C   GLU A 150      41.081   9.880 -15.737  1.00 15.00      A    C  
ATOM   1386  O   GLU A 150      40.007   9.415 -16.124  1.00 15.00      A    O  
ATOM   1387  N   GLN A 151      41.644   9.544 -14.578  1.00 15.00      A    N  
ATOM   1388  HN  GLN A 151      42.490   9.966 -14.322  1.00 15.00      A    H  
ATOM   1389  CA  GLN A 151      41.034   8.567 -13.680  1.00 15.00      A    C  
ATOM   1390  CB  GLN A 151      41.990   8.202 -12.537  1.00 15.00      A    C  
ATOM   1391  CG  GLN A 151      42.651   9.399 -11.869  1.00 15.00      A    C  
ATOM   1392  CD  GLN A 151      43.589   9.007 -10.744  1.00 15.00      A    C  
ATOM   1393  OE1 GLN A 151      44.747   8.671 -10.981  1.00 15.00      A    O  
ATOM   1394  NE2 GLN A 151      43.104   9.068  -9.513  1.00 15.00      A    N  
ATOM   1395 HE21 GLN A 151      42.169   9.362  -9.390  1.00 15.00      A    H  
ATOM   1396 HE22 GLN A 151      43.697   8.830  -8.770  1.00 15.00      A    H  
ATOM   1397  C   GLN A 151      39.717   9.095 -13.123  1.00 15.00      A    C  
ATOM   1398  O   GLN A 151      38.775   8.338 -12.896  1.00 15.00      A    O  
ATOM   1399  N   ALA A 152      39.660  10.405 -12.914  1.00 15.00      A    N  
ATOM   1400  HN  ALA A 152      40.450  10.955 -13.109  1.00 15.00      A    H  
ATOM   1401  CA  ALA A 152      38.461  11.045 -12.394  1.00 15.00      A    C  
ATOM   1402  CB  ALA A 152      38.711  12.527 -12.177  1.00 15.00      A    C  
ATOM   1403  C   ALA A 152      37.283  10.838 -13.339  1.00 15.00      A    C  
ATOM   1404  O   ALA A 152      36.172  10.531 -12.905  1.00 15.00      A    O  
ATOM   1405  N   ARG A 153      37.534  11.001 -14.635  1.00 15.00      A    N  
ATOM   1406  HN  ARG A 153      38.444  11.247 -14.920  1.00 15.00      A    H  
ATOM   1407  CA  ARG A 153      36.494  10.829 -15.641  1.00 15.00      A    C  
ATOM   1408  CB  ARG A 153      36.986  11.272 -17.026  1.00 15.00      A    C  
ATOM   1409  CG  ARG A 153      35.909  11.284 -18.105  1.00 15.00      A    C  
ATOM   1410  CD  ARG A 153      34.851  12.350 -17.843  1.00 15.00      A    C  
ATOM   1411  NE  ARG A 153      35.326  13.697 -18.167  1.00 15.00      A    N  
ATOM   1412  HE  ARG A 153      36.296  13.811 -18.284  1.00 15.00      A    H  
ATOM   1413  CZ  ARG A 153      34.529  14.762 -18.322  1.00 15.00      A    C  
ATOM   1414  NH1 ARG A 153      33.210  14.646 -18.177  1.00 15.00      A    N  
ATOM   1415 HH11 ARG A 153      32.585  15.483 -18.298  1.00 15.00      A    H  
ATOM   1416 HH12 ARG A 153      32.790  13.726 -17.948  1.00 15.00      A    H  
ATOM   1417  NH2 ARG A 153      35.056  15.946 -18.613  1.00 15.00      A    N  
ATOM   1418 HH21 ARG A 153      34.439  16.780 -18.732  1.00 15.00      A    H  
ATOM   1419 HH22 ARG A 153      36.086  16.050 -18.727  1.00 15.00      A    H  
ATOM   1420  C   ARG A 153      36.002   9.383 -15.677  1.00 15.00      A    C  
ATOM   1421  O   ARG A 153      34.810   9.132 -15.881  1.00 15.00      A    O  
ATOM   1422  N   GLU A 154      36.919   8.444 -15.468  1.00 15.00      A    N  
ATOM   1423  HN  GLU A 154      37.851   8.711 -15.309  1.00 15.00      A    H  
ATOM   1424  CA  GLU A 154      36.582   7.027 -15.465  1.00 15.00      A    C  
ATOM   1425  CB  GLU A 154      37.852   6.173 -15.478  1.00 15.00      A    C  
ATOM   1426  CG  GLU A 154      37.594   4.680 -15.354  1.00 15.00      A    C  
ATOM   1427  CD  GLU A 154      38.836   3.903 -14.966  1.00 15.00      A    C  
ATOM   1428  OE1 GLU A 154      39.412   4.197 -13.897  1.00 15.00      A    O  
ATOM   1429  OE2 GLU A 154      39.232   2.996 -15.728  1.00 15.00      A    O  
ATOM   1430  C   GLU A 154      35.731   6.678 -14.246  1.00 15.00      A    C  
ATOM   1431  O   GLU A 154      34.629   6.135 -14.378  1.00 15.00      A    O  
ATOM   1432  N   TRP A 155      36.237   7.016 -13.063  1.00 15.00      A    N  
ATOM   1433  HN  TRP A 155      37.119   7.451 -13.026  1.00 15.00      A    H  
ATOM   1434  CA  TRP A 155      35.530   6.741 -11.816  1.00 15.00      A    C  
ATOM   1435  CB  TRP A 155      36.341   7.207 -10.604  1.00 15.00      A    C  
ATOM   1436  CG  TRP A 155      37.580   6.396 -10.361  1.00 15.00      A    C  
ATOM   1437  CD1 TRP A 155      37.957   5.258 -11.014  1.00 15.00      A    C  
ATOM   1438  CD2 TRP A 155      38.604   6.658  -9.394  1.00 15.00      A    C  
ATOM   1439  NE1 TRP A 155      39.151   4.800 -10.521  1.00 15.00      A    N  
ATOM   1440  HE1 TRP A 155      39.626   4.001 -10.838  1.00 15.00      A    H  
ATOM   1441  CE2 TRP A 155      39.571   5.641  -9.524  1.00 15.00      A    C  
ATOM   1442  CE3 TRP A 155      38.799   7.655  -8.435  1.00 15.00      A    C  
ATOM   1443  CZ2 TRP A 155      40.714   5.593  -8.729  1.00 15.00      A    C  
ATOM   1444  CZ3 TRP A 155      39.934   7.605  -7.648  1.00 15.00      A    C  
ATOM   1445  CH2 TRP A 155      40.877   6.582  -7.799  1.00 15.00      A    C  
ATOM   1446  C   TRP A 155      34.147   7.378 -11.817  1.00 15.00      A    C  
ATOM   1447  O   TRP A 155      33.175   6.769 -11.370  1.00 15.00      A    O  
ATOM   1448  N   ARG A 156      34.060   8.602 -12.335  1.00 15.00      A    N  
ATOM   1449  HN  ARG A 156      34.877   9.043 -12.663  1.00 15.00      A    H  
ATOM   1450  CA  ARG A 156      32.786   9.309 -12.414  1.00 15.00      A    C  
ATOM   1451  CB  ARG A 156      32.969  10.703 -13.027  1.00 15.00      A    C  
ATOM   1452  CG  ARG A 156      31.719  11.577 -13.011  1.00 15.00      A    C  
ATOM   1453  CD  ARG A 156      30.950  11.492 -14.325  1.00 15.00      A    C  
ATOM   1454  NE  ARG A 156      29.997  12.591 -14.466  1.00 15.00      A    N  
ATOM   1455  HE  ARG A 156      29.655  13.001 -13.634  1.00 15.00      A    H  
ATOM   1456  CZ  ARG A 156      29.553  13.069 -15.628  1.00 15.00      A    C  
ATOM   1457  NH1 ARG A 156      29.958  12.543 -16.778  1.00 15.00      A    N  
ATOM   1458 HH11 ARG A 156      30.624  11.747 -16.782  1.00 15.00      A    H  
ATOM   1459 HH12 ARG A 156      29.601  12.928 -17.682  1.00 15.00      A    H  
ATOM   1460  NH2 ARG A 156      28.696  14.077 -15.629  1.00 15.00      A    N  
ATOM   1461 HH21 ARG A 156      28.341  14.479 -16.533  1.00 15.00      A    H  
ATOM   1462 HH22 ARG A 156      28.368  14.486 -14.726  1.00 15.00      A    H  
ATOM   1463  C   ARG A 156      31.789   8.504 -13.237  1.00 15.00      A    C  
ATOM   1464  O   ARG A 156      30.617   8.404 -12.884  1.00 15.00      A    O  
ATOM   1465  N   GLN A 157      32.270   7.926 -14.333  1.00 15.00      A    N  
ATOM   1466  HN  GLN A 157      33.222   8.033 -14.554  1.00 15.00      A    H  
ATOM   1467  CA  GLN A 157      31.424   7.125 -15.206  1.00 15.00      A    C  
ATOM   1468  CB  GLN A 157      32.179   6.706 -16.469  1.00 15.00      A    C  
ATOM   1469  CG  GLN A 157      31.273   6.225 -17.592  1.00 15.00      A    C  
ATOM   1470  CD  GLN A 157      30.673   7.369 -18.389  1.00 15.00      A    C  
ATOM   1471  OE1 GLN A 157      29.526   7.307 -18.819  1.00 15.00      A    O  
ATOM   1472  NE2 GLN A 157      31.454   8.415 -18.609  1.00 15.00      A    N  
ATOM   1473 HE21 GLN A 157      32.364   8.396 -18.249  1.00 15.00      A    H  
ATOM   1474 HE22 GLN A 157      31.091   9.156 -19.135  1.00 15.00      A    H  
ATOM   1475  C   GLN A 157      30.926   5.890 -14.467  1.00 15.00      A    C  
ATOM   1476  O   GLN A 157      29.750   5.540 -14.549  1.00 15.00      A    O  
ATOM   1477  N   ALA A 158      31.832   5.243 -13.737  1.00 15.00      A    N  
ATOM   1478  HN  ALA A 158      32.757   5.574 -13.719  1.00 15.00      A    H  
ATOM   1479  CA  ALA A 158      31.490   4.053 -12.968  1.00 15.00      A    C  
ATOM   1480  CB  ALA A 158      32.727   3.479 -12.294  1.00 15.00      A    C  
ATOM   1481  C   ALA A 158      30.413   4.375 -11.937  1.00 15.00      A    C  
ATOM   1482  O   ALA A 158      29.467   3.610 -11.758  1.00 15.00      A    O  
ATOM   1483  N   PHE A 159      30.558   5.521 -11.276  1.00 15.00      A    N  
ATOM   1484  HN  PHE A 159      31.339   6.086 -11.467  1.00 15.00      A    H  
ATOM   1485  CA  PHE A 159      29.596   5.954 -10.268  1.00 15.00      A    C  
ATOM   1486  CB  PHE A 159      30.096   7.196  -9.525  1.00 15.00      A    C  
ATOM   1487  CG  PHE A 159      31.255   6.931  -8.606  1.00 15.00      A    C  
ATOM   1488  CD1 PHE A 159      31.277   5.801  -7.801  1.00 15.00      A    C  
ATOM   1489  CD2 PHE A 159      32.322   7.811  -8.545  1.00 15.00      A    C  
ATOM   1490  CE1 PHE A 159      32.342   5.556  -6.956  1.00 15.00      A    C  
ATOM   1491  CE2 PHE A 159      33.390   7.572  -7.701  1.00 15.00      A    C  
ATOM   1492  CZ  PHE A 159      33.400   6.443  -6.905  1.00 15.00      A    C  
ATOM   1493  C   PHE A 159      28.231   6.223 -10.895  1.00 15.00      A    C  
ATOM   1494  O   PHE A 159      27.199   5.906 -10.312  1.00 15.00      A    O  
ATOM   1495  N   ILE A 160      28.231   6.807 -12.089  1.00 15.00      A    N  
ATOM   1496  HN  ILE A 160      29.087   7.054 -12.501  1.00 15.00      A    H  
ATOM   1497  CA  ILE A 160      26.988   7.091 -12.797  1.00 15.00      A    C  
ATOM   1498  CB  ILE A 160      27.222   8.027 -14.009  1.00 15.00      A    C  
ATOM   1499  CG1 ILE A 160      27.791   9.375 -13.551  1.00 15.00      A    C  
ATOM   1500  CG2 ILE A 160      25.942   8.234 -14.810  1.00 15.00      A    C  
ATOM   1501  CD1 ILE A 160      26.931  10.102 -12.539  1.00 15.00      A    C  
ATOM   1502  C   ILE A 160      26.366   5.779 -13.269  1.00 15.00      A    C  
ATOM   1503  O   ILE A 160      25.145   5.651 -13.380  1.00 15.00      A    O  
ATOM   1504  N   GLY A 161      27.224   4.790 -13.489  1.00 15.00      A    N  
ATOM   1505  HN  GLY A 161      28.183   4.952 -13.344  1.00 15.00      A    H  
ATOM   1506  CA  GLY A 161      26.784   3.486 -13.944  1.00 15.00      A    C  
ATOM   1507  C   GLY A 161      25.982   2.720 -12.906  1.00 15.00      A    C  
ATOM   1508  O   GLY A 161      25.592   1.574 -13.139  1.00 15.00      A    O  
ATOM   1509  N   ILE A 162      25.739   3.335 -11.755  1.00 15.00      A    N  
ATOM   1510  HN  ILE A 162      26.095   4.240 -11.610  1.00 15.00      A    H  
ATOM   1511  CA  ILE A 162      24.968   2.694 -10.700  1.00 15.00      A    C  
ATOM   1512  CB  ILE A 162      25.343   3.221  -9.294  1.00 15.00      A    C  
ATOM   1513  CG1 ILE A 162      24.890   2.233  -8.214  1.00 15.00      A    C  
ATOM   1514  CG2 ILE A 162      24.746   4.602  -9.043  1.00 15.00      A    C  
ATOM   1515  CD1 ILE A 162      25.301   2.619  -6.809  1.00 15.00      A    C  
ATOM   1516  C   ILE A 162      23.469   2.871 -10.940  1.00 15.00      A    C  
ATOM   1517  O   ILE A 162      22.658   2.080 -10.464  1.00 15.00      A    O  
ATOM   1518  N   THR A 163      23.110   3.900 -11.696  1.00 15.00      A    N  
ATOM   1519  HN  THR A 163      23.803   4.487 -12.072  1.00 15.00      A    H  
ATOM   1520  CA  THR A 163      21.711   4.174 -11.982  1.00 15.00      A    C  
ATOM   1521  CB  THR A 163      21.402   5.690 -11.928  1.00 15.00      A    C  
ATOM   1522  OG1 THR A 163      19.991   5.900 -11.812  1.00 15.00      A    O  
ATOM   1523  HG1 THR A 163      19.523   5.231 -12.327  1.00 15.00      A    H  
ATOM   1524  CG2 THR A 163      21.920   6.406 -13.169  1.00 15.00      A    C  
ATOM   1525  C   THR A 163      21.291   3.586 -13.327  1.00 15.00      A    C  
ATOM   1526  O   THR A 163      20.103   3.488 -13.630  1.00 15.00      A    O  
ATOM   1527  N   THR A 164      22.271   3.193 -14.127  1.00 15.00      A    N  
ATOM   1528  HN  THR A 164      23.199   3.292 -13.835  1.00 15.00      A    H  
ATOM   1529  CA  THR A 164      22.005   2.615 -15.432  1.00 15.00      A    C  
ATOM   1530  CB  THR A 164      23.100   3.018 -16.435  1.00 15.00      A    C  
ATOM   1531  OG1 THR A 164      24.350   3.140 -15.740  1.00 15.00      A    O  
ATOM   1532  HG1 THR A 164      24.978   2.503 -16.099  1.00 15.00      A    H  
ATOM   1533  CG2 THR A 164      22.756   4.347 -17.092  1.00 15.00      A    C  
ATOM   1534  C   THR A 164      21.933   1.094 -15.346  1.00 15.00      A    C  
ATOM   1535  O   THR A 164      22.525   0.483 -14.450  1.00 15.00      A    O  
ATOM   1536  N   VAL A 165      21.198   0.493 -16.273  1.00 15.00      A    N  
ATOM   1537  HN  VAL A 165      20.744   1.038 -16.946  1.00 15.00      A    H  
ATOM   1538  CA  VAL A 165      21.049  -0.956 -16.321  1.00 15.00      A    C  
ATOM   1539  CB  VAL A 165      19.955  -1.377 -17.334  1.00 15.00      A    C  
ATOM   1540  CG1 VAL A 165      20.330  -0.979 -18.755  1.00 15.00      A    C  
ATOM   1541  CG2 VAL A 165      19.654  -2.866 -17.241  1.00 15.00      A    C  
ATOM   1542  C   VAL A 165      22.382  -1.619 -16.674  1.00 15.00      A    C  
ATOM   1543  O   VAL A 165      23.194  -1.048 -17.407  1.00 15.00      A    O  
ATOM   1544  N   LYS A 166      22.614  -2.809 -16.139  1.00 15.00      A    N  
ATOM   1545  HN  LYS A 166      21.935  -3.218 -15.563  1.00 15.00      A    H  
ATOM   1546  CA  LYS A 166      23.850  -3.528 -16.396  1.00 15.00      A    C  
ATOM   1547  CB  LYS A 166      24.581  -3.814 -15.084  1.00 15.00      A    C  
ATOM   1548  CG  LYS A 166      24.984  -2.563 -14.323  1.00 15.00      A    C  
ATOM   1549  CD  LYS A 166      25.628  -2.908 -12.992  1.00 15.00      A    C  
ATOM   1550  CE  LYS A 166      26.153  -1.663 -12.299  1.00 15.00      A    C  
ATOM   1551  NZ  LYS A 166      25.059  -0.743 -11.895  1.00 15.00      A    N  
ATOM   1552  HZ1 LYS A 166      25.285   0.232 -12.191  1.00 15.00      A    H  
ATOM   1553  HZ2 LYS A 166      24.941  -0.762 -10.858  1.00 15.00      A    H  
ATOM   1554  HZ3 LYS A 166      24.165  -1.030 -12.340  1.00 15.00      A    H  
ATOM   1555  C   LYS A 166      23.584  -4.822 -17.152  1.00 15.00      A    C  
ATOM   1556  O   LYS A 166      23.459  -5.890 -16.555  1.00 15.00      A    O  
ATOM   1557  N   GLY A 167      23.478  -4.716 -18.467  1.00 15.00      A    N  
ATOM   1558  HN  GLY A 167      23.549  -3.833 -18.887  1.00 15.00      A    H  
ATOM   1559  CA  GLY A 167      23.235  -5.881 -19.288  1.00 15.00      A    C  
ATOM   1560  C   GLY A 167      22.219  -5.603 -20.371  1.00 15.00      A    C  
ATOM   1561  O   GLY A 167      22.088  -4.469 -20.832  1.00 15.00      A    O  
ATOM   1562  N   ALA A 168      21.497  -6.638 -20.771  1.00 15.00      A    N  
ATOM   1563  HN  ALA A 168      21.637  -7.509 -20.348  1.00 15.00      A    H  
ATOM   1564  CA  ALA A 168      20.483  -6.511 -21.802  1.00 15.00      A    C  
ATOM   1565  CB  ALA A 168      20.692  -7.563 -22.883  1.00 15.00      A    C  
ATOM   1566  C   ALA A 168      19.102  -6.650 -21.179  1.00 15.00      A    C  
ATOM   1567  O   ALA A 168      18.862  -7.578 -20.406  1.00 15.00      A    O  
ATOM   1568  N   PRO A 169      18.195  -5.707 -21.477  1.00 15.00      A    N  
ATOM   1569  CA  PRO A 169      16.827  -5.720 -20.943  1.00 15.00      A    C  
ATOM   1570  CB  PRO A 169      16.163  -4.511 -21.614  1.00 15.00      A    C  
ATOM   1571  CG  PRO A 169      17.297  -3.625 -21.998  1.00 15.00      A    C  
ATOM   1572  CD  PRO A 169      18.435  -4.541 -22.344  1.00 15.00      A    C  
ATOM   1573  C   PRO A 169      16.072  -7.002 -21.293  1.00 15.00      A    C  
ATOM   1574  O   PRO A 169      15.506  -7.128 -22.378  1.00 15.00      A    O  
ATOM   1575  N   ALA A 170      16.086  -7.953 -20.369  1.00 15.00      A    N  
ATOM   1576  HN  ALA A 170      16.582  -7.800 -19.537  1.00 15.00      A    H  
ATOM   1577  CA  ALA A 170      15.400  -9.221 -20.555  1.00 15.00      A    C  
ATOM   1578  CB  ALA A 170      16.403 -10.347 -20.757  1.00 15.00      A    C  
ATOM   1579  C   ALA A 170      14.505  -9.500 -19.352  1.00 15.00      A    C  
ATOM   1580  O   ALA A 170      14.544  -8.769 -18.358  1.00 15.00      A    O  
ATOM   1581  N   SER A 171      13.696 -10.545 -19.438  1.00 15.00      A    N  
ATOM   1582  HN  SER A 171      13.704 -11.096 -20.250  1.00 15.00      A    H  
ATOM   1583  CA  SER A 171      12.796 -10.898 -18.351  1.00 15.00      A    C  
ATOM   1584  CB  SER A 171      11.378 -10.407 -18.662  1.00 15.00      A    C  
ATOM   1585  OG  SER A 171      11.391  -9.029 -18.983  1.00 15.00      A    O  
ATOM   1586  HG  SER A 171      12.301  -8.733 -19.077  1.00 15.00      A    H  
ATOM   1587  C   SER A 171      12.791 -12.399 -18.086  1.00 15.00      A    C  
ATOM   1588  O   SER A 171      12.859 -13.204 -19.014  1.00 15.00      A    O  
ATOM   1589  N   HIS A 172      12.725 -12.763 -16.811  1.00 15.00      A    N  
ATOM   1590  HN  HIS A 172      12.687 -12.070 -16.122  1.00 15.00      A    H  
ATOM   1591  CA  HIS A 172      12.699 -14.162 -16.407  1.00 15.00      A    C  
ATOM   1592  CB  HIS A 172      13.089 -14.274 -14.928  1.00 15.00      A    C  
ATOM   1593  CG  HIS A 172      13.684 -15.592 -14.525  1.00 15.00      A    C  
ATOM   1594  ND1 HIS A 172      15.044 -15.771 -14.452  1.00 15.00      A    N  
ATOM   1595  CD2 HIS A 172      13.064 -16.739 -14.154  1.00 15.00      A    C  
ATOM   1596  CE1 HIS A 172      15.224 -17.013 -14.039  1.00 15.00      A    C  
ATOM   1597  NE2 HIS A 172      14.057 -17.634 -13.845  1.00 15.00      A    N  
ATOM   1598  HE2 HIS A 172      13.930 -18.548 -13.514  1.00 15.00      A    H  
ATOM   1599  C   HIS A 172      11.296 -14.721 -16.622  1.00 15.00      A    C  
ATOM   1600  O   HIS A 172      10.322 -13.969 -16.638  1.00 15.00      A    O  
ATOM   1601  N   SER A 173      11.190 -16.035 -16.766  1.00 15.00      A    N  
ATOM   1602  HN  SER A 173      11.998 -16.588 -16.731  1.00 15.00      A    H  
ATOM   1603  CA  SER A 173       9.899 -16.679 -16.996  1.00 15.00      A    C  
ATOM   1604  CB  SER A 173      10.092 -18.137 -17.422  1.00 15.00      A    C  
ATOM   1605  OG  SER A 173       8.952 -18.626 -18.105  1.00 15.00      A    O  
ATOM   1606  HG  SER A 173       8.154 -18.299 -17.674  1.00 15.00      A    H  
ATOM   1607  C   SER A 173       8.976 -16.594 -15.775  1.00 15.00      A    C  
ATOM   1608  O   SER A 173       7.784 -16.880 -15.875  1.00 15.00      A    O  
ATOM   1609  N   LEU A 174       9.526 -16.194 -14.632  1.00 15.00      A    N  
ATOM   1610  HN  LEU A 174      10.477 -15.971 -14.611  1.00 15.00      A    H  
ATOM   1611  CA  LEU A 174       8.742 -16.080 -13.406  1.00 15.00      A    C  
ATOM   1612  CB  LEU A 174       9.577 -16.457 -12.177  1.00 15.00      A    C  
ATOM   1613  CG  LEU A 174       9.652 -17.951 -11.829  1.00 15.00      A    C  
ATOM   1614  CD1 LEU A 174       8.275 -18.595 -11.887  1.00 15.00      A    C  
ATOM   1615  CD2 LEU A 174      10.636 -18.684 -12.729  1.00 15.00      A    C  
ATOM   1616  C   LEU A 174       8.151 -14.682 -13.247  1.00 15.00      A    C  
ATOM   1617  O   LEU A 174       7.330 -14.440 -12.357  1.00 15.00      A    O  
ATOM   1618  N   ALA A 175       8.558 -13.772 -14.126  1.00 15.00      A    N  
ATOM   1619  HN  ALA A 175       9.195 -14.035 -14.824  1.00 15.00      A    H  
ATOM   1620  CA  ALA A 175       8.074 -12.398 -14.094  1.00 15.00      A    C  
ATOM   1621  CB  ALA A 175       8.964 -11.512 -14.952  1.00 15.00      A    C  
ATOM   1622  C   ALA A 175       6.626 -12.328 -14.577  1.00 15.00      A    C  
ATOM   1623  O   ALA A 175       5.862 -13.280 -14.419  1.00 15.00      A    O  
ATOM   1624  N   LYS A 176       6.246 -11.203 -15.160  1.00 15.00      A    N  
ATOM   1625  HN  LYS A 176       6.899 -10.479 -15.277  1.00 15.00      A    H  
ATOM   1626  CA  LYS A 176       4.892 -11.021 -15.662  1.00 15.00      A    C  
ATOM   1627  CB  LYS A 176       4.025 -10.271 -14.642  1.00 15.00      A    C  
ATOM   1628  CG  LYS A 176       3.737 -11.045 -13.362  1.00 15.00      A    C  
ATOM   1629  CD  LYS A 176       3.003 -12.349 -13.643  1.00 15.00      A    C  
ATOM   1630  CE  LYS A 176       3.112 -13.316 -12.467  1.00 15.00      A    C  
ATOM   1631  NZ  LYS A 176       4.518 -13.770 -12.220  1.00 15.00      A    N  
ATOM   1632  HZ1 LYS A 176       5.103 -12.978 -11.882  1.00 15.00      A    H  
ATOM   1633  HZ2 LYS A 176       4.943 -14.137 -13.102  1.00 15.00      A    H  
ATOM   1634  HZ3 LYS A 176       4.532 -14.524 -11.508  1.00 15.00      A    H  
ATOM   1635  C   LYS A 176       4.916 -10.261 -16.979  1.00 15.00      A    C  
ATOM   1636  O   LYS A 176       5.584  -9.238 -17.094  1.00 15.00      A    O  
ATOM   1637  N   GLN A 177       4.212 -10.788 -17.972  1.00 15.00      A    N  
ATOM   1638  HN  GLN A 177       3.727 -11.627 -17.821  1.00 15.00      A    H  
ATOM   1639  CA  GLN A 177       4.126 -10.156 -19.285  1.00 15.00      A    C  
ATOM   1640  CB  GLN A 177       5.080 -10.819 -20.293  1.00 15.00      A    C  
ATOM   1641  CG  GLN A 177       6.087 -11.782 -19.675  1.00 15.00      A    C  
ATOM   1642  CD  GLN A 177       7.388 -11.875 -20.454  1.00 15.00      A    C  
ATOM   1643  OE1 GLN A 177       7.794 -10.935 -21.135  1.00 15.00      A    O  
ATOM   1644  NE2 GLN A 177       8.060 -13.012 -20.344  1.00 15.00      A    N  
ATOM   1645 HE21 GLN A 177       7.684 -13.717 -19.778  1.00 15.00      A    H  
ATOM   1646 HE22 GLN A 177       8.907 -13.096 -20.827  1.00 15.00      A    H  
ATOM   1647  C   GLN A 177       2.689 -10.262 -19.771  1.00 15.00      A    C  
ATOM   1648  O   GLN A 177       2.135 -11.360 -19.837  1.00 15.00      A    O  
ATOM   1649  N   LEU A 178       2.084  -9.130 -20.092  1.00 15.00      A    N  
ATOM   1650  HN  LEU A 178       2.588  -8.285 -20.057  1.00 15.00      A    H  
ATOM   1651  CA  LEU A 178       0.698  -9.114 -20.538  1.00 15.00      A    C  
ATOM   1652  CB  LEU A 178      -0.180  -8.323 -19.566  1.00 15.00      A    C  
ATOM   1653  CG  LEU A 178      -0.390  -8.946 -18.180  1.00 15.00      A    C  
ATOM   1654  CD1 LEU A 178      -1.358  -8.109 -17.358  1.00 15.00      A    C  
ATOM   1655  CD2 LEU A 178      -0.891 -10.379 -18.299  1.00 15.00      A    C  
ATOM   1656  C   LEU A 178       0.567  -8.557 -21.945  1.00 15.00      A    C  
ATOM   1657  O   LEU A 178       1.002  -7.441 -22.224  1.00 15.00      A    O  
ATOM   1658  N   TYR A 179      -0.044  -9.342 -22.821  1.00 15.00      A    N  
ATOM   1659  HN  TYR A 179      -0.378 -10.211 -22.524  1.00 15.00      A    H  
ATOM   1660  CA  TYR A 179      -0.239  -8.945 -24.207  1.00 15.00      A    C  
ATOM   1661  CB  TYR A 179      -0.646 -10.146 -25.059  1.00 15.00      A    C  
ATOM   1662  CG  TYR A 179       0.503 -11.058 -25.412  1.00 15.00      A    C  
ATOM   1663  CD1 TYR A 179       1.424 -10.697 -26.386  1.00 15.00      A    C  
ATOM   1664  CD2 TYR A 179       0.667 -12.280 -24.773  1.00 15.00      A    C  
ATOM   1665  CE1 TYR A 179       2.476 -11.527 -26.716  1.00 15.00      A    C  
ATOM   1666  CE2 TYR A 179       1.718 -13.116 -25.096  1.00 15.00      A    C  
ATOM   1667  CZ  TYR A 179       2.619 -12.735 -26.068  1.00 15.00      A    C  
ATOM   1668  OH  TYR A 179       3.664 -13.566 -26.395  1.00 15.00      A    O  
ATOM   1669  HH  TYR A 179       4.462 -13.046 -26.515  1.00 15.00      A    H  
ATOM   1670  C   TYR A 179      -1.278  -7.842 -24.332  1.00 15.00      A    C  
ATOM   1671  O   TYR A 179      -2.481  -8.095 -24.239  1.00 15.00      A    O  
ATOM   1672  N   PHE A 180      -0.807  -6.624 -24.532  1.00 15.00      A    N  
ATOM   1673  HN  PHE A 180       0.167  -6.490 -24.577  1.00 15.00      A    H  
ATOM   1674  CA  PHE A 180      -1.691  -5.483 -24.677  1.00 15.00      A    C  
ATOM   1675  CB  PHE A 180      -1.067  -4.229 -24.062  1.00 15.00      A    C  
ATOM   1676  CG  PHE A 180      -2.073  -3.172 -23.705  1.00 15.00      A    C  
ATOM   1677  CD1 PHE A 180      -2.284  -2.086 -24.538  1.00 15.00      A    C  
ATOM   1678  CD2 PHE A 180      -2.811  -3.268 -22.537  1.00 15.00      A    C  
ATOM   1679  CE1 PHE A 180      -3.212  -1.114 -24.213  1.00 15.00      A    C  
ATOM   1680  CE2 PHE A 180      -3.741  -2.301 -22.205  1.00 15.00      A    C  
ATOM   1681  CZ  PHE A 180      -3.941  -1.222 -23.045  1.00 15.00      A    C  
ATOM   1682  C   PHE A 180      -2.015  -5.247 -26.147  1.00 15.00      A    C  
ATOM   1683  O   PHE A 180      -1.113  -5.062 -26.967  1.00 15.00      A    O  
ATOM   1684  N   PRO A 181      -3.308  -5.273 -26.497  1.00 15.00      A    N  
ATOM   1685  CA  PRO A 181      -3.761  -5.064 -27.872  1.00 15.00      A    C  
ATOM   1686  CB  PRO A 181      -5.230  -5.495 -27.829  1.00 15.00      A    C  
ATOM   1687  CG  PRO A 181      -5.649  -5.262 -26.418  1.00 15.00      A    C  
ATOM   1688  CD  PRO A 181      -4.433  -5.517 -25.572  1.00 15.00      A    C  
ATOM   1689  C   PRO A 181      -3.659  -3.604 -28.301  1.00 15.00      A    C  
ATOM   1690  O   PRO A 181      -3.878  -2.691 -27.505  1.00 15.00      A    O  
ATOM   1691  N   LEU A 182      -3.318  -3.396 -29.562  1.00 15.00      A    N  
ATOM   1692  HN  LEU A 182      -3.141  -4.167 -30.141  1.00 15.00      A    H  
ATOM   1693  CA  LEU A 182      -3.200  -2.055 -30.110  1.00 15.00      A    C  
ATOM   1694  CB  LEU A 182      -2.038  -1.998 -31.109  1.00 15.00      A    C  
ATOM   1695  CG  LEU A 182      -0.652  -2.320 -30.542  1.00 15.00      A    C  
ATOM   1696  CD1 LEU A 182       0.393  -2.333 -31.647  1.00 15.00      A    C  
ATOM   1697  CD2 LEU A 182      -0.271  -1.325 -29.456  1.00 15.00      A    C  
ATOM   1698  C   LEU A 182      -4.508  -1.661 -30.787  1.00 15.00      A    C  
ATOM   1699  O   LEU A 182      -5.265  -2.529 -31.218  1.00 15.00      A    O  
ATOM   1700  N   PRO A 183      -4.793  -0.346 -30.894  1.00 15.00      A    N  
ATOM   1701  CA  PRO A 183      -6.026   0.162 -31.525  1.00 15.00      A    C  
ATOM   1702  CB  PRO A 183      -5.907   1.687 -31.393  1.00 15.00      A    C  
ATOM   1703  CG  PRO A 183      -4.459   1.941 -31.150  1.00 15.00      A    C  
ATOM   1704  CD  PRO A 183      -3.953   0.751 -30.387  1.00 15.00      A    C  
ATOM   1705  C   PRO A 183      -6.156  -0.240 -32.998  1.00 15.00      A    C  
ATOM   1706  O   PRO A 183      -7.188  -0.008 -33.623  1.00 15.00      A    O  
ATOM   1707  N   GLY A 184      -5.099  -0.825 -33.543  1.00 15.00      A    N  
ATOM   1708  HN  GLY A 184      -4.306  -0.974 -32.994  1.00 15.00      A    H  
ATOM   1709  CA  GLY A 184      -5.114  -1.265 -34.920  1.00 15.00      A    C  
ATOM   1710  C   GLY A 184      -4.805  -2.742 -35.016  1.00 15.00      A    C  
ATOM   1711  O   GLY A 184      -5.703  -3.564 -35.190  1.00 15.00      A    O  
ATOM   1712  N   SER A 185      -3.529  -3.080 -34.898  1.00 15.00      A    N  
ATOM   1713  HN  SER A 185      -2.860  -2.376 -34.776  1.00 15.00      A    H  
ATOM   1714  CA  SER A 185      -3.087  -4.465 -34.956  1.00 15.00      A    C  
ATOM   1715  CB  SER A 185      -2.958  -4.929 -36.411  1.00 15.00      A    C  
ATOM   1716  OG  SER A 185      -4.205  -4.864 -37.083  1.00 15.00      A    O  
ATOM   1717  HG  SER A 185      -4.883  -4.540 -36.471  1.00 15.00      A    H  
ATOM   1718  C   SER A 185      -1.748  -4.614 -34.242  1.00 15.00      A    C  
ATOM   1719  O   SER A 185      -0.843  -3.804 -34.440  1.00 15.00      A    O  
ATOM   1720  N   GLY A 186      -1.638  -5.630 -33.396  1.00 15.00      A    N  
ATOM   1721  HN  GLY A 186      -2.406  -6.219 -33.248  1.00 15.00      A    H  
ATOM   1722  CA  GLY A 186      -0.403  -5.862 -32.677  1.00 15.00      A    C  
ATOM   1723  C   GLY A 186      -0.633  -6.083 -31.197  1.00 15.00      A    C  
ATOM   1724  O   GLY A 186      -1.654  -5.659 -30.654  1.00 15.00      A    O  
ATOM   1725  N   TYR A 187       0.309  -6.758 -30.553  1.00 15.00      A    N  
ATOM   1726  HN  TYR A 187       1.097  -7.069 -31.048  1.00 15.00      A    H  
ATOM   1727  CA  TYR A 187       0.222  -7.042 -29.127  1.00 15.00      A    C  
ATOM   1728  CB  TYR A 187      -0.170  -8.503 -28.887  1.00 15.00      A    C  
ATOM   1729  CG  TYR A 187      -1.551  -8.865 -29.386  1.00 15.00      A    C  
ATOM   1730  CD1 TYR A 187      -2.689  -8.374 -28.759  1.00 15.00      A    C  
ATOM   1731  CD2 TYR A 187      -1.717  -9.698 -30.484  1.00 15.00      A    C  
ATOM   1732  CE1 TYR A 187      -3.952  -8.701 -29.212  1.00 15.00      A    C  
ATOM   1733  CE2 TYR A 187      -2.976 -10.031 -30.945  1.00 15.00      A    C  
ATOM   1734  CZ  TYR A 187      -4.089  -9.530 -30.305  1.00 15.00      A    C  
ATOM   1735  OH  TYR A 187      -5.345  -9.859 -30.761  1.00 15.00      A    O  
ATOM   1736  HH  TYR A 187      -5.425 -10.815 -30.822  1.00 15.00      A    H  
ATOM   1737  C   TYR A 187       1.558  -6.753 -28.455  1.00 15.00      A    C  
ATOM   1738  O   TYR A 187       2.581  -7.330 -28.820  1.00 15.00      A    O  
ATOM   1739  N   HIS A 188       1.543  -5.849 -27.490  1.00 15.00      A    N  
ATOM   1740  HN  HIS A 188       0.689  -5.420 -27.252  1.00 15.00      A    H  
ATOM   1741  CA  HIS A 188       2.750  -5.480 -26.765  1.00 15.00      A    C  
ATOM   1742  CB  HIS A 188       2.602  -4.075 -26.172  1.00 15.00      A    C  
ATOM   1743  CG  HIS A 188       3.066  -2.969 -27.070  1.00 15.00      A    C  
ATOM   1744  ND1 HIS A 188       3.433  -1.720 -26.618  1.00 15.00      A    N  
ATOM   1745  HD1 HIS A 188       3.427  -1.419 -25.687  1.00 15.00      A    H  
ATOM   1746  CD2 HIS A 188       3.221  -2.936 -28.416  1.00 15.00      A    C  
ATOM   1747  CE1 HIS A 188       3.790  -0.985 -27.680  1.00 15.00      A    C  
ATOM   1748  NE2 HIS A 188       3.680  -1.677 -28.795  1.00 15.00      A    N  
ATOM   1749  C   HIS A 188       3.026  -6.474 -25.644  1.00 15.00      A    C  
ATOM   1750  O   HIS A 188       2.098  -6.935 -24.985  1.00 15.00      A    O  
ATOM   1751  N   LEU A 189       4.299  -6.812 -25.444  1.00 15.00      A    N  
ATOM   1752  HN  LEU A 189       4.989  -6.446 -26.035  1.00 15.00      A    H  
ATOM   1753  CA  LEU A 189       4.689  -7.736 -24.377  1.00 15.00      A    C  
ATOM   1754  CB  LEU A 189       6.178  -8.078 -24.479  1.00 15.00      A    C  
ATOM   1755  CG  LEU A 189       6.558  -9.253 -25.388  1.00 15.00      A    C  
ATOM   1756  CD1 LEU A 189       8.071  -9.408 -25.453  1.00 15.00      A    C  
ATOM   1757  CD2 LEU A 189       5.908 -10.541 -24.902  1.00 15.00      A    C  
ATOM   1758  C   LEU A 189       4.396  -7.115 -23.017  1.00 15.00      A    C  
ATOM   1759  O   LEU A 189       3.958  -7.799 -22.096  1.00 15.00      A    O  
ATOM   1760  N   LEU A 190       4.654  -5.808 -22.932  1.00 15.00      A    N  
ATOM   1761  HN  LEU A 190       5.014  -5.362 -23.722  1.00 15.00      A    H  
ATOM   1762  CA  LEU A 190       4.426  -5.002 -21.728  1.00 15.00      A    C  
ATOM   1763  CB  LEU A 190       3.021  -4.397 -21.707  1.00 15.00      A    C  
ATOM   1764  CG  LEU A 190       2.826  -3.111 -22.519  1.00 15.00      A    C  
ATOM   1765  CD1 LEU A 190       1.475  -2.487 -22.209  1.00 15.00      A    C  
ATOM   1766  CD2 LEU A 190       3.953  -2.120 -22.251  1.00 15.00      A    C  
ATOM   1767  C   LEU A 190       4.751  -5.701 -20.408  1.00 15.00      A    C  
ATOM   1768  O   LEU A 190       3.893  -6.342 -19.799  1.00 15.00      A    O  
ATOM   1769  N   ALA A 191       5.988  -5.550 -19.966  1.00 15.00      A    N  
ATOM   1770  HN  ALA A 191       6.623  -5.024 -20.492  1.00 15.00      A    H  
ATOM   1771  CA  ALA A 191       6.426  -6.142 -18.713  1.00 15.00      A    C  
ATOM   1772  CB  ALA A 191       7.853  -6.656 -18.840  1.00 15.00      A    C  
ATOM   1773  C   ALA A 191       6.329  -5.112 -17.591  1.00 15.00      A    C  
ATOM   1774  O   ALA A 191       7.100  -4.153 -17.552  1.00 15.00      A    O  
ATOM   1775  N   PRO A 192       5.362  -5.280 -16.680  1.00 15.00      A    N  
ATOM   1776  CA  PRO A 192       5.171  -4.363 -15.564  1.00 15.00      A    C  
ATOM   1777  CB  PRO A 192       3.708  -4.588 -15.183  1.00 15.00      A    C  
ATOM   1778  CG  PRO A 192       3.426  -6.008 -15.553  1.00 15.00      A    C  
ATOM   1779  CD  PRO A 192       4.376  -6.375 -16.668  1.00 15.00      A    C  
ATOM   1780  C   PRO A 192       6.086  -4.688 -14.386  1.00 15.00      A    C  
ATOM   1781  O   PRO A 192       6.092  -5.808 -13.873  1.00 15.00      A    O  
ATOM   1782  N   LEU A 193       6.867  -3.705 -13.969  1.00 15.00      A    N  
ATOM   1783  HN  LEU A 193       6.826  -2.837 -14.421  1.00 15.00      A    H  
ATOM   1784  CA  LEU A 193       7.777  -3.880 -12.849  1.00 15.00      A    C  
ATOM   1785  CB  LEU A 193       9.105  -3.172 -13.120  1.00 15.00      A    C  
ATOM   1786  CG  LEU A 193       9.801  -3.519 -14.441  1.00 15.00      A    C  
ATOM   1787  CD1 LEU A 193      11.062  -2.687 -14.623  1.00 15.00      A    C  
ATOM   1788  CD2 LEU A 193      10.125  -5.005 -14.511  1.00 15.00      A    C  
ATOM   1789  C   LEU A 193       7.128  -3.349 -11.574  1.00 15.00      A    C  
ATOM   1790  O   LEU A 193       6.131  -2.633 -11.637  1.00 15.00      A    O  
ATOM   1791  N   PHE A 194       7.689  -3.695 -10.424  1.00 15.00      A    N  
ATOM   1792  HN  PHE A 194       8.494  -4.259 -10.430  1.00 15.00      A    H  
ATOM   1793  CA  PHE A 194       7.135  -3.255  -9.149  1.00 15.00      A    C  
ATOM   1794  CB  PHE A 194       7.361  -4.325  -8.078  1.00 15.00      A    C  
ATOM   1795  CG  PHE A 194       6.613  -4.079  -6.801  1.00 15.00      A    C  
ATOM   1796  CD1 PHE A 194       5.253  -4.327  -6.724  1.00 15.00      A    C  
ATOM   1797  CD2 PHE A 194       7.268  -3.605  -5.676  1.00 15.00      A    C  
ATOM   1798  CE1 PHE A 194       4.560  -4.106  -5.552  1.00 15.00      A    C  
ATOM   1799  CE2 PHE A 194       6.582  -3.381  -4.500  1.00 15.00      A    C  
ATOM   1800  CZ  PHE A 194       5.225  -3.633  -4.438  1.00 15.00      A    C  
ATOM   1801  C   PHE A 194       7.745  -1.929  -8.706  1.00 15.00      A    C  
ATOM   1802  O   PHE A 194       8.931  -1.867  -8.373  1.00 15.00      A    O  
ATOM   1803  N   PRO A 195       6.941  -0.850  -8.695  1.00 15.00      A    N  
ATOM   1804  CA  PRO A 195       7.401   0.480  -8.285  1.00 15.00      A    C  
ATOM   1805  CB  PRO A 195       6.276   1.410  -8.745  1.00 15.00      A    C  
ATOM   1806  CG  PRO A 195       5.057   0.552  -8.772  1.00 15.00      A    C  
ATOM   1807  CD  PRO A 195       5.518  -0.847  -9.087  1.00 15.00      A    C  
ATOM   1808  C   PRO A 195       7.601   0.572  -6.773  1.00 15.00      A    C  
ATOM   1809  O   PRO A 195       6.785   1.157  -6.055  1.00 15.00      A    O  
ATOM   1810  N   THR A 196       8.697  -0.008  -6.305  1.00 15.00      A    N  
ATOM   1811  HN  THR A 196       9.299  -0.453  -6.939  1.00 15.00      A    H  
ATOM   1812  CA  THR A 196       9.036  -0.021  -4.889  1.00 15.00      A    C  
ATOM   1813  CB  THR A 196      10.314  -0.856  -4.632  1.00 15.00      A    C  
ATOM   1814  OG1 THR A 196      10.701  -0.797  -3.250  1.00 15.00      A    O  
ATOM   1815  HG1 THR A 196      11.678  -0.843  -3.188  1.00 15.00      A    H  
ATOM   1816  CG2 THR A 196      11.459  -0.391  -5.520  1.00 15.00      A    C  
ATOM   1817  C   THR A 196       9.176   1.400  -4.328  1.00 15.00      A    C  
ATOM   1818  O   THR A 196       8.803   1.660  -3.182  1.00 15.00      A    O  
ATOM   1819  N   SER A 197       9.681   2.322  -5.147  1.00 15.00      A    N  
ATOM   1820  HN  SER A 197       9.968   2.060  -6.048  1.00 15.00      A    H  
ATOM   1821  CA  SER A 197       9.844   3.708  -4.724  1.00 15.00      A    C  
ATOM   1822  CB  SER A 197      10.654   4.490  -5.760  1.00 15.00      A    C  
ATOM   1823  OG  SER A 197      11.836   3.787  -6.108  1.00 15.00      A    O  
ATOM   1824  HG  SER A 197      12.293   4.254  -6.815  1.00 15.00      A    H  
ATOM   1825  C   SER A 197       8.484   4.370  -4.497  1.00 15.00      A    C  
ATOM   1826  O   SER A 197       8.340   5.239  -3.640  1.00 15.00      A    O  
ATOM   1827  N   LEU A 198       7.485   3.941  -5.263  1.00 15.00      A    N  
ATOM   1828  HN  LEU A 198       7.655   3.238  -5.924  1.00 15.00      A    H  
ATOM   1829  CA  LEU A 198       6.139   4.485  -5.131  1.00 15.00      A    C  
ATOM   1830  CB  LEU A 198       5.312   4.194  -6.388  1.00 15.00      A    C  
ATOM   1831  CG  LEU A 198       3.833   4.595  -6.340  1.00 15.00      A    C  
ATOM   1832  CD1 LEU A 198       3.675   6.108  -6.282  1.00 15.00      A    C  
ATOM   1833  CD2 LEU A 198       3.081   4.015  -7.527  1.00 15.00      A    C  
ATOM   1834  C   LEU A 198       5.462   3.893  -3.906  1.00 15.00      A    C  
ATOM   1835  O   LEU A 198       4.828   4.602  -3.127  1.00 15.00      A    O  
ATOM   1836  N   VAL A 199       5.615   2.585  -3.739  1.00 15.00      A    N  
ATOM   1837  HN  VAL A 199       6.130   2.077  -4.402  1.00 15.00      A    H  
ATOM   1838  CA  VAL A 199       5.031   1.882  -2.605  1.00 15.00      A    C  
ATOM   1839  CB  VAL A 199       5.246   0.359  -2.710  1.00 15.00      A    C  
ATOM   1840  CG1 VAL A 199       4.682  -0.355  -1.491  1.00 15.00      A    C  
ATOM   1841  CG2 VAL A 199       4.604  -0.176  -3.982  1.00 15.00      A    C  
ATOM   1842  C   VAL A 199       5.613   2.403  -1.295  1.00 15.00      A    C  
ATOM   1843  O   VAL A 199       4.905   2.533  -0.302  1.00 15.00      A    O  
ATOM   1844  N   HIS A 200       6.905   2.719  -1.308  1.00 15.00      A    N  
ATOM   1845  HN  HIS A 200       7.423   2.586  -2.133  1.00 15.00      A    H  
ATOM   1846  CA  HIS A 200       7.576   3.248  -0.124  1.00 15.00      A    C  
ATOM   1847  CB  HIS A 200       9.059   3.493  -0.417  1.00 15.00      A    C  
ATOM   1848  CG  HIS A 200       9.906   3.624   0.811  1.00 15.00      A    C  
ATOM   1849  ND1 HIS A 200       9.946   4.790   1.538  1.00 15.00      A    N  
ATOM   1850  CD2 HIS A 200      10.722   2.711   1.389  1.00 15.00      A    C  
ATOM   1851  CE1 HIS A 200      10.778   4.563   2.537  1.00 15.00      A    C  
ATOM   1852  NE2 HIS A 200      11.273   3.323   2.484  1.00 15.00      A    N  
ATOM   1853  HE2 HIS A 200      11.922   2.915   3.120  1.00 15.00      A    H  
ATOM   1854  C   HIS A 200       6.910   4.550   0.309  1.00 15.00      A    C  
ATOM   1855  O   HIS A 200       6.659   4.772   1.495  1.00 15.00      A    O  
ATOM   1856  N   HIS A 201       6.614   5.393  -0.673  1.00 15.00      A    N  
ATOM   1857  HN  HIS A 201       6.843   5.146  -1.594  1.00 15.00      A    H  
ATOM   1858  CA  HIS A 201       5.960   6.671  -0.431  1.00 15.00      A    C  
ATOM   1859  CB  HIS A 201       5.837   7.435  -1.756  1.00 15.00      A    C  
ATOM   1860  CG  HIS A 201       5.105   8.740  -1.675  1.00 15.00      A    C  
ATOM   1861  ND1 HIS A 201       4.021   8.996  -2.479  1.00 15.00      A    N  
ATOM   1862  CD2 HIS A 201       5.348   9.821  -0.893  1.00 15.00      A    C  
ATOM   1863  CE1 HIS A 201       3.625  10.215  -2.176  1.00 15.00      A    C  
ATOM   1864  NE2 HIS A 201       4.396  10.755  -1.224  1.00 15.00      A    N  
ATOM   1865  HE2 HIS A 201       4.295  11.642  -0.829  1.00 15.00      A    H  
ATOM   1866  C   HIS A 201       4.585   6.439   0.192  1.00 15.00      A    C  
ATOM   1867  O   HIS A 201       4.208   7.095   1.165  1.00 15.00      A    O  
ATOM   1868  N   VAL A 202       3.851   5.482  -0.366  1.00 15.00      A    N  
ATOM   1869  HN  VAL A 202       4.212   4.997  -1.141  1.00 15.00      A    H  
ATOM   1870  CA  VAL A 202       2.526   5.134   0.133  1.00 15.00      A    C  
ATOM   1871  CB  VAL A 202       1.836   4.100  -0.786  1.00 15.00      A    C  
ATOM   1872  CG1 VAL A 202       0.465   3.718  -0.249  1.00 15.00      A    C  
ATOM   1873  CG2 VAL A 202       1.717   4.642  -2.202  1.00 15.00      A    C  
ATOM   1874  C   VAL A 202       2.630   4.573   1.551  1.00 15.00      A    C  
ATOM   1875  O   VAL A 202       1.875   4.963   2.442  1.00 15.00      A    O  
ATOM   1876  N   HIS A 203       3.590   3.674   1.747  1.00 15.00      A    N  
ATOM   1877  HN  HIS A 203       4.155   3.411   0.984  1.00 15.00      A    H  
ATOM   1878  CA  HIS A 203       3.827   3.047   3.044  1.00 15.00      A    C  
ATOM   1879  CB  HIS A 203       5.011   2.079   2.943  1.00 15.00      A    C  
ATOM   1880  CG  HIS A 203       5.037   1.005   3.993  1.00 15.00      A    C  
ATOM   1881  ND1 HIS A 203       4.700  -0.292   3.693  1.00 15.00      A    N  
ATOM   1882  CD2 HIS A 203       5.379   1.084   5.304  1.00 15.00      A    C  
ATOM   1883  CE1 HIS A 203       4.838  -0.974   4.812  1.00 15.00      A    C  
ATOM   1884  NE2 HIS A 203       5.247  -0.187   5.815  1.00 15.00      A    N  
ATOM   1885  HE2 HIS A 203       5.411  -0.463   6.739  1.00 15.00      A    H  
ATOM   1886  C   HIS A 203       4.111   4.101   4.110  1.00 15.00      A    C  
ATOM   1887  O   HIS A 203       3.682   3.971   5.253  1.00 15.00      A    O  
ATOM   1888  N   ALA A 204       4.837   5.146   3.727  1.00 15.00      A    N  
ATOM   1889  HN  ALA A 204       5.161   5.189   2.798  1.00 15.00      A    H  
ATOM   1890  CA  ALA A 204       5.173   6.223   4.647  1.00 15.00      A    C  
ATOM   1891  CB  ALA A 204       6.208   7.149   4.028  1.00 15.00      A    C  
ATOM   1892  C   ALA A 204       3.928   7.006   5.058  1.00 15.00      A    C  
ATOM   1893  O   ALA A 204       3.691   7.232   6.246  1.00 15.00      A    O  
ATOM   1894  N   LEU A 205       3.130   7.399   4.071  1.00 15.00      A    N  
ATOM   1895  HN  LEU A 205       3.372   7.174   3.144  1.00 15.00      A    H  
ATOM   1896  CA  LEU A 205       1.907   8.157   4.321  1.00 15.00      A    C  
ATOM   1897  CB  LEU A 205       1.273   8.595   2.999  1.00 15.00      A    C  
ATOM   1898  CG  LEU A 205       2.176   9.365   2.033  1.00 15.00      A    C  
ATOM   1899  CD1 LEU A 205       1.493   9.528   0.685  1.00 15.00      A    C  
ATOM   1900  CD2 LEU A 205       2.555  10.721   2.610  1.00 15.00      A    C  
ATOM   1901  C   LEU A 205       0.906   7.332   5.123  1.00 15.00      A    C  
ATOM   1902  O   LEU A 205       0.301   7.820   6.077  1.00 15.00      A    O  
ATOM   1903  N   LEU A 206       0.747   6.073   4.729  1.00 15.00      A    N  
ATOM   1904  HN  LEU A 206       1.264   5.745   3.956  1.00 15.00      A    H  
ATOM   1905  CA  LEU A 206      -0.173   5.164   5.402  1.00 15.00      A    C  
ATOM   1906  CB  LEU A 206      -0.276   3.847   4.627  1.00 15.00      A    C  
ATOM   1907  CG  LEU A 206      -1.480   3.686   3.693  1.00 15.00      A    C  
ATOM   1908  CD1 LEU A 206      -1.598   4.867   2.742  1.00 15.00      A    C  
ATOM   1909  CD2 LEU A 206      -1.377   2.383   2.915  1.00 15.00      A    C  
ATOM   1910  C   LEU A 206       0.285   4.894   6.831  1.00 15.00      A    C  
ATOM   1911  O   LEU A 206      -0.522   4.612   7.715  1.00 15.00      A    O  
ATOM   1912  N   ARG A 207       1.591   4.979   7.045  1.00 15.00      A    N  
ATOM   1913  HN  ARG A 207       2.183   5.189   6.290  1.00 15.00      A    H  
ATOM   1914  CA  ARG A 207       2.172   4.754   8.358  1.00 15.00      A    C  
ATOM   1915  CB  ARG A 207       3.682   4.538   8.233  1.00 15.00      A    C  
ATOM   1916  CG  ARG A 207       4.379   4.158   9.527  1.00 15.00      A    C  
ATOM   1917  CD  ARG A 207       5.847   4.557   9.496  1.00 15.00      A    C  
ATOM   1918  NE  ARG A 207       6.559   3.971   8.356  1.00 15.00      A    N  
ATOM   1919  HE  ARG A 207       6.286   3.071   8.073  1.00 15.00      A    H  
ATOM   1920  CZ  ARG A 207       7.546   4.584   7.695  1.00 15.00      A    C  
ATOM   1921  NH1 ARG A 207       7.930   5.807   8.053  1.00 15.00      A    N  
ATOM   1922 HH11 ARG A 207       8.697   6.289   7.538  1.00 15.00      A    H  
ATOM   1923 HH12 ARG A 207       7.467   6.289   8.852  1.00 15.00      A    H  
ATOM   1924  NH2 ARG A 207       8.147   3.975   6.675  1.00 15.00      A    N  
ATOM   1925 HH21 ARG A 207       7.857   3.016   6.390  1.00 15.00      A    H  
ATOM   1926 HH22 ARG A 207       8.918   4.452   6.156  1.00 15.00      A    H  
ATOM   1927  C   ARG A 207       1.896   5.934   9.287  1.00 15.00      A    C  
ATOM   1928  O   ARG A 207       1.555   5.745  10.454  1.00 15.00      A    O  
ATOM   1929  N   GLU A 208       2.031   7.146   8.757  1.00 15.00      A    N  
ATOM   1930  HN  GLU A 208       2.279   7.229   7.809  1.00 15.00      A    H  
ATOM   1931  CA  GLU A 208       1.814   8.360   9.543  1.00 15.00      A    C  
ATOM   1932  CB  GLU A 208       2.234   9.598   8.746  1.00 15.00      A    C  
ATOM   1933  CG  GLU A 208       2.861  10.708   9.582  1.00 15.00      A    C  
ATOM   1934  CD  GLU A 208       1.883  11.361  10.543  1.00 15.00      A    C  
ATOM   1935  OE1 GLU A 208       0.877  11.927  10.075  1.00 15.00      A    O  
ATOM   1936  OE2 GLU A 208       2.125  11.310  11.768  1.00 15.00      A    O  
ATOM   1937  C   GLU A 208       0.360   8.483   9.987  1.00 15.00      A    C  
ATOM   1938  O   GLU A 208       0.074   8.593  11.178  1.00 15.00      A    O  
ATOM   1939  N   ALA A 209      -0.554   8.410   9.028  1.00 15.00      A    N  
ATOM   1940  HN  ALA A 209      -0.258   8.282   8.100  1.00 15.00      A    H  
ATOM   1941  CA  ALA A 209      -1.983   8.533   9.305  1.00 15.00      A    C  
ATOM   1942  CB  ALA A 209      -2.774   8.522   8.009  1.00 15.00      A    C  
ATOM   1943  C   ALA A 209      -2.503   7.459  10.266  1.00 15.00      A    C  
ATOM   1944  O   ALA A 209      -3.643   7.527  10.724  1.00 15.00      A    O  
ATOM   1945  N   ARG A 210      -1.676   6.474  10.581  1.00 15.00      A    N  
ATOM   1946  HN  ARG A 210      -0.773   6.467  10.204  1.00 15.00      A    H  
ATOM   1947  CA  ARG A 210      -2.086   5.412  11.483  1.00 15.00      A    C  
ATOM   1948  CB  ARG A 210      -1.962   4.045  10.806  1.00 15.00      A    C  
ATOM   1949  CG  ARG A 210      -2.956   3.803   9.683  1.00 15.00      A    C  
ATOM   1950  CD  ARG A 210      -3.698   2.487   9.870  1.00 15.00      A    C  
ATOM   1951  NE  ARG A 210      -2.792   1.356  10.100  1.00 15.00      A    N  
ATOM   1952  HE  ARG A 210      -2.613   1.112  11.034  1.00 15.00      A    H  
ATOM   1953  CZ  ARG A 210      -2.219   0.645   9.125  1.00 15.00      A    C  
ATOM   1954  NH1 ARG A 210      -2.456   0.949   7.854  1.00 15.00      A    N  
ATOM   1955 HH11 ARG A 210      -2.012   0.398   7.088  1.00 15.00      A    H  
ATOM   1956 HH12 ARG A 210      -3.091   1.742   7.616  1.00 15.00      A    H  
ATOM   1957  NH2 ARG A 210      -1.412  -0.371   9.425  1.00 15.00      A    N  
ATOM   1958 HH21 ARG A 210      -0.963  -0.929   8.666  1.00 15.00      A    H  
ATOM   1959 HH22 ARG A 210      -1.225  -0.617  10.421  1.00 15.00      A    H  
ATOM   1960  C   ARG A 210      -1.292   5.408  12.788  1.00 15.00      A    C  
ATOM   1961  O   ARG A 210      -1.871   5.363  13.877  1.00 15.00      A    O  
ATOM   1962  N   PHE A 211       0.029   5.480  12.687  1.00 15.00      A    N  
ATOM   1963  HN  PHE A 211       0.443   5.592  11.800  1.00 15.00      A    H  
ATOM   1964  CA  PHE A 211       0.883   5.412  13.868  1.00 15.00      A    C  
ATOM   1965  CB  PHE A 211       1.956   4.338  13.680  1.00 15.00      A    C  
ATOM   1966  CG  PHE A 211       1.402   2.991  13.320  1.00 15.00      A    C  
ATOM   1967  CD1 PHE A 211       0.697   2.248  14.251  1.00 15.00      A    C  
ATOM   1968  CD2 PHE A 211       1.583   2.470  12.049  1.00 15.00      A    C  
ATOM   1969  CE1 PHE A 211       0.183   1.010  13.924  1.00 15.00      A    C  
ATOM   1970  CE2 PHE A 211       1.072   1.231  11.715  1.00 15.00      A    C  
ATOM   1971  CZ  PHE A 211       0.370   0.500  12.653  1.00 15.00      A    C  
ATOM   1972  C   PHE A 211       1.541   6.732  14.241  1.00 15.00      A    C  
ATOM   1973  O   PHE A 211       1.954   6.900  15.387  1.00 15.00      A    O  
ATOM   1974  N   GLY A 212       1.629   7.655  13.294  1.00 15.00      A    N  
ATOM   1975  HN  GLY A 212       1.234   7.482  12.414  1.00 15.00      A    H  
ATOM   1976  CA  GLY A 212       2.269   8.936  13.549  1.00 15.00      A    C  
ATOM   1977  C   GLY A 212       1.580   9.741  14.631  1.00 15.00      A    C  
ATOM   1978  O   GLY A 212       0.373   9.598  14.847  1.00 15.00      A    O  
ATOM   1979  N   ASP A 213       2.349  10.590  15.307  1.00 15.00      A    N  
ATOM   1980  HN  ASP A 213       3.301  10.649  15.082  1.00 15.00      A    H  
ATOM   1981  CA  ASP A 213       1.829  11.425  16.386  1.00 15.00      A    C  
ATOM   1982  CB  ASP A 213       2.965  12.135  17.126  1.00 15.00      A    C  
ATOM   1983  CG  ASP A 213       3.949  11.167  17.749  1.00 15.00      A    C  
ATOM   1984  OD1 ASP A 213       3.524  10.340  18.584  1.00 15.00      A    O  
ATOM   1985  OD2 ASP A 213       5.145  11.231  17.396  1.00 15.00      A    O  
ATOM   1986  C   ASP A 213       0.813  12.441  15.881  1.00 15.00      A    C  
ATOM   1987  O   ASP A 213      -0.060  12.881  16.633  1.00 15.00      A    O  
ATOM   1988  N   ALA A 214       0.916  12.803  14.603  1.00 15.00      A    N  
ATOM   1989  HN  ALA A 214       1.621  12.403  14.043  1.00 15.00      A    H  
ATOM   1990  CA  ALA A 214      -0.006  13.763  14.011  1.00 15.00      A    C  
ATOM   1991  CB  ALA A 214       0.398  14.096  12.584  1.00 15.00      A    C  
ATOM   1992  C   ALA A 214      -1.427  13.216  14.060  1.00 15.00      A    C  
ATOM   1993  O   ALA A 214      -2.350  13.883  14.534  1.00 15.00      A    O  
ATOM   1994  N   ALA A 215      -1.590  11.989  13.585  1.00 15.00      A    N  
ATOM   1995  HN  ALA A 215      -0.814  11.515  13.206  1.00 15.00      A    H  
ATOM   1996  CA  ALA A 215      -2.888  11.335  13.594  1.00 15.00      A    C  
ATOM   1997  CB  ALA A 215      -2.954  10.261  12.522  1.00 15.00      A    C  
ATOM   1998  C   ALA A 215      -3.170  10.739  14.970  1.00 15.00      A    C  
ATOM   1999  O   ALA A 215      -4.323  10.522  15.341  1.00 15.00      A    O  
ATOM   2000  N   LYS A 216      -2.105  10.476  15.723  1.00 15.00      A    N  
ATOM   2001  HN  LYS A 216      -1.207  10.656  15.360  1.00 15.00      A    H  
ATOM   2002  CA  LYS A 216      -2.226   9.914  17.063  1.00 15.00      A    C  
ATOM   2003  CB  LYS A 216      -0.845   9.627  17.659  1.00 15.00      A    C  
ATOM   2004  CG  LYS A 216      -0.872   8.816  18.947  1.00 15.00      A    C  
ATOM   2005  CD  LYS A 216      -1.133   7.345  18.667  1.00 15.00      A    C  
ATOM   2006  CE  LYS A 216       0.039   6.707  17.938  1.00 15.00      A    C  
ATOM   2007  NZ  LYS A 216      -0.230   5.284  17.593  1.00 15.00      A    N  
ATOM   2008  HZ1 LYS A 216      -0.982   5.226  16.878  1.00 15.00      A    H  
ATOM   2009  HZ2 LYS A 216      -0.531   4.762  18.440  1.00 15.00      A    H  
ATOM   2010  HZ3 LYS A 216       0.631   4.842  17.214  1.00 15.00      A    H  
ATOM   2011  C   LYS A 216      -2.996  10.861  17.977  1.00 15.00      A    C  
ATOM   2012  O   LYS A 216      -4.034  10.496  18.526  1.00 15.00      A    O  
ATOM   2013  N   ALA A 217      -2.488  12.083  18.111  1.00 15.00      A    N  
ATOM   2014  HN  ALA A 217      -1.656  12.311  17.634  1.00 15.00      A    H  
ATOM   2015  CA  ALA A 217      -3.118  13.091  18.957  1.00 15.00      A    C  
ATOM   2016  CB  ALA A 217      -2.255  14.342  19.029  1.00 15.00      A    C  
ATOM   2017  C   ALA A 217      -4.521  13.432  18.458  1.00 15.00      A    C  
ATOM   2018  O   ALA A 217      -5.411  13.751  19.245  1.00 15.00      A    O  
ATOM   2019  N   ALA A 218      -4.714  13.353  17.147  1.00 15.00      A    N  
ATOM   2020  HN  ALA A 218      -3.967  13.092  16.569  1.00 15.00      A    H  
ATOM   2021  CA  ALA A 218      -6.010  13.643  16.549  1.00 15.00      A    C  
ATOM   2022  CB  ALA A 218      -5.885  13.741  15.037  1.00 15.00      A    C  
ATOM   2023  C   ALA A 218      -7.026  12.572  16.937  1.00 15.00      A    C  
ATOM   2024  O   ALA A 218      -8.178  12.872  17.253  1.00 15.00      A    O  
ATOM   2025  N   ARG A 219      -6.582  11.321  16.918  1.00 15.00      A    N  
ATOM   2026  HN  ARG A 219      -5.652  11.150  16.652  1.00 15.00      A    H  
ATOM   2027  CA  ARG A 219      -7.431  10.193  17.273  1.00 15.00      A    C  
ATOM   2028  CB  ARG A 219      -6.717   8.884  16.917  1.00 15.00      A    C  
ATOM   2029  CG  ARG A 219      -7.640   7.710  16.639  1.00 15.00      A    C  
ATOM   2030  CD  ARG A 219      -6.872   6.530  16.058  1.00 15.00      A    C  
ATOM   2031  NE  ARG A 219      -6.727   6.621  14.605  1.00 15.00      A    N  
ATOM   2032  HE  ARG A 219      -7.562   6.538  14.059  1.00 15.00      A    H  
ATOM   2033  CZ  ARG A 219      -5.566   6.780  13.969  1.00 15.00      A    C  
ATOM   2034  NH1 ARG A 219      -4.426   6.853  14.656  1.00 15.00      A    N  
ATOM   2035 HH11 ARG A 219      -4.440   6.794  15.693  1.00 15.00      A    H  
ATOM   2036 HH12 ARG A 219      -3.518   6.970  14.156  1.00 15.00      A    H  
ATOM   2037  NH2 ARG A 219      -5.552   6.876  12.645  1.00 15.00      A    N  
ATOM   2038 HH21 ARG A 219      -4.653   7.002  12.125  1.00 15.00      A    H  
ATOM   2039 HH22 ARG A 219      -6.452   6.831  12.106  1.00 15.00      A    H  
ATOM   2040  C   ARG A 219      -7.751  10.239  18.765  1.00 15.00      A    C  
ATOM   2041  O   ARG A 219      -8.850   9.884  19.192  1.00 15.00      A    O  
ATOM   2042  N   GLU A 220      -6.777  10.700  19.541  1.00 15.00      A    N  
ATOM   2043  HN  GLU A 220      -5.927  10.959  19.126  1.00 15.00      A    H  
ATOM   2044  CA  GLU A 220      -6.914  10.825  20.986  1.00 15.00      A    C  
ATOM   2045  CB  GLU A 220      -5.587  11.293  21.584  1.00 15.00      A    C  
ATOM   2046  CG  GLU A 220      -4.880  10.260  22.444  1.00 15.00      A    C  
ATOM   2047  CD  GLU A 220      -3.806  10.882  23.310  1.00 15.00      A    C  
ATOM   2048  OE1 GLU A 220      -4.079  11.909  23.913  1.00 15.00      A    O  
ATOM   2049  OE2 GLU A 220      -2.699  10.340  23.395  1.00 15.00      A    O  
ATOM   2050  C   GLU A 220      -8.000  11.834  21.347  1.00 15.00      A    C  
ATOM   2051  O   GLU A 220      -8.861  11.567  22.187  1.00 15.00      A    O  
ATOM   2052  N   ALA A 221      -7.949  12.995  20.699  1.00 15.00      A    N  
ATOM   2053  HN  ALA A 221      -7.233  13.139  20.039  1.00 15.00      A    H  
ATOM   2054  CA  ALA A 221      -8.910  14.066  20.943  1.00 15.00      A    C  
ATOM   2055  CB  ALA A 221      -8.575  15.280  20.095  1.00 15.00      A    C  
ATOM   2056  C   ALA A 221     -10.344  13.617  20.682  1.00 15.00      A    C  
ATOM   2057  O   ALA A 221     -11.280  14.106  21.314  1.00 15.00      A    O  
ATOM   2058  N   ARG A 222     -10.511  12.679  19.758  1.00 15.00      A    N  
ATOM   2059  HN  ARG A 222      -9.723  12.326  19.288  1.00 15.00      A    H  
ATOM   2060  CA  ARG A 222     -11.830  12.162  19.423  1.00 15.00      A    C  
ATOM   2061  CB  ARG A 222     -11.742  11.218  18.224  1.00 15.00      A    C  
ATOM   2062  CG  ARG A 222     -13.083  10.668  17.768  1.00 15.00      A    C  
ATOM   2063  CD  ARG A 222     -12.901   9.592  16.714  1.00 15.00      A    C  
ATOM   2064  NE  ARG A 222     -14.174   9.004  16.302  1.00 15.00      A    N  
ATOM   2065  HE  ARG A 222     -14.991   9.501  16.529  1.00 15.00      A    H  
ATOM   2066  CZ  ARG A 222     -14.280   7.847  15.645  1.00 15.00      A    C  
ATOM   2067  NH1 ARG A 222     -13.186   7.159  15.322  1.00 15.00      A    N  
ATOM   2068 HH11 ARG A 222     -13.261   6.255  14.805  1.00 15.00      A    H  
ATOM   2069 HH12 ARG A 222     -12.243   7.519  15.582  1.00 15.00      A    H  
ATOM   2070  NH2 ARG A 222     -15.481   7.384  15.305  1.00 15.00      A    N  
ATOM   2071 HH21 ARG A 222     -16.340   7.920  15.553  1.00 15.00      A    H  
ATOM   2072 HH22 ARG A 222     -15.567   6.482  14.790  1.00 15.00      A    H  
ATOM   2073  C   ARG A 222     -12.447  11.436  20.616  1.00 15.00      A    C  
ATOM   2074  O   ARG A 222     -13.655  11.505  20.840  1.00 15.00      A    O  
ATOM   2075  N   SER A 223     -11.609  10.750  21.379  1.00 15.00      A    N  
ATOM   2076  HN  SER A 223     -10.653  10.737  21.151  1.00 15.00      A    H  
ATOM   2077  CA  SER A 223     -12.062  10.010  22.548  1.00 15.00      A    C  
ATOM   2078  CB  SER A 223     -10.994   8.995  22.951  1.00 15.00      A    C  
ATOM   2079  OG  SER A 223     -10.335   8.489  21.802  1.00 15.00      A    O  
ATOM   2080  HG  SER A 223     -10.580   7.571  21.672  1.00 15.00      A    H  
ATOM   2081  C   SER A 223     -12.355  10.956  23.708  1.00 15.00      A    C  
ATOM   2082  O   SER A 223     -13.027  10.591  24.672  1.00 15.00      A    O  
ATOM   2083  N   ARG A 224     -11.840  12.170  23.609  1.00 15.00      A    N  
ATOM   2084  HN  ARG A 224     -11.298  12.398  22.824  1.00 15.00      A    H  
ATOM   2085  CA  ARG A 224     -12.055  13.172  24.639  1.00 15.00      A    C  
ATOM   2086  CB  ARG A 224     -10.787  14.000  24.850  1.00 15.00      A    C  
ATOM   2087  CG  ARG A 224      -9.501  13.191  24.894  1.00 15.00      A    C  
ATOM   2088  CD  ARG A 224      -8.369  14.026  25.459  1.00 15.00      A    C  
ATOM   2089  NE  ARG A 224      -7.057  13.643  24.945  1.00 15.00      A    N  
ATOM   2090  HE  ARG A 224      -6.858  12.680  24.866  1.00 15.00      A    H  
ATOM   2091  CZ  ARG A 224      -6.136  14.532  24.573  1.00 15.00      A    C  
ATOM   2092  NH1 ARG A 224      -6.394  15.824  24.633  1.00 15.00      A    N  
ATOM   2093 HH11 ARG A 224      -5.674  16.513  24.347  1.00 15.00      A    H  
ATOM   2094 HH12 ARG A 224      -7.335  16.160  24.961  1.00 15.00      A    H  
ATOM   2095  NH2 ARG A 224      -4.959  14.129  24.158  1.00 15.00      A    N  
ATOM   2096 HH21 ARG A 224      -4.232  14.804  23.866  1.00 15.00      A    H  
ATOM   2097 HH22 ARG A 224      -4.742  13.100  24.125  1.00 15.00      A    H  
ATOM   2098  C   ARG A 224     -13.209  14.091  24.251  1.00 15.00      A    C  
ATOM   2099  O   ARG A 224     -13.683  14.879  25.066  1.00 15.00      A    O  
ATOM   2100  N   GLN A 225     -13.649  13.970  22.996  1.00 15.00      A    N  
ATOM   2101  HN  GLN A 225     -13.224  13.309  22.411  1.00 15.00      A    H  
ATOM   2102  CA  GLN A 225     -14.736  14.784  22.458  1.00 15.00      A    C  
ATOM   2103  CB  GLN A 225     -16.049  14.570  23.232  1.00 15.00      A    C  
ATOM   2104  CG  GLN A 225     -16.676  13.195  23.041  1.00 15.00      A    C  
ATOM   2105  CD  GLN A 225     -18.010  13.050  23.754  1.00 15.00      A    C  
ATOM   2106  OE1 GLN A 225     -18.072  12.623  24.904  1.00 15.00      A    O  
ATOM   2107  NE2 GLN A 225     -19.090  13.403  23.072  1.00 15.00      A    N  
ATOM   2108 HE21 GLN A 225     -18.972  13.734  22.160  1.00 15.00      A    H  
ATOM   2109 HE22 GLN A 225     -19.961  13.320  23.513  1.00 15.00      A    H  
ATOM   2110  C   GLN A 225     -14.353  16.265  22.418  1.00 15.00      A    C  
ATOM   2111  O   GLN A 225     -15.207  17.139  22.556  1.00 15.00      A    O  
ATOM   2112  N   GLU A 226     -13.065  16.539  22.219  1.00 15.00      A    N  
ATOM   2113  HN  GLU A 226     -12.429  15.798  22.110  1.00 15.00      A    H  
ATOM   2114  CA  GLU A 226     -12.575  17.916  22.159  1.00 15.00      A    C  
ATOM   2115  CB  GLU A 226     -11.186  18.026  22.793  1.00 15.00      A    C  
ATOM   2116  CG  GLU A 226     -11.170  17.697  24.278  1.00 15.00      A    C  
ATOM   2117  CD  GLU A 226      -9.772  17.639  24.864  1.00 15.00      A    C  
ATOM   2118  OE1 GLU A 226      -9.474  18.442  25.769  1.00 15.00      A    O  
ATOM   2119  OE2 GLU A 226      -8.969  16.787  24.421  1.00 15.00      A    O  
ATOM   2120  C   GLU A 226     -12.561  18.444  20.722  1.00 15.00      A    C  
ATOM   2121  O   GLU A 226     -13.078  17.797  19.810  1.00 15.00      A    O  
ATOM   2122  N   SER A 227     -11.969  19.617  20.523  1.00 15.00      A    N  
ATOM   2123  HN  SER A 227     -11.561  20.084  21.283  1.00 15.00      A    H  
ATOM   2124  CA  SER A 227     -11.897  20.222  19.199  1.00 15.00      A    C  
ATOM   2125  CB  SER A 227     -12.448  21.656  19.241  1.00 15.00      A    C  
ATOM   2126  OG  SER A 227     -12.791  22.124  17.944  1.00 15.00      A    O  
ATOM   2127  HG  SER A 227     -12.043  22.016  17.352  1.00 15.00      A    H  
ATOM   2128  C   SER A 227     -10.457  20.226  18.693  1.00 15.00      A    C  
ATOM   2129  O   SER A 227      -9.611  20.948  19.219  1.00 15.00      A    O  
ATOM   2130  N   TRP A 228     -10.178  19.415  17.683  1.00 15.00      A    N  
ATOM   2131  HN  TRP A 228     -10.887  18.854  17.305  1.00 15.00      A    H  
ATOM   2132  CA  TRP A 228      -8.838  19.345  17.119  1.00 15.00      A    C  
ATOM   2133  CB  TRP A 228      -8.415  17.890  16.892  1.00 15.00      A    C  
ATOM   2134  CG  TRP A 228      -6.966  17.648  17.191  1.00 15.00      A    C  
ATOM   2135  CD1 TRP A 228      -6.012  17.208  16.323  1.00 15.00      A    C  
ATOM   2136  CD2 TRP A 228      -6.304  17.849  18.447  1.00 15.00      A    C  
ATOM   2137  NE1 TRP A 228      -4.799  17.115  16.961  1.00 15.00      A    N  
ATOM   2138  HE1 TRP A 228      -3.962  16.820  16.547  1.00 15.00      A    H  
ATOM   2139  CE2 TRP A 228      -4.952  17.504  18.266  1.00 15.00      A    C  
ATOM   2140  CE3 TRP A 228      -6.726  18.285  19.708  1.00 15.00      A    C  
ATOM   2141  CZ2 TRP A 228      -4.017  17.583  19.297  1.00 15.00      A    C  
ATOM   2142  CZ3 TRP A 228      -5.798  18.363  20.729  1.00 15.00      A    C  
ATOM   2143  CH2 TRP A 228      -4.459  18.015  20.518  1.00 15.00      A    C  
ATOM   2144  C   TRP A 228      -8.763  20.142  15.819  1.00 15.00      A    C  
ATOM   2145  O   TRP A 228      -9.684  20.092  15.005  1.00 15.00      A    O  
ATOM   2146  N   PRO A 229      -7.674  20.906  15.620  1.00 15.00      A    N  
ATOM   2147  CA  PRO A 229      -7.485  21.722  14.413  1.00 15.00      A    C  
ATOM   2148  CB  PRO A 229      -6.187  22.490  14.689  1.00 15.00      A    C  
ATOM   2149  CG  PRO A 229      -5.479  21.683  15.721  1.00 15.00      A    C  
ATOM   2150  CD  PRO A 229      -6.552  21.055  16.564  1.00 15.00      A    C  
ATOM   2151  C   PRO A 229      -7.349  20.887  13.138  1.00 15.00      A    C  
ATOM   2152  O   PRO A 229      -7.496  21.405  12.032  1.00 15.00      A    O  
ATOM   2153  N   HIS A 230      -7.063  19.600  13.292  1.00 15.00      A    N  
ATOM   2154  HN  HIS A 230      -6.957  19.235  14.196  1.00 15.00      A    H  
ATOM   2155  CA  HIS A 230      -6.918  18.714  12.145  1.00 15.00      A    C  
ATOM   2156  CB  HIS A 230      -5.451  18.580  11.704  1.00 15.00      A    C  
ATOM   2157  CG  HIS A 230      -4.554  17.839  12.654  1.00 15.00      A    C  
ATOM   2158  ND1 HIS A 230      -3.806  18.500  13.600  1.00 15.00      A    N  
ATOM   2159  CD2 HIS A 230      -4.301  16.508  12.737  1.00 15.00      A    C  
ATOM   2160  CE1 HIS A 230      -3.118  17.569  14.232  1.00 15.00      A    C  
ATOM   2161  NE2 HIS A 230      -3.385  16.351  13.746  1.00 15.00      A    N  
ATOM   2162  HE2 HIS A 230      -2.995  15.498  14.048  1.00 15.00      A    H  
ATOM   2163  C   HIS A 230      -7.552  17.354  12.411  1.00 15.00      A    C  
ATOM   2164  O   HIS A 230      -7.760  16.973  13.563  1.00 15.00      A    O  
ATOM   2165  N   GLY A 231      -7.857  16.632  11.341  1.00 15.00      A    N  
ATOM   2166  HN  GLY A 231      -7.651  16.985  10.452  1.00 15.00      A    H  
ATOM   2167  CA  GLY A 231      -8.471  15.327  11.473  1.00 15.00      A    C  
ATOM   2168  C   GLY A 231      -7.497  14.201  11.189  1.00 15.00      A    C  
ATOM   2169  O   GLY A 231      -6.296  14.432  11.058  1.00 15.00      A    O  
ATOM   2170  N   PHE A 232      -8.017  12.987  11.075  1.00 15.00      A    N  
ATOM   2171  HN  PHE A 232      -8.986  12.869  11.162  1.00 15.00      A    H  
ATOM   2172  CA  PHE A 232      -7.187  11.818  10.819  1.00 15.00      A    C  
ATOM   2173  CB  PHE A 232      -6.765  11.176  12.149  1.00 15.00      A    C  
ATOM   2174  CG  PHE A 232      -7.921  10.733  13.008  1.00 15.00      A    C  
ATOM   2175  CD1 PHE A 232      -8.551  11.624  13.862  1.00 15.00      A    C  
ATOM   2176  CD2 PHE A 232      -8.380   9.427  12.958  1.00 15.00      A    C  
ATOM   2177  CE1 PHE A 232      -9.614  11.223  14.648  1.00 15.00      A    C  
ATOM   2178  CE2 PHE A 232      -9.442   9.020  13.741  1.00 15.00      A    C  
ATOM   2179  CZ  PHE A 232     -10.061   9.919  14.586  1.00 15.00      A    C  
ATOM   2180  C   PHE A 232      -7.937  10.794   9.974  1.00 15.00      A    C  
ATOM   2181  O   PHE A 232      -9.141  10.922   9.752  1.00 15.00      A    O  
ATOM   2182  N   SER A 233      -7.211   9.792   9.498  1.00 15.00      A    N  
ATOM   2183  HN  SER A 233      -6.250   9.770   9.683  1.00 15.00      A    H  
ATOM   2184  CA  SER A 233      -7.787   8.723   8.701  1.00 15.00      A    C  
ATOM   2185  CB  SER A 233      -7.185   8.747   7.295  1.00 15.00      A    C  
ATOM   2186  OG  SER A 233      -5.924   9.396   7.297  1.00 15.00      A    O  
ATOM   2187  HG  SER A 233      -5.810   9.881   6.475  1.00 15.00      A    H  
ATOM   2188  C   SER A 233      -7.510   7.385   9.385  1.00 15.00      A    C  
ATOM   2189  O   SER A 233      -6.489   7.229  10.053  1.00 15.00      A    O  
ATOM   2190  N   GLU A 234      -8.418   6.430   9.231  1.00 15.00      A    N  
ATOM   2191  HN  GLU A 234      -9.216   6.611   8.698  1.00 15.00      A    H  
ATOM   2192  CA  GLU A 234      -8.261   5.121   9.865  1.00 15.00      A    C  
ATOM   2193  CB  GLU A 234      -9.624   4.561  10.284  1.00 15.00      A    C  
ATOM   2194  CG  GLU A 234      -9.761   4.302  11.777  1.00 15.00      A    C  
ATOM   2195  CD  GLU A 234      -9.785   5.577  12.600  1.00 15.00      A    C  
ATOM   2196  OE1 GLU A 234     -10.892   6.109  12.846  1.00 15.00      A    O  
ATOM   2197  OE2 GLU A 234      -8.696   6.042  13.010  1.00 15.00      A    O  
ATOM   2198  C   GLU A 234      -7.528   4.113   8.977  1.00 15.00      A    C  
ATOM   2199  O   GLU A 234      -6.586   3.463   9.423  1.00 15.00      A    O  
ATOM   2200  N   TYR A 235      -7.970   3.997   7.723  1.00 15.00      A    N  
ATOM   2201  HN  TYR A 235      -8.712   4.561   7.438  1.00 15.00      A    H  
ATOM   2202  CA  TYR A 235      -7.386   3.057   6.755  1.00 15.00      A    C  
ATOM   2203  CB  TYR A 235      -5.880   3.275   6.559  1.00 15.00      A    C  
ATOM   2204  CG  TYR A 235      -5.525   4.499   5.752  1.00 15.00      A    C  
ATOM   2205  CD1 TYR A 235      -5.876   4.598   4.412  1.00 15.00      A    C  
ATOM   2206  CD2 TYR A 235      -4.831   5.552   6.328  1.00 15.00      A    C  
ATOM   2207  CE1 TYR A 235      -5.548   5.716   3.670  1.00 15.00      A    C  
ATOM   2208  CE2 TYR A 235      -4.499   6.673   5.595  1.00 15.00      A    C  
ATOM   2209  CZ  TYR A 235      -4.859   6.751   4.267  1.00 15.00      A    C  
ATOM   2210  OH  TYR A 235      -4.530   7.868   3.535  1.00 15.00      A    O  
ATOM   2211  HH  TYR A 235      -3.609   8.092   3.687  1.00 15.00      A    H  
ATOM   2212  C   TYR A 235      -7.665   1.600   7.130  1.00 15.00      A    C  
ATOM   2213  O   TYR A 235      -6.766   0.883   7.569  1.00 15.00      A    O  
ATOM   2214  N   PRO A 236      -8.918   1.147   6.972  1.00 15.00      A    N  
ATOM   2215  CA  PRO A 236      -9.306  -0.221   7.287  1.00 15.00      A    C  
ATOM   2216  CB  PRO A 236     -10.753  -0.033   7.740  1.00 15.00      A    C  
ATOM   2217  CG  PRO A 236     -11.264   1.105   6.914  1.00 15.00      A    C  
ATOM   2218  CD  PRO A 236     -10.068   1.928   6.490  1.00 15.00      A    C  
ATOM   2219  C   PRO A 236      -9.260  -1.131   6.058  1.00 15.00      A    C  
ATOM   2220  O   PRO A 236      -9.094  -0.659   4.933  1.00 15.00      A    O  
ATOM   2221  N   ASN A 237      -9.412  -2.434   6.294  1.00 15.00      A    N  
ATOM   2222  HN  ASN A 237      -9.538  -2.731   7.219  1.00 15.00      A    H  
ATOM   2223  CA  ASN A 237      -9.408  -3.444   5.230  1.00 15.00      A    C  
ATOM   2224  CB  ASN A 237     -10.644  -3.320   4.325  1.00 15.00      A    C  
ATOM   2225  CG  ASN A 237     -11.960  -3.427   5.071  1.00 15.00      A    C  
ATOM   2226  OD1 ASN A 237     -12.026  -3.955   6.180  1.00 15.00      A    O  
ATOM   2227  ND2 ASN A 237     -13.027  -2.933   4.458  1.00 15.00      A    N  
ATOM   2228 HD21 ASN A 237     -12.908  -2.535   3.570  1.00 15.00      A    H  
ATOM   2229 HD22 ASN A 237     -13.889  -2.988   4.916  1.00 15.00      A    H  
ATOM   2230  C   ASN A 237      -8.133  -3.400   4.390  1.00 15.00      A    C  
ATOM   2231  O   ASN A 237      -8.178  -3.526   3.167  1.00 15.00      A    O  
ATOM   2232  N   LEU A 238      -6.996  -3.234   5.051  1.00 15.00      A    N  
ATOM   2233  HN  LEU A 238      -7.015  -3.154   6.024  1.00 15.00      A    H  
ATOM   2234  CA  LEU A 238      -5.718  -3.180   4.355  1.00 15.00      A    C  
ATOM   2235  CB  LEU A 238      -4.763  -2.204   5.040  1.00 15.00      A    C  
ATOM   2236  CG  LEU A 238      -4.401  -0.950   4.241  1.00 15.00      A    C  
ATOM   2237  CD1 LEU A 238      -5.593  -0.014   4.130  1.00 15.00      A    C  
ATOM   2238  CD2 LEU A 238      -3.212  -0.240   4.864  1.00 15.00      A    C  
ATOM   2239  C   LEU A 238      -5.090  -4.566   4.268  1.00 15.00      A    C  
ATOM   2240  O   LEU A 238      -5.107  -5.327   5.236  1.00 15.00      A    O  
ATOM   2241  N   ALA A 239      -4.533  -4.886   3.110  1.00 15.00      A    N  
ATOM   2242  HN  ALA A 239      -4.533  -4.224   2.381  1.00 15.00      A    H  
ATOM   2243  CA  ALA A 239      -3.911  -6.186   2.896  1.00 15.00      A    C  
ATOM   2244  CB  ALA A 239      -4.106  -6.638   1.457  1.00 15.00      A    C  
ATOM   2245  C   ALA A 239      -2.428  -6.163   3.260  1.00 15.00      A    C  
ATOM   2246  O   ALA A 239      -1.658  -5.358   2.727  1.00 15.00      A    O  
ATOM   2247  N   ILE A 240      -2.031  -7.052   4.164  1.00 15.00      A    N  
ATOM   2248  HN  ILE A 240      -2.690  -7.669   4.548  1.00 15.00      A    H  
ATOM   2249  CA  ILE A 240      -0.642  -7.132   4.603  1.00 15.00      A    C  
ATOM   2250  CB  ILE A 240      -0.523  -7.317   6.135  1.00 15.00      A    C  
ATOM   2251  CG1 ILE A 240      -1.325  -6.233   6.871  1.00 15.00      A    C  
ATOM   2252  CG2 ILE A 240       0.937  -7.287   6.578  1.00 15.00      A    C  
ATOM   2253  CD1 ILE A 240      -0.842  -4.819   6.611  1.00 15.00      A    C  
ATOM   2254  C   ILE A 240       0.114  -8.241   3.865  1.00 15.00      A    C  
ATOM   2255  O   ILE A 240       0.440  -9.288   4.431  1.00 15.00      A    O  
ATOM   2256  N   GLN A 241       0.357  -8.011   2.583  1.00 15.00      A    N  
ATOM   2257  HN  GLN A 241       0.027  -7.180   2.183  1.00 15.00      A    H  
ATOM   2258  CA  GLN A 241       1.089  -8.955   1.747  1.00 15.00      A    C  
ATOM   2259  CB  GLN A 241       0.788  -8.654   0.273  1.00 15.00      A    C  
ATOM   2260  CG  GLN A 241       1.679  -9.354  -0.742  1.00 15.00      A    C  
ATOM   2261  CD  GLN A 241       1.513  -8.784  -2.137  1.00 15.00      A    C  
ATOM   2262  OE1 GLN A 241       1.165  -7.616  -2.309  1.00 15.00      A    O  
ATOM   2263  NE2 GLN A 241       1.770  -9.602  -3.144  1.00 15.00      A    N  
ATOM   2264 HE21 GLN A 241       2.051 -10.518  -2.937  1.00 15.00      A    H  
ATOM   2265 HE22 GLN A 241       1.670  -9.258  -4.055  1.00 15.00      A    H  
ATOM   2266  C   GLN A 241       2.587  -8.828   2.027  1.00 15.00      A    C  
ATOM   2267  O   GLN A 241       3.034  -7.804   2.541  1.00 15.00      A    O  
ATOM   2268  N   LYS A 242       3.351  -9.872   1.712  1.00 15.00      A    N  
ATOM   2269  HN  LYS A 242       2.936 -10.666   1.311  1.00 15.00      A    H  
ATOM   2270  CA  LYS A 242       4.793  -9.866   1.923  1.00 15.00      A    C  
ATOM   2271  CB  LYS A 242       5.165 -10.251   3.361  1.00 15.00      A    C  
ATOM   2272  CG  LYS A 242       4.377 -11.416   3.942  1.00 15.00      A    C  
ATOM   2273  CD  LYS A 242       5.034 -11.945   5.210  1.00 15.00      A    C  
ATOM   2274  CE  LYS A 242       5.252 -10.844   6.242  1.00 15.00      A    C  
ATOM   2275  NZ  LYS A 242       3.969 -10.356   6.819  1.00 15.00      A    N  
ATOM   2276  HZ1 LYS A 242       3.354  -9.989   6.065  1.00 15.00      A    H  
ATOM   2277  HZ2 LYS A 242       4.151  -9.593   7.501  1.00 15.00      A    H  
ATOM   2278  HZ3 LYS A 242       3.478 -11.132   7.308  1.00 15.00      A    H  
ATOM   2279  C   LYS A 242       5.495 -10.768   0.915  1.00 15.00      A    C  
ATOM   2280  O   LYS A 242       5.059 -11.890   0.667  1.00 15.00      A    O  
ATOM   2281  N   PHE A 243       6.573 -10.260   0.329  1.00 15.00      A    N  
ATOM   2282  HN  PHE A 243       6.858  -9.355   0.563  1.00 15.00      A    H  
ATOM   2283  CA  PHE A 243       7.337 -11.008  -0.665  1.00 15.00      A    C  
ATOM   2284  CB  PHE A 243       7.944 -10.051  -1.694  1.00 15.00      A    C  
ATOM   2285  CG  PHE A 243       7.076  -8.865  -2.009  1.00 15.00      A    C  
ATOM   2286  CD1 PHE A 243       5.865  -9.027  -2.661  1.00 15.00      A    C  
ATOM   2287  CD2 PHE A 243       7.472  -7.586  -1.650  1.00 15.00      A    C  
ATOM   2288  CE1 PHE A 243       5.064  -7.939  -2.948  1.00 15.00      A    C  
ATOM   2289  CE2 PHE A 243       6.676  -6.494  -1.934  1.00 15.00      A    C  
ATOM   2290  CZ  PHE A 243       5.471  -6.671  -2.584  1.00 15.00      A    C  
ATOM   2291  C   PHE A 243       8.442 -11.824  -0.006  1.00 15.00      A    C  
ATOM   2292  O   PHE A 243       8.861 -12.860  -0.524  1.00 15.00      A    O  
ATOM   2293  N   GLY A 244       8.921 -11.343   1.134  1.00 15.00      A    N  
ATOM   2294  HN  GLY A 244       8.546 -10.519   1.501  1.00 15.00      A    H  
ATOM   2295  CA  GLY A 244       9.974 -12.036   1.845  1.00 15.00      A    C  
ATOM   2296  C   GLY A 244       9.421 -13.082   2.787  1.00 15.00      A    C  
ATOM   2297  O   GLY A 244       8.884 -12.745   3.842  1.00 15.00      A    O  
ATOM   2298  N   GLY A 245       9.535 -14.345   2.391  1.00 15.00      A    N  
ATOM   2299  HN  GLY A 245       9.950 -14.537   1.525  1.00 15.00      A    H  
ATOM   2300  CA  GLY A 245       9.039 -15.437   3.211  1.00 15.00      A    C  
ATOM   2301  C   GLY A 245       9.735 -15.518   4.554  1.00 15.00      A    C  
ATOM   2302  O   GLY A 245       9.126 -15.272   5.593  1.00 15.00      A    O  
ATOM   2303  N   THR A 246      11.010 -15.871   4.537  1.00 15.00      A    N  
ATOM   2304  HN  THR A 246      11.441 -16.081   3.685  1.00 15.00      A    H  
ATOM   2305  CA  THR A 246      11.779 -15.973   5.764  1.00 15.00      A    C  
ATOM   2306  CB  THR A 246      12.672 -17.226   5.755  1.00 15.00      A    C  
ATOM   2307  OG1 THR A 246      12.776 -17.727   4.412  1.00 15.00      A    O  
ATOM   2308  HG1 THR A 246      12.359 -18.593   4.363  1.00 15.00      A    H  
ATOM   2309  CG2 THR A 246      12.085 -18.305   6.653  1.00 15.00      A    C  
ATOM   2310  C   THR A 246      12.645 -14.737   5.973  1.00 15.00      A    C  
ATOM   2311  O   THR A 246      12.875 -14.312   7.101  1.00 15.00      A    O  
ATOM   2312  N   LYS A 247      13.133 -14.167   4.875  1.00 15.00      A    N  
ATOM   2313  HN  LYS A 247      12.910 -14.543   4.000  1.00 15.00      A    H  
ATOM   2314  CA  LYS A 247      13.980 -12.984   4.944  1.00 15.00      A    C  
ATOM   2315  CB  LYS A 247      15.464 -13.375   4.969  1.00 15.00      A    C  
ATOM   2316  CG  LYS A 247      15.795 -14.607   5.804  1.00 15.00      A    C  
ATOM   2317  CD  LYS A 247      17.282 -14.905   5.790  1.00 15.00      A    C  
ATOM   2318  CE  LYS A 247      17.852 -14.781   4.389  1.00 15.00      A    C  
ATOM   2319  NZ  LYS A 247      17.943 -16.084   3.680  1.00 15.00      A    N  
ATOM   2320  HZ1 LYS A 247      18.449 -15.957   2.777  1.00 15.00      A    H  
ATOM   2321  HZ2 LYS A 247      16.994 -16.455   3.485  1.00 15.00      A    H  
ATOM   2322  HZ3 LYS A 247      18.462 -16.770   4.260  1.00 15.00      A    H  
ATOM   2323  C   LYS A 247      13.715 -12.060   3.758  1.00 15.00      A    C  
ATOM   2324  O   LYS A 247      14.114 -12.353   2.631  1.00 15.00      A    O  
ATOM   2325  N   PRO A 248      13.017 -10.940   3.995  1.00 15.00      A    N  
ATOM   2326  CA  PRO A 248      12.700  -9.952   2.952  1.00 15.00      A    C  
ATOM   2327  CB  PRO A 248      11.703  -9.006   3.638  1.00 15.00      A    C  
ATOM   2328  CG  PRO A 248      11.277  -9.716   4.880  1.00 15.00      A    C  
ATOM   2329  CD  PRO A 248      12.447 -10.556   5.292  1.00 15.00      A    C  
ATOM   2330  C   PRO A 248      13.937  -9.173   2.504  1.00 15.00      A    C  
ATOM   2331  O   PRO A 248      13.886  -8.390   1.554  1.00 15.00      A    O  
ATOM   2332  N   GLN A 249      15.049  -9.404   3.192  1.00 15.00      A    N  
ATOM   2333  HN  GLN A 249      15.019 -10.038   3.942  1.00 15.00      A    H  
ATOM   2334  CA  GLN A 249      16.308  -8.734   2.886  1.00 15.00      A    C  
ATOM   2335  CB  GLN A 249      17.358  -9.031   3.962  1.00 15.00      A    C  
ATOM   2336  CG  GLN A 249      17.162  -8.264   5.262  1.00 15.00      A    C  
ATOM   2337  CD  GLN A 249      15.922  -8.691   6.025  1.00 15.00      A    C  
ATOM   2338  OE1 GLN A 249      15.525  -9.857   5.990  1.00 15.00      A    O  
ATOM   2339  NE2 GLN A 249      15.290  -7.747   6.703  1.00 15.00      A    N  
ATOM   2340 HE21 GLN A 249      15.653  -6.829   6.674  1.00 15.00      A    H  
ATOM   2341 HE22 GLN A 249      14.490  -7.995   7.204  1.00 15.00      A    H  
ATOM   2342  C   GLN A 249      16.841  -9.134   1.513  1.00 15.00      A    C  
ATOM   2343  O   GLN A 249      17.639  -8.412   0.920  1.00 15.00      A    O  
ATOM   2344  N   ASN A 250      16.388 -10.276   1.009  1.00 15.00      A    N  
ATOM   2345  HN  ASN A 250      15.745 -10.806   1.527  1.00 15.00      A    H  
ATOM   2346  CA  ASN A 250      16.829 -10.768  -0.296  1.00 15.00      A    C  
ATOM   2347  CB  ASN A 250      16.786 -12.299  -0.351  1.00 15.00      A    C  
ATOM   2348  CG  ASN A 250      17.726 -12.959   0.636  1.00 15.00      A    C  
ATOM   2349  OD1 ASN A 250      17.338 -13.269   1.763  1.00 15.00      A    O  
ATOM   2350  ND2 ASN A 250      18.964 -13.185   0.222  1.00 15.00      A    N  
ATOM   2351 HD21 ASN A 250      19.209 -12.915  -0.700  1.00 15.00      A    H  
ATOM   2352 HD22 ASN A 250      19.592 -13.610   0.848  1.00 15.00      A    H  
ATOM   2353  C   ASN A 250      15.978 -10.198  -1.424  1.00 15.00      A    C  
ATOM   2354  O   ASN A 250      16.044 -10.666  -2.561  1.00 15.00      A    O  
ATOM   2355  N   ILE A 251      15.170  -9.195  -1.112  1.00 15.00      A    N  
ATOM   2356  HN  ILE A 251      15.155  -8.856  -0.192  1.00 15.00      A    H  
ATOM   2357  CA  ILE A 251      14.313  -8.589  -2.116  1.00 15.00      A    C  
ATOM   2358  CB  ILE A 251      12.852  -8.437  -1.636  1.00 15.00      A    C  
ATOM   2359  CG1 ILE A 251      12.328  -9.758  -1.055  1.00 15.00      A    C  
ATOM   2360  CG2 ILE A 251      11.962  -7.972  -2.782  1.00 15.00      A    C  
ATOM   2361  CD1 ILE A 251      12.264 -10.898  -2.051  1.00 15.00      A    C  
ATOM   2362  C   ILE A 251      14.853  -7.241  -2.589  1.00 15.00      A    C  
ATOM   2363  O   ILE A 251      15.061  -7.047  -3.787  1.00 15.00      A    O  
ATOM   2364  N   SER A 252      15.091  -6.321  -1.652  1.00 15.00      A    N  
ATOM   2365  HN  SER A 252      14.935  -6.540  -0.710  1.00 15.00      A    H  
ATOM   2366  CA  SER A 252      15.592  -4.993  -1.998  1.00 15.00      A    C  
ATOM   2367  CB  SER A 252      14.528  -4.237  -2.800  1.00 15.00      A    C  
ATOM   2368  OG  SER A 252      15.104  -3.550  -3.893  1.00 15.00      A    O  
ATOM   2369  HG  SER A 252      15.236  -2.621  -3.650  1.00 15.00      A    H  
ATOM   2370  C   SER A 252      15.962  -4.196  -0.744  1.00 15.00      A    C  
ATOM   2371  O   SER A 252      15.776  -4.670   0.379  1.00 15.00      A    O  
ATOM   2372  N   GLN A 253      16.471  -2.981  -0.945  1.00 15.00      A    N  
ATOM   2373  HN  GLN A 253      16.578  -2.657  -1.870  1.00 15.00      A    H  
ATOM   2374  CA  GLN A 253      16.867  -2.105   0.156  1.00 15.00      A    C  
ATOM   2375  CB  GLN A 253      17.814  -1.002  -0.339  1.00 15.00      A    C  
ATOM   2376  CG  GLN A 253      18.016   0.163   0.626  1.00 15.00      A    C  
ATOM   2377  CD  GLN A 253      18.786  -0.213   1.879  1.00 15.00      A    C  
ATOM   2378  OE1 GLN A 253      20.016  -0.149   1.912  1.00 15.00      A    O  
ATOM   2379  NE2 GLN A 253      18.069  -0.592   2.926  1.00 15.00      A    N  
ATOM   2380 HE21 GLN A 253      17.088  -0.608   2.836  1.00 15.00      A    H  
ATOM   2381 HE22 GLN A 253      18.541  -0.834   3.747  1.00 15.00      A    H  
ATOM   2382  C   GLN A 253      15.647  -1.494   0.835  1.00 15.00      A    C  
ATOM   2383  O   GLN A 253      15.515  -1.556   2.057  1.00 15.00      A    O  
ATOM   2384  N   LEU A 254      14.746  -0.920   0.044  1.00 15.00      A    N  
ATOM   2385  HN  LEU A 254      14.895  -0.907  -0.933  1.00 15.00      A    H  
ATOM   2386  CA  LEU A 254      13.539  -0.307   0.594  1.00 15.00      A    C  
ATOM   2387  CB  LEU A 254      12.810   0.537  -0.457  1.00 15.00      A    C  
ATOM   2388  CG  LEU A 254      13.606   1.671  -1.108  1.00 15.00      A    C  
ATOM   2389  CD1 LEU A 254      12.709   2.492  -2.024  1.00 15.00      A    C  
ATOM   2390  CD2 LEU A 254      14.262   2.555  -0.059  1.00 15.00      A    C  
ATOM   2391  C   LEU A 254      12.605  -1.383   1.129  1.00 15.00      A    C  
ATOM   2392  O   LEU A 254      11.682  -1.105   1.890  1.00 15.00      A    O  
ATOM   2393  N   ASN A 255      12.861  -2.618   0.722  1.00 15.00      A    N  
ATOM   2394  HN  ASN A 255      13.617  -2.769   0.117  1.00 15.00      A    H  
ATOM   2395  CA  ASN A 255      12.058  -3.755   1.149  1.00 15.00      A    C  
ATOM   2396  CB  ASN A 255      11.994  -4.800   0.033  1.00 15.00      A    C  
ATOM   2397  CG  ASN A 255      10.587  -5.304  -0.229  1.00 15.00      A    C  
ATOM   2398  OD1 ASN A 255       9.791  -5.488   0.688  1.00 15.00      A    O  
ATOM   2399  ND2 ASN A 255      10.266  -5.522  -1.496  1.00 15.00      A    N  
ATOM   2400 HD21 ASN A 255      10.946  -5.345  -2.182  1.00 15.00      A    H  
ATOM   2401 HD22 ASN A 255       9.370  -5.858  -1.694  1.00 15.00      A    H  
ATOM   2402  C   ASN A 255      12.633  -4.371   2.420  1.00 15.00      A    C  
ATOM   2403  O   ASN A 255      12.117  -5.364   2.934  1.00 15.00      A    O  
ATOM   2404  N   ASN A 256      13.717  -3.782   2.914  1.00 15.00      A    N  
ATOM   2405  HN  ASN A 256      14.096  -3.008   2.443  1.00 15.00      A    H  
ATOM   2406  CA  ASN A 256      14.359  -4.255   4.134  1.00 15.00      A    C  
ATOM   2407  CB  ASN A 256      15.842  -3.865   4.140  1.00 15.00      A    C  
ATOM   2408  CG  ASN A 256      16.678  -4.671   5.120  1.00 15.00      A    C  
ATOM   2409  OD1 ASN A 256      16.196  -5.128   6.154  1.00 15.00      A    O  
ATOM   2410  ND2 ASN A 256      17.949  -4.854   4.795  1.00 15.00      A    N  
ATOM   2411 HD21 ASN A 256      18.273  -4.468   3.955  1.00 15.00      A    H  
ATOM   2412 HD22 ASN A 256      18.513  -5.366   5.410  1.00 15.00      A    H  
ATOM   2413  C   ASN A 256      13.653  -3.647   5.339  1.00 15.00      A    C  
ATOM   2414  O   ASN A 256      13.303  -4.350   6.288  1.00 15.00      A    O  
ATOM   2415  N   GLU A 257      13.442  -2.332   5.278  1.00 15.00      A    N  
ATOM   2416  HN  GLU A 257      13.760  -1.838   4.495  1.00 15.00      A    H  
ATOM   2417  CA  GLU A 257      12.757  -1.603   6.340  1.00 15.00      A    C  
ATOM   2418  CB  GLU A 257      12.697  -0.118   5.985  1.00 15.00      A    C  
ATOM   2419  CG  GLU A 257      14.015   0.441   5.469  1.00 15.00      A    C  
ATOM   2420  CD  GLU A 257      13.820   1.604   4.519  1.00 15.00      A    C  
ATOM   2421  OE1 GLU A 257      12.655   1.976   4.263  1.00 15.00      A    O  
ATOM   2422  OE2 GLU A 257      14.829   2.140   4.025  1.00 15.00      A    O  
ATOM   2423  C   GLU A 257      11.349  -2.167   6.493  1.00 15.00      A    C  
ATOM   2424  O   GLU A 257      10.961  -2.638   7.563  1.00 15.00      A    O  
ATOM   2425  N   ARG A 258      10.587  -2.111   5.411  1.00 15.00      A    N  
ATOM   2426  HN  ARG A 258      10.944  -1.695   4.597  1.00 15.00      A    H  
ATOM   2427  CA  ARG A 258       9.250  -2.675   5.394  1.00 15.00      A    C  
ATOM   2428  CB  ARG A 258       8.310  -1.881   4.476  1.00 15.00      A    C  
ATOM   2429  CG  ARG A 258       8.944  -1.413   3.176  1.00 15.00      A    C  
ATOM   2430  CD  ARG A 258       7.901  -1.074   2.124  1.00 15.00      A    C  
ATOM   2431  NE  ARG A 258       8.481  -1.069   0.780  1.00 15.00      A    N  
ATOM   2432  HE  ARG A 258       9.030  -0.292   0.531  1.00 15.00      A    H  
ATOM   2433  CZ  ARG A 258       8.310  -2.053  -0.104  1.00 15.00      A    C  
ATOM   2434  NH1 ARG A 258       7.565  -3.111   0.215  1.00 15.00      A    N  
ATOM   2435 HH11 ARG A 258       7.428  -3.882  -0.467  1.00 15.00      A    H  
ATOM   2436 HH12 ARG A 258       7.111  -3.169   1.156  1.00 15.00      A    H  
ATOM   2437  NH2 ARG A 258       8.889  -1.987  -1.304  1.00 15.00      A    N  
ATOM   2438 HH21 ARG A 258       8.756  -2.755  -1.992  1.00 15.00      A    H  
ATOM   2439 HH22 ARG A 258       9.486  -1.165  -1.562  1.00 15.00      A    H  
ATOM   2440  C   ARG A 258       9.391  -4.115   4.924  1.00 15.00      A    C  
ATOM   2441  O   ARG A 258       9.531  -4.368   3.732  1.00 15.00      A    O  
ATOM   2442  N   ARG A 259       9.389  -5.034   5.883  1.00 15.00      A    N  
ATOM   2443  HN  ARG A 259       9.254  -4.740   6.805  1.00 15.00      A    H  
ATOM   2444  CA  ARG A 259       9.584  -6.466   5.626  1.00 15.00      A    C  
ATOM   2445  CB  ARG A 259       9.647  -7.252   6.937  1.00 15.00      A    C  
ATOM   2446  CG  ARG A 259      10.649  -6.703   7.941  1.00 15.00      A    C  
ATOM   2447  CD  ARG A 259       9.949  -6.026   9.110  1.00 15.00      A    C  
ATOM   2448  NE  ARG A 259       9.821  -6.919  10.265  1.00 15.00      A    N  
ATOM   2449  HE  ARG A 259      10.624  -7.420  10.533  1.00 15.00      A    H  
ATOM   2450  CZ  ARG A 259       8.695  -7.078  10.969  1.00 15.00      A    C  
ATOM   2451  NH1 ARG A 259       7.587  -6.418  10.628  1.00 15.00      A    N  
ATOM   2452 HH11 ARG A 259       7.589  -5.765   9.811  1.00 15.00      A    H  
ATOM   2453 HH12 ARG A 259       6.708  -6.542  11.175  1.00 15.00      A    H  
ATOM   2454  NH2 ARG A 259       8.681  -7.898  12.019  1.00 15.00      A    N  
ATOM   2455 HH21 ARG A 259       9.547  -8.412  12.300  1.00 15.00      A    H  
ATOM   2456 HH22 ARG A 259       7.807  -8.027  12.571  1.00 15.00      A    H  
ATOM   2457  C   ARG A 259       8.568  -7.095   4.670  1.00 15.00      A    C  
ATOM   2458  O   ARG A 259       7.679  -7.837   5.092  1.00 15.00      A    O  
ATOM   2459  N   GLY A 260       8.706  -6.785   3.386  1.00 15.00      A    N  
ATOM   2460  HN  GLY A 260       9.402  -6.142   3.125  1.00 15.00      A    H  
ATOM   2461  CA  GLY A 260       7.828  -7.335   2.373  1.00 15.00      A    C  
ATOM   2462  C   GLY A 260       6.432  -6.751   2.410  1.00 15.00      A    C  
ATOM   2463  O   GLY A 260       5.627  -7.011   1.518  1.00 15.00      A    O  
ATOM   2464  N   GLU A 261       6.149  -5.962   3.438  1.00 15.00      A    N  
ATOM   2465  HN  GLU A 261       6.846  -5.775   4.094  1.00 15.00      A    H  
ATOM   2466  CA  GLU A 261       4.847  -5.355   3.606  1.00 15.00      A    C  
ATOM   2467  CB  GLU A 261       4.704  -4.741   5.000  1.00 15.00      A    C  
ATOM   2468  CG  GLU A 261       4.491  -5.780   6.092  1.00 15.00      A    C  
ATOM   2469  CD  GLU A 261       4.312  -5.162   7.460  1.00 15.00      A    C  
ATOM   2470  OE1 GLU A 261       3.250  -4.553   7.703  1.00 15.00      A    O  
ATOM   2471  OE2 GLU A 261       5.235  -5.292   8.293  1.00 15.00      A    O  
ATOM   2472  C   GLU A 261       4.564  -4.356   2.498  1.00 15.00      A    C  
ATOM   2473  O   GLU A 261       5.272  -3.357   2.334  1.00 15.00      A    O  
ATOM   2474  N   ASN A 262       3.555  -4.679   1.712  1.00 15.00      A    N  
ATOM   2475  HN  ASN A 262       3.070  -5.513   1.890  1.00 15.00      A    H  
ATOM   2476  CA  ASN A 262       3.153  -3.853   0.581  1.00 15.00      A    C  
ATOM   2477  CB  ASN A 262       2.699  -4.767  -0.561  1.00 15.00      A    C  
ATOM   2478  CG  ASN A 262       2.569  -4.061  -1.894  1.00 15.00      A    C  
ATOM   2479  OD1 ASN A 262       3.215  -3.049  -2.148  1.00 15.00      A    O  
ATOM   2480  ND2 ASN A 262       1.747  -4.616  -2.768  1.00 15.00      A    N  
ATOM   2481 HD21 ASN A 262       1.279  -5.439  -2.506  1.00 15.00      A    H  
ATOM   2482 HD22 ASN A 262       1.642  -4.186  -3.639  1.00 15.00      A    H  
ATOM   2483  C   ASN A 262       2.030  -2.895   0.968  1.00 15.00      A    C  
ATOM   2484  O   ASN A 262       1.897  -1.819   0.388  1.00 15.00      A    O  
ATOM   2485  N   TRP A 263       1.239  -3.295   1.966  1.00 15.00      A    N  
ATOM   2486  HN  TRP A 263       1.428  -4.147   2.401  1.00 15.00      A    H  
ATOM   2487  CA  TRP A 263       0.111  -2.492   2.448  1.00 15.00      A    C  
ATOM   2488  CB  TRP A 263       0.590  -1.240   3.190  1.00 15.00      A    C  
ATOM   2489  CG  TRP A 263       1.128  -1.510   4.566  1.00 15.00      A    C  
ATOM   2490  CD1 TRP A 263       1.671  -2.675   5.029  1.00 15.00      A    C  
ATOM   2491  CD2 TRP A 263       1.175  -0.587   5.659  1.00 15.00      A    C  
ATOM   2492  NE1 TRP A 263       2.050  -2.534   6.342  1.00 15.00      A    N  
ATOM   2493  HE1 TRP A 263       2.472  -3.243   6.903  1.00 15.00      A    H  
ATOM   2494  CE2 TRP A 263       1.758  -1.260   6.751  1.00 15.00      A    C  
ATOM   2495  CE3 TRP A 263       0.782   0.744   5.820  1.00 15.00      A    C  
ATOM   2496  CZ2 TRP A 263       1.956  -0.645   7.984  1.00 15.00      A    C  
ATOM   2497  CZ3 TRP A 263       0.979   1.351   7.044  1.00 15.00      A    C  
ATOM   2498  CH2 TRP A 263       1.562   0.659   8.110  1.00 15.00      A    C  
ATOM   2499  C   TRP A 263      -0.847  -2.127   1.312  1.00 15.00      A    C  
ATOM   2500  O   TRP A 263      -0.951  -0.967   0.915  1.00 15.00      A    O  
ATOM   2501  N   LEU A 264      -1.548  -3.131   0.799  1.00 15.00      A    N  
ATOM   2502  HN  LEU A 264      -1.442  -4.029   1.177  1.00 15.00      A    H  
ATOM   2503  CA  LEU A 264      -2.486  -2.923  -0.299  1.00 15.00      A    C  
ATOM   2504  CB  LEU A 264      -2.797  -4.239  -1.020  1.00 15.00      A    C  
ATOM   2505  CG  LEU A 264      -1.599  -4.998  -1.593  1.00 15.00      A    C  
ATOM   2506  CD1 LEU A 264      -1.045  -5.973  -0.569  1.00 15.00      A    C  
ATOM   2507  CD2 LEU A 264      -1.979  -5.722  -2.874  1.00 15.00      A    C  
ATOM   2508  C   LEU A 264      -3.774  -2.273   0.192  1.00 15.00      A    C  
ATOM   2509  O   LEU A 264      -4.209  -2.515   1.318  1.00 15.00      A    O  
ATOM   2510  N   LEU A 265      -4.381  -1.466  -0.669  1.00 15.00      A    N  
ATOM   2511  HN  LEU A 265      -3.993  -1.345  -1.558  1.00 15.00      A    H  
ATOM   2512  CA  LEU A 265      -5.611  -0.757  -0.335  1.00 15.00      A    C  
ATOM   2513  CB  LEU A 265      -5.708   0.541  -1.143  1.00 15.00      A    C  
ATOM   2514  CG  LEU A 265      -4.720   1.648  -0.766  1.00 15.00      A    C  
ATOM   2515  CD1 LEU A 265      -4.915   2.865  -1.658  1.00 15.00      A    C  
ATOM   2516  CD2 LEU A 265      -4.869   2.026   0.701  1.00 15.00      A    C  
ATOM   2517  C   LEU A 265      -6.852  -1.616  -0.575  1.00 15.00      A    C  
ATOM   2518  O   LEU A 265      -6.847  -2.509  -1.427  1.00 15.00      A    O  
ATOM   2519  N   PRO A 266      -7.928  -1.357   0.188  1.00 15.00      A    N  
ATOM   2520  CA  PRO A 266      -9.193  -2.088   0.064  1.00 15.00      A    C  
ATOM   2521  CB  PRO A 266      -9.989  -1.637   1.293  1.00 15.00      A    C  
ATOM   2522  CG  PRO A 266      -9.439  -0.293   1.623  1.00 15.00      A    C  
ATOM   2523  CD  PRO A 266      -7.983  -0.343   1.260  1.00 15.00      A    C  
ATOM   2524  C   PRO A 266      -9.962  -1.726  -1.207  1.00 15.00      A    C  
ATOM   2525  O   PRO A 266     -10.554  -0.653  -1.305  1.00 15.00      A    O  
ATOM   2526  N   SER A 267      -9.944  -2.623  -2.176  1.00 15.00      A    N  
ATOM   2527  HN  SER A 267      -9.432  -3.449  -2.052  1.00 15.00      A    H  
ATOM   2528  CA  SER A 267     -10.653  -2.411  -3.428  1.00 15.00      A    C  
ATOM   2529  CB  SER A 267      -9.678  -2.497  -4.607  1.00 15.00      A    C  
ATOM   2530  OG  SER A 267     -10.159  -1.775  -5.728  1.00 15.00      A    O  
ATOM   2531  HG  SER A 267     -10.946  -2.208  -6.072  1.00 15.00      A    H  
ATOM   2532  C   SER A 267     -11.759  -3.455  -3.563  1.00 15.00      A    C  
ATOM   2533  O   SER A 267     -11.831  -4.187  -4.550  1.00 15.00      A    O  
ATOM   2534  N   LEU A 268     -12.621  -3.509  -2.555  1.00 15.00      A    N  
ATOM   2535  HN  LEU A 268     -12.534  -2.866  -1.822  1.00 15.00      A    H  
ATOM   2536  CA  LEU A 268     -13.712  -4.473  -2.519  1.00 15.00      A    C  
ATOM   2537  CB  LEU A 268     -13.724  -5.178  -1.158  1.00 15.00      A    C  
ATOM   2538  CG  LEU A 268     -12.380  -5.737  -0.679  1.00 15.00      A    C  
ATOM   2539  CD1 LEU A 268     -12.425  -6.055   0.807  1.00 15.00      A    C  
ATOM   2540  CD2 LEU A 268     -11.993  -6.970  -1.482  1.00 15.00      A    C  
ATOM   2541  C   LEU A 268     -15.055  -3.790  -2.775  1.00 15.00      A    C  
ATOM   2542  O   LEU A 268     -15.212  -2.600  -2.502  1.00 15.00      A    O  
ATOM   2543  N   PRO A 269     -16.036  -4.536  -3.311  1.00 15.00      A    N  
ATOM   2544  CA  PRO A 269     -17.374  -4.002  -3.605  1.00 15.00      A    C  
ATOM   2545  CB  PRO A 269     -18.002  -5.103  -4.466  1.00 15.00      A    C  
ATOM   2546  CG  PRO A 269     -17.327  -6.353  -4.022  1.00 15.00      A    C  
ATOM   2547  CD  PRO A 269     -15.917  -5.960  -3.680  1.00 15.00      A    C  
ATOM   2548  C   PRO A 269     -18.201  -3.788  -2.333  1.00 15.00      A    C  
ATOM   2549  O   PRO A 269     -17.877  -4.328  -1.279  1.00 15.00      A    O  
ATOM   2550  N   PRO A 270     -19.290  -3.001  -2.416  1.00 15.00      A    N  
ATOM   2551  CA  PRO A 270     -20.156  -2.722  -1.261  1.00 15.00      A    C  
ATOM   2552  CB  PRO A 270     -21.189  -1.727  -1.811  1.00 15.00      A    C  
ATOM   2553  CG  PRO A 270     -20.591  -1.197  -3.070  1.00 15.00      A    C  
ATOM   2554  CD  PRO A 270     -19.755  -2.309  -3.628  1.00 15.00      A    C  
ATOM   2555  C   PRO A 270     -20.861  -3.978  -0.750  1.00 15.00      A    C  
ATOM   2556  O   PRO A 270     -21.245  -4.061   0.417  1.00 15.00      A    O  
ATOM   2557  N   ASN A 271     -21.018  -4.958  -1.627  1.00 15.00      A    N  
ATOM   2558  HN  ASN A 271     -20.676  -4.847  -2.538  1.00 15.00      A    H  
ATOM   2559  CA  ASN A 271     -21.678  -6.204  -1.268  1.00 15.00      A    C  
ATOM   2560  CB  ASN A 271     -22.722  -6.605  -2.319  1.00 15.00      A    C  
ATOM   2561  CG  ASN A 271     -22.123  -6.909  -3.682  1.00 15.00      A    C  
ATOM   2562  OD1 ASN A 271     -21.214  -6.219  -4.147  1.00 15.00      A    O  
ATOM   2563  ND2 ASN A 271     -22.623  -7.953  -4.328  1.00 15.00      A    N  
ATOM   2564 HD21 ASN A 271     -23.338  -8.464  -3.896  1.00 15.00      A    H  
ATOM   2565 HD22 ASN A 271     -22.259  -8.171  -5.210  1.00 15.00      A    H  
ATOM   2566  C   ASN A 271     -20.667  -7.326  -1.056  1.00 15.00      A    C  
ATOM   2567  O   ASN A 271     -20.980  -8.499  -1.246  1.00 15.00      A    O  
ATOM   2568  N   TRP A 272     -19.451  -6.957  -0.654  1.00 15.00      A    N  
ATOM   2569  HN  TRP A 272     -19.255  -6.005  -0.535  1.00 15.00      A    H  
ATOM   2570  CA  TRP A 272     -18.399  -7.938  -0.401  1.00 15.00      A    C  
ATOM   2571  CB  TRP A 272     -17.029  -7.265  -0.236  1.00 15.00      A    C  
ATOM   2572  CG  TRP A 272     -16.834  -6.528   1.061  1.00 15.00      A    C  
ATOM   2573  CD1 TRP A 272     -17.440  -5.367   1.450  1.00 15.00      A    C  
ATOM   2574  CD2 TRP A 272     -15.961  -6.901   2.133  1.00 15.00      A    C  
ATOM   2575  NE1 TRP A 272     -16.997  -4.995   2.696  1.00 15.00      A    N  
ATOM   2576  HE1 TRP A 272     -17.285  -4.197   3.186  1.00 15.00      A    H  
ATOM   2577  CE2 TRP A 272     -16.088  -5.921   3.138  1.00 15.00      A    C  
ATOM   2578  CE3 TRP A 272     -15.085  -7.970   2.342  1.00 15.00      A    C  
ATOM   2579  CZ2 TRP A 272     -15.371  -5.978   4.330  1.00 15.00      A    C  
ATOM   2580  CZ3 TRP A 272     -14.374  -8.025   3.526  1.00 15.00      A    C  
ATOM   2581  CH2 TRP A 272     -14.521  -7.035   4.505  1.00 15.00      A    C  
ATOM   2582  C   TRP A 272     -18.739  -8.787   0.820  1.00 15.00      A    C  
ATOM   2583  O   TRP A 272     -18.233  -9.896   0.984  1.00 15.00      A    O  
ATOM   2584  N   GLN A 273     -19.602  -8.251   1.673  1.00 15.00      A    N  
ATOM   2585  HN  GLN A 273     -19.965  -7.363   1.487  1.00 15.00      A    H  
ATOM   2586  CA  GLN A 273     -20.031  -8.954   2.867  1.00 15.00      A    C  
ATOM   2587  CB  GLN A 273     -20.371  -7.970   3.987  1.00 15.00      A    C  
ATOM   2588  CG  GLN A 273     -19.151  -7.288   4.585  1.00 15.00      A    C  
ATOM   2589  CD  GLN A 273     -18.291  -8.233   5.406  1.00 15.00      A    C  
ATOM   2590  OE1 GLN A 273     -18.333  -9.449   5.233  1.00 15.00      A    O  
ATOM   2591  NE2 GLN A 273     -17.490  -7.674   6.296  1.00 15.00      A    N  
ATOM   2592 HE21 GLN A 273     -17.494  -6.699   6.375  1.00 15.00      A    H  
ATOM   2593 HE22 GLN A 273     -16.922  -8.261   6.835  1.00 15.00      A    H  
ATOM   2594  C   GLN A 273     -21.223  -9.838   2.542  1.00 15.00      A    C  
ATOM   2595  O   GLN A 273     -22.294  -9.349   2.179  1.00 15.00      A    O  
ATOM   2596  N   ARG A 274     -21.025 -11.139   2.665  1.00 15.00      A    N  
ATOM   2597  HN  ARG A 274     -20.150 -11.458   2.970  1.00 15.00      A    H  
ATOM   2598  CA  ARG A 274     -22.066 -12.106   2.363  1.00 15.00      A    C  
ATOM   2599  CB  ARG A 274     -21.456 -13.495   2.159  1.00 15.00      A    C  
ATOM   2600  CG  ARG A 274     -22.417 -14.525   1.587  1.00 15.00      A    C  
ATOM   2601  CD  ARG A 274     -22.060 -15.925   2.062  1.00 15.00      A    C  
ATOM   2602  NE  ARG A 274     -22.348 -16.108   3.486  1.00 15.00      A    N  
ATOM   2603  HE  ARG A 274     -23.294 -16.154   3.747  1.00 15.00      A    H  
ATOM   2604  CZ  ARG A 274     -21.413 -16.209   4.434  1.00 15.00      A    C  
ATOM   2605  NH1 ARG A 274     -20.123 -16.145   4.113  1.00 15.00      A    N  
ATOM   2606 HH11 ARG A 274     -19.838 -16.015   3.119  1.00 15.00      A    H  
ATOM   2607 HH12 ARG A 274     -19.392 -16.222   4.851  1.00 15.00      A    H  
ATOM   2608  NH2 ARG A 274     -21.769 -16.370   5.705  1.00 15.00      A    N  
ATOM   2609 HH21 ARG A 274     -22.777 -16.417   5.964  1.00 15.00      A    H  
ATOM   2610 HH22 ARG A 274     -21.044 -16.449   6.449  1.00 15.00      A    H  
ATOM   2611  C   ARG A 274     -23.136 -12.150   3.449  1.00 15.00      A    C  
ATOM   2612  O   ARG A 274     -23.079 -12.977   4.366  1.00 15.00      A    O  
ATOM   2613  N   GLN A 275     -24.101 -11.249   3.353  1.00 15.00      A    N  
ATOM   2614  HN  GLN A 275     -24.075 -10.598   2.619  1.00 15.00      A    H  
ATOM   2615  CA  GLN A 275     -25.194 -11.199   4.309  1.00 15.00      A    C  
ATOM   2616  CB  GLN A 275     -25.853  -9.820   4.306  1.00 15.00      A    C  
ATOM   2617  CG  GLN A 275     -24.910  -8.709   4.746  1.00 15.00      A    C  
ATOM   2618  CD  GLN A 275     -24.897  -7.529   3.793  1.00 15.00      A    C  
ATOM   2619  OE1 GLN A 275     -25.932  -7.126   3.268  1.00 15.00      A    O  
ATOM   2620  NE2 GLN A 275     -23.717  -6.980   3.555  1.00 15.00      A    N  
ATOM   2621 HE21 GLN A 275     -22.934  -7.361   4.001  1.00 15.00      A    H  
ATOM   2622 HE22 GLN A 275     -23.673  -6.222   2.934  1.00 15.00      A    H  
ATOM   2623  C   GLN A 275     -26.197 -12.301   3.995  1.00 15.00      A    C  
ATOM   2624  O   GLN A 275     -26.293 -12.755   2.854  1.00 15.00      A    O  
ATOM   2625  N   ASN A 276     -26.937 -12.737   5.000  1.00 15.00      A    N  
ATOM   2626  HN  ASN A 276     -26.856 -12.313   5.879  1.00 15.00      A    H  
ATOM   2627  CA  ASN A 276     -27.898 -13.814   4.812  1.00 15.00      A    C  
ATOM   2628  CB  ASN A 276     -27.725 -14.907   5.873  1.00 15.00      A    C  
ATOM   2629  CG  ASN A 276     -27.821 -14.389   7.297  1.00 15.00      A    C  
ATOM   2630  OD1 ASN A 276     -28.902 -14.309   7.870  1.00 15.00      A    O  
ATOM   2631  ND2 ASN A 276     -26.680 -14.044   7.883  1.00 15.00      A    N  
ATOM   2632 HD21 ASN A 276     -25.850 -14.140   7.374  1.00 15.00      A    H  
ATOM   2633 HD22 ASN A 276     -26.718 -13.709   8.804  1.00 15.00      A    H  
ATOM   2634  C   ASN A 276     -29.335 -13.319   4.776  1.00 15.00      A    C  
ATOM   2635  O   ASN A 276     -29.674 -12.298   5.378  1.00 15.00      A    O  
ATOM   2636  N   VAL A 277     -30.160 -14.052   4.044  1.00 15.00      A    N  
ATOM   2637  HN  VAL A 277     -29.809 -14.843   3.590  1.00 15.00      A    H  
ATOM   2638  CA  VAL A 277     -31.574 -13.744   3.908  1.00 15.00      A    C  
ATOM   2639  CB  VAL A 277     -32.175 -14.459   2.683  1.00 15.00      A    C  
ATOM   2640  CG1 VAL A 277     -31.874 -13.673   1.416  1.00 15.00      A    C  
ATOM   2641  CG2 VAL A 277     -31.619 -15.872   2.572  1.00 15.00      A    C  
ATOM   2642  C   VAL A 277     -32.300 -14.189   5.167  1.00 15.00      A    C  
ATOM   2643  O   VAL A 277     -31.792 -15.035   5.900  1.00 15.00      A    O  
ATOM   2644  N   ASN A 278     -33.475 -13.631   5.410  1.00 15.00      A    N  
ATOM   2645  HN  ASN A 278     -33.851 -13.005   4.759  1.00 15.00      A    H  
ATOM   2646  CA  ASN A 278     -34.240 -13.954   6.608  1.00 15.00      A    C  
ATOM   2647  CB  ASN A 278     -33.571 -13.275   7.815  1.00 15.00      A    C  
ATOM   2648  CG  ASN A 278     -32.994 -14.232   8.850  1.00 15.00      A    C  
ATOM   2649  OD1 ASN A 278     -33.558 -14.392   9.931  1.00 15.00      A    O  
ATOM   2650  ND2 ASN A 278     -31.864 -14.864   8.534  1.00 15.00      A    N  
ATOM   2651 HD21 ASN A 278     -31.468 -14.686   7.648  1.00 15.00      A    H  
ATOM   2652 HD22 ASN A 278     -31.467 -15.480   9.188  1.00 15.00      A    H  
ATOM   2653  C   ASN A 278     -35.669 -13.434   6.472  1.00 15.00      A    C  
ATOM   2654  O   ASN A 278     -35.963 -12.307   6.875  1.00 15.00      A    O  
ATOM   2655  N   ALA A 279     -36.546 -14.230   5.876  1.00 15.00      A    N  
ATOM   2656  HN  ALA A 279     -36.245 -15.105   5.529  1.00 15.00      A    H  
ATOM   2657  CA  ALA A 279     -37.944 -13.836   5.696  1.00 15.00      A    C  
ATOM   2658  CB  ALA A 279     -38.593 -14.670   4.597  1.00 15.00      A    C  
ATOM   2659  C   ALA A 279     -38.745 -13.961   6.997  1.00 15.00      A    C  
ATOM   2660  O   ALA A 279     -38.393 -14.747   7.877  1.00 15.00      A    O  
ATOM   2661  N   PRO A 280     -39.815 -13.156   7.153  1.00 15.00      A    N  
ATOM   2662  CA  PRO A 280     -40.675 -13.206   8.342  1.00 15.00      A    C  
ATOM   2663  CB  PRO A 280     -41.547 -11.957   8.203  1.00 15.00      A    C  
ATOM   2664  CG  PRO A 280     -41.589 -11.685   6.741  1.00 15.00      A    C  
ATOM   2665  CD  PRO A 280     -40.259 -12.129   6.195  1.00 15.00      A    C  
ATOM   2666  C   PRO A 280     -41.542 -14.462   8.335  1.00 15.00      A    C  
ATOM   2667  O   PRO A 280     -42.000 -14.901   7.280  1.00 15.00      A    O  
ATOM   2668  N   MET A 281     -41.767 -15.041   9.508  1.00 15.00      A    N  
ATOM   2669  HN  MET A 281     -41.402 -14.636  10.319  1.00 15.00      A    H  
ATOM   2670  CA  MET A 281     -42.559 -16.264   9.604  1.00 15.00      A    C  
ATOM   2671  CB  MET A 281     -41.692 -17.423  10.110  1.00 15.00      A    C  
ATOM   2672  CG  MET A 281     -40.438 -17.690   9.286  1.00 15.00      A    C  
ATOM   2673  SD  MET A 281     -40.658 -19.007   8.072  1.00 15.00      A    S  
ATOM   2674  CE  MET A 281     -41.559 -18.142   6.787  1.00 15.00      A    C  
ATOM   2675  C   MET A 281     -43.777 -16.102  10.511  1.00 15.00      A    C  
ATOM   2676  O   MET A 281     -44.912 -16.218  10.068  1.00 15.00      A    O  
ATOM   2677  N   ARG A 282     -43.540 -15.852  11.789  1.00 15.00      A    N  
ATOM   2678  HN  ARG A 282     -42.618 -15.747  12.093  1.00 15.00      A    H  
ATOM   2679  CA  ARG A 282     -44.636 -15.707  12.743  1.00 15.00      A    C  
ATOM   2680  CB  ARG A 282     -44.377 -16.547  13.992  1.00 15.00      A    C  
ATOM   2681  CG  ARG A 282     -44.455 -18.049  13.747  1.00 15.00      A    C  
ATOM   2682  CD  ARG A 282     -43.380 -18.796  14.514  1.00 15.00      A    C  
ATOM   2683  NE  ARG A 282     -43.476 -18.565  15.955  1.00 15.00      A    N  
ATOM   2684  HE  ARG A 282     -44.338 -18.245  16.300  1.00 15.00      A    H  
ATOM   2685  CZ  ARG A 282     -42.471 -18.756  16.810  1.00 15.00      A    C  
ATOM   2686  NH1 ARG A 282     -41.292 -19.186  16.372  1.00 15.00      A    N  
ATOM   2687 HH11 ARG A 282     -40.506 -19.336  17.041  1.00 15.00      A    H  
ATOM   2688 HH12 ARG A 282     -41.146 -19.372  15.358  1.00 15.00      A    H  
ATOM   2689  NH2 ARG A 282     -42.653 -18.536  18.108  1.00 15.00      A    N  
ATOM   2690 HH21 ARG A 282     -41.872 -18.685  18.781  1.00 15.00      A    H  
ATOM   2691 HH22 ARG A 282     -43.579 -18.213  18.461  1.00 15.00      A    H  
ATOM   2692  C   ARG A 282     -44.898 -14.244  13.095  1.00 15.00      A    C  
ATOM   2693  O   ARG A 282     -44.031 -13.405  12.904  1.00 15.00      A    O  
ATOM   2694  N   HIS A 283     -46.102 -13.982  13.622  1.00 15.00      A    N  
ATOM   2695  HN  HIS A 283     -46.720 -14.737  13.747  1.00 15.00      A    H  
ATOM   2696  CA  HIS A 283     -46.573 -12.637  14.009  1.00 15.00      A    C  
ATOM   2697  CB  HIS A 283     -47.657 -12.741  15.098  1.00 15.00      A    C  
ATOM   2698  CG  HIS A 283     -48.297 -11.428  15.463  1.00 15.00      A    C  
ATOM   2699  ND1 HIS A 283     -49.439 -10.956  14.856  1.00 15.00      A    N  
ATOM   2700  HD1 HIS A 283     -49.940 -11.413  14.149  1.00 15.00      A    H  
ATOM   2701  CD2 HIS A 283     -47.949 -10.490  16.381  1.00 15.00      A    C  
ATOM   2702  CE1 HIS A 283     -49.770  -9.788  15.382  1.00 15.00      A    C  
ATOM   2703  NE2 HIS A 283     -48.881  -9.485  16.309  1.00 15.00      A    N  
ATOM   2704  HE2 HIS A 283     -48.889  -8.671  16.859  1.00 15.00      A    H  
ATOM   2705  C   HIS A 283     -45.482 -11.653  14.440  1.00 15.00      A    C  
ATOM   2706  O   HIS A 283     -45.264 -10.642  13.781  1.00 15.00      A    O  
ATOM   2707  N   SER A 284     -44.833 -11.937  15.562  1.00 15.00      A    N  
ATOM   2708  HN  SER A 284     -45.048 -12.763  16.049  1.00 15.00      A    H  
ATOM   2709  CA  SER A 284     -43.791 -11.065  16.089  1.00 15.00      A    C  
ATOM   2710  CB  SER A 284     -43.274 -11.656  17.401  1.00 15.00      A    C  
ATOM   2711  OG  SER A 284     -44.284 -12.456  18.010  1.00 15.00      A    O  
ATOM   2712  HG  SER A 284     -44.126 -12.496  18.967  1.00 15.00      A    H  
ATOM   2713  C   SER A 284     -42.659 -10.892  15.080  1.00 15.00      A    C  
ATOM   2714  O   SER A 284     -42.285  -9.772  14.733  1.00 15.00      A    O  
ATOM   2715  N   SER A 285     -42.156 -12.019  14.588  1.00 15.00      A    N  
ATOM   2716  HN  SER A 285     -42.529 -12.865  14.890  1.00 15.00      A    H  
ATOM   2717  CA  SER A 285     -41.071 -12.041  13.615  1.00 15.00      A    C  
ATOM   2718  CB  SER A 285     -40.770 -13.497  13.217  1.00 15.00      A    C  
ATOM   2719  OG  SER A 285     -39.648 -13.592  12.363  1.00 15.00      A    O  
ATOM   2720  HG  SER A 285     -38.844 -13.505  12.886  1.00 15.00      A    H  
ATOM   2721  C   SER A 285     -41.408 -11.205  12.373  1.00 15.00      A    C  
ATOM   2722  O   SER A 285     -40.518 -10.597  11.775  1.00 15.00      A    O  
ATOM   2723  N   VAL A 286     -42.688 -11.179  11.989  1.00 15.00      A    N  
ATOM   2724  HN  VAL A 286     -43.350 -11.686  12.505  1.00 15.00      A    H  
ATOM   2725  CA  VAL A 286     -43.126 -10.419  10.819  1.00 15.00      A    C  
ATOM   2726  CB  VAL A 286     -44.603 -10.692  10.458  1.00 15.00      A    C  
ATOM   2727  CG1 VAL A 286     -45.038  -9.835   9.276  1.00 15.00      A    C  
ATOM   2728  CG2 VAL A 286     -44.808 -12.165  10.138  1.00 15.00      A    C  
ATOM   2729  C   VAL A 286     -42.905  -8.918  11.010  1.00 15.00      A    C  
ATOM   2730  O   VAL A 286     -42.416  -8.243  10.112  1.00 15.00      A    O  
ATOM   2731  N   PHE A 287     -43.269  -8.404  12.179  1.00 15.00      A    N  
ATOM   2732  HN  PHE A 287     -43.664  -8.991  12.857  1.00 15.00      A    H  
ATOM   2733  CA  PHE A 287     -43.099  -6.984  12.477  1.00 15.00      A    C  
ATOM   2734  CB  PHE A 287     -43.691  -6.648  13.849  1.00 15.00      A    C  
ATOM   2735  CG  PHE A 287     -45.160  -6.342  13.826  1.00 15.00      A    C  
ATOM   2736  CD1 PHE A 287     -45.609  -5.046  13.627  1.00 15.00      A    C  
ATOM   2737  CD2 PHE A 287     -46.092  -7.348  14.007  1.00 15.00      A    C  
ATOM   2738  CE1 PHE A 287     -46.963  -4.759  13.610  1.00 15.00      A    C  
ATOM   2739  CE2 PHE A 287     -47.446  -7.071  13.990  1.00 15.00      A    C  
ATOM   2740  CZ  PHE A 287     -47.883  -5.775  13.792  1.00 15.00      A    C  
ATOM   2741  C   PHE A 287     -41.626  -6.587  12.444  1.00 15.00      A    C  
ATOM   2742  O   PHE A 287     -41.264  -5.548  11.897  1.00 15.00      A    O  
ATOM   2743  N   GLU A 288     -40.779  -7.431  13.017  1.00 15.00      A    N  
ATOM   2744  HN  GLU A 288     -41.127  -8.254  13.425  1.00 15.00      A    H  
ATOM   2745  CA  GLU A 288     -39.346  -7.164  13.069  1.00 15.00      A    C  
ATOM   2746  CB  GLU A 288     -38.676  -8.099  14.073  1.00 15.00      A    C  
ATOM   2747  CG  GLU A 288     -39.300  -8.071  15.457  1.00 15.00      A    C  
ATOM   2748  CD  GLU A 288     -39.016  -9.340  16.231  1.00 15.00      A    C  
ATOM   2749  OE1 GLU A 288     -37.833  -9.597  16.536  1.00 15.00      A    O  
ATOM   2750  OE2 GLU A 288     -39.974 -10.086  16.523  1.00 15.00      A    O  
ATOM   2751  C   GLU A 288     -38.686  -7.317  11.703  1.00 15.00      A    C  
ATOM   2752  O   GLU A 288     -37.753  -6.590  11.365  1.00 15.00      A    O  
ATOM   2753  N   HIS A 289     -39.167  -8.265  10.916  1.00 15.00      A    N  
ATOM   2754  HN  HIS A 289     -39.930  -8.807  11.224  1.00 15.00      A    H  
ATOM   2755  CA  HIS A 289     -38.598  -8.514   9.598  1.00 15.00      A    C  
ATOM   2756  CB  HIS A 289     -38.451 -10.012   9.331  1.00 15.00      A    C  
ATOM   2757  CG  HIS A 289     -37.242 -10.602   9.987  1.00 15.00      A    C  
ATOM   2758  ND1 HIS A 289     -36.330 -11.392   9.320  1.00 15.00      A    N  
ATOM   2759  HD1 HIS A 289     -36.379 -11.659   8.367  1.00 15.00      A    H  
ATOM   2760  CD2 HIS A 289     -36.783 -10.496  11.260  1.00 15.00      A    C  
ATOM   2761  CE1 HIS A 289     -35.366 -11.746  10.150  1.00 15.00      A    C  
ATOM   2762  NE2 HIS A 289     -35.616 -11.214  11.332  1.00 15.00      A    N  
ATOM   2763  HE2 HIS A 289     -35.054 -11.314  12.130  1.00 15.00      A    H  
ATOM   2764  C   HIS A 289     -39.394  -7.827   8.506  1.00 15.00      A    C  
ATOM   2765  O   HIS A 289     -39.216  -8.112   7.323  1.00 15.00      A    O  
ATOM   2766  N   ASP A 290     -40.266  -6.924   8.928  1.00 15.00      A    N  
ATOM   2767  HN  ASP A 290     -40.363  -6.778   9.891  1.00 15.00      A    H  
ATOM   2768  CA  ASP A 290     -41.101  -6.150   8.017  1.00 15.00      A    C  
ATOM   2769  CB  ASP A 290     -42.066  -5.292   8.850  1.00 15.00      A    C  
ATOM   2770  CG  ASP A 290     -42.977  -4.398   8.031  1.00 15.00      A    C  
ATOM   2771  OD1 ASP A 290     -43.097  -4.613   6.812  1.00 15.00      A    O  
ATOM   2772  OD2 ASP A 290     -43.615  -3.497   8.624  1.00 15.00      A    O  
ATOM   2773  C   ASP A 290     -40.219  -5.244   7.174  1.00 15.00      A    C  
ATOM   2774  O   ASP A 290     -40.229  -5.294   5.946  1.00 15.00      A    O  
ATOM   2775  N   PHE A 291     -39.420  -4.446   7.859  1.00 15.00      A    N  
ATOM   2776  HN  PHE A 291     -39.442  -4.481   8.835  1.00 15.00      A    H  
ATOM   2777  CA  PHE A 291     -38.525  -3.517   7.202  1.00 15.00      A    C  
ATOM   2778  CB  PHE A 291     -38.183  -2.354   8.136  1.00 15.00      A    C  
ATOM   2779  CG  PHE A 291     -38.078  -2.726   9.594  1.00 15.00      A    C  
ATOM   2780  CD1 PHE A 291     -39.192  -2.673  10.419  1.00 15.00      A    C  
ATOM   2781  CD2 PHE A 291     -36.866  -3.118  10.140  1.00 15.00      A    C  
ATOM   2782  CE1 PHE A 291     -39.099  -3.003  11.757  1.00 15.00      A    C  
ATOM   2783  CE2 PHE A 291     -36.766  -3.452  11.477  1.00 15.00      A    C  
ATOM   2784  CZ  PHE A 291     -37.885  -3.394  12.287  1.00 15.00      A    C  
ATOM   2785  C   PHE A 291     -37.255  -4.198   6.710  1.00 15.00      A    C  
ATOM   2786  O   PHE A 291     -36.712  -3.825   5.668  1.00 15.00      A    O  
ATOM   2787  N   GLY A 292     -36.782  -5.189   7.468  1.00 15.00      A    N  
ATOM   2788  HN  GLY A 292     -37.279  -5.453   8.269  1.00 15.00      A    H  
ATOM   2789  CA  GLY A 292     -35.562  -5.899   7.108  1.00 15.00      A    C  
ATOM   2790  C   GLY A 292     -34.417  -4.944   6.820  1.00 15.00      A    C  
ATOM   2791  O   GLY A 292     -33.929  -4.872   5.694  1.00 15.00      A    O  
ATOM   2792  N   ARG A 293     -34.005  -4.192   7.831  1.00 15.00      A    N  
ATOM   2793  HN  ARG A 293     -34.409  -4.312   8.715  1.00 15.00      A    H  
ATOM   2794  CA  ARG A 293     -32.936  -3.217   7.662  1.00 15.00      A    C  
ATOM   2795  CB  ARG A 293     -33.186  -1.972   8.519  1.00 15.00      A    C  
ATOM   2796  CG  ARG A 293     -34.482  -1.233   8.199  1.00 15.00      A    C  
ATOM   2797  CD  ARG A 293     -34.504  -0.698   6.770  1.00 15.00      A    C  
ATOM   2798  NE  ARG A 293     -34.806  -1.741   5.788  1.00 15.00      A    N  
ATOM   2799  HE  ARG A 293     -35.314  -2.526   6.105  1.00 15.00      A    H  
ATOM   2800  CZ  ARG A 293     -34.452  -1.696   4.503  1.00 15.00      A    C  
ATOM   2801  NH1 ARG A 293     -33.781  -0.651   4.026  1.00 15.00      A    N  
ATOM   2802 HH11 ARG A 293     -33.531   0.141   4.654  1.00 15.00      A    H  
ATOM   2803 HH12 ARG A 293     -33.502  -0.618   3.023  1.00 15.00      A    H  
ATOM   2804  NH2 ARG A 293     -34.759  -2.710   3.704  1.00 15.00      A    N  
ATOM   2805 HH21 ARG A 293     -34.487  -2.691   2.700  1.00 15.00      A    H  
ATOM   2806 HH22 ARG A 293     -35.276  -3.538   4.085  1.00 15.00      A    H  
ATOM   2807  C   ARG A 293     -31.566  -3.814   7.955  1.00 15.00      A    C  
ATOM   2808  O   ARG A 293     -31.391  -4.546   8.927  1.00 15.00      A    O  
ATOM   2809  N   THR A 294     -30.606  -3.491   7.102  1.00 15.00      A    N  
ATOM   2810  HN  THR A 294     -30.819  -2.911   6.342  1.00 15.00      A    H  
ATOM   2811  CA  THR A 294     -29.247  -3.975   7.237  1.00 15.00      A    C  
ATOM   2812  CB  THR A 294     -28.682  -4.275   5.832  1.00 15.00      A    C  
ATOM   2813  OG1 THR A 294     -29.360  -3.447   4.872  1.00 15.00      A    O  
ATOM   2814  HG1 THR A 294     -29.172  -3.762   3.974  1.00 15.00      A    H  
ATOM   2815  CG2 THR A 294     -28.897  -5.741   5.476  1.00 15.00      A    C  
ATOM   2816  C   THR A 294     -28.373  -2.911   7.909  1.00 15.00      A    C  
ATOM   2817  O   THR A 294     -28.755  -1.737   7.968  1.00 15.00      A    O  
ATOM   2818  N   PRO A 295     -27.194  -3.302   8.434  1.00 15.00      A    N  
ATOM   2819  CA  PRO A 295     -26.265  -2.370   9.086  1.00 15.00      A    C  
ATOM   2820  CB  PRO A 295     -25.048  -3.237   9.439  1.00 15.00      A    C  
ATOM   2821  CG  PRO A 295     -25.215  -4.493   8.650  1.00 15.00      A    C  
ATOM   2822  CD  PRO A 295     -26.692  -4.684   8.471  1.00 15.00      A    C  
ATOM   2823  C   PRO A 295     -25.857  -1.219   8.160  1.00 15.00      A    C  
ATOM   2824  O   PRO A 295     -25.423  -0.160   8.617  1.00 15.00      A    O  
ATOM   2825  N   GLU A 296     -26.017  -1.437   6.862  1.00 15.00      A    N  
ATOM   2826  HN  GLU A 296     -26.376  -2.300   6.568  1.00 15.00      A    H  
ATOM   2827  CA  GLU A 296     -25.690  -0.435   5.863  1.00 15.00      A    C  
ATOM   2828  CB  GLU A 296     -25.875  -1.039   4.463  1.00 15.00      A    C  
ATOM   2829  CG  GLU A 296     -24.919  -0.516   3.396  1.00 15.00      A    C  
ATOM   2830  CD  GLU A 296     -25.231   0.899   2.938  1.00 15.00      A    C  
ATOM   2831  OE1 GLU A 296     -24.310   1.574   2.426  1.00 15.00      A    O  
ATOM   2832  OE2 GLU A 296     -26.384   1.347   3.107  1.00 15.00      A    O  
ATOM   2833  C   GLU A 296     -26.608   0.777   6.031  1.00 15.00      A    C  
ATOM   2834  O   GLU A 296     -26.161   1.870   6.400  1.00 15.00      A    O  
ATOM   2835  N   VAL A 297     -27.903   0.558   5.814  1.00 15.00      A    N  
ATOM   2836  HN  VAL A 297     -28.196  -0.343   5.565  1.00 15.00      A    H  
ATOM   2837  CA  VAL A 297     -28.894   1.621   5.918  1.00 15.00      A    C  
ATOM   2838  CB  VAL A 297     -30.279   1.199   5.384  1.00 15.00      A    C  
ATOM   2839  CG1 VAL A 297     -30.217   0.941   3.887  1.00 15.00      A    C  
ATOM   2840  CG2 VAL A 297     -30.802  -0.024   6.118  1.00 15.00      A    C  
ATOM   2841  C   VAL A 297     -29.023   2.156   7.341  1.00 15.00      A    C  
ATOM   2842  O   VAL A 297     -29.423   3.303   7.540  1.00 15.00      A    O  
ATOM   2843  N   SER A 298     -28.677   1.334   8.330  1.00 15.00      A    N  
ATOM   2844  HN  SER A 298     -28.384   0.421   8.116  1.00 15.00      A    H  
ATOM   2845  CA  SER A 298     -28.750   1.759   9.724  1.00 15.00      A    C  
ATOM   2846  CB  SER A 298     -28.569   0.574  10.680  1.00 15.00      A    C  
ATOM   2847  OG  SER A 298     -27.239   0.088  10.657  1.00 15.00      A    O  
ATOM   2848  HG  SER A 298     -26.816   0.340   9.828  1.00 15.00      A    H  
ATOM   2849  C   SER A 298     -27.717   2.849  10.003  1.00 15.00      A    C  
ATOM   2850  O   SER A 298     -27.832   3.604  10.967  1.00 15.00      A    O  
ATOM   2851  N   ARG A 299     -26.700   2.921   9.148  1.00 15.00      A    N  
ATOM   2852  HN  ARG A 299     -26.653   2.280   8.403  1.00 15.00      A    H  
ATOM   2853  CA  ARG A 299     -25.659   3.927   9.280  1.00 15.00      A    C  
ATOM   2854  CB  ARG A 299     -24.289   3.336   8.916  1.00 15.00      A    C  
ATOM   2855  CG  ARG A 299     -23.121   4.315   8.995  1.00 15.00      A    C  
ATOM   2856  CD  ARG A 299     -22.773   4.886   7.626  1.00 15.00      A    C  
ATOM   2857  NE  ARG A 299     -22.802   3.855   6.589  1.00 15.00      A    N  
ATOM   2858  HE  ARG A 299     -22.459   2.968   6.831  1.00 15.00      A    H  
ATOM   2859  CZ  ARG A 299     -23.257   4.050   5.350  1.00 15.00      A    C  
ATOM   2860  NH1 ARG A 299     -23.714   5.245   4.988  1.00 15.00      A    N  
ATOM   2861 HH11 ARG A 299     -24.071   5.397   4.020  1.00 15.00      A    H  
ATOM   2862 HH12 ARG A 299     -23.719   6.034   5.668  1.00 15.00      A    H  
ATOM   2863  NH2 ARG A 299     -23.274   3.041   4.484  1.00 15.00      A    N  
ATOM   2864 HH21 ARG A 299     -22.933   2.100   4.767  1.00 15.00      A    H  
ATOM   2865 HH22 ARG A 299     -23.641   3.174   3.509  1.00 15.00      A    H  
ATOM   2866  C   ARG A 299     -25.989   5.114   8.387  1.00 15.00      A    C  
ATOM   2867  O   ARG A 299     -25.745   6.265   8.751  1.00 15.00      A    O  
ATOM   2868  N   LEU A 300     -26.554   4.819   7.220  1.00 15.00      A    N  
ATOM   2869  HN  LEU A 300     -26.713   3.876   6.994  1.00 15.00      A    H  
ATOM   2870  CA  LEU A 300     -26.934   5.844   6.255  1.00 15.00      A    C  
ATOM   2871  CB  LEU A 300     -27.392   5.190   4.947  1.00 15.00      A    C  
ATOM   2872  CG  LEU A 300     -27.421   6.079   3.700  1.00 15.00      A    C  
ATOM   2873  CD1 LEU A 300     -26.120   6.853   3.558  1.00 15.00      A    C  
ATOM   2874  CD2 LEU A 300     -27.667   5.232   2.459  1.00 15.00      A    C  
ATOM   2875  C   LEU A 300     -28.027   6.749   6.820  1.00 15.00      A    C  
ATOM   2876  O   LEU A 300     -28.028   7.955   6.584  1.00 15.00      A    O  
ATOM   2877  N   THR A 301     -28.943   6.166   7.584  1.00 15.00      A    N  
ATOM   2878  HN  THR A 301     -28.893   5.200   7.742  1.00 15.00      A    H  
ATOM   2879  CA  THR A 301     -30.030   6.930   8.189  1.00 15.00      A    C  
ATOM   2880  CB  THR A 301     -31.073   6.001   8.839  1.00 15.00      A    C  
ATOM   2881  OG1 THR A 301     -30.408   4.874   9.421  1.00 15.00      A    O  
ATOM   2882  HG1 THR A 301     -30.295   4.188   8.751  1.00 15.00      A    H  
ATOM   2883  CG2 THR A 301     -32.076   5.517   7.802  1.00 15.00      A    C  
ATOM   2884  C   THR A 301     -29.482   7.893   9.239  1.00 15.00      A    C  
ATOM   2885  O   THR A 301     -29.964   9.016   9.383  1.00 15.00      A    O  
ATOM   2886  N   ARG A 302     -28.452   7.449   9.952  1.00 15.00      A    N  
ATOM   2887  HN  ARG A 302     -28.115   6.545   9.785  1.00 15.00      A    H  
ATOM   2888  CA  ARG A 302     -27.824   8.268  10.980  1.00 15.00      A    C  
ATOM   2889  CB  ARG A 302     -26.913   7.426  11.875  1.00 15.00      A    C  
ATOM   2890  CG  ARG A 302     -27.656   6.365  12.670  1.00 15.00      A    C  
ATOM   2891  CD  ARG A 302     -26.797   5.791  13.785  1.00 15.00      A    C  
ATOM   2892  NE  ARG A 302     -25.593   5.126  13.277  1.00 15.00      A    N  
ATOM   2893  HE  ARG A 302     -24.862   5.703  12.968  1.00 15.00      A    H  
ATOM   2894  CZ  ARG A 302     -25.442   3.801  13.216  1.00 15.00      A    C  
ATOM   2895  NH1 ARG A 302     -26.421   2.997  13.620  1.00 15.00      A    N  
ATOM   2896 HH11 ARG A 302     -26.308   1.962  13.572  1.00 15.00      A    H  
ATOM   2897 HH12 ARG A 302     -27.310   3.400  13.986  1.00 15.00      A    H  
ATOM   2898  NH2 ARG A 302     -24.307   3.279  12.758  1.00 15.00      A    N  
ATOM   2899 HH21 ARG A 302     -24.189   2.244  12.709  1.00 15.00      A    H  
ATOM   2900 HH22 ARG A 302     -23.530   3.901  12.451  1.00 15.00      A    H  
ATOM   2901  C   ARG A 302     -27.056   9.426  10.353  1.00 15.00      A    C  
ATOM   2902  O   ARG A 302     -26.693  10.388  11.029  1.00 15.00      A    O  
ATOM   2903  N   THR A 303     -26.806   9.323   9.053  1.00 15.00      A    N  
ATOM   2904  HN  THR A 303     -27.105   8.525   8.567  1.00 15.00      A    H  
ATOM   2905  CA  THR A 303     -26.113  10.374   8.332  1.00 15.00      A    C  
ATOM   2906  CB  THR A 303     -25.496   9.845   7.019  1.00 15.00      A    C  
ATOM   2907  OG1 THR A 303     -24.993   8.515   7.229  1.00 15.00      A    O  
ATOM   2908  HG1 THR A 303     -25.142   8.258   8.146  1.00 15.00      A    H  
ATOM   2909  CG2 THR A 303     -24.351  10.740   6.568  1.00 15.00      A    C  
ATOM   2910  C   THR A 303     -27.109  11.494   8.027  1.00 15.00      A    C  
ATOM   2911  O   THR A 303     -26.766  12.674   8.047  1.00 15.00      A    O  
ATOM   2912  N   LEU A 304     -28.358  11.099   7.781  1.00 15.00      A    N  
ATOM   2913  HN  LEU A 304     -28.563  10.140   7.796  1.00 15.00      A    H  
ATOM   2914  CA  LEU A 304     -29.433  12.042   7.490  1.00 15.00      A    C  
ATOM   2915  CB  LEU A 304     -30.651  11.299   6.933  1.00 15.00      A    C  
ATOM   2916  CG  LEU A 304     -30.735  11.163   5.412  1.00 15.00      A    C  
ATOM   2917  CD1 LEU A 304     -31.828  10.179   5.030  1.00 15.00      A    C  
ATOM   2918  CD2 LEU A 304     -30.991  12.517   4.770  1.00 15.00      A    C  
ATOM   2919  C   LEU A 304     -29.837  12.799   8.750  1.00 15.00      A    C  
ATOM   2920  O   LEU A 304     -30.188  13.978   8.693  1.00 15.00      A    O  
ATOM   2921  N   GLN A 305     -29.774  12.112   9.889  1.00 15.00      A    N  
ATOM   2922  HN  GLN A 305     -29.490  11.173   9.862  1.00 15.00      A    H  
ATOM   2923  CA  GLN A 305     -30.133  12.706  11.174  1.00 15.00      A    C  
ATOM   2924  CB  GLN A 305     -30.146  11.647  12.278  1.00 15.00      A    C  
ATOM   2925  CG  GLN A 305     -31.290  10.650  12.165  1.00 15.00      A    C  
ATOM   2926  CD  GLN A 305     -31.371   9.709  13.352  1.00 15.00      A    C  
ATOM   2927  OE1 GLN A 305     -30.357   9.351  13.950  1.00 15.00      A    O  
ATOM   2928  NE2 GLN A 305     -32.583   9.303  13.702  1.00 15.00      A    N  
ATOM   2929 HE21 GLN A 305     -33.348   9.627  13.182  1.00 15.00      A    H  
ATOM   2930 HE22 GLN A 305     -32.664   8.698  14.467  1.00 15.00      A    H  
ATOM   2931  C   GLN A 305     -29.200  13.856  11.548  1.00 15.00      A    C  
ATOM   2932  O   GLN A 305     -29.526  14.681  12.399  1.00 15.00      A    O  
ATOM   2933  N   ARG A 306     -28.041  13.912  10.909  1.00 15.00      A    N  
ATOM   2934  HN  ARG A 306     -27.830  13.227  10.241  1.00 15.00      A    H  
ATOM   2935  CA  ARG A 306     -27.080  14.968  11.179  1.00 15.00      A    C  
ATOM   2936  CB  ARG A 306     -25.651  14.424  11.199  1.00 15.00      A    C  
ATOM   2937  CG  ARG A 306     -25.053  14.339  12.593  1.00 15.00      A    C  
ATOM   2938  CD  ARG A 306     -23.562  14.052  12.540  1.00 15.00      A    C  
ATOM   2939  NE  ARG A 306     -22.902  14.345  13.814  1.00 15.00      A    N  
ATOM   2940  HE  ARG A 306     -23.265  13.909  14.615  1.00 15.00      A    H  
ATOM   2941  CZ  ARG A 306     -21.853  15.158  13.940  1.00 15.00      A    C  
ATOM   2942  NH1 ARG A 306     -21.339  15.759  12.871  1.00 15.00      A    N  
ATOM   2943 HH11 ARG A 306     -20.519  16.395  12.967  1.00 15.00      A    H  
ATOM   2944 HH12 ARG A 306     -21.756  15.596  11.929  1.00 15.00      A    H  
ATOM   2945  NH2 ARG A 306     -21.319  15.374  15.139  1.00 15.00      A    N  
ATOM   2946 HH21 ARG A 306     -20.498  16.009  15.241  1.00 15.00      A    H  
ATOM   2947 HH22 ARG A 306     -21.717  14.910  15.982  1.00 15.00      A    H  
ATOM   2948  C   ARG A 306     -27.209  16.107  10.172  1.00 15.00      A    C  
ATOM   2949  O   ARG A 306     -26.502  17.108  10.263  1.00 15.00      A    O  
ATOM   2950  N   PHE A 307     -28.127  15.960   9.223  1.00 15.00      A    N  
ATOM   2951  HN  PHE A 307     -28.684  15.150   9.215  1.00 15.00      A    H  
ATOM   2952  CA  PHE A 307     -28.340  16.978   8.201  1.00 15.00      A    C  
ATOM   2953  CB  PHE A 307     -28.472  16.341   6.812  1.00 15.00      A    C  
ATOM   2954  CG  PHE A 307     -27.168  15.879   6.220  1.00 15.00      A    C  
ATOM   2955  CD1 PHE A 307     -26.031  16.666   6.308  1.00 15.00      A    C  
ATOM   2956  CD2 PHE A 307     -27.078  14.655   5.575  1.00 15.00      A    C  
ATOM   2957  CE1 PHE A 307     -24.832  16.247   5.761  1.00 15.00      A    C  
ATOM   2958  CE2 PHE A 307     -25.883  14.229   5.025  1.00 15.00      A    C  
ATOM   2959  CZ  PHE A 307     -24.757  15.024   5.122  1.00 15.00      A    C  
ATOM   2960  C   PHE A 307     -29.567  17.830   8.517  1.00 15.00      A    C  
ATOM   2961  O   PHE A 307     -30.388  18.107   7.637  1.00 15.00      A    O  
ATOM   2962  N   LEU A 308     -29.683  18.241   9.775  1.00 15.00      A    N  
ATOM   2963  HN  LEU A 308     -28.996  17.983  10.426  1.00 15.00      A    H  
ATOM   2964  CA  LEU A 308     -30.804  19.066  10.207  1.00 15.00      A    C  
ATOM   2965  CB  LEU A 308     -31.261  18.676  11.619  1.00 15.00      A    C  
ATOM   2966  CG  LEU A 308     -31.676  17.214  11.833  1.00 15.00      A    C  
ATOM   2967  CD1 LEU A 308     -32.090  16.987  13.280  1.00 15.00      A    C  
ATOM   2968  CD2 LEU A 308     -32.800  16.816  10.885  1.00 15.00      A    C  
ATOM   2969  C   LEU A 308     -30.427  20.545  10.174  1.00 15.00      A    C  
ATOM   2970  O   LEU A 308     -30.941  21.306   9.364  1.00 15.00      A    O  
ATOM   2971  N   ALA A 309     -29.513  20.943  11.051  1.00 15.00      A    N  
ATOM   2972  HN  ALA A 309     -29.120  20.288  11.662  1.00 15.00      A    H  
ATOM   2973  CA  ALA A 309     -29.078  22.333  11.120  1.00 15.00      A    C  
ATOM   2974  CB  ALA A 309     -28.362  22.614  12.433  1.00 15.00      A    C  
ATOM   2975  C   ALA A 309     -28.190  22.694   9.930  1.00 15.00      A    C  
ATOM   2976  O   ALA A 309     -27.092  22.165   9.777  1.00 15.00      A    O  
ATOM   2977  N   LYS A 310     -28.681  23.597   9.090  1.00 15.00      A    N  
ATOM   2978  HN  LYS A 310     -29.557  23.989   9.278  1.00 15.00      A    H  
ATOM   2979  CA  LYS A 310     -27.947  24.031   7.909  1.00 15.00      A    C  
ATOM   2980  CB  LYS A 310     -28.342  23.211   6.663  1.00 15.00      A    C  
ATOM   2981  CG  LYS A 310     -29.755  22.624   6.671  1.00 15.00      A    C  
ATOM   2982  CD  LYS A 310     -30.839  23.699   6.640  1.00 15.00      A    C  
ATOM   2983  CE  LYS A 310     -31.797  23.550   7.815  1.00 15.00      A    C  
ATOM   2984  NZ  LYS A 310     -32.866  24.584   7.822  1.00 15.00      A    N  
ATOM   2985  HZ1 LYS A 310     -33.393  24.556   6.928  1.00 15.00      A    H  
ATOM   2986  HZ2 LYS A 310     -32.450  25.528   7.941  1.00 15.00      A    H  
ATOM   2987  HZ3 LYS A 310     -33.528  24.408   8.607  1.00 15.00      A    H  
ATOM   2988  C   LYS A 310     -28.150  25.520   7.644  1.00 15.00      A    C  
ATOM   2989  O   LYS A 310     -29.195  26.080   7.987  1.00 15.00      A    O  
ATOM   2990  N   THR A 311     -27.153  26.153   7.038  1.00 15.00      A    N  
ATOM   2991  HN  THR A 311     -26.349  25.650   6.793  1.00 15.00      A    H  
ATOM   2992  CA  THR A 311     -27.224  27.574   6.713  1.00 15.00      A    C  
ATOM   2993  CB  THR A 311     -25.866  28.271   6.966  1.00 15.00      A    C  
ATOM   2994  OG1 THR A 311     -25.940  29.653   6.581  1.00 15.00      A    O  
ATOM   2995  HG1 THR A 311     -25.572  30.195   7.290  1.00 15.00      A    H  
ATOM   2996  CG2 THR A 311     -25.499  28.192   8.437  1.00 15.00      A    C  
ATOM   2997  C   THR A 311     -27.643  27.752   5.255  1.00 15.00      A    C  
ATOM   2998  O   THR A 311     -27.578  26.806   4.472  1.00 15.00      A    O  
ATOM   2999  N   VAL A 312     -28.036  28.972   4.893  1.00 15.00      A    N  
ATOM   3000  HN  VAL A 312     -28.003  29.699   5.555  1.00 15.00      A    H  
ATOM   3001  CA  VAL A 312     -28.496  29.273   3.534  1.00 15.00      A    C  
ATOM   3002  CB  VAL A 312     -29.005  30.726   3.409  1.00 15.00      A    C  
ATOM   3003  CG1 VAL A 312     -30.251  30.928   4.257  1.00 15.00      A    C  
ATOM   3004  CG2 VAL A 312     -27.917  31.720   3.805  1.00 15.00      A    C  
ATOM   3005  C   VAL A 312     -27.427  29.021   2.467  1.00 15.00      A    C  
ATOM   3006  O   VAL A 312     -27.740  28.823   1.297  1.00 15.00      A    O  
ATOM   3007  N   HIS A 313     -26.162  29.028   2.867  1.00 15.00      A    N  
ATOM   3008  HN  HIS A 313     -25.954  29.179   3.814  1.00 15.00      A    H  
ATOM   3009  CA  HIS A 313     -25.080  28.810   1.915  1.00 15.00      A    C  
ATOM   3010  CB  HIS A 313     -23.945  29.817   2.110  1.00 15.00      A    C  
ATOM   3011  CG  HIS A 313     -23.679  30.642   0.889  1.00 15.00      A    C  
ATOM   3012  ND1 HIS A 313     -24.313  31.843   0.638  1.00 15.00      A    N  
ATOM   3013  HD1 HIS A 313     -24.986  32.268   1.213  1.00 15.00      A    H  
ATOM   3014  CD2 HIS A 313     -22.847  30.431  -0.158  1.00 15.00      A    C  
ATOM   3015  CE1 HIS A 313     -23.882  32.334  -0.510  1.00 15.00      A    C  
ATOM   3016  NE2 HIS A 313     -22.992  31.497  -1.012  1.00 15.00      A    N  
ATOM   3017  HE2 HIS A 313     -22.512  31.620  -1.859  1.00 15.00      A    H  
ATOM   3018  C   HIS A 313     -24.561  27.380   1.949  1.00 15.00      A    C  
ATOM   3019  O   HIS A 313     -23.814  26.966   1.066  1.00 15.00      A    O  
ATOM   3020  N   ASN A 314     -24.956  26.629   2.968  1.00 15.00      A    N  
ATOM   3021  HN  ASN A 314     -25.549  27.014   3.645  1.00 15.00      A    H  
ATOM   3022  CA  ASN A 314     -24.532  25.239   3.097  1.00 15.00      A    C  
ATOM   3023  CB  ASN A 314     -24.045  24.948   4.518  1.00 15.00      A    C  
ATOM   3024  CG  ASN A 314     -22.537  24.821   4.602  1.00 15.00      A    C  
ATOM   3025  OD1 ASN A 314     -21.833  25.807   4.807  1.00 15.00      A    O  
ATOM   3026  ND2 ASN A 314     -22.031  23.606   4.448  1.00 15.00      A    N  
ATOM   3027 HD21 ASN A 314     -22.648  22.861   4.290  1.00 15.00      A    H  
ATOM   3028 HD22 ASN A 314     -21.057  23.502   4.499  1.00 15.00      A    H  
ATOM   3029  C   ASN A 314     -25.670  24.295   2.738  1.00 15.00      A    C  
ATOM   3030  O   ASN A 314     -25.448  23.133   2.393  1.00 15.00      A    O  
ATOM   3031  N   ASN A 315     -26.892  24.816   2.815  1.00 15.00      A    N  
ATOM   3032  HN  ASN A 315     -26.988  25.753   3.094  1.00 15.00      A    H  
ATOM   3033  CA  ASN A 315     -28.096  24.050   2.514  1.00 15.00      A    C  
ATOM   3034  CB  ASN A 315     -29.354  24.900   2.762  1.00 15.00      A    C  
ATOM   3035  CG  ASN A 315     -30.444  24.719   1.719  1.00 15.00      A    C  
ATOM   3036  OD1 ASN A 315     -30.476  25.423   0.714  1.00 15.00      A    O  
ATOM   3037  ND2 ASN A 315     -31.351  23.784   1.955  1.00 15.00      A    N  
ATOM   3038 HD21 ASN A 315     -31.273  23.260   2.777  1.00 15.00      A    H  
ATOM   3039 HD22 ASN A 315     -32.068  23.663   1.296  1.00 15.00      A    H  
ATOM   3040  C   ASN A 315     -28.074  23.473   1.102  1.00 15.00      A    C  
ATOM   3041  O   ASN A 315     -28.516  22.348   0.894  1.00 15.00      A    O  
ATOM   3042  N   LEU A 316     -27.543  24.233   0.149  1.00 15.00      A    N  
ATOM   3043  HN  LEU A 316     -27.199  25.120   0.383  1.00 15.00      A    H  
ATOM   3044  CA  LEU A 316     -27.466  23.782  -1.237  1.00 15.00      A    C  
ATOM   3045  CB  LEU A 316     -26.742  24.815  -2.100  1.00 15.00      A    C  
ATOM   3046  CG  LEU A 316     -27.501  26.117  -2.367  1.00 15.00      A    C  
ATOM   3047  CD1 LEU A 316     -26.718  27.312  -1.843  1.00 15.00      A    C  
ATOM   3048  CD2 LEU A 316     -27.793  26.274  -3.852  1.00 15.00      A    C  
ATOM   3049  C   LEU A 316     -26.775  22.423  -1.334  1.00 15.00      A    C  
ATOM   3050  O   LEU A 316     -27.337  21.468  -1.873  1.00 15.00      A    O  
ATOM   3051  N   ALA A 317     -25.576  22.335  -0.774  1.00 15.00      A    N  
ATOM   3052  HN  ALA A 317     -25.193  23.124  -0.341  1.00 15.00      A    H  
ATOM   3053  CA  ALA A 317     -24.815  21.095  -0.786  1.00 15.00      A    C  
ATOM   3054  CB  ALA A 317     -23.394  21.345  -0.303  1.00 15.00      A    C  
ATOM   3055  C   ALA A 317     -25.495  20.053   0.092  1.00 15.00      A    C  
ATOM   3056  O   ALA A 317     -25.484  18.862  -0.218  1.00 15.00      A    O  
ATOM   3057  N   ILE A 318     -26.095  20.516   1.184  1.00 15.00      A    N  
ATOM   3058  HN  ILE A 318     -26.061  21.480   1.374  1.00 15.00      A    H  
ATOM   3059  CA  ILE A 318     -26.793  19.634   2.112  1.00 15.00      A    C  
ATOM   3060  CB  ILE A 318     -27.229  20.385   3.402  1.00 15.00      A    C  
ATOM   3061  CG1 ILE A 318     -26.241  20.120   4.546  1.00 15.00      A    C  
ATOM   3062  CG2 ILE A 318     -28.649  20.034   3.832  1.00 15.00      A    C  
ATOM   3063  CD1 ILE A 318     -24.788  20.348   4.185  1.00 15.00      A    C  
ATOM   3064  C   ILE A 318     -27.974  18.940   1.427  1.00 15.00      A    C  
ATOM   3065  O   ILE A 318     -28.269  17.782   1.713  1.00 15.00      A    O  
ATOM   3066  N   ARG A 319     -28.626  19.646   0.505  1.00 15.00      A    N  
ATOM   3067  HN  ARG A 319     -28.340  20.569   0.318  1.00 15.00      A    H  
ATOM   3068  CA  ARG A 319     -29.759  19.083  -0.228  1.00 15.00      A    C  
ATOM   3069  CB  ARG A 319     -30.529  20.165  -0.989  1.00 15.00      A    C  
ATOM   3070  CG  ARG A 319     -31.087  21.269  -0.110  1.00 15.00      A    C  
ATOM   3071  CD  ARG A 319     -31.747  20.706   1.137  1.00 15.00      A    C  
ATOM   3072  NE  ARG A 319     -32.939  19.931   0.818  1.00 15.00      A    N  
ATOM   3073  HE  ARG A 319     -32.912  19.363   0.013  1.00 15.00      A    H  
ATOM   3074  CZ  ARG A 319     -34.045  19.942   1.551  1.00 15.00      A    C  
ATOM   3075  NH1 ARG A 319     -34.127  20.687   2.642  1.00 15.00      A    N  
ATOM   3076 HH11 ARG A 319     -35.005  20.688   3.221  1.00 15.00      A    H  
ATOM   3077 HH12 ARG A 319     -33.322  21.267   2.943  1.00 15.00      A    H  
ATOM   3078  NH2 ARG A 319     -35.067  19.204   1.183  1.00 15.00      A    N  
ATOM   3079 HH21 ARG A 319     -35.943  19.206   1.745  1.00 15.00      A    H  
ATOM   3080 HH22 ARG A 319     -34.999  18.606   0.321  1.00 15.00      A    H  
ATOM   3081  C   ARG A 319     -29.273  18.021  -1.196  1.00 15.00      A    C  
ATOM   3082  O   ARG A 319     -29.863  16.946  -1.302  1.00 15.00      A    O  
ATOM   3083  N   GLN A 320     -28.183  18.329  -1.893  1.00 15.00      A    N  
ATOM   3084  HN  GLN A 320     -27.764  19.209  -1.764  1.00 15.00      A    H  
ATOM   3085  CA  GLN A 320     -27.596  17.396  -2.843  1.00 15.00      A    C  
ATOM   3086  CB  GLN A 320     -26.432  18.056  -3.588  1.00 15.00      A    C  
ATOM   3087  CG  GLN A 320     -26.826  19.303  -4.364  1.00 15.00      A    C  
ATOM   3088  CD  GLN A 320     -25.632  20.042  -4.934  1.00 15.00      A    C  
ATOM   3089  OE1 GLN A 320     -25.037  20.890  -4.272  1.00 15.00      A    O  
ATOM   3090  NE2 GLN A 320     -25.277  19.730  -6.171  1.00 15.00      A    N  
ATOM   3091 HE21 GLN A 320     -25.797  19.050  -6.643  1.00 15.00      A    H  
ATOM   3092 HE22 GLN A 320     -24.507  20.194  -6.561  1.00 15.00      A    H  
ATOM   3093  C   GLN A 320     -27.124  16.144  -2.111  1.00 15.00      A    C  
ATOM   3094  O   GLN A 320     -27.239  15.030  -2.615  1.00 15.00      A    O  
ATOM   3095  N   ARG A 321     -26.605  16.340  -0.906  1.00 15.00      A    N  
ATOM   3096  HN  ARG A 321     -26.533  17.259  -0.562  1.00 15.00      A    H  
ATOM   3097  CA  ARG A 321     -26.129  15.235  -0.089  1.00 15.00      A    C  
ATOM   3098  CB  ARG A 321     -25.188  15.741   1.005  1.00 15.00      A    C  
ATOM   3099  CG  ARG A 321     -23.810  16.149   0.503  1.00 15.00      A    C  
ATOM   3100  CD  ARG A 321     -23.000  14.939   0.066  1.00 15.00      A    C  
ATOM   3101  NE  ARG A 321     -22.816  13.983   1.159  1.00 15.00      A    N  
ATOM   3102  HE  ARG A 321     -22.461  14.336   2.005  1.00 15.00      A    H  
ATOM   3103  CZ  ARG A 321     -23.108  12.685   1.075  1.00 15.00      A    C  
ATOM   3104  NH1 ARG A 321     -23.578  12.176  -0.061  1.00 15.00      A    N  
ATOM   3105 HH11 ARG A 321     -23.805  11.161  -0.128  1.00 15.00      A    H  
ATOM   3106 HH12 ARG A 321     -23.729  12.792  -0.888  1.00 15.00      A    H  
ATOM   3107  NH2 ARG A 321     -22.933  11.897   2.129  1.00 15.00      A    N  
ATOM   3108 HH21 ARG A 321     -22.579  12.292   3.027  1.00 15.00      A    H  
ATOM   3109 HH22 ARG A 321     -23.158  10.882   2.069  1.00 15.00      A    H  
ATOM   3110  C   ARG A 321     -27.295  14.462   0.523  1.00 15.00      A    C  
ATOM   3111  O   ARG A 321     -27.213  13.249   0.708  1.00 15.00      A    O  
ATOM   3112  N   ARG A 322     -28.379  15.172   0.831  1.00 15.00      A    N  
ATOM   3113  HN  ARG A 322     -28.380  16.140   0.664  1.00 15.00      A    H  
ATOM   3114  CA  ARG A 322     -29.565  14.554   1.417  1.00 15.00      A    C  
ATOM   3115  CB  ARG A 322     -30.521  15.608   1.985  1.00 15.00      A    C  
ATOM   3116  CG  ARG A 322     -30.340  15.861   3.475  1.00 15.00      A    C  
ATOM   3117  CD  ARG A 322     -31.012  17.152   3.919  1.00 15.00      A    C  
ATOM   3118  NE  ARG A 322     -32.474  17.077   3.877  1.00 15.00      A    N  
ATOM   3119  HE  ARG A 322     -32.879  16.635   3.092  1.00 15.00      A    H  
ATOM   3120  CZ  ARG A 322     -33.275  17.585   4.826  1.00 15.00      A    C  
ATOM   3121  NH1 ARG A 322     -32.758  18.199   5.896  1.00 15.00      A    N  
ATOM   3122 HH11 ARG A 322     -31.724  18.288   6.008  1.00 15.00      A    H  
ATOM   3123 HH12 ARG A 322     -33.386  18.601   6.628  1.00 15.00      A    H  
ATOM   3124  NH2 ARG A 322     -34.595  17.464   4.717  1.00 15.00      A    N  
ATOM   3125 HH21 ARG A 322     -35.010  16.974   3.896  1.00 15.00      A    H  
ATOM   3126 HH22 ARG A 322     -35.221  17.863   5.451  1.00 15.00      A    H  
ATOM   3127  C   ARG A 322     -30.274  13.668   0.402  1.00 15.00      A    C  
ATOM   3128  O   ARG A 322     -30.554  12.504   0.680  1.00 15.00      A    O  
ATOM   3129  N   ALA A 323     -30.546  14.222  -0.779  1.00 15.00      A    N  
ATOM   3130  HN  ALA A 323     -30.303  15.163  -0.937  1.00 15.00      A    H  
ATOM   3131  CA  ALA A 323     -31.206  13.471  -1.842  1.00 15.00      A    C  
ATOM   3132  CB  ALA A 323     -31.504  14.375  -3.029  1.00 15.00      A    C  
ATOM   3133  C   ALA A 323     -30.340  12.290  -2.267  1.00 15.00      A    C  
ATOM   3134  O   ALA A 323     -30.841  11.206  -2.556  1.00 15.00      A    O  
ATOM   3135  N   GLN A 324     -29.028  12.508  -2.282  1.00 15.00      A    N  
ATOM   3136  HN  GLN A 324     -28.690  13.396  -2.044  1.00 15.00      A    H  
ATOM   3137  CA  GLN A 324     -28.082  11.463  -2.648  1.00 15.00      A    C  
ATOM   3138  CB  GLN A 324     -26.653  12.012  -2.633  1.00 15.00      A    C  
ATOM   3139  CG  GLN A 324     -25.606  11.012  -3.090  1.00 15.00      A    C  
ATOM   3140  CD  GLN A 324     -25.681  10.739  -4.577  1.00 15.00      A    C  
ATOM   3141  OE1 GLN A 324     -25.890  11.645  -5.379  1.00 15.00      A    O  
ATOM   3142  NE2 GLN A 324     -25.535   9.480  -4.953  1.00 15.00      A    N  
ATOM   3143 HE21 GLN A 324     -25.392   8.804  -4.260  1.00 15.00      A    H  
ATOM   3144 HE22 GLN A 324     -25.578   9.279  -5.909  1.00 15.00      A    H  
ATOM   3145  C   GLN A 324     -28.193  10.300  -1.667  1.00 15.00      A    C  
ATOM   3146  O   GLN A 324     -28.041   9.135  -2.037  1.00 15.00      A    O  
ATOM   3147  N   LEU A 325     -28.465  10.638  -0.414  1.00 15.00      A    N  
ATOM   3148  HN  LEU A 325     -28.585  11.586  -0.193  1.00 15.00      A    H  
ATOM   3149  CA  LEU A 325     -28.607   9.648   0.637  1.00 15.00      A    C  
ATOM   3150  CB  LEU A 325     -28.523  10.319   2.009  1.00 15.00      A    C  
ATOM   3151  CG  LEU A 325     -27.308   9.962   2.865  1.00 15.00      A    C  
ATOM   3152  CD1 LEU A 325     -26.014  10.197   2.100  1.00 15.00      A    C  
ATOM   3153  CD2 LEU A 325     -27.317  10.760   4.157  1.00 15.00      A    C  
ATOM   3154  C   LEU A 325     -29.929   8.908   0.499  1.00 15.00      A    C  
ATOM   3155  O   LEU A 325     -29.971   7.683   0.593  1.00 15.00      A    O  
ATOM   3156  N   VAL A 326     -31.005   9.657   0.263  1.00 15.00      A    N  
ATOM   3157  HN  VAL A 326     -30.903  10.634   0.183  1.00 15.00      A    H  
ATOM   3158  CA  VAL A 326     -32.331   9.064   0.108  1.00 15.00      A    C  
ATOM   3159  CB  VAL A 326     -33.429  10.130  -0.104  1.00 15.00      A    C  
ATOM   3160  CG1 VAL A 326     -34.801   9.479  -0.195  1.00 15.00      A    C  
ATOM   3161  CG2 VAL A 326     -33.404  11.154   1.021  1.00 15.00      A    C  
ATOM   3162  C   VAL A 326     -32.334   8.072  -1.052  1.00 15.00      A    C  
ATOM   3163  O   VAL A 326     -32.769   6.926  -0.903  1.00 15.00      A    O  
ATOM   3164  N   ALA A 327     -31.823   8.513  -2.197  1.00 15.00      A    N  
ATOM   3165  HN  ALA A 327     -31.518   9.449  -2.257  1.00 15.00      A    H  
ATOM   3166  CA  ALA A 327     -31.740   7.667  -3.379  1.00 15.00      A    C  
ATOM   3167  CB  ALA A 327     -31.161   8.447  -4.549  1.00 15.00      A    C  
ATOM   3168  C   ALA A 327     -30.892   6.432  -3.093  1.00 15.00      A    C  
ATOM   3169  O   ALA A 327     -31.173   5.343  -3.593  1.00 15.00      A    O  
ATOM   3170  N   GLN A 328     -29.865   6.604  -2.266  1.00 15.00      A    N  
ATOM   3171  HN  GLN A 328     -29.703   7.495  -1.886  1.00 15.00      A    H  
ATOM   3172  CA  GLN A 328     -28.982   5.504  -1.903  1.00 15.00      A    C  
ATOM   3173  CB  GLN A 328     -27.729   6.014  -1.191  1.00 15.00      A    C  
ATOM   3174  CG  GLN A 328     -26.506   6.062  -2.094  1.00 15.00      A    C  
ATOM   3175  CD  GLN A 328     -25.330   6.807  -1.491  1.00 15.00      A    C  
ATOM   3176  OE1 GLN A 328     -25.494   7.803  -0.788  1.00 15.00      A    O  
ATOM   3177  NE2 GLN A 328     -24.129   6.319  -1.756  1.00 15.00      A    N  
ATOM   3178 HE21 GLN A 328     -24.072   5.516  -2.314  1.00 15.00      A    H  
ATOM   3179 HE22 GLN A 328     -23.349   6.777  -1.383  1.00 15.00      A    H  
ATOM   3180  C   GLN A 328     -29.720   4.472  -1.056  1.00 15.00      A    C  
ATOM   3181  O   GLN A 328     -29.584   3.267  -1.269  1.00 15.00      A    O  
ATOM   3182  N   ILE A 329     -30.514   4.952  -0.101  1.00 15.00      A    N  
ATOM   3183  HN  ILE A 329     -30.566   5.925   0.035  1.00 15.00      A    H  
ATOM   3184  CA  ILE A 329     -31.300   4.069   0.755  1.00 15.00      A    C  
ATOM   3185  CB  ILE A 329     -32.049   4.858   1.854  1.00 15.00      A    C  
ATOM   3186  CG1 ILE A 329     -31.078   5.702   2.677  1.00 15.00      A    C  
ATOM   3187  CG2 ILE A 329     -32.828   3.915   2.762  1.00 15.00      A    C  
ATOM   3188  CD1 ILE A 329     -31.757   6.668   3.622  1.00 15.00      A    C  
ATOM   3189  C   ILE A 329     -32.332   3.344  -0.100  1.00 15.00      A    C  
ATOM   3190  O   ILE A 329     -32.648   2.178   0.133  1.00 15.00      A    O  
ATOM   3191  N   CYS A 330     -32.837   4.054  -1.101  1.00 15.00      A    N  
ATOM   3192  HN  CYS A 330     -32.525   4.977  -1.233  1.00 15.00      A    H  
ATOM   3193  CA  CYS A 330     -33.827   3.514  -2.012  1.00 15.00      A    C  
ATOM   3194  CB  CYS A 330     -34.346   4.626  -2.927  1.00 15.00      A    C  
ATOM   3195  SG  CYS A 330     -35.807   4.188  -3.890  1.00 15.00      A    S  
ATOM   3196  HG  CYS A 330     -35.520   4.358  -5.173  1.00 15.00      A    H  
ATOM   3197  C   CYS A 330     -33.210   2.402  -2.846  1.00 15.00      A    C  
ATOM   3198  O   CYS A 330     -33.805   1.339  -3.024  1.00 15.00      A    O  
ATOM   3199  N   ASP A 331     -32.007   2.655  -3.341  1.00 15.00      A    N  
ATOM   3200  HN  ASP A 331     -31.591   3.529  -3.165  1.00 15.00      A    H  
ATOM   3201  CA  ASP A 331     -31.292   1.682  -4.153  1.00 15.00      A    C  
ATOM   3202  CB  ASP A 331     -29.961   2.251  -4.638  1.00 15.00      A    C  
ATOM   3203  CG  ASP A 331     -29.189   1.270  -5.494  1.00 15.00      A    C  
ATOM   3204  OD1 ASP A 331     -28.332   0.554  -4.939  1.00 15.00      A    O  
ATOM   3205  OD2 ASP A 331     -29.436   1.216  -6.718  1.00 15.00      A    O  
ATOM   3206  C   ASP A 331     -31.102   0.360  -3.402  1.00 15.00      A    C  
ATOM   3207  O   ASP A 331     -31.555  -0.686  -3.866  1.00 15.00      A    O  
ATOM   3208  N   GLU A 332     -30.464   0.403  -2.227  1.00 15.00      A    N  
ATOM   3209  HN  GLU A 332     -30.101   1.262  -1.903  1.00 15.00      A    H  
ATOM   3210  CA  GLU A 332     -30.267  -0.820  -1.431  1.00 15.00      A    C  
ATOM   3211  CB  GLU A 332     -29.391  -0.584  -0.191  1.00 15.00      A    C  
ATOM   3212  CG  GLU A 332     -29.720  -1.467   1.020  1.00 15.00      A    C  
ATOM   3213  CD  GLU A 332     -29.297  -2.929   0.887  1.00 15.00      A    C  
ATOM   3214  OE1 GLU A 332     -28.911  -3.363  -0.222  1.00 15.00      A    O  
ATOM   3215  OE2 GLU A 332     -29.373  -3.661   1.904  1.00 15.00      A    O  
ATOM   3216  C   GLU A 332     -31.604  -1.441  -1.033  1.00 15.00      A    C  
ATOM   3217  O   GLU A 332     -31.728  -2.661  -0.955  1.00 15.00      A    O  
ATOM   3218  N   ALA A 333     -32.609  -0.602  -0.781  1.00 15.00      A    N  
ATOM   3219  HN  ALA A 333     -32.457   0.369  -0.851  1.00 15.00      A    H  
ATOM   3220  CA  ALA A 333     -33.930  -1.100  -0.408  1.00 15.00      A    C  
ATOM   3221  CB  ALA A 333     -34.897   0.045  -0.149  1.00 15.00      A    C  
ATOM   3222  C   ALA A 333     -34.465  -2.016  -1.503  1.00 15.00      A    C  
ATOM   3223  O   ALA A 333     -35.114  -3.028  -1.229  1.00 15.00      A    O  
ATOM   3224  N   LEU A 334     -34.155  -1.660  -2.743  1.00 15.00      A    N  
ATOM   3225  HN  LEU A 334     -33.618  -0.845  -2.884  1.00 15.00      A    H  
ATOM   3226  CA  LEU A 334     -34.573  -2.436  -3.900  1.00 15.00      A    C  
ATOM   3227  CB  LEU A 334     -34.461  -1.596  -5.172  1.00 15.00      A    C  
ATOM   3228  CG  LEU A 334     -35.567  -0.565  -5.396  1.00 15.00      A    C  
ATOM   3229  CD1 LEU A 334     -35.150   0.443  -6.454  1.00 15.00      A    C  
ATOM   3230  CD2 LEU A 334     -36.862  -1.257  -5.796  1.00 15.00      A    C  
ATOM   3231  C   LEU A 334     -33.716  -3.686  -4.027  1.00 15.00      A    C  
ATOM   3232  O   LEU A 334     -34.218  -4.769  -4.328  1.00 15.00      A    O  
ATOM   3233  N   GLN A 335     -32.419  -3.527  -3.787  1.00 15.00      A    N  
ATOM   3234  HN  GLN A 335     -32.081  -2.629  -3.562  1.00 15.00      A    H  
ATOM   3235  CA  GLN A 335     -31.481  -4.641  -3.855  1.00 15.00      A    C  
ATOM   3236  CB  GLN A 335     -30.052  -4.163  -3.601  1.00 15.00      A    C  
ATOM   3237  CG  GLN A 335     -29.606  -3.037  -4.514  1.00 15.00      A    C  
ATOM   3238  CD  GLN A 335     -28.128  -3.104  -4.830  1.00 15.00      A    C  
ATOM   3239  OE1 GLN A 335     -27.545  -4.186  -4.897  1.00 15.00      A    O  
ATOM   3240  NE2 GLN A 335     -27.505  -1.958  -5.022  1.00 15.00      A    N  
ATOM   3241 HE21 GLN A 335     -28.031  -1.117  -4.948  1.00 15.00      A    H  
ATOM   3242 HE22 GLN A 335     -26.555  -1.978  -5.235  1.00 15.00      A    H  
ATOM   3243  C   GLN A 335     -31.851  -5.698  -2.827  1.00 15.00      A    C  
ATOM   3244  O   GLN A 335     -31.805  -6.894  -3.107  1.00 15.00      A    O  
ATOM   3245  N   TYR A 336     -32.214  -5.245  -1.633  1.00 15.00      A    N  
ATOM   3246  HN  TYR A 336     -32.199  -4.275  -1.463  1.00 15.00      A    H  
ATOM   3247  CA  TYR A 336     -32.609  -6.144  -0.563  1.00 15.00      A    C  
ATOM   3248  CB  TYR A 336     -32.923  -5.364   0.715  1.00 15.00      A    C  
ATOM   3249  CG  TYR A 336     -33.483  -6.218   1.836  1.00 15.00      A    C  
ATOM   3250  CD1 TYR A 336     -32.673  -7.102   2.541  1.00 15.00      A    C  
ATOM   3251  CD2 TYR A 336     -34.824  -6.135   2.191  1.00 15.00      A    C  
ATOM   3252  CE1 TYR A 336     -33.186  -7.877   3.571  1.00 15.00      A    C  
ATOM   3253  CE2 TYR A 336     -35.341  -6.903   3.211  1.00 15.00      A    C  
ATOM   3254  CZ  TYR A 336     -34.523  -7.771   3.899  1.00 15.00      A    C  
ATOM   3255  OH  TYR A 336     -35.043  -8.531   4.926  1.00 15.00      A    O  
ATOM   3256  HH  TYR A 336     -36.002  -8.543   4.868  1.00 15.00      A    H  
ATOM   3257  C   TYR A 336     -33.819  -6.964  -0.984  1.00 15.00      A    C  
ATOM   3258  O   TYR A 336     -33.915  -8.150  -0.672  1.00 15.00      A    O  
ATOM   3259  N   ALA A 337     -34.740  -6.319  -1.687  1.00 15.00      A    N  
ATOM   3260  HN  ALA A 337     -34.611  -5.365  -1.882  1.00 15.00      A    H  
ATOM   3261  CA  ALA A 337     -35.937  -6.988  -2.167  1.00 15.00      A    C  
ATOM   3262  CB  ALA A 337     -36.944  -5.974  -2.690  1.00 15.00      A    C  
ATOM   3263  C   ALA A 337     -35.584  -8.000  -3.249  1.00 15.00      A    C  
ATOM   3264  O   ALA A 337     -35.971  -9.163  -3.169  1.00 15.00      A    O  
ATOM   3265  N   ALA A 338     -34.823  -7.553  -4.244  1.00 15.00      A    N  
ATOM   3266  HN  ALA A 338     -34.533  -6.612  -4.237  1.00 15.00      A    H  
ATOM   3267  CA  ALA A 338     -34.414  -8.411  -5.351  1.00 15.00      A    C  
ATOM   3268  CB  ALA A 338     -33.571  -7.633  -6.350  1.00 15.00      A    C  
ATOM   3269  C   ALA A 338     -33.665  -9.649  -4.863  1.00 15.00      A    C  
ATOM   3270  O   ALA A 338     -33.993 -10.771  -5.236  1.00 15.00      A    O  
ATOM   3271  N   ARG A 339     -32.688  -9.453  -3.993  1.00 15.00      A    N  
ATOM   3272  HN  ARG A 339     -32.478  -8.539  -3.694  1.00 15.00      A    H  
ATOM   3273  CA  ARG A 339     -31.912 -10.575  -3.484  1.00 15.00      A    C  
ATOM   3274  CB  ARG A 339     -30.559 -10.124  -2.930  1.00 15.00      A    C  
ATOM   3275  CG  ARG A 339     -30.637  -9.418  -1.596  1.00 15.00      A    C  
ATOM   3276  CD  ARG A 339     -29.342  -8.699  -1.276  1.00 15.00      A    C  
ATOM   3277  NE  ARG A 339     -29.426  -8.052   0.025  1.00 15.00      A    N  
ATOM   3278  HE  ARG A 339     -29.597  -8.633   0.798  1.00 15.00      A    H  
ATOM   3279  CZ  ARG A 339     -29.288  -6.738   0.225  1.00 15.00      A    C  
ATOM   3280  NH1 ARG A 339     -29.033  -5.915  -0.793  1.00 15.00      A    N  
ATOM   3281 HH11 ARG A 339     -28.941  -6.282  -1.761  1.00 15.00      A    H  
ATOM   3282 HH12 ARG A 339     -28.924  -4.872  -0.618  1.00 15.00      A    H  
ATOM   3283  NH2 ARG A 339     -29.433  -6.244   1.447  1.00 15.00      A    N  
ATOM   3284 HH21 ARG A 339     -29.656  -6.871   2.246  1.00 15.00      A    H  
ATOM   3285 HH22 ARG A 339     -29.329  -5.204   1.612  1.00 15.00      A    H  
ATOM   3286  C   ARG A 339     -32.692 -11.411  -2.462  1.00 15.00      A    C  
ATOM   3287  O   ARG A 339     -32.175 -12.381  -1.924  1.00 15.00      A    O  
ATOM   3288  N   LEU A 340     -33.930 -11.030  -2.188  1.00 15.00      A    N  
ATOM   3289  HN  LEU A 340     -34.294 -10.226  -2.622  1.00 15.00      A    H  
ATOM   3290  CA  LEU A 340     -34.762 -11.780  -1.249  1.00 15.00      A    C  
ATOM   3291  CB  LEU A 340     -35.429 -10.839  -0.240  1.00 15.00      A    C  
ATOM   3292  CG  LEU A 340     -36.269 -11.493   0.865  1.00 15.00      A    C  
ATOM   3293  CD1 LEU A 340     -35.496 -12.614   1.545  1.00 15.00      A    C  
ATOM   3294  CD2 LEU A 340     -36.709 -10.457   1.887  1.00 15.00      A    C  
ATOM   3295  C   LEU A 340     -35.818 -12.568  -2.012  1.00 15.00      A    C  
ATOM   3296  O   LEU A 340     -36.210 -13.660  -1.620  1.00 15.00      A    O  
ATOM   3297  N   ARG A 341     -36.235 -12.012  -3.132  1.00 15.00      A    N  
ATOM   3298  HN  ARG A 341     -35.851 -11.152  -3.404  1.00 15.00      A    H  
ATOM   3299  CA  ARG A 341     -37.249 -12.625  -3.972  1.00 15.00      A    C  
ATOM   3300  CB  ARG A 341     -37.894 -11.544  -4.832  1.00 15.00      A    C  
ATOM   3301  CG  ARG A 341     -36.921 -10.823  -5.745  1.00 15.00      A    C  
ATOM   3302  CD  ARG A 341     -37.626  -9.930  -6.745  1.00 15.00      A    C  
ATOM   3303  NE  ARG A 341     -36.980 -10.010  -8.049  1.00 15.00      A    N  
ATOM   3304  HE  ARG A 341     -36.138 -10.529  -8.104  1.00 15.00      A    H  
ATOM   3305  CZ  ARG A 341     -37.458  -9.468  -9.160  1.00 15.00      A    C  
ATOM   3306  NH1 ARG A 341     -38.602  -8.787  -9.139  1.00 15.00      A    N  
ATOM   3307 HH11 ARG A 341     -39.148  -8.693  -8.242  1.00 15.00      A    H  
ATOM   3308 HH12 ARG A 341     -38.972  -8.356 -10.006  1.00 15.00      A    H  
ATOM   3309  NH2 ARG A 341     -36.789  -9.626 -10.302  1.00 15.00      A    N  
ATOM   3310 HH21 ARG A 341     -35.891 -10.190 -10.310  1.00 15.00      A    H  
ATOM   3311 HH22 ARG A 341     -37.145  -9.211 -11.184  1.00 15.00      A    H  
ATOM   3312  C   ARG A 341     -36.651 -13.694  -4.877  1.00 15.00      A    C  
ATOM   3313  O   ARG A 341     -37.367 -14.539  -5.420  1.00 15.00      A    O  
ATOM   3314  N   GLU A 342     -35.340 -13.657  -5.037  1.00 15.00      A    N  
ATOM   3315  HN  GLU A 342     -34.823 -12.958  -4.587  1.00 15.00      A    H  
ATOM   3316  CA  GLU A 342     -34.662 -14.608  -5.902  1.00 15.00      A    C  
ATOM   3317  CB  GLU A 342     -33.939 -13.859  -7.028  1.00 15.00      A    C  
ATOM   3318  CG  GLU A 342     -34.868 -12.961  -7.845  1.00 15.00      A    C  
ATOM   3319  CD  GLU A 342     -34.154 -11.839  -8.576  1.00 15.00      A    C  
ATOM   3320  OE1 GLU A 342     -34.807 -11.165  -9.404  1.00 15.00      A    O  
ATOM   3321  OE2 GLU A 342     -32.961 -11.616  -8.313  1.00 15.00      A    O  
ATOM   3322  C   GLU A 342     -33.717 -15.557  -5.149  1.00 15.00      A    C  
ATOM   3323  O   GLU A 342     -33.444 -16.661  -5.621  1.00 15.00      A    O  
ATOM   3324  N   LEU A 343     -33.242 -15.149  -3.972  1.00 15.00      A    N  
ATOM   3325  HN  LEU A 343     -33.504 -14.275  -3.625  1.00 15.00      A    H  
ATOM   3326  CA  LEU A 343     -32.315 -15.984  -3.198  1.00 15.00      A    C  
ATOM   3327  CB  LEU A 343     -31.222 -15.139  -2.540  1.00 15.00      A    C  
ATOM   3328  CG  LEU A 343     -29.896 -15.026  -3.295  1.00 15.00      A    C  
ATOM   3329  CD1 LEU A 343     -29.125 -16.339  -3.231  1.00 15.00      A    C  
ATOM   3330  CD2 LEU A 343     -29.063 -13.884  -2.734  1.00 15.00      A    C  
ATOM   3331  C   LEU A 343     -32.989 -16.868  -2.145  1.00 15.00      A    C  
ATOM   3332  O   LEU A 343     -32.473 -17.936  -1.815  1.00 15.00      A    O  
ATOM   3333  N   GLU A 344     -34.121 -16.436  -1.607  1.00 15.00      A    N  
ATOM   3334  HN  GLU A 344     -34.514 -15.592  -1.908  1.00 15.00      A    H  
ATOM   3335  CA  GLU A 344     -34.802 -17.219  -0.584  1.00 15.00      A    C  
ATOM   3336  CB  GLU A 344     -34.479 -16.693   0.818  1.00 15.00      A    C  
ATOM   3337  CG  GLU A 344     -35.047 -17.541   1.948  1.00 15.00      A    C  
ATOM   3338  CD  GLU A 344     -35.123 -16.787   3.260  1.00 15.00      A    C  
ATOM   3339  OE1 GLU A 344     -34.246 -16.996   4.118  1.00 15.00      A    O  
ATOM   3340  OE2 GLU A 344     -36.059 -15.983   3.427  1.00 15.00      A    O  
ATOM   3341  C   GLU A 344     -36.310 -17.247  -0.798  1.00 15.00      A    C  
ATOM   3342  O   GLU A 344     -36.980 -16.220  -0.720  1.00 15.00      A    O  
ATOM   3343  N   PRO A 345     -36.861 -18.434  -1.068  1.00 15.00      A    N  
ATOM   3344  CA  PRO A 345     -38.289 -18.615  -1.282  1.00 15.00      A    C  
ATOM   3345  CB  PRO A 345     -38.309 -19.802  -2.249  1.00 15.00      A    C  
ATOM   3346  CG  PRO A 345     -37.106 -20.618  -1.895  1.00 15.00      A    C  
ATOM   3347  CD  PRO A 345     -36.129 -19.704  -1.196  1.00 15.00      A    C  
ATOM   3348  C   PRO A 345     -38.995 -18.984   0.024  1.00 15.00      A    C  
ATOM   3349  O   PRO A 345     -39.998 -19.695   0.024  1.00 15.00      A    O  
ATOM   3350  N   GLY A 346     -38.470 -18.475   1.135  1.00 15.00      A    N  
ATOM   3351  HN  GLY A 346     -37.694 -17.877   1.064  1.00 15.00      A    H  
ATOM   3352  CA  GLY A 346     -39.028 -18.775   2.448  1.00 15.00      A    C  
ATOM   3353  C   GLY A 346     -40.395 -18.162   2.695  1.00 15.00      A    C  
ATOM   3354  O   GLY A 346     -41.167 -18.669   3.507  1.00 15.00      A    O  
ATOM   3355  N   TRP A 347     -40.702 -17.089   1.978  1.00 15.00      A    N  
ATOM   3356  HN  TRP A 347     -40.048 -16.746   1.336  1.00 15.00      A    H  
ATOM   3357  CA  TRP A 347     -41.981 -16.394   2.121  1.00 15.00      A    C  
ATOM   3358  CB  TRP A 347     -42.016 -15.170   1.206  1.00 15.00      A    C  
ATOM   3359  CG  TRP A 347     -42.632 -13.955   1.832  1.00 15.00      A    C  
ATOM   3360  CD1 TRP A 347     -43.957 -13.734   2.071  1.00 15.00      A    C  
ATOM   3361  CD2 TRP A 347     -41.947 -12.790   2.294  1.00 15.00      A    C  
ATOM   3362  NE1 TRP A 347     -44.140 -12.501   2.650  1.00 15.00      A    N  
ATOM   3363  HE1 TRP A 347     -45.003 -12.117   2.915  1.00 15.00      A    H  
ATOM   3364  CE2 TRP A 347     -42.920 -11.900   2.797  1.00 15.00      A    C  
ATOM   3365  CE3 TRP A 347     -40.606 -12.414   2.329  1.00 15.00      A    C  
ATOM   3366  CZ2 TRP A 347     -42.592 -10.657   3.325  1.00 15.00      A    C  
ATOM   3367  CZ3 TRP A 347     -40.281 -11.182   2.853  1.00 15.00      A    C  
ATOM   3368  CH2 TRP A 347     -41.268 -10.317   3.345  1.00 15.00      A    C  
ATOM   3369  C   TRP A 347     -43.182 -17.304   1.817  1.00 15.00      A    C  
ATOM   3370  O   TRP A 347     -44.295 -17.052   2.271  1.00 15.00      A    O  
ATOM   3371  N   SER A 348     -42.951 -18.362   1.055  1.00 15.00      A    N  
ATOM   3372  HN  SER A 348     -42.044 -18.531   0.731  1.00 15.00      A    H  
ATOM   3373  CA  SER A 348     -44.018 -19.281   0.686  1.00 15.00      A    C  
ATOM   3374  CB  SER A 348     -44.069 -19.407  -0.836  1.00 15.00      A    C  
ATOM   3375  OG  SER A 348     -42.763 -19.287  -1.378  1.00 15.00      A    O  
ATOM   3376  HG  SER A 348     -42.325 -20.141  -1.342  1.00 15.00      A    H  
ATOM   3377  C   SER A 348     -43.832 -20.659   1.320  1.00 15.00      A    C  
ATOM   3378  O   SER A 348     -44.446 -21.631   0.890  1.00 15.00      A    O  
ATOM   3379  N   ALA A 349     -42.988 -20.738   2.343  1.00 15.00      A    N  
ATOM   3380  HN  ALA A 349     -42.535 -19.923   2.659  1.00 15.00      A    H  
ATOM   3381  CA  ALA A 349     -42.724 -22.007   3.014  1.00 15.00      A    C  
ATOM   3382  CB  ALA A 349     -41.378 -21.968   3.720  1.00 15.00      A    C  
ATOM   3383  C   ALA A 349     -43.839 -22.383   3.988  1.00 15.00      A    C  
ATOM   3384  O   ALA A 349     -44.419 -23.465   3.895  1.00 15.00      A    O  
ATOM   3385  N   THR A 350     -44.145 -21.487   4.913  1.00 15.00      A    N  
ATOM   3386  HN  THR A 350     -43.660 -20.637   4.938  1.00 15.00      A    H  
ATOM   3387  CA  THR A 350     -45.183 -21.739   5.901  1.00 15.00      A    C  
ATOM   3388  CB  THR A 350     -44.575 -21.938   7.302  1.00 15.00      A    C  
ATOM   3389  OG1 THR A 350     -43.306 -21.270   7.372  1.00 15.00      A    O  
ATOM   3390  HG1 THR A 350     -43.451 -20.328   7.533  1.00 15.00      A    H  
ATOM   3391  CG2 THR A 350     -44.389 -23.419   7.591  1.00 15.00      A    C  
ATOM   3392  C   THR A 350     -46.196 -20.599   5.942  1.00 15.00      A    C  
ATOM   3393  O   THR A 350     -45.818 -19.429   6.015  1.00 15.00      A    O  
ATOM   3394  N   PRO A 351     -47.498 -20.927   5.871  1.00 15.00      A    N  
ATOM   3395  CA  PRO A 351     -48.571 -19.932   5.916  1.00 15.00      A    C  
ATOM   3396  CB  PRO A 351     -49.816 -20.712   5.458  1.00 15.00      A    C  
ATOM   3397  CG  PRO A 351     -49.316 -22.044   4.993  1.00 15.00      A    C  
ATOM   3398  CD  PRO A 351     -48.030 -22.287   5.724  1.00 15.00      A    C  
ATOM   3399  C   PRO A 351     -48.780 -19.406   7.333  1.00 15.00      A    C  
ATOM   3400  O   PRO A 351     -48.436 -20.075   8.306  1.00 15.00      A    O  
ATOM   3401  N   GLY A 352     -49.353 -18.215   7.446  1.00 15.00      A    N  
ATOM   3402  HN  GLY A 352     -49.622 -17.727   6.639  1.00 15.00      A    H  
ATOM   3403  CA  GLY A 352     -49.587 -17.634   8.750  1.00 15.00      A    C  
ATOM   3404  C   GLY A 352     -50.858 -16.813   8.797  1.00 15.00      A    C  
ATOM   3405  O   GLY A 352     -51.497 -16.591   7.772  1.00 15.00      A    O  
ATOM   3406  N   CYS A 353     -51.219 -16.361   9.991  1.00 15.00      A    N  
ATOM   3407  HN  CYS A 353     -50.667 -16.583  10.767  1.00 15.00      A    H  
ATOM   3408  CA  CYS A 353     -52.424 -15.560  10.183  1.00 15.00      A    C  
ATOM   3409  CB  CYS A 353     -53.012 -15.833  11.574  1.00 15.00      A    C  
ATOM   3410  SG  CYS A 353     -54.653 -15.135  11.862  1.00 15.00      A    S  
ATOM   3411  HG  CYS A 353     -55.098 -14.654  10.709  1.00 15.00      A    H  
ATOM   3412  C   CYS A 353     -52.124 -14.068  10.016  1.00 15.00      A    C  
ATOM   3413  O   CYS A 353     -53.026 -13.233  10.047  1.00 15.00      A    O  
ATOM   3414  N   GLN A 354     -50.845 -13.752   9.844  1.00 15.00      A    N  
ATOM   3415  HN  GLN A 354     -50.182 -14.470   9.830  1.00 15.00      A    H  
ATOM   3416  CA  GLN A 354     -50.386 -12.379   9.673  1.00 15.00      A    C  
ATOM   3417  CB  GLN A 354     -50.383 -11.672  11.037  1.00 15.00      A    C  
ATOM   3418  CG  GLN A 354     -50.440 -10.153  10.980  1.00 15.00      A    C  
ATOM   3419  CD  GLN A 354     -51.847  -9.622  10.775  1.00 15.00      A    C  
ATOM   3420  OE1 GLN A 354     -52.262  -9.357   9.654  1.00 15.00      A    O  
ATOM   3421  NE2 GLN A 354     -52.586  -9.458  11.864  1.00 15.00      A    N  
ATOM   3422 HE21 GLN A 354     -52.195  -9.682  12.729  1.00 15.00      A    H  
ATOM   3423 HE22 GLN A 354     -53.502  -9.123  11.752  1.00 15.00      A    H  
ATOM   3424  C   GLN A 354     -48.963 -12.425   9.121  1.00 15.00      A    C  
ATOM   3425  O   GLN A 354     -48.025 -12.719   9.861  1.00 15.00      A    O  
ATOM   3426  N   LEU A 355     -48.800 -12.160   7.828  1.00 15.00      A    N  
ATOM   3427  HN  LEU A 355     -49.580 -11.928   7.278  1.00 15.00      A    H  
ATOM   3428  CA  LEU A 355     -47.476 -12.221   7.213  1.00 15.00      A    C  
ATOM   3429  CB  LEU A 355     -47.365 -13.470   6.332  1.00 15.00      A    C  
ATOM   3430  CG  LEU A 355     -46.323 -14.507   6.753  1.00 15.00      A    C  
ATOM   3431  CD1 LEU A 355     -46.850 -15.363   7.892  1.00 15.00      A    C  
ATOM   3432  CD2 LEU A 355     -45.920 -15.373   5.570  1.00 15.00      A    C  
ATOM   3433  C   LEU A 355     -47.134 -10.990   6.379  1.00 15.00      A    C  
ATOM   3434  O   LEU A 355     -46.207 -11.039   5.573  1.00 15.00      A    O  
ATOM   3435  N   HIS A 356     -47.859  -9.887   6.577  1.00 15.00      A    N  
ATOM   3436  HN  HIS A 356     -48.575  -9.901   7.244  1.00 15.00      A    H  
ATOM   3437  CA  HIS A 356     -47.611  -8.656   5.806  1.00 15.00      A    C  
ATOM   3438  CB  HIS A 356     -46.193  -8.119   6.058  1.00 15.00      A    C  
ATOM   3439  CG  HIS A 356     -46.135  -6.743   6.652  1.00 15.00      A    C  
ATOM   3440  ND1 HIS A 356     -46.344  -5.590   5.924  1.00 15.00      A    N  
ATOM   3441  HD1 HIS A 356     -46.548  -5.540   4.952  1.00 15.00      A    H  
ATOM   3442  CD2 HIS A 356     -45.862  -6.341   7.917  1.00 15.00      A    C  
ATOM   3443  CE1 HIS A 356     -46.199  -4.543   6.711  1.00 15.00      A    C  
ATOM   3444  NE2 HIS A 356     -45.905  -4.971   7.924  1.00 15.00      A    N  
ATOM   3445  HE2 HIS A 356     -45.671  -4.394   8.686  1.00 15.00      A    H  
ATOM   3446  C   HIS A 356     -47.804  -8.938   4.315  1.00 15.00      A    C  
ATOM   3447  O   HIS A 356     -46.971  -8.577   3.480  1.00 15.00      A    O  
ATOM   3448  N   ASP A 357     -48.922  -9.572   3.999  1.00 15.00      A    N  
ATOM   3449  HN  ASP A 357     -49.565  -9.791   4.714  1.00 15.00      A    H  
ATOM   3450  CA  ASP A 357     -49.257  -9.950   2.629  1.00 15.00      A    C  
ATOM   3451  CB  ASP A 357     -50.355 -11.018   2.626  1.00 15.00      A    C  
ATOM   3452  CG  ASP A 357     -51.543 -10.622   3.481  1.00 15.00      A    C  
ATOM   3453  OD1 ASP A 357     -51.360 -10.482   4.715  1.00 15.00      A    O  
ATOM   3454  OD2 ASP A 357     -52.648 -10.449   2.928  1.00 15.00      A    O  
ATOM   3455  C   ASP A 357     -49.699  -8.758   1.795  1.00 15.00      A    C  
ATOM   3456  O   ASP A 357     -49.776  -8.853   0.570  1.00 15.00      A    O  
ATOM   3457  N   ALA A 358     -49.967  -7.633   2.457  1.00 15.00      A    N  
ATOM   3458  HN  ALA A 358     -49.886  -7.627   3.432  1.00 15.00      A    H  
ATOM   3459  CA  ALA A 358     -50.398  -6.412   1.774  1.00 15.00      A    C  
ATOM   3460  CB  ALA A 358     -51.005  -5.431   2.768  1.00 15.00      A    C  
ATOM   3461  C   ALA A 358     -49.244  -5.753   1.017  1.00 15.00      A    C  
ATOM   3462  O   ALA A 358     -49.368  -4.628   0.529  1.00 15.00      A    O  
ATOM   3463  N   GLU A 359     -48.121  -6.454   0.947  1.00 15.00      A    N  
ATOM   3464  HN  GLU A 359     -48.090  -7.331   1.376  1.00 15.00      A    H  
ATOM   3465  CA  GLU A 359     -46.944  -5.961   0.253  1.00 15.00      A    C  
ATOM   3466  CB  GLU A 359     -45.685  -6.198   1.089  1.00 15.00      A    C  
ATOM   3467  CG  GLU A 359     -45.147  -4.957   1.772  1.00 15.00      A    C  
ATOM   3468  CD  GLU A 359     -46.187  -4.252   2.610  1.00 15.00      A    C  
ATOM   3469  OE1 GLU A 359     -46.383  -3.039   2.411  1.00 15.00      A    O  
ATOM   3470  OE2 GLU A 359     -46.814  -4.904   3.475  1.00 15.00      A    O  
ATOM   3471  C   GLU A 359     -46.798  -6.641  -1.102  1.00 15.00      A    C  
ATOM   3472  O   GLU A 359     -46.765  -5.977  -2.134  1.00 15.00      A    O  
ATOM   3473  N   GLN A 360     -46.680  -7.972  -1.077  1.00 15.00      A    N  
ATOM   3474  HN  GLN A 360     -46.690  -8.423  -0.207  1.00 15.00      A    H  
ATOM   3475  CA  GLN A 360     -46.544  -8.789  -2.293  1.00 15.00      A    C  
ATOM   3476  CB  GLN A 360     -47.672  -8.527  -3.300  1.00 15.00      A    C  
ATOM   3477  CG  GLN A 360     -49.042  -9.014  -2.852  1.00 15.00      A    C  
ATOM   3478  CD  GLN A 360     -50.126  -7.981  -3.082  1.00 15.00      A    C  
ATOM   3479  OE1 GLN A 360     -50.362  -7.123  -2.240  1.00 15.00      A    O  
ATOM   3480  NE2 GLN A 360     -50.798  -8.055  -4.222  1.00 15.00      A    N  
ATOM   3481 HE21 GLN A 360     -50.568  -8.763  -4.856  1.00 15.00      A    H  
ATOM   3482 HE22 GLN A 360     -51.495  -7.384  -4.389  1.00 15.00      A    H  
ATOM   3483  C   GLN A 360     -45.170  -8.676  -2.967  1.00 15.00      A    C  
ATOM   3484  O   GLN A 360     -44.717  -9.628  -3.598  1.00 15.00      A    O  
ATOM   3485  N   LEU A 361     -44.529  -7.518  -2.824  1.00 15.00      A    N  
ATOM   3486  HN  LEU A 361     -44.970  -6.800  -2.321  1.00 15.00      A    H  
ATOM   3487  CA  LEU A 361     -43.215  -7.250  -3.422  1.00 15.00      A    C  
ATOM   3488  CB  LEU A 361     -42.671  -5.912  -2.913  1.00 15.00      A    C  
ATOM   3489  CG  LEU A 361     -41.210  -5.588  -3.243  1.00 15.00      A    C  
ATOM   3490  CD1 LEU A 361     -40.807  -4.272  -2.599  1.00 15.00      A    C  
ATOM   3491  CD2 LEU A 361     -40.991  -5.537  -4.749  1.00 15.00      A    C  
ATOM   3492  C   LEU A 361     -42.182  -8.361  -3.189  1.00 15.00      A    C  
ATOM   3493  O   LEU A 361     -41.710  -8.978  -4.135  1.00 15.00      A    O  
ATOM   3494  N   TRP A 362     -41.839  -8.608  -1.927  1.00 15.00      A    N  
ATOM   3495  HN  TRP A 362     -42.262  -8.092  -1.216  1.00 15.00      A    H  
ATOM   3496  CA  TRP A 362     -40.836  -9.618  -1.567  1.00 15.00      A    C  
ATOM   3497  CB  TRP A 362     -40.414  -9.437  -0.105  1.00 15.00      A    C  
ATOM   3498  CG  TRP A 362     -39.674  -8.171   0.206  1.00 15.00      A    C  
ATOM   3499  CD1 TRP A 362     -38.337  -7.955   0.063  1.00 15.00      A    C  
ATOM   3500  CD2 TRP A 362     -40.220  -6.957   0.746  1.00 15.00      A    C  
ATOM   3501  NE1 TRP A 362     -38.011  -6.687   0.475  1.00 15.00      A    N  
ATOM   3502  HE1 TRP A 362     -37.111  -6.302   0.469  1.00 15.00      A    H  
ATOM   3503  CE2 TRP A 362     -39.150  -6.051   0.897  1.00 15.00      A    C  
ATOM   3504  CE3 TRP A 362     -41.506  -6.545   1.110  1.00 15.00      A    C  
ATOM   3505  CZ2 TRP A 362     -39.324  -4.765   1.401  1.00 15.00      A    C  
ATOM   3506  CZ3 TRP A 362     -41.677  -5.267   1.610  1.00 15.00      A    C  
ATOM   3507  CH2 TRP A 362     -40.593  -4.391   1.749  1.00 15.00      A    C  
ATOM   3508  C   TRP A 362     -41.320 -11.063  -1.749  1.00 15.00      A    C  
ATOM   3509  O   TRP A 362     -41.085 -11.900  -0.876  1.00 15.00      A    O  
ATOM   3510  N   LEU A 363     -41.967 -11.361  -2.872  1.00 15.00      A    N  
ATOM   3511  HN  LEU A 363     -42.091 -10.657  -3.552  1.00 15.00      A    H  
ATOM   3512  CA  LEU A 363     -42.469 -12.706  -3.147  1.00 15.00      A    C  
ATOM   3513  CB  LEU A 363     -43.428 -13.217  -2.057  1.00 15.00      A    C  
ATOM   3514  CG  LEU A 363     -44.695 -12.404  -1.780  1.00 15.00      A    C  
ATOM   3515  CD1 LEU A 363     -44.454 -11.364  -0.695  1.00 15.00      A    C  
ATOM   3516  CD2 LEU A 363     -45.813 -13.336  -1.363  1.00 15.00      A    C  
ATOM   3517  C   LEU A 363     -43.103 -12.785  -4.534  1.00 15.00      A    C  
ATOM   3518  O   LEU A 363     -44.262 -13.192  -4.690  1.00 15.00      A    O  
ATOM   3519  N   ASP A 364     -42.329 -12.398  -5.536  1.00 15.00      A    N  
ATOM   3520  HN  ASP A 364     -41.414 -12.070  -5.342  1.00 15.00      A    H  
ATOM   3521  CA  ASP A 364     -42.789 -12.409  -6.920  1.00 15.00      A    C  
ATOM   3522  CB  ASP A 364     -41.873 -11.601  -7.863  1.00 15.00      A    C  
ATOM   3523  CG  ASP A 364     -40.958 -10.613  -7.162  1.00 15.00      A    C  
ATOM   3524  OD1 ASP A 364     -40.885  -9.447  -7.600  1.00 15.00      A    O  
ATOM   3525  OD2 ASP A 364     -40.285 -11.008  -6.193  1.00 15.00      A    O  
ATOM   3526  C   ASP A 364     -42.985 -13.833  -7.447  1.00 15.00      A    C  
ATOM   3527  O   ASP A 364     -44.113 -14.225  -7.733  1.00 15.00      A    O  
ATOM   3528  N   PRO A 365     -41.903 -14.652  -7.566  1.00 15.00      A    N  
ATOM   3529  CA  PRO A 365     -42.021 -16.025  -8.075  1.00 15.00      A    C  
ATOM   3530  CB  PRO A 365     -40.564 -16.507  -8.185  1.00 15.00      A    C  
ATOM   3531  CG  PRO A 365     -39.736 -15.270  -8.103  1.00 15.00      A    C  
ATOM   3532  CD  PRO A 365     -40.504 -14.327  -7.226  1.00 15.00      A    C  
ATOM   3533  C   PRO A 365     -42.784 -16.910  -7.102  1.00 15.00      A    C  
ATOM   3534  O   PRO A 365     -43.511 -17.821  -7.505  1.00 15.00      A    O  
ATOM   3535  N   LEU A 366     -42.628 -16.598  -5.823  1.00 15.00      A    N  
ATOM   3536  HN  LEU A 366     -42.057 -15.833  -5.595  1.00 15.00      A    H  
ATOM   3537  CA  LEU A 366     -43.270 -17.338  -4.742  1.00 15.00      A    C  
ATOM   3538  CB  LEU A 366     -42.845 -16.768  -3.381  1.00 15.00      A    C  
ATOM   3539  CG  LEU A 366     -41.360 -16.901  -3.018  1.00 15.00      A    C  
ATOM   3540  CD1 LEU A 366     -40.731 -18.086  -3.732  1.00 15.00      A    C  
ATOM   3541  CD2 LEU A 366     -40.602 -15.617  -3.329  1.00 15.00      A    C  
ATOM   3542  C   LEU A 366     -44.787 -17.325  -4.874  1.00 15.00      A    C  
ATOM   3543  O   LEU A 366     -45.468 -18.205  -4.358  1.00 15.00      A    O  
ATOM   3544  N   ARG A 367     -45.311 -16.329  -5.573  1.00 15.00      A    N  
ATOM   3545  HN  ARG A 367     -44.716 -15.653  -5.967  1.00 15.00      A    H  
ATOM   3546  CA  ARG A 367     -46.747 -16.214  -5.773  1.00 15.00      A    C  
ATOM   3547  CB  ARG A 367     -47.304 -15.052  -4.962  1.00 15.00      A    C  
ATOM   3548  CG  ARG A 367     -48.008 -15.454  -3.676  1.00 15.00      A    C  
ATOM   3549  CD  ARG A 367     -48.546 -14.230  -2.944  1.00 15.00      A    C  
ATOM   3550  NE  ARG A 367     -49.435 -13.427  -3.786  1.00 15.00      A    N  
ATOM   3551  HE  ARG A 367     -50.380 -13.691  -3.808  1.00 15.00      A    H  
ATOM   3552  CZ  ARG A 367     -49.046 -12.369  -4.504  1.00 15.00      A    C  
ATOM   3553  NH1 ARG A 367     -47.774 -11.980  -4.493  1.00 15.00      A    N  
ATOM   3554 HH11 ARG A 367     -47.467 -11.158  -5.056  1.00 15.00      A    H  
ATOM   3555 HH12 ARG A 367     -47.073 -12.499  -3.919  1.00 15.00      A    H  
ATOM   3556  NH2 ARG A 367     -49.924 -11.730  -5.268  1.00 15.00      A    N  
ATOM   3557 HH21 ARG A 367     -50.917 -12.044  -5.307  1.00 15.00      A    H  
ATOM   3558 HH22 ARG A 367     -49.626 -10.910  -5.836  1.00 15.00      A    H  
ATOM   3559  C   ARG A 367     -47.071 -16.028  -7.252  1.00 15.00      A    C  
ATOM   3560  O   ARG A 367     -48.010 -15.316  -7.612  1.00 15.00      A    O  
ATOM   3561  N   ALA A 368     -46.283 -16.671  -8.106  1.00 15.00      A    N  
ATOM   3562  HN  ALA A 368     -45.551 -17.219  -7.755  1.00 15.00      A    H  
ATOM   3563  CA  ALA A 368     -46.485 -16.586  -9.549  1.00 15.00      A    C  
ATOM   3564  CB  ALA A 368     -45.643 -15.471 -10.152  1.00 15.00      A    C  
ATOM   3565  C   ALA A 368     -46.157 -17.911 -10.222  1.00 15.00      A    C  
ATOM   3566  O   ALA A 368     -46.870 -18.355 -11.116  1.00 15.00      A    O  
ATOM   3567  N   GLN A 369     -45.081 -18.550  -9.773  1.00 15.00      A    N  
ATOM   3568  HN  GLN A 369     -44.562 -18.157  -9.039  1.00 15.00      A    H  
ATOM   3569  CA  GLN A 369     -44.655 -19.826 -10.339  1.00 15.00      A    C  
ATOM   3570  CB  GLN A 369     -43.144 -20.002 -10.185  1.00 15.00      A    C  
ATOM   3571  CG  GLN A 369     -42.361 -19.818 -11.473  1.00 15.00      A    C  
ATOM   3572  CD  GLN A 369     -40.865 -19.735 -11.235  1.00 15.00      A    C  
ATOM   3573  OE1 GLN A 369     -40.171 -20.747 -11.192  1.00 15.00      A    O  
ATOM   3574  NE2 GLN A 369     -40.356 -18.521 -11.090  1.00 15.00      A    N  
ATOM   3575 HE21 GLN A 369     -40.961 -17.756 -11.147  1.00 15.00      A    H  
ATOM   3576 HE22 GLN A 369     -39.391 -18.442 -10.933  1.00 15.00      A    H  
ATOM   3577  C   GLN A 369     -45.379 -20.990  -9.679  1.00 15.00      A    C  
ATOM   3578  O   GLN A 369     -45.071 -22.150  -9.936  1.00 15.00      A    O  
ATOM   3579  N   THR A 370     -46.330 -20.667  -8.816  1.00 15.00      A    N  
ATOM   3580  HN  THR A 370     -46.521 -19.724  -8.651  1.00 15.00      A    H  
ATOM   3581  CA  THR A 370     -47.105 -21.679  -8.116  1.00 15.00      A    C  
ATOM   3582  CB  THR A 370     -46.902 -21.591  -6.583  1.00 15.00      A    C  
ATOM   3583  OG1 THR A 370     -47.275 -22.829  -5.966  1.00 15.00      A    O  
ATOM   3584  HG1 THR A 370     -48.143 -22.730  -5.559  1.00 15.00      A    H  
ATOM   3585  CG2 THR A 370     -45.455 -21.265  -6.230  1.00 15.00      A    C  
ATOM   3586  C   THR A 370     -48.588 -21.501  -8.425  1.00 15.00      A    C  
ATOM   3587  O   THR A 370     -49.241 -22.392  -8.964  1.00 15.00      A    O  
ATOM   3588  N   ASP A 371     -49.102 -20.327  -8.101  1.00 15.00      A    N  
ATOM   3589  HN  ASP A 371     -48.527 -19.653  -7.686  1.00 15.00      A    H  
ATOM   3590  CA  ASP A 371     -50.503 -20.014  -8.318  1.00 15.00      A    C  
ATOM   3591  CB  ASP A 371     -51.003 -19.123  -7.187  1.00 15.00      A    C  
ATOM   3592  CG  ASP A 371     -50.748 -19.713  -5.817  1.00 15.00      A    C  
ATOM   3593  OD1 ASP A 371     -51.648 -20.395  -5.291  1.00 15.00      A    O  
ATOM   3594  OD2 ASP A 371     -49.648 -19.486  -5.273  1.00 15.00      A    O  
ATOM   3595  C   ASP A 371     -50.715 -19.314  -9.655  1.00 15.00      A    C  
ATOM   3596  O   ASP A 371     -50.835 -18.086  -9.707  1.00 15.00      A    O  
ATOM   3597  N   GLU A 372     -50.774 -20.109 -10.722  1.00 15.00      A    N  
ATOM   3598  HN  GLU A 372     -50.672 -21.080 -10.591  1.00 15.00      A    H  
ATOM   3599  CA  GLU A 372     -50.961 -19.603 -12.085  1.00 15.00      A    C  
ATOM   3600  CB  GLU A 372     -51.208 -20.762 -13.055  1.00 15.00      A    C  
ATOM   3601  CG  GLU A 372     -50.082 -21.777 -13.148  1.00 15.00      A    C  
ATOM   3602  CD  GLU A 372     -50.371 -22.856 -14.174  1.00 15.00      A    C  
ATOM   3603  OE1 GLU A 372     -50.877 -23.929 -13.781  1.00 15.00      A    O  
ATOM   3604  OE2 GLU A 372     -50.107 -22.623 -15.373  1.00 15.00      A    O  
ATOM   3605  C   GLU A 372     -52.121 -18.612 -12.198  1.00 15.00      A    C  
ATOM   3606  O   GLU A 372     -51.952 -17.494 -12.676  1.00 15.00      A    O  
ATOM   3607  N   THR A 373     -53.300 -19.026 -11.766  1.00 15.00      A    N  
ATOM   3608  HN  THR A 373     -53.389 -19.929 -11.398  1.00 15.00      A    H  
ATOM   3609  CA  THR A 373     -54.476 -18.178 -11.856  1.00 15.00      A    C  
ATOM   3610  CB  THR A 373     -55.646 -18.981 -12.475  1.00 15.00      A    C  
ATOM   3611  OG1 THR A 373     -55.959 -20.106 -11.643  1.00 15.00      A    O  
ATOM   3612  HG1 THR A 373     -56.876 -20.050 -11.357  1.00 15.00      A    H  
ATOM   3613  CG2 THR A 373     -56.886 -18.120 -12.683  1.00 15.00      A    C  
ATOM   3614  C   THR A 373     -54.877 -17.614 -10.488  1.00 15.00      A    C  
ATOM   3615  O   THR A 373     -55.623 -16.638 -10.401  1.00 15.00      A    O  
ATOM   3616  N   PHE A 374     -54.344 -18.210  -9.428  1.00 15.00      A    N  
ATOM   3617  HN  PHE A 374     -53.705 -18.938  -9.566  1.00 15.00      A    H  
ATOM   3618  CA  PHE A 374     -54.669 -17.799  -8.065  1.00 15.00      A    C  
ATOM   3619  CB  PHE A 374     -54.245 -18.873  -7.058  1.00 15.00      A    C  
ATOM   3620  CG  PHE A 374     -55.321 -19.847  -6.671  1.00 15.00      A    C  
ATOM   3621  CD1 PHE A 374     -55.494 -21.026  -7.376  1.00 15.00      A    C  
ATOM   3622  CD2 PHE A 374     -56.148 -19.589  -5.590  1.00 15.00      A    C  
ATOM   3623  CE1 PHE A 374     -56.472 -21.931  -7.011  1.00 15.00      A    C  
ATOM   3624  CE2 PHE A 374     -57.130 -20.488  -5.220  1.00 15.00      A    C  
ATOM   3625  CZ  PHE A 374     -57.292 -21.662  -5.931  1.00 15.00      A    C  
ATOM   3626  C   PHE A 374     -54.053 -16.452  -7.681  1.00 15.00      A    C  
ATOM   3627  O   PHE A 374     -54.721 -15.421  -7.719  1.00 15.00      A    O  
ATOM   3628  N   LEU A 375     -52.776 -16.460  -7.327  1.00 15.00      A    N  
ATOM   3629  HN  LEU A 375     -52.271 -17.301  -7.358  1.00 15.00      A    H  
ATOM   3630  CA  LEU A 375     -52.105 -15.243  -6.891  1.00 15.00      A    C  
ATOM   3631  CB  LEU A 375     -51.083 -15.537  -5.788  1.00 15.00      A    C  
ATOM   3632  CG  LEU A 375     -51.640 -15.708  -4.363  1.00 15.00      A    C  
ATOM   3633  CD1 LEU A 375     -52.636 -14.607  -4.022  1.00 15.00      A    C  
ATOM   3634  CD2 LEU A 375     -52.251 -17.088  -4.158  1.00 15.00      A    C  
ATOM   3635  C   LEU A 375     -51.483 -14.430  -8.026  1.00 15.00      A    C  
ATOM   3636  O   LEU A 375     -51.183 -13.249  -7.842  1.00 15.00      A    O  
ATOM   3637  N   GLN A 376     -51.282 -15.050  -9.186  1.00 15.00      A    N  
ATOM   3638  HN  GLN A 376     -51.510 -15.999  -9.272  1.00 15.00      A    H  
ATOM   3639  CA  GLN A 376     -50.701 -14.341 -10.323  1.00 15.00      A    C  
ATOM   3640  CB  GLN A 376     -50.279 -15.293 -11.447  1.00 15.00      A    C  
ATOM   3641  CG  GLN A 376     -49.795 -14.588 -12.708  1.00 15.00      A    C  
ATOM   3642  CD  GLN A 376     -48.442 -13.916 -12.537  1.00 15.00      A    C  
ATOM   3643  OE1 GLN A 376     -47.429 -14.393 -13.045  1.00 15.00      A    O  
ATOM   3644  NE2 GLN A 376     -48.411 -12.804 -11.815  1.00 15.00      A    N  
ATOM   3645 HE21 GLN A 376     -49.253 -12.472 -11.435  1.00 15.00      A    H  
ATOM   3646 HE22 GLN A 376     -47.543 -12.368 -11.678  1.00 15.00      A    H  
ATOM   3647  C   GLN A 376     -51.649 -13.264 -10.842  1.00 15.00      A    C  
ATOM   3648  O   GLN A 376     -51.207 -12.181 -11.238  1.00 15.00      A    O  
ATOM   3649  N   ARG A 377     -52.951 -13.562 -10.847  1.00 15.00      A    N  
ATOM   3650  HN  ARG A 377     -53.244 -14.444 -10.536  1.00 15.00      A    H  
ATOM   3651  CA  ARG A 377     -53.941 -12.593 -11.302  1.00 15.00      A    C  
ATOM   3652  CB  ARG A 377     -55.347 -13.193 -11.357  1.00 15.00      A    C  
ATOM   3653  CG  ARG A 377     -55.658 -13.937 -12.645  1.00 15.00      A    C  
ATOM   3654  CD  ARG A 377     -57.155 -14.149 -12.812  1.00 15.00      A    C  
ATOM   3655  NE  ARG A 377     -57.822 -12.988 -13.416  1.00 15.00      A    N  
ATOM   3656  HE  ARG A 377     -57.251 -12.327 -13.865  1.00 15.00      A    H  
ATOM   3657  CZ  ARG A 377     -59.142 -12.784 -13.385  1.00 15.00      A    C  
ATOM   3658  NH1 ARG A 377     -59.938 -13.657 -12.773  1.00 15.00      A    N  
ATOM   3659 HH11 ARG A 377     -60.969 -13.502 -12.748  1.00 15.00      A    H  
ATOM   3660 HH12 ARG A 377     -59.533 -14.500 -12.315  1.00 15.00      A    H  
ATOM   3661  NH2 ARG A 377     -59.669 -11.718 -13.985  1.00 15.00      A    N  
ATOM   3662 HH21 ARG A 377     -59.054 -11.038 -14.482  1.00 15.00      A    H  
ATOM   3663 HH22 ARG A 377     -60.698 -11.558 -13.964  1.00 15.00      A    H  
ATOM   3664  C   ARG A 377     -53.921 -11.378 -10.391  1.00 15.00      A    C  
ATOM   3665  O   ARG A 377     -53.818 -10.241 -10.862  1.00 15.00      A    O  
ATOM   3666  N   ARG A 378     -53.983 -11.631  -9.082  1.00 15.00      A    N  
ATOM   3667  HN  ARG A 378     -54.055 -12.558  -8.780  1.00 15.00      A    H  
ATOM   3668  CA  ARG A 378     -53.943 -10.562  -8.091  1.00 15.00      A    C  
ATOM   3669  CB  ARG A 378     -54.586 -10.974  -6.765  1.00 15.00      A    C  
ATOM   3670  CG  ARG A 378     -55.533  -9.918  -6.215  1.00 15.00      A    C  
ATOM   3671  CD  ARG A 378     -55.906 -10.188  -4.770  1.00 15.00      A    C  
ATOM   3672  NE  ARG A 378     -56.784  -9.148  -4.225  1.00 15.00      A    N  
ATOM   3673  HE  ARG A 378     -57.353  -8.661  -4.868  1.00 15.00      A    H  
ATOM   3674  CZ  ARG A 378     -56.832  -8.814  -2.935  1.00 15.00      A    C  
ATOM   3675  NH1 ARG A 378     -56.044  -9.429  -2.057  1.00 15.00      A    N  
ATOM   3676 HH11 ARG A 378     -56.076  -9.170  -1.048  1.00 15.00      A    H  
ATOM   3677 HH12 ARG A 378     -55.387 -10.170  -2.377  1.00 15.00      A    H  
ATOM   3678  NH2 ARG A 378     -57.684  -7.879  -2.518  1.00 15.00      A    N  
ATOM   3679 HH21 ARG A 378     -57.723  -7.616  -1.511  1.00 15.00      A    H  
ATOM   3680 HH22 ARG A 378     -58.316  -7.406  -3.200  1.00 15.00      A    H  
ATOM   3681  C   ARG A 378     -52.504 -10.096  -7.895  1.00 15.00      A    C  
ATOM   3682  O   ARG A 378     -51.946 -10.133  -6.793  1.00 15.00      A    O  
ATOM   3683  N   LEU A 379     -51.919  -9.686  -9.006  1.00 15.00      A    N  
ATOM   3684  HN  LEU A 379     -52.448  -9.704  -9.834  1.00 15.00      A    H  
ATOM   3685  CA  LEU A 379     -50.558  -9.203  -9.075  1.00 15.00      A    C  
ATOM   3686  CB  LEU A 379     -49.584 -10.387  -9.038  1.00 15.00      A    C  
ATOM   3687  CG  LEU A 379     -48.101 -10.065  -8.826  1.00 15.00      A    C  
ATOM   3688  CD1 LEU A 379     -47.898  -9.277  -7.541  1.00 15.00      A    C  
ATOM   3689  CD2 LEU A 379     -47.280 -11.349  -8.796  1.00 15.00      A    C  
ATOM   3690  C   LEU A 379     -50.416  -8.442 -10.386  1.00 15.00      A    C  
ATOM   3691  O   LEU A 379     -50.012  -7.283 -10.411  1.00 15.00      A    O  
ATOM   3692  N   ARG A 380     -50.793  -9.099 -11.482  1.00 15.00      A    N  
ATOM   3693  HN  ARG A 380     -51.110 -10.027 -11.397  1.00 15.00      A    H  
ATOM   3694  CA  ARG A 380     -50.735  -8.482 -12.803  1.00 15.00      A    C  
ATOM   3695  CB  ARG A 380     -50.749  -9.549 -13.913  1.00 15.00      A    C  
ATOM   3696  CG  ARG A 380     -50.758  -8.990 -15.336  1.00 15.00      A    C  
ATOM   3697  CD  ARG A 380     -50.862 -10.096 -16.381  1.00 15.00      A    C  
ATOM   3698  NE  ARG A 380     -49.587 -10.791 -16.569  1.00 15.00      A    N  
ATOM   3699  HE  ARG A 380     -48.783 -10.351 -16.216  1.00 15.00      A    H  
ATOM   3700  CZ  ARG A 380     -49.451 -11.961 -17.195  1.00 15.00      A    C  
ATOM   3701  NH1 ARG A 380     -50.510 -12.580 -17.710  1.00 15.00      A    N  
ATOM   3702 HH11 ARG A 380     -51.456 -12.153 -17.631  1.00 15.00      A    H  
ATOM   3703 HH12 ARG A 380     -50.397 -13.495 -18.197  1.00 15.00      A    H  
ATOM   3704  NH2 ARG A 380     -48.247 -12.513 -17.302  1.00 15.00      A    N  
ATOM   3705 HH21 ARG A 380     -47.412 -12.033 -16.899  1.00 15.00      A    H  
ATOM   3706 HH22 ARG A 380     -48.128 -13.427 -17.786  1.00 15.00      A    H  
ATOM   3707  C   ARG A 380     -51.899  -7.511 -12.988  1.00 15.00      A    C  
ATOM   3708  O   ARG A 380     -51.878  -6.658 -13.874  1.00 15.00      A    O  
ATOM   3709  N   GLY A 381     -52.899  -7.628 -12.133  1.00 15.00      A    N  
ATOM   3710  HN  GLY A 381     -52.855  -8.301 -11.423  1.00 15.00      A    H  
ATOM   3711  CA  GLY A 381     -54.058  -6.768 -12.243  1.00 15.00      A    C  
ATOM   3712  C   GLY A 381     -54.122  -5.666 -11.202  1.00 15.00      A    C  
ATOM   3713  O   GLY A 381     -54.592  -4.571 -11.497  1.00 15.00      A    O  
ATOM   3714  N   ASP A 382     -53.657  -5.945  -9.994  1.00 15.00      A    N  
ATOM   3715  HN  ASP A 382     -53.320  -6.846  -9.804  1.00 15.00      A    H  
ATOM   3716  CA  ASP A 382     -53.701  -4.960  -8.913  1.00 15.00      A    C  
ATOM   3717  CB  ASP A 382     -54.045  -5.615  -7.567  1.00 15.00      A    C  
ATOM   3718  CG  ASP A 382     -54.881  -6.880  -7.687  1.00 15.00      A    C  
ATOM   3719  OD1 ASP A 382     -55.949  -6.962  -7.037  1.00 15.00      A    O  
ATOM   3720  OD2 ASP A 382     -54.455  -7.809  -8.409  1.00 15.00      A    O  
ATOM   3721  C   ASP A 382     -52.403  -4.170  -8.783  1.00 15.00      A    C  
ATOM   3722  O   ASP A 382     -52.417  -3.067  -8.251  1.00 15.00      A    O  
ATOM   3723  N   TRP A 383     -51.298  -4.739  -9.281  1.00 15.00      A    N  
ATOM   3724  HN  TRP A 383     -51.375  -5.621  -9.695  1.00 15.00      A    H  
ATOM   3725  CA  TRP A 383     -49.967  -4.093  -9.227  1.00 15.00      A    C  
ATOM   3726  CB  TRP A 383     -49.700  -3.146 -10.416  1.00 15.00      A    C  
ATOM   3727  CG  TRP A 383     -50.922  -2.577 -11.079  1.00 15.00      A    C  
ATOM   3728  CD1 TRP A 383     -51.752  -3.214 -11.955  1.00 15.00      A    C  
ATOM   3729  CD2 TRP A 383     -51.440  -1.250 -10.933  1.00 15.00      A    C  
ATOM   3730  NE1 TRP A 383     -52.762  -2.379 -12.350  1.00 15.00      A    N  
ATOM   3731  HE1 TRP A 383     -53.488  -2.617 -12.966  1.00 15.00      A    H  
ATOM   3732  CE2 TRP A 383     -52.593  -1.161 -11.737  1.00 15.00      A    C  
ATOM   3733  CE3 TRP A 383     -51.042  -0.131 -10.195  1.00 15.00      A    C  
ATOM   3734  CZ2 TRP A 383     -53.354   0.004 -11.821  1.00 15.00      A    C  
ATOM   3735  CZ3 TRP A 383     -51.797   1.024 -10.281  1.00 15.00      A    C  
ATOM   3736  CH2 TRP A 383     -52.940   1.083 -11.088  1.00 15.00      A    C  
ATOM   3737  C   TRP A 383     -49.683  -3.413  -7.879  1.00 15.00      A    C  
ATOM   3738  O   TRP A 383     -49.921  -2.217  -7.708  1.00 15.00      A    O  
ATOM   3739  N   PRO A 384     -49.129  -4.170  -6.922  1.00 15.00      A    N  
ATOM   3740  CA  PRO A 384     -48.848  -3.681  -5.576  1.00 15.00      A    C  
ATOM   3741  CB  PRO A 384     -48.671  -4.963  -4.746  1.00 15.00      A    C  
ATOM   3742  CG  PRO A 384     -48.872  -6.102  -5.696  1.00 15.00      A    C  
ATOM   3743  CD  PRO A 384     -48.694  -5.554  -7.079  1.00 15.00      A    C  
ATOM   3744  C   PRO A 384     -47.602  -2.803  -5.481  1.00 15.00      A    C  
ATOM   3745  O   PRO A 384     -46.522  -3.261  -5.109  1.00 15.00      A    O  
ATOM   3746  N   ALA A 385     -47.768  -1.534  -5.804  1.00 15.00      A    N  
ATOM   3747  HN  ALA A 385     -48.656  -1.231  -6.104  1.00 15.00      A    H  
ATOM   3748  CA  ALA A 385     -46.675  -0.580  -5.730  1.00 15.00      A    C  
ATOM   3749  CB  ALA A 385     -46.604   0.257  -7.000  1.00 15.00      A    C  
ATOM   3750  C   ALA A 385     -46.878   0.304  -4.507  1.00 15.00      A    C  
ATOM   3751  O   ALA A 385     -46.246   1.355  -4.356  1.00 15.00      A    O  
ATOM   3752  N   GLU A 386     -47.778  -0.140  -3.636  1.00 15.00      A    N  
ATOM   3753  HN  GLU A 386     -48.261  -0.969  -3.844  1.00 15.00      A    H  
ATOM   3754  CA  GLU A 386     -48.114   0.572  -2.408  1.00 15.00      A    C  
ATOM   3755  CB  GLU A 386     -49.456   0.082  -1.856  1.00 15.00      A    C  
ATOM   3756  CG  GLU A 386     -50.673   0.775  -2.459  1.00 15.00      A    C  
ATOM   3757  CD  GLU A 386     -50.433   1.254  -3.877  1.00 15.00      A    C  
ATOM   3758  OE1 GLU A 386     -50.226   0.405  -4.769  1.00 15.00      A    O  
ATOM   3759  OE2 GLU A 386     -50.412   2.487  -4.095  1.00 15.00      A    O  
ATOM   3760  C   GLU A 386     -47.026   0.431  -1.352  1.00 15.00      A    C  
ATOM   3761  O   GLU A 386     -47.062   1.098  -0.317  1.00 15.00      A    O  
ATOM   3762  N   VAL A 387     -46.051  -0.431  -1.623  1.00 15.00      A    N  
ATOM   3763  HN  VAL A 387     -46.079  -0.933  -2.464  1.00 15.00      A    H  
ATOM   3764  CA  VAL A 387     -44.944  -0.647  -0.696  1.00 15.00      A    C  
ATOM   3765  CB  VAL A 387     -44.031  -1.808  -1.151  1.00 15.00      A    C  
ATOM   3766  CG1 VAL A 387     -42.976  -2.110  -0.096  1.00 15.00      A    C  
ATOM   3767  CG2 VAL A 387     -44.855  -3.051  -1.451  1.00 15.00      A    C  
ATOM   3768  C   VAL A 387     -44.125   0.635  -0.583  1.00 15.00      A    C  
ATOM   3769  O   VAL A 387     -43.551   0.938   0.464  1.00 15.00      A    O  
ATOM   3770  N   GLY A 388     -44.108   1.400  -1.671  1.00 15.00      A    N  
ATOM   3771  HN  GLY A 388     -44.599   1.108  -2.467  1.00 15.00      A    H  
ATOM   3772  CA  GLY A 388     -43.382   2.653  -1.692  1.00 15.00      A    C  
ATOM   3773  C   GLY A 388     -44.002   3.666  -0.755  1.00 15.00      A    C  
ATOM   3774  O   GLY A 388     -43.316   4.533  -0.217  1.00 15.00      A    O  
ATOM   3775  N   ASN A 389     -45.307   3.539  -0.548  1.00 15.00      A    N  
ATOM   3776  HN  ASN A 389     -45.795   2.817  -0.998  1.00 15.00      A    H  
ATOM   3777  CA  ASN A 389     -46.028   4.432   0.342  1.00 15.00      A    C  
ATOM   3778  CB  ASN A 389     -47.540   4.290   0.154  1.00 15.00      A    C  
ATOM   3779  CG  ASN A 389     -48.056   5.073  -1.040  1.00 15.00      A    C  
ATOM   3780  OD1 ASN A 389     -47.941   4.632  -2.185  1.00 15.00      A    O  
ATOM   3781  ND2 ASN A 389     -48.635   6.238  -0.780  1.00 15.00      A    N  
ATOM   3782 HD21 ASN A 389     -48.697   6.527   0.154  1.00 15.00      A    H  
ATOM   3783 HD22 ASN A 389     -48.982   6.758  -1.533  1.00 15.00      A    H  
ATOM   3784  C   ASN A 389     -45.640   4.142   1.782  1.00 15.00      A    C  
ATOM   3785  O   ASN A 389     -45.571   5.044   2.612  1.00 15.00      A    O  
ATOM   3786  N   ARG A 390     -45.372   2.871   2.072  1.00 15.00      A    N  
ATOM   3787  HN  ARG A 390     -45.452   2.188   1.370  1.00 15.00      A    H  
ATOM   3788  CA  ARG A 390     -44.964   2.478   3.412  1.00 15.00      A    C  
ATOM   3789  CB  ARG A 390     -45.220   0.994   3.680  1.00 15.00      A    C  
ATOM   3790  CG  ARG A 390     -45.315   0.668   5.164  1.00 15.00      A    C  
ATOM   3791  CD  ARG A 390     -45.331  -0.831   5.431  1.00 15.00      A    C  
ATOM   3792  NE  ARG A 390     -46.313  -1.546   4.613  1.00 15.00      A    N  
ATOM   3793  HE  ARG A 390     -45.954  -2.169   3.924  1.00 15.00      A    H  
ATOM   3794  CZ  ARG A 390     -47.638  -1.427   4.719  1.00 15.00      A    C  
ATOM   3795  NH1 ARG A 390     -48.185  -0.575   5.587  1.00 15.00      A    N  
ATOM   3796 HH11 ARG A 390     -49.220  -0.488   5.655  1.00 15.00      A    H  
ATOM   3797 HH12 ARG A 390     -47.578   0.003   6.203  1.00 15.00      A    H  
ATOM   3798  NH2 ARG A 390     -48.416  -2.180   3.955  1.00 15.00      A    N  
ATOM   3799 HH21 ARG A 390     -49.448  -2.105   4.011  1.00 15.00      A    H  
ATOM   3800 HH22 ARG A 390     -47.976  -2.869   3.283  1.00 15.00      A    H  
ATOM   3801  C   ARG A 390     -43.493   2.810   3.629  1.00 15.00      A    C  
ATOM   3802  O   ARG A 390     -43.064   3.070   4.751  1.00 15.00      A    O  
ATOM   3803  N   PHE A 391     -42.728   2.800   2.542  1.00 15.00      A    N  
ATOM   3804  HN  PHE A 391     -43.130   2.560   1.679  1.00 15.00      A    H  
ATOM   3805  CA  PHE A 391     -41.308   3.122   2.599  1.00 15.00      A    C  
ATOM   3806  CB  PHE A 391     -40.655   2.891   1.231  1.00 15.00      A    C  
ATOM   3807  CG  PHE A 391     -39.186   3.208   1.179  1.00 15.00      A    C  
ATOM   3808  CD1 PHE A 391     -38.275   2.471   1.918  1.00 15.00      A    C  
ATOM   3809  CD2 PHE A 391     -38.719   4.242   0.385  1.00 15.00      A    C  
ATOM   3810  CE1 PHE A 391     -36.924   2.762   1.868  1.00 15.00      A    C  
ATOM   3811  CE2 PHE A 391     -37.371   4.538   0.329  1.00 15.00      A    C  
ATOM   3812  CZ  PHE A 391     -36.472   3.797   1.072  1.00 15.00      A    C  
ATOM   3813  C   PHE A 391     -41.123   4.569   3.048  1.00 15.00      A    C  
ATOM   3814  O   PHE A 391     -40.169   4.898   3.758  1.00 15.00      A    O  
ATOM   3815  N   ALA A 392     -42.057   5.426   2.644  1.00 15.00      A    N  
ATOM   3816  HN  ALA A 392     -42.788   5.103   2.074  1.00 15.00      A    H  
ATOM   3817  CA  ALA A 392     -42.019   6.832   3.018  1.00 15.00      A    C  
ATOM   3818  CB  ALA A 392     -43.125   7.601   2.313  1.00 15.00      A    C  
ATOM   3819  C   ALA A 392     -42.148   6.971   4.531  1.00 15.00      A    C  
ATOM   3820  O   ALA A 392     -41.508   7.827   5.143  1.00 15.00      A    O  
ATOM   3821  N   ASN A 393     -42.957   6.095   5.126  1.00 15.00      A    N  
ATOM   3822  HN  ASN A 393     -43.427   5.436   4.574  1.00 15.00      A    H  
ATOM   3823  CA  ASN A 393     -43.173   6.091   6.571  1.00 15.00      A    C  
ATOM   3824  CB  ASN A 393     -44.168   4.994   6.969  1.00 15.00      A    C  
ATOM   3825  CG  ASN A 393     -45.592   5.495   7.111  1.00 15.00      A    C  
ATOM   3826  OD1 ASN A 393     -45.974   6.497   6.516  1.00 15.00      A    O  
ATOM   3827  ND2 ASN A 393     -46.394   4.794   7.901  1.00 15.00      A    N  
ATOM   3828 HD21 ASN A 393     -46.030   4.001   8.346  1.00 15.00      A    H  
ATOM   3829 HD22 ASN A 393     -47.322   5.095   7.998  1.00 15.00      A    H  
ATOM   3830  C   ASN A 393     -41.858   5.884   7.314  1.00 15.00      A    C  
ATOM   3831  O   ASN A 393     -41.669   6.396   8.419  1.00 15.00      A    O  
ATOM   3832  N   TRP A 394     -40.949   5.133   6.705  1.00 15.00      A    N  
ATOM   3833  HN  TRP A 394     -41.155   4.751   5.825  1.00 15.00      A    H  
ATOM   3834  CA  TRP A 394     -39.653   4.872   7.309  1.00 15.00      A    C  
ATOM   3835  CB  TRP A 394     -38.975   3.664   6.671  1.00 15.00      A    C  
ATOM   3836  CG  TRP A 394     -38.939   2.488   7.590  1.00 15.00      A    C  
ATOM   3837  CD1 TRP A 394     -39.802   1.433   7.605  1.00 15.00      A    C  
ATOM   3838  CD2 TRP A 394     -38.002   2.260   8.648  1.00 15.00      A    C  
ATOM   3839  NE1 TRP A 394     -39.460   0.560   8.607  1.00 15.00      A    N  
ATOM   3840  HE1 TRP A 394     -39.930  -0.276   8.818  1.00 15.00      A    H  
ATOM   3841  CE2 TRP A 394     -38.355   1.045   9.261  1.00 15.00      A    C  
ATOM   3842  CE3 TRP A 394     -36.895   2.965   9.134  1.00 15.00      A    C  
ATOM   3843  CZ2 TRP A 394     -37.642   0.519  10.337  1.00 15.00      A    C  
ATOM   3844  CZ3 TRP A 394     -36.190   2.442  10.201  1.00 15.00      A    C  
ATOM   3845  CH2 TRP A 394     -36.566   1.230  10.791  1.00 15.00      A    C  
ATOM   3846  C   TRP A 394     -38.764   6.102   7.222  1.00 15.00      A    C  
ATOM   3847  O   TRP A 394     -38.109   6.476   8.193  1.00 15.00      A    O  
ATOM   3848  N   LEU A 395     -38.763   6.741   6.058  1.00 15.00      A    N  
ATOM   3849  HN  LEU A 395     -39.307   6.388   5.319  1.00 15.00      A    H  
ATOM   3850  CA  LEU A 395     -37.970   7.946   5.846  1.00 15.00      A    C  
ATOM   3851  CB  LEU A 395     -38.011   8.365   4.375  1.00 15.00      A    C  
ATOM   3852  CG  LEU A 395     -37.320   7.416   3.391  1.00 15.00      A    C  
ATOM   3853  CD1 LEU A 395     -37.743   7.723   1.964  1.00 15.00      A    C  
ATOM   3854  CD2 LEU A 395     -35.807   7.502   3.531  1.00 15.00      A    C  
ATOM   3855  C   LEU A 395     -38.477   9.074   6.739  1.00 15.00      A    C  
ATOM   3856  O   LEU A 395     -37.731   9.981   7.101  1.00 15.00      A    O  
ATOM   3857  N   ASN A 396     -39.755   8.992   7.100  1.00 15.00      A    N  
ATOM   3858  HN  ASN A 396     -40.298   8.248   6.756  1.00 15.00      A    H  
ATOM   3859  CA  ASN A 396     -40.381   9.983   7.969  1.00 15.00      A    C  
ATOM   3860  CB  ASN A 396     -41.909   9.860   7.924  1.00 15.00      A    C  
ATOM   3861  CG  ASN A 396     -42.525  10.412   6.651  1.00 15.00      A    C  
ATOM   3862  OD1 ASN A 396     -43.546   9.917   6.183  1.00 15.00      A    O  
ATOM   3863  ND2 ASN A 396     -41.916  11.443   6.089  1.00 15.00      A    N  
ATOM   3864 HD21 ASN A 396     -41.109  11.795   6.517  1.00 15.00      A    H  
ATOM   3865 HD22 ASN A 396     -42.300  11.809   5.267  1.00 15.00      A    H  
ATOM   3866  C   ASN A 396     -39.904   9.824   9.409  1.00 15.00      A    C  
ATOM   3867  O   ASN A 396     -40.165  10.673  10.256  1.00 15.00      A    O  
ATOM   3868  N   ARG A 397     -39.212   8.724   9.682  1.00 15.00      A    N  
ATOM   3869  HN  ARG A 397     -39.037   8.077   8.965  1.00 15.00      A    H  
ATOM   3870  CA  ARG A 397     -38.697   8.457  11.018  1.00 15.00      A    C  
ATOM   3871  CB  ARG A 397     -39.092   7.050  11.471  1.00 15.00      A    C  
ATOM   3872  CG  ARG A 397     -40.545   6.930  11.899  1.00 15.00      A    C  
ATOM   3873  CD  ARG A 397     -41.131   5.580  11.515  1.00 15.00      A    C  
ATOM   3874  NE  ARG A 397     -42.465   5.382  12.090  1.00 15.00      A    N  
ATOM   3875  HE  ARG A 397     -42.511   4.918  12.954  1.00 15.00      A    H  
ATOM   3876  CZ  ARG A 397     -43.600   5.781  11.510  1.00 15.00      A    C  
ATOM   3877  NH1 ARG A 397     -43.571   6.405  10.336  1.00 15.00      A    N  
ATOM   3878 HH11 ARG A 397     -42.655   6.578   9.853  1.00 15.00      A    H  
ATOM   3879 HH12 ARG A 397     -44.455   6.722   9.883  1.00 15.00      A    H  
ATOM   3880  NH2 ARG A 397     -44.767   5.564  12.111  1.00 15.00      A    N  
ATOM   3881 HH21 ARG A 397     -44.800   5.078  13.032  1.00 15.00      A    H  
ATOM   3882 HH22 ARG A 397     -45.654   5.877  11.662  1.00 15.00      A    H  
ATOM   3883  C   ARG A 397     -37.183   8.630  11.061  1.00 15.00      A    C  
ATOM   3884  O   ARG A 397     -36.548   8.398  12.088  1.00 15.00      A    O  
ATOM   3885  N   ALA A 398     -36.612   9.042   9.935  1.00 15.00      A    N  
ATOM   3886  HN  ALA A 398     -37.173   9.212   9.149  1.00 15.00      A    H  
ATOM   3887  CA  ALA A 398     -35.174   9.258   9.842  1.00 15.00      A    C  
ATOM   3888  CB  ALA A 398     -34.650   8.788   8.493  1.00 15.00      A    C  
ATOM   3889  C   ALA A 398     -34.861  10.731  10.051  1.00 15.00      A    C  
ATOM   3890  O   ALA A 398     -33.723  11.172   9.900  1.00 15.00      A    O  
ATOM   3891  N   VAL A 399     -35.895  11.480  10.396  1.00 15.00      A    N  
ATOM   3892  HN  VAL A 399     -36.770  11.054  10.509  1.00 15.00      A    H  
ATOM   3893  CA  VAL A 399     -35.782  12.905  10.640  1.00 15.00      A    C  
ATOM   3894  CB  VAL A 399     -36.395  13.736   9.488  1.00 15.00      A    C  
ATOM   3895  CG1 VAL A 399     -35.499  13.700   8.258  1.00 15.00      A    C  
ATOM   3896  CG2 VAL A 399     -37.797  13.247   9.146  1.00 15.00      A    C  
ATOM   3897  C   VAL A 399     -36.503  13.252  11.930  1.00 15.00      A    C  
ATOM   3898  O   VAL A 399     -37.460  12.579  12.316  1.00 15.00      A    O  
ATOM   3899  N   SER A 400     -36.038  14.282  12.604  1.00 15.00      A    N  
ATOM   3900  HN  SER A 400     -35.258  14.765  12.267  1.00 15.00      A    H  
ATOM   3901  CA  SER A 400     -36.660  14.713  13.838  1.00 15.00      A    C  
ATOM   3902  CB  SER A 400     -35.616  15.369  14.748  1.00 15.00      A    C  
ATOM   3903  OG  SER A 400     -34.546  14.481  15.026  1.00 15.00      A    O  
ATOM   3904  HG  SER A 400     -34.254  14.608  15.934  1.00 15.00      A    H  
ATOM   3905  C   SER A 400     -37.770  15.706  13.530  1.00 15.00      A    C  
ATOM   3906  O   SER A 400     -37.821  16.268  12.433  1.00 15.00      A    O  
ATOM   3907  N   SER A 401     -38.667  15.907  14.488  1.00 15.00      A    N  
ATOM   3908  HN  SER A 401     -38.604  15.393  15.320  1.00 15.00      A    H  
ATOM   3909  CA  SER A 401     -39.757  16.856  14.339  1.00 15.00      A    C  
ATOM   3910  CB  SER A 401     -40.809  16.563  15.406  1.00 15.00      A    C  
ATOM   3911  OG  SER A 401     -40.266  15.713  16.408  1.00 15.00      A    O  
ATOM   3912  HG  SER A 401     -40.196  16.199  17.237  1.00 15.00      A    H  
ATOM   3913  C   SER A 401     -39.203  18.268  14.513  1.00 15.00      A    C  
ATOM   3914  O   SER A 401     -39.639  19.029  15.379  1.00 15.00      A    O  
ATOM   3915  N   ASP A 402     -38.228  18.597  13.680  1.00 15.00      A    N  
ATOM   3916  HN  ASP A 402     -37.953  17.947  12.993  1.00 15.00      A    H  
ATOM   3917  CA  ASP A 402     -37.564  19.880  13.735  1.00 15.00      A    C  
ATOM   3918  CB  ASP A 402     -36.168  19.792  13.121  1.00 15.00      A    C  
ATOM   3919  CG  ASP A 402     -35.254  20.882  13.643  1.00 15.00      A    C  
ATOM   3920  OD1 ASP A 402     -35.730  22.026  13.801  1.00 15.00      A    O  
ATOM   3921  OD2 ASP A 402     -34.069  20.590  13.902  1.00 15.00      A    O  
ATOM   3922  C   ASP A 402     -38.379  20.964  13.053  1.00 15.00      A    C  
ATOM   3923  O   ASP A 402     -38.426  21.056  11.821  1.00 15.00      A    O  
ATOM   3924  N   SER A 403     -39.023  21.780  13.868  1.00 15.00      A    N  
ATOM   3925  HN  SER A 403     -38.948  21.635  14.831  1.00 15.00      A    H  
ATOM   3926  CA  SER A 403     -39.845  22.873  13.384  1.00 15.00      A    C  
ATOM   3927  CB  SER A 403     -40.538  23.559  14.563  1.00 15.00      A    C  
ATOM   3928  OG  SER A 403     -41.112  22.597  15.436  1.00 15.00      A    O  
ATOM   3929  HG  SER A 403     -40.432  22.238  16.012  1.00 15.00      A    H  
ATOM   3930  C   SER A 403     -39.017  23.886  12.590  1.00 15.00      A    C  
ATOM   3931  O   SER A 403     -39.570  24.690  11.840  1.00 15.00      A    O  
ATOM   3932  N   GLN A 404     -37.692  23.831  12.740  1.00 15.00      A    N  
ATOM   3933  HN  GLN A 404     -37.298  23.144  13.331  1.00 15.00      A    H  
ATOM   3934  CA  GLN A 404     -36.802  24.744  12.036  1.00 15.00      A    C  
ATOM   3935  CB  GLN A 404     -35.409  24.745  12.668  1.00 15.00      A    C  
ATOM   3936  CG  GLN A 404     -35.015  26.079  13.276  1.00 15.00      A    C  
ATOM   3937  CD  GLN A 404     -34.317  25.931  14.612  1.00 15.00      A    C  
ATOM   3938  OE1 GLN A 404     -33.094  25.852  14.682  1.00 15.00      A    O  
ATOM   3939  NE2 GLN A 404     -35.096  25.901  15.682  1.00 15.00      A    N  
ATOM   3940 HE21 GLN A 404     -36.062  25.976  15.551  1.00 15.00      A    H  
ATOM   3941 HE22 GLN A 404     -34.671  25.795  16.556  1.00 15.00      A    H  
ATOM   3942  C   GLN A 404     -36.715  24.392  10.557  1.00 15.00      A    C  
ATOM   3943  O   GLN A 404     -36.307  25.212   9.735  1.00 15.00      A    O  
ATOM   3944  N   ILE A 405     -37.066  23.157  10.223  1.00 15.00      A    N  
ATOM   3945  HN  ILE A 405     -37.327  22.523  10.927  1.00 15.00      A    H  
ATOM   3946  CA  ILE A 405     -37.052  22.725   8.833  1.00 15.00      A    C  
ATOM   3947  CB  ILE A 405     -36.380  21.335   8.620  1.00 15.00      A    C  
ATOM   3948  CG1 ILE A 405     -35.440  20.973   9.776  1.00 15.00      A    C  
ATOM   3949  CG2 ILE A 405     -37.388  20.218   8.366  1.00 15.00      A    C  
ATOM   3950  CD1 ILE A 405     -34.132  21.732   9.773  1.00 15.00      A    C  
ATOM   3951  C   ILE A 405     -38.474  22.750   8.274  1.00 15.00      A    C  
ATOM   3952  O   ILE A 405     -38.694  23.144   7.129  1.00 15.00      A    O  
ATOM   3953  N   LEU A 406     -39.436  22.370   9.118  1.00 15.00      A    N  
ATOM   3954  HN  LEU A 406     -39.185  22.105  10.028  1.00 15.00      A    H  
ATOM   3955  CA  LEU A 406     -40.844  22.328   8.731  1.00 15.00      A    C  
ATOM   3956  CB  LEU A 406     -41.687  21.601   9.785  1.00 15.00      A    C  
ATOM   3957  CG  LEU A 406     -41.761  20.077   9.664  1.00 15.00      A    C  
ATOM   3958  CD1 LEU A 406     -40.795  19.406  10.628  1.00 15.00      A    C  
ATOM   3959  CD2 LEU A 406     -43.182  19.588   9.893  1.00 15.00      A    C  
ATOM   3960  C   LEU A 406     -41.414  23.720   8.477  1.00 15.00      A    C  
ATOM   3961  O   LEU A 406     -42.008  23.973   7.427  1.00 15.00      A    O  
ATOM   3962  N   GLY A 407     -41.229  24.624   9.433  1.00 15.00      A    N  
ATOM   3963  HN  GLY A 407     -40.731  24.377  10.242  1.00 15.00      A    H  
ATOM   3964  CA  GLY A 407     -41.740  25.978   9.289  1.00 15.00      A    C  
ATOM   3965  C   GLY A 407     -40.843  26.839   8.420  1.00 15.00      A    C  
ATOM   3966  O   GLY A 407     -40.509  27.967   8.780  1.00 15.00      A    O  
ATOM   3967  N   SER A 408     -40.454  26.299   7.276  1.00 15.00      A    N  
ATOM   3968  HN  SER A 408     -40.770  25.397   7.047  1.00 15.00      A    H  
ATOM   3969  CA  SER A 408     -39.588  26.986   6.338  1.00 15.00      A    C  
ATOM   3970  CB  SER A 408     -38.134  26.904   6.826  1.00 15.00      A    C  
ATOM   3971  OG  SER A 408     -37.940  27.644   8.017  1.00 15.00      A    O  
ATOM   3972  HG  SER A 408     -38.801  27.844   8.415  1.00 15.00      A    H  
ATOM   3973  C   SER A 408     -39.698  26.311   4.974  1.00 15.00      A    C  
ATOM   3974  O   SER A 408     -40.175  25.178   4.881  1.00 15.00      A    O  
ATOM   3975  N   PRO A 409     -39.267  26.989   3.893  1.00 15.00      A    N  
ATOM   3976  CA  PRO A 409     -39.298  26.416   2.537  1.00 15.00      A    C  
ATOM   3977  CB  PRO A 409     -38.766  27.550   1.651  1.00 15.00      A    C  
ATOM   3978  CG  PRO A 409     -38.943  28.791   2.462  1.00 15.00      A    C  
ATOM   3979  CD  PRO A 409     -38.761  28.373   3.892  1.00 15.00      A    C  
ATOM   3980  C   PRO A 409     -38.387  25.186   2.431  1.00 15.00      A    C  
ATOM   3981  O   PRO A 409     -38.406  24.460   1.434  1.00 15.00      A    O  
ATOM   3982  N   GLU A 410     -37.601  24.962   3.482  1.00 15.00      A    N  
ATOM   3983  HN  GLU A 410     -37.648  25.578   4.239  1.00 15.00      A    H  
ATOM   3984  CA  GLU A 410     -36.685  23.834   3.553  1.00 15.00      A    C  
ATOM   3985  CB  GLU A 410     -35.894  23.906   4.864  1.00 15.00      A    C  
ATOM   3986  CG  GLU A 410     -34.510  23.284   4.799  1.00 15.00      A    C  
ATOM   3987  CD  GLU A 410     -34.453  21.898   5.408  1.00 15.00      A    C  
ATOM   3988  OE1 GLU A 410     -33.539  21.649   6.212  1.00 15.00      A    O  
ATOM   3989  OE2 GLU A 410     -35.307  21.058   5.068  1.00 15.00      A    O  
ATOM   3990  C   GLU A 410     -37.462  22.521   3.476  1.00 15.00      A    C  
ATOM   3991  O   GLU A 410     -37.094  21.609   2.728  1.00 15.00      A    O  
ATOM   3992  N   ALA A 411     -38.547  22.441   4.245  1.00 15.00      A    N  
ATOM   3993  HN  ALA A 411     -38.783  23.201   4.822  1.00 15.00      A    H  
ATOM   3994  CA  ALA A 411     -39.386  21.248   4.264  1.00 15.00      A    C  
ATOM   3995  CB  ALA A 411     -40.432  21.341   5.361  1.00 15.00      A    C  
ATOM   3996  C   ALA A 411     -40.058  21.051   2.916  1.00 15.00      A    C  
ATOM   3997  O   ALA A 411     -40.279  19.922   2.481  1.00 15.00      A    O  
ATOM   3998  N   ALA A 412     -40.370  22.159   2.252  1.00 15.00      A    N  
ATOM   3999  HN  ALA A 412     -40.163  23.030   2.652  1.00 15.00      A    H  
ATOM   4000  CA  ALA A 412     -41.006  22.110   0.945  1.00 15.00      A    C  
ATOM   4001  CB  ALA A 412     -41.369  23.509   0.473  1.00 15.00      A    C  
ATOM   4002  C   ALA A 412     -40.076  21.427  -0.050  1.00 15.00      A    C  
ATOM   4003  O   ALA A 412     -40.510  20.629  -0.883  1.00 15.00      A    O  
ATOM   4004  N   GLN A 413     -38.787  21.730   0.060  1.00 15.00      A    N  
ATOM   4005  HN  GLN A 413     -38.504  22.377   0.744  1.00 15.00      A    H  
ATOM   4006  CA  GLN A 413     -37.788  21.134  -0.811  1.00 15.00      A    C  
ATOM   4007  CB  GLN A 413     -36.458  21.886  -0.715  1.00 15.00      A    C  
ATOM   4008  CG  GLN A 413     -35.567  21.719  -1.936  1.00 15.00      A    C  
ATOM   4009  CD  GLN A 413     -34.244  22.452  -1.810  1.00 15.00      A    C  
ATOM   4010  OE1 GLN A 413     -34.134  23.448  -1.101  1.00 15.00      A    O  
ATOM   4011  NE2 GLN A 413     -33.229  21.962  -2.505  1.00 15.00      A    N  
ATOM   4012 HE21 GLN A 413     -33.385  21.163  -3.051  1.00 15.00      A    H  
ATOM   4013 HE22 GLN A 413     -32.366  22.422  -2.450  1.00 15.00      A    H  
ATOM   4014  C   GLN A 413     -37.599  19.663  -0.448  1.00 15.00      A    C  
ATOM   4015  O   GLN A 413     -37.156  18.858  -1.267  1.00 15.00      A    O  
ATOM   4016  N   TRP A 414     -37.941  19.319   0.790  1.00 15.00      A    N  
ATOM   4017  HN  TRP A 414     -38.284  20.009   1.401  1.00 15.00      A    H  
ATOM   4018  CA  TRP A 414     -37.832  17.946   1.260  1.00 15.00      A    C  
ATOM   4019  CB  TRP A 414     -37.945  17.893   2.788  1.00 15.00      A    C  
ATOM   4020  CG  TRP A 414     -37.820  16.519   3.375  1.00 15.00      A    C  
ATOM   4021  CD1 TRP A 414     -36.803  15.629   3.176  1.00 15.00      A    C  
ATOM   4022  CD2 TRP A 414     -38.745  15.879   4.263  1.00 15.00      A    C  
ATOM   4023  NE1 TRP A 414     -37.035  14.478   3.889  1.00 15.00      A    N  
ATOM   4024  HE1 TRP A 414     -36.448  13.692   3.909  1.00 15.00      A    H  
ATOM   4025  CE2 TRP A 414     -38.223  14.605   4.562  1.00 15.00      A    C  
ATOM   4026  CE3 TRP A 414     -39.963  16.260   4.835  1.00 15.00      A    C  
ATOM   4027  CZ2 TRP A 414     -38.876  13.711   5.407  1.00 15.00      A    C  
ATOM   4028  CZ3 TRP A 414     -40.610  15.371   5.672  1.00 15.00      A    C  
ATOM   4029  CH2 TRP A 414     -40.066  14.112   5.951  1.00 15.00      A    C  
ATOM   4030  C   TRP A 414     -38.919  17.109   0.609  1.00 15.00      A    C  
ATOM   4031  O   TRP A 414     -38.683  15.981   0.185  1.00 15.00      A    O  
ATOM   4032  N   SER A 415     -40.110  17.684   0.517  1.00 15.00      A    N  
ATOM   4033  HN  SER A 415     -40.239  18.586   0.888  1.00 15.00      A    H  
ATOM   4034  CA  SER A 415     -41.235  17.010  -0.099  1.00 15.00      A    C  
ATOM   4035  CB  SER A 415     -42.503  17.844   0.074  1.00 15.00      A    C  
ATOM   4036  OG  SER A 415     -42.594  18.346   1.398  1.00 15.00      A    O  
ATOM   4037  HG  SER A 415     -42.421  17.637   2.023  1.00 15.00      A    H  
ATOM   4038  C   SER A 415     -40.964  16.743  -1.579  1.00 15.00      A    C  
ATOM   4039  O   SER A 415     -41.281  15.668  -2.087  1.00 15.00      A    O  
ATOM   4040  N   GLN A 416     -40.356  17.713  -2.266  1.00 15.00      A    N  
ATOM   4041  HN  GLN A 416     -40.113  18.549  -1.809  1.00 15.00      A    H  
ATOM   4042  CA  GLN A 416     -40.057  17.557  -3.689  1.00 15.00      A    C  
ATOM   4043  CB  GLN A 416     -39.705  18.890  -4.377  1.00 15.00      A    C  
ATOM   4044  CG  GLN A 416     -38.411  19.552  -3.918  1.00 15.00      A    C  
ATOM   4045  CD  GLN A 416     -37.185  19.103  -4.699  1.00 15.00      A    C  
ATOM   4046  OE1 GLN A 416     -37.263  18.794  -5.886  1.00 15.00      A    O  
ATOM   4047  NE2 GLN A 416     -36.044  19.043  -4.027  1.00 15.00      A    N  
ATOM   4048 HE21 GLN A 416     -36.054  19.282  -3.073  1.00 15.00      A    H  
ATOM   4049 HE22 GLN A 416     -35.239  18.765  -4.507  1.00 15.00      A    H  
ATOM   4050  C   GLN A 416     -39.011  16.475  -3.953  1.00 15.00      A    C  
ATOM   4051  O   GLN A 416     -39.188  15.642  -4.839  1.00 15.00      A    O  
ATOM   4052  N   GLU A 417     -37.928  16.470  -3.177  1.00 15.00      A    N  
ATOM   4053  HN  GLU A 417     -37.831  17.145  -2.469  1.00 15.00      A    H  
ATOM   4054  CA  GLU A 417     -36.884  15.472  -3.367  1.00 15.00      A    C  
ATOM   4055  CB  GLU A 417     -35.579  15.837  -2.642  1.00 15.00      A    C  
ATOM   4056  CG  GLU A 417     -35.685  15.987  -1.135  1.00 15.00      A    C  
ATOM   4057  CD  GLU A 417     -34.567  16.835  -0.557  1.00 15.00      A    C  
ATOM   4058  OE1 GLU A 417     -34.219  17.868  -1.174  1.00 15.00      A    O  
ATOM   4059  OE2 GLU A 417     -34.061  16.504   0.535  1.00 15.00      A    O  
ATOM   4060  C   GLU A 417     -37.383  14.083  -2.992  1.00 15.00      A    C  
ATOM   4061  O   GLU A 417     -37.044  13.095  -3.641  1.00 15.00      A    O  
ATOM   4062  N   LEU A 418     -38.223  14.030  -1.970  1.00 15.00      A    N  
ATOM   4063  HN  LEU A 418     -38.462  14.861  -1.505  1.00 15.00      A    H  
ATOM   4064  CA  LEU A 418     -38.788  12.774  -1.508  1.00 15.00      A    C  
ATOM   4065  CB  LEU A 418     -39.510  12.984  -0.174  1.00 15.00      A    C  
ATOM   4066  CG  LEU A 418     -39.049  12.114   0.999  1.00 15.00      A    C  
ATOM   4067  CD1 LEU A 418     -39.474  10.670   0.793  1.00 15.00      A    C  
ATOM   4068  CD2 LEU A 418     -37.541  12.212   1.189  1.00 15.00      A    C  
ATOM   4069  C   LEU A 418     -39.753  12.207  -2.544  1.00 15.00      A    C  
ATOM   4070  O   LEU A 418     -39.663  11.037  -2.912  1.00 15.00      A    O  
ATOM   4071  N   SER A 419     -40.662  13.048  -3.029  1.00 15.00      A    N  
ATOM   4072  HN  SER A 419     -40.670  13.980  -2.718  1.00 15.00      A    H  
ATOM   4073  CA  SER A 419     -41.647  12.619  -4.015  1.00 15.00      A    C  
ATOM   4074  CB  SER A 419     -42.754  13.661  -4.193  1.00 15.00      A    C  
ATOM   4075  OG  SER A 419     -42.216  14.949  -4.431  1.00 15.00      A    O  
ATOM   4076  HG  SER A 419     -41.991  15.364  -3.588  1.00 15.00      A    H  
ATOM   4077  C   SER A 419     -41.005  12.265  -5.355  1.00 15.00      A    C  
ATOM   4078  O   SER A 419     -41.389  11.280  -5.985  1.00 15.00      A    O  
ATOM   4079  N   LYS A 420     -40.024  13.058  -5.787  1.00 15.00      A    N  
ATOM   4080  HN  LYS A 420     -39.764  13.842  -5.252  1.00 15.00      A    H  
ATOM   4081  CA  LYS A 420     -39.350  12.799  -7.057  1.00 15.00      A    C  
ATOM   4082  CB  LYS A 420     -38.330  13.897  -7.416  1.00 15.00      A    C  
ATOM   4083  CG  LYS A 420     -36.965  13.785  -6.746  1.00 15.00      A    C  
ATOM   4084  CD  LYS A 420     -36.092  14.994  -7.065  1.00 15.00      A    C  
ATOM   4085  CE  LYS A 420     -34.624  14.732  -6.753  1.00 15.00      A    C  
ATOM   4086  NZ  LYS A 420     -34.367  14.573  -5.297  1.00 15.00      A    N  
ATOM   4087  HZ1 LYS A 420     -34.973  15.211  -4.750  1.00 15.00      A    H  
ATOM   4088  HZ2 LYS A 420     -33.373  14.792  -5.084  1.00 15.00      A    H  
ATOM   4089  HZ3 LYS A 420     -34.558  13.584  -4.998  1.00 15.00      A    H  
ATOM   4090  C   LYS A 420     -38.728  11.401  -7.081  1.00 15.00      A    C  
ATOM   4091  O   LYS A 420     -38.841  10.677  -8.072  1.00 15.00      A    O  
ATOM   4092  N   GLU A 421     -38.102  11.015  -5.977  1.00 15.00      A    N  
ATOM   4093  HN  GLU A 421     -38.044  11.632  -5.216  1.00 15.00      A    H  
ATOM   4094  CA  GLU A 421     -37.487   9.701  -5.873  1.00 15.00      A    C  
ATOM   4095  CB  GLU A 421     -36.444   9.678  -4.755  1.00 15.00      A    C  
ATOM   4096  CG  GLU A 421     -35.028   9.951  -5.235  1.00 15.00      A    C  
ATOM   4097  CD  GLU A 421     -34.286  10.927  -4.348  1.00 15.00      A    C  
ATOM   4098  OE1 GLU A 421     -33.757  10.503  -3.305  1.00 15.00      A    O  
ATOM   4099  OE2 GLU A 421     -34.229  12.126  -4.702  1.00 15.00      A    O  
ATOM   4100  C   GLU A 421     -38.556   8.636  -5.649  1.00 15.00      A    C  
ATOM   4101  O   GLU A 421     -38.443   7.510  -6.134  1.00 15.00      A    O  
ATOM   4102  N   LEU A 422     -39.610   9.009  -4.932  1.00 15.00      A    N  
ATOM   4103  HN  LEU A 422     -39.642   9.918  -4.566  1.00 15.00      A    H  
ATOM   4104  CA  LEU A 422     -40.708   8.096  -4.656  1.00 15.00      A    C  
ATOM   4105  CB  LEU A 422     -41.685   8.706  -3.650  1.00 15.00      A    C  
ATOM   4106  CG  LEU A 422     -41.975   7.866  -2.406  1.00 15.00      A    C  
ATOM   4107  CD1 LEU A 422     -40.768   7.835  -1.481  1.00 15.00      A    C  
ATOM   4108  CD2 LEU A 422     -43.206   8.383  -1.679  1.00 15.00      A    C  
ATOM   4109  C   LEU A 422     -41.438   7.730  -5.944  1.00 15.00      A    C  
ATOM   4110  O   LEU A 422     -41.954   6.622  -6.083  1.00 15.00      A    O  
ATOM   4111  N   THR A 423     -41.467   8.662  -6.891  1.00 15.00      A    N  
ATOM   4112  HN  THR A 423     -41.046   9.534  -6.720  1.00 15.00      A    H  
ATOM   4113  CA  THR A 423     -42.117   8.422  -8.170  1.00 15.00      A    C  
ATOM   4114  CB  THR A 423     -42.250   9.716  -8.998  1.00 15.00      A    C  
ATOM   4115  OG1 THR A 423     -42.830  10.741  -8.180  1.00 15.00      A    O  
ATOM   4116  HG1 THR A 423     -42.313  10.841  -7.372  1.00 15.00      A    H  
ATOM   4117  CG2 THR A 423     -43.142   9.487 -10.211  1.00 15.00      A    C  
ATOM   4118  C   THR A 423     -41.347   7.367  -8.960  1.00 15.00      A    C  
ATOM   4119  O   THR A 423     -41.929   6.400  -9.451  1.00 15.00      A    O  
ATOM   4120  N   MET A 424     -40.028   7.531  -9.040  1.00 15.00      A    N  
ATOM   4121  HN  MET A 424     -39.612   8.312  -8.619  1.00 15.00      A    H  
ATOM   4122  CA  MET A 424     -39.192   6.571  -9.756  1.00 15.00      A    C  
ATOM   4123  CB  MET A 424     -37.788   7.121 -10.035  1.00 15.00      A    C  
ATOM   4124  CG  MET A 424     -36.927   7.337  -8.802  1.00 15.00      A    C  
ATOM   4125  SD  MET A 424     -35.402   8.228  -9.166  1.00 15.00      A    S  
ATOM   4126  CE  MET A 424     -36.053   9.764  -9.821  1.00 15.00      A    C  
ATOM   4127  C   MET A 424     -39.141   5.239  -9.010  1.00 15.00      A    C  
ATOM   4128  O   MET A 424     -38.778   4.210  -9.566  1.00 15.00      A    O  
ATOM   4129  N   PHE A 425     -39.519   5.269  -7.739  1.00 15.00      A    N  
ATOM   4130  HN  PHE A 425     -39.778   6.126  -7.339  1.00 15.00      A    H  
ATOM   4131  CA  PHE A 425     -39.554   4.067  -6.921  1.00 15.00      A    C  
ATOM   4132  CB  PHE A 425     -39.490   4.442  -5.437  1.00 15.00      A    C  
ATOM   4133  CG  PHE A 425     -39.395   3.269  -4.502  1.00 15.00      A    C  
ATOM   4134  CD1 PHE A 425     -38.362   2.356  -4.620  1.00 15.00      A    C  
ATOM   4135  CD2 PHE A 425     -40.333   3.086  -3.501  1.00 15.00      A    C  
ATOM   4136  CE1 PHE A 425     -38.266   1.281  -3.757  1.00 15.00      A    C  
ATOM   4137  CE2 PHE A 425     -40.242   2.012  -2.635  1.00 15.00      A    C  
ATOM   4138  CZ  PHE A 425     -39.207   1.108  -2.764  1.00 15.00      A    C  
ATOM   4139  C   PHE A 425     -40.844   3.312  -7.216  1.00 15.00      A    C  
ATOM   4140  O   PHE A 425     -40.946   2.108  -7.005  1.00 15.00      A    O  
ATOM   4141  N   LYS A 426     -41.818   4.051  -7.729  1.00 15.00      A    N  
ATOM   4142  HN  LYS A 426     -41.652   5.004  -7.885  1.00 15.00      A    H  
ATOM   4143  CA  LYS A 426     -43.119   3.506  -8.074  1.00 15.00      A    C  
ATOM   4144  CB  LYS A 426     -44.154   4.635  -8.112  1.00 15.00      A    C  
ATOM   4145  CG  LYS A 426     -44.861   4.902  -6.794  1.00 15.00      A    C  
ATOM   4146  CD  LYS A 426     -46.024   3.942  -6.605  1.00 15.00      A    C  
ATOM   4147  CE  LYS A 426     -46.994   4.419  -5.536  1.00 15.00      A    C  
ATOM   4148  NZ  LYS A 426     -48.026   3.387  -5.240  1.00 15.00      A    N  
ATOM   4149  HZ1 LYS A 426     -48.664   3.711  -4.480  1.00 15.00      A    H  
ATOM   4150  HZ2 LYS A 426     -47.568   2.505  -4.934  1.00 15.00      A    H  
ATOM   4151  HZ3 LYS A 426     -48.594   3.189  -6.088  1.00 15.00      A    H  
ATOM   4152  C   LYS A 426     -43.074   2.823  -9.436  1.00 15.00      A    C  
ATOM   4153  O   LYS A 426     -43.665   1.761  -9.624  1.00 15.00      A    O  
ATOM   4154  N   GLU A 427     -42.373   3.441 -10.382  1.00 15.00      A    N  
ATOM   4155  HN  GLU A 427     -41.922   4.289 -10.170  1.00 15.00      A    H  
ATOM   4156  CA  GLU A 427     -42.265   2.895 -11.732  1.00 15.00      A    C  
ATOM   4157  CB  GLU A 427     -41.724   3.937 -12.715  1.00 15.00      A    C  
ATOM   4158  CG  GLU A 427     -40.371   4.510 -12.336  1.00 15.00      A    C  
ATOM   4159  CD  GLU A 427     -40.108   5.859 -12.967  1.00 15.00      A    C  
ATOM   4160  OE1 GLU A 427     -38.969   6.089 -13.418  1.00 15.00      A    O  
ATOM   4161  OE2 GLU A 427     -41.038   6.692 -12.997  1.00 15.00      A    O  
ATOM   4162  C   GLU A 427     -41.437   1.613 -11.765  1.00 15.00      A    C  
ATOM   4163  O   GLU A 427     -41.757   0.680 -12.501  1.00 15.00      A    O  
ATOM   4164  N   ILE A 428     -40.385   1.555 -10.945  1.00 15.00      A    N  
ATOM   4165  HN  ILE A 428     -40.168   2.332 -10.387  1.00 15.00      A    H  
ATOM   4166  CA  ILE A 428     -39.540   0.360 -10.875  1.00 15.00      A    C  
ATOM   4167  CB  ILE A 428     -38.160   0.659 -10.233  1.00 15.00      A    C  
ATOM   4168  CG1 ILE A 428     -37.492   1.828 -10.967  1.00 15.00      A    C  
ATOM   4169  CG2 ILE A 428     -37.248  -0.563 -10.285  1.00 15.00      A    C  
ATOM   4170  CD1 ILE A 428     -36.162   2.249 -10.376  1.00 15.00      A    C  
ATOM   4171  C   ILE A 428     -40.291  -0.751 -10.123  1.00 15.00      A    C  
ATOM   4172  O   ILE A 428     -39.812  -1.871  -9.965  1.00 15.00      A    O  
ATOM   4173  N   LEU A 429     -41.487  -0.408  -9.663  1.00 15.00      A    N  
ATOM   4174  HN  LEU A 429     -41.800   0.509  -9.803  1.00 15.00      A    H  
ATOM   4175  CA  LEU A 429     -42.359  -1.341  -8.969  1.00 15.00      A    C  
ATOM   4176  CB  LEU A 429     -42.661  -0.855  -7.547  1.00 15.00      A    C  
ATOM   4177  CG  LEU A 429     -41.532  -1.010  -6.526  1.00 15.00      A    C  
ATOM   4178  CD1 LEU A 429     -41.963  -0.481  -5.166  1.00 15.00      A    C  
ATOM   4179  CD2 LEU A 429     -41.098  -2.464  -6.421  1.00 15.00      A    C  
ATOM   4180  C   LEU A 429     -43.649  -1.478  -9.772  1.00 15.00      A    C  
ATOM   4181  O   LEU A 429     -44.731  -1.657  -9.223  1.00 15.00      A    O  
ATOM   4182  N   GLU A 430     -43.510  -1.350 -11.085  1.00 15.00      A    N  
ATOM   4183  HN  GLU A 430     -42.615  -1.178 -11.448  1.00 15.00      A    H  
ATOM   4184  CA  GLU A 430     -44.633  -1.460 -12.005  1.00 15.00      A    C  
ATOM   4185  CB  GLU A 430     -44.973  -0.087 -12.594  1.00 15.00      A    C  
ATOM   4186  CG  GLU A 430     -46.460   0.166 -12.803  1.00 15.00      A    C  
ATOM   4187  CD  GLU A 430     -46.912  -0.074 -14.232  1.00 15.00      A    C  
ATOM   4188  OE1 GLU A 430     -46.185   0.324 -15.162  1.00 15.00      A    O  
ATOM   4189  OE2 GLU A 430     -47.999  -0.664 -14.419  1.00 15.00      A    O  
ATOM   4190  C   GLU A 430     -44.266  -2.437 -13.113  1.00 15.00      A    C  
ATOM   4191  O   GLU A 430     -45.096  -3.227 -13.570  1.00 15.00      A    O  
ATOM   4192  N   ASP A 431     -42.994  -2.401 -13.508  1.00 15.00      A    N  
ATOM   4193  HN  ASP A 431     -42.383  -1.758 -13.086  1.00 15.00      A    H  
ATOM   4194  CA  ASP A 431     -42.471  -3.285 -14.548  1.00 15.00      A    C  
ATOM   4195  CB  ASP A 431     -41.168  -2.727 -15.150  1.00 15.00      A    C  
ATOM   4196  CG  ASP A 431     -40.008  -2.646 -14.163  1.00 15.00      A    C  
ATOM   4197  OD1 ASP A 431     -40.196  -3.009 -12.980  1.00 15.00      A    O  
ATOM   4198  OD2 ASP A 431     -38.915  -2.204 -14.566  1.00 15.00      A    O  
ATOM   4199  C   ASP A 431     -42.242  -4.685 -13.984  1.00 15.00      A    C  
ATOM   4200  O   ASP A 431     -41.858  -5.606 -14.698  1.00 15.00      A    O  
ATOM   4201  N   GLU A 432     -42.510  -4.822 -12.686  1.00 15.00      A    N  
ATOM   4202  HN  GLU A 432     -42.797  -4.030 -12.190  1.00 15.00      A    H  
ATOM   4203  CA  GLU A 432     -42.361  -6.084 -11.961  1.00 15.00      A    C  
ATOM   4204  CB  GLU A 432     -42.791  -5.893 -10.506  1.00 15.00      A    C  
ATOM   4205  CG  GLU A 432     -44.071  -5.086 -10.353  1.00 15.00      A    C  
ATOM   4206  CD  GLU A 432     -44.882  -5.490  -9.140  1.00 15.00      A    C  
ATOM   4207  OE1 GLU A 432     -44.441  -5.212  -8.009  1.00 15.00      A    O  
ATOM   4208  OE2 GLU A 432     -45.973  -6.079  -9.330  1.00 15.00      A    O  
ATOM   4209  C   GLU A 432     -43.175  -7.216 -12.589  1.00 15.00      A    C  
ATOM   4210  O   GLU A 432     -42.890  -8.392 -12.371  1.00 15.00      A    O  
ATOM   4211  N   ARG A 433     -44.184  -6.855 -13.375  1.00 15.00      A    N  
ATOM   4212  HN  ARG A 433     -44.346  -5.901 -13.528  1.00 15.00      A    H  
ATOM   4213  CA  ARG A 433     -45.033  -7.840 -14.037  1.00 15.00      A    C  
ATOM   4214  CB  ARG A 433     -46.442  -7.285 -14.255  1.00 15.00      A    C  
ATOM   4215  CG  ARG A 433     -47.440  -7.641 -13.162  1.00 15.00      A    C  
ATOM   4216  CD  ARG A 433     -47.560  -6.544 -12.113  1.00 15.00      A    C  
ATOM   4217  NE  ARG A 433     -47.355  -5.209 -12.675  1.00 15.00      A    N  
ATOM   4218  HE  ARG A 433     -46.456  -4.821 -12.576  1.00 15.00      A    H  
ATOM   4219  CZ  ARG A 433     -48.297  -4.476 -13.275  1.00 15.00      A    C  
ATOM   4220  NH1 ARG A 433     -49.542  -4.929 -13.395  1.00 15.00      A    N  
ATOM   4221 HH11 ARG A 433     -49.798  -5.863 -13.021  1.00 15.00      A    H  
ATOM   4222 HH12 ARG A 433     -50.269  -4.344 -13.861  1.00 15.00      A    H  
ATOM   4223  NH2 ARG A 433     -47.977  -3.291 -13.771  1.00 15.00      A    N  
ATOM   4224 HH21 ARG A 433     -48.695  -2.691 -14.238  1.00 15.00      A    H  
ATOM   4225 HH22 ARG A 433     -46.996  -2.941 -13.696  1.00 15.00      A    H  
ATOM   4226  C   ARG A 433     -44.428  -8.256 -15.372  1.00 15.00      A    C  
ATOM   4227  O   ARG A 433     -45.075  -8.918 -16.186  1.00 15.00      A    O  
ATOM   4228  N   ASP A 434     -43.186  -7.848 -15.578  1.00 15.00      A    N  
ATOM   4229  HN  ASP A 434     -42.739  -7.324 -14.875  1.00 15.00      A    H  
ATOM   4230  CA  ASP A 434     -42.439  -8.149 -16.794  1.00 15.00      A    C  
ATOM   4231  CB  ASP A 434     -42.496  -6.970 -17.770  1.00 15.00      A    C  
ATOM   4232  CG  ASP A 434     -41.626  -7.180 -19.000  1.00 15.00      A    C  
ATOM   4233  OD1 ASP A 434     -42.184  -7.464 -20.080  1.00 15.00      A    O  
ATOM   4234  OD2 ASP A 434     -40.388  -7.060 -18.887  1.00 15.00      A    O  
ATOM   4235  C   ASP A 434     -40.990  -8.449 -16.431  1.00 15.00      A    C  
ATOM   4236  O   ASP A 434     -40.685  -8.747 -15.269  1.00 15.00      A    O  
ATOM   4237  N   MET B   1      17.944  -7.927  22.297  1.00 15.00      B    N  
ATOM   4238  HN  MET B   1      17.071  -8.181  21.922  1.00 15.00      B    H  
ATOM   4239  CA  MET B   1      19.134  -8.694  21.928  1.00 15.00      B    C  
ATOM   4240  CB  MET B   1      19.251  -9.958  22.782  1.00 15.00      B    C  
ATOM   4241  CG  MET B   1      19.354  -9.692  24.272  1.00 15.00      B    C  
ATOM   4242  SD  MET B   1      19.606 -11.197  25.226  1.00 15.00      B    S  
ATOM   4243  CE  MET B   1      19.615 -10.548  26.895  1.00 15.00      B    C  
ATOM   4244  C   MET B   1      19.121  -9.070  20.445  1.00 15.00      B    C  
ATOM   4245  O   MET B   1      18.058  -9.259  19.849  1.00 15.00      B    O  
ATOM   4246  N   THR B   2      20.305  -9.163  19.854  1.00 15.00      B    N  
ATOM   4247  HN  THR B   2      21.114  -8.983  20.374  1.00 15.00      B    H  
ATOM   4248  CA  THR B   2      20.437  -9.522  18.453  1.00 15.00      B    C  
ATOM   4249  CB  THR B   2      21.475  -8.628  17.751  1.00 15.00      B    C  
ATOM   4250  OG1 THR B   2      21.199  -7.253  18.051  1.00 15.00      B    O  
ATOM   4251  HG1 THR B   2      20.505  -7.204  18.716  1.00 15.00      B    H  
ATOM   4252  CG2 THR B   2      21.422  -8.833  16.246  1.00 15.00      B    C  
ATOM   4253  C   THR B   2      20.855 -10.984  18.316  1.00 15.00      B    C  
ATOM   4254  O   THR B   2      21.979 -11.355  18.663  1.00 15.00      B    O  
ATOM   4255  N   THR B   3      19.943 -11.809  17.831  1.00 15.00      B    N  
ATOM   4256  HN  THR B   3      19.062 -11.456  17.582  1.00 15.00      B    H  
ATOM   4257  CA  THR B   3      20.216 -13.223  17.651  1.00 15.00      B    C  
ATOM   4258  CB  THR B   3      18.911 -14.034  17.718  1.00 15.00      B    C  
ATOM   4259  OG1 THR B   3      18.007 -13.387  18.627  1.00 15.00      B    O  
ATOM   4260  HG1 THR B   3      18.509 -12.932  19.308  1.00 15.00      B    H  
ATOM   4261  CG2 THR B   3      19.188 -15.448  18.210  1.00 15.00      B    C  
ATOM   4262  C   THR B   3      20.901 -13.468  16.310  1.00 15.00      B    C  
ATOM   4263  O   THR B   3      20.475 -12.941  15.279  1.00 15.00      B    O  
ATOM   4264  N   PHE B   4      21.972 -14.248  16.333  1.00 15.00      B    N  
ATOM   4265  HN  PHE B   4      22.267 -14.631  17.186  1.00 15.00      B    H  
ATOM   4266  CA  PHE B   4      22.714 -14.564  15.122  1.00 15.00      B    C  
ATOM   4267  CB  PHE B   4      24.219 -14.405  15.351  1.00 15.00      B    C  
ATOM   4268  CG  PHE B   4      24.667 -12.973  15.461  1.00 15.00      B    C  
ATOM   4269  CD1 PHE B   4      25.019 -12.256  14.330  1.00 15.00      B    C  
ATOM   4270  CD2 PHE B   4      24.731 -12.346  16.695  1.00 15.00      B    C  
ATOM   4271  CE1 PHE B   4      25.427 -10.939  14.426  1.00 15.00      B    C  
ATOM   4272  CE2 PHE B   4      25.140 -11.030  16.798  1.00 15.00      B    C  
ATOM   4273  CZ  PHE B   4      25.488 -10.325  15.662  1.00 15.00      B    C  
ATOM   4274  C   PHE B   4      22.389 -15.975  14.651  1.00 15.00      B    C  
ATOM   4275  O   PHE B   4      22.241 -16.889  15.460  1.00 15.00      B    O  
ATOM   4276  N   THR B   5      22.272 -16.143  13.345  1.00 15.00      B    N  
ATOM   4277  HN  THR B   5      22.413 -15.375  12.749  1.00 15.00      B    H  
ATOM   4278  CA  THR B   5      21.953 -17.438  12.766  1.00 15.00      B    C  
ATOM   4279  CB  THR B   5      20.521 -17.457  12.198  1.00 15.00      B    C  
ATOM   4280  OG1 THR B   5      20.079 -16.111  11.966  1.00 15.00      B    O  
ATOM   4281  HG1 THR B   5      20.841 -15.519  11.968  1.00 15.00      B    H  
ATOM   4282  CG2 THR B   5      19.568 -18.143  13.165  1.00 15.00      B    C  
ATOM   4283  C   THR B   5      22.940 -17.799  11.663  1.00 15.00      B    C  
ATOM   4284  O   THR B   5      23.416 -16.927  10.937  1.00 15.00      B    O  
ATOM   4285  N   SER B   6      23.248 -19.081  11.549  1.00 15.00      B    N  
ATOM   4286  HN  SER B   6      22.841 -19.726  12.162  1.00 15.00      B    H  
ATOM   4287  CA  SER B   6      24.177 -19.557  10.539  1.00 15.00      B    C  
ATOM   4288  CB  SER B   6      25.441 -20.085  11.219  1.00 15.00      B    C  
ATOM   4289  OG  SER B   6      25.115 -21.091  12.169  1.00 15.00      B    O  
ATOM   4290  HG  SER B   6      24.382 -21.621  11.823  1.00 15.00      B    H  
ATOM   4291  C   SER B   6      23.541 -20.670   9.717  1.00 15.00      B    C  
ATOM   4292  O   SER B   6      23.203 -21.726  10.256  1.00 15.00      B    O  
ATOM   4293  N   ILE B   7      23.368 -20.433   8.427  1.00 15.00      B    N  
ATOM   4294  HN  ILE B   7      23.646 -19.564   8.055  1.00 15.00      B    H  
ATOM   4295  CA  ILE B   7      22.782 -21.433   7.543  1.00 15.00      B    C  
ATOM   4296  CB  ILE B   7      21.426 -20.988   6.947  1.00 15.00      B    C  
ATOM   4297  CG1 ILE B   7      21.496 -19.546   6.433  1.00 15.00      B    C  
ATOM   4298  CG2 ILE B   7      20.316 -21.145   7.976  1.00 15.00      B    C  
ATOM   4299  CD1 ILE B   7      20.266 -19.104   5.668  1.00 15.00      B    C  
ATOM   4300  C   ILE B   7      23.751 -21.804   6.427  1.00 15.00      B    C  
ATOM   4301  O   ILE B   7      24.461 -20.948   5.900  1.00 15.00      B    O  
ATOM   4302  N   VAL B   8      23.784 -23.083   6.084  1.00 15.00      B    N  
ATOM   4303  HN  VAL B   8      23.189 -23.716   6.536  1.00 15.00      B    H  
ATOM   4304  CA  VAL B   8      24.673 -23.573   5.038  1.00 15.00      B    C  
ATOM   4305  CB  VAL B   8      25.257 -24.957   5.406  1.00 15.00      B    C  
ATOM   4306  CG1 VAL B   8      26.329 -25.377   4.409  1.00 15.00      B    C  
ATOM   4307  CG2 VAL B   8      25.813 -24.952   6.823  1.00 15.00      B    C  
ATOM   4308  C   VAL B   8      23.922 -23.689   3.717  1.00 15.00      B    C  
ATOM   4309  O   VAL B   8      22.841 -24.274   3.662  1.00 15.00      B    O  
ATOM   4310  N   THR B   9      24.487 -23.119   2.663  1.00 15.00      B    N  
ATOM   4311  HN  THR B   9      25.346 -22.650   2.769  1.00 15.00      B    H  
ATOM   4312  CA  THR B   9      23.868 -23.172   1.351  1.00 15.00      B    C  
ATOM   4313  CB  THR B   9      22.957 -21.949   1.084  1.00 15.00      B    C  
ATOM   4314  OG1 THR B   9      22.441 -22.004  -0.253  1.00 15.00      B    O  
ATOM   4315  HG1 THR B   9      22.323 -21.108  -0.589  1.00 15.00      B    H  
ATOM   4316  CG2 THR B   9      23.713 -20.643   1.283  1.00 15.00      B    C  
ATOM   4317  C   THR B   9      24.921 -23.292   0.252  1.00 15.00      B    C  
ATOM   4318  O   THR B   9      25.965 -22.639   0.298  1.00 15.00      B    O  
ATOM   4319  N   THR B  10      24.651 -24.149  -0.719  1.00 15.00      B    N  
ATOM   4320  HN  THR B  10      23.822 -24.673  -0.680  1.00 15.00      B    H  
ATOM   4321  CA  THR B  10      25.557 -24.356  -1.834  1.00 15.00      B    C  
ATOM   4322  CB  THR B  10      25.343 -25.754  -2.431  1.00 15.00      B    C  
ATOM   4323  OG1 THR B  10      24.016 -26.200  -2.100  1.00 15.00      B    O  
ATOM   4324  HG1 THR B  10      23.487 -26.249  -2.901  1.00 15.00      B    H  
ATOM   4325  CG2 THR B  10      26.359 -26.733  -1.862  1.00 15.00      B    C  
ATOM   4326  C   THR B  10      25.321 -23.303  -2.914  1.00 15.00      B    C  
ATOM   4327  O   THR B  10      26.145 -23.111  -3.804  1.00 15.00      B    O  
ATOM   4328  N   ASN B  11      24.183 -22.624  -2.822  1.00 15.00      B    N  
ATOM   4329  HN  ASN B  11      23.572 -22.815  -2.080  1.00 15.00      B    H  
ATOM   4330  CA  ASN B  11      23.828 -21.584  -3.778  1.00 15.00      B    C  
ATOM   4331  CB  ASN B  11      22.649 -22.018  -4.655  1.00 15.00      B    C  
ATOM   4332  CG  ASN B  11      22.298 -20.989  -5.719  1.00 15.00      B    C  
ATOM   4333  OD1 ASN B  11      22.792 -21.048  -6.843  1.00 15.00      B    O  
ATOM   4334  ND2 ASN B  11      21.444 -20.036  -5.369  1.00 15.00      B    N  
ATOM   4335 HD21 ASN B  11      21.090 -20.044  -4.455  1.00 15.00      B    H  
ATOM   4336 HD22 ASN B  11      21.204 -19.362  -6.038  1.00 15.00      B    H  
ATOM   4337  C   ASN B  11      23.484 -20.299  -3.039  1.00 15.00      B    C  
ATOM   4338  O   ASN B  11      22.374 -20.147  -2.522  1.00 15.00      B    O  
ATOM   4339  N   PRO B  12      24.443 -19.374  -2.949  1.00 15.00      B    N  
ATOM   4340  CA  PRO B  12      24.247 -18.100  -2.267  1.00 15.00      B    C  
ATOM   4341  CB  PRO B  12      25.676 -17.712  -1.888  1.00 15.00      B    C  
ATOM   4342  CG  PRO B  12      26.523 -18.281  -2.978  1.00 15.00      B    C  
ATOM   4343  CD  PRO B  12      25.806 -19.502  -3.499  1.00 15.00      B    C  
ATOM   4344  C   PRO B  12      23.639 -17.035  -3.179  1.00 15.00      B    C  
ATOM   4345  O   PRO B  12      23.821 -17.063  -4.400  1.00 15.00      B    O  
ATOM   4346  N   ASP B  13      22.908 -16.108  -2.579  1.00 15.00      B    N  
ATOM   4347  HN  ASP B  13      22.784 -16.151  -1.607  1.00 15.00      B    H  
ATOM   4348  CA  ASP B  13      22.287 -15.019  -3.322  1.00 15.00      B    C  
ATOM   4349  CB  ASP B  13      20.923 -14.664  -2.714  1.00 15.00      B    C  
ATOM   4350  CG  ASP B  13      20.348 -13.362  -3.243  1.00 15.00      B    C  
ATOM   4351  OD1 ASP B  13      20.324 -13.169  -4.481  1.00 15.00      B    O  
ATOM   4352  OD2 ASP B  13      19.927 -12.524  -2.420  1.00 15.00      B    O  
ATOM   4353  C   ASP B  13      23.215 -13.808  -3.316  1.00 15.00      B    C  
ATOM   4354  O   ASP B  13      24.044 -13.662  -2.416  1.00 15.00      B    O  
ATOM   4355  N   PHE B  14      23.091 -12.957  -4.323  1.00 15.00      B    N  
ATOM   4356  HN  PHE B  14      22.399 -13.119  -5.001  1.00 15.00      B    H  
ATOM   4357  CA  PHE B  14      23.930 -11.773  -4.428  1.00 15.00      B    C  
ATOM   4358  CB  PHE B  14      25.043 -11.984  -5.459  1.00 15.00      B    C  
ATOM   4359  CG  PHE B  14      26.059 -13.012  -5.046  1.00 15.00      B    C  
ATOM   4360  CD1 PHE B  14      26.979 -12.732  -4.049  1.00 15.00      B    C  
ATOM   4361  CD2 PHE B  14      26.089 -14.259  -5.648  1.00 15.00      B    C  
ATOM   4362  CE1 PHE B  14      27.911 -13.675  -3.660  1.00 15.00      B    C  
ATOM   4363  CE2 PHE B  14      27.019 -15.207  -5.266  1.00 15.00      B    C  
ATOM   4364  CZ  PHE B  14      27.931 -14.915  -4.270  1.00 15.00      B    C  
ATOM   4365  C   PHE B  14      23.102 -10.544  -4.778  1.00 15.00      B    C  
ATOM   4366  O   PHE B  14      23.643  -9.502  -5.149  1.00 15.00      B    O  
ATOM   4367  N   GLY B  15      21.787 -10.676  -4.667  1.00 15.00      B    N  
ATOM   4368  HN  GLY B  15      21.408 -11.540  -4.380  1.00 15.00      B    H  
ATOM   4369  CA  GLY B  15      20.906  -9.567  -4.961  1.00 15.00      B    C  
ATOM   4370  C   GLY B  15      20.337  -8.963  -3.697  1.00 15.00      B    C  
ATOM   4371  O   GLY B  15      19.976  -7.784  -3.669  1.00 15.00      B    O  
ATOM   4372  N   GLY B  16      20.248  -9.781  -2.656  1.00 15.00      B    N  
ATOM   4373  HN  GLY B  16      20.530 -10.719  -2.752  1.00 15.00      B    H  
ATOM   4374  CA  GLY B  16      19.726  -9.321  -1.391  1.00 15.00      B    C  
ATOM   4375  C   GLY B  16      20.811  -8.820  -0.459  1.00 15.00      B    C  
ATOM   4376  O   GLY B  16      22.003  -8.921  -0.755  1.00 15.00      B    O  
ATOM   4377  N   PHE B  17      20.395  -8.296   0.681  1.00 15.00      B    N  
ATOM   4378  HN  PHE B  17      19.430  -8.276   0.872  1.00 15.00      B    H  
ATOM   4379  CA  PHE B  17      21.324  -7.758   1.661  1.00 15.00      B    C  
ATOM   4380  CB  PHE B  17      20.719  -6.539   2.365  1.00 15.00      B    C  
ATOM   4381  CG  PHE B  17      20.737  -5.294   1.523  1.00 15.00      B    C  
ATOM   4382  CD1 PHE B  17      21.523  -4.213   1.883  1.00 15.00      B    C  
ATOM   4383  CD2 PHE B  17      19.977  -5.207   0.367  1.00 15.00      B    C  
ATOM   4384  CE1 PHE B  17      21.552  -3.071   1.109  1.00 15.00      B    C  
ATOM   4385  CE2 PHE B  17      20.000  -4.068  -0.411  1.00 15.00      B    C  
ATOM   4386  CZ  PHE B  17      20.790  -2.997  -0.041  1.00 15.00      B    C  
ATOM   4387  C   PHE B  17      21.761  -8.813   2.672  1.00 15.00      B    C  
ATOM   4388  O   PHE B  17      21.379  -8.765   3.844  1.00 15.00      B    O  
ATOM   4389  N   GLU B  18      22.566  -9.761   2.210  1.00 15.00      B    N  
ATOM   4390  HN  GLU B  18      22.834  -9.741   1.266  1.00 15.00      B    H  
ATOM   4391  CA  GLU B  18      23.065 -10.832   3.063  1.00 15.00      B    C  
ATOM   4392  CB  GLU B  18      22.509 -12.182   2.615  1.00 15.00      B    C  
ATOM   4393  CG  GLU B  18      21.016 -12.340   2.824  1.00 15.00      B    C  
ATOM   4394  CD  GLU B  18      20.655 -13.710   3.348  1.00 15.00      B    C  
ATOM   4395  OE1 GLU B  18      20.625 -13.887   4.584  1.00 15.00      B    O  
ATOM   4396  OE2 GLU B  18      20.387 -14.622   2.529  1.00 15.00      B    O  
ATOM   4397  C   GLU B  18      24.588 -10.877   3.052  1.00 15.00      B    C  
ATOM   4398  O   GLU B  18      25.235 -10.185   2.261  1.00 15.00      B    O  
ATOM   4399  N   PHE B  19      25.154 -11.696   3.928  1.00 15.00      B    N  
ATOM   4400  HN  PHE B  19      24.582 -12.222   4.529  1.00 15.00      B    H  
ATOM   4401  CA  PHE B  19      26.598 -11.846   4.020  1.00 15.00      B    C  
ATOM   4402  CB  PHE B  19      27.143 -11.106   5.244  1.00 15.00      B    C  
ATOM   4403  CG  PHE B  19      28.635 -10.916   5.225  1.00 15.00      B    C  
ATOM   4404  CD1 PHE B  19      29.465 -11.760   5.945  1.00 15.00      B    C  
ATOM   4405  CD2 PHE B  19      29.206  -9.893   4.486  1.00 15.00      B    C  
ATOM   4406  CE1 PHE B  19      30.836 -11.587   5.929  1.00 15.00      B    C  
ATOM   4407  CE2 PHE B  19      30.577  -9.714   4.466  1.00 15.00      B    C  
ATOM   4408  CZ  PHE B  19      31.393 -10.563   5.188  1.00 15.00      B    C  
ATOM   4409  C   PHE B  19      26.963 -13.324   4.083  1.00 15.00      B    C  
ATOM   4410  O   PHE B  19      26.684 -14.004   5.073  1.00 15.00      B    O  
ATOM   4411  N   TYR B  20      27.584 -13.814   3.022  1.00 15.00      B    N  
ATOM   4412  HN  TYR B  20      27.798 -13.218   2.276  1.00 15.00      B    H  
ATOM   4413  CA  TYR B  20      27.971 -15.213   2.943  1.00 15.00      B    C  
ATOM   4414  CB  TYR B  20      27.533 -15.813   1.603  1.00 15.00      B    C  
ATOM   4415  CG  TYR B  20      26.037 -15.819   1.371  1.00 15.00      B    C  
ATOM   4416  CD1 TYR B  20      25.279 -16.951   1.639  1.00 15.00      B    C  
ATOM   4417  CD2 TYR B  20      25.383 -14.697   0.876  1.00 15.00      B    C  
ATOM   4418  CE1 TYR B  20      23.915 -16.966   1.419  1.00 15.00      B    C  
ATOM   4419  CE2 TYR B  20      24.019 -14.703   0.657  1.00 15.00      B    C  
ATOM   4420  CZ  TYR B  20      23.289 -15.840   0.931  1.00 15.00      B    C  
ATOM   4421  OH  TYR B  20      21.933 -15.856   0.704  1.00 15.00      B    O  
ATOM   4422  HH  TYR B  20      21.475 -15.418   1.444  1.00 15.00      B    H  
ATOM   4423  C   TYR B  20      29.475 -15.381   3.111  1.00 15.00      B    C  
ATOM   4424  O   TYR B  20      30.260 -14.562   2.634  1.00 15.00      B    O  
ATOM   4425  N   VAL B  21      29.863 -16.442   3.797  1.00 15.00      B    N  
ATOM   4426  HN  VAL B  21      29.179 -17.042   4.173  1.00 15.00      B    H  
ATOM   4427  CA  VAL B  21      31.266 -16.749   4.026  1.00 15.00      B    C  
ATOM   4428  CB  VAL B  21      31.553 -16.999   5.524  1.00 15.00      B    C  
ATOM   4429  CG1 VAL B  21      33.051 -17.053   5.786  1.00 15.00      B    C  
ATOM   4430  CG2 VAL B  21      30.896 -15.933   6.390  1.00 15.00      B    C  
ATOM   4431  C   VAL B  21      31.642 -17.998   3.237  1.00 15.00      B    C  
ATOM   4432  O   VAL B  21      30.967 -19.026   3.334  1.00 15.00      B    O  
ATOM   4433  N   GLU B  22      32.698 -17.901   2.444  1.00 15.00      B    N  
ATOM   4434  HN  GLU B  22      33.187 -17.053   2.396  1.00 15.00      B    H  
ATOM   4435  CA  GLU B  22      33.155 -19.025   1.640  1.00 15.00      B    C  
ATOM   4436  CB  GLU B  22      34.100 -18.533   0.541  1.00 15.00      B    C  
ATOM   4437  CG  GLU B  22      34.335 -19.523  -0.587  1.00 15.00      B    C  
ATOM   4438  CD  GLU B  22      35.202 -18.946  -1.687  1.00 15.00      B    C  
ATOM   4439  OE1 GLU B  22      36.361 -18.579  -1.397  1.00 15.00      B    O  
ATOM   4440  OE2 GLU B  22      34.723 -18.861  -2.837  1.00 15.00      B    O  
ATOM   4441  C   GLU B  22      33.841 -20.072   2.520  1.00 15.00      B    C  
ATOM   4442  O   GLU B  22      34.307 -19.763   3.621  1.00 15.00      B    O  
ATOM   4443  N   ALA B  23      33.888 -21.304   2.033  1.00 15.00      B    N  
ATOM   4444  HN  ALA B  23      33.500 -21.478   1.150  1.00 15.00      B    H  
ATOM   4445  CA  ALA B  23      34.501 -22.406   2.762  1.00 15.00      B    C  
ATOM   4446  CB  ALA B  23      34.290 -23.711   2.009  1.00 15.00      B    C  
ATOM   4447  C   ALA B  23      35.990 -22.170   3.000  1.00 15.00      B    C  
ATOM   4448  O   ALA B  23      36.781 -22.117   2.059  1.00 15.00      B    O  
ATOM   4449  N   GLY B  24      36.363 -22.022   4.264  1.00 15.00      B    N  
ATOM   4450  HN  GLY B  24      35.684 -22.067   4.976  1.00 15.00      B    H  
ATOM   4451  CA  GLY B  24      37.754 -21.806   4.610  1.00 15.00      B    C  
ATOM   4452  C   GLY B  24      38.088 -20.351   4.868  1.00 15.00      B    C  
ATOM   4453  O   GLY B  24      39.188 -20.036   5.323  1.00 15.00      B    O  
ATOM   4454  N   GLN B  25      37.146 -19.460   4.587  1.00 15.00      B    N  
ATOM   4455  HN  GLN B  25      36.278 -19.767   4.243  1.00 15.00      B    H  
ATOM   4456  CA  GLN B  25      37.371 -18.036   4.792  1.00 15.00      B    C  
ATOM   4457  CB  GLN B  25      36.467 -17.196   3.892  1.00 15.00      B    C  
ATOM   4458  CG  GLN B  25      36.759 -17.320   2.408  1.00 15.00      B    C  
ATOM   4459  CD  GLN B  25      36.598 -15.997   1.686  1.00 15.00      B    C  
ATOM   4460  OE1 GLN B  25      35.485 -15.564   1.398  1.00 15.00      B    O  
ATOM   4461  NE2 GLN B  25      37.713 -15.350   1.381  1.00 15.00      B    N  
ATOM   4462 HE21 GLN B  25      38.567 -15.755   1.634  1.00 15.00      B    H  
ATOM   4463 HE22 GLN B  25      37.635 -14.499   0.906  1.00 15.00      B    H  
ATOM   4464  C   GLN B  25      37.144 -17.643   6.244  1.00 15.00      B    C  
ATOM   4465  O   GLN B  25      36.273 -18.194   6.920  1.00 15.00      B    O  
ATOM   4466  N   GLN B  26      37.932 -16.687   6.714  1.00 15.00      B    N  
ATOM   4467  HN  GLN B  26      38.612 -16.298   6.127  1.00 15.00      B    H  
ATOM   4468  CA  GLN B  26      37.811 -16.202   8.078  1.00 15.00      B    C  
ATOM   4469  CB  GLN B  26      39.152 -15.663   8.582  1.00 15.00      B    C  
ATOM   4470  CG  GLN B  26      40.332 -16.570   8.276  1.00 15.00      B    C  
ATOM   4471  CD  GLN B  26      41.289 -15.949   7.279  1.00 15.00      B    C  
ATOM   4472  OE1 GLN B  26      41.069 -16.007   6.071  1.00 15.00      B    O  
ATOM   4473  NE2 GLN B  26      42.365 -15.361   7.778  1.00 15.00      B    N  
ATOM   4474 HE21 GLN B  26      42.483 -15.362   8.749  1.00 15.00      B    H  
ATOM   4475 HE22 GLN B  26      43.000 -14.953   7.154  1.00 15.00      B    H  
ATOM   4476  C   GLN B  26      36.744 -15.118   8.144  1.00 15.00      B    C  
ATOM   4477  O   GLN B  26      36.684 -14.239   7.282  1.00 15.00      B    O  
ATOM   4478  N   PHE B  27      35.902 -15.187   9.159  1.00 15.00      B    N  
ATOM   4479  HN  PHE B  27      36.012 -15.905   9.821  1.00 15.00      B    H  
ATOM   4480  CA  PHE B  27      34.826 -14.222   9.324  1.00 15.00      B    C  
ATOM   4481  CB  PHE B  27      33.619 -14.879  10.008  1.00 15.00      B    C  
ATOM   4482  CG  PHE B  27      32.495 -13.934  10.338  1.00 15.00      B    C  
ATOM   4483  CD1 PHE B  27      32.245 -13.564  11.651  1.00 15.00      B    C  
ATOM   4484  CD2 PHE B  27      31.687 -13.419   9.338  1.00 15.00      B    C  
ATOM   4485  CE1 PHE B  27      31.213 -12.699  11.959  1.00 15.00      B    C  
ATOM   4486  CE2 PHE B  27      30.653 -12.553   9.639  1.00 15.00      B    C  
ATOM   4487  CZ  PHE B  27      30.416 -12.193  10.951  1.00 15.00      B    C  
ATOM   4488  C   PHE B  27      35.282 -12.993  10.105  1.00 15.00      B    C  
ATOM   4489  O   PHE B  27      35.579 -13.080  11.299  1.00 15.00      B    O  
ATOM   4490  N   ASP B  28      35.353 -11.860   9.416  1.00 15.00      B    N  
ATOM   4491  HN  ASP B  28      35.146 -11.871   8.459  1.00 15.00      B    H  
ATOM   4492  CA  ASP B  28      35.737 -10.599  10.044  1.00 15.00      B    C  
ATOM   4493  CB  ASP B  28      36.427  -9.672   9.035  1.00 15.00      B    C  
ATOM   4494  CG  ASP B  28      36.881  -8.356   9.647  1.00 15.00      B    C  
ATOM   4495  OD1 ASP B  28      36.034  -7.461   9.847  1.00 15.00      B    O  
ATOM   4496  OD2 ASP B  28      38.088  -8.199   9.916  1.00 15.00      B    O  
ATOM   4497  C   ASP B  28      34.489  -9.932  10.611  1.00 15.00      B    C  
ATOM   4498  O   ASP B  28      33.510  -9.717   9.893  1.00 15.00      B    O  
ATOM   4499  N   ALA B  29      34.527  -9.620  11.898  1.00 15.00      B    N  
ATOM   4500  HN  ALA B  29      35.342  -9.805  12.406  1.00 15.00      B    H  
ATOM   4501  CA  ALA B  29      33.392  -9.008  12.581  1.00 15.00      B    C  
ATOM   4502  CB  ALA B  29      33.653  -8.928  14.077  1.00 15.00      B    C  
ATOM   4503  C   ALA B  29      33.026  -7.633  12.026  1.00 15.00      B    C  
ATOM   4504  O   ALA B  29      31.906  -7.427  11.560  1.00 15.00      B    O  
ATOM   4505  N   SER B  30      33.977  -6.708  12.052  1.00 15.00      B    N  
ATOM   4506  HN  SER B  30      34.868  -6.946  12.384  1.00 15.00      B    H  
ATOM   4507  CA  SER B  30      33.740  -5.344  11.592  1.00 15.00      B    C  
ATOM   4508  CB  SER B  30      34.972  -4.482  11.833  1.00 15.00      B    C  
ATOM   4509  OG  SER B  30      35.911  -5.177  12.634  1.00 15.00      B    O  
ATOM   4510  HG  SER B  30      35.630  -5.136  13.561  1.00 15.00      B    H  
ATOM   4511  C   SER B  30      33.286  -5.265  10.134  1.00 15.00      B    C  
ATOM   4512  O   SER B  30      32.512  -4.383   9.777  1.00 15.00      B    O  
ATOM   4513  N   ALA B  31      33.766  -6.179   9.293  1.00 15.00      B    N  
ATOM   4514  HN  ALA B  31      34.409  -6.853   9.625  1.00 15.00      B    H  
ATOM   4515  CA  ALA B  31      33.375  -6.195   7.884  1.00 15.00      B    C  
ATOM   4516  CB  ALA B  31      34.134  -7.274   7.127  1.00 15.00      B    C  
ATOM   4517  C   ALA B  31      31.872  -6.418   7.764  1.00 15.00      B    C  
ATOM   4518  O   ALA B  31      31.210  -5.865   6.887  1.00 15.00      B    O  
ATOM   4519  N   TYR B  32      31.344  -7.225   8.672  1.00 15.00      B    N  
ATOM   4520  HN  TYR B  32      31.932  -7.629   9.348  1.00 15.00      B    H  
ATOM   4521  CA  TYR B  32      29.924  -7.525   8.706  1.00 15.00      B    C  
ATOM   4522  CB  TYR B  32      29.690  -8.721   9.637  1.00 15.00      B    C  
ATOM   4523  CG  TYR B  32      28.265  -9.224   9.697  1.00 15.00      B    C  
ATOM   4524  CD1 TYR B  32      27.415  -8.843  10.728  1.00 15.00      B    C  
ATOM   4525  CD2 TYR B  32      27.776 -10.091   8.732  1.00 15.00      B    C  
ATOM   4526  CE1 TYR B  32      26.118  -9.313  10.794  1.00 15.00      B    C  
ATOM   4527  CE2 TYR B  32      26.480 -10.563   8.788  1.00 15.00      B    C  
ATOM   4528  CZ  TYR B  32      25.656 -10.173   9.821  1.00 15.00      B    C  
ATOM   4529  OH  TYR B  32      24.366 -10.644   9.880  1.00 15.00      B    O  
ATOM   4530  HH  TYR B  32      24.311 -11.483   9.393  1.00 15.00      B    H  
ATOM   4531  C   TYR B  32      29.163  -6.307   9.218  1.00 15.00      B    C  
ATOM   4532  O   TYR B  32      28.061  -6.008   8.768  1.00 15.00      B    O  
ATOM   4533  N   GLU B  33      29.780  -5.591  10.143  1.00 15.00      B    N  
ATOM   4534  HN  GLU B  33      30.674  -5.868  10.441  1.00 15.00      B    H  
ATOM   4535  CA  GLU B  33      29.173  -4.410  10.739  1.00 15.00      B    C  
ATOM   4536  CB  GLU B  33      29.858  -4.082  12.063  1.00 15.00      B    C  
ATOM   4537  CG  GLU B  33      30.132  -5.298  12.935  1.00 15.00      B    C  
ATOM   4538  CD  GLU B  33      30.914  -4.950  14.181  1.00 15.00      B    C  
ATOM   4539  OE1 GLU B  33      30.720  -5.614  15.218  1.00 15.00      B    O  
ATOM   4540  OE2 GLU B  33      31.697  -3.978  14.142  1.00 15.00      B    O  
ATOM   4541  C   GLU B  33      29.232  -3.200   9.807  1.00 15.00      B    C  
ATOM   4542  O   GLU B  33      28.370  -2.324   9.871  1.00 15.00      B    O  
ATOM   4543  N   GLU B  34      30.238  -3.163   8.939  1.00 15.00      B    N  
ATOM   4544  HN  GLU B  34      30.894  -3.896   8.939  1.00 15.00      B    H  
ATOM   4545  CA  GLU B  34      30.417  -2.056   8.000  1.00 15.00      B    C  
ATOM   4546  CB  GLU B  34      31.702  -2.244   7.179  1.00 15.00      B    C  
ATOM   4547  CG  GLU B  34      32.385  -0.943   6.769  1.00 15.00      B    C  
ATOM   4548  CD  GLU B  34      33.728  -1.162   6.090  1.00 15.00      B    C  
ATOM   4549  OE1 GLU B  34      33.806  -1.018   4.852  1.00 15.00      B    O  
ATOM   4550  OE2 GLU B  34      34.716  -1.460   6.792  1.00 15.00      B    O  
ATOM   4551  C   GLU B  34      29.206  -1.892   7.078  1.00 15.00      B    C  
ATOM   4552  O   GLU B  34      28.861  -0.776   6.684  1.00 15.00      B    O  
ATOM   4553  N   ALA B  35      28.547  -3.003   6.764  1.00 15.00      B    N  
ATOM   4554  HN  ALA B  35      28.856  -3.860   7.126  1.00 15.00      B    H  
ATOM   4555  CA  ALA B  35      27.386  -2.979   5.883  1.00 15.00      B    C  
ATOM   4556  CB  ALA B  35      27.617  -3.903   4.697  1.00 15.00      B    C  
ATOM   4557  C   ALA B  35      26.097  -3.363   6.611  1.00 15.00      B    C  
ATOM   4558  O   ALA B  35      25.061  -3.568   5.979  1.00 15.00      B    O  
ATOM   4559  N   TYR B  36      26.154  -3.451   7.934  1.00 15.00      B    N  
ATOM   4560  HN  TYR B  36      26.998  -3.263   8.392  1.00 15.00      B    H  
ATOM   4561  CA  TYR B  36      24.974  -3.822   8.715  1.00 15.00      B    C  
ATOM   4562  CB  TYR B  36      25.097  -5.244   9.267  1.00 15.00      B    C  
ATOM   4563  CG  TYR B  36      24.628  -6.323   8.315  1.00 15.00      B    C  
ATOM   4564  CD1 TYR B  36      23.283  -6.652   8.218  1.00 15.00      B    C  
ATOM   4565  CD2 TYR B  36      25.529  -7.019   7.520  1.00 15.00      B    C  
ATOM   4566  CE1 TYR B  36      22.849  -7.644   7.360  1.00 15.00      B    C  
ATOM   4567  CE2 TYR B  36      25.105  -8.010   6.656  1.00 15.00      B    C  
ATOM   4568  CZ  TYR B  36      23.764  -8.319   6.581  1.00 15.00      B    C  
ATOM   4569  OH  TYR B  36      23.338  -9.312   5.733  1.00 15.00      B    O  
ATOM   4570  HH  TYR B  36      22.594  -8.992   5.204  1.00 15.00      B    H  
ATOM   4571  C   TYR B  36      24.676  -2.835   9.841  1.00 15.00      B    C  
ATOM   4572  O   TYR B  36      23.523  -2.675  10.237  1.00 15.00      B    O  
ATOM   4573  N   GLY B  37      25.714  -2.191  10.363  1.00 15.00      B    N  
ATOM   4574  HN  GLY B  37      26.615  -2.365  10.014  1.00 15.00      B    H  
ATOM   4575  CA  GLY B  37      25.533  -1.226  11.435  1.00 15.00      B    C  
ATOM   4576  C   GLY B  37      25.245  -1.872  12.779  1.00 15.00      B    C  
ATOM   4577  O   GLY B  37      24.514  -1.318  13.597  1.00 15.00      B    O  
ATOM   4578  N   VAL B  38      25.827  -3.041  13.016  1.00 15.00      B    N  
ATOM   4579  HN  VAL B  38      26.417  -3.427  12.338  1.00 15.00      B    H  
ATOM   4580  CA  VAL B  38      25.619  -3.755  14.272  1.00 15.00      B    C  
ATOM   4581  CB  VAL B  38      24.794  -5.046  14.074  1.00 15.00      B    C  
ATOM   4582  CG1 VAL B  38      23.329  -4.711  13.839  1.00 15.00      B    C  
ATOM   4583  CG2 VAL B  38      25.350  -5.877  12.925  1.00 15.00      B    C  
ATOM   4584  C   VAL B  38      26.947  -4.092  14.944  1.00 15.00      B    C  
ATOM   4585  O   VAL B  38      27.968  -3.465  14.661  1.00 15.00      B    O  
ATOM   4586  N   SER B  39      26.919  -5.065  15.848  1.00 15.00      B    N  
ATOM   4587  HN  SER B  39      26.071  -5.513  16.041  1.00 15.00      B    H  
ATOM   4588  CA  SER B  39      28.115  -5.498  16.556  1.00 15.00      B    C  
ATOM   4589  CB  SER B  39      28.203  -4.821  17.925  1.00 15.00      B    C  
ATOM   4590  OG  SER B  39      28.138  -3.408  17.800  1.00 15.00      B    O  
ATOM   4591  HG  SER B  39      27.215  -3.133  17.801  1.00 15.00      B    H  
ATOM   4592  C   SER B  39      28.114  -7.016  16.714  1.00 15.00      B    C  
ATOM   4593  O   SER B  39      27.119  -7.598  17.151  1.00 15.00      B    O  
ATOM   4594  N   VAL B  40      29.217  -7.650  16.340  1.00 15.00      B    N  
ATOM   4595  HN  VAL B  40      29.978  -7.126  15.985  1.00 15.00      B    H  
ATOM   4596  CA  VAL B  40      29.333  -9.101  16.436  1.00 15.00      B    C  
ATOM   4597  CB  VAL B  40      29.778  -9.731  15.097  1.00 15.00      B    C  
ATOM   4598  CG1 VAL B  40      29.590 -11.241  15.126  1.00 15.00      B    C  
ATOM   4599  CG2 VAL B  40      29.017  -9.119  13.930  1.00 15.00      B    C  
ATOM   4600  C   VAL B  40      30.318  -9.507  17.533  1.00 15.00      B    C  
ATOM   4601  O   VAL B  40      31.521  -9.280  17.415  1.00 15.00      B    O  
ATOM   4602  N   PRO B  41      29.812 -10.106  18.625  1.00 15.00      B    N  
ATOM   4603  CA  PRO B  41      30.652 -10.553  19.742  1.00 15.00      B    C  
ATOM   4604  CB  PRO B  41      29.643 -11.051  20.783  1.00 15.00      B    C  
ATOM   4605  CG  PRO B  41      28.402 -11.341  20.012  1.00 15.00      B    C  
ATOM   4606  CD  PRO B  41      28.385 -10.379  18.859  1.00 15.00      B    C  
ATOM   4607  C   PRO B  41      31.601 -11.679  19.330  1.00 15.00      B    C  
ATOM   4608  O   PRO B  41      31.273 -12.494  18.462  1.00 15.00      B    O  
ATOM   4609  N   THR B  42      32.764 -11.720  19.979  1.00 15.00      B    N  
ATOM   4610  HN  THR B  42      32.939 -11.050  20.674  1.00 15.00      B    H  
ATOM   4611  CA  THR B  42      33.804 -12.709  19.704  1.00 15.00      B    C  
ATOM   4612  CB  THR B  42      34.891 -12.649  20.790  1.00 15.00      B    C  
ATOM   4613  OG1 THR B  42      34.831 -11.362  21.428  1.00 15.00      B    O  
ATOM   4614  HG1 THR B  42      35.723 -11.015  21.526  1.00 15.00      B    H  
ATOM   4615  CG2 THR B  42      36.269 -12.838  20.174  1.00 15.00      B    C  
ATOM   4616  C   THR B  42      33.269 -14.137  19.600  1.00 15.00      B    C  
ATOM   4617  O   THR B  42      33.567 -14.839  18.637  1.00 15.00      B    O  
ATOM   4618  N   ALA B  43      32.461 -14.544  20.579  1.00 15.00      B    N  
ATOM   4619  HN  ALA B  43      32.255 -13.927  21.307  1.00 15.00      B    H  
ATOM   4620  CA  ALA B  43      31.888 -15.892  20.606  1.00 15.00      B    C  
ATOM   4621  CB  ALA B  43      30.890 -16.021  21.745  1.00 15.00      B    C  
ATOM   4622  C   ALA B  43      31.238 -16.265  19.275  1.00 15.00      B    C  
ATOM   4623  O   ALA B  43      31.442 -17.361  18.760  1.00 15.00      B    O  
ATOM   4624  N   VAL B  44      30.467 -15.340  18.717  1.00 15.00      B    N  
ATOM   4625  HN  VAL B  44      30.356 -14.477  19.163  1.00 15.00      B    H  
ATOM   4626  CA  VAL B  44      29.798 -15.576  17.444  1.00 15.00      B    C  
ATOM   4627  CB  VAL B  44      28.722 -14.507  17.159  1.00 15.00      B    C  
ATOM   4628  CG1 VAL B  44      28.004 -14.796  15.850  1.00 15.00      B    C  
ATOM   4629  CG2 VAL B  44      27.725 -14.437  18.306  1.00 15.00      B    C  
ATOM   4630  C   VAL B  44      30.821 -15.607  16.310  1.00 15.00      B    C  
ATOM   4631  O   VAL B  44      30.717 -16.411  15.386  1.00 15.00      B    O  
ATOM   4632  N   VAL B  45      31.822 -14.738  16.400  1.00 15.00      B    N  
ATOM   4633  HN  VAL B  45      31.860 -14.134  17.172  1.00 15.00      B    H  
ATOM   4634  CA  VAL B  45      32.876 -14.669  15.393  1.00 15.00      B    C  
ATOM   4635  CB  VAL B  45      33.888 -13.543  15.704  1.00 15.00      B    C  
ATOM   4636  CG1 VAL B  45      34.971 -13.472  14.637  1.00 15.00      B    C  
ATOM   4637  CG2 VAL B  45      33.180 -12.205  15.832  1.00 15.00      B    C  
ATOM   4638  C   VAL B  45      33.615 -16.002  15.314  1.00 15.00      B    C  
ATOM   4639  O   VAL B  45      33.785 -16.568  14.233  1.00 15.00      B    O  
ATOM   4640  N   GLU B  46      34.035 -16.503  16.469  1.00 15.00      B    N  
ATOM   4641  HN  GLU B  46      33.863 -15.999  17.300  1.00 15.00      B    H  
ATOM   4642  CA  GLU B  46      34.746 -17.772  16.551  1.00 15.00      B    C  
ATOM   4643  CB  GLU B  46      35.175 -18.038  17.996  1.00 15.00      B    C  
ATOM   4644  CG  GLU B  46      36.111 -16.986  18.569  1.00 15.00      B    C  
ATOM   4645  CD  GLU B  46      36.106 -16.966  20.085  1.00 15.00      B    C  
ATOM   4646  OE1 GLU B  46      36.736 -17.855  20.693  1.00 15.00      B    O  
ATOM   4647  OE2 GLU B  46      35.473 -16.057  20.665  1.00 15.00      B    O  
ATOM   4648  C   GLU B  46      33.866 -18.914  16.050  1.00 15.00      B    C  
ATOM   4649  O   GLU B  46      34.306 -19.757  15.266  1.00 15.00      B    O  
ATOM   4650  N   GLU B  47      32.615 -18.918  16.495  1.00 15.00      B    N  
ATOM   4651  HN  GLU B  47      32.331 -18.214  17.119  1.00 15.00      B    H  
ATOM   4652  CA  GLU B  47      31.652 -19.939  16.105  1.00 15.00      B    C  
ATOM   4653  CB  GLU B  47      30.308 -19.684  16.786  1.00 15.00      B    C  
ATOM   4654  CG  GLU B  47      29.422 -20.911  16.878  1.00 15.00      B    C  
ATOM   4655  CD  GLU B  47      27.950 -20.576  16.777  1.00 15.00      B    C  
ATOM   4656  OE1 GLU B  47      27.560 -19.905  15.795  1.00 15.00      B    O  
ATOM   4657  OE2 GLU B  47      27.174 -21.020  17.641  1.00 15.00      B    O  
ATOM   4658  C   GLU B  47      31.472 -19.977  14.587  1.00 15.00      B    C  
ATOM   4659  O   GLU B  47      31.513 -21.046  13.973  1.00 15.00      B    O  
ATOM   4660  N   MET B  48      31.293 -18.806  13.985  1.00 15.00      B    N  
ATOM   4661  HN  MET B  48      31.274 -17.986  14.529  1.00 15.00      B    H  
ATOM   4662  CA  MET B  48      31.111 -18.707  12.541  1.00 15.00      B    C  
ATOM   4663  CB  MET B  48      30.725 -17.285  12.124  1.00 15.00      B    C  
ATOM   4664  CG  MET B  48      29.375 -16.828  12.654  1.00 15.00      B    C  
ATOM   4665  SD  MET B  48      28.027 -17.933  12.189  1.00 15.00      B    S  
ATOM   4666  CE  MET B  48      26.781 -17.458  13.385  1.00 15.00      B    C  
ATOM   4667  C   MET B  48      32.364 -19.154  11.801  1.00 15.00      B    C  
ATOM   4668  O   MET B  48      32.282 -19.832  10.781  1.00 15.00      B    O  
ATOM   4669  N   ASN B  49      33.521 -18.783  12.333  1.00 15.00      B    N  
ATOM   4670  HN  ASN B  49      33.518 -18.249  13.156  1.00 15.00      B    H  
ATOM   4671  CA  ASN B  49      34.799 -19.153  11.729  1.00 15.00      B    C  
ATOM   4672  CB  ASN B  49      35.961 -18.482  12.465  1.00 15.00      B    C  
ATOM   4673  CG  ASN B  49      36.330 -17.132  11.877  1.00 15.00      B    C  
ATOM   4674  OD1 ASN B  49      37.218 -17.029  11.038  1.00 15.00      B    O  
ATOM   4675  ND2 ASN B  49      35.644 -16.084  12.310  1.00 15.00      B    N  
ATOM   4676 HD21 ASN B  49      34.940 -16.235  12.981  1.00 15.00      B    H  
ATOM   4677 HD22 ASN B  49      35.867 -15.200  11.944  1.00 15.00      B    H  
ATOM   4678  C   ASN B  49      34.978 -20.665  11.735  1.00 15.00      B    C  
ATOM   4679  O   ASN B  49      35.467 -21.247  10.771  1.00 15.00      B    O  
ATOM   4680  N   ALA B  50      34.569 -21.297  12.831  1.00 15.00      B    N  
ATOM   4681  HN  ALA B  50      34.200 -20.772  13.575  1.00 15.00      B    H  
ATOM   4682  CA  ALA B  50      34.665 -22.744  12.963  1.00 15.00      B    C  
ATOM   4683  CB  ALA B  50      34.306 -23.173  14.377  1.00 15.00      B    C  
ATOM   4684  C   ALA B  50      33.757 -23.431  11.949  1.00 15.00      B    C  
ATOM   4685  O   ALA B  50      34.157 -24.389  11.290  1.00 15.00      B    O  
ATOM   4686  N   LYS B  51      32.536 -22.923  11.820  1.00 15.00      B    N  
ATOM   4687  HN  LYS B  51      32.278 -22.156  12.376  1.00 15.00      B    H  
ATOM   4688  CA  LYS B  51      31.567 -23.476  10.879  1.00 15.00      B    C  
ATOM   4689  CB  LYS B  51      30.191 -22.841  11.091  1.00 15.00      B    C  
ATOM   4690  CG  LYS B  51      29.518 -23.239  12.394  1.00 15.00      B    C  
ATOM   4691  CD  LYS B  51      28.329 -22.343  12.702  1.00 15.00      B    C  
ATOM   4692  CE  LYS B  51      27.615 -22.788  13.969  1.00 15.00      B    C  
ATOM   4693  NZ  LYS B  51      26.562 -21.824  14.387  1.00 15.00      B    N  
ATOM   4694  HZ1 LYS B  51      27.002 -20.976  14.823  1.00 15.00      B    H  
ATOM   4695  HZ2 LYS B  51      25.932 -22.261  15.088  1.00 15.00      B    H  
ATOM   4696  HZ3 LYS B  51      25.999 -21.522  13.565  1.00 15.00      B    H  
ATOM   4697  C   LYS B  51      32.029 -23.263   9.442  1.00 15.00      B    C  
ATOM   4698  O   LYS B  51      31.840 -24.123   8.585  1.00 15.00      B    O  
ATOM   4699  N   ALA B  52      32.655 -22.119   9.193  1.00 15.00      B    N  
ATOM   4700  HN  ALA B  52      32.778 -21.475   9.925  1.00 15.00      B    H  
ATOM   4701  CA  ALA B  52      33.157 -21.784   7.865  1.00 15.00      B    C  
ATOM   4702  CB  ALA B  52      33.596 -20.329   7.812  1.00 15.00      B    C  
ATOM   4703  C   ALA B  52      34.306 -22.703   7.461  1.00 15.00      B    C  
ATOM   4704  O   ALA B  52      34.632 -22.825   6.282  1.00 15.00      B    O  
ATOM   4705  N   ALA B  53      34.912 -23.352   8.445  1.00 15.00      B    N  
ATOM   4706  HN  ALA B  53      34.608 -23.211   9.368  1.00 15.00      B    H  
ATOM   4707  CA  ALA B  53      36.018 -24.261   8.194  1.00 15.00      B    C  
ATOM   4708  CB  ALA B  53      37.056 -24.154   9.300  1.00 15.00      B    C  
ATOM   4709  C   ALA B  53      35.526 -25.698   8.066  1.00 15.00      B    C  
ATOM   4710  O   ALA B  53      36.309 -26.609   7.807  1.00 15.00      B    O  
ATOM   4711  N   GLN B  54      34.229 -25.895   8.259  1.00 15.00      B    N  
ATOM   4712  HN  GLN B  54      33.653 -25.129   8.471  1.00 15.00      B    H  
ATOM   4713  CA  GLN B  54      33.634 -27.221   8.161  1.00 15.00      B    C  
ATOM   4714  CB  GLN B  54      32.685 -27.475   9.336  1.00 15.00      B    C  
ATOM   4715  CG  GLN B  54      33.387 -27.776  10.649  1.00 15.00      B    C  
ATOM   4716  CD  GLN B  54      32.423 -28.138  11.762  1.00 15.00      B    C  
ATOM   4717  OE1 GLN B  54      31.309 -27.625  11.829  1.00 15.00      B    O  
ATOM   4718  NE2 GLN B  54      32.845 -29.035  12.640  1.00 15.00      B    N  
ATOM   4719 HE21 GLN B  54      33.743 -29.407  12.524  1.00 15.00      B    H  
ATOM   4720 HE22 GLN B  54      32.240 -29.289  13.364  1.00 15.00      B    H  
ATOM   4721  C   GLN B  54      32.885 -27.377   6.847  1.00 15.00      B    C  
ATOM   4722  O   GLN B  54      32.355 -28.445   6.544  1.00 15.00      B    O  
ATOM   4723  N   LEU B  55      32.851 -26.303   6.071  1.00 15.00      B    N  
ATOM   4724  HN  LEU B  55      33.310 -25.491   6.362  1.00 15.00      B    H  
ATOM   4725  CA  LEU B  55      32.163 -26.307   4.791  1.00 15.00      B    C  
ATOM   4726  CB  LEU B  55      31.750 -24.887   4.402  1.00 15.00      B    C  
ATOM   4727  CG  LEU B  55      31.092 -24.042   5.492  1.00 15.00      B    C  
ATOM   4728  CD1 LEU B  55      30.948 -22.606   5.024  1.00 15.00      B    C  
ATOM   4729  CD2 LEU B  55      29.742 -24.618   5.888  1.00 15.00      B    C  
ATOM   4730  C   LEU B  55      33.062 -26.880   3.709  1.00 15.00      B    C  
ATOM   4731  O   LEU B  55      34.270 -26.637   3.695  1.00 15.00      B    O  
ATOM   4732  N   LYS B  56      32.470 -27.641   2.810  1.00 15.00      B    N  
ATOM   4733  HN  LYS B  56      31.495 -27.804   2.885  1.00 15.00      B    H  
ATOM   4734  CA  LYS B  56      33.205 -28.243   1.715  1.00 15.00      B    C  
ATOM   4735  CB  LYS B  56      32.537 -29.550   1.292  1.00 15.00      B    C  
ATOM   4736  CG  LYS B  56      32.229 -30.478   2.454  1.00 15.00      B    C  
ATOM   4737  CD  LYS B  56      31.074 -31.406   2.126  1.00 15.00      B    C  
ATOM   4738  CE  LYS B  56      30.407 -31.908   3.395  1.00 15.00      B    C  
ATOM   4739  NZ  LYS B  56      29.211 -32.740   3.099  1.00 15.00      B    N  
ATOM   4740  HZ1 LYS B  56      29.444 -33.463   2.390  1.00 15.00      B    H  
ATOM   4741  HZ2 LYS B  56      28.443 -32.140   2.730  1.00 15.00      B    H  
ATOM   4742  HZ3 LYS B  56      28.881 -33.211   3.965  1.00 15.00      B    H  
ATOM   4743  C   LYS B  56      33.268 -27.283   0.538  1.00 15.00      B    C  
ATOM   4744  O   LYS B  56      32.677 -26.201   0.575  1.00 15.00      B    O  
ATOM   4745  N   ASP B  57      33.982 -27.684  -0.503  1.00 15.00      B    N  
ATOM   4746  HN  ASP B  57      34.420 -28.555  -0.471  1.00 15.00      B    H  
ATOM   4747  CA  ASP B  57      34.126 -26.863  -1.699  1.00 15.00      B    C  
ATOM   4748  CB  ASP B  57      35.016 -27.571  -2.724  1.00 15.00      B    C  
ATOM   4749  CG  ASP B  57      35.483 -26.649  -3.836  1.00 15.00      B    C  
ATOM   4750  OD1 ASP B  57      34.642 -26.230  -4.657  1.00 15.00      B    O  
ATOM   4751  OD2 ASP B  57      36.693 -26.348  -3.884  1.00 15.00      B    O  
ATOM   4752  C   ASP B  57      32.761 -26.557  -2.312  1.00 15.00      B    C  
ATOM   4753  O   ASP B  57      32.069 -27.458  -2.793  1.00 15.00      B    O  
ATOM   4754  N   GLY B  58      32.363 -25.293  -2.254  1.00 15.00      B    N  
ATOM   4755  HN  GLY B  58      32.944 -24.627  -1.833  1.00 15.00      B    H  
ATOM   4756  CA  GLY B  58      31.089 -24.892  -2.815  1.00 15.00      B    C  
ATOM   4757  C   GLY B  58      30.040 -24.561  -1.769  1.00 15.00      B    C  
ATOM   4758  O   GLY B  58      29.018 -23.954  -2.089  1.00 15.00      B    O  
ATOM   4759  N   GLU B  59      30.280 -24.949  -0.524  1.00 15.00      B    N  
ATOM   4760  HN  GLU B  59      31.117 -25.422  -0.317  1.00 15.00      B    H  
ATOM   4761  CA  GLU B  59      29.330 -24.682   0.548  1.00 15.00      B    C  
ATOM   4762  CB  GLU B  59      29.346 -25.813   1.588  1.00 15.00      B    C  
ATOM   4763  CG  GLU B  59      28.936 -27.177   1.030  1.00 15.00      B    C  
ATOM   4764  CD  GLU B  59      29.069 -28.311   2.037  1.00 15.00      B    C  
ATOM   4765  OE1 GLU B  59      28.391 -29.353   1.871  1.00 15.00      B    O  
ATOM   4766  OE2 GLU B  59      29.864 -28.172   2.989  1.00 15.00      B    O  
ATOM   4767  C   GLU B  59      29.603 -23.319   1.191  1.00 15.00      B    C  
ATOM   4768  O   GLU B  59      30.689 -23.071   1.714  1.00 15.00      B    O  
ATOM   4769  N   TRP B  60      28.619 -22.427   1.121  1.00 15.00      B    N  
ATOM   4770  HN  TRP B  60      27.776 -22.680   0.681  1.00 15.00      B    H  
ATOM   4771  CA  TRP B  60      28.745 -21.086   1.686  1.00 15.00      B    C  
ATOM   4772  CB  TRP B  60      28.234 -20.029   0.696  1.00 15.00      B    C  
ATOM   4773  CG  TRP B  60      29.060 -19.881  -0.548  1.00 15.00      B    C  
ATOM   4774  CD1 TRP B  60      29.196 -20.790  -1.558  1.00 15.00      B    C  
ATOM   4775  CD2 TRP B  60      29.851 -18.745  -0.925  1.00 15.00      B    C  
ATOM   4776  NE1 TRP B  60      30.029 -20.297  -2.532  1.00 15.00      B    N  
ATOM   4777  HE1 TRP B  60      30.283 -20.765  -3.354  1.00 15.00      B    H  
ATOM   4778  CE2 TRP B  60      30.444 -19.042  -2.167  1.00 15.00      B    C  
ATOM   4779  CE3 TRP B  60      30.119 -17.507  -0.330  1.00 15.00      B    C  
ATOM   4780  CZ2 TRP B  60      31.286 -18.146  -2.825  1.00 15.00      B    C  
ATOM   4781  CZ3 TRP B  60      30.954 -16.620  -0.983  1.00 15.00      B    C  
ATOM   4782  CH2 TRP B  60      31.527 -16.943  -2.218  1.00 15.00      B    C  
ATOM   4783  C   TRP B  60      27.966 -20.970   2.992  1.00 15.00      B    C  
ATOM   4784  O   TRP B  60      26.872 -21.528   3.127  1.00 15.00      B    O  
ATOM   4785  N   LEU B  61      28.530 -20.247   3.950  1.00 15.00      B    N  
ATOM   4786  HN  LEU B  61      29.410 -19.836   3.784  1.00 15.00      B    H  
ATOM   4787  CA  LEU B  61      27.884 -20.045   5.239  1.00 15.00      B    C  
ATOM   4788  CB  LEU B  61      28.905 -20.160   6.373  1.00 15.00      B    C  
ATOM   4789  CG  LEU B  61      28.355 -20.018   7.794  1.00 15.00      B    C  
ATOM   4790  CD1 LEU B  61      27.555 -21.250   8.188  1.00 15.00      B    C  
ATOM   4791  CD2 LEU B  61      29.481 -19.763   8.783  1.00 15.00      B    C  
ATOM   4792  C   LEU B  61      27.228 -18.674   5.284  1.00 15.00      B    C  
ATOM   4793  O   LEU B  61      27.891 -17.657   5.103  1.00 15.00      B    O  
ATOM   4794  N   ASN B  62      25.930 -18.646   5.508  1.00 15.00      B    N  
ATOM   4795  HN  ASN B  62      25.444 -19.493   5.638  1.00 15.00      B    H  
ATOM   4796  CA  ASN B  62      25.201 -17.389   5.575  1.00 15.00      B    C  
ATOM   4797  CB  ASN B  62      23.852 -17.517   4.875  1.00 15.00      B    C  
ATOM   4798  CG  ASN B  62      23.156 -16.183   4.718  1.00 15.00      B    C  
ATOM   4799  OD1 ASN B  62      23.793 -15.162   4.468  1.00 15.00      B    O  
ATOM   4800  ND2 ASN B  62      21.846 -16.184   4.872  1.00 15.00      B    N  
ATOM   4801 HD21 ASN B  62      21.406 -17.028   5.080  1.00 15.00      B    H  
ATOM   4802 HD22 ASN B  62      21.365 -15.321   4.763  1.00 15.00      B    H  
ATOM   4803  C   ASN B  62      24.993 -16.972   7.022  1.00 15.00      B    C  
ATOM   4804  O   ASN B  62      24.548 -17.774   7.847  1.00 15.00      B    O  
ATOM   4805  N   VAL B  63      25.317 -15.723   7.326  1.00 15.00      B    N  
ATOM   4806  HN  VAL B  63      25.652 -15.126   6.619  1.00 15.00      B    H  
ATOM   4807  CA  VAL B  63      25.174 -15.209   8.681  1.00 15.00      B    C  
ATOM   4808  CB  VAL B  63      26.481 -14.568   9.199  1.00 15.00      B    C  
ATOM   4809  CG1 VAL B  63      26.377 -14.259  10.686  1.00 15.00      B    C  
ATOM   4810  CG2 VAL B  63      27.675 -15.471   8.921  1.00 15.00      B    C  
ATOM   4811  C   VAL B  63      24.036 -14.196   8.776  1.00 15.00      B    C  
ATOM   4812  O   VAL B  63      24.231 -12.999   8.564  1.00 15.00      B    O  
ATOM   4813  N   SER B  64      22.847 -14.685   9.086  1.00 15.00      B    N  
ATOM   4814  HN  SER B  64      22.751 -15.651   9.229  1.00 15.00      B    H  
ATOM   4815  CA  SER B  64      21.680 -13.831   9.225  1.00 15.00      B    C  
ATOM   4816  CB  SER B  64      20.431 -14.586   8.761  1.00 15.00      B    C  
ATOM   4817  OG  SER B  64      20.712 -15.373   7.613  1.00 15.00      B    O  
ATOM   4818  HG  SER B  64      21.016 -14.800   6.896  1.00 15.00      B    H  
ATOM   4819  C   SER B  64      21.529 -13.408  10.688  1.00 15.00      B    C  
ATOM   4820  O   SER B  64      22.009 -14.100  11.588  1.00 15.00      B    O  
ATOM   4821  N   HIS B  65      20.874 -12.280  10.932  1.00 15.00      B    N  
ATOM   4822  HN  HIS B  65      20.501 -11.767  10.185  1.00 15.00      B    H  
ATOM   4823  CA  HIS B  65      20.684 -11.802  12.297  1.00 15.00      B    C  
ATOM   4824  CB  HIS B  65      21.866 -10.926  12.755  1.00 15.00      B    C  
ATOM   4825  CG  HIS B  65      21.848  -9.515  12.242  1.00 15.00      B    C  
ATOM   4826  ND1 HIS B  65      21.514  -8.432  13.030  1.00 15.00      B    N  
ATOM   4827  HD1 HIS B  65      21.260  -8.470  13.977  1.00 15.00      B    H  
ATOM   4828  CD2 HIS B  65      22.121  -9.011  11.015  1.00 15.00      B    C  
ATOM   4829  CE1 HIS B  65      21.579  -7.328  12.310  1.00 15.00      B    C  
ATOM   4830  NE2 HIS B  65      21.945  -7.652  11.086  1.00 15.00      B    N  
ATOM   4831  HE2 HIS B  65      22.069  -7.020  10.345  1.00 15.00      B    H  
ATOM   4832  C   HIS B  65      19.359 -11.062  12.449  1.00 15.00      B    C  
ATOM   4833  O   HIS B  65      19.026 -10.196  11.637  1.00 15.00      B    O  
ATOM   4834  N   GLU B  66      18.613 -11.405  13.488  1.00 15.00      B    N  
ATOM   4835  HN  GLU B  66      18.937 -12.101  14.102  1.00 15.00      B    H  
ATOM   4836  CA  GLU B  66      17.327 -10.773  13.750  1.00 15.00      B    C  
ATOM   4837  CB  GLU B  66      16.221 -11.826  13.852  1.00 15.00      B    C  
ATOM   4838  CG  GLU B  66      14.846 -11.320  13.441  1.00 15.00      B    C  
ATOM   4839  CD  GLU B  66      13.723 -12.220  13.914  1.00 15.00      B    C  
ATOM   4840  OE1 GLU B  66      12.859 -11.736  14.677  1.00 15.00      B    O  
ATOM   4841  OE2 GLU B  66      13.704 -13.403  13.522  1.00 15.00      B    O  
ATOM   4842  C   GLU B  66      17.398  -9.959  15.039  1.00 15.00      B    C  
ATOM   4843  O   GLU B  66      18.402 -10.013  15.757  1.00 15.00      B    O  
ATOM   4844  N   ALA B  67      16.337  -9.208  15.318  1.00 15.00      B    N  
ATOM   4845  HN  ALA B  67      15.571  -9.221  14.704  1.00 15.00      B    H  
ATOM   4846  CA  ALA B  67      16.256  -8.376  16.513  1.00 15.00      B    C  
ATOM   4847  CB  ALA B  67      17.301  -7.268  16.470  1.00 15.00      B    C  
ATOM   4848  C   ALA B  67      14.862  -7.771  16.633  1.00 15.00      B    C  
ATOM   4849  O   ALA B  67      14.227  -7.457  15.622  1.00 15.00      B    O  
END
