# Supplementary material for: Distribution and molecular evolution of the anti-CRISPR family AcrIF7
Source: PLoS Biol. 2023 Apr 21;21(4):e3002072. doi: 10.1371/journal.pbio.3002072 (PMC10155984; doi:10.1371/journal.pbio.3002072)
Supplement: S14 Data — Individual files can be open using Pymol or any structure visualisation tool. (ZIP) [file pbio.3002072.s021.zip › Structural_analysis/s10_7jzx.drw]

#--- Created by: LigPlus v.2.2.5
#--- Date:       Thu Mar 10 20:29:21 GMT 2022
#V
#DL
#E 48
PDB CODE: s10_7jzx
LABEL: s10_7jzx
SELECTED
#O1M48_1
#R [LYS  247  A]
2LYS 247 A    2.593 -4.67 Lys247(A)
#A
 N   3.648 -5.797 4.081 -5.364 N # 13.33 14.729 -7.047   [0]
 CA  4.689 -6.816 5.122 -7.25 CA # 14.262 13.612 -6.969   [1]
 CB  6.192 -6.519 5.758 -6.086 CB # 15.683 14.11 -6.688   [2]
 CG  6.564 -5.046 6.997 -4.612 CG # 16.302 14.963 -7.783   [3]
 CD  5.32 -4.174 4.886 -3.74 CD # 17.665 15.483 -7.358   [4]
 CE  5.677 -2.693 6.11 -2.26 CE # 17.568 16.339 -6.102   [5]
 NZ  4.465 -1.83 4.899 -1.397 NZ # 16.807 17.594 -6.343   [6]
 C   4.087 -8.217 3.654 -7.784 C # 13.86 12.637 -5.868   [7]
 O   2.865 -8.37 3.299 -7.937 O # 14.134 12.877 -4.692   [8]
#O1M48_2
#R [LYS   28  A]
2LYS  28 A    27.765 -3.468 Lys28(A)
#A
 N   27.782 -4.401 28.216 -3.967 N # 35.76 -2.173 -12.425   [9]
 CA  27.942 -5.842 28.375 -5.409 CA # 36.039 -0.75 -12.429   [10]
 CB  29.291 -6.568 28.858 -7.002 CB # 36.407 -0.264 -11.023   [11]
 CG  30.503 -5.645 30.937 -5.212 CG # 36.685 1.231 -10.926   [12]
 CD  30.092 -4.179 29.659 -3.745 CD # 35.563 2.052 -11.548   [13]
 CE  31.302 -3.26 31.735 -2.827 CE # 34.279 1.94 -10.745   [14]
 NZ  30.903 -1.83 31.336 -1.397 NZ # 34.359 2.705 -9.475   [15]
 C   26.584 -6.537 26.15 -6.97 C # 37.149 -0.419 -13.422   [16]
 O   25.55 -5.88 25.983 -5.446 O # 37.014 0.5 -14.221   [17]
#O1M48_3
#R [LYS   31  A]
2LYS  31 A    33.677 -4.582 Lys31(A)
#A
 N   33.559 -5.608 33.992 -5.175 N # 35.918 -0.819 -17.167   [18]
 CA  34.949 -6.039 34.516 -6.472 CA # 35.047 0.27 -17.586   [19]
 CB  36.136 -5.075 36.569 -4.641 CB # 33.788 0.295 -16.719   [20]
 CG  35.75 -3.605 36.184 -3.172 CG # 32.62 1.049 -17.331   [21]
 CD  34.242 -3.447 34.675 -3.014 CD # 31.385 0.923 -16.46   [22]
 CE  33.837 -1.984 34.27 -1.551 CE # 30.295 1.884 -16.899   [23]
 NZ  32.362 -1.83 32.795 -1.397 NZ # 29.253 2.036 -15.854   [24]
 C   35.093 -7.562 35.527 -7.128 C # 35.749 1.629 -17.557   [25]
 O   34.095 -8.282 33.662 -7.849 O # 35.41 2.522 -18.333   [26]
#O2M48_4
#R [ASP   29  B]
2ASP  29 B    32.468 5.23 Asp29(B)
#A
 N   35.927 3.559 36.36 3.993 N # 31.232 4.821 -10.809   [27]
 CA  34.786 4.466 34.353 4.899 CA # 30.359 4.974 -11.965   [28]
 CB  33.323 4.021 32.89 4.454 CB # 31.205 5.063 -13.236   [29]
 CG  33.199 2.512 33.632 2.945 CG # 32.026 3.809 -13.449   [30]
 OD1 34.245 1.83 34.678 2.263 OD1 # 33.163 3.755 -12.935   [31]
 OD2 32.053 2.01 31.619 2.443 OD2 # 31.517 2.862 -14.089   [32]
 C   35.249 5.916 34.816 6.35 C # 29.411 3.789 -12.087   [33]
 O   36.445 6.195 36.878 6.628 O # 28.298 3.923 -12.588   [34]
#O2M48_5
#R [PHE   14  B]
2PHE  14 B    8.563 5.23 Phe14(B)
#A
 N   8.612 4.23 9.045 4.664 N # 19.712 19.535 -2.15   [35]
 CA  9.22 2.91 9.653 3.343 CA # 18.619 18.792 -2.755   [36]
 CB  10.73 2.641 10.296 2.208 CB # 17.585 18.395 -1.694   [37]
 CG  11.583 3.878 12.017 4.311 CG # 18.118 17.503 -0.608   [38]
 CD1 11.004 5.136 10.571 5.569 CD1 # 18.384 16.167 -0.857   [39]
 CD2 12.966 3.783 12.532 4.216 CD2 # 18.347 18 0.665   [40]
 CE1 11.785 6.275 12.219 6.709 CE1 # 18.871 15.344 0.14   [41]
 CE2 13.753 4.917 14.187 5.35 CE2 # 18.833 17.184 1.667   [42]
 CZ  13.163 6.166 13.596 6.599 CZ # 19.096 15.853 1.405   [43]
 C   8.143 1.83 7.71 1.397 C # 17.942 19.629 -3.835   [44]
 O   6.948 2.138 7.381 2.571 O # 16.846 19.293 -4.292   [45]
#O2M48_6
#R [GLU   22  B]
2GLU  22 B    58.138 6.13 Glu22(B)
#A
 N   59.105 3.035 59.538 3.468 N # 32.602 12.594 -2.907   [46]
 CA  58.878 4.476 58.445 4.042 CA # 33.182 12.656 -1.57   [47]
 CB  57.503 5.146 57.936 5.579 CB # 33.037 11.317 -0.844   [48]
 CG  56.335 4.174 55.902 4.608 CG # 31.702 11.127 -0.145   [49]
 CD  56.787 2.726 57.22 3.16 CD # 31.861 10.65 1.286   [50]
 OE1 55.922 1.83 55.489 2.263 OE1 # 31.767 11.482 2.208   [51]
 OE2 58.012 2.48 58.445 2.914 OE2 # 32.076 9.437 1.493   [52]
 C   60.211 5.219 60.644 5.652 C # 34.653 13.054 -1.651   [53]
 O   61.275 4.598 61.708 5.031 O # 35.369 12.626 -2.558   [54]
#O2M48_7
#R [GLU   34  B]
2GLU  34 B    18.529 6.13 Glu34(B)
#A
 N   17.456 5.111 17.89 5.544 N # 23.999 1.502 -11.369   [55]
 CA  16.177 5.807 16.611 6.24 CA # 23.121 0.46 -10.856   [56]
 CB  14.813 5.104 14.38 5.538 CB # 23.925 -0.527 -10   [57]
 CG  14.888 3.585 15.321 4.018 CG # 23.132 -1.732 -9.516   [58]
 CD  16.312 3.065 15.879 2.631 CD # 23.718 -2.359 -8.266   [59]
 OE1 16.505 1.83 16.939 2.263 OE1 # 23.844 -1.655 -7.241   [60]
 OE2 17.257 3.886 17.69 4.32 OE2 # 24.036 -3.57 -8.285   [61]
 C   16.363 7.324 15.929 7.758 C # 21.972 1.046 -10.035   [62]
 O   17.487 7.822 17.921 8.256 O # 20.819 0.647 -10.19   [63]
#O1M48_8
#R [LYS  119  A]
2LYS 119 A    12.512 -6.845 Lys119(A)
#A
 N   15.735 -3.694 16.169 -3.261 N # 26.362 -4.18 -0.17   [64]
 CA  14.354 -4.167 14.787 -4.601 CA # 26.409 -5.322 -1.079   [65]
 CB  13.935 -5.643 13.502 -5.209 CB # 26.883 -4.89 -2.472   [66]
 CG  15.095 -6.631 14.661 -7.064 CG # 26.267 -3.591 -2.977   [67]
 CD  16.448 -5.936 16.882 -5.503 CD # 24.848 -3.784 -3.491   [68]
 CE  17.586 -6.945 17.153 -7.378 CE # 24.845 -4.281 -4.928   [69]
 NZ  18.917 -6.286 19.35 -5.853 NZ # 23.672 -3.781 -5.689   [70]
 C   13.384 -2.988 12.951 -2.554 C # 27.328 -6.409 -0.526   [71]
 O   13.799 -1.83 14.232 -1.397 O # 27.098 -7.598 -0.739   [72]
#O2M48_9
#R [GLN   26  B]
2GLN  26 B    81.128 5.23 Gln26(B)
#A
 N   79.518 4.265 79.951 4.698 N # 36.876 7.722 -3.967   [73]
 CA  78.704 5.469 78.27 5.903 CA # 36.791 7.276 -5.348   [74]
 CB  77.172 5.493 77.605 5.926 CB # 37.453 5.902 -5.495   [75]
 CG  76.513 4.123 76.08 4.556 CG # 38.972 5.928 -5.545   [76]
 CD  77.526 2.992 77.959 2.559 CD # 39.597 4.764 -4.797   [77]
 OE1 77.118 1.83 76.685 2.263 OE1 # 39.682 3.649 -5.313   [78]
 NE2 78.817 3.291 78.383 3.725 NE2 # 40.052 5.019 -3.579   [79]
HE21 79.073 4.238 79.506 4.671 HE21 # 39.963 5.932 -3.233   [80]
HE22 79.466 2.552 79.899 2.985 HE22 # 40.465 4.283 -3.073   [81]
 C   79.594 6.705 80.027 7.138 C # 35.334 7.181 -5.78   [82]
 O   80.82 6.59 81.253 7.023 O # 34.546 6.464 -5.163   [83]
#O2M48_10
#R [ASP   28  B]
2ASP  28 B    29.732 4.33 Asp28(B)
#A
 N   29.441 5.738 29.874 6.172 N # 32.183 5.994 -7.84   [84]
 CA  28.011 5.494 28.444 5.927 CA # 31.837 4.74 -8.482   [85]
 CB  27.38 4.104 26.947 4.537 CB # 31.387 3.687 -7.473   [86]
 CG  28.437 3.024 28.871 2.591 CG # 31.612 2.29 -8.004   [87]
 OD1 29.635 3.365 30.068 3.798 OD1 # 30.744 1.786 -8.74   [88]
 OD2 28.07 1.83 27.637 2.263 OD2 # 32.685 1.714 -7.725   [89]
 C   27.217 6.791 26.783 7.224 C # 30.789 4.932 -9.567   [90]
 O   27.782 7.885 28.216 8.319 O # 29.616 5.182 -9.284   [91]
#O2M48_11
#R [GLU   33  B]
2GLU  33 B    41.52 6.73 Glu33(B)
#A
 N   40.148 5.098 40.581 5.532 N # 25.401 3.8 -11.707   [92]
 CA  38.861 5.777 39.294 6.21 CA # 24.706 3.267 -12.869   [93]
 CB  37.505 5.073 37.071 5.507 CB # 25.735 2.654 -13.817   [94]
 CG  37.552 3.558 37.985 3.991 CG # 25.21 2.244 -15.179   [95]
 CD  38.98 3.061 38.546 2.628 CD # 26.343 1.852 -16.1   [96]
 OE1 39.187 1.83 39.62 2.263 OE1 # 26.856 0.721 -15.974   [97]
 OE2 39.907 3.897 40.34 4.331 OE2 # 26.768 2.694 -16.918   [98]
 C   39.057 7.291 38.623 7.724 C # 23.688 2.212 -12.443   [99]
 O   40.18 7.782 40.613 8.216 O # 22.644 2.054 -13.066   [100]
#O2M48_12
#R [GLU   46  B]
2GLU  46 B    44.355 2.23 Glu46(B)
#A
 N   44.219 4.018 44.652 4.452 N # 36.728 10.722 -14.094   [101]
 CA  43.523 5.299 43.09 5.732 CA # 38.12 11.024 -13.785   [102]
 CB  42.008 5.473 42.441 5.907 CB # 38.989 10.844 -15.026   [103]
 CG  41.24 4.165 40.807 4.599 CG # 38.9 9.461 -15.642   [104]
 CD  42.158 2.968 42.591 3.402 CD # 40.099 9.144 -16.501   [105]
 OE1 41.649 1.83 41.216 2.263 OE1 # 41.165 8.839 -15.931   [106]
 OE2 43.386 3.164 43.82 3.597 OE2 # 39.983 9.205 -17.738   [107]
 C   44.53 6.432 44.963 6.865 C # 38.239 12.45 -13.286   [108]
 O   45.743 6.209 46.176 6.643 O # 38.92 12.726 -12.296   [109]
#O1M48_13
#R [LYS   39  A]
2LYS  39 A    41.564 -4.843 Lys39(A)
#A
 N   42.269 -5.832 42.702 -5.399 N # 47.153 5.346 -13.082   [110]
 CA  43.494 -6.625 43.927 -7.058 CA # 46.053 5.327 -12.124   [111]
 CB  44.903 -6.024 45.336 -5.591 CB # 44.85 6.103 -12.67   [112]
 CG  44.934 -4.504 45.367 -4.07 CG # 44.648 5.968 -14.171   [113]
 CD  43.529 -3.926 43.962 -3.492 CD # 43.636 6.98 -14.682   [114]
 CE  43.558 -2.405 43.991 -1.972 CE # 43.851 7.278 -16.158   [115]
 NZ  42.188 -1.83 42.621 -1.397 NZ # 43.7 8.726 -16.453   [116]
 C   43.205 -8.124 42.772 -7.69 C # 45.649 3.905 -11.745   [117]
 O   42.048 -8.543 41.615 -8.11 O # 44.925 3.693 -10.773   [118]
#O1M48_14
#R [GLN   62  A]
2GLN  62 A    52.222 -9.2 Gln62(A)
#A
 N   50.329 -6.332 50.763 -5.898 N # 28.436 5.696 7.375   [119]
 CA  50.819 -7.699 51.252 -7.266 CA # 27.651 6.461 6.422   [120]
 CB  52.297 -8.085 51.864 -8.518 CB # 28.519 6.855 5.228   [121]
 CG  53.257 -6.91 53.691 -6.477 CG # 29.436 8.038 5.476   [122]
 CD  52.53 -5.581 52.097 -5.148 CD # 30.497 8.17 4.403   [123]
 OE1 53.192 -4.544 53.626 -4.111 OE1 # 31.038 7.174 3.923   [124]
 NE2 51.21 -5.58 51.644 -5.147 NE2 # 30.788 9.395 4.007   [125]
HE21 50.744 -6.441 50.311 -6.007 HE21 # 30.315 10.144 4.423   [126]
HE22 50.74 -4.706 51.173 -4.273 HE22 # 31.458 9.508 3.284   [127]
 C   49.67 -8.7 49.236 -9.133 C # 26.451 5.664 5.925   [128]
 O   48.507 -8.306 48.94 -7.872 O # 25.682 6.153 5.102   [129]
#O2M48_15
#R [GLY   16  B]
2GLY  16 B    4.257 5.23 Gly16(B)
#A
 N   5.888 3.727 6.321 4.16 N # 18.934 20.842 -7.384   [130]
 CA  4.503 4.152 4.937 4.585 CA # 18.84 20.245 -8.7   [131]
 C   3.541 2.985 3.108 3.419 C # 19.392 18.838 -8.737   [132]
 O   3.96 1.83 4.393 2.263 O # 19.34 18.12 -7.741   [133]
#O1M48_16
#R [ASN  111  A]
2ASN 111 A    58.661 -6.59 Asn111(A)
#A
 N   58.276 -5.599 57.843 -5.166 N # 24.996 7.315 2.713   [134]
 CA  59.037 -4.356 59.471 -3.923 CA # 25.802 7.682 1.555   [135]
 CB  58.413 -2.954 58.846 -2.52 CB # 27.236 8.033 1.975   [136]
 CG  56.892 -2.979 57.325 -2.546 CG # 28.11 8.462 0.806   [137]
 OD1 56.316 -4.069 55.883 -3.635 OD1 # 27.611 8.799 -0.269   [138]
 ND2 56.233 -1.83 56.667 -1.397 ND2 # 29.419 8.462 1.01   [139]
 C   60.535 -4.635 60.968 -4.202 C # 25.807 6.564 0.52   [140]
 O   60.964 -5.79 61.398 -5.357 O # 26.316 5.47 0.771   [141]
#O1M48_17
#R [THR   46  A]
2THR  46 A    80.83 -3.477 Thr46(A)
#A
 N   80.518 -4.616 80.951 -4.183 N # 44.305 0.832 -2.889   [142]
 CA  79.068 -4.481 79.501 -4.047 CA # 43.143 1.161 -2.075   [143]
 CB  78.326 -3.124 77.893 -2.69 CB # 42.588 2.562 -2.423   [144]
 OG1 78.956 -1.83 79.39 -1.397 OG1 # 41.233 2.696 -1.958   [145]
 CG2 76.815 -2.945 77.249 -2.512 CG2 # 43.445 3.648 -1.79   [146]
 C   78.366 -5.836 77.932 -5.402 C # 42.034 0.122 -2.213   [147]
 O   79.015 -6.877 79.448 -6.444 O # 41.464 -0.321 -1.221   [148]
#O1M48_18
#R [ASN  250  A]
3ASN 250 A    10.351 -3.11 Asn250(A)
#A
 N   10.351 -3.11 10.351 -3.11 # 16.659 10.847 -3.46   [149]
 CA  10.351 -3.11 10.351 -3.11 # 17.177 11.428 -2.225   [150]
 CB  10.351 -3.11 10.351 -3.11 # 17.289 12.951 -2.355   [151]
 CG  10.351 -3.11 10.351 -3.11 # 18.313 13.388 -3.384   [152]
 OD1 10.351 -3.11 10.351 -3.11 # 17.997 13.545 -4.561   [153]
 ND2 10.351 -3.11 10.351 -3.11 # 19.546 13.598 -2.948   [154]
 C   10.351 -3.11 10.351 -3.11 # 16.304 11.075 -1.026   [155]
 O   10.351 -3.11 10.351 -3.11 # 16.286 11.798 -0.027   [156]
#O2M48_19
#R [GLY   15  B]
2GLY  15 B    -1.355 4.03 Gly15(B)
#A
 N   1.028 4.308 1.461 4.741 N # 18.602 20.709 -4.238   [157]
 CA  0.33 3.034 -0.103 3.467 CA # 18.06 21.595 -5.254   [158]
 C   1.255 1.83 1.689 2.263 C # 17.867 20.93 -6.605   [159]
 O   2.481 1.978 2.915 2.411 O # 16.765 20.48 -6.934   [160]
#O2M48_20
#R [THR   42  B]
3THR  42 B    48.083 3.11 Thr42(B)
#A
 N   48.083 3.11 48.083 3.11 # 33.474 8.265 -18.497   [161]
 CA  48.083 3.11 48.083 3.11 # 34.771 8.18 -17.837   [162]
 CB  48.083 3.11 48.083 3.11 # 35.687 7.206 -18.59   [163]
 OG1 48.083 3.11 48.083 3.11 # 35.272 7.152 -19.965   [164]
 CG2 48.083 3.11 48.083 3.11 # 35.575 5.819 -17.984   [165]
 C   48.083 3.11 48.083 3.11 # 35.456 9.536 -17.704   [166]
 O   48.083 3.11 48.083 3.11 # 35.989 9.859 -16.645   [167]
#O2M48_21
#R [TYR   36  B]
3TYR  36 B    63.615 3.11 Tyr36(B)
#A
 N   63.615 3.11 63.615 3.11 # 21.206 4.593 -9.743   [168]
 CA  63.615 3.11 63.615 3.11 # 20.554 5.732 -10.388   [169]
 CB  63.615 3.11 63.615 3.11 # 21.394 7.003 -10.234   [170]
 CG  63.615 3.11 63.615 3.11 # 21.569 7.471 -8.807   [171]
 CD1 63.615 3.11 63.615 3.11 # 20.746 8.453 -8.273   [172]
 CD2 63.615 3.11 63.615 3.11 # 22.563 6.938 -7.996   [173]
 CE1 63.615 3.11 63.615 3.11 # 20.907 8.89 -6.972   [174]
 CE2 63.615 3.11 63.615 3.11 # 22.73 7.367 -6.694   [175]
 CZ  63.615 3.11 63.615 3.11 # 21.9 8.343 -6.187   [176]
 OH  63.615 3.11 63.615 3.11 # 22.066 8.778 -4.893   [177]
 C   63.615 3.11 63.615 3.11 # 20.266 5.477 -11.862   [178]
 O   63.615 3.11 63.615 3.11 # 19.441 6.163 -12.464   [179]
#O1M48_22
#R [LEU   32  A]
3LEU  32 A    48.083 -3.11 Leu32(A)
#A
 N   48.083 -3.11 48.083 -3.11 # 36.72 1.782 -16.66   [180]
 CA  48.083 -3.11 48.083 -3.11 # 37.463 3.035 -16.535   [181]
 CB  48.083 -3.11 48.083 -3.11 # 38.382 3.007 -15.31   [182]
 CG  48.083 -3.11 48.083 -3.11 # 37.845 3.649 -14.03   [183]
 CD1 48.083 -3.11 48.083 -3.11 # 38.877 3.549 -12.917   [184]
 CD2 48.083 -3.11 48.083 -3.11 # 37.463 5.102 -14.275   [185]
 C   48.083 -3.11 48.083 -3.11 # 38.294 3.328 -17.779   [186]
 O   48.083 -3.11 48.083 -3.11 # 38.481 4.488 -18.146   [187]
#O2M48_23
#R [GLN   25  B]
3GLN  25 B    21.257 3.11 Gln25(B)
#A
 N   21.257 3.11 21.257 3.11 # 37.996 10.529 -1.909   [188]
 CA  21.257 3.11 21.257 3.11 # 37.38 9.234 -2.154   [189]
 CB  21.257 3.11 21.257 3.11 # 35.967 9.183 -1.565   [190]
 CG  21.257 3.11 21.257 3.11 # 35.929 9.105 -0.046   [191]
 CD  21.257 3.11 21.257 3.11 # 36.489 7.801 0.487   [192]
 OE1 21.257 3.11 21.257 3.11 # 35.761 6.833 0.682   [193]
 NE2 21.257 3.11 21.257 3.11 # 37.792 7.762 0.719   [194]
HE21 21.257 3.11 21.257 3.11 # 38.323 8.573 0.535   [195]
HE22 21.257 3.11 21.257 3.11 # 38.175 6.929 1.061   [196]
 C   21.257 3.11 21.257 3.11 # 37.35 8.914 -3.641   [197]
 O   21.257 3.11 21.257 3.11 # 37.748 9.732 -4.47   [198]
#O1M48_24
#R [HIS   47  A]
3HIS  47 A    74.475 -3.11 His47(A)
#A
 N   74.475 -3.11 74.475 -3.11 # 41.735 -0.279 -3.439   [199]
 CA  74.475 -3.11 74.475 -3.11 # 40.668 -1.242 -3.675   [200]
 CB  74.475 -3.11 74.475 -3.11 # 39.623 -0.666 -4.639   [201]
 CG  74.475 -3.11 74.475 -3.11 # 38.613 0.238 -3.985   [202]
 ND1 74.475 -3.11 74.475 -3.11 # 38.939 1.181 -3.027   [203]
 CD2 74.475 -3.11 74.475 -3.11 # 37.271 0.33 -4.15   [204]
 CE1 74.475 -3.11 74.475 -3.11 # 37.844 1.806 -2.633   [205]
 NE2 74.475 -3.11 74.475 -3.11 # 36.819 1.309 -3.3   [206]
 C   74.475 -3.11 74.475 -3.11 # 41.203 -2.582 -4.176   [207]
 O   74.475 -3.11 74.475 -3.11 # 40.925 -2.989 -5.3   [208]
#O1M48_25
#R [ARG   59  A]
3ARG  59 A    21.257 -3.11 Arg59(A)
#A
 N   21.257 -3.11 21.257 -3.11 # 33.469 3.937 6.188   [209]
 CA  21.257 -3.11 21.257 -3.11 # 32.307 4.323 5.405   [210]
 CB  21.257 -3.11 21.257 -3.11 # 32.538 4.053 3.916   [211]
 CG  21.257 -3.11 21.257 -3.11 # 33.642 4.907 3.308   [212]
 CD  21.257 -3.11 21.257 -3.11 # 33.75 4.707 1.805   [213]
 NE  21.257 -3.11 21.257 -3.11 # 34.342 3.418 1.452   [214]
 CZ  21.257 -3.11 21.257 -3.11 # 33.701 2.468 0.781   [215]
 NH1 21.257 -3.11 21.257 -3.11 # 32.454 2.665 0.383   [216]
 NH2 21.257 -3.11 21.257 -3.11 # 34.315 1.33 0.49   [217]
 C   21.257 -3.11 21.257 -3.11 # 31.034 3.641 5.904   [218]
 O   21.257 -3.11 21.257 -3.11 # 29.934 3.984 5.478   [219]
#O1M48_26
#R [GLN  249  A]
3GLN 249 A    67.235 -3.11 Gln249(A)
#A
 N   67.235 -3.11 67.235 -3.11 # 15.097 9.854 -5.447   [220]
 CA  67.235 -3.11 67.235 -3.11 # 16.31 9.115 -5.115   [221]
 CB  67.235 -3.11 67.235 -3.11 # 17.366 9.281 -6.214   [222]
 CG  67.235 -3.11 67.235 -3.11 # 16.967 8.739 -7.579   [223]
 CD  67.235 -3.11 67.235 -3.11 # 16.008 9.649 -8.32   [224]
 OE1 67.235 -3.11 67.235 -3.11 # 15.981 10.86 -8.099   [225]
 NE2 67.235 -3.11 67.235 -3.11 # 15.209 9.074 -9.203   [226]
HE21 67.235 -3.11 67.235 -3.11 # 15.281 8.103 -9.327   [227]
HE22 67.235 -3.11 67.235 -3.11 # 14.588 9.641 -9.702   [228]
 C   67.235 -3.11 67.235 -3.11 # 16.893 9.584 -3.789   [229]
 O   67.235 -3.11 67.235 -3.11 # 17.524 8.814 -3.068   [230]
#O2M48_27
#R [SER   30  B]
3SER  30 B    24.877 3.11 Ser30(B)
#A
 N   24.877 3.11 24.877 3.11 # 29.856 2.631 -11.618   [231]
 CA  24.877 3.11 24.877 3.11 # 29.06 1.42 -11.693   [232]
 CB  24.877 3.11 24.877 3.11 # 29.95 0.199 -11.474   [233]
 OG  24.877 3.11 24.877 3.11 # 31.154 0.326 -12.22   [234]
 C   24.877 3.11 24.877 3.11 # 27.903 1.456 -10.697   [235]
 O   24.877 3.11 24.877 3.11 # 26.76 1.188 -11.059   [236]
#O1M48_28
#R [LEU   43  A]
3LEU  43 A    70.855 -3.11 Leu43(A)
#A
 N   70.855 -3.11 70.855 -3.11 # 44.456 2.075 -7.704   [237]
 CA  70.855 -3.11 70.855 -3.11 # 43.297 1.209 -7.553   [238]
 CB  70.855 -3.11 70.855 -3.11 # 42.604 0.988 -8.901   [239]
 CG  70.855 -3.11 70.855 -3.11 # 41.375 1.858 -9.19   [240]
 CD1 70.855 -3.11 70.855 -3.11 # 40.255 1.558 -8.205   [241]
 CD2 70.855 -3.11 70.855 -3.11 # 41.733 3.337 -9.17   [242]
 C   70.855 -3.11 70.855 -3.11 # 43.694 -0.126 -6.931   [243]
 O   70.855 -3.11 70.855 -3.11 # 42.995 -0.646 -6.063   [244]
#O1M48_29
#R [ALA  112  A]
3ALA 112 A    63.615 -3.11 Ala112(A)
#A
 N   63.615 -3.11 63.615 -3.11 # 25.245 6.855 -0.648   [245]
 CA  63.615 -3.11 63.615 -3.11 # 25.169 5.887 -1.739   [246]
 CB  63.615 -3.11 63.615 -3.11 # 24.312 6.432 -2.872   [247]
 C   63.615 -3.11 63.615 -3.11 # 26.554 5.5 -2.251   [248]
 O   63.615 -3.11 63.615 -3.11 # 26.723 4.452 -2.87   [249]
#Odummy
#R [DUM    1  X]
7DUM   1 X
#A
 C1  -2.912 0 -2.912 0 # 0 0 0   [250]
 C2  82.725 0 82.725 0 # 0 0 0   [251]
#B
2 41 154
2 39 154
2 39 152
2 41 151
2 39 151
2 172 223
2 174 222
2 132 6
2 159 6
2 44 6
2 133 5
2 45 5
2 133 4
2 59 70
2 61 69
2 60 69
2 177 247
2 50 139
2 49 139
2 50 125
2 52 123
2 193 213
2 193 212
2 78 205
2 78 202
2 77 145
2 79 144
2 78 241
2 105 116
2 106 115
2 106 114
2 165 187
2 165 186
2 165 181
2 165 26
2 96 24
2 98 23
2 97 23
2 32 23
2 32 22
2 32 21
2 87 15
2 86 15
2 85 15
2 234 14
2 31 14
2 89 14
2 87 14
2 31 13
4 24 97
4 15 31
1 6 133 2.94
1 6 160 2.95
1 6 45 2.66
1 70 61 2.63
1 70 60 2.64
1 139 52 2.87
1 125 52 2.83
1 79 145 3.07
1 116 106 2.59
1 24 32 2.99
1 15 89 2.62
0 108 109 d
0 105 107
0 105 106 d
0 104 105
0 103 104
0 102 108
0 102 103
0 101 102
0 62 63 d
0 59 61
0 59 60 d
0 58 59
0 57 58
0 56 62
0 56 57
0 55 56
0 99 100 d
0 96 98
0 96 97 d
0 95 96
0 94 95
0 93 99
0 93 94
0 92 93
0 33 34 d
0 30 32
0 30 31 d
0 29 30
0 28 33
0 28 29
0 27 28
0 90 91 d
0 87 89
0 87 88 d
0 86 87
0 85 90
0 85 86
0 84 85
0 82 83 d
0 80 81
0 79 81
0 79 80
0 77 79
0 77 78 d
0 76 77
0 75 76
0 74 82
0 74 75
0 73 74
0 53 54 d
0 50 52
0 50 51 d
0 49 50
0 48 49
0 47 53
0 47 48
0 46 47
0 132 133 d
0 131 132
0 130 131
0 159 160 d
0 158 159
0 157 158
0 44 45 d
0 42 43
0 41 43 d
0 40 42 d
0 39 41
0 38 40
0 38 39 d
0 37 38
0 36 44
0 36 37
0 35 36
0 7 8 d
0 5 6
0 4 5
0 3 4
0 2 3
0 1 7
0 1 2
0 0 1
0 71 72 d
0 69 70
0 68 69
0 67 68
0 66 67
0 65 71
0 65 66
0 64 65
0 140 141 d
0 137 139
0 137 138 d
0 136 137
0 135 140
0 135 136
0 134 135
0 128 129 d
0 126 127
0 125 127
0 125 126
0 123 125
0 123 124 d
0 122 123
0 121 122
0 120 128
0 120 121
0 119 120
0 147 148 d
0 144 146
0 144 145
0 143 147
0 143 144
0 142 143
0 117 118 d
0 115 116
0 114 115
0 113 114
0 112 113
0 111 117
0 111 112
0 110 111
0 25 26 d
0 23 24
0 22 23
0 21 22
0 20 21
0 19 25
0 19 20
0 18 19
0 16 17 d
0 14 15
0 13 14
0 12 13
0 11 12
0 10 16
0 10 11
0 9 10
6 250 251
#T
s10_7jzx    0 0
#P
IFACE_RESNAME1_SIZE=0.800
ATOM_EDGES_STATUS=ON
IFACE_BOND2_WIDTH=0.190
EQUIV_ELLIPSES_STATUS=ON
HYDROPHOBIC_BOND_COLOUR=BRICK_RED
DISULPHIDE_WIDTH=0.070
NLIGATOM2_STATUS=ON
LIGATOM_RADIUS=0.330
LIGBOND_COLOUR=PURPLE
IFACE_HYDROPHNAME1_SIZE=0.500
ABODY_OTHER_RESNAME_COLOUR=DARK_SLATE_GREY
IFACE_ATMNAME1_SIZE=0.310
ABODY_LOOP_LIST_HEADING_SIZE=1.00
SULPHUR_COLOUR=YELLOW
EQUIV_SIDECHAINS_UNDERLAY_STATUS=OFF
INTERNAL_HBONDS_STATUS=OFF
DUMMY_COLOUR=BLACK
NLIGRESNAME2_COLOUR=PINK
ABODY_H3_ATNAME_COLOUR=SPRING_GREEN
ABODY_L2_COLOUR=SKY_BLUE
HYDROPHOBIC_WIDTH=0.070
NLIGATMNAME2_STATUS=ON
SALT_BRIDGE_COLOUR=RED
ABODY_H2_ATNAME_COLOUR=OLIVE_GREEN
HYDROPHOBIC_STATUS=OFF
WATER_COLOUR=TURQUOISE
LIGATMNAME_COLOUR=BLACK
CARBON_COLOUR=BLACK
IFACE_HPHOBIC1_RADIUS=1.150
SALT_BRIDGE_DIM_WIDTH=0.070
HYDROPHOBIC2_STATUS=OFF
IFACE_ATOM2_RADIUS=0.330
SPOKE_WIDTH=0.070
NLIGATMNAME2_COLOUR=BLUE
HBOND_WIDTH=0.070
LIGATMNAME_STATUS=ON
TITLE_DIM_SIZE=1.000
WATERNAME_SIZE=0.500
ABODY_H3_COLOUR=SPRING_GREEN
HYDROPHNAME_COLOUR=BLACK
TITLE_COLOUR=BLUE
HYDROPHOBIC2_BOND_COLOUR=BRICK_RED
WATERNAME_STATUS=ON
EXTBOND_COLOUR=PURPLE
METAL_COLOUR=PINK
ABODY_L1_RESNAME_COLOUR=CYAN
UNDERLAY_COLOUR=RED
HBTEXT_DIM_SIZE=0.440
HYDROPHNAME2_COLOUR=BLUE
DISULPHIDE_STATUS=ON
BACKGROUND_COLOUR=WHITE
DUMMY_WIDTH=0.070
HYDROPHOBIC2_WIDTH=0.070
NLIGRESNAME_STATUS=ON
ABODY_L1_ATNAME_COLOUR=CYAN
TITLE_STATUS=ON
ELLIPSE_WIDTH=0.140
LIGATOM_STATUS=ON
HBTEXT_STATUS=ON
SIMPLERES_COLOUR=BLACK
HBTEXT_COLOUR=OLIVE_GREEN
NLIGBOND2_WIDTH=0.130
ABODY_H3_RESNAME_COLOUR=SPRING_GREEN
NLIGBOND2_COLOUR=LILAC
LIGRESNAME_STATUS=ON
LIGRESNAME_COLOUR=BLUE
NLIGRESNAME2_STATUS=ON
SALT_BRIDGE_WIDTH=0.070
IFACE_BOND1_WIDTH=0.190
SHOW_BLANK_TEXT_STATUS=OFF
WATERNAME_DIM_SIZE=0.500
NLIGATMNAME2_SIZE=0.310
PLOT_LABEL_SIZE=12.0
INACTIVE_COLOUR=GREY
ABODY_L1_COLOUR=CYAN
HYDROPHOBIC_COLOUR=BRICK_RED
ABODY_LOOP_LABEL_SIZE=1.60
NLIGRESNAME_COLOUR=OLIVE_GREEN
HBOND_COLOUR=OLIVE_GREEN
PHOSPHORUS_COLOUR=PURPLE
PLOT_LIST_LABEL_SIZE=14.0
ABODY_L2_ATNAME_COLOUR=SKY_BLUE
NLIGATOM_RADIUS=0.330
NITROGEN_COLOUR=BLUE
DIMPLOT_SPLIT_WIDTH=100.0
HYDROPHNAME2_STATUS=ON
IFACE_ATMNAME2_SIZE=0.310
IFACE_RESNAME2_SIZE=0.800
EQUIV_HGROUPS_UNDERLAY_STATUS=ON
ABODY_H2_COLOUR=OLIVE_GREEN
ABODY_L3_RESNAME_COLOUR=BLUE
ABODY_H1_RESNAME_COLOUR=GREEN
NLIGBOND_COLOUR=ORANGE
LIGATMNAME_SIZE=0.310
ATOM_EDGE_COLOUR=BLACK
ABODY_OTHER_ATNAME_COLOUR=DARK_SLATE_GREY
SIMPLE_RADIUS=0.800
NLIGATMNAME_COLOUR=BLACK
HYDROPHNAME2_SIZE=0.500
TITLE_SIZE=1.000
DISULPHIDE_COLOUR=GOLD
IFACE_ATOM1_RADIUS=0.330
ABODY_L2_RESNAME_COLOUR=SKY_BLUE
IFACE_HPHOBIC2_RADIUS=1.150
HYDROPHOBIC2_COLOUR=PINK
HBTEXT_SIZE=0.440
DOUBLE_BONDS_STATUS=OFF
SIMPLETEXT_SIZE=0.500
ABODY_OTHER_COLOUR=DARK_SLATE_GREY
ABODY_L3_ATNAME_COLOUR=BLUE
ABODY_H1_ATNAME_COLOUR=GREEN
LIGRESNAME_SIZE=0.800
WATER_DIM_RADIUS=0.400
DUMMY_STATUS=ON
IFACE_HYDROPHNAME2_SIZE=0.500
NLIGATOM2_RADIUS=0.330
ABODY_L3_COLOUR=BLUE
EXTBOND_DIM_WIDTH=0.070
WATERNAME_COLOUR=PURPLE
ARC_WIDTH=0.070
NLIGATMNAME_SIZE=0.310
OTHER_COLOUR=LIME_GREEN
EXTBOND_WIDTH=0.070
PLOT_LIST_LABEL_COLOUR=BLUE
NLIGATMNAME_STATUS=ON
HBOND_STATUS=ON
INACTIVE_PLOTS_STATUS=ON
ABODY_H2_RESNAME_COLOUR=OLIVE_GREEN
NLIGRESNAME2_SIZE=0.630
HYDROPHNAME_STATUS=ON
LIGBOND_WIDTH=0.190
HBOND_DIM_WIDTH=0.070
SALT_BRIDGE_STATUS=ON
WATER_STATUS=ON
ELLIPSE_COLOUR=RED
DISULPHIDE_DIM_WIDTH=0.070
HYDROPHOBIC_DIM_WIDTH=0.070
NLIGATOM_STATUS=ON
OXYGEN_COLOUR=RED
ABODY_H1_COLOUR=GREEN
HYDROPHNAME_SIZE=0.500
HPHOBIC_RADIUS=1.150
NLIGBOND_WIDTH=0.130
WATER_RADIUS=0.400
NLIGRESNAME_SIZE=0.630
PLOT_LABEL_COLOUR=RED
