# Supplementary material for: Distribution and molecular evolution of the anti-CRISPR family AcrIF7
Source: PLoS Biol. 2023 Apr 21;21(4):e3002072. doi: 10.1371/journal.pbio.3002072 (PMC10155984; doi:10.1371/journal.pbio.3002072)
Supplement: S14 Data — Individual files can be open using Pymol or any structure visualisation tool. (ZIP) [file pbio.3002072.s021.zip › Structural_analysis/s10_7jzx.pdb]

REMARK FILENAME="complex_45w.pdb0"
REMARK ===============================================================
REMARK HADDOCK run for complex
REMARK initial structure: complex_45.pdb
REMARK ===============================================================
REMARK            total,bonds,angles,improper,dihe,vdw,elec,air,cdih,coup,rdcs,vean,dani,xpcs,rg
REMARK energies: -586.049, 0, 0, 0, 0, -11.3559, -600.886, 26.1928, 0, 0, 0, 0, 0, 0, 0
REMARK ===============================================================
REMARK            bonds,angles,impropers,dihe,air,cdih,coup,rdcs,vean,dani,xpcs
REMARK rms-dev.: 0,0,0,0,0.498243,0,0, 0, 0, 0, 0
REMARK ===============================================================
REMARK               air,cdih,coup,rdcs,vean,dani,xpcs
REMARK               >0.3,>5,>1,>0,>5,>0.2,>0.2
REMARK violations.: 1, 0, 0, 0, 0, 0, 0
REMARK ===============================================================
REMARK                        CVpartition#,violations,rms
REMARK AIRs cross-validation: 2, 1, 1.28626
REMARK ===============================================================
REMARK NCS energy: 0
REMARK ===============================================================
REMARK Symmetry energy: 0
REMARK ===============================================================
REMARK Membrane restraining energy: 0
REMARK ===============================================================
REMARK Local cross-correlation:  0.0000
REMARK ===============================================================
REMARK Desolvation energy: 12.8326
REMARK Internal energy free molecules: -17833.2
REMARK Internal energy complex: -17746
REMARK Binding energy: -512.146
REMARK ===============================================================
REMARK buried surface area: 1868.13
REMARK ===============================================================
REMARK water - chain_1: 0 0 0
REMARK water - chain_2: 0 0 0
REMARK ===============================================================
REMARK water - water: 0 0 0
REMARK ===============================================================
REMARK DATE:10-Mar-2022  15:52:38       created by user: enmr022
REMARK VERSION:1.3U
ATOM      1  N   PRO A   8      33.464 -24.970   5.115  1.00 15.00      A    N  
ATOM      2  CA  PRO A   8      33.529 -24.280   6.396  1.00 15.00      A    C  
ATOM      3  CB  PRO A   8      32.837 -25.280   7.318  1.00 15.00      A    C  
ATOM      4  CG  PRO A   8      31.788 -25.912   6.459  1.00 15.00      A    C  
ATOM      5  CD  PRO A   8      32.248 -25.788   5.023  1.00 15.00      A    C  
ATOM      6  C   PRO A   8      34.972 -24.053   6.836  1.00 15.00      A    C  
ATOM      7  O   PRO A   8      35.352 -24.359   7.967  1.00 15.00      A    O  
ATOM      8  N   THR A   9      35.773 -23.520   5.929  1.00 15.00      A    N  
ATOM      9  HN  THR A   9      35.407 -23.290   5.044  1.00 15.00      A    H  
ATOM     10  CA  THR A   9      37.169 -23.248   6.215  1.00 15.00      A    C  
ATOM     11  CB  THR A   9      38.110 -24.272   5.532  1.00 15.00      A    C  
ATOM     12  OG1 THR A   9      39.484 -23.912   5.742  1.00 15.00      A    O  
ATOM     13  HG1 THR A   9      39.964 -24.679   6.071  1.00 15.00      A    H  
ATOM     14  CG2 THR A   9      37.833 -24.381   4.041  1.00 15.00      A    C  
ATOM     15  C   THR A   9      37.530 -21.821   5.812  1.00 15.00      A    C  
ATOM     16  O   THR A   9      37.036 -21.305   4.810  1.00 15.00      A    O  
ATOM     17  N   TRP A  10      38.397 -21.187   6.591  1.00 15.00      A    N  
ATOM     18  HN  TRP A  10      38.772 -21.650   7.367  1.00 15.00      A    H  
ATOM     19  CA  TRP A  10      38.803 -19.816   6.316  1.00 15.00      A    C  
ATOM     20  CB  TRP A  10      39.647 -19.243   7.462  1.00 15.00      A    C  
ATOM     21  CG  TRP A  10      41.085 -19.664   7.449  1.00 15.00      A    C  
ATOM     22  CD1 TRP A  10      41.594 -20.869   7.838  1.00 15.00      A    C  
ATOM     23  CD2 TRP A  10      42.204 -18.872   7.031  1.00 15.00      A    C  
ATOM     24  NE1 TRP A  10      42.958 -20.879   7.683  1.00 15.00      A    N  
ATOM     25  HE1 TRP A  10      43.550 -21.630   7.892  1.00 15.00      A    H  
ATOM     26  CE2 TRP A  10      43.357 -19.663   7.190  1.00 15.00      A    C  
ATOM     27  CE3 TRP A  10      42.340 -17.571   6.536  1.00 15.00      A    C  
ATOM     28  CZ2 TRP A  10      44.630 -19.197   6.871  1.00 15.00      A    C  
ATOM     29  CZ3 TRP A  10      43.604 -17.110   6.221  1.00 15.00      A    C  
ATOM     30  CH2 TRP A  10      44.732 -17.921   6.389  1.00 15.00      A    C  
ATOM     31  C   TRP A  10      39.529 -19.695   4.978  1.00 15.00      A    C  
ATOM     32  O   TRP A  10      39.622 -18.608   4.419  1.00 15.00      A    O  
ATOM     33  N   GLN A  11      40.020 -20.818   4.461  1.00 15.00      A    N  
ATOM     34  HN  GLN A  11      39.890 -21.662   4.943  1.00 15.00      A    H  
ATOM     35  CA  GLN A  11      40.734 -20.823   3.192  1.00 15.00      A    C  
ATOM     36  CB  GLN A  11      41.389 -22.182   2.939  1.00 15.00      A    C  
ATOM     37  CG  GLN A  11      42.503 -22.534   3.913  1.00 15.00      A    C  
ATOM     38  CD  GLN A  11      43.707 -21.612   3.804  1.00 15.00      A    C  
ATOM     39  OE1 GLN A  11      43.583 -20.428   3.501  1.00 15.00      A    O  
ATOM     40  NE2 GLN A  11      44.886 -22.156   4.047  1.00 15.00      A    N  
ATOM     41 HE21 GLN A  11      44.920 -23.106   4.278  1.00 15.00      A    H  
ATOM     42 HE22 GLN A  11      45.678 -21.583   3.986  1.00 15.00      A    H  
ATOM     43  C   GLN A  11      39.809 -20.464   2.038  1.00 15.00      A    C  
ATOM     44  O   GLN A  11      40.132 -19.610   1.212  1.00 15.00      A    O  
ATOM     45  N   GLU A  12      38.647 -21.100   1.996  1.00 15.00      A    N  
ATOM     46  HN  GLU A  12      38.421 -21.740   2.702  1.00 15.00      A    H  
ATOM     47  CA  GLU A  12      37.691 -20.842   0.935  1.00 15.00      A    C  
ATOM     48  CB  GLU A  12      36.668 -21.976   0.805  1.00 15.00      A    C  
ATOM     49  CG  GLU A  12      35.943 -22.339   2.089  1.00 15.00      A    C  
ATOM     50  CD  GLU A  12      34.588 -21.679   2.191  1.00 15.00      A    C  
ATOM     51  OE1 GLU A  12      33.960 -21.776   3.264  1.00 15.00      A    O  
ATOM     52  OE2 GLU A  12      34.157 -21.064   1.193  1.00 15.00      A    O  
ATOM     53  C   GLU A  12      37.036 -19.475   1.108  1.00 15.00      A    C  
ATOM     54  O   GLU A  12      36.810 -18.761   0.133  1.00 15.00      A    O  
ATOM     55  N   LEU A  13      36.773 -19.102   2.353  1.00 15.00      A    N  
ATOM     56  HN  LEU A  13      36.969 -19.718   3.090  1.00 15.00      A    H  
ATOM     57  CA  LEU A  13      36.170 -17.812   2.649  1.00 15.00      A    C  
ATOM     58  CB  LEU A  13      35.792 -17.732   4.127  1.00 15.00      A    C  
ATOM     59  CG  LEU A  13      34.646 -18.643   4.570  1.00 15.00      A    C  
ATOM     60  CD1 LEU A  13      34.657 -18.828   6.079  1.00 15.00      A    C  
ATOM     61  CD2 LEU A  13      33.310 -18.082   4.107  1.00 15.00      A    C  
ATOM     62  C   LEU A  13      37.132 -16.687   2.282  1.00 15.00      A    C  
ATOM     63  O   LEU A  13      36.726 -15.657   1.744  1.00 15.00      A    O  
ATOM     64  N   ARG A  14      38.414 -16.905   2.561  1.00 15.00      A    N  
ATOM     65  HN  ARG A  14      38.672 -17.749   2.996  1.00 15.00      A    H  
ATOM     66  CA  ARG A  14      39.446 -15.926   2.254  1.00 15.00      A    C  
ATOM     67  CB  ARG A  14      40.808 -16.401   2.773  1.00 15.00      A    C  
ATOM     68  CG  ARG A  14      41.967 -15.466   2.468  1.00 15.00      A    C  
ATOM     69  CD  ARG A  14      41.756 -14.081   3.064  1.00 15.00      A    C  
ATOM     70  NE  ARG A  14      42.847 -13.180   2.701  1.00 15.00      A    N  
ATOM     71  HE  ARG A  14      43.482 -13.503   2.021  1.00 15.00      A    H  
ATOM     72  CZ  ARG A  14      43.032 -11.959   3.212  1.00 15.00      A    C  
ATOM     73  NH1 ARG A  14      42.192 -11.459   4.113  1.00 15.00      A    N  
ATOM     74 HH11 ARG A  14      41.376 -12.014   4.435  1.00 15.00      A    H  
ATOM     75 HH12 ARG A  14      42.354 -10.498   4.500  1.00 15.00      A    H  
ATOM     76  NH2 ARG A  14      44.066 -11.237   2.820  1.00 15.00      A    N  
ATOM     77 HH21 ARG A  14      44.225 -10.272   3.225  1.00 15.00      A    H  
ATOM     78 HH22 ARG A  14      44.730 -11.614   2.116  1.00 15.00      A    H  
ATOM     79  C   ARG A  14      39.508 -15.669   0.754  1.00 15.00      A    C  
ATOM     80  O   ARG A  14      39.438 -14.521   0.315  1.00 15.00      A    O  
ATOM     81  N   GLN A  15      39.617 -16.741  -0.029  1.00 15.00      A    N  
ATOM     82  HN  GLN A  15      39.658 -17.635   0.377  1.00 15.00      A    H  
ATOM     83  CA  GLN A  15      39.680 -16.608  -1.477  1.00 15.00      A    C  
ATOM     84  CB  GLN A  15      40.072 -17.923  -2.164  1.00 15.00      A    C  
ATOM     85  CG  GLN A  15      39.147 -19.094  -1.880  1.00 15.00      A    C  
ATOM     86  CD  GLN A  15      39.482 -20.322  -2.701  1.00 15.00      A    C  
ATOM     87  OE1 GLN A  15      40.634 -20.554  -3.058  1.00 15.00      A    O  
ATOM     88  NE2 GLN A  15      38.470 -21.121  -3.005  1.00 15.00      A    N  
ATOM     89 HE21 GLN A  15      37.575 -20.879  -2.685  1.00 15.00      A    H  
ATOM     90 HE22 GLN A  15      38.657 -21.919  -3.541  1.00 15.00      A    H  
ATOM     91  C   GLN A  15      38.372 -16.051  -2.033  1.00 15.00      A    C  
ATOM     92  O   GLN A  15      38.385 -15.250  -2.962  1.00 15.00      A    O  
ATOM     93  N   PHE A  16      37.250 -16.461  -1.436  1.00 15.00      A    N  
ATOM     94  HN  PHE A  16      37.310 -17.106  -0.697  1.00 15.00      A    H  
ATOM     95  CA  PHE A  16      35.932 -15.995  -1.860  1.00 15.00      A    C  
ATOM     96  CB  PHE A  16      34.835 -16.651  -1.015  1.00 15.00      A    C  
ATOM     97  CG  PHE A  16      33.489 -16.711  -1.684  1.00 15.00      A    C  
ATOM     98  CD1 PHE A  16      33.213 -17.688  -2.627  1.00 15.00      A    C  
ATOM     99  CD2 PHE A  16      32.500 -15.795  -1.366  1.00 15.00      A    C  
ATOM    100  CE1 PHE A  16      31.976 -17.750  -3.241  1.00 15.00      A    C  
ATOM    101  CE2 PHE A  16      31.261 -15.850  -1.976  1.00 15.00      A    C  
ATOM    102  CZ  PHE A  16      30.998 -16.830  -2.915  1.00 15.00      A    C  
ATOM    103  C   PHE A  16      35.845 -14.475  -1.750  1.00 15.00      A    C  
ATOM    104  O   PHE A  16      35.366 -13.801  -2.665  1.00 15.00      A    O  
ATOM    105  N   ILE A  17      36.323 -13.941  -0.630  1.00 15.00      A    N  
ATOM    106  HN  ILE A  17      36.687 -14.531   0.067  1.00 15.00      A    H  
ATOM    107  CA  ILE A  17      36.313 -12.503  -0.408  1.00 15.00      A    C  
ATOM    108  CB  ILE A  17      36.675 -12.139   1.050  1.00 15.00      A    C  
ATOM    109  CG1 ILE A  17      35.614 -12.699   2.002  1.00 15.00      A    C  
ATOM    110  CG2 ILE A  17      36.795 -10.628   1.221  1.00 15.00      A    C  
ATOM    111  CD1 ILE A  17      35.981 -12.591   3.465  1.00 15.00      A    C  
ATOM    112  C   ILE A  17      37.262 -11.813  -1.384  1.00 15.00      A    C  
ATOM    113  O   ILE A  17      36.926 -10.775  -1.957  1.00 15.00      A    O  
ATOM    114  N   GLU A  18      38.432 -12.410  -1.593  1.00 15.00      A    N  
ATOM    115  HN  GLU A  18      38.644 -13.242  -1.112  1.00 15.00      A    H  
ATOM    116  CA  GLU A  18      39.412 -11.853  -2.517  1.00 15.00      A    C  
ATOM    117  CB  GLU A  18      40.740 -12.617  -2.468  1.00 15.00      A    C  
ATOM    118  CG  GLU A  18      41.624 -12.233  -1.288  1.00 15.00      A    C  
ATOM    119  CD  GLU A  18      43.105 -12.428  -1.565  1.00 15.00      A    C  
ATOM    120  OE1 GLU A  18      43.610 -11.848  -2.554  1.00 15.00      A    O  
ATOM    121  OE2 GLU A  18      43.767 -13.150  -0.782  1.00 15.00      A    O  
ATOM    122  C   GLU A  18      38.850 -11.797  -3.936  1.00 15.00      A    C  
ATOM    123  O   GLU A  18      39.035 -10.806  -4.641  1.00 15.00      A    O  
ATOM    124  N   SER A  19      38.153 -12.855  -4.354  1.00 15.00      A    N  
ATOM    125  HN  SER A  19      38.059 -13.642  -3.767  1.00 15.00      A    H  
ATOM    126  CA  SER A  19      37.557 -12.880  -5.683  1.00 15.00      A    C  
ATOM    127  CB  SER A  19      37.006 -14.263  -6.039  1.00 15.00      A    C  
ATOM    128  OG  SER A  19      36.477 -14.927  -4.906  1.00 15.00      A    O  
ATOM    129  HG  SER A  19      35.959 -14.310  -4.379  1.00 15.00      A    H  
ATOM    130  C   SER A  19      36.487 -11.800  -5.824  1.00 15.00      A    C  
ATOM    131  O   SER A  19      36.324 -11.217  -6.893  1.00 15.00      A    O  
ATOM    132  N   PHE A  20      35.776 -11.521  -4.731  1.00 15.00      A    N  
ATOM    133  HN  PHE A  20      35.953 -12.019  -3.904  1.00 15.00      A    H  
ATOM    134  CA  PHE A  20      34.741 -10.494  -4.735  1.00 15.00      A    C  
ATOM    135  CB  PHE A  20      33.918 -10.552  -3.442  1.00 15.00      A    C  
ATOM    136  CG  PHE A  20      32.827  -9.521  -3.361  1.00 15.00      A    C  
ATOM    137  CD1 PHE A  20      32.898  -8.489  -2.439  1.00 15.00      A    C  
ATOM    138  CD2 PHE A  20      31.730  -9.583  -4.206  1.00 15.00      A    C  
ATOM    139  CE1 PHE A  20      31.899  -7.538  -2.361  1.00 15.00      A    C  
ATOM    140  CE2 PHE A  20      30.726  -8.635  -4.134  1.00 15.00      A    C  
ATOM    141  CZ  PHE A  20      30.810  -7.611  -3.210  1.00 15.00      A    C  
ATOM    142  C   PHE A  20      35.378  -9.117  -4.898  1.00 15.00      A    C  
ATOM    143  O   PHE A  20      34.900  -8.283  -5.667  1.00 15.00      A    O  
ATOM    144  N   ILE A  21      36.469  -8.892  -4.172  1.00 15.00      A    N  
ATOM    145  HN  ILE A  21      36.794  -9.594  -3.566  1.00 15.00      A    H  
ATOM    146  CA  ILE A  21      37.190  -7.626  -4.247  1.00 15.00      A    C  
ATOM    147  CB  ILE A  21      38.332  -7.556  -3.207  1.00 15.00      A    C  
ATOM    148  CG1 ILE A  21      37.785  -7.758  -1.791  1.00 15.00      A    C  
ATOM    149  CG2 ILE A  21      39.070  -6.226  -3.305  1.00 15.00      A    C  
ATOM    150  CD1 ILE A  21      38.856  -7.980  -0.744  1.00 15.00      A    C  
ATOM    151  C   ILE A  21      37.772  -7.453  -5.647  1.00 15.00      A    C  
ATOM    152  O   ILE A  21      37.708  -6.371  -6.232  1.00 15.00      A    O  
ATOM    153  N   GLN A  22      38.318  -8.541  -6.181  1.00 15.00      A    N  
ATOM    154  HN  GLN A  22      38.333  -9.373  -5.655  1.00 15.00      A    H  
ATOM    155  CA  GLN A  22      38.909  -8.538  -7.512  1.00 15.00      A    C  
ATOM    156  CB  GLN A  22      39.597  -9.878  -7.788  1.00 15.00      A    C  
ATOM    157  CG  GLN A  22      40.646  -9.835  -8.888  1.00 15.00      A    C  
ATOM    158  CD  GLN A  22      41.595  -8.660  -8.744  1.00 15.00      A    C  
ATOM    159  OE1 GLN A  22      41.406  -7.618  -9.361  1.00 15.00      A    O  
ATOM    160  NE2 GLN A  22      42.616  -8.817  -7.916  1.00 15.00      A    N  
ATOM    161 HE21 GLN A  22      42.704  -9.671  -7.445  1.00 15.00      A    H  
ATOM    162 HE22 GLN A  22      43.240  -8.071  -7.811  1.00 15.00      A    H  
ATOM    163  C   GLN A  22      37.850  -8.255  -8.574  1.00 15.00      A    C  
ATOM    164  O   GLN A  22      38.118  -7.572  -9.559  1.00 15.00      A    O  
ATOM    165  N   GLU A  23      36.649  -8.781  -8.359  1.00 15.00      A    N  
ATOM    166  HN  GLU A  23      36.504  -9.328  -7.557  1.00 15.00      A    H  
ATOM    167  CA  GLU A  23      35.541  -8.578  -9.283  1.00 15.00      A    C  
ATOM    168  CB  GLU A  23      34.304  -9.348  -8.794  1.00 15.00      A    C  
ATOM    169  CG  GLU A  23      33.027  -9.095  -9.586  1.00 15.00      A    C  
ATOM    170  CD  GLU A  23      32.130  -8.059  -8.934  1.00 15.00      A    C  
ATOM    171  OE1 GLU A  23      32.131  -6.896  -9.385  1.00 15.00      A    O  
ATOM    172  OE2 GLU A  23      31.425  -8.397  -7.961  1.00 15.00      A    O  
ATOM    173  C   GLU A  23      35.233  -7.091  -9.416  1.00 15.00      A    C  
ATOM    174  O   GLU A  23      35.204  -6.545 -10.522  1.00 15.00      A    O  
ATOM    175  N   ARG A  24      35.042  -6.435  -8.277  1.00 15.00      A    N  
ATOM    176  HN  ARG A  24      35.105  -6.925  -7.429  1.00 15.00      A    H  
ATOM    177  CA  ARG A  24      34.730  -5.014  -8.257  1.00 15.00      A    C  
ATOM    178  CB  ARG A  24      34.321  -4.570  -6.851  1.00 15.00      A    C  
ATOM    179  CG  ARG A  24      33.359  -3.390  -6.820  1.00 15.00      A    C  
ATOM    180  CD  ARG A  24      32.239  -3.538  -7.847  1.00 15.00      A    C  
ATOM    181  NE  ARG A  24      31.599  -4.855  -7.800  1.00 15.00      A    N  
ATOM    182  HE  ARG A  24      32.059  -5.603  -8.274  1.00 15.00      A    H  
ATOM    183  CZ  ARG A  24      30.435  -5.106  -7.208  1.00 15.00      A    C  
ATOM    184  NH1 ARG A  24      29.760  -4.127  -6.614  1.00 15.00      A    N  
ATOM    185 HH11 ARG A  24      30.143  -3.159  -6.610  1.00 15.00      A    H  
ATOM    186 HH12 ARG A  24      28.850  -4.323  -6.154  1.00 15.00      A    H  
ATOM    187  NH2 ARG A  24      29.959  -6.345  -7.190  1.00 15.00      A    N  
ATOM    188 HH21 ARG A  24      30.513  -7.130  -7.643  1.00 15.00      A    H  
ATOM    189 HH22 ARG A  24      29.052  -6.558  -6.737  1.00 15.00      A    H  
ATOM    190  C   ARG A  24      35.894  -4.178  -8.782  1.00 15.00      A    C  
ATOM    191  O   ARG A  24      35.690  -3.123  -9.386  1.00 15.00      A    O  
ATOM    192  N   LEU A  25      37.112  -4.651  -8.551  1.00 15.00      A    N  
ATOM    193  HN  LEU A  25      37.214  -5.490  -8.049  1.00 15.00      A    H  
ATOM    194  CA  LEU A  25      38.299  -3.953  -9.021  1.00 15.00      A    C  
ATOM    195  CB  LEU A  25      39.561  -4.523  -8.368  1.00 15.00      A    C  
ATOM    196  CG  LEU A  25      40.894  -3.949  -8.856  1.00 15.00      A    C  
ATOM    197  CD1 LEU A  25      40.971  -2.453  -8.588  1.00 15.00      A    C  
ATOM    198  CD2 LEU A  25      42.060  -4.672  -8.204  1.00 15.00      A    C  
ATOM    199  C   LEU A  25      38.397  -4.048 -10.539  1.00 15.00      A    C  
ATOM    200  O   LEU A  25      38.528  -3.033 -11.226  1.00 15.00      A    O  
ATOM    201  N   GLN A  26      38.307  -5.272 -11.053  1.00 15.00      A    N  
ATOM    202  HN  GLN A  26      38.192  -6.039 -10.446  1.00 15.00      A    H  
ATOM    203  CA  GLN A  26      38.379  -5.515 -12.488  1.00 15.00      A    C  
ATOM    204  CB  GLN A  26      38.294  -7.013 -12.790  1.00 15.00      A    C  
ATOM    205  CG  GLN A  26      38.448  -7.353 -14.265  1.00 15.00      A    C  
ATOM    206  CD  GLN A  26      39.878  -7.215 -14.750  1.00 15.00      A    C  
ATOM    207  OE1 GLN A  26      40.825  -7.514 -14.023  1.00 15.00      A    O  
ATOM    208  NE2 GLN A  26      40.048  -6.741 -15.973  1.00 15.00      A    N  
ATOM    209 HE21 GLN A  26      39.239  -6.498 -16.502  1.00 15.00      A    H  
ATOM    210 HE22 GLN A  26      40.958  -6.646 -16.308  1.00 15.00      A    H  
ATOM    211  C   GLN A  26      37.261  -4.776 -13.212  1.00 15.00      A    C  
ATOM    212  O   GLN A  26      37.506  -4.086 -14.198  1.00 15.00      A    O  
ATOM    213  N   GLY A  27      36.039  -4.911 -12.697  1.00 15.00      A    N  
ATOM    214  HN  GLY A  27      35.912  -5.473 -11.898  1.00 15.00      A    H  
ATOM    215  CA  GLY A  27      34.896  -4.248 -13.299  1.00 15.00      A    C  
ATOM    216  C   GLY A  27      35.107  -2.754 -13.423  1.00 15.00      A    C  
ATOM    217  O   GLY A  27      34.698  -2.138 -14.409  1.00 15.00      A    O  
ATOM    218  N   LYS A  28      35.760  -2.173 -12.425  1.00 15.00      A    N  
ATOM    219  HN  LYS A  28      36.060  -2.719 -11.668  1.00 15.00      A    H  
ATOM    220  CA  LYS A  28      36.039  -0.750 -12.429  1.00 15.00      A    C  
ATOM    221  CB  LYS A  28      36.407  -0.264 -11.023  1.00 15.00      A    C  
ATOM    222  CG  LYS A  28      36.685   1.231 -10.926  1.00 15.00      A    C  
ATOM    223  CD  LYS A  28      35.563   2.052 -11.548  1.00 15.00      A    C  
ATOM    224  CE  LYS A  28      34.279   1.940 -10.745  1.00 15.00      A    C  
ATOM    225  NZ  LYS A  28      34.359   2.705  -9.475  1.00 15.00      A    N  
ATOM    226  HZ1 LYS A  28      33.664   2.327  -8.786  1.00 15.00      A    H  
ATOM    227  HZ2 LYS A  28      34.149   3.707  -9.647  1.00 15.00      A    H  
ATOM    228  HZ3 LYS A  28      35.309   2.626  -9.069  1.00 15.00      A    H  
ATOM    229  C   LYS A  28      37.149  -0.419 -13.422  1.00 15.00      A    C  
ATOM    230  O   LYS A  28      37.014   0.500 -14.221  1.00 15.00      A    O  
ATOM    231  N   LEU A  29      38.237  -1.181 -13.377  1.00 15.00      A    N  
ATOM    232  HN  LEU A  29      38.279  -1.919 -12.726  1.00 15.00      A    H  
ATOM    233  CA  LEU A  29      39.370  -0.957 -14.274  1.00 15.00      A    C  
ATOM    234  CB  LEU A  29      40.521  -1.910 -13.941  1.00 15.00      A    C  
ATOM    235  CG  LEU A  29      41.195  -1.717 -12.580  1.00 15.00      A    C  
ATOM    236  CD1 LEU A  29      42.177  -2.846 -12.312  1.00 15.00      A    C  
ATOM    237  CD2 LEU A  29      41.897  -0.369 -12.513  1.00 15.00      A    C  
ATOM    238  C   LEU A  29      38.970  -1.116 -15.739  1.00 15.00      A    C  
ATOM    239  O   LEU A  29      39.374  -0.322 -16.589  1.00 15.00      A    O  
ATOM    240  N   ASP A  30      38.172  -2.141 -16.015  1.00 15.00      A    N  
ATOM    241  HN  ASP A  30      37.889  -2.735 -15.283  1.00 15.00      A    H  
ATOM    242  CA  ASP A  30      37.707  -2.429 -17.371  1.00 15.00      A    C  
ATOM    243  CB  ASP A  30      36.834  -3.690 -17.368  1.00 15.00      A    C  
ATOM    244  CG  ASP A  30      37.452  -4.850 -18.124  1.00 15.00      A    C  
ATOM    245  OD1 ASP A  30      37.252  -4.935 -19.352  1.00 15.00      A    O  
ATOM    246  OD2 ASP A  30      38.127  -5.686 -17.483  1.00 15.00      A    O  
ATOM    247  C   ASP A  30      36.901  -1.265 -17.935  1.00 15.00      A    C  
ATOM    248  O   ASP A  30      37.178  -0.768 -19.026  1.00 15.00      A    O  
ATOM    249  N   LYS A  31      35.918  -0.819 -17.167  1.00 15.00      A    N  
ATOM    250  HN  LYS A  31      35.770  -1.239 -16.291  1.00 15.00      A    H  
ATOM    251  CA  LYS A  31      35.047   0.270 -17.586  1.00 15.00      A    C  
ATOM    252  CB  LYS A  31      33.788   0.295 -16.719  1.00 15.00      A    C  
ATOM    253  CG  LYS A  31      32.620   1.049 -17.331  1.00 15.00      A    C  
ATOM    254  CD  LYS A  31      31.385   0.923 -16.460  1.00 15.00      A    C  
ATOM    255  CE  LYS A  31      30.295   1.884 -16.899  1.00 15.00      A    C  
ATOM    256  NZ  LYS A  31      29.253   2.036 -15.854  1.00 15.00      A    N  
ATOM    257  HZ1 LYS A  31      29.671   2.425 -14.983  1.00 15.00      A    H  
ATOM    258  HZ2 LYS A  31      28.819   1.111 -15.640  1.00 15.00      A    H  
ATOM    259  HZ3 LYS A  31      28.500   2.678 -16.186  1.00 15.00      A    H  
ATOM    260  C   LYS A  31      35.749   1.629 -17.557  1.00 15.00      A    C  
ATOM    261  O   LYS A  31      35.410   2.522 -18.333  1.00 15.00      A    O  
ATOM    262  N   LEU A  32      36.720   1.782 -16.660  1.00 15.00      A    N  
ATOM    263  HN  LEU A  32      36.935   1.036 -16.060  1.00 15.00      A    H  
ATOM    264  CA  LEU A  32      37.463   3.035 -16.535  1.00 15.00      A    C  
ATOM    265  CB  LEU A  32      38.382   3.007 -15.310  1.00 15.00      A    C  
ATOM    266  CG  LEU A  32      37.845   3.649 -14.030  1.00 15.00      A    C  
ATOM    267  CD1 LEU A  32      38.877   3.549 -12.917  1.00 15.00      A    C  
ATOM    268  CD2 LEU A  32      37.463   5.102 -14.275  1.00 15.00      A    C  
ATOM    269  C   LEU A  32      38.294   3.328 -17.779  1.00 15.00      A    C  
ATOM    270  O   LEU A  32      38.481   4.488 -18.146  1.00 15.00      A    O  
ATOM    271  N   GLN A  33      38.794   2.267 -18.413  1.00 15.00      A    N  
ATOM    272  HN  GLN A  33      38.595   1.372 -18.064  1.00 15.00      A    H  
ATOM    273  CA  GLN A  33      39.624   2.393 -19.613  1.00 15.00      A    C  
ATOM    274  CB  GLN A  33      38.777   2.922 -20.782  1.00 15.00      A    C  
ATOM    275  CG  GLN A  33      39.451   2.853 -22.144  1.00 15.00      A    C  
ATOM    276  CD  GLN A  33      39.078   4.027 -23.028  1.00 15.00      A    C  
ATOM    277  OE1 GLN A  33      38.159   3.947 -23.840  1.00 15.00      A    O  
ATOM    278  NE2 GLN A  33      39.782   5.135 -22.859  1.00 15.00      A    N  
ATOM    279 HE21 GLN A  33      40.493   5.132 -22.180  1.00 15.00      A    H  
ATOM    280 HE22 GLN A  33      39.562   5.910 -23.411  1.00 15.00      A    H  
ATOM    281  C   GLN A  33      40.848   3.299 -19.365  1.00 15.00      A    C  
ATOM    282  O   GLN A  33      41.103   4.234 -20.120  1.00 15.00      A    O  
ATOM    283  N   PRO A  34      41.641   3.031 -18.305  1.00 15.00      A    N  
ATOM    284  CA  PRO A  34      42.808   3.834 -17.981  1.00 15.00      A    C  
ATOM    285  CB  PRO A  34      42.893   3.701 -16.448  1.00 15.00      A    C  
ATOM    286  CG  PRO A  34      41.960   2.585 -16.066  1.00 15.00      A    C  
ATOM    287  CD  PRO A  34      41.491   1.938 -17.342  1.00 15.00      A    C  
ATOM    288  C   PRO A  34      44.068   3.261 -18.620  1.00 15.00      A    C  
ATOM    289  O   PRO A  34      44.579   2.231 -18.176  1.00 15.00      A    O  
ATOM    290  N   ASP A  35      44.559   3.915 -19.659  1.00 15.00      A    N  
ATOM    291  HN  ASP A  35      44.108   4.729 -19.979  1.00 15.00      A    H  
ATOM    292  CA  ASP A  35      45.765   3.451 -20.340  1.00 15.00      A    C  
ATOM    293  CB  ASP A  35      45.774   3.898 -21.804  1.00 15.00      A    C  
ATOM    294  CG  ASP A  35      46.052   2.751 -22.757  1.00 15.00      A    C  
ATOM    295  OD1 ASP A  35      45.245   2.540 -23.687  1.00 15.00      A    O  
ATOM    296  OD2 ASP A  35      47.074   2.056 -22.567  1.00 15.00      A    O  
ATOM    297  C   ASP A  35      47.008   3.956 -19.614  1.00 15.00      A    C  
ATOM    298  O   ASP A  35      47.741   3.188 -18.987  1.00 15.00      A    O  
ATOM    299  N   GLU A  36      47.186   5.262 -19.651  1.00 15.00      A    N  
ATOM    300  HN  GLU A  36      46.507   5.818 -20.102  1.00 15.00      A    H  
ATOM    301  CA  GLU A  36      48.314   5.930 -19.023  1.00 15.00      A    C  
ATOM    302  CB  GLU A  36      48.746   7.129 -19.884  1.00 15.00      A    C  
ATOM    303  CG  GLU A  36      47.614   7.837 -20.637  1.00 15.00      A    C  
ATOM    304  CD  GLU A  36      46.348   8.046 -19.817  1.00 15.00      A    C  
ATOM    305  OE1 GLU A  36      46.253   9.070 -19.118  1.00 15.00      A    O  
ATOM    306  OE2 GLU A  36      45.450   7.174 -19.872  1.00 15.00      A    O  
ATOM    307  C   GLU A  36      47.935   6.426 -17.631  1.00 15.00      A    C  
ATOM    308  O   GLU A  36      47.046   5.864 -16.984  1.00 15.00      A    O  
ATOM    309  N   ASP A  37      48.651   7.463 -17.173  1.00 15.00      A    N  
ATOM    310  HN  ASP A  37      49.380   7.806 -17.727  1.00 15.00      A    H  
ATOM    311  CA  ASP A  37      48.407   8.108 -15.874  1.00 15.00      A    C  
ATOM    312  CB  ASP A  37      46.945   8.541 -15.751  1.00 15.00      A    C  
ATOM    313  CG  ASP A  37      46.692   9.579 -14.677  1.00 15.00      A    C  
ATOM    314  OD1 ASP A  37      45.625   9.501 -14.034  1.00 15.00      A    O  
ATOM    315  OD2 ASP A  37      47.537  10.478 -14.498  1.00 15.00      A    O  
ATOM    316  C   ASP A  37      48.837   7.241 -14.695  1.00 15.00      A    C  
ATOM    317  O   ASP A  37      49.042   7.739 -13.589  1.00 15.00      A    O  
ATOM    318  N   ASP A  38      48.958   5.937 -14.941  1.00 15.00      A    N  
ATOM    319  HN  ASP A  38      48.744   5.609 -15.839  1.00 15.00      A    H  
ATOM    320  CA  ASP A  38      49.378   4.974 -13.921  1.00 15.00      A    C  
ATOM    321  CB  ASP A  38      50.765   5.305 -13.371  1.00 15.00      A    C  
ATOM    322  CG  ASP A  38      51.792   4.254 -13.729  1.00 15.00      A    C  
ATOM    323  OD1 ASP A  38      53.000   4.530 -13.595  1.00 15.00      A    O  
ATOM    324  OD2 ASP A  38      51.384   3.140 -14.131  1.00 15.00      A    O  
ATOM    325  C   ASP A  38      48.357   4.865 -12.799  1.00 15.00      A    C  
ATOM    326  O   ASP A  38      48.634   4.324 -11.724  1.00 15.00      A    O  
ATOM    327  N   LYS A  39      47.153   5.346 -13.082  1.00 15.00      A    N  
ATOM    328  HN  LYS A  39      47.006   5.747 -13.965  1.00 15.00      A    H  
ATOM    329  CA  LYS A  39      46.053   5.327 -12.124  1.00 15.00      A    C  
ATOM    330  CB  LYS A  39      44.850   6.103 -12.670  1.00 15.00      A    C  
ATOM    331  CG  LYS A  39      44.648   5.968 -14.171  1.00 15.00      A    C  
ATOM    332  CD  LYS A  39      43.636   6.980 -14.682  1.00 15.00      A    C  
ATOM    333  CE  LYS A  39      43.851   7.278 -16.158  1.00 15.00      A    C  
ATOM    334  NZ  LYS A  39      43.700   8.726 -16.453  1.00 15.00      A    N  
ATOM    335  HZ1 LYS A  39      44.051   8.937 -17.409  1.00 15.00      A    H  
ATOM    336  HZ2 LYS A  39      44.239   9.289 -15.761  1.00 15.00      A    H  
ATOM    337  HZ3 LYS A  39      42.688   8.996 -16.393  1.00 15.00      A    H  
ATOM    338  C   LYS A  39      45.649   3.905 -11.745  1.00 15.00      A    C  
ATOM    339  O   LYS A  39      44.925   3.693 -10.773  1.00 15.00      A    O  
ATOM    340  N   ARG A  40      46.135   2.931 -12.511  1.00 15.00      A    N  
ATOM    341  HN  ARG A  40      46.719   3.165 -13.261  1.00 15.00      A    H  
ATOM    342  CA  ARG A  40      45.836   1.529 -12.250  1.00 15.00      A    C  
ATOM    343  CB  ARG A  40      46.393   0.636 -13.368  1.00 15.00      A    C  
ATOM    344  CG  ARG A  40      45.870   0.927 -14.768  1.00 15.00      A    C  
ATOM    345  CD  ARG A  40      46.470  -0.052 -15.774  1.00 15.00      A    C  
ATOM    346  NE  ARG A  40      46.162   0.304 -17.160  1.00 15.00      A    N  
ATOM    347  HE  ARG A  40      45.350   0.845 -17.322  1.00 15.00      A    H  
ATOM    348  CZ  ARG A  40      46.905  -0.051 -18.209  1.00 15.00      A    C  
ATOM    349  NH1 ARG A  40      48.021  -0.755 -18.032  1.00 15.00      A    N  
ATOM    350 HH11 ARG A  40      48.603  -1.025 -18.853  1.00 15.00      A    H  
ATOM    351 HH12 ARG A  40      48.315  -1.040 -17.076  1.00 15.00      A    H  
ATOM    352  NH2 ARG A  40      46.536   0.310 -19.434  1.00 15.00      A    N  
ATOM    353 HH21 ARG A  40      47.112   0.048 -20.263  1.00 15.00      A    H  
ATOM    354 HH22 ARG A  40      45.663   0.866 -19.574  1.00 15.00      A    H  
ATOM    355  C   ARG A  40      46.455   1.102 -10.921  1.00 15.00      A    C  
ATOM    356  O   ARG A  40      45.883   0.300 -10.186  1.00 15.00      A    O  
ATOM    357  N   GLN A  41      47.619   1.670 -10.612  1.00 15.00      A    N  
ATOM    358  HN  GLN A  41      48.000   2.340 -11.222  1.00 15.00      A    H  
ATOM    359  CA  GLN A  41      48.342   1.339  -9.390  1.00 15.00      A    C  
ATOM    360  CB  GLN A  41      49.745   1.949  -9.407  1.00 15.00      A    C  
ATOM    361  CG  GLN A  41      50.758   1.138 -10.203  1.00 15.00      A    C  
ATOM    362  CD  GLN A  41      52.123   1.795 -10.254  1.00 15.00      A    C  
ATOM    363  OE1 GLN A  41      52.925   1.655  -9.332  1.00 15.00      A    O  
ATOM    364  NE2 GLN A  41      52.407   2.493 -11.340  1.00 15.00      A    N  
ATOM    365 HE21 GLN A  41      51.732   2.552 -12.054  1.00 15.00      A    H  
ATOM    366 HE22 GLN A  41      53.282   2.932 -11.394  1.00 15.00      A    H  
ATOM    367  C   GLN A  41      47.585   1.748  -8.128  1.00 15.00      A    C  
ATOM    368  O   GLN A  41      47.483   0.967  -7.184  1.00 15.00      A    O  
ATOM    369  N   THR A  42      47.044   2.964  -8.120  1.00 15.00      A    N  
ATOM    370  HN  THR A  42      47.147   3.539  -8.906  1.00 15.00      A    H  
ATOM    371  CA  THR A  42      46.304   3.461  -6.960  1.00 15.00      A    C  
ATOM    372  CB  THR A  42      45.832   4.920  -7.149  1.00 15.00      A    C  
ATOM    373  OG1 THR A  42      45.547   5.504  -5.871  1.00 15.00      A    O  
ATOM    374  HG1 THR A  42      44.991   6.278  -5.987  1.00 15.00      A    H  
ATOM    375  CG2 THR A  42      46.899   5.750  -7.849  1.00 15.00      A    C  
ATOM    376  C   THR A  42      45.099   2.570  -6.653  1.00 15.00      A    C  
ATOM    377  O   THR A  42      44.771   2.319  -5.488  1.00 15.00      A    O  
ATOM    378  N   LEU A  43      44.456   2.075  -7.704  1.00 15.00      A    N  
ATOM    379  HN  LEU A  43      44.771   2.299  -8.605  1.00 15.00      A    H  
ATOM    380  CA  LEU A  43      43.297   1.209  -7.553  1.00 15.00      A    C  
ATOM    381  CB  LEU A  43      42.604   0.988  -8.901  1.00 15.00      A    C  
ATOM    382  CG  LEU A  43      41.375   1.858  -9.190  1.00 15.00      A    C  
ATOM    383  CD1 LEU A  43      40.255   1.558  -8.205  1.00 15.00      A    C  
ATOM    384  CD2 LEU A  43      41.733   3.337  -9.170  1.00 15.00      A    C  
ATOM    385  C   LEU A  43      43.694  -0.126  -6.931  1.00 15.00      A    C  
ATOM    386  O   LEU A  43      42.995  -0.646  -6.063  1.00 15.00      A    O  
ATOM    387  N   LEU A  44      44.842  -0.652  -7.351  1.00 15.00      A    N  
ATOM    388  HN  LEU A  44      45.372  -0.166  -8.019  1.00 15.00      A    H  
ATOM    389  CA  LEU A  44      45.339  -1.930  -6.845  1.00 15.00      A    C  
ATOM    390  CB  LEU A  44      46.417  -2.507  -7.768  1.00 15.00      A    C  
ATOM    391  CG  LEU A  44      45.953  -3.574  -8.765  1.00 15.00      A    C  
ATOM    392  CD1 LEU A  44      45.060  -2.967  -9.836  1.00 15.00      A    C  
ATOM    393  CD2 LEU A  44      47.146  -4.280  -9.393  1.00 15.00      A    C  
ATOM    394  C   LEU A  44      45.870  -1.815  -5.418  1.00 15.00      A    C  
ATOM    395  O   LEU A  44      46.307  -2.804  -4.825  1.00 15.00      A    O  
ATOM    396  N   ALA A  45      45.840  -0.612  -4.873  1.00 15.00      A    N  
ATOM    397  HN  ALA A  45      45.503   0.144  -5.400  1.00 15.00      A    H  
ATOM    398  CA  ALA A  45      46.301  -0.386  -3.516  1.00 15.00      A    C  
ATOM    399  CB  ALA A  45      47.255   0.797  -3.463  1.00 15.00      A    C  
ATOM    400  C   ALA A  45      45.117  -0.172  -2.579  1.00 15.00      A    C  
ATOM    401  O   ALA A  45      44.931  -0.917  -1.614  1.00 15.00      A    O  
ATOM    402  N   THR A  46      44.305   0.832  -2.889  1.00 15.00      A    N  
ATOM    403  HN  THR A  46      44.493   1.369  -3.691  1.00 15.00      A    H  
ATOM    404  CA  THR A  46      43.143   1.161  -2.075  1.00 15.00      A    C  
ATOM    405  CB  THR A  46      42.588   2.562  -2.423  1.00 15.00      A    C  
ATOM    406  OG1 THR A  46      41.233   2.696  -1.958  1.00 15.00      A    O  
ATOM    407  HG1 THR A  46      41.193   2.488  -1.013  1.00 15.00      A    H  
ATOM    408  CG2 THR A  46      43.445   3.648  -1.790  1.00 15.00      A    C  
ATOM    409  C   THR A  46      42.034   0.122  -2.213  1.00 15.00      A    C  
ATOM    410  O   THR A  46      41.464  -0.321  -1.221  1.00 15.00      A    O  
ATOM    411  N   HIS A  47      41.735  -0.279  -3.439  1.00 15.00      A    N  
ATOM    412  HN  HIS A  47      42.253   0.062  -4.203  1.00 15.00      A    H  
ATOM    413  CA  HIS A  47      40.668  -1.242  -3.675  1.00 15.00      A    C  
ATOM    414  CB  HIS A  47      39.623  -0.666  -4.639  1.00 15.00      A    C  
ATOM    415  CG  HIS A  47      38.613   0.238  -3.985  1.00 15.00      A    C  
ATOM    416  ND1 HIS A  47      38.939   1.181  -3.027  1.00 15.00      A    N  
ATOM    417  HD1 HIS A  47      39.843   1.366  -2.684  1.00 15.00      A    H  
ATOM    418  CD2 HIS A  47      37.271   0.330  -4.150  1.00 15.00      A    C  
ATOM    419  CE1 HIS A  47      37.844   1.806  -2.633  1.00 15.00      A    C  
ATOM    420  NE2 HIS A  47      36.819   1.309  -3.300  1.00 15.00      A    N  
ATOM    421  HE2 HIS A  47      35.885   1.594  -3.197  1.00 15.00      A    H  
ATOM    422  C   HIS A  47      41.203  -2.582  -4.176  1.00 15.00      A    C  
ATOM    423  O   HIS A  47      40.925  -2.989  -5.300  1.00 15.00      A    O  
ATOM    424  N   ARG A  48      41.966  -3.264  -3.324  1.00 15.00      A    N  
ATOM    425  HN  ARG A  48      42.134  -2.890  -2.437  1.00 15.00      A    H  
ATOM    426  CA  ARG A  48      42.541  -4.565  -3.665  1.00 15.00      A    C  
ATOM    427  CB  ARG A  48      43.563  -4.441  -4.802  1.00 15.00      A    C  
ATOM    428  CG  ARG A  48      44.125  -5.768  -5.287  1.00 15.00      A    C  
ATOM    429  CD  ARG A  48      45.624  -5.853  -5.041  1.00 15.00      A    C  
ATOM    430  NE  ARG A  48      46.005  -7.098  -4.371  1.00 15.00      A    N  
ATOM    431  HE  ARG A  48      45.274  -7.669  -4.036  1.00 15.00      A    H  
ATOM    432  CZ  ARG A  48      47.266  -7.496  -4.198  1.00 15.00      A    C  
ATOM    433  NH1 ARG A  48      48.271  -6.738  -4.636  1.00 15.00      A    N  
ATOM    434 HH11 ARG A  48      48.074  -5.835  -5.123  1.00 15.00      A    H  
ATOM    435 HH12 ARG A  48      49.257  -7.045  -4.505  1.00 15.00      A    H  
ATOM    436  NH2 ARG A  48      47.523  -8.644  -3.579  1.00 15.00      A    N  
ATOM    437 HH21 ARG A  48      48.506  -8.959  -3.440  1.00 15.00      A    H  
ATOM    438 HH22 ARG A  48      46.738  -9.243  -3.231  1.00 15.00      A    H  
ATOM    439  C   ARG A  48      43.187  -5.211  -2.440  1.00 15.00      A    C  
ATOM    440  O   ARG A  48      43.191  -6.431  -2.298  1.00 15.00      A    O  
ATOM    441  N   ARG A  49      43.746  -4.385  -1.564  1.00 15.00      A    N  
ATOM    442  HN  ARG A  49      43.723  -3.421  -1.733  1.00 15.00      A    H  
ATOM    443  CA  ARG A  49      44.392  -4.880  -0.354  1.00 15.00      A    C  
ATOM    444  CB  ARG A  49      45.696  -4.113  -0.094  1.00 15.00      A    C  
ATOM    445  CG  ARG A  49      46.964  -4.952  -0.193  1.00 15.00      A    C  
ATOM    446  CD  ARG A  49      48.149  -4.233   0.446  1.00 15.00      A    C  
ATOM    447  NE  ARG A  49      49.421  -4.939   0.242  1.00 15.00      A    N  
ATOM    448  HE  ARG A  49      49.774  -4.965  -0.674  1.00 15.00      A    H  
ATOM    449  CZ  ARG A  49      50.128  -5.518   1.220  1.00 15.00      A    C  
ATOM    450  NH1 ARG A  49      49.696  -5.475   2.478  1.00 15.00      A    N  
ATOM    451 HH11 ARG A  49      50.249  -5.927   3.239  1.00 15.00      A    H  
ATOM    452 HH12 ARG A  49      48.805  -4.989   2.711  1.00 15.00      A    H  
ATOM    453  NH2 ARG A  49      51.268  -6.144   0.936  1.00 15.00      A    N  
ATOM    454 HH21 ARG A  49      51.822  -6.597   1.695  1.00 15.00      A    H  
ATOM    455 HH22 ARG A  49      51.614  -6.185  -0.046  1.00 15.00      A    H  
ATOM    456  C   ARG A  49      43.467  -4.729   0.851  1.00 15.00      A    C  
ATOM    457  O   ARG A  49      42.315  -4.312   0.710  1.00 15.00      A    O  
ATOM    458  N   GLU A  50      43.993  -5.053   2.035  1.00 15.00      A    N  
ATOM    459  HN  GLU A  50      44.902  -5.407   2.064  1.00 15.00      A    H  
ATOM    460  CA  GLU A  50      43.248  -4.942   3.293  1.00 15.00      A    C  
ATOM    461  CB  GLU A  50      44.147  -5.337   4.473  1.00 15.00      A    C  
ATOM    462  CG  GLU A  50      44.945  -6.616   4.270  1.00 15.00      A    C  
ATOM    463  CD  GLU A  50      44.098  -7.872   4.353  1.00 15.00      A    C  
ATOM    464  OE1 GLU A  50      44.620  -8.962   4.037  1.00 15.00      A    O  
ATOM    465  OE2 GLU A  50      42.913  -7.771   4.724  1.00 15.00      A    O  
ATOM    466  C   GLU A  50      42.763  -3.510   3.511  1.00 15.00      A    C  
ATOM    467  O   GLU A  50      41.829  -3.268   4.275  1.00 15.00      A    O  
ATOM    468  N   ALA A  51      43.407  -2.567   2.825  1.00 15.00      A    N  
ATOM    469  HN  ALA A  51      44.131  -2.834   2.226  1.00 15.00      A    H  
ATOM    470  CA  ALA A  51      43.066  -1.153   2.929  1.00 15.00      A    C  
ATOM    471  CB  ALA A  51      43.966  -0.318   2.033  1.00 15.00      A    C  
ATOM    472  C   ALA A  51      41.598  -0.899   2.600  1.00 15.00      A    C  
ATOM    473  O   ALA A  51      40.982   0.001   3.169  1.00 15.00      A    O  
ATOM    474  N   TRP A  52      41.041  -1.703   1.698  1.00 15.00      A    N  
ATOM    475  HN  TRP A  52      41.575  -2.414   1.287  1.00 15.00      A    H  
ATOM    476  CA  TRP A  52      39.646  -1.548   1.318  1.00 15.00      A    C  
ATOM    477  CB  TRP A  52      39.279  -2.438   0.126  1.00 15.00      A    C  
ATOM    478  CG  TRP A  52      37.833  -2.326  -0.261  1.00 15.00      A    C  
ATOM    479  CD1 TRP A  52      37.245  -1.313  -0.961  1.00 15.00      A    C  
ATOM    480  CD2 TRP A  52      36.790  -3.258   0.046  1.00 15.00      A    C  
ATOM    481  NE1 TRP A  52      35.900  -1.556  -1.109  1.00 15.00      A    N  
ATOM    482  HE1 TRP A  52      35.258  -0.974  -1.574  1.00 15.00      A    H  
ATOM    483  CE2 TRP A  52      35.596  -2.742  -0.495  1.00 15.00      A    C  
ATOM    484  CE3 TRP A  52      36.749  -4.474   0.735  1.00 15.00      A    C  
ATOM    485  CZ2 TRP A  52      34.378  -3.407  -0.380  1.00 15.00      A    C  
ATOM    486  CZ3 TRP A  52      35.539  -5.131   0.848  1.00 15.00      A    C  
ATOM    487  CH2 TRP A  52      34.369  -4.595   0.299  1.00 15.00      A    C  
ATOM    488  C   TRP A  52      38.730  -1.828   2.505  1.00 15.00      A    C  
ATOM    489  O   TRP A  52      37.765  -1.108   2.736  1.00 15.00      A    O  
ATOM    490  N   LEU A  53      39.048  -2.868   3.270  1.00 15.00      A    N  
ATOM    491  HN  LEU A  53      39.842  -3.400   3.054  1.00 15.00      A    H  
ATOM    492  CA  LEU A  53      38.247  -3.221   4.436  1.00 15.00      A    C  
ATOM    493  CB  LEU A  53      38.677  -4.574   5.011  1.00 15.00      A    C  
ATOM    494  CG  LEU A  53      38.219  -5.817   4.240  1.00 15.00      A    C  
ATOM    495  CD1 LEU A  53      38.940  -7.055   4.747  1.00 15.00      A    C  
ATOM    496  CD2 LEU A  53      36.711  -5.994   4.350  1.00 15.00      A    C  
ATOM    497  C   LEU A  53      38.346  -2.130   5.495  1.00 15.00      A    C  
ATOM    498  O   LEU A  53      37.397  -1.880   6.238  1.00 15.00      A    O  
ATOM    499  N   ALA A  54      39.500  -1.474   5.547  1.00 15.00      A    N  
ATOM    500  HN  ALA A  54      40.218  -1.726   4.929  1.00 15.00      A    H  
ATOM    501  CA  ALA A  54      39.726  -0.395   6.496  1.00 15.00      A    C  
ATOM    502  CB  ALA A  54      41.212  -0.086   6.610  1.00 15.00      A    C  
ATOM    503  C   ALA A  54      38.948   0.851   6.077  1.00 15.00      A    C  
ATOM    504  O   ALA A  54      38.295   1.492   6.903  1.00 15.00      A    O  
ATOM    505  N   ASP A  55      39.013   1.185   4.788  1.00 15.00      A    N  
ATOM    506  HN  ASP A  55      39.559   0.642   4.174  1.00 15.00      A    H  
ATOM    507  CA  ASP A  55      38.299   2.348   4.268  1.00 15.00      A    C  
ATOM    508  CB  ASP A  55      38.813   2.802   2.882  1.00 15.00      A    C  
ATOM    509  CG  ASP A  55      38.091   2.203   1.676  1.00 15.00      A    C  
ATOM    510  OD1 ASP A  55      36.889   2.496   1.481  1.00 15.00      A    O  
ATOM    511  OD2 ASP A  55      38.738   1.472   0.895  1.00 15.00      A    O  
ATOM    512  C   ASP A  55      36.792   2.115   4.291  1.00 15.00      A    C  
ATOM    513  O   ASP A  55      36.020   3.020   4.621  1.00 15.00      A    O  
ATOM    514  N   ALA A  56      36.383   0.890   3.974  1.00 15.00      A    N  
ATOM    515  HN  ALA A  56      37.050   0.216   3.708  1.00 15.00      A    H  
ATOM    516  CA  ALA A  56      34.974   0.531   3.976  1.00 15.00      A    C  
ATOM    517  CB  ALA A  56      34.770  -0.880   3.444  1.00 15.00      A    C  
ATOM    518  C   ALA A  56      34.403   0.659   5.380  1.00 15.00      A    C  
ATOM    519  O   ALA A  56      33.282   1.127   5.557  1.00 15.00      A    O  
ATOM    520  N   ALA A  57      35.195   0.262   6.376  1.00 15.00      A    N  
ATOM    521  HN  ALA A  57      36.083  -0.099   6.162  1.00 15.00      A    H  
ATOM    522  CA  ALA A  57      34.778   0.339   7.773  1.00 15.00      A    C  
ATOM    523  CB  ALA A  57      35.835  -0.267   8.683  1.00 15.00      A    C  
ATOM    524  C   ALA A  57      34.488   1.783   8.172  1.00 15.00      A    C  
ATOM    525  O   ALA A  57      33.545   2.058   8.913  1.00 15.00      A    O  
ATOM    526  N   ARG A  58      35.293   2.706   7.657  1.00 15.00      A    N  
ATOM    527  HN  ARG A  58      36.024   2.424   7.064  1.00 15.00      A    H  
ATOM    528  CA  ARG A  58      35.117   4.123   7.947  1.00 15.00      A    C  
ATOM    529  CB  ARG A  58      36.356   4.916   7.505  1.00 15.00      A    C  
ATOM    530  CG  ARG A  58      36.720   6.092   8.408  1.00 15.00      A    C  
ATOM    531  CD  ARG A  58      35.765   7.268   8.237  1.00 15.00      A    C  
ATOM    532  NE  ARG A  58      36.140   8.147   7.124  1.00 15.00      A    N  
ATOM    533  HE  ARG A  58      37.021   8.579   7.173  1.00 15.00      A    H  
ATOM    534  CZ  ARG A  58      35.357   8.397   6.066  1.00 15.00      A    C  
ATOM    535  NH1 ARG A  58      34.158   7.829   5.967  1.00 15.00      A    N  
ATOM    536 HH11 ARG A  58      33.817   7.182   6.716  1.00 15.00      A    H  
ATOM    537 HH12 ARG A  58      33.549   8.025   5.140  1.00 15.00      A    H  
ATOM    538  NH2 ARG A  58      35.772   9.229   5.115  1.00 15.00      A    N  
ATOM    539 HH21 ARG A  58      36.703   9.693   5.190  1.00 15.00      A    H  
ATOM    540 HH22 ARG A  58      35.165   9.430   4.289  1.00 15.00      A    H  
ATOM    541  C   ARG A  58      33.878   4.647   7.228  1.00 15.00      A    C  
ATOM    542  O   ARG A  58      33.303   5.669   7.607  1.00 15.00      A    O  
ATOM    543  N   ARG A  59      33.469   3.937   6.188  1.00 15.00      A    N  
ATOM    544  HN  ARG A  59      33.965   3.125   5.937  1.00 15.00      A    H  
ATOM    545  CA  ARG A  59      32.307   4.323   5.405  1.00 15.00      A    C  
ATOM    546  CB  ARG A  59      32.538   4.053   3.916  1.00 15.00      A    C  
ATOM    547  CG  ARG A  59      33.642   4.907   3.308  1.00 15.00      A    C  
ATOM    548  CD  ARG A  59      33.750   4.707   1.805  1.00 15.00      A    C  
ATOM    549  NE  ARG A  59      34.342   3.418   1.452  1.00 15.00      A    N  
ATOM    550  HE  ARG A  59      35.283   3.254   1.726  1.00 15.00      A    H  
ATOM    551  CZ  ARG A  59      33.701   2.468   0.781  1.00 15.00      A    C  
ATOM    552  NH1 ARG A  59      32.454   2.665   0.383  1.00 15.00      A    N  
ATOM    553 HH11 ARG A  59      31.943   1.910  -0.150  1.00 15.00      A    H  
ATOM    554 HH12 ARG A  59      31.973   3.560   0.591  1.00 15.00      A    H  
ATOM    555  NH2 ARG A  59      34.315   1.330   0.490  1.00 15.00      A    N  
ATOM    556 HH21 ARG A  59      33.808   0.576  -0.044  1.00 15.00      A    H  
ATOM    557 HH22 ARG A  59      35.307   1.180   0.792  1.00 15.00      A    H  
ATOM    558  C   ARG A  59      31.034   3.641   5.904  1.00 15.00      A    C  
ATOM    559  O   ARG A  59      29.934   3.984   5.478  1.00 15.00      A    O  
ATOM    560  N   VAL A  60      31.183   2.685   6.823  1.00 15.00      A    N  
ATOM    561  HN  VAL A  60      32.086   2.443   7.121  1.00 15.00      A    H  
ATOM    562  CA  VAL A  60      30.029   1.981   7.384  1.00 15.00      A    C  
ATOM    563  CB  VAL A  60      30.439   0.781   8.270  1.00 15.00      A    C  
ATOM    564  CG1 VAL A  60      29.209   0.073   8.818  1.00 15.00      A    C  
ATOM    565  CG2 VAL A  60      31.296  -0.199   7.489  1.00 15.00      A    C  
ATOM    566  C   VAL A  60      29.190   2.953   8.207  1.00 15.00      A    C  
ATOM    567  O   VAL A  60      27.970   2.817   8.316  1.00 15.00      A    O  
ATOM    568  N   GLY A  61      29.856   3.958   8.764  1.00 15.00      A    N  
ATOM    569  HN  GLY A  61      30.827   4.016   8.640  1.00 15.00      A    H  
ATOM    570  CA  GLY A  61      29.169   4.960   9.551  1.00 15.00      A    C  
ATOM    571  C   GLY A  61      28.273   5.824   8.686  1.00 15.00      A    C  
ATOM    572  O   GLY A  61      27.445   6.578   9.192  1.00 15.00      A    O  
ATOM    573  N   GLN A  62      28.436   5.696   7.375  1.00 15.00      A    N  
ATOM    574  HN  GLN A  62      29.103   5.060   7.037  1.00 15.00      A    H  
ATOM    575  CA  GLN A  62      27.651   6.461   6.422  1.00 15.00      A    C  
ATOM    576  CB  GLN A  62      28.519   6.855   5.228  1.00 15.00      A    C  
ATOM    577  CG  GLN A  62      29.436   8.038   5.476  1.00 15.00      A    C  
ATOM    578  CD  GLN A  62      30.497   8.170   4.403  1.00 15.00      A    C  
ATOM    579  OE1 GLN A  62      31.038   7.174   3.923  1.00 15.00      A    O  
ATOM    580  NE2 GLN A  62      30.788   9.395   4.007  1.00 15.00      A    N  
ATOM    581 HE21 GLN A  62      30.315  10.144   4.423  1.00 15.00      A    H  
ATOM    582 HE22 GLN A  62      31.458   9.508   3.284  1.00 15.00      A    H  
ATOM    583  C   GLN A  62      26.451   5.664   5.925  1.00 15.00      A    C  
ATOM    584  O   GLN A  62      25.682   6.153   5.102  1.00 15.00      A    O  
ATOM    585  N   LEU A  63      26.288   4.442   6.418  1.00 15.00      A    N  
ATOM    586  HN  LEU A  63      26.919   4.103   7.091  1.00 15.00      A    H  
ATOM    587  CA  LEU A  63      25.180   3.600   5.989  1.00 15.00      A    C  
ATOM    588  CB  LEU A  63      25.672   2.459   5.097  1.00 15.00      A    C  
ATOM    589  CG  LEU A  63      25.661   2.704   3.587  1.00 15.00      A    C  
ATOM    590  CD1 LEU A  63      25.703   1.379   2.842  1.00 15.00      A    C  
ATOM    591  CD2 LEU A  63      24.446   3.519   3.168  1.00 15.00      A    C  
ATOM    592  C   LEU A  63      24.419   3.015   7.166  1.00 15.00      A    C  
ATOM    593  O   LEU A  63      24.988   2.745   8.226  1.00 15.00      A    O  
ATOM    594  N   GLN A  64      23.128   2.829   6.970  1.00 15.00      A    N  
ATOM    595  HN  GLN A  64      22.732   3.101   6.113  1.00 15.00      A    H  
ATOM    596  CA  GLN A  64      22.276   2.249   7.985  1.00 15.00      A    C  
ATOM    597  CB  GLN A  64      21.753   3.319   8.944  1.00 15.00      A    C  
ATOM    598  CG  GLN A  64      21.120   2.750  10.200  1.00 15.00      A    C  
ATOM    599  CD  GLN A  64      20.278   3.760  10.948  1.00 15.00      A    C  
ATOM    600  OE1 GLN A  64      20.575   4.952  10.963  1.00 15.00      A    O  
ATOM    601  NE2 GLN A  64      19.213   3.285  11.569  1.00 15.00      A    N  
ATOM    602 HE21 GLN A  64      19.035   2.323  11.508  1.00 15.00      A    H  
ATOM    603 HE22 GLN A  64      18.639   3.915  12.062  1.00 15.00      A    H  
ATOM    604  C   GLN A  64      21.113   1.508   7.340  1.00 15.00      A    C  
ATOM    605  O   GLN A  64      20.507   2.000   6.386  1.00 15.00      A    O  
ATOM    606  N   LEU A  65      20.833   0.320   7.850  1.00 15.00      A    N  
ATOM    607  HN  LEU A  65      21.371  -0.014   8.600  1.00 15.00      A    H  
ATOM    608  CA  LEU A  65      19.731  -0.490   7.358  1.00 15.00      A    C  
ATOM    609  CB  LEU A  65      20.035  -1.980   7.553  1.00 15.00      A    C  
ATOM    610  CG  LEU A  65      21.250  -2.531   6.797  1.00 15.00      A    C  
ATOM    611  CD1 LEU A  65      21.421  -4.018   7.065  1.00 15.00      A    C  
ATOM    612  CD2 LEU A  65      21.124  -2.265   5.306  1.00 15.00      A    C  
ATOM    613  C   LEU A  65      18.495  -0.099   8.147  1.00 15.00      A    C  
ATOM    614  O   LEU A  65      18.575   0.065   9.365  1.00 15.00      A    O  
ATOM    615  N   VAL A  66      17.364   0.079   7.478  1.00 15.00      A    N  
ATOM    616  HN  VAL A  66      17.338  -0.078   6.507  1.00 15.00      A    H  
ATOM    617  CA  VAL A  66      16.159   0.499   8.178  1.00 15.00      A    C  
ATOM    618  CB  VAL A  66      15.933   2.020   8.063  1.00 15.00      A    C  
ATOM    619  CG1 VAL A  66      16.915   2.776   8.940  1.00 15.00      A    C  
ATOM    620  CG2 VAL A  66      16.049   2.470   6.616  1.00 15.00      A    C  
ATOM    621  C   VAL A  66      14.892  -0.218   7.734  1.00 15.00      A    C  
ATOM    622  O   VAL A  66      14.773  -0.689   6.602  1.00 15.00      A    O  
ATOM    623  N   THR A  67      13.963  -0.307   8.675  1.00 15.00      A    N  
ATOM    624  HN  THR A  67      14.168   0.047   9.569  1.00 15.00      A    H  
ATOM    625  CA  THR A  67      12.660  -0.905   8.447  1.00 15.00      A    C  
ATOM    626  CB  THR A  67      12.302  -1.890   9.582  1.00 15.00      A    C  
ATOM    627  OG1 THR A  67      13.350  -2.853   9.739  1.00 15.00      A    O  
ATOM    628  HG1 THR A  67      14.200  -2.451   9.505  1.00 15.00      A    H  
ATOM    629  CG2 THR A  67      11.001  -2.617   9.283  1.00 15.00      A    C  
ATOM    630  C   THR A  67      11.643   0.226   8.449  1.00 15.00      A    C  
ATOM    631  O   THR A  67      10.614   0.177   7.770  1.00 15.00      A    O  
ATOM    632  N   HIS A  68      11.974   1.261   9.211  1.00 15.00      A    N  
ATOM    633  HN  HIS A  68      12.829   1.240   9.695  1.00 15.00      A    H  
ATOM    634  CA  HIS A  68      11.132   2.433   9.350  1.00 15.00      A    C  
ATOM    635  CB  HIS A  68      10.584   2.522  10.775  1.00 15.00      A    C  
ATOM    636  CG  HIS A  68       9.835   1.301  11.213  1.00 15.00      A    C  
ATOM    637  ND1 HIS A  68      10.364   0.430  12.134  1.00 15.00      A    N  
ATOM    638  CD2 HIS A  68       8.624   0.847  10.812  1.00 15.00      A    C  
ATOM    639  CE1 HIS A  68       9.469  -0.531  12.274  1.00 15.00      A    C  
ATOM    640  NE2 HIS A  68       8.403  -0.321  11.494  1.00 15.00      A    N  
ATOM    641  HE2 HIS A  68       7.614  -0.897  11.417  1.00 15.00      A    H  
ATOM    642  C   HIS A  68      11.945   3.678   9.023  1.00 15.00      A    C  
ATOM    643  O   HIS A  68      12.999   3.919   9.616  1.00 15.00      A    O  
ATOM    644  N   THR A  69      11.458   4.459   8.080  1.00 15.00      A    N  
ATOM    645  HN  THR A  69      10.606   4.217   7.653  1.00 15.00      A    H  
ATOM    646  CA  THR A  69      12.147   5.665   7.656  1.00 15.00      A    C  
ATOM    647  CB  THR A  69      12.378   5.641   6.133  1.00 15.00      A    C  
ATOM    648  OG1 THR A  69      11.214   5.104   5.484  1.00 15.00      A    O  
ATOM    649  HG1 THR A  69      10.464   5.146   6.081  1.00 15.00      A    H  
ATOM    650  CG2 THR A  69      13.589   4.795   5.781  1.00 15.00      A    C  
ATOM    651  C   THR A  69      11.347   6.912   8.003  1.00 15.00      A    C  
ATOM    652  O   THR A  69      10.120   6.922   7.896  1.00 15.00      A    O  
ATOM    653  N   LEU A  70      12.042   7.953   8.437  1.00 15.00      A    N  
ATOM    654  HN  LEU A  70      13.016   7.868   8.552  1.00 15.00      A    H  
ATOM    655  CA  LEU A  70      11.395   9.216   8.764  1.00 15.00      A    C  
ATOM    656  CB  LEU A  70      12.032   9.847  10.006  1.00 15.00      A    C  
ATOM    657  CG  LEU A  70      11.318  11.072  10.588  1.00 15.00      A    C  
ATOM    658  CD1 LEU A  70       9.865  10.752  10.901  1.00 15.00      A    C  
ATOM    659  CD2 LEU A  70      12.035  11.571  11.828  1.00 15.00      A    C  
ATOM    660  C   LEU A  70      11.507  10.157   7.568  1.00 15.00      A    C  
ATOM    661  O   LEU A  70      10.966  11.257   7.563  1.00 15.00      A    O  
ATOM    662  N   LYS A  71      12.213   9.683   6.546  1.00 15.00      A    N  
ATOM    663  HN  LYS A  71      12.600   8.790   6.624  1.00 15.00      A    H  
ATOM    664  CA  LYS A  71      12.428  10.438   5.317  1.00 15.00      A    C  
ATOM    665  CB  LYS A  71      13.434   9.730   4.406  1.00 15.00      A    C  
ATOM    666  CG  LYS A  71      14.780  10.423   4.328  1.00 15.00      A    C  
ATOM    667  CD  LYS A  71      14.692  11.717   3.540  1.00 15.00      A    C  
ATOM    668  CE  LYS A  71      15.904  12.595   3.795  1.00 15.00      A    C  
ATOM    669  NZ  LYS A  71      15.763  13.396   5.044  1.00 15.00      A    N  
ATOM    670  HZ1 LYS A  71      16.666  13.843   5.284  1.00 15.00      A    H  
ATOM    671  HZ2 LYS A  71      15.465  12.794   5.835  1.00 15.00      A    H  
ATOM    672  HZ3 LYS A  71      15.048  14.148   4.909  1.00 15.00      A    H  
ATOM    673  C   LYS A  71      11.136  10.763   4.560  1.00 15.00      A    C  
ATOM    674  O   LYS A  71      10.950  11.907   4.149  1.00 15.00      A    O  
ATOM    675  N   PRO A  72      10.238   9.772   4.320  1.00 15.00      A    N  
ATOM    676  CA  PRO A  72       8.966  10.010   3.619  1.00 15.00      A    C  
ATOM    677  CB  PRO A  72       8.229   8.676   3.770  1.00 15.00      A    C  
ATOM    678  CG  PRO A  72       9.316   7.672   3.887  1.00 15.00      A    C  
ATOM    679  CD  PRO A  72      10.407   8.344   4.666  1.00 15.00      A    C  
ATOM    680  C   PRO A  72       8.147  11.122   4.271  1.00 15.00      A    C  
ATOM    681  O   PRO A  72       7.311  11.758   3.627  1.00 15.00      A    O  
ATOM    682  N   ILE A  73       8.403  11.352   5.550  1.00 15.00      A    N  
ATOM    683  HN  ILE A  73       9.098  10.829   5.995  1.00 15.00      A    H  
ATOM    684  CA  ILE A  73       7.706  12.370   6.304  1.00 15.00      A    C  
ATOM    685  CB  ILE A  73       7.447  11.911   7.758  1.00 15.00      A    C  
ATOM    686  CG1 ILE A  73       7.168  10.399   7.777  1.00 15.00      A    C  
ATOM    687  CG2 ILE A  73       6.262  12.667   8.348  1.00 15.00      A    C  
ATOM    688  CD1 ILE A  73       6.897   9.819   9.147  1.00 15.00      A    C  
ATOM    689  C   ILE A  73       8.506  13.667   6.285  1.00 15.00      A    C  
ATOM    690  O   ILE A  73       8.955  14.146   7.326  1.00 15.00      A    O  
ATOM    691  N   HIS A  74       8.660  14.205   5.067  1.00 15.00      A    N  
ATOM    692  HN  HIS A  74       8.258  13.732   4.308  1.00 15.00      A    H  
ATOM    693  CA  HIS A  74       9.405  15.443   4.797  1.00 15.00      A    C  
ATOM    694  CB  HIS A  74       9.136  16.539   5.842  1.00 15.00      A    C  
ATOM    695  CG  HIS A  74       9.265  17.936   5.321  1.00 15.00      A    C  
ATOM    696  ND1 HIS A  74      10.258  18.773   5.765  1.00 15.00      A    N  
ATOM    697  CD2 HIS A  74       8.503  18.591   4.411  1.00 15.00      A    C  
ATOM    698  CE1 HIS A  74      10.085  19.911   5.123  1.00 15.00      A    C  
ATOM    699  NE2 HIS A  74       9.035  19.846   4.295  1.00 15.00      A    N  
ATOM    700  HE2 HIS A  74       8.715  20.559   3.709  1.00 15.00      A    H  
ATOM    701  C   HIS A  74      10.898  15.150   4.633  1.00 15.00      A    C  
ATOM    702  O   HIS A  74      11.548  14.653   5.548  1.00 15.00      A    O  
ATOM    703  N   PRO A  75      11.460  15.460   3.457  1.00 15.00      A    N  
ATOM    704  CA  PRO A  75      12.874  15.203   3.161  1.00 15.00      A    C  
ATOM    705  CB  PRO A  75      12.987  15.520   1.669  1.00 15.00      A    C  
ATOM    706  CG  PRO A  75      11.894  16.496   1.411  1.00 15.00      A    C  
ATOM    707  CD  PRO A  75      10.768  16.108   2.331  1.00 15.00      A    C  
ATOM    708  C   PRO A  75      13.807  16.102   3.959  1.00 15.00      A    C  
ATOM    709  O   PRO A  75      14.938  15.721   4.265  1.00 15.00      A    O  
ATOM    710  N   ASP A  76      13.327  17.282   4.313  1.00 15.00      A    N  
ATOM    711  HN  ASP A  76      12.410  17.527   4.059  1.00 15.00      A    H  
ATOM    712  CA  ASP A  76      14.128  18.233   5.067  1.00 15.00      A    C  
ATOM    713  CB  ASP A  76      13.532  19.637   4.956  1.00 15.00      A    C  
ATOM    714  CG  ASP A  76      13.324  20.057   3.512  1.00 15.00      A    C  
ATOM    715  OD1 ASP A  76      14.316  20.409   2.845  1.00 15.00      A    O  
ATOM    716  OD2 ASP A  76      12.166  20.018   3.042  1.00 15.00      A    O  
ATOM    717  C   ASP A  76      14.252  17.796   6.525  1.00 15.00      A    C  
ATOM    718  O   ASP A  76      15.094  18.298   7.273  1.00 15.00      A    O  
ATOM    719  N   ALA A  77      13.416  16.839   6.918  1.00 15.00      A    N  
ATOM    720  HN  ALA A  77      12.767  16.480   6.276  1.00 15.00      A    H  
ATOM    721  CA  ALA A  77      13.431  16.315   8.272  1.00 15.00      A    C  
ATOM    722  CB  ALA A  77      12.160  15.527   8.559  1.00 15.00      A    C  
ATOM    723  C   ALA A  77      14.667  15.449   8.518  1.00 15.00      A    C  
ATOM    724  O   ALA A  77      15.058  14.634   7.673  1.00 15.00      A    O  
ATOM    725  N   ARG A  78      15.284  15.650   9.672  1.00 15.00      A    N  
ATOM    726  HN  ARG A  78      14.932  16.333  10.284  1.00 15.00      A    H  
ATOM    727  CA  ARG A  78      16.462  14.902  10.072  1.00 15.00      A    C  
ATOM    728  CB  ARG A  78      17.692  15.813  10.140  1.00 15.00      A    C  
ATOM    729  CG  ARG A  78      18.417  15.988   8.817  1.00 15.00      A    C  
ATOM    730  CD  ARG A  78      18.271  17.404   8.282  1.00 15.00      A    C  
ATOM    731  NE  ARG A  78      18.881  18.400   9.168  1.00 15.00      A    N  
ATOM    732  HE  ARG A  78      18.417  18.588  10.013  1.00 15.00      A    H  
ATOM    733  CZ  ARG A  78      20.012  19.053   8.893  1.00 15.00      A    C  
ATOM    734  NH1 ARG A  78      20.667  18.807   7.762  1.00 15.00      A    N  
ATOM    735 HH11 ARG A  78      20.296  18.106   7.085  1.00 15.00      A    H  
ATOM    736 HH12 ARG A  78      21.551  19.313   7.544  1.00 15.00      A    H  
ATOM    737  NH2 ARG A  78      20.483  19.961   9.743  1.00 15.00      A    N  
ATOM    738 HH21 ARG A  78      21.366  20.471   9.532  1.00 15.00      A    H  
ATOM    739 HH22 ARG A  78      19.968  20.170  10.626  1.00 15.00      A    H  
ATOM    740  C   ARG A  78      16.221  14.263  11.431  1.00 15.00      A    C  
ATOM    741  O   ARG A  78      16.502  14.862  12.469  1.00 15.00      A    O  
ATOM    742  N   GLY A  79      15.665  13.065  11.418  1.00 15.00      A    N  
ATOM    743  HN  GLY A  79      15.448  12.646  10.563  1.00 15.00      A    H  
ATOM    744  CA  GLY A  79      15.388  12.364  12.652  1.00 15.00      A    C  
ATOM    745  C   GLY A  79      16.124  11.046  12.722  1.00 15.00      A    C  
ATOM    746  O   GLY A  79      17.061  10.812  11.961  1.00 15.00      A    O  
ATOM    747  N   SER A  80      15.684  10.177  13.616  1.00 15.00      A    N  
ATOM    748  HN  SER A  80      14.911  10.411  14.172  1.00 15.00      A    H  
ATOM    749  CA  SER A  80      16.316   8.884  13.792  1.00 15.00      A    C  
ATOM    750  CB  SER A  80      16.369   8.525  15.284  1.00 15.00      A    C  
ATOM    751  OG  SER A  80      16.776   7.182  15.483  1.00 15.00      A    O  
ATOM    752  HG  SER A  80      16.195   6.595  14.989  1.00 15.00      A    H  
ATOM    753  C   SER A  80      15.600   7.785  13.014  1.00 15.00      A    C  
ATOM    754  O   SER A  80      14.423   7.511  13.243  1.00 15.00      A    O  
ATOM    755  N   ASN A  81      16.317   7.169  12.085  1.00 15.00      A    N  
ATOM    756  HN  ASN A  81      17.238   7.463  11.923  1.00 15.00      A    H  
ATOM    757  CA  ASN A  81      15.777   6.064  11.300  1.00 15.00      A    C  
ATOM    758  CB  ASN A  81      16.504   5.959   9.956  1.00 15.00      A    C  
ATOM    759  CG  ASN A  81      16.016   6.945   8.905  1.00 15.00      A    C  
ATOM    760  OD1 ASN A  81      14.830   7.278   8.837  1.00 15.00      A    O  
ATOM    761  ND2 ASN A  81      16.937   7.420   8.076  1.00 15.00      A    N  
ATOM    762 HD21 ASN A  81      17.864   7.117   8.190  1.00 15.00      A    H  
ATOM    763 HD22 ASN A  81      16.654   8.046   7.381  1.00 15.00      A    H  
ATOM    764  C   ASN A  81      15.978   4.785  12.109  1.00 15.00      A    C  
ATOM    765  O   ASN A  81      16.979   4.659  12.819  1.00 15.00      A    O  
ATOM    766  N   LEU A  82      15.053   3.833  12.012  1.00 15.00      A    N  
ATOM    767  HN  LEU A  82      14.304   3.944  11.390  1.00 15.00      A    H  
ATOM    768  CA  LEU A  82      15.162   2.610  12.799  1.00 15.00      A    C  
ATOM    769  CB  LEU A  82      14.210   2.645  13.997  1.00 15.00      A    C  
ATOM    770  CG  LEU A  82      14.651   3.508  15.180  1.00 15.00      A    C  
ATOM    771  CD1 LEU A  82      13.548   3.596  16.226  1.00 15.00      A    C  
ATOM    772  CD2 LEU A  82      15.934   2.964  15.792  1.00 15.00      A    C  
ATOM    773  C   LEU A  82      14.948   1.334  11.991  1.00 15.00      A    C  
ATOM    774  O   LEU A  82      14.359   1.348  10.909  1.00 15.00      A    O  
ATOM    775  N   HIS A  83      15.435   0.233  12.554  1.00 15.00      A    N  
ATOM    776  HN  HIS A  83      15.878   0.310  13.424  1.00 15.00      A    H  
ATOM    777  CA  HIS A  83      15.333  -1.087  11.945  1.00 15.00      A    C  
ATOM    778  CB  HIS A  83      16.676  -1.464  11.309  1.00 15.00      A    C  
ATOM    779  CG  HIS A  83      16.626  -2.637  10.371  1.00 15.00      A    C  
ATOM    780  ND1 HIS A  83      16.070  -2.531   9.122  1.00 15.00      A    N  
ATOM    781  CD2 HIS A  83      17.100  -3.896  10.538  1.00 15.00      A    C  
ATOM    782  CE1 HIS A  83      16.217  -3.712   8.554  1.00 15.00      A    C  
ATOM    783  NE2 HIS A  83      16.834  -4.568   9.372  1.00 15.00      A    N  
ATOM    784  HE2 HIS A  83      17.063  -5.498   9.175  1.00 15.00      A    H  
ATOM    785  C   HIS A  83      14.974  -2.094  13.036  1.00 15.00      A    C  
ATOM    786  O   HIS A  83      15.757  -2.983  13.370  1.00 15.00      A    O  
ATOM    787  N   SER A  84      13.799  -1.924  13.615  1.00 15.00      A    N  
ATOM    788  HN  SER A  84      13.223  -1.190  13.323  1.00 15.00      A    H  
ATOM    789  CA  SER A  84      13.345  -2.801  14.680  1.00 15.00      A    C  
ATOM    790  CB  SER A  84      13.317  -2.028  16.001  1.00 15.00      A    C  
ATOM    791  OG  SER A  84      13.264  -0.628  15.761  1.00 15.00      A    O  
ATOM    792  HG  SER A  84      12.349  -0.364  15.633  1.00 15.00      A    H  
ATOM    793  C   SER A  84      11.965  -3.370  14.373  1.00 15.00      A    C  
ATOM    794  O   SER A  84      11.036  -2.629  14.048  1.00 15.00      A    O  
ATOM    795  N   LEU A  85      11.842  -4.686  14.462  1.00 15.00      A    N  
ATOM    796  HN  LEU A  85      12.619  -5.224  14.705  1.00 15.00      A    H  
ATOM    797  CA  LEU A  85      10.573  -5.349  14.203  1.00 15.00      A    C  
ATOM    798  CB  LEU A  85      10.792  -6.824  13.848  1.00 15.00      A    C  
ATOM    799  CG  LEU A  85      11.248  -7.123  12.417  1.00 15.00      A    C  
ATOM    800  CD1 LEU A  85      12.721  -6.788  12.231  1.00 15.00      A    C  
ATOM    801  CD2 LEU A  85      10.975  -8.577  12.063  1.00 15.00      A    C  
ATOM    802  C   LEU A  85       9.667  -5.237  15.424  1.00 15.00      A    C  
ATOM    803  O   LEU A  85      10.093  -5.529  16.543  1.00 15.00      A    O  
ATOM    804  N   PRO A  86       8.417  -4.789  15.234  1.00 15.00      A    N  
ATOM    805  CA  PRO A  86       7.460  -4.650  16.331  1.00 15.00      A    C  
ATOM    806  CB  PRO A  86       6.252  -3.971  15.675  1.00 15.00      A    C  
ATOM    807  CG  PRO A  86       6.371  -4.297  14.228  1.00 15.00      A    C  
ATOM    808  CD  PRO A  86       7.842  -4.388  13.940  1.00 15.00      A    C  
ATOM    809  C   PRO A  86       7.065  -6.011  16.892  1.00 15.00      A    C  
ATOM    810  O   PRO A  86       6.960  -6.990  16.155  1.00 15.00      A    O  
ATOM    811  N   GLN A  87       6.864  -6.074  18.200  1.00 15.00      A    N  
ATOM    812  HN  GLN A  87       6.977  -5.269  18.742  1.00 15.00      A    H  
ATOM    813  CA  GLN A  87       6.478  -7.318  18.845  1.00 15.00      A    C  
ATOM    814  CB  GLN A  87       6.657  -7.229  20.363  1.00 15.00      A    C  
ATOM    815  CG  GLN A  87       8.109  -7.130  20.811  1.00 15.00      A    C  
ATOM    816  CD  GLN A  87       8.935  -8.336  20.398  1.00 15.00      A    C  
ATOM    817  OE1 GLN A  87       8.426  -9.452  20.317  1.00 15.00      A    O  
ATOM    818  NE2 GLN A  87      10.214  -8.121  20.133  1.00 15.00      A    N  
ATOM    819 HE21 GLN A  87      10.558  -7.209  20.217  1.00 15.00      A    H  
ATOM    820 HE22 GLN A  87      10.760  -8.885  19.856  1.00 15.00      A    H  
ATOM    821  C   GLN A  87       5.041  -7.682  18.494  1.00 15.00      A    C  
ATOM    822  O   GLN A  87       4.175  -6.808  18.411  1.00 15.00      A    O  
ATOM    823  N   ALA A  88       4.807  -8.966  18.268  1.00 15.00      A    N  
ATOM    824  HN  ALA A  88       5.547  -9.601  18.340  1.00 15.00      A    H  
ATOM    825  CA  ALA A  88       3.483  -9.459  17.922  1.00 15.00      A    C  
ATOM    826  CB  ALA A  88       3.544 -10.943  17.586  1.00 15.00      A    C  
ATOM    827  C   ALA A  88       2.496  -9.204  19.059  1.00 15.00      A    C  
ATOM    828  O   ALA A  88       2.688  -9.689  20.175  1.00 15.00      A    O  
ATOM    829  N   PRO A  89       1.442  -8.412  18.797  1.00 15.00      A    N  
ATOM    830  CA  PRO A  89       0.426  -8.090  19.803  1.00 15.00      A    C  
ATOM    831  CB  PRO A  89      -0.432  -7.024  19.115  1.00 15.00      A    C  
ATOM    832  CG  PRO A  89      -0.236  -7.264  17.659  1.00 15.00      A    C  
ATOM    833  CD  PRO A  89       1.172  -7.758  17.506  1.00 15.00      A    C  
ATOM    834  C   PRO A  89      -0.434  -9.297  20.176  1.00 15.00      A    C  
ATOM    835  O   PRO A  89      -0.621 -10.212  19.375  1.00 15.00      A    O  
ATOM    836  N   GLY A  90      -0.978  -9.273  21.389  1.00 15.00      A    N  
ATOM    837  HN  GLY A  90      -0.814  -8.505  21.971  1.00 15.00      A    H  
ATOM    838  CA  GLY A  90      -1.817 -10.362  21.853  1.00 15.00      A    C  
ATOM    839  C   GLY A  90      -3.257 -10.183  21.418  1.00 15.00      A    C  
ATOM    840  O   GLY A  90      -4.139 -10.935  21.828  1.00 15.00      A    O  
ATOM    841  N   GLN A  91      -3.488  -9.166  20.598  1.00 15.00      A    N  
ATOM    842  HN  GLN A  91      -2.738  -8.602  20.325  1.00 15.00      A    H  
ATOM    843  CA  GLN A  91      -4.814  -8.868  20.081  1.00 15.00      A    C  
ATOM    844  CB  GLN A  91      -5.106  -7.371  20.198  1.00 15.00      A    C  
ATOM    845  CG  GLN A  91      -5.630  -6.945  21.557  1.00 15.00      A    C  
ATOM    846  CD  GLN A  91      -5.452  -5.462  21.816  1.00 15.00      A    C  
ATOM    847  OE1 GLN A  91      -4.490  -4.848  21.360  1.00 15.00      A    O  
ATOM    848  NE2 GLN A  91      -6.380  -4.876  22.552  1.00 15.00      A    N  
ATOM    849 HE21 GLN A  91      -7.122  -5.423  22.882  1.00 15.00      A    H  
ATOM    850 HE22 GLN A  91      -6.284  -3.921  22.738  1.00 15.00      A    H  
ATOM    851  C   GLN A  91      -4.924  -9.305  18.623  1.00 15.00      A    C  
ATOM    852  O   GLN A  91      -4.355  -8.671  17.733  1.00 15.00      A    O  
ATOM    853  N   PRO A  92      -5.646 -10.408  18.369  1.00 15.00      A    N  
ATOM    854  CA  PRO A  92      -5.835 -10.944  17.015  1.00 15.00      A    C  
ATOM    855  CB  PRO A  92      -6.573 -12.267  17.259  1.00 15.00      A    C  
ATOM    856  CG  PRO A  92      -7.251 -12.082  18.573  1.00 15.00      A    C  
ATOM    857  CD  PRO A  92      -6.334 -11.220  19.387  1.00 15.00      A    C  
ATOM    858  C   PRO A  92      -6.691 -10.023  16.146  1.00 15.00      A    C  
ATOM    859  O   PRO A  92      -7.692  -9.473  16.607  1.00 15.00      A    O  
ATOM    860  N   GLY A  93      -6.295  -9.859  14.891  1.00 15.00      A    N  
ATOM    861  HN  GLY A  93      -5.486 -10.313  14.576  1.00 15.00      A    H  
ATOM    862  CA  GLY A  93      -7.044  -9.011  13.986  1.00 15.00      A    C  
ATOM    863  C   GLY A  93      -6.172  -7.970  13.320  1.00 15.00      A    C  
ATOM    864  O   GLY A  93      -6.134  -7.874  12.095  1.00 15.00      A    O  
ATOM    865  N   LEU A  94      -5.459  -7.198  14.127  1.00 15.00      A    N  
ATOM    866  HN  LEU A  94      -5.517  -7.334  15.095  1.00 15.00      A    H  
ATOM    867  CA  LEU A  94      -4.589  -6.156  13.608  1.00 15.00      A    C  
ATOM    868  CB  LEU A  94      -4.690  -4.870  14.442  1.00 15.00      A    C  
ATOM    869  CG  LEU A  94      -4.313  -4.970  15.925  1.00 15.00      A    C  
ATOM    870  CD1 LEU A  94      -3.739  -3.651  16.418  1.00 15.00      A    C  
ATOM    871  CD2 LEU A  94      -5.519  -5.371  16.761  1.00 15.00      A    C  
ATOM    872  C   LEU A  94      -3.141  -6.627  13.510  1.00 15.00      A    C  
ATOM    873  O   LEU A  94      -2.571  -7.144  14.472  1.00 15.00      A    O  
ATOM    874  N   ALA A  95      -2.564  -6.459  12.332  1.00 15.00      A    N  
ATOM    875  HN  ALA A  95      -3.087  -6.065  11.601  1.00 15.00      A    H  
ATOM    876  CA  ALA A  95      -1.182  -6.833  12.076  1.00 15.00      A    C  
ATOM    877  CB  ALA A  95      -1.127  -8.112  11.251  1.00 15.00      A    C  
ATOM    878  C   ALA A  95      -0.497  -5.697  11.330  1.00 15.00      A    C  
ATOM    879  O   ALA A  95      -1.115  -4.659  11.094  1.00 15.00      A    O  
ATOM    880  N   GLY A  96       0.765  -5.881  10.967  1.00 15.00      A    N  
ATOM    881  HN  GLY A  96       1.222  -6.722  11.186  1.00 15.00      A    H  
ATOM    882  CA  GLY A  96       1.467  -4.849  10.238  1.00 15.00      A    C  
ATOM    883  C   GLY A  96       2.909  -4.659  10.670  1.00 15.00      A    C  
ATOM    884  O   GLY A  96       3.176  -4.233  11.792  1.00 15.00      A    O  
ATOM    885  N   SER A  97       3.829  -5.016   9.777  1.00 15.00      A    N  
ATOM    886  HN  SER A  97       3.530  -5.434   8.944  1.00 15.00      A    H  
ATOM    887  CA  SER A  97       5.263  -4.847  10.003  1.00 15.00      A    C  
ATOM    888  CB  SER A  97       5.587  -3.423  10.494  1.00 15.00      A    C  
ATOM    889  OG  SER A  97       6.913  -3.042  10.170  1.00 15.00      A    O  
ATOM    890  HG  SER A  97       7.518  -3.735  10.455  1.00 15.00      A    H  
ATOM    891  C   SER A  97       5.875  -5.904  10.927  1.00 15.00      A    C  
ATOM    892  O   SER A  97       7.019  -5.757  11.349  1.00 15.00      A    O  
ATOM    893  N   HIS A  98       5.151  -6.977  11.223  1.00 15.00      A    N  
ATOM    894  HN  HIS A  98       4.242  -7.086  10.838  1.00 15.00      A    H  
ATOM    895  CA  HIS A  98       5.705  -8.016  12.104  1.00 15.00      A    C  
ATOM    896  CB  HIS A  98       5.081  -8.049  13.510  1.00 15.00      A    C  
ATOM    897  CG  HIS A  98       3.578  -8.056  13.572  1.00 15.00      A    C  
ATOM    898  ND1 HIS A  98       2.852  -9.221  13.453  1.00 15.00      A    N  
ATOM    899  CD2 HIS A  98       2.729  -7.023  13.790  1.00 15.00      A    C  
ATOM    900  CE1 HIS A  98       1.587  -8.871  13.606  1.00 15.00      A    C  
ATOM    901  NE2 HIS A  98       1.465  -7.555  13.813  1.00 15.00      A    N  
ATOM    902  HE2 HIS A  98       0.634  -7.066  13.975  1.00 15.00      A    H  
ATOM    903  C   HIS A  98       5.751  -9.390  11.450  1.00 15.00      A    C  
ATOM    904  O   HIS A  98       6.563 -10.245  11.820  1.00 15.00      A    O  
ATOM    905  N   GLU A  99       4.900  -9.583  10.455  1.00 15.00      A    N  
ATOM    906  HN  GLU A  99       4.274  -8.858  10.216  1.00 15.00      A    H  
ATOM    907  CA  GLU A  99       4.833 -10.831   9.720  1.00 15.00      A    C  
ATOM    908  CB  GLU A  99       3.448 -11.007   9.077  1.00 15.00      A    C  
ATOM    909  CG  GLU A  99       2.312 -10.297   9.808  1.00 15.00      A    C  
ATOM    910  CD  GLU A  99       2.230  -8.810   9.471  1.00 15.00      A    C  
ATOM    911  OE1 GLU A  99       2.905  -7.993  10.158  1.00 15.00      A    O  
ATOM    912  OE2 GLU A  99       1.498  -8.456   8.523  1.00 15.00      A    O  
ATOM    913  C   GLU A  99       5.915 -10.844   8.650  1.00 15.00      A    C  
ATOM    914  O   GLU A  99       5.939 -11.709   7.767  1.00 15.00      A    O  
ATOM    915  N   LEU A 100       6.819  -9.878   8.748  1.00 15.00      A    N  
ATOM    916  HN  LEU A 100       6.756  -9.245   9.498  1.00 15.00      A    H  
ATOM    917  CA  LEU A 100       7.915  -9.741   7.807  1.00 15.00      A    C  
ATOM    918  CB  LEU A 100       8.195  -8.262   7.524  1.00 15.00      A    C  
ATOM    919  CG  LEU A 100       7.046  -7.449   6.920  1.00 15.00      A    C  
ATOM    920  CD1 LEU A 100       7.468  -5.999   6.727  1.00 15.00      A    C  
ATOM    921  CD2 LEU A 100       6.588  -8.056   5.602  1.00 15.00      A    C  
ATOM    922  C   LEU A 100       9.175 -10.407   8.346  1.00 15.00      A    C  
ATOM    923  O   LEU A 100      10.127  -9.732   8.725  1.00 15.00      A    O  
ATOM    924  N   GLY A 101       9.164 -11.732   8.393  1.00 15.00      A    N  
ATOM    925  HN  GLY A 101       8.369 -12.214   8.100  1.00 15.00      A    H  
ATOM    926  CA  GLY A 101      10.319 -12.464   8.879  1.00 15.00      A    C  
ATOM    927  C   GLY A 101      11.351 -12.650   7.788  1.00 15.00      A    C  
ATOM    928  O   GLY A 101      12.062 -11.709   7.435  1.00 15.00      A    O  
ATOM    929  N   ASP A 102      11.412 -13.859   7.232  1.00 15.00      A    N  
ATOM    930  HN  ASP A 102      10.844 -14.571   7.586  1.00 15.00      A    H  
ATOM    931  CA  ASP A 102      12.344 -14.181   6.141  1.00 15.00      A    C  
ATOM    932  CB  ASP A 102      12.406 -15.701   5.917  1.00 15.00      A    C  
ATOM    933  CG  ASP A 102      12.944 -16.478   7.104  1.00 15.00      A    C  
ATOM    934  OD1 ASP A 102      13.668 -15.885   7.931  1.00 15.00      A    O  
ATOM    935  OD2 ASP A 102      12.632 -17.683   7.211  1.00 15.00      A    O  
ATOM    936  C   ASP A 102      11.900 -13.500   4.842  1.00 15.00      A    C  
ATOM    937  O   ASP A 102      12.136 -14.002   3.746  1.00 15.00      A    O  
ATOM    938  N   ARG A 103      11.256 -12.349   4.982  1.00 15.00      A    N  
ATOM    939  HN  ARG A 103      11.134 -11.990   5.888  1.00 15.00      A    H  
ATOM    940  CA  ARG A 103      10.760 -11.579   3.854  1.00 15.00      A    C  
ATOM    941  CB  ARG A 103       9.246 -11.785   3.690  1.00 15.00      A    C  
ATOM    942  CG  ARG A 103       8.449 -11.657   4.981  1.00 15.00      A    C  
ATOM    943  CD  ARG A 103       6.966 -11.931   4.766  1.00 15.00      A    C  
ATOM    944  NE  ARG A 103       6.716 -13.296   4.295  1.00 15.00      A    N  
ATOM    945  HE  ARG A 103       7.164 -13.568   3.465  1.00 15.00      A    H  
ATOM    946  CZ  ARG A 103       5.919 -14.175   4.916  1.00 15.00      A    C  
ATOM    947  NH1 ARG A 103       5.294 -13.843   6.044  1.00 15.00      A    N  
ATOM    948 HH11 ARG A 103       4.673 -14.530   6.523  1.00 15.00      A    H  
ATOM    949 HH12 ARG A 103       5.421 -12.888   6.459  1.00 15.00      A    H  
ATOM    950  NH2 ARG A 103       5.754 -15.394   4.405  1.00 15.00      A    N  
ATOM    951 HH21 ARG A 103       5.135 -16.085   4.882  1.00 15.00      A    H  
ATOM    952 HH22 ARG A 103       6.241 -15.665   3.524  1.00 15.00      A    H  
ATOM    953  C   ARG A 103      11.084 -10.103   4.062  1.00 15.00      A    C  
ATOM    954  O   ARG A 103      10.395  -9.218   3.553  1.00 15.00      A    O  
ATOM    955  N   LEU A 104      12.140  -9.853   4.828  1.00 15.00      A    N  
ATOM    956  HN  LEU A 104      12.646 -10.606   5.198  1.00 15.00      A    H  
ATOM    957  CA  LEU A 104      12.583  -8.496   5.122  1.00 15.00      A    C  
ATOM    958  CB  LEU A 104      13.380  -8.464   6.429  1.00 15.00      A    C  
ATOM    959  CG  LEU A 104      12.584  -8.246   7.715  1.00 15.00      A    C  
ATOM    960  CD1 LEU A 104      13.492  -8.389   8.927  1.00 15.00      A    C  
ATOM    961  CD2 LEU A 104      11.911  -6.882   7.704  1.00 15.00      A    C  
ATOM    962  C   LEU A 104      13.453  -7.956   3.999  1.00 15.00      A    C  
ATOM    963  O   LEU A 104      14.612  -8.340   3.866  1.00 15.00      A    O  
ATOM    964  N   VAL A 105      12.889  -7.068   3.193  1.00 15.00      A    N  
ATOM    965  HN  VAL A 105      11.954  -6.820   3.338  1.00 15.00      A    H  
ATOM    966  CA  VAL A 105      13.623  -6.471   2.083  1.00 15.00      A    C  
ATOM    967  CB  VAL A 105      12.710  -5.609   1.190  1.00 15.00      A    C  
ATOM    968  CG1 VAL A 105      13.364  -5.373  -0.163  1.00 15.00      A    C  
ATOM    969  CG2 VAL A 105      11.344  -6.263   1.025  1.00 15.00      A    C  
ATOM    970  C   VAL A 105      14.779  -5.615   2.598  1.00 15.00      A    C  
ATOM    971  O   VAL A 105      15.885  -5.674   2.069  1.00 15.00      A    O  
ATOM    972  N   SER A 106      14.492  -4.834   3.643  1.00 15.00      A    N  
ATOM    973  HN  SER A 106      13.585  -4.850   3.997  1.00 15.00      A    H  
ATOM    974  CA  SER A 106      15.474  -3.953   4.275  1.00 15.00      A    C  
ATOM    975  CB  SER A 106      16.724  -4.729   4.719  1.00 15.00      A    C  
ATOM    976  OG  SER A 106      17.468  -4.004   5.686  1.00 15.00      A    O  
ATOM    977  HG  SER A 106      18.052  -3.385   5.238  1.00 15.00      A    H  
ATOM    978  C   SER A 106      15.853  -2.767   3.389  1.00 15.00      A    C  
ATOM    979  O   SER A 106      16.420  -2.932   2.311  1.00 15.00      A    O  
ATOM    980  N   ASP A 107      15.533  -1.566   3.851  1.00 15.00      A    N  
ATOM    981  HN  ASP A 107      15.083  -1.486   4.717  1.00 15.00      A    H  
ATOM    982  CA  ASP A 107      15.865  -0.358   3.111  1.00 15.00      A    C  
ATOM    983  CB  ASP A 107      14.827   0.741   3.354  1.00 15.00      A    C  
ATOM    984  CG  ASP A 107      14.654   1.685   2.171  1.00 15.00      A    C  
ATOM    985  OD1 ASP A 107      15.649   1.973   1.469  1.00 15.00      A    O  
ATOM    986  OD2 ASP A 107      13.516   2.145   1.937  1.00 15.00      A    O  
ATOM    987  C   ASP A 107      17.242   0.114   3.551  1.00 15.00      A    C  
ATOM    988  O   ASP A 107      17.727  -0.287   4.612  1.00 15.00      A    O  
ATOM    989  N   VAL A 108      17.866   0.962   2.755  1.00 15.00      A    N  
ATOM    990  HN  VAL A 108      17.402   1.296   1.953  1.00 15.00      A    H  
ATOM    991  CA  VAL A 108      19.200   1.452   3.069  1.00 15.00      A    C  
ATOM    992  CB  VAL A 108      20.260   0.855   2.116  1.00 15.00      A    C  
ATOM    993  CG1 VAL A 108      21.662   1.079   2.658  1.00 15.00      A    C  
ATOM    994  CG2 VAL A 108      20.013  -0.629   1.879  1.00 15.00      A    C  
ATOM    995  C   VAL A 108      19.242   2.975   2.985  1.00 15.00      A    C  
ATOM    996  O   VAL A 108      18.831   3.558   1.983  1.00 15.00      A    O  
ATOM    997  N   VAL A 109      19.723   3.613   4.045  1.00 15.00      A    N  
ATOM    998  HN  VAL A 109      20.024   3.092   4.825  1.00 15.00      A    H  
ATOM    999  CA  VAL A 109      19.819   5.067   4.084  1.00 15.00      A    C  
ATOM   1000  CB  VAL A 109      18.847   5.686   5.116  1.00 15.00      A    C  
ATOM   1001  CG1 VAL A 109      17.413   5.619   4.615  1.00 15.00      A    C  
ATOM   1002  CG2 VAL A 109      18.976   5.005   6.472  1.00 15.00      A    C  
ATOM   1003  C   VAL A 109      21.243   5.518   4.402  1.00 15.00      A    C  
ATOM   1004  O   VAL A 109      21.951   4.867   5.174  1.00 15.00      A    O  
ATOM   1005  N   GLY A 110      21.663   6.621   3.792  1.00 15.00      A    N  
ATOM   1006  HN  GLY A 110      21.071   7.078   3.157  1.00 15.00      A    H  
ATOM   1007  CA  GLY A 110      22.991   7.142   4.041  1.00 15.00      A    C  
ATOM   1008  C   GLY A 110      23.698   7.575   2.775  1.00 15.00      A    C  
ATOM   1009  O   GLY A 110      23.078   8.131   1.868  1.00 15.00      A    O  
ATOM   1010  N   ASN A 111      24.996   7.315   2.713  1.00 15.00      A    N  
ATOM   1011  HN  ASN A 111      25.424   6.852   3.469  1.00 15.00      A    H  
ATOM   1012  CA  ASN A 111      25.802   7.682   1.555  1.00 15.00      A    C  
ATOM   1013  CB  ASN A 111      27.236   8.033   1.975  1.00 15.00      A    C  
ATOM   1014  CG  ASN A 111      28.110   8.462   0.806  1.00 15.00      A    C  
ATOM   1015  OD1 ASN A 111      27.611   8.799  -0.269  1.00 15.00      A    O  
ATOM   1016  ND2 ASN A 111      29.419   8.462   1.010  1.00 15.00      A    N  
ATOM   1017 HD21 ASN A 111      29.757   8.188   1.890  1.00 15.00      A    H  
ATOM   1018 HD22 ASN A 111      30.005   8.754   0.278  1.00 15.00      A    H  
ATOM   1019  C   ASN A 111      25.807   6.564   0.520  1.00 15.00      A    C  
ATOM   1020  O   ASN A 111      26.316   5.470   0.771  1.00 15.00      A    O  
ATOM   1021  N   ALA A 112      25.245   6.855  -0.648  1.00 15.00      A    N  
ATOM   1022  HN  ALA A 112      24.863   7.747  -0.778  1.00 15.00      A    H  
ATOM   1023  CA  ALA A 112      25.169   5.887  -1.739  1.00 15.00      A    C  
ATOM   1024  CB  ALA A 112      24.312   6.432  -2.872  1.00 15.00      A    C  
ATOM   1025  C   ALA A 112      26.554   5.500  -2.251  1.00 15.00      A    C  
ATOM   1026  O   ALA A 112      26.723   4.452  -2.870  1.00 15.00      A    O  
ATOM   1027  N   ALA A 113      27.547   6.342  -1.983  1.00 15.00      A    N  
ATOM   1028  HN  ALA A 113      27.358   7.166  -1.482  1.00 15.00      A    H  
ATOM   1029  CA  ALA A 113      28.915   6.069  -2.414  1.00 15.00      A    C  
ATOM   1030  CB  ALA A 113      29.770   7.324  -2.325  1.00 15.00      A    C  
ATOM   1031  C   ALA A 113      29.527   4.938  -1.592  1.00 15.00      A    C  
ATOM   1032  O   ALA A 113      30.598   4.430  -1.912  1.00 15.00      A    O  
ATOM   1033  N   ALA A 114      28.833   4.550  -0.529  1.00 15.00      A    N  
ATOM   1034  HN  ALA A 114      27.985   5.000  -0.321  1.00 15.00      A    H  
ATOM   1035  CA  ALA A 114      29.289   3.476   0.337  1.00 15.00      A    C  
ATOM   1036  CB  ALA A 114      29.373   3.964   1.776  1.00 15.00      A    C  
ATOM   1037  C   ALA A 114      28.350   2.280   0.234  1.00 15.00      A    C  
ATOM   1038  O   ALA A 114      28.305   1.432   1.124  1.00 15.00      A    O  
ATOM   1039  N   LEU A 115      27.614   2.208  -0.873  1.00 15.00      A    N  
ATOM   1040  HN  LEU A 115      27.718   2.901  -1.560  1.00 15.00      A    H  
ATOM   1041  CA  LEU A 115      26.662   1.124  -1.097  1.00 15.00      A    C  
ATOM   1042  CB  LEU A 115      25.798   1.405  -2.330  1.00 15.00      A    C  
ATOM   1043  CG  LEU A 115      24.521   0.571  -2.467  1.00 15.00      A    C  
ATOM   1044  CD1 LEU A 115      23.569   0.852  -1.314  1.00 15.00      A    C  
ATOM   1045  CD2 LEU A 115      23.846   0.841  -3.803  1.00 15.00      A    C  
ATOM   1046  C   LEU A 115      27.372  -0.220  -1.240  1.00 15.00      A    C  
ATOM   1047  O   LEU A 115      26.766  -1.277  -1.050  1.00 15.00      A    O  
ATOM   1048  N   ASP A 116      28.661  -0.171  -1.559  1.00 15.00      A    N  
ATOM   1049  HN  ASP A 116      29.093   0.705  -1.666  1.00 15.00      A    H  
ATOM   1050  CA  ASP A 116      29.467  -1.378  -1.722  1.00 15.00      A    C  
ATOM   1051  CB  ASP A 116      30.877  -1.049  -2.241  1.00 15.00      A    C  
ATOM   1052  CG  ASP A 116      31.662  -0.123  -1.328  1.00 15.00      A    C  
ATOM   1053  OD1 ASP A 116      32.883  -0.338  -1.151  1.00 15.00      A    O  
ATOM   1054  OD2 ASP A 116      31.062   0.830  -0.791  1.00 15.00      A    O  
ATOM   1055  C   ASP A 116      29.539  -2.158  -0.414  1.00 15.00      A    C  
ATOM   1056  O   ASP A 116      29.583  -3.389  -0.419  1.00 15.00      A    O  
ATOM   1057  N   VAL A 117      29.522  -1.436   0.703  1.00 15.00      A    N  
ATOM   1058  HN  VAL A 117      29.482  -0.455   0.638  1.00 15.00      A    H  
ATOM   1059  CA  VAL A 117      29.569  -2.061   2.019  1.00 15.00      A    C  
ATOM   1060  CB  VAL A 117      29.712  -1.012   3.143  1.00 15.00      A    C  
ATOM   1061  CG1 VAL A 117      29.864  -1.690   4.497  1.00 15.00      A    C  
ATOM   1062  CG2 VAL A 117      30.892  -0.090   2.871  1.00 15.00      A    C  
ATOM   1063  C   VAL A 117      28.301  -2.881   2.243  1.00 15.00      A    C  
ATOM   1064  O   VAL A 117      28.342  -3.981   2.798  1.00 15.00      A    O  
ATOM   1065  N   PHE A 118      27.176  -2.343   1.783  1.00 15.00      A    N  
ATOM   1066  HN  PHE A 118      27.213  -1.466   1.345  1.00 15.00      A    H  
ATOM   1067  CA  PHE A 118      25.896  -3.021   1.911  1.00 15.00      A    C  
ATOM   1068  CB  PHE A 118      24.746  -2.094   1.496  1.00 15.00      A    C  
ATOM   1069  CG  PHE A 118      23.446  -2.805   1.240  1.00 15.00      A    C  
ATOM   1070  CD1 PHE A 118      22.763  -3.427   2.273  1.00 15.00      A    C  
ATOM   1071  CD2 PHE A 118      22.910  -2.856  -0.037  1.00 15.00      A    C  
ATOM   1072  CE1 PHE A 118      21.571  -4.087   2.037  1.00 15.00      A    C  
ATOM   1073  CE2 PHE A 118      21.719  -3.513  -0.280  1.00 15.00      A    C  
ATOM   1074  CZ  PHE A 118      21.048  -4.129   0.759  1.00 15.00      A    C  
ATOM   1075  C   PHE A 118      25.886  -4.292   1.068  1.00 15.00      A    C  
ATOM   1076  O   PHE A 118      25.476  -5.351   1.535  1.00 15.00      A    O  
ATOM   1077  N   LYS A 119      26.362  -4.180  -0.170  1.00 15.00      A    N  
ATOM   1078  HN  LYS A 119      26.691  -3.306  -0.477  1.00 15.00      A    H  
ATOM   1079  CA  LYS A 119      26.409  -5.322  -1.079  1.00 15.00      A    C  
ATOM   1080  CB  LYS A 119      26.883  -4.890  -2.472  1.00 15.00      A    C  
ATOM   1081  CG  LYS A 119      26.267  -3.591  -2.977  1.00 15.00      A    C  
ATOM   1082  CD  LYS A 119      24.848  -3.784  -3.491  1.00 15.00      A    C  
ATOM   1083  CE  LYS A 119      24.845  -4.281  -4.928  1.00 15.00      A    C  
ATOM   1084  NZ  LYS A 119      23.672  -3.781  -5.689  1.00 15.00      A    N  
ATOM   1085  HZ1 LYS A 119      23.647  -2.736  -5.670  1.00 15.00      A    H  
ATOM   1086  HZ2 LYS A 119      22.791  -4.146  -5.286  1.00 15.00      A    H  
ATOM   1087  HZ3 LYS A 119      23.738  -4.082  -6.692  1.00 15.00      A    H  
ATOM   1088  C   LYS A 119      27.328  -6.409  -0.526  1.00 15.00      A    C  
ATOM   1089  O   LYS A 119      27.098  -7.598  -0.739  1.00 15.00      A    O  
ATOM   1090  N   PHE A 120      28.366  -5.982   0.184  1.00 15.00      A    N  
ATOM   1091  HN  PHE A 120      28.498  -5.016   0.300  1.00 15.00      A    H  
ATOM   1092  CA  PHE A 120      29.324  -6.899   0.787  1.00 15.00      A    C  
ATOM   1093  CB  PHE A 120      30.517  -6.111   1.345  1.00 15.00      A    C  
ATOM   1094  CG  PHE A 120      31.548  -6.945   2.056  1.00 15.00      A    C  
ATOM   1095  CD1 PHE A 120      32.345  -7.836   1.355  1.00 15.00      A    C  
ATOM   1096  CD2 PHE A 120      31.724  -6.831   3.426  1.00 15.00      A    C  
ATOM   1097  CE1 PHE A 120      33.297  -8.597   2.006  1.00 15.00      A    C  
ATOM   1098  CE2 PHE A 120      32.673  -7.589   4.083  1.00 15.00      A    C  
ATOM   1099  CZ  PHE A 120      33.461  -8.474   3.372  1.00 15.00      A    C  
ATOM   1100  C   PHE A 120      28.659  -7.715   1.895  1.00 15.00      A    C  
ATOM   1101  O   PHE A 120      28.807  -8.932   1.957  1.00 15.00      A    O  
ATOM   1102  N   LEU A 121      27.908  -7.040   2.755  1.00 15.00      A    N  
ATOM   1103  HN  LEU A 121      27.812  -6.069   2.647  1.00 15.00      A    H  
ATOM   1104  CA  LEU A 121      27.227  -7.707   3.859  1.00 15.00      A    C  
ATOM   1105  CB  LEU A 121      26.820  -6.691   4.933  1.00 15.00      A    C  
ATOM   1106  CG  LEU A 121      27.961  -5.991   5.674  1.00 15.00      A    C  
ATOM   1107  CD1 LEU A 121      27.414  -4.965   6.655  1.00 15.00      A    C  
ATOM   1108  CD2 LEU A 121      28.839  -7.006   6.390  1.00 15.00      A    C  
ATOM   1109  C   LEU A 121      25.994  -8.469   3.378  1.00 15.00      A    C  
ATOM   1110  O   LEU A 121      25.448  -9.301   4.106  1.00 15.00      A    O  
ATOM   1111  N   SER A 122      25.578  -8.198   2.148  1.00 15.00      A    N  
ATOM   1112  HN  SER A 122      26.076  -7.549   1.609  1.00 15.00      A    H  
ATOM   1113  CA  SER A 122      24.400  -8.832   1.578  1.00 15.00      A    C  
ATOM   1114  CB  SER A 122      23.645  -7.834   0.692  1.00 15.00      A    C  
ATOM   1115  OG  SER A 122      22.272  -8.169   0.582  1.00 15.00      A    O  
ATOM   1116  HG  SER A 122      22.120  -9.027   1.002  1.00 15.00      A    H  
ATOM   1117  C   SER A 122      24.735 -10.097   0.783  1.00 15.00      A    C  
ATOM   1118  O   SER A 122      23.845 -10.727   0.208  1.00 15.00      A    O  
ATOM   1119  N   LEU A 123      26.008 -10.482   0.746  1.00 15.00      A    N  
ATOM   1120  HN  LEU A 123      26.687  -9.960   1.222  1.00 15.00      A    H  
ATOM   1121  CA  LEU A 123      26.398 -11.677   0.003  1.00 15.00      A    C  
ATOM   1122  CB  LEU A 123      27.904 -11.688  -0.344  1.00 15.00      A    C  
ATOM   1123  CG  LEU A 123      28.908 -12.056   0.760  1.00 15.00      A    C  
ATOM   1124  CD1 LEU A 123      29.140 -13.560   0.808  1.00 15.00      A    C  
ATOM   1125  CD2 LEU A 123      30.228 -11.329   0.539  1.00 15.00      A    C  
ATOM   1126  C   LEU A 123      25.956 -12.955   0.723  1.00 15.00      A    C  
ATOM   1127  O   LEU A 123      26.281 -13.169   1.888  1.00 15.00      A    O  
ATOM   1128  N   GLN A 124      25.179 -13.794   0.037  1.00 15.00      A    N  
ATOM   1129  HN  GLN A 124      24.903 -13.559  -0.869  1.00 15.00      A    H  
ATOM   1130  CA  GLN A 124      24.720 -15.054   0.620  1.00 15.00      A    C  
ATOM   1131  CB  GLN A 124      23.204 -15.224   0.498  1.00 15.00      A    C  
ATOM   1132  CG  GLN A 124      22.412 -13.948   0.753  1.00 15.00      A    C  
ATOM   1133  CD  GLN A 124      20.982 -14.194   1.219  1.00 15.00      A    C  
ATOM   1134  OE1 GLN A 124      20.325 -13.296   1.732  1.00 15.00      A    O  
ATOM   1135  NE2 GLN A 124      20.499 -15.417   1.071  1.00 15.00      A    N  
ATOM   1136 HE21 GLN A 124      21.076 -16.102   0.686  1.00 15.00      A    H  
ATOM   1137 HE22 GLN A 124      19.568 -15.579   1.343  1.00 15.00      A    H  
ATOM   1138  C   GLN A 124      25.469 -16.237   0.001  1.00 15.00      A    C  
ATOM   1139  O   GLN A 124      25.281 -16.565  -1.165  1.00 15.00      A    O  
ATOM   1140  N   TYR A 125      26.328 -16.855   0.804  1.00 15.00      A    N  
ATOM   1141  HN  TYR A 125      26.421 -16.538   1.722  1.00 15.00      A    H  
ATOM   1142  CA  TYR A 125      27.140 -17.988   0.362  1.00 15.00      A    C  
ATOM   1143  CB  TYR A 125      28.558 -17.851   0.949  1.00 15.00      A    C  
ATOM   1144  CG  TYR A 125      29.474 -19.042   0.753  1.00 15.00      A    C  
ATOM   1145  CD1 TYR A 125      29.868 -19.439  -0.520  1.00 15.00      A    C  
ATOM   1146  CD2 TYR A 125      29.968 -19.761   1.842  1.00 15.00      A    C  
ATOM   1147  CE1 TYR A 125      30.720 -20.509  -0.699  1.00 15.00      A    C  
ATOM   1148  CE2 TYR A 125      30.818 -20.834   1.670  1.00 15.00      A    C  
ATOM   1149  CZ  TYR A 125      31.193 -21.203   0.402  1.00 15.00      A    C  
ATOM   1150  OH  TYR A 125      32.051 -22.263   0.223  1.00 15.00      A    O  
ATOM   1151  HH  TYR A 125      32.956 -21.964   0.447  1.00 15.00      A    H  
ATOM   1152  C   TYR A 125      26.510 -19.333   0.750  1.00 15.00      A    C  
ATOM   1153  O   TYR A 125      26.224 -20.161  -0.108  1.00 15.00      A    O  
ATOM   1154  N   GLN A 126      26.303 -19.537   2.052  1.00 15.00      A    N  
ATOM   1155  HN  GLN A 126      26.568 -18.846   2.681  1.00 15.00      A    H  
ATOM   1156  CA  GLN A 126      25.723 -20.782   2.566  1.00 15.00      A    C  
ATOM   1157  CB  GLN A 126      26.217 -21.047   3.996  1.00 15.00      A    C  
ATOM   1158  CG  GLN A 126      25.764 -22.379   4.585  1.00 15.00      A    C  
ATOM   1159  CD  GLN A 126      26.372 -23.585   3.885  1.00 15.00      A    C  
ATOM   1160  OE1 GLN A 126      27.518 -23.545   3.447  1.00 15.00      A    O  
ATOM   1161  NE2 GLN A 126      25.606 -24.656   3.773  1.00 15.00      A    N  
ATOM   1162 HE21 GLN A 126      24.702 -24.618   4.147  1.00 15.00      A    H  
ATOM   1163 HE22 GLN A 126      25.972 -25.433   3.304  1.00 15.00      A    H  
ATOM   1164  C   GLN A 126      24.194 -20.759   2.525  1.00 15.00      A    C  
ATOM   1165  O   GLN A 126      23.576 -21.524   1.792  1.00 15.00      A    O  
ATOM   1166  N   GLY A 127      23.583 -19.899   3.332  1.00 15.00      A    N  
ATOM   1167  HN  GLY A 127      24.112 -19.336   3.927  1.00 15.00      A    H  
ATOM   1168  CA  GLY A 127      22.131 -19.803   3.356  1.00 15.00      A    C  
ATOM   1169  C   GLY A 127      21.659 -18.608   4.161  1.00 15.00      A    C  
ATOM   1170  O   GLY A 127      20.630 -18.665   4.834  1.00 15.00      A    O  
ATOM   1171  N   LYS A 128      22.424 -17.525   4.094  1.00 15.00      A    N  
ATOM   1172  HN  LYS A 128      23.214 -17.538   3.521  1.00 15.00      A    H  
ATOM   1173  CA  LYS A 128      22.107 -16.303   4.812  1.00 15.00      A    C  
ATOM   1174  CB  LYS A 128      22.117 -16.521   6.336  1.00 15.00      A    C  
ATOM   1175  CG  LYS A 128      23.380 -17.179   6.881  1.00 15.00      A    C  
ATOM   1176  CD  LYS A 128      23.107 -17.976   8.157  1.00 15.00      A    C  
ATOM   1177  CE  LYS A 128      22.874 -17.068   9.358  1.00 15.00      A    C  
ATOM   1178  NZ  LYS A 128      22.750 -17.835  10.627  1.00 15.00      A    N  
ATOM   1179  HZ1 LYS A 128      23.619 -18.381  10.805  1.00 15.00      A    H  
ATOM   1180  HZ2 LYS A 128      21.948 -18.488  10.583  1.00 15.00      A    H  
ATOM   1181  HZ3 LYS A 128      22.608 -17.178  11.434  1.00 15.00      A    H  
ATOM   1182  C   LYS A 128      23.090 -15.207   4.425  1.00 15.00      A    C  
ATOM   1183  O   LYS A 128      24.163 -15.498   3.892  1.00 15.00      A    O  
ATOM   1184  N   ASN A 129      22.711 -13.958   4.679  1.00 15.00      A    N  
ATOM   1185  HN  ASN A 129      21.834 -13.804   5.074  1.00 15.00      A    H  
ATOM   1186  CA  ASN A 129      23.561 -12.808   4.375  1.00 15.00      A    C  
ATOM   1187  CB  ASN A 129      22.833 -11.499   4.711  1.00 15.00      A    C  
ATOM   1188  CG  ASN A 129      21.870 -11.040   3.635  1.00 15.00      A    C  
ATOM   1189  OD1 ASN A 129      22.267 -10.443   2.645  1.00 15.00      A    O  
ATOM   1190  ND2 ASN A 129      20.588 -11.287   3.837  1.00 15.00      A    N  
ATOM   1191 HD21 ASN A 129      20.325 -11.746   4.656  1.00 15.00      A    H  
ATOM   1192 HD22 ASN A 129      19.952 -10.998   3.148  1.00 15.00      A    H  
ATOM   1193  C   ASN A 129      24.837 -12.873   5.198  1.00 15.00      A    C  
ATOM   1194  O   ASN A 129      24.873 -13.526   6.243  1.00 15.00      A    O  
ATOM   1195  N   LEU A 130      25.876 -12.190   4.737  1.00 15.00      A    N  
ATOM   1196  HN  LEU A 130      25.789 -11.694   3.895  1.00 15.00      A    H  
ATOM   1197  CA  LEU A 130      27.141 -12.165   5.455  1.00 15.00      A    C  
ATOM   1198  CB  LEU A 130      28.218 -11.436   4.650  1.00 15.00      A    C  
ATOM   1199  CG  LEU A 130      29.642 -11.514   5.211  1.00 15.00      A    C  
ATOM   1200  CD1 LEU A 130      30.133 -12.954   5.245  1.00 15.00      A    C  
ATOM   1201  CD2 LEU A 130      30.588 -10.640   4.404  1.00 15.00      A    C  
ATOM   1202  C   LEU A 130      26.941 -11.497   6.808  1.00 15.00      A    C  
ATOM   1203  O   LEU A 130      27.547 -11.885   7.805  1.00 15.00      A    O  
ATOM   1204  N   LEU A 131      26.067 -10.496   6.834  1.00 15.00      A    N  
ATOM   1205  HN  LEU A 131      25.623 -10.224   6.002  1.00 15.00      A    H  
ATOM   1206  CA  LEU A 131      25.762  -9.791   8.067  1.00 15.00      A    C  
ATOM   1207  CB  LEU A 131      24.863  -8.582   7.799  1.00 15.00      A    C  
ATOM   1208  CG  LEU A 131      24.530  -7.715   9.016  1.00 15.00      A    C  
ATOM   1209  CD1 LEU A 131      25.771  -6.998   9.525  1.00 15.00      A    C  
ATOM   1210  CD2 LEU A 131      23.426  -6.726   8.691  1.00 15.00      A    C  
ATOM   1211  C   LEU A 131      25.085 -10.741   9.049  1.00 15.00      A    C  
ATOM   1212  O   LEU A 131      25.303 -10.659  10.255  1.00 15.00      A    O  
ATOM   1213  N   ASN A 132      24.296 -11.669   8.507  1.00 15.00      A    N  
ATOM   1214  HN  ASN A 132      24.195 -11.695   7.533  1.00 15.00      A    H  
ATOM   1215  CA  ASN A 132      23.584 -12.655   9.318  1.00 15.00      A    C  
ATOM   1216  CB  ASN A 132      22.545 -13.416   8.484  1.00 15.00      A    C  
ATOM   1217  CG  ASN A 132      21.223 -12.683   8.327  1.00 15.00      A    C  
ATOM   1218  OD1 ASN A 132      21.173 -11.564   7.824  1.00 15.00      A    O  
ATOM   1219  ND2 ASN A 132      20.137 -13.324   8.740  1.00 15.00      A    N  
ATOM   1220 HD21 ASN A 132      20.242 -14.220   9.122  1.00 15.00      A    H  
ATOM   1221 HD22 ASN A 132      19.270 -12.876   8.643  1.00 15.00      A    H  
ATOM   1222  C   ASN A 132      24.561 -13.652   9.927  1.00 15.00      A    C  
ATOM   1223  O   ASN A 132      24.221 -14.377  10.853  1.00 15.00      A    O  
ATOM   1224  N   TRP A 133      25.769 -13.697   9.384  1.00 15.00      A    N  
ATOM   1225  HN  TRP A 133      25.975 -13.110   8.625  1.00 15.00      A    H  
ATOM   1226  CA  TRP A 133      26.799 -14.591   9.892  1.00 15.00      A    C  
ATOM   1227  CB  TRP A 133      27.752 -15.007   8.770  1.00 15.00      A    C  
ATOM   1228  CG  TRP A 133      27.311 -16.217   8.004  1.00 15.00      A    C  
ATOM   1229  CD1 TRP A 133      27.002 -16.275   6.677  1.00 15.00      A    C  
ATOM   1230  CD2 TRP A 133      27.137 -17.545   8.516  1.00 15.00      A    C  
ATOM   1231  NE1 TRP A 133      26.646 -17.556   6.330  1.00 15.00      A    N  
ATOM   1232  HE1 TRP A 133      26.385 -17.848   5.436  1.00 15.00      A    H  
ATOM   1233  CE2 TRP A 133      26.720 -18.354   7.442  1.00 15.00      A    C  
ATOM   1234  CE3 TRP A 133      27.290 -18.128   9.779  1.00 15.00      A    C  
ATOM   1235  CZ2 TRP A 133      26.459 -19.715   7.590  1.00 15.00      A    C  
ATOM   1236  CZ3 TRP A 133      27.030 -19.477   9.925  1.00 15.00      A    C  
ATOM   1237  CH2 TRP A 133      26.618 -20.256   8.837  1.00 15.00      A    C  
ATOM   1238  C   TRP A 133      27.592 -13.883  10.977  1.00 15.00      A    C  
ATOM   1239  O   TRP A 133      28.072 -14.501  11.922  1.00 15.00      A    O  
ATOM   1240  N   LEU A 134      27.711 -12.572  10.832  1.00 15.00      A    N  
ATOM   1241  HN  LEU A 134      27.287 -12.140  10.063  1.00 15.00      A    H  
ATOM   1242  CA  LEU A 134      28.449 -11.760  11.782  1.00 15.00      A    C  
ATOM   1243  CB  LEU A 134      28.811 -10.408  11.166  1.00 15.00      A    C  
ATOM   1244  CG  LEU A 134      29.735 -10.450   9.946  1.00 15.00      A    C  
ATOM   1245  CD1 LEU A 134      29.962  -9.052   9.397  1.00 15.00      A    C  
ATOM   1246  CD2 LEU A 134      31.059 -11.115  10.294  1.00 15.00      A    C  
ATOM   1247  C   LEU A 134      27.673 -11.564  13.076  1.00 15.00      A    C  
ATOM   1248  O   LEU A 134      28.270 -11.442  14.144  1.00 15.00      A    O  
ATOM   1249  N   THR A 135      26.350 -11.521  12.972  1.00 15.00      A    N  
ATOM   1250  HN  THR A 135      25.937 -11.600  12.083  1.00 15.00      A    H  
ATOM   1251  CA  THR A 135      25.485 -11.344  14.133  1.00 15.00      A    C  
ATOM   1252  CB  THR A 135      24.007 -11.369  13.707  1.00 15.00      A    C  
ATOM   1253  OG1 THR A 135      23.904 -12.023  12.434  1.00 15.00      A    O  
ATOM   1254  HG1 THR A 135      24.049 -12.971  12.543  1.00 15.00      A    H  
ATOM   1255  CG2 THR A 135      23.465  -9.954  13.578  1.00 15.00      A    C  
ATOM   1256  C   THR A 135      25.722 -12.444  15.162  1.00 15.00      A    C  
ATOM   1257  O   THR A 135      25.705 -12.200  16.367  1.00 15.00      A    O  
ATOM   1258  N   GLU A 136      25.960 -13.648  14.668  1.00 15.00      A    N  
ATOM   1259  HN  GLU A 136      25.985 -13.768  13.695  1.00 15.00      A    H  
ATOM   1260  CA  GLU A 136      26.205 -14.800  15.519  1.00 15.00      A    C  
ATOM   1261  CB  GLU A 136      25.360 -15.984  15.032  1.00 15.00      A    C  
ATOM   1262  CG  GLU A 136      25.265 -16.083  13.517  1.00 15.00      A    C  
ATOM   1263  CD  GLU A 136      24.050 -16.852  13.044  1.00 15.00      A    C  
ATOM   1264  OE1 GLU A 136      23.004 -16.220  12.772  1.00 15.00      A    O  
ATOM   1265  OE2 GLU A 136      24.139 -18.089  12.898  1.00 15.00      A    O  
ATOM   1266  C   GLU A 136      27.690 -15.151  15.507  1.00 15.00      A    C  
ATOM   1267  O   GLU A 136      28.184 -15.768  14.559  1.00 15.00      A    O  
ATOM   1268  N   ASP A 137      28.411 -14.735  16.547  1.00 15.00      A    N  
ATOM   1269  HN  ASP A 137      27.972 -14.239  17.277  1.00 15.00      A    H  
ATOM   1270  CA  ASP A 137      29.843 -15.007  16.638  1.00 15.00      A    C  
ATOM   1271  CB  ASP A 137      30.592 -14.171  17.706  1.00 15.00      A    C  
ATOM   1272  CG  ASP A 137      29.755 -13.627  18.862  1.00 15.00      A    C  
ATOM   1273  OD1 ASP A 137      30.283 -13.583  19.992  1.00 15.00      A    O  
ATOM   1274  OD2 ASP A 137      28.607 -13.179  18.634  1.00 15.00      A    O  
ATOM   1275  C   ASP A 137      30.152 -16.496  16.733  1.00 15.00      A    C  
ATOM   1276  O   ASP A 137      30.091 -17.101  17.803  1.00 15.00      A    O  
ATOM   1277  N   SER A 138      30.470 -17.077  15.581  1.00 15.00      A    N  
ATOM   1278  HN  SER A 138      30.491 -16.532  14.766  1.00 15.00      A    H  
ATOM   1279  CA  SER A 138      30.782 -18.494  15.479  1.00 15.00      A    C  
ATOM   1280  CB  SER A 138      29.956 -19.096  14.338  1.00 15.00      A    C  
ATOM   1281  OG  SER A 138      29.658 -18.104  13.364  1.00 15.00      A    O  
ATOM   1282  HG  SER A 138      28.985 -17.506  13.713  1.00 15.00      A    H  
ATOM   1283  C   SER A 138      32.279 -18.705  15.235  1.00 15.00      A    C  
ATOM   1284  O   SER A 138      33.113 -18.075  15.890  1.00 15.00      A    O  
ATOM   1285  N   ALA A 139      32.617 -19.584  14.295  1.00 15.00      A    N  
ATOM   1286  HN  ALA A 139      31.907 -20.053  13.795  1.00 15.00      A    H  
ATOM   1287  CA  ALA A 139      34.010 -19.866  13.972  1.00 15.00      A    C  
ATOM   1288  CB  ALA A 139      34.282 -21.359  14.077  1.00 15.00      A    C  
ATOM   1289  C   ALA A 139      34.345 -19.358  12.572  1.00 15.00      A    C  
ATOM   1290  O   ALA A 139      35.393 -18.748  12.349  1.00 15.00      A    O  
ATOM   1291  N   GLU A 140      33.440 -19.618  11.639  1.00 15.00      A    N  
ATOM   1292  HN  GLU A 140      32.634 -20.134  11.889  1.00 15.00      A    H  
ATOM   1293  CA  GLU A 140      33.596 -19.185  10.258  1.00 15.00      A    C  
ATOM   1294  CB  GLU A 140      32.479 -19.765   9.377  1.00 15.00      A    C  
ATOM   1295  CG  GLU A 140      31.116 -19.902  10.058  1.00 15.00      A    C  
ATOM   1296  CD  GLU A 140      31.010 -21.126  10.956  1.00 15.00      A    C  
ATOM   1297  OE1 GLU A 140      30.707 -22.219  10.442  1.00 15.00      A    O  
ATOM   1298  OE2 GLU A 140      31.239 -20.986  12.181  1.00 15.00      A    O  
ATOM   1299  C   GLU A 140      33.607 -17.661  10.188  1.00 15.00      A    C  
ATOM   1300  O   GLU A 140      34.293 -17.060   9.357  1.00 15.00      A    O  
ATOM   1301  N   ALA A 141      32.839 -17.045  11.077  1.00 15.00      A    N  
ATOM   1302  HN  ALA A 141      32.313 -17.585  11.704  1.00 15.00      A    H  
ATOM   1303  CA  ALA A 141      32.768 -15.598  11.153  1.00 15.00      A    C  
ATOM   1304  CB  ALA A 141      31.397 -15.152  11.635  1.00 15.00      A    C  
ATOM   1305  C   ALA A 141      33.856 -15.091  12.090  1.00 15.00      A    C  
ATOM   1306  O   ALA A 141      34.326 -15.835  12.948  1.00 15.00      A    O  
ATOM   1307  N   LEU A 142      34.267 -13.835  11.894  1.00 15.00      A    N  
ATOM   1308  HN  LEU A 142      33.862 -13.319  11.169  1.00 15.00      A    H  
ATOM   1309  CA  LEU A 142      35.311 -13.197  12.708  1.00 15.00      A    C  
ATOM   1310  CB  LEU A 142      35.116 -13.424  14.216  1.00 15.00      A    C  
ATOM   1311  CG  LEU A 142      35.898 -12.496  15.152  1.00 15.00      A    C  
ATOM   1312  CD1 LEU A 142      35.242 -11.125  15.221  1.00 15.00      A    C  
ATOM   1313  CD2 LEU A 142      36.016 -13.104  16.542  1.00 15.00      A    C  
ATOM   1314  C   LEU A 142      36.711 -13.616  12.255  1.00 15.00      A    C  
ATOM   1315  O   LEU A 142      37.614 -12.792  12.182  1.00 15.00      A    O  
ATOM   1316  N   GLN A 143      36.874 -14.889  11.924  1.00 15.00      A    N  
ATOM   1317  HN  GLN A 143      36.111 -15.505  12.004  1.00 15.00      A    H  
ATOM   1318  CA  GLN A 143      38.163 -15.404  11.481  1.00 15.00      A    C  
ATOM   1319  CB  GLN A 143      38.257 -16.905  11.749  1.00 15.00      A    C  
ATOM   1320  CG  GLN A 143      39.650 -17.467  11.536  1.00 15.00      A    C  
ATOM   1321  CD  GLN A 143      39.703 -18.979  11.606  1.00 15.00      A    C  
ATOM   1322  OE1 GLN A 143      38.775 -19.675  11.195  1.00 15.00      A    O  
ATOM   1323  NE2 GLN A 143      40.797 -19.499  12.137  1.00 15.00      A    N  
ATOM   1324 HE21 GLN A 143      41.494 -18.886  12.448  1.00 15.00      A    H  
ATOM   1325 HE22 GLN A 143      40.864 -20.473  12.199  1.00 15.00      A    H  
ATOM   1326  C   GLN A 143      38.409 -15.143   9.996  1.00 15.00      A    C  
ATOM   1327  O   GLN A 143      39.510 -14.771   9.593  1.00 15.00      A    O  
ATOM   1328  N   ALA A 144      37.372 -15.303   9.187  1.00 15.00      A    N  
ATOM   1329  HN  ALA A 144      36.503 -15.549   9.569  1.00 15.00      A    H  
ATOM   1330  CA  ALA A 144      37.489 -15.137   7.737  1.00 15.00      A    C  
ATOM   1331  CB  ALA A 144      36.313 -15.795   7.040  1.00 15.00      A    C  
ATOM   1332  C   ALA A 144      37.638 -13.689   7.270  1.00 15.00      A    C  
ATOM   1333  O   ALA A 144      37.559 -13.424   6.074  1.00 15.00      A    O  
ATOM   1334  N   LEU A 145      37.868 -12.753   8.177  1.00 15.00      A    N  
ATOM   1335  HN  LEU A 145      37.958 -13.001   9.122  1.00 15.00      A    H  
ATOM   1336  CA  LEU A 145      38.008 -11.357   7.767  1.00 15.00      A    C  
ATOM   1337  CB  LEU A 145      36.820 -10.488   8.211  1.00 15.00      A    C  
ATOM   1338  CG  LEU A 145      36.512 -10.443   9.707  1.00 15.00      A    C  
ATOM   1339  CD1 LEU A 145      36.407  -9.001  10.181  1.00 15.00      A    C  
ATOM   1340  CD2 LEU A 145      35.218 -11.187   9.994  1.00 15.00      A    C  
ATOM   1341  C   LEU A 145      39.341 -10.750   8.181  1.00 15.00      A    C  
ATOM   1342  O   LEU A 145      39.728  -9.700   7.671  1.00 15.00      A    O  
ATOM   1343  N   SER A 146      40.044 -11.417   9.086  1.00 15.00      A    N  
ATOM   1344  HN  SER A 146      39.694 -12.262   9.439  1.00 15.00      A    H  
ATOM   1345  CA  SER A 146      41.335 -10.938   9.569  1.00 15.00      A    C  
ATOM   1346  CB  SER A 146      41.150  -9.704  10.463  1.00 15.00      A    C  
ATOM   1347  OG  SER A 146      40.854  -8.545   9.701  1.00 15.00      A    O  
ATOM   1348  HG  SER A 146      40.542  -8.813   8.821  1.00 15.00      A    H  
ATOM   1349  C   SER A 146      42.045 -12.024  10.364  1.00 15.00      A    C  
ATOM   1350  O   SER A 146      41.431 -12.672  11.213  1.00 15.00      A    O  
ATOM   1351  N   ASP A 147      43.324 -12.224  10.074  1.00 15.00      A    N  
ATOM   1352  HN  ASP A 147      43.738 -11.717   9.337  1.00 15.00      A    H  
ATOM   1353  CA  ASP A 147      44.134 -13.215  10.782  1.00 15.00      A    C  
ATOM   1354  CB  ASP A 147      45.558 -13.249  10.210  1.00 15.00      A    C  
ATOM   1355  CG  ASP A 147      45.585 -13.456   8.706  1.00 15.00      A    C  
ATOM   1356  OD1 ASP A 147      46.047 -14.525   8.256  1.00 15.00      A    O  
ATOM   1357  OD2 ASP A 147      45.137 -12.543   7.975  1.00 15.00      A    O  
ATOM   1358  C   ASP A 147      44.177 -12.869  12.268  1.00 15.00      A    C  
ATOM   1359  O   ASP A 147      44.141 -13.747  13.131  1.00 15.00      A    O  
ATOM   1360  N   ASN A 148      44.255 -11.573  12.551  1.00 15.00      A    N  
ATOM   1361  HN  ASN A 148      44.300 -10.930  11.814  1.00 15.00      A    H  
ATOM   1362  CA  ASN A 148      44.276 -11.081  13.922  1.00 15.00      A    C  
ATOM   1363  CB  ASN A 148      45.055  -9.765  14.015  1.00 15.00      A    C  
ATOM   1364  CG  ASN A 148      46.511  -9.964  14.396  1.00 15.00      A    C  
ATOM   1365  OD1 ASN A 148      47.385 -10.044  13.534  1.00 15.00      A    O  
ATOM   1366  ND2 ASN A 148      46.779 -10.047  15.690  1.00 15.00      A    N  
ATOM   1367 HD21 ASN A 148      46.023  -9.976  16.331  1.00 15.00      A    H  
ATOM   1368 HD22 ASN A 148      47.708 -10.176  15.964  1.00 15.00      A    H  
ATOM   1369  C   ASN A 148      42.845 -10.877  14.408  1.00 15.00      A    C  
ATOM   1370  O   ASN A 148      42.066 -10.151  13.783  1.00 15.00      A    O  
ATOM   1371  N   ALA A 149      42.503 -11.503  15.528  1.00 15.00      A    N  
ATOM   1372  HN  ALA A 149      43.179 -12.028  16.004  1.00 15.00      A    H  
ATOM   1373  CA  ALA A 149      41.154 -11.413  16.081  1.00 15.00      A    C  
ATOM   1374  CB  ALA A 149      40.932 -12.484  17.138  1.00 15.00      A    C  
ATOM   1375  C   ALA A 149      40.849 -10.026  16.639  1.00 15.00      A    C  
ATOM   1376  O   ALA A 149      39.685  -9.654  16.796  1.00 15.00      A    O  
ATOM   1377  N   GLU A 150      41.897  -9.271  16.936  1.00 15.00      A    N  
ATOM   1378  HN  GLU A 150      42.806  -9.637  16.798  1.00 15.00      A    H  
ATOM   1379  CA  GLU A 150      41.757  -7.924  17.473  1.00 15.00      A    C  
ATOM   1380  CB  GLU A 150      43.133  -7.329  17.800  1.00 15.00      A    C  
ATOM   1381  CG  GLU A 150      43.914  -8.082  18.870  1.00 15.00      A    C  
ATOM   1382  CD  GLU A 150      44.579  -9.346  18.351  1.00 15.00      A    C  
ATOM   1383  OE1 GLU A 150      45.161 -10.087  19.162  1.00 15.00      A    O  
ATOM   1384  OE2 GLU A 150      44.513  -9.601  17.126  1.00 15.00      A    O  
ATOM   1385  C   GLU A 150      41.019  -7.027  16.484  1.00 15.00      A    C  
ATOM   1386  O   GLU A 150      39.930  -6.530  16.777  1.00 15.00      A    O  
ATOM   1387  N   GLN A 151      41.612  -6.847  15.305  1.00 15.00      A    N  
ATOM   1388  HN  GLN A 151      42.472  -7.283  15.135  1.00 15.00      A    H  
ATOM   1389  CA  GLN A 151      41.016  -6.015  14.262  1.00 15.00      A    C  
ATOM   1390  CB  GLN A 151      41.994  -5.806  13.097  1.00 15.00      A    C  
ATOM   1391  CG  GLN A 151      42.672  -7.077  12.606  1.00 15.00      A    C  
ATOM   1392  CD  GLN A 151      43.596  -6.833  11.428  1.00 15.00      A    C  
ATOM   1393  OE1 GLN A 151      44.760  -6.482  11.603  1.00 15.00      A    O  
ATOM   1394  NE2 GLN A 151      43.090  -7.038  10.220  1.00 15.00      A    N  
ATOM   1395 HE21 GLN A 151      42.151  -7.337  10.151  1.00 15.00      A    H  
ATOM   1396 HE22 GLN A 151      43.669  -6.890   9.444  1.00 15.00      A    H  
ATOM   1397  C   GLN A 151      39.709  -6.619  13.762  1.00 15.00      A    C  
ATOM   1398  O   GLN A 151      38.778  -5.903  13.399  1.00 15.00      A    O  
ATOM   1399  N   ALA A 152      39.643  -7.945  13.760  1.00 15.00      A    N  
ATOM   1400  HN  ALA A 152      40.421  -8.464  14.056  1.00 15.00      A    H  
ATOM   1401  CA  ALA A 152      38.449  -8.646  13.317  1.00 15.00      A    C  
ATOM   1402  CB  ALA A 152      38.698 -10.144  13.301  1.00 15.00      A    C  
ATOM   1403  C   ALA A 152      37.264  -8.311  14.217  1.00 15.00      A    C  
ATOM   1404  O   ALA A 152      36.157  -8.067  13.738  1.00 15.00      A    O  
ATOM   1405  N   ARG A 153      37.509  -8.286  15.525  1.00 15.00      A    N  
ATOM   1406  HN  ARG A 153      38.419  -8.481  15.845  1.00 15.00      A    H  
ATOM   1407  CA  ARG A 153      36.463  -7.981  16.494  1.00 15.00      A    C  
ATOM   1408  CB  ARG A 153      36.950  -8.230  17.927  1.00 15.00      A    C  
ATOM   1409  CG  ARG A 153      35.872  -8.086  18.996  1.00 15.00      A    C  
ATOM   1410  CD  ARG A 153      34.809  -9.173  18.884  1.00 15.00      A    C  
ATOM   1411  NE  ARG A 153      35.276 -10.464  19.397  1.00 15.00      A    N  
ATOM   1412  HE  ARG A 153      36.243 -10.560  19.548  1.00 15.00      A    H  
ATOM   1413  CZ  ARG A 153      34.474 -11.501  19.676  1.00 15.00      A    C  
ATOM   1414  NH1 ARG A 153      33.159 -11.407  19.493  1.00 15.00      A    N  
ATOM   1415 HH11 ARG A 153      32.533 -12.222  19.713  1.00 15.00      A    H  
ATOM   1416 HH12 ARG A 153      32.743 -10.528  19.133  1.00 15.00      A    H  
ATOM   1417  NH2 ARG A 153      34.994 -12.635  20.133  1.00 15.00      A    N  
ATOM   1418 HH21 ARG A 153      34.373 -13.447  20.350  1.00 15.00      A    H  
ATOM   1419 HH22 ARG A 153      36.022 -12.722  20.276  1.00 15.00      A    H  
ATOM   1420  C   ARG A 153      35.967  -6.546  16.330  1.00 15.00      A    C  
ATOM   1421  O   ARG A 153      34.774  -6.273  16.491  1.00 15.00      A    O  
ATOM   1422  N   GLU A 154      36.884  -5.642  16.002  1.00 15.00      A    N  
ATOM   1423  HN  GLU A 154      37.818  -5.926  15.886  1.00 15.00      A    H  
ATOM   1424  CA  GLU A 154      36.544  -4.238  15.805  1.00 15.00      A    C  
ATOM   1425  CB  GLU A 154      37.815  -3.389  15.706  1.00 15.00      A    C  
ATOM   1426  CG  GLU A 154      37.567  -1.928  15.364  1.00 15.00      A    C  
ATOM   1427  CD  GLU A 154      38.830  -1.209  14.935  1.00 15.00      A    C  
ATOM   1428  OE1 GLU A 154      39.464  -1.654  13.954  1.00 15.00      A    O  
ATOM   1429  OE2 GLU A 154      39.182  -0.197  15.575  1.00 15.00      A    O  
ATOM   1430  C   GLU A 154      35.702  -4.071  14.545  1.00 15.00      A    C  
ATOM   1431  O   GLU A 154      34.596  -3.526  14.593  1.00 15.00      A    O  
ATOM   1432  N   TRP A 155      36.219  -4.571  13.425  1.00 15.00      A    N  
ATOM   1433  HN  TRP A 155      37.105  -4.999  13.457  1.00 15.00      A    H  
ATOM   1434  CA  TRP A 155      35.520  -4.483  12.148  1.00 15.00      A    C  
ATOM   1435  CB  TRP A 155      36.352  -5.090  11.011  1.00 15.00      A    C  
ATOM   1436  CG  TRP A 155      37.583  -4.297  10.665  1.00 15.00      A    C  
ATOM   1437  CD1 TRP A 155      37.949  -3.081  11.169  1.00 15.00      A    C  
ATOM   1438  CD2 TRP A 155      38.610  -4.665   9.733  1.00 15.00      A    C  
ATOM   1439  NE1 TRP A 155      39.138  -2.674  10.616  1.00 15.00      A    N  
ATOM   1440  HE1 TRP A 155      39.605  -1.837  10.827  1.00 15.00      A    H  
ATOM   1441  CE2 TRP A 155      39.566  -3.629   9.732  1.00 15.00      A    C  
ATOM   1442  CE3 TRP A 155      38.817  -5.773   8.906  1.00 15.00      A    C  
ATOM   1443  CZ2 TRP A 155      40.706  -3.666   8.931  1.00 15.00      A    C  
ATOM   1444  CZ3 TRP A 155      39.948  -5.808   8.113  1.00 15.00      A    C  
ATOM   1445  CH2 TRP A 155      40.881  -4.764   8.133  1.00 15.00      A    C  
ATOM   1446  C   TRP A 155      34.139  -5.134  12.229  1.00 15.00      A    C  
ATOM   1447  O   TRP A 155      33.168  -4.611  11.682  1.00 15.00      A    O  
ATOM   1448  N   ARG A 156      34.051  -6.268  12.929  1.00 15.00      A    N  
ATOM   1449  HN  ARG A 156      34.866  -6.650  13.327  1.00 15.00      A    H  
ATOM   1450  CA  ARG A 156      32.776  -6.965  13.098  1.00 15.00      A    C  
ATOM   1451  CB  ARG A 156      32.949  -8.258  13.907  1.00 15.00      A    C  
ATOM   1452  CG  ARG A 156      31.689  -9.117  14.019  1.00 15.00      A    C  
ATOM   1453  CD  ARG A 156      30.925  -8.860  15.317  1.00 15.00      A    C  
ATOM   1454  NE  ARG A 156      29.951  -9.921  15.589  1.00 15.00      A    N  
ATOM   1455  HE  ARG A 156      29.615 -10.434  14.813  1.00 15.00      A    H  
ATOM   1456  CZ  ARG A 156      29.476 -10.234  16.797  1.00 15.00      A    C  
ATOM   1457  NH1 ARG A 156      29.863  -9.564  17.877  1.00 15.00      A    N  
ATOM   1458 HH11 ARG A 156      30.536  -8.779  17.792  1.00 15.00      A    H  
ATOM   1459 HH12 ARG A 156      29.481  -9.824  18.816  1.00 15.00      A    H  
ATOM   1460  NH2 ARG A 156      28.612 -11.230  16.914  1.00 15.00      A    N  
ATOM   1461 HH21 ARG A 156      28.237 -11.507  17.856  1.00 15.00      A    H  
ATOM   1462 HH22 ARG A 156      28.302 -11.757  16.069  1.00 15.00      A    H  
ATOM   1463  C   ARG A 156      31.771  -6.057  13.792  1.00 15.00      A    C  
ATOM   1464  O   ARG A 156      30.593  -6.044  13.446  1.00 15.00      A    O  
ATOM   1465  N   GLN A 157      32.248  -5.297  14.771  1.00 15.00      A    N  
ATOM   1466  HN  GLN A 157      33.205  -5.341  14.990  1.00 15.00      A    H  
ATOM   1467  CA  GLN A 157      31.391  -4.385  15.513  1.00 15.00      A    C  
ATOM   1468  CB  GLN A 157      32.132  -3.797  16.716  1.00 15.00      A    C  
ATOM   1469  CG  GLN A 157      31.211  -3.179  17.756  1.00 15.00      A    C  
ATOM   1470  CD  GLN A 157      30.603  -4.214  18.684  1.00 15.00      A    C  
ATOM   1471  OE1 GLN A 157      29.447  -4.107  19.080  1.00 15.00      A    O  
ATOM   1472  NE2 GLN A 157      31.386  -5.217  19.053  1.00 15.00      A    N  
ATOM   1473 HE21 GLN A 157      32.303  -5.238  18.710  1.00 15.00      A    H  
ATOM   1474 HE22 GLN A 157      31.017  -5.885  19.664  1.00 15.00      A    H  
ATOM   1475  C   GLN A 157      30.906  -3.265  14.604  1.00 15.00      A    C  
ATOM   1476  O   GLN A 157      29.740  -2.876  14.650  1.00 15.00      A    O  
ATOM   1477  N   ALA A 158      31.811  -2.757  13.774  1.00 15.00      A    N  
ATOM   1478  HN  ALA A 158      32.730  -3.106  13.797  1.00 15.00      A    H  
ATOM   1479  CA  ALA A 158      31.481  -1.691  12.840  1.00 15.00      A    C  
ATOM   1480  CB  ALA A 158      32.725  -1.232  12.092  1.00 15.00      A    C  
ATOM   1481  C   ALA A 158      30.405  -2.152  11.863  1.00 15.00      A    C  
ATOM   1482  O   ALA A 158      29.466  -1.415  11.569  1.00 15.00      A    O  
ATOM   1483  N   PHE A 159      30.540  -3.387  11.382  1.00 15.00      A    N  
ATOM   1484  HN  PHE A 159      31.315  -3.925  11.659  1.00 15.00      A    H  
ATOM   1485  CA  PHE A 159      29.574  -3.956  10.448  1.00 15.00      A    C  
ATOM   1486  CB  PHE A 159      30.065  -5.295   9.894  1.00 15.00      A    C  
ATOM   1487  CG  PHE A 159      31.225  -5.181   8.944  1.00 15.00      A    C  
ATOM   1488  CD1 PHE A 159      31.247  -4.197   7.967  1.00 15.00      A    C  
ATOM   1489  CD2 PHE A 159      32.290  -6.061   9.026  1.00 15.00      A    C  
ATOM   1490  CE1 PHE A 159      32.312  -4.094   7.092  1.00 15.00      A    C  
ATOM   1491  CE2 PHE A 159      33.359  -5.964   8.155  1.00 15.00      A    C  
ATOM   1492  CZ  PHE A 159      33.369  -4.978   7.186  1.00 15.00      A    C  
ATOM   1493  C   PHE A 159      28.210  -4.122  11.109  1.00 15.00      A    C  
ATOM   1494  O   PHE A 159      27.179  -3.889  10.487  1.00 15.00      A    O  
ATOM   1495  N   ILE A 160      28.209  -4.524  12.376  1.00 15.00      A    N  
ATOM   1496  HN  ILE A 160      29.063  -4.713  12.821  1.00 15.00      A    H  
ATOM   1497  CA  ILE A 160      26.963  -4.695  13.117  1.00 15.00      A    C  
ATOM   1498  CB  ILE A 160      27.189  -5.438  14.458  1.00 15.00      A    C  
ATOM   1499  CG1 ILE A 160      27.758  -6.840  14.214  1.00 15.00      A    C  
ATOM   1500  CG2 ILE A 160      25.902  -5.521  15.271  1.00 15.00      A    C  
ATOM   1501  CD1 ILE A 160      26.889  -7.723  13.342  1.00 15.00      A    C  
ATOM   1502  C   ILE A 160      26.332  -3.327  13.378  1.00 15.00      A    C  
ATOM   1503  O   ILE A 160      25.110  -3.192  13.476  1.00 15.00      A    O  
ATOM   1504  N   GLY A 161      27.182  -2.306  13.431  1.00 15.00      A    N  
ATOM   1505  HN  GLY A 161      28.142  -2.479  13.309  1.00 15.00      A    H  
ATOM   1506  CA  GLY A 161      26.728  -0.950  13.674  1.00 15.00      A    C  
ATOM   1507  C   GLY A 161      25.953  -0.352  12.510  1.00 15.00      A    C  
ATOM   1508  O   GLY A 161      25.615   0.833  12.523  1.00 15.00      A    O  
ATOM   1509  N   ILE A 162      25.679  -1.160  11.495  1.00 15.00      A    N  
ATOM   1510  HN  ILE A 162      25.997  -2.090  11.523  1.00 15.00      A    H  
ATOM   1511  CA  ILE A 162      24.929  -0.698  10.339  1.00 15.00      A    C  
ATOM   1512  CB  ILE A 162      25.332  -1.448   9.046  1.00 15.00      A    C  
ATOM   1513  CG1 ILE A 162      24.930  -0.641   7.807  1.00 15.00      A    C  
ATOM   1514  CG2 ILE A 162      24.716  -2.842   9.003  1.00 15.00      A    C  
ATOM   1515  CD1 ILE A 162      25.419  -1.232   6.501  1.00 15.00      A    C  
ATOM   1516  C   ILE A 162      23.425  -0.836  10.582  1.00 15.00      A    C  
ATOM   1517  O   ILE A 162      22.619  -0.180   9.927  1.00 15.00      A    O  
ATOM   1518  N   THR A 163      23.056  -1.679  11.539  1.00 15.00      A    N  
ATOM   1519  HN  THR A 163      23.743  -2.167  12.044  1.00 15.00      A    H  
ATOM   1520  CA  THR A 163      21.652  -1.896  11.853  1.00 15.00      A    C  
ATOM   1521  CB  THR A 163      21.326  -3.401  12.009  1.00 15.00      A    C  
ATOM   1522  OG1 THR A 163      19.909  -3.592  12.022  1.00 15.00      A    O  
ATOM   1523  HG1 THR A 163      19.490  -2.849  12.473  1.00 15.00      A    H  
ATOM   1524  CG2 THR A 163      21.922  -3.965  13.291  1.00 15.00      A    C  
ATOM   1525  C   THR A 163      21.238  -1.132  13.111  1.00 15.00      A    C  
ATOM   1526  O   THR A 163      20.051  -1.017  13.419  1.00 15.00      A    O  
ATOM   1527  N   THR A 164      22.219  -0.608  13.830  1.00 15.00      A    N  
ATOM   1528  HN  THR A 164      23.145  -0.722  13.535  1.00 15.00      A    H  
ATOM   1529  CA  THR A 164      21.956   0.139  15.047  1.00 15.00      A    C  
ATOM   1530  CB  THR A 164      23.062  -0.110  16.090  1.00 15.00      A    C  
ATOM   1531  OG1 THR A 164      24.328  -0.198  15.425  1.00 15.00      A    O  
ATOM   1532  HG1 THR A 164      24.985   0.303  15.919  1.00 15.00      A    H  
ATOM   1533  CG2 THR A 164      22.800  -1.402  16.850  1.00 15.00      A    C  
ATOM   1534  C   THR A 164      21.860   1.635  14.756  1.00 15.00      A    C  
ATOM   1535  O   THR A 164      22.393   2.118  13.752  1.00 15.00      A    O  
ATOM   1536  N   VAL A 165      21.169   2.357  15.631  1.00 15.00      A    N  
ATOM   1537  HN  VAL A 165      20.762   1.912  16.399  1.00 15.00      A    H  
ATOM   1538  CA  VAL A 165      21.006   3.798  15.485  1.00 15.00      A    C  
ATOM   1539  CB  VAL A 165      19.950   4.348  16.477  1.00 15.00      A    C  
ATOM   1540  CG1 VAL A 165      20.356   4.086  17.922  1.00 15.00      A    C  
ATOM   1541  CG2 VAL A 165      19.682   5.828  16.242  1.00 15.00      A    C  
ATOM   1542  C   VAL A 165      22.346   4.506  15.692  1.00 15.00      A    C  
ATOM   1543  O   VAL A 165      23.158   4.089  16.520  1.00 15.00      A    O  
ATOM   1544  N   LYS A 166      22.583   5.560  14.926  1.00 15.00      A    N  
ATOM   1545  HN  LYS A 166      21.902   5.851  14.285  1.00 15.00      A    H  
ATOM   1546  CA  LYS A 166      23.827   6.304  15.025  1.00 15.00      A    C  
ATOM   1547  CB  LYS A 166      24.478   6.438  13.647  1.00 15.00      A    C  
ATOM   1548  CG  LYS A 166      24.887   5.107  13.040  1.00 15.00      A    C  
ATOM   1549  CD  LYS A 166      25.440   5.278  11.638  1.00 15.00      A    C  
ATOM   1550  CE  LYS A 166      26.041   3.980  11.126  1.00 15.00      A    C  
ATOM   1551  NZ  LYS A 166      25.011   2.927  10.924  1.00 15.00      A    N  
ATOM   1552  HZ1 LYS A 166      25.304   2.044  11.399  1.00 15.00      A    H  
ATOM   1553  HZ2 LYS A 166      24.893   2.737   9.904  1.00 15.00      A    H  
ATOM   1554  HZ3 LYS A 166      24.100   3.234  11.317  1.00 15.00      A    H  
ATOM   1555  C   LYS A 166      23.603   7.671  15.658  1.00 15.00      A    C  
ATOM   1556  O   LYS A 166      23.544   8.687  14.969  1.00 15.00      A    O  
ATOM   1557  N   GLY A 167      23.461   7.683  16.975  1.00 15.00      A    N  
ATOM   1558  HN  GLY A 167      23.492   6.838  17.471  1.00 15.00      A    H  
ATOM   1559  CA  GLY A 167      23.248   8.926  17.686  1.00 15.00      A    C  
ATOM   1560  C   GLY A 167      22.186   8.792  18.754  1.00 15.00      A    C  
ATOM   1561  O   GLY A 167      21.985   7.710  19.305  1.00 15.00      A    O  
ATOM   1562  N   ALA A 168      21.506   9.891  19.045  1.00 15.00      A    N  
ATOM   1563  HN  ALA A 168      21.703  10.717  18.560  1.00 15.00      A    H  
ATOM   1564  CA  ALA A 168      20.458   9.898  20.051  1.00 15.00      A    C  
ATOM   1565  CB  ALA A 168      20.623  11.097  20.974  1.00 15.00      A    C  
ATOM   1566  C   ALA A 168      19.092   9.926  19.380  1.00 15.00      A    C  
ATOM   1567  O   ALA A 168      18.885  10.675  18.424  1.00 15.00      A    O  
ATOM   1568  N   PRO A 169      18.155   9.088  19.851  1.00 15.00      A    N  
ATOM   1569  CA  PRO A 169      16.795   9.018  19.299  1.00 15.00      A    C  
ATOM   1570  CB  PRO A 169      16.107   7.949  20.158  1.00 15.00      A    C  
ATOM   1571  CG  PRO A 169      17.225   7.151  20.734  1.00 15.00      A    C  
ATOM   1572  CD  PRO A 169      18.351   8.120  20.944  1.00 15.00      A    C  
ATOM   1573  C   PRO A 169      16.051  10.352  19.411  1.00 15.00      A    C  
ATOM   1574  O   PRO A 169      15.466  10.667  20.448  1.00 15.00      A    O  
ATOM   1575  N   ALA A 170      16.093  11.132  18.338  1.00 15.00      A    N  
ATOM   1576  HN  ALA A 170      16.595  10.832  17.553  1.00 15.00      A    H  
ATOM   1577  CA  ALA A 170      15.428  12.427  18.294  1.00 15.00      A    C  
ATOM   1578  CB  ALA A 170      16.455  13.549  18.312  1.00 15.00      A    C  
ATOM   1579  C   ALA A 170      14.552  12.523  17.048  1.00 15.00      A    C  
ATOM   1580  O   ALA A 170      14.683  11.714  16.127  1.00 15.00      A    O  
ATOM   1581  N   SER A 171      13.655  13.499  17.023  1.00 15.00      A    N  
ATOM   1582  HN  SER A 171      13.592  14.114  17.784  1.00 15.00      A    H  
ATOM   1583  CA  SER A 171      12.763  13.683  15.888  1.00 15.00      A    C  
ATOM   1584  CB  SER A 171      11.350  13.220  16.247  1.00 15.00      A    C  
ATOM   1585  OG  SER A 171      11.374  11.888  16.730  1.00 15.00      A    O  
ATOM   1586  HG  SER A 171      12.286  11.617  16.869  1.00 15.00      A    H  
ATOM   1587  C   SER A 171      12.747  15.134  15.417  1.00 15.00      A    C  
ATOM   1588  O   SER A 171      12.760  16.060  16.227  1.00 15.00      A    O  
ATOM   1589  N   HIS A 172      12.725  15.320  14.102  1.00 15.00      A    N  
ATOM   1590  HN  HIS A 172      12.720  14.540  13.512  1.00 15.00      A    H  
ATOM   1591  CA  HIS A 172      12.701  16.653  13.513  1.00 15.00      A    C  
ATOM   1592  CB  HIS A 172      13.028  16.569  12.019  1.00 15.00      A    C  
ATOM   1593  CG  HIS A 172      13.652  17.807  11.443  1.00 15.00      A    C  
ATOM   1594  ND1 HIS A 172      15.017  17.952  11.378  1.00 15.00      A    N  
ATOM   1595  CD2 HIS A 172      13.063  18.901  10.900  1.00 15.00      A    C  
ATOM   1596  CE1 HIS A 172      15.230  19.119  10.799  1.00 15.00      A    C  
ATOM   1597  NE2 HIS A 172      14.079  19.727  10.493  1.00 15.00      A    N  
ATOM   1598  HE2 HIS A 172      13.979  20.596  10.047  1.00 15.00      A    H  
ATOM   1599  C   HIS A 172      11.323  17.276  13.709  1.00 15.00      A    C  
ATOM   1600  O   HIS A 172      10.325  16.565  13.806  1.00 15.00      A    O  
ATOM   1601  N   SER A 173      11.268  18.601  13.748  1.00 15.00      A    N  
ATOM   1602  HN  SER A 173      12.096  19.116  13.655  1.00 15.00      A    H  
ATOM   1603  CA  SER A 173      10.007  19.310  13.945  1.00 15.00      A    C  
ATOM   1604  CB  SER A 173      10.261  20.797  14.211  1.00 15.00      A    C  
ATOM   1605  OG  SER A 173       9.120  21.414  14.779  1.00 15.00      A    O  
ATOM   1606  HG  SER A 173       8.324  21.047  14.377  1.00 15.00      A    H  
ATOM   1607  C   SER A 173       9.037  19.128  12.772  1.00 15.00      A    C  
ATOM   1608  O   SER A 173       7.857  19.455  12.882  1.00 15.00      A    O  
ATOM   1609  N   LEU A 174       9.535  18.602  11.655  1.00 15.00      A    N  
ATOM   1610  HN  LEU A 174      10.480  18.358  11.625  1.00 15.00      A    H  
ATOM   1611  CA  LEU A 174       8.705  18.383  10.472  1.00 15.00      A    C  
ATOM   1612  CB  LEU A 174       9.504  18.647   9.190  1.00 15.00      A    C  
ATOM   1613  CG  LEU A 174       9.578  20.104   8.709  1.00 15.00      A    C  
ATOM   1614  CD1 LEU A 174       8.195  20.739   8.663  1.00 15.00      A    C  
ATOM   1615  CD2 LEU A 174      10.532  20.924   9.561  1.00 15.00      A    C  
ATOM   1616  C   LEU A 174       8.125  16.969  10.446  1.00 15.00      A    C  
ATOM   1617  O   LEU A 174       7.332  16.629   9.563  1.00 15.00      A    O  
ATOM   1618  N   ALA A 175       8.510  16.157  11.427  1.00 15.00      A    N  
ATOM   1619  HN  ALA A 175       9.121  16.496  12.114  1.00 15.00      A    H  
ATOM   1620  CA  ALA A 175       8.033  14.781  11.522  1.00 15.00      A    C  
ATOM   1621  CB  ALA A 175       8.932  13.981  12.455  1.00 15.00      A    C  
ATOM   1622  C   ALA A 175       6.586  14.747  12.010  1.00 15.00      A    C  
ATOM   1623  O   ALA A 175       5.806  15.653  11.722  1.00 15.00      A    O  
ATOM   1624  N   LYS A 176       6.226  13.703  12.741  1.00 15.00      A    N  
ATOM   1625  HN  LYS A 176       6.891  13.014  12.954  1.00 15.00      A    H  
ATOM   1626  CA  LYS A 176       4.873  13.563  13.263  1.00 15.00      A    C  
ATOM   1627  CB  LYS A 176       4.015  12.683  12.340  1.00 15.00      A    C  
ATOM   1628  CG  LYS A 176       3.785  13.247  10.943  1.00 15.00      A    C  
ATOM   1629  CD  LYS A 176       3.041  14.576  10.983  1.00 15.00      A    C  
ATOM   1630  CE  LYS A 176       3.207  15.353   9.679  1.00 15.00      A    C  
ATOM   1631  NZ  LYS A 176       4.623  15.762   9.430  1.00 15.00      A    N  
ATOM   1632  HZ1 LYS A 176       5.213  14.928   9.237  1.00 15.00      A    H  
ATOM   1633  HZ2 LYS A 176       5.012  16.250  10.268  1.00 15.00      A    H  
ATOM   1634  HZ3 LYS A 176       4.677  16.406   8.616  1.00 15.00      A    H  
ATOM   1635  C   LYS A 176       4.901  12.967  14.664  1.00 15.00      A    C  
ATOM   1636  O   LYS A 176       5.573  11.967  14.905  1.00 15.00      A    O  
ATOM   1637  N   GLN A 177       4.200  13.612  15.585  1.00 15.00      A    N  
ATOM   1638  HN  GLN A 177       3.728  14.431  15.334  1.00 15.00      A    H  
ATOM   1639  CA  GLN A 177       4.103  13.148  16.965  1.00 15.00      A    C  
ATOM   1640  CB  GLN A 177       5.078  13.909  17.878  1.00 15.00      A    C  
ATOM   1641  CG  GLN A 177       6.062  14.803  17.133  1.00 15.00      A    C  
ATOM   1642  CD  GLN A 177       7.349  15.060  17.893  1.00 15.00      A    C  
ATOM   1643  OE1 GLN A 177       7.807  14.234  18.679  1.00 15.00      A    O  
ATOM   1644  NE2 GLN A 177       7.949  16.216  17.649  1.00 15.00      A    N  
ATOM   1645 HE21 GLN A 177       7.532  16.825  17.006  1.00 15.00      A    H  
ATOM   1646 HE22 GLN A 177       8.784  16.412  18.121  1.00 15.00      A    H  
ATOM   1647  C   GLN A 177       2.662  13.349  17.423  1.00 15.00      A    C  
ATOM   1648  O   GLN A 177       2.119  14.448  17.292  1.00 15.00      A    O  
ATOM   1649  N   LEU A 178       2.040  12.296  17.936  1.00 15.00      A    N  
ATOM   1650  HN  LEU A 178       2.536  11.455  18.061  1.00 15.00      A    H  
ATOM   1651  CA  LEU A 178       0.648  12.374  18.365  1.00 15.00      A    C  
ATOM   1652  CB  LEU A 178      -0.239  11.479  17.491  1.00 15.00      A    C  
ATOM   1653  CG  LEU A 178      -0.381  11.885  16.021  1.00 15.00      A    C  
ATOM   1654  CD1 LEU A 178      -1.303  10.923  15.287  1.00 15.00      A    C  
ATOM   1655  CD2 LEU A 178      -0.896  13.314  15.901  1.00 15.00      A    C  
ATOM   1656  C   LEU A 178       0.478  12.004  19.833  1.00 15.00      A    C  
ATOM   1657  O   LEU A 178       0.864  10.916  20.260  1.00 15.00      A    O  
ATOM   1658  N   TYR A 179      -0.123  12.913  20.591  1.00 15.00      A    N  
ATOM   1659  HN  TYR A 179      -0.421  13.749  20.180  1.00 15.00      A    H  
ATOM   1660  CA  TYR A 179      -0.351  12.704  22.014  1.00 15.00      A    C  
ATOM   1661  CB  TYR A 179      -0.766  14.009  22.692  1.00 15.00      A    C  
ATOM   1662  CG  TYR A 179       0.377  14.970  22.927  1.00 15.00      A    C  
ATOM   1663  CD1 TYR A 179       1.302  14.741  23.937  1.00 15.00      A    C  
ATOM   1664  CD2 TYR A 179       0.524  16.112  22.150  1.00 15.00      A    C  
ATOM   1665  CE1 TYR A 179       2.345  15.618  24.164  1.00 15.00      A    C  
ATOM   1666  CE2 TYR A 179       1.566  16.993  22.368  1.00 15.00      A    C  
ATOM   1667  CZ  TYR A 179       2.471  16.744  23.379  1.00 15.00      A    C  
ATOM   1668  OH  TYR A 179       3.505  17.624  23.606  1.00 15.00      A    O  
ATOM   1669  HH  TYR A 179       4.315  17.133  23.764  1.00 15.00      A    H  
ATOM   1670  C   TYR A 179      -1.396  11.624  22.276  1.00 15.00      A    C  
ATOM   1671  O   TYR A 179      -2.599  11.856  22.135  1.00 15.00      A    O  
ATOM   1672  N   PHE A 180      -0.925  10.445  22.654  1.00 15.00      A    N  
ATOM   1673  HN  PHE A 180       0.046  10.323  22.727  1.00 15.00      A    H  
ATOM   1674  CA  PHE A 180      -1.808   9.328  22.950  1.00 15.00      A    C  
ATOM   1675  CB  PHE A 180      -1.174   8.004  22.520  1.00 15.00      A    C  
ATOM   1676  CG  PHE A 180      -2.174   6.905  22.292  1.00 15.00      A    C  
ATOM   1677  CD1 PHE A 180      -2.425   5.958  23.272  1.00 15.00      A    C  
ATOM   1678  CD2 PHE A 180      -2.868   6.825  21.095  1.00 15.00      A    C  
ATOM   1679  CE1 PHE A 180      -3.348   4.952  23.063  1.00 15.00      A    C  
ATOM   1680  CE2 PHE A 180      -3.792   5.821  20.879  1.00 15.00      A    C  
ATOM   1681  CZ  PHE A 180      -4.033   4.883  21.864  1.00 15.00      A    C  
ATOM   1682  C   PHE A 180      -2.143   9.292  24.438  1.00 15.00      A    C  
ATOM   1683  O   PHE A 180      -1.248   9.203  25.282  1.00 15.00      A    O  
ATOM   1684  N   PRO A 181      -3.439   9.381  24.769  1.00 15.00      A    N  
ATOM   1685  CA  PRO A 181      -3.912   9.363  26.157  1.00 15.00      A    C  
ATOM   1686  CB  PRO A 181      -5.376   9.794  26.033  1.00 15.00      A    C  
ATOM   1687  CG  PRO A 181      -5.776   9.374  24.661  1.00 15.00      A    C  
ATOM   1688  CD  PRO A 181      -4.548   9.517  23.807  1.00 15.00      A    C  
ATOM   1689  C   PRO A 181      -3.829   7.977  26.793  1.00 15.00      A    C  
ATOM   1690  O   PRO A 181      -4.114   6.963  26.152  1.00 15.00      A    O  
ATOM   1691  N   LEU A 182      -3.435   7.942  28.057  1.00 15.00      A    N  
ATOM   1692  HN  LEU A 182      -3.211   8.782  28.512  1.00 15.00      A    H  
ATOM   1693  CA  LEU A 182      -3.328   6.690  28.788  1.00 15.00      A    C  
ATOM   1694  CB  LEU A 182      -2.171   6.764  29.788  1.00 15.00      A    C  
ATOM   1695  CG  LEU A 182      -0.787   7.001  29.179  1.00 15.00      A    C  
ATOM   1696  CD1 LEU A 182       0.265   7.141  30.268  1.00 15.00      A    C  
ATOM   1697  CD2 LEU A 182      -0.424   5.879  28.220  1.00 15.00      A    C  
ATOM   1698  C   LEU A 182      -4.643   6.394  29.500  1.00 15.00      A    C  
ATOM   1699  O   LEU A 182      -5.404   7.314  29.792  1.00 15.00      A    O  
ATOM   1700  N   PRO A 183      -4.931   5.108  29.790  1.00 15.00      A    N  
ATOM   1701  CA  PRO A 183      -6.174   4.698  30.468  1.00 15.00      A    C  
ATOM   1702  CB  PRO A 183      -6.047   3.173  30.576  1.00 15.00      A    C  
ATOM   1703  CG  PRO A 183      -4.593   2.895  30.405  1.00 15.00      A    C  
ATOM   1704  CD  PRO A 183      -4.084   3.949  29.466  1.00 15.00      A    C  
ATOM   1705  C   PRO A 183      -6.332   5.321  31.856  1.00 15.00      A    C  
ATOM   1706  O   PRO A 183      -7.400   5.252  32.458  1.00 15.00      A    O  
ATOM   1707  N   GLY A 184      -5.257   5.911  32.358  1.00 15.00      A    N  
ATOM   1708  HN  GLY A 184      -4.433   5.921  31.835  1.00 15.00      A    H  
ATOM   1709  CA  GLY A 184      -5.296   6.550  33.654  1.00 15.00      A    C  
ATOM   1710  C   GLY A 184      -4.997   8.029  33.538  1.00 15.00      A    C  
ATOM   1711  O   GLY A 184      -5.899   8.862  33.594  1.00 15.00      A    O  
ATOM   1712  N   SER A 185      -3.722   8.356  33.372  1.00 15.00      A    N  
ATOM   1713  HN  SER A 185      -3.048   7.647  33.341  1.00 15.00      A    H  
ATOM   1714  CA  SER A 185      -3.290   9.742  33.239  1.00 15.00      A    C  
ATOM   1715  CB  SER A 185      -3.188  10.407  34.615  1.00 15.00      A    C  
ATOM   1716  OG  SER A 185      -4.441  10.415  35.274  1.00 15.00      A    O  
ATOM   1717  HG  SER A 185      -5.102   9.983  34.712  1.00 15.00      A    H  
ATOM   1718  C   SER A 185      -1.943   9.812  32.526  1.00 15.00      A    C  
ATOM   1719  O   SER A 185      -1.045   9.018  32.807  1.00 15.00      A    O  
ATOM   1720  N   GLY A 186      -1.815  10.748  31.594  1.00 15.00      A    N  
ATOM   1721  HN  GLY A 186      -2.578  11.326  31.384  1.00 15.00      A    H  
ATOM   1722  CA  GLY A 186      -0.572  10.905  30.864  1.00 15.00      A    C  
ATOM   1723  C   GLY A 186      -0.782  10.871  29.365  1.00 15.00      A    C  
ATOM   1724  O   GLY A 186      -1.801  10.365  28.891  1.00 15.00      A    O  
ATOM   1725  N   TYR A 187       0.174  11.416  28.622  1.00 15.00      A    N  
ATOM   1726  HN  TYR A 187       0.961  11.800  29.061  1.00 15.00      A    H  
ATOM   1727  CA  TYR A 187       0.095  11.449  27.166  1.00 15.00      A    C  
ATOM   1728  CB  TYR A 187      -0.309  12.845  26.678  1.00 15.00      A    C  
ATOM   1729  CG  TYR A 187      -1.686  13.292  27.115  1.00 15.00      A    C  
ATOM   1730  CD1 TYR A 187      -2.829  12.754  26.538  1.00 15.00      A    C  
ATOM   1731  CD2 TYR A 187      -1.843  14.257  28.101  1.00 15.00      A    C  
ATOM   1732  CE1 TYR A 187      -4.089  13.164  26.932  1.00 15.00      A    C  
ATOM   1733  CE2 TYR A 187      -3.099  14.673  28.502  1.00 15.00      A    C  
ATOM   1734  CZ  TYR A 187      -4.218  14.123  27.914  1.00 15.00      A    C  
ATOM   1735  OH  TYR A 187      -5.469  14.536  28.309  1.00 15.00      A    O  
ATOM   1736  HH  TYR A 187      -5.521  15.493  28.263  1.00 15.00      A    H  
ATOM   1737  C   TYR A 187       1.435  11.062  26.551  1.00 15.00      A    C  
ATOM   1738  O   TYR A 187       2.463  11.660  26.866  1.00 15.00      A    O  
ATOM   1739  N   HIS A 188       1.417  10.060  25.686  1.00 15.00      A    N  
ATOM   1740  HN  HIS A 188       0.561   9.622  25.482  1.00 15.00      A    H  
ATOM   1741  CA  HIS A 188       2.630   9.599  25.023  1.00 15.00      A    C  
ATOM   1742  CB  HIS A 188       2.505   8.118  24.646  1.00 15.00      A    C  
ATOM   1743  CG  HIS A 188       2.936   7.168  25.721  1.00 15.00      A    C  
ATOM   1744  ND1 HIS A 188       3.332   5.868  25.484  1.00 15.00      A    N  
ATOM   1745  HD1 HIS A 188       3.364   5.425  24.613  1.00 15.00      A    H  
ATOM   1746  CD2 HIS A 188       3.035   7.347  27.063  1.00 15.00      A    C  
ATOM   1747  CE1 HIS A 188       3.653   5.311  26.661  1.00 15.00      A    C  
ATOM   1748  NE2 HIS A 188       3.490   6.168  27.651  1.00 15.00      A    N  
ATOM   1749  C   HIS A 188       2.898  10.426  23.770  1.00 15.00      A    C  
ATOM   1750  O   HIS A 188       1.965  10.795  23.064  1.00 15.00      A    O  
ATOM   1751  N   LEU A 189       4.172  10.730  23.510  1.00 15.00      A    N  
ATOM   1752  HN  LEU A 189       4.867  10.448  24.137  1.00 15.00      A    H  
ATOM   1753  CA  LEU A 189       4.549  11.504  22.326  1.00 15.00      A    C  
ATOM   1754  CB  LEU A 189       6.030  11.890  22.379  1.00 15.00      A    C  
ATOM   1755  CG  LEU A 189       6.380  13.153  23.169  1.00 15.00      A    C  
ATOM   1756  CD1 LEU A 189       7.890  13.339  23.236  1.00 15.00      A    C  
ATOM   1757  CD2 LEU A 189       5.714  14.375  22.554  1.00 15.00      A    C  
ATOM   1758  C   LEU A 189       4.268  10.708  21.058  1.00 15.00      A    C  
ATOM   1759  O   LEU A 189       3.832  11.267  20.058  1.00 15.00      A    O  
ATOM   1760  N   LEU A 190       4.532   9.401  21.138  1.00 15.00      A    N  
ATOM   1761  HN  LEU A 190       4.884   9.056  21.979  1.00 15.00      A    H  
ATOM   1762  CA  LEU A 190       4.315   8.456  20.037  1.00 15.00      A    C  
ATOM   1763  CB  LEU A 190       2.903   7.871  20.065  1.00 15.00      A    C  
ATOM   1764  CG  LEU A 190       2.658   6.766  21.096  1.00 15.00      A    C  
ATOM   1765  CD1 LEU A 190       1.305   6.112  20.870  1.00 15.00      A    C  
ATOM   1766  CD2 LEU A 190       3.771   5.728  21.054  1.00 15.00      A    C  
ATOM   1767  C   LEU A 190       4.662   8.992  18.649  1.00 15.00      A    C  
ATOM   1768  O   LEU A 190       3.807   9.530  17.944  1.00 15.00      A    O  
ATOM   1769  N   ALA A 191       5.917   8.826  18.259  1.00 15.00      A    N  
ATOM   1770  HN  ALA A 191       6.553   8.393  18.861  1.00 15.00      A    H  
ATOM   1771  CA  ALA A 191       6.378   9.268  16.950  1.00 15.00      A    C  
ATOM   1772  CB  ALA A 191       7.780   9.852  17.056  1.00 15.00      A    C  
ATOM   1773  C   ALA A 191       6.356   8.098  15.966  1.00 15.00      A    C  
ATOM   1774  O   ALA A 191       7.193   7.198  16.045  1.00 15.00      A    O  
ATOM   1775  N   PRO A 192       5.380   8.081  15.044  1.00 15.00      A    N  
ATOM   1776  CA  PRO A 192       5.246   7.013  14.060  1.00 15.00      A    C  
ATOM   1777  CB  PRO A 192       3.773   7.102  13.661  1.00 15.00      A    C  
ATOM   1778  CG  PRO A 192       3.415   8.540  13.836  1.00 15.00      A    C  
ATOM   1779  CD  PRO A 192       4.326   9.102  14.896  1.00 15.00      A    C  
ATOM   1780  C   PRO A 192       6.146   7.206  12.839  1.00 15.00      A    C  
ATOM   1781  O   PRO A 192       6.127   8.255  12.194  1.00 15.00      A    O  
ATOM   1782  N   LEU A 193       6.933   6.185  12.531  1.00 15.00      A    N  
ATOM   1783  HN  LEU A 193       6.909   5.381  13.089  1.00 15.00      A    H  
ATOM   1784  CA  LEU A 193       7.827   6.226  11.383  1.00 15.00      A    C  
ATOM   1785  CB  LEU A 193       9.166   5.562  11.718  1.00 15.00      A    C  
ATOM   1786  CG  LEU A 193       9.954   6.170  12.883  1.00 15.00      A    C  
ATOM   1787  CD1 LEU A 193      11.217   5.366  13.152  1.00 15.00      A    C  
ATOM   1788  CD2 LEU A 193      10.293   7.627  12.605  1.00 15.00      A    C  
ATOM   1789  C   LEU A 193       7.173   5.533  10.191  1.00 15.00      A    C  
ATOM   1790  O   LEU A 193       6.149   4.868  10.341  1.00 15.00      A    O  
ATOM   1791  N   PHE A 194       7.762   5.685   9.013  1.00 15.00      A    N  
ATOM   1792  HN  PHE A 194       8.583   6.221   8.950  1.00 15.00      A    H  
ATOM   1793  CA  PHE A 194       7.217   5.073   7.809  1.00 15.00      A    C  
ATOM   1794  CB  PHE A 194       7.439   5.988   6.604  1.00 15.00      A    C  
ATOM   1795  CG  PHE A 194       6.680   5.580   5.376  1.00 15.00      A    C  
ATOM   1796  CD1 PHE A 194       5.328   5.851   5.266  1.00 15.00      A    C  
ATOM   1797  CD2 PHE A 194       7.319   4.930   4.332  1.00 15.00      A    C  
ATOM   1798  CE1 PHE A 194       4.624   5.484   4.138  1.00 15.00      A    C  
ATOM   1799  CE2 PHE A 194       6.621   4.559   3.200  1.00 15.00      A    C  
ATOM   1800  CZ  PHE A 194       5.272   4.837   3.104  1.00 15.00      A    C  
ATOM   1801  C   PHE A 194       7.838   3.702   7.552  1.00 15.00      A    C  
ATOM   1802  O   PHE A 194       9.027   3.603   7.241  1.00 15.00      A    O  
ATOM   1803  N   PRO A 195       7.038   2.630   7.677  1.00 15.00      A    N  
ATOM   1804  CA  PRO A 195       7.505   1.256   7.456  1.00 15.00      A    C  
ATOM   1805  CB  PRO A 195       6.347   0.398   7.975  1.00 15.00      A    C  
ATOM   1806  CG  PRO A 195       5.144   1.264   7.831  1.00 15.00      A    C  
ATOM   1807  CD  PRO A 195       5.611   2.674   8.054  1.00 15.00      A    C  
ATOM   1808  C   PRO A 195       7.762   0.964   5.978  1.00 15.00      A    C  
ATOM   1809  O   PRO A 195       6.962   0.303   5.313  1.00 15.00      A    O  
ATOM   1810  N   THR A 196       8.887   1.454   5.476  1.00 15.00      A    N  
ATOM   1811  HN  THR A 196       9.482   1.970   6.062  1.00 15.00      A    H  
ATOM   1812  CA  THR A 196       9.263   1.260   4.084  1.00 15.00      A    C  
ATOM   1813  CB  THR A 196      10.586   1.991   3.751  1.00 15.00      A    C  
ATOM   1814  OG1 THR A 196      10.951   1.764   2.383  1.00 15.00      A    O  
ATOM   1815  HG1 THR A 196      11.922   1.838   2.289  1.00 15.00      A    H  
ATOM   1816  CG2 THR A 196      11.709   1.541   4.675  1.00 15.00      A    C  
ATOM   1817  C   THR A 196       9.355  -0.228   3.727  1.00 15.00      A    C  
ATOM   1818  O   THR A 196       9.001  -0.632   2.616  1.00 15.00      A    O  
ATOM   1819  N   SER A 197       9.797  -1.044   4.684  1.00 15.00      A    N  
ATOM   1820  HN  SER A 197      10.058  -0.669   5.552  1.00 15.00      A    H  
ATOM   1821  CA  SER A 197       9.919  -2.479   4.464  1.00 15.00      A    C  
ATOM   1822  CB  SER A 197      10.687  -3.138   5.614  1.00 15.00      A    C  
ATOM   1823  OG  SER A 197      11.955  -2.524   5.791  1.00 15.00      A    O  
ATOM   1824  HG  SER A 197      12.374  -2.872   6.586  1.00 15.00      A    H  
ATOM   1825  C   SER A 197       8.544  -3.127   4.281  1.00 15.00      A    C  
ATOM   1826  O   SER A 197       8.378  -4.032   3.465  1.00 15.00      A    O  
ATOM   1827  N   LEU A 198       7.556  -2.643   5.027  1.00 15.00      A    N  
ATOM   1828  HN  LEU A 198       7.738  -1.905   5.644  1.00 15.00      A    H  
ATOM   1829  CA  LEU A 198       6.203  -3.177   4.935  1.00 15.00      A    C  
ATOM   1830  CB  LEU A 198       5.361  -2.716   6.127  1.00 15.00      A    C  
ATOM   1831  CG  LEU A 198       3.885  -3.122   6.119  1.00 15.00      A    C  
ATOM   1832  CD1 LEU A 198       3.734  -4.632   6.247  1.00 15.00      A    C  
ATOM   1833  CD2 LEU A 198       3.127  -2.403   7.225  1.00 15.00      A    C  
ATOM   1834  C   LEU A 198       5.557  -2.736   3.629  1.00 15.00      A    C  
ATOM   1835  O   LEU A 198       4.910  -3.524   2.944  1.00 15.00      A    O  
ATOM   1836  N   VAL A 199       5.754  -1.470   3.291  1.00 15.00      A    N  
ATOM   1837  HN  VAL A 199       6.275  -0.891   3.890  1.00 15.00      A    H  
ATOM   1838  CA  VAL A 199       5.208  -0.907   2.066  1.00 15.00      A    C  
ATOM   1839  CB  VAL A 199       5.507   0.602   1.967  1.00 15.00      A    C  
ATOM   1840  CG1 VAL A 199       5.105   1.151   0.606  1.00 15.00      A    C  
ATOM   1841  CG2 VAL A 199       4.782   1.348   3.075  1.00 15.00      A    C  
ATOM   1842  C   VAL A 199       5.759  -1.636   0.843  1.00 15.00      A    C  
ATOM   1843  O   VAL A 199       5.031  -1.899  -0.109  1.00 15.00      A    O  
ATOM   1844  N   HIS A 200       7.043  -1.977   0.887  1.00 15.00      A    N  
ATOM   1845  HN  HIS A 200       7.576  -1.740   1.677  1.00 15.00      A    H  
ATOM   1846  CA  HIS A 200       7.678  -2.689  -0.215  1.00 15.00      A    C  
ATOM   1847  CB  HIS A 200       9.170  -2.875   0.063  1.00 15.00      A    C  
ATOM   1848  CG  HIS A 200       9.987  -3.162  -1.157  1.00 15.00      A    C  
ATOM   1849  ND1 HIS A 200      10.127  -4.441  -1.644  1.00 15.00      A    N  
ATOM   1850  CD2 HIS A 200      10.697  -2.310  -1.933  1.00 15.00      A    C  
ATOM   1851  CE1 HIS A 200      10.916  -4.338  -2.697  1.00 15.00      A    C  
ATOM   1852  NE2 HIS A 200      11.284  -3.071  -2.907  1.00 15.00      A    N  
ATOM   1853  HE2 HIS A 200      11.887  -2.741  -3.629  1.00 15.00      A    H  
ATOM   1854  C   HIS A 200       7.007  -4.044  -0.418  1.00 15.00      A    C  
ATOM   1855  O   HIS A 200       6.753  -4.462  -1.549  1.00 15.00      A    O  
ATOM   1856  N   HIS A 201       6.706  -4.713   0.692  1.00 15.00      A    N  
ATOM   1857  HN  HIS A 201       6.935  -4.319   1.561  1.00 15.00      A    H  
ATOM   1858  CA  HIS A 201       6.047  -6.014   0.659  1.00 15.00      A    C  
ATOM   1859  CB  HIS A 201       5.916  -6.566   2.083  1.00 15.00      A    C  
ATOM   1860  CG  HIS A 201       5.177  -7.868   2.188  1.00 15.00      A    C  
ATOM   1861  ND1 HIS A 201       4.088  -8.003   3.014  1.00 15.00      A    N  
ATOM   1862  CD2 HIS A 201       5.417  -9.050   1.568  1.00 15.00      A    C  
ATOM   1863  CE1 HIS A 201       3.687  -9.252   2.883  1.00 15.00      A    C  
ATOM   1864  NE2 HIS A 201       4.460  -9.924   2.020  1.00 15.00      A    N  
ATOM   1865  HE2 HIS A 201       4.357 -10.858   1.753  1.00 15.00      A    H  
ATOM   1866  C   HIS A 201       4.676  -5.883   0.003  1.00 15.00      A    C  
ATOM   1867  O   HIS A 201       4.307  -6.680  -0.863  1.00 15.00      A    O  
ATOM   1868  N   VAL A 202       3.934  -4.862   0.413  1.00 15.00      A    N  
ATOM   1869  HN  VAL A 202       4.285  -4.268   1.113  1.00 15.00      A    H  
ATOM   1870  CA  VAL A 202       2.613  -4.601  -0.138  1.00 15.00      A    C  
ATOM   1871  CB  VAL A 202       1.904  -3.463   0.631  1.00 15.00      A    C  
ATOM   1872  CG1 VAL A 202       0.530  -3.177   0.042  1.00 15.00      A    C  
ATOM   1873  CG2 VAL A 202       1.784  -3.814   2.107  1.00 15.00      A    C  
ATOM   1874  C   VAL A 202       2.725  -4.240  -1.619  1.00 15.00      A    C  
ATOM   1875  O   VAL A 202       1.966  -4.742  -2.450  1.00 15.00      A    O  
ATOM   1876  N   HIS A 203       3.694  -3.385  -1.936  1.00 15.00      A    N  
ATOM   1877  HN  HIS A 203       4.261  -3.020  -1.217  1.00 15.00      A    H  
ATOM   1878  CA  HIS A 203       3.935  -2.951  -3.310  1.00 15.00      A    C  
ATOM   1879  CB  HIS A 203       5.112  -1.968  -3.356  1.00 15.00      A    C  
ATOM   1880  CG  HIS A 203       5.156  -1.100  -4.581  1.00 15.00      A    C  
ATOM   1881  ND1 HIS A 203       4.830   0.234  -4.523  1.00 15.00      A    N  
ATOM   1882  CD2 HIS A 203       5.504  -1.416  -5.855  1.00 15.00      A    C  
ATOM   1883  CE1 HIS A 203       4.983   0.701  -5.746  1.00 15.00      A    C  
ATOM   1884  NE2 HIS A 203       5.389  -0.258  -6.587  1.00 15.00      A    N  
ATOM   1885  HE2 HIS A 203       5.564  -0.154  -7.545  1.00 15.00      A    H  
ATOM   1886  C   HIS A 203       4.221  -4.151  -4.209  1.00 15.00      A    C  
ATOM   1887  O   HIS A 203       3.791  -4.190  -5.359  1.00 15.00      A    O  
ATOM   1888  N   ALA A 204       4.949  -5.129  -3.678  1.00 15.00      A    N  
ATOM   1889  HN  ALA A 204       5.276  -5.037  -2.753  1.00 15.00      A    H  
ATOM   1890  CA  ALA A 204       5.281  -6.329  -4.432  1.00 15.00      A    C  
ATOM   1891  CB  ALA A 204       6.315  -7.161  -3.689  1.00 15.00      A    C  
ATOM   1892  C   ALA A 204       4.032  -7.155  -4.723  1.00 15.00      A    C  
ATOM   1893  O   ALA A 204       3.800  -7.563  -5.863  1.00 15.00      A    O  
ATOM   1894  N   LEU A 205       3.224  -7.380  -3.691  1.00 15.00      A    N  
ATOM   1895  HN  LEU A 205       3.463  -7.016  -2.809  1.00 15.00      A    H  
ATOM   1896  CA  LEU A 205       1.993  -8.156  -3.829  1.00 15.00      A    C  
ATOM   1897  CB  LEU A 205       1.347  -8.384  -2.459  1.00 15.00      A    C  
ATOM   1898  CG  LEU A 205       2.227  -9.037  -1.389  1.00 15.00      A    C  
ATOM   1899  CD1 LEU A 205       1.515  -9.044  -0.046  1.00 15.00      A    C  
ATOM   1900  CD2 LEU A 205       2.620 -10.450  -1.796  1.00 15.00      A    C  
ATOM   1901  C   LEU A 205       1.008  -7.458  -4.764  1.00 15.00      A    C  
ATOM   1902  O   LEU A 205       0.406  -8.089  -5.634  1.00 15.00      A    O  
ATOM   1903  N   LEU A 206       0.857  -6.150  -4.582  1.00 15.00      A    N  
ATOM   1904  HN  LEU A 206       1.364  -5.705  -3.863  1.00 15.00      A    H  
ATOM   1905  CA  LEU A 206      -0.045  -5.354  -5.407  1.00 15.00      A    C  
ATOM   1906  CB  LEU A 206      -0.155  -3.931  -4.852  1.00 15.00      A    C  
ATOM   1907  CG  LEU A 206      -1.362  -3.630  -3.956  1.00 15.00      A    C  
ATOM   1908  CD1 LEU A 206      -1.506  -4.678  -2.861  1.00 15.00      A    C  
ATOM   1909  CD2 LEU A 206      -1.237  -2.241  -3.353  1.00 15.00      A    C  
ATOM   1910  C   LEU A 206       0.438  -5.308  -6.854  1.00 15.00      A    C  
ATOM   1911  O   LEU A 206      -0.357  -5.174  -7.783  1.00 15.00      A    O  
ATOM   1912  N   ARG A 207       1.746  -5.415  -7.033  1.00 15.00      A    N  
ATOM   1913  HN  ARG A 207       2.329  -5.504  -6.247  1.00 15.00      A    H  
ATOM   1914  CA  ARG A 207       2.343  -5.391  -8.359  1.00 15.00      A    C  
ATOM   1915  CB  ARG A 207       3.854  -5.171  -8.255  1.00 15.00      A    C  
ATOM   1916  CG  ARG A 207       4.554  -4.950  -9.586  1.00 15.00      A    C  
ATOM   1917  CD  ARG A 207       6.029  -5.312  -9.494  1.00 15.00      A    C  
ATOM   1918  NE  ARG A 207       6.728  -4.547  -8.459  1.00 15.00      A    N  
ATOM   1919  HE  ARG A 207       6.437  -3.620  -8.315  1.00 15.00      A    H  
ATOM   1920  CZ  ARG A 207       7.723  -5.036  -7.710  1.00 15.00      A    C  
ATOM   1921  NH1 ARG A 207       8.132  -6.290  -7.879  1.00 15.00      A    N  
ATOM   1922 HH11 ARG A 207       8.907  -6.672  -7.296  1.00 15.00      A    H  
ATOM   1923 HH12 ARG A 207       7.678  -6.897  -8.594  1.00 15.00      A    H  
ATOM   1924  NH2 ARG A 207       8.311  -4.267  -6.797  1.00 15.00      A    N  
ATOM   1925 HH21 ARG A 207       8.001  -3.282  -6.660  1.00 15.00      A    H  
ATOM   1926 HH22 ARG A 207       9.089  -4.644  -6.212  1.00 15.00      A    H  
ATOM   1927  C   ARG A 207       2.056  -6.688  -9.110  1.00 15.00      A    C  
ATOM   1928  O   ARG A 207       1.704  -6.662 -10.288  1.00 15.00      A    O  
ATOM   1929  N   GLU A 208       2.194  -7.815  -8.417  1.00 15.00      A    N  
ATOM   1930  HN  GLU A 208       2.455  -7.765  -7.471  1.00 15.00      A    H  
ATOM   1931  CA  GLU A 208       1.963  -9.126  -9.021  1.00 15.00      A    C  
ATOM   1932  CB  GLU A 208       2.367 -10.242  -8.052  1.00 15.00      A    C  
ATOM   1933  CG  GLU A 208       3.008 -11.456  -8.716  1.00 15.00      A    C  
ATOM   1934  CD  GLU A 208       2.055 -12.223  -9.619  1.00 15.00      A    C  
ATOM   1935  OE1 GLU A 208       1.031 -12.724  -9.117  1.00 15.00      A    O  
ATOM   1936  OE2 GLU A 208       2.337 -12.328 -10.832  1.00 15.00      A    O  
ATOM   1937  C   GLU A 208       0.505  -9.293  -9.433  1.00 15.00      A    C  
ATOM   1938  O   GLU A 208       0.209  -9.577 -10.593  1.00 15.00      A    O  
ATOM   1939  N   ALA A 209      -0.399  -9.060  -8.489  1.00 15.00      A    N  
ATOM   1940  HN  ALA A 209      -0.093  -8.795  -7.594  1.00 15.00      A    H  
ATOM   1941  CA  ALA A 209      -1.832  -9.201  -8.734  1.00 15.00      A    C  
ATOM   1942  CB  ALA A 209      -2.610  -8.981  -7.448  1.00 15.00      A    C  
ATOM   1943  C   ALA A 209      -2.348  -8.279  -9.844  1.00 15.00      A    C  
ATOM   1944  O   ALA A 209      -3.492  -8.401 -10.280  1.00 15.00      A    O  
ATOM   1945  N   ARG A 210      -1.512  -7.363 -10.309  1.00 15.00      A    N  
ATOM   1946  HN  ARG A 210      -0.606  -7.308  -9.939  1.00 15.00      A    H  
ATOM   1947  CA  ARG A 210      -1.918  -6.447 -11.361  1.00 15.00      A    C  
ATOM   1948  CB  ARG A 210      -1.804  -4.994 -10.895  1.00 15.00      A    C  
ATOM   1949  CG  ARG A 210      -2.793  -4.603  -9.809  1.00 15.00      A    C  
ATOM   1950  CD  ARG A 210      -3.529  -3.319 -10.164  1.00 15.00      A    C  
ATOM   1951  NE  ARG A 210      -2.619  -2.237 -10.554  1.00 15.00      A    N  
ATOM   1952  HE  ARG A 210      -2.438  -2.131 -11.513  1.00 15.00      A    H  
ATOM   1953  CZ  ARG A 210      -2.042  -1.398  -9.691  1.00 15.00      A    C  
ATOM   1954  NH1 ARG A 210      -2.277  -1.517  -8.390  1.00 15.00      A    N  
ATOM   1955 HH11 ARG A 210      -1.830  -0.865  -7.711  1.00 15.00      A    H  
ATOM   1956 HH12 ARG A 210      -2.915  -2.266  -8.041  1.00 15.00      A    H  
ATOM   1957  NH2 ARG A 210      -1.234  -0.437 -10.132  1.00 15.00      A    N  
ATOM   1958 HH21 ARG A 210      -0.781   0.219  -9.459  1.00 15.00      A    H  
ATOM   1959 HH22 ARG A 210      -1.048  -0.335 -11.153  1.00 15.00      A    H  
ATOM   1960  C   ARG A 210      -1.120  -6.641 -12.649  1.00 15.00      A    C  
ATOM   1961  O   ARG A 210      -1.696  -6.792 -13.731  1.00 15.00      A    O  
ATOM   1962  N   PHE A 211       0.201  -6.661 -12.535  1.00 15.00      A    N  
ATOM   1963  HN  PHE A 211       0.610  -6.612 -11.640  1.00 15.00      A    H  
ATOM   1964  CA  PHE A 211       1.061  -6.773 -13.708  1.00 15.00      A    C  
ATOM   1965  CB  PHE A 211       2.128  -5.680 -13.681  1.00 15.00      A    C  
ATOM   1966  CG  PHE A 211       1.555  -4.302 -13.557  1.00 15.00      A    C  
ATOM   1967  CD1 PHE A 211       0.892  -3.720 -14.623  1.00 15.00      A    C  
ATOM   1968  CD2 PHE A 211       1.671  -3.592 -12.374  1.00 15.00      A    C  
ATOM   1969  CE1 PHE A 211       0.352  -2.455 -14.514  1.00 15.00      A    C  
ATOM   1970  CE2 PHE A 211       1.136  -2.325 -12.257  1.00 15.00      A    C  
ATOM   1971  CZ  PHE A 211       0.475  -1.756 -13.328  1.00 15.00      A    C  
ATOM   1972  C   PHE A 211       1.725  -8.131 -13.866  1.00 15.00      A    C  
ATOM   1973  O   PHE A 211       2.192  -8.457 -14.955  1.00 15.00      A    O  
ATOM   1974  N   GLY A 212       1.754  -8.912 -12.799  1.00 15.00      A    N  
ATOM   1975  HN  GLY A 212       1.320  -8.617 -11.971  1.00 15.00      A    H  
ATOM   1976  CA  GLY A 212       2.391 -10.215 -12.849  1.00 15.00      A    C  
ATOM   1977  C   GLY A 212       1.736 -11.156 -13.837  1.00 15.00      A    C  
ATOM   1978  O   GLY A 212       0.538 -11.045 -14.111  1.00 15.00      A    O  
ATOM   1979  N   ASP A 213       2.525 -12.083 -14.368  1.00 15.00      A    N  
ATOM   1980  HN  ASP A 213       3.467 -12.110 -14.103  1.00 15.00      A    H  
ATOM   1981  CA  ASP A 213       2.041 -13.053 -15.344  1.00 15.00      A    C  
ATOM   1982  CB  ASP A 213       3.199 -13.841 -15.959  1.00 15.00      A    C  
ATOM   1983  CG  ASP A 213       4.143 -12.964 -16.757  1.00 15.00      A    C  
ATOM   1984  OD1 ASP A 213       3.671 -12.264 -17.678  1.00 15.00      A    O  
ATOM   1985  OD2 ASP A 213       5.355 -12.972 -16.455  1.00 15.00      A    O  
ATOM   1986  C   ASP A 213       1.018 -14.002 -14.735  1.00 15.00      A    C  
ATOM   1987  O   ASP A 213       0.163 -14.541 -15.444  1.00 15.00      A    O  
ATOM   1988  N   ALA A 214       1.093 -14.195 -13.419  1.00 15.00      A    N  
ATOM   1989  HN  ALA A 214       1.783 -13.722 -12.899  1.00 15.00      A    H  
ATOM   1990  CA  ALA A 214       0.160 -15.077 -12.729  1.00 15.00      A    C  
ATOM   1991  CB  ALA A 214       0.544 -15.232 -11.266  1.00 15.00      A    C  
ATOM   1992  C   ALA A 214      -1.255 -14.533 -12.864  1.00 15.00      A    C  
ATOM   1993  O   ALA A 214      -2.179 -15.253 -13.251  1.00 15.00      A    O  
ATOM   1994  N   ALA A 215      -1.411 -13.251 -12.564  1.00 15.00      A    N  
ATOM   1995  HN  ALA A 215      -0.637 -12.735 -12.246  1.00 15.00      A    H  
ATOM   1996  CA  ALA A 215      -2.705 -12.598 -12.674  1.00 15.00      A    C  
ATOM   1997  CB  ALA A 215      -2.770 -11.383 -11.765  1.00 15.00      A    C  
ATOM   1998  C   ALA A 215      -2.976 -12.204 -14.123  1.00 15.00      A    C  
ATOM   1999  O   ALA A 215      -4.128 -12.065 -14.534  1.00 15.00      A    O  
ATOM   2000  N   LYS A 216      -1.906 -12.026 -14.895  1.00 15.00      A    N  
ATOM   2001  HN  LYS A 216      -1.008 -12.132 -14.503  1.00 15.00      A    H  
ATOM   2002  CA  LYS A 216      -2.026 -11.660 -16.301  1.00 15.00      A    C  
ATOM   2003  CB  LYS A 216      -0.647 -11.436 -16.930  1.00 15.00      A    C  
ATOM   2004  CG  LYS A 216      -0.685 -10.781 -18.304  1.00 15.00      A    C  
ATOM   2005  CD  LYS A 216      -0.976  -9.292 -18.200  1.00 15.00      A    C  
ATOM   2006  CE  LYS A 216       0.180  -8.548 -17.547  1.00 15.00      A    C  
ATOM   2007  NZ  LYS A 216      -0.108  -7.094 -17.395  1.00 15.00      A    N  
ATOM   2008  HZ1 LYS A 216      -0.874  -6.951 -16.708  1.00 15.00      A    H  
ATOM   2009  HZ2 LYS A 216      -0.397  -6.690 -18.308  1.00 15.00      A    H  
ATOM   2010  HZ3 LYS A 216       0.742  -6.596 -17.060  1.00 15.00      A    H  
ATOM   2011  C   LYS A 216      -2.784 -12.734 -17.071  1.00 15.00      A    C  
ATOM   2012  O   LYS A 216      -3.818 -12.455 -17.677  1.00 15.00      A    O  
ATOM   2013  N   ALA A 217      -2.274 -13.963 -17.021  1.00 15.00      A    N  
ATOM   2014  HN  ALA A 217      -1.446 -14.118 -16.511  1.00 15.00      A    H  
ATOM   2015  CA  ALA A 217      -2.900 -15.084 -17.716  1.00 15.00      A    C  
ATOM   2016  CB  ALA A 217      -2.043 -16.334 -17.588  1.00 15.00      A    C  
ATOM   2017  C   ALA A 217      -4.315 -15.343 -17.200  1.00 15.00      A    C  
ATOM   2018  O   ALA A 217      -5.196 -15.750 -17.956  1.00 15.00      A    O  
ATOM   2019  N   ALA A 218      -4.529 -15.098 -15.911  1.00 15.00      A    N  
ATOM   2020  HN  ALA A 218      -3.790 -14.775 -15.355  1.00 15.00      A    H  
ATOM   2021  CA  ALA A 218      -5.839 -15.300 -15.305  1.00 15.00      A    C  
ATOM   2022  CB  ALA A 218      -5.744 -15.196 -13.790  1.00 15.00      A    C  
ATOM   2023  C   ALA A 218      -6.842 -14.287 -15.851  1.00 15.00      A    C  
ATOM   2024  O   ALA A 218      -7.988 -14.626 -16.153  1.00 15.00      A    O  
ATOM   2025  N   ARG A 219      -6.394 -13.044 -15.988  1.00 15.00      A    N  
ATOM   2026  HN  ARG A 219      -5.467 -12.840 -15.732  1.00 15.00      A    H  
ATOM   2027  CA  ARG A 219      -7.235 -11.972 -16.504  1.00 15.00      A    C  
ATOM   2028  CB  ARG A 219      -6.533 -10.623 -16.312  1.00 15.00      A    C  
ATOM   2029  CG  ARG A 219      -7.468  -9.428 -16.189  1.00 15.00      A    C  
ATOM   2030  CD  ARG A 219      -6.709  -8.173 -15.771  1.00 15.00      A    C  
ATOM   2031  NE  ARG A 219      -6.544  -8.079 -14.320  1.00 15.00      A    N  
ATOM   2032  HE  ARG A 219      -7.373  -7.947 -13.776  1.00 15.00      A    H  
ATOM   2033  CZ  ARG A 219      -5.374  -8.115 -13.686  1.00 15.00      A    C  
ATOM   2034  NH1 ARG A 219      -4.244  -8.228 -14.375  1.00 15.00      A    N  
ATOM   2035 HH11 ARG A 219      -4.274  -8.290 -15.410  1.00 15.00      A    H  
ATOM   2036 HH12 ARG A 219      -3.327  -8.249 -13.880  1.00 15.00      A    H  
ATOM   2037  NH2 ARG A 219      -5.339  -8.054 -12.360  1.00 15.00      A    N  
ATOM   2038 HH21 ARG A 219      -4.430  -8.085 -11.845  1.00 15.00      A    H  
ATOM   2039 HH22 ARG A 219      -6.233  -7.976 -11.815  1.00 15.00      A    H  
ATOM   2040  C   ARG A 219      -7.542 -12.216 -17.979  1.00 15.00      A    C  
ATOM   2041  O   ARG A 219      -8.632 -11.907 -18.460  1.00 15.00      A    O  
ATOM   2042  N   GLU A 220      -6.571 -12.794 -18.678  1.00 15.00      A    N  
ATOM   2043  HN  GLU A 220      -5.728 -13.010 -18.226  1.00 15.00      A    H  
ATOM   2044  CA  GLU A 220      -6.704 -13.110 -20.094  1.00 15.00      A    C  
ATOM   2045  CB  GLU A 220      -5.375 -13.652 -20.617  1.00 15.00      A    C  
ATOM   2046  CG  GLU A 220      -4.642 -12.731 -21.574  1.00 15.00      A    C  
ATOM   2047  CD  GLU A 220      -3.566 -13.463 -22.347  1.00 15.00      A    C  
ATOM   2048  OE1 GLU A 220      -3.816 -14.598 -22.759  1.00 15.00      A    O  
ATOM   2049  OE2 GLU A 220      -2.479 -12.903 -22.547  1.00 15.00      A    O  
ATOM   2050  C   GLU A 220      -7.780 -14.169 -20.309  1.00 15.00      A    C  
ATOM   2051  O   GLU A 220      -8.637 -14.035 -21.184  1.00 15.00      A    O  
ATOM   2052  N   ALA A 221      -7.727 -15.220 -19.494  1.00 15.00      A    N  
ATOM   2053  HN  ALA A 221      -7.017 -15.258 -18.815  1.00 15.00      A    H  
ATOM   2054  CA  ALA A 221      -8.680 -16.322 -19.582  1.00 15.00      A    C  
ATOM   2055  CB  ALA A 221      -8.347 -17.390 -18.555  1.00 15.00      A    C  
ATOM   2056  C   ALA A 221     -10.115 -15.841 -19.403  1.00 15.00      A    C  
ATOM   2057  O   ALA A 221     -11.044 -16.412 -19.972  1.00 15.00      A    O  
ATOM   2058  N   ARG A 222     -10.286 -14.783 -18.621  1.00 15.00      A    N  
ATOM   2059  HN  ARG A 222      -9.503 -14.370 -18.198  1.00 15.00      A    H  
ATOM   2060  CA  ARG A 222     -11.607 -14.223 -18.372  1.00 15.00      A    C  
ATOM   2061  CB  ARG A 222     -11.529 -13.129 -17.308  1.00 15.00      A    C  
ATOM   2062  CG  ARG A 222     -12.874 -12.530 -16.942  1.00 15.00      A    C  
ATOM   2063  CD  ARG A 222     -12.705 -11.313 -16.054  1.00 15.00      A    C  
ATOM   2064  NE  ARG A 222     -13.987 -10.686 -15.737  1.00 15.00      A    N  
ATOM   2065  HE  ARG A 222     -14.798 -11.221 -15.890  1.00 15.00      A    H  
ATOM   2066  CZ  ARG A 222     -14.109  -9.451 -15.253  1.00 15.00      A    C  
ATOM   2067  NH1 ARG A 222     -13.025  -8.709 -15.035  1.00 15.00      A    N  
ATOM   2068 HH11 ARG A 222     -13.112  -7.742 -14.655  1.00 15.00      A    H  
ATOM   2069 HH12 ARG A 222     -12.077  -9.093 -15.237  1.00 15.00      A    H  
ATOM   2070  NH2 ARG A 222     -15.315  -8.959 -14.989  1.00 15.00      A    N  
ATOM   2071 HH21 ARG A 222     -16.166  -9.537 -15.155  1.00 15.00      A    H  
ATOM   2072 HH22 ARG A 222     -15.416  -7.993 -14.610  1.00 15.00      A    H  
ATOM   2073  C   ARG A 222     -12.213 -13.662 -19.655  1.00 15.00      A    C  
ATOM   2074  O   ARG A 222     -13.421 -13.751 -19.873  1.00 15.00      A    O  
ATOM   2075  N   SER A 223     -11.367 -13.095 -20.504  1.00 15.00      A    N  
ATOM   2076  HN  SER A 223     -10.412 -13.059 -20.277  1.00 15.00      A    H  
ATOM   2077  CA  SER A 223     -11.813 -12.522 -21.764  1.00 15.00      A    C  
ATOM   2078  CB  SER A 223     -10.751 -11.562 -22.293  1.00 15.00      A    C  
ATOM   2079  OG  SER A 223     -10.196 -10.802 -21.232  1.00 15.00      A    O  
ATOM   2080  HG  SER A 223     -10.547  -9.910 -21.260  1.00 15.00      A    H  
ATOM   2081  C   SER A 223     -12.091 -13.621 -22.784  1.00 15.00      A    C  
ATOM   2082  O   SER A 223     -12.759 -13.398 -23.792  1.00 15.00      A    O  
ATOM   2083  N   ARG A 224     -11.563 -14.805 -22.517  1.00 15.00      A    N  
ATOM   2084  HN  ARG A 224     -11.019 -14.916 -21.710  1.00 15.00      A    H  
ATOM   2085  CA  ARG A 224     -11.764 -15.942 -23.398  1.00 15.00      A    C  
ATOM   2086  CB  ARG A 224     -10.492 -16.788 -23.484  1.00 15.00      A    C  
ATOM   2087  CG  ARG A 224      -9.217 -15.983 -23.677  1.00 15.00      A    C  
ATOM   2088  CD  ARG A 224      -8.094 -16.868 -24.176  1.00 15.00      A    C  
ATOM   2089  NE  ARG A 224      -6.782 -16.453 -23.684  1.00 15.00      A    N  
ATOM   2090  HE  ARG A 224      -6.537 -15.505 -23.779  1.00 15.00      A    H  
ATOM   2091  CZ  ARG A 224      -5.918 -17.290 -23.111  1.00 15.00      A    C  
ATOM   2092  NH1 ARG A 224      -6.238 -18.569 -22.949  1.00 15.00      A    N  
ATOM   2093 HH11 ARG A 224      -5.568 -19.226 -22.508  1.00 15.00      A    H  
ATOM   2094 HH12 ARG A 224      -7.184 -18.924 -23.259  1.00 15.00      A    H  
ATOM   2095  NH2 ARG A 224      -4.738 -16.850 -22.705  1.00 15.00      A    N  
ATOM   2096 HH21 ARG A 224      -4.056 -17.488 -22.259  1.00 15.00      A    H  
ATOM   2097 HH22 ARG A 224      -4.478 -15.831 -22.832  1.00 15.00      A    H  
ATOM   2098  C   ARG A 224     -12.924 -16.794 -22.900  1.00 15.00      A    C  
ATOM   2099  O   ARG A 224     -13.389 -17.694 -23.599  1.00 15.00      A    O  
ATOM   2100  N   GLN A 225     -13.378 -16.494 -21.680  1.00 15.00      A    N  
ATOM   2101  HN  GLN A 225     -12.956 -15.760 -21.188  1.00 15.00      A    H  
ATOM   2102  CA  GLN A 225     -14.479 -17.220 -21.047  1.00 15.00      A    C  
ATOM   2103  CB  GLN A 225     -15.779 -17.110 -21.861  1.00 15.00      A    C  
ATOM   2104  CG  GLN A 225     -16.418 -15.725 -21.854  1.00 15.00      A    C  
ATOM   2105  CD  GLN A 225     -17.742 -15.680 -22.602  1.00 15.00      A    C  
ATOM   2106  OE1 GLN A 225     -17.787 -15.405 -23.797  1.00 15.00      A    O  
ATOM   2107  NE2 GLN A 225     -18.833 -15.950 -21.898  1.00 15.00      A    N  
ATOM   2108 HE21 GLN A 225     -18.730 -16.159 -20.948  1.00 15.00      A    H  
ATOM   2109 HE22 GLN A 225     -19.695 -15.929 -22.359  1.00 15.00      A    H  
ATOM   2110  C   GLN A 225     -14.105 -18.684 -20.795  1.00 15.00      A    C  
ATOM   2111  O   GLN A 225     -14.965 -19.564 -20.794  1.00 15.00      A    O  
ATOM   2112  N   GLU A 226     -12.817 -18.930 -20.561  1.00 15.00      A    N  
ATOM   2113  HN  GLU A 226     -12.182 -18.182 -20.556  1.00 15.00      A    H  
ATOM   2114  CA  GLU A 226     -12.326 -20.285 -20.309  1.00 15.00      A    C  
ATOM   2115  CB  GLU A 226     -10.936 -20.483 -20.923  1.00 15.00      A    C  
ATOM   2116  CG  GLU A 226     -10.916 -20.429 -22.444  1.00 15.00      A    C  
ATOM   2117  CD  GLU A 226      -9.517 -20.552 -23.020  1.00 15.00      A    C  
ATOM   2118  OE1 GLU A 226      -9.170 -21.643 -23.513  1.00 15.00      A    O  
ATOM   2119  OE2 GLU A 226      -8.762 -19.551 -22.983  1.00 15.00      A    O  
ATOM   2120  C   GLU A 226     -12.305 -20.602 -18.811  1.00 15.00      A    C  
ATOM   2121  O   GLU A 226     -12.786 -19.814 -17.995  1.00 15.00      A    O  
ATOM   2122  N   SER A 227     -11.745 -21.753 -18.454  1.00 15.00      A    N  
ATOM   2123  HN  SER A 227     -11.365 -22.335 -19.145  1.00 15.00      A    H  
ATOM   2124  CA  SER A 227     -11.674 -22.167 -17.059  1.00 15.00      A    C  
ATOM   2125  CB  SER A 227     -12.236 -23.587 -16.902  1.00 15.00      A    C  
ATOM   2126  OG  SER A 227     -12.601 -23.860 -15.558  1.00 15.00      A    O  
ATOM   2127  HG  SER A 227     -11.843 -23.725 -14.984  1.00 15.00      A    H  
ATOM   2128  C   SER A 227     -10.235 -22.113 -16.545  1.00 15.00      A    C  
ATOM   2129  O   SER A 227      -9.392 -22.916 -16.948  1.00 15.00      A    O  
ATOM   2130  N   TRP A 228      -9.956 -21.166 -15.659  1.00 15.00      A    N  
ATOM   2131  HN  TRP A 228     -10.660 -20.547 -15.376  1.00 15.00      A    H  
ATOM   2132  CA  TRP A 228      -8.620 -21.031 -15.092  1.00 15.00      A    C  
ATOM   2133  CB  TRP A 228      -8.189 -19.560 -15.050  1.00 15.00      A    C  
ATOM   2134  CG  TRP A 228      -6.738 -19.357 -15.374  1.00 15.00      A    C  
ATOM   2135  CD1 TRP A 228      -5.786 -18.800 -14.571  1.00 15.00      A    C  
ATOM   2136  CD2 TRP A 228      -6.072 -19.722 -16.590  1.00 15.00      A    C  
ATOM   2137  NE1 TRP A 228      -4.573 -18.788 -15.214  1.00 15.00      A    N  
ATOM   2138  HE1 TRP A 228      -3.738 -18.436 -14.843  1.00 15.00      A    H  
ATOM   2139  CE2 TRP A 228      -4.720 -19.351 -16.453  1.00 15.00      A    C  
ATOM   2140  CE3 TRP A 228      -6.487 -20.326 -17.780  1.00 15.00      A    C  
ATOM   2141  CZ2 TRP A 228      -3.783 -19.563 -17.462  1.00 15.00      A    C  
ATOM   2142  CZ3 TRP A 228      -5.557 -20.536 -18.779  1.00 15.00      A    C  
ATOM   2143  CH2 TRP A 228      -4.220 -20.157 -18.614  1.00 15.00      A    C  
ATOM   2144  C   TRP A 228      -8.572 -21.654 -13.698  1.00 15.00      A    C  
ATOM   2145  O   TRP A 228      -9.522 -21.524 -12.927  1.00 15.00      A    O  
ATOM   2146  N   PRO A 229      -7.476 -22.363 -13.371  1.00 15.00      A    N  
ATOM   2147  CA  PRO A 229      -7.309 -23.015 -12.063  1.00 15.00      A    C  
ATOM   2148  CB  PRO A 229      -5.999 -23.797 -12.213  1.00 15.00      A    C  
ATOM   2149  CG  PRO A 229      -5.268 -23.099 -13.307  1.00 15.00      A    C  
ATOM   2150  CD  PRO A 229      -6.322 -22.604 -14.254  1.00 15.00      A    C  
ATOM   2151  C   PRO A 229      -7.200 -22.014 -10.912  1.00 15.00      A    C  
ATOM   2152  O   PRO A 229      -7.403 -22.370  -9.751  1.00 15.00      A    O  
ATOM   2153  N   HIS A 230      -6.874 -20.769 -11.234  1.00 15.00      A    N  
ATOM   2154  HN  HIS A 230      -6.725 -20.540 -12.175  1.00 15.00      A    H  
ATOM   2155  CA  HIS A 230      -6.748 -19.730 -10.221  1.00 15.00      A    C  
ATOM   2156  CB  HIS A 230      -5.286 -19.527  -9.788  1.00 15.00      A    C  
ATOM   2157  CG  HIS A 230      -4.381 -18.919 -10.821  1.00 15.00      A    C  
ATOM   2158  ND1 HIS A 230      -3.621 -19.700 -11.660  1.00 15.00      A    N  
ATOM   2159  CD2 HIS A 230      -4.131 -17.611 -11.083  1.00 15.00      A    C  
ATOM   2160  CE1 HIS A 230      -2.929 -18.858 -12.406  1.00 15.00      A    C  
ATOM   2161  NE2 HIS A 230      -3.205 -17.587 -12.093  1.00 15.00      A    N  
ATOM   2162  HE2 HIS A 230      -2.815 -16.781 -12.506  1.00 15.00      A    H  
ATOM   2163  C   HIS A 230      -7.383 -18.424 -10.687  1.00 15.00      A    C  
ATOM   2164  O   HIS A 230      -7.571 -18.209 -11.885  1.00 15.00      A    O  
ATOM   2165  N   GLY A 231      -7.710 -17.561  -9.736  1.00 15.00      A    N  
ATOM   2166  HN  GLY A 231      -7.517 -17.782  -8.803  1.00 15.00      A    H  
ATOM   2167  CA  GLY A 231      -8.327 -16.291 -10.061  1.00 15.00      A    C  
ATOM   2168  C   GLY A 231      -7.362 -15.132  -9.924  1.00 15.00      A    C  
ATOM   2169  O   GLY A 231      -6.159 -15.335  -9.764  1.00 15.00      A    O  
ATOM   2170  N   PHE A 232      -7.889 -13.916  -9.965  1.00 15.00      A    N  
ATOM   2171  HN  PHE A 232      -8.859 -13.815 -10.067  1.00 15.00      A    H  
ATOM   2172  CA  PHE A 232      -7.064 -12.721  -9.860  1.00 15.00      A    C  
ATOM   2173  CB  PHE A 232      -6.616 -12.273 -11.258  1.00 15.00      A    C  
ATOM   2174  CG  PHE A 232      -7.756 -11.940 -12.185  1.00 15.00      A    C  
ATOM   2175  CD1 PHE A 232      -8.395 -12.934 -12.908  1.00 15.00      A    C  
ATOM   2176  CD2 PHE A 232      -8.193 -10.633 -12.326  1.00 15.00      A    C  
ATOM   2177  CE1 PHE A 232      -9.445 -12.634 -13.753  1.00 15.00      A    C  
ATOM   2178  CE2 PHE A 232      -9.242 -10.326 -13.171  1.00 15.00      A    C  
ATOM   2179  CZ  PHE A 232      -9.869 -11.327 -13.884  1.00 15.00      A    C  
ATOM   2180  C   PHE A 232      -7.828 -11.587  -9.185  1.00 15.00      A    C  
ATOM   2181  O   PHE A 232      -9.036 -11.681  -8.967  1.00 15.00      A    O  
ATOM   2182  N   SER A 233      -7.108 -10.528  -8.847  1.00 15.00      A    N  
ATOM   2183  HN  SER A 233      -6.143 -10.536  -9.015  1.00 15.00      A    H  
ATOM   2184  CA  SER A 233      -7.694  -9.354  -8.228  1.00 15.00      A    C  
ATOM   2185  CB  SER A 233      -7.074  -9.135  -6.847  1.00 15.00      A    C  
ATOM   2186  OG  SER A 233      -5.795  -9.746  -6.766  1.00 15.00      A    O  
ATOM   2187  HG  SER A 233      -5.687 -10.152  -5.902  1.00 15.00      A    H  
ATOM   2188  C   SER A 233      -7.446  -8.144  -9.127  1.00 15.00      A    C  
ATOM   2189  O   SER A 233      -6.511  -8.148  -9.924  1.00 15.00      A    O  
ATOM   2190  N   GLU A 234      -8.276  -7.117  -9.007  1.00 15.00      A    N  
ATOM   2191  HN  GLU A 234      -9.006  -7.164  -8.362  1.00 15.00      A    H  
ATOM   2192  CA  GLU A 234      -8.125  -5.925  -9.838  1.00 15.00      A    C  
ATOM   2193  CB  GLU A 234      -9.490  -5.452 -10.347  1.00 15.00      A    C  
ATOM   2194  CG  GLU A 234      -9.612  -5.393 -11.863  1.00 15.00      A    C  
ATOM   2195  CD  GLU A 234      -9.558  -6.761 -12.518  1.00 15.00      A    C  
ATOM   2196  OE1 GLU A 234     -10.633  -7.370 -12.720  1.00 15.00      A    O  
ATOM   2197  OE2 GLU A 234      -8.443  -7.224 -12.839  1.00 15.00      A    O  
ATOM   2198  C   GLU A 234      -7.418  -4.791  -9.094  1.00 15.00      A    C  
ATOM   2199  O   GLU A 234      -6.511  -4.161  -9.636  1.00 15.00      A    O  
ATOM   2200  N   TYR A 235      -7.842  -4.548  -7.851  1.00 15.00      A    N  
ATOM   2201  HN  TYR A 235      -8.559  -5.100  -7.485  1.00 15.00      A    H  
ATOM   2202  CA  TYR A 235      -7.274  -3.482  -7.012  1.00 15.00      A    C  
ATOM   2203  CB  TYR A 235      -5.767  -3.663  -6.787  1.00 15.00      A    C  
ATOM   2204  CG  TYR A 235      -5.398  -4.756  -5.812  1.00 15.00      A    C  
ATOM   2205  CD1 TYR A 235      -5.728  -4.658  -4.467  1.00 15.00      A    C  
ATOM   2206  CD2 TYR A 235      -4.722  -5.889  -6.241  1.00 15.00      A    C  
ATOM   2207  CE1 TYR A 235      -5.379  -5.652  -3.573  1.00 15.00      A    C  
ATOM   2208  CE2 TYR A 235      -4.372  -6.886  -5.355  1.00 15.00      A    C  
ATOM   2209  CZ  TYR A 235      -4.709  -6.768  -4.025  1.00 15.00      A    C  
ATOM   2210  OH  TYR A 235      -4.363  -7.763  -3.143  1.00 15.00      A    O  
ATOM   2211  HH  TYR A 235      -3.451  -8.025  -3.295  1.00 15.00      A    H  
ATOM   2212  C   TYR A 235      -7.555  -2.089  -7.580  1.00 15.00      A    C  
ATOM   2213  O   TYR A 235      -6.654  -1.432  -8.104  1.00 15.00      A    O  
ATOM   2214  N   PRO A 236      -8.809  -1.618  -7.491  1.00 15.00      A    N  
ATOM   2215  CA  PRO A 236      -9.194  -0.306  -7.991  1.00 15.00      A    C  
ATOM   2216  CB  PRO A 236     -10.637  -0.556  -8.424  1.00 15.00      A    C  
ATOM   2217  CG  PRO A 236     -11.154  -1.560  -7.442  1.00 15.00      A    C  
ATOM   2218  CD  PRO A 236      -9.963  -2.328  -6.915  1.00 15.00      A    C  
ATOM   2219  C   PRO A 236      -9.157   0.762  -6.895  1.00 15.00      A    C  
ATOM   2220  O   PRO A 236      -9.015   0.446  -5.713  1.00 15.00      A    O  
ATOM   2221  N   ASN A 237      -9.288   2.023  -7.308  1.00 15.00      A    N  
ATOM   2222  HN  ASN A 237      -9.388   2.193  -8.266  1.00 15.00      A    H  
ATOM   2223  CA  ASN A 237      -9.292   3.168  -6.390  1.00 15.00      A    C  
ATOM   2224  CB  ASN A 237     -10.518   3.142  -5.460  1.00 15.00      A    C  
ATOM   2225  CG  ASN A 237     -11.846   3.108  -6.197  1.00 15.00      A    C  
ATOM   2226  OD1 ASN A 237     -11.952   3.549  -7.340  1.00 15.00      A    O  
ATOM   2227  ND2 ASN A 237     -12.874   2.586  -5.539  1.00 15.00      A    N  
ATOM   2228 HD21 ASN A 237     -12.723   2.258  -4.627  1.00 15.00      A    H  
ATOM   2229 HD22 ASN A 237     -13.741   2.551  -5.991  1.00 15.00      A    H  
ATOM   2230  C   ASN A 237      -8.005   3.266  -5.570  1.00 15.00      A    C  
ATOM   2231  O   ASN A 237      -8.035   3.608  -4.388  1.00 15.00      A    O  
ATOM   2232  N   LEU A 238      -6.874   2.982  -6.204  1.00 15.00      A    N  
ATOM   2233  HN  LEU A 238      -6.906   2.738  -7.150  1.00 15.00      A    H  
ATOM   2234  CA  LEU A 238      -5.583   3.038  -5.526  1.00 15.00      A    C  
ATOM   2235  CB  LEU A 238      -4.631   1.975  -6.078  1.00 15.00      A    C  
ATOM   2236  CG  LEU A 238      -4.274   0.834  -5.122  1.00 15.00      A    C  
ATOM   2237  CD1 LEU A 238      -5.444  -0.125  -4.963  1.00 15.00      A    C  
ATOM   2238  CD2 LEU A 238      -3.031   0.103  -5.599  1.00 15.00      A    C  
ATOM   2239  C   LEU A 238      -4.957   4.425  -5.645  1.00 15.00      A    C  
ATOM   2240  O   LEU A 238      -5.015   5.053  -6.703  1.00 15.00      A    O  
ATOM   2241  N   ALA A 239      -4.346   4.891  -4.563  1.00 15.00      A    N  
ATOM   2242  HN  ALA A 239      -4.305   4.327  -3.756  1.00 15.00      A    H  
ATOM   2243  CA  ALA A 239      -3.726   6.212  -4.545  1.00 15.00      A    C  
ATOM   2244  CB  ALA A 239      -3.940   6.884  -3.197  1.00 15.00      A    C  
ATOM   2245  C   ALA A 239      -2.238   6.149  -4.889  1.00 15.00      A    C  
ATOM   2246  O   ALA A 239      -1.464   5.453  -4.228  1.00 15.00      A    O  
ATOM   2247  N   ILE A 240      -1.843   6.889  -5.922  1.00 15.00      A    N  
ATOM   2248  HN  ILE A 240      -2.506   7.425  -6.405  1.00 15.00      A    H  
ATOM   2249  CA  ILE A 240      -0.452   6.921  -6.359  1.00 15.00      A    C  
ATOM   2250  CB  ILE A 240      -0.318   6.891  -7.902  1.00 15.00      A    C  
ATOM   2251  CG1 ILE A 240      -1.191   5.783  -8.504  1.00 15.00      A    C  
ATOM   2252  CG2 ILE A 240       1.138   6.706  -8.318  1.00 15.00      A    C  
ATOM   2253  CD1 ILE A 240      -0.821   4.384  -8.053  1.00 15.00      A    C  
ATOM   2254  C   ILE A 240       0.290   8.134  -5.787  1.00 15.00      A    C  
ATOM   2255  O   ILE A 240       0.644   9.071  -6.508  1.00 15.00      A    O  
ATOM   2256  N   GLN A 241       0.492   8.116  -4.477  1.00 15.00      A    N  
ATOM   2257  HN  GLN A 241       0.140   7.366  -3.956  1.00 15.00      A    H  
ATOM   2258  CA  GLN A 241       1.212   9.180  -3.784  1.00 15.00      A    C  
ATOM   2259  CB  GLN A 241       0.949   9.048  -2.275  1.00 15.00      A    C  
ATOM   2260  CG  GLN A 241       1.819   9.906  -1.366  1.00 15.00      A    C  
ATOM   2261  CD  GLN A 241       1.702   9.505   0.092  1.00 15.00      A    C  
ATOM   2262  OE1 GLN A 241       1.414   8.352   0.412  1.00 15.00      A    O  
ATOM   2263  NE2 GLN A 241       1.936  10.452   0.985  1.00 15.00      A    N  
ATOM   2264 HE21 GLN A 241       2.170  11.346   0.661  1.00 15.00      A    H  
ATOM   2265 HE22 GLN A 241       1.864  10.219   1.933  1.00 15.00      A    H  
ATOM   2266  C   GLN A 241       2.711   9.054  -4.083  1.00 15.00      A    C  
ATOM   2267  O   GLN A 241       3.153   8.028  -4.599  1.00 15.00      A    O  
ATOM   2268  N   LYS A 242       3.475  10.101  -3.791  1.00 15.00      A    N  
ATOM   2269  HN  LYS A 242       3.061  10.902  -3.401  1.00 15.00      A    H  
ATOM   2270  CA  LYS A 242       4.917  10.096  -4.007  1.00 15.00      A    C  
ATOM   2271  CB  LYS A 242       5.285  10.378  -5.467  1.00 15.00      A    C  
ATOM   2272  CG  LYS A 242       4.505  11.506  -6.124  1.00 15.00      A    C  
ATOM   2273  CD  LYS A 242       5.073  11.838  -7.499  1.00 15.00      A    C  
ATOM   2274  CE  LYS A 242       5.117  10.612  -8.401  1.00 15.00      A    C  
ATOM   2275  NZ  LYS A 242       3.754  10.144  -8.779  1.00 15.00      A    N  
ATOM   2276  HZ1 LYS A 242       3.216   9.877  -7.929  1.00 15.00      A    H  
ATOM   2277  HZ2 LYS A 242       3.823   9.316  -9.405  1.00 15.00      A    H  
ATOM   2278  HZ3 LYS A 242       3.244  10.900  -9.278  1.00 15.00      A    H  
ATOM   2279  C   LYS A 242       5.594  11.082  -3.065  1.00 15.00      A    C  
ATOM   2280  O   LYS A 242       5.108  12.192  -2.872  1.00 15.00      A    O  
ATOM   2281  N   PHE A 243       6.702  10.662  -2.467  1.00 15.00      A    N  
ATOM   2282  HN  PHE A 243       7.032   9.758  -2.652  1.00 15.00      A    H  
ATOM   2283  CA  PHE A 243       7.433  11.507  -1.526  1.00 15.00      A    C  
ATOM   2284  CB  PHE A 243       8.063  10.652  -0.426  1.00 15.00      A    C  
ATOM   2285  CG  PHE A 243       7.182   9.534   0.048  1.00 15.00      A    C  
ATOM   2286  CD1 PHE A 243       6.008   9.801   0.733  1.00 15.00      A    C  
ATOM   2287  CD2 PHE A 243       7.523   8.214  -0.199  1.00 15.00      A    C  
ATOM   2288  CE1 PHE A 243       5.190   8.775   1.161  1.00 15.00      A    C  
ATOM   2289  CE2 PHE A 243       6.710   7.183   0.228  1.00 15.00      A    C  
ATOM   2290  CZ  PHE A 243       5.541   7.464   0.908  1.00 15.00      A    C  
ATOM   2291  C   PHE A 243       8.512  12.322  -2.226  1.00 15.00      A    C  
ATOM   2292  O   PHE A 243       8.852  13.422  -1.794  1.00 15.00      A    O  
ATOM   2293  N   GLY A 244       9.046  11.775  -3.307  1.00 15.00      A    N  
ATOM   2294  HN  GLY A 244       8.727  10.903  -3.611  1.00 15.00      A    H  
ATOM   2295  CA  GLY A 244      10.081  12.464  -4.049  1.00 15.00      A    C  
ATOM   2296  C   GLY A 244       9.505  13.399  -5.090  1.00 15.00      A    C  
ATOM   2297  O   GLY A 244       8.915  12.948  -6.070  1.00 15.00      A    O  
ATOM   2298  N   GLY A 245       9.664  14.698  -4.862  1.00 15.00      A    N  
ATOM   2299  HN  GLY A 245      10.121  14.986  -4.045  1.00 15.00      A    H  
ATOM   2300  CA  GLY A 245       9.157  15.688  -5.794  1.00 15.00      A    C  
ATOM   2301  C   GLY A 245       9.976  15.751  -7.067  1.00 15.00      A    C  
ATOM   2302  O   GLY A 245       9.547  15.271  -8.112  1.00 15.00      A    O  
ATOM   2303  N   THR A 246      11.161  16.344  -6.983  1.00 15.00      A    N  
ATOM   2304  HN  THR A 246      11.454  16.719  -6.128  1.00 15.00      A    H  
ATOM   2305  CA  THR A 246      12.031  16.456  -8.145  1.00 15.00      A    C  
ATOM   2306  CB  THR A 246      12.822  17.779  -8.141  1.00 15.00      A    C  
ATOM   2307  OG1 THR A 246      13.148  18.148  -6.791  1.00 15.00      A    O  
ATOM   2308  HG1 THR A 246      13.011  19.096  -6.680  1.00 15.00      A    H  
ATOM   2309  CG2 THR A 246      12.015  18.892  -8.792  1.00 15.00      A    C  
ATOM   2310  C   THR A 246      13.009  15.290  -8.208  1.00 15.00      A    C  
ATOM   2311  O   THR A 246      13.469  14.911  -9.283  1.00 15.00      A    O  
ATOM   2312  N   LYS A 247      13.330  14.729  -7.047  1.00 15.00      A    N  
ATOM   2313  HN  LYS A 247      12.920  15.067  -6.225  1.00 15.00      A    H  
ATOM   2314  CA  LYS A 247      14.262  13.612  -6.969  1.00 15.00      A    C  
ATOM   2315  CB  LYS A 247      15.683  14.110  -6.688  1.00 15.00      A    C  
ATOM   2316  CG  LYS A 247      16.302  14.963  -7.783  1.00 15.00      A    C  
ATOM   2317  CD  LYS A 247      17.665  15.483  -7.358  1.00 15.00      A    C  
ATOM   2318  CE  LYS A 247      17.568  16.339  -6.102  1.00 15.00      A    C  
ATOM   2319  NZ  LYS A 247      16.807  17.594  -6.343  1.00 15.00      A    N  
ATOM   2320  HZ1 LYS A 247      16.681  18.118  -5.449  1.00 15.00      A    H  
ATOM   2321  HZ2 LYS A 247      15.872  17.378  -6.738  1.00 15.00      A    H  
ATOM   2322  HZ3 LYS A 247      17.324  18.202  -7.013  1.00 15.00      A    H  
ATOM   2323  C   LYS A 247      13.860  12.637  -5.868  1.00 15.00      A    C  
ATOM   2324  O   LYS A 247      14.134  12.877  -4.692  1.00 15.00      A    O  
ATOM   2325  N   PRO A 248      13.184  11.538  -6.229  1.00 15.00      A    N  
ATOM   2326  CA  PRO A 248      12.767  10.509  -5.267  1.00 15.00      A    C  
ATOM   2327  CB  PRO A 248      11.790   9.632  -6.069  1.00 15.00      A    C  
ATOM   2328  CG  PRO A 248      11.514  10.386  -7.328  1.00 15.00      A    C  
ATOM   2329  CD  PRO A 248      12.732  11.221  -7.589  1.00 15.00      A    C  
ATOM   2330  C   PRO A 248      13.953   9.667  -4.795  1.00 15.00      A    C  
ATOM   2331  O   PRO A 248      13.835   8.877  -3.857  1.00 15.00      A    O  
ATOM   2332  N   GLN A 249      15.097   9.854  -5.447  1.00 15.00      A    N  
ATOM   2333  HN  GLN A 249      15.124  10.511  -6.176  1.00 15.00      A    H  
ATOM   2334  CA  GLN A 249      16.310   9.115  -5.115  1.00 15.00      A    C  
ATOM   2335  CB  GLN A 249      17.366   9.281  -6.214  1.00 15.00      A    C  
ATOM   2336  CG  GLN A 249      16.967   8.739  -7.579  1.00 15.00      A    C  
ATOM   2337  CD  GLN A 249      16.008   9.649  -8.320  1.00 15.00      A    C  
ATOM   2338  OE1 GLN A 249      15.981  10.860  -8.099  1.00 15.00      A    O  
ATOM   2339  NE2 GLN A 249      15.209   9.074  -9.203  1.00 15.00      A    N  
ATOM   2340 HE21 GLN A 249      15.281   8.103  -9.327  1.00 15.00      A    H  
ATOM   2341 HE22 GLN A 249      14.588   9.641  -9.702  1.00 15.00      A    H  
ATOM   2342  C   GLN A 249      16.893   9.584  -3.789  1.00 15.00      A    C  
ATOM   2343  O   GLN A 249      17.524   8.814  -3.068  1.00 15.00      A    O  
ATOM   2344  N   ASN A 250      16.659  10.847  -3.460  1.00 15.00      A    N  
ATOM   2345  HN  ASN A 250      16.123  11.404  -4.062  1.00 15.00      A    H  
ATOM   2346  CA  ASN A 250      17.177  11.428  -2.225  1.00 15.00      A    C  
ATOM   2347  CB  ASN A 250      17.289  12.951  -2.355  1.00 15.00      A    C  
ATOM   2348  CG  ASN A 250      18.313  13.388  -3.384  1.00 15.00      A    C  
ATOM   2349  OD1 ASN A 250      17.997  13.545  -4.561  1.00 15.00      A    O  
ATOM   2350  ND2 ASN A 250      19.546  13.598  -2.948  1.00 15.00      A    N  
ATOM   2351 HD21 ASN A 250      19.731  13.462  -1.996  1.00 15.00      A    H  
ATOM   2352 HD22 ASN A 250      20.224  13.879  -3.597  1.00 15.00      A    H  
ATOM   2353  C   ASN A 250      16.304  11.075  -1.026  1.00 15.00      A    C  
ATOM   2354  O   ASN A 250      16.286  11.798  -0.027  1.00 15.00      A    O  
ATOM   2355  N   ILE A 251      15.590   9.960  -1.117  1.00 15.00      A    N  
ATOM   2356  HN  ILE A 251      15.664   9.409  -1.925  1.00 15.00      A    H  
ATOM   2357  CA  ILE A 251      14.716   9.531  -0.038  1.00 15.00      A    C  
ATOM   2358  CB  ILE A 251      13.249   9.366  -0.497  1.00 15.00      A    C  
ATOM   2359  CG1 ILE A 251      12.764  10.606  -1.262  1.00 15.00      A    C  
ATOM   2360  CG2 ILE A 251      12.346   9.088   0.698  1.00 15.00      A    C  
ATOM   2361  CD1 ILE A 251      12.691  11.868  -0.427  1.00 15.00      A    C  
ATOM   2362  C   ILE A 251      15.198   8.230   0.603  1.00 15.00      A    C  
ATOM   2363  O   ILE A 251      15.514   8.206   1.793  1.00 15.00      A    O  
ATOM   2364  N   SER A 252      15.266   7.158  -0.187  1.00 15.00      A    N  
ATOM   2365  HN  SER A 252      15.045   7.245  -1.137  1.00 15.00      A    H  
ATOM   2366  CA  SER A 252      15.682   5.858   0.328  1.00 15.00      A    C  
ATOM   2367  CB  SER A 252      14.529   5.236   1.123  1.00 15.00      A    C  
ATOM   2368  OG  SER A 252      14.961   4.792   2.394  1.00 15.00      A    O  
ATOM   2369  HG  SER A 252      14.974   3.827   2.404  1.00 15.00      A    H  
ATOM   2370  C   SER A 252      16.091   4.915  -0.807  1.00 15.00      A    C  
ATOM   2371  O   SER A 252      15.807   5.182  -1.976  1.00 15.00      A    O  
ATOM   2372  N   GLN A 253      16.738   3.806  -0.449  1.00 15.00      A    N  
ATOM   2373  HN  GLN A 253      16.913   3.646   0.507  1.00 15.00      A    H  
ATOM   2374  CA  GLN A 253      17.190   2.813  -1.422  1.00 15.00      A    C  
ATOM   2375  CB  GLN A 253      18.145   1.810  -0.758  1.00 15.00      A    C  
ATOM   2376  CG  GLN A 253      18.340   0.495  -1.510  1.00 15.00      A    C  
ATOM   2377  CD  GLN A 253      19.219   0.628  -2.740  1.00 15.00      A    C  
ATOM   2378  OE1 GLN A 253      20.441   0.548  -2.654  1.00 15.00      A    O  
ATOM   2379  NE2 GLN A 253      18.603   0.811  -3.898  1.00 15.00      A    N  
ATOM   2380 HE21 GLN A 253      17.620   0.852  -3.900  1.00 15.00      A    H  
ATOM   2381 HE22 GLN A 253      19.151   0.888  -4.706  1.00 15.00      A    H  
ATOM   2382  C   GLN A 253      16.013   2.084  -2.068  1.00 15.00      A    C  
ATOM   2383  O   GLN A 253      15.960   1.949  -3.291  1.00 15.00      A    O  
ATOM   2384  N   LEU A 254      15.063   1.633  -1.252  1.00 15.00      A    N  
ATOM   2385  HN  LEU A 254      15.151   1.783  -0.276  1.00 15.00      A    H  
ATOM   2386  CA  LEU A 254      13.894   0.914  -1.763  1.00 15.00      A    C  
ATOM   2387  CB  LEU A 254      13.121   0.230  -0.628  1.00 15.00      A    C  
ATOM   2388  CG  LEU A 254      13.854  -0.879   0.136  1.00 15.00      A    C  
ATOM   2389  CD1 LEU A 254      12.924  -1.535   1.147  1.00 15.00      A    C  
ATOM   2390  CD2 LEU A 254      14.425  -1.912  -0.822  1.00 15.00      A    C  
ATOM   2391  C   LEU A 254      12.968   1.851  -2.533  1.00 15.00      A    C  
ATOM   2392  O   LEU A 254      12.053   1.412  -3.232  1.00 15.00      A    O  
ATOM   2393  N   ASN A 255      13.223   3.148  -2.405  1.00 15.00      A    N  
ATOM   2394  HN  ASN A 255      13.974   3.425  -1.844  1.00 15.00      A    H  
ATOM   2395  CA  ASN A 255      12.422   4.174  -3.071  1.00 15.00      A    C  
ATOM   2396  CB  ASN A 255      12.441   5.454  -2.240  1.00 15.00      A    C  
ATOM   2397  CG  ASN A 255      11.111   6.179  -2.227  1.00 15.00      A    C  
ATOM   2398  OD1 ASN A 255      10.363   6.166  -3.197  1.00 15.00      A    O  
ATOM   2399  ND2 ASN A 255      10.806   6.815  -1.112  1.00 15.00      A    N  
ATOM   2400 HD21 ASN A 255      11.448   6.779  -0.372  1.00 15.00      A    H  
ATOM   2401 HD22 ASN A 255       9.959   7.298  -1.075  1.00 15.00      A    H  
ATOM   2402  C   ASN A 255      12.952   4.464  -4.473  1.00 15.00      A    C  
ATOM   2403  O   ASN A 255      12.392   5.280  -5.207  1.00 15.00      A    O  
ATOM   2404  N   ASN A 256      14.049   3.810  -4.834  1.00 15.00      A    N  
ATOM   2405  HN  ASN A 256      14.473   3.203  -4.194  1.00 15.00      A    H  
ATOM   2406  CA  ASN A 256      14.646   3.998  -6.161  1.00 15.00      A    C  
ATOM   2407  CB  ASN A 256      16.132   3.642  -6.154  1.00 15.00      A    C  
ATOM   2408  CG  ASN A 256      17.012   4.728  -5.561  1.00 15.00      A    C  
ATOM   2409  OD1 ASN A 256      16.789   5.918  -5.765  1.00 15.00      A    O  
ATOM   2410  ND2 ASN A 256      18.023   4.315  -4.810  1.00 15.00      A    N  
ATOM   2411 HD21 ASN A 256      18.139   3.353  -4.682  1.00 15.00      A    H  
ATOM   2412 HD22 ASN A 256      18.610   4.991  -4.412  1.00 15.00      A    H  
ATOM   2413  C   ASN A 256      13.905   3.167  -7.204  1.00 15.00      A    C  
ATOM   2414  O   ASN A 256      13.759   3.587  -8.354  1.00 15.00      A    O  
ATOM   2415  N   GLU A 257      13.442   1.985  -6.789  1.00 15.00      A    N  
ATOM   2416  HN  GLU A 257      13.594   1.714  -5.863  1.00 15.00      A    H  
ATOM   2417  CA  GLU A 257      12.696   1.099  -7.667  1.00 15.00      A    C  
ATOM   2418  CB  GLU A 257      12.596  -0.303  -7.042  1.00 15.00      A    C  
ATOM   2419  CG  GLU A 257      13.901  -0.780  -6.414  1.00 15.00      A    C  
ATOM   2420  CD  GLU A 257      13.697  -1.851  -5.369  1.00 15.00      A    C  
ATOM   2421  OE1 GLU A 257      12.551  -2.014  -4.899  1.00 15.00      A    O  
ATOM   2422  OE2 GLU A 257      14.679  -2.526  -5.017  1.00 15.00      A    O  
ATOM   2423  C   GLU A 257      11.311   1.706  -7.858  1.00 15.00      A    C  
ATOM   2424  O   GLU A 257      10.893   1.984  -8.985  1.00 15.00      A    O  
ATOM   2425  N   ARG A 258      10.613   1.912  -6.740  1.00 15.00      A    N  
ATOM   2426  HN  ARG A 258      11.003   1.650  -5.887  1.00 15.00      A    H  
ATOM   2427  CA  ARG A 258       9.295   2.527  -6.742  1.00 15.00      A    C  
ATOM   2428  CB  ARG A 258       8.344   1.883  -5.692  1.00 15.00      A    C  
ATOM   2429  CG  ARG A 258       9.022   1.383  -4.407  1.00 15.00      A    C  
ATOM   2430  CD  ARG A 258       8.007   1.204  -3.267  1.00 15.00      A    C  
ATOM   2431  NE  ARG A 258       8.632   1.177  -1.927  1.00 15.00      A    N  
ATOM   2432  HE  ARG A 258       9.154   0.376  -1.694  1.00 15.00      A    H  
ATOM   2433  CZ  ARG A 258       8.503   2.157  -1.009  1.00 15.00      A    C  
ATOM   2434  NH1 ARG A 258       7.755   3.234  -1.277  1.00 15.00      A    N  
ATOM   2435 HH11 ARG A 258       7.654   3.996  -0.572  1.00 15.00      A    H  
ATOM   2436 HH12 ARG A 258       7.261   3.317  -2.195  1.00 15.00      A    H  
ATOM   2437  NH2 ARG A 258       9.152   2.081   0.161  1.00 15.00      A    N  
ATOM   2438 HH21 ARG A 258       9.054   2.840   0.866  1.00 15.00      A    H  
ATOM   2439 HH22 ARG A 258       9.767   1.263   0.378  1.00 15.00      A    H  
ATOM   2440  C   ARG A 258       9.487   4.030  -6.498  1.00 15.00      A    C  
ATOM   2441  O   ARG A 258       9.589   4.474  -5.359  1.00 15.00      A    O  
ATOM   2442  N   ARG A 259       9.522   4.791  -7.593  1.00 15.00      A    N  
ATOM   2443  HN  ARG A 259       9.374   4.359  -8.454  1.00 15.00      A    H  
ATOM   2444  CA  ARG A 259       9.760   6.246  -7.561  1.00 15.00      A    C  
ATOM   2445  CB  ARG A 259       9.842   6.850  -8.969  1.00 15.00      A    C  
ATOM   2446  CG  ARG A 259      10.323   5.907 -10.047  1.00 15.00      A    C  
ATOM   2447  CD  ARG A 259       9.159   5.091 -10.626  1.00 15.00      A    C  
ATOM   2448  NE  ARG A 259       9.291   4.931 -12.083  1.00 15.00      A    N  
ATOM   2449  HE  ARG A 259      10.195   4.991 -12.464  1.00 15.00      A    H  
ATOM   2450  CZ  ARG A 259       8.247   4.691 -12.903  1.00 15.00      A    C  
ATOM   2451  NH1 ARG A 259       7.019   4.566 -12.432  1.00 15.00      A    N  
ATOM   2452 HH11 ARG A 259       6.824   4.639 -11.388  1.00 15.00      A    H  
ATOM   2453 HH12 ARG A 259       6.230   4.381 -13.080  1.00 15.00      A    H  
ATOM   2454  NH2 ARG A 259       8.449   4.597 -14.205  1.00 15.00      A    N  
ATOM   2455 HH21 ARG A 259       9.415   4.698 -14.580  1.00 15.00      A    H  
ATOM   2456 HH22 ARG A 259       7.650   4.438 -14.857  1.00 15.00      A    H  
ATOM   2457  C   ARG A 259       8.720   7.024  -6.749  1.00 15.00      A    C  
ATOM   2458  O   ARG A 259       7.831   7.658  -7.325  1.00 15.00      A    O  
ATOM   2459  N   GLY A 260       8.820   6.971  -5.417  1.00 15.00      A    N  
ATOM   2460  HN  GLY A 260       9.542   6.432  -5.000  1.00 15.00      A    H  
ATOM   2461  CA  GLY A 260       7.879   7.673  -4.570  1.00 15.00      A    C  
ATOM   2462  C   GLY A 260       6.528   6.974  -4.470  1.00 15.00      A    C  
ATOM   2463  O   GLY A 260       5.770   7.222  -3.535  1.00 15.00      A    O  
ATOM   2464  N   GLU A 261       6.239   6.111  -5.435  1.00 15.00      A    N  
ATOM   2465  HN  GLU A 261       6.890   5.971  -6.153  1.00 15.00      A    H  
ATOM   2466  CA  GLU A 261       4.984   5.380  -5.470  1.00 15.00      A    C  
ATOM   2467  CB  GLU A 261       4.901   4.520  -6.718  1.00 15.00      A    C  
ATOM   2468  CG  GLU A 261       5.076   5.332  -7.984  1.00 15.00      A    C  
ATOM   2469  CD  GLU A 261       5.013   4.477  -9.230  1.00 15.00      A    C  
ATOM   2470  OE1 GLU A 261       4.082   3.654  -9.343  1.00 15.00      A    O  
ATOM   2471  OE2 GLU A 261       5.897   4.634 -10.101  1.00 15.00      A    O  
ATOM   2472  C   GLU A 261       4.779   4.558  -4.205  1.00 15.00      A    C  
ATOM   2473  O   GLU A 261       5.552   3.648  -3.893  1.00 15.00      A    O  
ATOM   2474  N   ASN A 262       3.725   4.901  -3.491  1.00 15.00      A    N  
ATOM   2475  HN  ASN A 262       3.155   5.623  -3.817  1.00 15.00      A    H  
ATOM   2476  CA  ASN A 262       3.388   4.250  -2.240  1.00 15.00      A    C  
ATOM   2477  CB  ASN A 262       2.954   5.307  -1.225  1.00 15.00      A    C  
ATOM   2478  CG  ASN A 262       2.998   4.825   0.208  1.00 15.00      A    C  
ATOM   2479  OD1 ASN A 262       3.761   3.936   0.553  1.00 15.00      A    O  
ATOM   2480  ND2 ASN A 262       2.192   5.443   1.059  1.00 15.00      A    N  
ATOM   2481 HD21 ASN A 262       1.626   6.173   0.718  1.00 15.00      A    H  
ATOM   2482 HD22 ASN A 262       2.187   5.144   1.987  1.00 15.00      A    H  
ATOM   2483  C   ASN A 262       2.278   3.221  -2.441  1.00 15.00      A    C  
ATOM   2484  O   ASN A 262       2.213   2.224  -1.728  1.00 15.00      A    O  
ATOM   2485  N   TRP A 263       1.420   3.481  -3.428  1.00 15.00      A    N  
ATOM   2486  HN  TRP A 263       1.558   4.280  -3.959  1.00 15.00      A    H  
ATOM   2487  CA  TRP A 263       0.301   2.596  -3.752  1.00 15.00      A    C  
ATOM   2488  CB  TRP A 263       0.788   1.260  -4.336  1.00 15.00      A    C  
ATOM   2489  CG  TRP A 263       1.339   1.342  -5.734  1.00 15.00      A    C  
ATOM   2490  CD1 TRP A 263       1.857   2.440  -6.364  1.00 15.00      A    C  
ATOM   2491  CD2 TRP A 263       1.432   0.265  -6.672  1.00 15.00      A    C  
ATOM   2492  NE1 TRP A 263       2.266   2.111  -7.636  1.00 15.00      A    N  
ATOM   2493  HE1 TRP A 263       2.680   2.733  -8.291  1.00 15.00      A    H  
ATOM   2494  CE2 TRP A 263       2.018   0.779  -7.846  1.00 15.00      A    C  
ATOM   2495  CE3 TRP A 263       1.083  -1.088  -6.628  1.00 15.00      A    C  
ATOM   2496  CZ2 TRP A 263       2.254  -0.011  -8.968  1.00 15.00      A    C  
ATOM   2497  CZ3 TRP A 263       1.318  -1.870  -7.741  1.00 15.00      A    C  
ATOM   2498  CH2 TRP A 263       1.902  -1.330  -8.894  1.00 15.00      A    C  
ATOM   2499  C   TRP A 263      -0.610   2.370  -2.543  1.00 15.00      A    C  
ATOM   2500  O   TRP A 263      -0.667   1.274  -1.986  1.00 15.00      A    O  
ATOM   2501  N   LEU A 264      -1.322   3.417  -2.148  1.00 15.00      A    N  
ATOM   2502  HN  LEU A 264      -1.240   4.260  -2.642  1.00 15.00      A    H  
ATOM   2503  CA  LEU A 264      -2.226   3.346  -1.007  1.00 15.00      A    C  
ATOM   2504  CB  LEU A 264      -2.540   4.740  -0.456  1.00 15.00      A    C  
ATOM   2505  CG  LEU A 264      -1.354   5.556   0.058  1.00 15.00      A    C  
ATOM   2506  CD1 LEU A 264      -0.685   6.302  -1.082  1.00 15.00      A    C  
ATOM   2507  CD2 LEU A 264      -1.797   6.521   1.147  1.00 15.00      A    C  
ATOM   2508  C   LEU A 264      -3.521   2.633  -1.370  1.00 15.00      A    C  
ATOM   2509  O   LEU A 264      -4.017   2.760  -2.491  1.00 15.00      A    O  
ATOM   2510  N   LEU A 265      -4.064   1.900  -0.406  1.00 15.00      A    N  
ATOM   2511  HN  LEU A 265      -3.622   1.867   0.465  1.00 15.00      A    H  
ATOM   2512  CA  LEU A 265      -5.299   1.150  -0.596  1.00 15.00      A    C  
ATOM   2513  CB  LEU A 265      -5.373  -0.003   0.410  1.00 15.00      A    C  
ATOM   2514  CG  LEU A 265      -4.372  -1.146   0.208  1.00 15.00      A    C  
ATOM   2515  CD1 LEU A 265      -4.508  -2.178   1.318  1.00 15.00      A    C  
ATOM   2516  CD2 LEU A 265      -4.561  -1.793  -1.156  1.00 15.00      A    C  
ATOM   2517  C   LEU A 265      -6.532   2.045  -0.458  1.00 15.00      A    C  
ATOM   2518  O   LEU A 265      -6.504   3.054   0.250  1.00 15.00      A    O  
ATOM   2519  N   PRO A 266      -7.627   1.683  -1.151  1.00 15.00      A    N  
ATOM   2520  CA  PRO A 266      -8.886   2.436  -1.117  1.00 15.00      A    C  
ATOM   2521  CB  PRO A 266      -9.691   1.831  -2.270  1.00 15.00      A    C  
ATOM   2522  CG  PRO A 266      -9.164   0.446  -2.405  1.00 15.00      A    C  
ATOM   2523  CD  PRO A 266      -7.707   0.519  -2.056  1.00 15.00      A    C  
ATOM   2524  C   PRO A 266      -9.658   2.273   0.197  1.00 15.00      A    C  
ATOM   2525  O   PRO A 266     -10.354   1.279   0.408  1.00 15.00      A    O  
ATOM   2526  N   SER A 267      -9.532   3.255   1.073  1.00 15.00      A    N  
ATOM   2527  HN  SER A 267      -8.943   4.008   0.863  1.00 15.00      A    H  
ATOM   2528  CA  SER A 267     -10.230   3.239   2.350  1.00 15.00      A    C  
ATOM   2529  CB  SER A 267      -9.240   3.522   3.486  1.00 15.00      A    C  
ATOM   2530  OG  SER A 267      -9.721   3.032   4.726  1.00 15.00      A    O  
ATOM   2531  HG  SER A 267     -10.506   3.525   4.980  1.00 15.00      A    H  
ATOM   2532  C   SER A 267     -11.342   4.290   2.327  1.00 15.00      A    C  
ATOM   2533  O   SER A 267     -11.359   5.220   3.134  1.00 15.00      A    O  
ATOM   2534  N   LEU A 268     -12.270   4.126   1.393  1.00 15.00      A    N  
ATOM   2535  HN  LEU A 268     -12.229   3.337   0.815  1.00 15.00      A    H  
ATOM   2536  CA  LEU A 268     -13.369   5.066   1.222  1.00 15.00      A    C  
ATOM   2537  CB  LEU A 268     -13.427   5.522  -0.242  1.00 15.00      A    C  
ATOM   2538  CG  LEU A 268     -12.109   6.023  -0.839  1.00 15.00      A    C  
ATOM   2539  CD1 LEU A 268     -12.201   6.112  -2.353  1.00 15.00      A    C  
ATOM   2540  CD2 LEU A 268     -11.724   7.369  -0.241  1.00 15.00      A    C  
ATOM   2541  C   LEU A 268     -14.702   4.445   1.636  1.00 15.00      A    C  
ATOM   2542  O   LEU A 268     -14.873   3.229   1.567  1.00 15.00      A    O  
ATOM   2543  N   PRO A 269     -15.659   5.279   2.083  1.00 15.00      A    N  
ATOM   2544  CA  PRO A 269     -16.988   4.814   2.504  1.00 15.00      A    C  
ATOM   2545  CB  PRO A 269     -17.597   6.056   3.165  1.00 15.00      A    C  
ATOM   2546  CG  PRO A 269     -16.915   7.204   2.509  1.00 15.00      A    C  
ATOM   2547  CD  PRO A 269     -15.515   6.741   2.220  1.00 15.00      A    C  
ATOM   2548  C   PRO A 269     -17.840   4.379   1.309  1.00 15.00      A    C  
ATOM   2549  O   PRO A 269     -17.557   4.754   0.175  1.00 15.00      A    O  
ATOM   2550  N   PRO A 270     -18.901   3.584   1.543  1.00 15.00      A    N  
ATOM   2551  CA  PRO A 270     -19.783   3.106   0.467  1.00 15.00      A    C  
ATOM   2552  CB  PRO A 270     -20.793   2.208   1.195  1.00 15.00      A    C  
ATOM   2553  CG  PRO A 270     -20.143   1.877   2.495  1.00 15.00      A    C  
ATOM   2554  CD  PRO A 270     -19.316   3.073   2.859  1.00 15.00      A    C  
ATOM   2555  C   PRO A 270     -20.507   4.256  -0.235  1.00 15.00      A    C  
ATOM   2556  O   PRO A 270     -20.871   4.156  -1.406  1.00 15.00      A    O  
ATOM   2557  N   ASN A 271     -20.696   5.354   0.485  1.00 15.00      A    N  
ATOM   2558  HN  ASN A 271     -20.361   5.387   1.407  1.00 15.00      A    H  
ATOM   2559  CA  ASN A 271     -21.375   6.522  -0.060  1.00 15.00      A    C  
ATOM   2560  CB  ASN A 271     -22.402   7.086   0.935  1.00 15.00      A    C  
ATOM   2561  CG  ASN A 271     -21.777   7.607   2.220  1.00 15.00      A    C  
ATOM   2562  OD1 ASN A 271     -20.877   6.985   2.785  1.00 15.00      A    O  
ATOM   2563  ND2 ASN A 271     -22.248   8.755   2.687  1.00 15.00      A    N  
ATOM   2564 HD21 ASN A 271     -22.961   9.201   2.186  1.00 15.00      A    H  
ATOM   2565 HD22 ASN A 271     -21.861   9.111   3.514  1.00 15.00      A    H  
ATOM   2566  C   ASN A 271     -20.383   7.605  -0.470  1.00 15.00      A    C  
ATOM   2567  O   ASN A 271     -20.704   8.792  -0.443  1.00 15.00      A    O  
ATOM   2568  N   TRP A 272     -19.175   7.194  -0.854  1.00 15.00      A    N  
ATOM   2569  HN  TRP A 272     -18.963   6.235  -0.832  1.00 15.00      A    H  
ATOM   2570  CA  TRP A 272     -18.153   8.147  -1.285  1.00 15.00      A    C  
ATOM   2571  CB  TRP A 272     -16.762   7.496  -1.364  1.00 15.00      A    C  
ATOM   2572  CG  TRP A 272     -16.561   6.570  -2.532  1.00 15.00      A    C  
ATOM   2573  CD1 TRP A 272     -17.113   5.334  -2.705  1.00 15.00      A    C  
ATOM   2574  CD2 TRP A 272     -15.739   6.804  -3.683  1.00 15.00      A    C  
ATOM   2575  NE1 TRP A 272     -16.691   4.785  -3.889  1.00 15.00      A    N  
ATOM   2576  HE1 TRP A 272     -16.952   3.906  -4.232  1.00 15.00      A    H  
ATOM   2577  CE2 TRP A 272     -15.846   5.668  -4.510  1.00 15.00      A    C  
ATOM   2578  CE3 TRP A 272     -14.926   7.864  -4.096  1.00 15.00      A    C  
ATOM   2579  CZ2 TRP A 272     -15.170   5.562  -5.723  1.00 15.00      A    C  
ATOM   2580  CZ3 TRP A 272     -14.257   7.755  -5.300  1.00 15.00      A    C  
ATOM   2581  CH2 TRP A 272     -14.383   6.613  -6.100  1.00 15.00      A    C  
ATOM   2582  C   TRP A 272     -18.539   8.780  -2.621  1.00 15.00      A    C  
ATOM   2583  O   TRP A 272     -18.069   9.863  -2.967  1.00 15.00      A    O  
ATOM   2584  N   GLN A 273     -19.401   8.091  -3.361  1.00 15.00      A    N  
ATOM   2585  HN  GLN A 273     -19.733   7.236  -3.025  1.00 15.00      A    H  
ATOM   2586  CA  GLN A 273     -19.870   8.582  -4.647  1.00 15.00      A    C  
ATOM   2587  CB  GLN A 273     -20.220   7.419  -5.580  1.00 15.00      A    C  
ATOM   2588  CG  GLN A 273     -19.010   6.661  -6.104  1.00 15.00      A    C  
ATOM   2589  CD  GLN A 273     -18.193   7.464  -7.101  1.00 15.00      A    C  
ATOM   2590  OE1 GLN A 273     -18.199   8.692  -7.091  1.00 15.00      A    O  
ATOM   2591  NE2 GLN A 273     -17.472   6.770  -7.966  1.00 15.00      A    N  
ATOM   2592 HE21 GLN A 273     -17.505   5.793  -7.918  1.00 15.00      A    H  
ATOM   2593 HE22 GLN A 273     -16.931   7.265  -8.614  1.00 15.00      A    H  
ATOM   2594  C   GLN A 273     -21.075   9.489  -4.449  1.00 15.00      A    C  
ATOM   2595  O   GLN A 273     -22.137   9.042  -4.014  1.00 15.00      A    O  
ATOM   2596  N   ARG A 274     -20.901  10.761  -4.770  1.00 15.00      A    N  
ATOM   2597  HN  ARG A 274     -20.032  11.043  -5.123  1.00 15.00      A    H  
ATOM   2598  CA  ARG A 274     -21.959  11.749  -4.609  1.00 15.00      A    C  
ATOM   2599  CB  ARG A 274     -21.377  13.163  -4.642  1.00 15.00      A    C  
ATOM   2600  CG  ARG A 274     -22.361  14.253  -4.246  1.00 15.00      A    C  
ATOM   2601  CD  ARG A 274     -22.047  15.561  -4.955  1.00 15.00      A    C  
ATOM   2602  NE  ARG A 274     -22.362  15.503  -6.385  1.00 15.00      A    N  
ATOM   2603  HE  ARG A 274     -23.312  15.502  -6.632  1.00 15.00      A    H  
ATOM   2604  CZ  ARG A 274     -21.443  15.446  -7.352  1.00 15.00      A    C  
ATOM   2605  NH1 ARG A 274     -20.149  15.436  -7.042  1.00 15.00      A    N  
ATOM   2606 HH11 ARG A 274     -19.851  15.471  -6.044  1.00 15.00      A    H  
ATOM   2607 HH12 ARG A 274     -19.429  15.389  -7.793  1.00 15.00      A    H  
ATOM   2608  NH2 ARG A 274     -21.819  15.406  -8.627  1.00 15.00      A    N  
ATOM   2609 HH21 ARG A 274     -22.830  15.419  -8.876  1.00 15.00      A    H  
ATOM   2610 HH22 ARG A 274     -21.104  15.360  -9.385  1.00 15.00      A    H  
ATOM   2611  C   ARG A 274     -23.062  11.603  -5.661  1.00 15.00      A    C  
ATOM   2612  O   ARG A 274     -23.045  12.276  -6.698  1.00 15.00      A    O  
ATOM   2613  N   GLN A 275     -24.010  10.718  -5.390  1.00 15.00      A    N  
ATOM   2614  HN  GLN A 275     -23.951  10.197  -4.560  1.00 15.00      A    H  
ATOM   2615  CA  GLN A 275     -25.130  10.495  -6.290  1.00 15.00      A    C  
ATOM   2616  CB  GLN A 275     -25.769   9.130  -6.020  1.00 15.00      A    C  
ATOM   2617  CG  GLN A 275     -24.835   7.961  -6.299  1.00 15.00      A    C  
ATOM   2618  CD  GLN A 275     -24.733   6.990  -5.139  1.00 15.00      A    C  
ATOM   2619  OE1 GLN A 275     -25.709   6.731  -4.437  1.00 15.00      A    O  
ATOM   2620  NE2 GLN A 275     -23.541   6.456  -4.924  1.00 15.00      A    N  
ATOM   2621 HE21 GLN A 275     -22.805   6.715  -5.518  1.00 15.00      A    H  
ATOM   2622 HE22 GLN A 275     -23.442   5.835  -4.174  1.00 15.00      A    H  
ATOM   2623  C   GLN A 275     -26.151  11.617  -6.133  1.00 15.00      A    C  
ATOM   2624  O   GLN A 275     -26.270  12.210  -5.060  1.00 15.00      A    O  
ATOM   2625  N   ASN A 276     -26.877  11.916  -7.198  1.00 15.00      A    N  
ATOM   2626  HN  ASN A 276     -26.764  11.397  -8.020  1.00 15.00      A    H  
ATOM   2627  CA  ASN A 276     -27.861  12.990  -7.160  1.00 15.00      A    C  
ATOM   2628  CB  ASN A 276     -27.757  13.896  -8.394  1.00 15.00      A    C  
ATOM   2629  CG  ASN A 276     -27.850  13.139  -9.707  1.00 15.00      A    C  
ATOM   2630  OD1 ASN A 276     -28.933  12.927 -10.242  1.00 15.00      A    O  
ATOM   2631  ND2 ASN A 276     -26.705  12.736 -10.240  1.00 15.00      A    N  
ATOM   2632 HD21 ASN A 276     -25.875  12.945  -9.767  1.00 15.00      A    H  
ATOM   2633 HD22 ASN A 276     -26.739  12.245 -11.089  1.00 15.00      A    H  
ATOM   2634  C   ASN A 276     -29.281  12.471  -6.988  1.00 15.00      A    C  
ATOM   2635  O   ASN A 276     -29.599  11.346  -7.376  1.00 15.00      A    O  
ATOM   2636  N   VAL A 277     -30.116  13.306  -6.389  1.00 15.00      A    N  
ATOM   2637  HN  VAL A 277     -29.786  14.182  -6.112  1.00 15.00      A    H  
ATOM   2638  CA  VAL A 277     -31.516  12.984  -6.153  1.00 15.00      A    C  
ATOM   2639  CB  VAL A 277     -32.100  13.847  -5.019  1.00 15.00      A    C  
ATOM   2640  CG1 VAL A 277     -31.772  13.228  -3.668  1.00 15.00      A    C  
ATOM   2641  CG2 VAL A 277     -31.550  15.266  -5.097  1.00 15.00      A    C  
ATOM   2642  C   VAL A 277     -32.298  13.219  -7.430  1.00 15.00      A    C  
ATOM   2643  O   VAL A 277     -31.846  13.966  -8.294  1.00 15.00      A    O  
ATOM   2644  N   ASN A 278     -33.461  12.595  -7.546  1.00 15.00      A    N  
ATOM   2645  HN  ASN A 278     -33.798  12.062  -6.799  1.00 15.00      A    H  
ATOM   2646  CA  ASN A 278     -34.268  12.715  -8.750  1.00 15.00      A    C  
ATOM   2647  CB  ASN A 278     -33.618  11.864  -9.856  1.00 15.00      A    C  
ATOM   2648  CG  ASN A 278     -33.040  12.656 -11.018  1.00 15.00      A    C  
ATOM   2649  OD1 ASN A 278     -33.611  12.676 -12.108  1.00 15.00      A    O  
ATOM   2650  ND2 ASN A 278     -31.899  13.297 -10.805  1.00 15.00      A    N  
ATOM   2651 HD21 ASN A 278     -31.488  13.236  -9.908  1.00 15.00      A    H  
ATOM   2652 HD22 ASN A 278     -31.509  13.807 -11.541  1.00 15.00      A    H  
ATOM   2653  C   ASN A 278     -35.688  12.207  -8.486  1.00 15.00      A    C  
ATOM   2654  O   ASN A 278     -35.980  11.031  -8.705  1.00 15.00      A    O  
ATOM   2655  N   ALA A 279     -36.556  13.071  -7.981  1.00 15.00      A    N  
ATOM   2656  HN  ALA A 279     -36.257  13.986  -7.765  1.00 15.00      A    H  
ATOM   2657  CA  ALA A 279     -37.941  12.688  -7.701  1.00 15.00      A    C  
ATOM   2658  CB  ALA A 279     -38.571  13.656  -6.706  1.00 15.00      A    C  
ATOM   2659  C   ALA A 279     -38.780  12.616  -8.985  1.00 15.00      A    C  
ATOM   2660  O   ALA A 279     -38.483  13.292  -9.969  1.00 15.00      A    O  
ATOM   2661  N   PRO A 280     -39.825  11.764  -9.001  1.00 15.00      A    N  
ATOM   2662  CA  PRO A 280     -40.717  11.618 -10.162  1.00 15.00      A    C  
ATOM   2663  CB  PRO A 280     -41.567  10.400  -9.800  1.00 15.00      A    C  
ATOM   2664  CG  PRO A 280     -41.570  10.374  -8.314  1.00 15.00      A    C  
ATOM   2665  CD  PRO A 280     -40.214  10.871  -7.894  1.00 15.00      A    C  
ATOM   2666  C   PRO A 280     -41.607  12.847 -10.344  1.00 15.00      A    C  
ATOM   2667  O   PRO A 280     -42.078  13.429  -9.367  1.00 15.00      A    O  
ATOM   2668  N   MET A 281     -41.839  13.236 -11.592  1.00 15.00      A    N  
ATOM   2669  HN  MET A 281     -41.452  12.729 -12.331  1.00 15.00      A    H  
ATOM   2670  CA  MET A 281     -42.659  14.409 -11.873  1.00 15.00      A    C  
ATOM   2671  CB  MET A 281     -41.839  15.484 -12.594  1.00 15.00      A    C  
ATOM   2672  CG  MET A 281     -40.595  15.944 -11.850  1.00 15.00      A    C  
ATOM   2673  SD  MET A 281     -40.870  17.426 -10.861  1.00 15.00      A    S  
ATOM   2674  CE  MET A 281     -41.658  16.733  -9.408  1.00 15.00      A    C  
ATOM   2675  C   MET A 281     -43.903  14.067 -12.694  1.00 15.00      A    C  
ATOM   2676  O   MET A 281     -45.021  14.231 -12.234  1.00 15.00      A    O  
ATOM   2677  N   ARG A 282     -43.714  13.608 -13.923  1.00 15.00      A    N  
ATOM   2678  HN  ARG A 282     -42.801  13.472 -14.254  1.00 15.00      A    H  
ATOM   2679  CA  ARG A 282     -44.854  13.281 -14.777  1.00 15.00      A    C  
ATOM   2680  CB  ARG A 282     -44.690  13.881 -16.170  1.00 15.00      A    C  
ATOM   2681  CG  ARG A 282     -44.767  15.396 -16.198  1.00 15.00      A    C  
ATOM   2682  CD  ARG A 282     -43.683  15.977 -17.077  1.00 15.00      A    C  
ATOM   2683  NE  ARG A 282     -43.811  15.543 -18.469  1.00 15.00      A    N  
ATOM   2684  HE  ARG A 282     -44.665  15.138 -18.739  1.00 15.00      A    H  
ATOM   2685  CZ  ARG A 282     -42.829  15.642 -19.366  1.00 15.00      A    C  
ATOM   2686  NH1 ARG A 282     -41.652  16.141 -19.007  1.00 15.00      A    N  
ATOM   2687 HH11 ARG A 282     -40.881  16.222 -19.702  1.00 15.00      A    H  
ATOM   2688 HH12 ARG A 282     -41.494  16.454 -18.024  1.00 15.00      A    H  
ATOM   2689  NH2 ARG A 282     -43.032  15.278 -20.627  1.00 15.00      A    N  
ATOM   2690 HH21 ARG A 282     -42.263  15.357 -21.325  1.00 15.00      A    H  
ATOM   2691 HH22 ARG A 282     -43.963  14.915 -20.928  1.00 15.00      A    H  
ATOM   2692  C   ARG A 282     -45.101  11.781 -14.866  1.00 15.00      A    C  
ATOM   2693  O   ARG A 282     -44.231  10.997 -14.536  1.00 15.00      A    O  
ATOM   2694  N   HIS A 283     -46.310  11.424 -15.313  1.00 15.00      A    N  
ATOM   2695  HN  HIS A 283     -46.951  12.140 -15.520  1.00 15.00      A    H  
ATOM   2696  CA  HIS A 283     -46.759  10.029 -15.479  1.00 15.00      A    C  
ATOM   2697  CB  HIS A 283     -47.892   9.942 -16.516  1.00 15.00      A    C  
ATOM   2698  CG  HIS A 283     -48.514   8.577 -16.643  1.00 15.00      A    C  
ATOM   2699  ND1 HIS A 283     -49.622   8.178 -15.918  1.00 15.00      A    N  
ATOM   2700  HD1 HIS A 283     -50.111   8.725 -15.263  1.00 15.00      A    H  
ATOM   2701  CD2 HIS A 283     -48.183   7.522 -17.423  1.00 15.00      A    C  
ATOM   2702  CE1 HIS A 283     -49.934   6.935 -16.243  1.00 15.00      A    C  
ATOM   2703  NE2 HIS A 283     -49.078   6.519 -17.157  1.00 15.00      A    N  
ATOM   2704  HE2 HIS A 283     -49.081   5.628 -17.578  1.00 15.00      A    H  
ATOM   2705  C   HIS A 283     -45.658   8.996 -15.780  1.00 15.00      A    C  
ATOM   2706  O   HIS A 283     -45.439   8.086 -14.975  1.00 15.00      A    O  
ATOM   2707  N   SER A 284     -45.008   9.105 -16.949  1.00 15.00      A    N  
ATOM   2708  HN  SER A 284     -45.228   9.835 -17.562  1.00 15.00      A    H  
ATOM   2709  CA  SER A 284     -43.956   8.164 -17.344  1.00 15.00      A    C  
ATOM   2710  CB  SER A 284     -43.465   8.529 -18.751  1.00 15.00      A    C  
ATOM   2711  OG  SER A 284     -44.499   9.214 -19.452  1.00 15.00      A    O  
ATOM   2712  HG  SER A 284     -44.403   9.061 -20.401  1.00 15.00      A    H  
ATOM   2713  C   SER A 284     -42.810   8.191 -16.336  1.00 15.00      A    C  
ATOM   2714  O   SER A 284     -42.399   7.156 -15.812  1.00 15.00      A    O  
ATOM   2715  N   SER A 285     -42.356   9.399 -16.033  1.00 15.00      A    N  
ATOM   2716  HN  SER A 285     -42.767  10.167 -16.464  1.00 15.00      A    H  
ATOM   2717  CA  SER A 285     -41.268   9.616 -15.086  1.00 15.00      A    C  
ATOM   2718  CB  SER A 285     -40.986  11.119 -14.937  1.00 15.00      A    C  
ATOM   2719  OG  SER A 285     -39.817  11.366 -14.179  1.00 15.00      A    O  
ATOM   2720  HG  SER A 285     -39.039  11.145 -14.705  1.00 15.00      A    H  
ATOM   2721  C   SER A 285     -41.553   8.981 -13.712  1.00 15.00      A    C  
ATOM   2722  O   SER A 285     -40.631   8.506 -13.045  1.00 15.00      A    O  
ATOM   2723  N   VAL A 286     -42.817   8.978 -13.293  1.00 15.00      A    N  
ATOM   2724  HN  VAL A 286     -43.502   9.377 -13.860  1.00 15.00      A    H  
ATOM   2725  CA  VAL A 286     -43.204   8.404 -12.005  1.00 15.00      A    C  
ATOM   2726  CB  VAL A 286     -44.673   8.720 -11.647  1.00 15.00      A    C  
ATOM   2727  CG1 VAL A 286     -45.087   8.014 -10.361  1.00 15.00      A    C  
ATOM   2728  CG2 VAL A 286     -44.873  10.223 -11.505  1.00 15.00      A    C  
ATOM   2729  C   VAL A 286     -42.980   6.899 -11.988  1.00 15.00      A    C  
ATOM   2730  O   VAL A 286     -42.479   6.358 -11.012  1.00 15.00      A    O  
ATOM   2731  N   PHE A 287     -43.349   6.235 -13.074  1.00 15.00      A    N  
ATOM   2732  HN  PHE A 287     -43.759   6.726 -13.818  1.00 15.00      A    H  
ATOM   2733  CA  PHE A 287     -43.170   4.793 -13.182  1.00 15.00      A    C  
ATOM   2734  CB  PHE A 287     -43.791   4.269 -14.479  1.00 15.00      A    C  
ATOM   2735  CG  PHE A 287     -45.251   3.935 -14.357  1.00 15.00      A    C  
ATOM   2736  CD1 PHE A 287     -45.651   2.682 -13.925  1.00 15.00      A    C  
ATOM   2737  CD2 PHE A 287     -46.221   4.871 -14.672  1.00 15.00      A    C  
ATOM   2738  CE1 PHE A 287     -46.992   2.367 -13.808  1.00 15.00      A    C  
ATOM   2739  CE2 PHE A 287     -47.562   4.565 -14.558  1.00 15.00      A    C  
ATOM   2740  CZ  PHE A 287     -47.950   3.311 -14.126  1.00 15.00      A    C  
ATOM   2741  C   PHE A 287     -41.693   4.415 -13.117  1.00 15.00      A    C  
ATOM   2742  O   PHE A 287     -41.313   3.482 -12.416  1.00 15.00      A    O  
ATOM   2743  N   GLU A 288     -40.865   5.158 -13.839  1.00 15.00      A    N  
ATOM   2744  HN  GLU A 288     -41.229   5.898 -14.374  1.00 15.00      A    H  
ATOM   2745  CA  GLU A 288     -39.434   4.893 -13.874  1.00 15.00      A    C  
ATOM   2746  CB  GLU A 288     -38.787   5.642 -15.037  1.00 15.00      A    C  
ATOM   2747  CG  GLU A 288     -39.419   5.358 -16.389  1.00 15.00      A    C  
ATOM   2748  CD  GLU A 288     -39.187   6.482 -17.376  1.00 15.00      A    C  
ATOM   2749  OE1 GLU A 288     -38.019   6.707 -17.754  1.00 15.00      A    O  
ATOM   2750  OE2 GLU A 288     -40.170   7.149 -17.764  1.00 15.00      A    O  
ATOM   2751  C   GLU A 288     -38.747   5.284 -12.566  1.00 15.00      A    C  
ATOM   2752  O   GLU A 288     -37.789   4.639 -12.134  1.00 15.00      A    O  
ATOM   2753  N   HIS A 289     -39.237   6.339 -11.931  1.00 15.00      A    N  
ATOM   2754  HN  HIS A 289     -40.021   6.805 -12.302  1.00 15.00      A    H  
ATOM   2755  CA  HIS A 289     -38.644   6.816 -10.687  1.00 15.00      A    C  
ATOM   2756  CB  HIS A 289     -38.527   8.339 -10.672  1.00 15.00      A    C  
ATOM   2757  CG  HIS A 289     -37.332   8.831 -11.424  1.00 15.00      A    C  
ATOM   2758  ND1 HIS A 289     -36.398   9.683 -10.882  1.00 15.00      A    N  
ATOM   2759  HD1 HIS A 289     -36.426  10.074  -9.969  1.00 15.00      A    H  
ATOM   2760  CD2 HIS A 289     -36.904   8.559 -12.681  1.00 15.00      A    C  
ATOM   2761  CE1 HIS A 289     -35.448   9.914 -11.768  1.00 15.00      A    C  
ATOM   2762  NE2 HIS A 289     -35.729   9.243 -12.865  1.00 15.00      A    N  
ATOM   2763  HE2 HIS A 289     -35.181   9.232 -13.679  1.00 15.00      A    H  
ATOM   2764  C   HIS A 289     -39.384   6.303  -9.464  1.00 15.00      A    C  
ATOM   2765  O   HIS A 289     -39.164   6.778  -8.353  1.00 15.00      A    O  
ATOM   2766  N   ASP A 290     -40.255   5.332  -9.690  1.00 15.00      A    N  
ATOM   2767  HN  ASP A 290     -40.395   5.026 -10.612  1.00 15.00      A    H  
ATOM   2768  CA  ASP A 290     -41.033   4.715  -8.623  1.00 15.00      A    C  
ATOM   2769  CB  ASP A 290     -42.022   3.719  -9.240  1.00 15.00      A    C  
ATOM   2770  CG  ASP A 290     -42.911   3.030  -8.225  1.00 15.00      A    C  
ATOM   2771  OD1 ASP A 290     -43.149   3.606  -7.149  1.00 15.00      A    O  
ATOM   2772  OD2 ASP A 290     -43.413   1.922  -8.528  1.00 15.00      A    O  
ATOM   2773  C   ASP A 290     -40.102   3.976  -7.677  1.00 15.00      A    C  
ATOM   2774  O   ASP A 290     -40.075   4.221  -6.473  1.00 15.00      A    O  
ATOM   2775  N   PHE A 291     -39.306   3.091  -8.251  1.00 15.00      A    N  
ATOM   2776  HN  PHE A 291     -39.365   2.961  -9.219  1.00 15.00      A    H  
ATOM   2777  CA  PHE A 291     -38.367   2.299  -7.484  1.00 15.00      A    C  
ATOM   2778  CB  PHE A 291     -38.032   1.000  -8.223  1.00 15.00      A    C  
ATOM   2779  CG  PHE A 291     -37.972   1.127  -9.724  1.00 15.00      A    C  
ATOM   2780  CD1 PHE A 291     -39.102   0.910 -10.497  1.00 15.00      A    C  
ATOM   2781  CD2 PHE A 291     -36.785   1.452 -10.363  1.00 15.00      A    C  
ATOM   2782  CE1 PHE A 291     -39.052   1.014 -11.874  1.00 15.00      A    C  
ATOM   2783  CE2 PHE A 291     -36.727   1.560 -11.740  1.00 15.00      A    C  
ATOM   2784  CZ  PHE A 291     -37.863   1.340 -12.496  1.00 15.00      A    C  
ATOM   2785  C   PHE A 291     -37.092   3.069  -7.170  1.00 15.00      A    C  
ATOM   2786  O   PHE A 291     -36.518   2.912  -6.089  1.00 15.00      A    O  
ATOM   2787  N   GLY A 292     -36.651   3.897  -8.119  1.00 15.00      A    N  
ATOM   2788  HN  GLY A 292     -37.172   3.999  -8.941  1.00 15.00      A    H  
ATOM   2789  CA  GLY A 292     -35.428   4.667  -7.934  1.00 15.00      A    C  
ATOM   2790  C   GLY A 292     -34.268   3.780  -7.521  1.00 15.00      A    C  
ATOM   2791  O   GLY A 292     -33.757   3.890  -6.410  1.00 15.00      A    O  
ATOM   2792  N   ARG A 293     -33.869   2.880  -8.408  1.00 15.00      A    N  
ATOM   2793  HN  ARG A 293     -34.294   2.853  -9.291  1.00 15.00      A    H  
ATOM   2794  CA  ARG A 293     -32.790   1.952  -8.109  1.00 15.00      A    C  
ATOM   2795  CB  ARG A 293     -33.058   0.582  -8.735  1.00 15.00      A    C  
ATOM   2796  CG  ARG A 293     -34.328  -0.098  -8.239  1.00 15.00      A    C  
ATOM   2797  CD  ARG A 293     -34.286  -0.372  -6.739  1.00 15.00      A    C  
ATOM   2798  NE  ARG A 293     -34.596   0.818  -5.940  1.00 15.00      A    N  
ATOM   2799  HE  ARG A 293     -35.121   1.530  -6.375  1.00 15.00      A    H  
ATOM   2800  CZ  ARG A 293     -34.219   0.996  -4.674  1.00 15.00      A    C  
ATOM   2801  NH1 ARG A 293     -33.512   0.060  -4.047  1.00 15.00      A    N  
ATOM   2802 HH11 ARG A 293     -33.252  -0.817  -4.541  1.00 15.00      A    H  
ATOM   2803 HH12 ARG A 293     -33.214   0.200  -3.057  1.00 15.00      A    H  
ATOM   2804  NH2 ARG A 293     -34.547   2.117  -4.043  1.00 15.00      A    N  
ATOM   2805 HH21 ARG A 293     -34.259   2.271  -3.055  1.00 15.00      A    H  
ATOM   2806 HH22 ARG A 293     -35.101   2.854  -4.542  1.00 15.00      A    H  
ATOM   2807  C   ARG A 293     -31.428   2.490  -8.526  1.00 15.00      A    C  
ATOM   2808  O   ARG A 293     -31.258   3.005  -9.627  1.00 15.00      A    O  
ATOM   2809  N   THR A 294     -30.466   2.368  -7.624  1.00 15.00      A    N  
ATOM   2810  HN  THR A 294     -30.669   1.954  -6.761  1.00 15.00      A    H  
ATOM   2811  CA  THR A 294     -29.112   2.829  -7.865  1.00 15.00      A    C  
ATOM   2812  CB  THR A 294     -28.518   3.376  -6.553  1.00 15.00      A    C  
ATOM   2813  OG1 THR A 294     -29.102   2.669  -5.447  1.00 15.00      A    O  
ATOM   2814  HG1 THR A 294     -28.781   3.048  -4.612  1.00 15.00      A    H  
ATOM   2815  CG2 THR A 294     -28.817   4.863  -6.413  1.00 15.00      A    C  
ATOM   2816  C   THR A 294     -28.244   1.675  -8.373  1.00 15.00      A    C  
ATOM   2817  O   THR A 294     -28.618   0.506  -8.229  1.00 15.00      A    O  
ATOM   2818  N   PRO A 295     -27.075   1.979  -8.974  1.00 15.00      A    N  
ATOM   2819  CA  PRO A 295     -26.159   0.955  -9.498  1.00 15.00      A    C  
ATOM   2820  CB  PRO A 295     -24.964   1.758 -10.030  1.00 15.00      A    C  
ATOM   2821  CG  PRO A 295     -25.103   3.119  -9.434  1.00 15.00      A    C  
ATOM   2822  CD  PRO A 295     -26.569   3.339  -9.216  1.00 15.00      A    C  
ATOM   2823  C   PRO A 295     -25.712  -0.029  -8.415  1.00 15.00      A    C  
ATOM   2824  O   PRO A 295     -25.298  -1.152  -8.712  1.00 15.00      A    O  
ATOM   2825  N   GLU A 296     -25.810   0.400  -7.165  1.00 15.00      A    N  
ATOM   2826  HN  GLU A 296     -26.145   1.303  -7.000  1.00 15.00      A    H  
ATOM   2827  CA  GLU A 296     -25.441  -0.432  -6.031  1.00 15.00      A    C  
ATOM   2828  CB  GLU A 296     -25.568   0.389  -4.739  1.00 15.00      A    C  
ATOM   2829  CG  GLU A 296     -24.584   0.015  -3.637  1.00 15.00      A    C  
ATOM   2830  CD  GLU A 296     -24.913  -1.301  -2.951  1.00 15.00      A    C  
ATOM   2831  OE1 GLU A 296     -23.990  -1.917  -2.374  1.00 15.00      A    O  
ATOM   2832  OE2 GLU A 296     -26.083  -1.730  -3.006  1.00 15.00      A    O  
ATOM   2833  C   GLU A 296     -26.362  -1.649  -5.967  1.00 15.00      A    C  
ATOM   2834  O   GLU A 296     -25.925  -2.790  -6.144  1.00 15.00      A    O  
ATOM   2835  N   VAL A 297     -27.651  -1.386  -5.773  1.00 15.00      A    N  
ATOM   2836  HN  VAL A 297     -27.938  -0.453  -5.691  1.00 15.00      A    H  
ATOM   2837  CA  VAL A 297     -28.645  -2.445  -5.669  1.00 15.00      A    C  
ATOM   2838  CB  VAL A 297     -30.021  -1.937  -5.183  1.00 15.00      A    C  
ATOM   2839  CG1 VAL A 297     -29.932  -1.459  -3.742  1.00 15.00      A    C  
ATOM   2840  CG2 VAL A 297     -30.552  -0.834  -6.085  1.00 15.00      A    C  
ATOM   2841  C   VAL A 297     -28.799  -3.226  -6.969  1.00 15.00      A    C  
ATOM   2842  O   VAL A 297     -29.190  -4.391  -6.949  1.00 15.00      A    O  
ATOM   2843  N   SER A 298     -28.488  -2.590  -8.098  1.00 15.00      A    N  
ATOM   2844  HN  SER A 298     -28.203  -1.651  -8.058  1.00 15.00      A    H  
ATOM   2845  CA  SER A 298     -28.585  -3.256  -9.394  1.00 15.00      A    C  
ATOM   2846  CB  SER A 298     -28.450  -2.254 -10.543  1.00 15.00      A    C  
ATOM   2847  OG  SER A 298     -27.136  -1.731 -10.625  1.00 15.00      A    O  
ATOM   2848  HG  SER A 298     -26.694  -1.832  -9.776  1.00 15.00      A    H  
ATOM   2849  C   SER A 298     -27.535  -4.361  -9.508  1.00 15.00      A    C  
ATOM   2850  O   SER A 298     -27.664  -5.283 -10.310  1.00 15.00      A    O  
ATOM   2851  N   ARG A 299     -26.488  -4.254  -8.695  1.00 15.00      A    N  
ATOM   2852  HN  ARG A 299     -26.432  -3.484  -8.085  1.00 15.00      A    H  
ATOM   2853  CA  ARG A 299     -25.428  -5.245  -8.682  1.00 15.00      A    C  
ATOM   2854  CB  ARG A 299     -24.067  -4.571  -8.456  1.00 15.00      A    C  
ATOM   2855  CG  ARG A 299     -22.874  -5.521  -8.408  1.00 15.00      A    C  
ATOM   2856  CD  ARG A 299     -22.476  -5.847  -6.974  1.00 15.00      A    C  
ATOM   2857  NE  ARG A 299     -22.518  -4.661  -6.121  1.00 15.00      A    N  
ATOM   2858  HE  ARG A 299     -22.203  -3.817  -6.511  1.00 15.00      A    H  
ATOM   2859  CZ  ARG A 299     -22.951  -4.658  -4.862  1.00 15.00      A    C  
ATOM   2860  NH1 ARG A 299     -23.382  -5.782  -4.299  1.00 15.00      A    N  
ATOM   2861 HH11 ARG A 299     -23.723  -5.774  -3.313  1.00 15.00      A    H  
ATOM   2862 HH12 ARG A 299     -23.379  -6.673  -4.836  1.00 15.00      A    H  
ATOM   2863  NH2 ARG A 299     -22.968  -3.524  -4.179  1.00 15.00      A    N  
ATOM   2864 HH21 ARG A 299     -22.638  -2.643  -4.619  1.00 15.00      A    H  
ATOM   2865 HH22 ARG A 299     -23.320  -3.495  -3.188  1.00 15.00      A    H  
ATOM   2866  C   ARG A 299     -25.710  -6.273  -7.595  1.00 15.00      A    C  
ATOM   2867  O   ARG A 299     -25.436  -7.462  -7.764  1.00 15.00      A    O  
ATOM   2868  N   LEU A 300     -26.267  -5.798  -6.486  1.00 15.00      A    N  
ATOM   2869  HN  LEU A 300     -26.450  -4.835  -6.418  1.00 15.00      A    H  
ATOM   2870  CA  LEU A 300     -26.604  -6.654  -5.356  1.00 15.00      A    C  
ATOM   2871  CB  LEU A 300     -27.042  -5.794  -4.166  1.00 15.00      A    C  
ATOM   2872  CG  LEU A 300     -27.029  -6.458  -2.785  1.00 15.00      A    C  
ATOM   2873  CD1 LEU A 300     -25.733  -7.218  -2.559  1.00 15.00      A    C  
ATOM   2874  CD2 LEU A 300     -27.222  -5.411  -1.700  1.00 15.00      A    C  
ATOM   2875  C   LEU A 300     -27.697  -7.655  -5.736  1.00 15.00      A    C  
ATOM   2876  O   LEU A 300     -27.666  -8.811  -5.314  1.00 15.00      A    O  
ATOM   2877  N   THR A 301     -28.648  -7.213  -6.553  1.00 15.00      A    N  
ATOM   2878  HN  THR A 301     -28.623  -6.282  -6.861  1.00 15.00      A    H  
ATOM   2879  CA  THR A 301     -29.734  -8.080  -6.997  1.00 15.00      A    C  
ATOM   2880  CB  THR A 301     -30.818  -7.288  -7.753  1.00 15.00      A    C  
ATOM   2881  OG1 THR A 301     -30.200  -6.246  -8.521  1.00 15.00      A    O  
ATOM   2882  HG1 THR A 301     -30.114  -5.456  -7.976  1.00 15.00      A    H  
ATOM   2883  CG2 THR A 301     -31.807  -6.673  -6.774  1.00 15.00      A    C  
ATOM   2884  C   THR A 301     -29.197  -9.193  -7.892  1.00 15.00      A    C  
ATOM   2885  O   THR A 301     -29.663 -10.331  -7.839  1.00 15.00      A    O  
ATOM   2886  N   ARG A 302     -28.190  -8.859  -8.693  1.00 15.00      A    N  
ATOM   2887  HN  ARG A 302     -27.858  -7.938  -8.681  1.00 15.00      A    H  
ATOM   2888  CA  ARG A 302     -27.575  -9.826  -9.594  1.00 15.00      A    C  
ATOM   2889  CB  ARG A 302     -26.692  -9.129 -10.632  1.00 15.00      A    C  
ATOM   2890  CG  ARG A 302     -27.469  -8.251 -11.600  1.00 15.00      A    C  
ATOM   2891  CD  ARG A 302     -26.633  -7.874 -12.813  1.00 15.00      A    C  
ATOM   2892  NE  ARG A 302     -25.435  -7.110 -12.454  1.00 15.00      A    N  
ATOM   2893  HE  ARG A 302     -24.682  -7.613 -12.076  1.00 15.00      A    H  
ATOM   2894  CZ  ARG A 302     -25.319  -5.789 -12.608  1.00 15.00      A    C  
ATOM   2895  NH1 ARG A 302     -26.326  -5.084 -13.112  1.00 15.00      A    N  
ATOM   2896 HH11 ARG A 302     -26.239  -4.052 -13.233  1.00 15.00      A    H  
ATOM   2897 HH12 ARG A 302     -27.213  -5.559 -13.383  1.00 15.00      A    H  
ATOM   2898  NH2 ARG A 302     -24.187  -5.176 -12.272  1.00 15.00      A    N  
ATOM   2899 HH21 ARG A 302     -24.095  -4.144 -12.393  1.00 15.00      A    H  
ATOM   2900 HH22 ARG A 302     -23.388  -5.722 -11.889  1.00 15.00      A    H  
ATOM   2901  C   ARG A 302     -26.777 -10.862  -8.812  1.00 15.00      A    C  
ATOM   2902  O   ARG A 302     -26.416 -11.914  -9.337  1.00 15.00      A    O  
ATOM   2903  N   THR A 303     -26.496 -10.551  -7.553  1.00 15.00      A    N  
ATOM   2904  HN  THR A 303     -26.792  -9.688  -7.192  1.00 15.00      A    H  
ATOM   2905  CA  THR A 303     -25.772 -11.468  -6.694  1.00 15.00      A    C  
ATOM   2906  CB  THR A 303     -25.127 -10.725  -5.506  1.00 15.00      A    C  
ATOM   2907  OG1 THR A 303     -24.636  -9.453  -5.954  1.00 15.00      A    O  
ATOM   2908  HG1 THR A 303     -24.778  -9.374  -6.904  1.00 15.00      A    H  
ATOM   2909  CG2 THR A 303     -23.967 -11.529  -4.941  1.00 15.00      A    C  
ATOM   2910  C   THR A 303     -26.747 -12.527  -6.181  1.00 15.00      A    C  
ATOM   2911  O   THR A 303     -26.394 -13.696  -6.028  1.00 15.00      A    O  
ATOM   2912  N   LEU A 304     -27.989 -12.100  -5.957  1.00 15.00      A    N  
ATOM   2913  HN  LEU A 304     -28.201 -11.156  -6.114  1.00 15.00      A    H  
ATOM   2914  CA  LEU A 304     -29.046 -12.987  -5.484  1.00 15.00      A    C  
ATOM   2915  CB  LEU A 304     -30.258 -12.171  -5.021  1.00 15.00      A    C  
ATOM   2916  CG  LEU A 304     -30.308 -11.801  -3.537  1.00 15.00      A    C  
ATOM   2917  CD1 LEU A 304     -31.455 -10.840  -3.271  1.00 15.00      A    C  
ATOM   2918  CD2 LEU A 304     -30.451 -13.050  -2.681  1.00 15.00      A    C  
ATOM   2919  C   LEU A 304     -29.475 -13.945  -6.590  1.00 15.00      A    C  
ATOM   2920  O   LEU A 304     -29.820 -15.097  -6.327  1.00 15.00      A    O  
ATOM   2921  N   GLN A 305     -29.442 -13.458  -7.829  1.00 15.00      A    N  
ATOM   2922  HN  GLN A 305     -29.165 -12.527  -7.966  1.00 15.00      A    H  
ATOM   2923  CA  GLN A 305     -29.824 -14.259  -8.989  1.00 15.00      A    C  
ATOM   2924  CB  GLN A 305     -29.883 -13.395 -10.250  1.00 15.00      A    C  
ATOM   2925  CG  GLN A 305     -31.057 -12.430 -10.290  1.00 15.00      A    C  
ATOM   2926  CD  GLN A 305     -31.165 -11.694 -11.612  1.00 15.00      A    C  
ATOM   2927  OE1 GLN A 305     -30.162 -11.396 -12.259  1.00 15.00      A    O  
ATOM   2928  NE2 GLN A 305     -32.388 -11.397 -12.025  1.00 15.00      A    N  
ATOM   2929 HE21 GLN A 305     -33.144 -11.664 -11.462  1.00 15.00      A    H  
ATOM   2930 HE22 GLN A 305     -32.486 -10.929 -12.879  1.00 15.00      A    H  
ATOM   2931  C   GLN A 305     -28.876 -15.436  -9.198  1.00 15.00      A    C  
ATOM   2932  O   GLN A 305     -29.200 -16.392  -9.904  1.00 15.00      A    O  
ATOM   2933  N   ARG A 306     -27.703 -15.370  -8.583  1.00 15.00      A    N  
ATOM   2934  HN  ARG A 306     -27.493 -14.586  -8.032  1.00 15.00      A    H  
ATOM   2935  CA  ARG A 306     -26.729 -16.440  -8.704  1.00 15.00      A    C  
ATOM   2936  CB  ARG A 306     -25.312 -15.884  -8.868  1.00 15.00      A    C  
ATOM   2937  CG  ARG A 306     -24.743 -16.057 -10.270  1.00 15.00      A    C  
ATOM   2938  CD  ARG A 306     -23.250 -15.766 -10.305  1.00 15.00      A    C  
ATOM   2939  NE  ARG A 306     -22.618 -16.264 -11.532  1.00 15.00      A    N  
ATOM   2940  HE  ARG A 306     -23.011 -15.975 -12.385  1.00 15.00      A    H  
ATOM   2941  CZ  ARG A 306     -21.555 -17.072 -11.551  1.00 15.00      A    C  
ATOM   2942  NH1 ARG A 306     -20.994 -17.471 -10.413  1.00 15.00      A    N  
ATOM   2943 HH11 ARG A 306     -20.164 -18.101 -10.428  1.00 15.00      A    H  
ATOM   2944 HH12 ARG A 306     -21.385 -17.158  -9.499  1.00 15.00      A    H  
ATOM   2945  NH2 ARG A 306     -21.052 -17.482 -12.712  1.00 15.00      A    N  
ATOM   2946 HH21 ARG A 306     -20.221 -18.112 -12.732  1.00 15.00      A    H  
ATOM   2947 HH22 ARG A 306     -21.487 -17.179 -13.609  1.00 15.00      A    H  
ATOM   2948  C   ARG A 306     -26.805 -17.388  -7.510  1.00 15.00      A    C  
ATOM   2949  O   ARG A 306     -26.056 -18.359  -7.429  1.00 15.00      A    O  
ATOM   2950  N   PHE A 307     -27.727 -17.111  -6.595  1.00 15.00      A    N  
ATOM   2951  HN  PHE A 307     -28.320 -16.337  -6.728  1.00 15.00      A    H  
ATOM   2952  CA  PHE A 307     -27.897 -17.940  -5.406  1.00 15.00      A    C  
ATOM   2953  CB  PHE A 307     -27.994 -17.077  -4.139  1.00 15.00      A    C  
ATOM   2954  CG  PHE A 307     -26.676 -16.524  -3.658  1.00 15.00      A    C  
ATOM   2955  CD1 PHE A 307     -25.538 -17.315  -3.643  1.00 15.00      A    C  
ATOM   2956  CD2 PHE A 307     -26.577 -15.215  -3.215  1.00 15.00      A    C  
ATOM   2957  CE1 PHE A 307     -24.328 -16.811  -3.199  1.00 15.00      A    C  
ATOM   2958  CE2 PHE A 307     -25.371 -14.705  -2.770  1.00 15.00      A    C  
ATOM   2959  CZ  PHE A 307     -24.245 -15.504  -2.762  1.00 15.00      A    C  
ATOM   2960  C   PHE A 307     -29.119 -18.849  -5.540  1.00 15.00      A    C  
ATOM   2961  O   PHE A 307     -29.910 -18.990  -4.602  1.00 15.00      A    O  
ATOM   2962  N   LEU A 308     -29.265 -19.457  -6.713  1.00 15.00      A    N  
ATOM   2963  HN  LEU A 308     -28.606 -19.291  -7.418  1.00 15.00      A    H  
ATOM   2964  CA  LEU A 308     -30.379 -20.362  -6.979  1.00 15.00      A    C  
ATOM   2965  CB  LEU A 308     -30.878 -20.213  -8.423  1.00 15.00      A    C  
ATOM   2966  CG  LEU A 308     -31.339 -18.814  -8.854  1.00 15.00      A    C  
ATOM   2967  CD1 LEU A 308     -31.696 -18.802 -10.333  1.00 15.00      A    C  
ATOM   2968  CD2 LEU A 308     -32.521 -18.346  -8.016  1.00 15.00      A    C  
ATOM   2969  C   LEU A 308     -29.978 -21.812  -6.708  1.00 15.00      A    C  
ATOM   2970  O   LEU A 308     -30.452 -22.424  -5.757  1.00 15.00      A    O  
ATOM   2971  N   ALA A 309     -29.093 -22.354  -7.537  1.00 15.00      A    N  
ATOM   2972  HN  ALA A 309     -28.735 -21.815  -8.270  1.00 15.00      A    H  
ATOM   2973  CA  ALA A 309     -28.639 -23.734  -7.379  1.00 15.00      A    C  
ATOM   2974  CB  ALA A 309     -27.932 -24.212  -8.639  1.00 15.00      A    C  
ATOM   2975  C   ALA A 309     -27.726 -23.881  -6.161  1.00 15.00      A    C  
ATOM   2976  O   ALA A 309     -26.666 -23.263  -6.092  1.00 15.00      A    O  
ATOM   2977  N   LYS A 310     -28.147 -24.704  -5.205  1.00 15.00      A    N  
ATOM   2978  HN  LYS A 310     -28.992 -25.179  -5.326  1.00 15.00      A    H  
ATOM   2979  CA  LYS A 310     -27.377 -24.925  -3.985  1.00 15.00      A    C  
ATOM   2980  CB  LYS A 310     -27.765 -23.912  -2.887  1.00 15.00      A    C  
ATOM   2981  CG  LYS A 310     -29.187 -23.350  -2.971  1.00 15.00      A    C  
ATOM   2982  CD  LYS A 310     -30.250 -24.407  -2.692  1.00 15.00      A    C  
ATOM   2983  CE  LYS A 310     -31.257 -24.486  -3.833  1.00 15.00      A    C  
ATOM   2984  NZ  LYS A 310     -32.271 -25.551  -3.619  1.00 15.00      A    N  
ATOM   2985  HZ1 LYS A 310     -32.791 -25.373  -2.738  1.00 15.00      A    H  
ATOM   2986  HZ2 LYS A 310     -31.808 -26.478  -3.556  1.00 15.00      A    H  
ATOM   2987  HZ3 LYS A 310     -32.949 -25.567  -4.411  1.00 15.00      A    H  
ATOM   2988  C   LYS A 310     -27.538 -26.356  -3.466  1.00 15.00      A    C  
ATOM   2989  O   LYS A 310     -28.589 -26.975  -3.642  1.00 15.00      A    O  
ATOM   2990  N   THR A 311     -26.487 -26.875  -2.834  1.00 15.00      A    N  
ATOM   2991  HN  THR A 311     -25.678 -26.334  -2.741  1.00 15.00      A    H  
ATOM   2992  CA  THR A 311     -26.508 -28.223  -2.266  1.00 15.00      A    C  
ATOM   2993  CB  THR A 311     -25.141 -28.929  -2.430  1.00 15.00      A    C  
ATOM   2994  OG1 THR A 311     -25.163 -30.211  -1.785  1.00 15.00      A    O  
ATOM   2995  HG1 THR A 311     -24.865 -30.888  -2.408  1.00 15.00      A    H  
ATOM   2996  CG2 THR A 311     -24.818 -29.125  -3.904  1.00 15.00      A    C  
ATOM   2997  C   THR A 311     -26.888 -28.134  -0.786  1.00 15.00      A    C  
ATOM   2998  O   THR A 311     -26.800 -27.061  -0.194  1.00 15.00      A    O  
ATOM   2999  N   VAL A 312     -27.275 -29.252  -0.185  1.00 15.00      A    N  
ATOM   3000  HN  VAL A 312     -27.251 -30.096  -0.686  1.00 15.00      A    H  
ATOM   3001  CA  VAL A 312     -27.705 -29.268   1.218  1.00 15.00      A    C  
ATOM   3002  CB  VAL A 312     -28.220 -30.657   1.652  1.00 15.00      A    C  
ATOM   3003  CG1 VAL A 312     -29.503 -31.003   0.913  1.00 15.00      A    C  
ATOM   3004  CG2 VAL A 312     -27.161 -31.723   1.413  1.00 15.00      A    C  
ATOM   3005  C   VAL A 312     -26.613 -28.806   2.184  1.00 15.00      A    C  
ATOM   3006  O   VAL A 312     -26.902 -28.305   3.268  1.00 15.00      A    O  
ATOM   3007  N   HIS A 313     -25.356 -28.958   1.789  1.00 15.00      A    N  
ATOM   3008  HN  HIS A 313     -25.172 -29.333   0.901  1.00 15.00      A    H  
ATOM   3009  CA  HIS A 313     -24.251 -28.560   2.653  1.00 15.00      A    C  
ATOM   3010  CB  HIS A 313     -23.093 -29.552   2.587  1.00 15.00      A    C  
ATOM   3011  CG  HIS A 313     -22.794 -30.183   3.910  1.00 15.00      A    C  
ATOM   3012  ND1 HIS A 313     -23.425 -31.327   4.353  1.00 15.00      A    N  
ATOM   3013  HD1 HIS A 313     -24.109 -31.833   3.860  1.00 15.00      A    H  
ATOM   3014  CD2 HIS A 313     -21.943 -29.818   4.899  1.00 15.00      A    C  
ATOM   3015  CE1 HIS A 313     -22.978 -31.638   5.555  1.00 15.00      A    C  
ATOM   3016  NE2 HIS A 313     -22.079 -30.740   5.909  1.00 15.00      A    N  
ATOM   3017  HE2 HIS A 313     -21.587 -30.735   6.759  1.00 15.00      A    H  
ATOM   3018  C   HIS A 313     -23.774 -27.144   2.372  1.00 15.00      A    C  
ATOM   3019  O   HIS A 313     -23.053 -26.559   3.174  1.00 15.00      A    O  
ATOM   3020  N   ASN A 314     -24.177 -26.599   1.236  1.00 15.00      A    N  
ATOM   3021  HN  ASN A 314     -24.751 -27.114   0.633  1.00 15.00      A    H  
ATOM   3022  CA  ASN A 314     -23.787 -25.243   0.865  1.00 15.00      A    C  
ATOM   3023  CB  ASN A 314     -23.346 -25.186  -0.601  1.00 15.00      A    C  
ATOM   3024  CG  ASN A 314     -21.843 -25.058  -0.755  1.00 15.00      A    C  
ATOM   3025  OD1 ASN A 314     -21.129 -26.056  -0.806  1.00 15.00      A    O  
ATOM   3026  ND2 ASN A 314     -21.356 -23.829  -0.833  1.00 15.00      A    N  
ATOM   3027 HD21 ASN A 314     -21.983 -23.078  -0.787  1.00 15.00      A    H  
ATOM   3028 HD22 ASN A 314     -20.387 -23.723  -0.936  1.00 15.00      A    H  
ATOM   3029  C   ASN A 314     -24.939 -24.276   1.100  1.00 15.00      A    C  
ATOM   3030  O   ASN A 314     -24.740 -23.068   1.236  1.00 15.00      A    O  
ATOM   3031  N   ASN A 315     -26.143 -24.832   1.152  1.00 15.00      A    N  
ATOM   3032  HN  ASN A 315     -26.218 -25.804   1.036  1.00 15.00      A    H  
ATOM   3033  CA  ASN A 315     -27.362 -24.060   1.358  1.00 15.00      A    C  
ATOM   3034  CB  ASN A 315     -28.598 -24.977   1.307  1.00 15.00      A    C  
ATOM   3035  CG  ASN A 315     -29.674 -24.633   2.322  1.00 15.00      A    C  
ATOM   3036  OD1 ASN A 315     -29.659 -25.126   3.444  1.00 15.00      A    O  
ATOM   3037  ND2 ASN A 315     -30.620 -23.793   1.929  1.00 15.00      A    N  
ATOM   3038 HD21 ASN A 315     -30.578 -23.440   1.018  1.00 15.00      A    H  
ATOM   3039 HD22 ASN A 315     -31.328 -23.566   2.572  1.00 15.00      A    H  
ATOM   3040  C   ASN A 315     -27.328 -23.250   2.651  1.00 15.00      A    C  
ATOM   3041  O   ASN A 315     -27.830 -22.129   2.686  1.00 15.00      A    O  
ATOM   3042  N   LEU A 316     -26.724 -23.808   3.697  1.00 15.00      A    N  
ATOM   3043  HN  LEU A 316     -26.331 -24.699   3.602  1.00 15.00      A    H  
ATOM   3044  CA  LEU A 316     -26.636 -23.127   4.983  1.00 15.00      A    C  
ATOM   3045  CB  LEU A 316     -25.883 -23.986   5.998  1.00 15.00      A    C  
ATOM   3046  CG  LEU A 316     -26.620 -25.230   6.500  1.00 15.00      A    C  
ATOM   3047  CD1 LEU A 316     -25.840 -26.491   6.161  1.00 15.00      A    C  
ATOM   3048  CD2 LEU A 316     -26.872 -25.135   7.997  1.00 15.00      A    C  
ATOM   3049  C   LEU A 316     -25.967 -21.768   4.831  1.00 15.00      A    C  
ATOM   3050  O   LEU A 316     -26.533 -20.741   5.211  1.00 15.00      A    O  
ATOM   3051  N   ALA A 317     -24.780 -21.766   4.238  1.00 15.00      A    N  
ATOM   3052  HN  ALA A 317     -24.393 -22.615   3.942  1.00 15.00      A    H  
ATOM   3053  CA  ALA A 317     -24.039 -20.533   4.016  1.00 15.00      A    C  
ATOM   3054  CB  ALA A 317     -22.633 -20.849   3.529  1.00 15.00      A    C  
ATOM   3055  C   ALA A 317     -24.770 -19.663   3.002  1.00 15.00      A    C  
ATOM   3056  O   ALA A 317     -24.773 -18.437   3.103  1.00 15.00      A    O  
ATOM   3057  N   ILE A 318     -25.401 -20.314   2.031  1.00 15.00      A    N  
ATOM   3058  HN  ILE A 318     -25.356 -21.294   2.008  1.00 15.00      A    H  
ATOM   3059  CA  ILE A 318     -26.148 -19.618   0.994  1.00 15.00      A    C  
ATOM   3060  CB  ILE A 318     -26.579 -20.576  -0.149  1.00 15.00      A    C  
ATOM   3061  CG1 ILE A 318     -25.622 -20.455  -1.340  1.00 15.00      A    C  
ATOM   3062  CG2 ILE A 318     -28.020 -20.347  -0.593  1.00 15.00      A    C  
ATOM   3063  CD1 ILE A 318     -24.154 -20.536  -0.974  1.00 15.00      A    C  
ATOM   3064  C   ILE A 318     -27.327 -18.839   1.586  1.00 15.00      A    C  
ATOM   3065  O   ILE A 318     -27.642 -17.743   1.129  1.00 15.00      A    O  
ATOM   3066  N   ARG A 319     -27.956 -19.392   2.621  1.00 15.00      A    N  
ATOM   3067  HN  ARG A 319     -27.665 -20.273   2.949  1.00 15.00      A    H  
ATOM   3068  CA  ARG A 319     -29.076 -18.720   3.274  1.00 15.00      A    C  
ATOM   3069  CB  ARG A 319     -29.824 -19.658   4.226  1.00 15.00      A    C  
ATOM   3070  CG  ARG A 319     -30.423 -20.886   3.561  1.00 15.00      A    C  
ATOM   3071  CD  ARG A 319     -31.014 -20.561   2.195  1.00 15.00      A    C  
ATOM   3072  NE  ARG A 319     -32.167 -19.671   2.279  1.00 15.00      A    N  
ATOM   3073  HE  ARG A 319     -32.082 -18.866   2.841  1.00 15.00      A    H  
ATOM   3074  CZ  ARG A 319     -33.316 -19.886   1.653  1.00 15.00      A    C  
ATOM   3075  NH1 ARG A 319     -33.482 -20.969   0.909  1.00 15.00      A    N  
ATOM   3076 HH11 ARG A 319     -34.390 -21.134   0.410  1.00 15.00      A    H  
ATOM   3077 HH12 ARG A 319     -32.710 -21.653   0.805  1.00 15.00      A    H  
ATOM   3078  NH2 ARG A 319     -34.297 -19.018   1.754  1.00 15.00      A    N  
ATOM   3079 HH21 ARG A 319     -35.204 -19.183   1.273  1.00 15.00      A    H  
ATOM   3080 HH22 ARG A 319     -34.154 -18.137   2.316  1.00 15.00      A    H  
ATOM   3081  C   ARG A 319     -28.581 -17.505   4.036  1.00 15.00      A    C  
ATOM   3082  O   ARG A 319     -29.182 -16.433   3.974  1.00 15.00      A    O  
ATOM   3083  N   GLN A 320     -27.469 -17.678   4.742  1.00 15.00      A    N  
ATOM   3084  HN  GLN A 320     -27.034 -18.560   4.743  1.00 15.00      A    H  
ATOM   3085  CA  GLN A 320     -26.873 -16.595   5.510  1.00 15.00      A    C  
ATOM   3086  CB  GLN A 320     -25.675 -17.111   6.313  1.00 15.00      A    C  
ATOM   3087  CG  GLN A 320     -26.023 -18.214   7.304  1.00 15.00      A    C  
ATOM   3088  CD  GLN A 320     -24.797 -18.837   7.946  1.00 15.00      A    C  
ATOM   3089  OE1 GLN A 320     -24.211 -19.775   7.410  1.00 15.00      A    O  
ATOM   3090  NE2 GLN A 320     -24.407 -18.324   9.104  1.00 15.00      A    N  
ATOM   3091 HE21 GLN A 320     -24.924 -17.581   9.478  1.00 15.00      A    H  
ATOM   3092 HE22 GLN A 320     -23.616 -18.707   9.535  1.00 15.00      A    H  
ATOM   3093  C   GLN A 320     -26.442 -15.474   4.570  1.00 15.00      A    C  
ATOM   3094  O   GLN A 320     -26.580 -14.295   4.883  1.00 15.00      A    O  
ATOM   3095  N   ARG A 321     -25.932 -15.856   3.404  1.00 15.00      A    N  
ATOM   3096  HN  ARG A 321     -25.837 -16.817   3.215  1.00 15.00      A    H  
ATOM   3097  CA  ARG A 321     -25.498 -14.890   2.408  1.00 15.00      A    C  
ATOM   3098  CB  ARG A 321     -24.583 -15.550   1.374  1.00 15.00      A    C  
ATOM   3099  CG  ARG A 321     -23.176 -15.838   1.881  1.00 15.00      A    C  
ATOM   3100  CD  ARG A 321     -22.392 -14.553   2.107  1.00 15.00      A    C  
ATOM   3101  NE  ARG A 321     -22.241 -13.784   0.870  1.00 15.00      A    N  
ATOM   3102  HE  ARG A 321     -21.898 -14.264   0.085  1.00 15.00      A    H  
ATOM   3103  CZ  ARG A 321     -22.536 -12.487   0.755  1.00 15.00      A    C  
ATOM   3104  NH1 ARG A 321     -22.992 -11.808   1.804  1.00 15.00      A    N  
ATOM   3105 HH11 ARG A 321     -23.225 -10.796   1.715  1.00 15.00      A    H  
ATOM   3106 HH12 ARG A 321     -23.119 -12.285   2.722  1.00 15.00      A    H  
ATOM   3107  NH2 ARG A 321     -22.390 -11.875  -0.415  1.00 15.00      A    N  
ATOM   3108 HH21 ARG A 321     -22.046 -12.404  -1.246  1.00 15.00      A    H  
ATOM   3109 HH22 ARG A 321     -22.621 -10.864  -0.510  1.00 15.00      A    H  
ATOM   3110  C   ARG A 321     -26.697 -14.236   1.723  1.00 15.00      A    C  
ATOM   3111  O   ARG A 321     -26.646 -13.061   1.364  1.00 15.00      A    O  
ATOM   3112  N   ARG A 322     -27.772 -15.002   1.552  1.00 15.00      A    N  
ATOM   3113  HN  ARG A 322     -27.748 -15.937   1.856  1.00 15.00      A    H  
ATOM   3114  CA  ARG A 322     -28.986 -14.495   0.920  1.00 15.00      A    C  
ATOM   3115  CB  ARG A 322     -29.943 -15.637   0.551  1.00 15.00      A    C  
ATOM   3116  CG  ARG A 322     -29.753 -16.163  -0.865  1.00 15.00      A    C  
ATOM   3117  CD  ARG A 322     -30.420 -17.518  -1.071  1.00 15.00      A    C  
ATOM   3118  NE  ARG A 322     -31.880 -17.447  -1.012  1.00 15.00      A    N  
ATOM   3119  HE  ARG A 322     -32.273 -16.881  -0.309  1.00 15.00      A    H  
ATOM   3120  CZ  ARG A 322     -32.698 -18.112  -1.839  1.00 15.00      A    C  
ATOM   3121  NH1 ARG A 322     -32.206 -18.901  -2.794  1.00 15.00      A    N  
ATOM   3122 HH11 ARG A 322     -31.176 -19.004  -2.917  1.00 15.00      A    H  
ATOM   3123 HH12 ARG A 322     -32.850 -19.425  -3.428  1.00 15.00      A    H  
ATOM   3124  NH2 ARG A 322     -34.013 -17.971  -1.721  1.00 15.00      A    N  
ATOM   3125 HH21 ARG A 322     -34.407 -17.342  -0.991  1.00 15.00      A    H  
ATOM   3126 HH22 ARG A 322     -34.657 -18.491  -2.358  1.00 15.00      A    H  
ATOM   3127  C   ARG A 322     -29.679 -13.473   1.811  1.00 15.00      A    C  
ATOM   3128  O   ARG A 322     -30.017 -12.380   1.358  1.00 15.00      A    O  
ATOM   3129  N   ALA A 323     -29.873 -13.825   3.078  1.00 15.00      A    N  
ATOM   3130  HN  ALA A 323     -29.587 -14.718   3.378  1.00 15.00      A    H  
ATOM   3131  CA  ALA A 323     -30.513 -12.925   4.033  1.00 15.00      A    C  
ATOM   3132  CB  ALA A 323     -30.735 -13.626   5.364  1.00 15.00      A    C  
ATOM   3133  C   ALA A 323     -29.671 -11.668   4.219  1.00 15.00      A    C  
ATOM   3134  O   ALA A 323     -30.196 -10.564   4.342  1.00 15.00      A    O  
ATOM   3135  N   GLN A 324     -28.353 -11.849   4.221  1.00 15.00      A    N  
ATOM   3136  HN  GLN A 324     -27.996 -12.756   4.126  1.00 15.00      A    H  
ATOM   3137  CA  GLN A 324     -27.429 -10.735   4.369  1.00 15.00      A    C  
ATOM   3138  CB  GLN A 324     -25.986 -11.248   4.406  1.00 15.00      A    C  
ATOM   3139  CG  GLN A 324     -24.950 -10.167   4.659  1.00 15.00      A    C  
ATOM   3140  CD  GLN A 324     -24.980  -9.654   6.084  1.00 15.00      A    C  
ATOM   3141  OE1 GLN A 324     -25.208 -10.408   7.026  1.00 15.00      A    O  
ATOM   3142  NE2 GLN A 324     -24.766  -8.361   6.248  1.00 15.00      A    N  
ATOM   3143 HE21 GLN A 324     -24.607  -7.815   5.453  1.00 15.00      A    H  
ATOM   3144 HE22 GLN A 324     -24.776  -8.006   7.160  1.00 15.00      A    H  
ATOM   3145  C   GLN A 324     -27.600  -9.761   3.208  1.00 15.00      A    C  
ATOM   3146  O   GLN A 324     -27.478  -8.546   3.371  1.00 15.00      A    O  
ATOM   3147  N   LEU A 325     -27.890 -10.313   2.037  1.00 15.00      A    N  
ATOM   3148  HN  LEU A 325     -27.985 -11.287   1.983  1.00 15.00      A    H  
ATOM   3149  CA  LEU A 325     -28.083  -9.519   0.837  1.00 15.00      A    C  
ATOM   3150  CB  LEU A 325     -28.019 -10.408  -0.405  1.00 15.00      A    C  
ATOM   3151  CG  LEU A 325     -26.819 -10.194  -1.330  1.00 15.00      A    C  
ATOM   3152  CD1 LEU A 325     -25.511 -10.301  -0.559  1.00 15.00      A    C  
ATOM   3153  CD2 LEU A 325     -26.849 -11.190  -2.475  1.00 15.00      A    C  
ATOM   3154  C   LEU A 325     -29.413  -8.780   0.886  1.00 15.00      A    C  
ATOM   3155  O   LEU A 325     -29.475  -7.589   0.587  1.00 15.00      A    O  
ATOM   3156  N   VAL A 326     -30.472  -9.485   1.280  1.00 15.00      A    N  
ATOM   3157  HN  VAL A 326     -30.356 -10.430   1.526  1.00 15.00      A    H  
ATOM   3158  CA  VAL A 326     -31.798  -8.881   1.368  1.00 15.00      A    C  
ATOM   3159  CB  VAL A 326     -32.881  -9.904   1.777  1.00 15.00      A    C  
ATOM   3160  CG1 VAL A 326     -34.255  -9.250   1.809  1.00 15.00      A    C  
ATOM   3161  CG2 VAL A 326     -32.883 -11.090   0.823  1.00 15.00      A    C  
ATOM   3162  C   VAL A 326     -31.776  -7.719   2.354  1.00 15.00      A    C  
ATOM   3163  O   VAL A 326     -32.246  -6.619   2.048  1.00 15.00      A    O  
ATOM   3164  N   ALA A 327     -31.198  -7.965   3.526  1.00 15.00      A    N  
ATOM   3165  HN  ALA A 327     -30.863  -8.873   3.714  1.00 15.00      A    H  
ATOM   3166  CA  ALA A 327     -31.082  -6.943   4.555  1.00 15.00      A    C  
ATOM   3167  CB  ALA A 327     -30.426  -7.520   5.799  1.00 15.00      A    C  
ATOM   3168  C   ALA A 327     -30.279  -5.754   4.035  1.00 15.00      A    C  
ATOM   3169  O   ALA A 327     -30.585  -4.606   4.347  1.00 15.00      A    O  
ATOM   3170  N   GLN A 328     -29.262  -6.038   3.223  1.00 15.00      A    N  
ATOM   3171  HN  GLN A 328     -29.078  -6.976   2.999  1.00 15.00      A    H  
ATOM   3172  CA  GLN A 328     -28.422  -4.991   2.651  1.00 15.00      A    C  
ATOM   3173  CB  GLN A 328     -27.177  -5.587   1.988  1.00 15.00      A    C  
ATOM   3174  CG  GLN A 328     -25.969  -5.624   2.911  1.00 15.00      A    C  
ATOM   3175  CD  GLN A 328     -24.787  -6.395   2.349  1.00 15.00      A    C  
ATOM   3176  OE1 GLN A 328     -24.938  -7.432   1.704  1.00 15.00      A    O  
ATOM   3177  NE2 GLN A 328     -23.593  -5.875   2.583  1.00 15.00      A    N  
ATOM   3178 HE21 GLN A 328     -23.546  -5.039   3.094  1.00 15.00      A    H  
ATOM   3179 HE22 GLN A 328     -22.808  -6.343   2.234  1.00 15.00      A    H  
ATOM   3180  C   GLN A 328     -29.217  -4.124   1.677  1.00 15.00      A    C  
ATOM   3181  O   GLN A 328     -29.103  -2.898   1.686  1.00 15.00      A    O  
ATOM   3182  N   ILE A 329     -30.031  -4.771   0.847  1.00 15.00      A    N  
ATOM   3183  HN  ILE A 329     -30.055  -5.752   0.872  1.00 15.00      A    H  
ATOM   3184  CA  ILE A 329     -30.875  -4.064  -0.110  1.00 15.00      A    C  
ATOM   3185  CB  ILE A 329     -31.633  -5.051  -1.028  1.00 15.00      A    C  
ATOM   3186  CG1 ILE A 329     -30.654  -5.964  -1.768  1.00 15.00      A    C  
ATOM   3187  CG2 ILE A 329     -32.514  -4.302  -2.020  1.00 15.00      A    C  
ATOM   3188  CD1 ILE A 329     -31.322  -7.085  -2.534  1.00 15.00      A    C  
ATOM   3189  C   ILE A 329     -31.901  -3.229   0.649  1.00 15.00      A    C  
ATOM   3190  O   ILE A 329     -32.256  -2.125   0.235  1.00 15.00      A    O  
ATOM   3191  N   CYS A 330     -32.364  -3.773   1.766  1.00 15.00      A    N  
ATOM   3192  HN  CYS A 330     -32.031  -4.657   2.040  1.00 15.00      A    H  
ATOM   3193  CA  CYS A 330     -33.341  -3.101   2.603  1.00 15.00      A    C  
ATOM   3194  CB  CYS A 330     -33.814  -4.044   3.712  1.00 15.00      A    C  
ATOM   3195  SG  CYS A 330     -35.263  -3.467   4.622  1.00 15.00      A    S  
ATOM   3196  HG  CYS A 330     -34.994  -3.546   5.917  1.00 15.00      A    H  
ATOM   3197  C   CYS A 330     -32.720  -1.857   3.211  1.00 15.00      A    C  
ATOM   3198  O   CYS A 330     -33.323  -0.782   3.215  1.00 15.00      A    O  
ATOM   3199  N   ASP A 331     -31.500  -2.011   3.706  1.00 15.00      A    N  
ATOM   3200  HN  ASP A 331     -31.077  -2.899   3.673  1.00 15.00      A    H  
ATOM   3201  CA  ASP A 331     -30.778  -0.907   4.312  1.00 15.00      A    C  
ATOM   3202  CB  ASP A 331     -29.424  -1.371   4.850  1.00 15.00      A    C  
ATOM   3203  CG  ASP A 331     -28.655  -0.251   5.512  1.00 15.00      A    C  
ATOM   3204  OD1 ASP A 331     -27.800   0.350   4.836  1.00 15.00      A    O  
ATOM   3205  OD2 ASP A 331     -28.910   0.031   6.701  1.00 15.00      A    O  
ATOM   3206  C   ASP A 331     -30.631   0.265   3.337  1.00 15.00      A    C  
ATOM   3207  O   ASP A 331     -31.065   1.377   3.641  1.00 15.00      A    O  
ATOM   3208  N   GLU A 332     -30.057   0.018   2.150  1.00 15.00      A    N  
ATOM   3209  HN  GLU A 332     -29.715  -0.885   1.956  1.00 15.00      A    H  
ATOM   3210  CA  GLU A 332     -29.902   1.087   1.148  1.00 15.00      A    C  
ATOM   3211  CB  GLU A 332     -29.023   0.667  -0.044  1.00 15.00      A    C  
ATOM   3212  CG  GLU A 332     -29.301   1.407  -1.362  1.00 15.00      A    C  
ATOM   3213  CD  GLU A 332     -28.817   2.857  -1.418  1.00 15.00      A    C  
ATOM   3214  OE1 GLU A 332     -28.572   3.468  -0.354  1.00 15.00      A    O  
ATOM   3215  OE2 GLU A 332     -28.712   3.402  -2.546  1.00 15.00      A    O  
ATOM   3216  C   GLU A 332     -31.261   1.624   0.690  1.00 15.00      A    C  
ATOM   3217  O   GLU A 332     -31.393   2.804   0.363  1.00 15.00      A    O  
ATOM   3218  N   ALA A 333     -32.283   0.766   0.681  1.00 15.00      A    N  
ATOM   3219  HN  ALA A 333     -32.134  -0.169   0.950  1.00 15.00      A    H  
ATOM   3220  CA  ALA A 333     -33.619   1.199   0.285  1.00 15.00      A    C  
ATOM   3221  CB  ALA A 333     -34.593   0.031   0.273  1.00 15.00      A    C  
ATOM   3222  C   ALA A 333     -34.097   2.288   1.237  1.00 15.00      A    C  
ATOM   3223  O   ALA A 333     -34.708   3.278   0.822  1.00 15.00      A    O  
ATOM   3224  N   LEU A 334     -33.776   2.105   2.513  1.00 15.00      A    N  
ATOM   3225  HN  LEU A 334     -33.274   1.294   2.769  1.00 15.00      A    H  
ATOM   3226  CA  LEU A 334     -34.139   3.063   3.545  1.00 15.00      A    C  
ATOM   3227  CB  LEU A 334     -33.964   2.442   4.933  1.00 15.00      A    C  
ATOM   3228  CG  LEU A 334     -35.055   1.467   5.384  1.00 15.00      A    C  
ATOM   3229  CD1 LEU A 334     -34.584   0.648   6.577  1.00 15.00      A    C  
ATOM   3230  CD2 LEU A 334     -36.333   2.217   5.725  1.00 15.00      A    C  
ATOM   3231  C   LEU A 334     -33.278   4.316   3.427  1.00 15.00      A    C  
ATOM   3232  O   LEU A 334     -33.770   5.434   3.574  1.00 15.00      A    O  
ATOM   3233  N   GLN A 335     -31.992   4.120   3.153  1.00 15.00      A    N  
ATOM   3234  HN  GLN A 335     -31.658   3.196   3.055  1.00 15.00      A    H  
ATOM   3235  CA  GLN A 335     -31.058   5.232   3.005  1.00 15.00      A    C  
ATOM   3236  CB  GLN A 335     -29.629   4.724   2.819  1.00 15.00      A    C  
ATOM   3237  CG  GLN A 335     -29.148   3.840   3.953  1.00 15.00      A    C  
ATOM   3238  CD  GLN A 335     -27.654   3.932   4.166  1.00 15.00      A    C  
ATOM   3239  OE1 GLN A 335     -27.049   4.988   3.972  1.00 15.00      A    O  
ATOM   3240  NE2 GLN A 335     -27.043   2.825   4.549  1.00 15.00      A    N  
ATOM   3241 HE21 GLN A 335     -27.589   2.000   4.672  1.00 15.00      A    H  
ATOM   3242 HE22 GLN A 335     -26.080   2.858   4.699  1.00 15.00      A    H  
ATOM   3243  C   GLN A 335     -31.458   6.127   1.836  1.00 15.00      A    C  
ATOM   3244  O   GLN A 335     -31.387   7.351   1.932  1.00 15.00      A    O  
ATOM   3245  N   TYR A 336     -31.871   5.506   0.732  1.00 15.00      A    N  
ATOM   3246  HN  TYR A 336     -31.864   4.523   0.709  1.00 15.00      A    H  
ATOM   3247  CA  TYR A 336     -32.306   6.239  -0.453  1.00 15.00      A    C  
ATOM   3248  CB  TYR A 336     -32.619   5.274  -1.609  1.00 15.00      A    C  
ATOM   3249  CG  TYR A 336     -33.272   5.922  -2.818  1.00 15.00      A    C  
ATOM   3250  CD1 TYR A 336     -32.528   6.666  -3.729  1.00 15.00      A    C  
ATOM   3251  CD2 TYR A 336     -34.636   5.783  -3.050  1.00 15.00      A    C  
ATOM   3252  CE1 TYR A 336     -33.125   7.251  -4.833  1.00 15.00      A    C  
ATOM   3253  CE2 TYR A 336     -35.239   6.366  -4.149  1.00 15.00      A    C  
ATOM   3254  CZ  TYR A 336     -34.482   7.098  -5.037  1.00 15.00      A    C  
ATOM   3255  OH  TYR A 336     -35.080   7.671  -6.138  1.00 15.00      A    O  
ATOM   3256  HH  TYR A 336     -35.988   7.363  -6.202  1.00 15.00      A    H  
ATOM   3257  C   TYR A 336     -33.523   7.090  -0.123  1.00 15.00      A    C  
ATOM   3258  O   TYR A 336     -33.648   8.220  -0.590  1.00 15.00      A    O  
ATOM   3259  N   ALA A 337     -34.407   6.543   0.702  1.00 15.00      A    N  
ATOM   3260  HN  ALA A 337     -34.239   5.643   1.054  1.00 15.00      A    H  
ATOM   3261  CA  ALA A 337     -35.611   7.248   1.105  1.00 15.00      A    C  
ATOM   3262  CB  ALA A 337     -36.565   6.307   1.826  1.00 15.00      A    C  
ATOM   3263  C   ALA A 337     -35.253   8.430   1.992  1.00 15.00      A    C  
ATOM   3264  O   ALA A 337     -35.667   9.557   1.732  1.00 15.00      A    O  
ATOM   3265  N   ALA A 338     -34.453   8.166   3.020  1.00 15.00      A    N  
ATOM   3266  HN  ALA A 338     -34.139   7.243   3.157  1.00 15.00      A    H  
ATOM   3267  CA  ALA A 338     -34.030   9.201   3.953  1.00 15.00      A    C  
ATOM   3268  CB  ALA A 338     -33.144   8.613   5.041  1.00 15.00      A    C  
ATOM   3269  C   ALA A 338     -33.322  10.344   3.235  1.00 15.00      A    C  
ATOM   3270  O   ALA A 338     -33.665  11.508   3.415  1.00 15.00      A    O  
ATOM   3271  N   ARG A 339     -32.364  10.015   2.381  1.00 15.00      A    N  
ATOM   3272  HN  ARG A 339     -32.139   9.065   2.243  1.00 15.00      A    H  
ATOM   3273  CA  ARG A 339     -31.626  11.043   1.660  1.00 15.00      A    C  
ATOM   3274  CB  ARG A 339     -30.283  10.521   1.139  1.00 15.00      A    C  
ATOM   3275  CG  ARG A 339     -30.390   9.622  -0.074  1.00 15.00      A    C  
ATOM   3276  CD  ARG A 339     -29.095   8.872  -0.324  1.00 15.00      A    C  
ATOM   3277  NE  ARG A 339     -29.217   7.995  -1.480  1.00 15.00      A    N  
ATOM   3278  HE  ARG A 339     -29.459   8.415  -2.334  1.00 15.00      A    H  
ATOM   3279  CZ  ARG A 339     -29.030   6.676  -1.445  1.00 15.00      A    C  
ATOM   3280  NH1 ARG A 339     -28.687   6.071  -0.311  1.00 15.00      A    N  
ATOM   3281 HH11 ARG A 339     -28.567   6.617   0.563  1.00 15.00      A    H  
ATOM   3282 HH12 ARG A 339     -28.541   5.018  -0.294  1.00 15.00      A    H  
ATOM   3283  NH2 ARG A 339     -29.197   5.959  -2.546  1.00 15.00      A    N  
ATOM   3284 HH21 ARG A 339     -29.480   6.416  -3.434  1.00 15.00      A    H  
ATOM   3285 HH22 ARG A 339     -29.042   4.912  -2.523  1.00 15.00      A    H  
ATOM   3286  C   ARG A 339     -32.450  11.700   0.546  1.00 15.00      A    C  
ATOM   3287  O   ARG A 339     -31.973  12.609  -0.122  1.00 15.00      A    O  
ATOM   3288  N   LEU A 340     -33.676  11.238   0.335  1.00 15.00      A    N  
ATOM   3289  HN  LEU A 340     -34.010  10.486   0.870  1.00 15.00      A    H  
ATOM   3290  CA  LEU A 340     -34.537  11.826  -0.688  1.00 15.00      A    C  
ATOM   3291  CB  LEU A 340     -35.219  10.730  -1.517  1.00 15.00      A    C  
ATOM   3292  CG  LEU A 340     -36.113  11.188  -2.677  1.00 15.00      A    C  
ATOM   3293  CD1 LEU A 340     -35.374  12.160  -3.586  1.00 15.00      A    C  
ATOM   3294  CD2 LEU A 340     -36.604   9.989  -3.474  1.00 15.00      A    C  
ATOM   3295  C   LEU A 340     -35.575  12.728  -0.033  1.00 15.00      A    C  
ATOM   3296  O   LEU A 340     -35.960  13.755  -0.578  1.00 15.00      A    O  
ATOM   3297  N   ARG A 341     -35.982  12.350   1.168  1.00 15.00      A    N  
ATOM   3298  HN  ARG A 341     -35.594  11.545   1.570  1.00 15.00      A    H  
ATOM   3299  CA  ARG A 341     -36.982  13.088   1.919  1.00 15.00      A    C  
ATOM   3300  CB  ARG A 341     -37.596  12.159   2.971  1.00 15.00      A    C  
ATOM   3301  CG  ARG A 341     -36.598  11.626   3.992  1.00 15.00      A    C  
ATOM   3302  CD  ARG A 341     -37.271  10.921   5.162  1.00 15.00      A    C  
ATOM   3303  NE  ARG A 341     -36.565  11.179   6.419  1.00 15.00      A    N  
ATOM   3304  HE  ARG A 341     -35.689  11.627   6.358  1.00 15.00      A    H  
ATOM   3305  CZ  ARG A 341     -37.024  10.866   7.628  1.00 15.00      A    C  
ATOM   3306  NH1 ARG A 341     -38.206  10.270   7.777  1.00 15.00      A    N  
ATOM   3307 HH11 ARG A 341     -38.802  10.051   6.934  1.00 15.00      A    H  
ATOM   3308 HH12 ARG A 341     -38.556  10.024   8.724  1.00 15.00      A    H  
ATOM   3309  NH2 ARG A 341     -36.296  11.187   8.695  1.00 15.00      A    N  
ATOM   3310 HH21 ARG A 341     -35.372  11.687   8.564  1.00 15.00      A    H  
ATOM   3311 HH22 ARG A 341     -36.627  10.958   9.653  1.00 15.00      A    H  
ATOM   3312  C   ARG A 341     -36.383  14.308   2.612  1.00 15.00      A    C  
ATOM   3313  O   ARG A 341     -37.095  15.253   2.954  1.00 15.00      A    O  
ATOM   3314  N   GLU A 342     -35.072  14.282   2.803  1.00 15.00      A    N  
ATOM   3315  HN  GLU A 342     -34.559  13.511   2.485  1.00 15.00      A    H  
ATOM   3316  CA  GLU A 342     -34.384  15.362   3.498  1.00 15.00      A    C  
ATOM   3317  CB  GLU A 342     -33.588  14.790   4.681  1.00 15.00      A    C  
ATOM   3318  CG  GLU A 342     -34.440  14.000   5.672  1.00 15.00      A    C  
ATOM   3319  CD  GLU A 342     -33.629  13.139   6.625  1.00 15.00      A    C  
ATOM   3320  OE1 GLU A 342     -34.238  12.529   7.541  1.00 15.00      A    O  
ATOM   3321  OE2 GLU A 342     -32.397  13.055   6.453  1.00 15.00      A    O  
ATOM   3322  C   GLU A 342     -33.476  16.199   2.586  1.00 15.00      A    C  
ATOM   3323  O   GLU A 342     -33.185  17.353   2.893  1.00 15.00      A    O  
ATOM   3324  N   LEU A 343     -33.042  15.632   1.462  1.00 15.00      A    N  
ATOM   3325  HN  LEU A 343     -33.321  14.720   1.246  1.00 15.00      A    H  
ATOM   3326  CA  LEU A 343     -32.145  16.347   0.549  1.00 15.00      A    C  
ATOM   3327  CB  LEU A 343     -31.063  15.420   0.000  1.00 15.00      A    C  
ATOM   3328  CG  LEU A 343     -29.702  15.465   0.693  1.00 15.00      A    C  
ATOM   3329  CD1 LEU A 343     -28.980  16.769   0.380  1.00 15.00      A    C  
ATOM   3330  CD2 LEU A 343     -28.861  14.269   0.278  1.00 15.00      A    C  
ATOM   3331  C   LEU A 343     -32.854  17.043  -0.611  1.00 15.00      A    C  
ATOM   3332  O   LEU A 343     -32.365  18.050  -1.120  1.00 15.00      A    O  
ATOM   3333  N   GLU A 344     -33.989  16.514  -1.046  1.00 15.00      A    N  
ATOM   3334  HN  GLU A 344     -34.356  15.718  -0.610  1.00 15.00      A    H  
ATOM   3335  CA  GLU A 344     -34.702  17.114  -2.165  1.00 15.00      A    C  
ATOM   3336  CB  GLU A 344     -34.441  16.344  -3.463  1.00 15.00      A    C  
ATOM   3337  CG  GLU A 344     -35.054  16.992  -4.699  1.00 15.00      A    C  
ATOM   3338  CD  GLU A 344     -35.064  16.072  -5.902  1.00 15.00      A    C  
ATOM   3339  OE1 GLU A 344     -34.155  16.184  -6.743  1.00 15.00      A    O  
ATOM   3340  OE2 GLU A 344     -35.984  15.235  -6.001  1.00 15.00      A    O  
ATOM   3341  C   GLU A 344     -36.201  17.205  -1.905  1.00 15.00      A    C  
ATOM   3342  O   GLU A 344     -36.885  16.193  -1.777  1.00 15.00      A    O  
ATOM   3343  N   PRO A 345     -36.730  18.428  -1.831  1.00 15.00      A    N  
ATOM   3344  CA  PRO A 345     -38.151  18.657  -1.614  1.00 15.00      A    C  
ATOM   3345  CB  PRO A 345     -38.152  20.024  -0.925  1.00 15.00      A    C  
ATOM   3346  CG  PRO A 345     -36.959  20.739  -1.475  1.00 15.00      A    C  
ATOM   3347  CD  PRO A 345     -35.976  19.689  -1.927  1.00 15.00      A    C  
ATOM   3348  C   PRO A 345     -38.906  18.732  -2.945  1.00 15.00      A    C  
ATOM   3349  O   PRO A 345     -39.953  19.370  -3.045  1.00 15.00      A    O  
ATOM   3350  N   GLY A 346     -38.371  18.046  -3.955  1.00 15.00      A    N  
ATOM   3351  HN  GLY A 346     -37.557  17.519  -3.793  1.00 15.00      A    H  
ATOM   3352  CA  GLY A 346     -38.964  18.057  -5.287  1.00 15.00      A    C  
ATOM   3353  C   GLY A 346     -40.327  17.386  -5.384  1.00 15.00      A    C  
ATOM   3354  O   GLY A 346     -41.112  17.713  -6.270  1.00 15.00      A    O  
ATOM   3355  N   TRP A 347     -40.618  16.472  -4.462  1.00 15.00      A    N  
ATOM   3356  HN  TRP A 347     -39.957  16.272  -3.771  1.00 15.00      A    H  
ATOM   3357  CA  TRP A 347     -41.890  15.746  -4.457  1.00 15.00      A    C  
ATOM   3358  CB  TRP A 347     -41.888  14.685  -3.357  1.00 15.00      A    C  
ATOM   3359  CG  TRP A 347     -42.517  13.390  -3.765  1.00 15.00      A    C  
ATOM   3360  CD1 TRP A 347     -43.848  13.133  -3.926  1.00 15.00      A    C  
ATOM   3361  CD2 TRP A 347     -41.835  12.170  -4.059  1.00 15.00      A    C  
ATOM   3362  NE1 TRP A 347     -44.032  11.826  -4.305  1.00 15.00      A    N  
ATOM   3363  HE1 TRP A 347     -44.894  11.402  -4.484  1.00 15.00      A    H  
ATOM   3364  CE2 TRP A 347     -42.810  11.216  -4.395  1.00 15.00      A    C  
ATOM   3365  CE3 TRP A 347     -40.490  11.798  -4.076  1.00 15.00      A    C  
ATOM   3366  CZ2 TRP A 347     -42.483   9.906  -4.736  1.00 15.00      A    C  
ATOM   3367  CZ3 TRP A 347     -40.165  10.504  -4.412  1.00 15.00      A    C  
ATOM   3368  CH2 TRP A 347     -41.157   9.573  -4.742  1.00 15.00      A    C  
ATOM   3369  C   TRP A 347     -43.102  16.667  -4.282  1.00 15.00      A    C  
ATOM   3370  O   TRP A 347     -44.224  16.313  -4.645  1.00 15.00      A    O  
ATOM   3371  N   SER A 348     -42.875  17.850  -3.737  1.00 15.00      A    N  
ATOM   3372  HN  SER A 348     -41.961  18.097  -3.490  1.00 15.00      A    H  
ATOM   3373  CA  SER A 348     -43.956  18.797  -3.506  1.00 15.00      A    C  
ATOM   3374  CB  SER A 348     -43.995  19.158  -2.023  1.00 15.00      A    C  
ATOM   3375  OG  SER A 348     -42.680  19.262  -1.503  1.00 15.00      A    O  
ATOM   3376  HG  SER A 348     -42.329  20.131  -1.710  1.00 15.00      A    H  
ATOM   3377  C   SER A 348     -43.779  20.055  -4.348  1.00 15.00      A    C  
ATOM   3378  O   SER A 348     -44.344  21.102  -4.040  1.00 15.00      A    O  
ATOM   3379  N   ALA A 349     -42.998  19.944  -5.414  1.00 15.00      A    N  
ATOM   3380  HN  ALA A 349     -42.581  19.075  -5.617  1.00 15.00      A    H  
ATOM   3381  CA  ALA A 349     -42.746  21.081  -6.290  1.00 15.00      A    C  
ATOM   3382  CB  ALA A 349     -41.429  20.903  -7.031  1.00 15.00      A    C  
ATOM   3383  C   ALA A 349     -43.891  21.300  -7.276  1.00 15.00      A    C  
ATOM   3384  O   ALA A 349     -44.456  22.390  -7.359  1.00 15.00      A    O  
ATOM   3385  N   THR A 350     -44.235  20.260  -8.014  1.00 15.00      A    N  
ATOM   3386  HN  THR A 350     -43.762  19.412  -7.903  1.00 15.00      A    H  
ATOM   3387  CA  THR A 350     -45.297  20.351  -8.997  1.00 15.00      A    C  
ATOM   3388  CB  THR A 350     -44.708  20.325 -10.419  1.00 15.00      A    C  
ATOM   3389  OG1 THR A 350     -43.456  19.621 -10.399  1.00 15.00      A    O  
ATOM   3390  HG1 THR A 350     -43.620  18.672 -10.327  1.00 15.00      A    H  
ATOM   3391  CG2 THR A 350     -44.471  21.743 -10.916  1.00 15.00      A    C  
ATOM   3392  C   THR A 350     -46.298  19.211  -8.840  1.00 15.00      A    C  
ATOM   3393  O   THR A 350     -45.912  18.048  -8.745  1.00 15.00      A    O  
ATOM   3394  N   PRO A 351     -47.600  19.536  -8.790  1.00 15.00      A    N  
ATOM   3395  CA  PRO A 351     -48.662  18.539  -8.652  1.00 15.00      A    C  
ATOM   3396  CB  PRO A 351     -49.906  19.372  -8.290  1.00 15.00      A    C  
ATOM   3397  CG  PRO A 351     -49.417  20.769  -8.076  1.00 15.00      A    C  
ATOM   3398  CD  PRO A 351     -48.144  20.897  -8.857  1.00 15.00      A    C  
ATOM   3399  C   PRO A 351     -48.899  17.794  -9.962  1.00 15.00      A    C  
ATOM   3400  O   PRO A 351     -48.585  18.299 -11.041  1.00 15.00      A    O  
ATOM   3401  N   GLY A 352     -49.466  16.600  -9.868  1.00 15.00      A    N  
ATOM   3402  HN  GLY A 352     -49.714  16.250  -8.986  1.00 15.00      A    H  
ATOM   3403  CA  GLY A 352     -49.728  15.816 -11.055  1.00 15.00      A    C  
ATOM   3404  C   GLY A 352     -50.974  14.969 -10.925  1.00 15.00      A    C  
ATOM   3405  O   GLY A 352     -51.584  14.912  -9.860  1.00 15.00      A    O  
ATOM   3406  N   CYS A 353     -51.344  14.306 -12.013  1.00 15.00      A    N  
ATOM   3407  HN  CYS A 353     -50.813  14.400 -12.829  1.00 15.00      A    H  
ATOM   3408  CA  CYS A 353     -52.528  13.453 -12.031  1.00 15.00      A    C  
ATOM   3409  CB  CYS A 353     -53.183  13.497 -13.417  1.00 15.00      A    C  
ATOM   3410  SG  CYS A 353     -54.795  12.684 -13.532  1.00 15.00      A    S  
ATOM   3411  HG  CYS A 353     -55.287  12.570 -12.304  1.00 15.00      A    H  
ATOM   3412  C   CYS A 353     -52.168  12.014 -11.649  1.00 15.00      A    C  
ATOM   3413  O   CYS A 353     -53.036  11.152 -11.539  1.00 15.00      A    O  
ATOM   3414  N   GLN A 354     -50.875  11.769 -11.457  1.00 15.00      A    N  
ATOM   3415  HN  GLN A 354     -50.234  12.500 -11.565  1.00 15.00      A    H  
ATOM   3416  CA  GLN A 354     -50.375  10.450 -11.082  1.00 15.00      A    C  
ATOM   3417  CB  GLN A 354     -50.382   9.521 -12.301  1.00 15.00      A    C  
ATOM   3418  CG  GLN A 354     -50.439   8.038 -11.966  1.00 15.00      A    C  
ATOM   3419  CD  GLN A 354     -51.844   7.570 -11.648  1.00 15.00      A    C  
ATOM   3420  OE1 GLN A 354     -52.246   7.515 -10.492  1.00 15.00      A    O  
ATOM   3421  NE2 GLN A 354     -52.598   7.225 -12.681  1.00 15.00      A    N  
ATOM   3422 HE21 GLN A 354     -52.215   7.290 -13.575  1.00 15.00      A    H  
ATOM   3423 HE22 GLN A 354     -53.516   6.931 -12.503  1.00 15.00      A    H  
ATOM   3424  C   GLN A 354     -48.947  10.602 -10.583  1.00 15.00      A    C  
ATOM   3425  O   GLN A 354     -48.034  10.796 -11.384  1.00 15.00      A    O  
ATOM   3426  N   LEU A 355     -48.750  10.528  -9.272  1.00 15.00      A    N  
ATOM   3427  HN  LEU A 355     -49.513  10.371  -8.671  1.00 15.00      A    H  
ATOM   3428  CA  LEU A 355     -47.413  10.693  -8.708  1.00 15.00      A    C  
ATOM   3429  CB  LEU A 355     -47.283  12.070  -8.053  1.00 15.00      A    C  
ATOM   3430  CG  LEU A 355     -46.297  13.039  -8.705  1.00 15.00      A    C  
ATOM   3431  CD1 LEU A 355     -46.920  13.689  -9.927  1.00 15.00      A    C  
ATOM   3432  CD2 LEU A 355     -45.835  14.092  -7.709  1.00 15.00      A    C  
ATOM   3433  C   LEU A 355     -47.056   9.616  -7.689  1.00 15.00      A    C  
ATOM   3434  O   LEU A 355     -46.104   9.784  -6.928  1.00 15.00      A    O  
ATOM   3435  N   HIS A 356     -47.800   8.509  -7.679  1.00 15.00      A    N  
ATOM   3436  HN  HIS A 356     -48.541   8.424  -8.313  1.00 15.00      A    H  
ATOM   3437  CA  HIS A 356     -47.537   7.422  -6.724  1.00 15.00      A    C  
ATOM   3438  CB  HIS A 356     -46.129   6.840  -6.923  1.00 15.00      A    C  
ATOM   3439  CG  HIS A 356     -46.092   5.395  -7.317  1.00 15.00      A    C  
ATOM   3440  ND1 HIS A 356     -46.278   4.363  -6.427  1.00 15.00      A    N  
ATOM   3441  HD1 HIS A 356     -46.472   4.456  -5.455  1.00 15.00      A    H  
ATOM   3442  CD2 HIS A 356     -45.833   4.813  -8.511  1.00 15.00      A    C  
ATOM   3443  CE1 HIS A 356     -46.140   3.212  -7.055  1.00 15.00      A    C  
ATOM   3444  NE2 HIS A 356     -45.865   3.458  -8.319  1.00 15.00      A    N  
ATOM   3445  HE2 HIS A 356     -45.638   2.777  -8.990  1.00 15.00      A    H  
ATOM   3446  C   HIS A 356     -47.688   7.953  -5.298  1.00 15.00      A    C  
ATOM   3447  O   HIS A 356     -46.823   7.756  -4.445  1.00 15.00      A    O  
ATOM   3448  N   ASP A 357     -48.804   8.623  -5.060  1.00 15.00      A    N  
ATOM   3449  HN  ASP A 357     -49.468   8.718  -5.783  1.00 15.00      A    H  
ATOM   3450  CA  ASP A 357     -49.106   9.221  -3.763  1.00 15.00      A    C  
ATOM   3451  CB  ASP A 357     -50.238  10.246  -3.907  1.00 15.00      A    C  
ATOM   3452  CG  ASP A 357     -51.420   9.704  -4.686  1.00 15.00      A    C  
ATOM   3453  OD1 ASP A 357     -51.244   9.402  -5.890  1.00 15.00      A    O  
ATOM   3454  OD2 ASP A 357     -52.514   9.575  -4.100  1.00 15.00      A    O  
ATOM   3455  C   ASP A 357     -49.484   8.175  -2.726  1.00 15.00      A    C  
ATOM   3456  O   ASP A 357     -49.523   8.467  -1.531  1.00 15.00      A    O  
ATOM   3457  N   ALA A 358     -49.735   6.952  -3.191  1.00 15.00      A    N  
ATOM   3458  HN  ALA A 358     -49.677   6.796  -4.153  1.00 15.00      A    H  
ATOM   3459  CA  ALA A 358     -50.110   5.840  -2.314  1.00 15.00      A    C  
ATOM   3460  CB  ALA A 358     -50.692   4.697  -3.134  1.00 15.00      A    C  
ATOM   3461  C   ALA A 358     -48.921   5.346  -1.487  1.00 15.00      A    C  
ATOM   3462  O   ALA A 358     -49.017   4.336  -0.789  1.00 15.00      A    O  
ATOM   3463  N   GLU A 359     -47.802   6.054  -1.595  1.00 15.00      A    N  
ATOM   3464  HN  GLU A 359     -47.792   6.826  -2.196  1.00 15.00      A    H  
ATOM   3465  CA  GLU A 359     -46.592   5.712  -0.861  1.00 15.00      A    C  
ATOM   3466  CB  GLU A 359     -45.367   5.893  -1.757  1.00 15.00      A    C  
ATOM   3467  CG  GLU A 359     -44.816   4.597  -2.323  1.00 15.00      A    C  
ATOM   3468  CD  GLU A 359     -45.883   3.737  -2.949  1.00 15.00      A    C  
ATOM   3469  OE1 GLU A 359     -46.037   2.581  -2.518  1.00 15.00      A    O  
ATOM   3470  OE2 GLU A 359     -46.576   4.212  -3.877  1.00 15.00      A    O  
ATOM   3471  C   GLU A 359     -46.446   6.589   0.374  1.00 15.00      A    C  
ATOM   3472  O   GLU A 359     -46.382   6.091   1.494  1.00 15.00      A    O  
ATOM   3473  N   GLN A 360     -46.354   7.900   0.140  1.00 15.00      A    N  
ATOM   3474  HN  GLN A 360     -46.390   8.207  -0.788  1.00 15.00      A    H  
ATOM   3475  CA  GLN A 360     -46.215   8.902   1.204  1.00 15.00      A    C  
ATOM   3476  CB  GLN A 360     -47.331   8.794   2.251  1.00 15.00      A    C  
ATOM   3477  CG  GLN A 360     -48.706   9.192   1.738  1.00 15.00      A    C  
ATOM   3478  CD  GLN A 360     -49.787   8.226   2.177  1.00 15.00      A    C  
ATOM   3479  OE1 GLN A 360     -50.056   7.239   1.507  1.00 15.00      A    O  
ATOM   3480  NE2 GLN A 360     -50.421   8.509   3.308  1.00 15.00      A    N  
ATOM   3481 HE21 GLN A 360     -50.167   9.316   3.796  1.00 15.00      A    H  
ATOM   3482 HE22 GLN A 360     -51.113   7.886   3.614  1.00 15.00      A    H  
ATOM   3483  C   GLN A 360     -44.829   8.922   1.861  1.00 15.00      A    C  
ATOM   3484  O   GLN A 360     -44.388   9.970   2.328  1.00 15.00      A    O  
ATOM   3485  N   LEU A 361     -44.163   7.773   1.875  1.00 15.00      A    N  
ATOM   3486  HN  LEU A 361     -44.595   6.982   1.484  1.00 15.00      A    H  
ATOM   3487  CA  LEU A 361     -42.834   7.617   2.483  1.00 15.00      A    C  
ATOM   3488  CB  LEU A 361     -42.288   6.216   2.178  1.00 15.00      A    C  
ATOM   3489  CG  LEU A 361     -40.825   5.947   2.544  1.00 15.00      A    C  
ATOM   3490  CD1 LEU A 361     -40.419   4.544   2.121  1.00 15.00      A    C  
ATOM   3491  CD2 LEU A 361     -40.598   6.145   4.033  1.00 15.00      A    C  
ATOM   3492  C   LEU A 361     -41.818   8.686   2.055  1.00 15.00      A    C  
ATOM   3493  O   LEU A 361     -41.317   9.444   2.880  1.00 15.00      A    O  
ATOM   3494  N   TRP A 362     -41.520   8.734   0.766  1.00 15.00      A    N  
ATOM   3495  HN  TRP A 362     -41.961   8.112   0.158  1.00 15.00      A    H  
ATOM   3496  CA  TRP A 362     -40.543   9.680   0.222  1.00 15.00      A    C  
ATOM   3497  CB  TRP A 362     -40.193   9.267  -1.207  1.00 15.00      A    C  
ATOM   3498  CG  TRP A 362     -39.423   7.988  -1.329  1.00 15.00      A    C  
ATOM   3499  CD1 TRP A 362     -38.077   7.835  -1.195  1.00 15.00      A    C  
ATOM   3500  CD2 TRP A 362     -39.945   6.684  -1.633  1.00 15.00      A    C  
ATOM   3501  NE1 TRP A 362     -37.725   6.526  -1.402  1.00 15.00      A    N  
ATOM   3502  HE1 TRP A 362     -36.815   6.169  -1.362  1.00 15.00      A    H  
ATOM   3503  CE2 TRP A 362     -38.852   5.799  -1.669  1.00 15.00      A    C  
ATOM   3504  CE3 TRP A 362     -41.228   6.179  -1.881  1.00 15.00      A    C  
ATOM   3505  CZ2 TRP A 362     -38.997   4.440  -1.939  1.00 15.00      A    C  
ATOM   3506  CZ3 TRP A 362     -41.369   4.829  -2.147  1.00 15.00      A    C  
ATOM   3507  CH2 TRP A 362     -40.260   3.976  -2.177  1.00 15.00      A    C  
ATOM   3508  C   TRP A 362     -41.040  11.132   0.195  1.00 15.00      A    C  
ATOM   3509  O   TRP A 362     -40.831  11.829  -0.797  1.00 15.00      A    O  
ATOM   3510  N   LEU A 363     -41.671  11.593   1.271  1.00 15.00      A    N  
ATOM   3511  HN  LEU A 363     -41.774  11.003   2.056  1.00 15.00      A    H  
ATOM   3512  CA  LEU A 363     -42.185  12.962   1.338  1.00 15.00      A    C  
ATOM   3513  CB  LEU A 363     -43.144  13.286   0.180  1.00 15.00      A    C  
ATOM   3514  CG  LEU A 363     -44.438  12.475   0.091  1.00 15.00      A    C  
ATOM   3515  CD1 LEU A 363     -44.246  11.231  -0.763  1.00 15.00      A    C  
ATOM   3516  CD2 LEU A 363     -45.549  13.337  -0.473  1.00 15.00      A    C  
ATOM   3517  C   LEU A 363     -42.827  13.253   2.689  1.00 15.00      A    C  
ATOM   3518  O   LEU A 363     -43.993  13.650   2.777  1.00 15.00      A    O  
ATOM   3519  N   ASP A 364     -42.050  13.050   3.737  1.00 15.00      A    N  
ATOM   3520  HN  ASP A 364     -41.127  12.722   3.596  1.00 15.00      A    H  
ATOM   3521  CA  ASP A 364     -42.502  13.278   5.101  1.00 15.00      A    C  
ATOM   3522  CB  ASP A 364     -41.587  12.604   6.151  1.00 15.00      A    C  
ATOM   3523  CG  ASP A 364     -40.545  11.661   5.565  1.00 15.00      A    C  
ATOM   3524  OD1 ASP A 364     -40.319  10.575   6.139  1.00 15.00      A    O  
ATOM   3525  OD2 ASP A 364     -39.926  12.020   4.544  1.00 15.00      A    O  
ATOM   3526  C   ASP A 364     -42.667  14.772   5.391  1.00 15.00      A    C  
ATOM   3527  O   ASP A 364     -43.784  15.230   5.626  1.00 15.00      A    O  
ATOM   3528  N   PRO A 365     -41.579  15.582   5.347  1.00 15.00      A    N  
ATOM   3529  CA  PRO A 365     -41.671  17.019   5.623  1.00 15.00      A    C  
ATOM   3530  CB  PRO A 365     -40.208  17.497   5.580  1.00 15.00      A    C  
ATOM   3531  CG  PRO A 365     -39.393  16.256   5.692  1.00 15.00      A    C  
ATOM   3532  CD  PRO A 365     -40.197  15.186   5.017  1.00 15.00      A    C  
ATOM   3533  C   PRO A 365     -42.476  17.728   4.549  1.00 15.00      A    C  
ATOM   3534  O   PRO A 365     -43.220  18.673   4.828  1.00 15.00      A    O  
ATOM   3535  N   LEU A 366     -42.343  17.227   3.329  1.00 15.00      A    N  
ATOM   3536  HN  LEU A 366     -41.759  16.449   3.205  1.00 15.00      A    H  
ATOM   3537  CA  LEU A 366     -43.025  17.781   2.168  1.00 15.00      A    C  
ATOM   3538  CB  LEU A 366     -42.633  17.014   0.899  1.00 15.00      A    C  
ATOM   3539  CG  LEU A 366     -41.163  17.113   0.464  1.00 15.00      A    C  
ATOM   3540  CD1 LEU A 366     -40.542  18.421   0.932  1.00 15.00      A    C  
ATOM   3541  CD2 LEU A 366     -40.357  15.923   0.956  1.00 15.00      A    C  
ATOM   3542  C   LEU A 366     -44.539  17.796   2.342  1.00 15.00      A    C  
ATOM   3543  O   LEU A 366     -45.231  18.608   1.735  1.00 15.00      A    O  
ATOM   3544  N   ARG A 367     -45.051  16.907   3.183  1.00 15.00      A    N  
ATOM   3545  HN  ARG A 367     -44.453  16.283   3.650  1.00 15.00      A    H  
ATOM   3546  CA  ARG A 367     -46.485  16.837   3.430  1.00 15.00      A    C  
ATOM   3547  CB  ARG A 367     -47.059  15.549   2.847  1.00 15.00      A    C  
ATOM   3548  CG  ARG A 367     -47.797  15.721   1.530  1.00 15.00      A    C  
ATOM   3549  CD  ARG A 367     -48.305  14.382   1.011  1.00 15.00      A    C  
ATOM   3550  NE  ARG A 367     -49.176  13.699   1.973  1.00 15.00      A    N  
ATOM   3551  HE  ARG A 367     -50.123  13.954   1.968  1.00 15.00      A    H  
ATOM   3552  CZ  ARG A 367     -48.762  12.773   2.845  1.00 15.00      A    C  
ATOM   3553  NH1 ARG A 367     -47.485  12.397   2.874  1.00 15.00      A    N  
ATOM   3554 HH11 ARG A 367     -47.163  11.676   3.555  1.00 15.00      A    H  
ATOM   3555 HH12 ARG A 367     -46.795  12.832   2.223  1.00 15.00      A    H  
ATOM   3556  NH2 ARG A 367     -49.626  12.233   3.698  1.00 15.00      A    N  
ATOM   3557 HH21 ARG A 367     -50.624  12.533   3.697  1.00 15.00      A    H  
ATOM   3558 HH22 ARG A 367     -49.310  11.514   4.380  1.00 15.00      A    H  
ATOM   3559  C   ARG A 367     -46.788  16.920   4.923  1.00 15.00      A    C  
ATOM   3560  O   ARG A 367     -47.748  16.321   5.406  1.00 15.00      A    O  
ATOM   3561  N   ALA A 368     -45.967  17.667   5.651  1.00 15.00      A    N  
ATOM   3562  HN  ALA A 368     -45.220  18.122   5.211  1.00 15.00      A    H  
ATOM   3563  CA  ALA A 368     -46.157  17.828   7.088  1.00 15.00      A    C  
ATOM   3564  CB  ALA A 368     -45.315  16.824   7.858  1.00 15.00      A    C  
ATOM   3565  C   ALA A 368     -45.821  19.247   7.530  1.00 15.00      A    C  
ATOM   3566  O   ALA A 368     -46.516  19.833   8.355  1.00 15.00      A    O  
ATOM   3567  N   GLN A 369     -44.759  19.803   6.957  1.00 15.00      A    N  
ATOM   3568  HN  GLN A 369     -44.256  19.295   6.286  1.00 15.00      A    H  
ATOM   3569  CA  GLN A 369     -44.323  21.155   7.298  1.00 15.00      A    C  
ATOM   3570  CB  GLN A 369     -42.816  21.299   7.081  1.00 15.00      A    C  
ATOM   3571  CG  GLN A 369     -42.005  21.347   8.365  1.00 15.00      A    C  
ATOM   3572  CD  GLN A 369     -40.513  21.258   8.111  1.00 15.00      A    C  
ATOM   3573  OE1 GLN A 369     -39.845  22.264   7.885  1.00 15.00      A    O  
ATOM   3574  NE2 GLN A 369     -39.978  20.047   8.151  1.00 15.00      A    N  
ATOM   3575 HE21 GLN A 369     -40.566  19.289   8.341  1.00 15.00      A    H  
ATOM   3576 HE22 GLN A 369     -39.015  19.962   7.991  1.00 15.00      A    H  
ATOM   3577  C   GLN A 369     -45.073  22.201   6.481  1.00 15.00      A    C  
ATOM   3578  O   GLN A 369     -44.775  23.390   6.552  1.00 15.00      A    O  
ATOM   3579  N   THR A 370     -46.035  21.743   5.696  1.00 15.00      A    N  
ATOM   3580  HN  THR A 370     -46.215  20.785   5.679  1.00 15.00      A    H  
ATOM   3581  CA  THR A 370     -46.838  22.630   4.870  1.00 15.00      A    C  
ATOM   3582  CB  THR A 370     -46.688  22.298   3.362  1.00 15.00      A    C  
ATOM   3583  OG1 THR A 370     -47.198  23.375   2.567  1.00 15.00      A    O  
ATOM   3584  HG1 THR A 370     -48.011  23.093   2.134  1.00 15.00      A    H  
ATOM   3585  CG2 THR A 370     -45.234  22.041   2.992  1.00 15.00      A    C  
ATOM   3586  C   THR A 370     -48.305  22.487   5.260  1.00 15.00      A    C  
ATOM   3587  O   THR A 370     -48.943  23.433   5.720  1.00 15.00      A    O  
ATOM   3588  N   ASP A 371     -48.815  21.276   5.102  1.00 15.00      A    N  
ATOM   3589  HN  ASP A 371     -48.245  20.565   4.750  1.00 15.00      A    H  
ATOM   3590  CA  ASP A 371     -50.201  20.971   5.408  1.00 15.00      A    C  
ATOM   3591  CB  ASP A 371     -50.703  19.889   4.459  1.00 15.00      A    C  
ATOM   3592  CG  ASP A 371     -50.542  20.270   3.005  1.00 15.00      A    C  
ATOM   3593  OD1 ASP A 371     -51.492  20.840   2.437  1.00 15.00      A    O  
ATOM   3594  OD2 ASP A 371     -49.464  19.993   2.436  1.00 15.00      A    O  
ATOM   3595  C   ASP A 371     -50.364  20.501   6.847  1.00 15.00      A    C  
ATOM   3596  O   ASP A 371     -50.441  19.299   7.109  1.00 15.00      A    O  
ATOM   3597  N   GLU A 372     -50.426  21.459   7.765  1.00 15.00      A    N  
ATOM   3598  HN  GLU A 372     -50.353  22.395   7.473  1.00 15.00      A    H  
ATOM   3599  CA  GLU A 372     -50.574  21.180   9.197  1.00 15.00      A    C  
ATOM   3600  CB  GLU A 372     -50.811  22.481   9.972  1.00 15.00      A    C  
ATOM   3601  CG  GLU A 372     -49.654  23.467   9.940  1.00 15.00      A    C  
ATOM   3602  CD  GLU A 372     -49.942  24.710  10.763  1.00 15.00      A    C  
ATOM   3603  OE1 GLU A 372     -50.433  25.704  10.187  1.00 15.00      A    O  
ATOM   3604  OE2 GLU A 372     -49.685  24.688  11.986  1.00 15.00      A    O  
ATOM   3605  C   GLU A 372     -51.710  20.198   9.507  1.00 15.00      A    C  
ATOM   3606  O   GLU A 372     -51.500  19.176  10.157  1.00 15.00      A    O  
ATOM   3607  N   THR A 373     -52.916  20.510   9.051  1.00 15.00      A    N  
ATOM   3608  HN  THR A 373     -53.039  21.341   8.546  1.00 15.00      A    H  
ATOM   3609  CA  THR A 373     -54.067  19.657   9.314  1.00 15.00      A    C  
ATOM   3610  CB  THR A 373     -55.245  20.517   9.837  1.00 15.00      A    C  
ATOM   3611  OG1 THR A 373     -55.656  21.447   8.826  1.00 15.00      A    O  
ATOM   3612  HG1 THR A 373     -56.551  21.236   8.540  1.00 15.00      A    H  
ATOM   3613  CG2 THR A 373     -56.432  19.667  10.273  1.00 15.00      A    C  
ATOM   3614  C   THR A 373     -54.497  18.874   8.067  1.00 15.00      A    C  
ATOM   3615  O   THR A 373     -55.244  17.897   8.161  1.00 15.00      A    O  
ATOM   3616  N   PHE A 374     -53.992  19.281   6.909  1.00 15.00      A    N  
ATOM   3617  HN  PHE A 374     -53.352  20.021   6.902  1.00 15.00      A    H  
ATOM   3618  CA  PHE A 374     -54.352  18.641   5.647  1.00 15.00      A    C  
ATOM   3619  CB  PHE A 374     -53.975  19.532   4.459  1.00 15.00      A    C  
ATOM   3620  CG  PHE A 374     -55.075  20.423   3.955  1.00 15.00      A    C  
ATOM   3621  CD1 PHE A 374     -55.240  21.701   4.462  1.00 15.00      A    C  
ATOM   3622  CD2 PHE A 374     -55.933  19.987   2.960  1.00 15.00      A    C  
ATOM   3623  CE1 PHE A 374     -56.241  22.527   3.986  1.00 15.00      A    C  
ATOM   3624  CE2 PHE A 374     -56.937  20.806   2.481  1.00 15.00      A    C  
ATOM   3625  CZ  PHE A 374     -57.091  22.079   2.994  1.00 15.00      A    C  
ATOM   3626  C   PHE A 374     -53.724  17.257   5.485  1.00 15.00      A    C  
ATOM   3627  O   PHE A 374     -54.368  16.238   5.730  1.00 15.00      A    O  
ATOM   3628  N   LEU A 375     -52.461  17.223   5.090  1.00 15.00      A    N  
ATOM   3629  HN  LEU A 375     -51.976  18.066   4.946  1.00 15.00      A    H  
ATOM   3630  CA  LEU A 375     -51.782  15.959   4.853  1.00 15.00      A    C  
ATOM   3631  CB  LEU A 375     -50.807  16.062   3.676  1.00 15.00      A    C  
ATOM   3632  CG  LEU A 375     -51.432  16.024   2.271  1.00 15.00      A    C  
ATOM   3633  CD1 LEU A 375     -52.427  14.880   2.142  1.00 15.00      A    C  
ATOM   3634  CD2 LEU A 375     -52.077  17.352   1.907  1.00 15.00      A    C  
ATOM   3635  C   LEU A 375     -51.133  15.355   6.097  1.00 15.00      A    C  
ATOM   3636  O   LEU A 375     -50.862  14.154   6.123  1.00 15.00      A    O  
ATOM   3637  N   GLN A 376     -50.884  16.168   7.122  1.00 15.00      A    N  
ATOM   3638  HN  GLN A 376     -51.088  17.125   7.045  1.00 15.00      A    H  
ATOM   3639  CA  GLN A 376     -50.274  15.660   8.349  1.00 15.00      A    C  
ATOM   3640  CB  GLN A 376     -49.854  16.787   9.299  1.00 15.00      A    C  
ATOM   3641  CG  GLN A 376     -49.308  16.301  10.638  1.00 15.00      A    C  
ATOM   3642  CD  GLN A 376     -47.942  15.644  10.521  1.00 15.00      A    C  
ATOM   3643  OE1 GLN A 376     -46.915  16.259  10.800  1.00 15.00      A    O  
ATOM   3644  NE2 GLN A 376     -47.920  14.385  10.103  1.00 15.00      A    N  
ATOM   3645 HE21 GLN A 376     -48.776  13.951   9.897  1.00 15.00      A    H  
ATOM   3646 HE22 GLN A 376     -47.049  13.947  10.002  1.00 15.00      A    H  
ATOM   3647  C   GLN A 376     -51.189  14.662   9.058  1.00 15.00      A    C  
ATOM   3648  O   GLN A 376     -50.713  13.669   9.621  1.00 15.00      A    O  
ATOM   3649  N   ARG A 377     -52.500  14.924   9.041  1.00 15.00      A    N  
ATOM   3650  HN  ARG A 377     -52.825  15.734   8.595  1.00 15.00      A    H  
ATOM   3651  CA  ARG A 377     -53.455  14.022   9.674  1.00 15.00      A    C  
ATOM   3652  CB  ARG A 377     -54.869  14.601   9.673  1.00 15.00      A    C  
ATOM   3653  CG  ARG A 377     -55.146  15.561  10.815  1.00 15.00      A    C  
ATOM   3654  CD  ARG A 377     -56.641  15.783  10.997  1.00 15.00      A    C  
ATOM   3655  NE  ARG A 377     -57.273  14.733  11.806  1.00 15.00      A    N  
ATOM   3656  HE  ARG A 377     -56.680  14.157  12.335  1.00 15.00      A    H  
ATOM   3657  CZ  ARG A 377     -58.591  14.525  11.855  1.00 15.00      A    C  
ATOM   3658  NH1 ARG A 377     -59.408  15.277  11.128  1.00 15.00      A    N  
ATOM   3659 HH11 ARG A 377     -60.438  15.120  11.160  1.00 15.00      A    H  
ATOM   3660 HH12 ARG A 377     -59.022  16.032  10.524  1.00 15.00      A    H  
ATOM   3661  NH2 ARG A 377     -59.094  13.576  12.644  1.00 15.00      A    N  
ATOM   3662 HH21 ARG A 377     -58.463  12.994  13.235  1.00 15.00      A    H  
ATOM   3663 HH22 ARG A 377     -60.124  13.415  12.680  1.00 15.00      A    H  
ATOM   3664  C   ARG A 377     -53.440  12.681   8.969  1.00 15.00      A    C  
ATOM   3665  O   ARG A 377     -53.315  11.637   9.612  1.00 15.00      A    O  
ATOM   3666  N   ARG A 378     -53.531  12.720   7.640  1.00 15.00      A    N  
ATOM   3667  HN  ARG A 378     -53.621  13.585   7.190  1.00 15.00      A    H  
ATOM   3668  CA  ARG A 378     -53.505  11.506   6.839  1.00 15.00      A    C  
ATOM   3669  CB  ARG A 378     -54.172  11.706   5.483  1.00 15.00      A    C  
ATOM   3670  CG  ARG A 378     -55.174  10.612   5.155  1.00 15.00      A    C  
ATOM   3671  CD  ARG A 378     -55.517  10.598   3.682  1.00 15.00      A    C  
ATOM   3672  NE  ARG A 378     -56.411   9.492   3.341  1.00 15.00      A    N  
ATOM   3673  HE  ARG A 378     -56.960   9.116   4.072  1.00 15.00      A    H  
ATOM   3674  CZ  ARG A 378     -56.500   8.957   2.126  1.00 15.00      A    C  
ATOM   3675  NH1 ARG A 378     -55.731   9.410   1.141  1.00 15.00      A    N  
ATOM   3676 HH11 ARG A 378     -55.793   8.992   0.189  1.00 15.00      A    H  
ATOM   3677 HH12 ARG A 378     -55.061  10.187   1.319  1.00 15.00      A    H  
ATOM   3678  NH2 ARG A 378     -57.365   7.975   1.897  1.00 15.00      A    N  
ATOM   3679 HH21 ARG A 378     -57.437   7.549   0.951  1.00 15.00      A    H  
ATOM   3680 HH22 ARG A 378     -57.978   7.629   2.668  1.00 15.00      A    H  
ATOM   3681  C   ARG A 378     -52.071  11.003   6.688  1.00 15.00      A    C  
ATOM   3682  O   ARG A 378     -51.560  10.792   5.580  1.00 15.00      A    O  
ATOM   3683  N   LEU A 379     -51.436  10.846   7.835  1.00 15.00      A    N  
ATOM   3684  HN  LEU A 379     -51.929  11.046   8.661  1.00 15.00      A    H  
ATOM   3685  CA  LEU A 379     -50.069  10.383   7.945  1.00 15.00      A    C  
ATOM   3686  CB  LEU A 379     -49.105  11.542   7.670  1.00 15.00      A    C  
ATOM   3687  CG  LEU A 379     -47.634  11.184   7.451  1.00 15.00      A    C  
ATOM   3688  CD1 LEU A 379     -47.480  10.231   6.276  1.00 15.00      A    C  
ATOM   3689  CD2 LEU A 379     -46.807  12.444   7.230  1.00 15.00      A    C  
ATOM   3690  C   LEU A 379     -49.879   9.860   9.362  1.00 15.00      A    C  
ATOM   3691  O   LEU A 379     -49.461   8.726   9.574  1.00 15.00      A    O  
ATOM   3692  N   ARG A 380     -50.236  10.689  10.339  1.00 15.00      A    N  
ATOM   3693  HN  ARG A 380     -50.569  11.586  10.111  1.00 15.00      A    H  
ATOM   3694  CA  ARG A 380     -50.129  10.297  11.738  1.00 15.00      A    C  
ATOM   3695  CB  ARG A 380     -50.125  11.524  12.662  1.00 15.00      A    C  
ATOM   3696  CG  ARG A 380     -50.081  11.189  14.152  1.00 15.00      A    C  
ATOM   3697  CD  ARG A 380     -50.181  12.436  15.017  1.00 15.00      A    C  
ATOM   3698  NE  ARG A 380     -48.923  13.180  15.050  1.00 15.00      A    N  
ATOM   3699  HE  ARG A 380     -48.115  12.709  14.748  1.00 15.00      A    H  
ATOM   3700  CZ  ARG A 380     -48.811  14.439  15.468  1.00 15.00      A    C  
ATOM   3701  NH1 ARG A 380     -49.881  15.103  15.899  1.00 15.00      A    N  
ATOM   3702 HH11 ARG A 380     -50.813  14.641  15.910  1.00 15.00      A    H  
ATOM   3703 HH12 ARG A 380     -49.791  16.090  16.225  1.00 15.00      A    H  
ATOM   3704  NH2 ARG A 380     -47.622  15.032  15.461  1.00 15.00      A    N  
ATOM   3705 HH21 ARG A 380     -46.779  14.514  15.128  1.00 15.00      A    H  
ATOM   3706 HH22 ARG A 380     -47.523  16.018  15.785  1.00 15.00      A    H  
ATOM   3707  C   ARG A 380     -51.270   9.353  12.111  1.00 15.00      A    C  
ATOM   3708  O   ARG A 380     -51.198   8.640  13.109  1.00 15.00      A    O  
ATOM   3709  N   GLY A 381     -52.309   9.332  11.287  1.00 15.00      A    N  
ATOM   3710  HN  GLY A 381     -52.305   9.900  10.487  1.00 15.00      A    H  
ATOM   3711  CA  GLY A 381     -53.451   8.483  11.564  1.00 15.00      A    C  
ATOM   3712  C   GLY A 381     -53.508   7.214  10.730  1.00 15.00      A    C  
ATOM   3713  O   GLY A 381     -53.924   6.170  11.226  1.00 15.00      A    O  
ATOM   3714  N   ASP A 382     -53.100   7.298   9.471  1.00 15.00      A    N  
ATOM   3715  HN  ASP A 382     -52.801   8.163   9.120  1.00 15.00      A    H  
ATOM   3716  CA  ASP A 382     -53.147   6.145   8.571  1.00 15.00      A    C  
ATOM   3717  CB  ASP A 382     -53.498   6.570   7.133  1.00 15.00      A    C  
ATOM   3718  CG  ASP A 382     -54.390   7.800   7.047  1.00 15.00      A    C  
ATOM   3719  OD1 ASP A 382     -55.441   7.740   6.367  1.00 15.00      A    O  
ATOM   3720  OD2 ASP A 382     -54.024   8.842   7.634  1.00 15.00      A    O  
ATOM   3721  C   ASP A 382     -51.844   5.350   8.562  1.00 15.00      A    C  
ATOM   3722  O   ASP A 382     -51.858   4.167   8.246  1.00 15.00      A    O  
ATOM   3723  N   TRP A 383     -50.732   6.007   8.928  1.00 15.00      A    N  
ATOM   3724  HN  TRP A 383     -50.809   6.945   9.186  1.00 15.00      A    H  
ATOM   3725  CA  TRP A 383     -49.398   5.372   8.951  1.00 15.00      A    C  
ATOM   3726  CB  TRP A 383     -49.080   4.635  10.269  1.00 15.00      A    C  
ATOM   3727  CG  TRP A 383     -50.271   4.174  11.056  1.00 15.00      A    C  
ATOM   3728  CD1 TRP A 383     -51.083   4.938  11.842  1.00 15.00      A    C  
ATOM   3729  CD2 TRP A 383     -50.774   2.839  11.144  1.00 15.00      A    C  
ATOM   3730  NE1 TRP A 383     -52.070   4.164  12.400  1.00 15.00      A    N  
ATOM   3731  HE1 TRP A 383     -52.780   4.487  12.993  1.00 15.00      A    H  
ATOM   3732  CE2 TRP A 383     -51.904   2.871  11.983  1.00 15.00      A    C  
ATOM   3733  CE3 TRP A 383     -50.387   1.623  10.576  1.00 15.00      A    C  
ATOM   3734  CZ2 TRP A 383     -52.642   1.729  12.282  1.00 15.00      A    C  
ATOM   3735  CZ3 TRP A 383     -51.118   0.492  10.872  1.00 15.00      A    C  
ATOM   3736  CH2 TRP A 383     -52.238   0.553  11.711  1.00 15.00      A    C  
ATOM   3737  C   TRP A 383     -49.134   4.499   7.716  1.00 15.00      A    C  
ATOM   3738  O   TRP A 383     -49.342   3.286   7.734  1.00 15.00      A    O  
ATOM   3739  N   PRO A 384     -48.639   5.116   6.636  1.00 15.00      A    N  
ATOM   3740  CA  PRO A 384     -48.376   4.439   5.369  1.00 15.00      A    C  
ATOM   3741  CB  PRO A 384     -48.232   5.591   4.362  1.00 15.00      A    C  
ATOM   3742  CG  PRO A 384     -48.526   6.840   5.129  1.00 15.00      A    C  
ATOM   3743  CD  PRO A 384     -48.266   6.526   6.567  1.00 15.00      A    C  
ATOM   3744  C   PRO A 384     -47.118   3.574   5.378  1.00 15.00      A    C  
ATOM   3745  O   PRO A 384     -46.057   3.978   4.898  1.00 15.00      A    O  
ATOM   3746  N   ALA A 385     -47.249   2.372   5.908  1.00 15.00      A    N  
ATOM   3747  HN  ALA A 385     -48.122   2.109   6.287  1.00 15.00      A    H  
ATOM   3748  CA  ALA A 385     -46.136   1.434   5.953  1.00 15.00      A    C  
ATOM   3749  CB  ALA A 385     -46.010   0.825   7.340  1.00 15.00      A    C  
ATOM   3750  C   ALA A 385     -46.355   0.348   4.904  1.00 15.00      A    C  
ATOM   3751  O   ALA A 385     -45.717  -0.710   4.922  1.00 15.00      A    O  
ATOM   3752  N   GLU A 386     -47.277   0.626   3.992  1.00 15.00      A    N  
ATOM   3753  HN  GLU A 386     -47.760   1.478   4.058  1.00 15.00      A    H  
ATOM   3754  CA  GLU A 386     -47.635  -0.297   2.921  1.00 15.00      A    C  
ATOM   3755  CB  GLU A 386     -49.018   0.057   2.361  1.00 15.00      A    C  
ATOM   3756  CG  GLU A 386     -50.188  -0.564   3.124  1.00 15.00      A    C  
ATOM   3757  CD  GLU A 386     -49.912  -0.740   4.609  1.00 15.00      A    C  
ATOM   3758  OE1 GLU A 386     -49.705   0.279   5.303  1.00 15.00      A    O  
ATOM   3759  OE2 GLU A 386     -49.874  -1.903   5.077  1.00 15.00      A    O  
ATOM   3760  C   GLU A 386     -46.588  -0.318   1.809  1.00 15.00      A    C  
ATOM   3761  O   GLU A 386     -46.658  -1.137   0.892  1.00 15.00      A    O  
ATOM   3762  N   VAL A 387     -45.607   0.576   1.904  1.00 15.00      A    N  
ATOM   3763  HN  VAL A 387     -45.606   1.207   2.654  1.00 15.00      A    H  
ATOM   3764  CA  VAL A 387     -44.539   0.645   0.912  1.00 15.00      A    C  
ATOM   3765  CB  VAL A 387     -43.626   1.872   1.137  1.00 15.00      A    C  
ATOM   3766  CG1 VAL A 387     -42.631   2.023  -0.004  1.00 15.00      A    C  
ATOM   3767  CG2 VAL A 387     -44.454   3.139   1.288  1.00 15.00      A    C  
ATOM   3768  C   VAL A 387     -43.705  -0.630   0.980  1.00 15.00      A    C  
ATOM   3769  O   VAL A 387     -43.150  -1.089  -0.020  1.00 15.00      A    O  
ATOM   3770  N   GLY A 388     -43.653  -1.211   2.177  1.00 15.00      A    N  
ATOM   3771  HN  GLY A 388     -44.129  -0.798   2.929  1.00 15.00      A    H  
ATOM   3772  CA  GLY A 388     -42.912  -2.439   2.382  1.00 15.00      A    C  
ATOM   3773  C   GLY A 388     -43.539  -3.595   1.632  1.00 15.00      A    C  
ATOM   3774  O   GLY A 388     -42.849  -4.521   1.207  1.00 15.00      A    O  
ATOM   3775  N   ASN A 389     -44.854  -3.530   1.457  1.00 15.00      A    N  
ATOM   3776  HN  ASN A 389     -45.347  -2.762   1.814  1.00 15.00      A    H  
ATOM   3777  CA  ASN A 389     -45.580  -4.567   0.739  1.00 15.00      A    C  
ATOM   3778  CB  ASN A 389     -47.090  -4.417   0.939  1.00 15.00      A    C  
ATOM   3779  CG  ASN A 389     -47.555  -4.946   2.282  1.00 15.00      A    C  
ATOM   3780  OD1 ASN A 389     -47.450  -4.262   3.304  1.00 15.00      A    O  
ATOM   3781  ND2 ASN A 389     -48.073  -6.166   2.293  1.00 15.00      A    N  
ATOM   3782 HD21 ASN A 389     -48.126  -6.654   1.444  1.00 15.00      A    H  
ATOM   3783 HD22 ASN A 389     -48.386  -6.528   3.146  1.00 15.00      A    H  
ATOM   3784  C   ASN A 389     -45.228  -4.515  -0.739  1.00 15.00      A    C  
ATOM   3785  O   ASN A 389     -45.151  -5.544  -1.407  1.00 15.00      A    O  
ATOM   3786  N   ARG A 390     -44.997  -3.307  -1.247  1.00 15.00      A    N  
ATOM   3787  HN  ARG A 390     -45.074  -2.518  -0.669  1.00 15.00      A    H  
ATOM   3788  CA  ARG A 390     -44.629  -3.141  -2.645  1.00 15.00      A    C  
ATOM   3789  CB  ARG A 390     -44.925  -1.730  -3.155  1.00 15.00      A    C  
ATOM   3790  CG  ARG A 390     -45.092  -1.672  -4.667  1.00 15.00      A    C  
ATOM   3791  CD  ARG A 390     -45.123  -0.246  -5.198  1.00 15.00      A    C  
ATOM   3792  NE  ARG A 390     -46.020   0.633  -4.445  1.00 15.00      A    N  
ATOM   3793  HE  ARG A 390     -45.595   1.332  -3.882  1.00 15.00      A    H  
ATOM   3794  CZ  ARG A 390     -47.352   0.558  -4.445  1.00 15.00      A    C  
ATOM   3795  NH1 ARG A 390     -47.988  -0.366  -5.162  1.00 15.00      A    N  
ATOM   3796 HH11 ARG A 390     -49.028  -0.411  -5.152  1.00 15.00      A    H  
ATOM   3797 HH12 ARG A 390     -47.448  -1.052  -5.724  1.00 15.00      A    H  
ATOM   3798  NH2 ARG A 390     -48.043   1.442  -3.744  1.00 15.00      A    N  
ATOM   3799 HH21 ARG A 390     -49.079   1.415  -3.724  1.00 15.00      A    H  
ATOM   3800 HH22 ARG A 390     -47.525   2.183  -3.191  1.00 15.00      A    H  
ATOM   3801  C   ARG A 390     -43.156  -3.477  -2.837  1.00 15.00      A    C  
ATOM   3802  O   ARG A 390     -42.742  -3.916  -3.908  1.00 15.00      A    O  
ATOM   3803  N   PHE A 391     -42.371  -3.267  -1.784  1.00 15.00      A    N  
ATOM   3804  HN  PHE A 391     -42.760  -2.889  -0.966  1.00 15.00      A    H  
ATOM   3805  CA  PHE A 391     -40.946  -3.567  -1.817  1.00 15.00      A    C  
ATOM   3806  CB  PHE A 391     -40.270  -3.090  -0.524  1.00 15.00      A    C  
ATOM   3807  CG  PHE A 391     -38.796  -3.377  -0.446  1.00 15.00      A    C  
ATOM   3808  CD1 PHE A 391     -37.907  -2.773  -1.321  1.00 15.00      A    C  
ATOM   3809  CD2 PHE A 391     -38.301  -4.250   0.509  1.00 15.00      A    C  
ATOM   3810  CE1 PHE A 391     -36.552  -3.036  -1.245  1.00 15.00      A    C  
ATOM   3811  CE2 PHE A 391     -36.948  -4.517   0.591  1.00 15.00      A    C  
ATOM   3812  CZ  PHE A 391     -36.072  -3.909  -0.287  1.00 15.00      A    C  
ATOM   3813  C   PHE A 391     -40.734  -5.066  -2.021  1.00 15.00      A    C  
ATOM   3814  O   PHE A 391     -39.785  -5.486  -2.686  1.00 15.00      A    O  
ATOM   3815  N   ALA A 392     -41.639  -5.866  -1.461  1.00 15.00      A    N  
ATOM   3816  HN  ALA A 392     -42.370  -5.472  -0.939  1.00 15.00      A    H  
ATOM   3817  CA  ALA A 392     -41.568  -7.315  -1.599  1.00 15.00      A    C  
ATOM   3818  CB  ALA A 392     -42.630  -7.987  -0.741  1.00 15.00      A    C  
ATOM   3819  C   ALA A 392     -41.730  -7.707  -3.064  1.00 15.00      A    C  
ATOM   3820  O   ALA A 392     -41.086  -8.642  -3.542  1.00 15.00      A    O  
ATOM   3821  N   ASN A 393     -42.574  -6.956  -3.774  1.00 15.00      A    N  
ATOM   3822  HN  ASN A 393     -43.045  -6.224  -3.326  1.00 15.00      A    H  
ATOM   3823  CA  ASN A 393     -42.826  -7.195  -5.194  1.00 15.00      A    C  
ATOM   3824  CB  ASN A 393     -43.847  -6.186  -5.743  1.00 15.00      A    C  
ATOM   3825  CG  ASN A 393     -45.280  -6.688  -5.708  1.00 15.00      A    C  
ATOM   3826  OD1 ASN A 393     -45.632  -7.547  -4.909  1.00 15.00      A    O  
ATOM   3827  ND2 ASN A 393     -46.122  -6.143  -6.580  1.00 15.00      A    N  
ATOM   3828 HD21 ASN A 393     -45.779  -5.459  -7.190  1.00 15.00      A    H  
ATOM   3829 HD22 ASN A 393     -47.056  -6.444  -6.568  1.00 15.00      A    H  
ATOM   3830  C   ASN A 393     -41.534  -7.095  -5.995  1.00 15.00      A    C  
ATOM   3831  O   ASN A 393     -41.360  -7.781  -7.004  1.00 15.00      A    O  
ATOM   3832  N   TRP A 394     -40.627  -6.237  -5.543  1.00 15.00      A    N  
ATOM   3833  HN  TRP A 394     -40.820  -5.716  -4.732  1.00 15.00      A    H  
ATOM   3834  CA  TRP A 394     -39.350  -6.060  -6.214  1.00 15.00      A    C  
ATOM   3835  CB  TRP A 394     -38.683  -4.750  -5.798  1.00 15.00      A    C  
ATOM   3836  CG  TRP A 394     -38.683  -3.729  -6.891  1.00 15.00      A    C  
ATOM   3837  CD1 TRP A 394     -39.547  -2.684  -7.038  1.00 15.00      A    C  
ATOM   3838  CD2 TRP A 394     -37.780  -3.665  -8.000  1.00 15.00      A    C  
ATOM   3839  NE1 TRP A 394     -39.239  -1.974  -8.171  1.00 15.00      A    N  
ATOM   3840  HE1 TRP A 394     -39.717  -1.178  -8.492  1.00 15.00      A    H  
ATOM   3841  CE2 TRP A 394     -38.156  -2.556  -8.780  1.00 15.00      A    C  
ATOM   3842  CE3 TRP A 394     -36.688  -4.438  -8.410  1.00 15.00      A    C  
ATOM   3843  CZ2 TRP A 394     -37.479  -2.201  -9.945  1.00 15.00      A    C  
ATOM   3844  CZ3 TRP A 394     -36.018  -4.084  -9.565  1.00 15.00      A    C  
ATOM   3845  CH2 TRP A 394     -36.416  -2.975 -10.320  1.00 15.00      A    C  
ATOM   3846  C   TRP A 394     -38.433  -7.243  -5.943  1.00 15.00      A    C  
ATOM   3847  O   TRP A 394     -37.783  -7.758  -6.852  1.00 15.00      A    O  
ATOM   3848  N   LEU A 395     -38.406  -7.687  -4.692  1.00 15.00      A    N  
ATOM   3849  HN  LEU A 395     -38.949  -7.234  -4.010  1.00 15.00      A    H  
ATOM   3850  CA  LEU A 395     -37.586  -8.827  -4.304  1.00 15.00      A    C  
ATOM   3851  CB  LEU A 395     -37.575  -8.993  -2.783  1.00 15.00      A    C  
ATOM   3852  CG  LEU A 395     -36.881  -7.880  -1.994  1.00 15.00      A    C  
ATOM   3853  CD1 LEU A 395     -37.186  -8.002  -0.511  1.00 15.00      A    C  
ATOM   3854  CD2 LEU A 395     -35.378  -7.906  -2.235  1.00 15.00      A    C  
ATOM   3855  C   LEU A 395     -38.094 -10.096  -4.979  1.00 15.00      A    C  
ATOM   3856  O   LEU A 395     -37.342 -11.043  -5.201  1.00 15.00      A    O  
ATOM   3857  N   ASN A 396     -39.379 -10.094  -5.321  1.00 15.00      A    N  
ATOM   3858  HN  ASN A 396     -39.929  -9.310  -5.100  1.00 15.00      A    H  
ATOM   3859  CA  ASN A 396     -40.003 -11.228  -5.994  1.00 15.00      A    C  
ATOM   3860  CB  ASN A 396     -41.532 -11.129  -5.929  1.00 15.00      A    C  
ATOM   3861  CG  ASN A 396     -42.110 -11.451  -4.563  1.00 15.00      A    C  
ATOM   3862  OD1 ASN A 396     -43.124 -10.887  -4.160  1.00 15.00      A    O  
ATOM   3863  ND2 ASN A 396     -41.481 -12.366  -3.842  1.00 15.00      A    N  
ATOM   3864 HD21 ASN A 396     -40.683 -12.787  -4.220  1.00 15.00      A    H  
ATOM   3865 HD22 ASN A 396     -41.841 -12.582  -2.957  1.00 15.00      A    H  
ATOM   3866  C   ASN A 396     -39.558 -11.299  -7.451  1.00 15.00      A    C  
ATOM   3867  O   ASN A 396     -39.774 -12.300  -8.128  1.00 15.00      A    O  
ATOM   3868  N   ARG A 397     -38.939 -10.226  -7.926  1.00 15.00      A    N  
ATOM   3869  HN  ARG A 397     -38.794  -9.456  -7.334  1.00 15.00      A    H  
ATOM   3870  CA  ARG A 397     -38.457 -10.163  -9.299  1.00 15.00      A    C  
ATOM   3871  CB  ARG A 397     -38.880  -8.846  -9.953  1.00 15.00      A    C  
ATOM   3872  CG  ARG A 397     -40.343  -8.808 -10.355  1.00 15.00      A    C  
ATOM   3873  CD  ARG A 397     -40.934  -7.416 -10.192  1.00 15.00      A    C  
ATOM   3874  NE  ARG A 397     -42.285  -7.334 -10.753  1.00 15.00      A    N  
ATOM   3875  HE  ARG A 397     -42.364  -7.006 -11.675  1.00 15.00      A    H  
ATOM   3876  CZ  ARG A 397     -43.395  -7.669 -10.088  1.00 15.00      A    C  
ATOM   3877  NH1 ARG A 397     -43.323  -8.100  -8.833  1.00 15.00      A    N  
ATOM   3878 HH11 ARG A 397     -42.392  -8.177  -8.353  1.00 15.00      A    H  
ATOM   3879 HH12 ARG A 397     -44.188  -8.364  -8.314  1.00 15.00      A    H  
ATOM   3880  NH2 ARG A 397     -44.580  -7.577 -10.685  1.00 15.00      A    N  
ATOM   3881 HH21 ARG A 397     -44.647  -7.245 -11.671  1.00 15.00      A    H  
ATOM   3882 HH22 ARG A 397     -45.448  -7.838 -10.171  1.00 15.00      A    H  
ATOM   3883  C   ARG A 397     -36.944 -10.321  -9.343  1.00 15.00      A    C  
ATOM   3884  O   ARG A 397     -36.330 -10.273 -10.407  1.00 15.00      A    O  
ATOM   3885  N   ALA A 398     -36.350 -10.515  -8.173  1.00 15.00      A    N  
ATOM   3886  HN  ALA A 398     -36.896 -10.544  -7.358  1.00 15.00      A    H  
ATOM   3887  CA  ALA A 398     -34.908 -10.693  -8.067  1.00 15.00      A    C  
ATOM   3888  CB  ALA A 398     -34.381 -10.023  -6.808  1.00 15.00      A    C  
ATOM   3889  C   ALA A 398     -34.578 -12.177  -8.062  1.00 15.00      A    C  
ATOM   3890  O   ALA A 398     -33.424 -12.577  -7.914  1.00 15.00      A    O  
ATOM   3891  N   VAL A 399     -35.614 -12.985  -8.226  1.00 15.00      A    N  
ATOM   3892  HN  VAL A 399     -36.502 -12.594  -8.356  1.00 15.00      A    H  
ATOM   3893  CA  VAL A 399     -35.478 -14.429  -8.247  1.00 15.00      A    C  
ATOM   3894  CB  VAL A 399     -36.033 -15.078  -6.957  1.00 15.00      A    C  
ATOM   3895  CG1 VAL A 399     -35.137 -14.769  -5.767  1.00 15.00      A    C  
ATOM   3896  CG2 VAL A 399     -37.462 -14.625  -6.686  1.00 15.00      A    C  
ATOM   3897  C   VAL A 399     -36.225 -14.994  -9.446  1.00 15.00      A    C  
ATOM   3898  O   VAL A 399     -37.212 -14.416  -9.898  1.00 15.00      A    O  
ATOM   3899  N   SER A 400     -35.743 -16.103  -9.970  1.00 15.00      A    N  
ATOM   3900  HN  SER A 400     -34.939 -16.506  -9.587  1.00 15.00      A    H  
ATOM   3901  CA  SER A 400     -36.382 -16.737 -11.105  1.00 15.00      A    C  
ATOM   3902  CB  SER A 400     -35.341 -17.496 -11.937  1.00 15.00      A    C  
ATOM   3903  OG  SER A 400     -34.285 -16.639 -12.336  1.00 15.00      A    O  
ATOM   3904  HG  SER A 400     -34.025 -16.850 -13.238  1.00 15.00      A    H  
ATOM   3905  C   SER A 400     -37.460 -17.695 -10.619  1.00 15.00      A    C  
ATOM   3906  O   SER A 400     -37.482 -18.069  -9.444  1.00 15.00      A    O  
ATOM   3907  N   SER A 401     -38.362 -18.076 -11.515  1.00 15.00      A    N  
ATOM   3908  HN  SER A 401     -38.323 -17.710 -12.422  1.00 15.00      A    H  
ATOM   3909  CA  SER A 401     -39.425 -19.012 -11.188  1.00 15.00      A    C  
ATOM   3910  CB  SER A 401     -40.508 -18.921 -12.263  1.00 15.00      A    C  
ATOM   3911  OG  SER A 401     -39.993 -18.284 -13.425  1.00 15.00      A    O  
ATOM   3912  HG  SER A 401     -40.066 -18.881 -14.175  1.00 15.00      A    H  
ATOM   3913  C   SER A 401     -38.844 -20.423 -11.135  1.00 15.00      A    C  
ATOM   3914  O   SER A 401     -39.273 -21.323 -11.862  1.00 15.00      A    O  
ATOM   3915  N   ASP A 402     -37.858 -20.596 -10.270  1.00 15.00      A    N  
ATOM   3916  HN  ASP A 402     -37.586 -19.840  -9.703  1.00 15.00      A    H  
ATOM   3917  CA  ASP A 402     -37.174 -21.866 -10.124  1.00 15.00      A    C  
ATOM   3918  CB  ASP A 402     -35.759 -21.667  -9.582  1.00 15.00      A    C  
ATOM   3919  CG  ASP A 402     -34.843 -22.815  -9.950  1.00 15.00      A    C  
ATOM   3920  OD1 ASP A 402     -35.285 -23.979  -9.841  1.00 15.00      A    O  
ATOM   3921  OD2 ASP A 402     -33.694 -22.553 -10.357  1.00 15.00      A    O  
ATOM   3922  C   ASP A 402     -37.955 -22.828  -9.247  1.00 15.00      A    C  
ATOM   3923  O   ASP A 402     -37.954 -22.723  -8.017  1.00 15.00      A    O  
ATOM   3924  N   SER A 403     -38.623 -23.766  -9.897  1.00 15.00      A    N  
ATOM   3925  HN  SER A 403     -38.593 -23.773 -10.876  1.00 15.00      A    H  
ATOM   3926  CA  SER A 403     -39.417 -24.770  -9.213  1.00 15.00      A    C  
ATOM   3927  CB  SER A 403     -40.153 -25.634 -10.239  1.00 15.00      A    C  
ATOM   3928  OG  SER A 403     -40.767 -24.822 -11.228  1.00 15.00      A    O  
ATOM   3929  HG  SER A 403     -40.304 -24.922 -12.063  1.00 15.00      A    H  
ATOM   3930  C   SER A 403     -38.557 -25.641  -8.295  1.00 15.00      A    C  
ATOM   3931  O   SER A 403     -39.078 -26.308  -7.402  1.00 15.00      A    O  
ATOM   3932  N   GLN A 404     -37.238 -25.610  -8.500  1.00 15.00      A    N  
ATOM   3933  HN  GLN A 404     -36.871 -25.026  -9.211  1.00 15.00      A    H  
ATOM   3934  CA  GLN A 404     -36.316 -26.398  -7.687  1.00 15.00      A    C  
ATOM   3935  CB  GLN A 404     -34.938 -26.488  -8.347  1.00 15.00      A    C  
ATOM   3936  CG  GLN A 404     -34.540 -27.897  -8.751  1.00 15.00      A    C  
ATOM   3937  CD  GLN A 404     -33.873 -27.955 -10.110  1.00 15.00      A    C  
ATOM   3938  OE1 GLN A 404     -32.653 -27.878 -10.222  1.00 15.00      A    O  
ATOM   3939  NE2 GLN A 404     -34.678 -28.096 -11.150  1.00 15.00      A    N  
ATOM   3940 HE21 GLN A 404     -35.640 -28.153 -10.984  1.00 15.00      A    H  
ATOM   3941 HE22 GLN A 404     -34.277 -28.130 -12.041  1.00 15.00      A    H  
ATOM   3942  C   GLN A 404     -36.198 -25.821  -6.281  1.00 15.00      A    C  
ATOM   3943  O   GLN A 404     -35.760 -26.500  -5.354  1.00 15.00      A    O  
ATOM   3944  N   ILE A 405     -36.563 -24.555  -6.132  1.00 15.00      A    N  
ATOM   3945  HN  ILE A 405     -36.854 -24.041  -6.918  1.00 15.00      A    H  
ATOM   3946  CA  ILE A 405     -36.522 -23.910  -4.828  1.00 15.00      A    C  
ATOM   3947  CB  ILE A 405     -35.869 -22.493  -4.864  1.00 15.00      A    C  
ATOM   3948  CG1 ILE A 405     -34.975 -22.309  -6.096  1.00 15.00      A    C  
ATOM   3949  CG2 ILE A 405     -36.889 -21.364  -4.756  1.00 15.00      A    C  
ATOM   3950  CD1 ILE A 405     -33.653 -23.040  -6.016  1.00 15.00      A    C  
ATOM   3951  C   ILE A 405     -37.932 -23.853  -4.245  1.00 15.00      A    C  
ATOM   3952  O   ILE A 405     -38.131 -24.062  -3.049  1.00 15.00      A    O  
ATOM   3953  N   LEU A 406     -38.909 -23.619  -5.123  1.00 15.00      A    N  
ATOM   3954  HN  LEU A 406     -38.675 -23.503  -6.066  1.00 15.00      A    H  
ATOM   3955  CA  LEU A 406     -40.312 -23.523  -4.728  1.00 15.00      A    C  
ATOM   3956  CB  LEU A 406     -41.168 -22.981  -5.877  1.00 15.00      A    C  
ATOM   3957  CG  LEU A 406     -41.276 -21.458  -5.982  1.00 15.00      A    C  
ATOM   3958  CD1 LEU A 406     -40.334 -20.915  -7.044  1.00 15.00      A    C  
ATOM   3959  CD2 LEU A 406     -42.712 -21.043  -6.265  1.00 15.00      A    C  
ATOM   3960  C   LEU A 406     -40.868 -24.859  -4.248  1.00 15.00      A    C  
ATOM   3961  O   LEU A 406     -41.474 -24.939  -3.179  1.00 15.00      A    O  
ATOM   3962  N   GLY A 407     -40.657 -25.908  -5.033  1.00 15.00      A    N  
ATOM   3963  HN  GLY A 407     -40.150 -25.794  -5.868  1.00 15.00      A    H  
ATOM   3964  CA  GLY A 407     -41.150 -27.223  -4.664  1.00 15.00      A    C  
ATOM   3965  C   GLY A 407     -40.226 -27.913  -3.682  1.00 15.00      A    C  
ATOM   3966  O   GLY A 407     -39.890 -29.085  -3.847  1.00 15.00      A    O  
ATOM   3967  N   SER A 408     -39.810 -27.174  -2.663  1.00 15.00      A    N  
ATOM   3968  HN  SER A 408     -40.132 -26.246  -2.590  1.00 15.00      A    H  
ATOM   3969  CA  SER A 408     -38.910 -27.682  -1.643  1.00 15.00      A    C  
ATOM   3970  CB  SER A 408     -37.474 -27.693  -2.186  1.00 15.00      A    C  
ATOM   3971  OG  SER A 408     -37.319 -28.645  -3.225  1.00 15.00      A    O  
ATOM   3972  HG  SER A 408     -38.194 -28.921  -3.539  1.00 15.00      A    H  
ATOM   3973  C   SER A 408     -38.984 -26.783  -0.408  1.00 15.00      A    C  
ATOM   3974  O   SER A 408     -39.481 -25.660  -0.487  1.00 15.00      A    O  
ATOM   3975  N   PRO A 409     -38.499 -27.263   0.758  1.00 15.00      A    N  
ATOM   3976  CA  PRO A 409     -38.497 -26.476   2.004  1.00 15.00      A    C  
ATOM   3977  CB  PRO A 409     -37.906 -27.441   3.043  1.00 15.00      A    C  
ATOM   3978  CG  PRO A 409     -38.070 -28.797   2.447  1.00 15.00      A    C  
ATOM   3979  CD  PRO A 409     -37.949 -28.614   0.964  1.00 15.00      A    C  
ATOM   3980  C   PRO A 409     -37.615 -25.230   1.883  1.00 15.00      A    C  
ATOM   3981  O   PRO A 409     -37.613 -24.362   2.756  1.00 15.00      A    O  
ATOM   3982  N   GLU A 410     -36.878 -25.156   0.782  1.00 15.00      A    N  
ATOM   3983  HN  GLU A 410     -36.938 -25.878   0.133  1.00 15.00      A    H  
ATOM   3984  CA  GLU A 410     -35.991 -24.040   0.499  1.00 15.00      A    C  
ATOM   3985  CB  GLU A 410     -35.226 -24.329  -0.800  1.00 15.00      A    C  
ATOM   3986  CG  GLU A 410     -33.845 -23.703  -0.885  1.00 15.00      A    C  
ATOM   3987  CD  GLU A 410     -33.829 -22.423  -1.696  1.00 15.00      A    C  
ATOM   3988  OE1 GLU A 410     -32.942 -22.282  -2.555  1.00 15.00      A    O  
ATOM   3989  OE2 GLU A 410     -34.696 -21.559  -1.463  1.00 15.00      A    O  
ATOM   3990  C   GLU A 410     -36.795 -22.746   0.366  1.00 15.00      A    C  
ATOM   3991  O   GLU A 410     -36.409 -21.703   0.907  1.00 15.00      A    O  
ATOM   3992  N   ALA A 411     -37.921 -22.826  -0.342  1.00 15.00      A    N  
ATOM   3993  HN  ALA A 411     -38.175 -23.686  -0.747  1.00 15.00      A    H  
ATOM   3994  CA  ALA A 411     -38.784 -21.669  -0.540  1.00 15.00      A    C  
ATOM   3995  CB  ALA A 411     -39.885 -21.983  -1.541  1.00 15.00      A    C  
ATOM   3996  C   ALA A 411     -39.391 -21.248   0.785  1.00 15.00      A    C  
ATOM   3997  O   ALA A 411     -39.588 -20.062   1.041  1.00 15.00      A    O  
ATOM   3998  N   ALA A 412     -39.665 -22.233   1.631  1.00 15.00      A    N  
ATOM   3999  HN  ALA A 412     -39.478 -23.157   1.361  1.00 15.00      A    H  
ATOM   4000  CA  ALA A 412     -40.237 -21.981   2.944  1.00 15.00      A    C  
ATOM   4001  CB  ALA A 412     -40.548 -23.294   3.648  1.00 15.00      A    C  
ATOM   4002  C   ALA A 412     -39.279 -21.135   3.775  1.00 15.00      A    C  
ATOM   4003  O   ALA A 412     -39.695 -20.211   4.478  1.00 15.00      A    O  
ATOM   4004  N   GLN A 413     -37.987 -21.442   3.671  1.00 15.00      A    N  
ATOM   4005  HN  GLN A 413     -37.717 -22.188   3.093  1.00 15.00      A    H  
ATOM   4006  CA  GLN A 413     -36.969 -20.698   4.398  1.00 15.00      A    C  
ATOM   4007  CB  GLN A 413     -35.627 -21.434   4.383  1.00 15.00      A    C  
ATOM   4008  CG  GLN A 413     -34.707 -21.062   5.537  1.00 15.00      A    C  
ATOM   4009  CD  GLN A 413     -33.395 -21.822   5.521  1.00 15.00      A    C  
ATOM   4010  OE1 GLN A 413     -33.311 -22.934   5.003  1.00 15.00      A    O  
ATOM   4011  NE2 GLN A 413     -32.359 -21.228   6.093  1.00 15.00      A    N  
ATOM   4012 HE21 GLN A 413     -32.493 -20.342   6.489  1.00 15.00      A    H  
ATOM   4013 HE22 GLN A 413     -31.502 -21.702   6.101  1.00 15.00      A    H  
ATOM   4014  C   GLN A 413     -36.824 -19.303   3.800  1.00 15.00      A    C  
ATOM   4015  O   GLN A 413     -36.391 -18.369   4.469  1.00 15.00      A    O  
ATOM   4016  N   TRP A 414     -37.201 -19.174   2.533  1.00 15.00      A    N  
ATOM   4017  HN  TRP A 414     -37.536 -19.962   2.052  1.00 15.00      A    H  
ATOM   4018  CA  TRP A 414     -37.140 -17.897   1.841  1.00 15.00      A    C  
ATOM   4019  CB  TRP A 414     -37.302 -18.106   0.330  1.00 15.00      A    C  
ATOM   4020  CG  TRP A 414     -37.221 -16.849  -0.483  1.00 15.00      A    C  
ATOM   4021  CD1 TRP A 414     -36.217 -15.926  -0.472  1.00 15.00      A    C  
ATOM   4022  CD2 TRP A 414     -38.185 -16.383  -1.434  1.00 15.00      A    C  
ATOM   4023  NE1 TRP A 414     -36.493 -14.916  -1.359  1.00 15.00      A    N  
ATOM   4024  HE1 TRP A 414     -35.921 -14.137  -1.532  1.00 15.00      A    H  
ATOM   4025  CE2 TRP A 414     -37.698 -15.170  -1.960  1.00 15.00      A    C  
ATOM   4026  CE3 TRP A 414     -39.414 -16.871  -1.890  1.00 15.00      A    C  
ATOM   4027  CZ2 TRP A 414     -38.394 -14.443  -2.922  1.00 15.00      A    C  
ATOM   4028  CZ3 TRP A 414     -40.103 -16.146  -2.844  1.00 15.00      A    C  
ATOM   4029  CH2 TRP A 414     -39.592 -14.945  -3.348  1.00 15.00      A    C  
ATOM   4030  C   TRP A 414     -38.229 -16.982   2.378  1.00 15.00      A    C  
ATOM   4031  O   TRP A 414     -38.004 -15.796   2.612  1.00 15.00      A    O  
ATOM   4032  N   SER A 415     -39.405 -17.553   2.594  1.00 15.00      A    N  
ATOM   4033  HN  SER A 415     -39.525 -18.505   2.377  1.00 15.00      A    H  
ATOM   4034  CA  SER A 415     -40.529 -16.806   3.120  1.00 15.00      A    C  
ATOM   4035  CB  SER A 415     -41.787 -17.674   3.100  1.00 15.00      A    C  
ATOM   4036  OG  SER A 415     -41.900 -18.364   1.866  1.00 15.00      A    O  
ATOM   4037  HG  SER A 415     -41.797 -17.743   1.140  1.00 15.00      A    H  
ATOM   4038  C   SER A 415     -40.246 -16.308   4.536  1.00 15.00      A    C  
ATOM   4039  O   SER A 415     -40.597 -15.180   4.875  1.00 15.00      A    O  
ATOM   4040  N   GLN A 416     -39.594 -17.137   5.354  1.00 15.00      A    N  
ATOM   4041  HN  GLN A 416     -39.321 -18.022   5.026  1.00 15.00      A    H  
ATOM   4042  CA  GLN A 416     -39.287 -16.756   6.732  1.00 15.00      A    C  
ATOM   4043  CB  GLN A 416     -38.889 -17.960   7.606  1.00 15.00      A    C  
ATOM   4044  CG  GLN A 416     -37.587 -18.652   7.224  1.00 15.00      A    C  
ATOM   4045  CD  GLN A 416     -36.361 -18.061   7.905  1.00 15.00      A    C  
ATOM   4046  OE1 GLN A 416     -36.427 -17.591   9.039  1.00 15.00      A    O  
ATOM   4047  NE2 GLN A 416     -35.237 -18.061   7.201  1.00 15.00      A    N  
ATOM   4048 HE21 GLN A 416     -35.258 -18.433   6.291  1.00 15.00      A    H  
ATOM   4049 HE22 GLN A 416     -34.430 -17.696   7.616  1.00 15.00      A    H  
ATOM   4050  C   GLN A 416     -38.265 -15.622   6.812  1.00 15.00      A    C  
ATOM   4051  O   GLN A 416     -38.443 -14.676   7.576  1.00 15.00      A    O  
ATOM   4052  N   GLU A 417     -37.202 -15.701   6.016  1.00 15.00      A    N  
ATOM   4053  HN  GLU A 417     -37.100 -16.471   5.415  1.00 15.00      A    H  
ATOM   4054  CA  GLU A 417     -36.188 -14.658   6.031  1.00 15.00      A    C  
ATOM   4055  CB  GLU A 417     -34.885 -15.096   5.348  1.00 15.00      A    C  
ATOM   4056  CG  GLU A 417     -35.041 -15.669   3.952  1.00 15.00      A    C  
ATOM   4057  CD  GLU A 417     -33.862 -16.533   3.549  1.00 15.00      A    C  
ATOM   4058  OE1 GLU A 417     -33.290 -17.215   4.425  1.00 15.00      A    O  
ATOM   4059  OE2 GLU A 417     -33.524 -16.561   2.348  1.00 15.00      A    O  
ATOM   4060  C   GLU A 417     -36.735 -13.362   5.450  1.00 15.00      A    C  
ATOM   4061  O   GLU A 417     -36.449 -12.276   5.950  1.00 15.00      A    O  
ATOM   4062  N   LEU A 418     -37.556 -13.495   4.420  1.00 15.00      A    N  
ATOM   4063  HN  LEU A 418     -37.756 -14.394   4.081  1.00 15.00      A    H  
ATOM   4064  CA  LEU A 418     -38.162 -12.348   3.769  1.00 15.00      A    C  
ATOM   4065  CB  LEU A 418     -38.908 -12.801   2.511  1.00 15.00      A    C  
ATOM   4066  CG  LEU A 418     -38.476 -12.162   1.189  1.00 15.00      A    C  
ATOM   4067  CD1 LEU A 418     -38.889 -10.700   1.140  1.00 15.00      A    C  
ATOM   4068  CD2 LEU A 418     -36.977 -12.309   0.979  1.00 15.00      A    C  
ATOM   4069  C   LEU A 418     -39.125 -11.641   4.716  1.00 15.00      A    C  
ATOM   4070  O   LEU A 418     -39.087 -10.420   4.855  1.00 15.00      A    O  
ATOM   4071  N   SER A 419     -39.975 -12.420   5.381  1.00 15.00      A    N  
ATOM   4072  HN  SER A 419     -39.937 -13.392   5.248  1.00 15.00      A    H  
ATOM   4073  CA  SER A 419     -40.956 -11.865   6.307  1.00 15.00      A    C  
ATOM   4074  CB  SER A 419     -42.010 -12.907   6.701  1.00 15.00      A    C  
ATOM   4075  OG  SER A 419     -41.407 -14.124   7.099  1.00 15.00      A    O  
ATOM   4076  HG  SER A 419     -41.239 -14.668   6.318  1.00 15.00      A    H  
ATOM   4077  C   SER A 419     -40.292 -11.265   7.540  1.00 15.00      A    C  
ATOM   4078  O   SER A 419     -40.682 -10.189   7.995  1.00 15.00      A    O  
ATOM   4079  N   LYS A 420     -39.289 -11.960   8.076  1.00 15.00      A    N  
ATOM   4080  HN  LYS A 420     -39.050 -12.829   7.685  1.00 15.00      A    H  
ATOM   4081  CA  LYS A 420     -38.569 -11.485   9.253  1.00 15.00      A    C  
ATOM   4082  CB  LYS A 420     -37.513 -12.498   9.735  1.00 15.00      A    C  
ATOM   4083  CG  LYS A 420     -36.140 -12.424   9.074  1.00 15.00      A    C  
ATOM   4084  CD  LYS A 420     -35.247 -13.547   9.584  1.00 15.00      A    C  
ATOM   4085  CE  LYS A 420     -33.793 -13.362   9.181  1.00 15.00      A    C  
ATOM   4086  NZ  LYS A 420     -33.588 -13.481   7.716  1.00 15.00      A    N  
ATOM   4087  HZ1 LYS A 420     -34.178 -14.239   7.328  1.00 15.00      A    H  
ATOM   4088  HZ2 LYS A 420     -32.593 -13.689   7.508  1.00 15.00      A    H  
ATOM   4089  HZ3 LYS A 420     -33.844 -12.577   7.246  1.00 15.00      A    H  
ATOM   4090  C   LYS A 420     -37.977 -10.097   9.027  1.00 15.00      A    C  
ATOM   4091  O   LYS A 420     -38.076  -9.222   9.888  1.00 15.00      A    O  
ATOM   4092  N   GLU A 421     -37.403  -9.891   7.849  1.00 15.00      A    N  
ATOM   4093  HN  GLU A 421     -37.383 -10.620   7.191  1.00 15.00      A    H  
ATOM   4094  CA  GLU A 421     -36.807  -8.608   7.509  1.00 15.00      A    C  
ATOM   4095  CB  GLU A 421     -35.805  -8.744   6.365  1.00 15.00      A    C  
ATOM   4096  CG  GLU A 421     -34.362  -8.885   6.812  1.00 15.00      A    C  
ATOM   4097  CD  GLU A 421     -33.679 -10.050   6.144  1.00 15.00      A    C  
ATOM   4098  OE1 GLU A 421     -33.243  -9.900   4.987  1.00 15.00      A    O  
ATOM   4099  OE2 GLU A 421     -33.589 -11.125   6.781  1.00 15.00      A    O  
ATOM   4100  C   GLU A 421     -37.882  -7.607   7.133  1.00 15.00      A    C  
ATOM   4101  O   GLU A 421     -37.738  -6.412   7.376  1.00 15.00      A    O  
ATOM   4102  N   LEU A 422     -38.963  -8.100   6.538  1.00 15.00      A    N  
ATOM   4103  HN  LEU A 422     -39.015  -9.065   6.355  1.00 15.00      A    H  
ATOM   4104  CA  LEU A 422     -40.068  -7.239   6.141  1.00 15.00      A    C  
ATOM   4105  CB  LEU A 422     -41.071  -7.998   5.266  1.00 15.00      A    C  
ATOM   4106  CG  LEU A 422     -41.360  -7.398   3.885  1.00 15.00      A    C  
ATOM   4107  CD1 LEU A 422     -40.136  -7.491   2.985  1.00 15.00      A    C  
ATOM   4108  CD2 LEU A 422     -42.554  -8.084   3.241  1.00 15.00      A    C  
ATOM   4109  C   LEU A 422     -40.758  -6.679   7.379  1.00 15.00      A    C  
ATOM   4110  O   LEU A 422     -41.275  -5.565   7.365  1.00 15.00      A    O  
ATOM   4111  N   THR A 423     -40.749  -7.460   8.454  1.00 15.00      A    N  
ATOM   4112  HN  THR A 423     -40.326  -8.346   8.399  1.00 15.00      A    H  
ATOM   4113  CA  THR A 423     -41.358  -7.039   9.707  1.00 15.00      A    C  
ATOM   4114  CB  THR A 423     -41.399  -8.189  10.735  1.00 15.00      A    C  
ATOM   4115  OG1 THR A 423     -42.025  -9.334  10.141  1.00 15.00      A    O  
ATOM   4116  HG1 THR A 423     -41.548  -9.584   9.341  1.00 15.00      A    H  
ATOM   4117  CG2 THR A 423     -42.188  -7.776  11.970  1.00 15.00      A    C  
ATOM   4118  C   THR A 423     -40.592  -5.856  10.289  1.00 15.00      A    C  
ATOM   4119  O   THR A 423     -41.181  -4.832  10.631  1.00 15.00      A    O  
ATOM   4120  N   MET A 424     -39.269  -5.983  10.355  1.00 15.00      A    N  
ATOM   4121  HN  MET A 424     -38.848  -6.814  10.049  1.00 15.00      A    H  
ATOM   4122  CA  MET A 424     -38.437  -4.908  10.882  1.00 15.00      A    C  
ATOM   4123  CB  MET A 424     -37.017  -5.387  11.198  1.00 15.00      A    C  
ATOM   4124  CG  MET A 424     -36.208  -5.825   9.991  1.00 15.00      A    C  
ATOM   4125  SD  MET A 424     -34.644  -6.598  10.449  1.00 15.00      A    S  
ATOM   4126  CE  MET A 424     -35.228  -7.998  11.403  1.00 15.00      A    C  
ATOM   4127  C   MET A 424     -38.427  -3.717   9.927  1.00 15.00      A    C  
ATOM   4128  O   MET A 424     -38.081  -2.604  10.302  1.00 15.00      A    O  
ATOM   4129  N   PHE A 425     -38.825  -3.961   8.686  1.00 15.00      A    N  
ATOM   4130  HN  PHE A 425     -39.071  -4.876   8.434  1.00 15.00      A    H  
ATOM   4131  CA  PHE A 425     -38.897  -2.907   7.687  1.00 15.00      A    C  
ATOM   4132  CB  PHE A 425     -38.876  -3.514   6.280  1.00 15.00      A    C  
ATOM   4133  CG  PHE A 425     -38.834  -2.504   5.169  1.00 15.00      A    C  
ATOM   4134  CD1 PHE A 425     -37.849  -1.531   5.137  1.00 15.00      A    C  
ATOM   4135  CD2 PHE A 425     -39.771  -2.534   4.151  1.00 15.00      A    C  
ATOM   4136  CE1 PHE A 425     -37.803  -0.605   4.114  1.00 15.00      A    C  
ATOM   4137  CE2 PHE A 425     -39.731  -1.609   3.125  1.00 15.00      A    C  
ATOM   4138  CZ  PHE A 425     -38.744  -0.645   3.105  1.00 15.00      A    C  
ATOM   4139  C   PHE A 425     -40.183  -2.120   7.899  1.00 15.00      A    C  
ATOM   4140  O   PHE A 425     -40.295  -0.957   7.522  1.00 15.00      A    O  
ATOM   4141  N   LYS A 426     -41.144  -2.779   8.529  1.00 15.00      A    N  
ATOM   4142  HN  LYS A 426     -40.972  -3.701   8.811  1.00 15.00      A    H  
ATOM   4143  CA  LYS A 426     -42.439  -2.193   8.823  1.00 15.00      A    C  
ATOM   4144  CB  LYS A 426     -43.460  -3.310   9.049  1.00 15.00      A    C  
ATOM   4145  CG  LYS A 426     -44.197  -3.767   7.801  1.00 15.00      A    C  
ATOM   4146  CD  LYS A 426     -45.414  -2.894   7.553  1.00 15.00      A    C  
ATOM   4147  CE  LYS A 426     -46.403  -3.548   6.600  1.00 15.00      A    C  
ATOM   4148  NZ  LYS A 426     -47.457  -2.587   6.176  1.00 15.00      A    N  
ATOM   4149  HZ1 LYS A 426     -48.120  -3.040   5.510  1.00 15.00      A    H  
ATOM   4150  HZ2 LYS A 426     -47.023  -1.768   5.705  1.00 15.00      A    H  
ATOM   4151  HZ3 LYS A 426     -47.993  -2.250   7.000  1.00 15.00      A    H  
ATOM   4152  C   LYS A 426     -42.372  -1.314  10.065  1.00 15.00      A    C  
ATOM   4153  O   LYS A 426     -42.986  -0.250  10.112  1.00 15.00      A    O  
ATOM   4154  N   GLU A 427     -41.633  -1.766  11.075  1.00 15.00      A    N  
ATOM   4155  HN  GLU A 427     -41.171  -2.627  10.985  1.00 15.00      A    H  
ATOM   4156  CA  GLU A 427     -41.502  -1.012  12.316  1.00 15.00      A    C  
ATOM   4157  CB  GLU A 427     -40.927  -1.870  13.445  1.00 15.00      A    C  
ATOM   4158  CG  GLU A 427     -39.607  -2.542  13.115  1.00 15.00      A    C  
ATOM   4159  CD  GLU A 427     -39.299  -3.710  14.026  1.00 15.00      A    C  
ATOM   4160  OE1 GLU A 427     -38.134  -3.838  14.448  1.00 15.00      A    O  
ATOM   4161  OE2 GLU A 427     -40.222  -4.501  14.309  1.00 15.00      A    O  
ATOM   4162  C   GLU A 427     -40.697   0.269  12.107  1.00 15.00      A    C  
ATOM   4163  O   GLU A 427     -41.025   1.312  12.669  1.00 15.00      A    O  
ATOM   4164  N   ILE A 428     -39.660   0.196  11.271  1.00 15.00      A    N  
ATOM   4165  HN  ILE A 428     -39.434  -0.666  10.860  1.00 15.00      A    H  
ATOM   4166  CA  ILE A 428     -38.840   1.372  10.973  1.00 15.00      A    C  
ATOM   4167  CB  ILE A 428     -37.484   0.991  10.324  1.00 15.00      A    C  
ATOM   4168  CG1 ILE A 428     -36.746  -0.019  11.212  1.00 15.00      A    C  
ATOM   4169  CG2 ILE A 428     -36.609   2.222  10.113  1.00 15.00      A    C  
ATOM   4170  CD1 ILE A 428     -35.435  -0.512  10.633  1.00 15.00      A    C  
ATOM   4171  C   ILE A 428     -39.638   2.338  10.080  1.00 15.00      A    C  
ATOM   4172  O   ILE A 428     -39.204   3.440   9.762  1.00 15.00      A    O  
ATOM   4173  N   LEU A 429     -40.828   1.899   9.690  1.00 15.00      A    N  
ATOM   4174  HN  LEU A 429     -41.116   1.004   9.967  1.00 15.00      A    H  
ATOM   4175  CA  LEU A 429     -41.725   2.703   8.877  1.00 15.00      A    C  
ATOM   4176  CB  LEU A 429     -42.054   1.992   7.562  1.00 15.00      A    C  
ATOM   4177  CG  LEU A 429     -40.950   1.985   6.502  1.00 15.00      A    C  
ATOM   4178  CD1 LEU A 429     -41.408   1.239   5.258  1.00 15.00      A    C  
ATOM   4179  CD2 LEU A 429     -40.534   3.404   6.153  1.00 15.00      A    C  
ATOM   4180  C   LEU A 429     -42.997   2.970   9.670  1.00 15.00      A    C  
ATOM   4181  O   LEU A 429     -44.081   3.113   9.114  1.00 15.00      A    O  
ATOM   4182  N   GLU A 430     -42.842   3.010  10.985  1.00 15.00      A    N  
ATOM   4183  HN  GLU A 430     -41.946   2.872  11.358  1.00 15.00      A    H  
ATOM   4184  CA  GLU A 430     -43.954   3.254  11.892  1.00 15.00      A    C  
ATOM   4185  CB  GLU A 430     -44.247   1.991  12.708  1.00 15.00      A    C  
ATOM   4186  CG  GLU A 430     -45.707   1.806  13.096  1.00 15.00      A    C  
ATOM   4187  CD  GLU A 430     -46.025   2.348  14.475  1.00 15.00      A    C  
ATOM   4188  OE1 GLU A 430     -45.218   2.135  15.399  1.00 15.00      A    O  
ATOM   4189  OE2 GLU A 430     -47.086   2.991  14.631  1.00 15.00      A    O  
ATOM   4190  C   GLU A 430     -43.605   4.419  12.809  1.00 15.00      A    C  
ATOM   4191  O   GLU A 430     -44.454   5.254  13.138  1.00 15.00      A    O  
ATOM   4192  N   ASP A 431     -42.328   4.491  13.177  1.00 15.00      A    N  
ATOM   4193  HN  ASP A 431     -41.701   3.809  12.854  1.00 15.00      A    H  
ATOM   4194  CA  ASP A 431     -41.820   5.551  14.044  1.00 15.00      A    C  
ATOM   4195  CB  ASP A 431     -40.510   5.128  14.729  1.00 15.00      A    C  
ATOM   4196  CG  ASP A 431     -39.376   4.810  13.761  1.00 15.00      A    C  
ATOM   4197  OD1 ASP A 431     -39.556   4.992  12.539  1.00 15.00      A    O  
ATOM   4198  OD2 ASP A 431     -38.305   4.369  14.228  1.00 15.00      A    O  
ATOM   4199  C   ASP A 431     -41.616   6.840  13.256  1.00 15.00      A    C  
ATOM   4200  O   ASP A 431     -41.219   7.865  13.804  1.00 15.00      A    O  
ATOM   4201  N   GLU A 432     -41.908   6.768  11.959  1.00 15.00      A    N  
ATOM   4202  HN  GLU A 432     -42.200   5.906  11.597  1.00 15.00      A    H  
ATOM   4203  CA  GLU A 432     -41.777   7.902  11.046  1.00 15.00      A    C  
ATOM   4204  CB  GLU A 432     -42.213   7.494   9.637  1.00 15.00      A    C  
ATOM   4205  CG  GLU A 432     -43.512   6.701   9.601  1.00 15.00      A    C  
ATOM   4206  CD  GLU A 432     -44.439   7.132   8.486  1.00 15.00      A    C  
ATOM   4207  OE1 GLU A 432     -44.356   6.554   7.386  1.00 15.00      A    O  
ATOM   4208  OE2 GLU A 432     -45.268   8.040   8.723  1.00 15.00      A    O  
ATOM   4209  C   GLU A 432     -42.579   9.120  11.509  1.00 15.00      A    C  
ATOM   4210  O   GLU A 432     -42.301  10.248  11.107  1.00 15.00      A    O  
ATOM   4211  N   ARG A 433     -43.567   8.889  12.369  1.00 15.00      A    N  
ATOM   4212  HN  ARG A 433     -43.724   7.974  12.678  1.00 15.00      A    H  
ATOM   4213  CA  ARG A 433     -44.400   9.971  12.883  1.00 15.00      A    C  
ATOM   4214  CB  ARG A 433     -45.805   9.468  13.219  1.00 15.00      A    C  
ATOM   4215  CG  ARG A 433     -46.799   9.537  12.069  1.00 15.00      A    C  
ATOM   4216  CD  ARG A 433     -46.842   8.244  11.262  1.00 15.00      A    C  
ATOM   4217  NE  ARG A 433     -46.642   7.056  12.094  1.00 15.00      A    N  
ATOM   4218  HE  ARG A 433     -45.740   6.662  12.095  1.00 15.00      A    H  
ATOM   4219  CZ  ARG A 433     -47.594   6.450  12.806  1.00 15.00      A    C  
ATOM   4220  NH1 ARG A 433     -48.839   6.913  12.815  1.00 15.00      A    N  
ATOM   4221 HH11 ARG A 433     -49.092   7.748  12.252  1.00 15.00      A    H  
ATOM   4222 HH12 ARG A 433     -49.574   6.428  13.375  1.00 15.00      A    H  
ATOM   4223  NH2 ARG A 433     -47.282   5.389  13.527  1.00 15.00      A    N  
ATOM   4224 HH21 ARG A 433     -48.004   4.890  14.093  1.00 15.00      A    H  
ATOM   4225 HH22 ARG A 433     -46.299   5.028  13.530  1.00 15.00      A    H  
ATOM   4226  C   ARG A 433     -43.761  10.613  14.114  1.00 15.00      A    C  
ATOM   4227  O   ARG A 433     -44.376  11.451  14.780  1.00 15.00      A    O  
ATOM   4228  N   ASP A 434     -42.534  10.201  14.403  1.00 15.00      A    N  
ATOM   4229  HN  ASP A 434     -42.107   9.531  13.822  1.00 15.00      A    H  
ATOM   4230  CA  ASP A 434     -41.775  10.714  15.542  1.00 15.00      A    C  
ATOM   4231  CB  ASP A 434     -41.745   9.688  16.678  1.00 15.00      A    C  
ATOM   4232  CG  ASP A 434     -40.881  10.137  17.845  1.00 15.00      A    C  
ATOM   4233  OD1 ASP A 434     -41.442  10.638  18.840  1.00 15.00      A    O  
ATOM   4234  OD2 ASP A 434     -39.641   9.989  17.767  1.00 15.00      A    O  
ATOM   4235  C   ASP A 434     -40.349  11.040  15.112  1.00 15.00      A    C  
ATOM   4236  O   ASP A 434     -40.083  11.266  13.925  1.00 15.00      A    O  
ATOM   4237  N   MET B   1      23.386  20.047 -26.347  1.00 15.00      B    N  
ATOM   4238  HN  MET B   1      22.816  20.720 -25.917  1.00 15.00      B    H  
ATOM   4239  CA  MET B   1      24.315  19.283 -25.521  1.00 15.00      B    C  
ATOM   4240  CB  MET B   1      25.751  19.757 -25.747  1.00 15.00      B    C  
ATOM   4241  CG  MET B   1      26.254  19.553 -27.165  1.00 15.00      B    C  
ATOM   4242  SD  MET B   1      27.955  20.110 -27.385  1.00 15.00      B    S  
ATOM   4243  CE  MET B   1      28.171  19.829 -29.141  1.00 15.00      B    C  
ATOM   4244  C   MET B   1      23.952  19.409 -24.047  1.00 15.00      B    C  
ATOM   4245  O   MET B   1      23.598  20.490 -23.576  1.00 15.00      B    O  
ATOM   4246  N   THR B   2      24.038  18.302 -23.327  1.00 15.00      B    N  
ATOM   4247  HN  THR B   2      24.331  17.473 -23.758  1.00 15.00      B    H  
ATOM   4248  CA  THR B   2      23.717  18.282 -21.911  1.00 15.00      B    C  
ATOM   4249  CB  THR B   2      23.065  16.943 -21.517  1.00 15.00      B    C  
ATOM   4250  OG1 THR B   2      22.305  16.440 -22.630  1.00 15.00      B    O  
ATOM   4251  HG1 THR B   2      21.573  17.032 -22.813  1.00 15.00      B    H  
ATOM   4252  CG2 THR B   2      22.142  17.130 -20.323  1.00 15.00      B    C  
ATOM   4253  C   THR B   2      24.979  18.502 -21.075  1.00 15.00      B    C  
ATOM   4254  O   THR B   2      25.818  17.610 -20.954  1.00 15.00      B    O  
ATOM   4255  N   THR B   3      25.112  19.698 -20.522  1.00 15.00      B    N  
ATOM   4256  HN  THR B   3      24.416  20.374 -20.671  1.00 15.00      B    H  
ATOM   4257  CA  THR B   3      26.261  20.047 -19.703  1.00 15.00      B    C  
ATOM   4258  CB  THR B   3      26.340  21.576 -19.529  1.00 15.00      B    C  
ATOM   4259  OG1 THR B   3      25.658  22.207 -20.628  1.00 15.00      B    O  
ATOM   4260  HG1 THR B   3      26.228  22.214 -21.400  1.00 15.00      B    H  
ATOM   4261  CG2 THR B   3      27.789  22.040 -19.503  1.00 15.00      B    C  
ATOM   4262  C   THR B   3      26.173  19.377 -18.331  1.00 15.00      B    C  
ATOM   4263  O   THR B   3      25.255  19.642 -17.558  1.00 15.00      B    O  
ATOM   4264  N   PHE B   4      27.128  18.500 -18.044  1.00 15.00      B    N  
ATOM   4265  HN  PHE B   4      27.828  18.324 -18.705  1.00 15.00      B    H  
ATOM   4266  CA  PHE B   4      27.162  17.792 -16.770  1.00 15.00      B    C  
ATOM   4267  CB  PHE B   4      27.693  16.368 -16.952  1.00 15.00      B    C  
ATOM   4268  CG  PHE B   4      26.706  15.431 -17.587  1.00 15.00      B    C  
ATOM   4269  CD1 PHE B   4      25.730  14.814 -16.823  1.00 15.00      B    C  
ATOM   4270  CD2 PHE B   4      26.752  15.168 -18.946  1.00 15.00      B    C  
ATOM   4271  CE1 PHE B   4      24.818  13.952 -17.399  1.00 15.00      B    C  
ATOM   4272  CE2 PHE B   4      25.842  14.306 -19.530  1.00 15.00      B    C  
ATOM   4273  CZ  PHE B   4      24.873  13.698 -18.755  1.00 15.00      B    C  
ATOM   4274  C   PHE B   4      28.001  18.548 -15.747  1.00 15.00      B    C  
ATOM   4275  O   PHE B   4      29.213  18.367 -15.665  1.00 15.00      B    O  
ATOM   4276  N   THR B   5      27.344  19.413 -14.993  1.00 15.00      B    N  
ATOM   4277  HN  THR B   5      26.383  19.537 -15.139  1.00 15.00      B    H  
ATOM   4278  CA  THR B   5      28.001  20.214 -13.974  1.00 15.00      B    C  
ATOM   4279  CB  THR B   5      27.046  21.316 -13.489  1.00 15.00      B    C  
ATOM   4280  OG1 THR B   5      26.207  21.716 -14.585  1.00 15.00      B    O  
ATOM   4281  HG1 THR B   5      25.583  22.381 -14.288  1.00 15.00      B    H  
ATOM   4282  CG2 THR B   5      27.831  22.521 -12.991  1.00 15.00      B    C  
ATOM   4283  C   THR B   5      28.448  19.366 -12.778  1.00 15.00      B    C  
ATOM   4284  O   THR B   5      27.627  18.915 -11.975  1.00 15.00      B    O  
ATOM   4285  N   SER B   6      29.753  19.141 -12.674  1.00 15.00      B    N  
ATOM   4286  HN  SER B   6      30.357  19.494 -13.362  1.00 15.00      B    H  
ATOM   4287  CA  SER B   6      30.314  18.361 -11.578  1.00 15.00      B    C  
ATOM   4288  CB  SER B   6      31.572  17.629 -12.057  1.00 15.00      B    C  
ATOM   4289  OG  SER B   6      32.285  18.408 -13.009  1.00 15.00      B    O  
ATOM   4290  HG  SER B   6      32.997  17.872 -13.398  1.00 15.00      B    H  
ATOM   4291  C   SER B   6      30.632  19.258 -10.377  1.00 15.00      B    C  
ATOM   4292  O   SER B   6      31.619  20.002 -10.385  1.00 15.00      B    O  
ATOM   4293  N   ILE B   7      29.791  19.186  -9.349  1.00 15.00      B    N  
ATOM   4294  HN  ILE B   7      29.037  18.560  -9.391  1.00 15.00      B    H  
ATOM   4295  CA  ILE B   7      29.974  20.000  -8.151  1.00 15.00      B    C  
ATOM   4296  CB  ILE B   7      28.693  20.779  -7.779  1.00 15.00      B    C  
ATOM   4297  CG1 ILE B   7      28.195  21.594  -8.977  1.00 15.00      B    C  
ATOM   4298  CG2 ILE B   7      28.950  21.691  -6.583  1.00 15.00      B    C  
ATOM   4299  CD1 ILE B   7      26.889  22.319  -8.731  1.00 15.00      B    C  
ATOM   4300  C   ILE B   7      30.410  19.151  -6.962  1.00 15.00      B    C  
ATOM   4301  O   ILE B   7      29.665  18.292  -6.489  1.00 15.00      B    O  
ATOM   4302  N   VAL B   8      31.622  19.397  -6.488  1.00 15.00      B    N  
ATOM   4303  HN  VAL B   8      32.165  20.092  -6.907  1.00 15.00      B    H  
ATOM   4304  CA  VAL B   8      32.159  18.672  -5.349  1.00 15.00      B    C  
ATOM   4305  CB  VAL B   8      33.624  18.248  -5.578  1.00 15.00      B    C  
ATOM   4306  CG1 VAL B   8      34.040  17.208  -4.549  1.00 15.00      B    C  
ATOM   4307  CG2 VAL B   8      33.820  17.715  -6.989  1.00 15.00      B    C  
ATOM   4308  C   VAL B   8      32.080  19.555  -4.112  1.00 15.00      B    C  
ATOM   4309  O   VAL B   8      32.690  20.622  -4.063  1.00 15.00      B    O  
ATOM   4310  N   THR B   9      31.317  19.115  -3.128  1.00 15.00      B    N  
ATOM   4311  HN  THR B   9      30.862  18.255  -3.223  1.00 15.00      B    H  
ATOM   4312  CA  THR B   9      31.148  19.872  -1.899  1.00 15.00      B    C  
ATOM   4313  CB  THR B   9      29.973  20.879  -2.014  1.00 15.00      B    C  
ATOM   4314  OG1 THR B   9      29.589  21.361  -0.718  1.00 15.00      B    O  
ATOM   4315  HG1 THR B   9      28.639  21.536  -0.712  1.00 15.00      B    H  
ATOM   4316  CG2 THR B   9      28.771  20.244  -2.697  1.00 15.00      B    C  
ATOM   4317  C   THR B   9      30.917  18.930  -0.725  1.00 15.00      B    C  
ATOM   4318  O   THR B   9      30.367  17.840  -0.893  1.00 15.00      B    O  
ATOM   4319  N   THR B  10      31.352  19.353   0.452  1.00 15.00      B    N  
ATOM   4320  HN  THR B  10      31.793  20.227   0.514  1.00 15.00      B    H  
ATOM   4321  CA  THR B  10      31.194  18.565   1.662  1.00 15.00      B    C  
ATOM   4322  CB  THR B  10      32.108  19.120   2.765  1.00 15.00      B    C  
ATOM   4323  OG1 THR B  10      32.298  20.528   2.548  1.00 15.00      B    O  
ATOM   4324  HG1 THR B  10      31.725  21.023   3.144  1.00 15.00      B    H  
ATOM   4325  CG2 THR B  10      33.461  18.422   2.734  1.00 15.00      B    C  
ATOM   4326  C   THR B  10      29.746  18.622   2.137  1.00 15.00      B    C  
ATOM   4327  O   THR B  10      29.300  17.793   2.929  1.00 15.00      B    O  
ATOM   4328  N   ASN B  11      29.023  19.611   1.635  1.00 15.00      B    N  
ATOM   4329  HN  ASN B  11      29.436  20.225   0.991  1.00 15.00      B    H  
ATOM   4330  CA  ASN B  11      27.630  19.803   1.992  1.00 15.00      B    C  
ATOM   4331  CB  ASN B  11      27.417  21.200   2.585  1.00 15.00      B    C  
ATOM   4332  CG  ASN B  11      28.048  21.356   3.956  1.00 15.00      B    C  
ATOM   4333  OD1 ASN B  11      29.233  21.656   4.079  1.00 15.00      B    O  
ATOM   4334  ND2 ASN B  11      27.256  21.165   4.997  1.00 15.00      B    N  
ATOM   4335 HD21 ASN B  11      26.319  20.939   4.831  1.00 15.00      B    H  
ATOM   4336 HD22 ASN B  11      27.646  21.253   5.890  1.00 15.00      B    H  
ATOM   4337  C   ASN B  11      26.744  19.618   0.770  1.00 15.00      B    C  
ATOM   4338  O   ASN B  11      26.656  20.507  -0.078  1.00 15.00      B    O  
ATOM   4339  N   PRO B  12      26.119  18.441   0.641  1.00 15.00      B    N  
ATOM   4340  CA  PRO B  12      25.227  18.138  -0.478  1.00 15.00      B    C  
ATOM   4341  CB  PRO B  12      25.151  16.611  -0.453  1.00 15.00      B    C  
ATOM   4342  CG  PRO B  12      25.362  16.242   0.975  1.00 15.00      B    C  
ATOM   4343  CD  PRO B  12      26.246  17.306   1.573  1.00 15.00      B    C  
ATOM   4344  C   PRO B  12      23.841  18.746  -0.274  1.00 15.00      B    C  
ATOM   4345  O   PRO B  12      23.303  18.733   0.837  1.00 15.00      B    O  
ATOM   4346  N   ASP B  13      23.270  19.273  -1.346  1.00 15.00      B    N  
ATOM   4347  HN  ASP B  13      23.742  19.240  -2.210  1.00 15.00      B    H  
ATOM   4348  CA  ASP B  13      21.956  19.896  -1.291  1.00 15.00      B    C  
ATOM   4349  CB  ASP B  13      21.999  21.269  -1.977  1.00 15.00      B    C  
ATOM   4350  CG  ASP B  13      20.886  22.199  -1.529  1.00 15.00      B    C  
ATOM   4351  OD1 ASP B  13      19.798  22.164  -2.146  1.00 15.00      B    O  
ATOM   4352  OD2 ASP B  13      21.096  22.959  -0.563  1.00 15.00      B    O  
ATOM   4353  C   ASP B  13      20.905  18.995  -1.945  1.00 15.00      B    C  
ATOM   4354  O   ASP B  13      21.171  17.827  -2.251  1.00 15.00      B    O  
ATOM   4355  N   PHE B  14      19.712  19.535  -2.150  1.00 15.00      B    N  
ATOM   4356  HN  PHE B  14      19.567  20.482  -1.898  1.00 15.00      B    H  
ATOM   4357  CA  PHE B  14      18.619  18.792  -2.755  1.00 15.00      B    C  
ATOM   4358  CB  PHE B  14      17.585  18.395  -1.694  1.00 15.00      B    C  
ATOM   4359  CG  PHE B  14      18.118  17.503  -0.608  1.00 15.00      B    C  
ATOM   4360  CD1 PHE B  14      18.384  16.167  -0.857  1.00 15.00      B    C  
ATOM   4361  CD2 PHE B  14      18.347  18.000   0.665  1.00 15.00      B    C  
ATOM   4362  CE1 PHE B  14      18.871  15.344   0.140  1.00 15.00      B    C  
ATOM   4363  CE2 PHE B  14      18.833  17.184   1.667  1.00 15.00      B    C  
ATOM   4364  CZ  PHE B  14      19.096  15.853   1.405  1.00 15.00      B    C  
ATOM   4365  C   PHE B  14      17.942  19.629  -3.835  1.00 15.00      B    C  
ATOM   4366  O   PHE B  14      16.846  19.293  -4.292  1.00 15.00      B    O  
ATOM   4367  N   GLY B  15      18.602  20.709  -4.238  1.00 15.00      B    N  
ATOM   4368  HN  GLY B  15      19.469  20.924  -3.822  1.00 15.00      B    H  
ATOM   4369  CA  GLY B  15      18.060  21.595  -5.254  1.00 15.00      B    C  
ATOM   4370  C   GLY B  15      17.867  20.930  -6.605  1.00 15.00      B    C  
ATOM   4371  O   GLY B  15      16.765  20.480  -6.934  1.00 15.00      B    O  
ATOM   4372  N   GLY B  16      18.934  20.842  -7.384  1.00 15.00      B    N  
ATOM   4373  HN  GLY B  16      19.809  21.162  -7.055  1.00 15.00      B    H  
ATOM   4374  CA  GLY B  16      18.840  20.245  -8.700  1.00 15.00      B    C  
ATOM   4375  C   GLY B  16      19.392  18.838  -8.737  1.00 15.00      B    C  
ATOM   4376  O   GLY B  16      19.340  18.120  -7.741  1.00 15.00      B    O  
ATOM   4377  N   PHE B  17      19.904  18.440  -9.891  1.00 15.00      B    N  
ATOM   4378  HN  PHE B  17      19.915  19.062 -10.646  1.00 15.00      B    H  
ATOM   4379  CA  PHE B  17      20.474  17.112 -10.064  1.00 15.00      B    C  
ATOM   4380  CB  PHE B  17      19.768  16.374 -11.212  1.00 15.00      B    C  
ATOM   4381  CG  PHE B  17      20.132  14.919 -11.340  1.00 15.00      B    C  
ATOM   4382  CD1 PHE B  17      20.694  14.433 -12.511  1.00 15.00      B    C  
ATOM   4383  CD2 PHE B  17      19.911  14.037 -10.294  1.00 15.00      B    C  
ATOM   4384  CE1 PHE B  17      21.028  13.098 -12.637  1.00 15.00      B    C  
ATOM   4385  CE2 PHE B  17      20.243  12.700 -10.413  1.00 15.00      B    C  
ATOM   4386  CZ  PHE B  17      20.802  12.229 -11.586  1.00 15.00      B    C  
ATOM   4387  C   PHE B  17      21.971  17.231 -10.332  1.00 15.00      B    C  
ATOM   4388  O   PHE B  17      22.438  17.006 -11.448  1.00 15.00      B    O  
ATOM   4389  N   GLU B  18      22.711  17.622  -9.305  1.00 15.00      B    N  
ATOM   4390  HN  GLU B  18      22.278  17.806  -8.444  1.00 15.00      B    H  
ATOM   4391  CA  GLU B  18      24.151  17.785  -9.423  1.00 15.00      B    C  
ATOM   4392  CB  GLU B  18      24.641  18.943  -8.551  1.00 15.00      B    C  
ATOM   4393  CG  GLU B  18      23.836  20.225  -8.692  1.00 15.00      B    C  
ATOM   4394  CD  GLU B  18      22.960  20.491  -7.485  1.00 15.00      B    C  
ATOM   4395  OE1 GLU B  18      21.732  20.629  -7.658  1.00 15.00      B    O  
ATOM   4396  OE2 GLU B  18      23.501  20.553  -6.364  1.00 15.00      B    O  
ATOM   4397  C   GLU B  18      24.877  16.505  -9.035  1.00 15.00      B    C  
ATOM   4398  O   GLU B  18      24.432  15.765  -8.156  1.00 15.00      B    O  
ATOM   4399  N   PHE B  19      25.992  16.245  -9.699  1.00 15.00      B    N  
ATOM   4400  HN  PHE B  19      26.292  16.869 -10.392  1.00 15.00      B    H  
ATOM   4401  CA  PHE B  19      26.786  15.059  -9.418  1.00 15.00      B    C  
ATOM   4402  CB  PHE B  19      27.493  14.569 -10.685  1.00 15.00      B    C  
ATOM   4403  CG  PHE B  19      26.570  13.935 -11.690  1.00 15.00      B    C  
ATOM   4404  CD1 PHE B  19      26.483  12.558 -11.795  1.00 15.00      B    C  
ATOM   4405  CD2 PHE B  19      25.789  14.716 -12.526  1.00 15.00      B    C  
ATOM   4406  CE1 PHE B  19      25.636  11.969 -12.715  1.00 15.00      B    C  
ATOM   4407  CE2 PHE B  19      24.939  14.135 -13.449  1.00 15.00      B    C  
ATOM   4408  CZ  PHE B  19      24.863  12.760 -13.543  1.00 15.00      B    C  
ATOM   4409  C   PHE B  19      27.796  15.352  -8.313  1.00 15.00      B    C  
ATOM   4410  O   PHE B  19      28.833  15.974  -8.553  1.00 15.00      B    O  
ATOM   4411  N   TYR B  20      27.469  14.920  -7.101  1.00 15.00      B    N  
ATOM   4412  HN  TYR B  20      26.623  14.442  -6.980  1.00 15.00      B    H  
ATOM   4413  CA  TYR B  20      28.330  15.134  -5.945  1.00 15.00      B    C  
ATOM   4414  CB  TYR B  20      27.507  15.117  -4.656  1.00 15.00      B    C  
ATOM   4415  CG  TYR B  20      26.553  16.276  -4.506  1.00 15.00      B    C  
ATOM   4416  CD1 TYR B  20      26.975  17.585  -4.706  1.00 15.00      B    C  
ATOM   4417  CD2 TYR B  20      25.228  16.064  -4.152  1.00 15.00      B    C  
ATOM   4418  CE1 TYR B  20      26.104  18.647  -4.558  1.00 15.00      B    C  
ATOM   4419  CE2 TYR B  20      24.350  17.117  -4.004  1.00 15.00      B    C  
ATOM   4420  CZ  TYR B  20      24.794  18.404  -4.208  1.00 15.00      B    C  
ATOM   4421  OH  TYR B  20      23.924  19.454  -4.049  1.00 15.00      B    O  
ATOM   4422  HH  TYR B  20      23.812  19.918  -4.903  1.00 15.00      B    H  
ATOM   4423  C   TYR B  20      29.425  14.079  -5.857  1.00 15.00      B    C  
ATOM   4424  O   TYR B  20      29.313  12.998  -6.437  1.00 15.00      B    O  
ATOM   4425  N   VAL B  21      30.488  14.407  -5.127  1.00 15.00      B    N  
ATOM   4426  HN  VAL B  21      30.512  15.285  -4.692  1.00 15.00      B    H  
ATOM   4427  CA  VAL B  21      31.617  13.500  -4.937  1.00 15.00      B    C  
ATOM   4428  CB  VAL B  21      32.764  13.754  -5.950  1.00 15.00      B    C  
ATOM   4429  CG1 VAL B  21      33.474  12.453  -6.295  1.00 15.00      B    C  
ATOM   4430  CG2 VAL B  21      32.281  14.461  -7.207  1.00 15.00      B    C  
ATOM   4431  C   VAL B  21      32.187  13.687  -3.535  1.00 15.00      B    C  
ATOM   4432  O   VAL B  21      32.235  14.809  -3.029  1.00 15.00      B    O  
ATOM   4433  N   GLU B  22      32.602  12.594  -2.907  1.00 15.00      B    N  
ATOM   4434  HN  GLU B  22      32.523  11.727  -3.351  1.00 15.00      B    H  
ATOM   4435  CA  GLU B  22      33.182  12.656  -1.570  1.00 15.00      B    C  
ATOM   4436  CB  GLU B  22      33.037  11.317  -0.844  1.00 15.00      B    C  
ATOM   4437  CG  GLU B  22      31.702  11.127  -0.145  1.00 15.00      B    C  
ATOM   4438  CD  GLU B  22      31.861  10.650   1.286  1.00 15.00      B    C  
ATOM   4439  OE1 GLU B  22      31.767  11.482   2.208  1.00 15.00      B    O  
ATOM   4440  OE2 GLU B  22      32.076   9.437   1.493  1.00 15.00      B    O  
ATOM   4441  C   GLU B  22      34.653  13.054  -1.651  1.00 15.00      B    C  
ATOM   4442  O   GLU B  22      35.369  12.626  -2.558  1.00 15.00      B    O  
ATOM   4443  N   ALA B  23      35.095  13.870  -0.705  1.00 15.00      B    N  
ATOM   4444  HN  ALA B  23      34.480  14.156   0.002  1.00 15.00      B    H  
ATOM   4445  CA  ALA B  23      36.476  14.337  -0.676  1.00 15.00      B    C  
ATOM   4446  CB  ALA B  23      36.627  15.490   0.305  1.00 15.00      B    C  
ATOM   4447  C   ALA B  23      37.439  13.207  -0.326  1.00 15.00      B    C  
ATOM   4448  O   ALA B  23      37.195  12.438   0.605  1.00 15.00      B    O  
ATOM   4449  N   GLY B  24      38.528  13.113  -1.085  1.00 15.00      B    N  
ATOM   4450  HN  GLY B  24      38.666  13.765  -1.809  1.00 15.00      B    H  
ATOM   4451  CA  GLY B  24      39.522  12.080  -0.852  1.00 15.00      B    C  
ATOM   4452  C   GLY B  24      38.967  10.679  -1.019  1.00 15.00      B    C  
ATOM   4453  O   GLY B  24      39.407   9.745  -0.347  1.00 15.00      B    O  
ATOM   4454  N   GLN B  25      37.996  10.529  -1.909  1.00 15.00      B    N  
ATOM   4455  HN  GLN B  25      37.687  11.309  -2.418  1.00 15.00      B    H  
ATOM   4456  CA  GLN B  25      37.380   9.234  -2.154  1.00 15.00      B    C  
ATOM   4457  CB  GLN B  25      35.967   9.183  -1.565  1.00 15.00      B    C  
ATOM   4458  CG  GLN B  25      35.929   9.105  -0.046  1.00 15.00      B    C  
ATOM   4459  CD  GLN B  25      36.489   7.801   0.487  1.00 15.00      B    C  
ATOM   4460  OE1 GLN B  25      35.761   6.833   0.682  1.00 15.00      B    O  
ATOM   4461  NE2 GLN B  25      37.792   7.762   0.719  1.00 15.00      B    N  
ATOM   4462 HE21 GLN B  25      38.323   8.573   0.535  1.00 15.00      B    H  
ATOM   4463 HE22 GLN B  25      38.175   6.929   1.061  1.00 15.00      B    H  
ATOM   4464  C   GLN B  25      37.350   8.914  -3.641  1.00 15.00      B    C  
ATOM   4465  O   GLN B  25      37.748   9.732  -4.470  1.00 15.00      B    O  
ATOM   4466  N   GLN B  26      36.876   7.722  -3.967  1.00 15.00      B    N  
ATOM   4467  HN  GLN B  26      36.560   7.126  -3.257  1.00 15.00      B    H  
ATOM   4468  CA  GLN B  26      36.791   7.276  -5.348  1.00 15.00      B    C  
ATOM   4469  CB  GLN B  26      37.453   5.902  -5.495  1.00 15.00      B    C  
ATOM   4470  CG  GLN B  26      38.972   5.928  -5.545  1.00 15.00      B    C  
ATOM   4471  CD  GLN B  26      39.597   4.764  -4.797  1.00 15.00      B    C  
ATOM   4472  OE1 GLN B  26      39.682   3.649  -5.313  1.00 15.00      B    O  
ATOM   4473  NE2 GLN B  26      40.052   5.019  -3.579  1.00 15.00      B    N  
ATOM   4474 HE21 GLN B  26      39.963   5.932  -3.233  1.00 15.00      B    H  
ATOM   4475 HE22 GLN B  26      40.465   4.283  -3.073  1.00 15.00      B    H  
ATOM   4476  C   GLN B  26      35.334   7.181  -5.780  1.00 15.00      B    C  
ATOM   4477  O   GLN B  26      34.546   6.464  -5.163  1.00 15.00      B    O  
ATOM   4478  N   PHE B  27      34.975   7.910  -6.827  1.00 15.00      B    N  
ATOM   4479  HN  PHE B  27      35.646   8.481  -7.270  1.00 15.00      B    H  
ATOM   4480  CA  PHE B  27      33.613   7.887  -7.338  1.00 15.00      B    C  
ATOM   4481  CB  PHE B  27      33.364   9.075  -8.275  1.00 15.00      B    C  
ATOM   4482  CG  PHE B  27      31.967   9.132  -8.831  1.00 15.00      B    C  
ATOM   4483  CD1 PHE B  27      31.725   8.841 -10.164  1.00 15.00      B    C  
ATOM   4484  CD2 PHE B  27      30.897   9.473  -8.020  1.00 15.00      B    C  
ATOM   4485  CE1 PHE B  27      30.443   8.888 -10.678  1.00 15.00      B    C  
ATOM   4486  CE2 PHE B  27      29.612   9.523  -8.526  1.00 15.00      B    C  
ATOM   4487  CZ  PHE B  27      29.385   9.230  -9.858  1.00 15.00      B    C  
ATOM   4488  C   PHE B  27      33.351   6.574  -8.067  1.00 15.00      B    C  
ATOM   4489  O   PHE B  27      34.201   6.086  -8.819  1.00 15.00      B    O  
ATOM   4490  N   ASP B  28      32.183   5.994  -7.840  1.00 15.00      B    N  
ATOM   4491  HN  ASP B  28      31.543   6.418  -7.232  1.00 15.00      B    H  
ATOM   4492  CA  ASP B  28      31.837   4.740  -8.482  1.00 15.00      B    C  
ATOM   4493  CB  ASP B  28      31.387   3.687  -7.473  1.00 15.00      B    C  
ATOM   4494  CG  ASP B  28      31.612   2.290  -8.004  1.00 15.00      B    C  
ATOM   4495  OD1 ASP B  28      30.744   1.786  -8.740  1.00 15.00      B    O  
ATOM   4496  OD2 ASP B  28      32.685   1.714  -7.725  1.00 15.00      B    O  
ATOM   4497  C   ASP B  28      30.789   4.932  -9.567  1.00 15.00      B    C  
ATOM   4498  O   ASP B  28      29.616   5.182  -9.284  1.00 15.00      B    O  
ATOM   4499  N   ASP B  29      31.232   4.821 -10.809  1.00 15.00      B    N  
ATOM   4500  HN  ASP B  29      32.183   4.632 -10.961  1.00 15.00      B    H  
ATOM   4501  CA  ASP B  29      30.359   4.974 -11.965  1.00 15.00      B    C  
ATOM   4502  CB  ASP B  29      31.205   5.063 -13.236  1.00 15.00      B    C  
ATOM   4503  CG  ASP B  29      32.026   3.809 -13.449  1.00 15.00      B    C  
ATOM   4504  OD1 ASP B  29      33.163   3.755 -12.935  1.00 15.00      B    O  
ATOM   4505  OD2 ASP B  29      31.517   2.862 -14.089  1.00 15.00      B    O  
ATOM   4506  C   ASP B  29      29.411   3.789 -12.087  1.00 15.00      B    C  
ATOM   4507  O   ASP B  29      28.298   3.923 -12.588  1.00 15.00      B    O  
ATOM   4508  N   SER B  30      29.856   2.631 -11.618  1.00 15.00      B    N  
ATOM   4509  HN  SER B  30      30.743   2.591 -11.205  1.00 15.00      B    H  
ATOM   4510  CA  SER B  30      29.060   1.420 -11.693  1.00 15.00      B    C  
ATOM   4511  CB  SER B  30      29.950   0.199 -11.474  1.00 15.00      B    C  
ATOM   4512  OG  SER B  30      31.154   0.326 -12.220  1.00 15.00      B    O  
ATOM   4513  HG  SER B  30      31.115   1.121 -12.770  1.00 15.00      B    H  
ATOM   4514  C   SER B  30      27.903   1.456 -10.697  1.00 15.00      B    C  
ATOM   4515  O   SER B  30      26.760   1.188 -11.059  1.00 15.00      B    O  
ATOM   4516  N   ALA B  31      28.200   1.803  -9.450  1.00 15.00      B    N  
ATOM   4517  HN  ALA B  31      29.144   1.980  -9.212  1.00 15.00      B    H  
ATOM   4518  CA  ALA B  31      27.176   1.893  -8.415  1.00 15.00      B    C  
ATOM   4519  CB  ALA B  31      27.804   2.199  -7.064  1.00 15.00      B    C  
ATOM   4520  C   ALA B  31      26.140   2.952  -8.777  1.00 15.00      B    C  
ATOM   4521  O   ALA B  31      24.941   2.760  -8.578  1.00 15.00      B    O  
ATOM   4522  N   TYR B  32      26.609   4.067  -9.328  1.00 15.00      B    N  
ATOM   4523  HN  TYR B  32      27.578   4.164  -9.462  1.00 15.00      B    H  
ATOM   4524  CA  TYR B  32      25.722   5.150  -9.733  1.00 15.00      B    C  
ATOM   4525  CB  TYR B  32      26.536   6.389 -10.118  1.00 15.00      B    C  
ATOM   4526  CG  TYR B  32      25.831   7.700  -9.849  1.00 15.00      B    C  
ATOM   4527  CD1 TYR B  32      25.021   8.290 -10.811  1.00 15.00      B    C  
ATOM   4528  CD2 TYR B  32      25.979   8.350  -8.630  1.00 15.00      B    C  
ATOM   4529  CE1 TYR B  32      24.378   9.488 -10.565  1.00 15.00      B    C  
ATOM   4530  CE2 TYR B  32      25.339   9.548  -8.376  1.00 15.00      B    C  
ATOM   4531  CZ  TYR B  32      24.540  10.113  -9.347  1.00 15.00      B    C  
ATOM   4532  OH  TYR B  32      23.902  11.307  -9.097  1.00 15.00      B    O  
ATOM   4533  HH  TYR B  32      23.001  11.266  -9.428  1.00 15.00      B    H  
ATOM   4534  C   TYR B  32      24.857   4.703 -10.909  1.00 15.00      B    C  
ATOM   4535  O   TYR B  32      23.725   5.153 -11.075  1.00 15.00      B    O  
ATOM   4536  N   GLU B  33      25.401   3.800 -11.707  1.00 15.00      B    N  
ATOM   4537  HN  GLU B  33      26.307   3.480 -11.512  1.00 15.00      B    H  
ATOM   4538  CA  GLU B  33      24.706   3.267 -12.869  1.00 15.00      B    C  
ATOM   4539  CB  GLU B  33      25.735   2.654 -13.817  1.00 15.00      B    C  
ATOM   4540  CG  GLU B  33      25.210   2.244 -15.179  1.00 15.00      B    C  
ATOM   4541  CD  GLU B  33      26.343   1.852 -16.100  1.00 15.00      B    C  
ATOM   4542  OE1 GLU B  33      26.856   0.721 -15.974  1.00 15.00      B    O  
ATOM   4543  OE2 GLU B  33      26.768   2.694 -16.918  1.00 15.00      B    O  
ATOM   4544  C   GLU B  33      23.688   2.212 -12.443  1.00 15.00      B    C  
ATOM   4545  O   GLU B  33      22.644   2.054 -13.066  1.00 15.00      B    O  
ATOM   4546  N   GLU B  34      23.999   1.502 -11.369  1.00 15.00      B    N  
ATOM   4547  HN  GLU B  34      24.853   1.671 -10.917  1.00 15.00      B    H  
ATOM   4548  CA  GLU B  34      23.121   0.460 -10.856  1.00 15.00      B    C  
ATOM   4549  CB  GLU B  34      23.925  -0.527 -10.000  1.00 15.00      B    C  
ATOM   4550  CG  GLU B  34      23.132  -1.732  -9.516  1.00 15.00      B    C  
ATOM   4551  CD  GLU B  34      23.718  -2.359  -8.266  1.00 15.00      B    C  
ATOM   4552  OE1 GLU B  34      23.844  -1.655  -7.241  1.00 15.00      B    O  
ATOM   4553  OE2 GLU B  34      24.036  -3.570  -8.285  1.00 15.00      B    O  
ATOM   4554  C   GLU B  34      21.972   1.046 -10.035  1.00 15.00      B    C  
ATOM   4555  O   GLU B  34      20.819   0.647 -10.190  1.00 15.00      B    O  
ATOM   4556  N   ALA B  35      22.290   2.005  -9.174  1.00 15.00      B    N  
ATOM   4557  HN  ALA B  35      23.226   2.297  -9.107  1.00 15.00      B    H  
ATOM   4558  CA  ALA B  35      21.287   2.617  -8.309  1.00 15.00      B    C  
ATOM   4559  CB  ALA B  35      21.918   3.079  -7.004  1.00 15.00      B    C  
ATOM   4560  C   ALA B  35      20.518   3.762  -8.970  1.00 15.00      B    C  
ATOM   4561  O   ALA B  35      19.313   3.894  -8.771  1.00 15.00      B    O  
ATOM   4562  N   TYR B  36      21.206   4.593  -9.743  1.00 15.00      B    N  
ATOM   4563  HN  TYR B  36      22.163   4.440  -9.887  1.00 15.00      B    H  
ATOM   4564  CA  TYR B  36      20.554   5.732 -10.388  1.00 15.00      B    C  
ATOM   4565  CB  TYR B  36      21.394   7.003 -10.234  1.00 15.00      B    C  
ATOM   4566  CG  TYR B  36      21.569   7.471  -8.807  1.00 15.00      B    C  
ATOM   4567  CD1 TYR B  36      20.746   8.453  -8.273  1.00 15.00      B    C  
ATOM   4568  CD2 TYR B  36      22.563   6.938  -7.996  1.00 15.00      B    C  
ATOM   4569  CE1 TYR B  36      20.907   8.890  -6.972  1.00 15.00      B    C  
ATOM   4570  CE2 TYR B  36      22.730   7.367  -6.694  1.00 15.00      B    C  
ATOM   4571  CZ  TYR B  36      21.900   8.343  -6.187  1.00 15.00      B    C  
ATOM   4572  OH  TYR B  36      22.066   8.778  -4.893  1.00 15.00      B    O  
ATOM   4573  HH  TYR B  36      22.967   9.087  -4.773  1.00 15.00      B    H  
ATOM   4574  C   TYR B  36      20.266   5.477 -11.862  1.00 15.00      B    C  
ATOM   4575  O   TYR B  36      19.441   6.163 -12.464  1.00 15.00      B    O  
ATOM   4576  N   GLY B  37      20.950   4.501 -12.442  1.00 15.00      B    N  
ATOM   4577  HN  GLY B  37      21.584   3.977 -11.914  1.00 15.00      B    H  
ATOM   4578  CA  GLY B  37      20.752   4.192 -13.846  1.00 15.00      B    C  
ATOM   4579  C   GLY B  37      21.362   5.245 -14.749  1.00 15.00      B    C  
ATOM   4580  O   GLY B  37      20.918   5.441 -15.880  1.00 15.00      B    O  
ATOM   4581  N   VAL B  38      22.386   5.925 -14.249  1.00 15.00      B    N  
ATOM   4582  HN  VAL B  38      22.707   5.712 -13.349  1.00 15.00      B    H  
ATOM   4583  CA  VAL B  38      23.048   6.972 -15.012  1.00 15.00      B    C  
ATOM   4584  CB  VAL B  38      23.078   8.310 -14.240  1.00 15.00      B    C  
ATOM   4585  CG1 VAL B  38      23.694   9.411 -15.091  1.00 15.00      B    C  
ATOM   4586  CG2 VAL B  38      21.679   8.704 -13.787  1.00 15.00      B    C  
ATOM   4587  C   VAL B  38      24.472   6.571 -15.378  1.00 15.00      B    C  
ATOM   4588  O   VAL B  38      25.339   6.455 -14.508  1.00 15.00      B    O  
ATOM   4589  N   SER B  39      24.700   6.347 -16.663  1.00 15.00      B    N  
ATOM   4590  HN  SER B  39      23.960   6.418 -17.299  1.00 15.00      B    H  
ATOM   4591  CA  SER B  39      26.017   5.980 -17.156  1.00 15.00      B    C  
ATOM   4592  CB  SER B  39      25.894   5.296 -18.519  1.00 15.00      B    C  
ATOM   4593  OG  SER B  39      25.081   4.140 -18.426  1.00 15.00      B    O  
ATOM   4594  HG  SER B  39      25.548   3.467 -17.900  1.00 15.00      B    H  
ATOM   4595  C   SER B  39      26.906   7.215 -17.262  1.00 15.00      B    C  
ATOM   4596  O   SER B  39      26.879   7.932 -18.263  1.00 15.00      B    O  
ATOM   4597  N   VAL B  40      27.670   7.473 -16.211  1.00 15.00      B    N  
ATOM   4598  HN  VAL B  40      27.632   6.875 -15.436  1.00 15.00      B    H  
ATOM   4599  CA  VAL B  40      28.565   8.621 -16.178  1.00 15.00      B    C  
ATOM   4600  CB  VAL B  40      28.992   8.969 -14.735  1.00 15.00      B    C  
ATOM   4601  CG1 VAL B  40      29.638  10.347 -14.680  1.00 15.00      B    C  
ATOM   4602  CG2 VAL B  40      27.804   8.896 -13.786  1.00 15.00      B    C  
ATOM   4603  C   VAL B  40      29.808   8.353 -17.023  1.00 15.00      B    C  
ATOM   4604  O   VAL B  40      30.526   7.382 -16.788  1.00 15.00      B    O  
ATOM   4605  N   PRO B  41      30.061   9.200 -18.036  1.00 15.00      B    N  
ATOM   4606  CA  PRO B  41      31.225   9.057 -18.914  1.00 15.00      B    C  
ATOM   4607  CB  PRO B  41      31.113  10.243 -19.881  1.00 15.00      B    C  
ATOM   4608  CG  PRO B  41      30.157  11.188 -19.237  1.00 15.00      B    C  
ATOM   4609  CD  PRO B  41      29.227  10.351 -18.409  1.00 15.00      B    C  
ATOM   4610  C   PRO B  41      32.533   9.127 -18.129  1.00 15.00      B    C  
ATOM   4611  O   PRO B  41      32.683   9.956 -17.227  1.00 15.00      B    O  
ATOM   4612  N   THR B  42      33.474   8.265 -18.497  1.00 15.00      B    N  
ATOM   4613  HN  THR B  42      33.294   7.658 -19.245  1.00 15.00      B    H  
ATOM   4614  CA  THR B  42      34.771   8.180 -17.837  1.00 15.00      B    C  
ATOM   4615  CB  THR B  42      35.687   7.206 -18.590  1.00 15.00      B    C  
ATOM   4616  OG1 THR B  42      35.272   7.152 -19.965  1.00 15.00      B    O  
ATOM   4617  HG1 THR B  42      35.866   6.568 -20.450  1.00 15.00      B    H  
ATOM   4618  CG2 THR B  42      35.575   5.819 -17.984  1.00 15.00      B    C  
ATOM   4619  C   THR B  42      35.456   9.536 -17.704  1.00 15.00      B    C  
ATOM   4620  O   THR B  42      35.989   9.859 -16.645  1.00 15.00      B    O  
ATOM   4621  N   ALA B  43      35.413  10.330 -18.772  1.00 15.00      B    N  
ATOM   4622  HN  ALA B  43      34.968  10.009 -19.581  1.00 15.00      B    H  
ATOM   4623  CA  ALA B  43      36.028  11.656 -18.777  1.00 15.00      B    C  
ATOM   4624  CB  ALA B  43      35.728  12.373 -20.085  1.00 15.00      B    C  
ATOM   4625  C   ALA B  43      35.560  12.493 -17.588  1.00 15.00      B    C  
ATOM   4626  O   ALA B  43      36.352  13.191 -16.958  1.00 15.00      B    O  
ATOM   4627  N   VAL B  44      34.273  12.402 -17.275  1.00 15.00      B    N  
ATOM   4628  HN  VAL B  44      33.694  11.808 -17.794  1.00 15.00      B    H  
ATOM   4629  CA  VAL B  44      33.708  13.148 -16.159  1.00 15.00      B    C  
ATOM   4630  CB  VAL B  44      32.174  13.290 -16.280  1.00 15.00      B    C  
ATOM   4631  CG1 VAL B  44      31.615  14.132 -15.142  1.00 15.00      B    C  
ATOM   4632  CG2 VAL B  44      31.805  13.905 -17.622  1.00 15.00      B    C  
ATOM   4633  C   VAL B  44      34.074  12.477 -14.838  1.00 15.00      B    C  
ATOM   4634  O   VAL B  44      34.406  13.147 -13.866  1.00 15.00      B    O  
ATOM   4635  N   VAL B  45      34.034  11.146 -14.819  1.00 15.00      B    N  
ATOM   4636  HN  VAL B  45      33.767  10.665 -15.632  1.00 15.00      B    H  
ATOM   4637  CA  VAL B  45      34.374  10.380 -13.619  1.00 15.00      B    C  
ATOM   4638  CB  VAL B  45      34.265   8.857 -13.861  1.00 15.00      B    C  
ATOM   4639  CG1 VAL B  45      34.656   8.079 -12.611  1.00 15.00      B    C  
ATOM   4640  CG2 VAL B  45      32.860   8.482 -14.301  1.00 15.00      B    C  
ATOM   4641  C   VAL B  45      35.791  10.710 -13.154  1.00 15.00      B    C  
ATOM   4642  O   VAL B  45      36.024  10.963 -11.971  1.00 15.00      B    O  
ATOM   4643  N   GLU B  46      36.728  10.722 -14.094  1.00 15.00      B    N  
ATOM   4644  HN  GLU B  46      36.476  10.526 -15.026  1.00 15.00      B    H  
ATOM   4645  CA  GLU B  46      38.120  11.024 -13.785  1.00 15.00      B    C  
ATOM   4646  CB  GLU B  46      38.989  10.844 -15.026  1.00 15.00      B    C  
ATOM   4647  CG  GLU B  46      38.900   9.461 -15.642  1.00 15.00      B    C  
ATOM   4648  CD  GLU B  46      40.099   9.144 -16.501  1.00 15.00      B    C  
ATOM   4649  OE1 GLU B  46      41.165   8.839 -15.931  1.00 15.00      B    O  
ATOM   4650  OE2 GLU B  46      39.983   9.205 -17.738  1.00 15.00      B    O  
ATOM   4651  C   GLU B  46      38.239  12.450 -13.286  1.00 15.00      B    C  
ATOM   4652  O   GLU B  46      38.920  12.726 -12.296  1.00 15.00      B    O  
ATOM   4653  N   GLU B  47      37.556  13.345 -13.977  1.00 15.00      B    N  
ATOM   4654  HN  GLU B  47      37.043  13.048 -14.759  1.00 15.00      B    H  
ATOM   4655  CA  GLU B  47      37.547  14.752 -13.630  1.00 15.00      B    C  
ATOM   4656  CB  GLU B  47      36.674  15.504 -14.628  1.00 15.00      B    C  
ATOM   4657  CG  GLU B  47      36.959  16.988 -14.703  1.00 15.00      B    C  
ATOM   4658  CD  GLU B  47      35.847  17.828 -14.115  1.00 15.00      B    C  
ATOM   4659  OE1 GLU B  47      34.956  17.275 -13.427  1.00 15.00      B    O  
ATOM   4660  OE2 GLU B  47      35.865  19.056 -14.319  1.00 15.00      B    O  
ATOM   4661  C   GLU B  47      37.017  14.944 -12.210  1.00 15.00      B    C  
ATOM   4662  O   GLU B  47      37.580  15.700 -11.417  1.00 15.00      B    O  
ATOM   4663  N   MET B  48      35.934  14.240 -11.900  1.00 15.00      B    N  
ATOM   4664  HN  MET B  48      35.525  13.668 -12.590  1.00 15.00      B    H  
ATOM   4665  CA  MET B  48      35.321  14.304 -10.580  1.00 15.00      B    C  
ATOM   4666  CB  MET B  48      34.003  13.523 -10.560  1.00 15.00      B    C  
ATOM   4667  CG  MET B  48      32.877  14.172 -11.349  1.00 15.00      B    C  
ATOM   4668  SD  MET B  48      31.495  13.049 -11.653  1.00 15.00      B    S  
ATOM   4669  CE  MET B  48      30.818  12.875 -10.005  1.00 15.00      B    C  
ATOM   4670  C   MET B  48      36.269  13.745  -9.527  1.00 15.00      B    C  
ATOM   4671  O   MET B  48      36.428  14.325  -8.452  1.00 15.00      B    O  
ATOM   4672  N   ASN B  49      36.904  12.621  -9.851  1.00 15.00      B    N  
ATOM   4673  HN  ASN B  49      36.731  12.212 -10.728  1.00 15.00      B    H  
ATOM   4674  CA  ASN B  49      37.846  11.973  -8.941  1.00 15.00      B    C  
ATOM   4675  CB  ASN B  49      38.359  10.655  -9.533  1.00 15.00      B    C  
ATOM   4676  CG  ASN B  49      37.415   9.490  -9.302  1.00 15.00      B    C  
ATOM   4677  OD1 ASN B  49      36.708   9.435  -8.298  1.00 15.00      B    O  
ATOM   4678  ND2 ASN B  49      37.399   8.546 -10.231  1.00 15.00      B    N  
ATOM   4679 HD21 ASN B  49      37.989   8.649 -11.006  1.00 15.00      B    H  
ATOM   4680 HD22 ASN B  49      36.795   7.786 -10.107  1.00 15.00      B    H  
ATOM   4681  C   ASN B  49      39.019  12.893  -8.635  1.00 15.00      B    C  
ATOM   4682  O   ASN B  49      39.472  12.979  -7.494  1.00 15.00      B    O  
ATOM   4683  N   ALA B  50      39.499  13.584  -9.663  1.00 15.00      B    N  
ATOM   4684  HN  ALA B  50      39.098  13.460 -10.552  1.00 15.00      B    H  
ATOM   4685  CA  ALA B  50      40.610  14.512  -9.510  1.00 15.00      B    C  
ATOM   4686  CB  ALA B  50      41.044  15.054 -10.864  1.00 15.00      B    C  
ATOM   4687  C   ALA B  50      40.223  15.650  -8.575  1.00 15.00      B    C  
ATOM   4688  O   ALA B  50      40.990  16.021  -7.687  1.00 15.00      B    O  
ATOM   4689  N   LYS B  51      39.022  16.187  -8.771  1.00 15.00      B    N  
ATOM   4690  HN  LYS B  51      38.460  15.845  -9.501  1.00 15.00      B    H  
ATOM   4691  CA  LYS B  51      38.519  17.273  -7.936  1.00 15.00      B    C  
ATOM   4692  CB  LYS B  51      37.154  17.739  -8.443  1.00 15.00      B    C  
ATOM   4693  CG  LYS B  51      37.182  18.576  -9.709  1.00 15.00      B    C  
ATOM   4694  CD  LYS B  51      35.783  18.688 -10.292  1.00 15.00      B    C  
ATOM   4695  CE  LYS B  51      35.638  19.893 -11.201  1.00 15.00      B    C  
ATOM   4696  NZ  LYS B  51      34.519  19.708 -12.159  1.00 15.00      B    N  
ATOM   4697  HZ1 LYS B  51      34.605  20.381 -12.946  1.00 15.00      B    H  
ATOM   4698  HZ2 LYS B  51      33.602  19.847 -11.689  1.00 15.00      B    H  
ATOM   4699  HZ3 LYS B  51      34.551  18.738 -12.554  1.00 15.00      B    H  
ATOM   4700  C   LYS B  51      38.377  16.809  -6.491  1.00 15.00      B    C  
ATOM   4701  O   LYS B  51      38.665  17.554  -5.556  1.00 15.00      B    O  
ATOM   4702  N   ALA B  52      37.932  15.569  -6.322  1.00 15.00      B    N  
ATOM   4703  HN  ALA B  52      37.725  15.024  -7.113  1.00 15.00      B    H  
ATOM   4704  CA  ALA B  52      37.740  14.995  -4.999  1.00 15.00      B    C  
ATOM   4705  CB  ALA B  52      36.991  13.675  -5.100  1.00 15.00      B    C  
ATOM   4706  C   ALA B  52      39.068  14.800  -4.276  1.00 15.00      B    C  
ATOM   4707  O   ALA B  52      39.159  15.006  -3.067  1.00 15.00      B    O  
ATOM   4708  N   ALA B  53      40.094  14.406  -5.021  1.00 15.00      B    N  
ATOM   4709  HN  ALA B  53      39.958  14.255  -5.984  1.00 15.00      B    H  
ATOM   4710  CA  ALA B  53      41.413  14.179  -4.444  1.00 15.00      B    C  
ATOM   4711  CB  ALA B  53      42.258  13.313  -5.367  1.00 15.00      B    C  
ATOM   4712  C   ALA B  53      42.130  15.490  -4.135  1.00 15.00      B    C  
ATOM   4713  O   ALA B  53      43.047  15.525  -3.317  1.00 15.00      B    O  
ATOM   4714  N   GLN B  54      41.708  16.564  -4.792  1.00 15.00      B    N  
ATOM   4715  HN  GLN B  54      40.972  16.477  -5.435  1.00 15.00      B    H  
ATOM   4716  CA  GLN B  54      42.321  17.870  -4.585  1.00 15.00      B    C  
ATOM   4717  CB  GLN B  54      42.160  18.753  -5.825  1.00 15.00      B    C  
ATOM   4718  CG  GLN B  54      43.108  18.401  -6.962  1.00 15.00      B    C  
ATOM   4719  CD  GLN B  54      42.871  19.233  -8.206  1.00 15.00      B    C  
ATOM   4720  OE1 GLN B  54      41.745  19.618  -8.505  1.00 15.00      B    O  
ATOM   4721  NE2 GLN B  54      43.935  19.522  -8.937  1.00 15.00      B    N  
ATOM   4722 HE21 GLN B  54      44.807  19.188  -8.643  1.00 15.00      B    H  
ATOM   4723 HE22 GLN B  54      43.803  20.063  -9.741  1.00 15.00      B    H  
ATOM   4724  C   GLN B  54      41.755  18.567  -3.355  1.00 15.00      B    C  
ATOM   4725  O   GLN B  54      42.373  19.484  -2.812  1.00 15.00      B    O  
ATOM   4726  N   LEU B  55      40.579  18.130  -2.916  1.00 15.00      B    N  
ATOM   4727  HN  LEU B  55      40.136  17.391  -3.385  1.00 15.00      B    H  
ATOM   4728  CA  LEU B  55      39.938  18.721  -1.748  1.00 15.00      B    C  
ATOM   4729  CB  LEU B  55      38.423  18.505  -1.772  1.00 15.00      B    C  
ATOM   4730  CG  LEU B  55      37.625  19.351  -2.770  1.00 15.00      B    C  
ATOM   4731  CD1 LEU B  55      36.135  19.257  -2.473  1.00 15.00      B    C  
ATOM   4732  CD2 LEU B  55      38.087  20.800  -2.747  1.00 15.00      B    C  
ATOM   4733  C   LEU B  55      40.533  18.177  -0.453  1.00 15.00      B    C  
ATOM   4734  O   LEU B  55      40.541  16.967  -0.217  1.00 15.00      B    O  
ATOM   4735  N   LYS B  56      41.026  19.079   0.382  1.00 15.00      B    N  
ATOM   4736  HN  LYS B  56      40.979  20.027   0.140  1.00 15.00      B    H  
ATOM   4737  CA  LYS B  56      41.626  18.701   1.652  1.00 15.00      B    C  
ATOM   4738  CB  LYS B  56      42.611  19.781   2.111  1.00 15.00      B    C  
ATOM   4739  CG  LYS B  56      43.733  20.062   1.121  1.00 15.00      B    C  
ATOM   4740  CD  LYS B  56      44.627  21.191   1.607  1.00 15.00      B    C  
ATOM   4741  CE  LYS B  56      44.772  22.276   0.551  1.00 15.00      B    C  
ATOM   4742  NZ  LYS B  56      44.842  23.635   1.159  1.00 15.00      B    N  
ATOM   4743  HZ1 LYS B  56      44.047  23.763   1.836  1.00 15.00      B    H  
ATOM   4744  HZ2 LYS B  56      44.768  24.364   0.425  1.00 15.00      B    H  
ATOM   4745  HZ3 LYS B  56      45.734  23.757   1.671  1.00 15.00      B    H  
ATOM   4746  C   LYS B  56      40.550  18.493   2.709  1.00 15.00      B    C  
ATOM   4747  O   LYS B  56      39.637  19.310   2.842  1.00 15.00      B    O  
ATOM   4748  N   ASP B  57      40.652  17.397   3.454  1.00 15.00      B    N  
ATOM   4749  HN  ASP B  57      41.396  16.781   3.303  1.00 15.00      B    H  
ATOM   4750  CA  ASP B  57      39.681  17.099   4.499  1.00 15.00      B    C  
ATOM   4751  CB  ASP B  57      39.866  15.685   5.052  1.00 15.00      B    C  
ATOM   4752  CG  ASP B  57      38.694  15.234   5.912  1.00 15.00      B    C  
ATOM   4753  OD1 ASP B  57      38.883  14.316   6.741  1.00 15.00      B    O  
ATOM   4754  OD2 ASP B  57      37.589  15.797   5.760  1.00 15.00      B    O  
ATOM   4755  C   ASP B  57      39.782  18.133   5.609  1.00 15.00      B    C  
ATOM   4756  O   ASP B  57      40.879  18.562   5.976  1.00 15.00      B    O  
ATOM   4757  N   GLY B  58      38.635  18.548   6.123  1.00 15.00      B    N  
ATOM   4758  HN  GLY B  58      37.798  18.139   5.813  1.00 15.00      B    H  
ATOM   4759  CA  GLY B  58      38.611  19.559   7.158  1.00 15.00      B    C  
ATOM   4760  C   GLY B  58      38.727  20.962   6.581  1.00 15.00      B    C  
ATOM   4761  O   GLY B  58      38.617  21.953   7.302  1.00 15.00      B    O  
ATOM   4762  N   GLU B  59      38.963  21.036   5.275  1.00 15.00      B    N  
ATOM   4763  HN  GLU B  59      39.049  20.204   4.760  1.00 15.00      B    H  
ATOM   4764  CA  GLU B  59      39.089  22.309   4.581  1.00 15.00      B    C  
ATOM   4765  CB  GLU B  59      40.406  22.361   3.798  1.00 15.00      B    C  
ATOM   4766  CG  GLU B  59      40.792  23.747   3.305  1.00 15.00      B    C  
ATOM   4767  CD  GLU B  59      42.106  23.750   2.545  1.00 15.00      B    C  
ATOM   4768  OE1 GLU B  59      42.100  23.479   1.329  1.00 15.00      B    O  
ATOM   4769  OE2 GLU B  59      43.162  24.023   3.158  1.00 15.00      B    O  
ATOM   4770  C   GLU B  59      37.907  22.502   3.636  1.00 15.00      B    C  
ATOM   4771  O   GLU B  59      37.150  21.563   3.370  1.00 15.00      B    O  
END
