# Supplementary material for: Distribution and molecular evolution of the anti-CRISPR family AcrIF7
Source: PLoS Biol. 2023 Apr 21;21(4):e3002072. doi: 10.1371/journal.pbio.3002072 (PMC10155984; doi:10.1371/journal.pbio.3002072)
Supplement: S14 Data — Individual files can be open using Pymol or any structure visualisation tool. (ZIP) [file pbio.3002072.s021.zip › Structural_analysis/s2_7jzx.drw]

#--- Created by: LigPlus v.2.2.5
#--- Date:       Thu Mar 10 19:54:36 GMT 2022
#V
#DL
#E 26
PDB CODE: s2_7jzx
LABEL: s2_7jzx
SELECTED
#O1M26_1
#R [LYS  247  A]
2LYS 247 A    35.559 -4.497 Lys247(A)
#A
 N   35.782 -5.577 36.215 -5.143 N # -13.558 -15.363 1.851   [0]
 CA  37.202 -5.903 36.768 -6.336 CA # -14.568 -14.336 1.633   [1]
 CB  38.321 -4.855 38.754 -4.421 CB # -15.902 -14.736 2.274   [2]
 CG  37.833 -3.413 38.266 -2.98 CG # -16.718 -15.73 1.46   [3]
 CD  36.314 -3.345 36.748 -2.912 CD # -18.037 -16.051 2.144   [4]
 CE  35.815 -1.908 36.248 -1.475 CE # -17.871 -17.121 3.213   [5]
 NZ  34.331 -1.83 34.764 -1.397 NZ # -18.249 -18.471 2.719   [6]
 C   37.444 -7.408 37.878 -6.975 C # -14.123 -12.974 2.156   [7]
 O   36.498 -8.197 36.065 -7.763 O # -14.404 -12.619 3.301   [8]
#O2M26_2
#R [GLU   34  B]
2GLU  34 B    61.02 5.83 Glu34(B)
#A
 N   59.635 4.65 60.068 5.084 N # -30.411 -5.786 -4.479   [9]
 CA  58.637 5.718 58.204 6.152 CA # -30.788 -5.006 -3.302   [10]
 CB  57.121 5.471 57.554 5.904 CB # -32.272 -5.233 -2.977   [11]
 CG  56.705 4.004 56.272 4.438 CG # -32.95 -4.096 -2.221   [12]
 CD  57.896 3.061 57.463 2.628 CD # -34.457 -4.271 -2.135   [13]
 OE1 57.694 1.83 58.127 2.263 OE1 # -34.915 -5.348 -1.703   [14]
 OE2 59.051 3.541 59.484 3.974 OE2 # -35.202 -3.343 -2.519   [15]
 C   59.273 7.113 59.706 7.546 C # -29.914 -5.325 -2.084   [16]
 O   60.496 7.242 60.929 7.676 O # -29.531 -4.426 -1.337   [17]
#O1M26_3
#R [ASN  250  A]
2ASN 250 A    21.548 -4.6 Asn250(A)
#A
 N   22.202 -5.827 22.635 -5.394 N # -16.535 -10.263 3.636   [18]
 CA  23.645 -5.605 23.212 -5.171 CA # -16.956 -10.287 5.034   [19]
 CB  24.309 -4.223 24.743 -3.79 CB # -16.778 -11.692 5.62   [20]
 CG  23.327 -3.068 22.894 -2.634 CG # -18.007 -12.572 5.494   [21]
 OD1 22.12 -3.316 21.686 -2.883 OD1 # -18.702 -12.563 4.476   [22]
 ND2 23.8 -1.83 24.233 -1.397 ND2 # -18.28 -13.342 6.537   [23]
 C   24.403 -6.926 24.837 -6.493 C # -16.147 -9.3 5.867   [24]
 O   23.798 -8 23.365 -7.567 O # -16.215 -9.31 7.098   [25]
#O1M26_4
#R [LYS   31  A]
2LYS  31 A    41.974 -4.698 Lys31(A)
#A
 N   41.691 -5.708 42.124 -5.275 N # -36.968 -6.479 -12.685   [26]
 CA  43.066 -6.196 42.633 -6.63 CA # -36.24 -7.742 -12.62   [27]
 CB  44.294 -5.281 44.728 -4.848 CB # -34.818 -7.517 -12.097   [28]
 CG  43.965 -3.795 44.399 -3.362 CG # -34.013 -6.502 -12.895   [29]
 CD  42.463 -3.557 42.897 -3.123 CD # -32.548 -6.507 -12.487   [30]
 CE  42.127 -2.073 42.56 -1.64 CE # -32.359 -6.036 -11.053   [31]
 NZ  40.659 -1.83 41.092 -1.397 NZ # -32.616 -4.578 -10.902   [32]
 C   43.143 -7.72 43.577 -7.287 C # -36.955 -8.783 -11.764   [33]
 O   42.117 -8.398 41.683 -7.964 O # -36.412 -9.855 -11.501   [34]
#O1M26_5
#R [ARG  259  A]
2ARG 259 A    2.961 -5.793 Arg259(A)
#A
 N   2.96 -6.91 3.393 -6.477 N # -9.841 -7.418 -3.192   [35]
 CA  4.408 -7.139 3.974 -6.706 CA # -9.974 -8.68 -2.459   [36]
 CB  5.434 -5.996 5.867 -5.563 CB # -9.977 -9.884 -3.413   [37]
 CG  4.828 -4.6 5.261 -4.166 CG # -11.106 -9.881 -4.434   [38]
 CD  3.306 -4.652 3.739 -4.219 CD # -10.699 -9.163 -5.714   [39]
 NE  2.699 -3.319 3.132 -2.886 NE # -9.892 -10.007 -6.598   [40]
 CZ  1.388 -3.083 1.821 -2.649 CZ # -8.561 -9.997 -6.649   [41]
 NH1 0.939 -1.83 1.372 -1.397 NH1 # -7.864 -9.184 -5.859   [42]
 NH2 0.533 -4.095 0.099 -3.662 NH2 # -7.933 -10.795 -7.501   [43]
 C   4.806 -8.613 5.24 -8.179 C # -8.927 -8.88 -1.366   [44]
 O   3.943 -9.493 3.51 -9.06 O # -7.991 -9.665 -1.534   [45]
#O1M26_6
#R [LYS   28  A]
2LYS  28 A    57.876 -3.791 Lys28(A)
#A
 N   57.911 -4.884 58.345 -4.451 N # -36.688 -2.955 -8.944   [46]
 CA  58.315 -6.277 58.749 -5.844 CA # -37.098 -4.186 -8.295   [47]
 CB  59.772 -6.766 59.339 -7.199 CB # -37.636 -3.884 -6.888   [48]
 CG  60.822 -5.663 61.256 -5.229 CG # -38.257 -5.073 -6.166   [49]
 CD  60.19 -4.28 59.757 -3.846 CD # -37.252 -6.194 -5.954   [50]
 CE  61.24 -3.18 61.673 -2.747 CE # -36.174 -5.803 -4.956   [51]
 NZ  60.623 -1.83 61.057 -1.397 NZ # -36.62 -6.008 -3.555   [52]
 C   57.092 -7.191 56.658 -7.624 C # -38.157 -4.905 -9.128   [53]
 O   55.961 -6.718 56.394 -6.284 O # -38.024 -6.089 -9.417   [54]
#O2M26_7
#R [GLU   18  B]
2GLU  18 B    37.859 6.13 Glu18(B)
#A
 N   36.5 2.479 36.066 2.912 N # -22.97 -14.94 0.954   [55]
 CA  37.461 3.573 37.894 4.006 CA # -23.129 -15.708 -0.273   [56]
 CB  37.088 5.054 37.521 5.487 CB # -22.298 -16.988 -0.219   [57]
 CG  35.593 5.316 36.027 5.75 CG # -20.802 -16.752 -0.127   [58]
 CD  34.784 4.041 34.351 4.474 CD # -20.036 -18.019 0.172   [59]
 OE1 33.543 4.121 33.977 4.554 OE1 # -19.103 -18.346 -0.582   [60]
 OE2 35.387 2.948 35.821 3.382 OE2 # -20.356 -18.689 1.175   [61]
 C   38.886 3.042 39.319 3.476 C # -24.591 -16.051 -0.512   [62]
 O   39.108 1.83 39.541 2.263 O # -25.242 -16.666 0.335   [63]
#O2M26_8
#R [GLU   66  B]
2GLU  66 B    1.652 6.43 Glu66(B)
#A
 N   3.587 3.776 4.021 4.209 N # -16.965 -10.981 -8.904   [64]
 CA  3.028 5.12 2.595 4.686 CA # -15.676 -10.323 -8.748   [65]
 CB  1.53 5.444 1.963 5.878 CB # -14.521 -11.323 -8.879   [66]
 CG  0.637 4.211 0.204 4.644 CG # -13.223 -10.844 -8.243   [67]
 CD  1.41 2.906 1.844 3.339 CD # -12.155 -11.918 -8.168   [68]
 OE1 0.768 1.83 0.335 2.263 OE1 # -10.967 -11.591 -8.397   [69]
 OE2 2.654 2.952 3.087 3.386 OE2 # -12.491 -13.075 -7.858   [70]
 C   4.146 6.16 4.579 6.594 C # -15.532 -9.189 -9.76   [71]
 O   5.329 5.812 5.763 6.245 O # -16.217 -9.171 -10.786   [72]
#O2M26_9
#R [GLU   33  B]
2GLU  33 B    41.183 6.43 Glu33(B)
#A
 N   43.148 3.876 43.581 4.309 N # -29.395 -7.881 -6.096   [73]
 CA  42.535 5.195 42.102 5.628 CA # -28.99 -6.502 -6.316   [74]
 CB  41.027 5.44 41.46 5.873 CB # -29.754 -5.944 -7.516   [75]
 CG  40.168 4.189 39.735 4.623 CG # -29.5 -4.48 -7.821   [76]
 CD  41.018 2.941 41.451 3.375 CD # -30.382 -3.994 -8.946   [77]
 OE1 40.452 1.83 40.019 2.263 OE1 # -31.561 -3.681 -8.687   [78]
 OE2 42.259 3.061 42.693 3.494 OE2 # -29.92 -3.963 -10.104   [79]
 C   43.586 6.307 44.02 6.741 C # -29.237 -5.635 -5.079   [80]
 O   44.785 6.038 45.218 6.472 O # -28.373 -4.863 -4.671   [81]
#O2M26_10
#R [ASP   13  B]
2ASP  13 B    31.661 7.03 Asp13(B)
#A
 N   31.564 6.057 31.998 6.49 N # -22.191 -22.482 3.285   [82]
 CA  30.282 5.363 29.848 4.929 CA # -21.636 -21.774 4.433   [83]
 CB  30.103 3.84 30.536 4.273 CB # -20.161 -21.431 4.193   [84]
 CG  31.417 3.079 30.984 2.646 CG # -19.581 -20.499 5.242   [85]
 OD1 32.483 3.73 32.917 4.163 OD1 # -20.087 -20.487 6.384   [86]
 OD2 31.384 1.83 31.817 2.263 OD2 # -18.613 -19.777 4.921   [87]
 C   29.146 6.379 28.712 6.812 C # -22.444 -20.509 4.698   [88]
 O   29.377 7.588 29.81 8.021 O # -22.448 -19.579 3.892   [89]
#O2M26_11
#R [PHE   17  B]
2PHE  17 B    18.049 5.53 Phe17(B)
#A
 N   18.314 1.83 17.881 2.263 N # -21.336 -13.693 3.172   [90]
 CA  18.823 3.197 19.256 3.63 CA # -22.316 -13.039 2.312   [91]
 CB  17.938 4.449 18.372 4.882 CB # -21.964 -11.56 2.119   [92]
 CG  16.463 4.161 16.896 3.728 CG # -22.221 -10.703 3.327   [93]
 CD1 15.998 2.856 15.565 3.289 CD1 # -23.5 -10.254 3.613   [94]
 CD2 15.542 5.196 15.975 5.629 CD2 # -21.184 -10.341 4.171   [95]
 CE1 14.642 2.587 14.209 2.154 CE1 # -23.741 -9.462 4.72   [96]
 CE2 14.185 4.935 13.751 5.369 CE2 # -21.417 -9.55 5.28   [97]
 CZ  13.734 3.629 13.301 4.062 CZ # -22.698 -9.11 5.555   [98]
 C   20.349 3.222 20.783 3.655 C # -22.418 -13.735 0.957   [99]
 O   20.997 2.172 21.431 2.605 O # -21.996 -13.19 -0.066   [100]
#O2M26_12
#R [SER   30  B]
3SER  30 B    50.745 3.11 Ser30(B)
#A
 N   50.745 3.11 50.745 3.11 # -33.217 -9.121 -8.54   [101]
 CA  50.745 3.11 50.745 3.11 # -33.461 -7.889 -7.815   [102]
 CB  50.745 3.11 50.745 3.11 # -34.93 -7.504 -7.946   [103]
 OG  50.745 3.11 50.745 3.11 # -35.633 -8.473 -8.705   [104]
 C   50.745 3.11 50.745 3.11 # -33.07 -8.035 -6.347   [105]
 O   50.745 3.11 50.745 3.11 # -32.521 -7.111 -5.749   [106]
#O1M26_13
#R [HIS   47  A]
2HIS  47 A    63.615 -4.854 His47(A)
#A
 N   65.007 -6.074 64.573 -5.641 N # -41.79 0.13 -0.756   [107]
 CA  66.108 -5.12 66.542 -4.687 CA # -40.769 0.81 -1.543   [108]
 CB  65.932 -3.596 66.366 -3.163 CB # -39.889 -0.212 -2.274   [109]
 CG  64.509 -3.116 64.942 -2.683 CG # -38.844 -0.879 -1.426   [110]
 ND1 63.364 -3.896 62.931 -4.329 ND1 # -39.046 -1.254 -0.108   [111]
 CD2 64.08 -1.83 64.514 -1.397 CD2 # -37.582 -1.268 -1.732   [112]
 CE1 62.3 -3.11 61.867 -2.676 CE1 # -37.95 -1.834 0.354   [113]
 NE2 62.709 -1.855 63.142 -1.422 NE2 # -37.052 -1.858 -0.613   [114]
 C   67.458 -5.829 67.892 -5.396 C # -41.391 1.77 -2.551   [115]
 O   67.517 -7.054 67.95 -6.621 O # -41.322 1.539 -3.754   [116]
#O2M26_14
#R [GLY   16  B]
3GLY  16 B    26.806 3.11 Gly16(B)
#A
 N   26.806 3.11 26.806 3.11 # -20.981 -16.37 5.633   [117]
 CA  26.806 3.11 26.806 3.11 # -20.513 -15.37 4.698   [118]
 C   26.806 3.11 26.806 3.11 # -21.624 -14.799 3.846   [119]
 O   26.806 3.11 26.806 3.11 # -22.724 -15.35 3.798   [120]
#O2M26_15
#R [ALA   35  B]
3ALA  35 B    7.774 3.11 Ala35(B)
#A
 N   7.774 3.11 7.774 3.11 # -29.576 -6.598 -1.903   [121]
 CA  7.774 3.11 7.774 3.11 # -28.775 -7.021 -0.754   [122]
 CB  7.774 3.11 7.774 3.11 # -29.167 -8.426 -0.32   [123]
 C   7.774 3.11 7.774 3.11 # -27.265 -6.935 -0.99   [124]
 O   7.774 3.11 7.774 3.11 # -26.482 -7.049 -0.047   [125]
#O2M26_16
#R [GLY   15  B]
2GLY  15 B    22.773 5.23 Gly15(B)
#A
 N   24.466 3.524 24.899 3.957 N # -21.865 -18.456 7.047   [126]
 CA  23.134 4.09 23.567 4.524 CA # -21.037 -17.512 7.766   [127]
 C   22.057 3.024 21.624 3.457 C # -20.487 -16.427 6.862   [128]
 O   22.357 1.83 22.79 2.263 O # -19.629 -15.645 7.271   [129]
#O1M26_17
#R [ALA  112  A]
3ALA 112 A    11.394 -3.11 Ala112(A)
#A
 N   11.394 -3.11 11.394 -3.11 # -24.93 -5.592 4.733   [130]
 CA  11.394 -3.11 11.394 -3.11 # -24.89 -5.284 3.307   [131]
 CB  11.394 -3.11 11.394 -3.11 # -24.062 -6.32 2.562   [132]
 C   11.394 -3.11 11.394 -3.11 # -26.294 -5.191 2.714   [133]
 O   11.394 -3.11 11.394 -3.11 # -26.507 -4.517 1.709   [134]
#O1M26_18
#R [LEU   32  A]
3LEU  32 A    50.745 -3.11 Leu32(A)
#A
 N   50.745 -3.11 50.745 -3.11 # -38.173 -8.471 -11.345   [135]
 CA  50.745 -3.11 50.745 -3.11 # -38.943 -9.383 -10.509   [136]
 CB  50.745 -3.11 50.745 -3.11 # -39.824 -8.593 -9.539   [137]
 CG  50.745 -3.11 50.745 -3.11 # -39.563 -8.807 -8.046   [138]
 CD1 50.745 -3.11 50.745 -3.11 # -40.453 -7.891 -7.221   [139]
 CD2 50.745 -3.11 50.745 -3.11 # -39.792 -10.262 -7.661   [140]
 C   50.745 -3.11 50.745 -3.11 # -39.82 -10.298 -11.349   [141]
 O   50.745 -3.11 50.745 -3.11 # -40.118 -11.426 -10.943   [142]
#O1M26_19
#R [ALA  113  A]
3ALA 113 A    7.774 -3.11 Ala113(A)
#A
 N   7.774 -3.11 7.774 -3.11 # -27.256 -5.843 3.363   [143]
 CA  7.774 -3.11 7.774 -3.11 # -28.641 -5.833 2.898   [144]
 CB  7.774 -3.11 7.774 -3.11 # -29.436 -6.953 3.552   [145]
 C   7.774 -3.11 7.774 -3.11 # -29.307 -4.479 3.146   [146]
 O   7.774 -3.11 7.774 -3.11 # -30.491 -4.297 2.875   [147]
#O2M26_20
#R [ASP   28  B]
3ASP  28 B    54.365 3.11 Asp28(B)
#A
 N   54.365 3.11 54.365 3.11 # -33.565 -14.661 -7.707   [148]
 CA  54.365 3.11 54.365 3.11 # -34.094 -13.306 -7.811   [149]
 CB  54.365 3.11 54.365 3.11 # -34.846 -12.923 -6.529   [150]
 CG  54.365 3.11 54.365 3.11 # -35.62 -11.617 -6.64   [151]
 OD1 54.365 3.11 54.365 3.11 # -35.104 -10.657 -7.255   [152]
 OD2 54.365 3.11 54.365 3.11 # -36.733 -11.537 -6.089   [153]
 C   54.365 3.11 54.365 3.11 # -32.949 -12.332 -8.068   [154]
 O   54.365 3.11 54.365 3.11 # -32.087 -12.123 -7.209   [155]
#O2M26_21
#R [TYR   36  B]
3TYR  36 B    64.909 3.11 Tyr36(B)
#A
 N   64.909 3.11 64.909 3.11 # -26.851 -6.753 -2.235   [156]
 CA  64.909 3.11 64.909 3.11 # -25.425 -6.667 -2.546   [157]
 CB  64.909 3.11 64.909 3.11 # -25.037 -7.674 -3.631   [158]
 CG  64.909 3.11 64.909 3.11 # -24.78 -9.077 -3.127   [159]
 CD1 64.909 3.11 64.909 3.11 # -23.488 -9.574 -3.044   [160]
 CD2 64.909 3.11 64.909 3.11 # -25.827 -9.908 -2.747   [161]
 CE1 64.909 3.11 64.909 3.11 # -23.243 -10.857 -2.599   [162]
 CE2 64.909 3.11 64.909 3.11 # -25.592 -11.192 -2.297   [163]
 CZ  64.909 3.11 64.909 3.11 # -24.298 -11.662 -2.227   [164]
 OH  64.909 3.11 64.909 3.11 # -24.057 -12.942 -1.791   [165]
 C   64.909 3.11 64.909 3.11 # -25.015 -5.265 -2.978   [166]
 O   64.909 3.11 64.909 3.11 # -23.852 -4.883 -2.849   [167]
#O2M26_22
#R [VAL   40  B]
3VAL  40 B    47.125 3.11 Val40(B)
#A
 N   47.125 3.11 47.125 3.11 # -27.639 -6.661 -11.249   [168]
 CA  47.125 3.11 47.125 3.11 # -27.503 -7.949 -11.913   [169]
 CB  47.125 3.11 47.125 3.11 # -27.971 -9.109 -11.006   [170]
 CG1 47.125 3.11 47.125 3.11 # -27.585 -10.453 -11.605   [171]
 CG2 47.125 3.11 47.125 3.11 # -27.401 -8.962 -9.605   [172]
 C   47.125 3.11 47.125 3.11 # -28.319 -7.97 -13.202   [173]
 O   47.125 3.11 47.125 3.11 # -29.549 -7.908 -13.167   [174]
#O1M26_23
#R [LEU  115  A]
3LEU 115 A    69.857 -3.11 Leu115(A)
#A
 N   69.857 -3.11 69.857 -3.11 # -27.361 -1.644 2.3   [175]
 CA  69.857 -3.11 69.857 -3.11 # -26.413 -0.8 1.58   [176]
 CB  69.857 -3.11 69.857 -3.11 # -25.511 -1.656 0.685   [177]
 CG  69.857 -3.11 69.857 -3.11 # -24.205 -1.011 0.212   [178]
 CD1 69.857 -3.11 69.857 -3.11 # -23.325 -0.644 1.398   [179]
 CD2 69.857 -3.11 69.857 -3.11 # -23.467 -1.942 -0.737   [180]
 C   69.857 -3.11 69.857 -3.11 # -27.123 0.271 0.754   [181]
 O   69.857 -3.11 69.857 -3.11 # -26.498 1.235 0.298   [182]
#Odummy
#R [DUM    1  X]
7DUM   1 X
#A
 C1  -0.588 0 -0.588 0 # 0 0 0   [183]
 C2  71.467 0 71.467 0 # 0 0 0   [184]
#B
2 69 41
2 68 40
2 67 40
2 69 39
2 118 23
2 128 23
2 95 22
2 119 22
2 118 22
2 118 21
2 59 6
2 85 6
2 84 6
2 61 5
2 59 5
2 118 5
2 87 5
2 61 4
2 60 4
2 59 4
2 58 4
2 118 4
2 167 180
2 125 144
2 122 144
2 124 134
2 125 133
2 125 132
2 96 132
2 13 114
2 15 112
2 153 140
2 104 136
2 104 33
2 77 32
2 79 31
2 78 31
2 77 31
2 102 31
2 174 30
2 104 28
2 103 54
2 13 52
2 15 51
2 14 51
2 13 51
2 103 51
2 103 50
1 43 69 3.26
1 40 69 2.63
1 23 129 2.77
1 90 22 3.15
1 6 61 2.62
1 6 87 2.59
1 114 15 3.04
1 32 78 2.61
1 52 14 2.60
0 71 72 d
0 68 70
0 68 69 d
0 67 68
0 66 67
0 65 71
0 65 66
0 64 65
0 16 17 d
0 13 15
0 13 14 d
0 12 13
0 11 12
0 10 16
0 10 11
0 9 10
0 80 81 d
0 77 79
0 77 78 d
0 76 77
0 75 76
0 74 80
0 74 75
0 73 74
0 62 63 d
0 59 61
0 59 60 d
0 58 59
0 57 58
0 56 62
0 56 57
0 55 56
0 99 100 d
0 97 98
0 96 98 d
0 95 97 d
0 94 96
0 93 95
0 93 94 d
0 92 93
0 91 99
0 91 92
0 90 91
0 128 129 d
0 127 128
0 126 127
0 88 89 d
0 85 87
0 85 86 d
0 84 85
0 83 88
0 83 84
0 82 83
0 44 45 d
0 41 43
0 41 42 d
0 40 41
0 39 40
0 38 39
0 37 38
0 36 44
0 36 37
0 35 36
0 24 25 d
0 21 23
0 21 22 d
0 20 21
0 19 24
0 19 20
0 18 19
0 7 8 d
0 5 6
0 4 5
0 3 4
0 2 3
0 1 7
0 1 2
0 0 1
0 115 116 d
0 113 114
0 112 114
0 111 113 d
0 110 112 d
0 110 111
0 109 110
0 108 115
0 108 109
0 107 108
0 33 34 d
0 31 32
0 30 31
0 29 30
0 28 29
0 27 33
0 27 28
0 26 27
0 53 54 d
0 51 52
0 50 51
0 49 50
0 48 49
0 47 53
0 47 48
0 46 47
6 183 184
#T
s2_7jzx    0 0
#P
IFACE_RESNAME1_SIZE=0.800
ATOM_EDGES_STATUS=ON
IFACE_BOND2_WIDTH=0.190
HYDROPHOBIC_BOND_COLOUR=BRICK_RED
EQUIV_ELLIPSES_STATUS=ON
DISULPHIDE_WIDTH=0.070
NLIGATOM2_STATUS=ON
LIGATOM_RADIUS=0.330
LIGBOND_COLOUR=PURPLE
IFACE_HYDROPHNAME1_SIZE=0.500
ABODY_OTHER_RESNAME_COLOUR=DARK_SLATE_GREY
IFACE_ATMNAME1_SIZE=0.310
ABODY_LOOP_LIST_HEADING_SIZE=1.00
SULPHUR_COLOUR=YELLOW
EQUIV_SIDECHAINS_UNDERLAY_STATUS=OFF
INTERNAL_HBONDS_STATUS=OFF
DUMMY_COLOUR=BLACK
NLIGRESNAME2_COLOUR=PINK
ABODY_H3_ATNAME_COLOUR=SPRING_GREEN
ABODY_L2_COLOUR=SKY_BLUE
HYDROPHOBIC_WIDTH=0.070
NLIGATMNAME2_STATUS=ON
SALT_BRIDGE_COLOUR=RED
ABODY_H2_ATNAME_COLOUR=OLIVE_GREEN
HYDROPHOBIC_STATUS=OFF
WATER_COLOUR=TURQUOISE
LIGATMNAME_COLOUR=BLACK
CARBON_COLOUR=BLACK
IFACE_HPHOBIC1_RADIUS=1.150
SALT_BRIDGE_DIM_WIDTH=0.070
HYDROPHOBIC2_STATUS=OFF
IFACE_ATOM2_RADIUS=0.330
SPOKE_WIDTH=0.070
NLIGATMNAME2_COLOUR=BLUE
HBOND_WIDTH=0.070
LIGATMNAME_STATUS=ON
TITLE_DIM_SIZE=1.000
WATERNAME_SIZE=0.500
ABODY_H3_COLOUR=SPRING_GREEN
HYDROPHNAME_COLOUR=BLACK
TITLE_COLOUR=BLUE
HYDROPHOBIC2_BOND_COLOUR=BRICK_RED
WATERNAME_STATUS=ON
EXTBOND_COLOUR=PURPLE
METAL_COLOUR=PINK
ABODY_L1_RESNAME_COLOUR=CYAN
UNDERLAY_COLOUR=RED
HBTEXT_DIM_SIZE=0.440
HYDROPHNAME2_COLOUR=BLUE
DISULPHIDE_STATUS=ON
BACKGROUND_COLOUR=WHITE
DUMMY_WIDTH=0.070
HYDROPHOBIC2_WIDTH=0.070
NLIGRESNAME_STATUS=ON
ABODY_L1_ATNAME_COLOUR=CYAN
TITLE_STATUS=ON
ELLIPSE_WIDTH=0.140
LIGATOM_STATUS=ON
HBTEXT_STATUS=ON
SIMPLERES_COLOUR=BLACK
HBTEXT_COLOUR=OLIVE_GREEN
NLIGBOND2_WIDTH=0.130
ABODY_H3_RESNAME_COLOUR=SPRING_GREEN
NLIGBOND2_COLOUR=LILAC
LIGRESNAME_STATUS=ON
LIGRESNAME_COLOUR=BLUE
NLIGRESNAME2_STATUS=ON
SALT_BRIDGE_WIDTH=0.070
IFACE_BOND1_WIDTH=0.190
SHOW_BLANK_TEXT_STATUS=OFF
WATERNAME_DIM_SIZE=0.500
NLIGATMNAME2_SIZE=0.310
PLOT_LABEL_SIZE=12.0
INACTIVE_COLOUR=GREY
ABODY_L1_COLOUR=CYAN
HYDROPHOBIC_COLOUR=BRICK_RED
ABODY_LOOP_LABEL_SIZE=1.60
NLIGRESNAME_COLOUR=OLIVE_GREEN
HBOND_COLOUR=OLIVE_GREEN
PHOSPHORUS_COLOUR=PURPLE
PLOT_LIST_LABEL_SIZE=14.0
ABODY_L2_ATNAME_COLOUR=SKY_BLUE
NLIGATOM_RADIUS=0.330
NITROGEN_COLOUR=BLUE
DIMPLOT_SPLIT_WIDTH=100.0
HYDROPHNAME2_STATUS=ON
IFACE_ATMNAME2_SIZE=0.310
IFACE_RESNAME2_SIZE=0.800
EQUIV_HGROUPS_UNDERLAY_STATUS=ON
ABODY_H2_COLOUR=OLIVE_GREEN
ABODY_L3_RESNAME_COLOUR=BLUE
ABODY_H1_RESNAME_COLOUR=GREEN
NLIGBOND_COLOUR=ORANGE
LIGATMNAME_SIZE=0.310
ATOM_EDGE_COLOUR=BLACK
ABODY_OTHER_ATNAME_COLOUR=DARK_SLATE_GREY
SIMPLE_RADIUS=0.800
NLIGATMNAME_COLOUR=BLACK
HYDROPHNAME2_SIZE=0.500
TITLE_SIZE=1.000
DISULPHIDE_COLOUR=GOLD
IFACE_ATOM1_RADIUS=0.330
ABODY_L2_RESNAME_COLOUR=SKY_BLUE
IFACE_HPHOBIC2_RADIUS=1.150
HYDROPHOBIC2_COLOUR=PINK
HBTEXT_SIZE=0.440
DOUBLE_BONDS_STATUS=OFF
SIMPLETEXT_SIZE=0.500
ABODY_OTHER_COLOUR=DARK_SLATE_GREY
ABODY_L3_ATNAME_COLOUR=BLUE
ABODY_H1_ATNAME_COLOUR=GREEN
LIGRESNAME_SIZE=0.800
WATER_DIM_RADIUS=0.400
DUMMY_STATUS=ON
IFACE_HYDROPHNAME2_SIZE=0.500
NLIGATOM2_RADIUS=0.330
ABODY_L3_COLOUR=BLUE
EXTBOND_DIM_WIDTH=0.070
WATERNAME_COLOUR=PURPLE
ARC_WIDTH=0.070
NLIGATMNAME_SIZE=0.310
OTHER_COLOUR=LIME_GREEN
EXTBOND_WIDTH=0.070
PLOT_LIST_LABEL_COLOUR=BLUE
NLIGATMNAME_STATUS=ON
HBOND_STATUS=ON
INACTIVE_PLOTS_STATUS=ON
ABODY_H2_RESNAME_COLOUR=OLIVE_GREEN
NLIGRESNAME2_SIZE=0.630
HYDROPHNAME_STATUS=ON
LIGBOND_WIDTH=0.190
HBOND_DIM_WIDTH=0.070
SALT_BRIDGE_STATUS=ON
WATER_STATUS=ON
ELLIPSE_COLOUR=RED
DISULPHIDE_DIM_WIDTH=0.070
HYDROPHOBIC_DIM_WIDTH=0.070
NLIGATOM_STATUS=ON
OXYGEN_COLOUR=RED
ABODY_H1_COLOUR=GREEN
HYDROPHNAME_SIZE=0.500
HPHOBIC_RADIUS=1.150
NLIGBOND_WIDTH=0.130
WATER_RADIUS=0.400
NLIGRESNAME_SIZE=0.630
PLOT_LABEL_COLOUR=RED
