# Supplementary material for: Distribution and molecular evolution of the anti-CRISPR family AcrIF7
Source: PLoS Biol. 2023 Apr 21;21(4):e3002072. doi: 10.1371/journal.pbio.3002072 (PMC10155984; doi:10.1371/journal.pbio.3002072)
Supplement: S14 Data — Individual files can be open using Pymol or any structure visualisation tool. (ZIP) [file pbio.3002072.s021.zip › Structural_analysis/s2_7jzx.pdb]

REMARK FILENAME="complex_90w.pdb0"
REMARK ===============================================================
REMARK HADDOCK run for complex
REMARK initial structure: complex_90.pdb
REMARK ===============================================================
REMARK            total,bonds,angles,improper,dihe,vdw,elec,air,cdih,coup,rdcs,vean,dani,xpcs,rg
REMARK energies: -485.967, 0, 0, 0, 0, -18.6603, -467.306, 0, 0, 0, 0, 0, 0, 0, 0
REMARK ===============================================================
REMARK            bonds,angles,impropers,dihe,air,cdih,coup,rdcs,vean,dani,xpcs
REMARK rms-dev.: 0,0,0,0,0,0,0, 0, 0, 0, 0
REMARK ===============================================================
REMARK               air,cdih,coup,rdcs,vean,dani,xpcs
REMARK               >0.3,>5,>1,>0,>5,>0.2,>0.2
REMARK violations.: 0, 0, 0, 0, 0, 0, 0
REMARK ===============================================================
REMARK                        CVpartition#,violations,rms
REMARK AIRs cross-validation: 1, 0, 0
REMARK ===============================================================
REMARK NCS energy: 0
REMARK ===============================================================
REMARK Symmetry energy: 0
REMARK ===============================================================
REMARK Membrane restraining energy: 0
REMARK ===============================================================
REMARK Local cross-correlation:  0.0000
REMARK ===============================================================
REMARK Desolvation energy: 4.58912
REMARK Internal energy free molecules: -18239.2
REMARK Internal energy complex: -18174.4
REMARK Binding energy: -416.549
REMARK ===============================================================
REMARK buried surface area: 1467
REMARK ===============================================================
REMARK water - chain_1: 0 0 0
REMARK water - chain_2: 0 0 0
REMARK ===============================================================
REMARK water - water: 0 0 0
REMARK ===============================================================
REMARK DATE:10-Mar-2022  16:04:16       created by user: enm009
REMARK VERSION:1.3U
ATOM      1  N   PRO A   8     -32.370  25.503  -5.594  1.00 15.00      A    N  
ATOM      2  CA  PRO A   8     -32.472  25.331  -4.148  1.00 15.00      A    C  
ATOM      3  CB  PRO A   8     -31.563  26.445  -3.634  1.00 15.00      A    C  
ATOM      4  CG  PRO A   8     -30.487  26.552  -4.665  1.00 15.00      A    C  
ATOM      5  CD  PRO A   8     -31.076  26.083  -5.974  1.00 15.00      A    C  
ATOM      6  C   PRO A   8     -33.903  25.532  -3.649  1.00 15.00      A    C  
ATOM      7  O   PRO A   8     -34.237  26.566  -3.065  1.00 15.00      A    O  
ATOM      8  N   THR A   9     -34.746  24.546  -3.903  1.00 15.00      A    N  
ATOM      9  HN  THR A   9     -34.418  23.741  -4.384  1.00 15.00      A    H  
ATOM     10  CA  THR A   9     -36.134  24.603  -3.484  1.00 15.00      A    C  
ATOM     11  CB  THR A   9     -37.037  25.291  -4.538  1.00 15.00      A    C  
ATOM     12  OG1 THR A   9     -38.418  25.205  -4.152  1.00 15.00      A    O  
ATOM     13  HG1 THR A   9     -38.858  26.030  -4.370  1.00 15.00      A    H  
ATOM     14  CG2 THR A   9     -36.853  24.684  -5.920  1.00 15.00      A    C  
ATOM     15  C   THR A   9     -36.651  23.209  -3.139  1.00 15.00      A    C  
ATOM     16  O   THR A   9     -36.377  22.240  -3.843  1.00 15.00      A    O  
ATOM     17  N   TRP A  10     -37.414  23.113  -2.059  1.00 15.00      A    N  
ATOM     18  HN  TRP A  10     -37.623  23.923  -1.549  1.00 15.00      A    H  
ATOM     19  CA  TRP A  10     -37.948  21.832  -1.605  1.00 15.00      A    C  
ATOM     20  CB  TRP A  10     -38.756  21.995  -0.311  1.00 15.00      A    C  
ATOM     21  CG  TRP A  10     -40.155  22.490  -0.509  1.00 15.00      A    C  
ATOM     22  CD1 TRP A  10     -40.549  23.770  -0.768  1.00 15.00      A    C  
ATOM     23  CD2 TRP A  10     -41.349  21.704  -0.454  1.00 15.00      A    C  
ATOM     24  NE1 TRP A  10     -41.916  23.829  -0.882  1.00 15.00      A    N  
ATOM     25  HE1 TRP A  10     -42.438  24.637  -1.066  1.00 15.00      A    H  
ATOM     26  CE2 TRP A  10     -42.431  22.572  -0.695  1.00 15.00      A    C  
ATOM     27  CE3 TRP A  10     -41.607  20.348  -0.230  1.00 15.00      A    C  
ATOM     28  CZ2 TRP A  10     -43.750  22.129  -0.713  1.00 15.00      A    C  
ATOM     29  CZ3 TRP A  10     -42.916  19.911  -0.248  1.00 15.00      A    C  
ATOM     30  CH2 TRP A  10     -43.971  20.797  -0.490  1.00 15.00      A    C  
ATOM     31  C   TRP A  10     -38.760  21.111  -2.685  1.00 15.00      A    C  
ATOM     32  O   TRP A  10     -38.982  19.906  -2.594  1.00 15.00      A    O  
ATOM     33  N   GLN A  11     -39.182  21.846  -3.710  1.00 15.00      A    N  
ATOM     34  HN  GLN A  11     -38.960  22.801  -3.737  1.00 15.00      A    H  
ATOM     35  CA  GLN A  11     -39.956  21.264  -4.796  1.00 15.00      A    C  
ATOM     36  CB  GLN A  11     -40.561  22.350  -5.687  1.00 15.00      A    C  
ATOM     37  CG  GLN A  11     -41.597  23.229  -4.997  1.00 15.00      A    C  
ATOM     38  CD  GLN A  11     -42.863  22.482  -4.608  1.00 15.00      A    C  
ATOM     39  OE1 GLN A  11     -42.825  21.322  -4.206  1.00 15.00      A    O  
ATOM     40  NE2 GLN A  11     -44.000  23.145  -4.740  1.00 15.00      A    N  
ATOM     41 HE21 GLN A  11     -43.965  24.063  -5.076  1.00 15.00      A    H  
ATOM     42 HE22 GLN A  11     -44.831  22.686  -4.497  1.00 15.00      A    H  
ATOM     43  C   GLN A  11     -39.117  20.291  -5.625  1.00 15.00      A    C  
ATOM     44  O   GLN A  11     -39.561  19.181  -5.927  1.00 15.00      A    O  
ATOM     45  N   GLU A  12     -37.897  20.691  -5.977  1.00 15.00      A    N  
ATOM     46  HN  GLU A  12     -37.568  21.569  -5.687  1.00 15.00      A    H  
ATOM     47  CA  GLU A  12     -37.032  19.825  -6.767  1.00 15.00      A    C  
ATOM     48  CB  GLU A  12     -35.960  20.597  -7.549  1.00 15.00      A    C  
ATOM     49  CG  GLU A  12     -35.364  21.795  -6.829  1.00 15.00      A    C  
ATOM     50  CD  GLU A  12     -34.230  21.425  -5.899  1.00 15.00      A    C  
ATOM     51  OE1 GLU A  12     -33.877  22.254  -5.037  1.00 15.00      A    O  
ATOM     52  OE2 GLU A  12     -33.695  20.308  -6.035  1.00 15.00      A    O  
ATOM     53  C   GLU A  12     -36.441  18.712  -5.913  1.00 15.00      A    C  
ATOM     54  O   GLU A  12     -36.228  17.599  -6.390  1.00 15.00      A    O  
ATOM     55  N   LEU A  13     -36.204  19.013  -4.645  1.00 15.00      A    N  
ATOM     56  HN  LEU A  13     -36.373  19.926  -4.330  1.00 15.00      A    H  
ATOM     57  CA  LEU A  13     -35.665  18.033  -3.718  1.00 15.00      A    C  
ATOM     58  CB  LEU A  13     -35.241  18.707  -2.416  1.00 15.00      A    C  
ATOM     59  CG  LEU A  13     -34.003  19.600  -2.498  1.00 15.00      A    C  
ATOM     60  CD1 LEU A  13     -34.010  20.619  -1.374  1.00 15.00      A    C  
ATOM     61  CD2 LEU A  13     -32.735  18.760  -2.449  1.00 15.00      A    C  
ATOM     62  C   LEU A  13     -36.699  16.947  -3.442  1.00 15.00      A    C  
ATOM     63  O   LEU A  13     -36.365  15.769  -3.328  1.00 15.00      A    O  
ATOM     64  N   ARG A  14     -37.962  17.354  -3.347  1.00 15.00      A    N  
ATOM     65  HN  ARG A  14     -38.166  18.312  -3.435  1.00 15.00      A    H  
ATOM     66  CA  ARG A  14     -39.048  16.422  -3.101  1.00 15.00      A    C  
ATOM     67  CB  ARG A  14     -40.365  17.176  -2.918  1.00 15.00      A    C  
ATOM     68  CG  ARG A  14     -41.563  16.281  -2.669  1.00 15.00      A    C  
ATOM     69  CD  ARG A  14     -41.347  15.395  -1.455  1.00 15.00      A    C  
ATOM     70  NE  ARG A  14     -42.586  14.744  -1.060  1.00 15.00      A    N  
ATOM     71  HE  ARG A  14     -43.358  14.867  -1.651  1.00 15.00      A    H  
ATOM     72  CZ  ARG A  14     -42.734  14.003   0.035  1.00 15.00      A    C  
ATOM     73  NH1 ARG A  14     -41.714  13.800   0.862  1.00 15.00      A    N  
ATOM     74 HH11 ARG A  14     -40.784  14.218   0.663  1.00 15.00      A    H  
ATOM     75 HH12 ARG A  14     -41.846  13.211   1.722  1.00 15.00      A    H  
ATOM     76  NH2 ARG A  14     -43.915  13.471   0.302  1.00 15.00      A    N  
ATOM     77 HH21 ARG A  14     -44.048  12.890   1.171  1.00 15.00      A    H  
ATOM     78 HH22 ARG A  14     -44.714  13.631  -0.339  1.00 15.00      A    H  
ATOM     79  C   ARG A  14     -39.168  15.432  -4.251  1.00 15.00      A    C  
ATOM     80  O   ARG A  14     -39.179  14.220  -4.036  1.00 15.00      A    O  
ATOM     81  N   GLN A  15     -39.237  15.955  -5.473  1.00 15.00      A    N  
ATOM     82  HN  GLN A  15     -39.212  16.931  -5.582  1.00 15.00      A    H  
ATOM     83  CA  GLN A  15     -39.351  15.106  -6.650  1.00 15.00      A    C  
ATOM     84  CB  GLN A  15     -39.677  15.913  -7.915  1.00 15.00      A    C  
ATOM     85  CG  GLN A  15     -38.651  16.975  -8.277  1.00 15.00      A    C  
ATOM     86  CD  GLN A  15     -38.958  17.674  -9.586  1.00 15.00      A    C  
ATOM     87  OE1 GLN A  15     -40.113  17.803  -9.982  1.00 15.00      A    O  
ATOM     88  NE2 GLN A  15     -37.919  18.138 -10.265  1.00 15.00      A    N  
ATOM     89 HE21 GLN A  15     -37.024  18.006  -9.890  1.00 15.00      A    H  
ATOM     90 HE22 GLN A  15     -38.090  18.592 -11.116  1.00 15.00      A    H  
ATOM     91  C   GLN A  15     -38.098  14.258  -6.833  1.00 15.00      A    C  
ATOM     92  O   GLN A  15     -38.187  13.089  -7.195  1.00 15.00      A    O  
ATOM     93  N   PHE A  16     -36.936  14.850  -6.557  1.00 15.00      A    N  
ATOM     94  HN  PHE A  16     -36.933  15.793  -6.274  1.00 15.00      A    H  
ATOM     95  CA  PHE A  16     -35.663  14.149  -6.682  1.00 15.00      A    C  
ATOM     96  CB  PHE A  16     -34.499  15.085  -6.350  1.00 15.00      A    C  
ATOM     97  CG  PHE A  16     -33.189  14.671  -6.956  1.00 15.00      A    C  
ATOM     98  CD1 PHE A  16     -32.936  14.881  -8.302  1.00 15.00      A    C  
ATOM     99  CD2 PHE A  16     -32.210  14.075  -6.180  1.00 15.00      A    C  
ATOM    100  CE1 PHE A  16     -31.731  14.503  -8.863  1.00 15.00      A    C  
ATOM    101  CE2 PHE A  16     -31.003  13.695  -6.734  1.00 15.00      A    C  
ATOM    102  CZ  PHE A  16     -30.763  13.908  -8.077  1.00 15.00      A    C  
ATOM    103  C   PHE A  16     -35.634  12.923  -5.774  1.00 15.00      A    C  
ATOM    104  O   PHE A  16     -35.224  11.836  -6.191  1.00 15.00      A    O  
ATOM    105  N   ILE A  17     -36.077  13.097  -4.534  1.00 15.00      A    N  
ATOM    106  HN  ILE A  17     -36.378  13.989  -4.249  1.00 15.00      A    H  
ATOM    107  CA  ILE A  17     -36.114  11.996  -3.584  1.00 15.00      A    C  
ATOM    108  CB  ILE A  17     -36.374  12.481  -2.139  1.00 15.00      A    C  
ATOM    109  CG1 ILE A  17     -35.172  13.303  -1.658  1.00 15.00      A    C  
ATOM    110  CG2 ILE A  17     -36.625  11.303  -1.200  1.00 15.00      A    C  
ATOM    111  CD1 ILE A  17     -35.358  13.943  -0.302  1.00 15.00      A    C  
ATOM    112  C   ILE A  17     -37.150  10.962  -4.015  1.00 15.00      A    C  
ATOM    113  O   ILE A  17     -36.902   9.756  -3.938  1.00 15.00      A    O  
ATOM    114  N   GLU A  18     -38.298  11.436  -4.492  1.00 15.00      A    N  
ATOM    115  HN  GLU A  18     -38.448  12.410  -4.524  1.00 15.00      A    H  
ATOM    116  CA  GLU A  18     -39.345  10.539  -4.958  1.00 15.00      A    C  
ATOM    117  CB  GLU A  18     -40.620  11.297  -5.324  1.00 15.00      A    C  
ATOM    118  CG  GLU A  18     -41.708  11.152  -4.280  1.00 15.00      A    C  
ATOM    119  CD  GLU A  18     -43.064  11.603  -4.760  1.00 15.00      A    C  
ATOM    120  OE1 GLU A  18     -43.883  10.738  -5.138  1.00 15.00      A    O  
ATOM    121  OE2 GLU A  18     -43.318  12.825  -4.739  1.00 15.00      A    O  
ATOM    122  C   GLU A  18     -38.857   9.699  -6.133  1.00 15.00      A    C  
ATOM    123  O   GLU A  18     -39.126   8.499  -6.201  1.00 15.00      A    O  
ATOM    124  N   SER A  19     -38.131  10.327  -7.057  1.00 15.00      A    N  
ATOM    125  HN  SER A  19     -37.975  11.298  -6.977  1.00 15.00      A    H  
ATOM    126  CA  SER A  19     -37.601   9.613  -8.208  1.00 15.00      A    C  
ATOM    127  CB  SER A  19     -37.005  10.565  -9.249  1.00 15.00      A    C  
ATOM    128  OG  SER A  19     -36.328  11.655  -8.648  1.00 15.00      A    O  
ATOM    129  HG  SER A  19     -35.862  11.359  -7.860  1.00 15.00      A    H  
ATOM    130  C   SER A  19     -36.594   8.546  -7.785  1.00 15.00      A    C  
ATOM    131  O   SER A  19     -36.491   7.501  -8.421  1.00 15.00      A    O  
ATOM    132  N   PHE A  20     -35.866   8.804  -6.700  1.00 15.00      A    N  
ATOM    133  HN  PHE A  20     -35.987   9.656  -6.227  1.00 15.00      A    H  
ATOM    134  CA  PHE A  20     -34.892   7.843  -6.199  1.00 15.00      A    C  
ATOM    135  CB  PHE A  20     -33.986   8.471  -5.137  1.00 15.00      A    C  
ATOM    136  CG  PHE A  20     -32.907   7.545  -4.649  1.00 15.00      A    C  
ATOM    137  CD1 PHE A  20     -33.053   6.859  -3.455  1.00 15.00      A    C  
ATOM    138  CD2 PHE A  20     -31.751   7.355  -5.388  1.00 15.00      A    C  
ATOM    139  CE1 PHE A  20     -32.069   6.001  -3.007  1.00 15.00      A    C  
ATOM    140  CE2 PHE A  20     -30.760   6.499  -4.945  1.00 15.00      A    C  
ATOM    141  CZ  PHE A  20     -30.920   5.821  -3.752  1.00 15.00      A    C  
ATOM    142  C   PHE A  20     -35.616   6.627  -5.630  1.00 15.00      A    C  
ATOM    143  O   PHE A  20     -35.222   5.487  -5.865  1.00 15.00      A    O  
ATOM    144  N   ILE A  21     -36.685   6.880  -4.882  1.00 15.00      A    N  
ATOM    145  HN  ILE A  21     -36.943   7.813  -4.711  1.00 15.00      A    H  
ATOM    146  CA  ILE A  21     -37.477   5.799  -4.305  1.00 15.00      A    C  
ATOM    147  CB  ILE A  21     -38.573   6.335  -3.355  1.00 15.00      A    C  
ATOM    148  CG1 ILE A  21     -37.973   7.311  -2.339  1.00 15.00      A    C  
ATOM    149  CG2 ILE A  21     -39.259   5.183  -2.633  1.00 15.00      A    C  
ATOM    150  CD1 ILE A  21     -39.005   8.113  -1.574  1.00 15.00      A    C  
ATOM    151  C   ILE A  21     -38.129   5.007  -5.438  1.00 15.00      A    C  
ATOM    152  O   ILE A  21     -38.232   3.780  -5.384  1.00 15.00      A    O  
ATOM    153  N   GLN A  22     -38.541   5.735  -6.472  1.00 15.00      A    N  
ATOM    154  HN  GLN A  22     -38.435   6.712  -6.434  1.00 15.00      A    H  
ATOM    155  CA  GLN A  22     -39.166   5.145  -7.648  1.00 15.00      A    C  
ATOM    156  CB  GLN A  22     -39.685   6.260  -8.563  1.00 15.00      A    C  
ATOM    157  CG  GLN A  22     -40.845   5.864  -9.462  1.00 15.00      A    C  
ATOM    158  CD  GLN A  22     -41.849   4.969  -8.764  1.00 15.00      A    C  
ATOM    159  OE1 GLN A  22     -41.819   3.755  -8.919  1.00 15.00      A    O  
ATOM    160  NE2 GLN A  22     -42.733   5.562  -7.976  1.00 15.00      A    N  
ATOM    161 HE21 GLN A  22     -42.693   6.537  -7.884  1.00 15.00      A    H  
ATOM    162 HE22 GLN A  22     -43.389   5.000  -7.519  1.00 15.00      A    H  
ATOM    163  C   GLN A  22     -38.165   4.268  -8.401  1.00 15.00      A    C  
ATOM    164  O   GLN A  22     -38.532   3.247  -8.981  1.00 15.00      A    O  
ATOM    165  N   GLU A  23     -36.899   4.671  -8.381  1.00 15.00      A    N  
ATOM    166  HN  GLU A  23     -36.667   5.499  -7.906  1.00 15.00      A    H  
ATOM    167  CA  GLU A  23     -35.843   3.919  -9.045  1.00 15.00      A    C  
ATOM    168  CB  GLU A  23     -34.529   4.709  -9.014  1.00 15.00      A    C  
ATOM    169  CG  GLU A  23     -33.336   3.990  -9.627  1.00 15.00      A    C  
ATOM    170  CD  GLU A  23     -32.324   3.555  -8.585  1.00 15.00      A    C  
ATOM    171  OE1 GLU A  23     -32.597   3.733  -7.377  1.00 15.00      A    O  
ATOM    172  OE2 GLU A  23     -31.257   3.033  -8.964  1.00 15.00      A    O  
ATOM    173  C   GLU A  23     -35.681   2.559  -8.374  1.00 15.00      A    C  
ATOM    174  O   GLU A  23     -35.550   1.533  -9.044  1.00 15.00      A    O  
ATOM    175  N   ARG A  24     -35.727   2.559  -7.045  1.00 15.00      A    N  
ATOM    176  HN  ARG A  24     -35.836   3.414  -6.574  1.00 15.00      A    H  
ATOM    177  CA  ARG A  24     -35.601   1.331  -6.273  1.00 15.00      A    C  
ATOM    178  CB  ARG A  24     -35.420   1.638  -4.783  1.00 15.00      A    C  
ATOM    179  CG  ARG A  24     -34.068   1.220  -4.222  1.00 15.00      A    C  
ATOM    180  CD  ARG A  24     -32.950   2.113  -4.738  1.00 15.00      A    C  
ATOM    181  NE  ARG A  24     -31.628   1.589  -4.391  1.00 15.00      A    N  
ATOM    182  HE  ARG A  24     -31.560   1.052  -3.574  1.00 15.00      A    H  
ATOM    183  CZ  ARG A  24     -30.529   1.810  -5.115  1.00 15.00      A    C  
ATOM    184  NH1 ARG A  24     -30.591   2.545  -6.214  1.00 15.00      A    N  
ATOM    185 HH11 ARG A  24     -31.511   2.964  -6.529  1.00 15.00      A    H  
ATOM    186 HH12 ARG A  24     -29.741   2.717  -6.787  1.00 15.00      A    H  
ATOM    187  NH2 ARG A  24     -29.373   1.262  -4.756  1.00 15.00      A    N  
ATOM    188 HH21 ARG A  24     -29.321   0.658  -3.911  1.00 15.00      A    H  
ATOM    189 HH22 ARG A  24     -28.519   1.433  -5.323  1.00 15.00      A    H  
ATOM    190  C   ARG A  24     -36.814   0.428  -6.489  1.00 15.00      A    C  
ATOM    191  O   ARG A  24     -36.709  -0.797  -6.425  1.00 15.00      A    O  
ATOM    192  N   LEU A  25     -37.966   1.041  -6.742  1.00 15.00      A    N  
ATOM    193  HN  LEU A  25     -37.991   2.022  -6.765  1.00 15.00      A    H  
ATOM    194  CA  LEU A  25     -39.191   0.292  -6.983  1.00 15.00      A    C  
ATOM    195  CB  LEU A  25     -40.421   1.190  -6.818  1.00 15.00      A    C  
ATOM    196  CG  LEU A  25     -41.777   0.539  -7.111  1.00 15.00      A    C  
ATOM    197  CD1 LEU A  25     -42.025  -0.641  -6.184  1.00 15.00      A    C  
ATOM    198  CD2 LEU A  25     -42.899   1.557  -6.993  1.00 15.00      A    C  
ATOM    199  C   LEU A  25     -39.170  -0.315  -8.380  1.00 15.00      A    C  
ATOM    200  O   LEU A  25     -39.352  -1.523  -8.546  1.00 15.00      A    O  
ATOM    201  N   GLN A  26     -38.929   0.530  -9.377  1.00 15.00      A    N  
ATOM    202  HN  GLN A  26     -38.790   1.484  -9.173  1.00 15.00      A    H  
ATOM    203  CA  GLN A  26     -38.875   0.091 -10.765  1.00 15.00      A    C  
ATOM    204  CB  GLN A  26     -38.631   1.280 -11.697  1.00 15.00      A    C  
ATOM    205  CG  GLN A  26     -38.772   0.944 -13.172  1.00 15.00      A    C  
ATOM    206  CD  GLN A  26     -40.219   0.796 -13.601  1.00 15.00      A    C  
ATOM    207  OE1 GLN A  26     -41.097   1.517 -13.129  1.00 15.00      A    O  
ATOM    208  NE2 GLN A  26     -40.481  -0.155 -14.481  1.00 15.00      A    N  
ATOM    209 HE21 GLN A  26     -39.727  -0.718 -14.807  1.00 15.00      A    H  
ATOM    210 HE22 GLN A  26     -41.404  -0.269 -14.776  1.00 15.00      A    H  
ATOM    211  C   GLN A  26     -37.777  -0.949 -10.953  1.00 15.00      A    C  
ATOM    212  O   GLN A  26     -38.000  -1.996 -11.558  1.00 15.00      A    O  
ATOM    213  N   GLY A  27     -36.600  -0.665 -10.399  1.00 15.00      A    N  
ATOM    214  HN  GLY A  27     -36.490   0.183  -9.909  1.00 15.00      A    H  
ATOM    215  CA  GLY A  27     -35.478  -1.580 -10.509  1.00 15.00      A    C  
ATOM    216  C   GLY A  27     -35.793  -2.941  -9.921  1.00 15.00      A    C  
ATOM    217  O   GLY A  27     -35.238  -3.957 -10.349  1.00 15.00      A    O  
ATOM    218  N   LYS A  28     -36.688  -2.955  -8.944  1.00 15.00      A    N  
ATOM    219  HN  LYS A  28     -37.087  -2.106  -8.653  1.00 15.00      A    H  
ATOM    220  CA  LYS A  28     -37.098  -4.186  -8.295  1.00 15.00      A    C  
ATOM    221  CB  LYS A  28     -37.636  -3.884  -6.888  1.00 15.00      A    C  
ATOM    222  CG  LYS A  28     -38.257  -5.073  -6.166  1.00 15.00      A    C  
ATOM    223  CD  LYS A  28     -37.252  -6.194  -5.954  1.00 15.00      A    C  
ATOM    224  CE  LYS A  28     -36.174  -5.803  -4.956  1.00 15.00      A    C  
ATOM    225  NZ  LYS A  28     -36.620  -6.008  -3.555  1.00 15.00      A    N  
ATOM    226  HZ1 LYS A  28     -35.968  -5.520  -2.893  1.00 15.00      A    H  
ATOM    227  HZ2 LYS A  28     -36.624  -7.020  -3.326  1.00 15.00      A    H  
ATOM    228  HZ3 LYS A  28     -37.575  -5.629  -3.423  1.00 15.00      A    H  
ATOM    229  C   LYS A  28     -38.157  -4.905  -9.128  1.00 15.00      A    C  
ATOM    230  O   LYS A  28     -38.024  -6.089  -9.417  1.00 15.00      A    O  
ATOM    231  N   LEU A  29     -39.187  -4.169  -9.533  1.00 15.00      A    N  
ATOM    232  HN  LEU A  29     -39.210  -3.212  -9.299  1.00 15.00      A    H  
ATOM    233  CA  LEU A  29     -40.285  -4.731 -10.318  1.00 15.00      A    C  
ATOM    234  CB  LEU A  29     -41.386  -3.688 -10.519  1.00 15.00      A    C  
ATOM    235  CG  LEU A  29     -42.078  -3.173  -9.255  1.00 15.00      A    C  
ATOM    236  CD1 LEU A  29     -43.032  -2.040  -9.599  1.00 15.00      A    C  
ATOM    237  CD2 LEU A  29     -42.816  -4.300  -8.548  1.00 15.00      A    C  
ATOM    238  C   LEU A  29     -39.826  -5.258 -11.676  1.00 15.00      A    C  
ATOM    239  O   LEU A  29     -40.235  -6.344 -12.097  1.00 15.00      A    O  
ATOM    240  N   ASP A  30     -38.979  -4.486 -12.346  1.00 15.00      A    N  
ATOM    241  HN  ASP A  30     -38.692  -3.635 -11.944  1.00 15.00      A    H  
ATOM    242  CA  ASP A  30     -38.468  -4.843 -13.671  1.00 15.00      A    C  
ATOM    243  CB  ASP A  30     -37.486  -3.775 -14.166  1.00 15.00      A    C  
ATOM    244  CG  ASP A  30     -37.998  -3.009 -15.371  1.00 15.00      A    C  
ATOM    245  OD1 ASP A  30     -37.685  -3.412 -16.507  1.00 15.00      A    O  
ATOM    246  OD2 ASP A  30     -38.703  -1.994 -15.176  1.00 15.00      A    O  
ATOM    247  C   ASP A  30     -37.788  -6.209 -13.691  1.00 15.00      A    C  
ATOM    248  O   ASP A  30     -38.019  -7.015 -14.591  1.00 15.00      A    O  
ATOM    249  N   LYS A  31     -36.968  -6.479 -12.685  1.00 15.00      A    N  
ATOM    250  HN  LYS A  31     -36.856  -5.821 -11.967  1.00 15.00      A    H  
ATOM    251  CA  LYS A  31     -36.240  -7.742 -12.620  1.00 15.00      A    C  
ATOM    252  CB  LYS A  31     -34.818  -7.517 -12.097  1.00 15.00      A    C  
ATOM    253  CG  LYS A  31     -34.013  -6.502 -12.895  1.00 15.00      A    C  
ATOM    254  CD  LYS A  31     -32.548  -6.507 -12.487  1.00 15.00      A    C  
ATOM    255  CE  LYS A  31     -32.359  -6.036 -11.053  1.00 15.00      A    C  
ATOM    256  NZ  LYS A  31     -32.616  -4.578 -10.902  1.00 15.00      A    N  
ATOM    257  HZ1 LYS A  31     -32.216  -4.237  -9.992  1.00 15.00      A    H  
ATOM    258  HZ2 LYS A  31     -33.639  -4.386 -10.907  1.00 15.00      A    H  
ATOM    259  HZ3 LYS A  31     -32.167  -4.052 -11.676  1.00 15.00      A    H  
ATOM    260  C   LYS A  31     -36.955  -8.783 -11.764  1.00 15.00      A    C  
ATOM    261  O   LYS A  31     -36.412  -9.855 -11.501  1.00 15.00      A    O  
ATOM    262  N   LEU A  32     -38.173  -8.471 -11.345  1.00 15.00      A    N  
ATOM    263  HN  LEU A  32     -38.563  -7.609 -11.603  1.00 15.00      A    H  
ATOM    264  CA  LEU A  32     -38.943  -9.383 -10.509  1.00 15.00      A    C  
ATOM    265  CB  LEU A  32     -39.824  -8.593  -9.539  1.00 15.00      A    C  
ATOM    266  CG  LEU A  32     -39.563  -8.807  -8.046  1.00 15.00      A    C  
ATOM    267  CD1 LEU A  32     -40.453  -7.891  -7.221  1.00 15.00      A    C  
ATOM    268  CD2 LEU A  32     -39.792 -10.262  -7.661  1.00 15.00      A    C  
ATOM    269  C   LEU A  32     -39.820 -10.298 -11.349  1.00 15.00      A    C  
ATOM    270  O   LEU A  32     -40.118 -11.426 -10.943  1.00 15.00      A    O  
ATOM    271  N   GLN A  33     -40.238  -9.802 -12.513  1.00 15.00      A    N  
ATOM    272  HN  GLN A  33     -39.946  -8.904 -12.776  1.00 15.00      A    H  
ATOM    273  CA  GLN A  33     -41.112 -10.558 -13.412  1.00 15.00      A    C  
ATOM    274  CB  GLN A  33     -40.344 -11.735 -14.026  1.00 15.00      A    C  
ATOM    275  CG  GLN A  33     -40.307 -11.733 -15.544  1.00 15.00      A    C  
ATOM    276  CD  GLN A  33     -39.546 -12.915 -16.103  1.00 15.00      A    C  
ATOM    277  OE1 GLN A  33     -38.337 -12.849 -16.310  1.00 15.00      A    O  
ATOM    278  NE2 GLN A  33     -40.249 -14.009 -16.349  1.00 15.00      A    N  
ATOM    279 HE21 GLN A  33     -41.210 -13.994 -16.157  1.00 15.00      A    H  
ATOM    280 HE22 GLN A  33     -39.779 -14.787 -16.710  1.00 15.00      A    H  
ATOM    281  C   GLN A  33     -42.356 -11.066 -12.669  1.00 15.00      A    C  
ATOM    282  O   GLN A  33     -42.666 -12.257 -12.706  1.00 15.00      A    O  
ATOM    283  N   PRO A  34     -43.106 -10.171 -11.989  1.00 15.00      A    N  
ATOM    284  CA  PRO A  34     -44.280 -10.553 -11.231  1.00 15.00      A    C  
ATOM    285  CB  PRO A  34     -44.266  -9.541 -10.080  1.00 15.00      A    C  
ATOM    286  CG  PRO A  34     -43.506  -8.347 -10.591  1.00 15.00      A    C  
ATOM    287  CD  PRO A  34     -42.893  -8.721 -11.921  1.00 15.00      A    C  
ATOM    288  C   PRO A  34     -45.560 -10.411 -12.043  1.00 15.00      A    C  
ATOM    289  O   PRO A  34     -46.177  -9.343 -12.061  1.00 15.00      A    O  
ATOM    290  N   ASP A  35     -45.945 -11.482 -12.720  1.00 15.00      A    N  
ATOM    291  HN  ASP A  35     -45.399 -12.297 -12.675  1.00 15.00      A    H  
ATOM    292  CA  ASP A  35     -47.160 -11.486 -13.529  1.00 15.00      A    C  
ATOM    293  CB  ASP A  35     -47.230 -12.760 -14.379  1.00 15.00      A    C  
ATOM    294  CG  ASP A  35     -46.988 -12.499 -15.850  1.00 15.00      A    C  
ATOM    295  OD1 ASP A  35     -45.896 -12.855 -16.346  1.00 15.00      A    O  
ATOM    296  OD2 ASP A  35     -47.885 -11.934 -16.510  1.00 15.00      A    O  
ATOM    297  C   ASP A  35     -48.381 -11.404 -12.631  1.00 15.00      A    C  
ATOM    298  O   ASP A  35     -49.117 -10.415 -12.643  1.00 15.00      A    O  
ATOM    299  N   GLU A  36     -48.570 -12.442 -11.842  1.00 15.00      A    N  
ATOM    300  HN  GLU A  36     -47.935 -13.199 -11.893  1.00 15.00      A    H  
ATOM    301  CA  GLU A  36     -49.682 -12.533 -10.909  1.00 15.00      A    C  
ATOM    302  CB  GLU A  36     -50.404 -13.883 -11.059  1.00 15.00      A    C  
ATOM    303  CG  GLU A  36     -49.691 -14.901 -11.942  1.00 15.00      A    C  
ATOM    304  CD  GLU A  36     -48.389 -15.409 -11.352  1.00 15.00      A    C  
ATOM    305  OE1 GLU A  36     -48.405 -16.479 -10.721  1.00 15.00      A    O  
ATOM    306  OE2 GLU A  36     -47.351 -14.735 -11.526  1.00 15.00      A    O  
ATOM    307  C   GLU A  36     -49.207 -12.358  -9.467  1.00 15.00      A    C  
ATOM    308  O   GLU A  36     -48.174 -11.726  -9.211  1.00 15.00      A    O  
ATOM    309  N   ASP A  37     -50.001 -12.895  -8.533  1.00 15.00      A    N  
ATOM    310  HN  ASP A  37     -50.824 -13.334  -8.828  1.00 15.00      A    H  
ATOM    311  CA  ASP A  37     -49.716 -12.850  -7.085  1.00 15.00      A    C  
ATOM    312  CB  ASP A  37     -48.299 -13.343  -6.755  1.00 15.00      A    C  
ATOM    313  CG  ASP A  37     -48.107 -13.724  -5.294  1.00 15.00      A    C  
ATOM    314  OD1 ASP A  37     -48.524 -14.829  -4.899  1.00 15.00      A    O  
ATOM    315  OD2 ASP A  37     -47.498 -12.935  -4.553  1.00 15.00      A    O  
ATOM    316  C   ASP A  37     -50.005 -11.468  -6.492  1.00 15.00      A    C  
ATOM    317  O   ASP A  37     -50.273 -11.327  -5.300  1.00 15.00      A    O  
ATOM    318  N   ASP A  38     -49.946 -10.455  -7.350  1.00 15.00      A    N  
ATOM    319  HN  ASP A  38     -49.705 -10.645  -8.279  1.00 15.00      A    H  
ATOM    320  CA  ASP A  38     -50.217  -9.075  -6.974  1.00 15.00      A    C  
ATOM    321  CB  ASP A  38     -51.662  -8.858  -6.531  1.00 15.00      A    C  
ATOM    322  CG  ASP A  38     -52.525  -8.411  -7.695  1.00 15.00      A    C  
ATOM    323  OD1 ASP A  38     -52.518  -7.200  -8.006  1.00 15.00      A    O  
ATOM    324  OD2 ASP A  38     -53.192  -9.264  -8.312  1.00 15.00      A    O  
ATOM    325  C   ASP A  38     -49.205  -8.491  -6.006  1.00 15.00      A    C  
ATOM    326  O   ASP A  38     -49.502  -7.562  -5.246  1.00 15.00      A    O  
ATOM    327  N   LYS A  39     -47.985  -9.016  -6.070  1.00 15.00      A    N  
ATOM    328  HN  LYS A  39     -47.824  -9.764  -6.681  1.00 15.00      A    H  
ATOM    329  CA  LYS A  39     -46.894  -8.537  -5.231  1.00 15.00      A    C  
ATOM    330  CB  LYS A  39     -45.616  -9.340  -5.514  1.00 15.00      A    C  
ATOM    331  CG  LYS A  39     -45.717 -10.830  -5.231  1.00 15.00      A    C  
ATOM    332  CD  LYS A  39     -44.509 -11.570  -5.783  1.00 15.00      A    C  
ATOM    333  CE  LYS A  39     -44.829 -13.015  -6.124  1.00 15.00      A    C  
ATOM    334  NZ  LYS A  39     -43.705 -13.911  -5.746  1.00 15.00      A    N  
ATOM    335  HZ1 LYS A  39     -44.028 -14.899  -5.719  1.00 15.00      A    H  
ATOM    336  HZ2 LYS A  39     -43.351 -13.650  -4.806  1.00 15.00      A    H  
ATOM    337  HZ3 LYS A  39     -42.927 -13.828  -6.434  1.00 15.00      A    H  
ATOM    338  C   LYS A  39     -46.644  -7.053  -5.523  1.00 15.00      A    C  
ATOM    339  O   LYS A  39     -46.112  -6.314  -4.691  1.00 15.00      A    O  
ATOM    340  N   ARG A  40     -47.067  -6.630  -6.715  1.00 15.00      A    N  
ATOM    341  HN  ARG A  40     -47.515  -7.272  -7.303  1.00 15.00      A    H  
ATOM    342  CA  ARG A  40     -46.909  -5.252  -7.168  1.00 15.00      A    C  
ATOM    343  CB  ARG A  40     -47.531  -5.071  -8.563  1.00 15.00      A    C  
ATOM    344  CG  ARG A  40     -47.081  -6.096  -9.600  1.00 15.00      A    C  
ATOM    345  CD  ARG A  40     -47.690  -5.802 -10.965  1.00 15.00      A    C  
ATOM    346  NE  ARG A  40     -47.408  -6.852 -11.944  1.00 15.00      A    N  
ATOM    347  HE  ARG A  40     -46.844  -7.608 -11.651  1.00 15.00      A    H  
ATOM    348  CZ  ARG A  40     -47.878  -6.859 -13.192  1.00 15.00      A    C  
ATOM    349  NH1 ARG A  40     -48.663  -5.878 -13.623  1.00 15.00      A    N  
ATOM    350 HH11 ARG A  40     -49.027  -5.892 -14.598  1.00 15.00      A    H  
ATOM    351 HH12 ARG A  40     -48.920  -5.095 -12.989  1.00 15.00      A    H  
ATOM    352  NH2 ARG A  40     -47.555  -7.852 -14.007  1.00 15.00      A    N  
ATOM    353 HH21 ARG A  40     -47.915  -7.875 -14.983  1.00 15.00      A    H  
ATOM    354 HH22 ARG A  40     -46.937  -8.626 -13.666  1.00 15.00      A    H  
ATOM    355  C   ARG A  40     -47.520  -4.253  -6.178  1.00 15.00      A    C  
ATOM    356  O   ARG A  40     -46.968  -3.181  -5.959  1.00 15.00      A    O  
ATOM    357  N   GLN A  41     -48.650  -4.612  -5.571  1.00 15.00      A    N  
ATOM    358  HN  GLN A  41     -49.050  -5.489  -5.770  1.00 15.00      A    H  
ATOM    359  CA  GLN A  41     -49.308  -3.726  -4.610  1.00 15.00      A    C  
ATOM    360  CB  GLN A  41     -50.736  -4.184  -4.321  1.00 15.00      A    C  
ATOM    361  CG  GLN A  41     -51.777  -3.494  -5.185  1.00 15.00      A    C  
ATOM    362  CD  GLN A  41     -53.062  -4.286  -5.301  1.00 15.00      A    C  
ATOM    363  OE1 GLN A  41     -53.965  -4.148  -4.479  1.00 15.00      A    O  
ATOM    364  NE2 GLN A  41     -53.152  -5.117  -6.327  1.00 15.00      A    N  
ATOM    365 HE21 GLN A  41     -52.395  -5.183  -6.947  1.00 15.00      A    H  
ATOM    366 HE22 GLN A  41     -53.972  -5.641  -6.430  1.00 15.00      A    H  
ATOM    367  C   GLN A  41     -48.507  -3.591  -3.318  1.00 15.00      A    C  
ATOM    368  O   GLN A  41     -48.389  -2.498  -2.765  1.00 15.00      A    O  
ATOM    369  N   THR A  42     -47.949  -4.703  -2.848  1.00 15.00      A    N  
ATOM    370  HN  THR A  42     -48.082  -5.545  -3.332  1.00 15.00      A    H  
ATOM    371  CA  THR A  42     -47.152  -4.705  -1.625  1.00 15.00      A    C  
ATOM    372  CB  THR A  42     -46.755  -6.138  -1.199  1.00 15.00      A    C  
ATOM    373  OG1 THR A  42     -46.524  -6.173   0.216  1.00 15.00      A    O  
ATOM    374  HG1 THR A  42     -46.020  -6.957   0.439  1.00 15.00      A    H  
ATOM    375  CG2 THR A  42     -47.840  -7.143  -1.559  1.00 15.00      A    C  
ATOM    376  C   THR A  42     -45.885  -3.872  -1.817  1.00 15.00      A    C  
ATOM    377  O   THR A  42     -45.459  -3.139  -0.918  1.00 15.00      A    O  
ATOM    378  N   LEU A  43     -45.294  -3.983  -3.002  1.00 15.00      A    N  
ATOM    379  HN  LEU A  43     -45.681  -4.581  -3.674  1.00 15.00      A    H  
ATOM    380  CA  LEU A  43     -44.081  -3.247  -3.324  1.00 15.00      A    C  
ATOM    381  CB  LEU A  43     -43.459  -3.773  -4.622  1.00 15.00      A    C  
ATOM    382  CG  LEU A  43     -42.312  -4.779  -4.475  1.00 15.00      A    C  
ATOM    383  CD1 LEU A  43     -41.125  -4.149  -3.763  1.00 15.00      A    C  
ATOM    384  CD2 LEU A  43     -42.773  -6.038  -3.755  1.00 15.00      A    C  
ATOM    385  C   LEU A  43     -44.351  -1.746  -3.429  1.00 15.00      A    C  
ATOM    386  O   LEU A  43     -43.544  -0.933  -2.980  1.00 15.00      A    O  
ATOM    387  N   LEU A  44     -45.504  -1.389  -3.996  1.00 15.00      A    N  
ATOM    388  HN  LEU A  44     -46.116  -2.089  -4.310  1.00 15.00      A    H  
ATOM    389  CA  LEU A  44     -45.881   0.014  -4.171  1.00 15.00      A    C  
ATOM    390  CB  LEU A  44     -47.017   0.154  -5.190  1.00 15.00      A    C  
ATOM    391  CG  LEU A  44     -46.606   0.589  -6.602  1.00 15.00      A    C  
ATOM    392  CD1 LEU A  44     -45.926  -0.552  -7.348  1.00 15.00      A    C  
ATOM    393  CD2 LEU A  44     -47.811   1.100  -7.379  1.00 15.00      A    C  
ATOM    394  C   LEU A  44     -46.269   0.681  -2.853  1.00 15.00      A    C  
ATOM    395  O   LEU A  44     -46.535   1.884  -2.806  1.00 15.00      A    O  
ATOM    396  N   ALA A  45     -46.319  -0.101  -1.789  1.00 15.00      A    N  
ATOM    397  HN  ALA A  45     -46.126  -1.058  -1.889  1.00 15.00      A    H  
ATOM    398  CA  ALA A  45     -46.664   0.425  -0.479  1.00 15.00      A    C  
ATOM    399  CB  ALA A  45     -47.589  -0.537   0.254  1.00 15.00      A    C  
ATOM    400  C   ALA A  45     -45.401   0.686   0.337  1.00 15.00      A    C  
ATOM    401  O   ALA A  45     -45.216   1.770   0.894  1.00 15.00      A    O  
ATOM    402  N   THR A  46     -44.525  -0.310   0.383  1.00 15.00      A    N  
ATOM    403  HN  THR A  46     -44.725  -1.140  -0.100  1.00 15.00      A    H  
ATOM    404  CA  THR A  46     -43.280  -0.209   1.132  1.00 15.00      A    C  
ATOM    405  CB  THR A  46     -42.699  -1.611   1.427  1.00 15.00      A    C  
ATOM    406  OG1 THR A  46     -41.314  -1.510   1.798  1.00 15.00      A    O  
ATOM    407  HG1 THR A  46     -41.248  -1.417   2.756  1.00 15.00      A    H  
ATOM    408  CG2 THR A  46     -43.475  -2.284   2.551  1.00 15.00      A    C  
ATOM    409  C   THR A  46     -42.235   0.628   0.390  1.00 15.00      A    C  
ATOM    410  O   THR A  46     -41.855   1.711   0.837  1.00 15.00      A    O  
ATOM    411  N   HIS A  47     -41.790   0.130  -0.756  1.00 15.00      A    N  
ATOM    412  HN  HIS A  47     -42.177  -0.704  -1.097  1.00 15.00      A    H  
ATOM    413  CA  HIS A  47     -40.769   0.810  -1.543  1.00 15.00      A    C  
ATOM    414  CB  HIS A  47     -39.889  -0.212  -2.274  1.00 15.00      A    C  
ATOM    415  CG  HIS A  47     -38.844  -0.879  -1.426  1.00 15.00      A    C  
ATOM    416  ND1 HIS A  47     -39.046  -1.254  -0.108  1.00 15.00      A    N  
ATOM    417  HD1 HIS A  47     -39.870  -1.111   0.415  1.00 15.00      A    H  
ATOM    418  CD2 HIS A  47     -37.582  -1.268  -1.732  1.00 15.00      A    C  
ATOM    419  CE1 HIS A  47     -37.950  -1.834   0.354  1.00 15.00      A    C  
ATOM    420  NE2 HIS A  47     -37.052  -1.858  -0.613  1.00 15.00      A    N  
ATOM    421  HE2 HIS A  47     -36.152  -2.257  -0.550  1.00 15.00      A    H  
ATOM    422  C   HIS A  47     -41.391   1.770  -2.551  1.00 15.00      A    C  
ATOM    423  O   HIS A  47     -41.322   1.539  -3.754  1.00 15.00      A    O  
ATOM    424  N   ARG A  48     -41.995   2.845  -2.053  1.00 15.00      A    N  
ATOM    425  HN  ARG A  48     -42.006   2.978  -1.082  1.00 15.00      A    H  
ATOM    426  CA  ARG A  48     -42.626   3.838  -2.917  1.00 15.00      A    C  
ATOM    427  CB  ARG A  48     -43.797   3.222  -3.691  1.00 15.00      A    C  
ATOM    428  CG  ARG A  48     -44.451   4.167  -4.686  1.00 15.00      A    C  
ATOM    429  CD  ARG A  48     -45.827   4.591  -4.206  1.00 15.00      A    C  
ATOM    430  NE  ARG A  48     -46.020   6.036  -4.305  1.00 15.00      A    N  
ATOM    431  HE  ARG A  48     -45.215   6.603  -4.240  1.00 15.00      A    H  
ATOM    432  CZ  ARG A  48     -47.207   6.618  -4.466  1.00 15.00      A    C  
ATOM    433  NH1 ARG A  48     -48.307   5.871  -4.542  1.00 15.00      A    N  
ATOM    434 HH11 ARG A  48     -48.240   4.831  -4.476  1.00 15.00      A    H  
ATOM    435 HH12 ARG A  48     -49.237   6.318  -4.671  1.00 15.00      A    H  
ATOM    436  NH2 ARG A  48     -47.289   7.940  -4.565  1.00 15.00      A    N  
ATOM    437 HH21 ARG A  48     -48.212   8.403  -4.692  1.00 15.00      A    H  
ATOM    438 HH22 ARG A  48     -46.421   8.526  -4.520  1.00 15.00      A    H  
ATOM    439  C   ARG A  48     -43.096   5.053  -2.122  1.00 15.00      A    C  
ATOM    440  O   ARG A  48     -43.023   6.183  -2.597  1.00 15.00      A    O  
ATOM    441  N   ARG A  49     -43.590   4.818  -0.916  1.00 15.00      A    N  
ATOM    442  HN  ARG A  49     -43.620   3.898  -0.578  1.00 15.00      A    H  
ATOM    443  CA  ARG A  49     -44.075   5.904  -0.076  1.00 15.00      A    C  
ATOM    444  CB  ARG A  49     -45.370   5.498   0.639  1.00 15.00      A    C  
ATOM    445  CG  ARG A  49     -46.614   6.224   0.145  1.00 15.00      A    C  
ATOM    446  CD  ARG A  49     -47.761   6.104   1.142  1.00 15.00      A    C  
ATOM    447  NE  ARG A  49     -48.985   6.757   0.664  1.00 15.00      A    N  
ATOM    448  HE  ARG A  49     -49.423   6.362  -0.121  1.00 15.00      A    H  
ATOM    449  CZ  ARG A  49     -49.538   7.831   1.237  1.00 15.00      A    C  
ATOM    450  NH1 ARG A  49     -48.980   8.378   2.313  1.00 15.00      A    N  
ATOM    451 HH11 ARG A  49     -49.411   9.217   2.760  1.00 15.00      A    H  
ATOM    452 HH12 ARG A  49     -48.112   7.970   2.716  1.00 15.00      A    H  
ATOM    453  NH2 ARG A  49     -50.653   8.355   0.737  1.00 15.00      A    N  
ATOM    454 HH21 ARG A  49     -51.085   9.194   1.184  1.00 15.00      A    H  
ATOM    455 HH22 ARG A  49     -51.105   7.932  -0.100  1.00 15.00      A    H  
ATOM    456  C   ARG A  49     -43.028   6.311   0.953  1.00 15.00      A    C  
ATOM    457  O   ARG A  49     -41.920   5.776   0.975  1.00 15.00      A    O  
ATOM    458  N   GLU A  50     -43.405   7.258   1.812  1.00 15.00      A    N  
ATOM    459  HN  GLU A  50     -44.288   7.660   1.708  1.00 15.00      A    H  
ATOM    460  CA  GLU A  50     -42.541   7.757   2.878  1.00 15.00      A    C  
ATOM    461  CB  GLU A  50     -43.296   8.821   3.668  1.00 15.00      A    C  
ATOM    462  CG  GLU A  50     -43.885   9.921   2.809  1.00 15.00      A    C  
ATOM    463  CD  GLU A  50     -43.025  11.161   2.805  1.00 15.00      A    C  
ATOM    464  OE1 GLU A  50     -43.584  12.264   2.725  1.00 15.00      A    O  
ATOM    465  OE2 GLU A  50     -41.791  11.032   2.873  1.00 15.00      A    O  
ATOM    466  C   GLU A  50     -42.152   6.638   3.833  1.00 15.00      A    C  
ATOM    467  O   GLU A  50     -41.214   6.768   4.620  1.00 15.00      A    O  
ATOM    468  N   ALA A  51     -42.895   5.542   3.759  1.00 15.00      A    N  
ATOM    469  HN  ALA A  51     -43.621   5.508   3.106  1.00 15.00      A    H  
ATOM    470  CA  ALA A  51     -42.648   4.392   4.605  1.00 15.00      A    C  
ATOM    471  CB  ALA A  51     -43.669   3.300   4.325  1.00 15.00      A    C  
ATOM    472  C   ALA A  51     -41.234   3.868   4.399  1.00 15.00      A    C  
ATOM    473  O   ALA A  51     -40.611   3.377   5.335  1.00 15.00      A    O  
ATOM    474  N   TRP A  52     -40.723   4.008   3.174  1.00 15.00      A    N  
ATOM    475  HN  TRP A  52     -41.259   4.440   2.476  1.00 15.00      A    H  
ATOM    476  CA  TRP A  52     -39.379   3.546   2.856  1.00 15.00      A    C  
ATOM    477  CB  TRP A  52     -39.070   3.682   1.359  1.00 15.00      A    C  
ATOM    478  CG  TRP A  52     -37.709   3.164   0.980  1.00 15.00      A    C  
ATOM    479  CD1 TRP A  52     -37.338   1.856   0.835  1.00 15.00      A    C  
ATOM    480  CD2 TRP A  52     -36.536   3.943   0.707  1.00 15.00      A    C  
ATOM    481  NE1 TRP A  52     -36.008   1.775   0.491  1.00 15.00      A    N  
ATOM    482  HE1 TRP A  52     -35.505   0.945   0.330  1.00 15.00      A    H  
ATOM    483  CE2 TRP A  52     -35.496   3.042   0.405  1.00 15.00      A    C  
ATOM    484  CE3 TRP A  52     -36.265   5.315   0.685  1.00 15.00      A    C  
ATOM    485  CZ2 TRP A  52     -34.206   3.468   0.089  1.00 15.00      A    C  
ATOM    486  CZ3 TRP A  52     -34.985   5.734   0.371  1.00 15.00      A    C  
ATOM    487  CH2 TRP A  52     -33.972   4.814   0.076  1.00 15.00      A    C  
ATOM    488  C   TRP A  52     -38.343   4.298   3.683  1.00 15.00      A    C  
ATOM    489  O   TRP A  52     -37.361   3.715   4.128  1.00 15.00      A    O  
ATOM    490  N   LEU A  53     -38.577   5.588   3.902  1.00 15.00      A    N  
ATOM    491  HN  LEU A  53     -39.395   5.995   3.546  1.00 15.00      A    H  
ATOM    492  CA  LEU A  53     -37.658   6.402   4.683  1.00 15.00      A    C  
ATOM    493  CB  LEU A  53     -37.973   7.890   4.531  1.00 15.00      A    C  
ATOM    494  CG  LEU A  53     -37.613   8.516   3.182  1.00 15.00      A    C  
ATOM    495  CD1 LEU A  53     -37.999   9.985   3.149  1.00 15.00      A    C  
ATOM    496  CD2 LEU A  53     -36.129   8.347   2.887  1.00 15.00      A    C  
ATOM    497  C   LEU A  53     -37.693   5.979   6.147  1.00 15.00      A    C  
ATOM    498  O   LEU A  53     -36.651   5.822   6.781  1.00 15.00      A    O  
ATOM    499  N   ALA A  54     -38.901   5.794   6.674  1.00 15.00      A    N  
ATOM    500  HN  ALA A  54     -39.693   5.976   6.125  1.00 15.00      A    H  
ATOM    501  CA  ALA A  54     -39.081   5.354   8.055  1.00 15.00      A    C  
ATOM    502  CB  ALA A  54     -40.567   5.222   8.369  1.00 15.00      A    C  
ATOM    503  C   ALA A  54     -38.404   4.007   8.243  1.00 15.00      A    C  
ATOM    504  O   ALA A  54     -37.732   3.751   9.247  1.00 15.00      A    O  
ATOM    505  N   ASP A  55     -38.596   3.156   7.260  1.00 15.00      A    N  
ATOM    506  HN  ASP A  55     -39.164   3.424   6.500  1.00 15.00      A    H  
ATOM    507  CA  ASP A  55     -38.016   1.836   7.265  1.00 15.00      A    C  
ATOM    508  CB  ASP A  55     -38.575   1.054   6.093  1.00 15.00      A    C  
ATOM    509  CG  ASP A  55     -37.753  -0.156   5.811  1.00 15.00      A    C  
ATOM    510  OD1 ASP A  55     -37.397  -0.372   4.641  1.00 15.00      A    O  
ATOM    511  OD2 ASP A  55     -37.431  -0.881   6.767  1.00 15.00      A    O  
ATOM    512  C   ASP A  55     -36.487   1.902   7.169  1.00 15.00      A    C  
ATOM    513  O   ASP A  55     -35.775   1.260   7.950  1.00 15.00      A    O  
ATOM    514  N   ALA A  56     -35.995   2.659   6.188  1.00 15.00      A    N  
ATOM    515  HN  ALA A  56     -36.620   3.097   5.563  1.00 15.00      A    H  
ATOM    516  CA  ALA A  56     -34.562   2.835   5.980  1.00 15.00      A    C  
ATOM    517  CB  ALA A  56     -34.307   3.806   4.835  1.00 15.00      A    C  
ATOM    518  C   ALA A  56     -33.884   3.333   7.254  1.00 15.00      A    C  
ATOM    519  O   ALA A  56     -32.791   2.892   7.589  1.00 15.00      A    O  
ATOM    520  N   ALA A  57     -34.548   4.247   7.966  1.00 15.00      A    N  
ATOM    521  HN  ALA A  57     -35.419   4.565   7.639  1.00 15.00      A    H  
ATOM    522  CA  ALA A  57     -34.012   4.795   9.212  1.00 15.00      A    C  
ATOM    523  CB  ALA A  57     -34.937   5.872   9.760  1.00 15.00      A    C  
ATOM    524  C   ALA A  57     -33.804   3.688  10.242  1.00 15.00      A    C  
ATOM    525  O   ALA A  57     -32.839   3.700  11.007  1.00 15.00      A    O  
ATOM    526  N   ARG A  58     -34.713   2.721  10.238  1.00 15.00      A    N  
ATOM    527  HN  ARG A  58     -35.455   2.772   9.598  1.00 15.00      A    H  
ATOM    528  CA  ARG A  58     -34.649   1.585  11.149  1.00 15.00      A    C  
ATOM    529  CB  ARG A  58     -36.009   0.872  11.156  1.00 15.00      A    C  
ATOM    530  CG  ARG A  58     -36.165  -0.239  12.184  1.00 15.00      A    C  
ATOM    531  CD  ARG A  58     -35.985  -1.617  11.558  1.00 15.00      A    C  
ATOM    532  NE  ARG A  58     -36.573  -1.711  10.217  1.00 15.00      A    N  
ATOM    533  HE  ARG A  58     -36.730  -0.866   9.733  1.00 15.00      A    H  
ATOM    534  CZ  ARG A  58     -36.902  -2.859   9.622  1.00 15.00      A    C  
ATOM    535  NH1 ARG A  58     -36.717  -4.019  10.240  1.00 15.00      A    N  
ATOM    536 HH11 ARG A  58     -36.315  -4.044  11.199  1.00 15.00      A    H  
ATOM    537 HH12 ARG A  58     -36.976  -4.908   9.765  1.00 15.00      A    H  
ATOM    538  NH2 ARG A  58     -37.401  -2.856   8.398  1.00 15.00      A    N  
ATOM    539 HH21 ARG A  58     -37.542  -1.943   7.877  1.00 15.00      A    H  
ATOM    540 HH22 ARG A  58     -37.653  -3.749   7.935  1.00 15.00      A    H  
ATOM    541  C   ARG A  58     -33.538   0.628  10.711  1.00 15.00      A    C  
ATOM    542  O   ARG A  58     -33.065  -0.202  11.489  1.00 15.00      A    O  
ATOM    543  N   ARG A  59     -33.125   0.761   9.457  1.00 15.00      A    N  
ATOM    544  HN  ARG A  59     -33.537   1.451   8.892  1.00 15.00      A    H  
ATOM    545  CA  ARG A  59     -32.073  -0.074   8.894  1.00 15.00      A    C  
ATOM    546  CB  ARG A  59     -32.358  -0.393   7.421  1.00 15.00      A    C  
ATOM    547  CG  ARG A  59     -33.559  -1.304   7.201  1.00 15.00      A    C  
ATOM    548  CD  ARG A  59     -33.656  -1.764   5.752  1.00 15.00      A    C  
ATOM    549  NE  ARG A  59     -34.617  -0.976   4.981  1.00 15.00      A    N  
ATOM    550  HE  ARG A  59     -35.551  -0.946   5.308  1.00 15.00      A    H  
ATOM    551  CZ  ARG A  59     -34.313  -0.314   3.866  1.00 15.00      A    C  
ATOM    552  NH1 ARG A  59     -33.082  -0.349   3.382  1.00 15.00      A    N  
ATOM    553 HH11 ARG A  59     -32.839   0.168   2.497  1.00 15.00      A    H  
ATOM    554 HH12 ARG A  59     -32.342  -0.890   3.870  1.00 15.00      A    H  
ATOM    555  NH2 ARG A  59     -35.248   0.384   3.240  1.00 15.00      A    N  
ATOM    556 HH21 ARG A  59     -35.018   0.907   2.371  1.00 15.00      A    H  
ATOM    557 HH22 ARG A  59     -36.227   0.408   3.626  1.00 15.00      A    H  
ATOM    558  C   ARG A  59     -30.707   0.595   9.047  1.00 15.00      A    C  
ATOM    559  O   ARG A  59     -29.671  -0.037   8.848  1.00 15.00      A    O  
ATOM    560  N   VAL A  60     -30.712   1.877   9.417  1.00 15.00      A    N  
ATOM    561  HN  VAL A  60     -31.571   2.330   9.556  1.00 15.00      A    H  
ATOM    562  CA  VAL A  60     -29.469   2.627   9.607  1.00 15.00      A    C  
ATOM    563  CB  VAL A  60     -29.721   4.140   9.806  1.00 15.00      A    C  
ATOM    564  CG1 VAL A  60     -28.407   4.893   9.946  1.00 15.00      A    C  
ATOM    565  CG2 VAL A  60     -30.521   4.709   8.647  1.00 15.00      A    C  
ATOM    566  C   VAL A  60     -28.701   2.072  10.805  1.00 15.00      A    C  
ATOM    567  O   VAL A  60     -27.476   2.182  10.888  1.00 15.00      A    O  
ATOM    568  N   GLY A  61     -29.432   1.452  11.723  1.00 15.00      A    N  
ATOM    569  HN  GLY A  61     -30.401   1.392  11.599  1.00 15.00      A    H  
ATOM    570  CA  GLY A  61     -28.816   0.865  12.897  1.00 15.00      A    C  
ATOM    571  C   GLY A  61     -27.957  -0.328  12.531  1.00 15.00      A    C  
ATOM    572  O   GLY A  61     -27.206  -0.846  13.357  1.00 15.00      A    O  
ATOM    573  N   GLN A  62     -28.066  -0.754  11.280  1.00 15.00      A    N  
ATOM    574  HN  GLN A  62     -28.684  -0.294  10.671  1.00 15.00      A    H  
ATOM    575  CA  GLN A  62     -27.304  -1.883  10.782  1.00 15.00      A    C  
ATOM    576  CB  GLN A  62     -28.222  -2.831  10.005  1.00 15.00      A    C  
ATOM    577  CG  GLN A  62     -29.516  -3.168  10.727  1.00 15.00      A    C  
ATOM    578  CD  GLN A  62     -30.417  -4.078   9.919  1.00 15.00      A    C  
ATOM    579  OE1 GLN A  62     -30.402  -4.062   8.688  1.00 15.00      A    O  
ATOM    580  NE2 GLN A  62     -31.211  -4.881  10.607  1.00 15.00      A    N  
ATOM    581 HE21 GLN A  62     -31.170  -4.844  11.585  1.00 15.00      A    H  
ATOM    582 HE22 GLN A  62     -31.804  -5.481  10.110  1.00 15.00      A    H  
ATOM    583  C   GLN A  62     -26.162  -1.418   9.878  1.00 15.00      A    C  
ATOM    584  O   GLN A  62     -25.495  -2.235   9.250  1.00 15.00      A    O  
ATOM    585  N   LEU A  63     -25.939  -0.110   9.804  1.00 15.00      A    N  
ATOM    586  HN  LEU A  63     -26.498   0.507  10.325  1.00 15.00      A    H  
ATOM    587  CA  LEU A  63     -24.874   0.430   8.964  1.00 15.00      A    C  
ATOM    588  CB  LEU A  63     -25.442   1.044   7.684  1.00 15.00      A    C  
ATOM    589  CG  LEU A  63     -25.449   0.159   6.436  1.00 15.00      A    C  
ATOM    590  CD1 LEU A  63     -25.548   1.016   5.184  1.00 15.00      A    C  
ATOM    591  CD2 LEU A  63     -24.214  -0.730   6.385  1.00 15.00      A    C  
ATOM    592  C   LEU A  63     -24.056   1.484   9.696  1.00 15.00      A    C  
ATOM    593  O   LEU A  63     -24.582   2.251  10.506  1.00 15.00      A    O  
ATOM    594  N   GLN A  64     -22.765   1.511   9.412  1.00 15.00      A    N  
ATOM    595  HN  GLN A  64     -22.398   0.850   8.786  1.00 15.00      A    H  
ATOM    596  CA  GLN A  64     -21.871   2.482  10.011  1.00 15.00      A    C  
ATOM    597  CB  GLN A  64     -21.289   1.969  11.327  1.00 15.00      A    C  
ATOM    598  CG  GLN A  64     -20.625   3.056  12.155  1.00 15.00      A    C  
ATOM    599  CD  GLN A  64     -19.696   2.509  13.215  1.00 15.00      A    C  
ATOM    600  OE1 GLN A  64     -19.886   1.406  13.721  1.00 15.00      A    O  
ATOM    601  NE2 GLN A  64     -18.684   3.286  13.556  1.00 15.00      A    N  
ATOM    602 HE21 GLN A  64     -18.598   4.154  13.107  1.00 15.00      A    H  
ATOM    603 HE22 GLN A  64     -18.061   2.965  14.244  1.00 15.00      A    H  
ATOM    604  C   GLN A  64     -20.746   2.842   9.050  1.00 15.00      A    C  
ATOM    605  O   GLN A  64     -20.161   1.965   8.413  1.00 15.00      A    O  
ATOM    606  N   LEU A  65     -20.468   4.132   8.945  1.00 15.00      A    N  
ATOM    607  HN  LEU A  65     -20.976   4.775   9.487  1.00 15.00      A    H  
ATOM    608  CA  LEU A  65     -19.403   4.625   8.086  1.00 15.00      A    C  
ATOM    609  CB  LEU A  65     -19.733   6.036   7.584  1.00 15.00      A    C  
ATOM    610  CG  LEU A  65     -20.974   6.168   6.699  1.00 15.00      A    C  
ATOM    611  CD1 LEU A  65     -21.179   7.616   6.274  1.00 15.00      A    C  
ATOM    612  CD2 LEU A  65     -20.865   5.263   5.483  1.00 15.00      A    C  
ATOM    613  C   LEU A  65     -18.128   4.656   8.911  1.00 15.00      A    C  
ATOM    614  O   LEU A  65     -18.150   5.108  10.057  1.00 15.00      A    O  
ATOM    615  N   VAL A  66     -17.022   4.175   8.357  1.00 15.00      A    N  
ATOM    616  HN  VAL A  66     -17.036   3.850   7.428  1.00 15.00      A    H  
ATOM    617  CA  VAL A  66     -15.782   4.134   9.120  1.00 15.00      A    C  
ATOM    618  CB  VAL A  66     -15.556   2.749   9.756  1.00 15.00      A    C  
ATOM    619  CG1 VAL A  66     -16.500   2.535  10.924  1.00 15.00      A    C  
ATOM    620  CG2 VAL A  66     -15.730   1.650   8.719  1.00 15.00      A    C  
ATOM    621  C   VAL A  66     -14.542   4.504   8.321  1.00 15.00      A    C  
ATOM    622  O   VAL A  66     -14.489   4.356   7.098  1.00 15.00      A    O  
ATOM    623  N   THR A  67     -13.554   5.007   9.047  1.00 15.00      A    N  
ATOM    624  HN  THR A  67     -13.701   5.135  10.012  1.00 15.00      A    H  
ATOM    625  CA  THR A  67     -12.267   5.375   8.484  1.00 15.00      A    C  
ATOM    626  CB  THR A  67     -11.823   6.770   8.978  1.00 15.00      A    C  
ATOM    627  OG1 THR A  67     -12.860   7.724   8.736  1.00 15.00      A    O  
ATOM    628  HG1 THR A  67     -13.720   7.280   8.748  1.00 15.00      A    H  
ATOM    629  CG2 THR A  67     -10.558   7.222   8.266  1.00 15.00      A    C  
ATOM    630  C   THR A  67     -11.253   4.350   8.967  1.00 15.00      A    C  
ATOM    631  O   THR A  67     -10.272   4.035   8.290  1.00 15.00      A    O  
ATOM    632  N   HIS A  68     -11.534   3.818  10.150  1.00 15.00      A    N  
ATOM    633  HN  HIS A  68     -12.353   4.099  10.612  1.00 15.00      A    H  
ATOM    634  CA  HIS A  68     -10.689   2.827  10.785  1.00 15.00      A    C  
ATOM    635  CB  HIS A  68     -10.085   3.398  12.068  1.00 15.00      A    C  
ATOM    636  CG  HIS A  68      -9.332   4.677  11.874  1.00 15.00      A    C  
ATOM    637  ND1 HIS A  68      -9.828   5.875  12.331  1.00 15.00      A    N  
ATOM    638  CD2 HIS A  68      -8.145   4.892  11.262  1.00 15.00      A    C  
ATOM    639  CE1 HIS A  68      -8.938   6.787  11.990  1.00 15.00      A    C  
ATOM    640  NE2 HIS A  68      -7.904   6.238  11.341  1.00 15.00      A    N  
ATOM    641  HE2 HIS A  68      -7.125   6.710  10.986  1.00 15.00      A    H  
ATOM    642  C   HIS A  68     -11.523   1.598  11.109  1.00 15.00      A    C  
ATOM    643  O   HIS A  68     -12.559   1.696  11.770  1.00 15.00      A    O  
ATOM    644  N   THR A  69     -11.073   0.452  10.645  1.00 15.00      A    N  
ATOM    645  HN  THR A  69     -10.227   0.439  10.146  1.00 15.00      A    H  
ATOM    646  CA  THR A  69     -11.786  -0.794  10.865  1.00 15.00      A    C  
ATOM    647  CB  THR A  69     -12.094  -1.490   9.524  1.00 15.00      A    C  
ATOM    648  OG1 THR A  69     -10.951  -1.401   8.662  1.00 15.00      A    O  
ATOM    649  HG1 THR A  69     -10.254  -0.906   9.102  1.00 15.00      A    H  
ATOM    650  CG2 THR A  69     -13.295  -0.855   8.843  1.00 15.00      A    C  
ATOM    651  C   THR A  69     -10.975  -1.748  11.725  1.00 15.00      A    C  
ATOM    652  O   THR A  69      -9.756  -1.848  11.578  1.00 15.00      A    O  
ATOM    653  N   LEU A  70     -11.651  -2.434  12.630  1.00 15.00      A    N  
ATOM    654  HN  LEU A  70     -12.619  -2.268  12.737  1.00 15.00      A    H  
ATOM    655  CA  LEU A  70     -11.000  -3.409  13.488  1.00 15.00      A    C  
ATOM    656  CB  LEU A  70     -11.561  -3.340  14.908  1.00 15.00      A    C  
ATOM    657  CG  LEU A  70     -10.819  -4.153  15.973  1.00 15.00      A    C  
ATOM    658  CD1 LEU A  70      -9.343  -3.794  15.995  1.00 15.00      A    C  
ATOM    659  CD2 LEU A  70     -11.439  -3.937  17.339  1.00 15.00      A    C  
ATOM    660  C   LEU A  70     -11.200  -4.802  12.897  1.00 15.00      A    C  
ATOM    661  O   LEU A  70     -10.729  -5.801  13.427  1.00 15.00      A    O  
ATOM    662  N   LYS A  71     -11.910  -4.838  11.774  1.00 15.00      A    N  
ATOM    663  HN  LYS A  71     -12.250  -3.998  11.410  1.00 15.00      A    H  
ATOM    664  CA  LYS A  71     -12.202  -6.083  11.063  1.00 15.00      A    C  
ATOM    665  CB  LYS A  71     -13.242  -5.851   9.968  1.00 15.00      A    C  
ATOM    666  CG  LYS A  71     -14.612  -6.411  10.298  1.00 15.00      A    C  
ATOM    667  CD  LYS A  71     -14.662  -7.916  10.093  1.00 15.00      A    C  
ATOM    668  CE  LYS A  71     -15.788  -8.534  10.901  1.00 15.00      A    C  
ATOM    669  NZ  LYS A  71     -15.421  -8.671  12.335  1.00 15.00      A    N  
ATOM    670  HZ1 LYS A  71     -16.267  -8.849  12.904  1.00 15.00      A    H  
ATOM    671  HZ2 LYS A  71     -14.959  -7.808  12.678  1.00 15.00      A    H  
ATOM    672  HZ3 LYS A  71     -14.764  -9.471  12.458  1.00 15.00      A    H  
ATOM    673  C   LYS A  71     -10.958  -6.782  10.494  1.00 15.00      A    C  
ATOM    674  O   LYS A  71     -10.834  -7.998  10.635  1.00 15.00      A    O  
ATOM    675  N   PRO A  72     -10.033  -6.059   9.816  1.00 15.00      A    N  
ATOM    676  CA  PRO A  72      -8.820  -6.667   9.256  1.00 15.00      A    C  
ATOM    677  CB  PRO A  72      -8.096  -5.486   8.599  1.00 15.00      A    C  
ATOM    678  CG  PRO A  72      -9.170  -4.494   8.334  1.00 15.00      A    C  
ATOM    679  CD  PRO A  72     -10.112  -4.620   9.491  1.00 15.00      A    C  
ATOM    680  C   PRO A  72      -7.928  -7.315  10.327  1.00 15.00      A    C  
ATOM    681  O   PRO A  72      -7.045  -8.109  10.010  1.00 15.00      A    O  
ATOM    682  N   ILE A  73      -8.181  -6.981  11.591  1.00 15.00      A    N  
ATOM    683  HN  ILE A  73      -8.926  -6.383  11.790  1.00 15.00      A    H  
ATOM    684  CA  ILE A  73      -7.394  -7.518  12.687  1.00 15.00      A    C  
ATOM    685  CB  ILE A  73      -7.036  -6.445  13.735  1.00 15.00      A    C  
ATOM    686  CG1 ILE A  73      -6.735  -5.111  13.040  1.00 15.00      A    C  
ATOM    687  CG2 ILE A  73      -5.824  -6.896  14.541  1.00 15.00      A    C  
ATOM    688  CD1 ILE A  73      -6.425  -3.972  13.984  1.00 15.00      A    C  
ATOM    689  C   ILE A  73      -8.136  -8.676  13.332  1.00 15.00      A    C  
ATOM    690  O   ILE A  73      -8.421  -8.655  14.539  1.00 15.00      A    O  
ATOM    691  N   HIS A  74      -8.413  -9.687  12.494  1.00 15.00      A    N  
ATOM    692  HN  HIS A  74      -8.121  -9.598  11.564  1.00 15.00      A    H  
ATOM    693  CA  HIS A  74      -9.145 -10.900  12.863  1.00 15.00      A    C  
ATOM    694  CB  HIS A  74      -8.791 -11.396  14.272  1.00 15.00      A    C  
ATOM    695  CG  HIS A  74      -8.924 -12.872  14.454  1.00 15.00      A    C  
ATOM    696  ND1 HIS A  74      -9.785 -13.390  15.384  1.00 15.00      A    N  
ATOM    697  CD2 HIS A  74      -8.286 -13.885  13.818  1.00 15.00      A    C  
ATOM    698  CE1 HIS A  74      -9.659 -14.698  15.299  1.00 15.00      A    C  
ATOM    699  NE2 HIS A  74      -8.765 -15.043  14.367  1.00 15.00      A    N  
ATOM    700  HE2 HIS A  74      -8.525 -15.952  14.107  1.00 15.00      A    H  
ATOM    701  C   HIS A  74     -10.639 -10.677  12.686  1.00 15.00      A    C  
ATOM    702  O   HIS A  74     -11.242  -9.897  13.413  1.00 15.00      A    O  
ATOM    703  N   PRO A  75     -11.261 -11.347  11.696  1.00 15.00      A    N  
ATOM    704  CA  PRO A  75     -12.690 -11.211  11.398  1.00 15.00      A    C  
ATOM    705  CB  PRO A  75     -12.909 -12.133  10.182  1.00 15.00      A    C  
ATOM    706  CG  PRO A  75     -11.747 -13.064  10.194  1.00 15.00      A    C  
ATOM    707  CD  PRO A  75     -10.601 -12.297  10.785  1.00 15.00      A    C  
ATOM    708  C   PRO A  75     -13.583 -11.648  12.558  1.00 15.00      A    C  
ATOM    709  O   PRO A  75     -14.700 -11.155  12.710  1.00 15.00      A    O  
ATOM    710  N   ASP A  76     -13.080 -12.551  13.387  1.00 15.00      A    N  
ATOM    711  HN  ASP A  76     -12.171 -12.889  13.230  1.00 15.00      A    H  
ATOM    712  CA  ASP A  76     -13.833 -13.053  14.526  1.00 15.00      A    C  
ATOM    713  CB  ASP A  76     -13.169 -14.311  15.085  1.00 15.00      A    C  
ATOM    714  CG  ASP A  76     -13.026 -15.404  14.046  1.00 15.00      A    C  
ATOM    715  OD1 ASP A  76     -14.037 -16.031  13.700  1.00 15.00      A    O  
ATOM    716  OD2 ASP A  76     -11.890 -15.624  13.569  1.00 15.00      A    O  
ATOM    717  C   ASP A  76     -13.930 -11.991  15.612  1.00 15.00      A    C  
ATOM    718  O   ASP A  76     -14.824 -12.025  16.460  1.00 15.00      A    O  
ATOM    719  N   ALA A  77     -13.004 -11.040  15.582  1.00 15.00      A    N  
ATOM    720  HN  ALA A  77     -12.313 -11.069  14.886  1.00 15.00      A    H  
ATOM    721  CA  ALA A  77     -12.979  -9.968  16.555  1.00 15.00      A    C  
ATOM    722  CB  ALA A  77     -11.666  -9.198  16.476  1.00 15.00      A    C  
ATOM    723  C   ALA A  77     -14.168  -9.027  16.373  1.00 15.00      A    C  
ATOM    724  O   ALA A  77     -14.548  -8.684  15.247  1.00 15.00      A    O  
ATOM    725  N   ARG A  78     -14.764  -8.634  17.489  1.00 15.00      A    N  
ATOM    726  HN  ARG A  78     -14.423  -8.963  18.351  1.00 15.00      A    H  
ATOM    727  CA  ARG A  78     -15.897  -7.728  17.493  1.00 15.00      A    C  
ATOM    728  CB  ARG A  78     -17.153  -8.428  18.018  1.00 15.00      A    C  
ATOM    729  CG  ARG A  78     -17.900  -9.242  16.975  1.00 15.00      A    C  
ATOM    730  CD  ARG A  78     -17.778 -10.736  17.234  1.00 15.00      A    C  
ATOM    731  NE  ARG A  78     -18.366 -11.130  18.517  1.00 15.00      A    N  
ATOM    732  HE  ARG A  78     -17.885 -10.858  19.328  1.00 15.00      A    H  
ATOM    733  CZ  ARG A  78     -19.502 -11.822  18.642  1.00 15.00      A    C  
ATOM    734  NH1 ARG A  78     -20.181 -12.198  17.562  1.00 15.00      A    N  
ATOM    735 HH11 ARG A  78     -19.829 -11.952  16.613  1.00 15.00      A    H  
ATOM    736 HH12 ARG A  78     -21.067 -12.738  17.658  1.00 15.00      A    H  
ATOM    737  NH2 ARG A  78     -19.947 -12.157  19.850  1.00 15.00      A    N  
ATOM    738 HH21 ARG A  78     -20.832 -12.698  19.952  1.00 15.00      A    H  
ATOM    739 HH22 ARG A  78     -19.413 -11.881  20.702  1.00 15.00      A    H  
ATOM    740  C   ARG A  78     -15.576  -6.518  18.356  1.00 15.00      A    C  
ATOM    741  O   ARG A  78     -15.726  -6.552  19.577  1.00 15.00      A    O  
ATOM    742  N   GLY A  79     -15.094  -5.465  17.721  1.00 15.00      A    N  
ATOM    743  HN  GLY A  79     -14.976  -5.501  16.752  1.00 15.00      A    H  
ATOM    744  CA  GLY A  79     -14.754  -4.259  18.440  1.00 15.00      A    C  
ATOM    745  C   GLY A  79     -15.498  -3.062  17.905  1.00 15.00      A    C  
ATOM    746  O   GLY A  79     -16.409  -3.205  17.089  1.00 15.00      A    O  
ATOM    747  N   SER A  80     -15.099  -1.882  18.346  1.00 15.00      A    N  
ATOM    748  HN  SER A  80     -14.349  -1.835  18.973  1.00 15.00      A    H  
ATOM    749  CA  SER A  80     -15.743  -0.656  17.919  1.00 15.00      A    C  
ATOM    750  CB  SER A  80     -15.777   0.346  19.080  1.00 15.00      A    C  
ATOM    751  OG  SER A  80     -16.170   1.635  18.645  1.00 15.00      A    O  
ATOM    752  HG  SER A  80     -15.590   1.920  17.930  1.00 15.00      A    H  
ATOM    753  C   SER A  80     -15.044  -0.043  16.710  1.00 15.00      A    C  
ATOM    754  O   SER A  80     -13.872   0.320  16.773  1.00 15.00      A    O  
ATOM    755  N   ASN A  81     -15.772   0.056  15.607  1.00 15.00      A    N  
ATOM    756  HN  ASN A  81     -16.691  -0.277  15.614  1.00 15.00      A    H  
ATOM    757  CA  ASN A  81     -15.245   0.662  14.391  1.00 15.00      A    C  
ATOM    758  CB  ASN A  81     -16.016   0.152  13.169  1.00 15.00      A    C  
ATOM    759  CG  ASN A  81     -15.594  -1.236  12.708  1.00 15.00      A    C  
ATOM    760  OD1 ASN A  81     -14.416  -1.602  12.761  1.00 15.00      A    O  
ATOM    761  ND2 ASN A  81     -16.561  -2.022  12.252  1.00 15.00      A    N  
ATOM    762 HD21 ASN A  81     -17.478  -1.670  12.243  1.00 15.00      A    H  
ATOM    763 HD22 ASN A  81     -16.322  -2.914  11.934  1.00 15.00      A    H  
ATOM    764  C   ASN A  81     -15.399   2.177  14.524  1.00 15.00      A    C  
ATOM    765  O   ASN A  81     -16.349   2.642  15.158  1.00 15.00      A    O  
ATOM    766  N   LEU A  82     -14.489   2.953  13.939  1.00 15.00      A    N  
ATOM    767  HN  LEU A  82     -13.777   2.549  13.399  1.00 15.00      A    H  
ATOM    768  CA  LEU A  82     -14.558   4.407  14.075  1.00 15.00      A    C  
ATOM    769  CB  LEU A  82     -13.570   4.901  15.129  1.00 15.00      A    C  
ATOM    770  CG  LEU A  82     -14.017   4.749  16.584  1.00 15.00      A    C  
ATOM    771  CD1 LEU A  82     -12.903   5.157  17.535  1.00 15.00      A    C  
ATOM    772  CD2 LEU A  82     -15.277   5.564  16.844  1.00 15.00      A    C  
ATOM    773  C   LEU A  82     -14.359   5.164  12.767  1.00 15.00      A    C  
ATOM    774  O   LEU A  82     -13.781   4.654  11.807  1.00 15.00      A    O  
ATOM    775  N   HIS A  83     -14.833   6.409  12.766  1.00 15.00      A    N  
ATOM    776  HN  HIS A  83     -15.249   6.752  13.583  1.00 15.00      A    H  
ATOM    777  CA  HIS A  83     -14.749   7.292  11.608  1.00 15.00      A    C  
ATOM    778  CB  HIS A  83     -16.131   7.384  10.938  1.00 15.00      A    C  
ATOM    779  CG  HIS A  83     -16.133   7.954   9.548  1.00 15.00      A    C  
ATOM    780  ND1 HIS A  83     -15.577   7.272   8.494  1.00 15.00      A    N  
ATOM    781  CD2 HIS A  83     -16.669   9.112   9.089  1.00 15.00      A    C  
ATOM    782  CE1 HIS A  83     -15.784   8.015   7.426  1.00 15.00      A    C  
ATOM    783  NE2 HIS A  83     -16.440   9.136   7.736  1.00 15.00      A    N  
ATOM    784  HE2 HIS A  83     -16.718   9.837   7.112  1.00 15.00      A    H  
ATOM    785  C   HIS A  83     -14.313   8.679  12.078  1.00 15.00      A    C  
ATOM    786  O   HIS A  83     -15.066   9.649  11.992  1.00 15.00      A    O  
ATOM    787  N   SER A  84     -13.103   8.764  12.603  1.00 15.00      A    N  
ATOM    788  HN  SER A  84     -12.545   7.961  12.659  1.00 15.00      A    H  
ATOM    789  CA  SER A  84     -12.585  10.027  13.104  1.00 15.00      A    C  
ATOM    790  CB  SER A  84     -12.476   9.978  14.629  1.00 15.00      A    C  
ATOM    791  OG  SER A  84     -12.727   8.665  15.112  1.00 15.00      A    O  
ATOM    792  HG  SER A  84     -11.893   8.226  15.276  1.00 15.00      A    H  
ATOM    793  C   SER A  84     -11.233  10.368  12.488  1.00 15.00      A    C  
ATOM    794  O   SER A  84     -10.314   9.546  12.481  1.00 15.00      A    O  
ATOM    795  N   LEU A  85     -11.125  11.578  11.956  1.00 15.00      A    N  
ATOM    796  HN  LEU A  85     -11.896  12.179  11.974  1.00 15.00      A    H  
ATOM    797  CA  LEU A  85      -9.885  12.039  11.350  1.00 15.00      A    C  
ATOM    798  CB  LEU A  85     -10.150  13.189  10.371  1.00 15.00      A    C  
ATOM    799  CG  LEU A  85     -10.692  12.806   8.990  1.00 15.00      A    C  
ATOM    800  CD1 LEU A  85     -12.173  12.456   9.063  1.00 15.00      A    C  
ATOM    801  CD2 LEU A  85     -10.451  13.929   7.992  1.00 15.00      A    C  
ATOM    802  C   LEU A  85      -8.921  12.506  12.433  1.00 15.00      A    C  
ATOM    803  O   LEU A  85      -9.287  13.318  13.285  1.00 15.00      A    O  
ATOM    804  N   PRO A  86      -7.690  11.980  12.435  1.00 15.00      A    N  
ATOM    805  CA  PRO A  86      -6.679  12.361  13.418  1.00 15.00      A    C  
ATOM    806  CB  PRO A  86      -5.494  11.442  13.104  1.00 15.00      A    C  
ATOM    807  CG  PRO A  86      -5.702  11.014  11.693  1.00 15.00      A    C  
ATOM    808  CD  PRO A  86      -7.189  10.974  11.484  1.00 15.00      A    C  
ATOM    809  C   PRO A  86      -6.273  13.821  13.249  1.00 15.00      A    C  
ATOM    810  O   PRO A  86      -6.195  14.329  12.130  1.00 15.00      A    O  
ATOM    811  N   GLN A  87      -6.035  14.492  14.363  1.00 15.00      A    N  
ATOM    812  HN  GLN A  87      -6.123  14.037  15.223  1.00 15.00      A    H  
ATOM    813  CA  GLN A  87      -5.636  15.887  14.335  1.00 15.00      A    C  
ATOM    814  CB  GLN A  87      -5.742  16.512  15.728  1.00 15.00      A    C  
ATOM    815  CG  GLN A  87      -7.170  16.677  16.223  1.00 15.00      A    C  
ATOM    816  CD  GLN A  87      -8.009  17.549  15.305  1.00 15.00      A    C  
ATOM    817  OE1 GLN A  87      -7.506  18.483  14.684  1.00 15.00      A    O  
ATOM    818  NE2 GLN A  87      -9.293  17.247  15.208  1.00 15.00      A    N  
ATOM    819 HE21 GLN A  87      -9.631  16.488  15.725  1.00 15.00      A    H  
ATOM    820 HE22 GLN A  87      -9.850  17.793  14.617  1.00 15.00      A    H  
ATOM    821  C   GLN A  87      -4.218  16.021  13.799  1.00 15.00      A    C  
ATOM    822  O   GLN A  87      -3.350  15.202  14.112  1.00 15.00      A    O  
ATOM    823  N   ALA A  88      -4.004  17.037  12.979  1.00 15.00      A    N  
ATOM    824  HN  ALA A  88      -4.749  17.633  12.762  1.00 15.00      A    H  
ATOM    825  CA  ALA A  88      -2.697  17.292  12.393  1.00 15.00      A    C  
ATOM    826  CB  ALA A  88      -2.777  18.437  11.392  1.00 15.00      A    C  
ATOM    827  C   ALA A  88      -1.665  17.598  13.474  1.00 15.00      A    C  
ATOM    828  O   ALA A  88      -1.805  18.565  14.224  1.00 15.00      A    O  
ATOM    829  N   PRO A  89      -0.620  16.763  13.578  1.00 15.00      A    N  
ATOM    830  CA  PRO A  89       0.430  16.943  14.579  1.00 15.00      A    C  
ATOM    831  CB  PRO A  89       1.252  15.654  14.472  1.00 15.00      A    C  
ATOM    832  CG  PRO A  89       1.013  15.165  13.086  1.00 15.00      A    C  
ATOM    833  CD  PRO A  89      -0.383  15.585  12.725  1.00 15.00      A    C  
ATOM    834  C   PRO A  89       1.305  18.159  14.285  1.00 15.00      A    C  
ATOM    835  O   PRO A  89       1.411  18.599  13.139  1.00 15.00      A    O  
ATOM    836  N   GLY A  90       1.933  18.693  15.325  1.00 15.00      A    N  
ATOM    837  HN  GLY A  90       1.808  18.302  16.214  1.00 15.00      A    H  
ATOM    838  CA  GLY A  90       2.795  19.846  15.160  1.00 15.00      A    C  
ATOM    839  C   GLY A  90       4.213  19.439  14.823  1.00 15.00      A    C  
ATOM    840  O   GLY A  90       5.127  20.258  14.852  1.00 15.00      A    O  
ATOM    841  N   GLN A  91       4.389  18.162  14.516  1.00 15.00      A    N  
ATOM    842  HN  GLN A  91       3.616  17.564  14.514  1.00 15.00      A    H  
ATOM    843  CA  GLN A  91       5.691  17.626  14.162  1.00 15.00      A    C  
ATOM    844  CB  GLN A  91       5.989  16.366  14.977  1.00 15.00      A    C  
ATOM    845  CG  GLN A  91       6.522  16.647  16.372  1.00 15.00      A    C  
ATOM    846  CD  GLN A  91       6.389  15.458  17.300  1.00 15.00      A    C  
ATOM    847  OE1 GLN A  91       5.425  14.701  17.229  1.00 15.00      A    O  
ATOM    848  NE2 GLN A  91       7.363  15.280  18.174  1.00 15.00      A    N  
ATOM    849 HE21 GLN A  91       8.106  15.917  18.175  1.00 15.00      A    H  
ATOM    850 HE22 GLN A  91       7.301  14.516  18.782  1.00 15.00      A    H  
ATOM    851  C   GLN A  91       5.737  17.317  12.672  1.00 15.00      A    C  
ATOM    852  O   GLN A  91       5.148  16.335  12.214  1.00 15.00      A    O  
ATOM    853  N   PRO A  92       6.424  18.170  11.894  1.00 15.00      A    N  
ATOM    854  CA  PRO A  92       6.542  17.999  10.447  1.00 15.00      A    C  
ATOM    855  CB  PRO A  92       7.237  19.285   9.986  1.00 15.00      A    C  
ATOM    856  CG  PRO A  92       7.964  19.778  11.190  1.00 15.00      A    C  
ATOM    857  CD  PRO A  92       7.138  19.365  12.374  1.00 15.00      A    C  
ATOM    858  C   PRO A  92       7.382  16.783  10.076  1.00 15.00      A    C  
ATOM    859  O   PRO A  92       8.444  16.547  10.652  1.00 15.00      A    O  
ATOM    860  N   GLY A  93       6.896  16.011   9.119  1.00 15.00      A    N  
ATOM    861  HN  GLY A  93       6.034  16.234   8.709  1.00 15.00      A    H  
ATOM    862  CA  GLY A  93       7.617  14.837   8.682  1.00 15.00      A    C  
ATOM    863  C   GLY A  93       6.739  13.612   8.653  1.00 15.00      A    C  
ATOM    864  O   GLY A  93       6.672  12.911   7.647  1.00 15.00      A    O  
ATOM    865  N   LEU A  94       6.045  13.357   9.749  1.00 15.00      A    N  
ATOM    866  HN  LEU A  94       6.116  13.960  10.518  1.00 15.00      A    H  
ATOM    867  CA  LEU A  94       5.176  12.197   9.827  1.00 15.00      A    C  
ATOM    868  CB  LEU A  94       5.342  11.458  11.159  1.00 15.00      A    C  
ATOM    869  CG  LEU A  94       5.023  12.249  12.433  1.00 15.00      A    C  
ATOM    870  CD1 LEU A  94       4.440  11.329  13.494  1.00 15.00      A    C  
ATOM    871  CD2 LEU A  94       6.270  12.946  12.962  1.00 15.00      A    C  
ATOM    872  C   LEU A  94       3.716  12.563   9.583  1.00 15.00      A    C  
ATOM    873  O   LEU A  94       3.161  13.445  10.240  1.00 15.00      A    O  
ATOM    874  N   ALA A  95       3.115  11.899   8.613  1.00 15.00      A    N  
ATOM    875  HN  ALA A  95       3.629  11.241   8.096  1.00 15.00      A    H  
ATOM    876  CA  ALA A  95       1.716  12.116   8.277  1.00 15.00      A    C  
ATOM    877  CB  ALA A  95       1.604  12.820   6.932  1.00 15.00      A    C  
ATOM    878  C   ALA A  95       0.999  10.774   8.235  1.00 15.00      A    C  
ATOM    879  O   ALA A  95       1.577   9.753   8.610  1.00 15.00      A    O  
ATOM    880  N   GLY A  96      -0.247  10.768   7.785  1.00 15.00      A    N  
ATOM    881  HN  GLY A  96      -0.672  11.610   7.495  1.00 15.00      A    H  
ATOM    882  CA  GLY A  96      -0.977   9.525   7.704  1.00 15.00      A    C  
ATOM    883  C   GLY A  96      -2.401   9.607   8.219  1.00 15.00      A    C  
ATOM    884  O   GLY A  96      -2.630   9.763   9.416  1.00 15.00      A    O  
ATOM    885  N   SER A  97      -3.352   9.538   7.293  1.00 15.00      A    N  
ATOM    886  HN  SER A  97      -3.082   9.508   6.351  1.00 15.00      A    H  
ATOM    887  CA  SER A  97      -4.780   9.536   7.620  1.00 15.00      A    C  
ATOM    888  CB  SER A  97      -5.109   8.524   8.733  1.00 15.00      A    C  
ATOM    889  OG  SER A  97      -6.445   8.056   8.638  1.00 15.00      A    O  
ATOM    890  HG  SER A  97      -7.033   8.807   8.496  1.00 15.00      A    H  
ATOM    891  C   SER A  97      -5.370  10.916   7.926  1.00 15.00      A    C  
ATOM    892  O   SER A  97      -6.533  11.012   8.314  1.00 15.00      A    O  
ATOM    893  N   HIS A  98      -4.604  11.981   7.765  1.00 15.00      A    N  
ATOM    894  HN  HIS A  98      -3.665  11.882   7.468  1.00 15.00      A    H  
ATOM    895  CA  HIS A  98      -5.158  13.308   8.038  1.00 15.00      A    C  
ATOM    896  CB  HIS A  98      -4.495  14.047   9.211  1.00 15.00      A    C  
ATOM    897  CG  HIS A  98      -2.997  14.049   9.211  1.00 15.00      A    C  
ATOM    898  ND1 HIS A  98      -2.276  14.982   8.500  1.00 15.00      A    N  
ATOM    899  CD2 HIS A  98      -2.139  13.231   9.867  1.00 15.00      A    C  
ATOM    900  CE1 HIS A  98      -1.006  14.713   8.740  1.00 15.00      A    C  
ATOM    901  NE2 HIS A  98      -0.876  13.661   9.562  1.00 15.00      A    N  
ATOM    902  HE2 HIS A  98      -0.039  13.277   9.893  1.00 15.00      A    H  
ATOM    903  C   HIS A  98      -5.253  14.162   6.789  1.00 15.00      A    C  
ATOM    904  O   HIS A  98      -6.080  15.069   6.707  1.00 15.00      A    O  
ATOM    905  N   GLU A  99      -4.438  13.834   5.795  1.00 15.00      A    N  
ATOM    906  HN  GLU A  99      -3.809  13.087   5.912  1.00 15.00      A    H  
ATOM    907  CA  GLU A  99      -4.426  14.562   4.544  1.00 15.00      A    C  
ATOM    908  CB  GLU A  99      -3.079  14.392   3.825  1.00 15.00      A    C  
ATOM    909  CG  GLU A  99      -1.891  14.111   4.737  1.00 15.00      A    C  
ATOM    910  CD  GLU A  99      -1.885  12.680   5.244  1.00 15.00      A    C  
ATOM    911  OE1 GLU A  99      -2.029  12.471   6.471  1.00 15.00      A    O  
ATOM    912  OE2 GLU A  99      -1.799  11.765   4.407  1.00 15.00      A    O  
ATOM    913  C   GLU A  99      -5.576  14.097   3.652  1.00 15.00      A    C  
ATOM    914  O   GLU A  99      -5.659  14.455   2.469  1.00 15.00      A    O  
ATOM    915  N   LEU A 100      -6.478  13.323   4.243  1.00 15.00      A    N  
ATOM    916  HN  LEU A 100      -6.373  13.122   5.199  1.00 15.00      A    H  
ATOM    917  CA  LEU A 100      -7.623  12.782   3.533  1.00 15.00      A    C  
ATOM    918  CB  LEU A 100      -7.895  11.346   3.990  1.00 15.00      A    C  
ATOM    919  CG  LEU A 100      -6.766  10.336   3.767  1.00 15.00      A    C  
ATOM    920  CD1 LEU A 100      -7.157   8.972   4.317  1.00 15.00      A    C  
ATOM    921  CD2 LEU A 100      -6.415  10.238   2.289  1.00 15.00      A    C  
ATOM    922  C   LEU A 100      -8.866  13.635   3.756  1.00 15.00      A    C  
ATOM    923  O   LEU A 100      -9.802  13.212   4.421  1.00 15.00      A    O  
ATOM    924  N   GLY A 101      -8.860  14.839   3.205  1.00 15.00      A    N  
ATOM    925  HN  GLY A 101      -8.079  15.129   2.702  1.00 15.00      A    H  
ATOM    926  CA  GLY A 101      -9.999  15.725   3.353  1.00 15.00      A    C  
ATOM    927  C   GLY A 101     -11.075  15.427   2.329  1.00 15.00      A    C  
ATOM    928  O   GLY A 101     -11.860  14.492   2.496  1.00 15.00      A    O  
ATOM    929  N   ASP A 102     -11.084  16.200   1.246  1.00 15.00      A    N  
ATOM    930  HN  ASP A 102     -10.438  16.929   1.181  1.00 15.00      A    H  
ATOM    931  CA  ASP A 102     -12.057  16.029   0.162  1.00 15.00      A    C  
ATOM    932  CB  ASP A 102     -12.077  17.273  -0.738  1.00 15.00      A    C  
ATOM    933  CG  ASP A 102     -12.682  18.494  -0.073  1.00 15.00      A    C  
ATOM    934  OD1 ASP A 102     -13.100  18.393   1.100  1.00 15.00      A    O  
ATOM    935  OD2 ASP A 102     -12.726  19.557  -0.723  1.00 15.00      A    O  
ATOM    936  C   ASP A 102     -11.713  14.801  -0.679  1.00 15.00      A    C  
ATOM    937  O   ASP A 102     -12.045  14.718  -1.856  1.00 15.00      A    O  
ATOM    938  N   ARG A 103     -11.045  13.846  -0.052  1.00 15.00      A    N  
ATOM    939  HN  ARG A 103     -10.846  13.963   0.901  1.00 15.00      A    H  
ATOM    940  CA  ARG A 103     -10.632  12.619  -0.708  1.00 15.00      A    C  
ATOM    941  CB  ARG A 103      -9.130  12.659  -1.007  1.00 15.00      A    C  
ATOM    942  CG  ARG A 103      -8.279  13.156   0.152  1.00 15.00      A    C  
ATOM    943  CD  ARG A 103      -6.814  13.257  -0.234  1.00 15.00      A    C  
ATOM    944  NE  ARG A 103      -6.587  14.249  -1.287  1.00 15.00      A    N  
ATOM    945  HE  ARG A 103      -7.090  14.135  -2.122  1.00 15.00      A    H  
ATOM    946  CZ  ARG A 103      -5.751  15.283  -1.174  1.00 15.00      A    C  
ATOM    947  NH1 ARG A 103      -5.065  15.471  -0.050  1.00 15.00      A    N  
ATOM    948 HH11 ARG A 103      -4.410  16.276   0.039  1.00 15.00      A    H  
ATOM    949 HH12 ARG A 103      -5.181  14.811   0.757  1.00 15.00      A    H  
ATOM    950  NH2 ARG A 103      -5.599  16.127  -2.192  1.00 15.00      A    N  
ATOM    951 HH21 ARG A 103      -4.947  16.937  -2.112  1.00 15.00      A    H  
ATOM    952 HH22 ARG A 103      -6.131  15.982  -3.077  1.00 15.00      A    H  
ATOM    953  C   ARG A 103     -10.972  11.426   0.174  1.00 15.00      A    C  
ATOM    954  O   ARG A 103     -10.348  10.369   0.089  1.00 15.00      A    O  
ATOM    955  N   LEU A 104     -11.969  11.618   1.026  1.00 15.00      A    N  
ATOM    956  HN  LEU A 104     -12.423  12.489   1.035  1.00 15.00      A    H  
ATOM    957  CA  LEU A 104     -12.422  10.577   1.939  1.00 15.00      A    C  
ATOM    958  CB  LEU A 104     -13.148  11.194   3.135  1.00 15.00      A    C  
ATOM    959  CG  LEU A 104     -12.303  11.476   4.376  1.00 15.00      A    C  
ATOM    960  CD1 LEU A 104     -13.140  12.164   5.444  1.00 15.00      A    C  
ATOM    961  CD2 LEU A 104     -11.693  10.190   4.915  1.00 15.00      A    C  
ATOM    962  C   LEU A 104     -13.356   9.609   1.228  1.00 15.00      A    C  
ATOM    963  O   LEU A 104     -14.532   9.908   1.024  1.00 15.00      A    O  
ATOM    964  N   VAL A 105     -12.824   8.456   0.849  1.00 15.00      A    N  
ATOM    965  HN  VAL A 105     -11.873   8.293   1.023  1.00 15.00      A    H  
ATOM    966  CA  VAL A 105     -13.610   7.435   0.161  1.00 15.00      A    C  
ATOM    967  CB  VAL A 105     -12.742   6.240  -0.278  1.00 15.00      A    C  
ATOM    968  CG1 VAL A 105     -13.362   5.553  -1.486  1.00 15.00      A    C  
ATOM    969  CG2 VAL A 105     -11.318   6.686  -0.584  1.00 15.00      A    C  
ATOM    970  C   VAL A 105     -14.747   6.941   1.057  1.00 15.00      A    C  
ATOM    971  O   VAL A 105     -15.873   6.759   0.602  1.00 15.00      A    O  
ATOM    972  N   SER A 106     -14.419   6.740   2.337  1.00 15.00      A    N  
ATOM    973  HN  SER A 106     -13.498   6.896   2.610  1.00 15.00      A    H  
ATOM    974  CA  SER A 106     -15.381   6.289   3.344  1.00 15.00      A    C  
ATOM    975  CB  SER A 106     -16.610   7.207   3.402  1.00 15.00      A    C  
ATOM    976  OG  SER A 106     -17.148   7.272   4.711  1.00 15.00      A    O  
ATOM    977  HG  SER A 106     -17.823   6.598   4.806  1.00 15.00      A    H  
ATOM    978  C   SER A 106     -15.792   4.828   3.170  1.00 15.00      A    C  
ATOM    979  O   SER A 106     -16.477   4.466   2.214  1.00 15.00      A    O  
ATOM    980  N   ASP A 107     -15.377   3.990   4.112  1.00 15.00      A    N  
ATOM    981  HN  ASP A 107     -14.837   4.331   4.854  1.00 15.00      A    H  
ATOM    982  CA  ASP A 107     -15.720   2.577   4.079  1.00 15.00      A    C  
ATOM    983  CB  ASP A 107     -14.603   1.732   4.703  1.00 15.00      A    C  
ATOM    984  CG  ASP A 107     -14.499   0.339   4.096  1.00 15.00      A    C  
ATOM    985  OD1 ASP A 107     -15.542  -0.242   3.721  1.00 15.00      A    O  
ATOM    986  OD2 ASP A 107     -13.369  -0.186   3.992  1.00 15.00      A    O  
ATOM    987  C   ASP A 107     -17.021   2.364   4.841  1.00 15.00      A    C  
ATOM    988  O   ASP A 107     -17.398   3.194   5.673  1.00 15.00      A    O  
ATOM    989  N   VAL A 108     -17.705   1.265   4.565  1.00 15.00      A    N  
ATOM    990  HN  VAL A 108     -17.335   0.619   3.923  1.00 15.00      A    H  
ATOM    991  CA  VAL A 108     -18.975   0.978   5.222  1.00 15.00      A    C  
ATOM    992  CB  VAL A 108     -20.171   1.087   4.249  1.00 15.00      A    C  
ATOM    993  CG1 VAL A 108     -21.465   1.306   5.015  1.00 15.00      A    C  
ATOM    994  CG2 VAL A 108     -19.959   2.198   3.232  1.00 15.00      A    C  
ATOM    995  C   VAL A 108     -18.968  -0.417   5.836  1.00 15.00      A    C  
ATOM    996  O   VAL A 108     -18.565  -1.386   5.192  1.00 15.00      A    O  
ATOM    997  N   VAL A 109     -19.412  -0.508   7.085  1.00 15.00      A    N  
ATOM    998  HN  VAL A 109     -19.708   0.308   7.548  1.00 15.00      A    H  
ATOM    999  CA  VAL A 109     -19.477  -1.781   7.791  1.00 15.00      A    C  
ATOM   1000  CB  VAL A 109     -18.472  -1.847   8.963  1.00 15.00      A    C  
ATOM   1001  CG1 VAL A 109     -17.055  -2.042   8.454  1.00 15.00      A    C  
ATOM   1002  CG2 VAL A 109     -18.567  -0.602   9.834  1.00 15.00      A    C  
ATOM   1003  C   VAL A 109     -20.879  -2.018   8.344  1.00 15.00      A    C  
ATOM   1004  O   VAL A 109     -21.597  -1.068   8.666  1.00 15.00      A    O  
ATOM   1005  N   GLY A 110     -21.268  -3.282   8.443  1.00 15.00      A    N  
ATOM   1006  HN  GLY A 110     -20.668  -3.998   8.143  1.00 15.00      A    H  
ATOM   1007  CA  GLY A 110     -22.574  -3.612   8.970  1.00 15.00      A    C  
ATOM   1008  C   GLY A 110     -23.312  -4.612   8.108  1.00 15.00      A    C  
ATOM   1009  O   GLY A 110     -22.735  -5.601   7.657  1.00 15.00      A    O  
ATOM   1010  N   ASN A 111     -24.583  -4.343   7.872  1.00 15.00      A    N  
ATOM   1011  HN  ASN A 111     -24.974  -3.520   8.247  1.00 15.00      A    H  
ATOM   1012  CA  ASN A 111     -25.421  -5.218   7.070  1.00 15.00      A    C  
ATOM   1013  CB  ASN A 111     -26.839  -5.267   7.647  1.00 15.00      A    C  
ATOM   1014  CG  ASN A 111     -27.778  -6.149   6.847  1.00 15.00      A    C  
ATOM   1015  OD1 ASN A 111     -27.348  -7.077   6.162  1.00 15.00      A    O  
ATOM   1016  ND2 ASN A 111     -29.070  -5.868   6.931  1.00 15.00      A    N  
ATOM   1017 HD21 ASN A 111     -29.348  -5.112   7.500  1.00 15.00      A    H  
ATOM   1018 HD22 ASN A 111     -29.697  -6.424   6.427  1.00 15.00      A    H  
ATOM   1019  C   ASN A 111     -25.454  -4.756   5.620  1.00 15.00      A    C  
ATOM   1020  O   ASN A 111     -25.945  -3.669   5.314  1.00 15.00      A    O  
ATOM   1021  N   ALA A 112     -24.930  -5.592   4.733  1.00 15.00      A    N  
ATOM   1022  HN  ALA A 112     -24.553  -6.440   5.047  1.00 15.00      A    H  
ATOM   1023  CA  ALA A 112     -24.890  -5.284   3.307  1.00 15.00      A    C  
ATOM   1024  CB  ALA A 112     -24.062  -6.320   2.562  1.00 15.00      A    C  
ATOM   1025  C   ALA A 112     -26.294  -5.191   2.714  1.00 15.00      A    C  
ATOM   1026  O   ALA A 112     -26.507  -4.517   1.709  1.00 15.00      A    O  
ATOM   1027  N   ALA A 113     -27.256  -5.843   3.363  1.00 15.00      A    N  
ATOM   1028  HN  ALA A 113     -27.030  -6.344   4.177  1.00 15.00      A    H  
ATOM   1029  CA  ALA A 113     -28.641  -5.833   2.898  1.00 15.00      A    C  
ATOM   1030  CB  ALA A 113     -29.436  -6.953   3.552  1.00 15.00      A    C  
ATOM   1031  C   ALA A 113     -29.307  -4.479   3.146  1.00 15.00      A    C  
ATOM   1032  O   ALA A 113     -30.491  -4.297   2.875  1.00 15.00      A    O  
ATOM   1033  N   ALA A 114     -28.540  -3.541   3.685  1.00 15.00      A    N  
ATOM   1034  HN  ALA A 114     -27.611  -3.759   3.913  1.00 15.00      A    H  
ATOM   1035  CA  ALA A 114     -29.033  -2.199   3.955  1.00 15.00      A    C  
ATOM   1036  CB  ALA A 114     -29.108  -1.958   5.456  1.00 15.00      A    C  
ATOM   1037  C   ALA A 114     -28.111  -1.180   3.296  1.00 15.00      A    C  
ATOM   1038  O   ALA A 114     -28.090  -0.004   3.664  1.00 15.00      A    O  
ATOM   1039  N   LEU A 115     -27.361  -1.644   2.300  1.00 15.00      A    N  
ATOM   1040  HN  LEU A 115     -27.452  -2.587   2.038  1.00 15.00      A    H  
ATOM   1041  CA  LEU A 115     -26.413  -0.800   1.580  1.00 15.00      A    C  
ATOM   1042  CB  LEU A 115     -25.511  -1.656   0.685  1.00 15.00      A    C  
ATOM   1043  CG  LEU A 115     -24.205  -1.011   0.212  1.00 15.00      A    C  
ATOM   1044  CD1 LEU A 115     -23.325  -0.644   1.398  1.00 15.00      A    C  
ATOM   1045  CD2 LEU A 115     -23.467  -1.942  -0.737  1.00 15.00      A    C  
ATOM   1046  C   LEU A 115     -27.123   0.271   0.754  1.00 15.00      A    C  
ATOM   1047  O   LEU A 115     -26.498   1.235   0.298  1.00 15.00      A    O  
ATOM   1048  N   ASP A 116     -28.427   0.101   0.571  1.00 15.00      A    N  
ATOM   1049  HN  ASP A 116     -28.868  -0.681   0.975  1.00 15.00      A    H  
ATOM   1050  CA  ASP A 116     -29.233   1.050  -0.187  1.00 15.00      A    C  
ATOM   1051  CB  ASP A 116     -30.630   0.479  -0.481  1.00 15.00      A    C  
ATOM   1052  CG  ASP A 116     -31.458   0.253   0.772  1.00 15.00      A    C  
ATOM   1053  OD1 ASP A 116     -32.655   0.620   0.783  1.00 15.00      A    O  
ATOM   1054  OD2 ASP A 116     -30.910  -0.283   1.755  1.00 15.00      A    O  
ATOM   1055  C   ASP A 116     -29.347   2.370   0.566  1.00 15.00      A    C  
ATOM   1056  O   ASP A 116     -29.334   3.441  -0.041  1.00 15.00      A    O  
ATOM   1057  N   VAL A 117     -29.431   2.282   1.890  1.00 15.00      A    N  
ATOM   1058  HN  VAL A 117     -29.432   1.391   2.309  1.00 15.00      A    H  
ATOM   1059  CA  VAL A 117     -29.537   3.465   2.737  1.00 15.00      A    C  
ATOM   1060  CB  VAL A 117     -29.722   3.090   4.224  1.00 15.00      A    C  
ATOM   1061  CG1 VAL A 117     -30.013   4.330   5.057  1.00 15.00      A    C  
ATOM   1062  CG2 VAL A 117     -30.833   2.065   4.387  1.00 15.00      A    C  
ATOM   1063  C   VAL A 117     -28.290   4.331   2.588  1.00 15.00      A    C  
ATOM   1064  O   VAL A 117     -28.373   5.558   2.507  1.00 15.00      A    O  
ATOM   1065  N   PHE A 118     -27.133   3.679   2.538  1.00 15.00      A    N  
ATOM   1066  HN  PHE A 118     -27.133   2.701   2.618  1.00 15.00      A    H  
ATOM   1067  CA  PHE A 118     -25.870   4.384   2.375  1.00 15.00      A    C  
ATOM   1068  CB  PHE A 118     -24.684   3.420   2.508  1.00 15.00      A    C  
ATOM   1069  CG  PHE A 118     -23.396   3.955   1.941  1.00 15.00      A    C  
ATOM   1070  CD1 PHE A 118     -22.782   5.064   2.500  1.00 15.00      A    C  
ATOM   1071  CD2 PHE A 118     -22.806   3.353   0.842  1.00 15.00      A    C  
ATOM   1072  CE1 PHE A 118     -21.604   5.562   1.973  1.00 15.00      A    C  
ATOM   1073  CE2 PHE A 118     -21.628   3.844   0.312  1.00 15.00      A    C  
ATOM   1074  CZ  PHE A 118     -21.026   4.950   0.878  1.00 15.00      A    C  
ATOM   1075  C   PHE A 118     -25.835   5.075   1.019  1.00 15.00      A    C  
ATOM   1076  O   PHE A 118     -25.403   6.219   0.905  1.00 15.00      A    O  
ATOM   1077  N   LYS A 119     -26.316   4.378  -0.003  1.00 15.00      A    N  
ATOM   1078  HN  LYS A 119     -26.679   3.481   0.159  1.00 15.00      A    H  
ATOM   1079  CA  LYS A 119     -26.336   4.923  -1.353  1.00 15.00      A    C  
ATOM   1080  CB  LYS A 119     -26.661   3.832  -2.379  1.00 15.00      A    C  
ATOM   1081  CG  LYS A 119     -25.652   2.686  -2.424  1.00 15.00      A    C  
ATOM   1082  CD  LYS A 119     -24.272   3.160  -2.866  1.00 15.00      A    C  
ATOM   1083  CE  LYS A 119     -23.310   1.993  -3.071  1.00 15.00      A    C  
ATOM   1084  NZ  LYS A 119     -22.759   1.475  -1.786  1.00 15.00      A    N  
ATOM   1085  HZ1 LYS A 119     -23.530   1.145  -1.172  1.00 15.00      A    H  
ATOM   1086  HZ2 LYS A 119     -22.235   2.225  -1.293  1.00 15.00      A    H  
ATOM   1087  HZ3 LYS A 119     -22.110   0.679  -1.966  1.00 15.00      A    H  
ATOM   1088  C   LYS A 119     -27.314   6.093  -1.452  1.00 15.00      A    C  
ATOM   1089  O   LYS A 119     -27.157   6.973  -2.295  1.00 15.00      A    O  
ATOM   1090  N   PHE A 120     -28.316   6.095  -0.576  1.00 15.00      A    N  
ATOM   1091  HN  PHE A 120     -28.396   5.353   0.060  1.00 15.00      A    H  
ATOM   1092  CA  PHE A 120     -29.307   7.165  -0.540  1.00 15.00      A    C  
ATOM   1093  CB  PHE A 120     -30.486   6.766   0.358  1.00 15.00      A    C  
ATOM   1094  CG  PHE A 120     -31.480   7.867   0.616  1.00 15.00      A    C  
ATOM   1095  CD1 PHE A 120     -32.285   8.346  -0.404  1.00 15.00      A    C  
ATOM   1096  CD2 PHE A 120     -31.609   8.421   1.879  1.00 15.00      A    C  
ATOM   1097  CE1 PHE A 120     -33.200   9.354  -0.171  1.00 15.00      A    C  
ATOM   1098  CE2 PHE A 120     -32.521   9.430   2.121  1.00 15.00      A    C  
ATOM   1099  CZ  PHE A 120     -33.319   9.898   1.093  1.00 15.00      A    C  
ATOM   1100  C   PHE A 120     -28.661   8.444  -0.021  1.00 15.00      A    C  
ATOM   1101  O   PHE A 120     -28.867   9.526  -0.563  1.00 15.00      A    O  
ATOM   1102  N   LEU A 121     -27.859   8.304   1.026  1.00 15.00      A    N  
ATOM   1103  HN  LEU A 121     -27.726   7.411   1.410  1.00 15.00      A    H  
ATOM   1104  CA  LEU A 121     -27.168   9.442   1.616  1.00 15.00      A    C  
ATOM   1105  CB  LEU A 121     -26.724   9.112   3.044  1.00 15.00      A    C  
ATOM   1106  CG  LEU A 121     -27.835   8.807   4.050  1.00 15.00      A    C  
ATOM   1107  CD1 LEU A 121     -27.247   8.349   5.375  1.00 15.00      A    C  
ATOM   1108  CD2 LEU A 121     -28.727  10.022   4.247  1.00 15.00      A    C  
ATOM   1109  C   LEU A 121     -25.954   9.818   0.782  1.00 15.00      A    C  
ATOM   1110  O   LEU A 121     -25.338  10.862   0.998  1.00 15.00      A    O  
ATOM   1111  N   SER A 122     -25.632   8.972  -0.186  1.00 15.00      A    N  
ATOM   1112  HN  SER A 122     -26.184   8.174  -0.326  1.00 15.00      A    H  
ATOM   1113  CA  SER A 122     -24.485   9.195  -1.047  1.00 15.00      A    C  
ATOM   1114  CB  SER A 122     -23.817   7.860  -1.387  1.00 15.00      A    C  
ATOM   1115  OG  SER A 122     -22.414   8.012  -1.526  1.00 15.00      A    O  
ATOM   1116  HG  SER A 122     -22.197   8.955  -1.560  1.00 15.00      A    H  
ATOM   1117  C   SER A 122     -24.865   9.934  -2.329  1.00 15.00      A    C  
ATOM   1118  O   SER A 122     -24.011  10.172  -3.182  1.00 15.00      A    O  
ATOM   1119  N   LEU A 123     -26.137  10.297  -2.481  1.00 15.00      A    N  
ATOM   1120  HN  LEU A 123     -26.793  10.083  -1.788  1.00 15.00      A    H  
ATOM   1121  CA  LEU A 123     -26.553  11.007  -3.682  1.00 15.00      A    C  
ATOM   1122  CB  LEU A 123     -28.068  10.883  -3.966  1.00 15.00      A    C  
ATOM   1123  CG  LEU A 123     -29.041  11.695  -3.098  1.00 15.00      A    C  
ATOM   1124  CD1 LEU A 123     -29.307  13.066  -3.713  1.00 15.00      A    C  
ATOM   1125  CD2 LEU A 123     -30.353  10.935  -2.931  1.00 15.00      A    C  
ATOM   1126  C   LEU A 123     -26.073  12.462  -3.668  1.00 15.00      A    C  
ATOM   1127  O   LEU A 123     -26.331  13.210  -2.728  1.00 15.00      A    O  
ATOM   1128  N   GLN A 124     -25.314  12.844  -4.695  1.00 15.00      A    N  
ATOM   1129  HN  GLN A 124     -25.067  12.185  -5.376  1.00 15.00      A    H  
ATOM   1130  CA  GLN A 124     -24.818  14.206  -4.811  1.00 15.00      A    C  
ATOM   1131  CB  GLN A 124     -23.315  14.187  -5.055  1.00 15.00      A    C  
ATOM   1132  CG  GLN A 124     -22.571  13.333  -4.046  1.00 15.00      A    C  
ATOM   1133  CD  GLN A 124     -21.102  13.675  -3.936  1.00 15.00      A    C  
ATOM   1134  OE1 GLN A 124     -20.373  13.076  -3.151  1.00 15.00      A    O  
ATOM   1135  NE2 GLN A 124     -20.650  14.647  -4.717  1.00 15.00      A    N  
ATOM   1136 HE21 GLN A 124     -21.283  15.093  -5.311  1.00 15.00      A    H  
ATOM   1137 HE22 GLN A 124     -19.695  14.860  -4.678  1.00 15.00      A    H  
ATOM   1138  C   GLN A 124     -25.542  14.925  -5.944  1.00 15.00      A    C  
ATOM   1139  O   GLN A 124     -25.532  14.479  -7.084  1.00 15.00      A    O  
ATOM   1140  N   TYR A 125     -26.198  16.018  -5.608  1.00 15.00      A    N  
ATOM   1141  HN  TYR A 125     -26.181  16.312  -4.679  1.00 15.00      A    H  
ATOM   1142  CA  TYR A 125     -26.960  16.776  -6.588  1.00 15.00      A    C  
ATOM   1143  CB  TYR A 125     -28.429  16.846  -6.121  1.00 15.00      A    C  
ATOM   1144  CG  TYR A 125     -29.323  17.855  -6.808  1.00 15.00      A    C  
ATOM   1145  CD1 TYR A 125     -29.827  17.634  -8.079  1.00 15.00      A    C  
ATOM   1146  CD2 TYR A 125     -29.710  19.021  -6.149  1.00 15.00      A    C  
ATOM   1147  CE1 TYR A 125     -30.677  18.539  -8.679  1.00 15.00      A    C  
ATOM   1148  CE2 TYR A 125     -30.554  19.941  -6.735  1.00 15.00      A    C  
ATOM   1149  CZ  TYR A 125     -31.047  19.696  -8.000  1.00 15.00      A    C  
ATOM   1150  OH  TYR A 125     -31.916  20.595  -8.585  1.00 15.00      A    O  
ATOM   1151  HH  TYR A 125     -32.668  20.733  -7.974  1.00 15.00      A    H  
ATOM   1152  C   TYR A 125     -26.365  18.167  -6.836  1.00 15.00      A    C  
ATOM   1153  O   TYR A 125     -26.135  18.563  -7.979  1.00 15.00      A    O  
ATOM   1154  N   GLN A 126     -26.132  18.909  -5.767  1.00 15.00      A    N  
ATOM   1155  HN  GLN A 126     -26.359  18.558  -4.884  1.00 15.00      A    H  
ATOM   1156  CA  GLN A 126     -25.569  20.250  -5.875  1.00 15.00      A    C  
ATOM   1157  CB  GLN A 126     -26.058  21.140  -4.732  1.00 15.00      A    C  
ATOM   1158  CG  GLN A 126     -25.590  22.585  -4.832  1.00 15.00      A    C  
ATOM   1159  CD  GLN A 126     -26.289  23.350  -5.942  1.00 15.00      A    C  
ATOM   1160  OE1 GLN A 126     -27.473  23.150  -6.203  1.00 15.00      A    O  
ATOM   1161  NE2 GLN A 126     -25.553  24.218  -6.613  1.00 15.00      A    N  
ATOM   1162 HE21 GLN A 126     -24.612  24.316  -6.364  1.00 15.00      A    H  
ATOM   1163 HE22 GLN A 126     -25.981  24.725  -7.332  1.00 15.00      A    H  
ATOM   1164  C   GLN A 126     -24.044  20.203  -5.886  1.00 15.00      A    C  
ATOM   1165  O   GLN A 126     -23.408  20.600  -6.857  1.00 15.00      A    O  
ATOM   1166  N   GLY A 127     -23.462  19.719  -4.802  1.00 15.00      A    N  
ATOM   1167  HN  GLY A 127     -24.011  19.418  -4.052  1.00 15.00      A    H  
ATOM   1168  CA  GLY A 127     -22.018  19.637  -4.722  1.00 15.00      A    C  
ATOM   1169  C   GLY A 127     -21.552  18.974  -3.441  1.00 15.00      A    C  
ATOM   1170  O   GLY A 127     -20.537  19.360  -2.865  1.00 15.00      A    O  
ATOM   1171  N   LYS A 128     -22.307  17.978  -2.992  1.00 15.00      A    N  
ATOM   1172  HN  LYS A 128     -23.096  17.713  -3.505  1.00 15.00      A    H  
ATOM   1173  CA  LYS A 128     -21.991  17.241  -1.774  1.00 15.00      A    C  
ATOM   1174  CB  LYS A 128     -21.969  18.168  -0.545  1.00 15.00      A    C  
ATOM   1175  CG  LYS A 128     -23.217  19.023  -0.367  1.00 15.00      A    C  
ATOM   1176  CD  LYS A 128     -22.908  20.330   0.356  1.00 15.00      A    C  
ATOM   1177  CE  LYS A 128     -22.622  20.108   1.835  1.00 15.00      A    C  
ATOM   1178  NZ  LYS A 128     -22.468  21.389   2.576  1.00 15.00      A    N  
ATOM   1179  HZ1 LYS A 128     -23.345  21.945   2.522  1.00 15.00      A    H  
ATOM   1180  HZ2 LYS A 128     -21.693  21.948   2.183  1.00 15.00      A    H  
ATOM   1181  HZ3 LYS A 128     -22.267  21.200   3.588  1.00 15.00      A    H  
ATOM   1182  C   LYS A 128     -23.002  16.117  -1.577  1.00 15.00      A    C  
ATOM   1183  O   LYS A 128     -24.090  16.155  -2.159  1.00 15.00      A    O  
ATOM   1184  N   ASN A 129     -22.626  15.121  -0.783  1.00 15.00      A    N  
ATOM   1185  HN  ASN A 129     -21.737  15.150  -0.379  1.00 15.00      A    H  
ATOM   1186  CA  ASN A 129     -23.496  13.982  -0.492  1.00 15.00      A    C  
ATOM   1187  CB  ASN A 129     -22.764  12.963   0.394  1.00 15.00      A    C  
ATOM   1188  CG  ASN A 129     -21.833  12.041  -0.367  1.00 15.00      A    C  
ATOM   1189  OD1 ASN A 129     -22.263  11.059  -0.957  1.00 15.00      A    O  
ATOM   1190  ND2 ASN A 129     -20.544  12.336  -0.341  1.00 15.00      A    N  
ATOM   1191 HD21 ASN A 129     -20.257  13.120   0.164  1.00 15.00      A    H  
ATOM   1192 HD22 ASN A 129     -19.930  11.749  -0.831  1.00 15.00      A    H  
ATOM   1193  C   ASN A 129     -24.744  14.454   0.240  1.00 15.00      A    C  
ATOM   1194  O   ASN A 129     -24.743  15.528   0.845  1.00 15.00      A    O  
ATOM   1195  N   LEU A 130     -25.800  13.651   0.203  1.00 15.00      A    N  
ATOM   1196  HN  LEU A 130     -25.748  12.808  -0.298  1.00 15.00      A    H  
ATOM   1197  CA  LEU A 130     -27.036  14.003   0.886  1.00 15.00      A    C  
ATOM   1198  CB  LEU A 130     -28.156  13.012   0.562  1.00 15.00      A    C  
ATOM   1199  CG  LEU A 130     -29.554  13.399   1.054  1.00 15.00      A    C  
ATOM   1200  CD1 LEU A 130     -30.025  14.686   0.392  1.00 15.00      A    C  
ATOM   1201  CD2 LEU A 130     -30.543  12.272   0.806  1.00 15.00      A    C  
ATOM   1202  C   LEU A 130     -26.787  14.059   2.387  1.00 15.00      A    C  
ATOM   1203  O   LEU A 130     -27.363  14.883   3.098  1.00 15.00      A    O  
ATOM   1204  N   LEU A 131     -25.905  13.184   2.861  1.00 15.00      A    N  
ATOM   1205  HN  LEU A 131     -25.484  12.547   2.244  1.00 15.00      A    H  
ATOM   1206  CA  LEU A 131     -25.554  13.150   4.271  1.00 15.00      A    C  
ATOM   1207  CB  LEU A 131     -24.666  11.945   4.581  1.00 15.00      A    C  
ATOM   1208  CG  LEU A 131     -24.279  11.759   6.050  1.00 15.00      A    C  
ATOM   1209  CD1 LEU A 131     -25.490  11.376   6.886  1.00 15.00      A    C  
ATOM   1210  CD2 LEU A 131     -23.175  10.724   6.191  1.00 15.00      A    C  
ATOM   1211  C   LEU A 131     -24.835  14.441   4.640  1.00 15.00      A    C  
ATOM   1212  O   LEU A 131     -24.988  14.955   5.744  1.00 15.00      A    O  
ATOM   1213  N   ASN A 132     -24.086  14.975   3.676  1.00 15.00      A    N  
ATOM   1214  HN  ASN A 132     -24.046  14.525   2.807  1.00 15.00      A    H  
ATOM   1215  CA  ASN A 132     -23.336  16.214   3.863  1.00 15.00      A    C  
ATOM   1216  CB  ASN A 132     -22.357  16.441   2.705  1.00 15.00      A    C  
ATOM   1217  CG  ASN A 132     -21.018  15.750   2.890  1.00 15.00      A    C  
ATOM   1218  OD1 ASN A 132     -20.930  14.526   2.857  1.00 15.00      A    O  
ATOM   1219  ND2 ASN A 132     -19.958  16.533   3.046  1.00 15.00      A    N  
ATOM   1220 HD21 ASN A 132     -20.091  17.502   3.036  1.00 15.00      A    H  
ATOM   1221 HD22 ASN A 132     -19.081  16.108   3.161  1.00 15.00      A    H  
ATOM   1222  C   ASN A 132     -24.285  17.401   3.964  1.00 15.00      A    C  
ATOM   1223  O   ASN A 132     -23.895  18.483   4.388  1.00 15.00      A    O  
ATOM   1224  N   TRP A 133     -25.526  17.196   3.548  1.00 15.00      A    N  
ATOM   1225  HN  TRP A 133     -25.771  16.317   3.189  1.00 15.00      A    H  
ATOM   1226  CA  TRP A 133     -26.536  18.244   3.613  1.00 15.00      A    C  
ATOM   1227  CB  TRP A 133     -27.539  18.096   2.468  1.00 15.00      A    C  
ATOM   1228  CG  TRP A 133     -27.136  18.789   1.204  1.00 15.00      A    C  
ATOM   1229  CD1 TRP A 133     -26.895  18.209  -0.004  1.00 15.00      A    C  
ATOM   1230  CD2 TRP A 133     -26.929  20.196   1.024  1.00 15.00      A    C  
ATOM   1231  NE1 TRP A 133     -26.553  19.165  -0.929  1.00 15.00      A    N  
ATOM   1232  HE1 TRP A 133     -26.336  18.997  -1.866  1.00 15.00      A    H  
ATOM   1233  CE2 TRP A 133     -26.571  20.395  -0.323  1.00 15.00      A    C  
ATOM   1234  CE3 TRP A 133     -27.024  21.309   1.868  1.00 15.00      A    C  
ATOM   1235  CZ2 TRP A 133     -26.292  21.658  -0.843  1.00 15.00      A    C  
ATOM   1236  CZ3 TRP A 133     -26.747  22.560   1.352  1.00 15.00      A    C  
ATOM   1237  CH2 TRP A 133     -26.393  22.726   0.008  1.00 15.00      A    C  
ATOM   1238  C   TRP A 133     -27.278  18.159   4.936  1.00 15.00      A    C  
ATOM   1239  O   TRP A 133     -27.708  19.164   5.490  1.00 15.00      A    O  
ATOM   1240  N   LEU A 134     -27.406  16.943   5.447  1.00 15.00      A    N  
ATOM   1241  HN  LEU A 134     -27.018  16.181   4.967  1.00 15.00      A    H  
ATOM   1242  CA  LEU A 134     -28.106  16.712   6.699  1.00 15.00      A    C  
ATOM   1243  CB  LEU A 134     -28.506  15.241   6.835  1.00 15.00      A    C  
ATOM   1244  CG  LEU A 134     -29.440  14.694   5.752  1.00 15.00      A    C  
ATOM   1245  CD1 LEU A 134     -29.711  13.215   5.970  1.00 15.00      A    C  
ATOM   1246  CD2 LEU A 134     -30.742  15.482   5.710  1.00 15.00      A    C  
ATOM   1247  C   LEU A 134     -27.275  17.151   7.895  1.00 15.00      A    C  
ATOM   1248  O   LEU A 134     -27.824  17.586   8.907  1.00 15.00      A    O  
ATOM   1249  N   THR A 135     -25.957  17.027   7.776  1.00 15.00      A    N  
ATOM   1250  HN  THR A 135     -25.584  16.652   6.949  1.00 15.00      A    H  
ATOM   1251  CA  THR A 135     -25.040  17.413   8.841  1.00 15.00      A    C  
ATOM   1252  CB  THR A 135     -23.589  17.178   8.399  1.00 15.00      A    C  
ATOM   1253  OG1 THR A 135     -23.541  17.133   6.965  1.00 15.00      A    O  
ATOM   1254  HG1 THR A 135     -23.669  18.019   6.607  1.00 15.00      A    H  
ATOM   1255  CG2 THR A 135     -23.063  15.863   8.965  1.00 15.00      A    C  
ATOM   1256  C   THR A 135     -25.218  18.882   9.223  1.00 15.00      A    C  
ATOM   1257  O   THR A 135     -25.097  19.255  10.389  1.00 15.00      A    O  
ATOM   1258  N   GLU A 136     -25.532  19.701   8.232  1.00 15.00      A    N  
ATOM   1259  HN  GLU A 136     -25.648  19.337   7.330  1.00 15.00      A    H  
ATOM   1260  CA  GLU A 136     -25.732  21.124   8.441  1.00 15.00      A    C  
ATOM   1261  CB  GLU A 136     -24.914  21.914   7.409  1.00 15.00      A    C  
ATOM   1262  CG  GLU A 136     -24.829  21.235   6.049  1.00 15.00      A    C  
ATOM   1263  CD  GLU A 136     -23.654  21.708   5.219  1.00 15.00      A    C  
ATOM   1264  OE1 GLU A 136     -22.602  21.038   5.222  1.00 15.00      A    O  
ATOM   1265  OE2 GLU A 136     -23.781  22.726   4.517  1.00 15.00      A    O  
ATOM   1266  C   GLU A 136     -27.217  21.465   8.331  1.00 15.00      A    C  
ATOM   1267  O   GLU A 136     -27.759  21.558   7.227  1.00 15.00      A    O  
ATOM   1268  N   ASP A 137     -27.884  21.622   9.473  1.00 15.00      A    N  
ATOM   1269  HN  ASP A 137     -27.408  21.531  10.334  1.00 15.00      A    H  
ATOM   1270  CA  ASP A 137     -29.309  21.942   9.478  1.00 15.00      A    C  
ATOM   1271  CB  ASP A 137     -30.040  21.700  10.819  1.00 15.00      A    C  
ATOM   1272  CG  ASP A 137     -29.189  21.657  12.085  1.00 15.00      A    C  
ATOM   1273  OD1 ASP A 137     -29.740  21.962  13.162  1.00 15.00      A    O  
ATOM   1274  OD2 ASP A 137     -28.005  21.260  12.026  1.00 15.00      A    O  
ATOM   1275  C   ASP A 137     -29.603  23.312   8.879  1.00 15.00      A    C  
ATOM   1276  O   ASP A 137     -29.482  24.346   9.538  1.00 15.00      A    O  
ATOM   1277  N   SER A 138     -29.967  23.293   7.603  1.00 15.00      A    N  
ATOM   1278  HN  SER A 138     -30.019  22.432   7.141  1.00 15.00      A    H  
ATOM   1279  CA  SER A 138     -30.277  24.498   6.855  1.00 15.00      A    C  
ATOM   1280  CB  SER A 138     -29.511  24.447   5.531  1.00 15.00      A    C  
ATOM   1281  OG  SER A 138     -29.265  23.096   5.158  1.00 15.00      A    O  
ATOM   1282  HG  SER A 138     -28.543  22.741   5.694  1.00 15.00      A    H  
ATOM   1283  C   SER A 138     -31.784  24.607   6.601  1.00 15.00      A    C  
ATOM   1284  O   SER A 138     -32.584  24.461   7.526  1.00 15.00      A    O  
ATOM   1285  N   ALA A 139     -32.166  24.860   5.353  1.00 15.00      A    N  
ATOM   1286  HN  ALA A 139     -31.483  24.963   4.650  1.00 15.00      A    H  
ATOM   1287  CA  ALA A 139     -33.573  24.980   4.991  1.00 15.00      A    C  
ATOM   1288  CB  ALA A 139     -33.852  26.357   4.406  1.00 15.00      A    C  
ATOM   1289  C   ALA A 139     -33.957  23.888   4.000  1.00 15.00      A    C  
ATOM   1290  O   ALA A 139     -35.024  23.278   4.105  1.00 15.00      A    O  
ATOM   1291  N   GLU A 140     -33.074  23.651   3.040  1.00 15.00      A    N  
ATOM   1292  HN  GLU A 140     -32.243  24.189   3.011  1.00 15.00      A    H  
ATOM   1293  CA  GLU A 140     -33.285  22.630   2.021  1.00 15.00      A    C  
ATOM   1294  CB  GLU A 140     -32.208  22.712   0.927  1.00 15.00      A    C  
ATOM   1295  CG  GLU A 140     -30.816  23.104   1.410  1.00 15.00      A    C  
ATOM   1296  CD  GLU A 140     -30.657  24.602   1.599  1.00 15.00      A    C  
ATOM   1297  OE1 GLU A 140     -30.307  25.294   0.624  1.00 15.00      A    O  
ATOM   1298  OE2 GLU A 140     -30.892  25.086   2.731  1.00 15.00      A    O  
ATOM   1299  C   GLU A 140     -33.304  21.248   2.656  1.00 15.00      A    C  
ATOM   1300  O   GLU A 140     -34.018  20.346   2.210  1.00 15.00      A    O  
ATOM   1301  N   ALA A 141     -32.510  21.093   3.704  1.00 15.00      A    N  
ATOM   1302  HN  ALA A 141     -31.954  21.849   3.998  1.00 15.00      A    H  
ATOM   1303  CA  ALA A 141     -32.448  19.843   4.433  1.00 15.00      A    C  
ATOM   1304  CB  ALA A 141     -31.077  19.671   5.073  1.00 15.00      A    C  
ATOM   1305  C   ALA A 141     -33.531  19.834   5.500  1.00 15.00      A    C  
ATOM   1306  O   ALA A 141     -34.024  20.894   5.882  1.00 15.00      A    O  
ATOM   1307  N   LEU A 142     -33.920  18.637   5.944  1.00 15.00      A    N  
ATOM   1308  HN  LEU A 142     -33.515  17.838   5.552  1.00 15.00      A    H  
ATOM   1309  CA  LEU A 142     -34.947  18.468   6.984  1.00 15.00      A    C  
ATOM   1310  CB  LEU A 142     -34.696  19.372   8.202  1.00 15.00      A    C  
ATOM   1311  CG  LEU A 142     -35.429  18.998   9.496  1.00 15.00      A    C  
ATOM   1312  CD1 LEU A 142     -34.746  17.829  10.189  1.00 15.00      A    C  
ATOM   1313  CD2 LEU A 142     -35.514  20.196  10.430  1.00 15.00      A    C  
ATOM   1314  C   LEU A 142     -36.362  18.656   6.435  1.00 15.00      A    C  
ATOM   1315  O   LEU A 142     -37.248  17.857   6.717  1.00 15.00      A    O  
ATOM   1316  N   GLN A 143     -36.567  19.696   5.647  1.00 15.00      A    N  
ATOM   1317  HN  GLN A 143     -35.828  20.323   5.475  1.00 15.00      A    H  
ATOM   1318  CA  GLN A 143     -37.879  19.966   5.071  1.00 15.00      A    C  
ATOM   1319  CB  GLN A 143     -37.957  21.419   4.610  1.00 15.00      A    C  
ATOM   1320  CG  GLN A 143     -39.339  21.837   4.141  1.00 15.00      A    C  
ATOM   1321  CD  GLN A 143     -39.354  23.213   3.509  1.00 15.00      A    C  
ATOM   1322  OE1 GLN A 143     -38.392  23.635   2.874  1.00 15.00      A    O  
ATOM   1323  NE2 GLN A 143     -40.453  23.926   3.684  1.00 15.00      A    N  
ATOM   1324 HE21 GLN A 143     -41.182  23.530   4.204  1.00 15.00      A    H  
ATOM   1325 HE22 GLN A 143     -40.489  24.819   3.291  1.00 15.00      A    H  
ATOM   1326  C   GLN A 143     -38.210  19.041   3.897  1.00 15.00      A    C  
ATOM   1327  O   GLN A 143     -39.319  18.522   3.795  1.00 15.00      A    O  
ATOM   1328  N   ALA A 144     -37.232  18.802   3.031  1.00 15.00      A    N  
ATOM   1329  HN  ALA A 144     -36.343  19.181   3.198  1.00 15.00      A    H  
ATOM   1330  CA  ALA A 144     -37.443  17.988   1.832  1.00 15.00      A    C  
ATOM   1331  CB  ALA A 144     -36.328  18.229   0.828  1.00 15.00      A    C  
ATOM   1332  C   ALA A 144     -37.608  16.489   2.086  1.00 15.00      A    C  
ATOM   1333  O   ALA A 144     -37.729  15.719   1.135  1.00 15.00      A    O  
ATOM   1334  N   LEU A 145     -37.630  16.064   3.336  1.00 15.00      A    N  
ATOM   1335  HN  LEU A 145     -37.571  16.709   4.072  1.00 15.00      A    H  
ATOM   1336  CA  LEU A 145     -37.773  14.636   3.623  1.00 15.00      A    C  
ATOM   1337  CB  LEU A 145     -36.541  14.046   4.325  1.00 15.00      A    C  
ATOM   1338  CG  LEU A 145     -36.162  14.647   5.677  1.00 15.00      A    C  
ATOM   1339  CD1 LEU A 145     -36.098  13.561   6.741  1.00 15.00      A    C  
ATOM   1340  CD2 LEU A 145     -34.830  15.367   5.574  1.00 15.00      A    C  
ATOM   1341  C   LEU A 145     -39.063  14.298   4.357  1.00 15.00      A    C  
ATOM   1342  O   LEU A 145     -39.433  13.132   4.456  1.00 15.00      A    O  
ATOM   1343  N   SER A 146     -39.749  15.318   4.855  1.00 15.00      A    N  
ATOM   1344  HN  SER A 146     -39.412  16.230   4.735  1.00 15.00      A    H  
ATOM   1345  CA  SER A 146     -40.999  15.119   5.575  1.00 15.00      A    C  
ATOM   1346  CB  SER A 146     -40.743  14.483   6.948  1.00 15.00      A    C  
ATOM   1347  OG  SER A 146     -40.517  13.089   6.841  1.00 15.00      A    O  
ATOM   1348  HG  SER A 146     -40.347  12.862   5.911  1.00 15.00      A    H  
ATOM   1349  C   SER A 146     -41.721  16.445   5.763  1.00 15.00      A    C  
ATOM   1350  O   SER A 146     -41.111  17.435   6.172  1.00 15.00      A    O  
ATOM   1351  N   ASP A 147     -43.010  16.459   5.451  1.00 15.00      A    N  
ATOM   1352  HN  ASP A 147     -43.424  15.643   5.082  1.00 15.00      A    H  
ATOM   1353  CA  ASP A 147     -43.834  17.656   5.603  1.00 15.00      A    C  
ATOM   1354  CB  ASP A 147     -45.272  17.385   5.143  1.00 15.00      A    C  
ATOM   1355  CG  ASP A 147     -45.341  16.530   3.894  1.00 15.00      A    C  
ATOM   1356  OD1 ASP A 147     -45.423  17.092   2.783  1.00 15.00      A    O  
ATOM   1357  OD2 ASP A 147     -45.305  15.292   4.026  1.00 15.00      A    O  
ATOM   1358  C   ASP A 147     -43.835  18.091   7.065  1.00 15.00      A    C  
ATOM   1359  O   ASP A 147     -43.841  19.283   7.378  1.00 15.00      A    O  
ATOM   1360  N   ASN A 148     -43.838  17.105   7.954  1.00 15.00      A    N  
ATOM   1361  HN  ASN A 148     -43.857  16.181   7.632  1.00 15.00      A    H  
ATOM   1362  CA  ASN A 148     -43.812  17.355   9.387  1.00 15.00      A    C  
ATOM   1363  CB  ASN A 148     -44.580  16.267  10.146  1.00 15.00      A    C  
ATOM   1364  CG  ASN A 148     -46.019  16.649  10.433  1.00 15.00      A    C  
ATOM   1365  OD1 ASN A 148     -46.923  16.323   9.668  1.00 15.00      A    O  
ATOM   1366  ND2 ASN A 148     -46.238  17.345  11.538  1.00 15.00      A    N  
ATOM   1367 HD21 ASN A 148     -45.460  17.575  12.110  1.00 15.00      A    H  
ATOM   1368 HD22 ASN A 148     -47.157  17.606  11.744  1.00 15.00      A    H  
ATOM   1369  C   ASN A 148     -42.364  17.403   9.866  1.00 15.00      A    C  
ATOM   1370  O   ASN A 148     -41.589  16.475   9.619  1.00 15.00      A    O  
ATOM   1371  N   ALA A 149     -42.005  18.472  10.566  1.00 15.00      A    N  
ATOM   1372  HN  ALA A 149     -42.679  19.155  10.773  1.00 15.00      A    H  
ATOM   1373  CA  ALA A 149     -40.637  18.650  11.051  1.00 15.00      A    C  
ATOM   1374  CB  ALA A 149     -40.388  20.098  11.441  1.00 15.00      A    C  
ATOM   1375  C   ALA A 149     -40.304  17.708  12.205  1.00 15.00      A    C  
ATOM   1376  O   ALA A 149     -39.132  17.446  12.488  1.00 15.00      A    O  
ATOM   1377  N   GLU A 150     -41.339  17.204  12.863  1.00 15.00      A    N  
ATOM   1378  HN  GLU A 150     -42.252  17.473  12.597  1.00 15.00      A    H  
ATOM   1379  CA  GLU A 150     -41.179  16.288  13.980  1.00 15.00      A    C  
ATOM   1380  CB  GLU A 150     -42.542  15.957  14.600  1.00 15.00      A    C  
ATOM   1381  CG  GLU A 150     -43.266  17.151  15.211  1.00 15.00      A    C  
ATOM   1382  CD  GLU A 150     -43.993  18.008  14.187  1.00 15.00      A    C  
ATOM   1383  OE1 GLU A 150     -44.622  19.002  14.586  1.00 15.00      A    O  
ATOM   1384  OE2 GLU A 150     -43.932  17.685  12.977  1.00 15.00      A    O  
ATOM   1385  C   GLU A 150     -40.480  15.006  13.535  1.00 15.00      A    C  
ATOM   1386  O   GLU A 150     -39.391  14.680  14.017  1.00 15.00      A    O  
ATOM   1387  N   GLN A 151     -41.099  14.299  12.594  1.00 15.00      A    N  
ATOM   1388  HN  GLN A 151     -41.954  14.623  12.238  1.00 15.00      A    H  
ATOM   1389  CA  GLN A 151     -40.537  13.053  12.078  1.00 15.00      A    C  
ATOM   1390  CB  GLN A 151     -41.547  12.323  11.182  1.00 15.00      A    C  
ATOM   1391  CG  GLN A 151     -42.241  13.218  10.167  1.00 15.00      A    C  
ATOM   1392  CD  GLN A 151     -43.233  12.471   9.299  1.00 15.00      A    C  
ATOM   1393  OE1 GLN A 151     -44.377  12.259   9.693  1.00 15.00      A    O  
ATOM   1394  NE2 GLN A 151     -42.807  12.085   8.105  1.00 15.00      A    N  
ATOM   1395 HE21 GLN A 151     -41.878  12.298   7.847  1.00 15.00      A    H  
ATOM   1396 HE22 GLN A 151     -43.436  11.616   7.519  1.00 15.00      A    H  
ATOM   1397  C   GLN A 151     -39.246  13.326  11.315  1.00 15.00      A    C  
ATOM   1398  O   GLN A 151     -38.319  12.521  11.331  1.00 15.00      A    O  
ATOM   1399  N   ALA A 152     -39.193  14.480  10.657  1.00 15.00      A    N  
ATOM   1400  HN  ALA A 152     -39.967  15.082  10.683  1.00 15.00      A    H  
ATOM   1401  CA  ALA A 152     -38.018  14.868   9.894  1.00 15.00      A    C  
ATOM   1402  CB  ALA A 152     -38.269  16.180   9.169  1.00 15.00      A    C  
ATOM   1403  C   ALA A 152     -36.797  14.983  10.801  1.00 15.00      A    C  
ATOM   1404  O   ALA A 152     -35.710  14.514  10.459  1.00 15.00      A    O  
ATOM   1405  N   ARG A 153     -36.985  15.601  11.965  1.00 15.00      A    N  
ATOM   1406  HN  ARG A 153     -37.878  15.951  12.184  1.00 15.00      A    H  
ATOM   1407  CA  ARG A 153     -35.899  15.775  12.921  1.00 15.00      A    C  
ATOM   1408  CB  ARG A 153     -36.325  16.688  14.079  1.00 15.00      A    C  
ATOM   1409  CG  ARG A 153     -35.199  17.060  15.039  1.00 15.00      A    C  
ATOM   1410  CD  ARG A 153     -34.155  17.950  14.375  1.00 15.00      A    C  
ATOM   1411  NE  ARG A 153     -34.615  19.333  14.222  1.00 15.00      A    N  
ATOM   1412  HE  ARG A 153     -35.578  19.498  14.332  1.00 15.00      A    H  
ATOM   1413  CZ  ARG A 153     -33.808  20.370  13.961  1.00 15.00      A    C  
ATOM   1414  NH1 ARG A 153     -32.499  20.182  13.809  1.00 15.00      A    N  
ATOM   1415 HH11 ARG A 153     -31.864  20.996  13.602  1.00 15.00      A    H  
ATOM   1416 HH12 ARG A 153     -32.094  19.233  13.903  1.00 15.00      A    H  
ATOM   1417  NH2 ARG A 153     -34.315  21.592  13.838  1.00 15.00      A    N  
ATOM   1418 HH21 ARG A 153     -33.687  22.401  13.630  1.00 15.00      A    H  
ATOM   1419 HH22 ARG A 153     -35.337  21.752  13.953  1.00 15.00      A    H  
ATOM   1420  C   ARG A 153     -35.409  14.426  13.446  1.00 15.00      A    C  
ATOM   1421  O   ARG A 153     -34.213  14.243  13.689  1.00 15.00      A    O  
ATOM   1422  N   GLU A 154     -36.337  13.489  13.609  1.00 15.00      A    N  
ATOM   1423  HN  GLU A 154     -37.274  13.698  13.395  1.00 15.00      A    H  
ATOM   1424  CA  GLU A 154     -36.007  12.155  14.094  1.00 15.00      A    C  
ATOM   1425  CB  GLU A 154     -37.279  11.382  14.450  1.00 15.00      A    C  
ATOM   1426  CG  GLU A 154     -37.036   9.939  14.865  1.00 15.00      A    C  
ATOM   1427  CD  GLU A 154     -38.298   9.102  14.832  1.00 15.00      A    C  
ATOM   1428  OE1 GLU A 154     -38.912   8.995  13.751  1.00 15.00      A    O  
ATOM   1429  OE2 GLU A 154     -38.671   8.549  15.884  1.00 15.00      A    O  
ATOM   1430  C   GLU A 154     -35.206  11.389  13.045  1.00 15.00      A    C  
ATOM   1431  O   GLU A 154     -34.101  10.915  13.318  1.00 15.00      A    O  
ATOM   1432  N   TRP A 155     -35.760  11.295  11.837  1.00 15.00      A    N  
ATOM   1433  HN  TRP A 155     -36.644  11.703  11.684  1.00 15.00      A    H  
ATOM   1434  CA  TRP A 155     -35.105  10.589  10.741  1.00 15.00      A    C  
ATOM   1435  CB  TRP A 155     -35.961  10.609   9.470  1.00 15.00      A    C  
ATOM   1436  CG  TRP A 155     -37.251   9.851   9.591  1.00 15.00      A    C  
ATOM   1437  CD1 TRP A 155     -37.654   9.075  10.639  1.00 15.00      A    C  
ATOM   1438  CD2 TRP A 155     -38.306   9.793   8.623  1.00 15.00      A    C  
ATOM   1439  NE1 TRP A 155     -38.896   8.548  10.390  1.00 15.00      A    N  
ATOM   1440  HE1 TRP A 155     -39.398   7.965  11.001  1.00 15.00      A    H  
ATOM   1441  CE2 TRP A 155     -39.319   8.973   9.158  1.00 15.00      A    C  
ATOM   1442  CE3 TRP A 155     -38.495  10.360   7.360  1.00 15.00      A    C  
ATOM   1443  CZ2 TRP A 155     -40.502   8.704   8.471  1.00 15.00      A    C  
ATOM   1444  CZ3 TRP A 155     -39.668  10.091   6.680  1.00 15.00      A    C  
ATOM   1445  CH2 TRP A 155     -40.658   9.273   7.238  1.00 15.00      A    C  
ATOM   1446  C   TRP A 155     -33.720  11.165  10.466  1.00 15.00      A    C  
ATOM   1447  O   TRP A 155     -32.767  10.422  10.233  1.00 15.00      A    O  
ATOM   1448  N   ARG A 156     -33.612  12.491  10.508  1.00 15.00      A    N  
ATOM   1449  HN  ARG A 156     -34.414  13.033  10.687  1.00 15.00      A    H  
ATOM   1450  CA  ARG A 156     -32.335  13.158  10.280  1.00 15.00      A    C  
ATOM   1451  CB  ARG A 156     -32.492  14.682  10.358  1.00 15.00      A    C  
ATOM   1452  CG  ARG A 156     -31.238  15.471   9.998  1.00 15.00      A    C  
ATOM   1453  CD  ARG A 156     -30.432  15.856  11.234  1.00 15.00      A    C  
ATOM   1454  NE  ARG A 156     -29.457  16.905  10.938  1.00 15.00      A    N  
ATOM   1455  HE  ARG A 156     -29.148  16.982  10.002  1.00 15.00      A    H  
ATOM   1456  CZ  ARG A 156     -28.949  17.750  11.836  1.00 15.00      A    C  
ATOM   1457  NH1 ARG A 156     -29.304  17.675  13.115  1.00 15.00      A    N  
ATOM   1458 HH11 ARG A 156     -29.979  16.951  13.427  1.00 15.00      A    H  
ATOM   1459 HH12 ARG A 156     -28.898  18.343  13.809  1.00 15.00      A    H  
ATOM   1460  NH2 ARG A 156     -28.086  18.675  11.444  1.00 15.00      A    N  
ATOM   1461 HH21 ARG A 156     -27.684  19.359  12.132  1.00 15.00      A    H  
ATOM   1462 HH22 ARG A 156     -27.805  18.736  10.440  1.00 15.00      A    H  
ATOM   1463  C   ARG A 156     -31.305  12.682  11.298  1.00 15.00      A    C  
ATOM   1464  O   ARG A 156     -30.146  12.460  10.961  1.00 15.00      A    O  
ATOM   1465  N   GLN A 157     -31.744  12.521  12.542  1.00 15.00      A    N  
ATOM   1466  HN  GLN A 157     -32.688  12.697  12.745  1.00 15.00      A    H  
ATOM   1467  CA  GLN A 157     -30.862  12.069  13.608  1.00 15.00      A    C  
ATOM   1468  CB  GLN A 157     -31.563  12.143  14.967  1.00 15.00      A    C  
ATOM   1469  CG  GLN A 157     -30.612  12.073  16.151  1.00 15.00      A    C  
ATOM   1470  CD  GLN A 157     -29.966  13.411  16.461  1.00 15.00      A    C  
ATOM   1471  OE1 GLN A 157     -28.800  13.480  16.829  1.00 15.00      A    O  
ATOM   1472  NE2 GLN A 157     -30.731  14.486  16.331  1.00 15.00      A    N  
ATOM   1473 HE21 GLN A 157     -31.659  14.361  16.045  1.00 15.00      A    H  
ATOM   1474 HE22 GLN A 157     -30.339  15.355  16.544  1.00 15.00      A    H  
ATOM   1475  C   GLN A 157     -30.400  10.642  13.337  1.00 15.00      A    C  
ATOM   1476  O   GLN A 157     -29.228  10.315  13.512  1.00 15.00      A    O  
ATOM   1477  N   ALA A 158     -31.336   9.800  12.907  1.00 15.00      A    N  
ATOM   1478  HN  ALA A 158     -32.260  10.123  12.807  1.00 15.00      A    H  
ATOM   1479  CA  ALA A 158     -31.034   8.409  12.594  1.00 15.00      A    C  
ATOM   1480  CB  ALA A 158     -32.305   7.661  12.222  1.00 15.00      A    C  
ATOM   1481  C   ALA A 158     -30.013   8.324  11.464  1.00 15.00      A    C  
ATOM   1482  O   ALA A 158     -29.086   7.518  11.516  1.00 15.00      A    O  
ATOM   1483  N   PHE A 159     -30.183   9.174  10.454  1.00 15.00      A    N  
ATOM   1484  HN  PHE A 159     -30.946   9.792  10.475  1.00 15.00      A    H  
ATOM   1485  CA  PHE A 159     -29.273   9.206   9.314  1.00 15.00      A    C  
ATOM   1486  CB  PHE A 159     -29.807  10.119   8.206  1.00 15.00      A    C  
ATOM   1487  CG  PHE A 159     -31.009   9.571   7.486  1.00 15.00      A    C  
ATOM   1488  CD1 PHE A 159     -31.067   8.234   7.120  1.00 15.00      A    C  
ATOM   1489  CD2 PHE A 159     -32.078  10.392   7.173  1.00 15.00      A    C  
ATOM   1490  CE1 PHE A 159     -32.170   7.730   6.458  1.00 15.00      A    C  
ATOM   1491  CE2 PHE A 159     -33.184   9.895   6.511  1.00 15.00      A    C  
ATOM   1492  CZ  PHE A 159     -33.230   8.562   6.153  1.00 15.00      A    C  
ATOM   1493  C   PHE A 159     -27.877   9.647   9.743  1.00 15.00      A    C  
ATOM   1494  O   PHE A 159     -26.877   9.125   9.261  1.00 15.00      A    O  
ATOM   1495  N   ILE A 160     -27.817  10.610  10.657  1.00 15.00      A    N  
ATOM   1496  HN  ILE A 160     -28.650  11.004  10.994  1.00 15.00      A    H  
ATOM   1497  CA  ILE A 160     -26.539  11.098  11.164  1.00 15.00      A    C  
ATOM   1498  CB  ILE A 160     -26.708  12.404  11.981  1.00 15.00      A    C  
ATOM   1499  CG1 ILE A 160     -27.295  13.521  11.110  1.00 15.00      A    C  
ATOM   1500  CG2 ILE A 160     -25.389  12.850  12.600  1.00 15.00      A    C  
ATOM   1501  CD1 ILE A 160     -26.487  13.833   9.867  1.00 15.00      A    C  
ATOM   1502  C   ILE A 160     -25.896  10.020  12.037  1.00 15.00      A    C  
ATOM   1503  O   ILE A 160     -24.672   9.924  12.141  1.00 15.00      A    O  
ATOM   1504  N   GLY A 161     -26.744   9.178  12.619  1.00 15.00      A    N  
ATOM   1505  HN  GLY A 161     -27.708   9.293  12.467  1.00 15.00      A    H  
ATOM   1506  CA  GLY A 161     -26.283   8.105  13.478  1.00 15.00      A    C  
ATOM   1507  C   GLY A 161     -25.531   7.013  12.735  1.00 15.00      A    C  
ATOM   1508  O   GLY A 161     -25.135   6.009  13.330  1.00 15.00      A    O  
ATOM   1509  N   ILE A 162     -25.339   7.193  11.433  1.00 15.00      A    N  
ATOM   1510  HN  ILE A 162     -25.698   8.000  11.004  1.00 15.00      A    H  
ATOM   1511  CA  ILE A 162     -24.617   6.217  10.629  1.00 15.00      A    C  
ATOM   1512  CB  ILE A 162     -25.046   6.252   9.142  1.00 15.00      A    C  
ATOM   1513  CG1 ILE A 162     -24.637   4.955   8.433  1.00 15.00      A    C  
ATOM   1514  CG2 ILE A 162     -24.452   7.462   8.427  1.00 15.00      A    C  
ATOM   1515  CD1 ILE A 162     -25.137   4.847   7.006  1.00 15.00      A    C  
ATOM   1516  C   ILE A 162     -23.109   6.438  10.738  1.00 15.00      A    C  
ATOM   1517  O   ILE A 162     -22.322   5.520  10.522  1.00 15.00      A    O  
ATOM   1518  N   THR A 163     -22.712   7.652  11.096  1.00 15.00      A    N  
ATOM   1519  HN  THR A 163     -23.384   8.345  11.285  1.00 15.00      A    H  
ATOM   1520  CA  THR A 163     -21.300   7.977  11.218  1.00 15.00      A    C  
ATOM   1521  CB  THR A 163     -20.979   9.370  10.623  1.00 15.00      A    C  
ATOM   1522  OG1 THR A 163     -19.569   9.501  10.416  1.00 15.00      A    O  
ATOM   1523  HG1 THR A 163     -19.098   9.039  11.120  1.00 15.00      A    H  
ATOM   1524  CG2 THR A 163     -21.459  10.489  11.539  1.00 15.00      A    C  
ATOM   1525  C   THR A 163     -20.829   7.891  12.668  1.00 15.00      A    C  
ATOM   1526  O   THR A 163     -19.631   7.874  12.942  1.00 15.00      A    O  
ATOM   1527  N   THR A 164     -21.774   7.828  13.591  1.00 15.00      A    N  
ATOM   1528  HN  THR A 164     -22.715   7.840  13.318  1.00 15.00      A    H  
ATOM   1529  CA  THR A 164     -21.452   7.743  15.003  1.00 15.00      A    C  
ATOM   1530  CB  THR A 164     -22.506   8.482  15.843  1.00 15.00      A    C  
ATOM   1531  OG1 THR A 164     -23.781   8.364  15.201  1.00 15.00      A    O  
ATOM   1532  HG1 THR A 164     -24.410   7.965  15.810  1.00 15.00      A    H  
ATOM   1533  CG2 THR A 164     -22.146   9.953  15.978  1.00 15.00      A    C  
ATOM   1534  C   THR A 164     -21.379   6.288  15.457  1.00 15.00      A    C  
ATOM   1535  O   THR A 164     -21.990   5.403  14.848  1.00 15.00      A    O  
ATOM   1536  N   VAL A 165     -20.624   6.047  16.521  1.00 15.00      A    N  
ATOM   1537  HN  VAL A 165     -20.156   6.791  16.949  1.00 15.00      A    H  
ATOM   1538  CA  VAL A 165     -20.473   4.707  17.072  1.00 15.00      A    C  
ATOM   1539  CB  VAL A 165     -19.352   4.660  18.140  1.00 15.00      A    C  
ATOM   1540  CG1 VAL A 165     -19.684   5.546  19.333  1.00 15.00      A    C  
ATOM   1541  CG2 VAL A 165     -19.064   3.230  18.579  1.00 15.00      A    C  
ATOM   1542  C   VAL A 165     -21.797   4.223  17.667  1.00 15.00      A    C  
ATOM   1543  O   VAL A 165     -22.583   5.018  18.186  1.00 15.00      A    O  
ATOM   1544  N   LYS A 166     -22.049   2.926  17.571  1.00 15.00      A    N  
ATOM   1545  HN  LYS A 166     -21.388   2.338  17.150  1.00 15.00      A    H  
ATOM   1546  CA  LYS A 166     -23.279   2.349  18.090  1.00 15.00      A    C  
ATOM   1547  CB  LYS A 166     -24.027   1.608  16.982  1.00 15.00      A    C  
ATOM   1548  CG  LYS A 166     -24.485   2.510  15.850  1.00 15.00      A    C  
ATOM   1549  CD  LYS A 166     -25.143   1.712  14.740  1.00 15.00      A    C  
ATOM   1550  CE  LYS A 166     -25.730   2.631  13.682  1.00 15.00      A    C  
ATOM   1551  NZ  LYS A 166     -24.681   3.395  12.959  1.00 15.00      A    N  
ATOM   1552  HZ1 LYS A 166     -24.927   4.409  12.939  1.00 15.00      A    H  
ATOM   1553  HZ2 LYS A 166     -24.599   3.049  11.979  1.00 15.00      A    H  
ATOM   1554  HZ3 LYS A 166     -23.763   3.283  13.433  1.00 15.00      A    H  
ATOM   1555  C   LYS A 166     -23.002   1.421  19.264  1.00 15.00      A    C  
ATOM   1556  O   LYS A 166     -22.932   0.204  19.106  1.00 15.00      A    O  
ATOM   1557  N   GLY A 167     -22.828   2.005  20.438  1.00 15.00      A    N  
ATOM   1558  HN  GLY A 167     -22.862   2.982  20.499  1.00 15.00      A    H  
ATOM   1559  CA  GLY A 167     -22.566   1.222  21.624  1.00 15.00      A    C  
ATOM   1560  C   GLY A 167     -21.480   1.840  22.473  1.00 15.00      A    C  
ATOM   1561  O   GLY A 167     -21.301   3.057  22.471  1.00 15.00      A    O  
ATOM   1562  N   ALA A 168     -20.750   1.000  23.189  1.00 15.00      A    N  
ATOM   1563  HN  ALA A 168     -20.925   0.040  23.123  1.00 15.00      A    H  
ATOM   1564  CA  ALA A 168     -19.675   1.462  24.049  1.00 15.00      A    C  
ATOM   1565  CB  ALA A 168     -19.817   0.855  25.437  1.00 15.00      A    C  
ATOM   1566  C   ALA A 168     -18.332   1.090  23.437  1.00 15.00      A    C  
ATOM   1567  O   ALA A 168     -18.150  -0.043  22.989  1.00 15.00      A    O  
ATOM   1568  N   PRO A 169     -17.390   2.045  23.380  1.00 15.00      A    N  
ATOM   1569  CA  PRO A 169     -16.054   1.814  22.815  1.00 15.00      A    C  
ATOM   1570  CB  PRO A 169     -15.340   3.159  22.997  1.00 15.00      A    C  
ATOM   1571  CG  PRO A 169     -16.441   4.153  23.136  1.00 15.00      A    C  
ATOM   1572  CD  PRO A 169     -17.553   3.433  23.844  1.00 15.00      A    C  
ATOM   1573  C   PRO A 169     -15.292   0.705  23.541  1.00 15.00      A    C  
ATOM   1574  O   PRO A 169     -14.651   0.940  24.564  1.00 15.00      A    O  
ATOM   1575  N   ALA A 170     -15.382  -0.504  23.007  1.00 15.00      A    N  
ATOM   1576  HN  ALA A 170     -15.928  -0.630  22.205  1.00 15.00      A    H  
ATOM   1577  CA  ALA A 170     -14.704  -1.653  23.581  1.00 15.00      A    C  
ATOM   1578  CB  ALA A 170     -15.716  -2.615  24.185  1.00 15.00      A    C  
ATOM   1579  C   ALA A 170     -13.875  -2.349  22.509  1.00 15.00      A    C  
ATOM   1580  O   ALA A 170     -14.003  -2.043  21.321  1.00 15.00      A    O  
ATOM   1581  N   SER A 171     -13.025  -3.274  22.921  1.00 15.00      A    N  
ATOM   1582  HN  SER A 171     -12.966  -3.486  23.876  1.00 15.00      A    H  
ATOM   1583  CA  SER A 171     -12.184  -3.995  21.984  1.00 15.00      A    C  
ATOM   1584  CB  SER A 171     -10.755  -3.442  22.020  1.00 15.00      A    C  
ATOM   1585  OG  SER A 171     -10.761  -2.035  21.852  1.00 15.00      A    O  
ATOM   1586  HG  SER A 171     -11.664  -1.712  21.891  1.00 15.00      A    H  
ATOM   1587  C   SER A 171     -12.184  -5.491  22.271  1.00 15.00      A    C  
ATOM   1588  O   SER A 171     -12.181  -5.913  23.427  1.00 15.00      A    O  
ATOM   1589  N   HIS A 172     -12.209  -6.284  21.209  1.00 15.00      A    N  
ATOM   1590  HN  HIS A 172     -12.235  -5.885  20.319  1.00 15.00      A    H  
ATOM   1591  CA  HIS A 172     -12.196  -7.734  21.330  1.00 15.00      A    C  
ATOM   1592  CB  HIS A 172     -12.614  -8.360  19.997  1.00 15.00      A    C  
ATOM   1593  CG  HIS A 172     -13.226  -9.724  20.102  1.00 15.00      A    C  
ATOM   1594  ND1 HIS A 172     -14.589  -9.892  20.168  1.00 15.00      A    N  
ATOM   1595  CD2 HIS A 172     -12.630 -10.940  20.115  1.00 15.00      A    C  
ATOM   1596  CE1 HIS A 172     -14.793 -11.195  20.215  1.00 15.00      A    C  
ATOM   1597  NE2 HIS A 172     -13.637 -11.868  20.185  1.00 15.00      A    N  
ATOM   1598  HE2 HIS A 172     -13.530 -12.842  20.195  1.00 15.00      A    H  
ATOM   1599  C   HIS A 172     -10.793  -8.195  21.705  1.00 15.00      A    C  
ATOM   1600  O   HIS A 172      -9.813  -7.523  21.389  1.00 15.00      A    O  
ATOM   1601  N   SER A 173     -10.697  -9.348  22.354  1.00 15.00      A    N  
ATOM   1602  HN  SER A 173     -11.513  -9.849  22.560  1.00 15.00      A    H  
ATOM   1603  CA  SER A 173      -9.408  -9.881  22.786  1.00 15.00      A    C  
ATOM   1604  CB  SER A 173      -9.611 -11.065  23.739  1.00 15.00      A    C  
ATOM   1605  OG  SER A 173      -8.423 -11.355  24.454  1.00 15.00      A    O  
ATOM   1606  HG  SER A 173      -7.660 -11.213  23.879  1.00 15.00      A    H  
ATOM   1607  C   SER A 173      -8.510 -10.285  21.611  1.00 15.00      A    C  
ATOM   1608  O   SER A 173      -7.326 -10.556  21.798  1.00 15.00      A    O  
ATOM   1609  N   LEU A 174      -9.073 -10.317  20.406  1.00 15.00      A    N  
ATOM   1610  HN  LEU A 174     -10.015 -10.079  20.313  1.00 15.00      A    H  
ATOM   1611  CA  LEU A 174      -8.308 -10.692  19.219  1.00 15.00      A    C  
ATOM   1612  CB  LEU A 174      -9.144 -11.555  18.267  1.00 15.00      A    C  
ATOM   1613  CG  LEU A 174      -9.228 -13.052  18.596  1.00 15.00      A    C  
ATOM   1614  CD1 LEU A 174      -7.856 -13.619  18.931  1.00 15.00      A    C  
ATOM   1615  CD2 LEU A 174     -10.220 -13.324  19.718  1.00 15.00      A    C  
ATOM   1616  C   LEU A 174      -7.753  -9.467  18.499  1.00 15.00      A    C  
ATOM   1617  O   LEU A 174      -7.020  -9.589  17.513  1.00 15.00      A    O  
ATOM   1618  N   ALA A 175      -8.097  -8.286  19.008  1.00 15.00      A    N  
ATOM   1619  HN  ALA A 175      -8.673  -8.256  19.799  1.00 15.00      A    H  
ATOM   1620  CA  ALA A 175      -7.626  -7.034  18.432  1.00 15.00      A    C  
ATOM   1621  CB  ALA A 175      -8.492  -5.876  18.913  1.00 15.00      A    C  
ATOM   1622  C   ALA A 175      -6.162  -6.807  18.806  1.00 15.00      A    C  
ATOM   1623  O   ALA A 175      -5.408  -7.763  19.008  1.00 15.00      A    O  
ATOM   1624  N   LYS A 176      -5.758  -5.553  18.914  1.00 15.00      A    N  
ATOM   1625  HN  LYS A 176      -6.407  -4.826  18.791  1.00 15.00      A    H  
ATOM   1626  CA  LYS A 176      -4.382  -5.223  19.249  1.00 15.00      A    C  
ATOM   1627  CB  LYS A 176      -3.585  -4.893  17.981  1.00 15.00      A    C  
ATOM   1628  CG  LYS A 176      -3.392  -6.067  17.030  1.00 15.00      A    C  
ATOM   1629  CD  LYS A 176      -2.604  -7.195  17.679  1.00 15.00      A    C  
ATOM   1630  CE  LYS A 176      -2.781  -8.504  16.919  1.00 15.00      A    C  
ATOM   1631  NZ  LYS A 176      -4.188  -8.989  16.956  1.00 15.00      A    N  
ATOM   1632  HZ1 LYS A 176      -4.799  -8.377  16.382  1.00 15.00      A    H  
ATOM   1633  HZ2 LYS A 176      -4.542  -8.979  17.935  1.00 15.00      A    H  
ATOM   1634  HZ3 LYS A 176      -4.246  -9.956  16.590  1.00 15.00      A    H  
ATOM   1635  C   LYS A 176      -4.343  -4.040  20.207  1.00 15.00      A    C  
ATOM   1636  O   LYS A 176      -5.007  -3.035  19.981  1.00 15.00      A    O  
ATOM   1637  N   GLN A 177      -3.595  -4.194  21.288  1.00 15.00      A    N  
ATOM   1638  HN  GLN A 177      -3.118  -5.038  21.427  1.00 15.00      A    H  
ATOM   1639  CA  GLN A 177      -3.447  -3.138  22.285  1.00 15.00      A    C  
ATOM   1640  CB  GLN A 177      -4.354  -3.393  23.499  1.00 15.00      A    C  
ATOM   1641  CG  GLN A 177      -5.403  -4.477  23.291  1.00 15.00      A    C  
ATOM   1642  CD  GLN A 177      -6.645  -4.282  24.139  1.00 15.00      A    C  
ATOM   1643  OE1 GLN A 177      -7.020  -3.160  24.473  1.00 15.00      A    O  
ATOM   1644  NE2 GLN A 177      -7.300  -5.381  24.486  1.00 15.00      A    N  
ATOM   1645 HE21 GLN A 177      -6.950  -6.243  24.181  1.00 15.00      A    H  
ATOM   1646 HE22 GLN A 177      -8.106  -5.285  25.031  1.00 15.00      A    H  
ATOM   1647  C   GLN A 177      -1.991  -3.096  22.723  1.00 15.00      A    C  
ATOM   1648  O   GLN A 177      -1.436  -4.120  23.123  1.00 15.00      A    O  
ATOM   1649  N   LEU A 178      -1.370  -1.931  22.632  1.00 15.00      A    N  
ATOM   1650  HN  LEU A 178      -1.867  -1.136  22.334  1.00 15.00      A    H  
ATOM   1651  CA  LEU A 178       0.035  -1.796  23.002  1.00 15.00      A    C  
ATOM   1652  CB  LEU A 178       0.890  -1.429  21.789  1.00 15.00      A    C  
ATOM   1653  CG  LEU A 178       1.020  -2.494  20.694  1.00 15.00      A    C  
ATOM   1654  CD1 LEU A 178       1.924  -2.001  19.576  1.00 15.00      A    C  
ATOM   1655  CD2 LEU A 178       1.545  -3.804  21.268  1.00 15.00      A    C  
ATOM   1656  C   LEU A 178       0.237  -0.779  24.111  1.00 15.00      A    C  
ATOM   1657  O   LEU A 178      -0.174   0.375  23.994  1.00 15.00      A    O  
ATOM   1658  N   TYR A 179       0.886  -1.216  25.178  1.00 15.00      A    N  
ATOM   1659  HN  TYR A 179       1.193  -2.143  25.197  1.00 15.00      A    H  
ATOM   1660  CA  TYR A 179       1.158  -0.359  26.319  1.00 15.00      A    C  
ATOM   1661  CB  TYR A 179       1.598  -1.187  27.523  1.00 15.00      A    C  
ATOM   1662  CG  TYR A 179       0.463  -1.896  28.221  1.00 15.00      A    C  
ATOM   1663  CD1 TYR A 179      -0.409  -1.200  29.046  1.00 15.00      A    C  
ATOM   1664  CD2 TYR A 179       0.271  -3.262  28.066  1.00 15.00      A    C  
ATOM   1665  CE1 TYR A 179      -1.445  -1.841  29.694  1.00 15.00      A    C  
ATOM   1666  CE2 TYR A 179      -0.766  -3.912  28.708  1.00 15.00      A    C  
ATOM   1667  CZ  TYR A 179      -1.618  -3.198  29.525  1.00 15.00      A    C  
ATOM   1668  OH  TYR A 179      -2.645  -3.843  30.175  1.00 15.00      A    O  
ATOM   1669  HH  TYR A 179      -3.442  -3.310  30.128  1.00 15.00      A    H  
ATOM   1670  C   TYR A 179       2.211   0.690  25.995  1.00 15.00      A    C  
ATOM   1671  O   TYR A 179       3.406   0.393  25.932  1.00 15.00      A    O  
ATOM   1672  N   PHE A 180       1.754   1.910  25.782  1.00 15.00      A    N  
ATOM   1673  HN  PHE A 180       0.786   2.066  25.820  1.00 15.00      A    H  
ATOM   1674  CA  PHE A 180       2.643   3.016  25.477  1.00 15.00      A    C  
ATOM   1675  CB  PHE A 180       1.990   3.978  24.487  1.00 15.00      A    C  
ATOM   1676  CG  PHE A 180       2.974   4.830  23.739  1.00 15.00      A    C  
ATOM   1677  CD1 PHE A 180       3.221   6.136  24.127  1.00 15.00      A    C  
ATOM   1678  CD2 PHE A 180       3.658   4.320  22.648  1.00 15.00      A    C  
ATOM   1679  CE1 PHE A 180       4.130   6.919  23.440  1.00 15.00      A    C  
ATOM   1680  CE2 PHE A 180       4.568   5.096  21.956  1.00 15.00      A    C  
ATOM   1681  CZ  PHE A 180       4.805   6.398  22.353  1.00 15.00      A    C  
ATOM   1682  C   PHE A 180       3.027   3.754  26.751  1.00 15.00      A    C  
ATOM   1683  O   PHE A 180       2.160   4.236  27.485  1.00 15.00      A    O  
ATOM   1684  N   PRO A 181       4.334   3.828  27.037  1.00 15.00      A    N  
ATOM   1685  CA  PRO A 181       4.850   4.506  28.226  1.00 15.00      A    C  
ATOM   1686  CB  PRO A 181       6.314   4.061  28.278  1.00 15.00      A    C  
ATOM   1687  CG  PRO A 181       6.668   3.763  26.861  1.00 15.00      A    C  
ATOM   1688  CD  PRO A 181       5.413   3.242  26.219  1.00 15.00      A    C  
ATOM   1689  C   PRO A 181       4.773   6.024  28.114  1.00 15.00      A    C  
ATOM   1690  O   PRO A 181       4.962   6.597  27.039  1.00 15.00      A    O  
ATOM   1691  N   LEU A 182       4.482   6.669  29.231  1.00 15.00      A    N  
ATOM   1692  HN  LEU A 182       4.320   6.155  30.049  1.00 15.00      A    H  
ATOM   1693  CA  LEU A 182       4.397   8.115  29.277  1.00 15.00      A    C  
ATOM   1694  CB  LEU A 182       3.287   8.547  30.239  1.00 15.00      A    C  
ATOM   1695  CG  LEU A 182       1.877   8.074  29.884  1.00 15.00      A    C  
ATOM   1696  CD1 LEU A 182       0.883   8.488  30.957  1.00 15.00      A    C  
ATOM   1697  CD2 LEU A 182       1.456   8.615  28.525  1.00 15.00      A    C  
ATOM   1698  C   LEU A 182       5.737   8.692  29.716  1.00 15.00      A    C  
ATOM   1699  O   LEU A 182       6.513   8.008  30.381  1.00 15.00      A    O  
ATOM   1700  N   PRO A 183       6.023   9.957  29.354  1.00 15.00      A    N  
ATOM   1701  CA  PRO A 183       7.286  10.628  29.711  1.00 15.00      A    C  
ATOM   1702  CB  PRO A 183       7.166  12.009  29.051  1.00 15.00      A    C  
ATOM   1703  CG  PRO A 183       5.707  12.196  28.809  1.00 15.00      A    C  
ATOM   1704  CD  PRO A 183       5.152  10.828  28.547  1.00 15.00      A    C  
ATOM   1705  C   PRO A 183       7.483  10.770  31.223  1.00 15.00      A    C  
ATOM   1706  O   PRO A 183       8.545  11.183  31.681  1.00 15.00      A    O  
ATOM   1707  N   GLY A 184       6.451  10.438  31.983  1.00 15.00      A    N  
ATOM   1708  HN  GLY A 184       5.633  10.122  31.557  1.00 15.00      A    H  
ATOM   1709  CA  GLY A 184       6.530  10.512  33.424  1.00 15.00      A    C  
ATOM   1710  C   GLY A 184       6.225   9.169  34.049  1.00 15.00      A    C  
ATOM   1711  O   GLY A 184       7.128   8.448  34.469  1.00 15.00      A    O  
ATOM   1712  N   SER A 185       4.946   8.832  34.107  1.00 15.00      A    N  
ATOM   1713  HN  SER A 185       4.273   9.454  33.766  1.00 15.00      A    H  
ATOM   1714  CA  SER A 185       4.507   7.563  34.670  1.00 15.00      A    C  
ATOM   1715  CB  SER A 185       4.446   7.646  36.198  1.00 15.00      A    C  
ATOM   1716  OG  SER A 185       5.722   7.925  36.746  1.00 15.00      A    O  
ATOM   1717  HG  SER A 185       6.368   8.005  36.030  1.00 15.00      A    H  
ATOM   1718  C   SER A 185       3.139   7.191  34.115  1.00 15.00      A    C  
ATOM   1719  O   SER A 185       2.240   8.029  34.056  1.00 15.00      A    O  
ATOM   1720  N   GLY A 186       2.994   5.947  33.684  1.00 15.00      A    N  
ATOM   1721  HN  GLY A 186       3.757   5.334  33.713  1.00 15.00      A    H  
ATOM   1722  CA  GLY A 186       1.726   5.496  33.150  1.00 15.00      A    C  
ATOM   1723  C   GLY A 186       1.883   4.768  31.834  1.00 15.00      A    C  
ATOM   1724  O   GLY A 186       2.879   4.953  31.132  1.00 15.00      A    O  
ATOM   1725  N   TYR A 187       0.904   3.935  31.511  1.00 15.00      A    N  
ATOM   1726  HN  TYR A 187       0.140   3.838  32.117  1.00 15.00      A    H  
ATOM   1727  CA  TYR A 187       0.920   3.167  30.275  1.00 15.00      A    C  
ATOM   1728  CB  TYR A 187       1.299   1.710  30.548  1.00 15.00      A    C  
ATOM   1729  CG  TYR A 187       2.700   1.524  31.080  1.00 15.00      A    C  
ATOM   1730  CD1 TYR A 187       3.806   1.736  30.269  1.00 15.00      A    C  
ATOM   1731  CD2 TYR A 187       2.916   1.131  32.394  1.00 15.00      A    C  
ATOM   1732  CE1 TYR A 187       5.089   1.564  30.752  1.00 15.00      A    C  
ATOM   1733  CE2 TYR A 187       4.194   0.957  32.886  1.00 15.00      A    C  
ATOM   1734  CZ  TYR A 187       5.277   1.173  32.062  1.00 15.00      A    C  
ATOM   1735  OH  TYR A 187       6.550   0.998  32.549  1.00 15.00      A    O  
ATOM   1736  HH  TYR A 187       6.623   0.126  32.945  1.00 15.00      A    H  
ATOM   1737  C   TYR A 187      -0.443   3.225  29.602  1.00 15.00      A    C  
ATOM   1738  O   TYR A 187      -1.450   2.833  30.189  1.00 15.00      A    O  
ATOM   1739  N   HIS A 188      -0.467   3.723  28.377  1.00 15.00      A    N  
ATOM   1740  HN  HIS A 188       0.377   4.015  27.966  1.00 15.00      A    H  
ATOM   1741  CA  HIS A 188      -1.705   3.835  27.618  1.00 15.00      A    C  
ATOM   1742  CB  HIS A 188      -1.583   4.940  26.563  1.00 15.00      A    C  
ATOM   1743  CG  HIS A 188      -1.997   6.300  27.034  1.00 15.00      A    C  
ATOM   1744  ND1 HIS A 188      -2.395   7.317  26.192  1.00 15.00      A    N  
ATOM   1745  HD1 HIS A 188      -2.424   7.277  25.214  1.00 15.00      A    H  
ATOM   1746  CD2 HIS A 188      -2.098   6.801  28.291  1.00 15.00      A    C  
ATOM   1747  CE1 HIS A 188      -2.692   8.384  26.944  1.00 15.00      A    C  
ATOM   1748  NE2 HIS A 188      -2.535   8.121  28.224  1.00 15.00      A    N  
ATOM   1749  C   HIS A 188      -2.032   2.517  26.932  1.00 15.00      A    C  
ATOM   1750  O   HIS A 188      -1.134   1.827  26.457  1.00 15.00      A    O  
ATOM   1751  N   LEU A 189      -3.315   2.158  26.905  1.00 15.00      A    N  
ATOM   1752  HN  LEU A 189      -3.975   2.720  27.358  1.00 15.00      A    H  
ATOM   1753  CA  LEU A 189      -3.751   0.931  26.247  1.00 15.00      A    C  
ATOM   1754  CB  LEU A 189      -5.233   0.661  26.529  1.00 15.00      A    C  
ATOM   1755  CG  LEU A 189      -5.553  -0.102  27.817  1.00 15.00      A    C  
ATOM   1756  CD1 LEU A 189      -7.057  -0.193  28.021  1.00 15.00      A    C  
ATOM   1757  CD2 LEU A 189      -4.930  -1.490  27.787  1.00 15.00      A    C  
ATOM   1758  C   LEU A 189      -3.522   1.031  24.744  1.00 15.00      A    C  
ATOM   1759  O   LEU A 189      -3.120   0.061  24.109  1.00 15.00      A    O  
ATOM   1760  N   LEU A 190      -3.792   2.222  24.212  1.00 15.00      A    N  
ATOM   1761  HN  LEU A 190      -4.116   2.929  24.804  1.00 15.00      A    H  
ATOM   1762  CA  LEU A 190      -3.620   2.538  22.789  1.00 15.00      A    C  
ATOM   1763  CB  LEU A 190      -2.213   3.055  22.494  1.00 15.00      A    C  
ATOM   1764  CG  LEU A 190      -1.968   4.530  22.814  1.00 15.00      A    C  
ATOM   1765  CD1 LEU A 190      -0.627   4.985  22.259  1.00 15.00      A    C  
ATOM   1766  CD2 LEU A 190      -3.098   5.393  22.271  1.00 15.00      A    C  
ATOM   1767  C   LEU A 190      -4.009   1.417  21.823  1.00 15.00      A    C  
ATOM   1768  O   LEU A 190      -3.176   0.592  21.442  1.00 15.00      A    O  
ATOM   1769  N   ALA A 191      -5.267   1.412  21.414  1.00 15.00      A    N  
ATOM   1770  HN  ALA A 191      -5.880   2.096  21.748  1.00 15.00      A    H  
ATOM   1771  CA  ALA A 191      -5.757   0.417  20.476  1.00 15.00      A    C  
ATOM   1772  CB  ALA A 191      -7.175   0.001  20.847  1.00 15.00      A    C  
ATOM   1773  C   ALA A 191      -5.720   0.984  19.058  1.00 15.00      A    C  
ATOM   1774  O   ALA A 191      -6.496   1.880  18.724  1.00 15.00      A    O  
ATOM   1775  N   PRO A 192      -4.796   0.498  18.216  1.00 15.00      A    N  
ATOM   1776  CA  PRO A 192      -4.666   0.966  16.842  1.00 15.00      A    C  
ATOM   1777  CB  PRO A 192      -3.210   0.643  16.511  1.00 15.00      A    C  
ATOM   1778  CG  PRO A 192      -2.871  -0.548  17.351  1.00 15.00      A    C  
ATOM   1779  CD  PRO A 192      -3.801  -0.537  18.540  1.00 15.00      A    C  
ATOM   1780  C   PRO A 192      -5.607   0.238  15.883  1.00 15.00      A    C  
ATOM   1781  O   PRO A 192      -5.593  -0.989  15.786  1.00 15.00      A    O  
ATOM   1782  N   LEU A 193      -6.428   1.004  15.183  1.00 15.00      A    N  
ATOM   1783  HN  LEU A 193      -6.408   1.974  15.317  1.00 15.00      A    H  
ATOM   1784  CA  LEU A 193      -7.360   0.437  14.222  1.00 15.00      A    C  
ATOM   1785  CB  LEU A 193      -8.689   1.197  14.246  1.00 15.00      A    C  
ATOM   1786  CG  LEU A 193      -9.428   1.224  15.588  1.00 15.00      A    C  
ATOM   1787  CD1 LEU A 193     -10.714   2.030  15.483  1.00 15.00      A    C  
ATOM   1788  CD2 LEU A 193      -9.717  -0.189  16.074  1.00 15.00      A    C  
ATOM   1789  C   LEU A 193      -6.746   0.462  12.825  1.00 15.00      A    C  
ATOM   1790  O   LEU A 193      -5.707   1.084  12.612  1.00 15.00      A    O  
ATOM   1791  N   PHE A 194      -7.378  -0.220  11.880  1.00 15.00      A    N  
ATOM   1792  HN  PHE A 194      -8.198  -0.711  12.108  1.00 15.00      A    H  
ATOM   1793  CA  PHE A 194      -6.877  -0.266  10.514  1.00 15.00      A    C  
ATOM   1794  CB  PHE A 194      -7.107  -1.655   9.917  1.00 15.00      A    C  
ATOM   1795  CG  PHE A 194      -6.424  -1.873   8.601  1.00 15.00      A    C  
ATOM   1796  CD1 PHE A 194      -5.068  -2.144   8.551  1.00 15.00      A    C  
ATOM   1797  CD2 PHE A 194      -7.137  -1.810   7.415  1.00 15.00      A    C  
ATOM   1798  CE1 PHE A 194      -4.435  -2.348   7.343  1.00 15.00      A    C  
ATOM   1799  CE2 PHE A 194      -6.510  -2.013   6.204  1.00 15.00      A    C  
ATOM   1800  CZ  PHE A 194      -5.157  -2.282   6.169  1.00 15.00      A    C  
ATOM   1801  C   PHE A 194      -7.539   0.802   9.642  1.00 15.00      A    C  
ATOM   1802  O   PHE A 194      -8.732   0.712   9.343  1.00 15.00      A    O  
ATOM   1803  N   PRO A 195      -6.769   1.823   9.223  1.00 15.00      A    N  
ATOM   1804  CA  PRO A 195      -7.277   2.914   8.382  1.00 15.00      A    C  
ATOM   1805  CB  PRO A 195      -6.159   3.958   8.437  1.00 15.00      A    C  
ATOM   1806  CG  PRO A 195      -4.920   3.174   8.708  1.00 15.00      A    C  
ATOM   1807  CD  PRO A 195      -5.337   1.992   9.541  1.00 15.00      A    C  
ATOM   1808  C   PRO A 195      -7.526   2.470   6.941  1.00 15.00      A    C  
ATOM   1809  O   PRO A 195      -6.737   2.760   6.039  1.00 15.00      A    O  
ATOM   1810  N   THR A 196      -8.635   1.776   6.731  1.00 15.00      A    N  
ATOM   1811  HN  THR A 196      -9.225   1.585   7.492  1.00 15.00      A    H  
ATOM   1812  CA  THR A 196      -9.004   1.282   5.411  1.00 15.00      A    C  
ATOM   1813  CB  THR A 196     -10.290   0.422   5.473  1.00 15.00      A    C  
ATOM   1814  OG1 THR A 196     -10.706   0.028   4.156  1.00 15.00      A    O  
ATOM   1815  HG1 THR A 196     -11.685   0.023   4.115  1.00 15.00      A    H  
ATOM   1816  CG2 THR A 196     -11.415   1.166   6.181  1.00 15.00      A    C  
ATOM   1817  C   THR A 196      -9.156   2.428   4.405  1.00 15.00      A    C  
ATOM   1818  O   THR A 196      -8.817   2.283   3.227  1.00 15.00      A    O  
ATOM   1819  N   SER A 197      -9.619   3.581   4.885  1.00 15.00      A    N  
ATOM   1820  HN  SER A 197      -9.848   3.648   5.835  1.00 15.00      A    H  
ATOM   1821  CA  SER A 197      -9.804   4.743   4.027  1.00 15.00      A    C  
ATOM   1822  CB  SER A 197     -10.584   5.833   4.769  1.00 15.00      A    C  
ATOM   1823  OG  SER A 197     -11.744   5.287   5.375  1.00 15.00      A    O  
ATOM   1824  HG  SER A 197     -12.240   5.985   5.816  1.00 15.00      A    H  
ATOM   1825  C   SER A 197      -8.458   5.275   3.529  1.00 15.00      A    C  
ATOM   1826  O   SER A 197      -8.354   5.786   2.416  1.00 15.00      A    O  
ATOM   1827  N   LEU A 198      -7.425   5.131   4.352  1.00 15.00      A    N  
ATOM   1828  HN  LEU A 198      -7.558   4.692   5.218  1.00 15.00      A    H  
ATOM   1829  CA  LEU A 198      -6.094   5.589   3.980  1.00 15.00      A    C  
ATOM   1830  CB  LEU A 198      -5.215   5.771   5.220  1.00 15.00      A    C  
ATOM   1831  CG  LEU A 198      -3.737   6.088   4.966  1.00 15.00      A    C  
ATOM   1832  CD1 LEU A 198      -3.569   7.475   4.360  1.00 15.00      A    C  
ATOM   1833  CD2 LEU A 198      -2.929   5.953   6.246  1.00 15.00      A    C  
ATOM   1834  C   LEU A 198      -5.460   4.588   3.029  1.00 15.00      A    C  
ATOM   1835  O   LEU A 198      -4.822   4.960   2.046  1.00 15.00      A    O  
ATOM   1836  N   VAL A 199      -5.660   3.313   3.325  1.00 15.00      A    N  
ATOM   1837  HN  VAL A 199      -6.180   3.083   4.125  1.00 15.00      A    H  
ATOM   1838  CA  VAL A 199      -5.121   2.244   2.501  1.00 15.00      A    C  
ATOM   1839  CB  VAL A 199      -5.345   0.860   3.145  1.00 15.00      A    C  
ATOM   1840  CG1 VAL A 199      -4.851  -0.249   2.227  1.00 15.00      A    C  
ATOM   1841  CG2 VAL A 199      -4.637   0.788   4.490  1.00 15.00      A    C  
ATOM   1842  C   VAL A 199      -5.736   2.279   1.107  1.00 15.00      A    C  
ATOM   1843  O   VAL A 199      -5.049   2.057   0.116  1.00 15.00      A    O  
ATOM   1844  N   HIS A 200      -7.031   2.576   1.033  1.00 15.00      A    N  
ATOM   1845  HN  HIS A 200      -7.535   2.744   1.860  1.00 15.00      A    H  
ATOM   1846  CA  HIS A 200      -7.721   2.649  -0.251  1.00 15.00      A    C  
ATOM   1847  CB  HIS A 200      -9.217   2.906  -0.056  1.00 15.00      A    C  
ATOM   1848  CG  HIS A 200     -10.044   2.549  -1.251  1.00 15.00      A    C  
ATOM   1849  ND1 HIS A 200     -10.482   3.507  -2.134  1.00 15.00      A    N  
ATOM   1850  CD2 HIS A 200     -10.479   1.333  -1.664  1.00 15.00      A    C  
ATOM   1851  CE1 HIS A 200     -11.168   2.860  -3.058  1.00 15.00      A    C  
ATOM   1852  NE2 HIS A 200     -11.190   1.546  -2.815  1.00 15.00      A    N  
ATOM   1853  HE2 HIS A 200     -11.641   0.854  -3.364  1.00 15.00      A    H  
ATOM   1854  C   HIS A 200      -7.100   3.741  -1.115  1.00 15.00      A    C  
ATOM   1855  O   HIS A 200      -6.944   3.582  -2.326  1.00 15.00      A    O  
ATOM   1856  N   HIS A 201      -6.732   4.843  -0.471  1.00 15.00      A    N  
ATOM   1857  HN  HIS A 201      -6.891   4.906   0.494  1.00 15.00      A    H  
ATOM   1858  CA  HIS A 201      -6.100   5.965  -1.151  1.00 15.00      A    C  
ATOM   1859  CB  HIS A 201      -5.921   7.125  -0.163  1.00 15.00      A    C  
ATOM   1860  CG  HIS A 201      -5.201   8.321  -0.710  1.00 15.00      A    C  
ATOM   1861  ND1 HIS A 201      -4.067   8.805  -0.102  1.00 15.00      A    N  
ATOM   1862  CD2 HIS A 201      -5.494   9.092  -1.785  1.00 15.00      A    C  
ATOM   1863  CE1 HIS A 201      -3.694   9.851  -0.810  1.00 15.00      A    C  
ATOM   1864  NE2 HIS A 201      -4.526  10.064  -1.839  1.00 15.00      A    N  
ATOM   1865  HE2 HIS A 201      -4.452  10.771  -2.508  1.00 15.00      A    H  
ATOM   1866  C   HIS A 201      -4.753   5.518  -1.718  1.00 15.00      A    C  
ATOM   1867  O   HIS A 201      -4.423   5.798  -2.873  1.00 15.00      A    O  
ATOM   1868  N   VAL A 202      -3.993   4.799  -0.898  1.00 15.00      A    N  
ATOM   1869  HN  VAL A 202      -4.317   4.612   0.009  1.00 15.00      A    H  
ATOM   1870  CA  VAL A 202      -2.691   4.282  -1.303  1.00 15.00      A    C  
ATOM   1871  CB  VAL A 202      -1.952   3.632  -0.109  1.00 15.00      A    C  
ATOM   1872  CG1 VAL A 202      -0.613   3.050  -0.544  1.00 15.00      A    C  
ATOM   1873  CG2 VAL A 202      -1.750   4.647   1.007  1.00 15.00      A    C  
ATOM   1874  C   VAL A 202      -2.867   3.252  -2.420  1.00 15.00      A    C  
ATOM   1875  O   VAL A 202      -2.147   3.274  -3.420  1.00 15.00      A    O  
ATOM   1876  N   HIS A 203      -3.841   2.365  -2.238  1.00 15.00      A    N  
ATOM   1877  HN  HIS A 203      -4.366   2.403  -1.407  1.00 15.00      A    H  
ATOM   1878  CA  HIS A 203      -4.148   1.322  -3.211  1.00 15.00      A    C  
ATOM   1879  CB  HIS A 203      -5.336   0.483  -2.716  1.00 15.00      A    C  
ATOM   1880  CG  HIS A 203      -5.466  -0.867  -3.359  1.00 15.00      A    C  
ATOM   1881  ND1 HIS A 203      -5.161  -2.017  -2.670  1.00 15.00      A    N  
ATOM   1882  CD2 HIS A 203      -5.875  -1.198  -4.610  1.00 15.00      A    C  
ATOM   1883  CE1 HIS A 203      -5.391  -3.014  -3.501  1.00 15.00      A    C  
ATOM   1884  NE2 HIS A 203      -5.824  -2.569  -4.687  1.00 15.00      A    N  
ATOM   1885  HE2 HIS A 203      -6.049  -3.118  -5.464  1.00 15.00      A    H  
ATOM   1886  C   HIS A 203      -4.480   1.940  -4.567  1.00 15.00      A    C  
ATOM   1887  O   HIS A 203      -4.098   1.414  -5.609  1.00 15.00      A    O  
ATOM   1888  N   ALA A 204      -5.193   3.063  -4.543  1.00 15.00      A    N  
ATOM   1889  HN  ALA A 204      -5.477   3.431  -3.676  1.00 15.00      A    H  
ATOM   1890  CA  ALA A 204      -5.573   3.757  -5.766  1.00 15.00      A    C  
ATOM   1891  CB  ALA A 204      -6.576   4.861  -5.461  1.00 15.00      A    C  
ATOM   1892  C   ALA A 204      -4.349   4.329  -6.476  1.00 15.00      A    C  
ATOM   1893  O   ALA A 204      -4.174   4.137  -7.680  1.00 15.00      A    O  
ATOM   1894  N   LEU A 205      -3.500   5.017  -5.718  1.00 15.00      A    N  
ATOM   1895  HN  LEU A 205      -3.695   5.124  -4.761  1.00 15.00      A    H  
ATOM   1896  CA  LEU A 205      -2.287   5.620  -6.267  1.00 15.00      A    C  
ATOM   1897  CB  LEU A 205      -1.587   6.472  -5.206  1.00 15.00      A    C  
ATOM   1898  CG  LEU A 205      -2.426   7.574  -4.556  1.00 15.00      A    C  
ATOM   1899  CD1 LEU A 205      -1.671   8.201  -3.395  1.00 15.00      A    C  
ATOM   1900  CD2 LEU A 205      -2.817   8.633  -5.575  1.00 15.00      A    C  
ATOM   1901  C   LEU A 205      -1.333   4.546  -6.780  1.00 15.00      A    C  
ATOM   1902  O   LEU A 205      -0.764   4.668  -7.864  1.00 15.00      A    O  
ATOM   1903  N   LEU A 206      -1.169   3.491  -5.990  1.00 15.00      A    N  
ATOM   1904  HN  LEU A 206      -1.646   3.459  -5.127  1.00 15.00      A    H  
ATOM   1905  CA  LEU A 206      -0.296   2.383  -6.354  1.00 15.00      A    C  
ATOM   1906  CB  LEU A 206      -0.159   1.408  -5.180  1.00 15.00      A    C  
ATOM   1907  CG  LEU A 206       1.083   1.562  -4.296  1.00 15.00      A    C  
ATOM   1908  CD1 LEU A 206       1.260   3.005  -3.844  1.00 15.00      A    C  
ATOM   1909  CD2 LEU A 206       0.995   0.635  -3.095  1.00 15.00      A    C  
ATOM   1910  C   LEU A 206      -0.840   1.650  -7.578  1.00 15.00      A    C  
ATOM   1911  O   LEU A 206      -0.087   1.058  -8.351  1.00 15.00      A    O  
ATOM   1912  N   ARG A 207      -2.156   1.693  -7.738  1.00 15.00      A    N  
ATOM   1913  HN  ARG A 207      -2.699   2.172  -7.074  1.00 15.00      A    H  
ATOM   1914  CA  ARG A 207      -2.821   1.044  -8.857  1.00 15.00      A    C  
ATOM   1915  CB  ARG A 207      -4.326   0.954  -8.585  1.00 15.00      A    C  
ATOM   1916  CG  ARG A 207      -5.119   0.174  -9.619  1.00 15.00      A    C  
ATOM   1917  CD  ARG A 207      -6.573   0.624  -9.649  1.00 15.00      A    C  
ATOM   1918  NE  ARG A 207      -7.266   0.383  -8.378  1.00 15.00      A    N  
ATOM   1919  HE  ARG A 207      -6.970  -0.388  -7.846  1.00 15.00      A    H  
ATOM   1920  CZ  ARG A 207      -8.260   1.147  -7.910  1.00 15.00      A    C  
ATOM   1921  NH1 ARG A 207      -8.671   2.204  -8.605  1.00 15.00      A    N  
ATOM   1922 HH11 ARG A 207      -9.445   2.801  -8.243  1.00 15.00      A    H  
ATOM   1923 HH12 ARG A 207      -8.221   2.441  -9.514  1.00 15.00      A    H  
ATOM   1924  NH2 ARG A 207      -8.851   0.847  -6.756  1.00 15.00      A    N  
ATOM   1925 HH21 ARG A 207      -8.547   0.017  -6.207  1.00 15.00      A    H  
ATOM   1926 HH22 ARG A 207      -9.630   1.441  -6.391  1.00 15.00      A    H  
ATOM   1927  C   ARG A 207      -2.574   1.810 -10.155  1.00 15.00      A    C  
ATOM   1928  O   ARG A 207      -2.303   1.213 -11.197  1.00 15.00      A    O  
ATOM   1929  N   GLU A 208      -2.655   3.134 -10.078  1.00 15.00      A    N  
ATOM   1930  HN  GLU A 208      -2.849   3.551  -9.209  1.00 15.00      A    H  
ATOM   1931  CA  GLU A 208      -2.463   3.990 -11.246  1.00 15.00      A    C  
ATOM   1932  CB  GLU A 208      -2.845   5.436 -10.915  1.00 15.00      A    C  
ATOM   1933  CG  GLU A 208      -3.486   6.198 -12.068  1.00 15.00      A    C  
ATOM   1934  CD  GLU A 208      -2.527   6.459 -13.216  1.00 15.00      A    C  
ATOM   1935  OE1 GLU A 208      -1.484   7.098 -12.987  1.00 15.00      A    O  
ATOM   1936  OE2 GLU A 208      -2.820   6.022 -14.350  1.00 15.00      A    O  
ATOM   1937  C   GLU A 208      -1.025   3.924 -11.759  1.00 15.00      A    C  
ATOM   1938  O   GLU A 208      -0.789   3.618 -12.926  1.00 15.00      A    O  
ATOM   1939  N   ALA A 209      -0.071   4.160 -10.865  1.00 15.00      A    N  
ATOM   1940  HN  ALA A 209      -0.326   4.356  -9.937  1.00 15.00      A    H  
ATOM   1941  CA  ALA A 209       1.346   4.152 -11.223  1.00 15.00      A    C  
ATOM   1942  CB  ALA A 209       2.194   4.579 -10.038  1.00 15.00      A    C  
ATOM   1943  C   ALA A 209       1.821   2.802 -11.774  1.00 15.00      A    C  
ATOM   1944  O   ALA A 209       2.934   2.691 -12.289  1.00 15.00      A    O  
ATOM   1945  N   ARG A 210       0.985   1.780 -11.677  1.00 15.00      A    N  
ATOM   1946  HN  ARG A 210       0.105   1.917 -11.270  1.00 15.00      A    H  
ATOM   1947  CA  ARG A 210       1.353   0.463 -12.171  1.00 15.00      A    C  
ATOM   1948  CB  ARG A 210       1.268  -0.582 -11.057  1.00 15.00      A    C  
ATOM   1949  CG  ARG A 210       2.309  -0.423  -9.963  1.00 15.00      A    C  
ATOM   1950  CD  ARG A 210       3.037  -1.732  -9.693  1.00 15.00      A    C  
ATOM   1951  NE  ARG A 210       2.118  -2.855  -9.472  1.00 15.00      A    N  
ATOM   1952  HE  ARG A 210       1.896  -3.407 -10.251  1.00 15.00      A    H  
ATOM   1953  CZ  ARG A 210       1.588  -3.165  -8.287  1.00 15.00      A    C  
ATOM   1954  NH1 ARG A 210       1.884  -2.437  -7.215  1.00 15.00      A    N  
ATOM   1955 HH11 ARG A 210       1.473  -2.674  -6.287  1.00 15.00      A    H  
ATOM   1956 HH12 ARG A 210       2.531  -1.623  -7.299  1.00 15.00      A    H  
ATOM   1957  NH2 ARG A 210       0.768  -4.208  -8.174  1.00 15.00      A    N  
ATOM   1958 HH21 ARG A 210       0.352  -4.453  -7.249  1.00 15.00      A    H  
ATOM   1959 HH22 ARG A 210       0.536  -4.786  -9.009  1.00 15.00      A    H  
ATOM   1960  C   ARG A 210       0.498   0.018 -13.357  1.00 15.00      A    C  
ATOM   1961  O   ARG A 210       1.024  -0.413 -14.386  1.00 15.00      A    O  
ATOM   1962  N   PHE A 211      -0.817   0.143 -13.228  1.00 15.00      A    N  
ATOM   1963  HN  PHE A 211      -1.187   0.564 -12.419  1.00 15.00      A    H  
ATOM   1964  CA  PHE A 211      -1.726  -0.316 -14.274  1.00 15.00      A    C  
ATOM   1965  CB  PHE A 211      -2.786  -1.249 -13.682  1.00 15.00      A    C  
ATOM   1966  CG  PHE A 211      -2.210  -2.392 -12.898  1.00 15.00      A    C  
ATOM   1967  CD1 PHE A 211      -1.552  -3.427 -13.540  1.00 15.00      A    C  
ATOM   1968  CD2 PHE A 211      -2.324  -2.430 -11.517  1.00 15.00      A    C  
ATOM   1969  CE1 PHE A 211      -1.017  -4.480 -12.822  1.00 15.00      A    C  
ATOM   1970  CE2 PHE A 211      -1.793  -3.480 -10.793  1.00 15.00      A    C  
ATOM   1971  CZ  PHE A 211      -1.138  -4.506 -11.446  1.00 15.00      A    C  
ATOM   1972  C   PHE A 211      -2.396   0.805 -15.058  1.00 15.00      A    C  
ATOM   1973  O   PHE A 211      -2.866   0.571 -16.170  1.00 15.00      A    O  
ATOM   1974  N   GLY A 212      -2.431   2.002 -14.492  1.00 15.00      A    N  
ATOM   1975  HN  GLY A 212      -2.004   2.135 -13.621  1.00 15.00      A    H  
ATOM   1976  CA  GLY A 212      -3.070   3.130 -15.155  1.00 15.00      A    C  
ATOM   1977  C   GLY A 212      -2.434   3.478 -16.488  1.00 15.00      A    C  
ATOM   1978  O   GLY A 212      -1.245   3.225 -16.702  1.00 15.00      A    O  
ATOM   1979  N   ASP A 213      -3.229   4.062 -17.381  1.00 15.00      A    N  
ATOM   1980  HN  ASP A 213      -4.164   4.232 -17.143  1.00 15.00      A    H  
ATOM   1981  CA  ASP A 213      -2.763   4.445 -18.710  1.00 15.00      A    C  
ATOM   1982  CB  ASP A 213      -3.929   4.870 -19.606  1.00 15.00      A    C  
ATOM   1983  CG  ASP A 213      -4.940   3.763 -19.812  1.00 15.00      A    C  
ATOM   1984  OD1 ASP A 213      -4.554   2.691 -20.323  1.00 15.00      A    O  
ATOM   1985  OD2 ASP A 213      -6.118   3.967 -19.452  1.00 15.00      A    O  
ATOM   1986  C   ASP A 213      -1.727   5.556 -18.646  1.00 15.00      A    C  
ATOM   1987  O   ASP A 213      -0.897   5.692 -19.550  1.00 15.00      A    O  
ATOM   1988  N   ALA A 214      -1.765   6.344 -17.575  1.00 15.00      A    N  
ATOM   1989  HN  ALA A 214      -2.438   6.178 -16.875  1.00 15.00      A    H  
ATOM   1990  CA  ALA A 214      -0.817   7.436 -17.407  1.00 15.00      A    C  
ATOM   1991  CB  ALA A 214      -1.153   8.265 -16.176  1.00 15.00      A    C  
ATOM   1992  C   ALA A 214       0.598   6.879 -17.320  1.00 15.00      A    C  
ATOM   1993  O   ALA A 214       1.501   7.314 -18.039  1.00 15.00      A    O  
ATOM   1994  N   ALA A 215       0.778   5.895 -16.452  1.00 15.00      A    N  
ATOM   1995  HN  ALA A 215       0.018   5.597 -15.900  1.00 15.00      A    H  
ATOM   1996  CA  ALA A 215       2.073   5.258 -16.282  1.00 15.00      A    C  
ATOM   1997  CB  ALA A 215       2.183   4.630 -14.904  1.00 15.00      A    C  
ATOM   1998  C   ALA A 215       2.296   4.211 -17.369  1.00 15.00      A    C  
ATOM   1999  O   ALA A 215       3.432   3.860 -17.686  1.00 15.00      A    O  
ATOM   2000  N   LYS A 216       1.199   3.717 -17.937  1.00 15.00      A    N  
ATOM   2001  HN  LYS A 216       0.319   4.032 -17.629  1.00 15.00      A    H  
ATOM   2002  CA  LYS A 216       1.261   2.717 -18.993  1.00 15.00      A    C  
ATOM   2003  CB  LYS A 216      -0.147   2.263 -19.392  1.00 15.00      A    C  
ATOM   2004  CG  LYS A 216      -0.178   1.048 -20.305  1.00 15.00      A    C  
ATOM   2005  CD  LYS A 216       0.094  -0.229 -19.528  1.00 15.00      A    C  
ATOM   2006  CE  LYS A 216      -1.052  -0.551 -18.583  1.00 15.00      A    C  
ATOM   2007  NZ  LYS A 216      -0.772  -1.764 -17.766  1.00 15.00      A    N  
ATOM   2008  HZ1 LYS A 216       0.013  -1.580 -17.109  1.00 15.00      A    H  
ATOM   2009  HZ2 LYS A 216      -0.513  -2.559 -18.383  1.00 15.00      A    H  
ATOM   2010  HZ3 LYS A 216      -1.616  -2.024 -17.217  1.00 15.00      A    H  
ATOM   2011  C   LYS A 216       1.986   3.267 -20.213  1.00 15.00      A    C  
ATOM   2012  O   LYS A 216       2.992   2.709 -20.651  1.00 15.00      A    O  
ATOM   2013  N   ALA A 217       1.477   4.376 -20.741  1.00 15.00      A    N  
ATOM   2014  HN  ALA A 217       0.673   4.774 -20.334  1.00 15.00      A    H  
ATOM   2015  CA  ALA A 217       2.064   5.013 -21.914  1.00 15.00      A    C  
ATOM   2016  CB  ALA A 217       1.199   6.175 -22.376  1.00 15.00      A    C  
ATOM   2017  C   ALA A 217       3.490   5.480 -21.632  1.00 15.00      A    C  
ATOM   2018  O   ALA A 217       4.341   5.481 -22.520  1.00 15.00      A    O  
ATOM   2019  N   ALA A 218       3.746   5.872 -20.389  1.00 15.00      A    N  
ATOM   2020  HN  ALA A 218       3.026   5.854 -19.725  1.00 15.00      A    H  
ATOM   2021  CA  ALA A 218       5.071   6.331 -19.991  1.00 15.00      A    C  
ATOM   2022  CB  ALA A 218       5.019   6.956 -18.606  1.00 15.00      A    C  
ATOM   2023  C   ALA A 218       6.066   5.172 -20.022  1.00 15.00      A    C  
ATOM   2024  O   ALA A 218       7.200   5.319 -20.479  1.00 15.00      A    O  
ATOM   2025  N   ARG A 219       5.620   4.017 -19.540  1.00 15.00      A    N  
ATOM   2026  HN  ARG A 219       4.702   3.970 -19.195  1.00 15.00      A    H  
ATOM   2027  CA  ARG A 219       6.445   2.816 -19.505  1.00 15.00      A    C  
ATOM   2028  CB  ARG A 219       5.736   1.734 -18.681  1.00 15.00      A    C  
ATOM   2029  CG  ARG A 219       6.648   0.670 -18.093  1.00 15.00      A    C  
ATOM   2030  CD  ARG A 219       5.901  -0.187 -17.079  1.00 15.00      A    C  
ATOM   2031  NE  ARG A 219       5.833   0.435 -15.757  1.00 15.00      A    N  
ATOM   2032  HE  ARG A 219       6.696   0.561 -15.269  1.00 15.00      A    H  
ATOM   2033  CZ  ARG A 219       4.703   0.827 -15.162  1.00 15.00      A    C  
ATOM   2034  NH1 ARG A 219       3.523   0.670 -15.766  1.00 15.00      A    N  
ATOM   2035 HH11 ARG A 219       3.472   0.243 -16.711  1.00 15.00      A    H  
ATOM   2036 HH12 ARG A 219       2.645   0.974 -15.287  1.00 15.00      A    H  
ATOM   2037  NH2 ARG A 219       4.758   1.365 -13.955  1.00 15.00      A    N  
ATOM   2038 HH21 ARG A 219       3.888   1.681 -13.470  1.00 15.00      A    H  
ATOM   2039 HH22 ARG A 219       5.682   1.479 -13.477  1.00 15.00      A    H  
ATOM   2040  C   ARG A 219       6.694   2.325 -20.930  1.00 15.00      A    C  
ATOM   2041  O   ARG A 219       7.769   1.815 -21.248  1.00 15.00      A    O  
ATOM   2042  N   GLU A 220       5.690   2.510 -21.781  1.00 15.00      A    N  
ATOM   2043  HN  GLU A 220       4.864   2.926 -21.452  1.00 15.00      A    H  
ATOM   2044  CA  GLU A 220       5.761   2.111 -23.179  1.00 15.00      A    C  
ATOM   2045  CB  GLU A 220       4.404   2.339 -23.851  1.00 15.00      A    C  
ATOM   2046  CG  GLU A 220       3.668   1.069 -24.232  1.00 15.00      A    C  
ATOM   2047  CD  GLU A 220       2.535   1.325 -25.203  1.00 15.00      A    C  
ATOM   2048  OE1 GLU A 220       2.764   2.040 -26.203  1.00 15.00      A    O  
ATOM   2049  OE2 GLU A 220       1.424   0.811 -24.975  1.00 15.00      A    O  
ATOM   2050  C   GLU A 220       6.825   2.913 -23.920  1.00 15.00      A    C  
ATOM   2051  O   GLU A 220       7.643   2.354 -24.653  1.00 15.00      A    O  
ATOM   2052  N   ALA A 221       6.809   4.226 -23.715  1.00 15.00      A    N  
ATOM   2053  HN  ALA A 221       6.130   4.604 -23.111  1.00 15.00      A    H  
ATOM   2054  CA  ALA A 221       7.755   5.125 -24.365  1.00 15.00      A    C  
ATOM   2055  CB  ALA A 221       7.457   6.567 -23.995  1.00 15.00      A    C  
ATOM   2056  C   ALA A 221       9.201   4.771 -24.023  1.00 15.00      A    C  
ATOM   2057  O   ALA A 221      10.107   4.994 -24.824  1.00 15.00      A    O  
ATOM   2058  N   ARG A 222       9.407   4.212 -22.837  1.00 15.00      A    N  
ATOM   2059  HN  ARG A 222       8.641   4.060 -22.241  1.00 15.00      A    H  
ATOM   2060  CA  ARG A 222      10.740   3.823 -22.396  1.00 15.00      A    C  
ATOM   2061  CB  ARG A 222      10.706   3.369 -20.936  1.00 15.00      A    C  
ATOM   2062  CG  ARG A 222      12.066   2.989 -20.375  1.00 15.00      A    C  
ATOM   2063  CD  ARG A 222      11.932   2.349 -19.006  1.00 15.00      A    C  
ATOM   2064  NE  ARG A 222      13.225   1.924 -18.470  1.00 15.00      A    N  
ATOM   2065  HE  ARG A 222      14.030   2.295 -18.894  1.00 15.00      A    H  
ATOM   2066  CZ  ARG A 222      13.364   1.076 -17.450  1.00 15.00      A    C  
ATOM   2067  NH1 ARG A 222      12.288   0.566 -16.856  1.00 15.00      A    N  
ATOM   2068 HH11 ARG A 222      12.387  -0.096 -16.055  1.00 15.00      A    H  
ATOM   2069 HH12 ARG A 222      11.334   0.828 -17.185  1.00 15.00      A    H  
ATOM   2070  NH2 ARG A 222      14.579   0.740 -17.025  1.00 15.00      A    N  
ATOM   2071 HH21 ARG A 222      15.425   1.136 -17.486  1.00 15.00      A    H  
ATOM   2072 HH22 ARG A 222      14.689   0.079 -16.228  1.00 15.00      A    H  
ATOM   2073  C   ARG A 222      11.302   2.708 -23.277  1.00 15.00      A    C  
ATOM   2074  O   ARG A 222      12.497   2.671 -23.562  1.00 15.00      A    O  
ATOM   2075  N   SER A 223      10.427   1.811 -23.715  1.00 15.00      A    N  
ATOM   2076  HN  SER A 223       9.483   1.897 -23.458  1.00 15.00      A    H  
ATOM   2077  CA  SER A 223      10.824   0.697 -24.563  1.00 15.00      A    C  
ATOM   2078  CB  SER A 223       9.727  -0.366 -24.549  1.00 15.00      A    C  
ATOM   2079  OG  SER A 223       9.127  -0.446 -23.267  1.00 15.00      A    O  
ATOM   2080  HG  SER A 223       9.403  -1.255 -22.836  1.00 15.00      A    H  
ATOM   2081  C   SER A 223      11.073   1.164 -25.993  1.00 15.00      A    C  
ATOM   2082  O   SER A 223      11.697   0.468 -26.791  1.00 15.00      A    O  
ATOM   2083  N   ARG A 224      10.570   2.346 -26.309  1.00 15.00      A    N  
ATOM   2084  HN  ARG A 224      10.076   2.853 -25.630  1.00 15.00      A    H  
ATOM   2085  CA  ARG A 224      10.736   2.912 -27.638  1.00 15.00      A    C  
ATOM   2086  CB  ARG A 224       9.457   3.629 -28.082  1.00 15.00      A    C  
ATOM   2087  CG  ARG A 224       8.159   2.895 -27.779  1.00 15.00      A    C  
ATOM   2088  CD  ARG A 224       7.015   3.506 -28.569  1.00 15.00      A    C  
ATOM   2089  NE  ARG A 224       5.712   3.369 -27.913  1.00 15.00      A    N  
ATOM   2090  HE  ARG A 224       5.487   2.495 -27.520  1.00 15.00      A    H  
ATOM   2091  CZ  ARG A 224       4.827   4.361 -27.827  1.00 15.00      A    C  
ATOM   2092  NH1 ARG A 224       5.099   5.554 -28.329  1.00 15.00      A    N  
ATOM   2093 HH11 ARG A 224       4.401   6.318 -28.262  1.00 15.00      A    H  
ATOM   2094 HH12 ARG A 224       6.027   5.738 -28.788  1.00 15.00      A    H  
ATOM   2095  NH2 ARG A 224       3.664   4.167 -27.240  1.00 15.00      A    N  
ATOM   2096 HH21 ARG A 224       2.976   4.940 -27.174  1.00 15.00      A    H  
ATOM   2097 HH22 ARG A 224       3.422   3.221 -26.834  1.00 15.00      A    H  
ATOM   2098  C   ARG A 224      11.900   3.896 -27.656  1.00 15.00      A    C  
ATOM   2099  O   ARG A 224      12.326   4.342 -28.720  1.00 15.00      A    O  
ATOM   2100  N   GLN A 225      12.405   4.222 -26.463  1.00 15.00      A    N  
ATOM   2101  HN  GLN A 225      12.024   3.811 -25.661  1.00 15.00      A    H  
ATOM   2102  CA  GLN A 225      13.515   5.163 -26.306  1.00 15.00      A    C  
ATOM   2103  CB  GLN A 225      14.782   4.672 -27.013  1.00 15.00      A    C  
ATOM   2104  CG  GLN A 225      15.396   3.434 -26.381  1.00 15.00      A    C  
ATOM   2105  CD  GLN A 225      16.676   2.996 -27.066  1.00 15.00      A    C  
ATOM   2106  OE1 GLN A 225      16.654   2.191 -27.992  1.00 15.00      A    O  
ATOM   2107  NE2 GLN A 225      17.803   3.526 -26.614  1.00 15.00      A    N  
ATOM   2108 HE21 GLN A 225      17.750   4.165 -25.876  1.00 15.00      A    H  
ATOM   2109 HE22 GLN A 225      18.642   3.252 -27.036  1.00 15.00      A    H  
ATOM   2110  C   GLN A 225      13.133   6.568 -26.768  1.00 15.00      A    C  
ATOM   2111  O   GLN A 225      13.975   7.331 -27.242  1.00 15.00      A    O  
ATOM   2112  N   GLU A 226      11.859   6.903 -26.620  1.00 15.00      A    N  
ATOM   2113  HN  GLU A 226      11.234   6.248 -26.243  1.00 15.00      A    H  
ATOM   2114  CA  GLU A 226      11.367   8.217 -27.017  1.00 15.00      A    C  
ATOM   2115  CB  GLU A 226       9.953   8.118 -27.578  1.00 15.00      A    C  
ATOM   2116  CG  GLU A 226       9.864   7.293 -28.847  1.00 15.00      A    C  
ATOM   2117  CD  GLU A 226       8.441   7.092 -29.316  1.00 15.00      A    C  
ATOM   2118  OE1 GLU A 226       8.111   7.544 -30.423  1.00 15.00      A    O  
ATOM   2119  OE2 GLU A 226       7.649   6.474 -28.573  1.00 15.00      A    O  
ATOM   2120  C   GLU A 226      11.413   9.206 -25.856  1.00 15.00      A    C  
ATOM   2121  O   GLU A 226      11.950   8.903 -24.788  1.00 15.00      A    O  
ATOM   2122  N   SER A 227      10.840  10.383 -26.066  1.00 15.00      A    N  
ATOM   2123  HN  SER A 227      10.405  10.557 -26.928  1.00 15.00      A    H  
ATOM   2124  CA  SER A 227      10.825  11.416 -25.044  1.00 15.00      A    C  
ATOM   2125  CB  SER A 227      11.402  12.725 -25.596  1.00 15.00      A    C  
ATOM   2126  OG  SER A 227      11.802  13.594 -24.549  1.00 15.00      A    O  
ATOM   2127  HG  SER A 227      11.055  13.763 -23.969  1.00 15.00      A    H  
ATOM   2128  C   SER A 227       9.412  11.641 -24.518  1.00 15.00      A    C  
ATOM   2129  O   SER A 227       8.548  12.156 -25.228  1.00 15.00      A    O  
ATOM   2130  N   TRP A 228       9.181  11.250 -23.275  1.00 15.00      A    N  
ATOM   2131  HN  TRP A 228       9.906  10.842 -22.758  1.00 15.00      A    H  
ATOM   2132  CA  TRP A 228       7.875  11.417 -22.661  1.00 15.00      A    C  
ATOM   2133  CB  TRP A 228       7.460  10.141 -21.921  1.00 15.00      A    C  
ATOM   2134  CG  TRP A 228       5.999   9.832 -22.051  1.00 15.00      A    C  
ATOM   2135  CD1 TRP A 228       5.089   9.739 -21.042  1.00 15.00      A    C  
ATOM   2136  CD2 TRP A 228       5.277   9.586 -23.266  1.00 15.00      A    C  
ATOM   2137  NE1 TRP A 228       3.848   9.442 -21.548  1.00 15.00      A    N  
ATOM   2138  HE1 TRP A 228       3.034   9.322 -21.018  1.00 15.00      A    H  
ATOM   2139  CE2 TRP A 228       3.936   9.346 -22.911  1.00 15.00      A    C  
ATOM   2140  CE3 TRP A 228       5.634   9.545 -24.617  1.00 15.00      A    C  
ATOM   2141  CZ2 TRP A 228       2.952   9.068 -23.858  1.00 15.00      A    C  
ATOM   2142  CZ3 TRP A 228       4.658   9.270 -25.555  1.00 15.00      A    C  
ATOM   2143  CH2 TRP A 228       3.332   9.036 -25.172  1.00 15.00      A    C  
ATOM   2144  C   TRP A 228       7.869  12.619 -21.720  1.00 15.00      A    C  
ATOM   2145  O   TRP A 228       8.832  12.845 -20.987  1.00 15.00      A    O  
ATOM   2146  N   PRO A 229       6.786  13.419 -21.749  1.00 15.00      A    N  
ATOM   2147  CA  PRO A 229       6.651  14.612 -20.902  1.00 15.00      A    C  
ATOM   2148  CB  PRO A 229       5.339  15.250 -21.377  1.00 15.00      A    C  
ATOM   2149  CG  PRO A 229       4.583  14.134 -22.011  1.00 15.00      A    C  
ATOM   2150  CD  PRO A 229       5.616  13.234 -22.625  1.00 15.00      A    C  
ATOM   2151  C   PRO A 229       6.575  14.283 -19.409  1.00 15.00      A    C  
ATOM   2152  O   PRO A 229       6.783  15.154 -18.567  1.00 15.00      A    O  
ATOM   2153  N   HIS A 230       6.272  13.032 -19.085  1.00 15.00      A    N  
ATOM   2154  HN  HIS A 230       6.118  12.374 -19.795  1.00 15.00      A    H  
ATOM   2155  CA  HIS A 230       6.183  12.610 -17.693  1.00 15.00      A    C  
ATOM   2156  CB  HIS A 230       4.737  12.662 -17.170  1.00 15.00      A    C  
ATOM   2157  CG  HIS A 230       3.795  11.650 -17.758  1.00 15.00      A    C  
ATOM   2158  ND1 HIS A 230       2.996  11.952 -18.838  1.00 15.00      A    N  
ATOM   2159  CD2 HIS A 230       3.540  10.377 -17.362  1.00 15.00      A    C  
ATOM   2160  CE1 HIS A 230       2.278  10.871 -19.070  1.00 15.00      A    C  
ATOM   2161  NE2 HIS A 230       2.572   9.893 -18.203  1.00 15.00      A    N  
ATOM   2162  HE2 HIS A 230       2.167   8.996 -18.169  1.00 15.00      A    H  
ATOM   2163  C   HIS A 230       6.803  11.231 -17.491  1.00 15.00      A    C  
ATOM   2164  O   HIS A 230       6.954  10.467 -18.443  1.00 15.00      A    O  
ATOM   2165  N   GLY A 231       7.160  10.926 -16.251  1.00 15.00      A    N  
ATOM   2166  HN  GLY A 231       6.999  11.570 -15.534  1.00 15.00      A    H  
ATOM   2167  CA  GLY A 231       7.766   9.645 -15.944  1.00 15.00      A    C  
ATOM   2168  C   GLY A 231       6.805   8.708 -15.240  1.00 15.00      A    C  
ATOM   2169  O   GLY A 231       5.611   8.991 -15.148  1.00 15.00      A    O  
ATOM   2170  N   PHE A 232       7.327   7.601 -14.728  1.00 15.00      A    N  
ATOM   2171  HN  PHE A 232       8.290   7.442 -14.810  1.00 15.00      A    H  
ATOM   2172  CA  PHE A 232       6.507   6.612 -14.041  1.00 15.00      A    C  
ATOM   2173  CB  PHE A 232       6.026   5.550 -15.040  1.00 15.00      A    C  
ATOM   2174  CG  PHE A 232       7.143   4.813 -15.732  1.00 15.00      A    C  
ATOM   2175  CD1 PHE A 232       7.740   5.336 -16.868  1.00 15.00      A    C  
ATOM   2176  CD2 PHE A 232       7.599   3.599 -15.245  1.00 15.00      A    C  
ATOM   2177  CE1 PHE A 232       8.767   4.666 -17.503  1.00 15.00      A    C  
ATOM   2178  CE2 PHE A 232       8.626   2.924 -15.875  1.00 15.00      A    C  
ATOM   2179  CZ  PHE A 232       9.211   3.458 -17.005  1.00 15.00      A    C  
ATOM   2180  C   PHE A 232       7.290   5.938 -12.917  1.00 15.00      A    C  
ATOM   2181  O   PHE A 232       8.501   6.126 -12.796  1.00 15.00      A    O  
ATOM   2182  N   SER A 233       6.585   5.170 -12.097  1.00 15.00      A    N  
ATOM   2183  HN  SER A 233       5.618   5.098 -12.226  1.00 15.00      A    H  
ATOM   2184  CA  SER A 233       7.195   4.439 -10.998  1.00 15.00      A    C  
ATOM   2185  CB  SER A 233       6.672   4.979  -9.665  1.00 15.00      A    C  
ATOM   2186  OG  SER A 233       5.409   5.602  -9.837  1.00 15.00      A    O  
ATOM   2187  HG  SER A 233       5.324   6.333  -9.219  1.00 15.00      A    H  
ATOM   2188  C   SER A 233       6.878   2.948 -11.141  1.00 15.00      A    C  
ATOM   2189  O   SER A 233       5.813   2.584 -11.638  1.00 15.00      A    O  
ATOM   2190  N   GLU A 234       7.802   2.094 -10.716  1.00 15.00      A    N  
ATOM   2191  HN  GLU A 234       8.631   2.442 -10.337  1.00 15.00      A    H  
ATOM   2192  CA  GLU A 234       7.620   0.647 -10.825  1.00 15.00      A    C  
ATOM   2193  CB  GLU A 234       8.973  -0.037 -11.040  1.00 15.00      A    C  
ATOM   2194  CG  GLU A 234       9.090  -0.799 -12.352  1.00 15.00      A    C  
ATOM   2195  CD  GLU A 234       9.069   0.102 -13.574  1.00 15.00      A    C  
ATOM   2196  OE1 GLU A 234      10.151   0.462 -14.073  1.00 15.00      A    O  
ATOM   2197  OE2 GLU A 234       7.967   0.437 -14.047  1.00 15.00      A    O  
ATOM   2198  C   GLU A 234       6.928   0.048  -9.600  1.00 15.00      A    C  
ATOM   2199  O   GLU A 234       5.978  -0.721  -9.735  1.00 15.00      A    O  
ATOM   2200  N   TYR A 235       7.416   0.412  -8.416  1.00 15.00      A    N  
ATOM   2201  HN  TYR A 235       8.163   1.039  -8.393  1.00 15.00      A    H  
ATOM   2202  CA  TYR A 235       6.880  -0.094  -7.144  1.00 15.00      A    C  
ATOM   2203  CB  TYR A 235       5.383   0.198  -6.984  1.00 15.00      A    C  
ATOM   2204  CG  TYR A 235       5.053   1.629  -6.637  1.00 15.00      A    C  
ATOM   2205  CD1 TYR A 235       5.436   2.176  -5.419  1.00 15.00      A    C  
ATOM   2206  CD2 TYR A 235       4.351   2.429  -7.525  1.00 15.00      A    C  
ATOM   2207  CE1 TYR A 235       5.127   3.484  -5.098  1.00 15.00      A    C  
ATOM   2208  CE2 TYR A 235       4.040   3.736  -7.213  1.00 15.00      A    C  
ATOM   2209  CZ  TYR A 235       4.429   4.259  -6.000  1.00 15.00      A    C  
ATOM   2210  OH  TYR A 235       4.120   5.562  -5.689  1.00 15.00      A    O  
ATOM   2211  HH  TYR A 235       3.203   5.735  -5.914  1.00 15.00      A    H  
ATOM   2212  C   TYR A 235       7.146  -1.591  -6.967  1.00 15.00      A    C  
ATOM   2213  O   TYR A 235       6.230  -2.405  -7.074  1.00 15.00      A    O  
ATOM   2214  N   PRO A 236       8.405  -1.976  -6.706  1.00 15.00      A    N  
ATOM   2215  CA  PRO A 236       8.778  -3.371  -6.512  1.00 15.00      A    C  
ATOM   2216  CB  PRO A 236      10.204  -3.384  -7.057  1.00 15.00      A    C  
ATOM   2217  CG  PRO A 236      10.753  -2.034  -6.715  1.00 15.00      A    C  
ATOM   2218  CD  PRO A 236       9.578  -1.090  -6.596  1.00 15.00      A    C  
ATOM   2219  C   PRO A 236       8.784  -3.766  -5.032  1.00 15.00      A    C  
ATOM   2220  O   PRO A 236       8.685  -2.910  -4.151  1.00 15.00      A    O  
ATOM   2221  N   ASN A 237       8.899  -5.071  -4.781  1.00 15.00      A    N  
ATOM   2222  HN  ASN A 237       8.966  -5.689  -5.538  1.00 15.00      A    H  
ATOM   2223  CA  ASN A 237       8.937  -5.622  -3.422  1.00 15.00      A    C  
ATOM   2224  CB  ASN A 237      10.200  -5.179  -2.668  1.00 15.00      A    C  
ATOM   2225  CG  ASN A 237      11.491  -5.525  -3.386  1.00 15.00      A    C  
ATOM   2226  OD1 ASN A 237      11.549  -6.465  -4.177  1.00 15.00      A    O  
ATOM   2227  ND2 ASN A 237      12.544  -4.766  -3.106  1.00 15.00      A    N  
ATOM   2228 HD21 ASN A 237      12.431  -4.037  -2.460  1.00 15.00      A    H  
ATOM   2229 HD22 ASN A 237      13.389  -4.965  -3.557  1.00 15.00      A    H  
ATOM   2230  C   ASN A 237       7.687  -5.279  -2.610  1.00 15.00      A    C  
ATOM   2231  O   ASN A 237       7.776  -4.950  -1.428  1.00 15.00      A    O  
ATOM   2232  N   LEU A 238       6.524  -5.370  -3.241  1.00 15.00      A    N  
ATOM   2233  HN  LEU A 238       6.507  -5.658  -4.174  1.00 15.00      A    H  
ATOM   2234  CA  LEU A 238       5.272  -5.063  -2.563  1.00 15.00      A    C  
ATOM   2235  CB  LEU A 238       4.276  -4.406  -3.520  1.00 15.00      A    C  
ATOM   2236  CG  LEU A 238       3.945  -2.940  -3.234  1.00 15.00      A    C  
ATOM   2237  CD1 LEU A 238       5.123  -2.042  -3.583  1.00 15.00      A    C  
ATOM   2238  CD2 LEU A 238       2.697  -2.513  -3.987  1.00 15.00      A    C  
ATOM   2239  C   LEU A 238       4.663  -6.320  -1.951  1.00 15.00      A    C  
ATOM   2240  O   LEU A 238       4.702  -7.395  -2.550  1.00 15.00      A    O  
ATOM   2241  N   ALA A 239       4.095  -6.178  -0.762  1.00 15.00      A    N  
ATOM   2242  HN  ALA A 239       4.080  -5.288  -0.342  1.00 15.00      A    H  
ATOM   2243  CA  ALA A 239       3.490  -7.306  -0.070  1.00 15.00      A    C  
ATOM   2244  CB  ALA A 239       3.743  -7.214   1.427  1.00 15.00      A    C  
ATOM   2245  C   ALA A 239       1.996  -7.409  -0.366  1.00 15.00      A    C  
ATOM   2246  O   ALA A 239       1.235  -6.466  -0.130  1.00 15.00      A    O  
ATOM   2247  N   ILE A 240       1.581  -8.562  -0.881  1.00 15.00      A    N  
ATOM   2248  HN  ILE A 240       2.234  -9.273  -1.042  1.00 15.00      A    H  
ATOM   2249  CA  ILE A 240       0.182  -8.800  -1.217  1.00 15.00      A    C  
ATOM   2250  CB  ILE A 240       0.032  -9.556  -2.560  1.00 15.00      A    C  
ATOM   2251  CG1 ILE A 240       0.808  -8.841  -3.674  1.00 15.00      A    C  
ATOM   2252  CG2 ILE A 240      -1.434  -9.704  -2.945  1.00 15.00      A    C  
ATOM   2253  CD1 ILE A 240       0.329  -7.432  -3.962  1.00 15.00      A    C  
ATOM   2254  C   ILE A 240      -0.527  -9.566  -0.095  1.00 15.00      A    C  
ATOM   2255  O   ILE A 240      -0.778 -10.769  -0.194  1.00 15.00      A    O  
ATOM   2256  N   GLN A 241      -0.824  -8.858   0.980  1.00 15.00      A    N  
ATOM   2257  HN  GLN A 241      -0.581  -7.912   1.003  1.00 15.00      A    H  
ATOM   2258  CA  GLN A 241      -1.507  -9.438   2.129  1.00 15.00      A    C  
ATOM   2259  CB  GLN A 241      -1.124  -8.651   3.389  1.00 15.00      A    C  
ATOM   2260  CG  GLN A 241      -1.927  -8.975   4.639  1.00 15.00      A    C  
ATOM   2261  CD  GLN A 241      -1.709  -7.956   5.742  1.00 15.00      A    C  
ATOM   2262  OE1 GLN A 241      -1.424  -6.787   5.478  1.00 15.00      A    O  
ATOM   2263  NE2 GLN A 241      -1.847  -8.389   6.984  1.00 15.00      A    N  
ATOM   2264 HE21 GLN A 241      -2.079  -9.330   7.124  1.00 15.00      A    H  
ATOM   2265 HE22 GLN A 241      -1.710  -7.749   7.713  1.00 15.00      A    H  
ATOM   2266  C   GLN A 241      -3.018  -9.396   1.911  1.00 15.00      A    C  
ATOM   2267  O   GLN A 241      -3.509  -8.554   1.165  1.00 15.00      A    O  
ATOM   2268  N   LYS A 242      -3.739 -10.315   2.544  1.00 15.00      A    N  
ATOM   2269  HN  LYS A 242      -3.286 -10.964   3.122  1.00 15.00      A    H  
ATOM   2270  CA  LYS A 242      -5.189 -10.375   2.432  1.00 15.00      A    C  
ATOM   2271  CB  LYS A 242      -5.621 -11.326   1.311  1.00 15.00      A    C  
ATOM   2272  CG  LYS A 242      -4.815 -12.613   1.223  1.00 15.00      A    C  
ATOM   2273  CD  LYS A 242      -5.464 -13.610   0.272  1.00 15.00      A    C  
ATOM   2274  CE  LYS A 242      -5.628 -13.032  -1.128  1.00 15.00      A    C  
ATOM   2275  NZ  LYS A 242      -4.321 -12.865  -1.824  1.00 15.00      A    N  
ATOM   2276  HZ1 LYS A 242      -3.691 -12.256  -1.263  1.00 15.00      A    H  
ATOM   2277  HZ2 LYS A 242      -4.468 -12.427  -2.755  1.00 15.00      A    H  
ATOM   2278  HZ3 LYS A 242      -3.865 -13.790  -1.955  1.00 15.00      A    H  
ATOM   2279  C   LYS A 242      -5.798 -10.794   3.763  1.00 15.00      A    C  
ATOM   2280  O   LYS A 242      -5.298 -11.705   4.417  1.00 15.00      A    O  
ATOM   2281  N   PHE A 243      -6.867 -10.116   4.161  1.00 15.00      A    N  
ATOM   2282  HN  PHE A 243      -7.213  -9.397   3.596  1.00 15.00      A    H  
ATOM   2283  CA  PHE A 243      -7.533 -10.406   5.427  1.00 15.00      A    C  
ATOM   2284  CB  PHE A 243      -8.127  -9.122   6.015  1.00 15.00      A    C  
ATOM   2285  CG  PHE A 243      -7.269  -7.909   5.810  1.00 15.00      A    C  
ATOM   2286  CD1 PHE A 243      -6.023  -7.817   6.406  1.00 15.00      A    C  
ATOM   2287  CD2 PHE A 243      -7.707  -6.862   5.019  1.00 15.00      A    C  
ATOM   2288  CE1 PHE A 243      -5.227  -6.703   6.216  1.00 15.00      A    C  
ATOM   2289  CE2 PHE A 243      -6.919  -5.742   4.825  1.00 15.00      A    C  
ATOM   2290  CZ  PHE A 243      -5.675  -5.663   5.424  1.00 15.00      A    C  
ATOM   2291  C   PHE A 243      -8.627 -11.448   5.245  1.00 15.00      A    C  
ATOM   2292  O   PHE A 243      -8.909 -12.240   6.145  1.00 15.00      A    O  
ATOM   2293  N   GLY A 244      -9.247 -11.436   4.076  1.00 15.00      A    N  
ATOM   2294  HN  GLY A 244      -8.976 -10.787   3.398  1.00 15.00      A    H  
ATOM   2295  CA  GLY A 244     -10.298 -12.385   3.788  1.00 15.00      A    C  
ATOM   2296  C   GLY A 244      -9.753 -13.606   3.082  1.00 15.00      A    C  
ATOM   2297  O   GLY A 244      -9.304 -13.513   1.938  1.00 15.00      A    O  
ATOM   2298  N   GLY A 245      -9.764 -14.739   3.774  1.00 15.00      A    N  
ATOM   2299  HN  GLY A 245     -10.099 -14.732   4.692  1.00 15.00      A    H  
ATOM   2300  CA  GLY A 245      -9.265 -15.974   3.195  1.00 15.00      A    C  
ATOM   2301  C   GLY A 245     -10.103 -16.449   2.025  1.00 15.00      A    C  
ATOM   2302  O   GLY A 245      -9.642 -16.462   0.886  1.00 15.00      A    O  
ATOM   2303  N   THR A 246     -11.337 -16.844   2.307  1.00 15.00      A    N  
ATOM   2304  HN  THR A 246     -11.644 -16.839   3.234  1.00 15.00      A    H  
ATOM   2305  CA  THR A 246     -12.234 -17.319   1.266  1.00 15.00      A    C  
ATOM   2306  CB  THR A 246     -12.919 -18.630   1.688  1.00 15.00      A    C  
ATOM   2307  OG1 THR A 246     -12.870 -18.753   3.119  1.00 15.00      A    O  
ATOM   2308  HG1 THR A 246     -12.918 -19.683   3.361  1.00 15.00      A    H  
ATOM   2309  CG2 THR A 246     -12.225 -19.825   1.054  1.00 15.00      A    C  
ATOM   2310  C   THR A 246     -13.302 -16.283   0.927  1.00 15.00      A    C  
ATOM   2311  O   THR A 246     -13.885 -16.314  -0.153  1.00 15.00      A    O  
ATOM   2312  N   LYS A 247     -13.558 -15.363   1.851  1.00 15.00      A    N  
ATOM   2313  HN  LYS A 247     -13.054 -15.371   2.689  1.00 15.00      A    H  
ATOM   2314  CA  LYS A 247     -14.568 -14.336   1.633  1.00 15.00      A    C  
ATOM   2315  CB  LYS A 247     -15.902 -14.736   2.274  1.00 15.00      A    C  
ATOM   2316  CG  LYS A 247     -16.718 -15.730   1.460  1.00 15.00      A    C  
ATOM   2317  CD  LYS A 247     -18.037 -16.051   2.144  1.00 15.00      A    C  
ATOM   2318  CE  LYS A 247     -17.871 -17.121   3.213  1.00 15.00      A    C  
ATOM   2319  NZ  LYS A 247     -18.249 -18.471   2.719  1.00 15.00      A    N  
ATOM   2320  HZ1 LYS A 247     -18.310 -19.141   3.523  1.00 15.00      A    H  
ATOM   2321  HZ2 LYS A 247     -17.546 -18.819   2.042  1.00 15.00      A    H  
ATOM   2322  HZ3 LYS A 247     -19.182 -18.438   2.243  1.00 15.00      A    H  
ATOM   2323  C   LYS A 247     -14.123 -12.974   2.156  1.00 15.00      A    C  
ATOM   2324  O   LYS A 247     -14.404 -12.619   3.301  1.00 15.00      A    O  
ATOM   2325  N   PRO A 248     -13.406 -12.196   1.327  1.00 15.00      A    N  
ATOM   2326  CA  PRO A 248     -12.940 -10.852   1.699  1.00 15.00      A    C  
ATOM   2327  CB  PRO A 248     -12.035 -10.440   0.528  1.00 15.00      A    C  
ATOM   2328  CG  PRO A 248     -11.753 -11.704  -0.214  1.00 15.00      A    C  
ATOM   2329  CD  PRO A 248     -12.963 -12.570  -0.024  1.00 15.00      A    C  
ATOM   2330  C   PRO A 248     -14.109  -9.875   1.825  1.00 15.00      A    C  
ATOM   2331  O   PRO A 248     -13.973  -8.789   2.388  1.00 15.00      A    O  
ATOM   2332  N   GLN A 249     -15.263 -10.285   1.305  1.00 15.00      A    N  
ATOM   2333  HN  GLN A 249     -15.300 -11.165   0.870  1.00 15.00      A    H  
ATOM   2334  CA  GLN A 249     -16.471  -9.469   1.350  1.00 15.00      A    C  
ATOM   2335  CB  GLN A 249     -17.557 -10.054   0.438  1.00 15.00      A    C  
ATOM   2336  CG  GLN A 249     -17.192 -10.117  -1.039  1.00 15.00      A    C  
ATOM   2337  CD  GLN A 249     -16.231 -11.245  -1.362  1.00 15.00      A    C  
ATOM   2338  OE1 GLN A 249     -16.196 -12.265  -0.674  1.00 15.00      A    O  
ATOM   2339  NE2 GLN A 249     -15.438 -11.067  -2.406  1.00 15.00      A    N  
ATOM   2340 HE21 GLN A 249     -15.513 -10.226  -2.906  1.00 15.00      A    H  
ATOM   2341 HE22 GLN A 249     -14.812 -11.783  -2.639  1.00 15.00      A    H  
ATOM   2342  C   GLN A 249     -17.004  -9.368   2.774  1.00 15.00      A    C  
ATOM   2343  O   GLN A 249     -17.813  -8.497   3.085  1.00 15.00      A    O  
ATOM   2344  N   ASN A 250     -16.535 -10.263   3.636  1.00 15.00      A    N  
ATOM   2345  HN  ASN A 250     -15.886 -10.929   3.324  1.00 15.00      A    H  
ATOM   2346  CA  ASN A 250     -16.956 -10.287   5.034  1.00 15.00      A    C  
ATOM   2347  CB  ASN A 250     -16.778 -11.692   5.620  1.00 15.00      A    C  
ATOM   2348  CG  ASN A 250     -18.007 -12.572   5.494  1.00 15.00      A    C  
ATOM   2349  OD1 ASN A 250     -18.702 -12.563   4.476  1.00 15.00      A    O  
ATOM   2350  ND2 ASN A 250     -18.280 -13.342   6.537  1.00 15.00      A    N  
ATOM   2351 HD21 ASN A 250     -17.685 -13.298   7.313  1.00 15.00      A    H  
ATOM   2352 HD22 ASN A 250     -19.066 -13.932   6.492  1.00 15.00      A    H  
ATOM   2353  C   ASN A 250     -16.147  -9.300   5.867  1.00 15.00      A    C  
ATOM   2354  O   ASN A 250     -16.215  -9.310   7.098  1.00 15.00      A    O  
ATOM   2355  N   ILE A 251     -15.371  -8.456   5.199  1.00 15.00      A    N  
ATOM   2356  HN  ILE A 251     -15.357  -8.488   4.220  1.00 15.00      A    H  
ATOM   2357  CA  ILE A 251     -14.545  -7.483   5.896  1.00 15.00      A    C  
ATOM   2358  CB  ILE A 251     -13.098  -7.436   5.355  1.00 15.00      A    C  
ATOM   2359  CG1 ILE A 251     -12.487  -8.844   5.298  1.00 15.00      A    C  
ATOM   2360  CG2 ILE A 251     -12.237  -6.517   6.213  1.00 15.00      A    C  
ATOM   2361  CD1 ILE A 251     -12.379  -9.535   6.643  1.00 15.00      A    C  
ATOM   2362  C   ILE A 251     -15.156  -6.082   5.872  1.00 15.00      A    C  
ATOM   2363  O   ILE A 251     -15.473  -5.529   6.925  1.00 15.00      A    O  
ATOM   2364  N   SER A 252     -15.333  -5.515   4.678  1.00 15.00      A    N  
ATOM   2365  HN  SER A 252     -15.098  -6.010   3.867  1.00 15.00      A    H  
ATOM   2366  CA  SER A 252     -15.884  -4.168   4.558  1.00 15.00      A    C  
ATOM   2367  CB  SER A 252     -14.827  -3.148   4.992  1.00 15.00      A    C  
ATOM   2368  OG  SER A 252     -15.401  -2.105   5.754  1.00 15.00      A    O  
ATOM   2369  HG  SER A 252     -15.428  -1.298   5.220  1.00 15.00      A    H  
ATOM   2370  C   SER A 252     -16.347  -3.868   3.127  1.00 15.00      A    C  
ATOM   2371  O   SER A 252     -16.171  -4.687   2.220  1.00 15.00      A    O  
ATOM   2372  N   GLN A 253     -16.926  -2.680   2.936  1.00 15.00      A    N  
ATOM   2373  HN  GLN A 253     -17.019  -2.070   3.705  1.00 15.00      A    H  
ATOM   2374  CA  GLN A 253     -17.418  -2.247   1.629  1.00 15.00      A    C  
ATOM   2375  CB  GLN A 253     -18.296  -0.991   1.766  1.00 15.00      A    C  
ATOM   2376  CG  GLN A 253     -18.371  -0.112   0.519  1.00 15.00      A    C  
ATOM   2377  CD  GLN A 253     -19.383  -0.592  -0.507  1.00 15.00      A    C  
ATOM   2378  OE1 GLN A 253     -20.529  -0.132  -0.540  1.00 15.00      A    O  
ATOM   2379  NE2 GLN A 253     -18.968  -1.516  -1.360  1.00 15.00      A    N  
ATOM   2380 HE21 GLN A 253     -18.039  -1.835  -1.285  1.00 15.00      A    H  
ATOM   2381 HE22 GLN A 253     -19.601  -1.846  -2.031  1.00 15.00      A    H  
ATOM   2382  C   GLN A 253     -16.266  -1.994   0.660  1.00 15.00      A    C  
ATOM   2383  O   GLN A 253     -16.299  -2.456  -0.482  1.00 15.00      A    O  
ATOM   2384  N   LEU A 254     -15.246  -1.272   1.116  1.00 15.00      A    N  
ATOM   2385  HN  LEU A 254     -15.271  -0.928   2.044  1.00 15.00      A    H  
ATOM   2386  CA  LEU A 254     -14.089  -0.971   0.273  1.00 15.00      A    C  
ATOM   2387  CB  LEU A 254     -13.236   0.151   0.871  1.00 15.00      A    C  
ATOM   2388  CG  LEU A 254     -13.872   1.542   0.940  1.00 15.00      A    C  
ATOM   2389  CD1 LEU A 254     -12.887   2.549   1.515  1.00 15.00      A    C  
ATOM   2390  CD2 LEU A 254     -14.352   1.986  -0.433  1.00 15.00      A    C  
ATOM   2391  C   LEU A 254     -13.233  -2.214   0.064  1.00 15.00      A    C  
ATOM   2392  O   LEU A 254     -12.311  -2.218  -0.745  1.00 15.00      A    O  
ATOM   2393  N   ASN A 255     -13.551  -3.270   0.800  1.00 15.00      A    N  
ATOM   2394  HN  ASN A 255     -14.305  -3.205   1.423  1.00 15.00      A    H  
ATOM   2395  CA  ASN A 255     -12.816  -4.523   0.702  1.00 15.00      A    C  
ATOM   2396  CB  ASN A 255     -12.611  -5.128   2.095  1.00 15.00      A    C  
ATOM   2397  CG  ASN A 255     -11.221  -5.706   2.294  1.00 15.00      A    C  
ATOM   2398  OD1 ASN A 255     -10.646  -6.312   1.397  1.00 15.00      A    O  
ATOM   2399  ND2 ASN A 255     -10.666  -5.510   3.480  1.00 15.00      A    N  
ATOM   2400 HD21 ASN A 255     -11.175  -5.009   4.151  1.00 15.00      A    H  
ATOM   2401 HD22 ASN A 255      -9.773  -5.875   3.636  1.00 15.00      A    H  
ATOM   2402  C   ASN A 255     -13.549  -5.504  -0.208  1.00 15.00      A    C  
ATOM   2403  O   ASN A 255     -13.209  -6.683  -0.277  1.00 15.00      A    O  
ATOM   2404  N   ASN A 256     -14.569  -5.005  -0.898  1.00 15.00      A    N  
ATOM   2405  HN  ASN A 256     -14.806  -4.060  -0.785  1.00 15.00      A    H  
ATOM   2406  CA  ASN A 256     -15.343  -5.830  -1.820  1.00 15.00      A    C  
ATOM   2407  CB  ASN A 256     -16.789  -5.336  -1.909  1.00 15.00      A    C  
ATOM   2408  CG  ASN A 256     -17.795  -6.378  -1.458  1.00 15.00      A    C  
ATOM   2409  OD1 ASN A 256     -18.378  -7.095  -2.273  1.00 15.00      A    O  
ATOM   2410  ND2 ASN A 256     -18.004  -6.471  -0.151  1.00 15.00      A    N  
ATOM   2411 HD21 ASN A 256     -17.503  -5.872   0.444  1.00 15.00      A    H  
ATOM   2412 HD22 ASN A 256     -18.650  -7.135   0.168  1.00 15.00      A    H  
ATOM   2413  C   ASN A 256     -14.689  -5.808  -3.192  1.00 15.00      A    C  
ATOM   2414  O   ASN A 256     -14.666  -6.814  -3.903  1.00 15.00      A    O  
ATOM   2415  N   GLU A 257     -14.162  -4.643  -3.553  1.00 15.00      A    N  
ATOM   2416  HN  GLU A 257     -14.239  -3.881  -2.946  1.00 15.00      A    H  
ATOM   2417  CA  GLU A 257     -13.471  -4.464  -4.822  1.00 15.00      A    C  
ATOM   2418  CB  GLU A 257     -13.396  -2.978  -5.178  1.00 15.00      A    C  
ATOM   2419  CG  GLU A 257     -13.502  -2.054  -3.975  1.00 15.00      A    C  
ATOM   2420  CD  GLU A 257     -12.951  -0.675  -4.248  1.00 15.00      A    C  
ATOM   2421  OE1 GLU A 257     -11.726  -0.554  -4.464  1.00 15.00      A    O  
ATOM   2422  OE2 GLU A 257     -13.732   0.290  -4.226  1.00 15.00      A    O  
ATOM   2423  C   GLU A 257     -12.071  -5.055  -4.702  1.00 15.00      A    C  
ATOM   2424  O   GLU A 257     -11.707  -5.982  -5.426  1.00 15.00      A    O  
ATOM   2425  N   ARG A 258     -11.283  -4.508  -3.784  1.00 15.00      A    N  
ATOM   2426  HN  ARG A 258     -11.612  -3.746  -3.263  1.00 15.00      A    H  
ATOM   2427  CA  ARG A 258      -9.948  -5.024  -3.535  1.00 15.00      A    C  
ATOM   2428  CB  ARG A 258      -9.024  -3.960  -2.922  1.00 15.00      A    C  
ATOM   2429  CG  ARG A 258      -9.578  -3.255  -1.694  1.00 15.00      A    C  
ATOM   2430  CD  ARG A 258      -8.482  -2.538  -0.920  1.00 15.00      A    C  
ATOM   2431  NE  ARG A 258      -8.978  -1.962   0.333  1.00 15.00      A    N  
ATOM   2432  HE  ARG A 258      -9.652  -1.251   0.262  1.00 15.00      A    H  
ATOM   2433  CZ  ARG A 258      -8.566  -2.347   1.544  1.00 15.00      A    C  
ATOM   2434  NH1 ARG A 258      -7.654  -3.310   1.661  1.00 15.00      A    N  
ATOM   2435 HH11 ARG A 258      -7.330  -3.614   2.601  1.00 15.00      A    H  
ATOM   2436 HH12 ARG A 258      -7.255  -3.762   0.807  1.00 15.00      A    H  
ATOM   2437  NH2 ARG A 258      -9.058  -1.768   2.638  1.00 15.00      A    N  
ATOM   2438 HH21 ARG A 258      -8.736  -2.070   3.579  1.00 15.00      A    H  
ATOM   2439 HH22 ARG A 258      -9.769  -1.004   2.561  1.00 15.00      A    H  
ATOM   2440  C   ARG A 258     -10.078  -6.242  -2.627  1.00 15.00      A    C  
ATOM   2441  O   ARG A 258     -10.418  -6.119  -1.455  1.00 15.00      A    O  
ATOM   2442  N   ARG A 259      -9.841  -7.418  -3.192  1.00 15.00      A    N  
ATOM   2443  HN  ARG A 259      -9.581  -7.439  -4.133  1.00 15.00      A    H  
ATOM   2444  CA  ARG A 259      -9.974  -8.680  -2.459  1.00 15.00      A    C  
ATOM   2445  CB  ARG A 259      -9.977  -9.884  -3.413  1.00 15.00      A    C  
ATOM   2446  CG  ARG A 259     -11.106  -9.881  -4.434  1.00 15.00      A    C  
ATOM   2447  CD  ARG A 259     -10.699  -9.163  -5.714  1.00 15.00      A    C  
ATOM   2448  NE  ARG A 259      -9.892 -10.007  -6.598  1.00 15.00      A    N  
ATOM   2449  HE  ARG A 259     -10.385 -10.628  -7.206  1.00 15.00      A    H  
ATOM   2450  CZ  ARG A 259      -8.561  -9.997  -6.649  1.00 15.00      A    C  
ATOM   2451  NH1 ARG A 259      -7.864  -9.184  -5.859  1.00 15.00      A    N  
ATOM   2452 HH11 ARG A 259      -8.355  -8.557  -5.200  1.00 15.00      A    H  
ATOM   2453 HH12 ARG A 259      -6.807  -9.173  -5.894  1.00 15.00      A    H  
ATOM   2454  NH2 ARG A 259      -7.933 -10.795  -7.501  1.00 15.00      A    N  
ATOM   2455 HH21 ARG A 259      -8.487 -11.427  -8.126  1.00 15.00      A    H  
ATOM   2456 HH22 ARG A 259      -6.894 -10.795  -7.554  1.00 15.00      A    H  
ATOM   2457  C   ARG A 259      -8.927  -8.880  -1.366  1.00 15.00      A    C  
ATOM   2458  O   ARG A 259      -7.991  -9.665  -1.534  1.00 15.00      A    O  
ATOM   2459  N   GLY A 260      -9.075  -8.150  -0.264  1.00 15.00      A    N  
ATOM   2460  HN  GLY A 260      -9.802  -7.485  -0.225  1.00 15.00      A    H  
ATOM   2461  CA  GLY A 260      -8.174  -8.286   0.864  1.00 15.00      A    C  
ATOM   2462  C   GLY A 260      -6.809  -7.672   0.648  1.00 15.00      A    C  
ATOM   2463  O   GLY A 260      -6.126  -7.354   1.616  1.00 15.00      A    O  
ATOM   2464  N   GLU A 261      -6.414  -7.526  -0.611  1.00 15.00      A    N  
ATOM   2465  HN  GLU A 261      -7.014  -7.808  -1.328  1.00 15.00      A    H  
ATOM   2466  CA  GLU A 261      -5.121  -6.963  -0.964  1.00 15.00      A    C  
ATOM   2467  CB  GLU A 261      -4.957  -6.879  -2.478  1.00 15.00      A    C  
ATOM   2468  CG  GLU A 261      -4.799  -8.247  -3.124  1.00 15.00      A    C  
ATOM   2469  CD  GLU A 261      -4.590  -8.178  -4.620  1.00 15.00      A    C  
ATOM   2470  OE1 GLU A 261      -3.678  -7.452  -5.060  1.00 15.00      A    O  
ATOM   2471  OE2 GLU A 261      -5.341  -8.857  -5.354  1.00 15.00      A    O  
ATOM   2472  C   GLU A 261      -4.879  -5.624  -0.283  1.00 15.00      A    C  
ATOM   2473  O   GLU A 261      -5.589  -4.640  -0.524  1.00 15.00      A    O  
ATOM   2474  N   ASN A 262      -3.905  -5.626   0.614  1.00 15.00      A    N  
ATOM   2475  HN  ASN A 262      -3.425  -6.467   0.785  1.00 15.00      A    H  
ATOM   2476  CA  ASN A 262      -3.539  -4.443   1.379  1.00 15.00      A    C  
ATOM   2477  CB  ASN A 262      -3.045  -4.873   2.766  1.00 15.00      A    C  
ATOM   2478  CG  ASN A 262      -2.895  -3.725   3.744  1.00 15.00      A    C  
ATOM   2479  OD1 ASN A 262      -3.576  -2.710   3.642  1.00 15.00      A    O  
ATOM   2480  ND2 ASN A 262      -2.018  -3.896   4.721  1.00 15.00      A    N  
ATOM   2481 HD21 ASN A 262      -1.524  -4.745   4.761  1.00 15.00      A    H  
ATOM   2482 HD22 ASN A 262      -1.898  -3.169   5.364  1.00 15.00      A    H  
ATOM   2483  C   ASN A 262      -2.461  -3.633   0.663  1.00 15.00      A    C  
ATOM   2484  O   ASN A 262      -2.389  -2.419   0.811  1.00 15.00      A    O  
ATOM   2485  N   TRP A 263      -1.637  -4.328  -0.128  1.00 15.00      A    N  
ATOM   2486  HN  TRP A 263      -1.772  -5.289  -0.216  1.00 15.00      A    H  
ATOM   2487  CA  TRP A 263      -0.550  -3.694  -0.879  1.00 15.00      A    C  
ATOM   2488  CB  TRP A 263      -1.086  -2.787  -1.995  1.00 15.00      A    C  
ATOM   2489  CG  TRP A 263      -1.627  -3.529  -3.185  1.00 15.00      A    C  
ATOM   2490  CD1 TRP A 263      -2.120  -4.803  -3.211  1.00 15.00      A    C  
ATOM   2491  CD2 TRP A 263      -1.734  -3.035  -4.526  1.00 15.00      A    C  
ATOM   2492  NE1 TRP A 263      -2.520  -5.132  -4.484  1.00 15.00      A    N  
ATOM   2493  HE1 TRP A 263      -2.914  -6.006  -4.758  1.00 15.00      A    H  
ATOM   2494  CE2 TRP A 263      -2.293  -4.064  -5.309  1.00 15.00      A    C  
ATOM   2495  CE3 TRP A 263      -1.403  -1.826  -5.142  1.00 15.00      A    C  
ATOM   2496  CZ2 TRP A 263      -2.540  -3.915  -6.672  1.00 15.00      A    C  
ATOM   2497  CZ3 TRP A 263      -1.649  -1.680  -6.493  1.00 15.00      A    C  
ATOM   2498  CH2 TRP A 263      -2.206  -2.719  -7.245  1.00 15.00      A    C  
ATOM   2499  C   TRP A 263       0.406  -2.932   0.040  1.00 15.00      A    C  
ATOM   2500  O   TRP A 263       0.465  -1.701   0.023  1.00 15.00      A    O  
ATOM   2501  N   LEU A 264       1.153  -3.677   0.843  1.00 15.00      A    N  
ATOM   2502  HN  LEU A 264       1.069  -4.653   0.802  1.00 15.00      A    H  
ATOM   2503  CA  LEU A 264       2.105  -3.082   1.775  1.00 15.00      A    C  
ATOM   2504  CB  LEU A 264       2.462  -4.055   2.900  1.00 15.00      A    C  
ATOM   2505  CG  LEU A 264       1.296  -4.586   3.735  1.00 15.00      A    C  
ATOM   2506  CD1 LEU A 264       0.752  -5.870   3.136  1.00 15.00      A    C  
ATOM   2507  CD2 LEU A 264       1.720  -4.803   5.179  1.00 15.00      A    C  
ATOM   2508  C   LEU A 264       3.367  -2.635   1.052  1.00 15.00      A    C  
ATOM   2509  O   LEU A 264       3.794  -3.263   0.082  1.00 15.00      A    O  
ATOM   2510  N   LEU A 265       3.969  -1.564   1.552  1.00 15.00      A    N  
ATOM   2511  HN  LEU A 265       3.592  -1.138   2.348  1.00 15.00      A    H  
ATOM   2512  CA  LEU A 265       5.179  -1.006   0.961  1.00 15.00      A    C  
ATOM   2513  CB  LEU A 265       5.274   0.493   1.266  1.00 15.00      A    C  
ATOM   2514  CG  LEU A 265       4.265   1.395   0.551  1.00 15.00      A    C  
ATOM   2515  CD1 LEU A 265       4.432   2.842   0.987  1.00 15.00      A    C  
ATOM   2516  CD2 LEU A 265       4.410   1.270  -0.961  1.00 15.00      A    C  
ATOM   2517  C   LEU A 265       6.430  -1.724   1.464  1.00 15.00      A    C  
ATOM   2518  O   LEU A 265       6.465  -2.211   2.598  1.00 15.00      A    O  
ATOM   2519  N   PRO A 266       7.467  -1.810   0.612  1.00 15.00      A    N  
ATOM   2520  CA  PRO A 266       8.735  -2.464   0.957  1.00 15.00      A    C  
ATOM   2521  CB  PRO A 266       9.463  -2.554  -0.387  1.00 15.00      A    C  
ATOM   2522  CG  PRO A 266       8.905  -1.430  -1.192  1.00 15.00      A    C  
ATOM   2523  CD  PRO A 266       7.471  -1.293  -0.769  1.00 15.00      A    C  
ATOM   2524  C   PRO A 266       9.575  -1.660   1.947  1.00 15.00      A    C  
ATOM   2525  O   PRO A 266      10.320  -0.759   1.566  1.00 15.00      A    O  
ATOM   2526  N   SER A 267       9.448  -1.986   3.222  1.00 15.00      A    N  
ATOM   2527  HN  SER A 267       8.823  -2.696   3.474  1.00 15.00      A    H  
ATOM   2528  CA  SER A 267      10.209  -1.310   4.260  1.00 15.00      A    C  
ATOM   2529  CB  SER A 267       9.287  -0.909   5.417  1.00 15.00      A    C  
ATOM   2530  OG  SER A 267       9.822   0.178   6.153  1.00 15.00      A    O  
ATOM   2531  HG  SER A 267      10.604  -0.115   6.630  1.00 15.00      A    H  
ATOM   2532  C   SER A 267      11.321  -2.237   4.747  1.00 15.00      A    C  
ATOM   2533  O   SER A 267      11.333  -2.667   5.902  1.00 15.00      A    O  
ATOM   2534  N   LEU A 268      12.246  -2.548   3.849  1.00 15.00      A    N  
ATOM   2535  HN  LEU A 268      12.196  -2.148   2.956  1.00 15.00      A    H  
ATOM   2536  CA  LEU A 268      13.349  -3.446   4.158  1.00 15.00      A    C  
ATOM   2537  CB  LEU A 268      13.377  -4.593   3.143  1.00 15.00      A    C  
ATOM   2538  CG  LEU A 268      12.058  -5.344   2.941  1.00 15.00      A    C  
ATOM   2539  CD1 LEU A 268      12.116  -6.206   1.692  1.00 15.00      A    C  
ATOM   2540  CD2 LEU A 268      11.728  -6.188   4.163  1.00 15.00      A    C  
ATOM   2541  C   LEU A 268      14.685  -2.704   4.149  1.00 15.00      A    C  
ATOM   2542  O   LEU A 268      14.838  -1.701   3.451  1.00 15.00      A    O  
ATOM   2543  N   PRO A 269      15.666  -3.192   4.928  1.00 15.00      A    N  
ATOM   2544  CA  PRO A 269      16.997  -2.575   5.010  1.00 15.00      A    C  
ATOM   2545  CB  PRO A 269      17.645  -3.302   6.194  1.00 15.00      A    C  
ATOM   2546  CG  PRO A 269      16.969  -4.629   6.234  1.00 15.00      A    C  
ATOM   2547  CD  PRO A 269      15.554  -4.384   5.790  1.00 15.00      A    C  
ATOM   2548  C   PRO A 269      17.811  -2.808   3.735  1.00 15.00      A    C  
ATOM   2549  O   PRO A 269      17.503  -3.704   2.954  1.00 15.00      A    O  
ATOM   2550  N   PRO A 270      18.869  -2.009   3.512  1.00 15.00      A    N  
ATOM   2551  CA  PRO A 270      19.720  -2.136   2.317  1.00 15.00      A    C  
ATOM   2552  CB  PRO A 270      20.727  -0.988   2.466  1.00 15.00      A    C  
ATOM   2553  CG  PRO A 270      20.106  -0.053   3.451  1.00 15.00      A    C  
ATOM   2554  CD  PRO A 270      19.312  -0.913   4.387  1.00 15.00      A    C  
ATOM   2555  C   PRO A 270      20.454  -3.476   2.270  1.00 15.00      A    C  
ATOM   2556  O   PRO A 270      20.814  -3.968   1.201  1.00 15.00      A    O  
ATOM   2557  N   ASN A 271      20.654  -4.072   3.435  1.00 15.00      A    N  
ATOM   2558  HN  ASN A 271      20.314  -3.652   4.253  1.00 15.00      A    H  
ATOM   2559  CA  ASN A 271      21.352  -5.343   3.532  1.00 15.00      A    C  
ATOM   2560  CB  ASN A 271      22.411  -5.307   4.642  1.00 15.00      A    C  
ATOM   2561  CG  ASN A 271      21.824  -5.133   6.031  1.00 15.00      A    C  
ATOM   2562  OD1 ASN A 271      20.897  -4.347   6.239  1.00 15.00      A    O  
ATOM   2563  ND2 ASN A 271      22.359  -5.872   6.989  1.00 15.00      A    N  
ATOM   2564 HD21 ASN A 271      23.090  -6.478   6.748  1.00 15.00      A    H  
ATOM   2565 HD22 ASN A 271      22.003  -5.785   7.896  1.00 15.00      A    H  
ATOM   2566  C   ASN A 271      20.378  -6.493   3.754  1.00 15.00      A    C  
ATOM   2567  O   ASN A 271      20.730  -7.511   4.346  1.00 15.00      A    O  
ATOM   2568  N   TRP A 272      19.148  -6.325   3.270  1.00 15.00      A    N  
ATOM   2569  HN  TRP A 272      18.923  -5.485   2.819  1.00 15.00      A    H  
ATOM   2570  CA  TRP A 272      18.125  -7.361   3.408  1.00 15.00      A    C  
ATOM   2571  CB  TRP A 272      16.729  -6.829   3.053  1.00 15.00      A    C  
ATOM   2572  CG  TRP A 272      16.479  -6.624   1.584  1.00 15.00      A    C  
ATOM   2573  CD1 TRP A 272      17.004  -5.648   0.786  1.00 15.00      A    C  
ATOM   2574  CD2 TRP A 272      15.626  -7.410   0.742  1.00 15.00      A    C  
ATOM   2575  NE1 TRP A 272      16.536  -5.778  -0.497  1.00 15.00      A    N  
ATOM   2576  HE1 TRP A 272      16.770  -5.195  -1.249  1.00 15.00      A    H  
ATOM   2577  CE2 TRP A 272      15.690  -6.855  -0.552  1.00 15.00      A    C  
ATOM   2578  CE3 TRP A 272      14.825  -8.535   0.953  1.00 15.00      A    C  
ATOM   2579  CZ2 TRP A 272      14.971  -7.378  -1.625  1.00 15.00      A    C  
ATOM   2580  CZ3 TRP A 272      14.113  -9.052  -0.112  1.00 15.00      A    C  
ATOM   2581  CH2 TRP A 272      14.196  -8.479  -1.387  1.00 15.00      A    C  
ATOM   2582  C   TRP A 272      18.476  -8.579   2.560  1.00 15.00      A    C  
ATOM   2583  O   TRP A 272      18.012  -9.687   2.817  1.00 15.00      A    O  
ATOM   2584  N   GLN A 273      19.304  -8.356   1.546  1.00 15.00      A    N  
ATOM   2585  HN  GLN A 273      19.642  -7.451   1.399  1.00 15.00      A    H  
ATOM   2586  CA  GLN A 273      19.737  -9.426   0.665  1.00 15.00      A    C  
ATOM   2587  CB  GLN A 273      20.040  -8.896  -0.738  1.00 15.00      A    C  
ATOM   2588  CG  GLN A 273      18.798  -8.517  -1.528  1.00 15.00      A    C  
ATOM   2589  CD  GLN A 273      17.974  -9.719  -1.951  1.00 15.00      A    C  
ATOM   2590  OE1 GLN A 273      18.042 -10.788  -1.349  1.00 15.00      A    O  
ATOM   2591  NE2 GLN A 273      17.174  -9.546  -2.987  1.00 15.00      A    N  
ATOM   2592 HE21 GLN A 273      17.157  -8.668  -3.417  1.00 15.00      A    H  
ATOM   2593 HE22 GLN A 273      16.625 -10.303  -3.276  1.00 15.00      A    H  
ATOM   2594  C   GLN A 273      20.956 -10.114   1.252  1.00 15.00      A    C  
ATOM   2595  O   GLN A 273      22.023  -9.512   1.383  1.00 15.00      A    O  
ATOM   2596  N   ARG A 274      20.786 -11.374   1.606  1.00 15.00      A    N  
ATOM   2597  HN  ARG A 274      19.913 -11.793   1.459  1.00 15.00      A    H  
ATOM   2598  CA  ARG A 274      21.855 -12.153   2.206  1.00 15.00      A    C  
ATOM   2599  CB  ARG A 274      21.284 -13.393   2.894  1.00 15.00      A    C  
ATOM   2600  CG  ARG A 274      22.281 -14.136   3.767  1.00 15.00      A    C  
ATOM   2601  CD  ARG A 274      21.956 -15.620   3.821  1.00 15.00      A    C  
ATOM   2602  NE  ARG A 274      22.234 -16.289   2.548  1.00 15.00      A    N  
ATOM   2603  HE  ARG A 274      23.177 -16.404   2.302  1.00 15.00      A    H  
ATOM   2604  CZ  ARG A 274      21.291 -16.736   1.715  1.00 15.00      A    C  
ATOM   2605  NH1 ARG A 274      20.005 -16.588   2.020  1.00 15.00      A    N  
ATOM   2606 HH11 ARG A 274      19.728 -16.120   2.909  1.00 15.00      A    H  
ATOM   2607 HH12 ARG A 274      19.267 -16.936   1.372  1.00 15.00      A    H  
ATOM   2608  NH2 ARG A 274      21.637 -17.327   0.575  1.00 15.00      A    N  
ATOM   2609 HH21 ARG A 274      22.643 -17.440   0.329  1.00 15.00      A    H  
ATOM   2610 HH22 ARG A 274      20.905 -17.678  -0.078  1.00 15.00      A    H  
ATOM   2611  C   ARG A 274      22.917 -12.555   1.186  1.00 15.00      A    C  
ATOM   2612  O   ARG A 274      22.881 -13.658   0.631  1.00 15.00      A    O  
ATOM   2613  N   GLN A 275      23.851 -11.653   0.933  1.00 15.00      A    N  
ATOM   2614  HN  GLN A 275      23.811 -10.782   1.386  1.00 15.00      A    H  
ATOM   2615  CA  GLN A 275      24.931 -11.920  -0.000  1.00 15.00      A    C  
ATOM   2616  CB  GLN A 275      25.554 -10.612  -0.492  1.00 15.00      A    C  
ATOM   2617  CG  GLN A 275      24.577  -9.751  -1.278  1.00 15.00      A    C  
ATOM   2618  CD  GLN A 275      24.549  -8.310  -0.812  1.00 15.00      A    C  
ATOM   2619  OE1 GLN A 275      25.580  -7.730  -0.484  1.00 15.00      A    O  
ATOM   2620  NE2 GLN A 275      23.359  -7.733  -0.763  1.00 15.00      A    N  
ATOM   2621 HE21 GLN A 275      22.578  -8.261  -1.026  1.00 15.00      A    H  
ATOM   2622 HE22 GLN A 275      23.307  -6.805  -0.456  1.00 15.00      A    H  
ATOM   2623  C   GLN A 275      25.967 -12.819   0.661  1.00 15.00      A    C  
ATOM   2624  O   GLN A 275      26.091 -12.840   1.886  1.00 15.00      A    O  
ATOM   2625  N   ASN A 276      26.701 -13.570  -0.141  1.00 15.00      A    N  
ATOM   2626  HN  ASN A 276      26.592 -13.491  -1.111  1.00 15.00      A    H  
ATOM   2627  CA  ASN A 276      27.694 -14.488   0.397  1.00 15.00      A    C  
ATOM   2628  CB  ASN A 276      27.556 -15.891  -0.209  1.00 15.00      A    C  
ATOM   2629  CG  ASN A 276      27.623 -15.905  -1.726  1.00 15.00      A    C  
ATOM   2630  OD1 ASN A 276      28.695 -16.011  -2.314  1.00 15.00      A    O  
ATOM   2631  ND2 ASN A 276      26.468 -15.810  -2.370  1.00 15.00      A    N  
ATOM   2632 HD21 ASN A 276      25.649 -15.737  -1.840  1.00 15.00      A    H  
ATOM   2633 HD22 ASN A 276      26.483 -15.820  -3.350  1.00 15.00      A    H  
ATOM   2634  C   ASN A 276      29.112 -13.970   0.243  1.00 15.00      A    C  
ATOM   2635  O   ASN A 276      29.416 -13.204  -0.673  1.00 15.00      A    O  
ATOM   2636  N   VAL A 277      29.961 -14.385   1.169  1.00 15.00      A    N  
ATOM   2637  HN  VAL A 277      29.634 -14.974   1.875  1.00 15.00      A    H  
ATOM   2638  CA  VAL A 277      31.366 -14.013   1.167  1.00 15.00      A    C  
ATOM   2639  CB  VAL A 277      31.995 -14.226   2.561  1.00 15.00      A    C  
ATOM   2640  CG1 VAL A 277      31.692 -13.036   3.462  1.00 15.00      A    C  
ATOM   2641  CG2 VAL A 277      31.470 -15.512   3.191  1.00 15.00      A    C  
ATOM   2642  C   VAL A 277      32.100 -14.856   0.133  1.00 15.00      A    C  
ATOM   2643  O   VAL A 277      31.617 -15.923  -0.242  1.00 15.00      A    O  
ATOM   2644  N   ASN A 278      33.248 -14.379  -0.327  1.00 15.00      A    N  
ATOM   2645  HN  ASN A 278      33.600 -13.543   0.040  1.00 15.00      A    H  
ATOM   2646  CA  ASN A 278      34.017 -15.089  -1.345  1.00 15.00      A    C  
ATOM   2647  CB  ASN A 278      33.333 -14.904  -2.712  1.00 15.00      A    C  
ATOM   2648  CG  ASN A 278      32.797 -16.182  -3.340  1.00 15.00      A    C  
ATOM   2649  OD1 ASN A 278      33.365 -16.688  -4.307  1.00 15.00      A    O  
ATOM   2650  ND2 ASN A 278      31.694 -16.701  -2.806  1.00 15.00      A    N  
ATOM   2651 HD21 ASN A 278      31.295 -16.241  -2.032  1.00 15.00      A    H  
ATOM   2652 HD22 ASN A 278      31.315 -17.513  -3.202  1.00 15.00      A    H  
ATOM   2653  C   ASN A 278      35.433 -14.523  -1.425  1.00 15.00      A    C  
ATOM   2654  O   ASN A 278      35.690 -13.597  -2.200  1.00 15.00      A    O  
ATOM   2655  N   ALA A 279      36.340 -15.050  -0.618  1.00 15.00      A    N  
ATOM   2656  HN  ALA A 279      36.072 -15.762   0.011  1.00 15.00      A    H  
ATOM   2657  CA  ALA A 279      37.726 -14.586  -0.616  1.00 15.00      A    C  
ATOM   2658  CB  ALA A 279      38.406 -14.956   0.698  1.00 15.00      A    C  
ATOM   2659  C   ALA A 279      38.515 -15.154  -1.801  1.00 15.00      A    C  
ATOM   2660  O   ALA A 279      38.177 -16.207  -2.337  1.00 15.00      A    O  
ATOM   2661  N   PRO A 280      39.558 -14.432  -2.253  1.00 15.00      A    N  
ATOM   2662  CA  PRO A 280      40.410 -14.875  -3.364  1.00 15.00      A    C  
ATOM   2663  CB  PRO A 280      41.250 -13.637  -3.679  1.00 15.00      A    C  
ATOM   2664  CG  PRO A 280      41.295 -12.877  -2.401  1.00 15.00      A    C  
ATOM   2665  CD  PRO A 280      39.977 -13.121  -1.725  1.00 15.00      A    C  
ATOM   2666  C   PRO A 280      41.307 -16.037  -2.934  1.00 15.00      A    C  
ATOM   2667  O   PRO A 280      41.770 -16.079  -1.794  1.00 15.00      A    O  
ATOM   2668  N   MET A 281      41.551 -16.979  -3.841  1.00 15.00      A    N  
ATOM   2669  HN  MET A 281      41.174 -16.889  -4.737  1.00 15.00      A    H  
ATOM   2670  CA  MET A 281      42.373 -18.143  -3.515  1.00 15.00      A    C  
ATOM   2671  CB  MET A 281      41.530 -19.421  -3.568  1.00 15.00      A    C  
ATOM   2672  CG  MET A 281      40.303 -19.415  -2.666  1.00 15.00      A    C  
ATOM   2673  SD  MET A 281      40.589 -20.233  -1.088  1.00 15.00      A    S  
ATOM   2674  CE  MET A 281      41.473 -18.958  -0.193  1.00 15.00      A    C  
ATOM   2675  C   MET A 281      43.575 -18.295  -4.446  1.00 15.00      A    C  
ATOM   2676  O   MET A 281      44.716 -18.265  -4.006  1.00 15.00      A    O  
ATOM   2677  N   ARG A 282      43.320 -18.491  -5.731  1.00 15.00      A    N  
ATOM   2678  HN  ARG A 282      42.393 -18.503  -6.039  1.00 15.00      A    H  
ATOM   2679  CA  ARG A 282      44.409 -18.671  -6.685  1.00 15.00      A    C  
ATOM   2680  CB  ARG A 282      44.164 -19.898  -7.562  1.00 15.00      A    C  
ATOM   2681  CG  ARG A 282      44.283 -21.217  -6.814  1.00 15.00      A    C  
ATOM   2682  CD  ARG A 282      43.216 -22.200  -7.238  1.00 15.00      A    C  
ATOM   2683  NE  ARG A 282      43.293 -22.508  -8.665  1.00 15.00      A    N  
ATOM   2684  HE  ARG A 282      44.137 -22.306  -9.124  1.00 15.00      A    H  
ATOM   2685  CZ  ARG A 282      42.285 -23.031  -9.366  1.00 15.00      A    C  
ATOM   2686  NH1 ARG A 282      41.127 -23.283  -8.765  1.00 15.00      A    N  
ATOM   2687 HH11 ARG A 282      40.334 -23.689  -9.304  1.00 15.00      A    H  
ATOM   2688 HH12 ARG A 282      41.008 -23.079  -7.750  1.00 15.00      A    H  
ATOM   2689  NH2 ARG A 282      42.441 -23.320 -10.652  1.00 15.00      A    N  
ATOM   2690 HH21 ARG A 282      41.651 -23.725 -11.197  1.00 15.00      A    H  
ATOM   2691 HH22 ARG A 282      43.356 -23.151 -11.124  1.00 15.00      A    H  
ATOM   2692  C   ARG A 282      44.647 -17.418  -7.524  1.00 15.00      A    C  
ATOM   2693  O   ARG A 282      43.773 -16.575  -7.617  1.00 15.00      A    O  
ATOM   2694  N   HIS A 283      45.848 -17.326  -8.111  1.00 15.00      A    N  
ATOM   2695  HN  HIS A 283      46.491 -18.054  -7.953  1.00 15.00      A    H  
ATOM   2696  CA  HIS A 283      46.282 -16.196  -8.961  1.00 15.00      A    C  
ATOM   2697  CB  HIS A 283      47.352 -16.662  -9.968  1.00 15.00      A    C  
ATOM   2698  CG  HIS A 283      47.956 -15.561 -10.799  1.00 15.00      A    C  
ATOM   2699  ND1 HIS A 283      49.089 -14.864 -10.422  1.00 15.00      A    N  
ATOM   2700  HD1 HIS A 283      49.614 -15.021  -9.606  1.00 15.00      A    H  
ATOM   2701  CD2 HIS A 283      47.581 -15.034 -11.991  1.00 15.00      A    C  
ATOM   2702  CE1 HIS A 283      49.382 -13.964 -11.345  1.00 15.00      A    C  
ATOM   2703  NE2 HIS A 283      48.480 -14.047 -12.305  1.00 15.00      A    N  
ATOM   2704  HE2 HIS A 283      48.455 -13.486 -13.113  1.00 15.00      A    H  
ATOM   2705  C   HIS A 283      45.158 -15.450  -9.694  1.00 15.00      A    C  
ATOM   2706  O   HIS A 283      44.930 -14.264  -9.425  1.00 15.00      A    O  
ATOM   2707  N   SER A 284      44.504 -16.129 -10.648  1.00 15.00      A    N  
ATOM   2708  HN  SER A 284      44.740 -17.060 -10.820  1.00 15.00      A    H  
ATOM   2709  CA  SER A 284      43.424 -15.529 -11.444  1.00 15.00      A    C  
ATOM   2710  CB  SER A 284      42.893 -16.561 -12.453  1.00 15.00      A    C  
ATOM   2711  OG  SER A 284      43.889 -17.537 -12.744  1.00 15.00      A    O  
ATOM   2712  HG  SER A 284      43.680 -17.969 -13.576  1.00 15.00      A    H  
ATOM   2713  C   SER A 284      42.297 -15.041 -10.548  1.00 15.00      A    C  
ATOM   2714  O   SER A 284      41.903 -13.874 -10.598  1.00 15.00      A    O  
ATOM   2715  N   SER A 285      41.857 -15.933  -9.672  1.00 15.00      A    N  
ATOM   2716  HN  SER A 285      42.278 -16.808  -9.655  1.00 15.00      A    H  
ATOM   2717  CA  SER A 285      40.778 -15.648  -8.728  1.00 15.00      A    C  
ATOM   2718  CB  SER A 285      40.503 -16.880  -7.849  1.00 15.00      A    C  
ATOM   2719  OG  SER A 285      39.399 -16.693  -6.987  1.00 15.00      A    O  
ATOM   2720  HG  SER A 285      38.576 -16.761  -7.492  1.00 15.00      A    H  
ATOM   2721  C   SER A 285      41.075 -14.415  -7.867  1.00 15.00      A    C  
ATOM   2722  O   SER A 285      40.159 -13.660  -7.523  1.00 15.00      A    O  
ATOM   2723  N   VAL A 286      42.346 -14.217  -7.525  1.00 15.00      A    N  
ATOM   2724  HN  VAL A 286      43.021 -14.856  -7.831  1.00 15.00      A    H  
ATOM   2725  CA  VAL A 286      42.758 -13.076  -6.705  1.00 15.00      A    C  
ATOM   2726  CB  VAL A 286      44.236 -13.161  -6.275  1.00 15.00      A    C  
ATOM   2727  CG1 VAL A 286      44.652 -11.921  -5.492  1.00 15.00      A    C  
ATOM   2728  CG2 VAL A 286      44.476 -14.411  -5.436  1.00 15.00      A    C  
ATOM   2729  C   VAL A 286      42.502 -11.749  -7.408  1.00 15.00      A    C  
ATOM   2730  O   VAL A 286      42.013 -10.812  -6.796  1.00 15.00      A    O  
ATOM   2731  N   PHE A 287      42.836 -11.677  -8.691  1.00 15.00      A    N  
ATOM   2732  HN  PHE A 287      43.248 -12.456  -9.125  1.00 15.00      A    H  
ATOM   2733  CA  PHE A 287      42.623 -10.458  -9.468  1.00 15.00      A    C  
ATOM   2734  CB  PHE A 287      43.195 -10.615 -10.882  1.00 15.00      A    C  
ATOM   2735  CG  PHE A 287      44.659 -10.291 -10.992  1.00 15.00      A    C  
ATOM   2736  CD1 PHE A 287      45.077  -8.999 -11.264  1.00 15.00      A    C  
ATOM   2737  CD2 PHE A 287      45.615 -11.279 -10.834  1.00 15.00      A    C  
ATOM   2738  CE1 PHE A 287      46.423  -8.695 -11.375  1.00 15.00      A    C  
ATOM   2739  CE2 PHE A 287      46.961 -10.986 -10.942  1.00 15.00      A    C  
ATOM   2740  CZ  PHE A 287      47.367  -9.693 -11.214  1.00 15.00      A    C  
ATOM   2741  C   PHE A 287      41.138 -10.109  -9.551  1.00 15.00      A    C  
ATOM   2742  O   PHE A 287      40.751  -8.951  -9.412  1.00 15.00      A    O  
ATOM   2743  N   GLU A 288      40.313 -11.121  -9.777  1.00 15.00      A    N  
ATOM   2744  HN  GLU A 288      40.682 -12.024  -9.880  1.00 15.00      A    H  
ATOM   2745  CA  GLU A 288      38.875 -10.927  -9.894  1.00 15.00      A    C  
ATOM   2746  CB  GLU A 288      38.221 -12.175 -10.479  1.00 15.00      A    C  
ATOM   2747  CG  GLU A 288      38.820 -12.620 -11.801  1.00 15.00      A    C  
ATOM   2748  CD  GLU A 288      38.531 -14.073 -12.094  1.00 15.00      A    C  
ATOM   2749  OE1 GLU A 288      37.347 -14.417 -12.275  1.00 15.00      A    O  
ATOM   2750  OE2 GLU A 288      39.488 -14.872 -12.129  1.00 15.00      A    O  
ATOM   2751  C   GLU A 288      38.235 -10.602  -8.548  1.00 15.00      A    C  
ATOM   2752  O   GLU A 288      37.285  -9.820  -8.466  1.00 15.00      A    O  
ATOM   2753  N   HIS A 289      38.757 -11.197  -7.487  1.00 15.00      A    N  
ATOM   2754  HN  HIS A 289      39.533 -11.791  -7.602  1.00 15.00      A    H  
ATOM   2755  CA  HIS A 289      38.209 -10.980  -6.155  1.00 15.00      A    C  
ATOM   2756  CB  HIS A 289      38.107 -12.292  -5.381  1.00 15.00      A    C  
ATOM   2757  CG  HIS A 289      36.910 -13.100  -5.769  1.00 15.00      A    C  
ATOM   2758  ND1 HIS A 289      36.018 -13.615  -4.856  1.00 15.00      A    N  
ATOM   2759  HD1 HIS A 289      36.076 -13.519  -3.871  1.00 15.00      A    H  
ATOM   2760  CD2 HIS A 289      36.447 -13.467  -6.992  1.00 15.00      A    C  
ATOM   2761  CE1 HIS A 289      35.061 -14.263  -5.496  1.00 15.00      A    C  
ATOM   2762  NE2 HIS A 289      35.297 -14.186  -6.791  1.00 15.00      A    N  
ATOM   2763  HE2 HIS A 289      34.737 -14.580  -7.494  1.00 15.00      A    H  
ATOM   2764  C   HIS A 289      38.998  -9.936  -5.387  1.00 15.00      A    C  
ATOM   2765  O   HIS A 289      38.847  -9.800  -4.176  1.00 15.00      A    O  
ATOM   2766  N   ASP A 290      39.830  -9.208  -6.114  1.00 15.00      A    N  
ATOM   2767  HN  ASP A 290      39.912  -9.401  -7.072  1.00 15.00      A    H  
ATOM   2768  CA  ASP A 290      40.647  -8.144  -5.543  1.00 15.00      A    C  
ATOM   2769  CB  ASP A 290      41.578  -7.610  -6.642  1.00 15.00      A    C  
ATOM   2770  CG  ASP A 290      42.478  -6.470  -6.208  1.00 15.00      A    C  
ATOM   2771  OD1 ASP A 290      42.604  -6.224  -4.998  1.00 15.00      A    O  
ATOM   2772  OD2 ASP A 290      43.100  -5.839  -7.091  1.00 15.00      A    O  
ATOM   2773  C   ASP A 290      39.736  -7.025  -5.058  1.00 15.00      A    C  
ATOM   2774  O   ASP A 290      39.733  -6.658  -3.885  1.00 15.00      A    O  
ATOM   2775  N   PHE A 291      38.929  -6.522  -5.976  1.00 15.00      A    N  
ATOM   2776  HN  PHE A 291      38.967  -6.879  -6.884  1.00 15.00      A    H  
ATOM   2777  CA  PHE A 291      38.007  -5.446  -5.674  1.00 15.00      A    C  
ATOM   2778  CB  PHE A 291      37.613  -4.704  -6.951  1.00 15.00      A    C  
ATOM   2779  CG  PHE A 291      37.511  -5.571  -8.180  1.00 15.00      A    C  
ATOM   2780  CD1 PHE A 291      38.616  -5.777  -8.992  1.00 15.00      A    C  
ATOM   2781  CD2 PHE A 291      36.311  -6.170  -8.530  1.00 15.00      A    C  
ATOM   2782  CE1 PHE A 291      38.528  -6.562 -10.124  1.00 15.00      A    C  
ATOM   2783  CE2 PHE A 291      36.216  -6.959  -9.660  1.00 15.00      A    C  
ATOM   2784  CZ  PHE A 291      37.326  -7.155 -10.459  1.00 15.00      A    C  
ATOM   2785  C   PHE A 291      36.762  -5.948  -4.952  1.00 15.00      A    C  
ATOM   2786  O   PHE A 291      36.216  -5.251  -4.095  1.00 15.00      A    O  
ATOM   2787  N   GLY A 292      36.316  -7.152  -5.309  1.00 15.00      A    N  
ATOM   2788  HN  GLY A 292      36.813  -7.663  -5.981  1.00 15.00      A    H  
ATOM   2789  CA  GLY A 292      35.121  -7.722  -4.700  1.00 15.00      A    C  
ATOM   2790  C   GLY A 292      33.952  -6.756  -4.744  1.00 15.00      A    C  
ATOM   2791  O   GLY A 292      33.474  -6.300  -3.706  1.00 15.00      A    O  
ATOM   2792  N   ARG A 293      33.510  -6.417  -5.946  1.00 15.00      A    N  
ATOM   2793  HN  ARG A 293      33.914  -6.824  -6.738  1.00 15.00      A    H  
ATOM   2794  CA  ARG A 293      32.412  -5.473  -6.112  1.00 15.00      A    C  
ATOM   2795  CB  ARG A 293      32.621  -4.595  -7.348  1.00 15.00      A    C  
ATOM   2796  CG  ARG A 293      33.899  -3.765  -7.327  1.00 15.00      A    C  
ATOM   2797  CD  ARG A 293      33.916  -2.759  -6.182  1.00 15.00      A    C  
ATOM   2798  NE  ARG A 293      34.260  -3.379  -4.900  1.00 15.00      A    N  
ATOM   2799  HE  ARG A 293      34.788  -4.212  -4.929  1.00 15.00      A    H  
ATOM   2800  CZ  ARG A 293      33.916  -2.890  -3.710  1.00 15.00      A    C  
ATOM   2801  NH1 ARG A 293      33.215  -1.764  -3.621  1.00 15.00      A    N  
ATOM   2802 HH11 ARG A 293      32.934  -1.255  -4.484  1.00 15.00      A    H  
ATOM   2803 HH12 ARG A 293      32.944  -1.385  -2.689  1.00 15.00      A    H  
ATOM   2804  NH2 ARG A 293      34.268  -3.544  -2.610  1.00 15.00      A    N  
ATOM   2805 HH21 ARG A 293      34.007  -3.179  -1.673  1.00 15.00      A    H  
ATOM   2806 HH22 ARG A 293      34.813  -4.436  -2.685  1.00 15.00      A    H  
ATOM   2807  C   ARG A 293      31.055  -6.161  -6.160  1.00 15.00      A    C  
ATOM   2808  O   ARG A 293      30.880  -7.174  -6.831  1.00 15.00      A    O  
ATOM   2809  N   THR A 294      30.103  -5.588  -5.445  1.00 15.00      A    N  
ATOM   2810  HN  THR A 294      30.312  -4.782  -4.931  1.00 15.00      A    H  
ATOM   2811  CA  THR A 294      28.756  -6.111  -5.380  1.00 15.00      A    C  
ATOM   2812  CB  THR A 294      28.214  -5.914  -3.954  1.00 15.00      A    C  
ATOM   2813  OG1 THR A 294      28.843  -4.758  -3.379  1.00 15.00      A    O  
ATOM   2814  HG1 THR A 294      28.716  -4.758  -2.420  1.00 15.00      A    H  
ATOM   2815  CG2 THR A 294      28.520  -7.134  -3.097  1.00 15.00      A    C  
ATOM   2816  C   THR A 294      27.851  -5.361  -6.356  1.00 15.00      A    C  
ATOM   2817  O   THR A 294      28.197  -4.268  -6.817  1.00 15.00      A    O  
ATOM   2818  N   PRO A 295      26.676  -5.934  -6.680  1.00 15.00      A    N  
ATOM   2819  CA  PRO A 295      25.714  -5.316  -7.602  1.00 15.00      A    C  
ATOM   2820  CB  PRO A 295      24.522  -6.283  -7.606  1.00 15.00      A    C  
ATOM   2821  CG  PRO A 295      24.726  -7.182  -6.431  1.00 15.00      A    C  
ATOM   2822  CD  PRO A 295      26.205  -7.239  -6.189  1.00 15.00      A    C  
ATOM   2823  C   PRO A 295      25.284  -3.922  -7.135  1.00 15.00      A    C  
ATOM   2824  O   PRO A 295      24.828  -3.098  -7.930  1.00 15.00      A    O  
ATOM   2825  N   GLU A 296      25.458  -3.665  -5.847  1.00 15.00      A    N  
ATOM   2826  HN  GLU A 296      25.841  -4.360  -5.272  1.00 15.00      A    H  
ATOM   2827  CA  GLU A 296      25.113  -2.382  -5.264  1.00 15.00      A    C  
ATOM   2828  CB  GLU A 296      25.305  -2.448  -3.742  1.00 15.00      A    C  
ATOM   2829  CG  GLU A 296      24.339  -1.592  -2.933  1.00 15.00      A    C  
ATOM   2830  CD  GLU A 296      24.645  -0.108  -3.014  1.00 15.00      A    C  
ATOM   2831  OE1 GLU A 296      23.712   0.702  -2.825  1.00 15.00      A    O  
ATOM   2832  OE2 GLU A 296      25.807   0.249  -3.288  1.00 15.00      A    O  
ATOM   2833  C   GLU A 296      25.998  -1.288  -5.863  1.00 15.00      A    C  
ATOM   2834  O   GLU A 296      25.519  -0.399  -6.574  1.00 15.00      A    O  
ATOM   2835  N   VAL A 297      27.300  -1.400  -5.618  1.00 15.00      A    N  
ATOM   2836  HN  VAL A 297      27.621  -2.157  -5.085  1.00 15.00      A    H  
ATOM   2837  CA  VAL A 297      28.261  -0.420  -6.108  1.00 15.00      A    C  
ATOM   2838  CB  VAL A 297      29.660  -0.596  -5.479  1.00 15.00      A    C  
ATOM   2839  CG1 VAL A 297      29.609  -0.300  -3.989  1.00 15.00      A    C  
ATOM   2840  CG2 VAL A 297      30.202  -1.994  -5.731  1.00 15.00      A    C  
ATOM   2841  C   VAL A 297      28.362  -0.412  -7.630  1.00 15.00      A    C  
ATOM   2842  O   VAL A 297      28.731   0.600  -8.222  1.00 15.00      A    O  
ATOM   2843  N   SER A 298      28.027  -1.535  -8.264  1.00 15.00      A    N  
ATOM   2844  HN  SER A 298      27.754  -2.320  -7.740  1.00 15.00      A    H  
ATOM   2845  CA  SER A 298      28.077  -1.625  -9.720  1.00 15.00      A    C  
ATOM   2846  CB  SER A 298      27.915  -3.073 -10.191  1.00 15.00      A    C  
ATOM   2847  OG  SER A 298      26.597  -3.542  -9.976  1.00 15.00      A    O  
ATOM   2848  HG  SER A 298      26.188  -3.039  -9.261  1.00 15.00      A    H  
ATOM   2849  C   SER A 298      27.011  -0.725 -10.344  1.00 15.00      A    C  
ATOM   2850  O   SER A 298      27.098  -0.346 -11.511  1.00 15.00      A    O  
ATOM   2851  N   ARG A 299      25.998  -0.390  -9.549  1.00 15.00      A    N  
ATOM   2852  HN  ARG A 299      25.973  -0.739  -8.631  1.00 15.00      A    H  
ATOM   2853  CA  ARG A 299      24.928   0.480 -10.002  1.00 15.00      A    C  
ATOM   2854  CB  ARG A 299      23.582   0.023  -9.420  1.00 15.00      A    C  
ATOM   2855  CG  ARG A 299      22.379   0.877  -9.814  1.00 15.00      A    C  
ATOM   2856  CD  ARG A 299      22.029   1.887  -8.727  1.00 15.00      A    C  
ATOM   2857  NE  ARG A 299      22.105   1.293  -7.394  1.00 15.00      A    N  
ATOM   2858  HE  ARG A 299      21.796   0.367  -7.298  1.00 15.00      A    H  
ATOM   2859  CZ  ARG A 299      22.567   1.926  -6.315  1.00 15.00      A    C  
ATOM   2860  NH1 ARG A 299      22.989   3.181  -6.403  1.00 15.00      A    N  
ATOM   2861 HH11 ARG A 299      23.351   3.670  -5.556  1.00 15.00      A    H  
ATOM   2862 HH12 ARG A 299      22.963   3.682  -7.316  1.00 15.00      A    H  
ATOM   2863  NH2 ARG A 299      22.612   1.291  -5.153  1.00 15.00      A    N  
ATOM   2864 HH21 ARG A 299      22.288   0.307  -5.079  1.00 15.00      A    H  
ATOM   2865 HH22 ARG A 299      22.986   1.766  -4.293  1.00 15.00      A    H  
ATOM   2866  C   ARG A 299      25.237   1.914  -9.589  1.00 15.00      A    C  
ATOM   2867  O   ARG A 299      24.953   2.858 -10.326  1.00 15.00      A    O  
ATOM   2868  N   LEU A 300      25.832   2.058  -8.407  1.00 15.00      A    N  
ATOM   2869  HN  LEU A 300      26.026   1.258  -7.872  1.00 15.00      A    H  
ATOM   2870  CA  LEU A 300      26.192   3.367  -7.870  1.00 15.00      A    C  
ATOM   2871  CB  LEU A 300      26.680   3.227  -6.423  1.00 15.00      A    C  
ATOM   2872  CG  LEU A 300      26.676   4.495  -5.563  1.00 15.00      A    C  
ATOM   2873  CD1 LEU A 300      25.352   5.231  -5.687  1.00 15.00      A    C  
ATOM   2874  CD2 LEU A 300      26.949   4.145  -4.107  1.00 15.00      A    C  
ATOM   2875  C   LEU A 300      27.254   4.043  -8.739  1.00 15.00      A    C  
ATOM   2876  O   LEU A 300      27.227   5.256  -8.937  1.00 15.00      A    O  
ATOM   2877  N   THR A 301      28.173   3.249  -9.275  1.00 15.00      A    N  
ATOM   2878  HN  THR A 301      28.145   2.286  -9.088  1.00 15.00      A    H  
ATOM   2879  CA  THR A 301      29.230   3.775 -10.129  1.00 15.00      A    C  
ATOM   2880  CB  THR A 301      30.293   2.703 -10.425  1.00 15.00      A    C  
ATOM   2881  OG1 THR A 301      29.655   1.427 -10.563  1.00 15.00      A    O  
ATOM   2882  HG1 THR A 301      29.587   1.010  -9.697  1.00 15.00      A    H  
ATOM   2883  CG2 THR A 301      31.308   2.638  -9.293  1.00 15.00      A    C  
ATOM   2884  C   THR A 301      28.646   4.293 -11.441  1.00 15.00      A    C  
ATOM   2885  O   THR A 301      29.095   5.302 -11.982  1.00 15.00      A    O  
ATOM   2886  N   ARG A 302      27.618   3.605 -11.928  1.00 15.00      A    N  
ATOM   2887  HN  ARG A 302      27.303   2.816 -11.441  1.00 15.00      A    H  
ATOM   2888  CA  ARG A 302      26.958   3.988 -13.169  1.00 15.00      A    C  
ATOM   2889  CB  ARG A 302      26.059   2.864 -13.684  1.00 15.00      A    C  
ATOM   2890  CG  ARG A 302      26.823   1.610 -14.073  1.00 15.00      A    C  
ATOM   2891  CD  ARG A 302      25.967   0.664 -14.900  1.00 15.00      A    C  
ATOM   2892  NE  ARG A 302      24.786   0.194 -14.170  1.00 15.00      A    N  
ATOM   2893  HE  ARG A 302      24.041   0.826 -14.073  1.00 15.00      A    H  
ATOM   2894  CZ  ARG A 302      24.674  -1.025 -13.639  1.00 15.00      A    C  
ATOM   2895  NH1 ARG A 302      25.672  -1.895 -13.750  1.00 15.00      A    N  
ATOM   2896 HH11 ARG A 302      25.589  -2.848 -13.335  1.00 15.00      A    H  
ATOM   2897 HH12 ARG A 302      26.546  -1.626 -14.249  1.00 15.00      A    H  
ATOM   2898  NH2 ARG A 302      23.557  -1.377 -13.007  1.00 15.00      A    N  
ATOM   2899 HH21 ARG A 302      23.469  -2.329 -12.591  1.00 15.00      A    H  
ATOM   2900 HH22 ARG A 302      22.766  -0.705 -12.926  1.00 15.00      A    H  
ATOM   2901  C   ARG A 302      26.165   5.278 -12.981  1.00 15.00      A    C  
ATOM   2902  O   ARG A 302      25.772   5.928 -13.949  1.00 15.00      A    O  
ATOM   2903  N   THR A 303      25.928   5.637 -11.724  1.00 15.00      A    N  
ATOM   2904  HN  THR A 303      26.249   5.067 -10.994  1.00 15.00      A    H  
ATOM   2905  CA  THR A 303      25.216   6.862 -11.409  1.00 15.00      A    C  
ATOM   2906  CB  THR A 303      24.625   6.817  -9.984  1.00 15.00      A    C  
ATOM   2907  OG1 THR A 303      24.143   5.492  -9.699  1.00 15.00      A    O  
ATOM   2908  HG1 THR A 303      24.305   4.922 -10.458  1.00 15.00      A    H  
ATOM   2909  CG2 THR A 303      23.470   7.801  -9.855  1.00 15.00      A    C  
ATOM   2910  C   THR A 303      26.187   8.036 -11.530  1.00 15.00      A    C  
ATOM   2911  O   THR A 303      25.814   9.129 -11.954  1.00 15.00      A    O  
ATOM   2912  N   LEU A 304      27.448   7.776 -11.182  1.00 15.00      A    N  
ATOM   2913  HN  LEU A 304      27.677   6.878 -10.868  1.00 15.00      A    H  
ATOM   2914  CA  LEU A 304      28.501   8.783 -11.257  1.00 15.00      A    C  
ATOM   2915  CB  LEU A 304      29.744   8.311 -10.496  1.00 15.00      A    C  
ATOM   2916  CG  LEU A 304      29.847   8.727  -9.028  1.00 15.00      A    C  
ATOM   2917  CD1 LEU A 304      30.983   7.981  -8.345  1.00 15.00      A    C  
ATOM   2918  CD2 LEU A 304      30.054  10.229  -8.913  1.00 15.00      A    C  
ATOM   2919  C   LEU A 304      28.872   9.061 -12.710  1.00 15.00      A    C  
ATOM   2920  O   LEU A 304      29.195  10.193 -13.075  1.00 15.00      A    O  
ATOM   2921  N   GLN A 305      28.813   8.017 -13.534  1.00 15.00      A    N  
ATOM   2922  HN  GLN A 305      28.553   7.142 -13.174  1.00 15.00      A    H  
ATOM   2923  CA  GLN A 305      29.143   8.128 -14.953  1.00 15.00      A    C  
ATOM   2924  CB  GLN A 305      29.173   6.750 -15.610  1.00 15.00      A    C  
ATOM   2925  CG  GLN A 305      30.352   5.891 -15.185  1.00 15.00      A    C  
ATOM   2926  CD  GLN A 305      30.440   4.591 -15.959  1.00 15.00      A    C  
ATOM   2927  OE1 GLN A 305      29.427   4.021 -16.362  1.00 15.00      A    O  
ATOM   2928  NE2 GLN A 305      31.656   4.114 -16.171  1.00 15.00      A    N  
ATOM   2929 HE21 GLN A 305      32.419   4.618 -15.821  1.00 15.00      A    H  
ATOM   2930 HE22 GLN A 305      31.743   3.277 -16.672  1.00 15.00      A    H  
ATOM   2931  C   GLN A 305      28.172   9.045 -15.690  1.00 15.00      A    C  
ATOM   2932  O   GLN A 305      28.458   9.514 -16.790  1.00 15.00      A    O  
ATOM   2933  N   ARG A 306      27.022   9.298 -15.084  1.00 15.00      A    N  
ATOM   2934  HN  ARG A 306      26.838   8.890 -14.213  1.00 15.00      A    H  
ATOM   2935  CA  ARG A 306      26.028  10.168 -15.688  1.00 15.00      A    C  
ATOM   2936  CB  ARG A 306      24.616   9.620 -15.479  1.00 15.00      A    C  
ATOM   2937  CG  ARG A 306      24.007   9.025 -16.736  1.00 15.00      A    C  
ATOM   2938  CD  ARG A 306      22.519   8.774 -16.565  1.00 15.00      A    C  
ATOM   2939  NE  ARG A 306      21.845   8.593 -17.852  1.00 15.00      A    N  
ATOM   2940  HE  ARG A 306      22.219   7.921 -18.462  1.00 15.00      A    H  
ATOM   2941  CZ  ARG A 306      20.770   9.283 -18.232  1.00 15.00      A    C  
ATOM   2942  NH1 ARG A 306      20.245  10.198 -17.425  1.00 15.00      A    N  
ATOM   2943 HH11 ARG A 306      19.405  10.740 -17.719  1.00 15.00      A    H  
ATOM   2944 HH12 ARG A 306      20.674  10.379 -16.493  1.00 15.00      A    H  
ATOM   2945  NH2 ARG A 306      20.220   9.057 -19.421  1.00 15.00      A    N  
ATOM   2946 HH21 ARG A 306      19.379   9.595 -19.722  1.00 15.00      A    H  
ATOM   2947 HH22 ARG A 306      20.626   8.340 -20.059  1.00 15.00      A    H  
ATOM   2948  C   ARG A 306      26.138  11.591 -15.152  1.00 15.00      A    C  
ATOM   2949  O   ARG A 306      25.403  12.480 -15.579  1.00 15.00      A    O  
ATOM   2950  N   PHE A 307      27.072  11.810 -14.236  1.00 15.00      A    N  
ATOM   2951  HN  PHE A 307      27.660  11.072 -13.961  1.00 15.00      A    H  
ATOM   2952  CA  PHE A 307      27.264  13.130 -13.645  1.00 15.00      A    C  
ATOM   2953  CB  PHE A 307      27.425  13.035 -12.122  1.00 15.00      A    C  
ATOM   2954  CG  PHE A 307      26.139  12.779 -11.382  1.00 15.00      A    C  
ATOM   2955  CD1 PHE A 307      24.979  13.459 -11.719  1.00 15.00      A    C  
ATOM   2956  CD2 PHE A 307      26.094  11.865 -10.342  1.00 15.00      A    C  
ATOM   2957  CE1 PHE A 307      23.798  13.228 -11.038  1.00 15.00      A    C  
ATOM   2958  CE2 PHE A 307      24.916  11.629  -9.657  1.00 15.00      A    C  
ATOM   2959  CZ  PHE A 307      23.768  12.313 -10.004  1.00 15.00      A    C  
ATOM   2960  C   PHE A 307      28.460  13.838 -14.264  1.00 15.00      A    C  
ATOM   2961  O   PHE A 307      29.287  14.421 -13.556  1.00 15.00      A    O  
ATOM   2962  N   LEU A 308      28.547  13.780 -15.586  1.00 15.00      A    N  
ATOM   2963  HN  LEU A 308      27.856  13.298 -16.090  1.00 15.00      A    H  
ATOM   2964  CA  LEU A 308      29.639  14.421 -16.305  1.00 15.00      A    C  
ATOM   2965  CB  LEU A 308      30.092  13.563 -17.493  1.00 15.00      A    C  
ATOM   2966  CG  LEU A 308      30.542  12.134 -17.177  1.00 15.00      A    C  
ATOM   2967  CD1 LEU A 308      30.907  11.397 -18.457  1.00 15.00      A    C  
ATOM   2968  CD2 LEU A 308      31.712  12.131 -16.204  1.00 15.00      A    C  
ATOM   2969  C   LEU A 308      29.223  15.801 -16.796  1.00 15.00      A    C  
ATOM   2970  O   LEU A 308      29.728  16.813 -16.322  1.00 15.00      A    O  
ATOM   2971  N   ALA A 309      28.283  15.842 -17.731  1.00 15.00      A    N  
ATOM   2972  HN  ALA A 309      27.888  15.008 -18.054  1.00 15.00      A    H  
ATOM   2973  CA  ALA A 309      27.818  17.110 -18.279  1.00 15.00      A    C  
ATOM   2974  CB  ALA A 309      27.089  16.899 -19.598  1.00 15.00      A    C  
ATOM   2975  C   ALA A 309      26.933  17.854 -17.278  1.00 15.00      A    C  
ATOM   2976  O   ALA A 309      25.851  17.390 -16.926  1.00 15.00      A    O  
ATOM   2977  N   LYS A 310      27.412  19.006 -16.822  1.00 15.00      A    N  
ATOM   2978  HN  LYS A 310      28.280  19.317 -17.144  1.00 15.00      A    H  
ATOM   2979  CA  LYS A 310      26.681  19.819 -15.857  1.00 15.00      A    C  
ATOM   2980  CB  LYS A 310      27.117  19.511 -14.411  1.00 15.00      A    C  
ATOM   2981  CG  LYS A 310      28.552  19.007 -14.242  1.00 15.00      A    C  
ATOM   2982  CD  LYS A 310      29.589  20.058 -14.621  1.00 15.00      A    C  
ATOM   2983  CE  LYS A 310      30.534  19.525 -15.687  1.00 15.00      A    C  
ATOM   2984  NZ  LYS A 310      31.586  20.506 -16.057  1.00 15.00      A    N  
ATOM   2985  HZ1 LYS A 310      32.122  20.787 -15.212  1.00 15.00      A    H  
ATOM   2986  HZ2 LYS A 310      31.155  21.348 -16.483  1.00 15.00      A    H  
ATOM   2987  HZ3 LYS A 310      32.242  20.082 -16.743  1.00 15.00      A    H  
ATOM   2988  C   LYS A 310      26.843  21.314 -16.148  1.00 15.00      A    C  
ATOM   2989  O   LYS A 310      27.872  21.743 -16.676  1.00 15.00      A    O  
ATOM   2990  N   THR A 311      25.831  22.095 -15.796  1.00 15.00      A    N  
ATOM   2991  HN  THR A 311      25.046  21.694 -15.373  1.00 15.00      A    H  
ATOM   2992  CA  THR A 311      25.861  23.542 -16.003  1.00 15.00      A    C  
ATOM   2993  CB  THR A 311      24.476  24.078 -16.449  1.00 15.00      A    C  
ATOM   2994  OG1 THR A 311      24.507  25.508 -16.571  1.00 15.00      A    O  
ATOM   2995  HG1 THR A 311      24.147  25.760 -17.429  1.00 15.00      A    H  
ATOM   2996  CG2 THR A 311      24.075  23.476 -17.788  1.00 15.00      A    C  
ATOM   2997  C   THR A 311      26.303  24.228 -14.706  1.00 15.00      A    C  
ATOM   2998  O   THR A 311      26.303  23.604 -13.648  1.00 15.00      A    O  
ATOM   2999  N   VAL A 312      26.646  25.511 -14.787  1.00 15.00      A    N  
ATOM   3000  HN  VAL A 312      26.581  25.969 -15.655  1.00 15.00      A    H  
ATOM   3001  CA  VAL A 312      27.115  26.270 -13.620  1.00 15.00      A    C  
ATOM   3002  CB  VAL A 312      27.595  27.678 -14.017  1.00 15.00      A    C  
ATOM   3003  CG1 VAL A 312      28.830  27.586 -14.900  1.00 15.00      A    C  
ATOM   3004  CG2 VAL A 312      26.487  28.451 -14.721  1.00 15.00      A    C  
ATOM   3005  C   VAL A 312      26.061  26.392 -12.513  1.00 15.00      A    C  
ATOM   3006  O   VAL A 312      26.388  26.642 -11.356  1.00 15.00      A    O  
ATOM   3007  N   HIS A 313      24.793  26.236 -12.862  1.00 15.00      A    N  
ATOM   3008  HN  HIS A 313      24.568  26.047 -13.798  1.00 15.00      A    H  
ATOM   3009  CA  HIS A 313      23.732  26.346 -11.869  1.00 15.00      A    C  
ATOM   3010  CB  HIS A 313      22.564  27.189 -12.384  1.00 15.00      A    C  
ATOM   3011  CG  HIS A 313      22.289  28.388 -11.534  1.00 15.00      A    C  
ATOM   3012  ND1 HIS A 313      22.896  29.611 -11.739  1.00 15.00      A    N  
ATOM   3013  HD1 HIS A 313      23.551  29.817 -12.442  1.00 15.00      A    H  
ATOM   3014  CD2 HIS A 313      21.474  28.548 -10.463  1.00 15.00      A    C  
ATOM   3015  CE1 HIS A 313      22.466  30.470 -10.833  1.00 15.00      A    C  
ATOM   3016  NE2 HIS A 313      21.604  29.850 -10.049  1.00 15.00      A    N  
ATOM   3017  HE2 HIS A 313      21.131  30.258  -9.292  1.00 15.00      A    H  
ATOM   3018  C   HIS A 313      23.258  24.985 -11.384  1.00 15.00      A    C  
ATOM   3019  O   HIS A 313      22.543  24.889 -10.389  1.00 15.00      A    O  
ATOM   3020  N   ASN A 314      23.661  23.937 -12.086  1.00 15.00      A    N  
ATOM   3021  HN  ASN A 314      24.237  24.075 -12.866  1.00 15.00      A    H  
ATOM   3022  CA  ASN A 314      23.273  22.581 -11.716  1.00 15.00      A    C  
ATOM   3023  CB  ASN A 314      22.778  21.798 -12.938  1.00 15.00      A    C  
ATOM   3024  CG  ASN A 314      21.275  21.612 -12.945  1.00 15.00      A    C  
ATOM   3025  OD1 ASN A 314      20.543  22.444 -13.470  1.00 15.00      A    O  
ATOM   3026  ND2 ASN A 314      20.808  20.518 -12.361  1.00 15.00      A    N  
ATOM   3027 HD21 ASN A 314      21.449  19.893 -11.962  1.00 15.00      A    H  
ATOM   3028 HD22 ASN A 314      19.839  20.380 -12.354  1.00 15.00      A    H  
ATOM   3029  C   ASN A 314      24.439  21.848 -11.069  1.00 15.00      A    C  
ATOM   3030  O   ASN A 314      24.255  20.872 -10.337  1.00 15.00      A    O  
ATOM   3031  N   ASN A 315      25.640  22.343 -11.344  1.00 15.00      A    N  
ATOM   3032  HN  ASN A 315      25.704  23.132 -11.924  1.00 15.00      A    H  
ATOM   3033  CA  ASN A 315      26.873  21.758 -10.822  1.00 15.00      A    C  
ATOM   3034  CB  ASN A 315      28.105  22.495 -11.382  1.00 15.00      A    C  
ATOM   3035  CG  ASN A 315      29.213  22.720 -10.370  1.00 15.00      A    C  
ATOM   3036  OD1 ASN A 315      29.224  23.727  -9.669  1.00 15.00      A    O  
ATOM   3037  ND2 ASN A 315      30.154  21.792 -10.293  1.00 15.00      A    N  
ATOM   3038 HD21 ASN A 315      30.088  21.014 -10.883  1.00 15.00      A    H  
ATOM   3039 HD22 ASN A 315      30.882  21.930  -9.650  1.00 15.00      A    H  
ATOM   3040  C   ASN A 315      26.885  21.709  -9.299  1.00 15.00      A    C  
ATOM   3041  O   ASN A 315      27.365  20.740  -8.718  1.00 15.00      A    O  
ATOM   3042  N   LEU A 316      26.338  22.740  -8.660  1.00 15.00      A    N  
ATOM   3043  HN  LEU A 316      25.958  23.474  -9.182  1.00 15.00      A    H  
ATOM   3044  CA  LEU A 316      26.291  22.806  -7.204  1.00 15.00      A    C  
ATOM   3045  CB  LEU A 316      25.543  24.059  -6.750  1.00 15.00      A    C  
ATOM   3046  CG  LEU A 316      26.268  25.385  -6.971  1.00 15.00      A    C  
ATOM   3047  CD1 LEU A 316      25.454  26.300  -7.871  1.00 15.00      A    C  
ATOM   3048  CD2 LEU A 316      26.572  26.060  -5.643  1.00 15.00      A    C  
ATOM   3049  C   LEU A 316      25.640  21.556  -6.623  1.00 15.00      A    C  
ATOM   3050  O   LEU A 316      26.231  20.865  -5.793  1.00 15.00      A    O  
ATOM   3051  N   ALA A 317      24.434  21.254  -7.091  1.00 15.00      A    N  
ATOM   3052  HN  ALA A 317      24.025  21.834  -7.765  1.00 15.00      A    H  
ATOM   3053  CA  ALA A 317      23.701  20.082  -6.629  1.00 15.00      A    C  
ATOM   3054  CB  ALA A 317      22.271  20.125  -7.144  1.00 15.00      A    C  
ATOM   3055  C   ALA A 317      24.397  18.807  -7.093  1.00 15.00      A    C  
ATOM   3056  O   ALA A 317      24.416  17.800  -6.384  1.00 15.00      A    O  
ATOM   3057  N   ILE A 318      24.977  18.866  -8.288  1.00 15.00      A    N  
ATOM   3058  HN  ILE A 318      24.915  19.698  -8.806  1.00 15.00      A    H  
ATOM   3059  CA  ILE A 318      25.690  17.730  -8.857  1.00 15.00      A    C  
ATOM   3060  CB  ILE A 318      26.089  17.983 -10.338  1.00 15.00      A    C  
ATOM   3061  CG1 ILE A 318      25.106  17.290 -11.292  1.00 15.00      A    C  
ATOM   3062  CG2 ILE A 318      27.522  17.550 -10.640  1.00 15.00      A    C  
ATOM   3063  CD1 ILE A 318      23.650  17.640 -11.056  1.00 15.00      A    C  
ATOM   3064  C   ILE A 318      26.901  17.356  -7.994  1.00 15.00      A    C  
ATOM   3065  O   ILE A 318      27.232  16.179  -7.862  1.00 15.00      A    O  
ATOM   3066  N   ARG A 319      27.541  18.359  -7.396  1.00 15.00      A    N  
ATOM   3067  HN  ARG A 319      27.230  19.283  -7.543  1.00 15.00      A    H  
ATOM   3068  CA  ARG A 319      28.698  18.123  -6.535  1.00 15.00      A    C  
ATOM   3069  CB  ARG A 319      29.440  19.425  -6.218  1.00 15.00      A    C  
ATOM   3070  CG  ARG A 319      29.956  20.155  -7.442  1.00 15.00      A    C  
ATOM   3071  CD  ARG A 319      30.626  19.204  -8.424  1.00 15.00      A    C  
ATOM   3072  NE  ARG A 319      31.837  18.606  -7.874  1.00 15.00      A    N  
ATOM   3073  HE  ARG A 319      31.829  18.353  -6.924  1.00 15.00      A    H  
ATOM   3074  CZ  ARG A 319      32.937  18.385  -8.575  1.00 15.00      A    C  
ATOM   3075  NH1 ARG A 319      32.994  18.704  -9.854  1.00 15.00      A    N  
ATOM   3076 HH11 ARG A 319      33.865  18.522 -10.411  1.00 15.00      A    H  
ATOM   3077 HH12 ARG A 319      32.173  19.131 -10.320  1.00 15.00      A    H  
ATOM   3078  NH2 ARG A 319      33.977  17.843  -7.989  1.00 15.00      A    N  
ATOM   3079 HH21 ARG A 319      34.853  17.663  -8.521  1.00 15.00      A    H  
ATOM   3080 HH22 ARG A 319      33.923  17.588  -6.969  1.00 15.00      A    H  
ATOM   3081  C   ARG A 319      28.259  17.459  -5.246  1.00 15.00      A    C  
ATOM   3082  O   ARG A 319      28.892  16.514  -4.777  1.00 15.00      A    O  
ATOM   3083  N   GLN A 320      27.165  17.959  -4.682  1.00 15.00      A    N  
ATOM   3084  HN  GLN A 320      26.710  18.720  -5.108  1.00 15.00      A    H  
ATOM   3085  CA  GLN A 320      26.622  17.408  -3.449  1.00 15.00      A    C  
ATOM   3086  CB  GLN A 320      25.446  18.260  -2.959  1.00 15.00      A    C  
ATOM   3087  CG  GLN A 320      25.807  19.712  -2.677  1.00 15.00      A    C  
ATOM   3088  CD  GLN A 320      24.594  20.579  -2.387  1.00 15.00      A    C  
ATOM   3089  OE1 GLN A 320      23.970  21.119  -3.297  1.00 15.00      A    O  
ATOM   3090  NE2 GLN A 320      24.258  20.722  -1.113  1.00 15.00      A    N  
ATOM   3091 HE21 GLN A 320      24.802  20.267  -0.438  1.00 15.00      A    H  
ATOM   3092 HE22 GLN A 320      23.478  21.275  -0.901  1.00 15.00      A    H  
ATOM   3093  C   GLN A 320      26.176  15.967  -3.684  1.00 15.00      A    C  
ATOM   3094  O   GLN A 320      26.326  15.107  -2.820  1.00 15.00      A    O  
ATOM   3095  N   ARG A 321      25.636  15.712  -4.871  1.00 15.00      A    N  
ATOM   3096  HN  ARG A 321      25.531  16.447  -5.515  1.00 15.00      A    H  
ATOM   3097  CA  ARG A 321      25.182  14.380  -5.236  1.00 15.00      A    C  
ATOM   3098  CB  ARG A 321      24.219  14.447  -6.424  1.00 15.00      A    C  
ATOM   3099  CG  ARG A 321      22.833  14.970  -6.073  1.00 15.00      A    C  
ATOM   3100  CD  ARG A 321      22.063  13.973  -5.219  1.00 15.00      A    C  
ATOM   3101  NE  ARG A 321      21.898  12.689  -5.900  1.00 15.00      A    N  
ATOM   3102  HE  ARG A 321      21.526  12.711  -6.809  1.00 15.00      A    H  
ATOM   3103  CZ  ARG A 321      22.222  11.511  -5.366  1.00 15.00      A    C  
ATOM   3104  NH1 ARG A 321      22.721  11.448  -4.135  1.00 15.00      A    N  
ATOM   3105 HH11 ARG A 321      22.976  10.528  -3.716  1.00 15.00      A    H  
ATOM   3106 HH12 ARG A 321      22.862  12.320  -3.581  1.00 15.00      A    H  
ATOM   3107  NH2 ARG A 321      22.053  10.397  -6.068  1.00 15.00      A    N  
ATOM   3108 HH21 ARG A 321      21.672  10.441  -7.038  1.00 15.00      A    H  
ATOM   3109 HH22 ARG A 321      22.306   9.474  -5.657  1.00 15.00      A    H  
ATOM   3110  C   ARG A 321      26.366  13.469  -5.559  1.00 15.00      A    C  
ATOM   3111  O   ARG A 321      26.316  12.266  -5.303  1.00 15.00      A    O  
ATOM   3112  N   ARG A 322      27.425  14.050  -6.123  1.00 15.00      A    N  
ATOM   3113  HN  ARG A 322      27.397  15.013  -6.315  1.00 15.00      A    H  
ATOM   3114  CA  ARG A 322      28.622  13.293  -6.473  1.00 15.00      A    C  
ATOM   3115  CB  ARG A 322      29.544  14.098  -7.397  1.00 15.00      A    C  
ATOM   3116  CG  ARG A 322      29.335  13.802  -8.875  1.00 15.00      A    C  
ATOM   3117  CD  ARG A 322      29.966  14.865  -9.760  1.00 15.00      A    C  
ATOM   3118  NE  ARG A 322      31.428  14.846  -9.716  1.00 15.00      A    N  
ATOM   3119  HE  ARG A 322      31.852  14.722  -8.835  1.00 15.00      A    H  
ATOM   3120  CZ  ARG A 322      32.203  15.002 -10.794  1.00 15.00      A    C  
ATOM   3121  NH1 ARG A 322      31.657  15.182 -11.992  1.00 15.00      A    N  
ATOM   3122 HH11 ARG A 322      30.619  15.198 -12.103  1.00 15.00      A    H  
ATOM   3123 HH12 ARG A 322      32.262  15.312 -12.831  1.00 15.00      A    H  
ATOM   3124  NH2 ARG A 322      33.523  14.963 -10.678  1.00 15.00      A    N  
ATOM   3125 HH21 ARG A 322      33.962  14.810  -9.748  1.00 15.00      A    H  
ATOM   3126 HH22 ARG A 322      34.126  15.090 -11.519  1.00 15.00      A    H  
ATOM   3127  C   ARG A 322      29.365  12.844  -5.220  1.00 15.00      A    C  
ATOM   3128  O   ARG A 322      29.682  11.664  -5.072  1.00 15.00      A    O  
ATOM   3129  N   ALA A 323      29.625  13.787  -4.317  1.00 15.00      A    N  
ATOM   3130  HN  ALA A 323      29.351  14.714  -4.498  1.00 15.00      A    H  
ATOM   3131  CA  ALA A 323      30.316  13.478  -3.069  1.00 15.00      A    C  
ATOM   3132  CB  ALA A 323      30.591  14.751  -2.282  1.00 15.00      A    C  
ATOM   3133  C   ALA A 323      29.493  12.499  -2.239  1.00 15.00      A    C  
ATOM   3134  O   ALA A 323      30.032  11.602  -1.596  1.00 15.00      A    O  
ATOM   3135  N   GLN A 324      28.174  12.673  -2.277  1.00 15.00      A    N  
ATOM   3136  HN  GLN A 324      27.806  13.411  -2.804  1.00 15.00      A    H  
ATOM   3137  CA  GLN A 324      27.265  11.798  -1.548  1.00 15.00      A    C  
ATOM   3138  CB  GLN A 324      25.818  12.269  -1.724  1.00 15.00      A    C  
ATOM   3139  CG  GLN A 324      24.808  11.468  -0.922  1.00 15.00      A    C  
ATOM   3140  CD  GLN A 324      24.902  11.742   0.565  1.00 15.00      A    C  
ATOM   3141  OE1 GLN A 324      25.105  12.876   0.990  1.00 15.00      A    O  
ATOM   3142  NE2 GLN A 324      24.779  10.698   1.364  1.00 15.00      A    N  
ATOM   3143 HE21 GLN A 324      24.638   9.819   0.959  1.00 15.00      A    H  
ATOM   3144 HE22 GLN A 324      24.838  10.850   2.329  1.00 15.00      A    H  
ATOM   3145  C   GLN A 324      27.404  10.368  -2.059  1.00 15.00      A    C  
ATOM   3146  O   GLN A 324      27.300   9.405  -1.298  1.00 15.00      A    O  
ATOM   3147  N   LEU A 325      27.644  10.248  -3.359  1.00 15.00      A    N  
ATOM   3148  HN  LEU A 325      27.726  11.060  -3.903  1.00 15.00      A    H  
ATOM   3149  CA  LEU A 325      27.804   8.954  -3.996  1.00 15.00      A    C  
ATOM   3150  CB  LEU A 325      27.684   9.093  -5.513  1.00 15.00      A    C  
ATOM   3151  CG  LEU A 325      26.459   8.444  -6.159  1.00 15.00      A    C  
ATOM   3152  CD1 LEU A 325      25.175   8.929  -5.504  1.00 15.00      A    C  
ATOM   3153  CD2 LEU A 325      26.435   8.724  -7.651  1.00 15.00      A    C  
ATOM   3154  C   LEU A 325      29.147   8.338  -3.633  1.00 15.00      A    C  
ATOM   3155  O   LEU A 325      29.221   7.159  -3.290  1.00 15.00      A    O  
ATOM   3156  N   VAL A 326      30.206   9.144  -3.696  1.00 15.00      A    N  
ATOM   3157  HN  VAL A 326      30.080  10.085  -3.958  1.00 15.00      A    H  
ATOM   3158  CA  VAL A 326      31.547   8.668  -3.370  1.00 15.00      A    C  
ATOM   3159  CB  VAL A 326      32.624   9.759  -3.572  1.00 15.00      A    C  
ATOM   3160  CG1 VAL A 326      34.013   9.204  -3.281  1.00 15.00      A    C  
ATOM   3161  CG2 VAL A 326      32.564  10.313  -4.988  1.00 15.00      A    C  
ATOM   3162  C   VAL A 326      31.586   8.152  -1.933  1.00 15.00      A    C  
ATOM   3163  O   VAL A 326      32.059   7.041  -1.673  1.00 15.00      A    O  
ATOM   3164  N   ALA A 327      31.064   8.957  -1.013  1.00 15.00      A    N  
ATOM   3165  HN  ALA A 327      30.729   9.842  -1.288  1.00 15.00      A    H  
ATOM   3166  CA  ALA A 327      31.013   8.589   0.395  1.00 15.00      A    C  
ATOM   3167  CB  ALA A 327      30.423   9.723   1.217  1.00 15.00      A    C  
ATOM   3168  C   ALA A 327      30.197   7.314   0.588  1.00 15.00      A    C  
ATOM   3169  O   ALA A 327      30.510   6.490   1.446  1.00 15.00      A    O  
ATOM   3170  N   GLN A 328      29.156   7.151  -0.227  1.00 15.00      A    N  
ATOM   3171  HN  GLN A 328      28.959   7.845  -0.893  1.00 15.00      A    H  
ATOM   3172  CA  GLN A 328      28.303   5.970  -0.157  1.00 15.00      A    C  
ATOM   3173  CB  GLN A 328      27.028   6.165  -0.980  1.00 15.00      A    C  
ATOM   3174  CG  GLN A 328      25.812   6.503  -0.133  1.00 15.00      A    C  
ATOM   3175  CD  GLN A 328      24.614   6.962  -0.945  1.00 15.00      A    C  
ATOM   3176  OE1 GLN A 328      24.748   7.636  -1.965  1.00 15.00      A    O  
ATOM   3177  NE2 GLN A 328      23.425   6.587  -0.496  1.00 15.00      A    N  
ATOM   3178 HE21 GLN A 328      23.392   6.041   0.318  1.00 15.00      A    H  
ATOM   3179 HE22 GLN A 328      22.631   6.869  -0.993  1.00 15.00      A    H  
ATOM   3180  C   GLN A 328      29.065   4.726  -0.606  1.00 15.00      A    C  
ATOM   3181  O   GLN A 328      28.961   3.667   0.011  1.00 15.00      A    O  
ATOM   3182  N   ILE A 329      29.841   4.863  -1.680  1.00 15.00      A    N  
ATOM   3183  HN  ILE A 329      29.867   5.728  -2.145  1.00 15.00      A    H  
ATOM   3184  CA  ILE A 329      30.647   3.755  -2.187  1.00 15.00      A    C  
ATOM   3185  CB  ILE A 329      31.361   4.115  -3.513  1.00 15.00      A    C  
ATOM   3186  CG1 ILE A 329      30.356   4.570  -4.571  1.00 15.00      A    C  
ATOM   3187  CG2 ILE A 329      32.169   2.930  -4.027  1.00 15.00      A    C  
ATOM   3188  CD1 ILE A 329      30.997   5.178  -5.799  1.00 15.00      A    C  
ATOM   3189  C   ILE A 329      31.708   3.405  -1.149  1.00 15.00      A    C  
ATOM   3190  O   ILE A 329      32.050   2.240  -0.956  1.00 15.00      A    O  
ATOM   3191  N   CYS A 330      32.215   4.437  -0.486  1.00 15.00      A    N  
ATOM   3192  HN  CYS A 330      31.895   5.343  -0.698  1.00 15.00      A    H  
ATOM   3193  CA  CYS A 330      33.229   4.276   0.541  1.00 15.00      A    C  
ATOM   3194  CB  CYS A 330      33.712   5.652   1.007  1.00 15.00      A    C  
ATOM   3195  SG  CYS A 330      35.225   5.624   1.991  1.00 15.00      A    S  
ATOM   3196  HG  CYS A 330      35.016   6.334   3.090  1.00 15.00      A    H  
ATOM   3197  C   CYS A 330      32.654   3.507   1.722  1.00 15.00      A    C  
ATOM   3198  O   CYS A 330      33.286   2.590   2.248  1.00 15.00      A    O  
ATOM   3199  N   ASP A 331      31.441   3.879   2.113  1.00 15.00      A    N  
ATOM   3200  HN  ASP A 331      30.990   4.610   1.635  1.00 15.00      A    H  
ATOM   3201  CA  ASP A 331      30.757   3.245   3.232  1.00 15.00      A    C  
ATOM   3202  CB  ASP A 331      29.402   3.906   3.486  1.00 15.00      A    C  
ATOM   3203  CG  ASP A 331      28.666   3.300   4.662  1.00 15.00      A    C  
ATOM   3204  OD1 ASP A 331      27.793   2.445   4.436  1.00 15.00      A    O  
ATOM   3205  OD2 ASP A 331      28.959   3.678   5.807  1.00 15.00      A    O  
ATOM   3206  C   ASP A 331      30.600   1.745   3.008  1.00 15.00      A    C  
ATOM   3207  O   ASP A 331      31.078   0.944   3.812  1.00 15.00      A    O  
ATOM   3208  N   GLU A 332      29.959   1.355   1.906  1.00 15.00      A    N  
ATOM   3209  HN  GLU A 332      29.583   2.030   1.293  1.00 15.00      A    H  
ATOM   3210  CA  GLU A 332      29.783  -0.065   1.614  1.00 15.00      A    C  
ATOM   3211  CB  GLU A 332      28.889  -0.292   0.394  1.00 15.00      A    C  
ATOM   3212  CG  GLU A 332      29.233  -1.534  -0.424  1.00 15.00      A    C  
ATOM   3213  CD  GLU A 332      28.850  -2.847   0.238  1.00 15.00      A    C  
ATOM   3214  OE1 GLU A 332      28.394  -2.839   1.400  1.00 15.00      A    O  
ATOM   3215  OE2 GLU A 332      29.024  -3.904  -0.406  1.00 15.00      A    O  
ATOM   3216  C   GLU A 332      31.134  -0.760   1.439  1.00 15.00      A    C  
ATOM   3217  O   GLU A 332      31.296  -1.921   1.811  1.00 15.00      A    O  
ATOM   3218  N   ALA A 333      32.111  -0.044   0.880  1.00 15.00      A    N  
ATOM   3219  HN  ALA A 333      31.931   0.884   0.603  1.00 15.00      A    H  
ATOM   3220  CA  ALA A 333      33.442  -0.612   0.679  1.00 15.00      A    C  
ATOM   3221  CB  ALA A 333      34.373   0.394   0.021  1.00 15.00      A    C  
ATOM   3222  C   ALA A 333      34.013  -1.065   2.016  1.00 15.00      A    C  
ATOM   3223  O   ALA A 333      34.689  -2.094   2.107  1.00 15.00      A    O  
ATOM   3224  N   LEU A 334      33.702  -0.294   3.052  1.00 15.00      A    N  
ATOM   3225  HN  LEU A 334      33.141   0.503   2.902  1.00 15.00      A    H  
ATOM   3226  CA  LEU A 334      34.149  -0.596   4.399  1.00 15.00      A    C  
ATOM   3227  CB  LEU A 334      34.021   0.639   5.290  1.00 15.00      A    C  
ATOM   3228  CG  LEU A 334      35.110   1.703   5.134  1.00 15.00      A    C  
ATOM   3229  CD1 LEU A 334      34.681   3.009   5.787  1.00 15.00      A    C  
ATOM   3230  CD2 LEU A 334      36.421   1.217   5.734  1.00 15.00      A    C  
ATOM   3231  C   LEU A 334      33.322  -1.737   4.977  1.00 15.00      A    C  
ATOM   3232  O   LEU A 334      33.851  -2.625   5.643  1.00 15.00      A    O  
ATOM   3233  N   GLN A 335      32.020  -1.706   4.711  1.00 15.00      A    N  
ATOM   3234  HN  GLN A 335      31.660  -0.959   4.178  1.00 15.00      A    H  
ATOM   3235  CA  GLN A 335      31.110  -2.744   5.188  1.00 15.00      A    C  
ATOM   3236  CB  GLN A 335      29.666  -2.421   4.810  1.00 15.00      A    C  
ATOM   3237  CG  GLN A 335      29.186  -1.077   5.322  1.00 15.00      A    C  
ATOM   3238  CD  GLN A 335      27.713  -1.085   5.654  1.00 15.00      A    C  
ATOM   3239  OE1 GLN A 335      27.162  -2.100   6.080  1.00 15.00      A    O  
ATOM   3240  NE2 GLN A 335      27.058   0.042   5.454  1.00 15.00      A    N  
ATOM   3241 HE21 GLN A 335      27.560   0.821   5.096  1.00 15.00      A    H  
ATOM   3242 HE22 GLN A 335      26.109   0.069   5.676  1.00 15.00      A    H  
ATOM   3243  C   GLN A 335      31.501  -4.100   4.610  1.00 15.00      A    C  
ATOM   3244  O   GLN A 335      31.495  -5.105   5.312  1.00 15.00      A    O  
ATOM   3245  N   TYR A 336      31.837  -4.114   3.325  1.00 15.00      A    N  
ATOM   3246  HN  TYR A 336      31.790  -3.273   2.813  1.00 15.00      A    H  
ATOM   3247  CA  TYR A 336      32.249  -5.333   2.644  1.00 15.00      A    C  
ATOM   3248  CB  TYR A 336      32.540  -5.041   1.168  1.00 15.00      A    C  
ATOM   3249  CG  TYR A 336      33.123  -6.209   0.400  1.00 15.00      A    C  
ATOM   3250  CD1 TYR A 336      32.339  -7.303   0.062  1.00 15.00      A    C  
ATOM   3251  CD2 TYR A 336      34.457  -6.214   0.004  1.00 15.00      A    C  
ATOM   3252  CE1 TYR A 336      32.865  -8.372  -0.649  1.00 15.00      A    C  
ATOM   3253  CE2 TYR A 336      34.991  -7.277  -0.704  1.00 15.00      A    C  
ATOM   3254  CZ  TYR A 336      34.195  -8.353  -1.030  1.00 15.00      A    C  
ATOM   3255  OH  TYR A 336      34.718  -9.410  -1.753  1.00 15.00      A    O  
ATOM   3256  HH  TYR A 336      35.671  -9.402  -1.686  1.00 15.00      A    H  
ATOM   3257  C   TYR A 336      33.488  -5.909   3.305  1.00 15.00      A    C  
ATOM   3258  O   TYR A 336      33.620  -7.121   3.444  1.00 15.00      A    O  
ATOM   3259  N   ALA A 337      34.388  -5.025   3.714  1.00 15.00      A    N  
ATOM   3260  HN  ALA A 337      34.217  -4.067   3.577  1.00 15.00      A    H  
ATOM   3261  CA  ALA A 337      35.616  -5.439   4.364  1.00 15.00      A    C  
ATOM   3262  CB  ALA A 337      36.578  -4.264   4.481  1.00 15.00      A    C  
ATOM   3263  C   ALA A 337      35.308  -6.015   5.735  1.00 15.00      A    C  
ATOM   3264  O   ALA A 337      35.738  -7.116   6.065  1.00 15.00      A    O  
ATOM   3265  N   ALA A 338      34.530  -5.272   6.512  1.00 15.00      A    N  
ATOM   3266  HN  ALA A 338      34.198  -4.410   6.171  1.00 15.00      A    H  
ATOM   3267  CA  ALA A 338      34.157  -5.690   7.855  1.00 15.00      A    C  
ATOM   3268  CB  ALA A 338      33.309  -4.626   8.532  1.00 15.00      A    C  
ATOM   3269  C   ALA A 338      33.436  -7.035   7.847  1.00 15.00      A    C  
ATOM   3270  O   ALA A 338      33.802  -7.948   8.579  1.00 15.00      A    O  
ATOM   3271  N   ARG A 339      32.443  -7.182   6.982  1.00 15.00      A    N  
ATOM   3272  HN  ARG A 339      32.208  -6.440   6.378  1.00 15.00      A    H  
ATOM   3273  CA  ARG A 339      31.692  -8.428   6.920  1.00 15.00      A    C  
ATOM   3274  CB  ARG A 339      30.325  -8.229   6.269  1.00 15.00      A    C  
ATOM   3275  CG  ARG A 339      30.380  -8.034   4.771  1.00 15.00      A    C  
ATOM   3276  CD  ARG A 339      29.060  -7.524   4.237  1.00 15.00      A    C  
ATOM   3277  NE  ARG A 339      29.118  -7.366   2.794  1.00 15.00      A    N  
ATOM   3278  HE  ARG A 339      29.289  -8.173   2.265  1.00 15.00      A    H  
ATOM   3279  CZ  ARG A 339      28.954  -6.207   2.162  1.00 15.00      A    C  
ATOM   3280  NH1 ARG A 339      28.711  -5.092   2.845  1.00 15.00      A    N  
ATOM   3281 HH11 ARG A 339      28.646  -5.111   3.882  1.00 15.00      A    H  
ATOM   3282 HH12 ARG A 339      28.578  -4.174   2.331  1.00 15.00      A    H  
ATOM   3283  NH2 ARG A 339      29.057  -6.163   0.845  1.00 15.00      A    N  
ATOM   3284 HH21 ARG A 339      29.261  -7.025   0.305  1.00 15.00      A    H  
ATOM   3285 HH22 ARG A 339      28.934  -5.244   0.337  1.00 15.00      A    H  
ATOM   3286  C   ARG A 339      32.477  -9.556   6.241  1.00 15.00      A    C  
ATOM   3287  O   ARG A 339      31.970 -10.657   6.081  1.00 15.00      A    O  
ATOM   3288  N   LEU A 340      33.707  -9.278   5.834  1.00 15.00      A    N  
ATOM   3289  HN  LEU A 340      34.061  -8.369   5.957  1.00 15.00      A    H  
ATOM   3290  CA  LEU A 340      34.543 -10.295   5.200  1.00 15.00      A    C  
ATOM   3291  CB  LEU A 340      35.186  -9.749   3.919  1.00 15.00      A    C  
ATOM   3292  CG  LEU A 340      36.046 -10.729   3.112  1.00 15.00      A    C  
ATOM   3293  CD1 LEU A 340      35.294 -12.029   2.862  1.00 15.00      A    C  
ATOM   3294  CD2 LEU A 340      36.474 -10.103   1.794  1.00 15.00      A    C  
ATOM   3295  C   LEU A 340      35.625 -10.752   6.166  1.00 15.00      A    C  
ATOM   3296  O   LEU A 340      36.020 -11.913   6.183  1.00 15.00      A    O  
ATOM   3297  N   ARG A 341      36.046  -9.826   7.007  1.00 15.00      A    N  
ATOM   3298  HN  ARG A 341      35.621  -8.944   6.984  1.00 15.00      A    H  
ATOM   3299  CA  ARG A 341      37.100 -10.071   7.979  1.00 15.00      A    C  
ATOM   3300  CB  ARG A 341      37.730  -8.735   8.384  1.00 15.00      A    C  
ATOM   3301  CG  ARG A 341      36.760  -7.802   9.094  1.00 15.00      A    C  
ATOM   3302  CD  ARG A 341      37.437  -6.578   9.680  1.00 15.00      A    C  
ATOM   3303  NE  ARG A 341      36.803  -6.170  10.928  1.00 15.00      A    N  
ATOM   3304  HE  ARG A 341      35.957  -6.626  11.176  1.00 15.00      A    H  
ATOM   3305  CZ  ARG A 341      37.289  -5.256  11.760  1.00 15.00      A    C  
ATOM   3306  NH1 ARG A 341      38.445  -4.636  11.508  1.00 15.00      A    N  
ATOM   3307 HH11 ARG A 341      39.004  -4.870  10.643  1.00 15.00      A    H  
ATOM   3308 HH12 ARG A 341      38.809  -3.920  12.167  1.00 15.00      A    H  
ATOM   3309  NH2 ARG A 341      36.626  -5.001  12.879  1.00 15.00      A    N  
ATOM   3310 HH21 ARG A 341      35.732  -5.528  13.083  1.00 15.00      A    H  
ATOM   3311 HH22 ARG A 341      36.976  -4.297  13.551  1.00 15.00      A    H  
ATOM   3312  C   ARG A 341      36.554 -10.767   9.219  1.00 15.00      A    C  
ATOM   3313  O   ARG A 341      37.303 -11.369   9.991  1.00 15.00      A    O  
ATOM   3314  N   GLU A 342      35.244 -10.689   9.399  1.00 15.00      A    N  
ATOM   3315  HN  GLU A 342      34.702 -10.206   8.746  1.00 15.00      A    H  
ATOM   3316  CA  GLU A 342      34.604 -11.282  10.562  1.00 15.00      A    C  
ATOM   3317  CB  GLU A 342      33.874 -10.201  11.356  1.00 15.00      A    C  
ATOM   3318  CG  GLU A 342      34.796  -9.111  11.886  1.00 15.00      A    C  
ATOM   3319  CD  GLU A 342      34.084  -7.790  12.086  1.00 15.00      A    C  
ATOM   3320  OE1 GLU A 342      34.720  -6.839  12.572  1.00 15.00      A    O  
ATOM   3321  OE2 GLU A 342      32.901  -7.694  11.741  1.00 15.00      A    O  
ATOM   3322  C   GLU A 342      33.661 -12.440  10.221  1.00 15.00      A    C  
ATOM   3323  O   GLU A 342      33.368 -13.268  11.081  1.00 15.00      A    O  
ATOM   3324  N   LEU A 343      33.171 -12.497   8.982  1.00 15.00      A    N  
ATOM   3325  HN  LEU A 343      33.394 -11.794   8.341  1.00 15.00      A    H  
ATOM   3326  CA  LEU A 343      32.262 -13.574   8.582  1.00 15.00      A    C  
ATOM   3327  CB  LEU A 343      31.150 -13.044   7.682  1.00 15.00      A    C  
ATOM   3328  CG  LEU A 343      29.829 -12.696   8.366  1.00 15.00      A    C  
ATOM   3329  CD1 LEU A 343      29.094 -13.963   8.781  1.00 15.00      A    C  
ATOM   3330  CD2 LEU A 343      28.967 -11.848   7.446  1.00 15.00      A    C  
ATOM   3331  C   LEU A 343      32.948 -14.758   7.897  1.00 15.00      A    C  
ATOM   3332  O   LEU A 343      32.464 -15.884   7.982  1.00 15.00      A    O  
ATOM   3333  N   GLU A 344      34.061 -14.518   7.212  1.00 15.00      A    N  
ATOM   3334  HN  GLU A 344      34.433 -13.612   7.183  1.00 15.00      A    H  
ATOM   3335  CA  GLU A 344      34.746 -15.600   6.510  1.00 15.00      A    C  
ATOM   3336  CB  GLU A 344      34.414 -15.588   5.014  1.00 15.00      A    C  
ATOM   3337  CG  GLU A 344      34.971 -16.781   4.247  1.00 15.00      A    C  
ATOM   3338  CD  GLU A 344      35.024 -16.557   2.747  1.00 15.00      A    C  
ATOM   3339  OE1 GLU A 344      34.162 -17.098   2.033  1.00 15.00      A    O  
ATOM   3340  OE2 GLU A 344      35.935 -15.841   2.286  1.00 15.00      A    O  
ATOM   3341  C   GLU A 344      36.258 -15.541   6.701  1.00 15.00      A    C  
ATOM   3342  O   GLU A 344      36.913 -14.603   6.252  1.00 15.00      A    O  
ATOM   3343  N   PRO A 345      36.837 -16.549   7.366  1.00 15.00      A    N  
ATOM   3344  CA  PRO A 345      38.272 -16.617   7.597  1.00 15.00      A    C  
ATOM   3345  CB  PRO A 345      38.344 -17.396   8.913  1.00 15.00      A    C  
ATOM   3346  CG  PRO A 345      37.153 -18.300   8.901  1.00 15.00      A    C  
ATOM   3347  CD  PRO A 345      36.132 -17.694   7.969  1.00 15.00      A    C  
ATOM   3348  C   PRO A 345      38.981 -17.399   6.483  1.00 15.00      A    C  
ATOM   3349  O   PRO A 345      40.008 -18.037   6.712  1.00 15.00      A    O  
ATOM   3350  N   GLY A 346      38.434 -17.323   5.272  1.00 15.00      A    N  
ATOM   3351  HN  GLY A 346      37.637 -16.765   5.145  1.00 15.00      A    H  
ATOM   3352  CA  GLY A 346      38.996 -18.042   4.136  1.00 15.00      A    C  
ATOM   3353  C   GLY A 346      40.339 -17.512   3.666  1.00 15.00      A    C  
ATOM   3354  O   GLY A 346      41.115 -18.245   3.053  1.00 15.00      A    O  
ATOM   3355  N   TRP A 347      40.622 -16.250   3.966  1.00 15.00      A    N  
ATOM   3356  HN  TRP A 347      39.966 -15.723   4.463  1.00 15.00      A    H  
ATOM   3357  CA  TRP A 347      41.876 -15.617   3.564  1.00 15.00      A    C  
ATOM   3358  CB  TRP A 347      41.881 -14.148   3.985  1.00 15.00      A    C  
ATOM   3359  CG  TRP A 347      42.459 -13.225   2.959  1.00 15.00      A    C  
ATOM   3360  CD1 TRP A 347      43.774 -13.084   2.629  1.00 15.00      A    C  
ATOM   3361  CD2 TRP A 347      41.740 -12.311   2.129  1.00 15.00      A    C  
ATOM   3362  NE1 TRP A 347      43.921 -12.138   1.644  1.00 15.00      A    N  
ATOM   3363  HE1 TRP A 347      44.772 -11.863   1.241  1.00 15.00      A    H  
ATOM   3364  CE2 TRP A 347      42.686 -11.650   1.317  1.00 15.00      A    C  
ATOM   3365  CE3 TRP A 347      40.391 -11.999   1.987  1.00 15.00      A    C  
ATOM   3366  CZ2 TRP A 347      42.321 -10.682   0.388  1.00 15.00      A    C  
ATOM   3367  CZ3 TRP A 347      40.030 -11.041   1.066  1.00 15.00      A    C  
ATOM   3368  CH2 TRP A 347      40.989 -10.397   0.274  1.00 15.00      A    C  
ATOM   3369  C   TRP A 347      43.106 -16.332   4.144  1.00 15.00      A    C  
ATOM   3370  O   TRP A 347      44.206 -16.240   3.603  1.00 15.00      A    O  
ATOM   3371  N   SER A 348      42.913 -17.059   5.236  1.00 15.00      A    N  
ATOM   3372  HN  SER A 348      42.016 -17.122   5.618  1.00 15.00      A    H  
ATOM   3373  CA  SER A 348      44.010 -17.769   5.881  1.00 15.00      A    C  
ATOM   3374  CB  SER A 348      44.089 -17.351   7.351  1.00 15.00      A    C  
ATOM   3375  OG  SER A 348      42.790 -17.101   7.859  1.00 15.00      A    O  
ATOM   3376  HG  SER A 348      42.383 -17.932   8.107  1.00 15.00      A    H  
ATOM   3377  C   SER A 348      43.851 -19.285   5.773  1.00 15.00      A    C  
ATOM   3378  O   SER A 348      44.479 -20.034   6.520  1.00 15.00      A    O  
ATOM   3379  N   ALA A 349      43.011 -19.735   4.846  1.00 15.00      A    N  
ATOM   3380  HN  ALA A 349      42.540 -19.092   4.271  1.00 15.00      A    H  
ATOM   3381  CA  ALA A 349      42.773 -21.166   4.663  1.00 15.00      A    C  
ATOM   3382  CB  ALA A 349      41.429 -21.408   3.995  1.00 15.00      A    C  
ATOM   3383  C   ALA A 349      43.897 -21.834   3.870  1.00 15.00      A    C  
ATOM   3384  O   ALA A 349      44.517 -22.794   4.332  1.00 15.00      A    O  
ATOM   3385  N   THR A 350      44.156 -21.330   2.678  1.00 15.00      A    N  
ATOM   3386  HN  THR A 350      43.631 -20.575   2.351  1.00 15.00      A    H  
ATOM   3387  CA  THR A 350      45.194 -21.887   1.832  1.00 15.00      A    C  
ATOM   3388  CB  THR A 350      44.577 -22.579   0.604  1.00 15.00      A    C  
ATOM   3389  OG1 THR A 350      43.313 -21.970   0.301  1.00 15.00      A    O  
ATOM   3390  HG1 THR A 350      43.460 -21.096  -0.076  1.00 15.00      A    H  
ATOM   3391  CG2 THR A 350      44.362 -24.056   0.883  1.00 15.00      A    C  
ATOM   3392  C   THR A 350      46.173 -20.813   1.370  1.00 15.00      A    C  
ATOM   3393  O   THR A 350      45.763 -19.761   0.879  1.00 15.00      A    O  
ATOM   3394  N   PRO A 351      47.479 -21.061   1.538  1.00 15.00      A    N  
ATOM   3395  CA  PRO A 351      48.523 -20.126   1.125  1.00 15.00      A    C  
ATOM   3396  CB  PRO A 351      49.792 -20.663   1.812  1.00 15.00      A    C  
ATOM   3397  CG  PRO A 351      49.329 -21.751   2.727  1.00 15.00      A    C  
ATOM   3398  CD  PRO A 351      48.047 -22.266   2.146  1.00 15.00      A    C  
ATOM   3399  C   PRO A 351      48.705 -20.137  -0.390  1.00 15.00      A    C  
ATOM   3400  O   PRO A 351      48.362 -21.115  -1.057  1.00 15.00      A    O  
ATOM   3401  N   GLY A 352      49.250 -19.056  -0.928  1.00 15.00      A    N  
ATOM   3402  HN  GLY A 352      49.518 -18.311  -0.351  1.00 15.00      A    H  
ATOM   3403  CA  GLY A 352      49.462 -18.972  -2.358  1.00 15.00      A    C  
ATOM   3404  C   GLY A 352      50.702 -18.183  -2.711  1.00 15.00      A    C  
ATOM   3405  O   GLY A 352      51.338 -17.596  -1.839  1.00 15.00      A    O  
ATOM   3406  N   CYS A 353      51.036 -18.162  -3.993  1.00 15.00      A    N  
ATOM   3407  HN  CYS A 353      50.480 -18.652  -4.634  1.00 15.00      A    H  
ATOM   3408  CA  CYS A 353      52.213 -17.448  -4.476  1.00 15.00      A    C  
ATOM   3409  CB  CYS A 353      52.791 -18.182  -5.692  1.00 15.00      A    C  
ATOM   3410  SG  CYS A 353      54.416 -17.608  -6.232  1.00 15.00      A    S  
ATOM   3411  HG  CYS A 353      54.853 -16.730  -5.340  1.00 15.00      A    H  
ATOM   3412  C   CYS A 353      51.865 -16.002  -4.842  1.00 15.00      A    C  
ATOM   3413  O   CYS A 353      52.738 -15.208  -5.180  1.00 15.00      A    O  
ATOM   3414  N   GLN A 354      50.577 -15.683  -4.771  1.00 15.00      A    N  
ATOM   3415  HN  GLN A 354      49.938 -16.367  -4.493  1.00 15.00      A    H  
ATOM   3416  CA  GLN A 354      50.075 -14.351  -5.087  1.00 15.00      A    C  
ATOM   3417  CB  GLN A 354      50.039 -14.170  -6.611  1.00 15.00      A    C  
ATOM   3418  CG  GLN A 354      50.061 -12.728  -7.094  1.00 15.00      A    C  
ATOM   3419  CD  GLN A 354      51.456 -12.137  -7.108  1.00 15.00      A    C  
ATOM   3420  OE1 GLN A 354      51.879 -11.501  -6.151  1.00 15.00      A    O  
ATOM   3421  NE2 GLN A 354      52.179 -12.346  -8.200  1.00 15.00      A    N  
ATOM   3422 HE21 GLN A 354      51.783 -12.859  -8.928  1.00 15.00      A    H  
ATOM   3423 HE22 GLN A 354      53.086 -11.976  -8.227  1.00 15.00      A    H  
ATOM   3424  C   GLN A 354      48.659 -14.228  -4.532  1.00 15.00      A    C  
ATOM   3425  O   GLN A 354      47.721 -14.771  -5.116  1.00 15.00      A    O  
ATOM   3426  N   LEU A 355      48.500 -13.533  -3.407  1.00 15.00      A    N  
ATOM   3427  HN  LEU A 355      49.280 -13.114  -2.980  1.00 15.00      A    H  
ATOM   3428  CA  LEU A 355      47.182 -13.397  -2.786  1.00 15.00      A    C  
ATOM   3429  CB  LEU A 355      47.119 -14.244  -1.513  1.00 15.00      A    C  
ATOM   3430  CG  LEU A 355      46.118 -15.399  -1.522  1.00 15.00      A    C  
ATOM   3431  CD1 LEU A 355      46.681 -16.590  -2.281  1.00 15.00      A    C  
ATOM   3432  CD2 LEU A 355      45.734 -15.793  -0.104  1.00 15.00      A    C  
ATOM   3433  C   LEU A 355      46.831 -11.956  -2.434  1.00 15.00      A    C  
ATOM   3434  O   LEU A 355      45.921 -11.724  -1.638  1.00 15.00      A    O  
ATOM   3435  N   HIS A 356      47.532 -10.989  -3.027  1.00 15.00      A    N  
ATOM   3436  HN  HIS A 356      48.235 -11.227  -3.663  1.00 15.00      A    H  
ATOM   3437  CA  HIS A 356      47.272  -9.571  -2.736  1.00 15.00      A    C  
ATOM   3438  CB  HIS A 356      45.837  -9.178  -3.136  1.00 15.00      A    C  
ATOM   3439  CG  HIS A 356      45.732  -8.108  -4.176  1.00 15.00      A    C  
ATOM   3440  ND1 HIS A 356      45.919  -6.769  -3.910  1.00 15.00      A    N  
ATOM   3441  HD1 HIS A 356      46.129  -6.373  -3.024  1.00 15.00      A    H  
ATOM   3442  CD2 HIS A 356      45.439  -8.187  -5.495  1.00 15.00      A    C  
ATOM   3443  CE1 HIS A 356      45.726  -6.073  -5.011  1.00 15.00      A    C  
ATOM   3444  NE2 HIS A 356      45.435  -6.910  -5.989  1.00 15.00      A    N  
ATOM   3445  HE2 HIS A 356      45.173  -6.645  -6.901  1.00 15.00      A    H  
ATOM   3446  C   HIS A 356      47.488  -9.307  -1.243  1.00 15.00      A    C  
ATOM   3447  O   HIS A 356      46.648  -8.708  -0.570  1.00 15.00      A    O  
ATOM   3448  N   ASP A 357      48.629  -9.760  -0.744  1.00 15.00      A    N  
ATOM   3449  HN  ASP A 357      49.277 -10.196  -1.349  1.00 15.00      A    H  
ATOM   3450  CA  ASP A 357      48.980  -9.628   0.669  1.00 15.00      A    C  
ATOM   3451  CB  ASP A 357      50.104 -10.603   1.031  1.00 15.00      A    C  
ATOM   3452  CG  ASP A 357      51.272 -10.505   0.073  1.00 15.00      A    C  
ATOM   3453  OD1 ASP A 357      51.083 -10.838  -1.120  1.00 15.00      A    O  
ATOM   3454  OD2 ASP A 357      52.366 -10.093   0.505  1.00 15.00      A    O  
ATOM   3455  C   ASP A 357      49.398  -8.211   1.032  1.00 15.00      A    C  
ATOM   3456  O   ASP A 357      49.493  -7.870   2.211  1.00 15.00      A    O  
ATOM   3457  N   ALA A 358      49.635  -7.385   0.018  1.00 15.00      A    N  
ATOM   3458  HN  ALA A 358      49.550  -7.722  -0.896  1.00 15.00      A    H  
ATOM   3459  CA  ALA A 358      50.042  -5.995   0.229  1.00 15.00      A    C  
ATOM   3460  CB  ALA A 358      50.654  -5.418  -1.042  1.00 15.00      A    C  
ATOM   3461  C   ALA A 358      48.875  -5.127   0.708  1.00 15.00      A    C  
ATOM   3462  O   ALA A 358      48.978  -3.902   0.743  1.00 15.00      A    O  
ATOM   3463  N   GLU A 359      47.766  -5.776   1.048  1.00 15.00      A    N  
ATOM   3464  HN  GLU A 359      47.750  -6.751   0.959  1.00 15.00      A    H  
ATOM   3465  CA  GLU A 359      46.574  -5.091   1.531  1.00 15.00      A    C  
ATOM   3466  CB  GLU A 359      45.330  -5.670   0.849  1.00 15.00      A    C  
ATOM   3467  CG  GLU A 359      44.695  -4.750  -0.176  1.00 15.00      A    C  
ATOM   3468  CD  GLU A 359      45.649  -4.350  -1.272  1.00 15.00      A    C  
ATOM   3469  OE1 GLU A 359      45.757  -3.144  -1.558  1.00 15.00      A    O  
ATOM   3470  OE2 GLU A 359      46.298  -5.239  -1.858  1.00 15.00      A    O  
ATOM   3471  C   GLU A 359      46.445  -5.245   3.042  1.00 15.00      A    C  
ATOM   3472  O   GLU A 359      46.376  -4.258   3.769  1.00 15.00      A    O  
ATOM   3473  N   GLN A 360      46.386  -6.502   3.489  1.00 15.00      A    N  
ATOM   3474  HN  GLN A 360      46.435  -7.226   2.832  1.00 15.00      A    H  
ATOM   3475  CA  GLN A 360      46.277  -6.852   4.914  1.00 15.00      A    C  
ATOM   3476  CB  GLN A 360      47.411  -6.239   5.739  1.00 15.00      A    C  
ATOM   3477  CG  GLN A 360      48.783  -6.825   5.454  1.00 15.00      A    C  
ATOM   3478  CD  GLN A 360      49.844  -5.756   5.286  1.00 15.00      A    C  
ATOM   3479  OE1 GLN A 360      50.047  -5.240   4.195  1.00 15.00      A    O  
ATOM   3480  NE2 GLN A 360      50.528  -5.413   6.369  1.00 15.00      A    N  
ATOM   3481 HE21 GLN A 360      50.319  -5.861   7.211  1.00 15.00      A    H  
ATOM   3482 HE22 GLN A 360      51.220  -4.724   6.279  1.00 15.00      A    H  
ATOM   3483  C   GLN A 360      44.910  -6.544   5.542  1.00 15.00      A    C  
ATOM   3484  O   GLN A 360      44.506  -7.218   6.487  1.00 15.00      A    O  
ATOM   3485  N   LEU A 361      44.214  -5.549   5.005  1.00 15.00      A    N  
ATOM   3486  HN  LEU A 361      44.607  -5.065   4.245  1.00 15.00      A    H  
ATOM   3487  CA  LEU A 361      42.903  -5.112   5.513  1.00 15.00      A    C  
ATOM   3488  CB  LEU A 361      42.346  -4.018   4.594  1.00 15.00      A    C  
ATOM   3489  CG  LEU A 361      40.876  -3.628   4.772  1.00 15.00      A    C  
ATOM   3490  CD1 LEU A 361      40.465  -2.638   3.691  1.00 15.00      A    C  
ATOM   3491  CD2 LEU A 361      40.631  -3.043   6.152  1.00 15.00      A    C  
ATOM   3492  C   LEU A 361      41.880  -6.245   5.693  1.00 15.00      A    C  
ATOM   3493  O   LEU A 361      41.398  -6.487   6.795  1.00 15.00      A    O  
ATOM   3494  N   TRP A 362      41.555  -6.929   4.606  1.00 15.00      A    N  
ATOM   3495  HN  TRP A 362      41.985  -6.699   3.761  1.00 15.00      A    H  
ATOM   3496  CA  TRP A 362      40.569  -8.016   4.630  1.00 15.00      A    C  
ATOM   3497  CB  TRP A 362      40.140  -8.366   3.204  1.00 15.00      A    C  
ATOM   3498  CG  TRP A 362      39.359  -7.310   2.485  1.00 15.00      A    C  
ATOM   3499  CD1 TRP A 362      38.019  -7.084   2.574  1.00 15.00      A    C  
ATOM   3500  CD2 TRP A 362      39.866  -6.355   1.544  1.00 15.00      A    C  
ATOM   3501  NE1 TRP A 362      37.655  -6.053   1.745  1.00 15.00      A    N  
ATOM   3502  HE1 TRP A 362      36.746  -5.708   1.633  1.00 15.00      A    H  
ATOM   3503  CE2 TRP A 362      38.771  -5.584   1.105  1.00 15.00      A    C  
ATOM   3504  CE3 TRP A 362      41.136  -6.073   1.032  1.00 15.00      A    C  
ATOM   3505  CZ2 TRP A 362      38.905  -4.555   0.178  1.00 15.00      A    C  
ATOM   3506  CZ3 TRP A 362      41.266  -5.048   0.113  1.00 15.00      A    C  
ATOM   3507  CH2 TRP A 362      40.159  -4.301  -0.305  1.00 15.00      A    C  
ATOM   3508  C   TRP A 362      41.092  -9.288   5.304  1.00 15.00      A    C  
ATOM   3509  O   TRP A 362      40.859 -10.386   4.801  1.00 15.00      A    O  
ATOM   3510  N   LEU A 363      41.787  -9.147   6.424  1.00 15.00      A    N  
ATOM   3511  HN  LEU A 363      41.927  -8.240   6.786  1.00 15.00      A    H  
ATOM   3512  CA  LEU A 363      42.325 -10.295   7.154  1.00 15.00      A    C  
ATOM   3513  CB  LEU A 363      43.294 -11.147   6.309  1.00 15.00      A    C  
ATOM   3514  CG  LEU A 363      44.537 -10.463   5.729  1.00 15.00      A    C  
ATOM   3515  CD1 LEU A 363      44.247  -9.860   4.364  1.00 15.00      A    C  
ATOM   3516  CD2 LEU A 363      45.679 -11.457   5.630  1.00 15.00      A    C  
ATOM   3517  C   LEU A 363      42.952  -9.866   8.477  1.00 15.00      A    C  
ATOM   3518  O   LEU A 363      44.118 -10.162   8.754  1.00 15.00      A    O  
ATOM   3519  N   ASP A 364      42.170  -9.161   9.291  1.00 15.00      A    N  
ATOM   3520  HN  ASP A 364      41.246  -8.943   9.011  1.00 15.00      A    H  
ATOM   3521  CA  ASP A 364      42.647  -8.680  10.585  1.00 15.00      A    C  
ATOM   3522  CB  ASP A 364      41.737  -7.610  11.228  1.00 15.00      A    C  
ATOM   3523  CG  ASP A 364      40.774  -6.931  10.282  1.00 15.00      A    C  
ATOM   3524  OD1 ASP A 364      40.622  -5.699  10.363  1.00 15.00      A    O  
ATOM   3525  OD2 ASP A 364      40.136  -7.632   9.481  1.00 15.00      A    O  
ATOM   3526  C   ASP A 364      42.887  -9.821  11.571  1.00 15.00      A    C  
ATOM   3527  O   ASP A 364      44.032 -10.071  11.953  1.00 15.00      A    O  
ATOM   3528  N   PRO A 365      41.831 -10.563  11.995  1.00 15.00      A    N  
ATOM   3529  CA  PRO A 365      41.996 -11.652  12.957  1.00 15.00      A    C  
ATOM   3530  CB  PRO A 365      40.559 -12.088  13.287  1.00 15.00      A    C  
ATOM   3531  CG  PRO A 365      39.685 -11.009  12.740  1.00 15.00      A    C  
ATOM   3532  CD  PRO A 365      40.423 -10.430  11.569  1.00 15.00      A    C  
ATOM   3533  C   PRO A 365      42.766 -12.809  12.345  1.00 15.00      A    C  
ATOM   3534  O   PRO A 365      43.511 -13.511  13.032  1.00 15.00      A    O  
ATOM   3535  N   LEU A 366      42.609 -12.961  11.037  1.00 15.00      A    N  
ATOM   3536  HN  LEU A 366      42.042 -12.321  10.554  1.00 15.00      A    H  
ATOM   3537  CA  LEU A 366      43.255 -14.031  10.288  1.00 15.00      A    C  
ATOM   3538  CB  LEU A 366      42.806 -14.009   8.822  1.00 15.00      A    C  
ATOM   3539  CG  LEU A 366      41.328 -14.307   8.556  1.00 15.00      A    C  
ATOM   3540  CD1 LEU A 366      40.743 -15.174   9.656  1.00 15.00      A    C  
ATOM   3541  CD2 LEU A 366      40.529 -13.022   8.395  1.00 15.00      A    C  
ATOM   3542  C   LEU A 366      44.773 -13.956  10.381  1.00 15.00      A    C  
ATOM   3543  O   LEU A 366      45.462 -14.957  10.212  1.00 15.00      A    O  
ATOM   3544  N   ARG A 367      45.288 -12.771  10.674  1.00 15.00      A    N  
ATOM   3545  HN  ARG A 367      44.686 -12.007  10.821  1.00 15.00      A    H  
ATOM   3546  CA  ARG A 367      46.723 -12.573  10.794  1.00 15.00      A    C  
ATOM   3547  CB  ARG A 367      47.243 -11.753   9.621  1.00 15.00      A    C  
ATOM   3548  CG  ARG A 367      47.954 -12.561   8.550  1.00 15.00      A    C  
ATOM   3549  CD  ARG A 367      48.439 -11.663   7.422  1.00 15.00      A    C  
ATOM   3550  NE  ARG A 367      49.313 -10.592   7.903  1.00 15.00      A    N  
ATOM   3551  HE  ARG A 367      50.262 -10.813   8.013  1.00 15.00      A    H  
ATOM   3552  CZ  ARG A 367      48.902  -9.356   8.199  1.00 15.00      A    C  
ATOM   3553  NH1 ARG A 367      47.620  -9.024   8.067  1.00 15.00      A    N  
ATOM   3554 HH11 ARG A 367      47.298  -8.059   8.300  1.00 15.00      A    H  
ATOM   3555 HH12 ARG A 367      46.928  -9.729   7.737  1.00 15.00      A    H  
ATOM   3556  NH2 ARG A 367      49.769  -8.464   8.663  1.00 15.00      A    N  
ATOM   3557 HH21 ARG A 367      50.769  -8.721   8.800  1.00 15.00      A    H  
ATOM   3558 HH22 ARG A 367      49.455  -7.500   8.900  1.00 15.00      A    H  
ATOM   3559  C   ARG A 367      47.065 -11.876  12.106  1.00 15.00      A    C  
ATOM   3560  O   ARG A 367      48.002 -11.082  12.177  1.00 15.00      A    O  
ATOM   3561  N   ALA A 368      46.294 -12.176  13.140  1.00 15.00      A    N  
ATOM   3562  HN  ALA A 368      45.563 -12.813  13.019  1.00 15.00      A    H  
ATOM   3563  CA  ALA A 368      46.516 -11.584  14.454  1.00 15.00      A    C  
ATOM   3564  CB  ALA A 368      45.660 -10.340  14.638  1.00 15.00      A    C  
ATOM   3565  C   ALA A 368      46.230 -12.592  15.559  1.00 15.00      A    C  
ATOM   3566  O   ALA A 368      46.965 -12.681  16.538  1.00 15.00      A    O  
ATOM   3567  N   GLN A 369      45.167 -13.371  15.382  1.00 15.00      A    N  
ATOM   3568  HN  GLN A 369      44.634 -13.277  14.563  1.00 15.00      A    H  
ATOM   3569  CA  GLN A 369      44.774 -14.373  16.371  1.00 15.00      A    C  
ATOM   3570  CB  GLN A 369      43.266 -14.616  16.312  1.00 15.00      A    C  
ATOM   3571  CG  GLN A 369      42.490 -14.011  17.471  1.00 15.00      A    C  
ATOM   3572  CD  GLN A 369      40.989 -14.055  17.254  1.00 15.00      A    C  
ATOM   3573  OE1 GLN A 369      40.327 -15.035  17.585  1.00 15.00      A    O  
ATOM   3574  NE2 GLN A 369      40.440 -12.983  16.702  1.00 15.00      A    N  
ATOM   3575 HE21 GLN A 369      41.023 -12.234  16.469  1.00 15.00      A    H  
ATOM   3576 HE22 GLN A 369      39.471 -12.987  16.553  1.00 15.00      A    H  
ATOM   3577  C   GLN A 369      45.521 -15.683  16.155  1.00 15.00      A    C  
ATOM   3578  O   GLN A 369      45.249 -16.682  16.816  1.00 15.00      A    O  
ATOM   3579  N   THR A 370      46.450 -15.671  15.214  1.00 15.00      A    N  
ATOM   3580  HN  THR A 370      46.616 -14.844  14.723  1.00 15.00      A    H  
ATOM   3581  CA  THR A 370      47.243 -16.848  14.904  1.00 15.00      A    C  
ATOM   3582  CB  THR A 370      47.021 -17.313  13.443  1.00 15.00      A    C  
ATOM   3583  OG1 THR A 370      47.428 -18.680  13.296  1.00 15.00      A    O  
ATOM   3584  HG1 THR A 370      48.270 -18.706  12.830  1.00 15.00      A    H  
ATOM   3585  CG2 THR A 370      45.556 -17.184  13.039  1.00 15.00      A    C  
ATOM   3586  C   THR A 370      48.722 -16.535  15.105  1.00 15.00      A    C  
ATOM   3587  O   THR A 370      49.404 -17.158  15.918  1.00 15.00      A    O  
ATOM   3588  N   ASP A 371      49.200 -15.540  14.377  1.00 15.00      A    N  
ATOM   3589  HN  ASP A 371      48.602 -15.071  13.762  1.00 15.00      A    H  
ATOM   3590  CA  ASP A 371      50.593 -15.137  14.444  1.00 15.00      A    C  
ATOM   3591  CB  ASP A 371      51.057 -14.682  13.067  1.00 15.00      A    C  
ATOM   3592  CG  ASP A 371      50.816 -15.721  11.998  1.00 15.00      A    C  
ATOM   3593  OD1 ASP A 371      51.730 -16.524  11.741  1.00 15.00      A    O  
ATOM   3594  OD2 ASP A 371      49.712 -15.723  11.416  1.00 15.00      A    O  
ATOM   3595  C   ASP A 371      50.791 -14.011  15.448  1.00 15.00      A    C  
ATOM   3596  O   ASP A 371      50.856 -12.838  15.070  1.00 15.00      A    O  
ATOM   3597  N   GLU A 372      50.901 -14.380  16.718  1.00 15.00      A    N  
ATOM   3598  HN  GLU A 372      50.846 -15.338  16.937  1.00 15.00      A    H  
ATOM   3599  CA  GLU A 372      51.081 -13.419  17.809  1.00 15.00      A    C  
ATOM   3600  CB  GLU A 372      51.369 -14.154  19.118  1.00 15.00      A    C  
ATOM   3601  CG  GLU A 372      50.257 -15.068  19.598  1.00 15.00      A    C  
ATOM   3602  CD  GLU A 372      50.599 -15.726  20.919  1.00 15.00      A    C  
ATOM   3603  OE1 GLU A 372      51.133 -16.854  20.900  1.00 15.00      A    O  
ATOM   3604  OE2 GLU A 372      50.347 -15.109  21.973  1.00 15.00      A    O  
ATOM   3605  C   GLU A 372      52.211 -12.424  17.544  1.00 15.00      A    C  
ATOM   3606  O   GLU A 372      52.015 -11.214  17.607  1.00 15.00      A    O  
ATOM   3607  N   THR A 373      53.400 -12.936  17.261  1.00 15.00      A    N  
ATOM   3608  HN  THR A 373      53.513 -13.908  17.243  1.00 15.00      A    H  
ATOM   3609  CA  THR A 373      54.551 -12.080  17.018  1.00 15.00      A    C  
ATOM   3610  CB  THR A 373      55.750 -12.579  17.855  1.00 15.00      A    C  
ATOM   3611  OG1 THR A 373      56.088 -13.917  17.463  1.00 15.00      A    O  
ATOM   3612  HG1 THR A 373      56.988 -13.934  17.118  1.00 15.00      A    H  
ATOM   3613  CG2 THR A 373      56.964 -11.674  17.710  1.00 15.00      A    C  
ATOM   3614  C   THR A 373      54.927 -12.034  15.533  1.00 15.00      A    C  
ATOM   3615  O   THR A 373      55.654 -11.144  15.095  1.00 15.00      A    O  
ATOM   3616  N   PHE A 374      54.404 -12.975  14.762  1.00 15.00      A    N  
ATOM   3617  HN  PHE A 374      53.795 -13.630  15.156  1.00 15.00      A    H  
ATOM   3618  CA  PHE A 374      54.710 -13.054  13.338  1.00 15.00      A    C  
ATOM   3619  CB  PHE A 374      54.309 -14.417  12.771  1.00 15.00      A    C  
ATOM   3620  CG  PHE A 374      55.405 -15.439  12.739  1.00 15.00      A    C  
ATOM   3621  CD1 PHE A 374      55.612 -16.286  13.815  1.00 15.00      A    C  
ATOM   3622  CD2 PHE A 374      56.218 -15.567  11.624  1.00 15.00      A    C  
ATOM   3623  CE1 PHE A 374      56.609 -17.241  13.781  1.00 15.00      A    C  
ATOM   3624  CE2 PHE A 374      57.218 -16.519  11.584  1.00 15.00      A    C  
ATOM   3625  CZ  PHE A 374      57.414 -17.358  12.664  1.00 15.00      A    C  
ATOM   3626  C   PHE A 374      54.056 -11.942  12.522  1.00 15.00      A    C  
ATOM   3627  O   PHE A 374      54.693 -10.942  12.192  1.00 15.00      A    O  
ATOM   3628  N   LEU A 375      52.778 -12.109  12.215  1.00 15.00      A    N  
ATOM   3629  HN  LEU A 375      52.302 -12.899  12.550  1.00 15.00      A    H  
ATOM   3630  CA  LEU A 375      52.065 -11.145  11.392  1.00 15.00      A    C  
ATOM   3631  CB  LEU A 375      51.048 -11.835  10.483  1.00 15.00      A    C  
ATOM   3632  CG  LEU A 375      51.598 -12.482   9.203  1.00 15.00      A    C  
ATOM   3633  CD1 LEU A 375      52.541 -11.539   8.473  1.00 15.00      A    C  
ATOM   3634  CD2 LEU A 375      52.261 -13.823   9.486  1.00 15.00      A    C  
ATOM   3635  C   LEU A 375      51.429  -9.998  12.175  1.00 15.00      A    C  
ATOM   3636  O   LEU A 375      51.102  -8.962  11.592  1.00 15.00      A    O  
ATOM   3637  N   GLN A 376      51.255 -10.168  13.482  1.00 15.00      A    N  
ATOM   3638  HN  GLN A 376      51.507 -11.017  13.901  1.00 15.00      A    H  
ATOM   3639  CA  GLN A 376      50.663  -9.115  14.298  1.00 15.00      A    C  
ATOM   3640  CB  GLN A 376      50.270  -9.615  15.691  1.00 15.00      A    C  
ATOM   3641  CG  GLN A 376      49.790  -8.519  16.633  1.00 15.00      A    C  
ATOM   3642  CD  GLN A 376      48.411  -7.988  16.275  1.00 15.00      A    C  
ATOM   3643  OE1 GLN A 376      47.424  -8.292  16.940  1.00 15.00      A    O  
ATOM   3644  NE2 GLN A 376      48.334  -7.191  15.216  1.00 15.00      A    N  
ATOM   3645 HE21 GLN A 376      49.160  -6.987  14.726  1.00 15.00      A    H  
ATOM   3646 HE22 GLN A 376      47.451  -6.851  14.959  1.00 15.00      A    H  
ATOM   3647  C   GLN A 376      51.586  -7.905  14.390  1.00 15.00      A    C  
ATOM   3648  O   GLN A 376      51.117  -6.761  14.398  1.00 15.00      A    O  
ATOM   3649  N   ARG A 377      52.894  -8.157  14.469  1.00 15.00      A    N  
ATOM   3650  HN  ARG A 377      53.204  -9.086  14.480  1.00 15.00      A    H  
ATOM   3651  CA  ARG A 377      53.869  -7.076  14.538  1.00 15.00      A    C  
ATOM   3652  CB  ARG A 377      55.285  -7.600  14.777  1.00 15.00      A    C  
ATOM   3653  CG  ARG A 377      55.631  -7.811  16.241  1.00 15.00      A    C  
ATOM   3654  CD  ARG A 377      57.136  -7.915  16.447  1.00 15.00      A    C  
ATOM   3655  NE  ARG A 377      57.775  -6.601  16.589  1.00 15.00      A    N  
ATOM   3656  HE  ARG A 377      57.190  -5.839  16.787  1.00 15.00      A    H  
ATOM   3657  CZ  ARG A 377      59.089  -6.389  16.461  1.00 15.00      A    C  
ATOM   3658  NH1 ARG A 377      59.900  -7.402  16.181  1.00 15.00      A    N  
ATOM   3659 HH11 ARG A 377      60.925  -7.243  16.081  1.00 15.00      A    H  
ATOM   3660 HH12 ARG A 377      59.513  -8.361  16.057  1.00 15.00      A    H  
ATOM   3661  NH2 ARG A 377      59.590  -5.169  16.634  1.00 15.00      A    N  
ATOM   3662 HH21 ARG A 377      58.961  -4.371  16.869  1.00 15.00      A    H  
ATOM   3663 HH22 ARG A 377      60.614  -5.003  16.536  1.00 15.00      A    H  
ATOM   3664  C   ARG A 377      53.814  -6.264  13.258  1.00 15.00      A    C  
ATOM   3665  O   ARG A 377      53.715  -5.036  13.300  1.00 15.00      A    O  
ATOM   3666  N   ARG A 378      53.848  -6.963  12.120  1.00 15.00      A    N  
ATOM   3667  HN  ARG A 378      53.928  -7.935  12.159  1.00 15.00      A    H  
ATOM   3668  CA  ARG A 378      53.770  -6.314  10.819  1.00 15.00      A    C  
ATOM   3669  CB  ARG A 378      54.398  -7.159   9.712  1.00 15.00      A    C  
ATOM   3670  CG  ARG A 378      55.329  -6.355   8.819  1.00 15.00      A    C  
ATOM   3671  CD  ARG A 378      55.684  -7.100   7.547  1.00 15.00      A    C  
ATOM   3672  NE  ARG A 378      56.525  -6.293   6.662  1.00 15.00      A    N  
ATOM   3673  HE  ARG A 378      57.076  -5.591   7.086  1.00 15.00      A    H  
ATOM   3674  CZ  ARG A 378      56.557  -6.427   5.337  1.00 15.00      A    C  
ATOM   3675  NH1 ARG A 378      55.781  -7.326   4.744  1.00 15.00      A    N  
ATOM   3676 HH11 ARG A 378      55.798  -7.435   3.708  1.00 15.00      A    H  
ATOM   3677 HH12 ARG A 378      55.147  -7.923   5.314  1.00 15.00      A    H  
ATOM   3678  NH2 ARG A 378      57.377  -5.675   4.608  1.00 15.00      A    N  
ATOM   3679 HH21 ARG A 378      57.403  -5.776   3.572  1.00 15.00      A    H  
ATOM   3680 HH22 ARG A 378      58.000  -4.978   5.073  1.00 15.00      A    H  
ATOM   3681  C   ARG A 378      52.320  -5.976  10.502  1.00 15.00      A    C  
ATOM   3682  O   ARG A 378      51.746  -6.413   9.499  1.00 15.00      A    O  
ATOM   3683  N   LEU A 379      51.739  -5.215  11.408  1.00 15.00      A    N  
ATOM   3684  HN  LEU A 379      52.277  -4.927  12.177  1.00 15.00      A    H  
ATOM   3685  CA  LEU A 379      50.366  -4.767  11.321  1.00 15.00      A    C  
ATOM   3686  CB  LEU A 379      49.419  -5.906  11.720  1.00 15.00      A    C  
ATOM   3687  CG  LEU A 379      47.927  -5.700  11.434  1.00 15.00      A    C  
ATOM   3688  CD1 LEU A 379      47.698  -5.430   9.955  1.00 15.00      A    C  
ATOM   3689  CD2 LEU A 379      47.127  -6.912  11.884  1.00 15.00      A    C  
ATOM   3690  C   LEU A 379      50.214  -3.595  12.278  1.00 15.00      A    C  
ATOM   3691  O   LEU A 379      49.779  -2.515  11.897  1.00 15.00      A    O  
ATOM   3692  N   ARG A 380      50.629  -3.810  13.523  1.00 15.00      A    N  
ATOM   3693  HN  ARG A 380      50.980  -4.696  13.763  1.00 15.00      A    H  
ATOM   3694  CA  ARG A 380      50.563  -2.768  14.542  1.00 15.00      A    C  
ATOM   3695  CB  ARG A 380      50.614  -3.376  15.955  1.00 15.00      A    C  
ATOM   3696  CG  ARG A 380      50.595  -2.354  17.087  1.00 15.00      A    C  
ATOM   3697  CD  ARG A 380      50.750  -3.014  18.449  1.00 15.00      A    C  
ATOM   3698  NE  ARG A 380      49.502  -3.624  18.905  1.00 15.00      A    N  
ATOM   3699  HE  ARG A 380      48.680  -3.360  18.436  1.00 15.00      A    H  
ATOM   3700  CZ  ARG A 380      49.411  -4.494  19.912  1.00 15.00      A    C  
ATOM   3701  NH1 ARG A 380      50.497  -4.864  20.587  1.00 15.00      A    N  
ATOM   3702 HH11 ARG A 380      51.429  -4.474  20.335  1.00 15.00      A    H  
ATOM   3703 HH12 ARG A 380      50.420  -5.545  21.372  1.00 15.00      A    H  
ATOM   3704  NH2 ARG A 380      48.226  -4.993  20.242  1.00 15.00      A    N  
ATOM   3705 HH21 ARG A 380      47.370  -4.705  19.718  1.00 15.00      A    H  
ATOM   3706 HH22 ARG A 380      48.142  -5.675  21.024  1.00 15.00      A    H  
ATOM   3707  C   ARG A 380      51.695  -1.757  14.355  1.00 15.00      A    C  
ATOM   3708  O   ARG A 380      51.638  -0.648  14.879  1.00 15.00      A    O  
ATOM   3709  N   GLY A 381      52.706  -2.134  13.590  1.00 15.00      A    N  
ATOM   3710  HN  GLY A 381      52.693  -3.019  13.170  1.00 15.00      A    H  
ATOM   3711  CA  GLY A 381      53.832  -1.247  13.375  1.00 15.00      A    C  
ATOM   3712  C   GLY A 381      53.853  -0.583  12.008  1.00 15.00      A    C  
ATOM   3713  O   GLY A 381      54.295   0.557  11.886  1.00 15.00      A    O  
ATOM   3714  N   ASP A 382      53.389  -1.289  10.985  1.00 15.00      A    N  
ATOM   3715  HN  ASP A 382      53.071  -2.202  11.138  1.00 15.00      A    H  
ATOM   3716  CA  ASP A 382      53.391  -0.756   9.622  1.00 15.00      A    C  
ATOM   3717  CB  ASP A 382      53.707  -1.844   8.584  1.00 15.00      A    C  
ATOM   3718  CG  ASP A 382      54.599  -2.960   9.091  1.00 15.00      A    C  
ATOM   3719  OD1 ASP A 382      55.647  -3.226   8.465  1.00 15.00      A    O  
ATOM   3720  OD2 ASP A 382      54.235  -3.599  10.098  1.00 15.00      A    O  
ATOM   3721  C   ASP A 382      52.073  -0.085   9.253  1.00 15.00      A    C  
ATOM   3722  O   ASP A 382      52.049   0.764   8.369  1.00 15.00      A    O  
ATOM   3723  N   TRP A 383      50.987  -0.474   9.934  1.00 15.00      A    N  
ATOM   3724  HN  TRP A 383      51.092  -1.158  10.625  1.00 15.00      A    H  
ATOM   3725  CA  TRP A 383      49.639   0.082   9.678  1.00 15.00      A    C  
ATOM   3726  CB  TRP A 383      49.349   1.382  10.457  1.00 15.00      A    C  
ATOM   3727  CG  TRP A 383      50.559   2.173  10.859  1.00 15.00      A    C  
ATOM   3728  CD1 TRP A 383      51.408   1.910  11.893  1.00 15.00      A    C  
ATOM   3729  CD2 TRP A 383      51.040   3.369  10.245  1.00 15.00      A    C  
ATOM   3730  NE1 TRP A 383      52.401   2.852  11.946  1.00 15.00      A    N  
ATOM   3731  HE1 TRP A 383      53.136   2.866  12.592  1.00 15.00      A    H  
ATOM   3732  CE2 TRP A 383      52.198   3.762  10.944  1.00 15.00      A    C  
ATOM   3733  CE3 TRP A 383      50.609   4.137   9.163  1.00 15.00      A    C  
ATOM   3734  CZ2 TRP A 383      52.925   4.895  10.598  1.00 15.00      A    C  
ATOM   3735  CZ3 TRP A 383      51.329   5.261   8.821  1.00 15.00      A    C  
ATOM   3736  CH2 TRP A 383      52.476   5.628   9.534  1.00 15.00      A    C  
ATOM   3737  C   TRP A 383      49.326   0.224   8.183  1.00 15.00      A    C  
ATOM   3738  O   TRP A 383      49.544   1.279   7.582  1.00 15.00      A    O  
ATOM   3739  N   PRO A 384      48.773  -0.833   7.576  1.00 15.00      A    N  
ATOM   3740  CA  PRO A 384      48.468  -0.874   6.151  1.00 15.00      A    C  
ATOM   3741  CB  PRO A 384      48.305  -2.372   5.848  1.00 15.00      A    C  
ATOM   3742  CG  PRO A 384      48.517  -3.084   7.150  1.00 15.00      A    C  
ATOM   3743  CD  PRO A 384      48.357  -2.065   8.237  1.00 15.00      A    C  
ATOM   3744  C   PRO A 384      47.206  -0.104   5.759  1.00 15.00      A    C  
ATOM   3745  O   PRO A 384      46.143  -0.687   5.546  1.00 15.00      A    O  
ATOM   3746  N   ALA A 385      47.336   1.203   5.639  1.00 15.00      A    N  
ATOM   3747  HN  ALA A 385      48.212   1.613   5.820  1.00 15.00      A    H  
ATOM   3748  CA  ALA A 385      46.219   2.049   5.244  1.00 15.00      A    C  
ATOM   3749  CB  ALA A 385      46.155   3.289   6.121  1.00 15.00      A    C  
ATOM   3750  C   ALA A 385      46.381   2.433   3.778  1.00 15.00      A    C  
ATOM   3751  O   ALA A 385      45.718   3.343   3.267  1.00 15.00      A    O  
ATOM   3752  N   GLU A 386      47.282   1.722   3.113  1.00 15.00      A    N  
ATOM   3753  HN  GLU A 386      47.785   1.034   3.602  1.00 15.00      A    H  
ATOM   3754  CA  GLU A 386      47.591   1.952   1.703  1.00 15.00      A    C  
ATOM   3755  CB  GLU A 386      48.942   1.331   1.333  1.00 15.00      A    C  
ATOM   3756  CG  GLU A 386      50.123   2.256   1.574  1.00 15.00      A    C  
ATOM   3757  CD  GLU A 386      49.880   3.189   2.742  1.00 15.00      A    C  
ATOM   3758  OE1 GLU A 386      49.734   2.699   3.877  1.00 15.00      A    O  
ATOM   3759  OE2 GLU A 386      49.788   4.411   2.521  1.00 15.00      A    O  
ATOM   3760  C   GLU A 386      46.501   1.437   0.781  1.00 15.00      A    C  
ATOM   3761  O   GLU A 386      46.519   1.702  -0.422  1.00 15.00      A    O  
ATOM   3762  N   VAL A 387      45.541   0.721   1.352  1.00 15.00      A    N  
ATOM   3763  HN  VAL A 387      45.583   0.552   2.317  1.00 15.00      A    H  
ATOM   3764  CA  VAL A 387      44.433   0.176   0.580  1.00 15.00      A    C  
ATOM   3765  CB  VAL A 387      43.565  -0.768   1.439  1.00 15.00      A    C  
ATOM   3766  CG1 VAL A 387      42.518  -1.467   0.585  1.00 15.00      A    C  
ATOM   3767  CG2 VAL A 387      44.436  -1.791   2.153  1.00 15.00      A    C  
ATOM   3768  C   VAL A 387      43.577   1.315   0.036  1.00 15.00      A    C  
ATOM   3769  O   VAL A 387      42.978   1.211  -1.037  1.00 15.00      A    O  
ATOM   3770  N   GLY A 388      43.552   2.417   0.781  1.00 15.00      A    N  
ATOM   3771  HN  GLY A 388      44.058   2.438   1.619  1.00 15.00      A    H  
ATOM   3772  CA  GLY A 388      42.794   3.580   0.367  1.00 15.00      A    C  
ATOM   3773  C   GLY A 388      43.375   4.197  -0.887  1.00 15.00      A    C  
ATOM   3774  O   GLY A 388      42.657   4.781  -1.697  1.00 15.00      A    O  
ATOM   3775  N   ASN A 389      44.682   4.046  -1.051  1.00 15.00      A    N  
ATOM   3776  HN  ASN A 389      45.197   3.559  -0.374  1.00 15.00      A    H  
ATOM   3777  CA  ASN A 389      45.370   4.575  -2.216  1.00 15.00      A    C  
ATOM   3778  CB  ASN A 389      46.885   4.539  -2.017  1.00 15.00      A    C  
ATOM   3779  CG  ASN A 389      47.385   5.699  -1.180  1.00 15.00      A    C  
ATOM   3780  OD1 ASN A 389      47.290   5.682   0.050  1.00 15.00      A    O  
ATOM   3781  ND2 ASN A 389      47.924   6.716  -1.839  1.00 15.00      A    N  
ATOM   3782 HD21 ASN A 389      47.969   6.662  -2.817  1.00 15.00      A    H  
ATOM   3783 HD22 ASN A 389      48.257   7.478  -1.322  1.00 15.00      A    H  
ATOM   3784  C   ASN A 389      44.971   3.787  -3.454  1.00 15.00      A    C  
ATOM   3785  O   ASN A 389      44.857   4.338  -4.545  1.00 15.00      A    O  
ATOM   3786  N   ARG A 390      44.732   2.491  -3.271  1.00 15.00      A    N  
ATOM   3787  HN  ARG A 390      44.831   2.104  -2.375  1.00 15.00      A    H  
ATOM   3788  CA  ARG A 390      44.324   1.641  -4.377  1.00 15.00      A    C  
ATOM   3789  CB  ARG A 390      44.623   0.168  -4.104  1.00 15.00      A    C  
ATOM   3790  CG  ARG A 390      44.719  -0.664  -5.374  1.00 15.00      A    C  
ATOM   3791  CD  ARG A 390      44.778  -2.157  -5.088  1.00 15.00      A    C  
ATOM   3792  NE  ARG A 390      45.797  -2.509  -4.099  1.00 15.00      A    N  
ATOM   3793  HE  ARG A 390      45.473  -2.845  -3.217  1.00 15.00      A    H  
ATOM   3794  CZ  ARG A 390      47.112  -2.405  -4.281  1.00 15.00      A    C  
ATOM   3795  NH1 ARG A 390      47.608  -1.937  -5.426  1.00 15.00      A    N  
ATOM   3796 HH11 ARG A 390      48.636  -1.856  -5.559  1.00 15.00      A    H  
ATOM   3797 HH12 ARG A 390      46.965  -1.646  -6.190  1.00 15.00      A    H  
ATOM   3798  NH2 ARG A 390      47.928  -2.796  -3.313  1.00 15.00      A    N  
ATOM   3799 HH21 ARG A 390      48.957  -2.726  -3.426  1.00 15.00      A    H  
ATOM   3800 HH22 ARG A 390      47.525  -3.180  -2.417  1.00 15.00      A    H  
ATOM   3801  C   ARG A 390      42.841   1.837  -4.667  1.00 15.00      A    C  
ATOM   3802  O   ARG A 390      42.390   1.670  -5.798  1.00 15.00      A    O  
ATOM   3803  N   PHE A 391      42.089   2.193  -3.630  1.00 15.00      A    N  
ATOM   3804  HN  PHE A 391      42.506   2.275  -2.745  1.00 15.00      A    H  
ATOM   3805  CA  PHE A 391      40.661   2.440  -3.765  1.00 15.00      A    C  
ATOM   3806  CB  PHE A 391      40.031   2.692  -2.390  1.00 15.00      A    C  
ATOM   3807  CG  PHE A 391      38.554   2.974  -2.424  1.00 15.00      A    C  
ATOM   3808  CD1 PHE A 391      37.658   2.006  -2.847  1.00 15.00      A    C  
ATOM   3809  CD2 PHE A 391      38.064   4.208  -2.027  1.00 15.00      A    C  
ATOM   3810  CE1 PHE A 391      36.300   2.264  -2.875  1.00 15.00      A    C  
ATOM   3811  CE2 PHE A 391      36.709   4.472  -2.053  1.00 15.00      A    C  
ATOM   3812  CZ  PHE A 391      35.825   3.499  -2.478  1.00 15.00      A    C  
ATOM   3813  C   PHE A 391      40.431   3.633  -4.690  1.00 15.00      A    C  
ATOM   3814  O   PHE A 391      39.459   3.671  -5.447  1.00 15.00      A    O  
ATOM   3815  N   ALA A 392      41.347   4.598  -4.635  1.00 15.00      A    N  
ATOM   3816  HN  ALA A 392      42.097   4.511  -4.008  1.00 15.00      A    H  
ATOM   3817  CA  ALA A 392      41.263   5.782  -5.477  1.00 15.00      A    C  
ATOM   3818  CB  ALA A 392      42.358   6.774  -5.112  1.00 15.00      A    C  
ATOM   3819  C   ALA A 392      41.365   5.383  -6.945  1.00 15.00      A    C  
ATOM   3820  O   ALA A 392      40.692   5.953  -7.804  1.00 15.00      A    O  
ATOM   3821  N   ASN A 393      42.192   4.372  -7.209  1.00 15.00      A    N  
ATOM   3822  HN  ASN A 393      42.681   3.957  -6.468  1.00 15.00      A    H  
ATOM   3823  CA  ASN A 393      42.398   3.863  -8.563  1.00 15.00      A    C  
ATOM   3824  CB  ASN A 393      43.419   2.718  -8.563  1.00 15.00      A    C  
ATOM   3825  CG  ASN A 393      44.828   3.166  -8.903  1.00 15.00      A    C  
ATOM   3826  OD1 ASN A 393      45.189   4.320  -8.710  1.00 15.00      A    O  
ATOM   3827  ND2 ASN A 393      45.639   2.245  -9.409  1.00 15.00      A    N  
ATOM   3828 HD21 ASN A 393      45.291   1.339  -9.534  1.00 15.00      A    H  
ATOM   3829 HD22 ASN A 393      46.556   2.512  -9.630  1.00 15.00      A    H  
ATOM   3830  C   ASN A 393      41.084   3.378  -9.164  1.00 15.00      A    C  
ATOM   3831  O   ASN A 393      40.870   3.466 -10.375  1.00 15.00      A    O  
ATOM   3832  N   TRP A 394      40.205   2.864  -8.315  1.00 15.00      A    N  
ATOM   3833  HN  TRP A 394      40.430   2.816  -7.361  1.00 15.00      A    H  
ATOM   3834  CA  TRP A 394      38.911   2.378  -8.765  1.00 15.00      A    C  
ATOM   3835  CB  TRP A 394      38.277   1.456  -7.726  1.00 15.00      A    C  
ATOM   3836  CG  TRP A 394      38.264   0.031  -8.170  1.00 15.00      A    C  
ATOM   3837  CD1 TRP A 394      39.153  -0.945  -7.828  1.00 15.00      A    C  
ATOM   3838  CD2 TRP A 394      37.321  -0.575  -9.060  1.00 15.00      A    C  
ATOM   3839  NE1 TRP A 394      38.822  -2.123  -8.451  1.00 15.00      A    N  
ATOM   3840  HE1 TRP A 394      39.310  -2.971  -8.364  1.00 15.00      A    H  
ATOM   3841  CE2 TRP A 394      37.698  -1.921  -9.213  1.00 15.00      A    C  
ATOM   3842  CE3 TRP A 394      36.193  -0.108  -9.743  1.00 15.00      A    C  
ATOM   3843  CZ2 TRP A 394      36.986  -2.806 -10.020  1.00 15.00      A    C  
ATOM   3844  CZ3 TRP A 394      35.488  -0.987 -10.542  1.00 15.00      A    C  
ATOM   3845  CH2 TRP A 394      35.888  -2.322 -10.675  1.00 15.00      A    C  
ATOM   3846  C   TRP A 394      37.988   3.541  -9.094  1.00 15.00      A    C  
ATOM   3847  O   TRP A 394      37.305   3.534 -10.118  1.00 15.00      A    O  
ATOM   3848  N   LEU A 395      37.991   4.554  -8.234  1.00 15.00      A    N  
ATOM   3849  HN  LEU A 395      38.560   4.502  -7.437  1.00 15.00      A    H  
ATOM   3850  CA  LEU A 395      37.167   5.737  -8.444  1.00 15.00      A    C  
ATOM   3851  CB  LEU A 395      37.207   6.648  -7.216  1.00 15.00      A    C  
ATOM   3852  CG  LEU A 395      36.550   6.087  -5.952  1.00 15.00      A    C  
ATOM   3853  CD1 LEU A 395      36.961   6.891  -4.730  1.00 15.00      A    C  
ATOM   3854  CD2 LEU A 395      35.035   6.068  -6.094  1.00 15.00      A    C  
ATOM   3855  C   LEU A 395      37.630   6.486  -9.689  1.00 15.00      A    C  
ATOM   3856  O   LEU A 395      36.853   7.185 -10.336  1.00 15.00      A    O  
ATOM   3857  N   ASN A 396      38.903   6.310 -10.026  1.00 15.00      A    N  
ATOM   3858  HN  ASN A 396      39.470   5.740  -9.460  1.00 15.00      A    H  
ATOM   3859  CA  ASN A 396      39.488   6.947 -11.200  1.00 15.00      A    C  
ATOM   3860  CB  ASN A 396      41.020   6.888 -11.143  1.00 15.00      A    C  
ATOM   3861  CG  ASN A 396      41.630   7.862 -10.153  1.00 15.00      A    C  
ATOM   3862  OD1 ASN A 396      42.666   7.583  -9.556  1.00 15.00      A    O  
ATOM   3863  ND2 ASN A 396      41.003   9.013  -9.977  1.00 15.00      A    N  
ATOM   3864 HD21 ASN A 396      40.186   9.179 -10.490  1.00 15.00      A    H  
ATOM   3865 HD22 ASN A 396      41.384   9.650  -9.340  1.00 15.00      A    H  
ATOM   3866  C   ASN A 396      38.998   6.277 -12.478  1.00 15.00      A    C  
ATOM   3867  O   ASN A 396      39.213   6.780 -13.577  1.00 15.00      A    O  
ATOM   3868  N   ARG A 397      38.343   5.133 -12.326  1.00 15.00      A    N  
ATOM   3869  HN  ARG A 397      38.199   4.779 -11.421  1.00 15.00      A    H  
ATOM   3870  CA  ARG A 397      37.820   4.394 -13.466  1.00 15.00      A    C  
ATOM   3871  CB  ARG A 397      38.246   2.927 -13.393  1.00 15.00      A    C  
ATOM   3872  CG  ARG A 397      39.692   2.689 -13.794  1.00 15.00      A    C  
ATOM   3873  CD  ARG A 397      40.327   1.587 -12.964  1.00 15.00      A    C  
ATOM   3874  NE  ARG A 397      41.659   1.230 -13.463  1.00 15.00      A    N  
ATOM   3875  HE  ARG A 397      41.708   0.494 -14.112  1.00 15.00      A    H  
ATOM   3876  CZ  ARG A 397      42.789   1.836 -13.087  1.00 15.00      A    C  
ATOM   3877  NH1 ARG A 397      42.758   2.830 -12.205  1.00 15.00      A    N  
ATOM   3878 HH11 ARG A 397      41.844   3.142 -11.794  1.00 15.00      A    H  
ATOM   3879 HH12 ARG A 397      43.638   3.305 -11.914  1.00 15.00      A    H  
ATOM   3880  NH2 ARG A 397      43.953   1.445 -13.598  1.00 15.00      A    N  
ATOM   3881 HH21 ARG A 397      43.989   0.667 -14.290  1.00 15.00      A    H  
ATOM   3882 HH22 ARG A 397      44.837   1.916 -13.308  1.00 15.00      A    H  
ATOM   3883  C   ARG A 397      36.303   4.509 -13.533  1.00 15.00      A    C  
ATOM   3884  O   ARG A 397      35.661   3.920 -14.401  1.00 15.00      A    O  
ATOM   3885  N   ALA A 398      35.737   5.274 -12.610  1.00 15.00      A    N  
ATOM   3886  HN  ALA A 398      36.303   5.720 -11.944  1.00 15.00      A    H  
ATOM   3887  CA  ALA A 398      34.295   5.479 -12.567  1.00 15.00      A    C  
ATOM   3888  CB  ALA A 398      33.806   5.516 -11.126  1.00 15.00      A    C  
ATOM   3889  C   ALA A 398      33.938   6.770 -13.286  1.00 15.00      A    C  
ATOM   3890  O   ALA A 398      32.788   7.200 -13.297  1.00 15.00      A    O  
ATOM   3891  N   VAL A 399      34.948   7.376 -13.886  1.00 15.00      A    N  
ATOM   3892  HN  VAL A 399      35.836   6.962 -13.854  1.00 15.00      A    H  
ATOM   3893  CA  VAL A 399      34.788   8.617 -14.618  1.00 15.00      A    C  
ATOM   3894  CB  VAL A 399      35.382   9.822 -13.848  1.00 15.00      A    C  
ATOM   3895  CG1 VAL A 399      34.509  10.194 -12.659  1.00 15.00      A    C  
ATOM   3896  CG2 VAL A 399      36.809   9.532 -13.397  1.00 15.00      A    C  
ATOM   3897  C   VAL A 399      35.484   8.503 -15.965  1.00 15.00      A    C  
ATOM   3898  O   VAL A 399      36.455   7.762 -16.104  1.00 15.00      A    O  
ATOM   3899  N   SER A 400      34.978   9.212 -16.954  1.00 15.00      A    N  
ATOM   3900  HN  SER A 400      34.187   9.763 -16.797  1.00 15.00      A    H  
ATOM   3901  CA  SER A 400      35.572   9.188 -18.274  1.00 15.00      A    C  
ATOM   3902  CB  SER A 400      34.504   9.458 -19.337  1.00 15.00      A    C  
ATOM   3903  OG  SER A 400      33.477   8.489 -19.290  1.00 15.00      A    O  
ATOM   3904  HG  SER A 400      33.150   8.330 -20.178  1.00 15.00      A    H  
ATOM   3905  C   SER A 400      36.652  10.253 -18.365  1.00 15.00      A    C  
ATOM   3906  O   SER A 400      36.695  11.172 -17.543  1.00 15.00      A    O  
ATOM   3907  N   SER A 401      37.527  10.122 -19.351  1.00 15.00      A    N  
ATOM   3908  HN  SER A 401      37.470   9.344 -19.941  1.00 15.00      A    H  
ATOM   3909  CA  SER A 401      38.590  11.089 -19.573  1.00 15.00      A    C  
ATOM   3910  CB  SER A 401      39.643  10.464 -20.486  1.00 15.00      A    C  
ATOM   3911  OG  SER A 401      39.125   9.293 -21.103  1.00 15.00      A    O  
ATOM   3912  HG  SER A 401      39.089   9.420 -22.057  1.00 15.00      A    H  
ATOM   3913  C   SER A 401      37.996  12.336 -20.222  1.00 15.00      A    C  
ATOM   3914  O   SER A 401      38.394  12.742 -21.314  1.00 15.00      A    O  
ATOM   3915  N   ASP A 402      37.031  12.922 -19.536  1.00 15.00      A    N  
ATOM   3916  HN  ASP A 402      36.774  12.546 -18.664  1.00 15.00      A    H  
ATOM   3917  CA  ASP A 402      36.340  14.092 -20.023  1.00 15.00      A    C  
ATOM   3918  CB  ASP A 402      34.958  14.194 -19.388  1.00 15.00      A    C  
ATOM   3919  CG  ASP A 402      34.010  14.996 -20.244  1.00 15.00      A    C  
ATOM   3920  OD1 ASP A 402      34.444  16.024 -20.799  1.00 15.00      A    O  
ATOM   3921  OD2 ASP A 402      32.841  14.591 -20.368  1.00 15.00      A    O  
ATOM   3922  C   ASP A 402      37.129  15.365 -19.770  1.00 15.00      A    C  
ATOM   3923  O   ASP A 402      37.156  15.893 -18.654  1.00 15.00      A    O  
ATOM   3924  N   SER A 403      37.768  15.853 -20.821  1.00 15.00      A    N  
ATOM   3925  HN  SER A 403      37.717  15.369 -21.669  1.00 15.00      A    H  
ATOM   3926  CA  SER A 403      38.562  17.065 -20.753  1.00 15.00      A    C  
ATOM   3927  CB  SER A 403      39.251  17.297 -22.097  1.00 15.00      A    C  
ATOM   3928  OG  SER A 403      39.722  16.068 -22.628  1.00 15.00      A    O  
ATOM   3929  HG  SER A 403      39.402  15.964 -23.528  1.00 15.00      A    H  
ATOM   3930  C   SER A 403      37.713  18.280 -20.368  1.00 15.00      A    C  
ATOM   3931  O   SER A 403      38.250  19.308 -19.952  1.00 15.00      A    O  
ATOM   3932  N   GLN A 404      36.390  18.149 -20.481  1.00 15.00      A    N  
ATOM   3933  HN  GLN A 404      36.010  17.289 -20.783  1.00 15.00      A    H  
ATOM   3934  CA  GLN A 404      35.482  19.239 -20.143  1.00 15.00      A    C  
ATOM   3935  CB  GLN A 404      34.082  18.989 -20.716  1.00 15.00      A    C  
ATOM   3936  CG  GLN A 404      33.651  20.009 -21.756  1.00 15.00      A    C  
ATOM   3937  CD  GLN A 404      32.928  19.380 -22.928  1.00 15.00      A    C  
ATOM   3938  OE1 GLN A 404      31.707  19.257 -22.928  1.00 15.00      A    O  
ATOM   3939  NE2 GLN A 404      33.685  18.984 -23.938  1.00 15.00      A    N  
ATOM   3940 HE21 GLN A 404      34.651  19.118 -23.869  1.00 15.00      A    H  
ATOM   3941 HE22 GLN A 404      33.247  18.566 -24.705  1.00 15.00      A    H  
ATOM   3942  C   GLN A 404      35.415  19.437 -18.634  1.00 15.00      A    C  
ATOM   3943  O   GLN A 404      34.997  20.487 -18.151  1.00 15.00      A    O  
ATOM   3944  N   ILE A 405      35.792  18.407 -17.892  1.00 15.00      A    N  
ATOM   3945  HN  ILE A 405      36.057  17.565 -18.333  1.00 15.00      A    H  
ATOM   3946  CA  ILE A 405      35.798  18.493 -16.440  1.00 15.00      A    C  
ATOM   3947  CB  ILE A 405      35.172  17.244 -15.738  1.00 15.00      A    C  
ATOM   3948  CG1 ILE A 405      34.223  16.485 -16.665  1.00 15.00      A    C  
ATOM   3949  CG2 ILE A 405      36.223  16.312 -15.139  1.00 15.00      A    C  
ATOM   3950  CD1 ILE A 405      32.901  17.181 -16.903  1.00 15.00      A    C  
ATOM   3951  C   ILE A 405      37.227  18.740 -15.954  1.00 15.00      A    C  
ATOM   3952  O   ILE A 405      37.451  19.511 -15.024  1.00 15.00      A    O  
ATOM   3953  N   LEU A 406      38.190  18.107 -16.632  1.00 15.00      A    N  
ATOM   3954  HN  LEU A 406      37.935  17.535 -17.386  1.00 15.00      A    H  
ATOM   3955  CA  LEU A 406      39.603  18.230 -16.281  1.00 15.00      A    C  
ATOM   3956  CB  LEU A 406      40.447  17.191 -17.024  1.00 15.00      A    C  
ATOM   3957  CG  LEU A 406      40.557  15.816 -16.364  1.00 15.00      A    C  
ATOM   3958  CD1 LEU A 406      39.599  14.824 -17.001  1.00 15.00      A    C  
ATOM   3959  CD2 LEU A 406      41.988  15.305 -16.425  1.00 15.00      A    C  
ATOM   3960  C   LEU A 406      40.145  19.631 -16.545  1.00 15.00      A    C  
ATOM   3961  O   LEU A 406      40.767  20.238 -15.673  1.00 15.00      A    O  
ATOM   3962  N   GLY A 407      39.913  20.141 -17.749  1.00 15.00      A    N  
ATOM   3963  HN  GLY A 407      39.402  19.619 -18.405  1.00 15.00      A    H  
ATOM   3964  CA  GLY A 407      40.395  21.467 -18.102  1.00 15.00      A    C  
ATOM   3965  C   GLY A 407      39.487  22.559 -17.574  1.00 15.00      A    C  
ATOM   3966  O   GLY A 407      39.118  23.479 -18.302  1.00 15.00      A    O  
ATOM   3967  N   SER A 408      39.121  22.446 -16.306  1.00 15.00      A    N  
ATOM   3968  HN  SER A 408      39.460  21.686 -15.782  1.00 15.00      A    H  
ATOM   3969  CA  SER A 408      38.247  23.402 -15.651  1.00 15.00      A    C  
ATOM   3970  CB  SER A 408      36.793  23.133 -16.058  1.00 15.00      A    C  
ATOM   3971  OG  SER A 408      36.576  23.407 -17.430  1.00 15.00      A    O  
ATOM   3972  HG  SER A 408      37.431  23.473 -17.884  1.00 15.00      A    H  
ATOM   3973  C   SER A 408      38.387  23.252 -14.139  1.00 15.00      A    C  
ATOM   3974  O   SER A 408      38.908  22.244 -13.662  1.00 15.00      A    O  
ATOM   3975  N   PRO A 409      37.936  24.257 -13.356  1.00 15.00      A    N  
ATOM   3976  CA  PRO A 409      37.998  24.200 -11.885  1.00 15.00      A    C  
ATOM   3977  CB  PRO A 409      37.435  25.559 -11.446  1.00 15.00      A    C  
ATOM   3978  CG  PRO A 409      37.563  26.432 -12.651  1.00 15.00      A    C  
ATOM   3979  CD  PRO A 409      37.375  25.530 -13.836  1.00 15.00      A    C  
ATOM   3980  C   PRO A 409      37.129  23.065 -11.333  1.00 15.00      A    C  
ATOM   3981  O   PRO A 409      37.175  22.743 -10.143  1.00 15.00      A    O  
ATOM   3982  N   GLU A 410      36.345  22.460 -12.220  1.00 15.00      A    N  
ATOM   3983  HN  GLU A 410      36.361  22.766 -13.146  1.00 15.00      A    H  
ATOM   3984  CA  GLU A 410      35.467  21.359 -11.868  1.00 15.00      A    C  
ATOM   3985  CB  GLU A 410      34.642  20.948 -13.094  1.00 15.00      A    C  
ATOM   3986  CG  GLU A 410      33.279  20.365 -12.768  1.00 15.00      A    C  
ATOM   3987  CD  GLU A 410      33.236  18.857 -12.887  1.00 15.00      A    C  
ATOM   3988  OE1 GLU A 410      32.335  18.352 -13.575  1.00 15.00      A    O  
ATOM   3989  OE2 GLU A 410      34.092  18.183 -12.285  1.00 15.00      A    O  
ATOM   3990  C   GLU A 410      36.286  20.174 -11.355  1.00 15.00      A    C  
ATOM   3991  O   GLU A 410      35.947  19.564 -10.332  1.00 15.00      A    O  
ATOM   3992  N   ALA A 411      37.365  19.855 -12.069  1.00 15.00      A    N  
ATOM   3993  HN  ALA A 411      37.571  20.367 -12.884  1.00 15.00      A    H  
ATOM   3994  CA  ALA A 411      38.237  18.753 -11.684  1.00 15.00      A    C  
ATOM   3995  CB  ALA A 411      39.274  18.482 -12.761  1.00 15.00      A    C  
ATOM   3996  C   ALA A 411      38.923  19.065 -10.363  1.00 15.00      A    C  
ATOM   3997  O   ALA A 411      39.176  18.171  -9.559  1.00 15.00      A    O  
ATOM   3998  N   ALA A 412      39.210  20.346 -10.141  1.00 15.00      A    N  
ATOM   3999  HN  ALA A 412      38.977  21.012 -10.821  1.00 15.00      A    H  
ATOM   4000  CA  ALA A 412      39.857  20.779  -8.912  1.00 15.00      A    C  
ATOM   4001  CB  ALA A 412      40.186  22.263  -8.976  1.00 15.00      A    C  
ATOM   4002  C   ALA A 412      38.953  20.476  -7.724  1.00 15.00      A    C  
ATOM   4003  O   ALA A 412      39.413  20.041  -6.666  1.00 15.00      A    O  
ATOM   4004  N   GLN A 413      37.656  20.689  -7.914  1.00 15.00      A    N  
ATOM   4005  HN  GLN A 413      37.349  21.044  -8.777  1.00 15.00      A    H  
ATOM   4006  CA  GLN A 413      36.683  20.419  -6.869  1.00 15.00      A    C  
ATOM   4007  CB  GLN A 413      35.331  21.051  -7.204  1.00 15.00      A    C  
ATOM   4008  CG  GLN A 413      34.458  21.302  -5.986  1.00 15.00      A    C  
ATOM   4009  CD  GLN A 413      33.119  21.913  -6.335  1.00 15.00      A    C  
ATOM   4010  OE1 GLN A 413      32.974  22.589  -7.349  1.00 15.00      A    O  
ATOM   4011  NE2 GLN A 413      32.128  21.684  -5.488  1.00 15.00      A    N  
ATOM   4012 HE21 GLN A 413      32.313  21.140  -4.697  1.00 15.00      A    H  
ATOM   4013 HE22 GLN A 413      31.253  22.076  -5.685  1.00 15.00      A    H  
ATOM   4014  C   GLN A 413      36.535  18.913  -6.679  1.00 15.00      A    C  
ATOM   4015  O   GLN A 413      36.134  18.444  -5.615  1.00 15.00      A    O  
ATOM   4016  N   TRP A 414      36.863  18.161  -7.725  1.00 15.00      A    N  
ATOM   4017  HN  TRP A 414      37.170  18.597  -8.551  1.00 15.00      A    H  
ATOM   4018  CA  TRP A 414      36.788  16.708  -7.677  1.00 15.00      A    C  
ATOM   4019  CB  TRP A 414      36.886  16.121  -9.091  1.00 15.00      A    C  
ATOM   4020  CG  TRP A 414      36.794  14.626  -9.151  1.00 15.00      A    C  
ATOM   4021  CD1 TRP A 414      35.805  13.841  -8.631  1.00 15.00      A    C  
ATOM   4022  CD2 TRP A 414      37.727  13.734  -9.774  1.00 15.00      A    C  
ATOM   4023  NE1 TRP A 414      36.062  12.519  -8.895  1.00 15.00      A    N  
ATOM   4024  HE1 TRP A 414      35.497  11.764  -8.624  1.00 15.00      A    H  
ATOM   4025  CE2 TRP A 414      37.238  12.426  -9.592  1.00 15.00      A    C  
ATOM   4026  CE3 TRP A 414      38.928  13.916 -10.467  1.00 15.00      A    C  
ATOM   4027  CZ2 TRP A 414      37.907  11.306 -10.079  1.00 15.00      A    C  
ATOM   4028  CZ3 TRP A 414      39.590  12.803 -10.950  1.00 15.00      A    C  
ATOM   4029  CH2 TRP A 414      39.079  11.515 -10.754  1.00 15.00      A    C  
ATOM   4030  C   TRP A 414      37.904  16.176  -6.792  1.00 15.00      A    C  
ATOM   4031  O   TRP A 414      37.700  15.265  -5.994  1.00 15.00      A    O  
ATOM   4032  N   SER A 415      39.080  16.771  -6.929  1.00 15.00      A    N  
ATOM   4033  HN  SER A 415      39.183  17.488  -7.594  1.00 15.00      A    H  
ATOM   4034  CA  SER A 415      40.227  16.379  -6.137  1.00 15.00      A    C  
ATOM   4035  CB  SER A 415      41.471  17.125  -6.617  1.00 15.00      A    C  
ATOM   4036  OG  SER A 415      41.526  17.140  -8.033  1.00 15.00      A    O  
ATOM   4037  HG  SER A 415      41.360  16.255  -8.370  1.00 15.00      A    H  
ATOM   4038  C   SER A 415      39.984  16.649  -4.652  1.00 15.00      A    C  
ATOM   4039  O   SER A 415      40.352  15.837  -3.805  1.00 15.00      A    O  
ATOM   4040  N   GLN A 416      39.350  17.781  -4.339  1.00 15.00      A    N  
ATOM   4041  HN  GLN A 416      39.071  18.394  -5.056  1.00 15.00      A    H  
ATOM   4042  CA  GLN A 416      39.075  18.131  -2.948  1.00 15.00      A    C  
ATOM   4043  CB  GLN A 416      38.702  19.614  -2.770  1.00 15.00      A    C  
ATOM   4044  CG  GLN A 416      37.389  20.048  -3.407  1.00 15.00      A    C  
ATOM   4045  CD  GLN A 416      36.185  19.873  -2.495  1.00 15.00      A    C  
ATOM   4046  OE1 GLN A 416      36.283  20.005  -1.277  1.00 15.00      A    O  
ATOM   4047  NE2 GLN A 416      35.041  19.548  -3.083  1.00 15.00      A    N  
ATOM   4048 HE21 GLN A 416      35.038  19.434  -4.060  1.00 15.00      A    H  
ATOM   4049 HE22 GLN A 416      34.246  19.441  -2.524  1.00 15.00      A    H  
ATOM   4050  C   GLN A 416      38.055  17.193  -2.302  1.00 15.00      A    C  
ATOM   4051  O   GLN A 416      38.257  16.732  -1.181  1.00 15.00      A    O  
ATOM   4052  N   GLU A 417      36.968  16.891  -3.010  1.00 15.00      A    N  
ATOM   4053  HN  GLU A 417      36.850  17.269  -3.910  1.00 15.00      A    H  
ATOM   4054  CA  GLU A 417      35.951  16.004  -2.462  1.00 15.00      A    C  
ATOM   4055  CB  GLU A 417      34.637  16.051  -3.261  1.00 15.00      A    C  
ATOM   4056  CG  GLU A 417      34.739  15.639  -4.718  1.00 15.00      A    C  
ATOM   4057  CD  GLU A 417      33.606  16.200  -5.557  1.00 15.00      A    C  
ATOM   4058  OE1 GLU A 417      33.257  17.388  -5.371  1.00 15.00      A    O  
ATOM   4059  OE2 GLU A 417      33.085  15.478  -6.431  1.00 15.00      A    O  
ATOM   4060  C   GLU A 417      36.488  14.587  -2.323  1.00 15.00      A    C  
ATOM   4061  O   GLU A 417      36.192  13.892  -1.353  1.00 15.00      A    O  
ATOM   4062  N   LEU A 418      37.316  14.192  -3.278  1.00 15.00      A    N  
ATOM   4063  HN  LEU A 418      37.529  14.811  -4.011  1.00 15.00      A    H  
ATOM   4064  CA  LEU A 418      37.911  12.868  -3.279  1.00 15.00      A    C  
ATOM   4065  CB  LEU A 418      38.612  12.610  -4.615  1.00 15.00      A    C  
ATOM   4066  CG  LEU A 418      38.165  11.370  -5.393  1.00 15.00      A    C  
ATOM   4067  CD1 LEU A 418      38.629  10.105  -4.692  1.00 15.00      A    C  
ATOM   4068  CD2 LEU A 418      36.655  11.362  -5.582  1.00 15.00      A    C  
ATOM   4069  C   LEU A 418      38.902  12.723  -2.130  1.00 15.00      A    C  
ATOM   4070  O   LEU A 418      38.847  11.756  -1.371  1.00 15.00      A    O  
ATOM   4071  N   SER A 419      39.794  13.703  -1.991  1.00 15.00      A    N  
ATOM   4072  HN  SER A 419      39.767  14.467  -2.607  1.00 15.00      A    H  
ATOM   4073  CA  SER A 419      40.806  13.671  -0.941  1.00 15.00      A    C  
ATOM   4074  CB  SER A 419      41.878  14.743  -1.160  1.00 15.00      A    C  
ATOM   4075  OG  SER A 419      41.296  16.017  -1.371  1.00 15.00      A    O  
ATOM   4076  HG  SER A 419      41.061  16.110  -2.304  1.00 15.00      A    H  
ATOM   4077  C   SER A 419      40.192  13.795   0.450  1.00 15.00      A    C  
ATOM   4078  O   SER A 419      40.607  13.097   1.376  1.00 15.00      A    O  
ATOM   4079  N   LYS A 420      39.198  14.672   0.597  1.00 15.00      A    N  
ATOM   4080  HN  LYS A 420      38.910  15.210  -0.176  1.00 15.00      A    H  
ATOM   4081  CA  LYS A 420      38.545  14.867   1.891  1.00 15.00      A    C  
ATOM   4082  CB  LYS A 420      37.513  16.017   1.872  1.00 15.00      A    C  
ATOM   4083  CG  LYS A 420      36.135  15.659   1.323  1.00 15.00      A    C  
ATOM   4084  CD  LYS A 420      35.219  16.876   1.252  1.00 15.00      A    C  
ATOM   4085  CE  LYS A 420      33.758  16.476   1.054  1.00 15.00      A    C  
ATOM   4086  NZ  LYS A 420      33.500  15.810  -0.253  1.00 15.00      A    N  
ATOM   4087  HZ1 LYS A 420      34.050  16.261  -1.010  1.00 15.00      A    H  
ATOM   4088  HZ2 LYS A 420      32.491  15.872  -0.496  1.00 15.00      A    H  
ATOM   4089  HZ3 LYS A 420      33.763  14.791  -0.208  1.00 15.00      A    H  
ATOM   4090  C   LYS A 420      37.958  13.557   2.423  1.00 15.00      A    C  
ATOM   4091  O   LYS A 420      38.095  13.243   3.606  1.00 15.00      A    O  
ATOM   4092  N   GLU A 421      37.337  12.781   1.538  1.00 15.00      A    N  
ATOM   4093  HN  GLU A 421      37.261  13.080   0.606  1.00 15.00      A    H  
ATOM   4094  CA  GLU A 421      36.754  11.502   1.921  1.00 15.00      A    C  
ATOM   4095  CB  GLU A 421      35.700  11.059   0.906  1.00 15.00      A    C  
ATOM   4096  CG  GLU A 421      34.296  11.527   1.252  1.00 15.00      A    C  
ATOM   4097  CD  GLU A 421      33.511  11.990   0.047  1.00 15.00      A    C  
ATOM   4098  OE1 GLU A 421      33.010  11.131  -0.698  1.00 15.00      A    O  
ATOM   4099  OE2 GLU A 421      33.384  13.226  -0.140  1.00 15.00      A    O  
ATOM   4100  C   GLU A 421      37.839  10.447   2.059  1.00 15.00      A    C  
ATOM   4101  O   GLU A 421      37.748   9.544   2.892  1.00 15.00      A    O  
ATOM   4102  N   LEU A 422      38.879  10.582   1.249  1.00 15.00      A    N  
ATOM   4103  HN  LEU A 422      38.899  11.331   0.617  1.00 15.00      A    H  
ATOM   4104  CA  LEU A 422      39.989   9.646   1.275  1.00 15.00      A    C  
ATOM   4105  CB  LEU A 422      40.937   9.884   0.097  1.00 15.00      A    C  
ATOM   4106  CG  LEU A 422      41.244   8.657  -0.766  1.00 15.00      A    C  
ATOM   4107  CD1 LEU A 422      40.027   8.248  -1.583  1.00 15.00      A    C  
ATOM   4108  CD2 LEU A 422      42.444   8.908  -1.662  1.00 15.00      A    C  
ATOM   4109  C   LEU A 422      40.737   9.765   2.597  1.00 15.00      A    C  
ATOM   4110  O   LEU A 422      41.264   8.783   3.117  1.00 15.00      A    O  
ATOM   4111  N   THR A 423      40.758  10.973   3.146  1.00 15.00      A    N  
ATOM   4112  HN  THR A 423      40.312  11.717   2.685  1.00 15.00      A    H  
ATOM   4113  CA  THR A 423      41.427  11.219   4.413  1.00 15.00      A    C  
ATOM   4114  CB  THR A 423      41.522  12.724   4.727  1.00 15.00      A    C  
ATOM   4115  OG1 THR A 423      42.084  13.407   3.597  1.00 15.00      A    O  
ATOM   4116  HG1 THR A 423      41.556  13.221   2.811  1.00 15.00      A    H  
ATOM   4117  CG2 THR A 423      42.410  12.963   5.942  1.00 15.00      A    C  
ATOM   4118  C   THR A 423      40.695  10.495   5.540  1.00 15.00      A    C  
ATOM   4119  O   THR A 423      41.310   9.778   6.329  1.00 15.00      A    O  
ATOM   4120  N   MET A 424      39.373  10.641   5.579  1.00 15.00      A    N  
ATOM   4121  HN  MET A 424      38.931  11.209   4.914  1.00 15.00      A    H  
ATOM   4122  CA  MET A 424      38.571   9.982   6.607  1.00 15.00      A    C  
ATOM   4123  CB  MET A 424      37.157  10.568   6.699  1.00 15.00      A    C  
ATOM   4124  CG  MET A 424      36.279  10.320   5.484  1.00 15.00      A    C  
ATOM   4125  SD  MET A 424      34.731  11.242   5.545  1.00 15.00      A    S  
ATOM   4126  CE  MET A 424      35.339  12.926   5.619  1.00 15.00      A    C  
ATOM   4127  C   MET A 424      38.542   8.470   6.384  1.00 15.00      A    C  
ATOM   4128  O   MET A 424      38.207   7.702   7.277  1.00 15.00      A    O  
ATOM   4129  N   PHE A 425      38.910   8.053   5.180  1.00 15.00      A    N  
ATOM   4130  HN  PHE A 425      39.151   8.717   4.499  1.00 15.00      A    H  
ATOM   4131  CA  PHE A 425      38.964   6.641   4.841  1.00 15.00      A    C  
ATOM   4132  CB  PHE A 425      38.886   6.468   3.320  1.00 15.00      A    C  
ATOM   4133  CG  PHE A 425      38.817   5.040   2.863  1.00 15.00      A    C  
ATOM   4134  CD1 PHE A 425      37.825   4.199   3.331  1.00 15.00      A    C  
ATOM   4135  CD2 PHE A 425      39.740   4.540   1.961  1.00 15.00      A    C  
ATOM   4136  CE1 PHE A 425      37.751   2.887   2.908  1.00 15.00      A    C  
ATOM   4137  CE2 PHE A 425      39.673   3.227   1.535  1.00 15.00      A    C  
ATOM   4138  CZ  PHE A 425      38.677   2.399   2.009  1.00 15.00      A    C  
ATOM   4139  C   PHE A 425      40.276   6.071   5.364  1.00 15.00      A    C  
ATOM   4140  O   PHE A 425      40.409   4.872   5.595  1.00 15.00      A    O  
ATOM   4141  N   LYS A 426      41.232   6.972   5.562  1.00 15.00      A    N  
ATOM   4142  HN  LYS A 426      41.030   7.913   5.376  1.00 15.00      A    H  
ATOM   4143  CA  LYS A 426      42.558   6.627   6.056  1.00 15.00      A    C  
ATOM   4144  CB  LYS A 426      43.571   7.720   5.668  1.00 15.00      A    C  
ATOM   4145  CG  LYS A 426      44.285   7.524   4.330  1.00 15.00      A    C  
ATOM   4146  CD  LYS A 426      45.451   6.544   4.454  1.00 15.00      A    C  
ATOM   4147  CE  LYS A 426      46.415   6.632   3.271  1.00 15.00      A    C  
ATOM   4148  NZ  LYS A 426      47.481   5.584   3.333  1.00 15.00      A    N  
ATOM   4149  HZ1 LYS A 426      48.103   5.640   2.494  1.00 15.00      A    H  
ATOM   4150  HZ2 LYS A 426      47.051   4.638   3.360  1.00 15.00      A    H  
ATOM   4151  HZ3 LYS A 426      48.064   5.707   4.185  1.00 15.00      A    H  
ATOM   4152  C   LYS A 426      42.542   6.467   7.577  1.00 15.00      A    C  
ATOM   4153  O   LYS A 426      43.154   5.547   8.114  1.00 15.00      A    O  
ATOM   4154  N   GLU A 427      41.831   7.364   8.266  1.00 15.00      A    N  
ATOM   4155  HN  GLU A 427      41.350   8.073   7.781  1.00 15.00      A    H  
ATOM   4156  CA  GLU A 427      41.751   7.324   9.725  1.00 15.00      A    C  
ATOM   4157  CB  GLU A 427      41.182   8.629  10.290  1.00 15.00      A    C  
ATOM   4158  CG  GLU A 427      39.835   9.025   9.713  1.00 15.00      A    C  
ATOM   4159  CD  GLU A 427      39.541  10.502   9.865  1.00 15.00      A    C  
ATOM   4160  OE1 GLU A 427      38.408  10.842  10.257  1.00 15.00      A    O  
ATOM   4161  OE2 GLU A 427      40.439  11.317   9.579  1.00 15.00      A    O  
ATOM   4162  C   GLU A 427      40.962   6.113  10.218  1.00 15.00      A    C  
ATOM   4163  O   GLU A 427      41.303   5.512  11.237  1.00 15.00      A    O  
ATOM   4164  N   ILE A 428      39.918   5.741   9.479  1.00 15.00      A    N  
ATOM   4165  HN  ILE A 428      39.683   6.264   8.683  1.00 15.00      A    H  
ATOM   4166  CA  ILE A 428      39.106   4.580   9.845  1.00 15.00      A    C  
ATOM   4167  CB  ILE A 428      37.715   4.597   9.159  1.00 15.00      A    C  
ATOM   4168  CG1 ILE A 428      37.017   5.932   9.440  1.00 15.00      A    C  
ATOM   4169  CG2 ILE A 428      36.846   3.446   9.656  1.00 15.00      A    C  
ATOM   4170  CD1 ILE A 428      35.668   6.082   8.766  1.00 15.00      A    C  
ATOM   4171  C   ILE A 428      39.885   3.294   9.523  1.00 15.00      A    C  
ATOM   4172  O   ILE A 428      39.443   2.179   9.789  1.00 15.00      A    O  
ATOM   4173  N   LEU A 429      41.062   3.479   8.939  1.00 15.00      A    N  
ATOM   4174  HN  LEU A 429      41.350   4.391   8.734  1.00 15.00      A    H  
ATOM   4175  CA  LEU A 429      41.948   2.380   8.607  1.00 15.00      A    C  
ATOM   4176  CB  LEU A 429      42.230   2.337   7.102  1.00 15.00      A    C  
ATOM   4177  CG  LEU A 429      41.094   1.812   6.223  1.00 15.00      A    C  
ATOM   4178  CD1 LEU A 429      41.504   1.824   4.759  1.00 15.00      A    C  
ATOM   4179  CD2 LEU A 429      40.688   0.412   6.654  1.00 15.00      A    C  
ATOM   4180  C   LEU A 429      43.246   2.555   9.384  1.00 15.00      A    C  
ATOM   4181  O   LEU A 429      44.325   2.187   8.929  1.00 15.00      A    O  
ATOM   4182  N   GLU A 430      43.119   3.156  10.557  1.00 15.00      A    N  
ATOM   4183  HN  GLU A 430      42.225   3.439  10.843  1.00 15.00      A    H  
ATOM   4184  CA  GLU A 430      44.255   3.401  11.435  1.00 15.00      A    C  
ATOM   4185  CB  GLU A 430      44.563   4.898  11.494  1.00 15.00      A    C  
ATOM   4186  CG  GLU A 430      46.043   5.242  11.585  1.00 15.00      A    C  
ATOM   4187  CD  GLU A 430      46.499   5.508  13.005  1.00 15.00      A    C  
ATOM   4188  OE1 GLU A 430      45.771   6.196  13.744  1.00 15.00      A    O  
ATOM   4189  OE2 GLU A 430      47.589   5.026  13.379  1.00 15.00      A    O  
ATOM   4190  C   GLU A 430      43.935   2.864  12.823  1.00 15.00      A    C  
ATOM   4191  O   GLU A 430      44.796   2.310  13.513  1.00 15.00      A    O  
ATOM   4192  N   ASP A 431      42.668   2.989  13.202  1.00 15.00      A    N  
ATOM   4193  HN  ASP A 431      42.028   3.416  12.592  1.00 15.00      A    H  
ATOM   4194  CA  ASP A 431      42.187   2.510  14.499  1.00 15.00      A    C  
ATOM   4195  CB  ASP A 431      40.885   3.219  14.901  1.00 15.00      A    C  
ATOM   4196  CG  ASP A 431      39.721   2.963  13.953  1.00 15.00      A    C  
ATOM   4197  OD1 ASP A 431      39.914   2.258  12.938  1.00 15.00      A    O  
ATOM   4198  OD2 ASP A 431      38.617   3.474  14.220  1.00 15.00      A    O  
ATOM   4199  C   ASP A 431      41.975   1.001  14.458  1.00 15.00      A    C  
ATOM   4200  O   ASP A 431      41.595   0.383  15.451  1.00 15.00      A    O  
ATOM   4201  N   GLU A 432      42.245   0.425  13.296  1.00 15.00      A    N  
ATOM   4202  HN  GLU A 432      42.522   0.996  12.549  1.00 15.00      A    H  
ATOM   4203  CA  GLU A 432      42.109  -1.013  13.069  1.00 15.00      A    C  
ATOM   4204  CB  GLU A 432      42.530  -1.342  11.638  1.00 15.00      A    C  
ATOM   4205  CG  GLU A 432      43.789  -0.610  11.201  1.00 15.00      A    C  
ATOM   4206  CD  GLU A 432      44.604  -1.391  10.200  1.00 15.00      A    C  
ATOM   4207  OE1 GLU A 432      44.139  -1.561   9.066  1.00 15.00      A    O  
ATOM   4208  OE2 GLU A 432      45.721  -1.824  10.553  1.00 15.00      A    O  
ATOM   4209  C   GLU A 432      42.950  -1.832  14.052  1.00 15.00      A    C  
ATOM   4210  O   GLU A 432      42.681  -3.010  14.285  1.00 15.00      A    O  
ATOM   4211  N   ARG A 433      43.964  -1.196  14.635  1.00 15.00      A    N  
ATOM   4212  HN  ARG A 433      44.113  -0.252  14.422  1.00 15.00      A    H  
ATOM   4213  CA  ARG A 433      44.843  -1.860  15.594  1.00 15.00      A    C  
ATOM   4214  CB  ARG A 433      46.232  -1.222  15.597  1.00 15.00      A    C  
ATOM   4215  CG  ARG A 433      47.239  -1.888  14.674  1.00 15.00      A    C  
ATOM   4216  CD  ARG A 433      47.250  -1.242  13.298  1.00 15.00      A    C  
ATOM   4217  NE  ARG A 433      47.036   0.204  13.365  1.00 15.00      A    N  
ATOM   4218  HE  ARG A 433      46.128   0.528  13.167  1.00 15.00      A    H  
ATOM   4219  CZ  ARG A 433      47.984   1.107  13.634  1.00 15.00      A    C  
ATOM   4220  NH1 ARG A 433      49.241   0.731  13.873  1.00 15.00      A    N  
ATOM   4221 HH11 ARG A 433      49.502  -0.274  13.846  1.00 15.00      A    H  
ATOM   4222 HH12 ARG A 433      49.972   1.446  14.079  1.00 15.00      A    H  
ATOM   4223  NH2 ARG A 433      47.658   2.388  13.689  1.00 15.00      A    N  
ATOM   4224 HH21 ARG A 433      48.377   3.120  13.891  1.00 15.00      A    H  
ATOM   4225 HH22 ARG A 433      46.669   2.685  13.524  1.00 15.00      A    H  
ATOM   4226  C   ARG A 433      44.264  -1.788  16.999  1.00 15.00      A    C  
ATOM   4227  O   ARG A 433      44.940  -2.109  17.978  1.00 15.00      A    O  
ATOM   4228  N   ASP A 434      43.021  -1.348  17.083  1.00 15.00      A    N  
ATOM   4229  HN  ASP A 434      42.544  -1.110  16.257  1.00 15.00      A    H  
ATOM   4230  CA  ASP A 434      42.319  -1.220  18.353  1.00 15.00      A    C  
ATOM   4231  CB  ASP A 434      42.337   0.233  18.838  1.00 15.00      A    C  
ATOM   4232  CG  ASP A 434      41.488   0.440  20.081  1.00 15.00      A    C  
ATOM   4233  OD1 ASP A 434      42.059   0.545  21.181  1.00 15.00      A    O  
ATOM   4234  OD2 ASP A 434      40.248   0.491  19.955  1.00 15.00      A    O  
ATOM   4235  C   ASP A 434      40.882  -1.696  18.188  1.00 15.00      A    C  
ATOM   4236  O   ASP A 434      40.558  -2.378  17.205  1.00 15.00      A    O  
ATOM   4237  N   MET B   1     -15.392  -4.684 -15.626  1.00 15.00      B    N  
ATOM   4238  HN  MET B   1     -14.688  -5.105 -15.085  1.00 15.00      B    H  
ATOM   4239  CA  MET B   1     -16.756  -5.187 -15.523  1.00 15.00      B    C  
ATOM   4240  CB  MET B   1     -17.158  -5.911 -16.808  1.00 15.00      B    C  
ATOM   4241  CG  MET B   1     -16.967  -5.093 -18.072  1.00 15.00      B    C  
ATOM   4242  SD  MET B   1     -17.420  -6.007 -19.559  1.00 15.00      B    S  
ATOM   4243  CE  MET B   1     -16.870  -4.873 -20.828  1.00 15.00      B    C  
ATOM   4244  C   MET B   1     -16.883  -6.134 -14.336  1.00 15.00      B    C  
ATOM   4245  O   MET B   1     -15.878  -6.538 -13.750  1.00 15.00      B    O  
ATOM   4246  N   THR B   2     -18.109  -6.488 -13.985  1.00 15.00      B    N  
ATOM   4247  HN  THR B   2     -18.873  -6.152 -14.499  1.00 15.00      B    H  
ATOM   4248  CA  THR B   2     -18.346  -7.385 -12.867  1.00 15.00      B    C  
ATOM   4249  CB  THR B   2     -19.501  -6.882 -11.986  1.00 15.00      B    C  
ATOM   4250  OG1 THR B   2     -19.341  -5.474 -11.767  1.00 15.00      B    O  
ATOM   4251  HG1 THR B   2     -18.614  -5.152 -12.308  1.00 15.00      B    H  
ATOM   4252  CG2 THR B   2     -19.498  -7.601 -10.643  1.00 15.00      B    C  
ATOM   4253  C   THR B   2     -18.654  -8.792 -13.363  1.00 15.00      B    C  
ATOM   4254  O   THR B   2     -19.697  -9.035 -13.971  1.00 15.00      B    O  
ATOM   4255  N   THR B   3     -17.738  -9.709 -13.111  1.00 15.00      B    N  
ATOM   4256  HN  THR B   3     -16.927  -9.458 -12.612  1.00 15.00      B    H  
ATOM   4257  CA  THR B   3     -17.910 -11.087 -13.530  1.00 15.00      B    C  
ATOM   4258  CB  THR B   3     -16.550 -11.741 -13.831  1.00 15.00      B    C  
ATOM   4259  OG1 THR B   3     -15.643 -10.742 -14.321  1.00 15.00      B    O  
ATOM   4260  HG1 THR B   3     -16.142 -10.015 -14.702  1.00 15.00      B    H  
ATOM   4261  CG2 THR B   3     -16.709 -12.830 -14.881  1.00 15.00      B    C  
ATOM   4262  C   THR B   3     -18.632 -11.877 -12.445  1.00 15.00      B    C  
ATOM   4263  O   THR B   3     -18.265 -11.811 -11.270  1.00 15.00      B    O  
ATOM   4264  N   PHE B   4     -19.670 -12.602 -12.836  1.00 15.00      B    N  
ATOM   4265  HN  PHE B   4     -19.922 -12.610 -13.783  1.00 15.00      B    H  
ATOM   4266  CA  PHE B   4     -20.440 -13.396 -11.893  1.00 15.00      B    C  
ATOM   4267  CB  PHE B   4     -21.942 -13.276 -12.171  1.00 15.00      B    C  
ATOM   4268  CG  PHE B   4     -22.522 -11.939 -11.796  1.00 15.00      B    C  
ATOM   4269  CD1 PHE B   4     -23.039 -11.722 -10.529  1.00 15.00      B    C  
ATOM   4270  CD2 PHE B   4     -22.548 -10.898 -12.712  1.00 15.00      B    C  
ATOM   4271  CE1 PHE B   4     -23.570 -10.494 -10.182  1.00 15.00      B    C  
ATOM   4272  CE2 PHE B   4     -23.079  -9.668 -12.372  1.00 15.00      B    C  
ATOM   4273  CZ  PHE B   4     -23.591  -9.465 -11.105  1.00 15.00      B    C  
ATOM   4274  C   PHE B   4     -19.994 -14.853 -11.920  1.00 15.00      B    C  
ATOM   4275  O   PHE B   4     -19.833 -15.445 -12.987  1.00 15.00      B    O  
ATOM   4276  N   THR B   5     -19.788 -15.414 -10.744  1.00 15.00      B    N  
ATOM   4277  HN  THR B   5     -19.946 -14.886  -9.929  1.00 15.00      B    H  
ATOM   4278  CA  THR B   5     -19.351 -16.794 -10.615  1.00 15.00      B    C  
ATOM   4279  CB  THR B   5     -18.132 -16.890  -9.677  1.00 15.00      B    C  
ATOM   4280  OG1 THR B   5     -17.526 -15.597  -9.542  1.00 15.00      B    O  
ATOM   4281  HG1 THR B   5     -16.581 -15.670  -9.703  1.00 15.00      B    H  
ATOM   4282  CG2 THR B   5     -17.106 -17.864 -10.237  1.00 15.00      B    C  
ATOM   4283  C   THR B   5     -20.479 -17.653 -10.053  1.00 15.00      B    C  
ATOM   4284  O   THR B   5     -21.354 -17.155  -9.348  1.00 15.00      B    O  
ATOM   4285  N   SER B   6     -20.463 -18.938 -10.375  1.00 15.00      B    N  
ATOM   4286  HN  SER B   6     -19.749 -19.281 -10.949  1.00 15.00      B    H  
ATOM   4287  CA  SER B   6     -21.488 -19.852  -9.895  1.00 15.00      B    C  
ATOM   4288  CB  SER B   6     -22.601 -19.985 -10.934  1.00 15.00      B    C  
ATOM   4289  OG  SER B   6     -22.074 -20.394 -12.188  1.00 15.00      B    O  
ATOM   4290  HG  SER B   6     -21.356 -21.026 -12.034  1.00 15.00      B    H  
ATOM   4291  C   SER B   6     -20.889 -21.219  -9.600  1.00 15.00      B    C  
ATOM   4292  O   SER B   6     -20.418 -21.904 -10.511  1.00 15.00      B    O  
ATOM   4293  N   ILE B   7     -20.891 -21.606  -8.336  1.00 15.00      B    N  
ATOM   4294  HN  ILE B   7     -21.269 -21.011  -7.651  1.00 15.00      B    H  
ATOM   4295  CA  ILE B   7     -20.354 -22.901  -7.938  1.00 15.00      B    C  
ATOM   4296  CB  ILE B   7     -19.115 -22.777  -7.023  1.00 15.00      B    C  
ATOM   4297  CG1 ILE B   7     -19.351 -21.745  -5.916  1.00 15.00      B    C  
ATOM   4298  CG2 ILE B   7     -17.881 -22.422  -7.841  1.00 15.00      B    C  
ATOM   4299  CD1 ILE B   7     -18.249 -21.688  -4.879  1.00 15.00      B    C  
ATOM   4300  C   ILE B   7     -21.423 -23.746  -7.258  1.00 15.00      B    C  
ATOM   4301  O   ILE B   7     -22.344 -23.214  -6.639  1.00 15.00      B    O  
ATOM   4302  N   VAL B   8     -21.298 -25.060  -7.386  1.00 15.00      B    N  
ATOM   4303  HN  VAL B   8     -20.535 -25.421  -7.884  1.00 15.00      B    H  
ATOM   4304  CA  VAL B   8     -22.256 -25.985  -6.794  1.00 15.00      B    C  
ATOM   4305  CB  VAL B   8     -22.642 -27.105  -7.787  1.00 15.00      B    C  
ATOM   4306  CG1 VAL B   8     -23.762 -27.970  -7.224  1.00 15.00      B    C  
ATOM   4307  CG2 VAL B   8     -23.040 -26.521  -9.134  1.00 15.00      B    C  
ATOM   4308  C   VAL B   8     -21.663 -26.623  -5.545  1.00 15.00      B    C  
ATOM   4309  O   VAL B   8     -20.533 -27.111  -5.571  1.00 15.00      B    O  
ATOM   4310  N   THR B   9     -22.414 -26.604  -4.456  1.00 15.00      B    N  
ATOM   4311  HN  THR B   9     -23.301 -26.183  -4.489  1.00 15.00      B    H  
ATOM   4312  CA  THR B   9     -21.954 -27.192  -3.209  1.00 15.00      B    C  
ATOM   4313  CB  THR B   9     -21.214 -26.169  -2.319  1.00 15.00      B    C  
ATOM   4314  OG1 THR B   9     -20.873 -26.771  -1.057  1.00 15.00      B    O  
ATOM   4315  HG1 THR B   9     -20.942 -26.108  -0.356  1.00 15.00      B    H  
ATOM   4316  CG2 THR B   9     -22.071 -24.928  -2.074  1.00 15.00      B    C  
ATOM   4317  C   THR B   9     -23.112 -27.812  -2.435  1.00 15.00      B    C  
ATOM   4318  O   THR B   9     -24.201 -27.245  -2.357  1.00 15.00      B    O  
ATOM   4319  N   THR B  10     -22.874 -28.990  -1.879  1.00 15.00      B    N  
ATOM   4320  HN  THR B  10     -21.993 -29.407  -1.991  1.00 15.00      B    H  
ATOM   4321  CA  THR B  10     -23.885 -29.692  -1.107  1.00 15.00      B    C  
ATOM   4322  CB  THR B  10     -23.585 -31.200  -1.088  1.00 15.00      B    C  
ATOM   4323  OG1 THR B  10     -22.182 -31.397  -1.336  1.00 15.00      B    O  
ATOM   4324  HG1 THR B  10     -21.782 -31.828  -0.576  1.00 15.00      B    H  
ATOM   4325  CG2 THR B  10     -24.393 -31.917  -2.157  1.00 15.00      B    C  
ATOM   4326  C   THR B  10     -23.913 -29.170   0.325  1.00 15.00      B    C  
ATOM   4327  O   THR B  10     -24.867 -29.395   1.069  1.00 15.00      B    O  
ATOM   4328  N   ASN B  11     -22.854 -28.465   0.702  1.00 15.00      B    N  
ATOM   4329  HN  ASN B  11     -22.135 -28.305   0.056  1.00 15.00      B    H  
ATOM   4330  CA  ASN B  11     -22.741 -27.904   2.039  1.00 15.00      B    C  
ATOM   4331  CB  ASN B  11     -21.584 -28.553   2.805  1.00 15.00      B    C  
ATOM   4332  CG  ASN B  11     -21.691 -28.351   4.305  1.00 15.00      B    C  
ATOM   4333  OD1 ASN B  11     -22.230 -29.194   5.016  1.00 15.00      B    O  
ATOM   4334  ND2 ASN B  11     -21.184 -27.229   4.797  1.00 15.00      B    N  
ATOM   4335 HD21 ASN B  11     -20.769 -26.594   4.176  1.00 15.00      B    H  
ATOM   4336 HD22 ASN B  11     -21.250 -27.079   5.763  1.00 15.00      B    H  
ATOM   4337  C   ASN B  11     -22.521 -26.402   1.953  1.00 15.00      B    C  
ATOM   4338  O   ASN B  11     -21.418 -25.944   1.654  1.00 15.00      B    O  
ATOM   4339  N   PRO B  12     -23.578 -25.616   2.188  1.00 15.00      B    N  
ATOM   4340  CA  PRO B  12     -23.506 -24.158   2.128  1.00 15.00      B    C  
ATOM   4341  CB  PRO B  12     -24.965 -23.766   1.896  1.00 15.00      B    C  
ATOM   4342  CG  PRO B  12     -25.754 -24.828   2.583  1.00 15.00      B    C  
ATOM   4343  CD  PRO B  12     -24.932 -26.092   2.522  1.00 15.00      B    C  
ATOM   4344  C   PRO B  12     -22.989 -23.533   3.425  1.00 15.00      B    C  
ATOM   4345  O   PRO B  12     -23.306 -23.993   4.525  1.00 15.00      B    O  
ATOM   4346  N   ASP B  13     -22.191 -22.482   3.285  1.00 15.00      B    N  
ATOM   4347  HN  ASP B  13     -21.971 -22.164   2.380  1.00 15.00      B    H  
ATOM   4348  CA  ASP B  13     -21.636 -21.774   4.433  1.00 15.00      B    C  
ATOM   4349  CB  ASP B  13     -20.161 -21.431   4.193  1.00 15.00      B    C  
ATOM   4350  CG  ASP B  13     -19.581 -20.499   5.242  1.00 15.00      B    C  
ATOM   4351  OD1 ASP B  13     -20.087 -20.487   6.384  1.00 15.00      B    O  
ATOM   4352  OD2 ASP B  13     -18.613 -19.777   4.921  1.00 15.00      B    O  
ATOM   4353  C   ASP B  13     -22.444 -20.509   4.698  1.00 15.00      B    C  
ATOM   4354  O   ASP B  13     -22.448 -19.579   3.892  1.00 15.00      B    O  
ATOM   4355  N   PHE B  14     -23.124 -20.479   5.832  1.00 15.00      B    N  
ATOM   4356  HN  PHE B  14     -23.053 -21.235   6.449  1.00 15.00      B    H  
ATOM   4357  CA  PHE B  14     -23.956 -19.339   6.192  1.00 15.00      B    C  
ATOM   4358  CB  PHE B  14     -25.189 -19.801   6.972  1.00 15.00      B    C  
ATOM   4359  CG  PHE B  14     -26.111 -20.683   6.177  1.00 15.00      B    C  
ATOM   4360  CD1 PHE B  14     -26.996 -20.137   5.262  1.00 15.00      B    C  
ATOM   4361  CD2 PHE B  14     -26.092 -22.059   6.344  1.00 15.00      B    C  
ATOM   4362  CE1 PHE B  14     -27.844 -20.944   4.528  1.00 15.00      B    C  
ATOM   4363  CE2 PHE B  14     -26.937 -22.872   5.614  1.00 15.00      B    C  
ATOM   4364  CZ  PHE B  14     -27.815 -22.314   4.704  1.00 15.00      B    C  
ATOM   4365  C   PHE B  14     -23.179 -18.293   6.983  1.00 15.00      B    C  
ATOM   4366  O   PHE B  14     -23.761 -17.354   7.524  1.00 15.00      B    O  
ATOM   4367  N   GLY B  15     -21.865 -18.456   7.047  1.00 15.00      B    N  
ATOM   4368  HN  GLY B  15     -21.447 -19.235   6.606  1.00 15.00      B    H  
ATOM   4369  CA  GLY B  15     -21.037 -17.512   7.766  1.00 15.00      B    C  
ATOM   4370  C   GLY B  15     -20.487 -16.427   6.862  1.00 15.00      B    C  
ATOM   4371  O   GLY B  15     -19.629 -15.645   7.271  1.00 15.00      B    O  
ATOM   4372  N   GLY B  16     -20.981 -16.370   5.633  1.00 15.00      B    N  
ATOM   4373  HN  GLY B  16     -21.674 -17.009   5.361  1.00 15.00      B    H  
ATOM   4374  CA  GLY B  16     -20.513 -15.370   4.698  1.00 15.00      B    C  
ATOM   4375  C   GLY B  16     -21.624 -14.799   3.846  1.00 15.00      B    C  
ATOM   4376  O   GLY B  16     -22.724 -15.350   3.798  1.00 15.00      B    O  
ATOM   4377  N   PHE B  17     -21.336 -13.693   3.172  1.00 15.00      B    N  
ATOM   4378  HN  PHE B  17     -20.439 -13.302   3.257  1.00 15.00      B    H  
ATOM   4379  CA  PHE B  17     -22.316 -13.039   2.312  1.00 15.00      B    C  
ATOM   4380  CB  PHE B  17     -21.964 -11.560   2.119  1.00 15.00      B    C  
ATOM   4381  CG  PHE B  17     -22.221 -10.703   3.327  1.00 15.00      B    C  
ATOM   4382  CD1 PHE B  17     -23.500 -10.254   3.613  1.00 15.00      B    C  
ATOM   4383  CD2 PHE B  17     -21.184 -10.341   4.171  1.00 15.00      B    C  
ATOM   4384  CE1 PHE B  17     -23.741  -9.462   4.720  1.00 15.00      B    C  
ATOM   4385  CE2 PHE B  17     -21.417  -9.550   5.280  1.00 15.00      B    C  
ATOM   4386  CZ  PHE B  17     -22.698  -9.110   5.555  1.00 15.00      B    C  
ATOM   4387  C   PHE B  17     -22.418 -13.735   0.957  1.00 15.00      B    C  
ATOM   4388  O   PHE B  17     -21.996 -13.190  -0.066  1.00 15.00      B    O  
ATOM   4389  N   GLU B  18     -22.970 -14.940   0.954  1.00 15.00      B    N  
ATOM   4390  HN  GLU B  18     -23.280 -15.327   1.803  1.00 15.00      B    H  
ATOM   4391  CA  GLU B  18     -23.129 -15.708  -0.273  1.00 15.00      B    C  
ATOM   4392  CB  GLU B  18     -22.298 -16.988  -0.219  1.00 15.00      B    C  
ATOM   4393  CG  GLU B  18     -20.802 -16.752  -0.127  1.00 15.00      B    C  
ATOM   4394  CD  GLU B  18     -20.036 -18.019   0.172  1.00 15.00      B    C  
ATOM   4395  OE1 GLU B  18     -19.103 -18.346  -0.582  1.00 15.00      B    O  
ATOM   4396  OE2 GLU B  18     -20.356 -18.689   1.175  1.00 15.00      B    O  
ATOM   4397  C   GLU B  18     -24.591 -16.051  -0.512  1.00 15.00      B    C  
ATOM   4398  O   GLU B  18     -25.242 -16.666   0.335  1.00 15.00      B    O  
ATOM   4399  N   PHE B  19     -25.108 -15.637  -1.658  1.00 15.00      B    N  
ATOM   4400  HN  PHE B  19     -24.544 -15.132  -2.281  1.00 15.00      B    H  
ATOM   4401  CA  PHE B  19     -26.489 -15.911  -2.012  1.00 15.00      B    C  
ATOM   4402  CB  PHE B  19     -26.981 -14.917  -3.067  1.00 15.00      B    C  
ATOM   4403  CG  PHE B  19     -28.478 -14.851  -3.196  1.00 15.00      B    C  
ATOM   4404  CD1 PHE B  19     -29.142 -15.612  -4.145  1.00 15.00      B    C  
ATOM   4405  CD2 PHE B  19     -29.220 -14.025  -2.369  1.00 15.00      B    C  
ATOM   4406  CE1 PHE B  19     -30.517 -15.550  -4.266  1.00 15.00      B    C  
ATOM   4407  CE2 PHE B  19     -30.596 -13.958  -2.484  1.00 15.00      B    C  
ATOM   4408  CZ  PHE B  19     -31.246 -14.721  -3.434  1.00 15.00      B    C  
ATOM   4409  C   PHE B  19     -26.614 -17.336  -2.526  1.00 15.00      B    C  
ATOM   4410  O   PHE B  19     -26.330 -17.618  -3.692  1.00 15.00      B    O  
ATOM   4411  N   TYR B  20     -27.010 -18.234  -1.642  1.00 15.00      B    N  
ATOM   4412  HN  TYR B  20     -27.197 -17.948  -0.724  1.00 15.00      B    H  
ATOM   4413  CA  TYR B  20     -27.169 -19.631  -1.996  1.00 15.00      B    C  
ATOM   4414  CB  TYR B  20     -26.931 -20.525  -0.781  1.00 15.00      B    C  
ATOM   4415  CG  TYR B  20     -25.484 -20.657  -0.374  1.00 15.00      B    C  
ATOM   4416  CD1 TYR B  20     -24.595 -21.411  -1.128  1.00 15.00      B    C  
ATOM   4417  CD2 TYR B  20     -25.011 -20.041   0.775  1.00 15.00      B    C  
ATOM   4418  CE1 TYR B  20     -23.276 -21.550  -0.745  1.00 15.00      B    C  
ATOM   4419  CE2 TYR B  20     -23.695 -20.170   1.162  1.00 15.00      B    C  
ATOM   4420  CZ  TYR B  20     -22.831 -20.926   0.400  1.00 15.00      B    C  
ATOM   4421  OH  TYR B  20     -21.521 -21.071   0.794  1.00 15.00      B    O  
ATOM   4422  HH  TYR B  20     -21.121 -20.190   0.922  1.00 15.00      B    H  
ATOM   4423  C   TYR B  20     -28.553 -19.905  -2.557  1.00 15.00      B    C  
ATOM   4424  O   TYR B  20     -29.564 -19.550  -1.952  1.00 15.00      B    O  
ATOM   4425  N   VAL B  21     -28.590 -20.527  -3.721  1.00 15.00      B    N  
ATOM   4426  HN  VAL B  21     -27.743 -20.749  -4.170  1.00 15.00      B    H  
ATOM   4427  CA  VAL B  21     -29.845 -20.881  -4.359  1.00 15.00      B    C  
ATOM   4428  CB  VAL B  21     -29.821 -20.597  -5.877  1.00 15.00      B    C  
ATOM   4429  CG1 VAL B  21     -31.232 -20.629  -6.446  1.00 15.00      B    C  
ATOM   4430  CG2 VAL B  21     -29.156 -19.260  -6.167  1.00 15.00      B    C  
ATOM   4431  C   VAL B  21     -30.121 -22.361  -4.131  1.00 15.00      B    C  
ATOM   4432  O   VAL B  21     -29.301 -23.211  -4.482  1.00 15.00      B    O  
ATOM   4433  N   GLU B  22     -31.255 -22.661  -3.521  1.00 15.00      B    N  
ATOM   4434  HN  GLU B  22     -31.859 -21.939  -3.252  1.00 15.00      B    H  
ATOM   4435  CA  GLU B  22     -31.632 -24.039  -3.237  1.00 15.00      B    C  
ATOM   4436  CB  GLU B  22     -32.728 -24.071  -2.168  1.00 15.00      B    C  
ATOM   4437  CG  GLU B  22     -32.945 -25.430  -1.518  1.00 15.00      B    C  
ATOM   4438  CD  GLU B  22     -33.951 -25.378  -0.387  1.00 15.00      B    C  
ATOM   4439  OE1 GLU B  22     -35.089 -24.925  -0.627  1.00 15.00      B    O  
ATOM   4440  OE2 GLU B  22     -33.600 -25.792   0.737  1.00 15.00      B    O  
ATOM   4441  C   GLU B  22     -32.105 -24.750  -4.503  1.00 15.00      B    C  
ATOM   4442  O   GLU B  22     -32.531 -24.108  -5.468  1.00 15.00      B    O  
ATOM   4443  N   ALA B  23     -32.011 -26.073  -4.497  1.00 15.00      B    N  
ATOM   4444  HN  ALA B  23     -31.659 -26.520  -3.701  1.00 15.00      B    H  
ATOM   4445  CA  ALA B  23     -32.426 -26.885  -5.633  1.00 15.00      B    C  
ATOM   4446  CB  ALA B  23     -32.093 -28.345  -5.374  1.00 15.00      B    C  
ATOM   4447  C   ALA B  23     -33.921 -26.730  -5.890  1.00 15.00      B    C  
ATOM   4448  O   ALA B  23     -34.748 -27.139  -5.075  1.00 15.00      B    O  
ATOM   4449  N   GLY B  24     -34.264 -26.129  -7.020  1.00 15.00      B    N  
ATOM   4450  HN  GLY B  24     -33.563 -25.817  -7.632  1.00 15.00      B    H  
ATOM   4451  CA  GLY B  24     -35.661 -25.930  -7.354  1.00 15.00      B    C  
ATOM   4452  C   GLY B  24     -36.117 -24.516  -7.067  1.00 15.00      B    C  
ATOM   4453  O   GLY B  24     -37.245 -24.141  -7.387  1.00 15.00      B    O  
ATOM   4454  N   GLN B  25     -35.245 -23.734  -6.447  1.00 15.00      B    N  
ATOM   4455  HN  GLN B  25     -34.364 -24.096  -6.201  1.00 15.00      B    H  
ATOM   4456  CA  GLN B  25     -35.555 -22.350  -6.129  1.00 15.00      B    C  
ATOM   4457  CB  GLN B  25     -34.873 -21.923  -4.828  1.00 15.00      B    C  
ATOM   4458  CG  GLN B  25     -35.725 -22.112  -3.584  1.00 15.00      B    C  
ATOM   4459  CD  GLN B  25     -37.040 -21.362  -3.664  1.00 15.00      B    C  
ATOM   4460  OE1 GLN B  25     -37.111 -20.176  -3.352  1.00 15.00      B    O  
ATOM   4461  NE2 GLN B  25     -38.094 -22.050  -4.076  1.00 15.00      B    N  
ATOM   4462 HE21 GLN B  25     -37.969 -22.995  -4.305  1.00 15.00      B    H  
ATOM   4463 HE22 GLN B  25     -38.955 -21.588  -4.130  1.00 15.00      B    H  
ATOM   4464  C   GLN B  25     -35.123 -21.439  -7.268  1.00 15.00      B    C  
ATOM   4465  O   GLN B  25     -34.196 -21.759  -8.013  1.00 15.00      B    O  
ATOM   4466  N   GLN B  26     -35.796 -20.309  -7.402  1.00 15.00      B    N  
ATOM   4467  HN  GLN B  26     -36.517 -20.101  -6.774  1.00 15.00      B    H  
ATOM   4468  CA  GLN B  26     -35.477 -19.363  -8.454  1.00 15.00      B    C  
ATOM   4469  CB  GLN B  26     -36.744 -18.720  -9.015  1.00 15.00      B    C  
ATOM   4470  CG  GLN B  26     -37.563 -19.654  -9.890  1.00 15.00      B    C  
ATOM   4471  CD  GLN B  26     -38.438 -18.909 -10.874  1.00 15.00      B    C  
ATOM   4472  OE1 GLN B  26     -39.601 -18.622 -10.599  1.00 15.00      B    O  
ATOM   4473  NE2 GLN B  26     -37.879 -18.582 -12.029  1.00 15.00      B    N  
ATOM   4474 HE21 GLN B  26     -36.943 -18.836 -12.179  1.00 15.00      B    H  
ATOM   4475 HE22 GLN B  26     -38.422 -18.098 -12.683  1.00 15.00      B    H  
ATOM   4476  C   GLN B  26     -34.509 -18.300  -7.958  1.00 15.00      B    C  
ATOM   4477  O   GLN B  26     -34.500 -17.955  -6.775  1.00 15.00      B    O  
ATOM   4478  N   PHE B  27     -33.693 -17.793  -8.864  1.00 15.00      B    N  
ATOM   4479  HN  PHE B  27     -33.755 -18.108  -9.792  1.00 15.00      B    H  
ATOM   4480  CA  PHE B  27     -32.718 -16.773  -8.524  1.00 15.00      B    C  
ATOM   4481  CB  PHE B  27     -31.423 -16.985  -9.317  1.00 15.00      B    C  
ATOM   4482  CG  PHE B  27     -30.407 -15.888  -9.151  1.00 15.00      B    C  
ATOM   4483  CD1 PHE B  27     -30.113 -15.035 -10.203  1.00 15.00      B    C  
ATOM   4484  CD2 PHE B  27     -29.748 -15.709  -7.947  1.00 15.00      B    C  
ATOM   4485  CE1 PHE B  27     -29.181 -14.025 -10.057  1.00 15.00      B    C  
ATOM   4486  CE2 PHE B  27     -28.816 -14.701  -7.793  1.00 15.00      B    C  
ATOM   4487  CZ  PHE B  27     -28.531 -13.858  -8.850  1.00 15.00      B    C  
ATOM   4488  C   PHE B  27     -33.285 -15.383  -8.781  1.00 15.00      B    C  
ATOM   4489  O   PHE B  27     -33.486 -14.988  -9.931  1.00 15.00      B    O  
ATOM   4490  N   ASP B  28     -33.565 -14.661  -7.707  1.00 15.00      B    N  
ATOM   4491  HN  ASP B  28     -33.418 -15.049  -6.820  1.00 15.00      B    H  
ATOM   4492  CA  ASP B  28     -34.094 -13.306  -7.811  1.00 15.00      B    C  
ATOM   4493  CB  ASP B  28     -34.846 -12.923  -6.529  1.00 15.00      B    C  
ATOM   4494  CG  ASP B  28     -35.620 -11.617  -6.640  1.00 15.00      B    C  
ATOM   4495  OD1 ASP B  28     -35.104 -10.657  -7.255  1.00 15.00      B    O  
ATOM   4496  OD2 ASP B  28     -36.733 -11.537  -6.089  1.00 15.00      B    O  
ATOM   4497  C   ASP B  28     -32.949 -12.332  -8.068  1.00 15.00      B    C  
ATOM   4498  O   ASP B  28     -32.087 -12.123  -7.209  1.00 15.00      B    O  
ATOM   4499  N   GLY B  29     -32.938 -11.751  -9.260  1.00 15.00      B    N  
ATOM   4500  HN  GLY B  29     -33.654 -11.956  -9.898  1.00 15.00      B    H  
ATOM   4501  CA  GLY B  29     -31.893 -10.814  -9.624  1.00 15.00      B    C  
ATOM   4502  C   GLY B  29     -31.996  -9.510  -8.864  1.00 15.00      B    C  
ATOM   4503  O   GLY B  29     -30.986  -8.873  -8.562  1.00 15.00      B    O  
ATOM   4504  N   SER B  30     -33.217  -9.121  -8.540  1.00 15.00      B    N  
ATOM   4505  HN  SER B  30     -33.984  -9.687  -8.783  1.00 15.00      B    H  
ATOM   4506  CA  SER B  30     -33.461  -7.889  -7.815  1.00 15.00      B    C  
ATOM   4507  CB  SER B  30     -34.930  -7.504  -7.946  1.00 15.00      B    C  
ATOM   4508  OG  SER B  30     -35.633  -8.473  -8.705  1.00 15.00      B    O  
ATOM   4509  HG  SER B  30     -35.724  -9.291  -8.183  1.00 15.00      B    H  
ATOM   4510  C   SER B  30     -33.070  -8.035  -6.347  1.00 15.00      B    C  
ATOM   4511  O   SER B  30     -32.521  -7.111  -5.749  1.00 15.00      B    O  
ATOM   4512  N   ALA B  31     -33.360  -9.198  -5.769  1.00 15.00      B    N  
ATOM   4513  HN  ALA B  31     -33.833  -9.892  -6.294  1.00 15.00      B    H  
ATOM   4514  CA  ALA B  31     -33.018  -9.464  -4.375  1.00 15.00      B    C  
ATOM   4515  CB  ALA B  31     -33.593 -10.796  -3.919  1.00 15.00      B    C  
ATOM   4516  C   ALA B  31     -31.506  -9.446  -4.192  1.00 15.00      B    C  
ATOM   4517  O   ALA B  31     -30.994  -8.899  -3.216  1.00 15.00      B    O  
ATOM   4518  N   TYR B  32     -30.799 -10.040  -5.148  1.00 15.00      B    N  
ATOM   4519  HN  TYR B  32     -31.273 -10.467  -5.896  1.00 15.00      B    H  
ATOM   4520  CA  TYR B  32     -29.343 -10.080  -5.112  1.00 15.00      B    C  
ATOM   4521  CB  TYR B  32     -28.816 -10.927  -6.277  1.00 15.00      B    C  
ATOM   4522  CG  TYR B  32     -27.342 -11.270  -6.198  1.00 15.00      B    C  
ATOM   4523  CD1 TYR B  32     -26.374 -10.413  -6.709  1.00 15.00      B    C  
ATOM   4524  CD2 TYR B  32     -26.919 -12.458  -5.619  1.00 15.00      B    C  
ATOM   4525  CE1 TYR B  32     -25.030 -10.731  -6.645  1.00 15.00      B    C  
ATOM   4526  CE2 TYR B  32     -25.578 -12.783  -5.549  1.00 15.00      B    C  
ATOM   4527  CZ  TYR B  32     -24.638 -11.917  -6.064  1.00 15.00      B    C  
ATOM   4528  OH  TYR B  32     -23.301 -12.239  -5.994  1.00 15.00      B    O  
ATOM   4529  HH  TYR B  32     -23.207 -13.205  -5.959  1.00 15.00      B    H  
ATOM   4530  C   TYR B  32     -28.795  -8.662  -5.214  1.00 15.00      B    C  
ATOM   4531  O   TYR B  32     -27.873  -8.285  -4.500  1.00 15.00      B    O  
ATOM   4532  N   GLU B  33     -29.395  -7.881  -6.096  1.00 15.00      B    N  
ATOM   4533  HN  GLU B  33     -30.136  -8.246  -6.626  1.00 15.00      B    H  
ATOM   4534  CA  GLU B  33     -28.990  -6.502  -6.316  1.00 15.00      B    C  
ATOM   4535  CB  GLU B  33     -29.754  -5.944  -7.516  1.00 15.00      B    C  
ATOM   4536  CG  GLU B  33     -29.500  -4.480  -7.821  1.00 15.00      B    C  
ATOM   4537  CD  GLU B  33     -30.382  -3.994  -8.946  1.00 15.00      B    C  
ATOM   4538  OE1 GLU B  33     -31.561  -3.681  -8.687  1.00 15.00      B    O  
ATOM   4539  OE2 GLU B  33     -29.920  -3.963 -10.104  1.00 15.00      B    O  
ATOM   4540  C   GLU B  33     -29.237  -5.635  -5.079  1.00 15.00      B    C  
ATOM   4541  O   GLU B  33     -28.373  -4.863  -4.671  1.00 15.00      B    O  
ATOM   4542  N   GLU B  34     -30.411  -5.786  -4.479  1.00 15.00      B    N  
ATOM   4543  HN  GLU B  34     -31.051  -6.436  -4.843  1.00 15.00      B    H  
ATOM   4544  CA  GLU B  34     -30.788  -5.006  -3.302  1.00 15.00      B    C  
ATOM   4545  CB  GLU B  34     -32.272  -5.233  -2.977  1.00 15.00      B    C  
ATOM   4546  CG  GLU B  34     -32.950  -4.096  -2.221  1.00 15.00      B    C  
ATOM   4547  CD  GLU B  34     -34.457  -4.271  -2.135  1.00 15.00      B    C  
ATOM   4548  OE1 GLU B  34     -34.915  -5.348  -1.703  1.00 15.00      B    O  
ATOM   4549  OE2 GLU B  34     -35.202  -3.343  -2.519  1.00 15.00      B    O  
ATOM   4550  C   GLU B  34     -29.914  -5.325  -2.084  1.00 15.00      B    C  
ATOM   4551  O   GLU B  34     -29.531  -4.426  -1.337  1.00 15.00      B    O  
ATOM   4552  N   ALA B  35     -29.576  -6.598  -1.903  1.00 15.00      B    N  
ATOM   4553  HN  ALA B  35     -29.880  -7.272  -2.550  1.00 15.00      B    H  
ATOM   4554  CA  ALA B  35     -28.775  -7.021  -0.754  1.00 15.00      B    C  
ATOM   4555  CB  ALA B  35     -29.167  -8.426  -0.320  1.00 15.00      B    C  
ATOM   4556  C   ALA B  35     -27.265  -6.935  -0.990  1.00 15.00      B    C  
ATOM   4557  O   ALA B  35     -26.482  -7.049  -0.047  1.00 15.00      B    O  
ATOM   4558  N   TYR B  36     -26.851  -6.753  -2.235  1.00 15.00      B    N  
ATOM   4559  HN  TYR B  36     -27.510  -6.688  -2.958  1.00 15.00      B    H  
ATOM   4560  CA  TYR B  36     -25.425  -6.667  -2.546  1.00 15.00      B    C  
ATOM   4561  CB  TYR B  36     -25.037  -7.674  -3.631  1.00 15.00      B    C  
ATOM   4562  CG  TYR B  36     -24.780  -9.077  -3.127  1.00 15.00      B    C  
ATOM   4563  CD1 TYR B  36     -23.488  -9.574  -3.044  1.00 15.00      B    C  
ATOM   4564  CD2 TYR B  36     -25.827  -9.908  -2.747  1.00 15.00      B    C  
ATOM   4565  CE1 TYR B  36     -23.243 -10.857  -2.599  1.00 15.00      B    C  
ATOM   4566  CE2 TYR B  36     -25.592 -11.192  -2.297  1.00 15.00      B    C  
ATOM   4567  CZ  TYR B  36     -24.298 -11.662  -2.227  1.00 15.00      B    C  
ATOM   4568  OH  TYR B  36     -24.057 -12.942  -1.791  1.00 15.00      B    O  
ATOM   4569  HH  TYR B  36     -23.285 -12.944  -1.205  1.00 15.00      B    H  
ATOM   4570  C   TYR B  36     -25.015  -5.265  -2.978  1.00 15.00      B    C  
ATOM   4571  O   TYR B  36     -23.852  -4.883  -2.849  1.00 15.00      B    O  
ATOM   4572  N   GLY B  37     -25.967  -4.507  -3.503  1.00 15.00      B    N  
ATOM   4573  HN  GLY B  37     -26.880  -4.861  -3.583  1.00 15.00      B    H  
ATOM   4574  CA  GLY B  37     -25.675  -3.164  -3.960  1.00 15.00      B    C  
ATOM   4575  C   GLY B  37     -25.047  -3.171  -5.340  1.00 15.00      B    C  
ATOM   4576  O   GLY B  37     -24.471  -2.173  -5.776  1.00 15.00      B    O  
ATOM   4577  N   VAL B  38     -25.168  -4.303  -6.023  1.00 15.00      B    N  
ATOM   4578  HN  VAL B  38     -25.664  -5.046  -5.622  1.00 15.00      B    H  
ATOM   4579  CA  VAL B  38     -24.612  -4.471  -7.359  1.00 15.00      B    C  
ATOM   4580  CB  VAL B  38     -23.460  -5.504  -7.366  1.00 15.00      B    C  
ATOM   4581  CG1 VAL B  38     -22.852  -5.631  -8.756  1.00 15.00      B    C  
ATOM   4582  CG2 VAL B  38     -22.392  -5.134  -6.347  1.00 15.00      B    C  
ATOM   4583  C   VAL B  38     -25.703  -4.942  -8.314  1.00 15.00      B    C  
ATOM   4584  O   VAL B  38     -26.354  -5.956  -8.065  1.00 15.00      B    O  
ATOM   4585  N   SER B  39     -25.900  -4.195  -9.390  1.00 15.00      B    N  
ATOM   4586  HN  SER B  39     -25.354  -3.395  -9.521  1.00 15.00      B    H  
ATOM   4587  CA  SER B  39     -26.911  -4.522 -10.383  1.00 15.00      B    C  
ATOM   4588  CB  SER B  39     -27.038  -3.380 -11.390  1.00 15.00      B    C  
ATOM   4589  OG  SER B  39     -27.313  -2.160 -10.722  1.00 15.00      B    O  
ATOM   4590  HG  SER B  39     -28.154  -2.240 -10.256  1.00 15.00      B    H  
ATOM   4591  C   SER B  39     -26.610  -5.836 -11.099  1.00 15.00      B    C  
ATOM   4592  O   SER B  39     -25.474  -6.096 -11.503  1.00 15.00      B    O  
ATOM   4593  N   VAL B  40     -27.639  -6.661 -11.249  1.00 15.00      B    N  
ATOM   4594  HN  VAL B  40     -28.516  -6.393 -10.902  1.00 15.00      B    H  
ATOM   4595  CA  VAL B  40     -27.503  -7.949 -11.913  1.00 15.00      B    C  
ATOM   4596  CB  VAL B  40     -27.971  -9.109 -11.006  1.00 15.00      B    C  
ATOM   4597  CG1 VAL B  40     -27.585 -10.453 -11.605  1.00 15.00      B    C  
ATOM   4598  CG2 VAL B  40     -27.401  -8.962  -9.605  1.00 15.00      B    C  
ATOM   4599  C   VAL B  40     -28.319  -7.970 -13.202  1.00 15.00      B    C  
ATOM   4600  O   VAL B  40     -29.549  -7.908 -13.167  1.00 15.00      B    O  
ATOM   4601  N   PRO B  41     -27.642  -8.037 -14.359  1.00 15.00      B    N  
ATOM   4602  CA  PRO B  41     -28.310  -8.074 -15.664  1.00 15.00      B    C  
ATOM   4603  CB  PRO B  41     -27.153  -8.058 -16.670  1.00 15.00      B    C  
ATOM   4604  CG  PRO B  41     -25.964  -8.521 -15.900  1.00 15.00      B    C  
ATOM   4605  CD  PRO B  41     -26.176  -8.071 -14.484  1.00 15.00      B    C  
ATOM   4606  C   PRO B  41     -29.150  -9.338 -15.835  1.00 15.00      B    C  
ATOM   4607  O   PRO B  41     -28.820 -10.392 -15.283  1.00 15.00      B    O  
ATOM   4608  N   THR B  42     -30.224  -9.221 -16.613  1.00 15.00      B    N  
ATOM   4609  HN  THR B  42     -30.415  -8.356 -17.034  1.00 15.00      B    H  
ATOM   4610  CA  THR B  42     -31.141 -10.326 -16.866  1.00 15.00      B    C  
ATOM   4611  CB  THR B  42     -32.158  -9.938 -17.950  1.00 15.00      B    C  
ATOM   4612  OG1 THR B  42     -32.180  -8.505 -18.070  1.00 15.00      B    O  
ATOM   4613  HG1 THR B  42     -33.057  -8.226 -18.349  1.00 15.00      B    H  
ATOM   4614  CG2 THR B  42     -33.549 -10.426 -17.572  1.00 15.00      B    C  
ATOM   4615  C   THR B  42     -30.417 -11.603 -17.284  1.00 15.00      B    C  
ATOM   4616  O   THR B  42     -30.682 -12.668 -16.734  1.00 15.00      B    O  
ATOM   4617  N   ALA B  43     -29.485 -11.477 -18.230  1.00 15.00      B    N  
ATOM   4618  HN  ALA B  43     -29.323 -10.595 -18.614  1.00 15.00      B    H  
ATOM   4619  CA  ALA B  43     -28.719 -12.618 -18.731  1.00 15.00      B    C  
ATOM   4620  CB  ALA B  43     -27.602 -12.147 -19.648  1.00 15.00      B    C  
ATOM   4621  C   ALA B  43     -28.158 -13.479 -17.602  1.00 15.00      B    C  
ATOM   4622  O   ALA B  43     -28.239 -14.704 -17.647  1.00 15.00      B    O  
ATOM   4623  N   VAL B  44     -27.603 -12.833 -16.582  1.00 15.00      B    N  
ATOM   4624  HN  VAL B  44     -27.585 -11.854 -16.588  1.00 15.00      B    H  
ATOM   4625  CA  VAL B  44     -27.039 -13.550 -15.445  1.00 15.00      B    C  
ATOM   4626  CB  VAL B  44     -26.184 -12.626 -14.552  1.00 15.00      B    C  
ATOM   4627  CG1 VAL B  44     -25.604 -13.396 -13.374  1.00 15.00      B    C  
ATOM   4628  CG2 VAL B  44     -25.070 -11.988 -15.368  1.00 15.00      B    C  
ATOM   4629  C   VAL B  44     -28.155 -14.186 -14.620  1.00 15.00      B    C  
ATOM   4630  O   VAL B  44     -28.031 -15.316 -14.152  1.00 15.00      B    O  
ATOM   4631  N   VAL B  45     -29.252 -13.455 -14.464  1.00 15.00      B    N  
ATOM   4632  HN  VAL B  45     -29.296 -12.565 -14.876  1.00 15.00      B    H  
ATOM   4633  CA  VAL B  45     -30.401 -13.946 -13.714  1.00 15.00      B    C  
ATOM   4634  CB  VAL B  45     -31.519 -12.882 -13.632  1.00 15.00      B    C  
ATOM   4635  CG1 VAL B  45     -32.689 -13.383 -12.798  1.00 15.00      B    C  
ATOM   4636  CG2 VAL B  45     -30.980 -11.577 -13.068  1.00 15.00      B    C  
ATOM   4637  C   VAL B  45     -30.951 -15.207 -14.378  1.00 15.00      B    C  
ATOM   4638  O   VAL B  45     -31.189 -16.217 -13.715  1.00 15.00      B    O  
ATOM   4639  N   GLU B  46     -31.129 -15.139 -15.691  1.00 15.00      B    N  
ATOM   4640  HN  GLU B  46     -30.915 -14.297 -16.159  1.00 15.00      B    H  
ATOM   4641  CA  GLU B  46     -31.636 -16.264 -16.468  1.00 15.00      B    C  
ATOM   4642  CB  GLU B  46     -31.825 -15.844 -17.929  1.00 15.00      B    C  
ATOM   4643  CG  GLU B  46     -32.733 -14.641 -18.127  1.00 15.00      B    C  
ATOM   4644  CD  GLU B  46     -32.512 -13.967 -19.467  1.00 15.00      B    C  
ATOM   4645  OE1 GLU B  46     -32.692 -14.636 -20.503  1.00 15.00      B    O  
ATOM   4646  OE2 GLU B  46     -32.155 -12.769 -19.480  1.00 15.00      B    O  
ATOM   4647  C   GLU B  46     -30.665 -17.439 -16.400  1.00 15.00      B    C  
ATOM   4648  O   GLU B  46     -31.063 -18.580 -16.153  1.00 15.00      B    O  
ATOM   4649  N   GLU B  47     -29.388 -17.139 -16.609  1.00 15.00      B    N  
ATOM   4650  HN  GLU B  47     -29.145 -16.205 -16.793  1.00 15.00      B    H  
ATOM   4651  CA  GLU B  47     -28.335 -18.143 -16.584  1.00 15.00      B    C  
ATOM   4652  CB  GLU B  47     -26.985 -17.480 -16.863  1.00 15.00      B    C  
ATOM   4653  CG  GLU B  47     -25.859 -18.450 -17.151  1.00 15.00      B    C  
ATOM   4654  CD  GLU B  47     -24.566 -18.039 -16.487  1.00 15.00      B    C  
ATOM   4655  OE1 GLU B  47     -24.596 -17.708 -15.284  1.00 15.00      B    O  
ATOM   4656  OE2 GLU B  47     -23.512 -18.098 -17.140  1.00 15.00      B    O  
ATOM   4657  C   GLU B  47     -28.299 -18.877 -15.243  1.00 15.00      B    C  
ATOM   4658  O   GLU B  47     -28.329 -20.111 -15.197  1.00 15.00      B    O  
ATOM   4659  N   MET B  48     -28.254 -18.115 -14.156  1.00 15.00      B    N  
ATOM   4660  HN  MET B  48     -28.236 -17.136 -14.260  1.00 15.00      B    H  
ATOM   4661  CA  MET B  48     -28.215 -18.691 -12.814  1.00 15.00      B    C  
ATOM   4662  CB  MET B  48     -28.010 -17.611 -11.750  1.00 15.00      B    C  
ATOM   4663  CG  MET B  48     -26.686 -16.870 -11.854  1.00 15.00      B    C  
ATOM   4664  SD  MET B  48     -25.254 -17.947 -11.658  1.00 15.00      B    S  
ATOM   4665  CE  MET B  48     -23.927 -16.792 -12.005  1.00 15.00      B    C  
ATOM   4666  C   MET B  48     -29.480 -19.487 -12.518  1.00 15.00      B    C  
ATOM   4667  O   MET B  48     -29.432 -20.513 -11.842  1.00 15.00      B    O  
ATOM   4668  N   ASN B  49     -30.610 -19.013 -13.038  1.00 15.00      B    N  
ATOM   4669  HN  ASN B  49     -30.583 -18.189 -13.571  1.00 15.00      B    H  
ATOM   4670  CA  ASN B  49     -31.890 -19.689 -12.835  1.00 15.00      B    C  
ATOM   4671  CB  ASN B  49     -33.051 -18.860 -13.392  1.00 15.00      B    C  
ATOM   4672  CG  ASN B  49     -33.756 -18.035 -12.330  1.00 15.00      B    C  
ATOM   4673  OD1 ASN B  49     -34.668 -18.513 -11.657  1.00 15.00      B    O  
ATOM   4674  ND2 ASN B  49     -33.343 -16.788 -12.176  1.00 15.00      B    N  
ATOM   4675 HD21 ASN B  49     -32.610 -16.469 -12.752  1.00 15.00      B    H  
ATOM   4676 HD22 ASN B  49     -33.781 -16.230 -11.494  1.00 15.00      B    H  
ATOM   4677  C   ASN B  49     -31.874 -21.065 -13.486  1.00 15.00      B    C  
ATOM   4678  O   ASN B  49     -32.415 -22.025 -12.942  1.00 15.00      B    O  
ATOM   4679  N   ALA B  50     -31.247 -21.153 -14.654  1.00 15.00      B    N  
ATOM   4680  HN  ALA B  50     -30.847 -20.346 -15.047  1.00 15.00      B    H  
ATOM   4681  CA  ALA B  50     -31.146 -22.414 -15.370  1.00 15.00      B    C  
ATOM   4682  CB  ALA B  50     -30.618 -22.191 -16.780  1.00 15.00      B    C  
ATOM   4683  C   ALA B  50     -30.248 -23.380 -14.604  1.00 15.00      B    C  
ATOM   4684  O   ALA B  50     -30.543 -24.570 -14.504  1.00 15.00      B    O  
ATOM   4685  N   LYS B  51     -29.159 -22.852 -14.052  1.00 15.00      B    N  
ATOM   4686  HN  LYS B  51     -28.978 -21.896 -14.174  1.00 15.00      B    H  
ATOM   4687  CA  LYS B  51     -28.221 -23.658 -13.279  1.00 15.00      B    C  
ATOM   4688  CB  LYS B  51     -26.979 -22.835 -12.921  1.00 15.00      B    C  
ATOM   4689  CG  LYS B  51     -26.130 -22.428 -14.115  1.00 15.00      B    C  
ATOM   4690  CD  LYS B  51     -25.107 -21.369 -13.730  1.00 15.00      B    C  
ATOM   4691  CE  LYS B  51     -24.161 -21.063 -14.880  1.00 15.00      B    C  
ATOM   4692  NZ  LYS B  51     -23.295 -19.885 -14.595  1.00 15.00      B    N  
ATOM   4693  HZ1 LYS B  51     -22.543 -19.811 -15.307  1.00 15.00      B    H  
ATOM   4694  HZ2 LYS B  51     -22.863 -19.970 -13.651  1.00 15.00      B    H  
ATOM   4695  HZ3 LYS B  51     -23.866 -19.004 -14.626  1.00 15.00      B    H  
ATOM   4696  C   LYS B  51     -28.886 -24.173 -12.005  1.00 15.00      B    C  
ATOM   4697  O   LYS B  51     -28.647 -25.300 -11.577  1.00 15.00      B    O  
ATOM   4698  N   ALA B  52     -29.738 -23.341 -11.416  1.00 15.00      B    N  
ATOM   4699  HN  ALA B  52     -29.893 -22.456 -11.814  1.00 15.00      B    H  
ATOM   4700  CA  ALA B  52     -30.447 -23.700 -10.191  1.00 15.00      B    C  
ATOM   4701  CB  ALA B  52     -31.124 -22.478  -9.592  1.00 15.00      B    C  
ATOM   4702  C   ALA B  52     -31.469 -24.803 -10.446  1.00 15.00      B    C  
ATOM   4703  O   ALA B  52     -31.899 -25.493  -9.522  1.00 15.00      B    O  
ATOM   4704  N   ALA B  53     -31.852 -24.967 -11.703  1.00 15.00      B    N  
ATOM   4705  HN  ALA B  53     -31.474 -24.389 -12.401  1.00 15.00      B    H  
ATOM   4706  CA  ALA B  53     -32.819 -25.987 -12.072  1.00 15.00      B    C  
ATOM   4707  CB  ALA B  53     -33.659 -25.533 -13.256  1.00 15.00      B    C  
ATOM   4708  C   ALA B  53     -32.123 -27.305 -12.384  1.00 15.00      B    C  
ATOM   4709  O   ALA B  53     -32.775 -28.310 -12.654  1.00 15.00      B    O  
ATOM   4710  N   GLN B  54     -30.796 -27.293 -12.349  1.00 15.00      B    N  
ATOM   4711  HN  GLN B  54     -30.326 -26.459 -12.129  1.00 15.00      B    H  
ATOM   4712  CA  GLN B  54     -30.018 -28.492 -12.628  1.00 15.00      B    C  
ATOM   4713  CB  GLN B  54     -28.886 -28.180 -13.607  1.00 15.00      B    C  
ATOM   4714  CG  GLN B  54     -29.361 -27.853 -15.009  1.00 15.00      B    C  
ATOM   4715  CD  GLN B  54     -28.223 -27.531 -15.953  1.00 15.00      B    C  
ATOM   4716  OE1 GLN B  54     -27.201 -26.983 -15.549  1.00 15.00      B    O  
ATOM   4717  NE2 GLN B  54     -28.390 -27.875 -17.217  1.00 15.00      B    N  
ATOM   4718 HE21 GLN B  54     -29.229 -28.313 -17.469  1.00 15.00      B    H  
ATOM   4719 HE22 GLN B  54     -27.667 -27.681 -17.844  1.00 15.00      B    H  
ATOM   4720  C   GLN B  54     -29.448 -29.071 -11.344  1.00 15.00      B    C  
ATOM   4721  O   GLN B  54     -28.729 -30.069 -11.363  1.00 15.00      B    O  
ATOM   4722  N   LEU B  55     -29.789 -28.443 -10.229  1.00 15.00      B    N  
ATOM   4723  HN  LEU B  55     -30.392 -27.675 -10.280  1.00 15.00      B    H  
ATOM   4724  CA  LEU B  55     -29.310 -28.879  -8.930  1.00 15.00      B    C  
ATOM   4725  CB  LEU B  55     -29.258 -27.700  -7.957  1.00 15.00      B    C  
ATOM   4726  CG  LEU B  55     -28.541 -26.441  -8.444  1.00 15.00      B    C  
ATOM   4727  CD1 LEU B  55     -28.680 -25.332  -7.414  1.00 15.00      B    C  
ATOM   4728  CD2 LEU B  55     -27.076 -26.725  -8.735  1.00 15.00      B    C  
ATOM   4729  C   LEU B  55     -30.215 -29.960  -8.361  1.00 15.00      B    C  
ATOM   4730  O   LEU B  55     -31.443 -29.847  -8.404  1.00 15.00      B    O  
ATOM   4731  N   LYS B  56     -29.604 -31.004  -7.835  1.00 15.00      B    N  
ATOM   4732  HN  LYS B  56     -28.615 -31.034  -7.841  1.00 15.00      B    H  
ATOM   4733  CA  LYS B  56     -30.342 -32.105  -7.245  1.00 15.00      B    C  
ATOM   4734  CB  LYS B  56     -29.549 -33.406  -7.372  1.00 15.00      B    C  
ATOM   4735  CG  LYS B  56     -29.031 -33.675  -8.774  1.00 15.00      B    C  
ATOM   4736  CD  LYS B  56     -27.777 -34.529  -8.742  1.00 15.00      B    C  
ATOM   4737  CE  LYS B  56     -26.806 -34.112  -9.832  1.00 15.00      B    C  
ATOM   4738  NZ  LYS B  56     -25.451 -34.689  -9.616  1.00 15.00      B    N  
ATOM   4739  HZ1 LYS B  56     -24.874 -34.580 -10.471  1.00 15.00      B    H  
ATOM   4740  HZ2 LYS B  56     -25.524 -35.699  -9.385  1.00 15.00      B    H  
ATOM   4741  HZ3 LYS B  56     -24.979 -34.196  -8.826  1.00 15.00      B    H  
ATOM   4742  C   LYS B  56     -30.636 -31.811  -5.782  1.00 15.00      B    C  
ATOM   4743  O   LYS B  56     -30.143 -30.827  -5.229  1.00 15.00      B    O  
ATOM   4744  N   ASP B  57     -31.433 -32.670  -5.160  1.00 15.00      B    N  
ATOM   4745  HN  ASP B  57     -31.777 -33.439  -5.651  1.00 15.00      B    H  
ATOM   4746  CA  ASP B  57     -31.804 -32.504  -3.757  1.00 15.00      B    C  
ATOM   4747  CB  ASP B  57     -32.687 -33.669  -3.299  1.00 15.00      B    C  
ATOM   4748  CG  ASP B  57     -33.426 -33.380  -2.005  1.00 15.00      B    C  
ATOM   4749  OD1 ASP B  57     -32.770 -33.312  -0.945  1.00 15.00      B    O  
ATOM   4750  OD2 ASP B  57     -34.663 -33.226  -2.053  1.00 15.00      B    O  
ATOM   4751  C   ASP B  57     -30.561 -32.407  -2.876  1.00 15.00      B    C  
ATOM   4752  O   ASP B  57     -29.795 -33.365  -2.752  1.00 15.00      B    O  
ATOM   4753  N   GLY B  58     -30.345 -31.232  -2.299  1.00 15.00      B    N  
ATOM   4754  HN  GLY B  58     -30.976 -30.500  -2.454  1.00 15.00      B    H  
ATOM   4755  CA  GLY B  58     -29.200 -31.031  -1.436  1.00 15.00      B    C  
ATOM   4756  C   GLY B  58     -28.111 -30.176  -2.059  1.00 15.00      B    C  
ATOM   4757  O   GLY B  58     -27.232 -29.686  -1.353  1.00 15.00      B    O  
ATOM   4758  N   GLU B  59     -28.156 -29.992  -3.372  1.00 15.00      B    N  
ATOM   4759  HN  GLU B  59     -28.884 -30.396  -3.895  1.00 15.00      B    H  
ATOM   4760  CA  GLU B  59     -27.149 -29.196  -4.059  1.00 15.00      B    C  
ATOM   4761  CB  GLU B  59     -26.916 -29.724  -5.483  1.00 15.00      B    C  
ATOM   4762  CG  GLU B  59     -26.299 -31.121  -5.535  1.00 15.00      B    C  
ATOM   4763  CD  GLU B  59     -26.270 -31.733  -6.926  1.00 15.00      B    C  
ATOM   4764  OE1 GLU B  59     -25.603 -32.779  -7.112  1.00 15.00      B    O  
ATOM   4765  OE2 GLU B  59     -26.920 -31.186  -7.835  1.00 15.00      B    O  
ATOM   4766  C   GLU B  59     -27.541 -27.718  -4.080  1.00 15.00      B    C  
ATOM   4767  O   GLU B  59     -28.586 -27.348  -4.613  1.00 15.00      B    O  
ATOM   4768  N   TRP B  60     -26.705 -26.880  -3.475  1.00 15.00      B    N  
ATOM   4769  HN  TRP B  60     -25.892 -27.239  -3.053  1.00 15.00      B    H  
ATOM   4770  CA  TRP B  60     -26.956 -25.442  -3.424  1.00 15.00      B    C  
ATOM   4771  CB  TRP B  60     -26.720 -24.894  -2.010  1.00 15.00      B    C  
ATOM   4772  CG  TRP B  60     -27.691 -25.382  -0.974  1.00 15.00      B    C  
ATOM   4773  CD1 TRP B  60     -27.806 -26.651  -0.485  1.00 15.00      B    C  
ATOM   4774  CD2 TRP B  60     -28.671 -24.598  -0.284  1.00 15.00      B    C  
ATOM   4775  NE1 TRP B  60     -28.799 -26.706   0.462  1.00 15.00      B    N  
ATOM   4776  HE1 TRP B  60     -29.071 -27.506   0.955  1.00 15.00      B    H  
ATOM   4777  CE2 TRP B  60     -29.343 -25.458   0.605  1.00 15.00      B    C  
ATOM   4778  CE3 TRP B  60     -29.042 -23.252  -0.330  1.00 15.00      B    C  
ATOM   4779  CZ2 TRP B  60     -30.370 -25.017   1.436  1.00 15.00      B    C  
ATOM   4780  CZ3 TRP B  60     -30.059 -22.815   0.496  1.00 15.00      B    C  
ATOM   4781  CH2 TRP B  60     -30.709 -23.693   1.370  1.00 15.00      B    C  
ATOM   4782  C   TRP B  60     -26.051 -24.701  -4.407  1.00 15.00      B    C  
ATOM   4783  O   TRP B  60     -24.904 -25.099  -4.633  1.00 15.00      B    O  
ATOM   4784  N   LEU B  61     -26.569 -23.626  -4.987  1.00 15.00      B    N  
ATOM   4785  HN  LEU B  61     -27.494 -23.366  -4.772  1.00 15.00      B    H  
ATOM   4786  CA  LEU B  61     -25.808 -22.825  -5.940  1.00 15.00      B    C  
ATOM   4787  CB  LEU B  61     -26.680 -22.459  -7.145  1.00 15.00      B    C  
ATOM   4788  CG  LEU B  61     -25.991 -21.698  -8.282  1.00 15.00      B    C  
ATOM   4789  CD1 LEU B  61     -25.011 -22.598  -9.020  1.00 15.00      B    C  
ATOM   4790  CD2 LEU B  61     -27.021 -21.121  -9.241  1.00 15.00      B    C  
ATOM   4791  C   LEU B  61     -25.281 -21.556  -5.278  1.00 15.00      B    C  
ATOM   4792  O   LEU B  61     -26.025 -20.837  -4.617  1.00 15.00      B    O  
ATOM   4793  N   ASN B  62     -23.995 -21.297  -5.448  1.00 15.00      B    N  
ATOM   4794  HN  ASN B  62     -23.447 -21.924  -5.974  1.00 15.00      B    H  
ATOM   4795  CA  ASN B  62     -23.362 -20.110  -4.879  1.00 15.00      B    C  
ATOM   4796  CB  ASN B  62     -22.041 -20.498  -4.197  1.00 15.00      B    C  
ATOM   4797  CG  ASN B  62     -21.354 -19.356  -3.457  1.00 15.00      B    C  
ATOM   4798  OD1 ASN B  62     -21.532 -18.181  -3.776  1.00 15.00      B    O  
ATOM   4799  ND2 ASN B  62     -20.548 -19.705  -2.466  1.00 15.00      B    N  
ATOM   4800 HD21 ASN B  62     -20.442 -20.655  -2.268  1.00 15.00      B    H  
ATOM   4801 HD22 ASN B  62     -20.082 -18.989  -1.964  1.00 15.00      B    H  
ATOM   4802  C   ASN B  62     -23.104 -19.090  -5.981  1.00 15.00      B    C  
ATOM   4803  O   ASN B  62     -22.317 -19.345  -6.895  1.00 15.00      B    O  
ATOM   4804  N   VAL B  63     -23.784 -17.954  -5.904  1.00 15.00      B    N  
ATOM   4805  HN  VAL B  63     -24.407 -17.818  -5.158  1.00 15.00      B    H  
ATOM   4806  CA  VAL B  63     -23.624 -16.899  -6.897  1.00 15.00      B    C  
ATOM   4807  CB  VAL B  63     -24.969 -16.229  -7.253  1.00 15.00      B    C  
ATOM   4808  CG1 VAL B  63     -24.795 -15.264  -8.419  1.00 15.00      B    C  
ATOM   4809  CG2 VAL B  63     -26.021 -17.278  -7.581  1.00 15.00      B    C  
ATOM   4810  C   VAL B  63     -22.636 -15.840  -6.409  1.00 15.00      B    C  
ATOM   4811  O   VAL B  63     -22.995 -14.937  -5.649  1.00 15.00      B    O  
ATOM   4812  N   SER B  64     -21.396 -15.960  -6.847  1.00 15.00      B    N  
ATOM   4813  HN  SER B  64     -21.178 -16.696  -7.460  1.00 15.00      B    H  
ATOM   4814  CA  SER B  64     -20.348 -15.030  -6.463  1.00 15.00      B    C  
ATOM   4815  CB  SER B  64     -19.034 -15.793  -6.285  1.00 15.00      B    C  
ATOM   4816  OG  SER B  64     -19.282 -17.156  -5.971  1.00 15.00      B    O  
ATOM   4817  HG  SER B  64     -19.810 -17.210  -5.164  1.00 15.00      B    H  
ATOM   4818  C   SER B  64     -20.188 -13.935  -7.519  1.00 15.00      B    C  
ATOM   4819  O   SER B  64     -20.824 -13.981  -8.571  1.00 15.00      B    O  
ATOM   4820  N   HIS B  65     -19.338 -12.953  -7.240  1.00 15.00      B    N  
ATOM   4821  HN  HIS B  65     -18.845 -12.971  -6.393  1.00 15.00      B    H  
ATOM   4822  CA  HIS B  65     -19.103 -11.857  -8.174  1.00 15.00      B    C  
ATOM   4823  CB  HIS B  65     -20.262 -10.842  -8.148  1.00 15.00      B    C  
ATOM   4824  CG  HIS B  65     -20.378 -10.048  -6.877  1.00 15.00      B    C  
ATOM   4825  ND1 HIS B  65     -19.995  -8.725  -6.777  1.00 15.00      B    N  
ATOM   4826  HD1 HIS B  65     -19.622  -8.180  -7.503  1.00 15.00      B    H  
ATOM   4827  CD2 HIS B  65     -20.828 -10.399  -5.649  1.00 15.00      B    C  
ATOM   4828  CE1 HIS B  65     -20.201  -8.301  -5.543  1.00 15.00      B    C  
ATOM   4829  NE2 HIS B  65     -20.707  -9.296  -4.841  1.00 15.00      B    N  
ATOM   4830  HE2 HIS B  65     -20.953  -9.252  -3.891  1.00 15.00      B    H  
ATOM   4831  C   HIS B  65     -17.778 -11.164  -7.877  1.00 15.00      B    C  
ATOM   4832  O   HIS B  65     -17.503 -10.809  -6.730  1.00 15.00      B    O  
ATOM   4833  N   GLU B  66     -16.965 -10.981  -8.904  1.00 15.00      B    N  
ATOM   4834  HN  GLU B  66     -17.238 -11.295  -9.798  1.00 15.00      B    H  
ATOM   4835  CA  GLU B  66     -15.676 -10.323  -8.748  1.00 15.00      B    C  
ATOM   4836  CB  GLU B  66     -14.521 -11.323  -8.879  1.00 15.00      B    C  
ATOM   4837  CG  GLU B  66     -13.223 -10.844  -8.243  1.00 15.00      B    C  
ATOM   4838  CD  GLU B  66     -12.155 -11.918  -8.168  1.00 15.00      B    C  
ATOM   4839  OE1 GLU B  66     -10.967 -11.591  -8.397  1.00 15.00      B    O  
ATOM   4840  OE2 GLU B  66     -12.491 -13.075  -7.858  1.00 15.00      B    O  
ATOM   4841  C   GLU B  66     -15.532  -9.189  -9.760  1.00 15.00      B    C  
ATOM   4842  O   GLU B  66     -16.217  -9.171 -10.786  1.00 15.00      B    O  
ATOM   4843  N   ALA B  67     -14.659  -8.239  -9.457  1.00 15.00      B    N  
ATOM   4844  HN  ALA B  67     -14.144  -8.313  -8.625  1.00 15.00      B    H  
ATOM   4845  CA  ALA B  67     -14.423  -7.098 -10.330  1.00 15.00      B    C  
ATOM   4846  CB  ALA B  67     -15.467  -6.018 -10.085  1.00 15.00      B    C  
ATOM   4847  C   ALA B  67     -13.024  -6.539 -10.104  1.00 15.00      B    C  
ATOM   4848  O   ALA B  67     -12.453  -6.705  -9.025  1.00 15.00      B    O  
END
