# Supplementary material for: Distribution and molecular evolution of the anti-CRISPR family AcrIF7
Source: PLoS Biol. 2023 Apr 21;21(4):e3002072. doi: 10.1371/journal.pbio.3002072 (PMC10155984; doi:10.1371/journal.pbio.3002072)
Supplement: S14 Data — Individual files can be open using Pymol or any structure visualisation tool. (ZIP) [file pbio.3002072.s021.zip › Structural_analysis/s3_7jzx.drw]

#--- Created by: LigPlus v.2.2.5
#--- Date:       Thu Mar 10 19:55:50 GMT 2022
#V
#DL
#E 28
PDB CODE: s3_7jzx
LABEL: s3_7jzx
SELECTED
#O1M28_1
#R [LYS  247  A]
2LYS 247 A    16.222 -4 Lys247(A)
#A
 N   16.531 -5.047 16.964 -4.614 N # 13.747 14.16 -5.418   [0]
 CA  17.019 -6.416 17.452 -5.982 CA # 14.714 13.082 -5.298   [1]
 CB  18.5 -6.814 18.067 -7.248 CB # 15.977 13.557 -4.569   [2]
 CG  19.475 -5.648 19.908 -5.214 CG # 16.817 14.564 -5.338   [3]
 CD  18.744 -4.312 18.311 -3.878 CD # 18.23 14.654 -4.777   [4]
 CE  19.707 -3.131 20.141 -2.698 CE # 18.264 15.338 -3.416   [5]
 NZ  18.985 -1.83 19.418 -1.397 NZ # 19.642 15.381 -2.855   [6]
 C   15.856 -7.4 15.423 -7.833 C # 14.108 11.898 -4.556   [7]
 O   14.694 -6.993 15.128 -6.56 O # 14.235 11.794 -3.336   [8]
#O2M28_2
#R [PHE   17  B]
3PHE  17 B    30.843 3.11 Phe17(B)
#A
 N   30.843 3.11 30.843 3.11 # 21.096 11.141 0.581   [9]
 CA  30.843 3.11 30.843 3.11 # 21.634 10.598 -0.659   [10]
 CB  30.843 3.11 30.843 3.11 # 20.604 9.7 -1.35   [11]
 CG  30.843 3.11 30.843 3.11 # 20.256 8.463 -0.568   [12]
 CD1 30.843 3.11 30.843 3.11 # 20.854 7.25 -0.865   [13]
 CD2 30.843 3.11 30.843 3.11 # 19.331 8.513 0.463   [14]
 CE1 30.843 3.11 30.843 3.11 # 20.537 6.11 -0.15   [15]
 CE2 30.843 3.11 30.843 3.11 # 19.009 7.378 1.182   [16]
 CZ  30.843 3.11 30.843 3.11 # 19.613 6.174 0.875   [17]
 C   30.843 3.11 30.843 3.11 # 22.091 11.717 -1.589   [18]
 O   30.843 3.11 30.843 3.11 # 21.491 11.965 -2.641   [19]
#O1M28_3
#R [ARG   78  A]
2ARG  78 A    43.838 -4.838 Arg78(A)
#A
 N   42.74 -3.657 43.173 -3.224 N # 14.778 13.288 11.404   [20]
 CA  41.379 -4.169 41.812 -4.602 CA # 15.993 12.562 11.735   [21]
 CB  40.977 -5.646 40.544 -5.213 CB # 17.137 13.538 12.021   [22]
 CG  42.151 -6.617 41.718 -7.05 CG # 18.526 12.916 11.951   [23]
 CD  43.482 -5.877 43.915 -5.443 CD # 19.099 12.998 10.543   [24]
 NE  44.615 -6.802 44.182 -7.235 NE # 19.149 14.378 10.059   [25]
 CZ  45.897 -6.426 45.464 -5.993 CZ # 19.978 14.815 9.107   [26]
 NH1 46.862 -7.338 47.296 -6.905 NH1 # 20.835 13.987 8.521   [27]
 NH2 46.216 -5.14 46.65 -4.707 NH2 # 19.948 16.088 8.74   [28]
 C   40.423 -2.985 39.99 -2.552 C # 15.718 11.705 12.962   [29]
 O   40.84 -1.83 41.274 -1.397 O # 16.119 12.038 14.074   [30]
#O2M28_4
#R [ASP   13  B]
2ASP  13 B    48.798 3.73 Asp13(B)
#A
 N   48.874 4.874 49.308 5.307 N # 25.581 17.254 4.635   [31]
 CA  47.457 5.206 47.89 5.639 CA # 24.773 16.314 5.399   [32]
 CB  46.316 4.188 45.883 4.621 CB # 23.283 16.619 5.243   [33]
 CG  46.816 2.756 47.249 3.19 CG # 22.449 16.028 6.363   [34]
 OD1 48.051 2.548 48.484 2.981 OD1 # 22.478 14.791 6.56   [35]
 OD2 45.983 1.83 45.549 2.263 OD2 # 21.758 16.798 7.057   [36]
 C   47.28 6.716 46.846 7.15 C # 25.06 14.893 4.94   [37]
 O   48.252 7.469 48.685 7.903 O # 24.668 14.488 3.847   [38]
#O1M28_5
#R [LYS   31  A]
2LYS  31 A    1.063 -4.448 Lys31(A)
#A
 N   1.705 -5.665 2.138 -5.232 N # 36.814 0.107 -16.042   [39]
 CA  2.631 -6.787 3.064 -6.354 CA # 35.96 1.267 -16.246   [40]
 CB  4.156 -6.655 3.723 -6.222 CB # 34.62 1.065 -15.534   [41]
 CG  4.656 -5.22 5.09 -4.786 CG # 33.508 1.975 -16.03   [42]
 CD  3.5 -4.236 3.067 -3.803 CD # 32.504 2.263 -14.929   [43]
 CE  3.998 -2.802 4.432 -2.368 CE # 31.588 3.414 -15.307   [44]
 NZ  2.876 -1.83 3.309 -1.397 NZ # 30.655 3.759 -14.205   [45]
 C   1.876 -8.114 1.443 -7.681 C # 36.641 2.538 -15.745   [46]
 O   0.647 -8.148 1.081 -7.714 O # 35.992 3.552 -15.496   [47]
#O1M28_6
#R [LYS   28  A]
2LYS  28 A    10.016 -4.682 Lys28(A)
#A
 N   10.711 -5.832 11.144 -5.399 N # 36.371 -1.77 -11.586   [48]
 CA  11.744 -6.851 12.177 -7.284 CA # 36.769 -0.391 -11.369   [49]
 CB  13.253 -6.568 12.819 -6.135 CB # 37.131 -0.168 -9.894   [50]
 CG  13.634 -5.092 14.068 -4.659 CG # 37.607 1.239 -9.55   [51]
 CD  12.412 -4.184 11.978 -3.751 CD # 36.57 2.297 -9.903   [52]
 CE  12.798 -2.712 13.232 -2.279 CE # 35.262 2.081 -9.155   [53]
 NZ  11.602 -1.83 12.035 -1.397 NZ # 34.273 3.148 -9.459   [54]
 C   11.119 -8.245 10.686 -7.812 C # 37.943 -0.025 -12.276   [55]
 O   9.901 -8.382 10.334 -7.949 O # 38.002 1.08 -12.803   [56]
#O2M28_7
#R [GLU   18  B]
2GLU  18 B    21.196 6.43 Glu18(B)
#A
 N   23.145 3.759 23.579 4.192 N # 23.146 12.403 -1.177   [57]
 CA  22.582 5.097 22.149 4.664 CA # 23.704 13.501 -1.946   [58]
 CB  21.087 5.425 21.52 5.858 CB # 23.428 14.836 -1.249   [59]
 CG  20.181 4.203 19.748 4.636 CG # 22.092 14.897 -0.525   [60]
 CD  20.951 2.903 21.384 3.336 CD # 21.615 16.312 -0.294   [61]
 OE1 20.307 1.83 19.874 2.263 OE1 # 20.527 16.661 -0.804   [62]
 OE2 22.195 2.952 22.629 3.385 OE2 # 22.331 17.079 0.377   [63]
 C   23.705 6.126 24.139 6.559 C # 25.205 13.301 -2.111   [64]
 O   24.883 5.767 25.317 6.201 O # 25.868 12.773 -1.218   [65]
#O2M28_8
#R [SER   64  B]
2SER  64 B    17.196 5.83 Ser64(B)
#A
 N   16.292 2.271 15.858 2.704 N # 23.37 16.816 -6.922   [66]
 CA  17.241 3.369 17.674 3.802 CA # 22.127 16.069 -6.865   [67]
 CB  18.762 3.206 19.195 3.639 CB # 21.078 16.83 -6.052   [68]
 OG  19.121 1.83 19.554 2.263 OG # 21.319 16.685 -4.658   [69]
 C   16.51 4.709 16.943 5.142 C # 21.623 15.76 -8.272   [70]
 O   15.281 4.747 15.714 5.18 O # 22.272 16.11 -9.256   [71]
#O2M28_9
#R [GLU   34  B]
2GLU  34 B    10.369 6.73 Glu34(B)
#A
 N   12.624 4.32 13.057 4.753 N # 27.643 4.018 -9.651   [72]
 CA  11.803 5.528 11.37 5.961 CA # 27.508 2.756 -8.929   [73]
 CB  10.268 5.52 10.701 5.953 CB # 28.894 2.183 -8.601   [74]
 CG  9.654 4.125 9.22 4.559 CG # 29.658 1.671 -9.816   [75]
 CD  10.691 3.015 11.124 2.581 CD # 31.163 1.644 -9.609   [76]
 OE1 10.301 1.83 9.868 2.263 OE1 # 31.655 0.775 -8.862   [77]
 OE2 11.906 3.324 12.339 3.757 OE2 # 31.865 2.493 -10.207   [78]
 C   12.65 6.803 13.084 7.237 C # 26.673 2.905 -7.654   [79]
 O   13.882 6.738 14.315 7.172 O # 26.14 1.922 -7.135   [80]
#O1M28_10
#R [ASN  250  A]
3ASN 250 A    22.532 -3.11 Asn250(A)
#A
 N   22.532 -3.11 22.532 -3.11 # 16.311 9.815 -2.357   [81]
 CA  22.532 -3.11 22.532 -3.11 # 16.765 10.405 -1.1   [82]
 CB  22.532 -3.11 22.532 -3.11 # 16.744 11.933 -1.213   [83]
 CG  22.532 -3.11 22.532 -3.11 # 17.873 12.613 -0.46   [84]
 OD1 22.532 -3.11 22.532 -3.11 # 18.917 12.918 -1.032   [85]
 ND2 22.532 -3.11 22.532 -3.11 # 17.672 12.857 0.826   [86]
 C   22.532 -3.11 22.532 -3.11 # 15.883 9.971 0.069   [87]
 O   22.532 -3.11 22.532 -3.11 # 15.836 10.642 1.103   [88]
#O2M28_11
#R [GLU   33  B]
2GLU  33 B    1.345 6.43 Glu33(B)
#A
 N   3.296 3.824 3.73 4.257 N # 27.689 6.793 -10.177   [89]
 CA  2.708 5.158 2.274 4.725 CA # 26.911 5.885 -11.011   [90]
 CB  1.204 5.437 1.637 5.871 CB # 27.643 5.586 -12.32   [91]
 CG  0.33 4.195 -0.103 4.628 CG # 27.828 6.788 -13.23   [92]
 CD  1.148 2.922 1.581 3.355 CD # 28.108 6.383 -14.661   [93]
 OE1 0.545 1.83 0.112 2.263 OE1 # 27.684 7.111 -15.58   [94]
 OE2 2.397 3.015 2.83 3.449 OE2 # 28.747 5.325 -14.864   [95]
 C   3.783 6.238 4.217 6.672 C # 26.62 4.577 -10.284   [96]
 O   4.974 5.939 5.407 6.373 O # 25.491 4.095 -10.286   [97]
#O1M28_12
#R [GLN  249  A]
3GLN 249 A    27.223 -3.11 Gln249(A)
#A
 N   27.223 -3.11 27.223 -3.11 # 15.084 8.983 -4.564   [98]
 CA  27.223 -3.11 27.223 -3.11 # 16.177 8.136 -4.101   [99]
 CB  27.223 -3.11 27.223 -3.11 # 17.325 8.12 -5.119   [100]
 CG  27.223 -3.11 27.223 -3.11 # 16.915 7.777 -6.544   [101]
 CD  27.223 -3.11 27.223 -3.11 # 16.445 8.987 -7.328   [102]
 OE1 27.223 -3.11 27.223 -3.11 # 16.886 10.112 -7.087   [103]
 NE2 27.223 -3.11 27.223 -3.11 # 15.546 8.764 -8.271   [104]
HE21 27.223 -3.11 27.223 -3.11 # 15.238 7.842 -8.408   [105]
HE22 27.223 -3.11 27.223 -3.11 # 15.225 9.527 -8.793   [106]
 C   27.223 -3.11 27.223 -3.11 # 16.708 8.613 -2.754   [107]
 O   27.223 -3.11 27.223 -3.11 # 17.441 7.898 -2.079   [108]
#O2M28_13
#R [SER   30  B]
3SER  30 B    7.314 3.11 Ser30(B)
#A
 N   7.314 3.11 7.314 3.11 # 32.027 7.554 -11.711   [109]
 CA  7.314 3.11 7.314 3.11 # 31.79 6.138 -11.502   [110]
 CB  7.314 3.11 7.314 3.11 # 33.07 5.349 -11.754   [111]
 OG  7.314 3.11 7.314 3.11 # 33.463 5.465 -13.112   [112]
 C   7.314 3.11 7.314 3.11 # 31.2 5.829 -10.128   [113]
 O   7.314 3.11 7.314 3.11 # 30.232 5.075 -10.026   [114]
#O1M28_14
#R [ALA  112  A]
3ALA 112 A    34.463 -3.11 Ala112(A)
#A
 N   34.463 -3.11 34.463 -3.11 # 24.959 5.954 0.347   [115]
 CA  34.463 -3.11 34.463 -3.11 # 24.926 5.11 -0.842   [116]
 CB  34.463 -3.11 34.463 -3.11 # 24.085 5.759 -1.931   [117]
 C   34.463 -3.11 34.463 -3.11 # 26.33 4.805 -1.361   [118]
 O   34.463 -3.11 34.463 -3.11 # 26.534 3.834 -2.086   [119]
#O2M28_15
#R [ALA   35  B]
3ALA  35 B    34.463 3.11 Ala35(B)
#A
 N   34.463 3.11 34.463 3.11 # 26.548 4.132 -7.163   [120]
 CA  34.463 3.11 34.463 3.11 # 25.793 4.387 -5.941   [121]
 CB  34.463 3.11 34.463 3.11 # 26.516 5.407 -5.075   [122]
 C   34.463 3.11 34.463 3.11 # 24.355 4.838 -6.197   [123]
 O   34.463 3.11 34.463 3.11 # 23.468 4.568 -5.39   [124]
#O2M28_16
#R [HIS   65  B]
3HIS  65 B    27.223 3.11 His65(B)
#A
 N   27.223 3.11 27.223 3.11 # 20.478 15.093 -8.369   [125]
 CA  27.223 3.11 27.223 3.11 # 19.916 14.736 -9.665   [126]
 CB  27.223 3.11 27.223 3.11 # 20.561 13.462 -10.235   [127]
 CG  27.223 3.11 27.223 3.11 # 20.676 12.323 -9.266   [128]
 ND1 27.223 3.11 27.223 3.11 # 19.587 11.715 -8.677   [129]
 CD2 27.223 3.11 27.223 3.11 # 21.766 11.679 -8.785   [130]
 CE1 27.223 3.11 27.223 3.11 # 19.998 10.749 -7.878   [131]
 NE2 27.223 3.11 27.223 3.11 # 21.316 10.707 -7.926   [132]
 C   27.223 3.11 27.223 3.11 # 18.4 14.595 -9.609   [133]
 O   27.223 3.11 27.223 3.11 # 17.867 13.785 -8.846   [134]
#O1M28_17
#R [GLY  110  A]
3GLY 110 A    30.843 -3.11 Gly110(A)
#A
 N   30.843 -3.11 30.843 -3.11 # 21.193 5.061 4.654   [135]
 CA  30.843 -3.11 30.843 -3.11 # 22.5 5.591 4.973   [136]
 C   30.843 -3.11 30.843 -3.11 # 23.219 6.148 3.763   [137]
 O   30.843 -3.11 30.843 -3.11 # 22.591 6.685 2.849   [138]
#O2M28_18
#R [GLY   15  B]
3GLY  15 B    43.643 3.11 Gly15(B)
#A
 N   43.643 3.11 43.643 3.11 # 23.776 12.313 5.98   [139]
 CA  43.643 3.11 43.643 3.11 # 22.639 11.478 6.301   [140]
 C   43.643 3.11 43.643 3.11 # 21.631 11.46 5.171   [141]
 O   43.643 3.11 43.643 3.11 # 20.488 11.033 5.35   [142]
#O2M28_19
#R [GLU   66  B]
3GLU  66 B    38.083 3.11 Glu66(B)
#A
 N   38.083 3.11 38.083 3.11 # 17.719 15.384 -10.418   [143]
 CA  38.083 3.11 38.083 3.11 # 16.267 15.359 -10.478   [144]
 CB  38.083 3.11 38.083 3.11 # 15.705 16.766 -10.717   [145]
 CG  38.083 3.11 38.083 3.11 # 16.239 17.835 -9.773   [146]
 CD  38.083 3.11 38.083 3.11 # 17.604 18.348 -10.187   [147]
 OE1 38.083 3.11 38.083 3.11 # 17.681 19.1 -11.176   [148]
 OE2 38.083 3.11 38.083 3.11 # 18.601 17.988 -9.525   [149]
 C   38.083 3.11 38.083 3.11 # 15.804 14.425 -11.588   [150]
 O   38.083 3.11 38.083 3.11 # 16.368 14.422 -12.686   [151]
#O1M28_20
#R [THR  246  A]
3THR 246 A    38.083 -3.11 Thr246(A)
#A
 N   38.083 -3.11 38.083 -3.11 # 11.436 15.593 -5.524   [152]
 CA  38.083 -3.11 38.083 -3.11 # 12.435 15.841 -6.555   [153]
 CB  38.083 -3.11 38.083 -3.11 # 13.161 17.175 -6.303   [154]
 OG1 38.083 -3.11 38.083 -3.11 # 13.238 17.418 -4.889   [155]
 CG2 38.083 -3.11 38.083 -3.11 # 12.423 18.324 -6.974   [156]
 C   38.083 -3.11 38.083 -3.11 # 13.463 14.717 -6.588   [157]
 O   38.083 -3.11 38.083 -3.11 # 13.984 14.362 -7.646   [158]
#Odummy
#R [DUM    1  X]
7DUM   1 X
#A
 C1  -1.177 0 -1.177 0 # 0 0 0   [159]
 C2  51.038 0 51.038 0 # 0 0 0   [160]
#B
2 14 87
2 60 85
2 18 85
2 11 85
2 10 85
2 9 84
2 14 82
2 16 108
2 14 108
2 13 108
2 12 108
2 11 108
2 131 103
2 68 6
2 61 6
2 60 6
2 69 5
2 62 5
2 69 4
2 68 4
2 134 3
2 144 158
2 122 119
2 122 118
2 124 117
2 13 117
2 17 138
2 15 138
2 34 28
2 140 27
2 34 27
2 36 26
2 35 26
2 34 26
2 93 45
2 111 45
2 110 45
2 95 44
2 112 44
2 112 43
2 76 54
2 111 54
2 78 53
2 77 53
1 6 69 2.79
1 6 62 2.57
1 28 36 2.57
1 27 35 2.68
1 45 95 2.55
1 54 78 2.61
0 70 71 d
0 68 69
0 67 70
0 67 68
0 66 67
0 79 80 d
0 76 78
0 76 77 d
0 75 76
0 74 75
0 73 79
0 73 74
0 72 73
0 96 97 d
0 93 95
0 93 94 d
0 92 93
0 91 92
0 90 96
0 90 91
0 89 90
0 64 65 d
0 61 63
0 61 62 d
0 60 61
0 59 60
0 58 64
0 58 59
0 57 58
0 37 38 d
0 34 36
0 34 35 d
0 33 34
0 32 37
0 32 33
0 31 32
0 7 8 d
0 5 6
0 4 5
0 3 4
0 2 3
0 1 7
0 1 2
0 0 1
0 29 30 d
0 26 28
0 26 27 d
0 25 26
0 24 25
0 23 24
0 22 23
0 21 29
0 21 22
0 20 21
0 46 47 d
0 44 45
0 43 44
0 42 43
0 41 42
0 40 46
0 40 41
0 39 40
0 55 56 d
0 53 54
0 52 53
0 51 52
0 50 51
0 49 55
0 49 50
0 48 49
6 159 160
#T
s3_7jzx    0 0
#P
IFACE_RESNAME1_SIZE=0.800
ATOM_EDGES_STATUS=ON
IFACE_BOND2_WIDTH=0.190
EQUIV_ELLIPSES_STATUS=ON
HYDROPHOBIC_BOND_COLOUR=BRICK_RED
DISULPHIDE_WIDTH=0.070
NLIGATOM2_STATUS=ON
LIGATOM_RADIUS=0.330
LIGBOND_COLOUR=PURPLE
IFACE_HYDROPHNAME1_SIZE=0.500
ABODY_OTHER_RESNAME_COLOUR=DARK_SLATE_GREY
IFACE_ATMNAME1_SIZE=0.310
ABODY_LOOP_LIST_HEADING_SIZE=1.00
SULPHUR_COLOUR=YELLOW
EQUIV_SIDECHAINS_UNDERLAY_STATUS=OFF
INTERNAL_HBONDS_STATUS=OFF
DUMMY_COLOUR=BLACK
NLIGRESNAME2_COLOUR=PINK
ABODY_H3_ATNAME_COLOUR=SPRING_GREEN
ABODY_L2_COLOUR=SKY_BLUE
HYDROPHOBIC_WIDTH=0.070
NLIGATMNAME2_STATUS=ON
SALT_BRIDGE_COLOUR=RED
ABODY_H2_ATNAME_COLOUR=OLIVE_GREEN
HYDROPHOBIC_STATUS=OFF
WATER_COLOUR=TURQUOISE
LIGATMNAME_COLOUR=BLACK
CARBON_COLOUR=BLACK
IFACE_HPHOBIC1_RADIUS=1.150
SALT_BRIDGE_DIM_WIDTH=0.070
HYDROPHOBIC2_STATUS=OFF
IFACE_ATOM2_RADIUS=0.330
SPOKE_WIDTH=0.070
NLIGATMNAME2_COLOUR=BLUE
HBOND_WIDTH=0.070
LIGATMNAME_STATUS=ON
TITLE_DIM_SIZE=1.000
WATERNAME_SIZE=0.500
ABODY_H3_COLOUR=SPRING_GREEN
HYDROPHNAME_COLOUR=BLACK
TITLE_COLOUR=BLUE
HYDROPHOBIC2_BOND_COLOUR=BRICK_RED
WATERNAME_STATUS=ON
EXTBOND_COLOUR=PURPLE
METAL_COLOUR=PINK
ABODY_L1_RESNAME_COLOUR=CYAN
UNDERLAY_COLOUR=RED
HBTEXT_DIM_SIZE=0.440
HYDROPHNAME2_COLOUR=BLUE
DISULPHIDE_STATUS=ON
BACKGROUND_COLOUR=WHITE
DUMMY_WIDTH=0.070
HYDROPHOBIC2_WIDTH=0.070
NLIGRESNAME_STATUS=ON
ABODY_L1_ATNAME_COLOUR=CYAN
TITLE_STATUS=ON
ELLIPSE_WIDTH=0.140
LIGATOM_STATUS=ON
HBTEXT_STATUS=ON
SIMPLERES_COLOUR=BLACK
HBTEXT_COLOUR=OLIVE_GREEN
NLIGBOND2_WIDTH=0.130
ABODY_H3_RESNAME_COLOUR=SPRING_GREEN
NLIGBOND2_COLOUR=LILAC
LIGRESNAME_STATUS=ON
LIGRESNAME_COLOUR=BLUE
NLIGRESNAME2_STATUS=ON
SALT_BRIDGE_WIDTH=0.070
IFACE_BOND1_WIDTH=0.190
SHOW_BLANK_TEXT_STATUS=OFF
WATERNAME_DIM_SIZE=0.500
NLIGATMNAME2_SIZE=0.310
PLOT_LABEL_SIZE=12.0
INACTIVE_COLOUR=GREY
ABODY_L1_COLOUR=CYAN
HYDROPHOBIC_COLOUR=BRICK_RED
ABODY_LOOP_LABEL_SIZE=1.60
NLIGRESNAME_COLOUR=OLIVE_GREEN
HBOND_COLOUR=OLIVE_GREEN
PHOSPHORUS_COLOUR=PURPLE
PLOT_LIST_LABEL_SIZE=14.0
ABODY_L2_ATNAME_COLOUR=SKY_BLUE
NLIGATOM_RADIUS=0.330
NITROGEN_COLOUR=BLUE
DIMPLOT_SPLIT_WIDTH=100.0
HYDROPHNAME2_STATUS=ON
IFACE_ATMNAME2_SIZE=0.310
IFACE_RESNAME2_SIZE=0.800
EQUIV_HGROUPS_UNDERLAY_STATUS=ON
ABODY_H2_COLOUR=OLIVE_GREEN
ABODY_L3_RESNAME_COLOUR=BLUE
ABODY_H1_RESNAME_COLOUR=GREEN
NLIGBOND_COLOUR=ORANGE
LIGATMNAME_SIZE=0.310
ATOM_EDGE_COLOUR=BLACK
ABODY_OTHER_ATNAME_COLOUR=DARK_SLATE_GREY
SIMPLE_RADIUS=0.800
NLIGATMNAME_COLOUR=BLACK
HYDROPHNAME2_SIZE=0.500
TITLE_SIZE=1.000
DISULPHIDE_COLOUR=GOLD
IFACE_ATOM1_RADIUS=0.330
ABODY_L2_RESNAME_COLOUR=SKY_BLUE
IFACE_HPHOBIC2_RADIUS=1.150
HYDROPHOBIC2_COLOUR=PINK
HBTEXT_SIZE=0.440
DOUBLE_BONDS_STATUS=OFF
SIMPLETEXT_SIZE=0.500
ABODY_OTHER_COLOUR=DARK_SLATE_GREY
ABODY_L3_ATNAME_COLOUR=BLUE
ABODY_H1_ATNAME_COLOUR=GREEN
LIGRESNAME_SIZE=0.800
WATER_DIM_RADIUS=0.400
DUMMY_STATUS=ON
IFACE_HYDROPHNAME2_SIZE=0.500
NLIGATOM2_RADIUS=0.330
ABODY_L3_COLOUR=BLUE
EXTBOND_DIM_WIDTH=0.070
WATERNAME_COLOUR=PURPLE
ARC_WIDTH=0.070
NLIGATMNAME_SIZE=0.310
OTHER_COLOUR=LIME_GREEN
EXTBOND_WIDTH=0.070
PLOT_LIST_LABEL_COLOUR=BLUE
NLIGATMNAME_STATUS=ON
HBOND_STATUS=ON
INACTIVE_PLOTS_STATUS=ON
ABODY_H2_RESNAME_COLOUR=OLIVE_GREEN
NLIGRESNAME2_SIZE=0.630
HYDROPHNAME_STATUS=ON
LIGBOND_WIDTH=0.190
HBOND_DIM_WIDTH=0.070
SALT_BRIDGE_STATUS=ON
WATER_STATUS=ON
ELLIPSE_COLOUR=RED
DISULPHIDE_DIM_WIDTH=0.070
HYDROPHOBIC_DIM_WIDTH=0.070
NLIGATOM_STATUS=ON
OXYGEN_COLOUR=RED
ABODY_H1_COLOUR=GREEN
HYDROPHNAME_SIZE=0.500
HPHOBIC_RADIUS=1.150
NLIGBOND_WIDTH=0.130
WATER_RADIUS=0.400
NLIGRESNAME_SIZE=0.630
PLOT_LABEL_COLOUR=RED
