# Supplementary material for: Distribution and molecular evolution of the anti-CRISPR family AcrIF7
Source: PLoS Biol. 2023 Apr 21;21(4):e3002072. doi: 10.1371/journal.pbio.3002072 (PMC10155984; doi:10.1371/journal.pbio.3002072)
Supplement: S14 Data — Individual files can be open using Pymol or any structure visualisation tool. (ZIP) [file pbio.3002072.s021.zip › Structural_analysis/s3_7jzx.pdb]

REMARK FILENAME="complex_1w.pdb0"
REMARK ===============================================================
REMARK HADDOCK run for complex
REMARK initial structure: complex_1.pdb
REMARK ===============================================================
REMARK            total,bonds,angles,improper,dihe,vdw,elec,air,cdih,coup,rdcs,vean,dani,xpcs,rg
REMARK energies: -467.285, 0, 0, 0, 0, -22.5798, -444.705, 0, 0, 0, 0, 0, 0, 0, 0
REMARK ===============================================================
REMARK            bonds,angles,impropers,dihe,air,cdih,coup,rdcs,vean,dani,xpcs
REMARK rms-dev.: 0,0,0,0,0,0,0, 0, 0, 0, 0
REMARK ===============================================================
REMARK               air,cdih,coup,rdcs,vean,dani,xpcs
REMARK               >0.3,>5,>1,>0,>5,>0.2,>0.2
REMARK violations.: 0, 0, 0, 0, 0, 0, 0
REMARK ===============================================================
REMARK                        CVpartition#,violations,rms
REMARK AIRs cross-validation: 2, 1, 1.34842
REMARK ===============================================================
REMARK NCS energy: 0
REMARK ===============================================================
REMARK Symmetry energy: 0
REMARK ===============================================================
REMARK Membrane restraining energy: 0
REMARK ===============================================================
REMARK Local cross-correlation:  0.0000
REMARK ===============================================================
REMARK Desolvation energy: 5.29846
REMARK Internal energy free molecules: -18071.2
REMARK Internal energy complex: -18012.5
REMARK Binding energy: -403.243
REMARK ===============================================================
REMARK buried surface area: 1451.96
REMARK ===============================================================
REMARK water - chain_1: 0 0 0
REMARK water - chain_2: 0 0 0
REMARK ===============================================================
REMARK water - water: 0 0 0
REMARK ===============================================================
REMARK DATE:10-Mar-2022  12:31:36       created by user: slot7
REMARK VERSION:1.3U
ATOM      1  N   PRO A   8      32.778 -26.437   2.894  1.00 15.00      A    N  
ATOM      2  CA  PRO A   8      32.745 -25.954   4.268  1.00 15.00      A    C  
ATOM      3  CB  PRO A   8      32.011 -27.092   4.970  1.00 15.00      A    C  
ATOM      4  CG  PRO A   8      31.022 -27.572   3.955  1.00 15.00      A    C  
ATOM      5  CD  PRO A   8      31.575 -27.221   2.590  1.00 15.00      A    C  
ATOM      6  C   PRO A   8      34.150 -25.788   4.837  1.00 15.00      A    C  
ATOM      7  O   PRO A   8      34.420 -26.139   5.986  1.00 15.00      A    O  
ATOM      8  N   THR A   9      35.043 -25.255   4.020  1.00 15.00      A    N  
ATOM      9  HN  THR A   9      34.763 -24.982   3.116  1.00 15.00      A    H  
ATOM     10  CA  THR A   9      36.415 -25.035   4.439  1.00 15.00      A    C  
ATOM     11  CB  THR A   9      37.409 -25.983   3.722  1.00 15.00      A    C  
ATOM     12  OG1 THR A   9      38.756 -25.709   4.139  1.00 15.00      A    O  
ATOM     13  HG1 THR A   9      39.173 -26.530   4.417  1.00 15.00      A    H  
ATOM     14  CG2 THR A   9      37.306 -25.870   2.209  1.00 15.00      A    C  
ATOM     15  C   THR A   9      36.801 -23.570   4.247  1.00 15.00      A    C  
ATOM     16  O   THR A   9      36.379 -22.926   3.287  1.00 15.00      A    O  
ATOM     17  N   TRP A  10      37.606 -23.049   5.162  1.00 15.00      A    N  
ATOM     18  HN  TRP A  10      37.927 -23.616   5.894  1.00 15.00      A    H  
ATOM     19  CA  TRP A  10      38.024 -21.655   5.107  1.00 15.00      A    C  
ATOM     20  CB  TRP A  10      38.795 -21.261   6.372  1.00 15.00      A    C  
ATOM     21  CG  TRP A  10      40.238 -21.674   6.381  1.00 15.00      A    C  
ATOM     22  CD1 TRP A  10      40.735 -22.930   6.581  1.00 15.00      A    C  
ATOM     23  CD2 TRP A  10      41.371 -20.819   6.190  1.00 15.00      A    C  
ATOM     24  NE1 TRP A  10      42.108 -22.910   6.520  1.00 15.00      A    N  
ATOM     25  HE1 TRP A  10      42.695 -23.686   6.629  1.00 15.00      A    H  
ATOM     26  CE2 TRP A  10      42.522 -21.624   6.281  1.00 15.00      A    C  
ATOM     27  CE3 TRP A  10      41.521 -19.450   5.947  1.00 15.00      A    C  
ATOM     28  CZ2 TRP A  10      43.806 -21.106   6.139  1.00 15.00      A    C  
ATOM     29  CZ3 TRP A  10      42.796 -18.937   5.807  1.00 15.00      A    C  
ATOM     30  CH2 TRP A  10      43.923 -19.764   5.903  1.00 15.00      A    C  
ATOM     31  C   TRP A  10      38.829 -21.333   3.850  1.00 15.00      A    C  
ATOM     32  O   TRP A  10      38.908 -20.178   3.442  1.00 15.00      A    O  
ATOM     33  N   GLN A  11      39.403 -22.360   3.228  1.00 15.00      A    N  
ATOM     34  HN  GLN A  11      39.273 -23.265   3.581  1.00 15.00      A    H  
ATOM     35  CA  GLN A  11      40.207 -22.169   2.027  1.00 15.00      A    C  
ATOM     36  CB  GLN A  11      40.937 -23.459   1.645  1.00 15.00      A    C  
ATOM     37  CG  GLN A  11      41.931 -23.952   2.688  1.00 15.00      A    C  
ATOM     38  CD  GLN A  11      43.168 -23.078   2.803  1.00 15.00      A    C  
ATOM     39  OE1 GLN A  11      43.118 -21.868   2.596  1.00 15.00      A    O  
ATOM     40  NE2 GLN A  11      44.294 -23.691   3.134  1.00 15.00      A    N  
ATOM     41 HE21 GLN A  11      44.267 -24.657   3.282  1.00 15.00      A    H  
ATOM     42 HE22 GLN A  11      45.105 -23.150   3.217  1.00 15.00      A    H  
ATOM     43  C   GLN A  11      39.367 -21.664   0.857  1.00 15.00      A    C  
ATOM     44  O   GLN A  11      39.735 -20.692   0.194  1.00 15.00      A    O  
ATOM     45  N   GLU A  12      38.228 -22.308   0.616  1.00 15.00      A    N  
ATOM     46  HN  GLU A  12      37.959 -23.049   1.198  1.00 15.00      A    H  
ATOM     47  CA  GLU A  12      37.360 -21.910  -0.485  1.00 15.00      A    C  
ATOM     48  CB  GLU A  12      36.345 -23.000  -0.852  1.00 15.00      A    C  
ATOM     49  CG  GLU A  12      35.601 -23.612   0.322  1.00 15.00      A    C  
ATOM     50  CD  GLU A  12      34.251 -22.970   0.574  1.00 15.00      A    C  
ATOM     51  OE1 GLU A  12      33.566 -23.391   1.527  1.00 15.00      A    O  
ATOM     52  OE2 GLU A  12      33.881 -22.047  -0.180  1.00 15.00      A    O  
ATOM     53  C   GLU A  12      36.697 -20.565  -0.213  1.00 15.00      A    C  
ATOM     54  O   GLU A  12      36.522 -19.756  -1.123  1.00 15.00      A    O  
ATOM     55  N   LEU A  13      36.359 -20.317   1.045  1.00 15.00      A    N  
ATOM     56  HN  LEU A  13      36.507 -21.005   1.728  1.00 15.00      A    H  
ATOM     57  CA  LEU A  13      35.744 -19.057   1.424  1.00 15.00      A    C  
ATOM     58  CB  LEU A  13      35.196 -19.131   2.847  1.00 15.00      A    C  
ATOM     59  CG  LEU A  13      33.986 -20.043   3.052  1.00 15.00      A    C  
ATOM     60  CD1 LEU A  13      33.677 -20.187   4.532  1.00 15.00      A    C  
ATOM     61  CD2 LEU A  13      32.776 -19.507   2.300  1.00 15.00      A    C  
ATOM     62  C   LEU A  13      36.759 -17.928   1.300  1.00 15.00      A    C  
ATOM     63  O   LEU A  13      36.423 -16.816   0.892  1.00 15.00      A    O  
ATOM     64  N   ARG A  14      38.009 -18.230   1.644  1.00 15.00      A    N  
ATOM     65  HN  ARG A  14      38.208 -19.135   1.974  1.00 15.00      A    H  
ATOM     66  CA  ARG A  14      39.087 -17.257   1.556  1.00 15.00      A    C  
ATOM     67  CB  ARG A  14      40.399 -17.863   2.066  1.00 15.00      A    C  
ATOM     68  CG  ARG A  14      41.603 -16.939   1.974  1.00 15.00      A    C  
ATOM     69  CD  ARG A  14      41.386 -15.660   2.764  1.00 15.00      A    C  
ATOM     70  NE  ARG A  14      42.622 -14.899   2.906  1.00 15.00      A    N  
ATOM     71  HE  ARG A  14      43.428 -15.270   2.488  1.00 15.00      A    H  
ATOM     72  CZ  ARG A  14      42.714 -13.738   3.548  1.00 15.00      A    C  
ATOM     73  NH1 ARG A  14      41.645 -13.186   4.105  1.00 15.00      A    N  
ATOM     74 HH11 ARG A  14      40.720 -13.652   4.048  1.00 15.00      A    H  
ATOM     75 HH12 ARG A  14      41.738 -12.262   4.602  1.00 15.00      A    H  
ATOM     76  NH2 ARG A  14      43.881 -13.130   3.659  1.00 15.00      A    N  
ATOM     77 HH21 ARG A  14      43.939 -12.213   4.175  1.00 15.00      A    H  
ATOM     78 HH22 ARG A  14      44.737 -13.549   3.249  1.00 15.00      A    H  
ATOM     79  C   ARG A  14      39.248 -16.795   0.116  1.00 15.00      A    C  
ATOM     80  O   ARG A  14      39.230 -15.597  -0.164  1.00 15.00      A    O  
ATOM     81  N   GLN A  15      39.378 -17.751  -0.797  1.00 15.00      A    N  
ATOM     82  HN  GLN A  15      39.372 -18.694  -0.517  1.00 15.00      A    H  
ATOM     83  CA  GLN A  15      39.533 -17.423  -2.205  1.00 15.00      A    C  
ATOM     84  CB  GLN A  15      39.957 -18.639  -3.036  1.00 15.00      A    C  
ATOM     85  CG  GLN A  15      39.003 -19.819  -2.975  1.00 15.00      A    C  
ATOM     86  CD  GLN A  15      39.474 -20.994  -3.806  1.00 15.00      A    C  
ATOM     87  OE1 GLN A  15      40.672 -21.217  -3.968  1.00 15.00      A    O  
ATOM     88  NE2 GLN A  15      38.533 -21.756  -4.342  1.00 15.00      A    N  
ATOM     89 HE21 GLN A  15      37.596 -21.522  -4.172  1.00 15.00      A    H  
ATOM     90 HE22 GLN A  15      38.813 -22.517  -4.890  1.00 15.00      A    H  
ATOM     91  C   GLN A  15      38.267 -16.777  -2.758  1.00 15.00      A    C  
ATOM     92  O   GLN A  15      38.346 -15.872  -3.583  1.00 15.00      A    O  
ATOM     93  N   PHE A  16      37.105 -17.227  -2.279  1.00 15.00      A    N  
ATOM     94  HN  PHE A  16      37.107 -17.958  -1.621  1.00 15.00      A    H  
ATOM     95  CA  PHE A  16      35.828 -16.677  -2.723  1.00 15.00      A    C  
ATOM     96  CB  PHE A  16      34.653 -17.442  -2.109  1.00 15.00      A    C  
ATOM     97  CG  PHE A  16      33.389 -17.360  -2.920  1.00 15.00      A    C  
ATOM     98  CD1 PHE A  16      33.247 -18.107  -4.078  1.00 15.00      A    C  
ATOM     99  CD2 PHE A  16      32.347 -16.535  -2.528  1.00 15.00      A    C  
ATOM    100  CE1 PHE A  16      32.090 -18.034  -4.831  1.00 15.00      A    C  
ATOM    101  CE2 PHE A  16      31.186 -16.457  -3.276  1.00 15.00      A    C  
ATOM    102  CZ  PHE A  16      31.058 -17.207  -4.429  1.00 15.00      A    C  
ATOM    103  C   PHE A  16      35.732 -15.195  -2.381  1.00 15.00      A    C  
ATOM    104  O   PHE A  16      35.314 -14.381  -3.209  1.00 15.00      A    O  
ATOM    105  N   ILE A  17      36.132 -14.842  -1.163  1.00 15.00      A    N  
ATOM    106  HN  ILE A  17      36.454 -15.534  -0.541  1.00 15.00      A    H  
ATOM    107  CA  ILE A  17      36.101 -13.451  -0.732  1.00 15.00      A    C  
ATOM    108  CB  ILE A  17      36.373 -13.302   0.785  1.00 15.00      A    C  
ATOM    109  CG1 ILE A  17      35.200 -13.879   1.586  1.00 15.00      A    C  
ATOM    110  CG2 ILE A  17      36.603 -11.842   1.157  1.00 15.00      A    C  
ATOM    111  CD1 ILE A  17      35.431 -13.914   3.082  1.00 15.00      A    C  
ATOM    112  C   ILE A  17      37.100 -12.634  -1.547  1.00 15.00      A    C  
ATOM    113  O   ILE A  17      36.788 -11.532  -2.006  1.00 15.00      A    O  
ATOM    114  N   GLU A  18      38.284 -13.201  -1.765  1.00 15.00      A    N  
ATOM    115  HN  GLU A  18      38.471 -14.090  -1.389  1.00 15.00      A    H  
ATOM    116  CA  GLU A  18      39.315 -12.528  -2.540  1.00 15.00      A    C  
ATOM    117  CB  GLU A  18      40.654 -13.265  -2.465  1.00 15.00      A    C  
ATOM    118  CG  GLU A  18      41.421 -13.017  -1.171  1.00 15.00      A    C  
ATOM    119  CD  GLU A  18      42.927 -12.943  -1.378  1.00 15.00      A    C  
ATOM    120  OE1 GLU A  18      43.385 -12.047  -2.127  1.00 15.00      A    O  
ATOM    121  OE2 GLU A  18      43.655 -13.774  -0.786  1.00 15.00      A    O  
ATOM    122  C   GLU A  18      38.873 -12.321  -3.985  1.00 15.00      A    C  
ATOM    123  O   GLU A  18      39.116 -11.261  -4.565  1.00 15.00      A    O  
ATOM    124  N   SER A  19      38.214 -13.322  -4.568  1.00 15.00      A    N  
ATOM    125  HN  SER A  19      38.073 -14.165  -4.076  1.00 15.00      A    H  
ATOM    126  CA  SER A  19      37.732 -13.201  -5.937  1.00 15.00      A    C  
ATOM    127  CB  SER A  19      37.188 -14.526  -6.481  1.00 15.00      A    C  
ATOM    128  OG  SER A  19      36.456 -15.239  -5.501  1.00 15.00      A    O  
ATOM    129  HG  SER A  19      35.995 -14.622  -4.921  1.00 15.00      A    H  
ATOM    130  C   SER A  19      36.699 -12.084  -6.052  1.00 15.00      A    C  
ATOM    131  O   SER A  19      36.656 -11.375  -7.054  1.00 15.00      A    O  
ATOM    132  N   PHE A  20      35.889 -11.917  -5.007  1.00 15.00      A    N  
ATOM    133  HN  PHE A  20      35.980 -12.509  -4.229  1.00 15.00      A    H  
ATOM    134  CA  PHE A  20      34.872 -10.870  -4.989  1.00 15.00      A    C  
ATOM    135  CB  PHE A  20      33.920 -11.056  -3.801  1.00 15.00      A    C  
ATOM    136  CG  PHE A  20      32.842 -10.009  -3.704  1.00 15.00      A    C  
ATOM    137  CD1 PHE A  20      32.924  -8.996  -2.762  1.00 15.00      A    C  
ATOM    138  CD2 PHE A  20      31.747 -10.037  -4.554  1.00 15.00      A    C  
ATOM    139  CE1 PHE A  20      31.937  -8.033  -2.668  1.00 15.00      A    C  
ATOM    140  CE2 PHE A  20      30.756  -9.077  -4.466  1.00 15.00      A    C  
ATOM    141  CZ  PHE A  20      30.852  -8.073  -3.521  1.00 15.00      A    C  
ATOM    142  C   PHE A  20      35.541  -9.501  -4.924  1.00 15.00      A    C  
ATOM    143  O   PHE A  20      35.150  -8.573  -5.628  1.00 15.00      A    O  
ATOM    144  N   ILE A  21      36.562  -9.386  -4.081  1.00 15.00      A    N  
ATOM    145  HN  ILE A  21      36.826 -10.162  -3.537  1.00 15.00      A    H  
ATOM    146  CA  ILE A  21      37.296  -8.133  -3.944  1.00 15.00      A    C  
ATOM    147  CB  ILE A  21      38.332  -8.196  -2.798  1.00 15.00      A    C  
ATOM    148  CG1 ILE A  21      37.630  -8.466  -1.463  1.00 15.00      A    C  
ATOM    149  CG2 ILE A  21      39.134  -6.903  -2.722  1.00 15.00      A    C  
ATOM    150  CD1 ILE A  21      38.578  -8.740  -0.314  1.00 15.00      A    C  
ATOM    151  C   ILE A  21      38.000  -7.810  -5.258  1.00 15.00      A    C  
ATOM    152  O   ILE A  21      37.995  -6.667  -5.719  1.00 15.00      A    O  
ATOM    153  N   GLN A  22      38.582  -8.838  -5.867  1.00 15.00      A    N  
ATOM    154  HN  GLN A  22      38.547  -9.727  -5.443  1.00 15.00      A    H  
ATOM    155  CA  GLN A  22      39.277  -8.685  -7.137  1.00 15.00      A    C  
ATOM    156  CB  GLN A  22      39.994  -9.986  -7.511  1.00 15.00      A    C  
ATOM    157  CG  GLN A  22      41.047  -9.839  -8.600  1.00 15.00      A    C  
ATOM    158  CD  GLN A  22      42.145  -8.849  -8.242  1.00 15.00      A    C  
ATOM    159  OE1 GLN A  22      42.728  -8.211  -9.114  1.00 15.00      A    O  
ATOM    160  NE2 GLN A  22      42.440  -8.716  -6.956  1.00 15.00      A    N  
ATOM    161 HE21 GLN A  22      41.943  -9.257  -6.306  1.00 15.00      A    H  
ATOM    162 HE22 GLN A  22      43.140  -8.080  -6.711  1.00 15.00      A    H  
ATOM    163  C   GLN A  22      38.295  -8.276  -8.233  1.00 15.00      A    C  
ATOM    164  O   GLN A  22      38.617  -7.459  -9.092  1.00 15.00      A    O  
ATOM    165  N   GLU A  23      37.094  -8.847  -8.185  1.00 15.00      A    N  
ATOM    166  HN  GLU A  23      36.904  -9.504  -7.479  1.00 15.00      A    H  
ATOM    167  CA  GLU A  23      36.049  -8.538  -9.157  1.00 15.00      A    C  
ATOM    168  CB  GLU A  23      34.824  -9.430  -8.913  1.00 15.00      A    C  
ATOM    169  CG  GLU A  23      33.651  -9.187  -9.853  1.00 15.00      A    C  
ATOM    170  CD  GLU A  23      32.577  -8.309  -9.237  1.00 15.00      A    C  
ATOM    171  OE1 GLU A  23      32.675  -7.996  -8.031  1.00 15.00      A    O  
ATOM    172  OE2 GLU A  23      31.636  -7.918  -9.957  1.00 15.00      A    O  
ATOM    173  C   GLU A  23      35.673  -7.060  -9.075  1.00 15.00      A    C  
ATOM    174  O   GLU A  23      35.563  -6.376 -10.097  1.00 15.00      A    O  
ATOM    175  N   ARG A  24      35.498  -6.572  -7.850  1.00 15.00      A    N  
ATOM    176  HN  ARG A  24      35.594  -7.175  -7.080  1.00 15.00      A    H  
ATOM    177  CA  ARG A  24      35.151  -5.175  -7.621  1.00 15.00      A    C  
ATOM    178  CB  ARG A  24      34.921  -4.914  -6.128  1.00 15.00      A    C  
ATOM    179  CG  ARG A  24      33.725  -5.643  -5.529  1.00 15.00      A    C  
ATOM    180  CD  ARG A  24      32.407  -5.022  -5.970  1.00 15.00      A    C  
ATOM    181  NE  ARG A  24      31.877  -5.646  -7.181  1.00 15.00      A    N  
ATOM    182  HE  ARG A  24      32.249  -6.540  -7.434  1.00 15.00      A    H  
ATOM    183  CZ  ARG A  24      30.935  -5.107  -7.953  1.00 15.00      A    C  
ATOM    184  NH1 ARG A  24      30.411  -3.923  -7.645  1.00 15.00      A    N  
ATOM    185 HH11 ARG A  24      30.737  -3.414  -6.797  1.00 15.00      A    H  
ATOM    186 HH12 ARG A  24      29.680  -3.499  -8.251  1.00 15.00      A    H  
ATOM    187  NH2 ARG A  24      30.523  -5.750  -9.037  1.00 15.00      A    N  
ATOM    188 HH21 ARG A  24      30.945  -6.691  -9.287  1.00 15.00      A    H  
ATOM    189 HH22 ARG A  24      29.791  -5.342  -9.647  1.00 15.00      A    H  
ATOM    190  C   ARG A  24      36.260  -4.266  -8.139  1.00 15.00      A    C  
ATOM    191  O   ARG A  24      35.999  -3.199  -8.699  1.00 15.00      A    O  
ATOM    192  N   LEU A  25      37.500  -4.702  -7.950  1.00 15.00      A    N  
ATOM    193  HN  LEU A  25      37.638  -5.558  -7.489  1.00 15.00      A    H  
ATOM    194  CA  LEU A  25      38.658  -3.948  -8.402  1.00 15.00      A    C  
ATOM    195  CB  LEU A  25      39.942  -4.536  -7.812  1.00 15.00      A    C  
ATOM    196  CG  LEU A  25      41.259  -3.970  -8.352  1.00 15.00      A    C  
ATOM    197  CD1 LEU A  25      41.466  -2.533  -7.896  1.00 15.00      A    C  
ATOM    198  CD2 LEU A  25      42.428  -4.845  -7.936  1.00 15.00      A    C  
ATOM    199  C   LEU A  25      38.738  -3.940  -9.924  1.00 15.00      A    C  
ATOM    200  O   LEU A  25      38.929  -2.888 -10.533  1.00 15.00      A    O  
ATOM    201  N   GLN A  26      38.580  -5.114 -10.531  1.00 15.00      A    N  
ATOM    202  HN  GLN A  26      38.427  -5.918  -9.984  1.00 15.00      A    H  
ATOM    203  CA  GLN A  26      38.637  -5.245 -11.983  1.00 15.00      A    C  
ATOM    204  CB  GLN A  26      38.441  -6.701 -12.412  1.00 15.00      A    C  
ATOM    205  CG  GLN A  26      38.815  -6.963 -13.862  1.00 15.00      A    C  
ATOM    206  CD  GLN A  26      40.314  -6.910 -14.093  1.00 15.00      A    C  
ATOM    207  OE1 GLN A  26      41.087  -7.562 -13.392  1.00 15.00      A    O  
ATOM    208  NE2 GLN A  26      40.737  -6.113 -15.059  1.00 15.00      A    N  
ATOM    209 HE21 GLN A  26      40.057  -5.594 -15.574  1.00 15.00      A    H  
ATOM    210 HE22 GLN A  26      41.694  -6.064 -15.232  1.00 15.00      A    H  
ATOM    211  C   GLN A  26      37.597  -4.353 -12.651  1.00 15.00      A    C  
ATOM    212  O   GLN A  26      37.915  -3.601 -13.569  1.00 15.00      A    O  
ATOM    213  N   GLY A  27      36.359  -4.424 -12.164  1.00 15.00      A    N  
ATOM    214  HN  GLY A  27      36.166  -5.044 -11.424  1.00 15.00      A    H  
ATOM    215  CA  GLY A  27      35.294  -3.605 -12.718  1.00 15.00      A    C  
ATOM    216  C   GLY A  27      35.614  -2.126 -12.614  1.00 15.00      A    C  
ATOM    217  O   GLY A  27      35.191  -1.326 -13.448  1.00 15.00      A    O  
ATOM    218  N   LYS A  28      36.371  -1.770 -11.586  1.00 15.00      A    N  
ATOM    219  HN  LYS A  28      36.670  -2.458 -10.954  1.00 15.00      A    H  
ATOM    220  CA  LYS A  28      36.769  -0.391 -11.369  1.00 15.00      A    C  
ATOM    221  CB  LYS A  28      37.131  -0.168  -9.894  1.00 15.00      A    C  
ATOM    222  CG  LYS A  28      37.607   1.239  -9.550  1.00 15.00      A    C  
ATOM    223  CD  LYS A  28      36.570   2.297  -9.903  1.00 15.00      A    C  
ATOM    224  CE  LYS A  28      35.262   2.081  -9.155  1.00 15.00      A    C  
ATOM    225  NZ  LYS A  28      34.273   3.148  -9.459  1.00 15.00      A    N  
ATOM    226  HZ1 LYS A  28      33.303   2.745  -9.485  1.00 15.00      A    H  
ATOM    227  HZ2 LYS A  28      34.480   3.572 -10.383  1.00 15.00      A    H  
ATOM    228  HZ3 LYS A  28      34.309   3.889  -8.734  1.00 15.00      A    H  
ATOM    229  C   LYS A  28      37.943  -0.025 -12.276  1.00 15.00      A    C  
ATOM    230  O   LYS A  28      38.002   1.080 -12.803  1.00 15.00      A    O  
ATOM    231  N   LEU A  29      38.865  -0.966 -12.462  1.00 15.00      A    N  
ATOM    232  HN  LEU A  29      38.754  -1.836 -12.015  1.00 15.00      A    H  
ATOM    233  CA  LEU A  29      40.040  -0.747 -13.303  1.00 15.00      A    C  
ATOM    234  CB  LEU A  29      41.072  -1.863 -13.105  1.00 15.00      A    C  
ATOM    235  CG  LEU A  29      41.792  -1.906 -11.754  1.00 15.00      A    C  
ATOM    236  CD1 LEU A  29      42.744  -3.093 -11.698  1.00 15.00      A    C  
ATOM    237  CD2 LEU A  29      42.541  -0.606 -11.498  1.00 15.00      A    C  
ATOM    238  C   LEU A  29      39.670  -0.637 -14.783  1.00 15.00      A    C  
ATOM    239  O   LEU A  29      40.124   0.278 -15.475  1.00 15.00      A    O  
ATOM    240  N   ASP A  30      38.846  -1.567 -15.259  1.00 15.00      A    N  
ATOM    241  HN  ASP A  30      38.523  -2.276 -14.654  1.00 15.00      A    H  
ATOM    242  CA  ASP A  30      38.418  -1.584 -16.661  1.00 15.00      A    C  
ATOM    243  CB  ASP A  30      37.605  -2.846 -16.969  1.00 15.00      A    C  
ATOM    244  CG  ASP A  30      38.474  -4.054 -17.243  1.00 15.00      A    C  
ATOM    245  OD1 ASP A  30      38.503  -4.522 -18.400  1.00 15.00      A    O  
ATOM    246  OD2 ASP A  30      39.126  -4.538 -16.299  1.00 15.00      A    O  
ATOM    247  C   ASP A  30      37.590  -0.357 -17.005  1.00 15.00      A    C  
ATOM    248  O   ASP A  30      37.661   0.166 -18.115  1.00 15.00      A    O  
ATOM    249  N   LYS A  31      36.814   0.107 -16.042  1.00 15.00      A    N  
ATOM    250  HN  LYS A  31      36.818  -0.339 -15.169  1.00 15.00      A    H  
ATOM    251  CA  LYS A  31      35.960   1.267 -16.246  1.00 15.00      A    C  
ATOM    252  CB  LYS A  31      34.620   1.065 -15.534  1.00 15.00      A    C  
ATOM    253  CG  LYS A  31      33.508   1.975 -16.030  1.00 15.00      A    C  
ATOM    254  CD  LYS A  31      32.504   2.263 -14.929  1.00 15.00      A    C  
ATOM    255  CE  LYS A  31      31.588   3.414 -15.307  1.00 15.00      A    C  
ATOM    256  NZ  LYS A  31      30.655   3.759 -14.205  1.00 15.00      A    N  
ATOM    257  HZ1 LYS A  31      31.183   4.126 -13.390  1.00 15.00      A    H  
ATOM    258  HZ2 LYS A  31      30.119   2.920 -13.911  1.00 15.00      A    H  
ATOM    259  HZ3 LYS A  31      29.977   4.494 -14.527  1.00 15.00      A    H  
ATOM    260  C   LYS A  31      36.641   2.538 -15.745  1.00 15.00      A    C  
ATOM    261  O   LYS A  31      35.992   3.552 -15.496  1.00 15.00      A    O  
ATOM    262  N   LEU A  32      37.954   2.477 -15.598  1.00 15.00      A    N  
ATOM    263  HN  LEU A  32      38.423   1.638 -15.800  1.00 15.00      A    H  
ATOM    264  CA  LEU A  32      38.711   3.627 -15.122  1.00 15.00      A    C  
ATOM    265  CB  LEU A  32      39.766   3.176 -14.107  1.00 15.00      A    C  
ATOM    266  CG  LEU A  32      39.893   4.003 -12.824  1.00 15.00      A    C  
ATOM    267  CD1 LEU A  32      40.651   3.220 -11.761  1.00 15.00      A    C  
ATOM    268  CD2 LEU A  32      40.586   5.328 -13.100  1.00 15.00      A    C  
ATOM    269  C   LEU A  32      39.385   4.369 -16.272  1.00 15.00      A    C  
ATOM    270  O   LEU A  32      39.603   5.577 -16.187  1.00 15.00      A    O  
ATOM    271  N   GLN A  33      39.708   3.637 -17.345  1.00 15.00      A    N  
ATOM    272  HN  GLN A  33      39.469   2.688 -17.358  1.00 15.00      A    H  
ATOM    273  CA  GLN A  33      40.399   4.215 -18.506  1.00 15.00      A    C  
ATOM    274  CB  GLN A  33      39.452   5.117 -19.311  1.00 15.00      A    C  
ATOM    275  CG  GLN A  33      38.687   4.409 -20.416  1.00 15.00      A    C  
ATOM    276  CD  GLN A  33      37.971   5.382 -21.337  1.00 15.00      A    C  
ATOM    277  OE1 GLN A  33      36.810   5.724 -21.123  1.00 15.00      A    O  
ATOM    278  NE2 GLN A  33      38.664   5.840 -22.370  1.00 15.00      A    N  
ATOM    279 HE21 GLN A  33      39.588   5.532 -22.483  1.00 15.00      A    H  
ATOM    280 HE22 GLN A  33      38.225   6.472 -22.974  1.00 15.00      A    H  
ATOM    281  C   GLN A  33      41.634   5.019 -18.068  1.00 15.00      A    C  
ATOM    282  O   GLN A  33      41.796   6.172 -18.459  1.00 15.00      A    O  
ATOM    283  N   PRO A  34      42.537   4.419 -17.262  1.00 15.00      A    N  
ATOM    284  CA  PRO A  34      43.713   5.100 -16.759  1.00 15.00      A    C  
ATOM    285  CB  PRO A  34      43.857   4.479 -15.363  1.00 15.00      A    C  
ATOM    286  CG  PRO A  34      43.199   3.127 -15.447  1.00 15.00      A    C  
ATOM    287  CD  PRO A  34      42.513   3.033 -16.788  1.00 15.00      A    C  
ATOM    288  C   PRO A  34      44.964   4.814 -17.579  1.00 15.00      A    C  
ATOM    289  O   PRO A  34      45.595   3.763 -17.412  1.00 15.00      A    O  
ATOM    290  N   ASP A  35      45.323   5.737 -18.456  1.00 15.00      A    N  
ATOM    291  HN  ASP A  35      44.776   6.548 -18.557  1.00 15.00      A    H  
ATOM    292  CA  ASP A  35      46.512   5.573 -19.282  1.00 15.00      A    C  
ATOM    293  CB  ASP A  35      46.401   6.387 -20.575  1.00 15.00      A    C  
ATOM    294  CG  ASP A  35      46.122   5.512 -21.781  1.00 15.00      A    C  
ATOM    295  OD1 ASP A  35      44.938   5.378 -22.160  1.00 15.00      A    O  
ATOM    296  OD2 ASP A  35      47.086   4.952 -22.342  1.00 15.00      A    O  
ATOM    297  C   ASP A  35      47.748   5.990 -18.501  1.00 15.00      A    C  
ATOM    298  O   ASP A  35      48.705   5.227 -18.365  1.00 15.00      A    O  
ATOM    299  N   GLU A  36      47.701   7.198 -17.966  1.00 15.00      A    N  
ATOM    300  HN  GLU A  36      46.895   7.753 -18.111  1.00 15.00      A    H  
ATOM    301  CA  GLU A  36      48.796   7.752 -17.183  1.00 15.00      A    C  
ATOM    302  CB  GLU A  36      49.366   9.004 -17.875  1.00 15.00      A    C  
ATOM    303  CG  GLU A  36      48.385   9.731 -18.791  1.00 15.00      A    C  
ATOM    304  CD  GLU A  36      47.129  10.189 -18.069  1.00 15.00      A    C  
ATOM    305  OE1 GLU A  36      47.121  11.319 -17.545  1.00 15.00      A    O  
ATOM    306  OE2 GLU A  36      46.151   9.407 -18.022  1.00 15.00      A    O  
ATOM    307  C   GLU A  36      48.338   8.088 -15.761  1.00 15.00      A    C  
ATOM    308  O   GLU A  36      47.269   7.642 -15.327  1.00 15.00      A    O  
ATOM    309  N   ASP A  37      49.186   8.831 -15.029  1.00 15.00      A    N  
ATOM    310  HN  ASP A  37      50.038   9.094 -15.432  1.00 15.00      A    H  
ATOM    311  CA  ASP A  37      48.908   9.270 -13.649  1.00 15.00      A    C  
ATOM    312  CB  ASP A  37      47.559   9.994 -13.548  1.00 15.00      A    C  
ATOM    313  CG  ASP A  37      47.386  10.759 -12.251  1.00 15.00      A    C  
ATOM    314  OD1 ASP A  37      48.202  11.659 -11.971  1.00 15.00      A    O  
ATOM    315  OD2 ASP A  37      46.406  10.477 -11.524  1.00 15.00      A    O  
ATOM    316  C   ASP A  37      49.002   8.122 -12.642  1.00 15.00      A    C  
ATOM    317  O   ASP A  37      49.103   8.340 -11.438  1.00 15.00      A    O  
ATOM    318  N   ASP A  38      48.992   6.904 -13.174  1.00 15.00      A    N  
ATOM    319  HN  ASP A  38      48.931   6.831 -14.147  1.00 15.00      A    H  
ATOM    320  CA  ASP A  38      49.073   5.672 -12.392  1.00 15.00      A    C  
ATOM    321  CB  ASP A  38      50.503   5.259 -12.050  1.00 15.00      A    C  
ATOM    322  CG  ASP A  38      50.628   3.757 -11.836  1.00 15.00      A    C  
ATOM    323  OD1 ASP A  38      51.575   3.163 -12.385  1.00 15.00      A    O  
ATOM    324  OD2 ASP A  38      49.766   3.160 -11.134  1.00 15.00      A    O  
ATOM    325  C   ASP A  38      48.180   5.631 -11.159  1.00 15.00      A    C  
ATOM    326  O   ASP A  38      48.655   5.560 -10.028  1.00 15.00      A    O  
ATOM    327  N   LYS A  39      46.879   5.681 -11.379  1.00 15.00      A    N  
ATOM    328  HN  LYS A  39      46.552   5.830 -12.290  1.00 15.00      A    H  
ATOM    329  CA  LYS A  39      45.932   5.573 -10.277  1.00 15.00      A    C  
ATOM    330  CB  LYS A  39      44.570   6.161 -10.668  1.00 15.00      A    C  
ATOM    331  CG  LYS A  39      44.617   7.593 -11.171  1.00 15.00      A    C  
ATOM    332  CD  LYS A  39      43.238   8.068 -11.602  1.00 15.00      A    C  
ATOM    333  CE  LYS A  39      43.325   9.028 -12.779  1.00 15.00      A    C  
ATOM    334  NZ  LYS A  39      44.058  10.275 -12.431  1.00 15.00      A    N  
ATOM    335  HZ1 LYS A  39      44.033  10.940 -13.228  1.00 15.00      A    H  
ATOM    336  HZ2 LYS A  39      45.062  10.059 -12.210  1.00 15.00      A    H  
ATOM    337  HZ3 LYS A  39      43.631  10.726 -11.600  1.00 15.00      A    H  
ATOM    338  C   LYS A  39      45.755   4.093  -9.934  1.00 15.00      A    C  
ATOM    339  O   LYS A  39      45.011   3.734  -9.024  1.00 15.00      A    O  
ATOM    340  N   ARG A  40      46.475   3.246 -10.668  1.00 15.00      A    N  
ATOM    341  HN  ARG A  40      47.110   3.612 -11.320  1.00 15.00      A    H  
ATOM    342  CA  ARG A  40      46.395   1.803 -10.507  1.00 15.00      A    C  
ATOM    343  CB  ARG A  40      47.067   1.099 -11.696  1.00 15.00      A    C  
ATOM    344  CG  ARG A  40      46.592   1.599 -13.060  1.00 15.00      A    C  
ATOM    345  CD  ARG A  40      47.410   1.003 -14.199  1.00 15.00      A    C  
ATOM    346  NE  ARG A  40      47.019   1.534 -15.513  1.00 15.00      A    N  
ATOM    347  HE  ARG A  40      46.416   2.310 -15.525  1.00 15.00      A    H  
ATOM    348  CZ  ARG A  40      47.443   1.033 -16.675  1.00 15.00      A    C  
ATOM    349  NH1 ARG A  40      48.261  -0.011 -16.690  1.00 15.00      A    N  
ATOM    350 HH11 ARG A  40      48.592  -0.404 -17.595  1.00 15.00      A    H  
ATOM    351 HH12 ARG A  40      48.580  -0.437 -15.795  1.00 15.00      A    H  
ATOM    352  NH2 ARG A  40      47.059   1.585 -17.821  1.00 15.00      A    N  
ATOM    353 HH21 ARG A  40      47.386   1.198 -18.731  1.00 15.00      A    H  
ATOM    354 HH22 ARG A  40      46.428   2.426 -17.815  1.00 15.00      A    H  
ATOM    355  C   ARG A  40      46.988   1.338  -9.181  1.00 15.00      A    C  
ATOM    356  O   ARG A  40      46.327   0.629  -8.421  1.00 15.00      A    O  
ATOM    357  N   GLN A  41      48.219   1.750  -8.895  1.00 15.00      A    N  
ATOM    358  HN  GLN A  41      48.697   2.329  -9.540  1.00 15.00      A    H  
ATOM    359  CA  GLN A  41      48.892   1.357  -7.657  1.00 15.00      A    C  
ATOM    360  CB  GLN A  41      50.313   1.917  -7.593  1.00 15.00      A    C  
ATOM    361  CG  GLN A  41      51.352   0.972  -8.175  1.00 15.00      A    C  
ATOM    362  CD  GLN A  41      52.596   1.681  -8.667  1.00 15.00      A    C  
ATOM    363  OE1 GLN A  41      53.556   1.874  -7.919  1.00 15.00      A    O  
ATOM    364  NE2 GLN A  41      52.589   2.075  -9.930  1.00 15.00      A    N  
ATOM    365 HE21 GLN A  41      51.787   1.893 -10.476  1.00 15.00      A    H  
ATOM    366 HE22 GLN A  41      53.379   2.533 -10.276  1.00 15.00      A    H  
ATOM    367  C   GLN A  41      48.087   1.703  -6.403  1.00 15.00      A    C  
ATOM    368  O   GLN A  41      48.033   0.916  -5.459  1.00 15.00      A    O  
ATOM    369  N   THR A  42      47.447   2.867  -6.400  1.00 15.00      A    N  
ATOM    370  HN  THR A  42      47.520   3.457  -7.179  1.00 15.00      A    H  
ATOM    371  CA  THR A  42      46.644   3.285  -5.254  1.00 15.00      A    C  
ATOM    372  CB  THR A  42      46.215   4.766  -5.369  1.00 15.00      A    C  
ATOM    373  OG1 THR A  42      45.698   5.225  -4.113  1.00 15.00      A    O  
ATOM    374  HG1 THR A  42      45.419   6.141  -4.197  1.00 15.00      A    H  
ATOM    375  CG2 THR A  42      47.397   5.639  -5.774  1.00 15.00      A    C  
ATOM    376  C   THR A  42      45.401   2.399  -5.123  1.00 15.00      A    C  
ATOM    377  O   THR A  42      45.020   1.992  -4.021  1.00 15.00      A    O  
ATOM    378  N   LEU A  43      44.789   2.080  -6.257  1.00 15.00      A    N  
ATOM    379  HN  LEU A  43      45.147   2.416  -7.106  1.00 15.00      A    H  
ATOM    380  CA  LEU A  43      43.597   1.244  -6.271  1.00 15.00      A    C  
ATOM    381  CB  LEU A  43      42.938   1.258  -7.652  1.00 15.00      A    C  
ATOM    382  CG  LEU A  43      41.691   2.137  -7.794  1.00 15.00      A    C  
ATOM    383  CD1 LEU A  43      40.598   1.678  -6.838  1.00 15.00      A    C  
ATOM    384  CD2 LEU A  43      42.028   3.603  -7.564  1.00 15.00      A    C  
ATOM    385  C   LEU A  43      43.907  -0.185  -5.836  1.00 15.00      A    C  
ATOM    386  O   LEU A  43      43.137  -0.795  -5.091  1.00 15.00      A    O  
ATOM    387  N   LEU A  44      45.050  -0.703  -6.281  1.00 15.00      A    N  
ATOM    388  HN  LEU A  44      45.626  -0.155  -6.863  1.00 15.00      A    H  
ATOM    389  CA  LEU A  44      45.469  -2.063  -5.946  1.00 15.00      A    C  
ATOM    390  CB  LEU A  44      46.573  -2.548  -6.886  1.00 15.00      A    C  
ATOM    391  CG  LEU A  44      46.128  -3.411  -8.069  1.00 15.00      A    C  
ATOM    392  CD1 LEU A  44      45.560  -2.550  -9.188  1.00 15.00      A    C  
ATOM    393  CD2 LEU A  44      47.279  -4.271  -8.575  1.00 15.00      A    C  
ATOM    394  C   LEU A  44      45.929  -2.185  -4.497  1.00 15.00      A    C  
ATOM    395  O   LEU A  44      46.169  -3.289  -4.002  1.00 15.00      A    O  
ATOM    396  N   ALA A  45      46.072  -1.058  -3.822  1.00 15.00      A    N  
ATOM    397  HN  ALA A  45      45.894  -0.203  -4.270  1.00 15.00      A    H  
ATOM    398  CA  ALA A  45      46.493  -1.063  -2.432  1.00 15.00      A    C  
ATOM    399  CB  ALA A  45      47.440   0.093  -2.157  1.00 15.00      A    C  
ATOM    400  C   ALA A  45      45.279  -0.993  -1.518  1.00 15.00      A    C  
ATOM    401  O   ALA A  45      45.191  -1.706  -0.516  1.00 15.00      A    O  
ATOM    402  N   THR A  46      44.332  -0.140  -1.883  1.00 15.00      A    N  
ATOM    403  HN  THR A  46      44.456   0.390  -2.702  1.00 15.00      A    H  
ATOM    404  CA  THR A  46      43.122   0.041  -1.100  1.00 15.00      A    C  
ATOM    405  CB  THR A  46      42.500   1.434  -1.355  1.00 15.00      A    C  
ATOM    406  OG1 THR A  46      41.127   1.448  -0.933  1.00 15.00      A    O  
ATOM    407  HG1 THR A  46      41.089   1.592   0.023  1.00 15.00      A    H  
ATOM    408  CG2 THR A  46      43.269   2.512  -0.606  1.00 15.00      A    C  
ATOM    409  C   THR A  46      42.078  -1.033  -1.398  1.00 15.00      A    C  
ATOM    410  O   THR A  46      41.738  -1.845  -0.535  1.00 15.00      A    O  
ATOM    411  N   HIS A  47      41.594  -1.058  -2.630  1.00 15.00      A    N  
ATOM    412  HN  HIS A  47      41.967  -0.452  -3.305  1.00 15.00      A    H  
ATOM    413  CA  HIS A  47      40.555  -1.999  -3.020  1.00 15.00      A    C  
ATOM    414  CB  HIS A  47      39.542  -1.315  -3.949  1.00 15.00      A    C  
ATOM    415  CG  HIS A  47      38.517  -0.482  -3.230  1.00 15.00      A    C  
ATOM    416  ND1 HIS A  47      38.831   0.439  -2.246  1.00 15.00      A    N  
ATOM    417  HD1 HIS A  47      39.740   0.658  -1.924  1.00 15.00      A    H  
ATOM    418  CD2 HIS A  47      37.167  -0.448  -3.350  1.00 15.00      A    C  
ATOM    419  CE1 HIS A  47      37.718   0.992  -1.790  1.00 15.00      A    C  
ATOM    420  NE2 HIS A  47      36.698   0.472  -2.447  1.00 15.00      A    N  
ATOM    421  HE2 HIS A  47      35.755   0.703  -2.302  1.00 15.00      A    H  
ATOM    422  C   HIS A  47      41.122  -3.261  -3.661  1.00 15.00      A    C  
ATOM    423  O   HIS A  47      40.861  -3.543  -4.826  1.00 15.00      A    O  
ATOM    424  N   ARG A  48      41.887  -4.024  -2.886  1.00 15.00      A    N  
ATOM    425  HN  ARG A  48      42.044  -3.752  -1.958  1.00 15.00      A    H  
ATOM    426  CA  ARG A  48      42.486  -5.263  -3.380  1.00 15.00      A    C  
ATOM    427  CB  ARG A  48      43.607  -4.972  -4.387  1.00 15.00      A    C  
ATOM    428  CG  ARG A  48      44.243  -6.212  -4.998  1.00 15.00      A    C  
ATOM    429  CD  ARG A  48      45.683  -6.379  -4.539  1.00 15.00      A    C  
ATOM    430  NE  ARG A  48      45.931  -7.704  -3.965  1.00 15.00      A    N  
ATOM    431  HE  ARG A  48      45.142  -8.239  -3.712  1.00 15.00      A    H  
ATOM    432  CZ  ARG A  48      47.147  -8.218  -3.772  1.00 15.00      A    C  
ATOM    433  NH1 ARG A  48      48.228  -7.517  -4.112  1.00 15.00      A    N  
ATOM    434 HH11 ARG A  48      48.124  -6.564  -4.527  1.00 15.00      A    H  
ATOM    435 HH12 ARG A  48      49.179  -7.914  -3.969  1.00 15.00      A    H  
ATOM    436  NH2 ARG A  48      47.284  -9.428  -3.236  1.00 15.00      A    N  
ATOM    437 HH21 ARG A  48      48.231  -9.834  -3.087  1.00 15.00      A    H  
ATOM    438 HH22 ARG A  48      46.438  -9.981  -2.961  1.00 15.00      A    H  
ATOM    439  C   ARG A  48      43.014  -6.125  -2.235  1.00 15.00      A    C  
ATOM    440  O   ARG A  48      43.080  -7.347  -2.346  1.00 15.00      A    O  
ATOM    441  N   ARG A  49      43.408  -5.483  -1.143  1.00 15.00      A    N  
ATOM    442  HN  ARG A  49      43.340  -4.507  -1.111  1.00 15.00      A    H  
ATOM    443  CA  ARG A  49      43.933  -6.201   0.013  1.00 15.00      A    C  
ATOM    444  CB  ARG A  49      45.239  -5.556   0.487  1.00 15.00      A    C  
ATOM    445  CG  ARG A  49      46.481  -6.393   0.241  1.00 15.00      A    C  
ATOM    446  CD  ARG A  49      47.605  -5.981   1.180  1.00 15.00      A    C  
ATOM    447  NE  ARG A  49      48.849  -6.703   0.904  1.00 15.00      A    N  
ATOM    448  HE  ARG A  49      49.231  -6.606   0.004  1.00 15.00      A    H  
ATOM    449  CZ  ARG A  49      49.497  -7.451   1.801  1.00 15.00      A    C  
ATOM    450  NH1 ARG A  49      49.026  -7.575   3.039  1.00 15.00      A    N  
ATOM    451 HH11 ARG A  49      49.535  -8.159   3.739  1.00 15.00      A    H  
ATOM    452 HH12 ARG A  49      48.148  -7.089   3.317  1.00 15.00      A    H  
ATOM    453  NH2 ARG A  49      50.613  -8.083   1.452  1.00 15.00      A    N  
ATOM    454 HH21 ARG A  49      51.126  -8.667   2.148  1.00 15.00      A    H  
ATOM    455 HH22 ARG A  49      50.984  -7.998   0.482  1.00 15.00      A    H  
ATOM    456  C   ARG A  49      42.924  -6.203   1.157  1.00 15.00      A    C  
ATOM    457  O   ARG A  49      41.806  -5.710   1.004  1.00 15.00      A    O  
ATOM    458  N   GLU A  50      43.347  -6.729   2.309  1.00 15.00      A    N  
ATOM    459  HN  GLU A  50      44.248  -7.099   2.354  1.00 15.00      A    H  
ATOM    460  CA  GLU A  50      42.504  -6.801   3.506  1.00 15.00      A    C  
ATOM    461  CB  GLU A  50      43.248  -7.544   4.616  1.00 15.00      A    C  
ATOM    462  CG  GLU A  50      43.774  -8.906   4.202  1.00 15.00      A    C  
ATOM    463  CD  GLU A  50      42.745 -10.001   4.379  1.00 15.00      A    C  
ATOM    464  OE1 GLU A  50      43.079 -11.028   4.997  1.00 15.00      A    O  
ATOM    465  OE2 GLU A  50      41.606  -9.836   3.909  1.00 15.00      A    O  
ATOM    466  C   GLU A  50      42.129  -5.406   3.997  1.00 15.00      A    C  
ATOM    467  O   GLU A  50      41.270  -5.245   4.865  1.00 15.00      A    O  
ATOM    468  N   ALA A  51      42.784  -4.398   3.432  1.00 15.00      A    N  
ATOM    469  HN  ALA A  51      43.448  -4.594   2.744  1.00 15.00      A    H  
ATOM    470  CA  ALA A  51      42.528  -3.014   3.793  1.00 15.00      A    C  
ATOM    471  CB  ALA A  51      43.515  -2.091   3.094  1.00 15.00      A    C  
ATOM    472  C   ALA A  51      41.098  -2.634   3.435  1.00 15.00      A    C  
ATOM    473  O   ALA A  51      40.488  -1.797   4.098  1.00 15.00      A    O  
ATOM    474  N   TRP A  52      40.564  -3.271   2.394  1.00 15.00      A    N  
ATOM    475  HN  TRP A  52      41.098  -3.941   1.916  1.00 15.00      A    H  
ATOM    476  CA  TRP A  52      39.202  -3.001   1.958  1.00 15.00      A    C  
ATOM    477  CB  TRP A  52      38.871  -3.736   0.654  1.00 15.00      A    C  
ATOM    478  CG  TRP A  52      37.496  -3.429   0.130  1.00 15.00      A    C  
ATOM    479  CD1 TRP A  52      37.096  -2.293  -0.512  1.00 15.00      A    C  
ATOM    480  CD2 TRP A  52      36.337  -4.268   0.212  1.00 15.00      A    C  
ATOM    481  NE1 TRP A  52      35.763  -2.375  -0.843  1.00 15.00      A    N  
ATOM    482  HE1 TRP A  52      35.241  -1.685  -1.311  1.00 15.00      A    H  
ATOM    483  CE2 TRP A  52      35.275  -3.576  -0.405  1.00 15.00      A    C  
ATOM    484  CE3 TRP A  52      36.094  -5.536   0.747  1.00 15.00      A    C  
ATOM    485  CZ2 TRP A  52      33.991  -4.111  -0.502  1.00 15.00      A    C  
ATOM    486  CZ3 TRP A  52      34.819  -6.063   0.651  1.00 15.00      A    C  
ATOM    487  CH2 TRP A  52      33.784  -5.352   0.031  1.00 15.00      A    C  
ATOM    488  C   TRP A  52      38.213  -3.380   3.049  1.00 15.00      A    C  
ATOM    489  O   TRP A  52      37.277  -2.643   3.315  1.00 15.00      A    O  
ATOM    490  N   LEU A  53      38.432  -4.524   3.690  1.00 15.00      A    N  
ATOM    491  HN  LEU A  53      39.203  -5.077   3.442  1.00 15.00      A    H  
ATOM    492  CA  LEU A  53      37.549  -4.969   4.760  1.00 15.00      A    C  
ATOM    493  CB  LEU A  53      37.906  -6.380   5.232  1.00 15.00      A    C  
ATOM    494  CG  LEU A  53      37.598  -7.515   4.250  1.00 15.00      A    C  
ATOM    495  CD1 LEU A  53      38.077  -8.846   4.803  1.00 15.00      A    C  
ATOM    496  CD2 LEU A  53      36.111  -7.572   3.933  1.00 15.00      A    C  
ATOM    497  C   LEU A  53      37.573  -3.979   5.919  1.00 15.00      A    C  
ATOM    498  O   LEU A  53      36.543  -3.705   6.525  1.00 15.00      A    O  
ATOM    499  N   ALA A  54      38.751  -3.436   6.212  1.00 15.00      A    N  
ATOM    500  HN  ALA A  54      39.545  -3.715   5.706  1.00 15.00      A    H  
ATOM    501  CA  ALA A  54      38.893  -2.447   7.276  1.00 15.00      A    C  
ATOM    502  CB  ALA A  54      40.365  -2.192   7.576  1.00 15.00      A    C  
ATOM    503  C   ALA A  54      38.194  -1.147   6.872  1.00 15.00      A    C  
ATOM    504  O   ALA A  54      37.482  -0.536   7.674  1.00 15.00      A    O  
ATOM    505  N   ASP A  55      38.405  -0.741   5.619  1.00 15.00      A    N  
ATOM    506  HN  ASP A  55      39.004  -1.273   5.047  1.00 15.00      A    H  
ATOM    507  CA  ASP A  55      37.786   0.468   5.064  1.00 15.00      A    C  
ATOM    508  CB  ASP A  55      38.306   0.720   3.633  1.00 15.00      A    C  
ATOM    509  CG  ASP A  55      37.352   1.555   2.759  1.00 15.00      A    C  
ATOM    510  OD1 ASP A  55      37.099   1.156   1.586  1.00 15.00      A    O  
ATOM    511  OD2 ASP A  55      36.861   2.618   3.241  1.00 15.00      A    O  
ATOM    512  C   ASP A  55      36.272   0.307   5.046  1.00 15.00      A    C  
ATOM    513  O   ASP A  55      35.530   1.176   5.505  1.00 15.00      A    O  
ATOM    514  N   ALA A  56      35.830  -0.832   4.542  1.00 15.00      A    N  
ATOM    515  HN  ALA A  56      36.485  -1.486   4.199  1.00 15.00      A    H  
ATOM    516  CA  ALA A  56      34.417  -1.147   4.463  1.00 15.00      A    C  
ATOM    517  CB  ALA A  56      34.216  -2.451   3.724  1.00 15.00      A    C  
ATOM    518  C   ALA A  56      33.802  -1.232   5.851  1.00 15.00      A    C  
ATOM    519  O   ALA A  56      32.707  -0.726   6.074  1.00 15.00      A    O  
ATOM    520  N   ALA A  57      34.534  -1.837   6.788  1.00 15.00      A    N  
ATOM    521  HN  ALA A  57      35.422  -2.192   6.546  1.00 15.00      A    H  
ATOM    522  CA  ALA A  57      34.063  -1.987   8.168  1.00 15.00      A    C  
ATOM    523  CB  ALA A  57      35.058  -2.786   9.000  1.00 15.00      A    C  
ATOM    524  C   ALA A  57      33.805  -0.627   8.807  1.00 15.00      A    C  
ATOM    525  O   ALA A  57      32.870  -0.460   9.590  1.00 15.00      A    O  
ATOM    526  N   ARG A  58      34.655   0.333   8.466  1.00 15.00      A    N  
ATOM    527  HN  ARG A  58      35.396   0.100   7.864  1.00 15.00      A    H  
ATOM    528  CA  ARG A  58      34.562   1.705   8.968  1.00 15.00      A    C  
ATOM    529  CB  ARG A  58      35.919   2.399   8.727  1.00 15.00      A    C  
ATOM    530  CG  ARG A  58      36.075   3.800   9.294  1.00 15.00      A    C  
ATOM    531  CD  ARG A  58      35.808   4.864   8.237  1.00 15.00      A    C  
ATOM    532  NE  ARG A  58      36.491   4.591   6.965  1.00 15.00      A    N  
ATOM    533  HE  ARG A  58      37.008   3.754   6.899  1.00 15.00      A    H  
ATOM    534  CZ  ARG A  58      36.471   5.422   5.915  1.00 15.00      A    C  
ATOM    535  NH1 ARG A  58      35.821   6.586   5.998  1.00 15.00      A    N  
ATOM    536 HH11 ARG A  58      35.328   6.848   6.878  1.00 15.00      A    H  
ATOM    537 HH12 ARG A  58      35.805   7.239   5.186  1.00 15.00      A    H  
ATOM    538  NH2 ARG A  58      37.042   5.065   4.766  1.00 15.00      A    N  
ATOM    539 HH21 ARG A  58      37.500   4.126   4.670  1.00 15.00      A    H  
ATOM    540 HH22 ARG A  58      37.033   5.709   3.949  1.00 15.00      A    H  
ATOM    541  C   ARG A  58      33.413   2.459   8.277  1.00 15.00      A    C  
ATOM    542  O   ARG A  58      32.912   3.468   8.782  1.00 15.00      A    O  
ATOM    543  N   ARG A  59      32.993   1.976   7.112  1.00 15.00      A    N  
ATOM    544  HN  ARG A  59      33.439   1.187   6.720  1.00 15.00      A    H  
ATOM    545  CA  ARG A  59      31.890   2.598   6.394  1.00 15.00      A    C  
ATOM    546  CB  ARG A  59      32.145   2.601   4.896  1.00 15.00      A    C  
ATOM    547  CG  ARG A  59      33.248   3.558   4.508  1.00 15.00      A    C  
ATOM    548  CD  ARG A  59      33.345   3.660   3.001  1.00 15.00      A    C  
ATOM    549  NE  ARG A  59      33.544   2.342   2.353  1.00 15.00      A    N  
ATOM    550  HE  ARG A  59      33.815   1.578   2.938  1.00 15.00      A    H  
ATOM    551  CZ  ARG A  59      33.414   2.133   1.039  1.00 15.00      A    C  
ATOM    552  NH1 ARG A  59      33.062   3.149   0.220  1.00 15.00      A    N  
ATOM    553 HH11 ARG A  59      32.965   3.003  -0.806  1.00 15.00      A    H  
ATOM    554 HH12 ARG A  59      32.866   4.094   0.627  1.00 15.00      A    H  
ATOM    555  NH2 ARG A  59      33.688   0.927   0.555  1.00 15.00      A    N  
ATOM    556 HH21 ARG A  59      33.588   0.719  -0.466  1.00 15.00      A    H  
ATOM    557 HH22 ARG A  59      34.008   0.169   1.202  1.00 15.00      A    H  
ATOM    558  C   ARG A  59      30.566   1.933   6.748  1.00 15.00      A    C  
ATOM    559  O   ARG A  59      29.517   2.351   6.278  1.00 15.00      A    O  
ATOM    560  N   VAL A  60      30.625   0.882   7.575  1.00 15.00      A    N  
ATOM    561  HN  VAL A  60      31.502   0.579   7.893  1.00 15.00      A    H  
ATOM    562  CA  VAL A  60      29.411   0.170   8.003  1.00 15.00      A    C  
ATOM    563  CB  VAL A  60      29.719  -1.164   8.735  1.00 15.00      A    C  
ATOM    564  CG1 VAL A  60      28.438  -1.879   9.139  1.00 15.00      A    C  
ATOM    565  CG2 VAL A  60      30.539  -2.079   7.849  1.00 15.00      A    C  
ATOM    566  C   VAL A  60      28.575   1.097   8.897  1.00 15.00      A    C  
ATOM    567  O   VAL A  60      27.342   1.031   8.928  1.00 15.00      A    O  
ATOM    568  N   GLY A  61      29.261   2.002   9.597  1.00 15.00      A    N  
ATOM    569  HN  GLY A  61      30.236   2.010   9.544  1.00 15.00      A    H  
ATOM    570  CA  GLY A  61      28.587   2.959  10.449  1.00 15.00      A    C  
ATOM    571  C   GLY A  61      27.729   3.934   9.649  1.00 15.00      A    C  
ATOM    572  O   GLY A  61      26.895   4.650  10.210  1.00 15.00      A    O  
ATOM    573  N   GLN A  62      27.920   3.947   8.332  1.00 15.00      A    N  
ATOM    574  HN  GLN A  62      28.576   3.329   7.936  1.00 15.00      A    H  
ATOM    575  CA  GLN A  62      27.173   4.836   7.454  1.00 15.00      A    C  
ATOM    576  CB  GLN A  62      28.090   5.383   6.351  1.00 15.00      A    C  
ATOM    577  CG  GLN A  62      29.336   6.079   6.874  1.00 15.00      A    C  
ATOM    578  CD  GLN A  62      30.214   6.640   5.773  1.00 15.00      A    C  
ATOM    579  OE1 GLN A  62      30.265   6.115   4.661  1.00 15.00      A    O  
ATOM    580  NE2 GLN A  62      30.915   7.719   6.080  1.00 15.00      A    N  
ATOM    581 HE21 GLN A  62      30.824   8.088   6.984  1.00 15.00      A    H  
ATOM    582 HE22 GLN A  62      31.494   8.105   5.392  1.00 15.00      A    H  
ATOM    583  C   GLN A  62      25.988   4.112   6.822  1.00 15.00      A    C  
ATOM    584  O   GLN A  62      25.260   4.689   6.017  1.00 15.00      A    O  
ATOM    585  N   LEU A  63      25.797   2.848   7.187  1.00 15.00      A    N  
ATOM    586  HN  LEU A  63      26.390   2.445   7.857  1.00 15.00      A    H  
ATOM    587  CA  LEU A  63      24.707   2.054   6.633  1.00 15.00      A    C  
ATOM    588  CB  LEU A  63      25.244   0.994   5.671  1.00 15.00      A    C  
ATOM    589  CG  LEU A  63      25.447   1.413   4.217  1.00 15.00      A    C  
ATOM    590  CD1 LEU A  63      25.766   0.194   3.365  1.00 15.00      A    C  
ATOM    591  CD2 LEU A  63      24.215   2.133   3.685  1.00 15.00      A    C  
ATOM    592  C   LEU A  63      23.915   1.357   7.725  1.00 15.00      A    C  
ATOM    593  O   LEU A  63      24.428   1.103   8.817  1.00 15.00      A    O  
ATOM    594  N   GLN A  64      22.664   1.048   7.431  1.00 15.00      A    N  
ATOM    595  HN  GLN A  64      22.299   1.303   6.553  1.00 15.00      A    H  
ATOM    596  CA  GLN A  64      21.810   0.353   8.375  1.00 15.00      A    C  
ATOM    597  CB  GLN A  64      21.231   1.307   9.423  1.00 15.00      A    C  
ATOM    598  CG  GLN A  64      20.627   0.591  10.621  1.00 15.00      A    C  
ATOM    599  CD  GLN A  64      19.698   1.461  11.442  1.00 15.00      A    C  
ATOM    600  OE1 GLN A  64      19.894   2.668  11.561  1.00 15.00      A    O  
ATOM    601  NE2 GLN A  64      18.674   0.844  12.011  1.00 15.00      A    N  
ATOM    602 HE21 GLN A  64      18.580  -0.124  11.868  1.00 15.00      A    H  
ATOM    603 HE22 GLN A  64      18.047   1.379  12.545  1.00 15.00      A    H  
ATOM    604  C   GLN A  64      20.686  -0.385   7.663  1.00 15.00      A    C  
ATOM    605  O   GLN A  64      20.006   0.178   6.802  1.00 15.00      A    O  
ATOM    606  N   LEU A  65      20.518  -1.651   8.012  1.00 15.00      A    N  
ATOM    607  HN  LEU A  65      21.120  -2.042   8.684  1.00 15.00      A    H  
ATOM    608  CA  LEU A  65      19.458  -2.471   7.456  1.00 15.00      A    C  
ATOM    609  CB  LEU A  65      19.809  -3.955   7.572  1.00 15.00      A    C  
ATOM    610  CG  LEU A  65      20.877  -4.478   6.613  1.00 15.00      A    C  
ATOM    611  CD1 LEU A  65      21.043  -5.981   6.770  1.00 15.00      A    C  
ATOM    612  CD2 LEU A  65      20.519  -4.126   5.178  1.00 15.00      A    C  
ATOM    613  C   LEU A  65      18.202  -2.179   8.254  1.00 15.00      A    C  
ATOM    614  O   LEU A  65      18.251  -2.138   9.487  1.00 15.00      A    O  
ATOM    615  N   VAL A  66      17.087  -1.957   7.577  1.00 15.00      A    N  
ATOM    616  HN  VAL A  66      17.089  -2.021   6.593  1.00 15.00      A    H  
ATOM    617  CA  VAL A  66      15.860  -1.628   8.278  1.00 15.00      A    C  
ATOM    618  CB  VAL A  66      15.621  -0.104   8.308  1.00 15.00      A    C  
ATOM    619  CG1 VAL A  66      16.563   0.568   9.292  1.00 15.00      A    C  
ATOM    620  CG2 VAL A  66      15.792   0.490   6.917  1.00 15.00      A    C  
ATOM    621  C   VAL A  66      14.624  -2.305   7.699  1.00 15.00      A    C  
ATOM    622  O   VAL A  66      14.584  -2.694   6.531  1.00 15.00      A    O  
ATOM    623  N   THR A  67      13.626  -2.450   8.555  1.00 15.00      A    N  
ATOM    624  HN  THR A  67      13.757  -2.156   9.484  1.00 15.00      A    H  
ATOM    625  CA  THR A  67      12.347  -3.024   8.182  1.00 15.00      A    C  
ATOM    626  CB  THR A  67      11.963  -4.185   9.127  1.00 15.00      A    C  
ATOM    627  OG1 THR A  67      13.009  -5.164   9.141  1.00 15.00      A    O  
ATOM    628  HG1 THR A  67      13.870  -4.724   9.089  1.00 15.00      A    H  
ATOM    629  CG2 THR A  67      10.671  -4.848   8.679  1.00 15.00      A    C  
ATOM    630  C   THR A  67      11.301  -1.924   8.300  1.00 15.00      A    C  
ATOM    631  O   THR A  67      10.319  -1.880   7.553  1.00 15.00      A    O  
ATOM    632  N   HIS A  68      11.555  -1.018   9.239  1.00 15.00      A    N  
ATOM    633  HN  HIS A  68      12.375  -1.106   9.774  1.00 15.00      A    H  
ATOM    634  CA  HIS A  68      10.672   0.101   9.504  1.00 15.00      A    C  
ATOM    635  CB  HIS A  68      10.033  -0.055  10.885  1.00 15.00      A    C  
ATOM    636  CG  HIS A  68       9.268  -1.331  11.056  1.00 15.00      A    C  
ATOM    637  ND1 HIS A  68       9.823  -2.419  11.688  1.00 15.00      A    N  
ATOM    638  CD2 HIS A  68       8.014  -1.644  10.649  1.00 15.00      A    C  
ATOM    639  CE1 HIS A  68       8.902  -3.364  11.653  1.00 15.00      A    C  
ATOM    640  NE2 HIS A  68       7.794  -2.941  11.034  1.00 15.00      A    N  
ATOM    641  HE2 HIS A  68       6.980  -3.463  10.879  1.00 15.00      A    H  
ATOM    642  C   HIS A  68      11.458   1.406   9.433  1.00 15.00      A    C  
ATOM    643  O   HIS A  68      12.370   1.642  10.229  1.00 15.00      A    O  
ATOM    644  N   THR A  69      11.106   2.243   8.471  1.00 15.00      A    N  
ATOM    645  HN  THR A  69      10.365   1.995   7.875  1.00 15.00      A    H  
ATOM    646  CA  THR A  69      11.782   3.517   8.273  1.00 15.00      A    C  
ATOM    647  CB  THR A  69      12.094   3.733   6.780  1.00 15.00      A    C  
ATOM    648  OG1 THR A  69      10.907   3.494   6.008  1.00 15.00      A    O  
ATOM    649  HG1 THR A  69      10.198   3.211   6.593  1.00 15.00      A    H  
ATOM    650  CG2 THR A  69      13.190   2.787   6.317  1.00 15.00      A    C  
ATOM    651  C   THR A  69      10.939   4.694   8.759  1.00 15.00      A    C  
ATOM    652  O   THR A  69       9.710   4.646   8.721  1.00 15.00      A    O  
ATOM    653  N   LEU A  70      11.608   5.743   9.216  1.00 15.00      A    N  
ATOM    654  HN  LEU A  70      12.591   5.698   9.262  1.00 15.00      A    H  
ATOM    655  CA  LEU A  70      10.935   6.950   9.677  1.00 15.00      A    C  
ATOM    656  CB  LEU A  70      11.478   7.368  11.052  1.00 15.00      A    C  
ATOM    657  CG  LEU A  70      10.673   8.428  11.814  1.00 15.00      A    C  
ATOM    658  CD1 LEU A  70       9.223   7.998  11.971  1.00 15.00      A    C  
ATOM    659  CD2 LEU A  70      11.301   8.693  13.174  1.00 15.00      A    C  
ATOM    660  C   LEU A  70      11.162   8.059   8.652  1.00 15.00      A    C  
ATOM    661  O   LEU A  70      10.999   9.241   8.935  1.00 15.00      A    O  
ATOM    662  N   LYS A  71      11.538   7.648   7.451  1.00 15.00      A    N  
ATOM    663  HN  LYS A  71      11.633   6.688   7.289  1.00 15.00      A    H  
ATOM    664  CA  LYS A  71      11.803   8.579   6.363  1.00 15.00      A    C  
ATOM    665  CB  LYS A  71      12.861   8.033   5.406  1.00 15.00      A    C  
ATOM    666  CG  LYS A  71      14.216   8.702   5.550  1.00 15.00      A    C  
ATOM    667  CD  LYS A  71      14.210  10.087   4.925  1.00 15.00      A    C  
ATOM    668  CE  LYS A  71      15.344  10.943   5.466  1.00 15.00      A    C  
ATOM    669  NZ  LYS A  71      15.090  11.377   6.870  1.00 15.00      A    N  
ATOM    670  HZ1 LYS A  71      15.937  11.830   7.264  1.00 15.00      A    H  
ATOM    671  HZ2 LYS A  71      14.842  10.559   7.461  1.00 15.00      A    H  
ATOM    672  HZ3 LYS A  71      14.303  12.062   6.899  1.00 15.00      A    H  
ATOM    673  C   LYS A  71      10.537   9.016   5.617  1.00 15.00      A    C  
ATOM    674  O   LYS A  71      10.364  10.204   5.385  1.00 15.00      A    O  
ATOM    675  N   PRO A  72       9.654   8.074   5.200  1.00 15.00      A    N  
ATOM    676  CA  PRO A  72       8.398   8.426   4.504  1.00 15.00      A    C  
ATOM    677  CB  PRO A  72       7.639   7.098   4.476  1.00 15.00      A    C  
ATOM    678  CG  PRO A  72       8.720   6.079   4.431  1.00 15.00      A    C  
ATOM    679  CD  PRO A  72       9.812   6.611   5.313  1.00 15.00      A    C  
ATOM    680  C   PRO A  72       7.584   9.466   5.279  1.00 15.00      A    C  
ATOM    681  O   PRO A  72       6.873  10.280   4.690  1.00 15.00      A    O  
ATOM    682  N   ILE A  73       7.699   9.430   6.600  1.00 15.00      A    N  
ATOM    683  HN  ILE A  73       8.293   8.769   7.010  1.00 15.00      A    H  
ATOM    684  CA  ILE A  73       6.991  10.368   7.456  1.00 15.00      A    C  
ATOM    685  CB  ILE A  73       6.781   9.775   8.870  1.00 15.00      A    C  
ATOM    686  CG1 ILE A  73       6.399   8.296   8.751  1.00 15.00      A    C  
ATOM    687  CG2 ILE A  73       5.695  10.540   9.609  1.00 15.00      A    C  
ATOM    688  CD1 ILE A  73       6.227   7.577  10.071  1.00 15.00      A    C  
ATOM    689  C   ILE A  73       7.785  11.662   7.554  1.00 15.00      A    C  
ATOM    690  O   ILE A  73       8.327  11.980   8.598  1.00 15.00      A    O  
ATOM    691  N   HIS A  74       7.837  12.390   6.440  1.00 15.00      A    N  
ATOM    692  HN  HIS A  74       7.362  12.055   5.661  1.00 15.00      A    H  
ATOM    693  CA  HIS A  74       8.573  13.647   6.317  1.00 15.00      A    C  
ATOM    694  CB  HIS A  74       8.253  14.639   7.443  1.00 15.00      A    C  
ATOM    695  CG  HIS A  74       8.399  16.075   7.038  1.00 15.00      A    C  
ATOM    696  ND1 HIS A  74       9.385  16.878   7.564  1.00 15.00      A    N  
ATOM    697  CD2 HIS A  74       7.673  16.789   6.145  1.00 15.00      A    C  
ATOM    698  CE1 HIS A  74       9.242  18.054   6.978  1.00 15.00      A    C  
ATOM    699  NE2 HIS A  74       8.219  18.042   6.114  1.00 15.00      A    N  
ATOM    700  HE2 HIS A  74       7.926  18.785   5.557  1.00 15.00      A    H  
ATOM    701  C   HIS A  74      10.063  13.372   6.210  1.00 15.00      A    C  
ATOM    702  O   HIS A  74      10.676  12.857   7.139  1.00 15.00      A    O  
ATOM    703  N   PRO A  75      10.671  13.725   5.070  1.00 15.00      A    N  
ATOM    704  CA  PRO A  75      12.094  13.464   4.821  1.00 15.00      A    C  
ATOM    705  CB  PRO A  75      12.279  13.918   3.373  1.00 15.00      A    C  
ATOM    706  CG  PRO A  75      11.211  14.941   3.169  1.00 15.00      A    C  
ATOM    707  CD  PRO A  75      10.030  14.442   3.952  1.00 15.00      A    C  
ATOM    708  C   PRO A  75      13.010  14.264   5.736  1.00 15.00      A    C  
ATOM    709  O   PRO A  75      14.169  13.895   5.946  1.00 15.00      A    O  
ATOM    710  N   ASP A  76      12.471  15.316   6.331  1.00 15.00      A    N  
ATOM    711  HN  ASP A  76      11.510  15.497   6.212  1.00 15.00      A    H  
ATOM    712  CA  ASP A  76      13.250  16.190   7.190  1.00 15.00      A    C  
ATOM    713  CB  ASP A  76      12.671  17.608   7.190  1.00 15.00      A    C  
ATOM    714  CG  ASP A  76      12.694  18.249   5.811  1.00 15.00      A    C  
ATOM    715  OD1 ASP A  76      13.793  18.376   5.233  1.00 15.00      A    O  
ATOM    716  OD2 ASP A  76      11.610  18.615   5.302  1.00 15.00      A    O  
ATOM    717  C   ASP A  76      13.361  15.639   8.606  1.00 15.00      A    C  
ATOM    718  O   ASP A  76      14.001  16.238   9.478  1.00 15.00      A    O  
ATOM    719  N   ALA A  77      12.756  14.475   8.832  1.00 15.00      A    N  
ATOM    720  HN  ALA A  77      12.262  14.042   8.100  1.00 15.00      A    H  
ATOM    721  CA  ALA A  77      12.790  13.839  10.138  1.00 15.00      A    C  
ATOM    722  CB  ALA A  77      11.551  12.982  10.348  1.00 15.00      A    C  
ATOM    723  C   ALA A  77      14.056  13.005  10.329  1.00 15.00      A    C  
ATOM    724  O   ALA A  77      14.376  12.136   9.512  1.00 15.00      A    O  
ATOM    725  N   ARG A  78      14.778  13.288  11.404  1.00 15.00      A    N  
ATOM    726  HN  ARG A  78      14.476  14.006  12.005  1.00 15.00      A    H  
ATOM    727  CA  ARG A  78      15.993  12.562  11.735  1.00 15.00      A    C  
ATOM    728  CB  ARG A  78      17.137  13.538  12.021  1.00 15.00      A    C  
ATOM    729  CG  ARG A  78      18.526  12.916  11.951  1.00 15.00      A    C  
ATOM    730  CD  ARG A  78      19.099  12.998  10.543  1.00 15.00      A    C  
ATOM    731  NE  ARG A  78      19.149  14.378  10.059  1.00 15.00      A    N  
ATOM    732  HE  ARG A  78      18.528  15.017  10.469  1.00 15.00      A    H  
ATOM    733  CZ  ARG A  78      19.978  14.815   9.107  1.00 15.00      A    C  
ATOM    734  NH1 ARG A  78      20.835  13.987   8.521  1.00 15.00      A    N  
ATOM    735 HH11 ARG A  78      20.875  12.988   8.797  1.00 15.00      A    H  
ATOM    736 HH12 ARG A  78      21.486  14.347   7.765  1.00 15.00      A    H  
ATOM    737  NH2 ARG A  78      19.948  16.088   8.740  1.00 15.00      A    N  
ATOM    738 HH21 ARG A  78      20.608  16.436   7.987  1.00 15.00      A    H  
ATOM    739 HH22 ARG A  78      19.285  16.751   9.184  1.00 15.00      A    H  
ATOM    740  C   ARG A  78      15.718  11.705  12.962  1.00 15.00      A    C  
ATOM    741  O   ARG A  78      16.119  12.038  14.074  1.00 15.00      A    O  
ATOM    742  N   GLY A  79      15.002  10.616  12.752  1.00 15.00      A    N  
ATOM    743  HN  GLY A  79      14.716  10.395  11.844  1.00 15.00      A    H  
ATOM    744  CA  GLY A  79      14.660   9.738  13.844  1.00 15.00      A    C  
ATOM    745  C   GLY A  79      15.387   8.421  13.781  1.00 15.00      A    C  
ATOM    746  O   GLY A  79      16.312   8.247  12.985  1.00 15.00      A    O  
ATOM    747  N   SER A  80      14.950   7.490  14.610  1.00 15.00      A    N  
ATOM    748  HN  SER A  80      14.186   7.690  15.193  1.00 15.00      A    H  
ATOM    749  CA  SER A  80      15.559   6.180  14.680  1.00 15.00      A    C  
ATOM    750  CB  SER A  80      15.551   5.684  16.130  1.00 15.00      A    C  
ATOM    751  OG  SER A  80      16.091   4.379  16.240  1.00 15.00      A    O  
ATOM    752  HG  SER A  80      15.546   3.765  15.738  1.00 15.00      A    H  
ATOM    753  C   SER A  80      14.851   5.180  13.775  1.00 15.00      A    C  
ATOM    754  O   SER A  80      13.637   4.991  13.864  1.00 15.00      A    O  
ATOM    755  N   ASN A  81      15.620   4.554  12.898  1.00 15.00      A    N  
ATOM    756  HN  ASN A  81      16.572   4.776  12.864  1.00 15.00      A    H  
ATOM    757  CA  ASN A  81      15.099   3.541  11.991  1.00 15.00      A    C  
ATOM    758  CB  ASN A  81      15.832   3.604  10.647  1.00 15.00      A    C  
ATOM    759  CG  ASN A  81      15.386   4.755   9.761  1.00 15.00      A    C  
ATOM    760  OD1 ASN A  81      14.225   5.165   9.781  1.00 15.00      A    O  
ATOM    761  ND2 ASN A  81      16.308   5.283   8.969  1.00 15.00      A    N  
ATOM    762 HD21 ASN A  81      17.215   4.908   9.000  1.00 15.00      A    H  
ATOM    763 HD22 ASN A  81      16.048   6.021   8.384  1.00 15.00      A    H  
ATOM    764  C   ASN A  81      15.313   2.180  12.644  1.00 15.00      A    C  
ATOM    765  O   ASN A  81      16.331   1.970  13.306  1.00 15.00      A    O  
ATOM    766  N   LEU A  82      14.378   1.252  12.466  1.00 15.00      A    N  
ATOM    767  HN  LEU A  82      13.604   1.443  11.887  1.00 15.00      A    H  
ATOM    768  CA  LEU A  82      14.499  -0.056  13.102  1.00 15.00      A    C  
ATOM    769  CB  LEU A  82      13.472  -0.209  14.229  1.00 15.00      A    C  
ATOM    770  CG  LEU A  82      13.741   0.584  15.511  1.00 15.00      A    C  
ATOM    771  CD1 LEU A  82      12.604   0.393  16.503  1.00 15.00      A    C  
ATOM    772  CD2 LEU A  82      15.071   0.180  16.131  1.00 15.00      A    C  
ATOM    773  C   LEU A  82      14.371  -1.225  12.132  1.00 15.00      A    C  
ATOM    774  O   LEU A  82      13.768  -1.115  11.061  1.00 15.00      A    O  
ATOM    775  N   HIS A  83      14.953  -2.344  12.540  1.00 15.00      A    N  
ATOM    776  HN  HIS A  83      15.424  -2.336  13.398  1.00 15.00      A    H  
ATOM    777  CA  HIS A  83      14.920  -3.587  11.785  1.00 15.00      A    C  
ATOM    778  CB  HIS A  83      16.285  -3.870  11.146  1.00 15.00      A    C  
ATOM    779  CG  HIS A  83      16.283  -5.014  10.173  1.00 15.00      A    C  
ATOM    780  ND1 HIS A  83      15.846  -4.857   8.879  1.00 15.00      A    N  
ATOM    781  CD2 HIS A  83      16.677  -6.298  10.353  1.00 15.00      A    C  
ATOM    782  CE1 HIS A  83      15.983  -6.036   8.302  1.00 15.00      A    C  
ATOM    783  NE2 HIS A  83      16.480  -6.937   9.155  1.00 15.00      A    N  
ATOM    784  HE2 HIS A  83      16.670  -7.878   8.961  1.00 15.00      A    H  
ATOM    785  C   HIS A  83      14.547  -4.700  12.755  1.00 15.00      A    C  
ATOM    786  O   HIS A  83      15.353  -5.569  13.080  1.00 15.00      A    O  
ATOM    787  N   SER A  84      13.327  -4.634  13.251  1.00 15.00      A    N  
ATOM    788  HN  SER A  84      12.735  -3.907  12.969  1.00 15.00      A    H  
ATOM    789  CA  SER A  84      12.838  -5.608  14.204  1.00 15.00      A    C  
ATOM    790  CB  SER A  84      12.738  -4.951  15.582  1.00 15.00      A    C  
ATOM    791  OG  SER A  84      12.322  -3.599  15.457  1.00 15.00      A    O  
ATOM    792  HG  SER A  84      11.387  -3.572  15.223  1.00 15.00      A    H  
ATOM    793  C   SER A  84      11.477  -6.140  13.782  1.00 15.00      A    C  
ATOM    794  O   SER A  84      10.570  -5.366  13.471  1.00 15.00      A    O  
ATOM    795  N   LEU A  85      11.341  -7.454  13.764  1.00 15.00      A    N  
ATOM    796  HN  LEU A  85      12.099  -8.020  14.011  1.00 15.00      A    H  
ATOM    797  CA  LEU A  85      10.083  -8.078  13.393  1.00 15.00      A    C  
ATOM    798  CB  LEU A  85      10.314  -9.483  12.827  1.00 15.00      A    C  
ATOM    799  CG  LEU A  85      10.811  -9.561  11.379  1.00 15.00      A    C  
ATOM    800  CD1 LEU A  85      12.295  -9.226  11.290  1.00 15.00      A    C  
ATOM    801  CD2 LEU A  85      10.532 -10.937  10.793  1.00 15.00      A    C  
ATOM    802  C   LEU A  85       9.160  -8.139  14.603  1.00 15.00      A    C  
ATOM    803  O   LEU A  85       9.588  -8.522  15.693  1.00 15.00      A    O  
ATOM    804  N   PRO A  86       7.890  -7.743  14.440  1.00 15.00      A    N  
ATOM    805  CA  PRO A  86       6.925  -7.763  15.537  1.00 15.00      A    C  
ATOM    806  CB  PRO A  86       5.716  -7.018  14.962  1.00 15.00      A    C  
ATOM    807  CG  PRO A  86       5.824  -7.205  13.488  1.00 15.00      A    C  
ATOM    808  CD  PRO A  86       7.294  -7.263  13.180  1.00 15.00      A    C  
ATOM    809  C   PRO A  86       6.543  -9.190  15.905  1.00 15.00      A    C  
ATOM    810  O   PRO A  86       6.479 -10.066  15.042  1.00 15.00      A    O  
ATOM    811  N   GLN A  87       6.304  -9.426  17.185  1.00 15.00      A    N  
ATOM    812  HN  GLN A  87       6.378  -8.697  17.830  1.00 15.00      A    H  
ATOM    813  CA  GLN A  87       5.919 -10.752  17.642  1.00 15.00      A    C  
ATOM    814  CB  GLN A  87       6.038 -10.864  19.166  1.00 15.00      A    C  
ATOM    815  CG  GLN A  87       7.466 -10.774  19.693  1.00 15.00      A    C  
ATOM    816  CD  GLN A  87       8.351 -11.907  19.200  1.00 15.00      A    C  
ATOM    817  OE1 GLN A  87       7.884 -13.018  18.959  1.00 15.00      A    O  
ATOM    818  NE2 GLN A  87       9.639 -11.634  19.052  1.00 15.00      A    N  
ATOM    819 HE21 GLN A  87       9.950 -10.731  19.267  1.00 15.00      A    H  
ATOM    820 HE22 GLN A  87      10.226 -12.348  18.729  1.00 15.00      A    H  
ATOM    821  C   GLN A  87       4.497 -11.064  17.193  1.00 15.00      A    C  
ATOM    822  O   GLN A  87       3.644 -10.174  17.148  1.00 15.00      A    O  
ATOM    823  N   ALA A  88       4.259 -12.319  16.842  1.00 15.00      A    N  
ATOM    824  HN  ALA A  88       4.988 -12.971  16.890  1.00 15.00      A    H  
ATOM    825  CA  ALA A  88       2.945 -12.755  16.388  1.00 15.00      A    C  
ATOM    826  CB  ALA A  88       3.013 -14.175  15.845  1.00 15.00      A    C  
ATOM    827  C   ALA A  88       1.910 -12.648  17.506  1.00 15.00      A    C  
ATOM    828  O   ALA A  88       2.057 -13.265  18.566  1.00 15.00      A    O  
ATOM    829  N   PRO A  89       0.857 -11.840  17.288  1.00 15.00      A    N  
ATOM    830  CA  PRO A  89      -0.211 -11.644  18.272  1.00 15.00      A    C  
ATOM    831  CB  PRO A  89      -1.075 -10.547  17.644  1.00 15.00      A    C  
ATOM    832  CG  PRO A  89      -0.806 -10.651  16.183  1.00 15.00      A    C  
ATOM    833  CD  PRO A  89       0.632 -11.057  16.062  1.00 15.00      A    C  
ATOM    834  C   PRO A  89      -1.040 -12.911  18.480  1.00 15.00      A    C  
ATOM    835  O   PRO A  89      -1.233 -13.695  17.550  1.00 15.00      A    O  
ATOM    836  N   GLY A  90      -1.557 -13.088  19.693  1.00 15.00      A    N  
ATOM    837  HN  GLY A  90      -1.411 -12.407  20.380  1.00 15.00      A    H  
ATOM    838  CA  GLY A  90      -2.353 -14.268  20.004  1.00 15.00      A    C  
ATOM    839  C   GLY A  90      -3.790 -14.112  19.551  1.00 15.00      A    C  
ATOM    840  O   GLY A  90      -4.610 -15.015  19.714  1.00 15.00      A    O  
ATOM    841  N   GLN A  91      -4.085 -12.950  18.995  1.00 15.00      A    N  
ATOM    842  HN  GLN A  91      -3.382 -12.281  18.906  1.00 15.00      A    H  
ATOM    843  CA  GLN A  91      -5.410 -12.641  18.497  1.00 15.00      A    C  
ATOM    844  CB  GLN A  91      -5.741 -11.177  18.779  1.00 15.00      A    C  
ATOM    845  CG  GLN A  91      -6.362 -10.930  20.142  1.00 15.00      A    C  
ATOM    846  CD  GLN A  91      -6.192  -9.497  20.605  1.00 15.00      A    C  
ATOM    847  OE1 GLN A  91      -5.167  -8.868  20.355  1.00 15.00      A    O  
ATOM    848  NE2 GLN A  91      -7.204  -8.967  21.271  1.00 15.00      A    N  
ATOM    849 HE21 GLN A  91      -7.997  -9.520  21.426  1.00 15.00      A    H  
ATOM    850 HE22 GLN A  91      -7.116  -8.043  21.583  1.00 15.00      A    H  
ATOM    851  C   GLN A  91      -5.468 -12.906  16.998  1.00 15.00      A    C  
ATOM    852  O   GLN A  91      -4.803 -12.225  16.215  1.00 15.00      A    O  
ATOM    853  N   PRO A  92      -6.256 -13.911  16.590  1.00 15.00      A    N  
ATOM    854  CA  PRO A  92      -6.404 -14.287  15.179  1.00 15.00      A    C  
ATOM    855  CB  PRO A  92      -7.198 -15.596  15.252  1.00 15.00      A    C  
ATOM    856  CG  PRO A  92      -7.962 -15.495  16.526  1.00 15.00      A    C  
ATOM    857  CD  PRO A  92      -7.067 -14.760  17.479  1.00 15.00      A    C  
ATOM    858  C   PRO A  92      -7.188 -13.247  14.379  1.00 15.00      A    C  
ATOM    859  O   PRO A  92      -8.117 -12.623  14.895  1.00 15.00      A    O  
ATOM    860  N   GLY A  93      -6.809 -13.067  13.120  1.00 15.00      A    N  
ATOM    861  HN  GLY A  93      -6.051 -13.576  12.767  1.00 15.00      A    H  
ATOM    862  CA  GLY A  93      -7.496 -12.116  12.268  1.00 15.00      A    C  
ATOM    863  C   GLY A  93      -6.578 -11.038  11.731  1.00 15.00      A    C  
ATOM    864  O   GLY A  93      -6.360 -10.943  10.524  1.00 15.00      A    O  
ATOM    865  N   LEU A  94      -6.033 -10.232  12.631  1.00 15.00      A    N  
ATOM    866  HN  LEU A  94      -6.233 -10.373  13.580  1.00 15.00      A    H  
ATOM    867  CA  LEU A  94      -5.143  -9.146  12.249  1.00 15.00      A    C  
ATOM    868  CB  LEU A  94      -5.281  -7.957  13.210  1.00 15.00      A    C  
ATOM    869  CG  LEU A  94      -4.918  -8.210  14.679  1.00 15.00      A    C  
ATOM    870  CD1 LEU A  94      -4.502  -6.913  15.352  1.00 15.00      A    C  
ATOM    871  CD2 LEU A  94      -6.084  -8.844  15.426  1.00 15.00      A    C  
ATOM    872  C   LEU A  94      -3.687  -9.594  12.158  1.00 15.00      A    C  
ATOM    873  O   LEU A  94      -3.170 -10.264  13.055  1.00 15.00      A    O  
ATOM    874  N   ALA A  95      -3.037  -9.211  11.069  1.00 15.00      A    N  
ATOM    875  HN  ALA A  95      -3.511  -8.677  10.395  1.00 15.00      A    H  
ATOM    876  CA  ALA A  95      -1.640  -9.543  10.830  1.00 15.00      A    C  
ATOM    877  CB  ALA A  95      -1.539 -10.793   9.969  1.00 15.00      A    C  
ATOM    878  C   ALA A  95      -0.972  -8.371  10.126  1.00 15.00      A    C  
ATOM    879  O   ALA A  95      -1.655  -7.426   9.729  1.00 15.00      A    O  
ATOM    880  N   GLY A  96       0.345  -8.414   9.981  1.00 15.00      A    N  
ATOM    881  HN  GLY A  96       0.849  -9.181  10.324  1.00 15.00      A    H  
ATOM    882  CA  GLY A  96       1.034  -7.337   9.306  1.00 15.00      A    C  
ATOM    883  C   GLY A  96       2.467  -7.150   9.760  1.00 15.00      A    C  
ATOM    884  O   GLY A  96       2.715  -6.815  10.915  1.00 15.00      A    O  
ATOM    885  N   SER A  97       3.402  -7.412   8.847  1.00 15.00      A    N  
ATOM    886  HN  SER A  97       3.116  -7.765   7.980  1.00 15.00      A    H  
ATOM    887  CA  SER A  97       4.831  -7.232   9.094  1.00 15.00      A    C  
ATOM    888  CB  SER A  97       5.124  -5.870   9.754  1.00 15.00      A    C  
ATOM    889  OG  SER A  97       6.480  -5.485   9.592  1.00 15.00      A    O  
ATOM    890  HG  SER A  97       7.053  -6.225   9.835  1.00 15.00      A    H  
ATOM    891  C   SER A  97       5.459  -8.379   9.885  1.00 15.00      A    C  
ATOM    892  O   SER A  97       6.627  -8.299  10.262  1.00 15.00      A    O  
ATOM    893  N   HIS A  98       4.718  -9.456  10.109  1.00 15.00      A    N  
ATOM    894  HN  HIS A  98       3.797  -9.509   9.737  1.00 15.00      A    H  
ATOM    895  CA  HIS A  98       5.276 -10.583  10.874  1.00 15.00      A    C  
ATOM    896  CB  HIS A  98       4.664 -10.744  12.276  1.00 15.00      A    C  
ATOM    897  CG  HIS A  98       3.165 -10.796  12.331  1.00 15.00      A    C  
ATOM    898  ND1 HIS A  98       2.478 -11.976  12.161  1.00 15.00      A    N  
ATOM    899  CD2 HIS A  98       2.282  -9.799  12.586  1.00 15.00      A    C  
ATOM    900  CE1 HIS A  98       1.202 -11.676  12.319  1.00 15.00      A    C  
ATOM    901  NE2 HIS A  98       1.036 -10.371  12.580  1.00 15.00      A    N  
ATOM    902  HE2 HIS A  98       0.188  -9.915  12.763  1.00 15.00      A    H  
ATOM    903  C   HIS A  98       5.300 -11.888  10.088  1.00 15.00      A    C  
ATOM    904  O   HIS A  98       6.031 -12.825  10.423  1.00 15.00      A    O  
ATOM    905  N   GLU A  99       4.523 -11.931   9.026  1.00 15.00      A    N  
ATOM    906  HN  GLU A  99       3.953 -11.152   8.816  1.00 15.00      A    H  
ATOM    907  CA  GLU A  99       4.457 -13.105   8.171  1.00 15.00      A    C  
ATOM    908  CB  GLU A  99       3.116 -13.143   7.427  1.00 15.00      A    C  
ATOM    909  CG  GLU A  99       1.950 -12.550   8.209  1.00 15.00      A    C  
ATOM    910  CD  GLU A  99       1.785 -11.054   7.980  1.00 15.00      A    C  
ATOM    911  OE1 GLU A  99       2.620 -10.266   8.493  1.00 15.00      A    O  
ATOM    912  OE2 GLU A  99       0.827 -10.663   7.293  1.00 15.00      A    O  
ATOM    913  C   GLU A  99       5.617 -13.076   7.177  1.00 15.00      A    C  
ATOM    914  O   GLU A  99       5.749 -13.944   6.301  1.00 15.00      A    O  
ATOM    915  N   LEU A 100       6.464 -12.066   7.330  1.00 15.00      A    N  
ATOM    916  HN  LEU A 100       6.315 -11.435   8.068  1.00 15.00      A    H  
ATOM    917  CA  LEU A 100       7.615 -11.880   6.465  1.00 15.00      A    C  
ATOM    918  CB  LEU A 100       7.947 -10.391   6.316  1.00 15.00      A    C  
ATOM    919  CG  LEU A 100       6.808  -9.481   5.850  1.00 15.00      A    C  
ATOM    920  CD1 LEU A 100       7.263  -8.031   5.812  1.00 15.00      A    C  
ATOM    921  CD2 LEU A 100       6.286  -9.920   4.489  1.00 15.00      A    C  
ATOM    922  C   LEU A 100       8.826 -12.620   7.006  1.00 15.00      A    C  
ATOM    923  O   LEU A 100       9.725 -12.016   7.583  1.00 15.00      A    O  
ATOM    924  N   GLY A 101       8.834 -13.932   6.831  1.00 15.00      A    N  
ATOM    925  HN  GLY A 101       8.075 -14.361   6.390  1.00 15.00      A    H  
ATOM    926  CA  GLY A 101       9.949 -14.729   7.296  1.00 15.00      A    C  
ATOM    927  C   GLY A 101      11.065 -14.753   6.277  1.00 15.00      A    C  
ATOM    928  O   GLY A 101      11.859 -13.817   6.193  1.00 15.00      A    O  
ATOM    929  N   ASP A 102      11.089 -15.803   5.466  1.00 15.00      A    N  
ATOM    930  HN  ASP A 102      10.422 -16.508   5.583  1.00 15.00      A    H  
ATOM    931  CA  ASP A 102      12.103 -15.962   4.425  1.00 15.00      A    C  
ATOM    932  CB  ASP A 102      12.194 -17.435   4.001  1.00 15.00      A    C  
ATOM    933  CG  ASP A 102      12.816 -18.336   5.054  1.00 15.00      A    C  
ATOM    934  OD1 ASP A 102      13.133 -17.841   6.155  1.00 15.00      A    O  
ATOM    935  OD2 ASP A 102      12.975 -19.543   4.777  1.00 15.00      A    O  
ATOM    936  C   ASP A 102      11.751 -15.110   3.208  1.00 15.00      A    C  
ATOM    937  O   ASP A 102      12.150 -15.410   2.085  1.00 15.00      A    O  
ATOM    938  N   ARG A 103      10.999 -14.044   3.443  1.00 15.00      A    N  
ATOM    939  HN  ARG A 103      10.744 -13.841   4.367  1.00 15.00      A    H  
ATOM    940  CA  ARG A 103      10.575 -13.148   2.378  1.00 15.00      A    C  
ATOM    941  CB  ARG A 103       9.080 -13.336   2.079  1.00 15.00      A    C  
ATOM    942  CG  ARG A 103       8.189 -13.309   3.312  1.00 15.00      A    C  
ATOM    943  CD  ARG A 103       6.732 -13.586   2.968  1.00 15.00      A    C  
ATOM    944  NE  ARG A 103       6.536 -14.920   2.392  1.00 15.00      A    N  
ATOM    945  HE  ARG A 103       6.978 -15.102   1.533  1.00 15.00      A    H  
ATOM    946  CZ  ARG A 103       5.800 -15.885   2.957  1.00 15.00      A    C  
ATOM    947  NH1 ARG A 103       5.191 -15.676   4.122  1.00 15.00      A    N  
ATOM    948 HH11 ARG A 103       4.616 -16.429   4.559  1.00 15.00      A    H  
ATOM    949 HH12 ARG A 103       5.283 -14.753   4.610  1.00 15.00      A    H  
ATOM    950  NH2 ARG A 103       5.674 -17.064   2.352  1.00 15.00      A    N  
ATOM    951 HH21 ARG A 103       5.102 -17.820   2.787  1.00 15.00      A    H  
ATOM    952 HH22 ARG A 103       6.144 -17.240   1.437  1.00 15.00      A    H  
ATOM    953  C   ARG A 103      10.876 -11.699   2.744  1.00 15.00      A    C  
ATOM    954  O   ARG A 103      10.237 -10.772   2.250  1.00 15.00      A    O  
ATOM    955  N   LEU A 104      11.854 -11.518   3.622  1.00 15.00      A    N  
ATOM    956  HN  LEU A 104      12.325 -12.301   3.977  1.00 15.00      A    H  
ATOM    957  CA  LEU A 104      12.259 -10.190   4.061  1.00 15.00      A    C  
ATOM    958  CB  LEU A 104      13.017 -10.274   5.386  1.00 15.00      A    C  
ATOM    959  CG  LEU A 104      12.181 -10.195   6.661  1.00 15.00      A    C  
ATOM    960  CD1 LEU A 104      13.049 -10.480   7.877  1.00 15.00      A    C  
ATOM    961  CD2 LEU A 104      11.519  -8.830   6.783  1.00 15.00      A    C  
ATOM    962  C   LEU A 104      13.147  -9.532   3.017  1.00 15.00      A    C  
ATOM    963  O   LEU A 104      14.267  -9.981   2.779  1.00 15.00      A    O  
ATOM    964  N   VAL A 105      12.641  -8.482   2.391  1.00 15.00      A    N  
ATOM    965  HN  VAL A 105      11.731  -8.189   2.601  1.00 15.00      A    H  
ATOM    966  CA  VAL A 105      13.407  -7.768   1.378  1.00 15.00      A    C  
ATOM    967  CB  VAL A 105      12.525  -6.810   0.555  1.00 15.00      A    C  
ATOM    968  CG1 VAL A 105      13.219  -6.448  -0.750  1.00 15.00      A    C  
ATOM    969  CG2 VAL A 105      11.161  -7.433   0.288  1.00 15.00      A    C  
ATOM    970  C   VAL A 105      14.545  -6.981   2.026  1.00 15.00      A    C  
ATOM    971  O   VAL A 105      15.647  -6.924   1.492  1.00 15.00      A    O  
ATOM    972  N   SER A 106      14.252  -6.404   3.195  1.00 15.00      A    N  
ATOM    973  HN  SER A 106      13.358  -6.522   3.558  1.00 15.00      A    H  
ATOM    974  CA  SER A 106      15.217  -5.614   3.955  1.00 15.00      A    C  
ATOM    975  CB  SER A 106      16.448  -6.449   4.334  1.00 15.00      A    C  
ATOM    976  OG  SER A 106      17.214  -5.820   5.346  1.00 15.00      A    O  
ATOM    977  HG  SER A 106      17.835  -5.209   4.938  1.00 15.00      A    H  
ATOM    978  C   SER A 106      15.628  -4.332   3.228  1.00 15.00      A    C  
ATOM    979  O   SER A 106      16.256  -4.370   2.174  1.00 15.00      A    O  
ATOM    980  N   ASP A 107      15.271  -3.193   3.804  1.00 15.00      A    N  
ATOM    981  HN  ASP A 107      14.776  -3.214   4.653  1.00 15.00      A    H  
ATOM    982  CA  ASP A 107      15.622  -1.910   3.217  1.00 15.00      A    C  
ATOM    983  CB  ASP A 107      14.572  -0.852   3.564  1.00 15.00      A    C  
ATOM    984  CG  ASP A 107      14.439   0.240   2.515  1.00 15.00      A    C  
ATOM    985  OD1 ASP A 107      15.398   0.472   1.752  1.00 15.00      A    O  
ATOM    986  OD2 ASP A 107      13.366   0.878   2.455  1.00 15.00      A    O  
ATOM    987  C   ASP A 107      16.989  -1.488   3.732  1.00 15.00      A    C  
ATOM    988  O   ASP A 107      17.461  -2.001   4.750  1.00 15.00      A    O  
ATOM    989  N   VAL A 108      17.623  -0.562   3.037  1.00 15.00      A    N  
ATOM    990  HN  VAL A 108      17.176  -0.162   2.255  1.00 15.00      A    H  
ATOM    991  CA  VAL A 108      18.946  -0.091   3.421  1.00 15.00      A    C  
ATOM    992  CB  VAL A 108      20.033  -0.583   2.438  1.00 15.00      A    C  
ATOM    993  CG1 VAL A 108      21.424  -0.307   2.989  1.00 15.00      A    C  
ATOM    994  CG2 VAL A 108      19.865  -2.063   2.129  1.00 15.00      A    C  
ATOM    995  C   VAL A 108      18.970   1.432   3.460  1.00 15.00      A    C  
ATOM    996  O   VAL A 108      18.653   2.091   2.470  1.00 15.00      A    O  
ATOM    997  N   VAL A 109      19.333   1.991   4.606  1.00 15.00      A    N  
ATOM    998  HN  VAL A 109      19.569   1.417   5.370  1.00 15.00      A    H  
ATOM    999  CA  VAL A 109      19.395   3.440   4.755  1.00 15.00      A    C  
ATOM   1000  CB  VAL A 109      18.373   3.971   5.786  1.00 15.00      A    C  
ATOM   1001  CG1 VAL A 109      16.956   3.862   5.242  1.00 15.00      A    C  
ATOM   1002  CG2 VAL A 109      18.499   3.236   7.113  1.00 15.00      A    C  
ATOM   1003  C   VAL A 109      20.796   3.895   5.146  1.00 15.00      A    C  
ATOM   1004  O   VAL A 109      21.507   3.193   5.868  1.00 15.00      A    O  
ATOM   1005  N   GLY A 110      21.193   5.061   4.654  1.00 15.00      A    N  
ATOM   1006  HN  GLY A 110      20.598   5.562   4.057  1.00 15.00      A    H  
ATOM   1007  CA  GLY A 110      22.500   5.591   4.973  1.00 15.00      A    C  
ATOM   1008  C   GLY A 110      23.219   6.148   3.763  1.00 15.00      A    C  
ATOM   1009  O   GLY A 110      22.591   6.685   2.849  1.00 15.00      A    O  
ATOM   1010  N   ASN A 111      24.536   6.008   3.758  1.00 15.00      A    N  
ATOM   1011  HN  ASN A 111      24.964   5.545   4.514  1.00 15.00      A    H  
ATOM   1012  CA  ASN A 111      25.369   6.501   2.669  1.00 15.00      A    C  
ATOM   1013  CB  ASN A 111      26.789   6.781   3.176  1.00 15.00      A    C  
ATOM   1014  CG  ASN A 111      27.748   7.203   2.077  1.00 15.00      A    C  
ATOM   1015  OD1 ASN A 111      27.342   7.748   1.051  1.00 15.00      A    O  
ATOM   1016  ND2 ASN A 111      29.033   6.955   2.283  1.00 15.00      A    N  
ATOM   1017 HD21 ASN A 111      29.295   6.515   3.126  1.00 15.00      A    H  
ATOM   1018 HD22 ASN A 111      29.670   7.222   1.591  1.00 15.00      A    H  
ATOM   1019  C   ASN A 111      25.404   5.506   1.514  1.00 15.00      A    C  
ATOM   1020  O   ASN A 111      25.836   4.365   1.675  1.00 15.00      A    O  
ATOM   1021  N   ALA A 112      24.959   5.954   0.347  1.00 15.00      A    N  
ATOM   1022  HN  ALA A 112      24.639   6.878   0.283  1.00 15.00      A    H  
ATOM   1023  CA  ALA A 112      24.926   5.110  -0.842  1.00 15.00      A    C  
ATOM   1024  CB  ALA A 112      24.085   5.759  -1.931  1.00 15.00      A    C  
ATOM   1025  C   ALA A 112      26.330   4.805  -1.361  1.00 15.00      A    C  
ATOM   1026  O   ALA A 112      26.534   3.834  -2.086  1.00 15.00      A    O  
ATOM   1027  N   ALA A 113      27.303   5.623  -0.969  1.00 15.00      A    N  
ATOM   1028  HN  ALA A 113      27.088   6.374  -0.371  1.00 15.00      A    H  
ATOM   1029  CA  ALA A 113      28.684   5.432  -1.407  1.00 15.00      A    C  
ATOM   1030  CB  ALA A 113      29.499   6.699  -1.201  1.00 15.00      A    C  
ATOM   1031  C   ALA A 113      29.342   4.240  -0.711  1.00 15.00      A    C  
ATOM   1032  O   ALA A 113      30.507   3.933  -0.959  1.00 15.00      A    O  
ATOM   1033  N   ALA A 114      28.594   3.583   0.166  1.00 15.00      A    N  
ATOM   1034  HN  ALA A 114      27.677   3.891   0.335  1.00 15.00      A    H  
ATOM   1035  CA  ALA A 114      29.088   2.415   0.885  1.00 15.00      A    C  
ATOM   1036  CB  ALA A 114      29.070   2.676   2.385  1.00 15.00      A    C  
ATOM   1037  C   ALA A 114      28.226   1.205   0.540  1.00 15.00      A    C  
ATOM   1038  O   ALA A 114      28.165   0.227   1.286  1.00 15.00      A    O  
ATOM   1039  N   LEU A 115      27.571   1.281  -0.613  1.00 15.00      A    N  
ATOM   1040  HN  LEU A 115      27.684   2.083  -1.168  1.00 15.00      A    H  
ATOM   1041  CA  LEU A 115      26.690   0.217  -1.082  1.00 15.00      A    C  
ATOM   1042  CB  LEU A 115      25.906   0.678  -2.313  1.00 15.00      A    C  
ATOM   1043  CG  LEU A 115      24.685  -0.162  -2.696  1.00 15.00      A    C  
ATOM   1044  CD1 LEU A 115      23.677  -0.198  -1.556  1.00 15.00      A    C  
ATOM   1045  CD2 LEU A 115      24.044   0.378  -3.964  1.00 15.00      A    C  
ATOM   1046  C   LEU A 115      27.453  -1.068  -1.390  1.00 15.00      A    C  
ATOM   1047  O   LEU A 115      26.861  -2.151  -1.454  1.00 15.00      A    O  
ATOM   1048  N   ASP A 116      28.763  -0.953  -1.578  1.00 15.00      A    N  
ATOM   1049  HN  ASP A 116      29.186  -0.070  -1.499  1.00 15.00      A    H  
ATOM   1050  CA  ASP A 116      29.594  -2.116  -1.867  1.00 15.00      A    C  
ATOM   1051  CB  ASP A 116      30.987  -1.734  -2.416  1.00 15.00      A    C  
ATOM   1052  CG  ASP A 116      31.781  -0.770  -1.542  1.00 15.00      A    C  
ATOM   1053  OD1 ASP A 116      32.996  -0.573  -1.810  1.00 15.00      A    O  
ATOM   1054  OD2 ASP A 116      31.201  -0.197  -0.601  1.00 15.00      A    O  
ATOM   1055  C   ASP A 116      29.689  -3.022  -0.645  1.00 15.00      A    C  
ATOM   1056  O   ASP A 116      29.823  -4.241  -0.770  1.00 15.00      A    O  
ATOM   1057  N   VAL A 117      29.582  -2.420   0.536  1.00 15.00      A    N  
ATOM   1058  HN  VAL A 117      29.485  -1.440   0.565  1.00 15.00      A    H  
ATOM   1059  CA  VAL A 117      29.628  -3.166   1.787  1.00 15.00      A    C  
ATOM   1060  CB  VAL A 117      29.731  -2.229   3.011  1.00 15.00      A    C  
ATOM   1061  CG1 VAL A 117      29.945  -3.034   4.286  1.00 15.00      A    C  
ATOM   1062  CG2 VAL A 117      30.848  -1.213   2.823  1.00 15.00      A    C  
ATOM   1063  C   VAL A 117      28.374  -4.029   1.925  1.00 15.00      A    C  
ATOM   1064  O   VAL A 117      28.443  -5.191   2.328  1.00 15.00      A    O  
ATOM   1065  N   PHE A 118      27.228  -3.453   1.571  1.00 15.00      A    N  
ATOM   1066  HN  PHE A 118      27.239  -2.525   1.253  1.00 15.00      A    H  
ATOM   1067  CA  PHE A 118      25.959  -4.169   1.647  1.00 15.00      A    C  
ATOM   1068  CB  PHE A 118      24.776  -3.231   1.374  1.00 15.00      A    C  
ATOM   1069  CG  PHE A 118      23.468  -3.945   1.147  1.00 15.00      A    C  
ATOM   1070  CD1 PHE A 118      22.876  -4.682   2.162  1.00 15.00      A    C  
ATOM   1071  CD2 PHE A 118      22.836  -3.883  -0.085  1.00 15.00      A    C  
ATOM   1072  CE1 PHE A 118      21.680  -5.343   1.950  1.00 15.00      A    C  
ATOM   1073  CE2 PHE A 118      21.640  -4.541  -0.302  1.00 15.00      A    C  
ATOM   1074  CZ  PHE A 118      21.061  -5.273   0.717  1.00 15.00      A    C  
ATOM   1075  C   PHE A 118      25.947  -5.340   0.670  1.00 15.00      A    C  
ATOM   1076  O   PHE A 118      25.489  -6.430   1.000  1.00 15.00      A    O  
ATOM   1077  N   LYS A 119      26.474  -5.110  -0.528  1.00 15.00      A    N  
ATOM   1078  HN  LYS A 119      26.850  -4.224  -0.723  1.00 15.00      A    H  
ATOM   1079  CA  LYS A 119      26.523  -6.150  -1.550  1.00 15.00      A    C  
ATOM   1080  CB  LYS A 119      26.978  -5.573  -2.894  1.00 15.00      A    C  
ATOM   1081  CG  LYS A 119      25.989  -4.610  -3.537  1.00 15.00      A    C  
ATOM   1082  CD  LYS A 119      24.648  -5.277  -3.808  1.00 15.00      A    C  
ATOM   1083  CE  LYS A 119      23.805  -4.461  -4.780  1.00 15.00      A    C  
ATOM   1084  NZ  LYS A 119      23.522  -3.089  -4.271  1.00 15.00      A    N  
ATOM   1085  HZ1 LYS A 119      24.413  -2.596  -4.056  1.00 15.00      A    H  
ATOM   1086  HZ2 LYS A 119      22.949  -3.138  -3.405  1.00 15.00      A    H  
ATOM   1087  HZ3 LYS A 119      23.001  -2.543  -4.987  1.00 15.00      A    H  
ATOM   1088  C   LYS A 119      27.446  -7.285  -1.119  1.00 15.00      A    C  
ATOM   1089  O   LYS A 119      27.241  -8.440  -1.485  1.00 15.00      A    O  
ATOM   1090  N   PHE A 120      28.455  -6.940  -0.331  1.00 15.00      A    N  
ATOM   1091  HN  PHE A 120      28.564  -5.998  -0.080  1.00 15.00      A    H  
ATOM   1092  CA  PHE A 120      29.411  -7.915   0.172  1.00 15.00      A    C  
ATOM   1093  CB  PHE A 120      30.601  -7.190   0.813  1.00 15.00      A    C  
ATOM   1094  CG  PHE A 120      31.556  -8.081   1.554  1.00 15.00      A    C  
ATOM   1095  CD1 PHE A 120      32.344  -8.996   0.875  1.00 15.00      A    C  
ATOM   1096  CD2 PHE A 120      31.669  -7.998   2.931  1.00 15.00      A    C  
ATOM   1097  CE1 PHE A 120      33.226  -9.812   1.556  1.00 15.00      A    C  
ATOM   1098  CE2 PHE A 120      32.546  -8.811   3.620  1.00 15.00      A    C  
ATOM   1099  CZ  PHE A 120      33.327  -9.720   2.931  1.00 15.00      A    C  
ATOM   1100  C   PHE A 120      28.744  -8.851   1.178  1.00 15.00      A    C  
ATOM   1101  O   PHE A 120      28.938 -10.061   1.141  1.00 15.00      A    O  
ATOM   1102  N   LEU A 121      27.936  -8.281   2.063  1.00 15.00      A    N  
ATOM   1103  HN  LEU A 121      27.805  -7.309   2.034  1.00 15.00      A    H  
ATOM   1104  CA  LEU A 121      27.241  -9.065   3.077  1.00 15.00      A    C  
ATOM   1105  CB  LEU A 121      26.804  -8.168   4.243  1.00 15.00      A    C  
ATOM   1106  CG  LEU A 121      27.918  -7.519   5.065  1.00 15.00      A    C  
ATOM   1107  CD1 LEU A 121      27.336  -6.636   6.159  1.00 15.00      A    C  
ATOM   1108  CD2 LEU A 121      28.832  -8.579   5.661  1.00 15.00      A    C  
ATOM   1109  C   LEU A 121      26.016  -9.766   2.500  1.00 15.00      A    C  
ATOM   1110  O   LEU A 121      25.437 -10.645   3.137  1.00 15.00      A    O  
ATOM   1111  N   SER A 122      25.642  -9.393   1.281  1.00 15.00      A    N  
ATOM   1112  HN  SER A 122      26.173  -8.720   0.802  1.00 15.00      A    H  
ATOM   1113  CA  SER A 122      24.468  -9.959   0.637  1.00 15.00      A    C  
ATOM   1114  CB  SER A 122      23.714  -8.870  -0.132  1.00 15.00      A    C  
ATOM   1115  OG  SER A 122      22.380  -9.259  -0.406  1.00 15.00      A    O  
ATOM   1116  HG  SER A 122      22.296 -10.218  -0.303  1.00 15.00      A    H  
ATOM   1117  C   SER A 122      24.803 -11.124  -0.292  1.00 15.00      A    C  
ATOM   1118  O   SER A 122      23.915 -11.675  -0.944  1.00 15.00      A    O  
ATOM   1119  N   LEU A 123      26.079 -11.501  -0.373  1.00 15.00      A    N  
ATOM   1120  HN  LEU A 123      26.760 -11.022   0.139  1.00 15.00      A    H  
ATOM   1121  CA  LEU A 123      26.465 -12.613  -1.232  1.00 15.00      A    C  
ATOM   1122  CB  LEU A 123      27.975 -12.613  -1.567  1.00 15.00      A    C  
ATOM   1123  CG  LEU A 123      28.966 -12.912  -0.439  1.00 15.00      A    C  
ATOM   1124  CD1 LEU A 123      29.176 -14.409  -0.278  1.00 15.00      A    C  
ATOM   1125  CD2 LEU A 123      30.295 -12.222  -0.717  1.00 15.00      A    C  
ATOM   1126  C   LEU A 123      25.991 -13.945  -0.645  1.00 15.00      A    C  
ATOM   1127  O   LEU A 123      26.235 -14.244   0.526  1.00 15.00      A    O  
ATOM   1128  N   GLN A 124      25.281 -14.734  -1.455  1.00 15.00      A    N  
ATOM   1129  HN  GLN A 124      25.084 -14.434  -2.362  1.00 15.00      A    H  
ATOM   1130  CA  GLN A 124      24.783 -16.033  -1.007  1.00 15.00      A    C  
ATOM   1131  CB  GLN A 124      23.316 -16.227  -1.421  1.00 15.00      A    C  
ATOM   1132  CG  GLN A 124      22.439 -14.992  -1.293  1.00 15.00      A    C  
ATOM   1133  CD  GLN A 124      21.126 -15.269  -0.591  1.00 15.00      A    C  
ATOM   1134  OE1 GLN A 124      20.556 -14.391   0.046  1.00 15.00      A    O  
ATOM   1135  NE2 GLN A 124      20.638 -16.502  -0.688  1.00 15.00      A    N  
ATOM   1136 HE21 GLN A 124      21.149 -17.159  -1.197  1.00 15.00      A    H  
ATOM   1137 HE22 GLN A 124      19.781 -16.684  -0.257  1.00 15.00      A    H  
ATOM   1138  C   GLN A 124      25.615 -17.167  -1.589  1.00 15.00      A    C  
ATOM   1139  O   GLN A 124      25.388 -17.576  -2.715  1.00 15.00      A    O  
ATOM   1140  N   TYR A 125      26.584 -17.674  -0.829  1.00 15.00      A    N  
ATOM   1141  HN  TYR A 125      26.746 -17.293   0.060  1.00 15.00      A    H  
ATOM   1142  CA  TYR A 125      27.424 -18.775  -1.320  1.00 15.00      A    C  
ATOM   1143  CB  TYR A 125      28.835 -18.755  -0.727  1.00 15.00      A    C  
ATOM   1144  CG  TYR A 125      29.666 -19.938  -1.182  1.00 15.00      A    C  
ATOM   1145  CD1 TYR A 125      30.065 -20.063  -2.506  1.00 15.00      A    C  
ATOM   1146  CD2 TYR A 125      30.028 -20.952  -0.295  1.00 15.00      A    C  
ATOM   1147  CE1 TYR A 125      30.792 -21.162  -2.938  1.00 15.00      A    C  
ATOM   1148  CE2 TYR A 125      30.758 -22.045  -0.716  1.00 15.00      A    C  
ATOM   1149  CZ  TYR A 125      31.140 -22.149  -2.037  1.00 15.00      A    C  
ATOM   1150  OH  TYR A 125      31.866 -23.238  -2.459  1.00 15.00      A    O  
ATOM   1151  HH  TYR A 125      32.217 -23.693  -1.691  1.00 15.00      A    H  
ATOM   1152  C   TYR A 125      26.786 -20.159  -1.149  1.00 15.00      A    C  
ATOM   1153  O   TYR A 125      26.413 -20.791  -2.128  1.00 15.00      A    O  
ATOM   1154  N   GLN A 126      26.650 -20.617   0.090  1.00 15.00      A    N  
ATOM   1155  HN  GLN A 126      26.946 -20.066   0.835  1.00 15.00      A    H  
ATOM   1156  CA  GLN A 126      26.084 -21.942   0.365  1.00 15.00      A    C  
ATOM   1157  CB  GLN A 126      26.536 -22.452   1.741  1.00 15.00      A    C  
ATOM   1158  CG  GLN A 126      26.008 -23.833   2.125  1.00 15.00      A    C  
ATOM   1159  CD  GLN A 126      26.535 -24.957   1.248  1.00 15.00      A    C  
ATOM   1160  OE1 GLN A 126      27.649 -24.895   0.742  1.00 15.00      A    O  
ATOM   1161  NE2 GLN A 126      25.729 -25.990   1.067  1.00 15.00      A    N  
ATOM   1162 HE21 GLN A 126      24.850 -25.974   1.502  1.00 15.00      A    H  
ATOM   1163 HE22 GLN A 126      26.042 -26.722   0.500  1.00 15.00      A    H  
ATOM   1164  C   GLN A 126      24.558 -21.978   0.236  1.00 15.00      A    C  
ATOM   1165  O   GLN A 126      24.020 -22.680  -0.607  1.00 15.00      A    O  
ATOM   1166  N   GLY A 127      23.869 -21.236   1.086  1.00 15.00      A    N  
ATOM   1167  HN  GLY A 127      24.342 -20.706   1.751  1.00 15.00      A    H  
ATOM   1168  CA  GLY A 127      22.415 -21.209   1.037  1.00 15.00      A    C  
ATOM   1169  C   GLY A 127      21.855 -20.112   1.912  1.00 15.00      A    C  
ATOM   1170  O   GLY A 127      20.750 -20.218   2.431  1.00 15.00      A    O  
ATOM   1171  N   LYS A 128      22.637 -19.059   2.077  1.00 15.00      A    N  
ATOM   1172  HN  LYS A 128      23.497 -19.031   1.614  1.00 15.00      A    H  
ATOM   1173  CA  LYS A 128      22.248 -17.923   2.895  1.00 15.00      A    C  
ATOM   1174  CB  LYS A 128      22.186 -18.303   4.387  1.00 15.00      A    C  
ATOM   1175  CG  LYS A 128      23.462 -18.920   4.947  1.00 15.00      A    C  
ATOM   1176  CD  LYS A 128      23.172 -19.878   6.100  1.00 15.00      A    C  
ATOM   1177  CE  LYS A 128      22.875 -19.139   7.398  1.00 15.00      A    C  
ATOM   1178  NZ  LYS A 128      22.690 -20.074   8.543  1.00 15.00      A    N  
ATOM   1179  HZ1 LYS A 128      23.595 -20.550   8.774  1.00 15.00      A    H  
ATOM   1180  HZ2 LYS A 128      21.981 -20.796   8.316  1.00 15.00      A    H  
ATOM   1181  HZ3 LYS A 128      22.377 -19.546   9.395  1.00 15.00      A    H  
ATOM   1182  C   LYS A 128      23.224 -16.780   2.668  1.00 15.00      A    C  
ATOM   1183  O   LYS A 128      24.301 -16.983   2.097  1.00 15.00      A    O  
ATOM   1184  N   ASN A 129      22.833 -15.591   3.101  1.00 15.00      A    N  
ATOM   1185  HN  ASN A 129      21.958 -15.509   3.526  1.00 15.00      A    H  
ATOM   1186  CA  ASN A 129      23.663 -14.401   2.961  1.00 15.00      A    C  
ATOM   1187  CB  ASN A 129      22.897 -13.158   3.432  1.00 15.00      A    C  
ATOM   1188  CG  ASN A 129      21.917 -12.622   2.413  1.00 15.00      A    C  
ATOM   1189  OD1 ASN A 129      22.300 -11.944   1.469  1.00 15.00      A    O  
ATOM   1190  ND2 ASN A 129      20.639 -12.900   2.612  1.00 15.00      A    N  
ATOM   1191 HD21 ASN A 129      20.393 -13.426   3.397  1.00 15.00      A    H  
ATOM   1192 HD22 ASN A 129      19.990 -12.566   1.956  1.00 15.00      A    H  
ATOM   1193  C   ASN A 129      24.921 -14.534   3.800  1.00 15.00      A    C  
ATOM   1194  O   ASN A 129      24.952 -15.306   4.763  1.00 15.00      A    O  
ATOM   1195  N   LEU A 130      25.950 -13.780   3.443  1.00 15.00      A    N  
ATOM   1196  HN  LEU A 130      25.872 -13.205   2.651  1.00 15.00      A    H  
ATOM   1197  CA  LEU A 130      27.198 -13.798   4.191  1.00 15.00      A    C  
ATOM   1198  CB  LEU A 130      28.265 -12.956   3.490  1.00 15.00      A    C  
ATOM   1199  CG  LEU A 130      29.668 -13.006   4.098  1.00 15.00      A    C  
ATOM   1200  CD1 LEU A 130      30.243 -14.413   4.024  1.00 15.00      A    C  
ATOM   1201  CD2 LEU A 130      30.587 -12.013   3.407  1.00 15.00      A    C  
ATOM   1202  C   LEU A 130      26.945 -13.270   5.597  1.00 15.00      A    C  
ATOM   1203  O   LEU A 130      27.538 -13.736   6.569  1.00 15.00      A    O  
ATOM   1204  N   LEU A 131      26.039 -12.302   5.695  1.00 15.00      A    N  
ATOM   1205  HN  LEU A 131      25.611 -11.964   4.880  1.00 15.00      A    H  
ATOM   1206  CA  LEU A 131      25.680 -11.722   6.980  1.00 15.00      A    C  
ATOM   1207  CB  LEU A 131      24.753 -10.519   6.793  1.00 15.00      A    C  
ATOM   1208  CG  LEU A 131      24.365  -9.767   8.068  1.00 15.00      A    C  
ATOM   1209  CD1 LEU A 131      25.588  -9.142   8.721  1.00 15.00      A    C  
ATOM   1210  CD2 LEU A 131      23.313  -8.712   7.772  1.00 15.00      A    C  
ATOM   1211  C   LEU A 131      25.013 -12.773   7.862  1.00 15.00      A    C  
ATOM   1212  O   LEU A 131      25.233 -12.811   9.071  1.00 15.00      A    O  
ATOM   1213  N   ASN A 132      24.225 -13.648   7.236  1.00 15.00      A    N  
ATOM   1214  HN  ASN A 132      24.107 -13.572   6.268  1.00 15.00      A    H  
ATOM   1215  CA  ASN A 132      23.531 -14.715   7.954  1.00 15.00      A    C  
ATOM   1216  CB  ASN A 132      22.472 -15.393   7.076  1.00 15.00      A    C  
ATOM   1217  CG  ASN A 132      21.163 -14.627   7.003  1.00 15.00      A    C  
ATOM   1218  OD1 ASN A 132      21.147 -13.407   6.864  1.00 15.00      A    O  
ATOM   1219  ND2 ASN A 132      20.051 -15.346   7.094  1.00 15.00      A    N  
ATOM   1220 HD21 ASN A 132      20.132 -16.317   7.204  1.00 15.00      A    H  
ATOM   1221 HD22 ASN A 132      19.192 -14.874   7.054  1.00 15.00      A    H  
ATOM   1222  C   ASN A 132      24.522 -15.755   8.458  1.00 15.00      A    C  
ATOM   1223  O   ASN A 132      24.212 -16.543   9.348  1.00 15.00      A    O  
ATOM   1224  N   TRP A 133      25.708 -15.764   7.867  1.00 15.00      A    N  
ATOM   1225  HN  TRP A 133      25.883 -15.129   7.141  1.00 15.00      A    H  
ATOM   1226  CA  TRP A 133      26.757 -16.685   8.272  1.00 15.00      A    C  
ATOM   1227  CB  TRP A 133      27.731 -16.932   7.115  1.00 15.00      A    C  
ATOM   1228  CG  TRP A 133      27.344 -18.052   6.199  1.00 15.00      A    C  
ATOM   1229  CD1 TRP A 133      27.079 -17.963   4.863  1.00 15.00      A    C  
ATOM   1230  CD2 TRP A 133      27.189 -19.434   6.547  1.00 15.00      A    C  
ATOM   1231  NE1 TRP A 133      26.770 -19.202   4.357  1.00 15.00      A    N  
ATOM   1232  HE1 TRP A 133      26.546 -19.394   3.426  1.00 15.00      A    H  
ATOM   1233  CE2 TRP A 133      26.829 -20.123   5.372  1.00 15.00      A    C  
ATOM   1234  CE3 TRP A 133      27.316 -20.155   7.738  1.00 15.00      A    C  
ATOM   1235  CZ2 TRP A 133      26.602 -21.498   5.353  1.00 15.00      A    C  
ATOM   1236  CZ3 TRP A 133      27.090 -21.518   7.717  1.00 15.00      A    C  
ATOM   1237  CH2 TRP A 133      26.735 -22.176   6.533  1.00 15.00      A    C  
ATOM   1238  C   TRP A 133      27.515 -16.076   9.440  1.00 15.00      A    C  
ATOM   1239  O   TRP A 133      28.004 -16.776  10.322  1.00 15.00      A    O  
ATOM   1240  N   LEU A 134      27.597 -14.753   9.433  1.00 15.00      A    N  
ATOM   1241  HN  LEU A 134      27.175 -14.256   8.702  1.00 15.00      A    H  
ATOM   1242  CA  LEU A 134      28.294 -14.021  10.475  1.00 15.00      A    C  
ATOM   1243  CB  LEU A 134      28.640 -12.611   9.998  1.00 15.00      A    C  
ATOM   1244  CG  LEU A 134      29.676 -12.523   8.874  1.00 15.00      A    C  
ATOM   1245  CD1 LEU A 134      29.870 -11.082   8.433  1.00 15.00      A    C  
ATOM   1246  CD2 LEU A 134      30.998 -13.134   9.310  1.00 15.00      A    C  
ATOM   1247  C   LEU A 134      27.495 -13.972  11.769  1.00 15.00      A    C  
ATOM   1248  O   LEU A 134      28.076 -13.911  12.852  1.00 15.00      A    O  
ATOM   1249  N   THR A 135      26.170 -13.981  11.657  1.00 15.00      A    N  
ATOM   1250  HN  THR A 135      25.762 -14.000  10.764  1.00 15.00      A    H  
ATOM   1251  CA  THR A 135      25.302 -13.946  12.830  1.00 15.00      A    C  
ATOM   1252  CB  THR A 135      23.817 -13.899  12.427  1.00 15.00      A    C  
ATOM   1253  OG1 THR A 135      23.657 -14.513  11.142  1.00 15.00      A    O  
ATOM   1254  HG1 THR A 135      23.710 -15.474  11.232  1.00 15.00      A    H  
ATOM   1255  CG2 THR A 135      23.333 -12.461  12.347  1.00 15.00      A    C  
ATOM   1256  C   THR A 135      25.550 -15.159  13.721  1.00 15.00      A    C  
ATOM   1257  O   THR A 135      25.599 -15.046  14.944  1.00 15.00      A    O  
ATOM   1258  N   GLU A 136      25.723 -16.311  13.094  1.00 15.00      A    N  
ATOM   1259  HN  GLU A 136      25.685 -16.331  12.114  1.00 15.00      A    H  
ATOM   1260  CA  GLU A 136      25.979 -17.550  13.813  1.00 15.00      A    C  
ATOM   1261  CB  GLU A 136      25.185 -18.698  13.172  1.00 15.00      A    C  
ATOM   1262  CG  GLU A 136      25.205 -18.687  11.650  1.00 15.00      A    C  
ATOM   1263  CD  GLU A 136      24.063 -19.465  11.027  1.00 15.00      A    C  
ATOM   1264  OE1 GLU A 136      22.929 -18.935  10.969  1.00 15.00      A    O  
ATOM   1265  OE2 GLU A 136      24.295 -20.596  10.547  1.00 15.00      A    O  
ATOM   1266  C   GLU A 136      27.478 -17.852  13.802  1.00 15.00      A    C  
ATOM   1267  O   GLU A 136      28.014 -18.347  12.809  1.00 15.00      A    O  
ATOM   1268  N   ASP A 137      28.163 -17.527  14.899  1.00 15.00      A    N  
ATOM   1269  HN  ASP A 137      27.692 -17.129  15.667  1.00 15.00      A    H  
ATOM   1270  CA  ASP A 137      29.603 -17.760  14.995  1.00 15.00      A    C  
ATOM   1271  CB  ASP A 137      30.279 -17.039  16.178  1.00 15.00      A    C  
ATOM   1272  CG  ASP A 137      29.400 -16.826  17.402  1.00 15.00      A    C  
ATOM   1273  OD1 ASP A 137      29.847 -17.171  18.514  1.00 15.00      A    O  
ATOM   1274  OD2 ASP A 137      28.293 -16.252  17.263  1.00 15.00      A    O  
ATOM   1275  C   ASP A 137      29.959 -19.240  14.932  1.00 15.00      A    C  
ATOM   1276  O   ASP A 137      29.842 -19.972  15.914  1.00 15.00      A    O  
ATOM   1277  N   SER A 138      30.379 -19.669  13.749  1.00 15.00      A    N  
ATOM   1278  HN  SER A 138      30.435 -19.033  13.008  1.00 15.00      A    H  
ATOM   1279  CA  SER A 138      30.748 -21.052  13.508  1.00 15.00      A    C  
ATOM   1280  CB  SER A 138      29.915 -21.579  12.337  1.00 15.00      A    C  
ATOM   1281  OG  SER A 138      29.631 -20.533  11.418  1.00 15.00      A    O  
ATOM   1282  HG  SER A 138      28.924 -19.981  11.773  1.00 15.00      A    H  
ATOM   1283  C   SER A 138      32.242 -21.162  13.198  1.00 15.00      A    C  
ATOM   1284  O   SER A 138      33.048 -20.392  13.723  1.00 15.00      A    O  
ATOM   1285  N   ALA A 139      32.605 -22.115  12.344  1.00 15.00      A    N  
ATOM   1286  HN  ALA A 139      31.915 -22.687  11.935  1.00 15.00      A    H  
ATOM   1287  CA  ALA A 139      34.000 -22.316  11.970  1.00 15.00      A    C  
ATOM   1288  CB  ALA A 139      34.327 -23.802  11.921  1.00 15.00      A    C  
ATOM   1289  C   ALA A 139      34.279 -21.663  10.624  1.00 15.00      A    C  
ATOM   1290  O   ALA A 139      35.315 -21.029  10.426  1.00 15.00      A    O  
ATOM   1291  N   GLU A 140      33.341 -21.833   9.702  1.00 15.00      A    N  
ATOM   1292  HN  GLU A 140      32.548 -22.385   9.919  1.00 15.00      A    H  
ATOM   1293  CA  GLU A 140      33.447 -21.251   8.374  1.00 15.00      A    C  
ATOM   1294  CB  GLU A 140      32.273 -21.699   7.487  1.00 15.00      A    C  
ATOM   1295  CG  GLU A 140      30.944 -21.887   8.216  1.00 15.00      A    C  
ATOM   1296  CD  GLU A 140      30.820 -23.244   8.894  1.00 15.00      A    C  
ATOM   1297  OE1 GLU A 140      30.312 -24.185   8.256  1.00 15.00      A    O  
ATOM   1298  OE2 GLU A 140      31.236 -23.362  10.071  1.00 15.00      A    O  
ATOM   1299  C   GLU A 140      33.495 -19.730   8.475  1.00 15.00      A    C  
ATOM   1300  O   GLU A 140      34.225 -19.060   7.739  1.00 15.00      A    O  
ATOM   1301  N   ALA A 141      32.723 -19.192   9.409  1.00 15.00      A    N  
ATOM   1302  HN  ALA A 141      32.177 -19.784   9.972  1.00 15.00      A    H  
ATOM   1303  CA  ALA A 141      32.678 -17.758   9.632  1.00 15.00      A    C  
ATOM   1304  CB  ALA A 141      31.293 -17.331  10.092  1.00 15.00      A    C  
ATOM   1305  C   ALA A 141      33.732 -17.355  10.655  1.00 15.00      A    C  
ATOM   1306  O   ALA A 141      34.151 -18.175  11.468  1.00 15.00      A    O  
ATOM   1307  N   LEU A 142      34.169 -16.091  10.584  1.00 15.00      A    N  
ATOM   1308  HN  LEU A 142      33.795 -15.508   9.894  1.00 15.00      A    H  
ATOM   1309  CA  LEU A 142      35.180 -15.536  11.498  1.00 15.00      A    C  
ATOM   1310  CB  LEU A 142      34.890 -15.880  12.969  1.00 15.00      A    C  
ATOM   1311  CG  LEU A 142      35.642 -15.055  14.015  1.00 15.00      A    C  
ATOM   1312  CD1 LEU A 142      34.897 -13.763  14.309  1.00 15.00      A    C  
ATOM   1313  CD2 LEU A 142      35.860 -15.858  15.288  1.00 15.00      A    C  
ATOM   1314  C   LEU A 142      36.606 -15.944  11.124  1.00 15.00      A    C  
ATOM   1315  O   LEU A 142      37.558 -15.239  11.442  1.00 15.00      A    O  
ATOM   1316  N   GLN A 143      36.751 -17.058  10.421  1.00 15.00      A    N  
ATOM   1317  HN  GLN A 143      35.955 -17.566  10.154  1.00 15.00      A    H  
ATOM   1318  CA  GLN A 143      38.075 -17.548  10.051  1.00 15.00      A    C  
ATOM   1319  CB  GLN A 143      38.158 -19.063  10.257  1.00 15.00      A    C  
ATOM   1320  CG  GLN A 143      39.513 -19.645   9.893  1.00 15.00      A    C  
ATOM   1321  CD  GLN A 143      39.578 -21.155   9.976  1.00 15.00      A    C  
ATOM   1322  OE1 GLN A 143      38.603 -21.859   9.716  1.00 15.00      A    O  
ATOM   1323  NE2 GLN A 143      40.745 -21.660  10.338  1.00 15.00      A    N  
ATOM   1324 HE21 GLN A 143      41.478 -21.035  10.526  1.00 15.00      A    H  
ATOM   1325 HE22 GLN A 143      40.827 -22.630  10.403  1.00 15.00      A    H  
ATOM   1326  C   GLN A 143      38.443 -17.214   8.607  1.00 15.00      A    C  
ATOM   1327  O   GLN A 143      39.613 -17.062   8.270  1.00 15.00      A    O  
ATOM   1328  N   ALA A 144      37.442 -17.089   7.757  1.00 15.00      A    N  
ATOM   1329  HN  ALA A 144      36.524 -17.191   8.078  1.00 15.00      A    H  
ATOM   1330  CA  ALA A 144      37.687 -16.819   6.349  1.00 15.00      A    C  
ATOM   1331  CB  ALA A 144      36.584 -17.419   5.500  1.00 15.00      A    C  
ATOM   1332  C   ALA A 144      37.872 -15.337   6.018  1.00 15.00      A    C  
ATOM   1333  O   ALA A 144      38.142 -14.999   4.867  1.00 15.00      A    O  
ATOM   1334  N   LEU A 145      37.750 -14.449   7.000  1.00 15.00      A    N  
ATOM   1335  HN  LEU A 145      37.568 -14.753   7.914  1.00 15.00      A    H  
ATOM   1336  CA  LEU A 145      37.903 -13.018   6.725  1.00 15.00      A    C  
ATOM   1337  CB  LEU A 145      36.678 -12.206   7.161  1.00 15.00      A    C  
ATOM   1338  CG  LEU A 145      36.323 -12.225   8.651  1.00 15.00      A    C  
ATOM   1339  CD1 LEU A 145      35.885 -10.841   9.112  1.00 15.00      A    C  
ATOM   1340  CD2 LEU A 145      35.225 -13.243   8.917  1.00 15.00      A    C  
ATOM   1341  C   LEU A 145      39.186 -12.427   7.300  1.00 15.00      A    C  
ATOM   1342  O   LEU A 145      39.476 -11.248   7.091  1.00 15.00      A    O  
ATOM   1343  N   SER A 146      39.957 -13.244   8.009  1.00 15.00      A    N  
ATOM   1344  HN  SER A 146      39.688 -14.180   8.119  1.00 15.00      A    H  
ATOM   1345  CA  SER A 146      41.209 -12.796   8.611  1.00 15.00      A    C  
ATOM   1346  CB  SER A 146      40.959 -11.724   9.679  1.00 15.00      A    C  
ATOM   1347  OG  SER A 146      40.933 -10.426   9.110  1.00 15.00      A    O  
ATOM   1348  HG  SER A 146      40.605 -10.486   8.197  1.00 15.00      A    H  
ATOM   1349  C   SER A 146      41.959 -13.963   9.237  1.00 15.00      A    C  
ATOM   1350  O   SER A 146      41.357 -14.818   9.885  1.00 15.00      A    O  
ATOM   1351  N   ASP A 147      43.271 -13.987   9.032  1.00 15.00      A    N  
ATOM   1352  HN  ASP A 147      43.681 -13.292   8.471  1.00 15.00      A    H  
ATOM   1353  CA  ASP A 147      44.125 -15.033   9.587  1.00 15.00      A    C  
ATOM   1354  CB  ASP A 147      45.545 -14.922   9.016  1.00 15.00      A    C  
ATOM   1355  CG  ASP A 147      45.576 -14.928   7.498  1.00 15.00      A    C  
ATOM   1356  OD1 ASP A 147      45.739 -16.016   6.907  1.00 15.00      A    O  
ATOM   1357  OD2 ASP A 147      45.436 -13.839   6.897  1.00 15.00      A    O  
ATOM   1358  C   ASP A 147      44.169 -14.915  11.109  1.00 15.00      A    C  
ATOM   1359  O   ASP A 147      44.270 -15.909  11.826  1.00 15.00      A    O  
ATOM   1360  N   ASN A 148      44.096 -13.677  11.588  1.00 15.00      A    N  
ATOM   1361  HN  ASN A 148      44.038 -12.934  10.959  1.00 15.00      A    H  
ATOM   1362  CA  ASN A 148      44.097 -13.392  13.019  1.00 15.00      A    C  
ATOM   1363  CB  ASN A 148      44.888 -12.114  13.320  1.00 15.00      A    C  
ATOM   1364  CG  ASN A 148      46.330 -12.387  13.716  1.00 15.00      A    C  
ATOM   1365  OD1 ASN A 148      47.225 -12.416  12.870  1.00 15.00      A    O  
ATOM   1366  ND2 ASN A 148      46.565 -12.582  15.005  1.00 15.00      A    N  
ATOM   1367 HD21 ASN A 148      45.799 -12.541  15.634  1.00 15.00      A    H  
ATOM   1368 HD22 ASN A 148      47.486 -12.756  15.285  1.00 15.00      A    H  
ATOM   1369  C   ASN A 148      42.659 -13.256  13.511  1.00 15.00      A    C  
ATOM   1370  O   ASN A 148      41.882 -12.465  12.969  1.00 15.00      A    O  
ATOM   1371  N   ALA A 149      42.314 -14.014  14.547  1.00 15.00      A    N  
ATOM   1372  HN  ALA A 149      42.996 -14.582  14.967  1.00 15.00      A    H  
ATOM   1373  CA  ALA A 149      40.956 -14.016  15.092  1.00 15.00      A    C  
ATOM   1374  CB  ALA A 149      40.754 -15.204  16.020  1.00 15.00      A    C  
ATOM   1375  C   ALA A 149      40.591 -12.711  15.794  1.00 15.00      A    C  
ATOM   1376  O   ALA A 149      39.408 -12.393  15.948  1.00 15.00      A    O  
ATOM   1377  N   GLU A 150      41.599 -11.964  16.218  1.00 15.00      A    N  
ATOM   1378  HN  GLU A 150      42.525 -12.277  16.072  1.00 15.00      A    H  
ATOM   1379  CA  GLU A 150      41.383 -10.697  16.904  1.00 15.00      A    C  
ATOM   1380  CB  GLU A 150      42.714 -10.098  17.371  1.00 15.00      A    C  
ATOM   1381  CG  GLU A 150      43.474 -10.946  18.384  1.00 15.00      A    C  
ATOM   1382  CD  GLU A 150      44.187 -12.129  17.757  1.00 15.00      A    C  
ATOM   1383  OE1 GLU A 150      44.645 -13.012  18.504  1.00 15.00      A    O  
ATOM   1384  OE2 GLU A 150      44.280 -12.179  16.508  1.00 15.00      A    O  
ATOM   1385  C   GLU A 150      40.655  -9.713  15.994  1.00 15.00      A    C  
ATOM   1386  O   GLU A 150      39.534  -9.292  16.289  1.00 15.00      A    O  
ATOM   1387  N   GLN A 151      41.290  -9.381  14.873  1.00 15.00      A    N  
ATOM   1388  HN  GLN A 151      42.170  -9.773  14.692  1.00 15.00      A    H  
ATOM   1389  CA  GLN A 151      40.715  -8.449  13.907  1.00 15.00      A    C  
ATOM   1390  CB  GLN A 151      41.734  -8.066  12.827  1.00 15.00      A    C  
ATOM   1391  CG  GLN A 151      42.520  -9.233  12.247  1.00 15.00      A    C  
ATOM   1392  CD  GLN A 151      43.512  -8.790  11.187  1.00 15.00      A    C  
ATOM   1393  OE1 GLN A 151      44.640  -8.407  11.495  1.00 15.00      A    O  
ATOM   1394  NE2 GLN A 151      43.107  -8.854   9.926  1.00 15.00      A    N  
ATOM   1395 HE21 GLN A 151      42.195  -9.184   9.743  1.00 15.00      A    H  
ATOM   1396 HE22 GLN A 151      43.729  -8.571   9.224  1.00 15.00      A    H  
ATOM   1397  C   GLN A 151      39.447  -9.019  13.281  1.00 15.00      A    C  
ATOM   1398  O   GLN A 151      38.521  -8.281  12.945  1.00 15.00      A    O  
ATOM   1399  N   ALA A 152      39.404 -10.338  13.138  1.00 15.00      A    N  
ATOM   1400  HN  ALA A 152      40.175 -10.876  13.416  1.00 15.00      A    H  
ATOM   1401  CA  ALA A 152      38.240 -11.002  12.572  1.00 15.00      A    C  
ATOM   1402  CB  ALA A 152      38.519 -12.484  12.394  1.00 15.00      A    C  
ATOM   1403  C   ALA A 152      37.030 -10.793  13.472  1.00 15.00      A    C  
ATOM   1404  O   ALA A 152      35.921 -10.542  12.998  1.00 15.00      A    O  
ATOM   1405  N   ARG A 153      37.257 -10.883  14.780  1.00 15.00      A    N  
ATOM   1406  HN  ARG A 153      38.169 -11.079  15.095  1.00 15.00      A    H  
ATOM   1407  CA  ARG A 153      36.191 -10.700  15.757  1.00 15.00      A    C  
ATOM   1408  CB  ARG A 153      36.668 -11.080  17.165  1.00 15.00      A    C  
ATOM   1409  CG  ARG A 153      35.580 -11.037  18.233  1.00 15.00      A    C  
ATOM   1410  CD  ARG A 153      34.514 -12.104  18.003  1.00 15.00      A    C  
ATOM   1411  NE  ARG A 153      34.975 -13.440  18.385  1.00 15.00      A    N  
ATOM   1412  HE  ARG A 153      35.935 -13.542  18.573  1.00 15.00      A    H  
ATOM   1413  CZ  ARG A 153      34.180 -14.512  18.497  1.00 15.00      A    C  
ATOM   1414  NH1 ARG A 153      32.874 -14.416  18.261  1.00 15.00      A    N  
ATOM   1415 HH11 ARG A 153      32.256 -15.260  18.352  1.00 15.00      A    H  
ATOM   1416 HH12 ARG A 153      32.458 -13.507  17.985  1.00 15.00      A    H  
ATOM   1417  NH2 ARG A 153      34.698 -15.686  18.843  1.00 15.00      A    N  
ATOM   1418 HH21 ARG A 153      34.083 -16.526  18.932  1.00 15.00      A    H  
ATOM   1419 HH22 ARG A 153      35.720 -15.776  19.024  1.00 15.00      A    H  
ATOM   1420  C   ARG A 153      35.678  -9.264  15.730  1.00 15.00      A    C  
ATOM   1421  O   ARG A 153      34.476  -9.023  15.875  1.00 15.00      A    O  
ATOM   1422  N   GLU A 154      36.593  -8.321  15.533  1.00 15.00      A    N  
ATOM   1423  HN  GLU A 154      37.534  -8.581  15.425  1.00 15.00      A    H  
ATOM   1424  CA  GLU A 154      36.240  -6.908  15.471  1.00 15.00      A    C  
ATOM   1425  CB  GLU A 154      37.505  -6.045  15.480  1.00 15.00      A    C  
ATOM   1426  CG  GLU A 154      37.251  -4.556  15.297  1.00 15.00      A    C  
ATOM   1427  CD  GLU A 154      38.534  -3.755  15.200  1.00 15.00      A    C  
ATOM   1428  OE1 GLU A 154      39.399  -4.116  14.371  1.00 15.00      A    O  
ATOM   1429  OE2 GLU A 154      38.674  -2.766  15.949  1.00 15.00      A    O  
ATOM   1430  C   GLU A 154      35.418  -6.628  14.218  1.00 15.00      A    C  
ATOM   1431  O   GLU A 154      34.314  -6.082  14.296  1.00 15.00      A    O  
ATOM   1432  N   TRP A 155      35.947  -7.034  13.067  1.00 15.00      A    N  
ATOM   1433  HN  TRP A 155      36.829  -7.473  13.073  1.00 15.00      A    H  
ATOM   1434  CA  TRP A 155      35.263  -6.830  11.794  1.00 15.00      A    C  
ATOM   1435  CB  TRP A 155      36.125  -7.301  10.616  1.00 15.00      A    C  
ATOM   1436  CG  TRP A 155      37.366  -6.478  10.401  1.00 15.00      A    C  
ATOM   1437  CD1 TRP A 155      37.690  -5.301  11.016  1.00 15.00      A    C  
ATOM   1438  CD2 TRP A 155      38.448  -6.768   9.506  1.00 15.00      A    C  
ATOM   1439  NE1 TRP A 155      38.905  -4.846  10.564  1.00 15.00      A    N  
ATOM   1440  HE1 TRP A 155      39.351  -4.025  10.864  1.00 15.00      A    H  
ATOM   1441  CE2 TRP A 155      39.392  -5.728   9.636  1.00 15.00      A    C  
ATOM   1442  CE3 TRP A 155      38.713  -7.807   8.609  1.00 15.00      A    C  
ATOM   1443  CZ2 TRP A 155      40.577  -5.698   8.904  1.00 15.00      A    C  
ATOM   1444  CZ3 TRP A 155      39.889  -7.774   7.884  1.00 15.00      A    C  
ATOM   1445  CH2 TRP A 155      40.807  -6.728   8.035  1.00 15.00      A    C  
ATOM   1446  C   TRP A 155      33.893  -7.509  11.791  1.00 15.00      A    C  
ATOM   1447  O   TRP A 155      32.923  -6.955  11.273  1.00 15.00      A    O  
ATOM   1448  N   ARG A 156      33.811  -8.701  12.388  1.00 15.00      A    N  
ATOM   1449  HN  ARG A 156      34.625  -9.103  12.768  1.00 15.00      A    H  
ATOM   1450  CA  ARG A 156      32.543  -9.430  12.471  1.00 15.00      A    C  
ATOM   1451  CB  ARG A 156      32.734 -10.815  13.108  1.00 15.00      A    C  
ATOM   1452  CG  ARG A 156      31.477 -11.689  13.132  1.00 15.00      A    C  
ATOM   1453  CD  ARG A 156      30.757 -11.633  14.479  1.00 15.00      A    C  
ATOM   1454  NE  ARG A 156      29.734 -12.678  14.595  1.00 15.00      A    N  
ATOM   1455  HE  ARG A 156      29.439 -13.113  13.758  1.00 15.00      A    H  
ATOM   1456  CZ  ARG A 156      29.165 -13.073  15.739  1.00 15.00      A    C  
ATOM   1457  NH1 ARG A 156      29.493 -12.508  16.897  1.00 15.00      A    N  
ATOM   1458 HH11 ARG A 156      30.194 -11.744  16.927  1.00 15.00      A    H  
ATOM   1459 HH12 ARG A 156      29.038 -12.830  17.781  1.00 15.00      A    H  
ATOM   1460  NH2 ARG A 156      28.258 -14.037  15.715  1.00 15.00      A    N  
ATOM   1461 HH21 ARG A 156      27.808 -14.372  16.602  1.00 15.00      A    H  
ATOM   1462 HH22 ARG A 156      27.985 -14.478  14.809  1.00 15.00      A    H  
ATOM   1463  C   ARG A 156      31.534  -8.630  13.279  1.00 15.00      A    C  
ATOM   1464  O   ARG A 156      30.348  -8.611  12.961  1.00 15.00      A    O  
ATOM   1465  N   GLN A 157      32.013  -7.968  14.325  1.00 15.00      A    N  
ATOM   1466  HN  GLN A 157      32.975  -8.009  14.522  1.00 15.00      A    H  
ATOM   1467  CA  GLN A 157      31.146  -7.164  15.172  1.00 15.00      A    C  
ATOM   1468  CB  GLN A 157      31.877  -6.723  16.443  1.00 15.00      A    C  
ATOM   1469  CG  GLN A 157      30.948  -6.232  17.544  1.00 15.00      A    C  
ATOM   1470  CD  GLN A 157      30.246  -7.366  18.271  1.00 15.00      A    C  
ATOM   1471  OE1 GLN A 157      29.076  -7.263  18.623  1.00 15.00      A    O  
ATOM   1472  NE2 GLN A 157      30.964  -8.452  18.520  1.00 15.00      A    N  
ATOM   1473 HE21 GLN A 157      31.898  -8.465  18.226  1.00 15.00      A    H  
ATOM   1474 HE22 GLN A 157      30.532  -9.186  18.999  1.00 15.00      A    H  
ATOM   1475  C   GLN A 157      30.648  -5.948  14.402  1.00 15.00      A    C  
ATOM   1476  O   GLN A 157      29.490  -5.553  14.525  1.00 15.00      A    O  
ATOM   1477  N   ALA A 158      31.532  -5.374  13.593  1.00 15.00      A    N  
ATOM   1478  HN  ALA A 158      32.442  -5.743  13.539  1.00 15.00      A    H  
ATOM   1479  CA  ALA A 158      31.191  -4.208  12.789  1.00 15.00      A    C  
ATOM   1480  CB  ALA A 158      32.438  -3.631  12.136  1.00 15.00      A    C  
ATOM   1481  C   ALA A 158      30.149  -4.569  11.737  1.00 15.00      A    C  
ATOM   1482  O   ALA A 158      29.206  -3.815  11.504  1.00 15.00      A    O  
ATOM   1483  N   PHE A 159      30.316  -5.733  11.117  1.00 15.00      A    N  
ATOM   1484  HN  PHE A 159      31.095  -6.287  11.342  1.00 15.00      A    H  
ATOM   1485  CA  PHE A 159      29.382  -6.199  10.099  1.00 15.00      A    C  
ATOM   1486  CB  PHE A 159      29.921  -7.439   9.380  1.00 15.00      A    C  
ATOM   1487  CG  PHE A 159      31.086  -7.162   8.471  1.00 15.00      A    C  
ATOM   1488  CD1 PHE A 159      31.130  -6.007   7.705  1.00 15.00      A    C  
ATOM   1489  CD2 PHE A 159      32.137  -8.059   8.380  1.00 15.00      A    C  
ATOM   1490  CE1 PHE A 159      32.200  -5.752   6.869  1.00 15.00      A    C  
ATOM   1491  CE2 PHE A 159      33.210  -7.811   7.546  1.00 15.00      A    C  
ATOM   1492  CZ  PHE A 159      33.242  -6.656   6.790  1.00 15.00      A    C  
ATOM   1493  C   PHE A 159      28.008  -6.483  10.700  1.00 15.00      A    C  
ATOM   1494  O   PHE A 159      26.984  -6.212  10.078  1.00 15.00      A    O  
ATOM   1495  N   ILE A 160      27.989  -7.023  11.914  1.00 15.00      A    N  
ATOM   1496  HN  ILE A 160      28.839  -7.227  12.362  1.00 15.00      A    H  
ATOM   1497  CA  ILE A 160      26.732  -7.323  12.594  1.00 15.00      A    C  
ATOM   1498  CB  ILE A 160      26.953  -8.215  13.842  1.00 15.00      A    C  
ATOM   1499  CG1 ILE A 160      27.503  -9.588  13.439  1.00 15.00      A    C  
ATOM   1500  CG2 ILE A 160      25.671  -8.376  14.652  1.00 15.00      A    C  
ATOM   1501  CD1 ILE A 160      26.631 -10.343  12.456  1.00 15.00      A    C  
ATOM   1502  C   ILE A 160      26.038  -6.022  12.997  1.00 15.00      A    C  
ATOM   1503  O   ILE A 160      24.810  -5.947  13.076  1.00 15.00      A    O  
ATOM   1504  N   GLY A 161      26.839  -4.980  13.192  1.00 15.00      A    N  
ATOM   1505  HN  GLY A 161      27.807  -5.094  13.068  1.00 15.00      A    H  
ATOM   1506  CA  GLY A 161      26.317  -3.685  13.587  1.00 15.00      A    C  
ATOM   1507  C   GLY A 161      25.565  -2.966  12.478  1.00 15.00      A    C  
ATOM   1508  O   GLY A 161      25.183  -1.805  12.632  1.00 15.00      A    O  
ATOM   1509  N   ILE A 162      25.356  -3.638  11.353  1.00 15.00      A    N  
ATOM   1510  HN  ILE A 162      25.700  -4.555  11.269  1.00 15.00      A    H  
ATOM   1511  CA  ILE A 162      24.636  -3.038  10.241  1.00 15.00      A    C  
ATOM   1512  CB  ILE A 162      25.068  -3.625   8.876  1.00 15.00      A    C  
ATOM   1513  CG1 ILE A 162      24.674  -2.682   7.733  1.00 15.00      A    C  
ATOM   1514  CG2 ILE A 162      24.476  -5.013   8.661  1.00 15.00      A    C  
ATOM   1515  CD1 ILE A 162      25.251  -3.071   6.387  1.00 15.00      A    C  
ATOM   1516  C   ILE A 162      23.125  -3.178  10.432  1.00 15.00      A    C  
ATOM   1517  O   ILE A 162      22.347  -2.437   9.838  1.00 15.00      A    O  
ATOM   1518  N   THR A 163      22.719  -4.111  11.285  1.00 15.00      A    N  
ATOM   1519  HN  THR A 163      23.386  -4.659  11.752  1.00 15.00      A    H  
ATOM   1520  CA  THR A 163      21.303  -4.344  11.541  1.00 15.00      A    C  
ATOM   1521  CB  THR A 163      20.959  -5.851  11.480  1.00 15.00      A    C  
ATOM   1522  OG1 THR A 163      19.544  -6.039  11.596  1.00 15.00      A    O  
ATOM   1523  HG1 THR A 163      19.177  -5.360  12.176  1.00 15.00      A    H  
ATOM   1524  CG2 THR A 163      21.662  -6.620  12.589  1.00 15.00      A    C  
ATOM   1525  C   THR A 163      20.870  -3.760  12.886  1.00 15.00      A    C  
ATOM   1526  O   THR A 163      19.691  -3.792  13.238  1.00 15.00      A    O  
ATOM   1527  N   THR A 164      21.821  -3.218  13.632  1.00 15.00      A    N  
ATOM   1528  HN  THR A 164      22.742  -3.200  13.302  1.00 15.00      A    H  
ATOM   1529  CA  THR A 164      21.522  -2.638  14.929  1.00 15.00      A    C  
ATOM   1530  CB  THR A 164      22.615  -2.987  15.960  1.00 15.00      A    C  
ATOM   1531  OG1 THR A 164      23.906  -2.704  15.405  1.00 15.00      A    O  
ATOM   1532  HG1 THR A 164      24.465  -2.306  16.082  1.00 15.00      A    H  
ATOM   1533  CG2 THR A 164      22.542  -4.461  16.338  1.00 15.00      A    C  
ATOM   1534  C   THR A 164      21.380  -1.120  14.830  1.00 15.00      A    C  
ATOM   1535  O   THR A 164      21.934  -0.492  13.921  1.00 15.00      A    O  
ATOM   1536  N   VAL A 165      20.622  -0.543  15.755  1.00 15.00      A    N  
ATOM   1537  HN  VAL A 165      20.196  -1.100  16.437  1.00 15.00      A    H  
ATOM   1538  CA  VAL A 165      20.413   0.899  15.791  1.00 15.00      A    C  
ATOM   1539  CB  VAL A 165      19.291   1.284  16.787  1.00 15.00      A    C  
ATOM   1540  CG1 VAL A 165      19.615   0.816  18.200  1.00 15.00      A    C  
ATOM   1541  CG2 VAL A 165      19.010   2.780  16.757  1.00 15.00      A    C  
ATOM   1542  C   VAL A 165      21.719   1.597  16.165  1.00 15.00      A    C  
ATOM   1543  O   VAL A 165      22.487   1.094  16.990  1.00 15.00      A    O  
ATOM   1544  N   LYS A 166      21.988   2.735  15.545  1.00 15.00      A    N  
ATOM   1545  HN  LYS A 166      21.347   3.096  14.897  1.00 15.00      A    H  
ATOM   1546  CA  LYS A 166      23.211   3.467  15.817  1.00 15.00      A    C  
ATOM   1547  CB  LYS A 166      23.970   3.743  14.518  1.00 15.00      A    C  
ATOM   1548  CG  LYS A 166      24.404   2.475  13.801  1.00 15.00      A    C  
ATOM   1549  CD  LYS A 166      25.084   2.778  12.480  1.00 15.00      A    C  
ATOM   1550  CE  LYS A 166      25.628   1.509  11.846  1.00 15.00      A    C  
ATOM   1551  NZ  LYS A 166      24.545   0.559  11.476  1.00 15.00      A    N  
ATOM   1552  HZ1 LYS A 166      24.821  -0.415  11.733  1.00 15.00      A    H  
ATOM   1553  HZ2 LYS A 166      24.373   0.600  10.448  1.00 15.00      A    H  
ATOM   1554  HZ3 LYS A 166      23.666   0.802  11.975  1.00 15.00      A    H  
ATOM   1555  C   LYS A 166      22.931   4.752  16.584  1.00 15.00      A    C  
ATOM   1556  O   LYS A 166      22.658   5.796  15.996  1.00 15.00      A    O  
ATOM   1557  N   GLY A 167      22.981   4.655  17.903  1.00 15.00      A    N  
ATOM   1558  HN  GLY A 167      23.170   3.786  18.314  1.00 15.00      A    H  
ATOM   1559  CA  GLY A 167      22.735   5.806  18.744  1.00 15.00      A    C  
ATOM   1560  C   GLY A 167      21.625   5.540  19.737  1.00 15.00      A    C  
ATOM   1561  O   GLY A 167      21.368   4.389  20.092  1.00 15.00      A    O  
ATOM   1562  N   ALA A 168      20.967   6.599  20.183  1.00 15.00      A    N  
ATOM   1563  HN  ALA A 168      21.210   7.488  19.853  1.00 15.00      A    H  
ATOM   1564  CA  ALA A 168      19.878   6.470  21.136  1.00 15.00      A    C  
ATOM   1565  CB  ALA A 168      19.972   7.557  22.197  1.00 15.00      A    C  
ATOM   1566  C   ALA A 168      18.536   6.539  20.417  1.00 15.00      A    C  
ATOM   1567  O   ALA A 168      18.355   7.354  19.511  1.00 15.00      A    O  
ATOM   1568  N   PRO A 169      17.591   5.662  20.791  1.00 15.00      A    N  
ATOM   1569  CA  PRO A 169      16.253   5.631  20.188  1.00 15.00      A    C  
ATOM   1570  CB  PRO A 169      15.543   4.498  20.940  1.00 15.00      A    C  
ATOM   1571  CG  PRO A 169      16.643   3.665  21.500  1.00 15.00      A    C  
ATOM   1572  CD  PRO A 169      17.753   4.622  21.819  1.00 15.00      A    C  
ATOM   1573  C   PRO A 169      15.513   6.950  20.395  1.00 15.00      A    C  
ATOM   1574  O   PRO A 169      15.070   7.260  21.504  1.00 15.00      A    O  
ATOM   1575  N   ALA A 170      15.393   7.724  19.325  1.00 15.00      A    N  
ATOM   1576  HN  ALA A 170      15.770   7.423  18.472  1.00 15.00      A    H  
ATOM   1577  CA  ALA A 170      14.718   9.010  19.384  1.00 15.00      A    C  
ATOM   1578  CB  ALA A 170      15.741  10.136  19.457  1.00 15.00      A    C  
ATOM   1579  C   ALA A 170      13.809   9.199  18.174  1.00 15.00      A    C  
ATOM   1580  O   ALA A 170      13.909   8.467  17.186  1.00 15.00      A    O  
ATOM   1581  N   SER A 171      12.917  10.175  18.258  1.00 15.00      A    N  
ATOM   1582  HN  SER A 171      12.880  10.721  19.073  1.00 15.00      A    H  
ATOM   1583  CA  SER A 171      11.995  10.470  17.174  1.00 15.00      A    C  
ATOM   1584  CB  SER A 171      10.604   9.923  17.496  1.00 15.00      A    C  
ATOM   1585  OG  SER A 171      10.663   8.526  17.735  1.00 15.00      A    O  
ATOM   1586  HG  SER A 171      11.582   8.254  17.815  1.00 15.00      A    H  
ATOM   1587  C   SER A 171      11.942  11.974  16.918  1.00 15.00      A    C  
ATOM   1588  O   SER A 171      11.865  12.768  17.854  1.00 15.00      A    O  
ATOM   1589  N   HIS A 172      12.002  12.357  15.648  1.00 15.00      A    N  
ATOM   1590  HN  HIS A 172      12.061  11.676  14.948  1.00 15.00      A    H  
ATOM   1591  CA  HIS A 172      11.975  13.764  15.267  1.00 15.00      A    C  
ATOM   1592  CB  HIS A 172      12.363  13.917  13.795  1.00 15.00      A    C  
ATOM   1593  CG  HIS A 172      13.065  15.200  13.474  1.00 15.00      A    C  
ATOM   1594  ND1 HIS A 172      14.425  15.322  13.618  1.00 15.00      A    N  
ATOM   1595  CD2 HIS A 172      12.559  16.373  13.022  1.00 15.00      A    C  
ATOM   1596  CE1 HIS A 172      14.721  16.556  13.254  1.00 15.00      A    C  
ATOM   1597  NE2 HIS A 172      13.624  17.227  12.886  1.00 15.00      A    N  
ATOM   1598  HE2 HIS A 172      13.589  18.153  12.568  1.00 15.00      A    H  
ATOM   1599  C   HIS A 172      10.598  14.372  15.509  1.00 15.00      A    C  
ATOM   1600  O   HIS A 172       9.596  13.661  15.550  1.00 15.00      A    O  
ATOM   1601  N   SER A 173      10.554  15.692  15.647  1.00 15.00      A    N  
ATOM   1602  HN  SER A 173      11.389  16.205  15.602  1.00 15.00      A    H  
ATOM   1603  CA  SER A 173       9.300  16.400  15.885  1.00 15.00      A    C  
ATOM   1604  CB  SER A 173       9.576  17.854  16.283  1.00 15.00      A    C  
ATOM   1605  OG  SER A 173       8.394  18.501  16.717  1.00 15.00      A    O  
ATOM   1606  HG  SER A 173       7.636  18.141  16.239  1.00 15.00      A    H  
ATOM   1607  C   SER A 173       8.372  16.345  14.667  1.00 15.00      A    C  
ATOM   1608  O   SER A 173       7.186  16.653  14.771  1.00 15.00      A    O  
ATOM   1609  N   LEU A 174       8.917  15.953  13.518  1.00 15.00      A    N  
ATOM   1610  HN  LEU A 174       9.867  15.727  13.494  1.00 15.00      A    H  
ATOM   1611  CA  LEU A 174       8.133  15.858  12.287  1.00 15.00      A    C  
ATOM   1612  CB  LEU A 174       8.987  16.237  11.070  1.00 15.00      A    C  
ATOM   1613  CG  LEU A 174       9.107  17.733  10.750  1.00 15.00      A    C  
ATOM   1614  CD1 LEU A 174       7.739  18.396  10.732  1.00 15.00      A    C  
ATOM   1615  CD2 LEU A 174      10.046  18.439  11.718  1.00 15.00      A    C  
ATOM   1616  C   LEU A 174       7.557  14.455  12.104  1.00 15.00      A    C  
ATOM   1617  O   LEU A 174       6.744  14.212  11.205  1.00 15.00      A    O  
ATOM   1618  N   ALA A 175       7.964  13.541  12.979  1.00 15.00      A    N  
ATOM   1619  HN  ALA A 175       8.572  13.810  13.699  1.00 15.00      A    H  
ATOM   1620  CA  ALA A 175       7.506  12.159  12.919  1.00 15.00      A    C  
ATOM   1621  CB  ALA A 175       8.452  11.261  13.703  1.00 15.00      A    C  
ATOM   1622  C   ALA A 175       6.080  12.038  13.454  1.00 15.00      A    C  
ATOM   1623  O   ALA A 175       5.325  13.013  13.464  1.00 15.00      A    O  
ATOM   1624  N   LYS A 176       5.700  10.841  13.875  1.00 15.00      A    N  
ATOM   1625  HN  LYS A 176       6.332  10.090  13.837  1.00 15.00      A    H  
ATOM   1626  CA  LYS A 176       4.366  10.618  14.409  1.00 15.00      A    C  
ATOM   1627  CB  LYS A 176       3.469   9.891  13.396  1.00 15.00      A    C  
ATOM   1628  CG  LYS A 176       3.180  10.672  12.121  1.00 15.00      A    C  
ATOM   1629  CD  LYS A 176       2.514  12.007  12.414  1.00 15.00      A    C  
ATOM   1630  CE  LYS A 176       2.449  12.882  11.168  1.00 15.00      A    C  
ATOM   1631  NZ  LYS A 176       3.804  13.194  10.618  1.00 15.00      A    N  
ATOM   1632  HZ1 LYS A 176       4.266  12.324  10.281  1.00 15.00      A    H  
ATOM   1633  HZ2 LYS A 176       4.404  13.627  11.355  1.00 15.00      A    H  
ATOM   1634  HZ3 LYS A 176       3.722  13.859   9.821  1.00 15.00      A    H  
ATOM   1635  C   LYS A 176       4.413   9.839  15.714  1.00 15.00      A    C  
ATOM   1636  O   LYS A 176       5.106   8.831  15.819  1.00 15.00      A    O  
ATOM   1637  N   GLN A 177       3.700  10.347  16.708  1.00 15.00      A    N  
ATOM   1638  HN  GLN A 177       3.221  11.189  16.562  1.00 15.00      A    H  
ATOM   1639  CA  GLN A 177       3.600   9.715  18.017  1.00 15.00      A    C  
ATOM   1640  CB  GLN A 177       4.573  10.366  19.015  1.00 15.00      A    C  
ATOM   1641  CG  GLN A 177       5.472  11.433  18.401  1.00 15.00      A    C  
ATOM   1642  CD  GLN A 177       6.795  11.605  19.125  1.00 15.00      A    C  
ATOM   1643  OE1 GLN A 177       7.327  10.668  19.723  1.00 15.00      A    O  
ATOM   1644  NE2 GLN A 177       7.341  12.809  19.062  1.00 15.00      A    N  
ATOM   1645 HE21 GLN A 177       6.866  13.504  18.562  1.00 15.00      A    H  
ATOM   1646 HE22 GLN A 177       8.195  12.954  19.516  1.00 15.00      A    H  
ATOM   1647  C   GLN A 177       2.157   9.868  18.481  1.00 15.00      A    C  
ATOM   1648  O   GLN A 177       1.631  10.981  18.483  1.00 15.00      A    O  
ATOM   1649  N   LEU A 178       1.513   8.768  18.846  1.00 15.00      A    N  
ATOM   1650  HN  LEU A 178       1.999   7.911  18.867  1.00 15.00      A    H  
ATOM   1651  CA  LEU A 178       0.111   8.809  19.254  1.00 15.00      A    C  
ATOM   1652  CB  LEU A 178      -0.757   8.066  18.233  1.00 15.00      A    C  
ATOM   1653  CG  LEU A 178      -0.732   8.613  16.800  1.00 15.00      A    C  
ATOM   1654  CD1 LEU A 178      -1.457   7.670  15.852  1.00 15.00      A    C  
ATOM   1655  CD2 LEU A 178      -1.351  10.005  16.741  1.00 15.00      A    C  
ATOM   1656  C   LEU A 178      -0.113   8.239  20.648  1.00 15.00      A    C  
ATOM   1657  O   LEU A 178       0.261   7.104  20.934  1.00 15.00      A    O  
ATOM   1658  N   TYR A 179      -0.742   9.040  21.504  1.00 15.00      A    N  
ATOM   1659  HN  TYR A 179      -1.020   9.928  21.203  1.00 15.00      A    H  
ATOM   1660  CA  TYR A 179      -1.032   8.636  22.875  1.00 15.00      A    C  
ATOM   1661  CB  TYR A 179      -1.521   9.831  23.699  1.00 15.00      A    C  
ATOM   1662  CG  TYR A 179      -0.438  10.811  24.082  1.00 15.00      A    C  
ATOM   1663  CD1 TYR A 179       0.510  10.483  25.041  1.00 15.00      A    C  
ATOM   1664  CD2 TYR A 179      -0.367  12.065  23.491  1.00 15.00      A    C  
ATOM   1665  CE1 TYR A 179       1.501  11.373  25.402  1.00 15.00      A    C  
ATOM   1666  CE2 TYR A 179       0.622  12.963  23.845  1.00 15.00      A    C  
ATOM   1667  CZ  TYR A 179       1.553  12.613  24.801  1.00 15.00      A    C  
ATOM   1668  OH  TYR A 179       2.538  13.505  25.157  1.00 15.00      A    O  
ATOM   1669  HH  TYR A 179       3.380  13.047  25.212  1.00 15.00      A    H  
ATOM   1670  C   TYR A 179      -2.072   7.524  22.925  1.00 15.00      A    C  
ATOM   1671  O   TYR A 179      -3.248   7.742  22.624  1.00 15.00      A    O  
ATOM   1672  N   PHE A 180      -1.631   6.333  23.298  1.00 15.00      A    N  
ATOM   1673  HN  PHE A 180      -0.675   6.220  23.500  1.00 15.00      A    H  
ATOM   1674  CA  PHE A 180      -2.522   5.188  23.404  1.00 15.00      A    C  
ATOM   1675  CB  PHE A 180      -1.854   3.933  22.841  1.00 15.00      A    C  
ATOM   1676  CG  PHE A 180      -2.823   2.866  22.414  1.00 15.00      A    C  
ATOM   1677  CD1 PHE A 180      -3.168   1.838  23.276  1.00 15.00      A    C  
ATOM   1678  CD2 PHE A 180      -3.390   2.895  21.150  1.00 15.00      A    C  
ATOM   1679  CE1 PHE A 180      -4.061   0.857  22.885  1.00 15.00      A    C  
ATOM   1680  CE2 PHE A 180      -4.283   1.918  20.752  1.00 15.00      A    C  
ATOM   1681  CZ  PHE A 180      -4.619   0.897  21.621  1.00 15.00      A    C  
ATOM   1682  C   PHE A 180      -2.914   4.967  24.861  1.00 15.00      A    C  
ATOM   1683  O   PHE A 180      -2.050   4.755  25.716  1.00 15.00      A    O  
ATOM   1684  N   PRO A 181      -4.220   5.039  25.160  1.00 15.00      A    N  
ATOM   1685  CA  PRO A 181      -4.736   4.856  26.522  1.00 15.00      A    C  
ATOM   1686  CB  PRO A 181      -6.196   5.302  26.406  1.00 15.00      A    C  
ATOM   1687  CG  PRO A 181      -6.552   5.063  24.979  1.00 15.00      A    C  
ATOM   1688  CD  PRO A 181      -5.297   5.310  24.189  1.00 15.00      A    C  
ATOM   1689  C   PRO A 181      -4.667   3.407  26.994  1.00 15.00      A    C  
ATOM   1690  O   PRO A 181      -5.055   2.485  26.275  1.00 15.00      A    O  
ATOM   1691  N   LEU A 182      -4.165   3.215  28.207  1.00 15.00      A    N  
ATOM   1692  HN  LEU A 182      -3.860   3.989  28.727  1.00 15.00      A    H  
ATOM   1693  CA  LEU A 182      -4.057   1.884  28.788  1.00 15.00      A    C  
ATOM   1694  CB  LEU A 182      -2.906   1.839  29.798  1.00 15.00      A    C  
ATOM   1695  CG  LEU A 182      -1.511   2.117  29.230  1.00 15.00      A    C  
ATOM   1696  CD1 LEU A 182      -0.460   2.037  30.325  1.00 15.00      A    C  
ATOM   1697  CD2 LEU A 182      -1.185   1.151  28.099  1.00 15.00      A    C  
ATOM   1698  C   LEU A 182      -5.379   1.501  29.455  1.00 15.00      A    C  
ATOM   1699  O   LEU A 182      -6.158   2.378  29.825  1.00 15.00      A    O  
ATOM   1700  N   PRO A 183      -5.648   0.189  29.623  1.00 15.00      A    N  
ATOM   1701  CA  PRO A 183      -6.898  -0.294  30.240  1.00 15.00      A    C  
ATOM   1702  CB  PRO A 183      -6.748  -1.821  30.224  1.00 15.00      A    C  
ATOM   1703  CG  PRO A 183      -5.286  -2.062  30.057  1.00 15.00      A    C  
ATOM   1704  CD  PRO A 183      -4.776  -0.925  29.220  1.00 15.00      A    C  
ATOM   1705  C   PRO A 183      -7.090   0.208  31.670  1.00 15.00      A    C  
ATOM   1706  O   PRO A 183      -8.203   0.210  32.191  1.00 15.00      A    O  
ATOM   1707  N   GLY A 184      -5.998   0.615  32.300  1.00 15.00      A    N  
ATOM   1708  HN  GLY A 184      -5.138   0.582  31.836  1.00 15.00      A    H  
ATOM   1709  CA  GLY A 184      -6.072   1.122  33.651  1.00 15.00      A    C  
ATOM   1710  C   GLY A 184      -5.861   2.620  33.689  1.00 15.00      A    C  
ATOM   1711  O   GLY A 184      -6.809   3.386  33.850  1.00 15.00      A    O  
ATOM   1712  N   SER A 185      -4.612   3.036  33.534  1.00 15.00      A    N  
ATOM   1713  HN  SER A 185      -3.903   2.375  33.405  1.00 15.00      A    H  
ATOM   1714  CA  SER A 185      -4.255   4.448  33.544  1.00 15.00      A    C  
ATOM   1715  CB  SER A 185      -4.201   4.979  34.982  1.00 15.00      A    C  
ATOM   1716  OG  SER A 185      -5.468   4.895  35.613  1.00 15.00      A    O  
ATOM   1717  HG  SER A 185      -6.090   4.441  35.026  1.00 15.00      A    H  
ATOM   1718  C   SER A 185      -2.901   4.641  32.872  1.00 15.00      A    C  
ATOM   1719  O   SER A 185      -2.031   3.773  32.964  1.00 15.00      A    O  
ATOM   1720  N   GLY A 186      -2.732   5.763  32.186  1.00 15.00      A    N  
ATOM   1721  HN  GLY A 186      -3.472   6.402  32.119  1.00 15.00      A    H  
ATOM   1722  CA  GLY A 186      -1.476   6.040  31.517  1.00 15.00      A    C  
ATOM   1723  C   GLY A 186      -1.629   6.064  30.012  1.00 15.00      A    C  
ATOM   1724  O   GLY A 186      -2.634   5.590  29.479  1.00 15.00      A    O  
ATOM   1725  N   TYR A 187      -0.637   6.622  29.328  1.00 15.00      A    N  
ATOM   1726  HN  TYR A 187       0.142   6.971  29.810  1.00 15.00      A    H  
ATOM   1727  CA  TYR A 187      -0.665   6.711  27.874  1.00 15.00      A    C  
ATOM   1728  CB  TYR A 187      -1.064   8.122  27.425  1.00 15.00      A    C  
ATOM   1729  CG  TYR A 187      -2.437   8.568  27.870  1.00 15.00      A    C  
ATOM   1730  CD1 TYR A 187      -3.577   8.147  27.199  1.00 15.00      A    C  
ATOM   1731  CD2 TYR A 187      -2.591   9.418  28.957  1.00 15.00      A    C  
ATOM   1732  CE1 TYR A 187      -4.834   8.560  27.601  1.00 15.00      A    C  
ATOM   1733  CE2 TYR A 187      -3.843   9.834  29.367  1.00 15.00      A    C  
ATOM   1734  CZ  TYR A 187      -4.960   9.403  28.686  1.00 15.00      A    C  
ATOM   1735  OH  TYR A 187      -6.207   9.818  29.089  1.00 15.00      A    O  
ATOM   1736  HH  TYR A 187      -6.216  10.775  29.169  1.00 15.00      A    H  
ATOM   1737  C   TYR A 187       0.701   6.384  27.291  1.00 15.00      A    C  
ATOM   1738  O   TYR A 187       1.725   6.839  27.799  1.00 15.00      A    O  
ATOM   1739  N   HIS A 188       0.710   5.594  26.231  1.00 15.00      A    N  
ATOM   1740  HN  HIS A 188      -0.143   5.244  25.888  1.00 15.00      A    H  
ATOM   1741  CA  HIS A 188       1.950   5.229  25.561  1.00 15.00      A    C  
ATOM   1742  CB  HIS A 188       1.885   3.785  25.049  1.00 15.00      A    C  
ATOM   1743  CG  HIS A 188       2.273   2.759  26.071  1.00 15.00      A    C  
ATOM   1744  ND1 HIS A 188       2.740   1.501  25.757  1.00 15.00      A    N  
ATOM   1745  HD1 HIS A 188       2.877   1.145  24.858  1.00 15.00      A    H  
ATOM   1746  CD2 HIS A 188       2.241   2.815  27.425  1.00 15.00      A    C  
ATOM   1747  CE1 HIS A 188       2.988   0.856  26.904  1.00 15.00      A    C  
ATOM   1748  NE2 HIS A 188       2.699   1.609  27.945  1.00 15.00      A    N  
ATOM   1749  C   HIS A 188       2.197   6.189  24.402  1.00 15.00      A    C  
ATOM   1750  O   HIS A 188       1.253   6.586  23.723  1.00 15.00      A    O  
ATOM   1751  N   LEU A 189       3.455   6.578  24.196  1.00 15.00      A    N  
ATOM   1752  HN  LEU A 189       4.159   6.248  24.790  1.00 15.00      A    H  
ATOM   1753  CA  LEU A 189       3.804   7.499  23.114  1.00 15.00      A    C  
ATOM   1754  CB  LEU A 189       5.252   7.984  23.245  1.00 15.00      A    C  
ATOM   1755  CG  LEU A 189       5.484   9.172  24.184  1.00 15.00      A    C  
ATOM   1756  CD1 LEU A 189       6.973   9.448  24.334  1.00 15.00      A    C  
ATOM   1757  CD2 LEU A 189       4.759  10.410  23.674  1.00 15.00      A    C  
ATOM   1758  C   LEU A 189       3.568   6.866  21.746  1.00 15.00      A    C  
ATOM   1759  O   LEU A 189       3.145   7.543  20.816  1.00 15.00      A    O  
ATOM   1760  N   LEU A 190       3.868   5.568  21.652  1.00 15.00      A    N  
ATOM   1761  HN  LEU A 190       4.224   5.122  22.442  1.00 15.00      A    H  
ATOM   1762  CA  LEU A 190       3.689   4.780  20.428  1.00 15.00      A    C  
ATOM   1763  CB  LEU A 190       2.274   4.211  20.329  1.00 15.00      A    C  
ATOM   1764  CG  LEU A 190       1.932   3.059  21.278  1.00 15.00      A    C  
ATOM   1765  CD1 LEU A 190       0.595   2.437  20.902  1.00 15.00      A    C  
ATOM   1766  CD2 LEU A 190       3.032   2.007  21.274  1.00 15.00      A    C  
ATOM   1767  C   LEU A 190       4.067   5.507  19.137  1.00 15.00      A    C  
ATOM   1768  O   LEU A 190       3.218   6.111  18.479  1.00 15.00      A    O  
ATOM   1769  N   ALA A 191       5.341   5.440  18.780  1.00 15.00      A    N  
ATOM   1770  HN  ALA A 191       5.974   4.963  19.351  1.00 15.00      A    H  
ATOM   1771  CA  ALA A 191       5.823   6.060  17.553  1.00 15.00      A    C  
ATOM   1772  CB  ALA A 191       7.207   6.655  17.764  1.00 15.00      A    C  
ATOM   1773  C   ALA A 191       5.843   5.020  16.434  1.00 15.00      A    C  
ATOM   1774  O   ALA A 191       6.726   4.162  16.392  1.00 15.00      A    O  
ATOM   1775  N   PRO A 192       4.851   5.068  15.531  1.00 15.00      A    N  
ATOM   1776  CA  PRO A 192       4.745   4.116  14.427  1.00 15.00      A    C  
ATOM   1777  CB  PRO A 192       3.287   4.258  13.986  1.00 15.00      A    C  
ATOM   1778  CG  PRO A 192       2.924   5.665  14.325  1.00 15.00      A    C  
ATOM   1779  CD  PRO A 192       3.761   6.059  15.512  1.00 15.00      A    C  
ATOM   1780  C   PRO A 192       5.689   4.428  13.270  1.00 15.00      A    C  
ATOM   1781  O   PRO A 192       5.710   5.542  12.745  1.00 15.00      A    O  
ATOM   1782  N   LEU A 193       6.464   3.428  12.876  1.00 15.00      A    N  
ATOM   1783  HN  LEU A 193       6.398   2.567  13.335  1.00 15.00      A    H  
ATOM   1784  CA  LEU A 193       7.402   3.570  11.775  1.00 15.00      A    C  
ATOM   1785  CB  LEU A 193       8.722   2.870  12.105  1.00 15.00      A    C  
ATOM   1786  CG  LEU A 193       9.408   3.290  13.408  1.00 15.00      A    C  
ATOM   1787  CD1 LEU A 193      10.593   2.386  13.705  1.00 15.00      A    C  
ATOM   1788  CD2 LEU A 193       9.849   4.744  13.344  1.00 15.00      A    C  
ATOM   1789  C   LEU A 193       6.795   2.984  10.504  1.00 15.00      A    C  
ATOM   1790  O   LEU A 193       5.871   2.175  10.573  1.00 15.00      A    O  
ATOM   1791  N   PHE A 194       7.316   3.384   9.354  1.00 15.00      A    N  
ATOM   1792  HN  PHE A 194       8.074   4.010   9.364  1.00 15.00      A    H  
ATOM   1793  CA  PHE A 194       6.805   2.907   8.075  1.00 15.00      A    C  
ATOM   1794  CB  PHE A 194       7.069   3.953   6.986  1.00 15.00      A    C  
ATOM   1795  CG  PHE A 194       6.397   3.671   5.673  1.00 15.00      A    C  
ATOM   1796  CD1 PHE A 194       5.060   3.980   5.487  1.00 15.00      A    C  
ATOM   1797  CD2 PHE A 194       7.104   3.109   4.622  1.00 15.00      A    C  
ATOM   1798  CE1 PHE A 194       4.441   3.734   4.279  1.00 15.00      A    C  
ATOM   1799  CE2 PHE A 194       6.491   2.859   3.410  1.00 15.00      A    C  
ATOM   1800  CZ  PHE A 194       5.157   3.173   3.239  1.00 15.00      A    C  
ATOM   1801  C   PHE A 194       7.433   1.568   7.686  1.00 15.00      A    C  
ATOM   1802  O   PHE A 194       8.632   1.499   7.396  1.00 15.00      A    O  
ATOM   1803  N   PRO A 195       6.624   0.490   7.676  1.00 15.00      A    N  
ATOM   1804  CA  PRO A 195       7.085  -0.857   7.316  1.00 15.00      A    C  
ATOM   1805  CB  PRO A 195       5.901  -1.756   7.689  1.00 15.00      A    C  
ATOM   1806  CG  PRO A 195       4.711  -0.862   7.623  1.00 15.00      A    C  
ATOM   1807  CD  PRO A 195       5.188   0.506   8.023  1.00 15.00      A    C  
ATOM   1808  C   PRO A 195       7.389  -0.963   5.822  1.00 15.00      A    C  
ATOM   1809  O   PRO A 195       6.585  -1.472   5.037  1.00 15.00      A    O  
ATOM   1810  N   THR A 196       8.562  -0.483   5.449  1.00 15.00      A    N  
ATOM   1811  HN  THR A 196       9.156  -0.112   6.136  1.00 15.00      A    H  
ATOM   1812  CA  THR A 196       9.006  -0.480   4.067  1.00 15.00      A    C  
ATOM   1813  CB  THR A 196      10.341   0.292   3.925  1.00 15.00      A    C  
ATOM   1814  OG1 THR A 196      10.813   0.246   2.575  1.00 15.00      A    O  
ATOM   1815  HG1 THR A 196      11.766   0.466   2.560  1.00 15.00      A    H  
ATOM   1816  CG2 THR A 196      11.399  -0.266   4.864  1.00 15.00      A    C  
ATOM   1817  C   THR A 196       9.127  -1.899   3.497  1.00 15.00      A    C  
ATOM   1818  O   THR A 196       8.778  -2.141   2.337  1.00 15.00      A    O  
ATOM   1819  N   SER A 197       9.589  -2.837   4.321  1.00 15.00      A    N  
ATOM   1820  HN  SER A 197       9.843  -2.590   5.236  1.00 15.00      A    H  
ATOM   1821  CA  SER A 197       9.743  -4.222   3.889  1.00 15.00      A    C  
ATOM   1822  CB  SER A 197      10.507  -5.030   4.940  1.00 15.00      A    C  
ATOM   1823  OG  SER A 197      11.716  -4.379   5.296  1.00 15.00      A    O  
ATOM   1824  HG  SER A 197      12.047  -4.742   6.124  1.00 15.00      A    H  
ATOM   1825  C   SER A 197       8.386  -4.860   3.600  1.00 15.00      A    C  
ATOM   1826  O   SER A 197       8.245  -5.643   2.662  1.00 15.00      A    O  
ATOM   1827  N   LEU A 198       7.388  -4.509   4.404  1.00 15.00      A    N  
ATOM   1828  HN  LEU A 198       7.558  -3.874   5.127  1.00 15.00      A    H  
ATOM   1829  CA  LEU A 198       6.045  -5.041   4.224  1.00 15.00      A    C  
ATOM   1830  CB  LEU A 198       5.186  -4.741   5.456  1.00 15.00      A    C  
ATOM   1831  CG  LEU A 198       3.716  -5.170   5.387  1.00 15.00      A    C  
ATOM   1832  CD1 LEU A 198       3.593  -6.686   5.303  1.00 15.00      A    C  
ATOM   1833  CD2 LEU A 198       2.949  -4.631   6.582  1.00 15.00      A    C  
ATOM   1834  C   LEU A 198       5.414  -4.439   2.978  1.00 15.00      A    C  
ATOM   1835  O   LEU A 198       4.790  -5.140   2.182  1.00 15.00      A    O  
ATOM   1836  N   VAL A 199       5.597  -3.135   2.813  1.00 15.00      A    N  
ATOM   1837  HN  VAL A 199       6.098  -2.634   3.492  1.00 15.00      A    H  
ATOM   1838  CA  VAL A 199       5.064  -2.424   1.661  1.00 15.00      A    C  
ATOM   1839  CB  VAL A 199       5.341  -0.906   1.760  1.00 15.00      A    C  
ATOM   1840  CG1 VAL A 199       5.096  -0.211   0.427  1.00 15.00      A    C  
ATOM   1841  CG2 VAL A 199       4.469  -0.290   2.844  1.00 15.00      A    C  
ATOM   1842  C   VAL A 199       5.652  -2.986   0.371  1.00 15.00      A    C  
ATOM   1843  O   VAL A 199       4.952  -3.140  -0.626  1.00 15.00      A    O  
ATOM   1844  N   HIS A 200       6.939  -3.317   0.404  1.00 15.00      A    N  
ATOM   1845  HN  HIS A 200       7.447  -3.181   1.233  1.00 15.00      A    H  
ATOM   1846  CA  HIS A 200       7.607  -3.876  -0.761  1.00 15.00      A    C  
ATOM   1847  CB  HIS A 200       9.105  -4.040  -0.497  1.00 15.00      A    C  
ATOM   1848  CG  HIS A 200       9.902  -4.366  -1.723  1.00 15.00      A    C  
ATOM   1849  ND1 HIS A 200       9.990  -5.653  -2.193  1.00 15.00      A    N  
ATOM   1850  CD2 HIS A 200      10.621  -3.547  -2.527  1.00 15.00      A    C  
ATOM   1851  CE1 HIS A 200      10.755  -5.594  -3.264  1.00 15.00      A    C  
ATOM   1852  NE2 HIS A 200      11.159  -4.344  -3.502  1.00 15.00      A    N  
ATOM   1853  HE2 HIS A 200      11.754  -4.053  -4.244  1.00 15.00      A    H  
ATOM   1854  C   HIS A 200       6.979  -5.218  -1.134  1.00 15.00      A    C  
ATOM   1855  O   HIS A 200       6.762  -5.506  -2.312  1.00 15.00      A    O  
ATOM   1856  N   HIS A 201       6.671  -6.021  -0.120  1.00 15.00      A    N  
ATOM   1857  HN  HIS A 201       6.860  -5.726   0.796  1.00 15.00      A    H  
ATOM   1858  CA  HIS A 201       6.056  -7.327  -0.330  1.00 15.00      A    C  
ATOM   1859  CB  HIS A 201       5.943  -8.081   1.002  1.00 15.00      A    C  
ATOM   1860  CG  HIS A 201       5.243  -9.405   0.910  1.00 15.00      A    C  
ATOM   1861  ND1 HIS A 201       4.157  -9.693   1.702  1.00 15.00      A    N  
ATOM   1862  CD2 HIS A 201       5.510 -10.470   0.114  1.00 15.00      A    C  
ATOM   1863  CE1 HIS A 201       3.785 -10.915   1.377  1.00 15.00      A    C  
ATOM   1864  NE2 HIS A 201       4.573 -11.426   0.421  1.00 15.00      A    N  
ATOM   1865  HE2 HIS A 201       4.490 -12.308   0.011  1.00 15.00      A    H  
ATOM   1866  C   HIS A 201       4.681  -7.162  -0.969  1.00 15.00      A    C  
ATOM   1867  O   HIS A 201       4.349  -7.839  -1.944  1.00 15.00      A    O  
ATOM   1868  N   VAL A 202       3.889  -6.249  -0.418  1.00 15.00      A    N  
ATOM   1869  HN  VAL A 202       4.209  -5.746   0.364  1.00 15.00      A    H  
ATOM   1870  CA  VAL A 202       2.557  -5.979  -0.941  1.00 15.00      A    C  
ATOM   1871  CB  VAL A 202       1.786  -4.983  -0.045  1.00 15.00      A    C  
ATOM   1872  CG1 VAL A 202       0.405  -4.695  -0.616  1.00 15.00      A    C  
ATOM   1873  CG2 VAL A 202       1.668  -5.528   1.371  1.00 15.00      A    C  
ATOM   1874  C   VAL A 202       2.662  -5.430  -2.362  1.00 15.00      A    C  
ATOM   1875  O   VAL A 202       1.912  -5.835  -3.254  1.00 15.00      A    O  
ATOM   1876  N   HIS A 203       3.620  -4.532  -2.568  1.00 15.00      A    N  
ATOM   1877  HN  HIS A 203       4.183  -4.252  -1.811  1.00 15.00      A    H  
ATOM   1878  CA  HIS A 203       3.851  -3.932  -3.876  1.00 15.00      A    C  
ATOM   1879  CB  HIS A 203       4.986  -2.900  -3.798  1.00 15.00      A    C  
ATOM   1880  CG  HIS A 203       5.059  -1.966  -4.972  1.00 15.00      A    C  
ATOM   1881  ND1 HIS A 203       4.619  -0.668  -4.876  1.00 15.00      A    N  
ATOM   1882  CD2 HIS A 203       5.529  -2.185  -6.227  1.00 15.00      A    C  
ATOM   1883  CE1 HIS A 203       4.825  -0.125  -6.059  1.00 15.00      A    C  
ATOM   1884  NE2 HIS A 203       5.375  -1.004  -6.909  1.00 15.00      A    N  
ATOM   1885  HE2 HIS A 203       5.612  -0.836  -7.843  1.00 15.00      A    H  
ATOM   1886  C   HIS A 203       4.200  -5.011  -4.896  1.00 15.00      A    C  
ATOM   1887  O   HIS A 203       3.776  -4.950  -6.049  1.00 15.00      A    O  
ATOM   1888  N   ALA A 204       4.980  -5.996  -4.465  1.00 15.00      A    N  
ATOM   1889  HN  ALA A 204       5.298  -5.983  -3.533  1.00 15.00      A    H  
ATOM   1890  CA  ALA A 204       5.380  -7.089  -5.337  1.00 15.00      A    C  
ATOM   1891  CB  ALA A 204       6.431  -7.958  -4.662  1.00 15.00      A    C  
ATOM   1892  C   ALA A 204       4.170  -7.923  -5.744  1.00 15.00      A    C  
ATOM   1893  O   ALA A 204       3.989  -8.234  -6.923  1.00 15.00      A    O  
ATOM   1894  N   LEU A 205       3.335  -8.266  -4.767  1.00 15.00      A    N  
ATOM   1895  HN  LEU A 205       3.531  -7.977  -3.847  1.00 15.00      A    H  
ATOM   1896  CA  LEU A 205       2.138  -9.063  -5.023  1.00 15.00      A    C  
ATOM   1897  CB  LEU A 205       1.443  -9.434  -3.708  1.00 15.00      A    C  
ATOM   1898  CG  LEU A 205       2.260 -10.260  -2.711  1.00 15.00      A    C  
ATOM   1899  CD1 LEU A 205       1.462 -10.501  -1.440  1.00 15.00      A    C  
ATOM   1900  CD2 LEU A 205       2.699 -11.580  -3.329  1.00 15.00      A    C  
ATOM   1901  C   LEU A 205       1.169  -8.313  -5.933  1.00 15.00      A    C  
ATOM   1902  O   LEU A 205       0.633  -8.877  -6.889  1.00 15.00      A    O  
ATOM   1903  N   LEU A 206       0.958  -7.036  -5.639  1.00 15.00      A    N  
ATOM   1904  HN  LEU A 206       1.420  -6.640  -4.863  1.00 15.00      A    H  
ATOM   1905  CA  LEU A 206       0.056  -6.203  -6.426  1.00 15.00      A    C  
ATOM   1906  CB  LEU A 206      -0.176  -4.858  -5.731  1.00 15.00      A    C  
ATOM   1907  CG  LEU A 206      -1.417  -4.749  -4.838  1.00 15.00      A    C  
ATOM   1908  CD1 LEU A 206      -1.475  -5.893  -3.835  1.00 15.00      A    C  
ATOM   1909  CD2 LEU A 206      -1.433  -3.410  -4.117  1.00 15.00      A    C  
ATOM   1910  C   LEU A 206       0.596  -5.982  -7.835  1.00 15.00      A    C  
ATOM   1911  O   LEU A 206      -0.170  -5.820  -8.786  1.00 15.00      A    O  
ATOM   1912  N   ARG A 207       1.915  -5.971  -7.964  1.00 15.00      A    N  
ATOM   1913  HN  ARG A 207       2.476  -6.086  -7.165  1.00 15.00      A    H  
ATOM   1914  CA  ARG A 207       2.552  -5.778  -9.258  1.00 15.00      A    C  
ATOM   1915  CB  ARG A 207       4.050  -5.512  -9.092  1.00 15.00      A    C  
ATOM   1916  CG  ARG A 207       4.745  -5.055 -10.366  1.00 15.00      A    C  
ATOM   1917  CD  ARG A 207       6.222  -5.419 -10.352  1.00 15.00      A    C  
ATOM   1918  NE  ARG A 207       6.948  -4.772  -9.256  1.00 15.00      A    N  
ATOM   1919  HE  ARG A 207       6.676  -3.858  -9.017  1.00 15.00      A    H  
ATOM   1920  CZ  ARG A 207       7.943  -5.351  -8.577  1.00 15.00      A    C  
ATOM   1921  NH1 ARG A 207       8.324  -6.588  -8.879  1.00 15.00      A    N  
ATOM   1922 HH11 ARG A 207       9.099  -7.043  -8.351  1.00 15.00      A    H  
ATOM   1923 HH12 ARG A 207       7.848  -7.109  -9.645  1.00 15.00      A    H  
ATOM   1924  NH2 ARG A 207       8.561  -4.688  -7.602  1.00 15.00      A    N  
ATOM   1925 HH21 ARG A 207       8.275  -3.716  -7.363  1.00 15.00      A    H  
ATOM   1926 HH22 ARG A 207       9.341  -5.138  -7.071  1.00 15.00      A    H  
ATOM   1927  C   ARG A 207       2.334  -6.995 -10.151  1.00 15.00      A    C  
ATOM   1928  O   ARG A 207       2.022  -6.855 -11.334  1.00 15.00      A    O  
ATOM   1929  N   GLU A 208       2.486  -8.183  -9.574  1.00 15.00      A    N  
ATOM   1930  HN  GLU A 208       2.715  -8.226  -8.617  1.00 15.00      A    H  
ATOM   1931  CA  GLU A 208       2.315  -9.428 -10.319  1.00 15.00      A    C  
ATOM   1932  CB  GLU A 208       2.740 -10.626  -9.461  1.00 15.00      A    C  
ATOM   1933  CG  GLU A 208       3.363 -11.780 -10.240  1.00 15.00      A    C  
ATOM   1934  CD  GLU A 208       2.381 -12.487 -11.160  1.00 15.00      A    C  
ATOM   1935  OE1 GLU A 208       1.348 -12.977 -10.664  1.00 15.00      A    O  
ATOM   1936  OE2 GLU A 208       2.649 -12.555 -12.380  1.00 15.00      A    O  
ATOM   1937  C   GLU A 208       0.867  -9.591 -10.770  1.00 15.00      A    C  
ATOM   1938  O   GLU A 208       0.593  -9.820 -11.946  1.00 15.00      A    O  
ATOM   1939  N   ALA A 209      -0.057  -9.412  -9.838  1.00 15.00      A    N  
ATOM   1940  HN  ALA A 209       0.226  -9.187  -8.925  1.00 15.00      A    H  
ATOM   1941  CA  ALA A 209      -1.480  -9.557 -10.123  1.00 15.00      A    C  
ATOM   1942  CB  ALA A 209      -2.282  -9.464  -8.837  1.00 15.00      A    C  
ATOM   1943  C   ALA A 209      -1.991  -8.540 -11.149  1.00 15.00      A    C  
ATOM   1944  O   ALA A 209      -3.116  -8.651 -11.637  1.00 15.00      A    O  
ATOM   1945  N   ARG A 210      -1.174  -7.554 -11.487  1.00 15.00      A    N  
ATOM   1946  HN  ARG A 210      -0.278  -7.513 -11.090  1.00 15.00      A    H  
ATOM   1947  CA  ARG A 210      -1.586  -6.544 -12.447  1.00 15.00      A    C  
ATOM   1948  CB  ARG A 210      -1.525  -5.143 -11.831  1.00 15.00      A    C  
ATOM   1949  CG  ARG A 210      -2.567  -4.884 -10.755  1.00 15.00      A    C  
ATOM   1950  CD  ARG A 210      -3.344  -3.603 -11.027  1.00 15.00      A    C  
ATOM   1951  NE  ARG A 210      -2.466  -2.458 -11.298  1.00 15.00      A    N  
ATOM   1952  HE  ARG A 210      -2.241  -2.284 -12.237  1.00 15.00      A    H  
ATOM   1953  CZ  ARG A 210      -1.976  -1.649 -10.356  1.00 15.00      A    C  
ATOM   1954  NH1 ARG A 210      -2.274  -1.857  -9.078  1.00 15.00      A    N  
ATOM   1955 HH11 ARG A 210      -1.894  -1.229  -8.338  1.00 15.00      A    H  
ATOM   1956 HH12 ARG A 210      -2.895  -2.652  -8.809  1.00 15.00      A    H  
ATOM   1957  NH2 ARG A 210      -1.192  -0.628 -10.694  1.00 15.00      A    N  
ATOM   1958 HH21 ARG A 210      -0.806   0.006  -9.960  1.00 15.00      A    H  
ATOM   1959 HH22 ARG A 210      -0.958  -0.454 -11.695  1.00 15.00      A    H  
ATOM   1960  C   ARG A 210      -0.763  -6.584 -13.731  1.00 15.00      A    C  
ATOM   1961  O   ARG A 210      -1.317  -6.650 -14.834  1.00 15.00      A    O  
ATOM   1962  N   PHE A 211       0.556  -6.564 -13.593  1.00 15.00      A    N  
ATOM   1963  HN  PHE A 211       0.948  -6.576 -12.689  1.00 15.00      A    H  
ATOM   1964  CA  PHE A 211       1.442  -6.540 -14.750  1.00 15.00      A    C  
ATOM   1965  CB  PHE A 211       2.482  -5.431 -14.588  1.00 15.00      A    C  
ATOM   1966  CG  PHE A 211       1.877  -4.093 -14.283  1.00 15.00      A    C  
ATOM   1967  CD1 PHE A 211       1.236  -3.370 -15.273  1.00 15.00      A    C  
ATOM   1968  CD2 PHE A 211       1.941  -3.563 -13.004  1.00 15.00      A    C  
ATOM   1969  CE1 PHE A 211       0.669  -2.142 -14.996  1.00 15.00      A    C  
ATOM   1970  CE2 PHE A 211       1.377  -2.335 -12.720  1.00 15.00      A    C  
ATOM   1971  CZ  PHE A 211       0.740  -1.623 -13.718  1.00 15.00      A    C  
ATOM   1972  C   PHE A 211       2.136  -7.868 -15.013  1.00 15.00      A    C  
ATOM   1973  O   PHE A 211       2.750  -8.037 -16.064  1.00 15.00      A    O  
ATOM   1974  N   GLY A 212       2.028  -8.800 -14.078  1.00 15.00      A    N  
ATOM   1975  HN  GLY A 212       1.492  -8.624 -13.277  1.00 15.00      A    H  
ATOM   1976  CA  GLY A 212       2.671 -10.092 -14.239  1.00 15.00      A    C  
ATOM   1977  C   GLY A 212       2.111 -10.881 -15.403  1.00 15.00      A    C  
ATOM   1978  O   GLY A 212       0.947 -10.704 -15.780  1.00 15.00      A    O  
ATOM   1979  N   ASP A 213       2.935 -11.752 -15.972  1.00 15.00      A    N  
ATOM   1980  HN  ASP A 213       3.845 -11.845 -15.622  1.00 15.00      A    H  
ATOM   1981  CA  ASP A 213       2.527 -12.571 -17.110  1.00 15.00      A    C  
ATOM   1982  CB  ASP A 213       3.733 -13.255 -17.759  1.00 15.00      A    C  
ATOM   1983  CG  ASP A 213       4.604 -12.291 -18.541  1.00 15.00      A    C  
ATOM   1984  OD1 ASP A 213       4.054 -11.520 -19.355  1.00 15.00      A    O  
ATOM   1985  OD2 ASP A 213       5.837 -12.306 -18.336  1.00 15.00      A    O  
ATOM   1986  C   ASP A 213       1.489 -13.605 -16.702  1.00 15.00      A    C  
ATOM   1987  O   ASP A 213       0.656 -14.018 -17.515  1.00 15.00      A    O  
ATOM   1988  N   ALA A 214       1.525 -14.011 -15.435  1.00 15.00      A    N  
ATOM   1989  HN  ALA A 214       2.197 -13.628 -14.826  1.00 15.00      A    H  
ATOM   1990  CA  ALA A 214       0.580 -14.993 -14.924  1.00 15.00      A    C  
ATOM   1991  CB  ALA A 214       0.930 -15.383 -13.496  1.00 15.00      A    C  
ATOM   1992  C   ALA A 214      -0.834 -14.434 -14.996  1.00 15.00      A    C  
ATOM   1993  O   ALA A 214      -1.767 -15.113 -15.435  1.00 15.00      A    O  
ATOM   1994  N   ALA A 215      -0.979 -13.185 -14.577  1.00 15.00      A    N  
ATOM   1995  HN  ALA A 215      -0.194 -12.705 -14.231  1.00 15.00      A    H  
ATOM   1996  CA  ALA A 215      -2.266 -12.516 -14.604  1.00 15.00      A    C  
ATOM   1997  CB  ALA A 215      -2.311 -11.401 -13.571  1.00 15.00      A    C  
ATOM   1998  C   ALA A 215      -2.551 -11.969 -15.998  1.00 15.00      A    C  
ATOM   1999  O   ALA A 215      -3.706 -11.846 -16.403  1.00 15.00      A    O  
ATOM   2000  N   LYS A 216      -1.490 -11.641 -16.733  1.00 15.00      A    N  
ATOM   2001  HN  LYS A 216      -0.588 -11.746 -16.349  1.00 15.00      A    H  
ATOM   2002  CA  LYS A 216      -1.632 -11.117 -18.087  1.00 15.00      A    C  
ATOM   2003  CB  LYS A 216      -0.271 -10.727 -18.672  1.00 15.00      A    C  
ATOM   2004  CG  LYS A 216      -0.353  -9.869 -19.927  1.00 15.00      A    C  
ATOM   2005  CD  LYS A 216      -0.742  -8.434 -19.599  1.00 15.00      A    C  
ATOM   2006  CE  LYS A 216       0.359  -7.724 -18.824  1.00 15.00      A    C  
ATOM   2007  NZ  LYS A 216      -0.003  -6.316 -18.504  1.00 15.00      A    N  
ATOM   2008  HZ1 LYS A 216      -0.821  -6.293 -17.862  1.00 15.00      A    H  
ATOM   2009  HZ2 LYS A 216      -0.245  -5.802 -19.375  1.00 15.00      A    H  
ATOM   2010  HZ3 LYS A 216       0.799  -5.838 -18.044  1.00 15.00      A    H  
ATOM   2011  C   LYS A 216      -2.323 -12.135 -18.987  1.00 15.00      A    C  
ATOM   2012  O   LYS A 216      -3.335 -11.826 -19.615  1.00 15.00      A    O  
ATOM   2013  N   ALA A 217      -1.791 -13.354 -19.015  1.00 15.00      A    N  
ATOM   2014  HN  ALA A 217      -0.988 -13.539 -18.477  1.00 15.00      A    H  
ATOM   2015  CA  ALA A 217      -2.355 -14.422 -19.836  1.00 15.00      A    C  
ATOM   2016  CB  ALA A 217      -1.491 -15.672 -19.751  1.00 15.00      A    C  
ATOM   2017  C   ALA A 217      -3.796 -14.735 -19.439  1.00 15.00      A    C  
ATOM   2018  O   ALA A 217      -4.639 -15.015 -20.293  1.00 15.00      A    O  
ATOM   2019  N   ALA A 218      -4.078 -14.678 -18.142  1.00 15.00      A    N  
ATOM   2020  HN  ALA A 218      -3.367 -14.445 -17.510  1.00 15.00      A    H  
ATOM   2021  CA  ALA A 218      -5.418 -14.950 -17.639  1.00 15.00      A    C  
ATOM   2022  CB  ALA A 218      -5.400 -15.064 -16.123  1.00 15.00      A    C  
ATOM   2023  C   ALA A 218      -6.390 -13.862 -18.082  1.00 15.00      A    C  
ATOM   2024  O   ALA A 218      -7.531 -14.144 -18.453  1.00 15.00      A    O  
ATOM   2025  N   ARG A 219      -5.927 -12.618 -18.050  1.00 15.00      A    N  
ATOM   2026  HN  ARG A 219      -5.007 -12.457 -17.745  1.00 15.00      A    H  
ATOM   2027  CA  ARG A 219      -6.749 -11.484 -18.452  1.00 15.00      A    C  
ATOM   2028  CB  ARG A 219      -6.055 -10.165 -18.085  1.00 15.00      A    C  
ATOM   2029  CG  ARG A 219      -7.005  -8.997 -17.857  1.00 15.00      A    C  
ATOM   2030  CD  ARG A 219      -6.298  -7.823 -17.190  1.00 15.00      A    C  
ATOM   2031  NE  ARG A 219      -6.158  -7.998 -15.742  1.00 15.00      A    N  
ATOM   2032  HE  ARG A 219      -6.997  -8.103 -15.216  1.00 15.00      A    H  
ATOM   2033  CZ  ARG A 219      -4.996  -7.965 -15.089  1.00 15.00      A    C  
ATOM   2034  NH1 ARG A 219      -3.866  -7.746 -15.754  1.00 15.00      A    N  
ATOM   2035 HH11 ARG A 219      -3.892  -7.601 -16.780  1.00 15.00      A    H  
ATOM   2036 HH12 ARG A 219      -2.955  -7.710 -15.246  1.00 15.00      A    H  
ATOM   2037  NH2 ARG A 219      -4.962  -8.154 -13.775  1.00 15.00      A    N  
ATOM   2038 HH21 ARG A 219      -4.057  -8.133 -13.256  1.00 15.00      A    H  
ATOM   2039 HH22 ARG A 219      -5.852  -8.325 -13.243  1.00 15.00      A    H  
ATOM   2040  C   ARG A 219      -7.039 -11.555 -19.950  1.00 15.00      A    C  
ATOM   2041  O   ARG A 219      -8.124 -11.190 -20.403  1.00 15.00      A    O  
ATOM   2042  N   GLU A 220      -6.065 -12.054 -20.704  1.00 15.00      A    N  
ATOM   2043  HN  GLU A 220      -5.226 -12.330 -20.274  1.00 15.00      A    H  
ATOM   2044  CA  GLU A 220      -6.195 -12.204 -22.149  1.00 15.00      A    C  
ATOM   2045  CB  GLU A 220      -4.853 -12.612 -22.744  1.00 15.00      A    C  
ATOM   2046  CG  GLU A 220      -4.074 -11.486 -23.392  1.00 15.00      A    C  
ATOM   2047  CD  GLU A 220      -2.922 -12.011 -24.224  1.00 15.00      A    C  
ATOM   2048  OE1 GLU A 220      -3.040 -13.151 -24.748  1.00 15.00      A    O  
ATOM   2049  OE2 GLU A 220      -1.908 -11.296 -24.356  1.00 15.00      A    O  
ATOM   2050  C   GLU A 220      -7.219 -13.278 -22.481  1.00 15.00      A    C  
ATOM   2051  O   GLU A 220      -8.054 -13.108 -23.374  1.00 15.00      A    O  
ATOM   2052  N   ALA A 221      -7.147 -14.388 -21.753  1.00 15.00      A    N  
ATOM   2053  HN  ALA A 221      -6.452 -14.457 -21.059  1.00 15.00      A    H  
ATOM   2054  CA  ALA A 221      -8.057 -15.508 -21.953  1.00 15.00      A    C  
ATOM   2055  CB  ALA A 221      -7.710 -16.643 -21.005  1.00 15.00      A    C  
ATOM   2056  C   ALA A 221      -9.503 -15.079 -21.754  1.00 15.00      A    C  
ATOM   2057  O   ALA A 221     -10.412 -15.608 -22.392  1.00 15.00      A    O  
ATOM   2058  N   ARG A 222      -9.706 -14.103 -20.877  1.00 15.00      A    N  
ATOM   2059  HN  ARG A 222      -8.934 -13.713 -20.411  1.00 15.00      A    H  
ATOM   2060  CA  ARG A 222     -11.039 -13.595 -20.592  1.00 15.00      A    C  
ATOM   2061  CB  ARG A 222     -11.004 -12.631 -19.408  1.00 15.00      A    C  
ATOM   2062  CG  ARG A 222     -12.376 -12.145 -18.975  1.00 15.00      A    C  
ATOM   2063  CD  ARG A 222     -12.268 -10.990 -17.998  1.00 15.00      A    C  
ATOM   2064  NE  ARG A 222     -13.582 -10.468 -17.628  1.00 15.00      A    N  
ATOM   2065  HE  ARG A 222     -14.359 -11.042 -17.809  1.00 15.00      A    H  
ATOM   2066  CZ  ARG A 222     -13.778  -9.275 -17.068  1.00 15.00      A    C  
ATOM   2067  NH1 ARG A 222     -12.744  -8.477 -16.813  1.00 15.00      A    N  
ATOM   2068 HH11 ARG A 222     -12.891  -7.542 -16.375  1.00 15.00      A    H  
ATOM   2069 HH12 ARG A 222     -11.775  -8.783 -17.048  1.00 15.00      A    H  
ATOM   2070  NH2 ARG A 222     -15.011  -8.883 -16.757  1.00 15.00      A    N  
ATOM   2071 HH21 ARG A 222     -15.825  -9.506 -16.948  1.00 15.00      A    H  
ATOM   2072 HH22 ARG A 222     -15.169  -7.950 -16.318  1.00 15.00      A    H  
ATOM   2073  C   ARG A 222     -11.623 -12.898 -21.816  1.00 15.00      A    C  
ATOM   2074  O   ARG A 222     -12.823 -12.971 -22.070  1.00 15.00      A    O  
ATOM   2075  N   SER A 223     -10.765 -12.232 -22.575  1.00 15.00      A    N  
ATOM   2076  HN  SER A 223      -9.816 -12.210 -22.322  1.00 15.00      A    H  
ATOM   2077  CA  SER A 223     -11.192 -11.529 -23.774  1.00 15.00      A    C  
ATOM   2078  CB  SER A 223     -10.140 -10.498 -24.178  1.00 15.00      A    C  
ATOM   2079  OG  SER A 223      -9.826  -9.649 -23.087  1.00 15.00      A    O  
ATOM   2080  HG  SER A 223     -10.363  -8.854 -23.139  1.00 15.00      A    H  
ATOM   2081  C   SER A 223     -11.445 -12.514 -24.910  1.00 15.00      A    C  
ATOM   2082  O   SER A 223     -12.122 -12.196 -25.886  1.00 15.00      A    O  
ATOM   2083  N   ARG A 224     -10.891 -13.711 -24.777  1.00 15.00      A    N  
ATOM   2084  HN  ARG A 224     -10.349 -13.901 -23.982  1.00 15.00      A    H  
ATOM   2085  CA  ARG A 224     -11.070 -14.746 -25.782  1.00 15.00      A    C  
ATOM   2086  CB  ARG A 224      -9.807 -15.600 -25.909  1.00 15.00      A    C  
ATOM   2087  CG  ARG A 224      -8.532 -14.808 -26.135  1.00 15.00      A    C  
ATOM   2088  CD  ARG A 224      -7.426 -15.709 -26.650  1.00 15.00      A    C  
ATOM   2089  NE  ARG A 224      -6.116 -15.351 -26.110  1.00 15.00      A    N  
ATOM   2090  HE  ARG A 224      -5.859 -14.403 -26.134  1.00 15.00      A    H  
ATOM   2091  CZ  ARG A 224      -5.269 -16.234 -25.588  1.00 15.00      A    C  
ATOM   2092  NH1 ARG A 224      -5.604 -17.525 -25.528  1.00 15.00      A    N  
ATOM   2093 HH11 ARG A 224      -4.949 -18.222 -25.125  1.00 15.00      A    H  
ATOM   2094 HH12 ARG A 224      -6.547 -17.851 -25.888  1.00 15.00      A    H  
ATOM   2095  NH2 ARG A 224      -4.089 -15.826 -25.122  1.00 15.00      A    N  
ATOM   2096 HH21 ARG A 224      -3.421 -16.510 -24.715  1.00 15.00      A    H  
ATOM   2097 HH22 ARG A 224      -3.822 -14.804 -25.160  1.00 15.00      A    H  
ATOM   2098  C   ARG A 224     -12.246 -15.636 -25.405  1.00 15.00      A    C  
ATOM   2099  O   ARG A 224     -12.699 -16.454 -26.205  1.00 15.00      A    O  
ATOM   2100  N   GLN A 225     -12.724 -15.465 -24.170  1.00 15.00      A    N  
ATOM   2101  HN  GLN A 225     -12.309 -14.791 -23.595  1.00 15.00      A    H  
ATOM   2102  CA  GLN A 225     -13.839 -16.245 -23.640  1.00 15.00      A    C  
ATOM   2103  CB  GLN A 225     -15.128 -16.024 -24.447  1.00 15.00      A    C  
ATOM   2104  CG  GLN A 225     -15.810 -14.688 -24.181  1.00 15.00      A    C  
ATOM   2105  CD  GLN A 225     -17.118 -14.527 -24.939  1.00 15.00      A    C  
ATOM   2106  OE1 GLN A 225     -17.148 -14.009 -26.054  1.00 15.00      A    O  
ATOM   2107  NE2 GLN A 225     -18.213 -14.967 -24.335  1.00 15.00      A    N  
ATOM   2108 HE21 GLN A 225     -18.122 -15.366 -23.445  1.00 15.00      A    H  
ATOM   2109 HE22 GLN A 225     -19.066 -14.876 -24.806  1.00 15.00      A    H  
ATOM   2110  C   GLN A 225     -13.481 -17.729 -23.548  1.00 15.00      A    C  
ATOM   2111  O   GLN A 225     -14.351 -18.595 -23.623  1.00 15.00      A    O  
ATOM   2112  N   GLU A 226     -12.189 -18.008 -23.362  1.00 15.00      A    N  
ATOM   2113  HN  GLU A 226     -11.551 -17.268 -23.288  1.00 15.00      A    H  
ATOM   2114  CA  GLU A 226     -11.699 -19.382 -23.258  1.00 15.00      A    C  
ATOM   2115  CB  GLU A 226     -10.293 -19.507 -23.857  1.00 15.00      A    C  
ATOM   2116  CG  GLU A 226     -10.237 -19.391 -25.372  1.00 15.00      A    C  
ATOM   2117  CD  GLU A 226      -8.835 -19.588 -25.920  1.00 15.00      A    C  
ATOM   2118  OE1 GLU A 226      -8.496 -20.729 -26.286  1.00 15.00      A    O  
ATOM   2119  OE2 GLU A 226      -8.068 -18.598 -25.976  1.00 15.00      A    O  
ATOM   2120  C   GLU A 226     -11.685 -19.852 -21.804  1.00 15.00      A    C  
ATOM   2121  O   GLU A 226     -12.160 -19.149 -20.912  1.00 15.00      A    O  
ATOM   2122  N   SER A 227     -11.126 -21.036 -21.567  1.00 15.00      A    N  
ATOM   2123  HN  SER A 227     -10.746 -21.545 -22.315  1.00 15.00      A    H  
ATOM   2124  CA  SER A 227     -11.057 -21.592 -20.223  1.00 15.00      A    C  
ATOM   2125  CB  SER A 227     -11.636 -23.013 -20.209  1.00 15.00      A    C  
ATOM   2126  OG  SER A 227     -11.979 -23.422 -18.894  1.00 15.00      A    O  
ATOM   2127  HG  SER A 227     -11.196 -23.403 -18.336  1.00 15.00      A    H  
ATOM   2128  C   SER A 227      -9.620 -21.603 -19.707  1.00 15.00      A    C  
ATOM   2129  O   SER A 227      -8.764 -22.312 -20.238  1.00 15.00      A    O  
ATOM   2130  N   TRP A 228      -9.355 -20.813 -18.673  1.00 15.00      A    N  
ATOM   2131  HN  TRP A 228     -10.076 -20.270 -18.290  1.00 15.00      A    H  
ATOM   2132  CA  TRP A 228      -8.025 -20.743 -18.086  1.00 15.00      A    C  
ATOM   2133  CB  TRP A 228      -7.611 -19.282 -17.863  1.00 15.00      A    C  
ATOM   2134  CG  TRP A 228      -6.156 -19.019 -18.126  1.00 15.00      A    C  
ATOM   2135  CD1 TRP A 228      -5.233 -18.553 -17.236  1.00 15.00      A    C  
ATOM   2136  CD2 TRP A 228      -5.454 -19.213 -19.363  1.00 15.00      A    C  
ATOM   2137  NE1 TRP A 228      -4.005 -18.439 -17.840  1.00 15.00      A    N  
ATOM   2138  HE1 TRP A 228      -3.186 -18.124 -17.405  1.00 15.00      A    H  
ATOM   2139  CE2 TRP A 228      -4.113 -18.839 -19.146  1.00 15.00      A    C  
ATOM   2140  CE3 TRP A 228      -5.829 -19.665 -20.633  1.00 15.00      A    C  
ATOM   2141  CZ2 TRP A 228      -3.148 -18.905 -20.149  1.00 15.00      A    C  
ATOM   2142  CZ3 TRP A 228      -4.870 -19.730 -21.627  1.00 15.00      A    C  
ATOM   2143  CH2 TRP A 228      -3.545 -19.352 -21.379  1.00 15.00      A    C  
ATOM   2144  C   TRP A 228      -8.000 -21.519 -16.769  1.00 15.00      A    C  
ATOM   2145  O   TRP A 228      -8.988 -21.527 -16.034  1.00 15.00      A    O  
ATOM   2146  N   PRO A 229      -6.883 -22.204 -16.468  1.00 15.00      A    N  
ATOM   2147  CA  PRO A 229      -6.744 -22.989 -15.233  1.00 15.00      A    C  
ATOM   2148  CB  PRO A 229      -5.388 -23.685 -15.397  1.00 15.00      A    C  
ATOM   2149  CG  PRO A 229      -4.644 -22.838 -16.371  1.00 15.00      A    C  
ATOM   2150  CD  PRO A 229      -5.677 -22.287 -17.310  1.00 15.00      A    C  
ATOM   2151  C   PRO A 229      -6.746 -22.120 -13.977  1.00 15.00      A    C  
ATOM   2152  O   PRO A 229      -7.111 -22.580 -12.895  1.00 15.00      A    O  
ATOM   2153  N   HIS A 230      -6.333 -20.868 -14.120  1.00 15.00      A    N  
ATOM   2154  HN  HIS A 230      -6.055 -20.551 -15.006  1.00 15.00      A    H  
ATOM   2155  CA  HIS A 230      -6.296 -19.949 -12.992  1.00 15.00      A    C  
ATOM   2156  CB  HIS A 230      -4.865 -19.761 -12.462  1.00 15.00      A    C  
ATOM   2157  CG  HIS A 230      -3.926 -19.036 -13.385  1.00 15.00      A    C  
ATOM   2158  ND1 HIS A 230      -3.119 -19.715 -14.268  1.00 15.00      A    N  
ATOM   2159  CD2 HIS A 230      -3.692 -17.705 -13.503  1.00 15.00      A    C  
ATOM   2160  CE1 HIS A 230      -2.415 -18.792 -14.897  1.00 15.00      A    C  
ATOM   2161  NE2 HIS A 230      -2.728 -17.564 -14.468  1.00 15.00      A    N  
ATOM   2162  HE2 HIS A 230      -2.340 -16.716 -14.783  1.00 15.00      A    H  
ATOM   2163  C   HIS A 230      -6.941 -18.612 -13.344  1.00 15.00      A    C  
ATOM   2164  O   HIS A 230      -7.083 -18.274 -14.519  1.00 15.00      A    O  
ATOM   2165  N   GLY A 231      -7.330 -17.862 -12.321  1.00 15.00      A    N  
ATOM   2166  HN  GLY A 231      -7.178 -18.182 -11.410  1.00 15.00      A    H  
ATOM   2167  CA  GLY A 231      -7.959 -16.574 -12.536  1.00 15.00      A    C  
ATOM   2168  C   GLY A 231      -7.016 -15.421 -12.256  1.00 15.00      A    C  
ATOM   2169  O   GLY A 231      -5.806 -15.617 -12.143  1.00 15.00      A    O  
ATOM   2170  N   PHE A 232      -7.568 -14.223 -12.123  1.00 15.00      A    N  
ATOM   2171  HN  PHE A 232      -8.542 -14.130 -12.192  1.00 15.00      A    H  
ATOM   2172  CA  PHE A 232      -6.764 -13.035 -11.868  1.00 15.00      A    C  
ATOM   2173  CB  PHE A 232      -6.287 -12.426 -13.194  1.00 15.00      A    C  
ATOM   2174  CG  PHE A 232      -7.406 -11.977 -14.099  1.00 15.00      A    C  
ATOM   2175  CD1 PHE A 232      -8.047 -12.879 -14.933  1.00 15.00      A    C  
ATOM   2176  CD2 PHE A 232      -7.816 -10.653 -14.113  1.00 15.00      A    C  
ATOM   2177  CE1 PHE A 232      -9.075 -12.472 -15.760  1.00 15.00      A    C  
ATOM   2178  CE2 PHE A 232      -8.844 -10.240 -14.939  1.00 15.00      A    C  
ATOM   2179  CZ  PHE A 232      -9.473 -11.151 -15.764  1.00 15.00      A    C  
ATOM   2180  C   PHE A 232      -7.555 -11.996 -11.084  1.00 15.00      A    C  
ATOM   2181  O   PHE A 232      -8.764 -12.135 -10.897  1.00 15.00      A    O  
ATOM   2182  N   SER A 233      -6.861 -10.968 -10.622  1.00 15.00      A    N  
ATOM   2183  HN  SER A 233      -5.895 -10.935 -10.778  1.00 15.00      A    H  
ATOM   2184  CA  SER A 233      -7.482  -9.884  -9.883  1.00 15.00      A    C  
ATOM   2185  CB  SER A 233      -6.850  -9.776  -8.494  1.00 15.00      A    C  
ATOM   2186  OG  SER A 233      -5.511 -10.250  -8.510  1.00 15.00      A    O  
ATOM   2187  HG  SER A 233      -5.364 -10.828  -7.755  1.00 15.00      A    H  
ATOM   2188  C   SER A 233      -7.308  -8.577 -10.657  1.00 15.00      A    C  
ATOM   2189  O   SER A 233      -6.493  -8.508 -11.577  1.00 15.00      A    O  
ATOM   2190  N   GLU A 234      -8.069  -7.554 -10.294  1.00 15.00      A    N  
ATOM   2191  HN  GLU A 234      -8.708  -7.667  -9.565  1.00 15.00      A    H  
ATOM   2192  CA  GLU A 234      -7.982  -6.267 -10.979  1.00 15.00      A    C  
ATOM   2193  CB  GLU A 234      -9.369  -5.817 -11.446  1.00 15.00      A    C  
ATOM   2194  CG  GLU A 234      -9.446  -5.455 -12.924  1.00 15.00      A    C  
ATOM   2195  CD  GLU A 234      -9.220  -6.645 -13.842  1.00 15.00      A    C  
ATOM   2196  OE1 GLU A 234     -10.162  -7.466 -13.994  1.00 15.00      A    O  
ATOM   2197  OE2 GLU A 234      -8.107  -6.756 -14.420  1.00 15.00      A    O  
ATOM   2198  C   GLU A 234      -7.344  -5.195 -10.092  1.00 15.00      A    C  
ATOM   2199  O   GLU A 234      -6.483  -4.443 -10.547  1.00 15.00      A    O  
ATOM   2200  N   TYR A 235      -7.766  -5.145  -8.824  1.00 15.00      A    N  
ATOM   2201  HN  TYR A 235      -8.443  -5.784  -8.534  1.00 15.00      A    H  
ATOM   2202  CA  TYR A 235      -7.257  -4.164  -7.852  1.00 15.00      A    C  
ATOM   2203  CB  TYR A 235      -5.745  -4.305  -7.636  1.00 15.00      A    C  
ATOM   2204  CG  TYR A 235      -5.324  -5.502  -6.817  1.00 15.00      A    C  
ATOM   2205  CD1 TYR A 235      -5.613  -5.582  -5.461  1.00 15.00      A    C  
ATOM   2206  CD2 TYR A 235      -4.625  -6.549  -7.401  1.00 15.00      A    C  
ATOM   2207  CE1 TYR A 235      -5.213  -6.671  -4.709  1.00 15.00      A    C  
ATOM   2208  CE2 TYR A 235      -4.224  -7.641  -6.658  1.00 15.00      A    C  
ATOM   2209  CZ  TYR A 235      -4.521  -7.699  -5.315  1.00 15.00      A    C  
ATOM   2210  OH  TYR A 235      -4.119  -8.786  -4.576  1.00 15.00      A    O  
ATOM   2211  HH  TYR A 235      -3.218  -9.019  -4.813  1.00 15.00      A    H  
ATOM   2212  C   TYR A 235      -7.589  -2.726  -8.255  1.00 15.00      A    C  
ATOM   2213  O   TYR A 235      -6.717  -1.987  -8.712  1.00 15.00      A    O  
ATOM   2214  N   PRO A 236      -8.853  -2.305  -8.096  1.00 15.00      A    N  
ATOM   2215  CA  PRO A 236      -9.283  -0.957  -8.449  1.00 15.00      A    C  
ATOM   2216  CB  PRO A 236     -10.730  -1.202  -8.872  1.00 15.00      A    C  
ATOM   2217  CG  PRO A 236     -11.197  -2.312  -7.983  1.00 15.00      A    C  
ATOM   2218  CD  PRO A 236      -9.974  -3.105  -7.577  1.00 15.00      A    C  
ATOM   2219  C   PRO A 236      -9.247   0.010  -7.262  1.00 15.00      A    C  
ATOM   2220  O   PRO A 236      -9.123  -0.408  -6.109  1.00 15.00      A    O  
ATOM   2221  N   ASN A 237      -9.351   1.305  -7.570  1.00 15.00      A    N  
ATOM   2222  HN  ASN A 237      -9.428   1.555  -8.514  1.00 15.00      A    H  
ATOM   2223  CA  ASN A 237      -9.360   2.374  -6.562  1.00 15.00      A    C  
ATOM   2224  CB  ASN A 237     -10.599   2.280  -5.657  1.00 15.00      A    C  
ATOM   2225  CG  ASN A 237     -11.903   2.544  -6.390  1.00 15.00      A    C  
ATOM   2226  OD1 ASN A 237     -11.937   3.256  -7.391  1.00 15.00      A    O  
ATOM   2227  ND2 ASN A 237     -12.991   1.974  -5.888  1.00 15.00      A    N  
ATOM   2228 HD21 ASN A 237     -12.896   1.421  -5.083  1.00 15.00      A    H  
ATOM   2229 HD22 ASN A 237     -13.843   2.128  -6.342  1.00 15.00      A    H  
ATOM   2230  C   ASN A 237      -8.082   2.423  -5.720  1.00 15.00      A    C  
ATOM   2231  O   ASN A 237      -8.131   2.696  -4.522  1.00 15.00      A    O  
ATOM   2232  N   LEU A 238      -6.941   2.181  -6.352  1.00 15.00      A    N  
ATOM   2233  HN  LEU A 238      -6.957   1.989  -7.310  1.00 15.00      A    H  
ATOM   2234  CA  LEU A 238      -5.661   2.204  -5.647  1.00 15.00      A    C  
ATOM   2235  CB  LEU A 238      -4.677   1.219  -6.278  1.00 15.00      A    C  
ATOM   2236  CG  LEU A 238      -4.314  -0.003  -5.431  1.00 15.00      A    C  
ATOM   2237  CD1 LEU A 238      -5.516  -0.921  -5.253  1.00 15.00      A    C  
ATOM   2238  CD2 LEU A 238      -3.147  -0.755  -6.048  1.00 15.00      A    C  
ATOM   2239  C   LEU A 238      -5.067   3.611  -5.627  1.00 15.00      A    C  
ATOM   2240  O   LEU A 238      -5.110   4.326  -6.630  1.00 15.00      A    O  
ATOM   2241  N   ALA A 239      -4.502   4.001  -4.489  1.00 15.00      A    N  
ATOM   2242  HN  ALA A 239      -4.476   3.376  -3.730  1.00 15.00      A    H  
ATOM   2243  CA  ALA A 239      -3.916   5.330  -4.342  1.00 15.00      A    C  
ATOM   2244  CB  ALA A 239      -4.245   5.915  -2.977  1.00 15.00      A    C  
ATOM   2245  C   ALA A 239      -2.405   5.318  -4.575  1.00 15.00      A    C  
ATOM   2246  O   ALA A 239      -1.666   4.570  -3.926  1.00 15.00      A    O  
ATOM   2247  N   ILE A 240      -1.953   6.166  -5.496  1.00 15.00      A    N  
ATOM   2248  HN  ILE A 240      -2.591   6.744  -5.965  1.00 15.00      A    H  
ATOM   2249  CA  ILE A 240      -0.537   6.262  -5.830  1.00 15.00      A    C  
ATOM   2250  CB  ILE A 240      -0.319   6.469  -7.346  1.00 15.00      A    C  
ATOM   2251  CG1 ILE A 240      -1.150   5.472  -8.164  1.00 15.00      A    C  
ATOM   2252  CG2 ILE A 240       1.160   6.362  -7.701  1.00 15.00      A    C  
ATOM   2253  CD1 ILE A 240      -0.831   4.017  -7.887  1.00 15.00      A    C  
ATOM   2254  C   ILE A 240       0.141   7.401  -5.070  1.00 15.00      A    C  
ATOM   2255  O   ILE A 240       0.254   8.522  -5.570  1.00 15.00      A    O  
ATOM   2256  N   GLN A 241       0.576   7.110  -3.855  1.00 15.00      A    N  
ATOM   2257  HN  GLN A 241       0.438   6.205  -3.503  1.00 15.00      A    H  
ATOM   2258  CA  GLN A 241       1.263   8.093  -3.030  1.00 15.00      A    C  
ATOM   2259  CB  GLN A 241       0.931   7.839  -1.554  1.00 15.00      A    C  
ATOM   2260  CG  GLN A 241       1.733   8.661  -0.555  1.00 15.00      A    C  
ATOM   2261  CD  GLN A 241       1.550   8.183   0.874  1.00 15.00      A    C  
ATOM   2262  OE1 GLN A 241       1.323   6.999   1.123  1.00 15.00      A    O  
ATOM   2263  NE2 GLN A 241       1.648   9.101   1.823  1.00 15.00      A    N  
ATOM   2264 HE21 GLN A 241       1.833  10.026   1.554  1.00 15.00      A    H  
ATOM   2265 HE22 GLN A 241       1.531   8.819   2.752  1.00 15.00      A    H  
ATOM   2266  C   GLN A 241       2.764   7.963  -3.254  1.00 15.00      A    C  
ATOM   2267  O   GLN A 241       3.244   6.873  -3.551  1.00 15.00      A    O  
ATOM   2268  N   LYS A 242       3.486   9.072  -3.158  1.00 15.00      A    N  
ATOM   2269  HN  LYS A 242       3.035   9.923  -2.957  1.00 15.00      A    H  
ATOM   2270  CA  LYS A 242       4.935   9.068  -3.322  1.00 15.00      A    C  
ATOM   2271  CB  LYS A 242       5.351   9.497  -4.736  1.00 15.00      A    C  
ATOM   2272  CG  LYS A 242       4.571  10.673  -5.306  1.00 15.00      A    C  
ATOM   2273  CD  LYS A 242       5.115  11.089  -6.668  1.00 15.00      A    C  
ATOM   2274  CE  LYS A 242       5.073   9.942  -7.671  1.00 15.00      A    C  
ATOM   2275  NZ  LYS A 242       3.681   9.563  -8.037  1.00 15.00      A    N  
ATOM   2276  HZ1 LYS A 242       3.171   9.221  -7.198  1.00 15.00      A    H  
ATOM   2277  HZ2 LYS A 242       3.695   8.808  -8.752  1.00 15.00      A    H  
ATOM   2278  HZ3 LYS A 242       3.177  10.384  -8.426  1.00 15.00      A    H  
ATOM   2279  C   LYS A 242       5.579   9.956  -2.263  1.00 15.00      A    C  
ATOM   2280  O   LYS A 242       5.076  11.039  -1.975  1.00 15.00      A    O  
ATOM   2281  N   PHE A 243       6.669   9.483  -1.674  1.00 15.00      A    N  
ATOM   2282  HN  PHE A 243       7.010   8.603  -1.935  1.00 15.00      A    H  
ATOM   2283  CA  PHE A 243       7.359  10.231  -0.627  1.00 15.00      A    C  
ATOM   2284  CB  PHE A 243       7.937   9.266   0.409  1.00 15.00      A    C  
ATOM   2285  CG  PHE A 243       6.987   8.162   0.764  1.00 15.00      A    C  
ATOM   2286  CD1 PHE A 243       5.828   8.434   1.471  1.00 15.00      A    C  
ATOM   2287  CD2 PHE A 243       7.243   6.858   0.377  1.00 15.00      A    C  
ATOM   2288  CE1 PHE A 243       4.940   7.426   1.786  1.00 15.00      A    C  
ATOM   2289  CE2 PHE A 243       6.361   5.843   0.691  1.00 15.00      A    C  
ATOM   2290  CZ  PHE A 243       5.207   6.128   1.395  1.00 15.00      A    C  
ATOM   2291  C   PHE A 243       8.458  11.124  -1.187  1.00 15.00      A    C  
ATOM   2292  O   PHE A 243       8.684  12.228  -0.695  1.00 15.00      A    O  
ATOM   2293  N   GLY A 244       9.146  10.637  -2.208  1.00 15.00      A    N  
ATOM   2294  HN  GLY A 244       8.924   9.756  -2.561  1.00 15.00      A    H  
ATOM   2295  CA  GLY A 244      10.211  11.410  -2.811  1.00 15.00      A    C  
ATOM   2296  C   GLY A 244       9.682  12.357  -3.867  1.00 15.00      A    C  
ATOM   2297  O   GLY A 244       9.088  11.920  -4.854  1.00 15.00      A    O  
ATOM   2298  N   GLY A 245       9.878  13.652  -3.648  1.00 15.00      A    N  
ATOM   2299  HN  GLY A 245      10.335  13.936  -2.830  1.00 15.00      A    H  
ATOM   2300  CA  GLY A 245       9.414  14.644  -4.599  1.00 15.00      A    C  
ATOM   2301  C   GLY A 245      10.379  14.825  -5.753  1.00 15.00      A    C  
ATOM   2302  O   GLY A 245      10.176  14.274  -6.832  1.00 15.00      A    O  
ATOM   2303  N   THR A 246      11.436  15.593  -5.524  1.00 15.00      A    N  
ATOM   2304  HN  THR A 246      11.547  16.009  -4.646  1.00 15.00      A    H  
ATOM   2305  CA  THR A 246      12.435  15.841  -6.555  1.00 15.00      A    C  
ATOM   2306  CB  THR A 246      13.161  17.175  -6.303  1.00 15.00      A    C  
ATOM   2307  OG1 THR A 246      13.238  17.418  -4.889  1.00 15.00      A    O  
ATOM   2308  HG1 THR A 246      13.676  18.263  -4.736  1.00 15.00      A    H  
ATOM   2309  CG2 THR A 246      12.423  18.324  -6.974  1.00 15.00      A    C  
ATOM   2310  C   THR A 246      13.463  14.717  -6.588  1.00 15.00      A    C  
ATOM   2311  O   THR A 246      13.984  14.362  -7.646  1.00 15.00      A    O  
ATOM   2312  N   LYS A 247      13.747  14.160  -5.418  1.00 15.00      A    N  
ATOM   2313  HN  LYS A 247      13.280  14.474  -4.617  1.00 15.00      A    H  
ATOM   2314  CA  LYS A 247      14.714  13.082  -5.298  1.00 15.00      A    C  
ATOM   2315  CB  LYS A 247      15.977  13.557  -4.569  1.00 15.00      A    C  
ATOM   2316  CG  LYS A 247      16.817  14.564  -5.338  1.00 15.00      A    C  
ATOM   2317  CD  LYS A 247      18.230  14.654  -4.777  1.00 15.00      A    C  
ATOM   2318  CE  LYS A 247      18.264  15.338  -3.416  1.00 15.00      A    C  
ATOM   2319  NZ  LYS A 247      19.642  15.381  -2.855  1.00 15.00      A    N  
ATOM   2320  HZ1 LYS A 247      19.665  15.968  -1.984  1.00 15.00      A    H  
ATOM   2321  HZ2 LYS A 247      20.301  15.795  -3.547  1.00 15.00      A    H  
ATOM   2322  HZ3 LYS A 247      19.963  14.421  -2.615  1.00 15.00      A    H  
ATOM   2323  C   LYS A 247      14.108  11.898  -4.556  1.00 15.00      A    C  
ATOM   2324  O   LYS A 247      14.235  11.794  -3.336  1.00 15.00      A    O  
ATOM   2325  N   PRO A 248      13.427  10.997  -5.278  1.00 15.00      A    N  
ATOM   2326  CA  PRO A 248      12.805   9.807  -4.682  1.00 15.00      A    C  
ATOM   2327  CB  PRO A 248      12.089   9.139  -5.864  1.00 15.00      A    C  
ATOM   2328  CG  PRO A 248      11.970  10.207  -6.898  1.00 15.00      A    C  
ATOM   2329  CD  PRO A 248      13.180  11.077  -6.727  1.00 15.00      A    C  
ATOM   2330  C   PRO A 248      13.847   8.856  -4.094  1.00 15.00      A    C  
ATOM   2331  O   PRO A 248      13.541   8.042  -3.222  1.00 15.00      A    O  
ATOM   2332  N   GLN A 249      15.084   8.983  -4.564  1.00 15.00      A    N  
ATOM   2333  HN  GLN A 249      15.266   9.669  -5.241  1.00 15.00      A    H  
ATOM   2334  CA  GLN A 249      16.177   8.136  -4.101  1.00 15.00      A    C  
ATOM   2335  CB  GLN A 249      17.325   8.120  -5.119  1.00 15.00      A    C  
ATOM   2336  CG  GLN A 249      16.915   7.777  -6.544  1.00 15.00      A    C  
ATOM   2337  CD  GLN A 249      16.445   8.987  -7.328  1.00 15.00      A    C  
ATOM   2338  OE1 GLN A 249      16.886  10.112  -7.087  1.00 15.00      A    O  
ATOM   2339  NE2 GLN A 249      15.546   8.764  -8.271  1.00 15.00      A    N  
ATOM   2340 HE21 GLN A 249      15.238   7.842  -8.408  1.00 15.00      A    H  
ATOM   2341 HE22 GLN A 249      15.225   9.527  -8.793  1.00 15.00      A    H  
ATOM   2342  C   GLN A 249      16.708   8.613  -2.754  1.00 15.00      A    C  
ATOM   2343  O   GLN A 249      17.441   7.898  -2.079  1.00 15.00      A    O  
ATOM   2344  N   ASN A 250      16.311   9.815  -2.357  1.00 15.00      A    N  
ATOM   2345  HN  ASN A 250      15.683  10.319  -2.919  1.00 15.00      A    H  
ATOM   2346  CA  ASN A 250      16.765  10.405  -1.100  1.00 15.00      A    C  
ATOM   2347  CB  ASN A 250      16.744  11.933  -1.213  1.00 15.00      A    C  
ATOM   2348  CG  ASN A 250      17.873  12.613  -0.460  1.00 15.00      A    C  
ATOM   2349  OD1 ASN A 250      18.917  12.918  -1.032  1.00 15.00      A    O  
ATOM   2350  ND2 ASN A 250      17.672  12.857   0.826  1.00 15.00      A    N  
ATOM   2351 HD21 ASN A 250      16.814  12.584   1.220  1.00 15.00      A    H  
ATOM   2352 HD22 ASN A 250      18.382  13.310   1.328  1.00 15.00      A    H  
ATOM   2353  C   ASN A 250      15.883   9.971   0.069  1.00 15.00      A    C  
ATOM   2354  O   ASN A 250      15.836  10.642   1.103  1.00 15.00      A    O  
ATOM   2355  N   ILE A 251      15.188   8.852  -0.091  1.00 15.00      A    N  
ATOM   2356  HN  ILE A 251      15.279   8.346  -0.925  1.00 15.00      A    H  
ATOM   2357  CA  ILE A 251      14.302   8.359   0.957  1.00 15.00      A    C  
ATOM   2358  CB  ILE A 251      12.836   8.250   0.477  1.00 15.00      A    C  
ATOM   2359  CG1 ILE A 251      12.384   9.546  -0.213  1.00 15.00      A    C  
ATOM   2360  CG2 ILE A 251      11.913   7.917   1.643  1.00 15.00      A    C  
ATOM   2361  CD1 ILE A 251      12.320  10.752   0.704  1.00 15.00      A    C  
ATOM   2362  C   ILE A 251      14.759   7.011   1.515  1.00 15.00      A    C  
ATOM   2363  O   ILE A 251      15.040   6.896   2.707  1.00 15.00      A    O  
ATOM   2364  N   SER A 252      14.835   5.999   0.653  1.00 15.00      A    N  
ATOM   2365  HN  SER A 252      14.634   6.156  -0.292  1.00 15.00      A    H  
ATOM   2366  CA  SER A 252      15.231   4.661   1.078  1.00 15.00      A    C  
ATOM   2367  CB  SER A 252      14.032   3.960   1.725  1.00 15.00      A    C  
ATOM   2368  OG  SER A 252      14.386   3.344   2.946  1.00 15.00      A    O  
ATOM   2369  HG  SER A 252      14.104   2.414   2.928  1.00 15.00      A    H  
ATOM   2370  C   SER A 252      15.726   3.842  -0.114  1.00 15.00      A    C  
ATOM   2371  O   SER A 252      15.585   4.264  -1.263  1.00 15.00      A    O  
ATOM   2372  N   GLN A 253      16.285   2.664   0.161  1.00 15.00      A    N  
ATOM   2373  HN  GLN A 253      16.343   2.369   1.099  1.00 15.00      A    H  
ATOM   2374  CA  GLN A 253      16.800   1.787  -0.887  1.00 15.00      A    C  
ATOM   2375  CB  GLN A 253      17.735   0.723  -0.293  1.00 15.00      A    C  
ATOM   2376  CG  GLN A 253      17.983  -0.493  -1.180  1.00 15.00      A    C  
ATOM   2377  CD  GLN A 253      18.874  -0.194  -2.372  1.00 15.00      A    C  
ATOM   2378  OE1 GLN A 253      20.097  -0.311  -2.295  1.00 15.00      A    O  
ATOM   2379  NE2 GLN A 253      18.266   0.179  -3.488  1.00 15.00      A    N  
ATOM   2380 HE21 GLN A 253      17.285   0.238  -3.484  1.00 15.00      A    H  
ATOM   2381 HE22 GLN A 253      18.819   0.384  -4.269  1.00 15.00      A    H  
ATOM   2382  C   GLN A 253      15.662   1.128  -1.660  1.00 15.00      A    C  
ATOM   2383  O   GLN A 253      15.635   1.172  -2.892  1.00 15.00      A    O  
ATOM   2384  N   LEU A 254      14.716   0.539  -0.938  1.00 15.00      A    N  
ATOM   2385  HN  LEU A 254      14.793   0.544   0.050  1.00 15.00      A    H  
ATOM   2386  CA  LEU A 254      13.577  -0.134  -1.563  1.00 15.00      A    C  
ATOM   2387  CB  LEU A 254      12.783  -0.950  -0.538  1.00 15.00      A    C  
ATOM   2388  CG  LEU A 254      13.522  -2.133   0.095  1.00 15.00      A    C  
ATOM   2389  CD1 LEU A 254      12.597  -2.916   1.016  1.00 15.00      A    C  
ATOM   2390  CD2 LEU A 254      14.115  -3.038  -0.974  1.00 15.00      A    C  
ATOM   2391  C   LEU A 254      12.666   0.855  -2.287  1.00 15.00      A    C  
ATOM   2392  O   LEU A 254      11.830   0.466  -3.103  1.00 15.00      A    O  
ATOM   2393  N   ASN A 255      12.851   2.138  -1.998  1.00 15.00      A    N  
ATOM   2394  HN  ASN A 255      13.540   2.381  -1.346  1.00 15.00      A    H  
ATOM   2395  CA  ASN A 255      12.059   3.194  -2.619  1.00 15.00      A    C  
ATOM   2396  CB  ASN A 255      12.062   4.454  -1.748  1.00 15.00      A    C  
ATOM   2397  CG  ASN A 255      10.795   4.606  -0.925  1.00 15.00      A    C  
ATOM   2398  OD1 ASN A 255       9.700   4.275  -1.375  1.00 15.00      A    O  
ATOM   2399  ND2 ASN A 255      10.937   5.107   0.292  1.00 15.00      A    N  
ATOM   2400 HD21 ASN A 255      11.839   5.349   0.592  1.00 15.00      A    H  
ATOM   2401 HD22 ASN A 255      10.136   5.211   0.843  1.00 15.00      A    H  
ATOM   2402  C   ASN A 255      12.566   3.519  -4.023  1.00 15.00      A    C  
ATOM   2403  O   ASN A 255      12.048   4.413  -4.688  1.00 15.00      A    O  
ATOM   2404  N   ASN A 256      13.593   2.794  -4.462  1.00 15.00      A    N  
ATOM   2405  HN  ASN A 256      13.979   2.111  -3.877  1.00 15.00      A    H  
ATOM   2406  CA  ASN A 256      14.159   2.992  -5.790  1.00 15.00      A    C  
ATOM   2407  CB  ASN A 256      15.643   2.606  -5.820  1.00 15.00      A    C  
ATOM   2408  CG  ASN A 256      16.567   3.683  -5.271  1.00 15.00      A    C  
ATOM   2409  OD1 ASN A 256      17.007   4.568  -5.999  1.00 15.00      A    O  
ATOM   2410  ND2 ASN A 256      16.879   3.607  -3.985  1.00 15.00      A    N  
ATOM   2411 HD21 ASN A 256      16.501   2.871  -3.459  1.00 15.00      A    H  
ATOM   2412 HD22 ASN A 256      17.477   4.290  -3.613  1.00 15.00      A    H  
ATOM   2413  C   ASN A 256      13.382   2.179  -6.827  1.00 15.00      A    C  
ATOM   2414  O   ASN A 256      13.076   2.679  -7.912  1.00 15.00      A    O  
ATOM   2415  N   GLU A 257      13.066   0.921  -6.482  1.00 15.00      A    N  
ATOM   2416  HN  GLU A 257      13.342   0.583  -5.605  1.00 15.00      A    H  
ATOM   2417  CA  GLU A 257      12.311   0.035  -7.375  1.00 15.00      A    C  
ATOM   2418  CB  GLU A 257      12.263  -1.378  -6.787  1.00 15.00      A    C  
ATOM   2419  CG  GLU A 257      13.633  -2.022  -6.621  1.00 15.00      A    C  
ATOM   2420  CD  GLU A 257      13.590  -3.300  -5.806  1.00 15.00      A    C  
ATOM   2421  OE1 GLU A 257      12.490  -3.874  -5.660  1.00 15.00      A    O  
ATOM   2422  OE2 GLU A 257      14.650  -3.720  -5.301  1.00 15.00      A    O  
ATOM   2423  C   GLU A 257      10.911   0.598  -7.503  1.00 15.00      A    C  
ATOM   2424  O   GLU A 257      10.410   0.870  -8.600  1.00 15.00      A    O  
ATOM   2425  N   ARG A 258      10.290   0.772  -6.350  1.00 15.00      A    N  
ATOM   2426  HN  ARG A 258      10.729   0.469  -5.529  1.00 15.00      A    H  
ATOM   2427  CA  ARG A 258       8.979   1.384  -6.265  1.00 15.00      A    C  
ATOM   2428  CB  ARG A 258       8.077   0.668  -5.240  1.00 15.00      A    C  
ATOM   2429  CG  ARG A 258       8.753   0.223  -3.949  1.00 15.00      A    C  
ATOM   2430  CD  ARG A 258       7.716  -0.165  -2.896  1.00 15.00      A    C  
ATOM   2431  NE  ARG A 258       8.320  -0.287  -1.569  1.00 15.00      A    N  
ATOM   2432  HE  ARG A 258       8.651  -1.172  -1.307  1.00 15.00      A    H  
ATOM   2433  CZ  ARG A 258       8.423   0.724  -0.705  1.00 15.00      A    C  
ATOM   2434  NH1 ARG A 258       7.947   1.918  -1.024  1.00 15.00      A    N  
ATOM   2435 HH11 ARG A 258       8.028   2.711  -0.357  1.00 15.00      A    H  
ATOM   2436 HH12 ARG A 258       7.486   2.067  -1.947  1.00 15.00      A    H  
ATOM   2437  NH2 ARG A 258       9.047   0.555   0.456  1.00 15.00      A    N  
ATOM   2438 HH21 ARG A 258       9.131   1.346   1.128  1.00 15.00      A    H  
ATOM   2439 HH22 ARG A 258       9.462  -0.370   0.705  1.00 15.00      A    H  
ATOM   2440  C   ARG A 258       9.178   2.876  -5.955  1.00 15.00      A    C  
ATOM   2441  O   ARG A 258       9.191   3.298  -4.797  1.00 15.00      A    O  
ATOM   2442  N   ARG A 259       9.392   3.634  -7.026  1.00 15.00      A    N  
ATOM   2443  HN  ARG A 259       9.360   3.203  -7.896  1.00 15.00      A    H  
ATOM   2444  CA  ARG A 259       9.664   5.072  -6.992  1.00 15.00      A    C  
ATOM   2445  CB  ARG A 259       9.786   5.578  -8.418  1.00 15.00      A    C  
ATOM   2446  CG  ARG A 259       9.870   4.474  -9.447  1.00 15.00      A    C  
ATOM   2447  CD  ARG A 259       8.673   4.519 -10.354  1.00 15.00      A    C  
ATOM   2448  NE  ARG A 259       8.922   5.332 -11.565  1.00 15.00      A    N  
ATOM   2449  HE  ARG A 259       9.760   5.849 -11.618  1.00 15.00      A    H  
ATOM   2450  CZ  ARG A 259       8.070   5.341 -12.579  1.00 15.00      A    C  
ATOM   2451  NH1 ARG A 259       6.970   4.602 -12.464  1.00 15.00      A    N  
ATOM   2452 HH11 ARG A 259       6.818   4.066 -11.584  1.00 15.00      A    H  
ATOM   2453 HH12 ARG A 259       6.243   4.570 -13.216  1.00 15.00      A    H  
ATOM   2454  NH2 ARG A 259       8.246   6.147 -13.624  1.00 15.00      A    N  
ATOM   2455 HH21 ARG A 259       9.066   6.798 -13.649  1.00 15.00      A    H  
ATOM   2456 HH22 ARG A 259       7.587   6.121 -14.433  1.00 15.00      A    H  
ATOM   2457  C   ARG A 259       8.625   5.901  -6.239  1.00 15.00      A    C  
ATOM   2458  O   ARG A 259       7.777   6.581  -6.838  1.00 15.00      A    O  
ATOM   2459  N   GLY A 260       8.708   5.842  -4.927  1.00 15.00      A    N  
ATOM   2460  HN  GLY A 260       9.391   5.263  -4.522  1.00 15.00      A    H  
ATOM   2461  CA  GLY A 260       7.797   6.574  -4.084  1.00 15.00      A    C  
ATOM   2462  C   GLY A 260       6.437   5.908  -3.979  1.00 15.00      A    C  
ATOM   2463  O   GLY A 260       5.778   6.025  -2.951  1.00 15.00      A    O  
ATOM   2464  N   GLU A 261       6.026   5.216  -5.045  1.00 15.00      A    N  
ATOM   2465  HN  GLU A 261       6.618   5.141  -5.820  1.00 15.00      A    H  
ATOM   2466  CA  GLU A 261       4.734   4.550  -5.087  1.00 15.00      A    C  
ATOM   2467  CB  GLU A 261       4.535   3.807  -6.403  1.00 15.00      A    C  
ATOM   2468  CG  GLU A 261       4.585   4.704  -7.627  1.00 15.00      A    C  
ATOM   2469  CD  GLU A 261       4.348   3.947  -8.917  1.00 15.00      A    C  
ATOM   2470  OE1 GLU A 261       3.208   3.470  -9.109  1.00 15.00      A    O  
ATOM   2471  OE2 GLU A 261       5.300   3.841  -9.742  1.00 15.00      A    O  
ATOM   2472  C   GLU A 261       4.541   3.615  -3.910  1.00 15.00      A    C  
ATOM   2473  O   GLU A 261       5.316   2.671  -3.714  1.00 15.00      A    O  
ATOM   2474  N   ASN A 262       3.517   3.910  -3.118  1.00 15.00      A    N  
ATOM   2475  HN  ASN A 262       2.975   4.705  -3.318  1.00 15.00      A    H  
ATOM   2476  CA  ASN A 262       3.194   3.114  -1.943  1.00 15.00      A    C  
ATOM   2477  CB  ASN A 262       2.774   4.061  -0.818  1.00 15.00      A    C  
ATOM   2478  CG  ASN A 262       2.626   3.387   0.533  1.00 15.00      A    C  
ATOM   2479  OD1 ASN A 262       3.153   2.305   0.766  1.00 15.00      A    O  
ATOM   2480  ND2 ASN A 262       1.931   4.048   1.446  1.00 15.00      A    N  
ATOM   2481 HD21 ASN A 262       1.557   4.924   1.203  1.00 15.00      A    H  
ATOM   2482 HD22 ASN A 262       1.823   3.637   2.326  1.00 15.00      A    H  
ATOM   2483  C   ASN A 262       2.067   2.134  -2.257  1.00 15.00      A    C  
ATOM   2484  O   ASN A 262       1.999   1.048  -1.686  1.00 15.00      A    O  
ATOM   2485  N   TRP A 263       1.188   2.534  -3.185  1.00 15.00      A    N  
ATOM   2486  HN  TRP A 263       1.314   3.406  -3.603  1.00 15.00      A    H  
ATOM   2487  CA  TRP A 263       0.050   1.708  -3.599  1.00 15.00      A    C  
ATOM   2488  CB  TRP A 263       0.515   0.434  -4.309  1.00 15.00      A    C  
ATOM   2489  CG  TRP A 263       1.040   0.655  -5.699  1.00 15.00      A    C  
ATOM   2490  CD1 TRP A 263       1.509   1.821  -6.240  1.00 15.00      A    C  
ATOM   2491  CD2 TRP A 263       1.155  -0.332  -6.728  1.00 15.00      A    C  
ATOM   2492  NE1 TRP A 263       1.902   1.617  -7.543  1.00 15.00      A    N  
ATOM   2493  HE1 TRP A 263       2.280   2.310  -8.151  1.00 15.00      A    H  
ATOM   2494  CE2 TRP A 263       1.696   0.301  -7.864  1.00 15.00      A    C  
ATOM   2495  CE3 TRP A 263       0.852  -1.693  -6.797  1.00 15.00      A    C  
ATOM   2496  CZ2 TRP A 263       1.939  -0.383  -9.054  1.00 15.00      A    C  
ATOM   2497  CZ3 TRP A 263       1.093  -2.369  -7.976  1.00 15.00      A    C  
ATOM   2498  CH2 TRP A 263       1.632  -1.716  -9.088  1.00 15.00      A    C  
ATOM   2499  C   TRP A 263      -0.869   1.376  -2.422  1.00 15.00      A    C  
ATOM   2500  O   TRP A 263      -0.919   0.239  -1.951  1.00 15.00      A    O  
ATOM   2501  N   LEU A 264      -1.608   2.380  -1.964  1.00 15.00      A    N  
ATOM   2502  HN  LEU A 264      -1.549   3.252  -2.406  1.00 15.00      A    H  
ATOM   2503  CA  LEU A 264      -2.517   2.211  -0.832  1.00 15.00      A    C  
ATOM   2504  CB  LEU A 264      -2.810   3.554  -0.158  1.00 15.00      A    C  
ATOM   2505  CG  LEU A 264      -1.626   4.283   0.477  1.00 15.00      A    C  
ATOM   2506  CD1 LEU A 264      -0.936   5.170  -0.544  1.00 15.00      A    C  
ATOM   2507  CD2 LEU A 264      -2.087   5.100   1.673  1.00 15.00      A    C  
ATOM   2508  C   LEU A 264      -3.834   1.578  -1.261  1.00 15.00      A    C  
ATOM   2509  O   LEU A 264      -4.318   1.820  -2.370  1.00 15.00      A    O  
ATOM   2510  N   LEU A 265      -4.411   0.780  -0.369  1.00 15.00      A    N  
ATOM   2511  HN  LEU A 265      -3.967   0.630   0.489  1.00 15.00      A    H  
ATOM   2512  CA  LEU A 265      -5.683   0.119  -0.629  1.00 15.00      A    C  
ATOM   2513  CB  LEU A 265      -5.798  -1.164   0.202  1.00 15.00      A    C  
ATOM   2514  CG  LEU A 265      -4.723  -2.228  -0.036  1.00 15.00      A    C  
ATOM   2515  CD1 LEU A 265      -4.885  -3.380   0.943  1.00 15.00      A    C  
ATOM   2516  CD2 LEU A 265      -4.767  -2.732  -1.473  1.00 15.00      A    C  
ATOM   2517  C   LEU A 265      -6.849   1.056  -0.309  1.00 15.00      A    C  
ATOM   2518  O   LEU A 265      -6.753   1.896   0.589  1.00 15.00      A    O  
ATOM   2519  N   PRO A 266      -7.961   0.928  -1.052  1.00 15.00      A    N  
ATOM   2520  CA  PRO A 266      -9.148   1.767  -0.858  1.00 15.00      A    C  
ATOM   2521  CB  PRO A 266      -9.968   1.515  -2.126  1.00 15.00      A    C  
ATOM   2522  CG  PRO A 266      -9.567   0.149  -2.570  1.00 15.00      A    C  
ATOM   2523  CD  PRO A 266      -8.130  -0.025  -2.166  1.00 15.00      A    C  
ATOM   2524  C   PRO A 266      -9.972   1.412   0.382  1.00 15.00      A    C  
ATOM   2525  O   PRO A 266     -10.742   0.451   0.384  1.00 15.00      A    O  
ATOM   2526  N   SER A 267      -9.800   2.194   1.436  1.00 15.00      A    N  
ATOM   2527  HN  SER A 267      -9.143   2.918   1.386  1.00 15.00      A    H  
ATOM   2528  CA  SER A 267     -10.547   2.005   2.670  1.00 15.00      A    C  
ATOM   2529  CB  SER A 267      -9.593   2.040   3.870  1.00 15.00      A    C  
ATOM   2530  OG  SER A 267     -10.233   1.603   5.057  1.00 15.00      A    O  
ATOM   2531  HG  SER A 267     -10.920   2.232   5.298  1.00 15.00      A    H  
ATOM   2532  C   SER A 267     -11.578   3.129   2.771  1.00 15.00      A    C  
ATOM   2533  O   SER A 267     -11.449   4.041   3.590  1.00 15.00      A    O  
ATOM   2534  N   LEU A 268     -12.594   3.060   1.923  1.00 15.00      A    N  
ATOM   2535  HN  LEU A 268     -12.668   2.284   1.327  1.00 15.00      A    H  
ATOM   2536  CA  LEU A 268     -13.620   4.090   1.872  1.00 15.00      A    C  
ATOM   2537  CB  LEU A 268     -13.663   4.685   0.458  1.00 15.00      A    C  
ATOM   2538  CG  LEU A 268     -12.330   5.191  -0.096  1.00 15.00      A    C  
ATOM   2539  CD1 LEU A 268     -12.360   5.230  -1.616  1.00 15.00      A    C  
ATOM   2540  CD2 LEU A 268     -12.001   6.562   0.472  1.00 15.00      A    C  
ATOM   2541  C   LEU A 268     -14.997   3.544   2.236  1.00 15.00      A    C  
ATOM   2542  O   LEU A 268     -15.276   2.361   2.042  1.00 15.00      A    O  
ATOM   2543  N   PRO A 269     -15.867   4.407   2.788  1.00 15.00      A    N  
ATOM   2544  CA  PRO A 269     -17.235   4.027   3.157  1.00 15.00      A    C  
ATOM   2545  CB  PRO A 269     -17.752   5.256   3.917  1.00 15.00      A    C  
ATOM   2546  CG  PRO A 269     -16.934   6.390   3.405  1.00 15.00      A    C  
ATOM   2547  CD  PRO A 269     -15.579   5.817   3.106  1.00 15.00      A    C  
ATOM   2548  C   PRO A 269     -18.085   3.780   1.909  1.00 15.00      A    C  
ATOM   2549  O   PRO A 269     -17.764   4.280   0.833  1.00 15.00      A    O  
ATOM   2550  N   PRO A 270     -19.182   3.010   2.026  1.00 15.00      A    N  
ATOM   2551  CA  PRO A 270     -20.058   2.711   0.883  1.00 15.00      A    C  
ATOM   2552  CB  PRO A 270     -21.151   1.818   1.484  1.00 15.00      A    C  
ATOM   2553  CG  PRO A 270     -20.560   1.286   2.744  1.00 15.00      A    C  
ATOM   2554  CD  PRO A 270     -19.650   2.363   3.261  1.00 15.00      A    C  
ATOM   2555  C   PRO A 270     -20.676   3.975   0.284  1.00 15.00      A    C  
ATOM   2556  O   PRO A 270     -20.988   4.026  -0.906  1.00 15.00      A    O  
ATOM   2557  N   ASN A 271     -20.832   4.997   1.114  1.00 15.00      A    N  
ATOM   2558  HN  ASN A 271     -20.538   4.907   2.047  1.00 15.00      A    H  
ATOM   2559  CA  ASN A 271     -21.415   6.258   0.680  1.00 15.00      A    C  
ATOM   2560  CB  ASN A 271     -22.444   6.780   1.697  1.00 15.00      A    C  
ATOM   2561  CG  ASN A 271     -21.863   7.052   3.076  1.00 15.00      A    C  
ATOM   2562  OD1 ASN A 271     -20.953   6.358   3.532  1.00 15.00      A    O  
ATOM   2563  ND2 ASN A 271     -22.389   8.065   3.754  1.00 15.00      A    N  
ATOM   2564 HD21 ASN A 271     -23.112   8.576   3.335  1.00 15.00      A    H  
ATOM   2565 HD22 ASN A 271     -22.033   8.260   4.645  1.00 15.00      A    H  
ATOM   2566  C   ASN A 271     -20.344   7.313   0.401  1.00 15.00      A    C  
ATOM   2567  O   ASN A 271     -20.560   8.501   0.632  1.00 15.00      A    O  
ATOM   2568  N   TRP A 272     -19.192   6.877  -0.100  1.00 15.00      A    N  
ATOM   2569  HN  TRP A 272     -19.061   5.916  -0.242  1.00 15.00      A    H  
ATOM   2570  CA  TRP A 272     -18.108   7.803  -0.428  1.00 15.00      A    C  
ATOM   2571  CB  TRP A 272     -16.757   7.080  -0.542  1.00 15.00      A    C  
ATOM   2572  CG  TRP A 272     -16.605   6.222  -1.765  1.00 15.00      A    C  
ATOM   2573  CD1 TRP A 272     -17.253   5.051  -2.035  1.00 15.00      A    C  
ATOM   2574  CD2 TRP A 272     -15.737   6.461  -2.879  1.00 15.00      A    C  
ATOM   2575  NE1 TRP A 272     -16.847   4.550  -3.246  1.00 15.00      A    N  
ATOM   2576  HE1 TRP A 272     -17.170   3.722  -3.655  1.00 15.00      A    H  
ATOM   2577  CE2 TRP A 272     -15.914   5.398  -3.784  1.00 15.00      A    C  
ATOM   2578  CE3 TRP A 272     -14.826   7.474  -3.198  1.00 15.00      A    C  
ATOM   2579  CZ2 TRP A 272     -15.215   5.318  -4.987  1.00 15.00      A    C  
ATOM   2580  CZ3 TRP A 272     -14.135   7.393  -4.391  1.00 15.00      A    C  
ATOM   2581  CH2 TRP A 272     -14.332   6.322  -5.271  1.00 15.00      A    C  
ATOM   2582  C   TRP A 272     -18.435   8.571  -1.707  1.00 15.00      A    C  
ATOM   2583  O   TRP A 272     -17.853   9.617  -1.988  1.00 15.00      A    O  
ATOM   2584  N   GLN A 273     -19.379   8.035  -2.474  1.00 15.00      A    N  
ATOM   2585  HN  GLN A 273     -19.800   7.202  -2.190  1.00 15.00      A    H  
ATOM   2586  CA  GLN A 273     -19.816   8.661  -3.713  1.00 15.00      A    C  
ATOM   2587  CB  GLN A 273     -20.172   7.599  -4.760  1.00 15.00      A    C  
ATOM   2588  CG  GLN A 273     -18.983   6.805  -5.287  1.00 15.00      A    C  
ATOM   2589  CD  GLN A 273     -18.092   7.609  -6.221  1.00 15.00      A    C  
ATOM   2590  OE1 GLN A 273     -17.971   8.826  -6.096  1.00 15.00      A    O  
ATOM   2591  NE2 GLN A 273     -17.462   6.930  -7.169  1.00 15.00      A    N  
ATOM   2592 HE21 GLN A 273     -17.602   5.963  -7.219  1.00 15.00      A    H  
ATOM   2593 HE22 GLN A 273     -16.880   7.428  -7.780  1.00 15.00      A    H  
ATOM   2594  C   GLN A 273     -21.025   9.548  -3.427  1.00 15.00      A    C  
ATOM   2595  O   GLN A 273     -22.103   9.054  -3.095  1.00 15.00      A    O  
ATOM   2596  N   ARG A 274     -20.833  10.853  -3.544  1.00 15.00      A    N  
ATOM   2597  HN  ARG A 274     -19.950  11.181  -3.816  1.00 15.00      A    H  
ATOM   2598  CA  ARG A 274     -21.896  11.816  -3.270  1.00 15.00      A    C  
ATOM   2599  CB  ARG A 274     -21.321  13.225  -3.105  1.00 15.00      A    C  
ATOM   2600  CG  ARG A 274     -22.335  14.263  -2.648  1.00 15.00      A    C  
ATOM   2601  CD  ARG A 274     -21.973  15.650  -3.154  1.00 15.00      A    C  
ATOM   2602  NE  ARG A 274     -22.242  15.806  -4.588  1.00 15.00      A    N  
ATOM   2603  HE  ARG A 274     -23.182  15.897  -4.859  1.00 15.00      A    H  
ATOM   2604  CZ  ARG A 274     -21.295  15.820  -5.530  1.00 15.00      A    C  
ATOM   2605  NH1 ARG A 274     -20.017  15.682  -5.191  1.00 15.00      A    N  
ATOM   2606 HH11 ARG A 274     -19.752  15.561  -4.191  1.00 15.00      A    H  
ATOM   2607 HH12 ARG A 274     -19.275  15.689  -5.922  1.00 15.00      A    H  
ATOM   2608  NH2 ARG A 274     -21.626  15.991  -6.807  1.00 15.00      A    N  
ATOM   2609 HH21 ARG A 274     -22.624  16.116  -7.078  1.00 15.00      A    H  
ATOM   2610 HH22 ARG A 274     -20.888  16.001  -7.544  1.00 15.00      A    H  
ATOM   2611  C   ARG A 274     -22.998  11.816  -4.332  1.00 15.00      A    C  
ATOM   2612  O   ARG A 274     -22.905  12.522  -5.342  1.00 15.00      A    O  
ATOM   2613  N   GLN A 275     -24.034  11.024  -4.097  1.00 15.00      A    N  
ATOM   2614  HN  GLN A 275     -24.035  10.469  -3.289  1.00 15.00      A    H  
ATOM   2615  CA  GLN A 275     -25.168  10.952  -5.007  1.00 15.00      A    C  
ATOM   2616  CB  GLN A 275     -25.884   9.606  -4.867  1.00 15.00      A    C  
ATOM   2617  CG  GLN A 275     -25.055   8.411  -5.311  1.00 15.00      A    C  
ATOM   2618  CD  GLN A 275     -24.846   7.393  -4.204  1.00 15.00      A    C  
ATOM   2619  OE1 GLN A 275     -25.693   7.226  -3.328  1.00 15.00      A    O  
ATOM   2620  NE2 GLN A 275     -23.715   6.708  -4.240  1.00 15.00      A    N  
ATOM   2621 HE21 GLN A 275     -23.084   6.891  -4.968  1.00 15.00      A    H  
ATOM   2622 HE22 GLN A 275     -23.549   6.055  -3.529  1.00 15.00      A    H  
ATOM   2623  C   GLN A 275     -26.133  12.091  -4.697  1.00 15.00      A    C  
ATOM   2624  O   GLN A 275     -26.302  12.468  -3.537  1.00 15.00      A    O  
ATOM   2625  N   ASN A 276     -26.756  12.646  -5.724  1.00 15.00      A    N  
ATOM   2626  HN  ASN A 276     -26.606  12.295  -6.627  1.00 15.00      A    H  
ATOM   2627  CA  ASN A 276     -27.688  13.749  -5.531  1.00 15.00      A    C  
ATOM   2628  CB  ASN A 276     -27.572  14.798  -6.644  1.00 15.00      A    C  
ATOM   2629  CG  ASN A 276     -27.620  14.206  -8.039  1.00 15.00      A    C  
ATOM   2630  OD1 ASN A 276     -28.688  14.015  -8.613  1.00 15.00      A    O  
ATOM   2631  ND2 ASN A 276     -26.452  13.918  -8.597  1.00 15.00      A    N  
ATOM   2632 HD21 ASN A 276     -25.637  14.102  -8.087  1.00 15.00      A    H  
ATOM   2633 HD22 ASN A 276     -26.454  13.536  -9.499  1.00 15.00      A    H  
ATOM   2634  C   ASN A 276     -29.120  13.261  -5.394  1.00 15.00      A    C  
ATOM   2635  O   ASN A 276     -29.466  12.173  -5.854  1.00 15.00      A    O  
ATOM   2636  N   VAL A 277     -29.940  14.072  -4.742  1.00 15.00      A    N  
ATOM   2637  HN  VAL A 277     -29.596  14.923  -4.408  1.00 15.00      A    H  
ATOM   2638  CA  VAL A 277     -31.344  13.751  -4.529  1.00 15.00      A    C  
ATOM   2639  CB  VAL A 277     -31.884  14.419  -3.250  1.00 15.00      A    C  
ATOM   2640  CG1 VAL A 277     -31.571  13.550  -2.039  1.00 15.00      A    C  
ATOM   2641  CG2 VAL A 277     -31.275  15.803  -3.072  1.00 15.00      A    C  
ATOM   2642  C   VAL A 277     -32.162  14.178  -5.739  1.00 15.00      A    C  
ATOM   2643  O   VAL A 277     -31.731  15.047  -6.496  1.00 15.00      A    O  
ATOM   2644  N   ASN A 278     -33.325  13.562  -5.927  1.00 15.00      A    N  
ATOM   2645  HN  ASN A 278     -33.631  12.905  -5.271  1.00 15.00      A    H  
ATOM   2646  CA  ASN A 278     -34.170  13.866  -7.076  1.00 15.00      A    C  
ATOM   2647  CB  ASN A 278     -33.602  13.163  -8.318  1.00 15.00      A    C  
ATOM   2648  CG  ASN A 278     -32.916  14.095  -9.300  1.00 15.00      A    C  
ATOM   2649  OD1 ASN A 278     -33.536  14.579 -10.257  1.00 15.00      A    O  
ATOM   2650  ND2 ASN A 278     -31.626  14.331  -9.085  1.00 15.00      A    N  
ATOM   2651 HD21 ASN A 278     -31.188  13.898  -8.309  1.00 15.00      A    H  
ATOM   2652 HD22 ASN A 278     -31.163  14.937  -9.692  1.00 15.00      A    H  
ATOM   2653  C   ASN A 278     -35.608  13.387  -6.850  1.00 15.00      A    C  
ATOM   2654  O   ASN A 278     -35.946  12.242  -7.164  1.00 15.00      A    O  
ATOM   2655  N   ALA A 279     -36.445  14.249  -6.292  1.00 15.00      A    N  
ATOM   2656  HN  ALA A 279     -36.111  15.138  -6.019  1.00 15.00      A    H  
ATOM   2657  CA  ALA A 279     -37.845  13.910  -6.042  1.00 15.00      A    C  
ATOM   2658  CB  ALA A 279     -38.415  14.784  -4.933  1.00 15.00      A    C  
ATOM   2659  C   ALA A 279     -38.689  14.044  -7.318  1.00 15.00      A    C  
ATOM   2660  O   ALA A 279     -38.401  14.878  -8.177  1.00 15.00      A    O  
ATOM   2661  N   PRO A 280     -39.732  13.204  -7.469  1.00 15.00      A    N  
ATOM   2662  CA  PRO A 280     -40.621  13.236  -8.640  1.00 15.00      A    C  
ATOM   2663  CB  PRO A 280     -41.497  11.999  -8.451  1.00 15.00      A    C  
ATOM   2664  CG  PRO A 280     -41.489  11.749  -6.986  1.00 15.00      A    C  
ATOM   2665  CD  PRO A 280     -40.120  12.150  -6.513  1.00 15.00      A    C  
ATOM   2666  C   PRO A 280     -41.489  14.494  -8.667  1.00 15.00      A    C  
ATOM   2667  O   PRO A 280     -42.000  14.928  -7.637  1.00 15.00      A    O  
ATOM   2668  N   MET A 281     -41.657  15.071  -9.850  1.00 15.00      A    N  
ATOM   2669  HN  MET A 281     -41.232  14.680 -10.638  1.00 15.00      A    H  
ATOM   2670  CA  MET A 281     -42.454  16.284  -9.998  1.00 15.00      A    C  
ATOM   2671  CB  MET A 281     -41.621  17.395 -10.644  1.00 15.00      A    C  
ATOM   2672  CG  MET A 281     -40.386  17.809  -9.854  1.00 15.00      A    C  
ATOM   2673  SD  MET A 281     -40.723  19.095  -8.637  1.00 15.00      A    S  
ATOM   2674  CE  MET A 281     -41.204  18.109  -7.219  1.00 15.00      A    C  
ATOM   2675  C   MET A 281     -43.723  16.052 -10.821  1.00 15.00      A    C  
ATOM   2676  O   MET A 281     -44.830  16.206 -10.321  1.00 15.00      A    O  
ATOM   2677  N   ARG A 282     -43.563  15.691 -12.090  1.00 15.00      A    N  
ATOM   2678  HN  ARG A 282     -42.658  15.559 -12.441  1.00 15.00      A    H  
ATOM   2679  CA  ARG A 282     -44.720  15.470 -12.957  1.00 15.00      A    C  
ATOM   2680  CB  ARG A 282     -44.531  16.151 -14.313  1.00 15.00      A    C  
ATOM   2681  CG  ARG A 282     -44.629  17.664 -14.259  1.00 15.00      A    C  
ATOM   2682  CD  ARG A 282     -43.492  18.313 -15.022  1.00 15.00      A    C  
ATOM   2683  NE  ARG A 282     -43.600  18.115 -16.469  1.00 15.00      A    N  
ATOM   2684  HE  ARG A 282     -44.472  17.828 -16.821  1.00 15.00      A    H  
ATOM   2685  CZ  ARG A 282     -42.582  18.290 -17.316  1.00 15.00      A    C  
ATOM   2686  NH1 ARG A 282     -41.391  18.645 -16.850  1.00 15.00      A    N  
ATOM   2687 HH11 ARG A 282     -40.592  18.784 -17.503  1.00 15.00      A    H  
ATOM   2688 HH12 ARG A 282     -41.249  18.785 -15.826  1.00 15.00      A    H  
ATOM   2689  NH2 ARG A 282     -42.762  18.153 -18.625  1.00 15.00      A    N  
ATOM   2690 HH21 ARG A 282     -41.963  18.293 -19.281  1.00 15.00      A    H  
ATOM   2691 HH22 ARG A 282     -43.702  17.912 -19.005  1.00 15.00      A    H  
ATOM   2692  C   ARG A 282     -45.051  13.995 -13.143  1.00 15.00      A    C  
ATOM   2693  O   ARG A 282     -44.261  13.136 -12.789  1.00 15.00      A    O  
ATOM   2694  N   HIS A 283     -46.228  13.744 -13.724  1.00 15.00      A    N  
ATOM   2695  HN  HIS A 283     -46.785  14.512 -13.982  1.00 15.00      A    H  
ATOM   2696  CA  HIS A 283     -46.756  12.393 -13.991  1.00 15.00      A    C  
ATOM   2697  CB  HIS A 283     -47.885  12.475 -15.036  1.00 15.00      A    C  
ATOM   2698  CG  HIS A 283     -48.568  11.169 -15.335  1.00 15.00      A    C  
ATOM   2699  ND1 HIS A 283     -49.691  10.730 -14.659  1.00 15.00      A    N  
ATOM   2700  HD1 HIS A 283     -50.135  11.197 -13.918  1.00 15.00      A    H  
ATOM   2701  CD2 HIS A 283     -48.304  10.225 -16.271  1.00 15.00      A    C  
ATOM   2702  CE1 HIS A 283     -50.077   9.570 -15.160  1.00 15.00      A    C  
ATOM   2703  NE2 HIS A 283     -49.258   9.245 -16.139  1.00 15.00      A    N  
ATOM   2704  HE2 HIS A 283     -49.325   8.435 -16.693  1.00 15.00      A    H  
ATOM   2705  C   HIS A 283     -45.709  11.355 -14.411  1.00 15.00      A    C  
ATOM   2706  O   HIS A 283     -45.556  10.331 -13.749  1.00 15.00      A    O  
ATOM   2707  N   SER A 284     -45.020  11.600 -15.523  1.00 15.00      A    N  
ATOM   2708  HN  SER A 284     -45.179  12.427 -16.018  1.00 15.00      A    H  
ATOM   2709  CA  SER A 284     -44.006  10.671 -16.024  1.00 15.00      A    C  
ATOM   2710  CB  SER A 284     -43.525  11.146 -17.398  1.00 15.00      A    C  
ATOM   2711  OG  SER A 284     -44.526  11.951 -18.035  1.00 15.00      A    O  
ATOM   2712  HG  SER A 284     -44.469  11.831 -18.993  1.00 15.00      A    H  
ATOM   2713  C   SER A 284     -42.834  10.565 -15.038  1.00 15.00      A    C  
ATOM   2714  O   SER A 284     -42.364   9.472 -14.714  1.00 15.00      A    O  
ATOM   2715  N   SER A 285     -42.413  11.719 -14.527  1.00 15.00      A    N  
ATOM   2716  HN  SER A 285     -42.834  12.547 -14.828  1.00 15.00      A    H  
ATOM   2717  CA  SER A 285     -41.325  11.793 -13.566  1.00 15.00      A    C  
ATOM   2718  CB  SER A 285     -41.033  13.259 -13.226  1.00 15.00      A    C  
ATOM   2719  OG  SER A 285     -39.782  13.418 -12.590  1.00 15.00      A    O  
ATOM   2720  HG  SER A 285     -39.076  13.135 -13.189  1.00 15.00      A    H  
ATOM   2721  C   SER A 285     -41.654  11.006 -12.289  1.00 15.00      A    C  
ATOM   2722  O   SER A 285     -40.756  10.457 -11.653  1.00 15.00      A    O  
ATOM   2723  N   VAL A 286     -42.932  10.963 -11.923  1.00 15.00      A    N  
ATOM   2724  HN  VAL A 286     -43.597  11.443 -12.466  1.00 15.00      A    H  
ATOM   2725  CA  VAL A 286     -43.371  10.235 -10.739  1.00 15.00      A    C  
ATOM   2726  CB  VAL A 286     -44.820  10.602 -10.350  1.00 15.00      A    C  
ATOM   2727  CG1 VAL A 286     -45.392   9.612  -9.333  1.00 15.00      A    C  
ATOM   2728  CG2 VAL A 286     -44.858  12.011  -9.784  1.00 15.00      A    C  
ATOM   2729  C   VAL A 286     -43.248   8.732 -10.963  1.00 15.00      A    C  
ATOM   2730  O   VAL A 286     -42.873   7.987 -10.064  1.00 15.00      A    O  
ATOM   2731  N   PHE A 287     -43.547   8.297 -12.176  1.00 15.00      A    N  
ATOM   2732  HN  PHE A 287     -43.842   8.937 -12.856  1.00 15.00      A    H  
ATOM   2733  CA  PHE A 287     -43.452   6.886 -12.517  1.00 15.00      A    C  
ATOM   2734  CB  PHE A 287     -44.110   6.602 -13.872  1.00 15.00      A    C  
ATOM   2735  CG  PHE A 287     -45.574   6.287 -13.764  1.00 15.00      A    C  
ATOM   2736  CD1 PHE A 287     -45.996   5.013 -13.418  1.00 15.00      A    C  
ATOM   2737  CD2 PHE A 287     -46.527   7.261 -14.002  1.00 15.00      A    C  
ATOM   2738  CE1 PHE A 287     -47.342   4.716 -13.312  1.00 15.00      A    C  
ATOM   2739  CE2 PHE A 287     -47.875   6.974 -13.898  1.00 15.00      A    C  
ATOM   2740  CZ  PHE A 287     -48.284   5.699 -13.553  1.00 15.00      A    C  
ATOM   2741  C   PHE A 287     -41.998   6.422 -12.518  1.00 15.00      A    C  
ATOM   2742  O   PHE A 287     -41.679   5.357 -11.996  1.00 15.00      A    O  
ATOM   2743  N   GLU A 288     -41.116   7.242 -13.081  1.00 15.00      A    N  
ATOM   2744  HN  GLU A 288     -41.431   8.087 -13.480  1.00 15.00      A    H  
ATOM   2745  CA  GLU A 288     -39.700   6.907 -13.148  1.00 15.00      A    C  
ATOM   2746  CB  GLU A 288     -39.008   7.727 -14.232  1.00 15.00      A    C  
ATOM   2747  CG  GLU A 288     -39.536   7.485 -15.633  1.00 15.00      A    C  
ATOM   2748  CD  GLU A 288     -39.184   8.617 -16.572  1.00 15.00      A    C  
ATOM   2749  OE1 GLU A 288     -37.982   8.793 -16.868  1.00 15.00      A    O  
ATOM   2750  OE2 GLU A 288     -40.108   9.342 -16.998  1.00 15.00      A    O  
ATOM   2751  C   GLU A 288     -38.991   7.133 -11.815  1.00 15.00      A    C  
ATOM   2752  O   GLU A 288     -38.007   6.458 -11.503  1.00 15.00      A    O  
ATOM   2753  N   HIS A 289     -39.478   8.080 -11.025  1.00 15.00      A    N  
ATOM   2754  HN  HIS A 289     -40.274   8.584 -11.309  1.00 15.00      A    H  
ATOM   2755  CA  HIS A 289     -38.850   8.385  -9.743  1.00 15.00      A    C  
ATOM   2756  CB  HIS A 289     -38.655   9.888  -9.549  1.00 15.00      A    C  
ATOM   2757  CG  HIS A 289     -37.406  10.400 -10.184  1.00 15.00      A    C  
ATOM   2758  ND1 HIS A 289     -36.373  10.966  -9.468  1.00 15.00      A    N  
ATOM   2759  HD1 HIS A 289     -36.361  11.128  -8.491  1.00 15.00      A    H  
ATOM   2760  CD2 HIS A 289     -37.010  10.402 -11.479  1.00 15.00      A    C  
ATOM   2761  CE1 HIS A 289     -35.397  11.292 -10.295  1.00 15.00      A    C  
ATOM   2762  NE2 HIS A 289     -35.757  10.960 -11.518  1.00 15.00      A    N  
ATOM   2763  HE2 HIS A 289     -35.214  11.093 -12.325  1.00 15.00      A    H  
ATOM   2764  C   HIS A 289     -39.580   7.774  -8.561  1.00 15.00      A    C  
ATOM   2765  O   HIS A 289     -39.295   8.116  -7.415  1.00 15.00      A    O  
ATOM   2766  N   ASP A 290     -40.506   6.872  -8.846  1.00 15.00      A    N  
ATOM   2767  HN  ASP A 290     -40.693   6.657  -9.785  1.00 15.00      A    H  
ATOM   2768  CA  ASP A 290     -41.267   6.196  -7.801  1.00 15.00      A    C  
ATOM   2769  CB  ASP A 290     -42.336   5.304  -8.439  1.00 15.00      A    C  
ATOM   2770  CG  ASP A 290     -43.250   4.649  -7.424  1.00 15.00      A    C  
ATOM   2771  OD1 ASP A 290     -43.634   5.323  -6.449  1.00 15.00      A    O  
ATOM   2772  OD2 ASP A 290     -43.626   3.472  -7.630  1.00 15.00      A    O  
ATOM   2773  C   ASP A 290     -40.327   5.334  -6.977  1.00 15.00      A    C  
ATOM   2774  O   ASP A 290     -40.258   5.434  -5.754  1.00 15.00      A    O  
ATOM   2775  N   PHE A 291     -39.570   4.510  -7.678  1.00 15.00      A    N  
ATOM   2776  HN  PHE A 291     -39.659   4.499  -8.650  1.00 15.00      A    H  
ATOM   2777  CA  PHE A 291     -38.626   3.613  -7.045  1.00 15.00      A    C  
ATOM   2778  CB  PHE A 291     -38.369   2.390  -7.931  1.00 15.00      A    C  
ATOM   2779  CG  PHE A 291     -38.325   2.681  -9.408  1.00 15.00      A    C  
ATOM   2780  CD1 PHE A 291     -39.471   2.583 -10.182  1.00 15.00      A    C  
ATOM   2781  CD2 PHE A 291     -37.137   3.042 -10.025  1.00 15.00      A    C  
ATOM   2782  CE1 PHE A 291     -39.436   2.841 -11.538  1.00 15.00      A    C  
ATOM   2783  CE2 PHE A 291     -37.094   3.303 -11.381  1.00 15.00      A    C  
ATOM   2784  CZ  PHE A 291     -38.245   3.200 -12.139  1.00 15.00      A    C  
ATOM   2785  C   PHE A 291     -37.312   4.303  -6.705  1.00 15.00      A    C  
ATOM   2786  O   PHE A 291     -36.739   4.057  -5.643  1.00 15.00      A    O  
ATOM   2787  N   GLY A 292     -36.833   5.161  -7.608  1.00 15.00      A    N  
ATOM   2788  HN  GLY A 292     -37.345   5.335  -8.422  1.00 15.00      A    H  
ATOM   2789  CA  GLY A 292     -35.571   5.851  -7.386  1.00 15.00      A    C  
ATOM   2790  C   GLY A 292     -34.461   4.864  -7.076  1.00 15.00      A    C  
ATOM   2791  O   GLY A 292     -33.931   4.839  -5.966  1.00 15.00      A    O  
ATOM   2792  N   ARG A 293     -34.129   4.030  -8.049  1.00 15.00      A    N  
ATOM   2793  HN  ARG A 293     -34.569   4.110  -8.921  1.00 15.00      A    H  
ATOM   2794  CA  ARG A 293     -33.108   3.015  -7.854  1.00 15.00      A    C  
ATOM   2795  CB  ARG A 293     -33.463   1.728  -8.600  1.00 15.00      A    C  
ATOM   2796  CG  ARG A 293     -34.749   1.065  -8.118  1.00 15.00      A    C  
ATOM   2797  CD  ARG A 293     -34.672   0.667  -6.647  1.00 15.00      A    C  
ATOM   2798  NE  ARG A 293     -34.998   1.774  -5.742  1.00 15.00      A    N  
ATOM   2799  HE  ARG A 293     -35.506   2.531  -6.118  1.00 15.00      A    H  
ATOM   2800  CZ  ARG A 293     -34.653   1.822  -4.454  1.00 15.00      A    C  
ATOM   2801  NH1 ARG A 293     -33.962   0.824  -3.909  1.00 15.00      A    N  
ATOM   2802 HH11 ARG A 293     -33.690   0.001  -4.485  1.00 15.00      A    H  
ATOM   2803 HH12 ARG A 293     -33.688   0.861  -2.904  1.00 15.00      A    H  
ATOM   2804  NH2 ARG A 293     -35.007   2.867  -3.716  1.00 15.00      A    N  
ATOM   2805 HH21 ARG A 293     -34.742   2.919  -2.712  1.00 15.00      A    H  
ATOM   2806 HH22 ARG A 293     -35.559   3.649  -4.148  1.00 15.00      A    H  
ATOM   2807  C   ARG A 293     -31.715   3.508  -8.222  1.00 15.00      A    C  
ATOM   2808  O   ARG A 293     -31.494   4.048  -9.302  1.00 15.00      A    O  
ATOM   2809  N   THR A 294     -30.788   3.323  -7.295  1.00 15.00      A    N  
ATOM   2810  HN  THR A 294     -31.041   2.901  -6.450  1.00 15.00      A    H  
ATOM   2811  CA  THR A 294     -29.407   3.728  -7.478  1.00 15.00      A    C  
ATOM   2812  CB  THR A 294     -28.791   4.076  -6.108  1.00 15.00      A    C  
ATOM   2813  OG1 THR A 294     -29.197   3.088  -5.148  1.00 15.00      A    O  
ATOM   2814  HG1 THR A 294     -28.854   3.326  -4.274  1.00 15.00      A    H  
ATOM   2815  CG2 THR A 294     -29.266   5.448  -5.643  1.00 15.00      A    C  
ATOM   2816  C   THR A 294     -28.603   2.589  -8.118  1.00 15.00      A    C  
ATOM   2817  O   THR A 294     -29.052   1.438  -8.130  1.00 15.00      A    O  
ATOM   2818  N   PRO A 295     -27.402   2.886  -8.656  1.00 15.00      A    N  
ATOM   2819  CA  PRO A 295     -26.542   1.874  -9.293  1.00 15.00      A    C  
ATOM   2820  CB  PRO A 295     -25.302   2.666  -9.728  1.00 15.00      A    C  
ATOM   2821  CG  PRO A 295     -25.343   3.921  -8.924  1.00 15.00      A    C  
ATOM   2822  CD  PRO A 295     -26.797   4.226  -8.714  1.00 15.00      A    C  
ATOM   2823  C   PRO A 295     -26.152   0.753  -8.329  1.00 15.00      A    C  
ATOM   2824  O   PRO A 295     -25.818  -0.358  -8.748  1.00 15.00      A    O  
ATOM   2825  N   GLU A 296     -26.210   1.051  -7.038  1.00 15.00      A    N  
ATOM   2826  HN  GLU A 296     -26.486   1.951  -6.771  1.00 15.00      A    H  
ATOM   2827  CA  GLU A 296     -25.879   0.079  -6.006  1.00 15.00      A    C  
ATOM   2828  CB  GLU A 296     -25.891   0.761  -4.631  1.00 15.00      A    C  
ATOM   2829  CG  GLU A 296     -24.987   0.118  -3.581  1.00 15.00      A    C  
ATOM   2830  CD  GLU A 296     -25.540  -1.171  -2.995  1.00 15.00      A    C  
ATOM   2831  OE1 GLU A 296     -24.732  -1.996  -2.510  1.00 15.00      A    O  
ATOM   2832  OE2 GLU A 296     -26.770  -1.369  -3.035  1.00 15.00      A    O  
ATOM   2833  C   GLU A 296     -26.891  -1.064  -6.031  1.00 15.00      A    C  
ATOM   2834  O   GLU A 296     -26.530  -2.221  -6.259  1.00 15.00      A    O  
ATOM   2835  N   VAL A 297     -28.165  -0.721  -5.855  1.00 15.00      A    N  
ATOM   2836  HN  VAL A 297     -28.393   0.225  -5.731  1.00 15.00      A    H  
ATOM   2837  CA  VAL A 297     -29.227  -1.719  -5.834  1.00 15.00      A    C  
ATOM   2838  CB  VAL A 297     -30.577  -1.171  -5.321  1.00 15.00      A    C  
ATOM   2839  CG1 VAL A 297     -30.510  -0.897  -3.826  1.00 15.00      A    C  
ATOM   2840  CG2 VAL A 297     -30.992   0.079  -6.079  1.00 15.00      A    C  
ATOM   2841  C   VAL A 297     -29.407  -2.400  -7.183  1.00 15.00      A    C  
ATOM   2842  O   VAL A 297     -29.852  -3.545  -7.245  1.00 15.00      A    O  
ATOM   2843  N   SER A 298     -29.060  -1.705  -8.261  1.00 15.00      A    N  
ATOM   2844  HN  SER A 298     -28.734  -0.784  -8.158  1.00 15.00      A    H  
ATOM   2845  CA  SER A 298     -29.178  -2.282  -9.597  1.00 15.00      A    C  
ATOM   2846  CB  SER A 298     -29.024  -1.208 -10.677  1.00 15.00      A    C  
ATOM   2847  OG  SER A 298     -27.720  -0.653 -10.673  1.00 15.00      A    O  
ATOM   2848  HG  SER A 298     -27.294  -0.832  -9.828  1.00 15.00      A    H  
ATOM   2849  C   SER A 298     -28.146  -3.392  -9.784  1.00 15.00      A    C  
ATOM   2850  O   SER A 298     -28.320  -4.294 -10.602  1.00 15.00      A    O  
ATOM   2851  N   ARG A 299     -27.068  -3.319  -9.012  1.00 15.00      A    N  
ATOM   2852  HN  ARG A 299     -26.985  -2.577  -8.372  1.00 15.00      A    H  
ATOM   2853  CA  ARG A 299     -26.015  -4.316  -9.077  1.00 15.00      A    C  
ATOM   2854  CB  ARG A 299     -24.658  -3.678  -8.750  1.00 15.00      A    C  
ATOM   2855  CG  ARG A 299     -23.460  -4.615  -8.863  1.00 15.00      A    C  
ATOM   2856  CD  ARG A 299     -23.046  -5.158  -7.503  1.00 15.00      A    C  
ATOM   2857  NE  ARG A 299     -23.065  -4.116  -6.478  1.00 15.00      A    N  
ATOM   2858  HE  ARG A 299     -22.775  -3.218  -6.746  1.00 15.00      A    H  
ATOM   2859  CZ  ARG A 299     -23.456  -4.311  -5.219  1.00 15.00      A    C  
ATOM   2860  NH1 ARG A 299     -23.856  -5.512  -4.817  1.00 15.00      A    N  
ATOM   2861 HH11 ARG A 299     -24.162  -5.657  -3.830  1.00 15.00      A    H  
ATOM   2862 HH12 ARG A 299     -23.868  -6.312  -5.483  1.00 15.00      A    H  
ATOM   2863  NH2 ARG A 299     -23.449  -3.297  -4.370  1.00 15.00      A    N  
ATOM   2864 HH21 ARG A 299     -23.139  -2.355  -4.679  1.00 15.00      A    H  
ATOM   2865 HH22 ARG A 299     -23.771  -3.425  -3.377  1.00 15.00      A    H  
ATOM   2866  C   ARG A 299     -26.333  -5.442  -8.106  1.00 15.00      A    C  
ATOM   2867  O   ARG A 299     -26.029  -6.607  -8.362  1.00 15.00      A    O  
ATOM   2868  N   LEU A 300     -26.959  -5.077  -6.994  1.00 15.00      A    N  
ATOM   2869  HN  LEU A 300     -27.163  -4.127  -6.853  1.00 15.00      A    H  
ATOM   2870  CA  LEU A 300     -27.340  -6.033  -5.967  1.00 15.00      A    C  
ATOM   2871  CB  LEU A 300     -27.763  -5.292  -4.695  1.00 15.00      A    C  
ATOM   2872  CG  LEU A 300     -27.723  -6.083  -3.385  1.00 15.00      A    C  
ATOM   2873  CD1 LEU A 300     -26.451  -6.911  -3.290  1.00 15.00      A    C  
ATOM   2874  CD2 LEU A 300     -27.823  -5.131  -2.202  1.00 15.00      A    C  
ATOM   2875  C   LEU A 300     -28.459  -6.948  -6.463  1.00 15.00      A    C  
ATOM   2876  O   LEU A 300     -28.461  -8.145  -6.181  1.00 15.00      A    O  
ATOM   2877  N   THR A 301     -29.394  -6.389  -7.226  1.00 15.00      A    N  
ATOM   2878  HN  THR A 301     -29.342  -5.430  -7.428  1.00 15.00      A    H  
ATOM   2879  CA  THR A 301     -30.504  -7.170  -7.764  1.00 15.00      A    C  
ATOM   2880  CB  THR A 301     -31.584  -6.272  -8.396  1.00 15.00      A    C  
ATOM   2881  OG1 THR A 301     -30.960  -5.150  -9.033  1.00 15.00      A    O  
ATOM   2882  HG1 THR A 301     -30.889  -4.424  -8.404  1.00 15.00      A    H  
ATOM   2883  CG2 THR A 301     -32.554  -5.774  -7.337  1.00 15.00      A    C  
ATOM   2884  C   THR A 301     -30.005  -8.174  -8.799  1.00 15.00      A    C  
ATOM   2885  O   THR A 301     -30.516  -9.289  -8.897  1.00 15.00      A    O  
ATOM   2886  N   ARG A 302     -28.980  -7.780  -9.548  1.00 15.00      A    N  
ATOM   2887  HN  ARG A 302     -28.612  -6.882  -9.415  1.00 15.00      A    H  
ATOM   2888  CA  ARG A 302     -28.399  -8.648 -10.565  1.00 15.00      A    C  
ATOM   2889  CB  ARG A 302     -27.457  -7.874 -11.489  1.00 15.00      A    C  
ATOM   2890  CG  ARG A 302     -28.172  -6.937 -12.446  1.00 15.00      A    C  
ATOM   2891  CD  ARG A 302     -27.273  -6.520 -13.600  1.00 15.00      A    C  
ATOM   2892  NE  ARG A 302     -26.065  -5.822 -13.151  1.00 15.00      A    N  
ATOM   2893  HE  ARG A 302     -25.330  -6.377 -12.811  1.00 15.00      A    H  
ATOM   2894  CZ  ARG A 302     -25.916  -4.495 -13.174  1.00 15.00      A    C  
ATOM   2895  NH1 ARG A 302     -26.898  -3.721 -13.627  1.00 15.00      A    N  
ATOM   2896 HH11 ARG A 302     -26.786  -2.685 -13.647  1.00 15.00      A    H  
ATOM   2897 HH12 ARG A 302     -27.789  -4.148 -13.960  1.00 15.00      A    H  
ATOM   2898  NH2 ARG A 302     -24.779  -3.943 -12.761  1.00 15.00      A    N  
ATOM   2899 HH21 ARG A 302     -24.661  -2.907 -12.780  1.00 15.00      A    H  
ATOM   2900 HH22 ARG A 302     -23.999  -4.542 -12.416  1.00 15.00      A    H  
ATOM   2901  C   ARG A 302     -27.673  -9.819  -9.917  1.00 15.00      A    C  
ATOM   2902  O   ARG A 302     -27.409 -10.835 -10.558  1.00 15.00      A    O  
ATOM   2903  N   THR A 303     -27.350  -9.670  -8.639  1.00 15.00      A    N  
ATOM   2904  HN  THR A 303     -27.580  -8.836  -8.178  1.00 15.00      A    H  
ATOM   2905  CA  THR A 303     -26.684 -10.728  -7.905  1.00 15.00      A    C  
ATOM   2906  CB  THR A 303     -25.975 -10.182  -6.649  1.00 15.00      A    C  
ATOM   2907  OG1 THR A 303     -25.328  -8.941  -6.970  1.00 15.00      A    O  
ATOM   2908  HG1 THR A 303     -25.578  -8.674  -7.863  1.00 15.00      A    H  
ATOM   2909  CG2 THR A 303     -24.930 -11.170  -6.157  1.00 15.00      A    C  
ATOM   2910  C   THR A 303     -27.723 -11.773  -7.507  1.00 15.00      A    C  
ATOM   2911  O   THR A 303     -27.448 -12.972  -7.501  1.00 15.00      A    O  
ATOM   2912  N   LEU A 304     -28.933 -11.299  -7.213  1.00 15.00      A    N  
ATOM   2913  HN  LEU A 304     -29.085 -10.331  -7.257  1.00 15.00      A    H  
ATOM   2914  CA  LEU A 304     -30.038 -12.170  -6.833  1.00 15.00      A    C  
ATOM   2915  CB  LEU A 304     -31.198 -11.346  -6.266  1.00 15.00      A    C  
ATOM   2916  CG  LEU A 304     -31.263 -11.213  -4.743  1.00 15.00      A    C  
ATOM   2917  CD1 LEU A 304     -32.445 -10.347  -4.337  1.00 15.00      A    C  
ATOM   2918  CD2 LEU A 304     -31.354 -12.583  -4.088  1.00 15.00      A    C  
ATOM   2919  C   LEU A 304     -30.520 -12.970  -8.036  1.00 15.00      A    C  
ATOM   2920  O   LEU A 304     -30.942 -14.120  -7.903  1.00 15.00      A    O  
ATOM   2921  N   GLN A 305     -30.441 -12.353  -9.212  1.00 15.00      A    N  
ATOM   2922  HN  GLN A 305     -30.104 -11.433  -9.245  1.00 15.00      A    H  
ATOM   2923  CA  GLN A 305     -30.858 -12.997 -10.453  1.00 15.00      A    C  
ATOM   2924  CB  GLN A 305     -30.863 -11.993 -11.608  1.00 15.00      A    C  
ATOM   2925  CG  GLN A 305     -32.062 -11.058 -11.619  1.00 15.00      A    C  
ATOM   2926  CD  GLN A 305     -32.107 -10.181 -12.857  1.00 15.00      A    C  
ATOM   2927  OE1 GLN A 305     -31.073  -9.775 -13.387  1.00 15.00      A    O  
ATOM   2928  NE2 GLN A 305     -33.308  -9.889 -13.332  1.00 15.00      A    N  
ATOM   2929 HE21 GLN A 305     -34.090 -10.248 -12.863  1.00 15.00      A    H  
ATOM   2930 HE22 GLN A 305     -33.365  -9.331 -14.133  1.00 15.00      A    H  
ATOM   2931  C   GLN A 305     -29.957 -14.180 -10.793  1.00 15.00      A    C  
ATOM   2932  O   GLN A 305     -30.331 -15.058 -11.567  1.00 15.00      A    O  
ATOM   2933  N   ARG A 306     -28.769 -14.206 -10.202  1.00 15.00      A    N  
ATOM   2934  HN  ARG A 306     -28.528 -13.487  -9.582  1.00 15.00      A    H  
ATOM   2935  CA  ARG A 306     -27.826 -15.285 -10.444  1.00 15.00      A    C  
ATOM   2936  CB  ARG A 306     -26.397 -14.755 -10.582  1.00 15.00      A    C  
ATOM   2937  CG  ARG A 306     -25.827 -14.887 -11.986  1.00 15.00      A    C  
ATOM   2938  CD  ARG A 306     -24.310 -14.766 -11.985  1.00 15.00      A    C  
ATOM   2939  NE  ARG A 306     -23.722 -15.136 -13.277  1.00 15.00      A    N  
ATOM   2940  HE  ARG A 306     -24.121 -14.735 -14.080  1.00 15.00      A    H  
ATOM   2941  CZ  ARG A 306     -22.688 -15.971 -13.418  1.00 15.00      A    C  
ATOM   2942  NH1 ARG A 306     -22.122 -16.523 -12.349  1.00 15.00      A    N  
ATOM   2943 HH11 ARG A 306     -21.315 -17.174 -12.458  1.00 15.00      A    H  
ATOM   2944 HH12 ARG A 306     -22.483 -16.307 -11.396  1.00 15.00      A    H  
ATOM   2945  NH2 ARG A 306     -22.224 -16.259 -14.631  1.00 15.00      A    N  
ATOM   2946 HH21 ARG A 306     -21.417 -16.909 -14.742  1.00 15.00      A    H  
ATOM   2947 HH22 ARG A 306     -22.664 -15.836 -15.476  1.00 15.00      A    H  
ATOM   2948  C   ARG A 306     -27.908 -16.337  -9.344  1.00 15.00      A    C  
ATOM   2949  O   ARG A 306     -27.107 -17.267  -9.301  1.00 15.00      A    O  
ATOM   2950  N   PHE A 307     -28.889 -16.188  -8.464  1.00 15.00      A    N  
ATOM   2951  HN  PHE A 307     -29.507 -15.429  -8.559  1.00 15.00      A    H  
ATOM   2952  CA  PHE A 307     -29.085 -17.125  -7.365  1.00 15.00      A    C  
ATOM   2953  CB  PHE A 307     -29.160 -16.386  -6.022  1.00 15.00      A    C  
ATOM   2954  CG  PHE A 307     -27.821 -16.007  -5.440  1.00 15.00      A    C  
ATOM   2955  CD1 PHE A 307     -26.742 -16.875  -5.515  1.00 15.00      A    C  
ATOM   2956  CD2 PHE A 307     -27.644 -14.785  -4.808  1.00 15.00      A    C  
ATOM   2957  CE1 PHE A 307     -25.515 -16.533  -4.975  1.00 15.00      A    C  
ATOM   2958  CE2 PHE A 307     -26.419 -14.436  -4.266  1.00 15.00      A    C  
ATOM   2959  CZ  PHE A 307     -25.352 -15.311  -4.349  1.00 15.00      A    C  
ATOM   2960  C   PHE A 307     -30.345 -17.963  -7.584  1.00 15.00      A    C  
ATOM   2961  O   PHE A 307     -31.129 -18.182  -6.657  1.00 15.00      A    O  
ATOM   2962  N   LEU A 308     -30.534 -18.422  -8.820  1.00 15.00      A    N  
ATOM   2963  HN  LEU A 308     -29.878 -18.199  -9.513  1.00 15.00      A    H  
ATOM   2964  CA  LEU A 308     -31.695 -19.239  -9.173  1.00 15.00      A    C  
ATOM   2965  CB  LEU A 308     -32.166 -18.919 -10.600  1.00 15.00      A    C  
ATOM   2966  CG  LEU A 308     -32.657 -17.488 -10.857  1.00 15.00      A    C  
ATOM   2967  CD1 LEU A 308     -32.820 -17.235 -12.348  1.00 15.00      A    C  
ATOM   2968  CD2 LEU A 308     -33.967 -17.223 -10.125  1.00 15.00      A    C  
ATOM   2969  C   LEU A 308     -31.388 -20.737  -9.033  1.00 15.00      A    C  
ATOM   2970  O   LEU A 308     -31.912 -21.411  -8.144  1.00 15.00      A    O  
ATOM   2971  N   ALA A 309     -30.530 -21.253  -9.911  1.00 15.00      A    N  
ATOM   2972  HN  ALA A 309     -30.139 -20.668 -10.591  1.00 15.00      A    H  
ATOM   2973  CA  ALA A 309     -30.155 -22.669  -9.889  1.00 15.00      A    C  
ATOM   2974  CB  ALA A 309     -29.438 -23.044 -11.177  1.00 15.00      A    C  
ATOM   2975  C   ALA A 309     -29.278 -22.995  -8.681  1.00 15.00      A    C  
ATOM   2976  O   ALA A 309     -28.257 -22.346  -8.452  1.00 15.00      A    O  
ATOM   2977  N   LYS A 310     -29.670 -24.011  -7.915  1.00 15.00      A    N  
ATOM   2978  HN  LYS A 310     -30.477 -24.510  -8.153  1.00 15.00      A    H  
ATOM   2979  CA  LYS A 310     -28.915 -24.402  -6.728  1.00 15.00      A    C  
ATOM   2980  CB  LYS A 310     -29.298 -23.515  -5.525  1.00 15.00      A    C  
ATOM   2981  CG  LYS A 310     -30.729 -22.972  -5.529  1.00 15.00      A    C  
ATOM   2982  CD  LYS A 310     -31.767 -24.064  -5.294  1.00 15.00      A    C  
ATOM   2983  CE  LYS A 310     -32.833 -24.065  -6.383  1.00 15.00      A    C  
ATOM   2984  NZ  LYS A 310     -33.819 -25.163  -6.191  1.00 15.00      A    N  
ATOM   2985  HZ1 LYS A 310     -34.320 -25.039  -5.288  1.00 15.00      A    H  
ATOM   2986  HZ2 LYS A 310     -33.333 -26.082  -6.181  1.00 15.00      A    H  
ATOM   2987  HZ3 LYS A 310     -34.517 -25.160  -6.965  1.00 15.00      A    H  
ATOM   2988  C   LYS A 310     -29.112 -25.875  -6.371  1.00 15.00      A    C  
ATOM   2989  O   LYS A 310     -30.189 -26.438  -6.576  1.00 15.00      A    O  
ATOM   2990  N   THR A 311     -28.058 -26.495  -5.847  1.00 15.00      A    N  
ATOM   2991  HN  THR A 311     -27.221 -26.001  -5.738  1.00 15.00      A    H  
ATOM   2992  CA  THR A 311     -28.117 -27.886  -5.408  1.00 15.00      A    C  
ATOM   2993  CB  THR A 311     -26.773 -28.618  -5.641  1.00 15.00      A    C  
ATOM   2994  OG1 THR A 311     -26.830 -29.945  -5.104  1.00 15.00      A    O  
ATOM   2995  HG1 THR A 311     -26.628 -30.579  -5.805  1.00 15.00      A    H  
ATOM   2996  CG2 THR A 311     -26.473 -28.707  -7.132  1.00 15.00      A    C  
ATOM   2997  C   THR A 311     -28.463 -27.884  -3.923  1.00 15.00      A    C  
ATOM   2998  O   THR A 311     -28.293 -26.861  -3.261  1.00 15.00      A    O  
ATOM   2999  N   VAL A 312     -28.922 -29.011  -3.389  1.00 15.00      A    N  
ATOM   3000  HN  VAL A 312     -28.974 -29.822  -3.942  1.00 15.00      A    H  
ATOM   3001  CA  VAL A 312     -29.331 -29.072  -1.983  1.00 15.00      A    C  
ATOM   3002  CB  VAL A 312     -29.980 -30.419  -1.612  1.00 15.00      A    C  
ATOM   3003  CG1 VAL A 312     -31.352 -30.541  -2.252  1.00 15.00      A    C  
ATOM   3004  CG2 VAL A 312     -29.090 -31.583  -2.021  1.00 15.00      A    C  
ATOM   3005  C   VAL A 312     -28.212 -28.734  -0.994  1.00 15.00      A    C  
ATOM   3006  O   VAL A 312     -28.467 -28.188   0.078  1.00 15.00      A    O  
ATOM   3007  N   HIS A 313     -26.972 -29.035  -1.353  1.00 15.00      A    N  
ATOM   3008  HN  HIS A 313     -26.807 -29.434  -2.233  1.00 15.00      A    H  
ATOM   3009  CA  HIS A 313     -25.853 -28.765  -0.457  1.00 15.00      A    C  
ATOM   3010  CB  HIS A 313     -24.730 -29.785  -0.632  1.00 15.00      A    C  
ATOM   3011  CG  HIS A 313     -24.527 -30.635   0.584  1.00 15.00      A    C  
ATOM   3012  ND1 HIS A 313     -25.273 -31.769   0.839  1.00 15.00      A    N  
ATOM   3013  HD1 HIS A 313     -25.989 -32.125   0.269  1.00 15.00      A    H  
ATOM   3014  CD2 HIS A 313     -23.669 -30.508   1.624  1.00 15.00      A    C  
ATOM   3015  CE1 HIS A 313     -24.883 -32.301   1.984  1.00 15.00      A    C  
ATOM   3016  NE2 HIS A 313     -23.913 -31.557   2.479  1.00 15.00      A    N  
ATOM   3017  HE2 HIS A 313     -23.441 -31.729   3.322  1.00 15.00      A    H  
ATOM   3018  C   HIS A 313     -25.335 -27.342  -0.596  1.00 15.00      A    C  
ATOM   3019  O   HIS A 313     -24.665 -26.830   0.297  1.00 15.00      A    O  
ATOM   3020  N   ASN A 314     -25.651 -26.712  -1.713  1.00 15.00      A    N  
ATOM   3021  HN  ASN A 314     -26.186 -27.177  -2.388  1.00 15.00      A    H  
ATOM   3022  CA  ASN A 314     -25.222 -25.340  -1.962  1.00 15.00      A    C  
ATOM   3023  CB  ASN A 314     -24.813 -25.168  -3.428  1.00 15.00      A    C  
ATOM   3024  CG  ASN A 314     -23.313 -25.072  -3.611  1.00 15.00      A    C  
ATOM   3025  OD1 ASN A 314     -22.627 -26.081  -3.750  1.00 15.00      A    O  
ATOM   3026  ND2 ASN A 314     -22.794 -23.852  -3.619  1.00 15.00      A    N  
ATOM   3027 HD21 ASN A 314     -23.399 -23.090  -3.509  1.00 15.00      A    H  
ATOM   3028 HD22 ASN A 314     -21.825 -23.764  -3.737  1.00 15.00      A    H  
ATOM   3029  C   ASN A 314     -26.350 -24.375  -1.630  1.00 15.00      A    C  
ATOM   3030  O   ASN A 314     -26.122 -23.193  -1.367  1.00 15.00      A    O  
ATOM   3031  N   ASN A 315     -27.568 -24.905  -1.632  1.00 15.00      A    N  
ATOM   3032  HN  ASN A 315     -27.665 -25.861  -1.840  1.00 15.00      A    H  
ATOM   3033  CA  ASN A 315     -28.770 -24.130  -1.349  1.00 15.00      A    C  
ATOM   3034  CB  ASN A 315     -30.031 -24.989  -1.561  1.00 15.00      A    C  
ATOM   3035  CG  ASN A 315     -31.096 -24.830  -0.489  1.00 15.00      A    C  
ATOM   3036  OD1 ASN A 315     -31.035 -25.472   0.555  1.00 15.00      A    O  
ATOM   3037  ND2 ASN A 315     -32.088 -23.990  -0.747  1.00 15.00      A    N  
ATOM   3038 HD21 ASN A 315     -32.085 -23.517  -1.603  1.00 15.00      A    H  
ATOM   3039 HD22 ASN A 315     -32.788 -23.887  -0.066  1.00 15.00      A    H  
ATOM   3040  C   ASN A 315     -28.741 -23.495   0.039  1.00 15.00      A    C  
ATOM   3041  O   ASN A 315     -29.264 -22.397   0.223  1.00 15.00      A    O  
ATOM   3042  N   LEU A 316     -28.112 -24.166   1.001  1.00 15.00      A    N  
ATOM   3043  HN  LEU A 316     -27.707 -25.033   0.797  1.00 15.00      A    H  
ATOM   3044  CA  LEU A 316     -28.020 -23.636   2.356  1.00 15.00      A    C  
ATOM   3045  CB  LEU A 316     -27.311 -24.624   3.283  1.00 15.00      A    C  
ATOM   3046  CG  LEU A 316     -28.149 -25.809   3.765  1.00 15.00      A    C  
ATOM   3047  CD1 LEU A 316     -27.545 -27.121   3.289  1.00 15.00      A    C  
ATOM   3048  CD2 LEU A 316     -28.281 -25.793   5.281  1.00 15.00      A    C  
ATOM   3049  C   LEU A 316     -27.300 -22.294   2.356  1.00 15.00      A    C  
ATOM   3050  O   LEU A 316     -27.832 -21.292   2.837  1.00 15.00      A    O  
ATOM   3051  N   ALA A 317     -26.104 -22.273   1.780  1.00 15.00      A    N  
ATOM   3052  HN  ALA A 317     -25.745 -23.099   1.396  1.00 15.00      A    H  
ATOM   3053  CA  ALA A 317     -25.318 -21.052   1.701  1.00 15.00      A    C  
ATOM   3054  CB  ALA A 317     -23.924 -21.357   1.172  1.00 15.00      A    C  
ATOM   3055  C   ALA A 317     -26.020 -20.052   0.795  1.00 15.00      A    C  
ATOM   3056  O   ALA A 317     -25.978 -18.845   1.028  1.00 15.00      A    O  
ATOM   3057  N   ILE A 318     -26.677 -20.572  -0.236  1.00 15.00      A    N  
ATOM   3058  HN  ILE A 318     -26.665 -21.547  -0.366  1.00 15.00      A    H  
ATOM   3059  CA  ILE A 318     -27.401 -19.741  -1.184  1.00 15.00      A    C  
ATOM   3060  CB  ILE A 318     -27.869 -20.547  -2.427  1.00 15.00      A    C  
ATOM   3061  CG1 ILE A 318     -26.940 -20.283  -3.616  1.00 15.00      A    C  
ATOM   3062  CG2 ILE A 318     -29.318 -20.256  -2.805  1.00 15.00      A    C  
ATOM   3063  CD1 ILE A 318     -25.474 -20.548  -3.336  1.00 15.00      A    C  
ATOM   3064  C   ILE A 318     -28.554 -18.999  -0.505  1.00 15.00      A    C  
ATOM   3065  O   ILE A 318     -28.824 -17.841  -0.819  1.00 15.00      A    O  
ATOM   3066  N   ARG A 319     -29.220 -19.657   0.442  1.00 15.00      A    N  
ATOM   3067  HN  ARG A 319     -28.967 -20.585   0.655  1.00 15.00      A    H  
ATOM   3068  CA  ARG A 319     -30.325 -19.027   1.162  1.00 15.00      A    C  
ATOM   3069  CB  ARG A 319     -31.124 -20.039   1.988  1.00 15.00      A    C  
ATOM   3070  CG  ARG A 319     -31.809 -21.128   1.177  1.00 15.00      A    C  
ATOM   3071  CD  ARG A 319     -32.245 -20.633  -0.194  1.00 15.00      A    C  
ATOM   3072  NE  ARG A 319     -33.279 -19.600  -0.124  1.00 15.00      A    N  
ATOM   3073  HE  ARG A 319     -33.056 -18.757   0.332  1.00 15.00      A    H  
ATOM   3074  CZ  ARG A 319     -34.497 -19.742  -0.638  1.00 15.00      A    C  
ATOM   3075  NH1 ARG A 319     -34.840 -20.862  -1.246  1.00 15.00      A    N  
ATOM   3076 HH11 ARG A 319     -35.800 -20.961  -1.663  1.00 15.00      A    H  
ATOM   3077 HH12 ARG A 319     -34.164 -21.642  -1.330  1.00 15.00      A    H  
ATOM   3078  NH2 ARG A 319     -35.368 -18.761  -0.550  1.00 15.00      A    N  
ATOM   3079 HH21 ARG A 319     -36.320 -18.872  -0.956  1.00 15.00      A    H  
ATOM   3080 HH22 ARG A 319     -35.105 -17.862  -0.065  1.00 15.00      A    H  
ATOM   3081  C   ARG A 319     -29.799 -17.927   2.066  1.00 15.00      A    C  
ATOM   3082  O   ARG A 319     -30.364 -16.835   2.127  1.00 15.00      A    O  
ATOM   3083  N   GLN A 320     -28.692 -18.215   2.742  1.00 15.00      A    N  
ATOM   3084  HN  GLN A 320     -28.278 -19.100   2.629  1.00 15.00      A    H  
ATOM   3085  CA  GLN A 320     -28.070 -17.253   3.638  1.00 15.00      A    C  
ATOM   3086  CB  GLN A 320     -26.898 -17.900   4.380  1.00 15.00      A    C  
ATOM   3087  CG  GLN A 320     -27.298 -19.080   5.253  1.00 15.00      A    C  
ATOM   3088  CD  GLN A 320     -26.104 -19.852   5.784  1.00 15.00      A    C  
ATOM   3089  OE1 GLN A 320     -25.585 -20.747   5.121  1.00 15.00      A    O  
ATOM   3090  NE2 GLN A 320     -25.668 -19.517   6.989  1.00 15.00      A    N  
ATOM   3091 HE21 GLN A 320     -26.133 -18.800   7.466  1.00 15.00      A    H  
ATOM   3092 HE22 GLN A 320     -24.900 -20.003   7.353  1.00 15.00      A    H  
ATOM   3093  C   GLN A 320     -27.601 -16.038   2.845  1.00 15.00      A    C  
ATOM   3094  O   GLN A 320     -27.723 -14.897   3.293  1.00 15.00      A    O  
ATOM   3095  N   ARG A 321     -27.081 -16.292   1.652  1.00 15.00      A    N  
ATOM   3096  HN  ARG A 321     -27.007 -17.227   1.352  1.00 15.00      A    H  
ATOM   3097  CA  ARG A 321     -26.611 -15.225   0.784  1.00 15.00      A    C  
ATOM   3098  CB  ARG A 321     -25.733 -15.781  -0.338  1.00 15.00      A    C  
ATOM   3099  CG  ARG A 321     -24.319 -16.140   0.096  1.00 15.00      A    C  
ATOM   3100  CD  ARG A 321     -23.523 -14.901   0.487  1.00 15.00      A    C  
ATOM   3101  NE  ARG A 321     -23.308 -14.004  -0.652  1.00 15.00      A    N  
ATOM   3102  HE  ARG A 321     -23.004 -14.414  -1.492  1.00 15.00      A    H  
ATOM   3103  CZ  ARG A 321     -23.493 -12.682  -0.608  1.00 15.00      A    C  
ATOM   3104  NH1 ARG A 321     -23.895 -12.100   0.518  1.00 15.00      A    N  
ATOM   3105 HH11 ARG A 321     -24.042 -11.069   0.553  1.00 15.00      A    H  
ATOM   3106 HH12 ARG A 321     -24.065 -12.673   1.372  1.00 15.00      A    H  
ATOM   3107  NH2 ARG A 321     -23.287 -11.945  -1.695  1.00 15.00      A    N  
ATOM   3108 HH21 ARG A 321     -22.981 -12.394  -2.585  1.00 15.00      A    H  
ATOM   3109 HH22 ARG A 321     -23.433 -10.914  -1.664  1.00 15.00      A    H  
ATOM   3110  C   ARG A 321     -27.783 -14.440   0.205  1.00 15.00      A    C  
ATOM   3111  O   ARG A 321     -27.689 -13.229   0.012  1.00 15.00      A    O  
ATOM   3112  N   ARG A 322     -28.885 -15.135  -0.065  1.00 15.00      A    N  
ATOM   3113  HN  ARG A 322     -28.897 -16.103   0.106  1.00 15.00      A    H  
ATOM   3114  CA  ARG A 322     -30.077 -14.498  -0.613  1.00 15.00      A    C  
ATOM   3115  CB  ARG A 322     -31.082 -15.540  -1.118  1.00 15.00      A    C  
ATOM   3116  CG  ARG A 322     -30.855 -15.953  -2.566  1.00 15.00      A    C  
ATOM   3117  CD  ARG A 322     -31.556 -17.261  -2.905  1.00 15.00      A    C  
ATOM   3118  NE  ARG A 322     -33.015 -17.148  -2.861  1.00 15.00      A    N  
ATOM   3119  HE  ARG A 322     -33.412 -16.760  -2.045  1.00 15.00      A    H  
ATOM   3120  CZ  ARG A 322     -33.827 -17.548  -3.848  1.00 15.00      A    C  
ATOM   3121  NH1 ARG A 322     -33.330 -18.085  -4.963  1.00 15.00      A    N  
ATOM   3122 HH11 ARG A 322     -32.298 -18.197  -5.085  1.00 15.00      A    H  
ATOM   3123 HH12 ARG A 322     -33.969 -18.402  -5.726  1.00 15.00      A    H  
ATOM   3124  NH2 ARG A 322     -35.139 -17.395  -3.726  1.00 15.00      A    N  
ATOM   3125 HH21 ARG A 322     -35.537 -16.962  -2.865  1.00 15.00      A    H  
ATOM   3126 HH22 ARG A 322     -35.777 -17.711  -4.489  1.00 15.00      A    H  
ATOM   3127  C   ARG A 322     -30.716 -13.574   0.415  1.00 15.00      A    C  
ATOM   3128  O   ARG A 322     -31.060 -12.434   0.102  1.00 15.00      A    O  
ATOM   3129  N   ALA A 323     -30.854 -14.066   1.644  1.00 15.00      A    N  
ATOM   3130  HN  ALA A 323     -30.567 -14.989   1.828  1.00 15.00      A    H  
ATOM   3131  CA  ALA A 323     -31.436 -13.275   2.724  1.00 15.00      A    C  
ATOM   3132  CB  ALA A 323     -31.607 -14.126   3.974  1.00 15.00      A    C  
ATOM   3133  C   ALA A 323     -30.559 -12.062   3.016  1.00 15.00      A    C  
ATOM   3134  O   ALA A 323     -31.052 -10.968   3.277  1.00 15.00      A    O  
ATOM   3135  N   GLN A 324     -29.247 -12.266   2.952  1.00 15.00      A    N  
ATOM   3136  HN  GLN A 324     -28.915 -13.166   2.746  1.00 15.00      A    H  
ATOM   3137  CA  GLN A 324     -28.291 -11.194   3.192  1.00 15.00      A    C  
ATOM   3138  CB  GLN A 324     -26.864 -11.748   3.154  1.00 15.00      A    C  
ATOM   3139  CG  GLN A 324     -25.786 -10.738   3.511  1.00 15.00      A    C  
ATOM   3140  CD  GLN A 324     -25.751 -10.413   4.993  1.00 15.00      A    C  
ATOM   3141  OE1 GLN A 324     -26.072 -11.249   5.834  1.00 15.00      A    O  
ATOM   3142  NE2 GLN A 324     -25.355  -9.193   5.322  1.00 15.00      A    N  
ATOM   3143 HE21 GLN A 324     -25.113  -8.576   4.603  1.00 15.00      A    H  
ATOM   3144 HE22 GLN A 324     -25.322  -8.963   6.273  1.00 15.00      A    H  
ATOM   3145  C   GLN A 324     -28.452 -10.103   2.135  1.00 15.00      A    C  
ATOM   3146  O   GLN A 324     -28.319  -8.914   2.425  1.00 15.00      A    O  
ATOM   3147  N   LEU A 325     -28.749 -10.524   0.911  1.00 15.00      A    N  
ATOM   3148  HN  LEU A 325     -28.856 -11.487   0.751  1.00 15.00      A    H  
ATOM   3149  CA  LEU A 325     -28.929  -9.601  -0.196  1.00 15.00      A    C  
ATOM   3150  CB  LEU A 325     -28.901 -10.341  -1.532  1.00 15.00      A    C  
ATOM   3151  CG  LEU A 325     -27.666 -10.103  -2.404  1.00 15.00      A    C  
ATOM   3152  CD1 LEU A 325     -26.392 -10.438  -1.644  1.00 15.00      A    C  
ATOM   3153  CD2 LEU A 325     -27.754 -10.915  -3.683  1.00 15.00      A    C  
ATOM   3154  C   LEU A 325     -30.223  -8.814  -0.054  1.00 15.00      A    C  
ATOM   3155  O   LEU A 325     -30.235  -7.597  -0.238  1.00 15.00      A    O  
ATOM   3156  N   VAL A 326     -31.309  -9.506   0.283  1.00 15.00      A    N  
ATOM   3157  HN  VAL A 326     -31.238 -10.478   0.432  1.00 15.00      A    H  
ATOM   3158  CA  VAL A 326     -32.598  -8.847   0.452  1.00 15.00      A    C  
ATOM   3159  CB  VAL A 326     -33.739  -9.851   0.730  1.00 15.00      A    C  
ATOM   3160  CG1 VAL A 326     -35.068  -9.127   0.892  1.00 15.00      A    C  
ATOM   3161  CG2 VAL A 326     -33.830 -10.873  -0.393  1.00 15.00      A    C  
ATOM   3162  C   VAL A 326     -32.505  -7.820   1.575  1.00 15.00      A    C  
ATOM   3163  O   VAL A 326     -32.965  -6.683   1.435  1.00 15.00      A    O  
ATOM   3164  N   ALA A 327     -31.875  -8.220   2.675  1.00 15.00      A    N  
ATOM   3165  HN  ALA A 327     -31.553  -9.149   2.731  1.00 15.00      A    H  
ATOM   3166  CA  ALA A 327     -31.684  -7.337   3.814  1.00 15.00      A    C  
ATOM   3167  CB  ALA A 327     -30.994  -8.078   4.950  1.00 15.00      A    C  
ATOM   3168  C   ALA A 327     -30.871  -6.109   3.406  1.00 15.00      A    C  
ATOM   3169  O   ALA A 327     -31.161  -4.993   3.834  1.00 15.00      A    O  
ATOM   3170  N   GLN A 328     -29.863  -6.319   2.560  1.00 15.00      A    N  
ATOM   3171  HN  GLN A 328     -29.686  -7.232   2.242  1.00 15.00      A    H  
ATOM   3172  CA  GLN A 328     -29.019  -5.225   2.091  1.00 15.00      A    C  
ATOM   3173  CB  GLN A 328     -27.791  -5.757   1.344  1.00 15.00      A    C  
ATOM   3174  CG  GLN A 328     -26.646  -6.158   2.265  1.00 15.00      A    C  
ATOM   3175  CD  GLN A 328     -25.485  -6.834   1.548  1.00 15.00      A    C  
ATOM   3176  OE1 GLN A 328     -25.669  -7.599   0.600  1.00 15.00      A    O  
ATOM   3177  NE2 GLN A 328     -24.273  -6.544   1.999  1.00 15.00      A    N  
ATOM   3178 HE21 GLN A 328     -24.196  -5.923   2.754  1.00 15.00      A    H  
ATOM   3179 HE22 GLN A 328     -23.505  -6.956   1.556  1.00 15.00      A    H  
ATOM   3180  C   GLN A 328     -29.824  -4.251   1.231  1.00 15.00      A    C  
ATOM   3181  O   GLN A 328     -29.697  -3.036   1.371  1.00 15.00      A    O  
ATOM   3182  N   ILE A 329     -30.669  -4.797   0.359  1.00 15.00      A    N  
ATOM   3183  HN  ILE A 329     -30.715  -5.777   0.289  1.00 15.00      A    H  
ATOM   3184  CA  ILE A 329     -31.519  -3.981  -0.504  1.00 15.00      A    C  
ATOM   3185  CB  ILE A 329     -32.300  -4.853  -1.513  1.00 15.00      A    C  
ATOM   3186  CG1 ILE A 329     -31.333  -5.614  -2.419  1.00 15.00      A    C  
ATOM   3187  CG2 ILE A 329     -33.251  -4.002  -2.347  1.00 15.00      A    C  
ATOM   3188  CD1 ILE A 329     -32.000  -6.651  -3.296  1.00 15.00      A    C  
ATOM   3189  C   ILE A 329     -32.510  -3.197   0.351  1.00 15.00      A    C  
ATOM   3190  O   ILE A 329     -32.813  -2.035   0.072  1.00 15.00      A    O  
ATOM   3191  N   CYS A 330     -33.009  -3.848   1.395  1.00 15.00      A    N  
ATOM   3192  HN  CYS A 330     -32.735  -4.780   1.554  1.00 15.00      A    H  
ATOM   3193  CA  CYS A 330     -33.949  -3.224   2.307  1.00 15.00      A    C  
ATOM   3194  CB  CYS A 330     -34.477  -4.254   3.310  1.00 15.00      A    C  
ATOM   3195  SG  CYS A 330     -35.824  -3.660   4.358  1.00 15.00      A    S  
ATOM   3196  HG  CYS A 330     -35.545  -3.987   5.612  1.00 15.00      A    H  
ATOM   3197  C   CYS A 330     -33.269  -2.076   3.039  1.00 15.00      A    C  
ATOM   3198  O   CYS A 330     -33.837  -0.991   3.180  1.00 15.00      A    O  
ATOM   3199  N   ASP A 331     -32.043  -2.317   3.488  1.00 15.00      A    N  
ATOM   3200  HN  ASP A 331     -31.646  -3.208   3.350  1.00 15.00      A    H  
ATOM   3201  CA  ASP A 331     -31.277  -1.302   4.200  1.00 15.00      A    C  
ATOM   3202  CB  ASP A 331     -29.930  -1.854   4.666  1.00 15.00      A    C  
ATOM   3203  CG  ASP A 331     -29.233  -0.918   5.631  1.00 15.00      A    C  
ATOM   3204  OD1 ASP A 331     -28.478  -0.044   5.161  1.00 15.00      A    O  
ATOM   3205  OD2 ASP A 331     -29.443  -1.056   6.857  1.00 15.00      A    O  
ATOM   3206  C   ASP A 331     -31.087  -0.047   3.347  1.00 15.00      A    C  
ATOM   3207  O   ASP A 331     -31.452   1.053   3.767  1.00 15.00      A    O  
ATOM   3208  N   GLU A 332     -30.555  -0.214   2.133  1.00 15.00      A    N  
ATOM   3209  HN  GLU A 332     -30.291  -1.115   1.843  1.00 15.00      A    H  
ATOM   3210  CA  GLU A 332     -30.338   0.922   1.233  1.00 15.00      A    C  
ATOM   3211  CB  GLU A 332     -29.533   0.510  -0.010  1.00 15.00      A    C  
ATOM   3212  CG  GLU A 332     -29.512   1.530  -1.146  1.00 15.00      A    C  
ATOM   3213  CD  GLU A 332     -28.842   2.851  -0.804  1.00 15.00      A    C  
ATOM   3214  OE1 GLU A 332     -28.403   3.047   0.348  1.00 15.00      A    O  
ATOM   3215  OE2 GLU A 332     -28.774   3.712  -1.703  1.00 15.00      A    O  
ATOM   3216  C   GLU A 332     -31.663   1.601   0.867  1.00 15.00      A    C  
ATOM   3217  O   GLU A 332     -31.713   2.812   0.635  1.00 15.00      A    O  
ATOM   3218  N   ALA A 333     -32.748   0.825   0.836  1.00 15.00      A    N  
ATOM   3219  HN  ALA A 333     -32.658  -0.138   1.021  1.00 15.00      A    H  
ATOM   3220  CA  ALA A 333     -34.062   1.382   0.537  1.00 15.00      A    C  
ATOM   3221  CB  ALA A 333     -35.106   0.280   0.421  1.00 15.00      A    C  
ATOM   3222  C   ALA A 333     -34.443   2.365   1.638  1.00 15.00      A    C  
ATOM   3223  O   ALA A 333     -34.965   3.452   1.372  1.00 15.00      A    O  
ATOM   3224  N   LEU A 334     -34.145   1.977   2.873  1.00 15.00      A    N  
ATOM   3225  HN  LEU A 334     -33.722   1.096   3.007  1.00 15.00      A    H  
ATOM   3226  CA  LEU A 334     -34.419   2.809   4.033  1.00 15.00      A    C  
ATOM   3227  CB  LEU A 334     -34.229   2.005   5.324  1.00 15.00      A    C  
ATOM   3228  CG  LEU A 334     -35.398   1.113   5.745  1.00 15.00      A    C  
ATOM   3229  CD1 LEU A 334     -34.958   0.126   6.816  1.00 15.00      A    C  
ATOM   3230  CD2 LEU A 334     -36.562   1.957   6.243  1.00 15.00      A    C  
ATOM   3231  C   LEU A 334     -33.498   4.025   4.036  1.00 15.00      A    C  
ATOM   3232  O   LEU A 334     -33.921   5.138   4.350  1.00 15.00      A    O  
ATOM   3233  N   GLN A 335     -32.239   3.809   3.670  1.00 15.00      A    N  
ATOM   3234  HN  GLN A 335     -31.957   2.894   3.435  1.00 15.00      A    H  
ATOM   3235  CA  GLN A 335     -31.259   4.886   3.625  1.00 15.00      A    C  
ATOM   3236  CB  GLN A 335     -29.849   4.339   3.404  1.00 15.00      A    C  
ATOM   3237  CG  GLN A 335     -29.380   3.414   4.513  1.00 15.00      A    C  
ATOM   3238  CD  GLN A 335     -27.869   3.365   4.649  1.00 15.00      A    C  
ATOM   3239  OE1 GLN A 335     -27.170   4.346   4.379  1.00 15.00      A    O  
ATOM   3240  NE2 GLN A 335     -27.355   2.220   5.062  1.00 15.00      A    N  
ATOM   3241 HE21 GLN A 335     -27.977   1.462   5.254  1.00 15.00      A    H  
ATOM   3242 HE22 GLN A 335     -26.390   2.156   5.157  1.00 15.00      A    H  
ATOM   3243  C   GLN A 335     -31.622   5.922   2.569  1.00 15.00      A    C  
ATOM   3244  O   GLN A 335     -31.468   7.125   2.792  1.00 15.00      A    O  
ATOM   3245  N   TYR A 336     -32.101   5.454   1.419  1.00 15.00      A    N  
ATOM   3246  HN  TYR A 336     -32.160   4.479   1.285  1.00 15.00      A    H  
ATOM   3247  CA  TYR A 336     -32.513   6.349   0.343  1.00 15.00      A    C  
ATOM   3248  CB  TYR A 336     -32.897   5.556  -0.918  1.00 15.00      A    C  
ATOM   3249  CG  TYR A 336     -33.538   6.383  -2.021  1.00 15.00      A    C  
ATOM   3250  CD1 TYR A 336     -32.773   7.216  -2.831  1.00 15.00      A    C  
ATOM   3251  CD2 TYR A 336     -34.907   6.320  -2.257  1.00 15.00      A    C  
ATOM   3252  CE1 TYR A 336     -33.355   7.959  -3.844  1.00 15.00      A    C  
ATOM   3253  CE2 TYR A 336     -35.495   7.061  -3.266  1.00 15.00      A    C  
ATOM   3254  CZ  TYR A 336     -34.716   7.879  -4.055  1.00 15.00      A    C  
ATOM   3255  OH  TYR A 336     -35.300   8.609  -5.067  1.00 15.00      A    O  
ATOM   3256  HH  TYR A 336     -36.258   8.473  -5.051  1.00 15.00      A    H  
ATOM   3257  C   TYR A 336     -33.680   7.206   0.810  1.00 15.00      A    C  
ATOM   3258  O   TYR A 336     -33.742   8.400   0.521  1.00 15.00      A    O  
ATOM   3259  N   ALA A 337     -34.594   6.588   1.551  1.00 15.00      A    N  
ATOM   3260  HN  ALA A 337     -34.478   5.634   1.754  1.00 15.00      A    H  
ATOM   3261  CA  ALA A 337     -35.757   7.287   2.073  1.00 15.00      A    C  
ATOM   3262  CB  ALA A 337     -36.731   6.304   2.706  1.00 15.00      A    C  
ATOM   3263  C   ALA A 337     -35.331   8.342   3.082  1.00 15.00      A    C  
ATOM   3264  O   ALA A 337     -35.734   9.500   2.990  1.00 15.00      A    O  
ATOM   3265  N   ALA A 338     -34.488   7.938   4.024  1.00 15.00      A    N  
ATOM   3266  HN  ALA A 338     -34.188   7.002   4.029  1.00 15.00      A    H  
ATOM   3267  CA  ALA A 338     -33.998   8.841   5.056  1.00 15.00      A    C  
ATOM   3268  CB  ALA A 338     -33.093   8.100   6.028  1.00 15.00      A    C  
ATOM   3269  C   ALA A 338     -33.276  10.040   4.452  1.00 15.00      A    C  
ATOM   3270  O   ALA A 338     -33.588  11.185   4.765  1.00 15.00      A    O  
ATOM   3271  N   ARG A 339     -32.337   9.782   3.550  1.00 15.00      A    N  
ATOM   3272  HN  ARG A 339     -32.143   8.849   3.301  1.00 15.00      A    H  
ATOM   3273  CA  ARG A 339     -31.581  10.864   2.932  1.00 15.00      A    C  
ATOM   3274  CB  ARG A 339     -30.285  10.370   2.284  1.00 15.00      A    C  
ATOM   3275  CG  ARG A 339     -30.467   9.597   0.992  1.00 15.00      A    C  
ATOM   3276  CD  ARG A 339     -29.139   9.041   0.510  1.00 15.00      A    C  
ATOM   3277  NE  ARG A 339     -29.300   8.180  -0.654  1.00 15.00      A    N  
ATOM   3278  HE  ARG A 339     -29.593   8.605  -1.491  1.00 15.00      A    H  
ATOM   3279  CZ  ARG A 339     -29.069   6.868  -0.648  1.00 15.00      A    C  
ATOM   3280  NH1 ARG A 339     -28.667   6.254   0.466  1.00 15.00      A    N  
ATOM   3281 HH11 ARG A 339     -28.528   6.794   1.343  1.00 15.00      A    H  
ATOM   3282 HH12 ARG A 339     -28.486   5.215   0.462  1.00 15.00      A    H  
ATOM   3283  NH2 ARG A 339     -29.236   6.171  -1.756  1.00 15.00      A    N  
ATOM   3284 HH21 ARG A 339     -29.541   6.632  -2.634  1.00 15.00      A    H  
ATOM   3285 HH22 ARG A 339     -29.050   5.129  -1.752  1.00 15.00      A    H  
ATOM   3286  C   ARG A 339     -32.416  11.705   1.964  1.00 15.00      A    C  
ATOM   3287  O   ARG A 339     -31.988  12.770   1.544  1.00 15.00      A    O  
ATOM   3288  N   LEU A 340     -33.600  11.232   1.601  1.00 15.00      A    N  
ATOM   3289  HN  LEU A 340     -33.899  10.361   1.939  1.00 15.00      A    H  
ATOM   3290  CA  LEU A 340     -34.462  11.984   0.696  1.00 15.00      A    C  
ATOM   3291  CB  LEU A 340     -35.212  11.043  -0.258  1.00 15.00      A    C  
ATOM   3292  CG  LEU A 340     -36.063  11.700  -1.355  1.00 15.00      A    C  
ATOM   3293  CD1 LEU A 340     -35.224  12.641  -2.209  1.00 15.00      A    C  
ATOM   3294  CD2 LEU A 340     -36.717  10.638  -2.224  1.00 15.00      A    C  
ATOM   3295  C   LEU A 340     -35.438  12.861   1.482  1.00 15.00      A    C  
ATOM   3296  O   LEU A 340     -35.756  13.973   1.073  1.00 15.00      A    O  
ATOM   3297  N   ARG A 341     -35.880  12.359   2.631  1.00 15.00      A    N  
ATOM   3298  HN  ARG A 341     -35.561  11.476   2.916  1.00 15.00      A    H  
ATOM   3299  CA  ARG A 341     -36.829  13.075   3.482  1.00 15.00      A    C  
ATOM   3300  CB  ARG A 341     -37.506  12.089   4.447  1.00 15.00      A    C  
ATOM   3301  CG  ARG A 341     -36.567  11.506   5.500  1.00 15.00      A    C  
ATOM   3302  CD  ARG A 341     -37.313  10.791   6.619  1.00 15.00      A    C  
ATOM   3303  NE  ARG A 341     -36.527  10.750   7.851  1.00 15.00      A    N  
ATOM   3304  HE  ARG A 341     -35.589  11.056   7.796  1.00 15.00      A    H  
ATOM   3305  CZ  ARG A 341     -36.984  10.353   9.037  1.00 15.00      A    C  
ATOM   3306  NH1 ARG A 341     -38.248   9.952   9.196  1.00 15.00      A    N  
ATOM   3307 HH11 ARG A 341     -38.921   9.946   8.376  1.00 15.00      A    H  
ATOM   3308 HH12 ARG A 341     -38.587   9.645  10.129  1.00 15.00      A    H  
ATOM   3309  NH2 ARG A 341     -36.159  10.378  10.076  1.00 15.00      A    N  
ATOM   3310 HH21 ARG A 341     -35.166  10.711   9.943  1.00 15.00      A    H  
ATOM   3311 HH22 ARG A 341     -36.484  10.077  11.015  1.00 15.00      A    H  
ATOM   3312  C   ARG A 341     -36.149  14.169   4.302  1.00 15.00      A    C  
ATOM   3313  O   ARG A 341     -36.797  15.119   4.743  1.00 15.00      A    O  
ATOM   3314  N   GLU A 342     -34.846  14.029   4.503  1.00 15.00      A    N  
ATOM   3315  HN  GLU A 342     -34.381  13.265   4.104  1.00 15.00      A    H  
ATOM   3316  CA  GLU A 342     -34.098  14.977   5.320  1.00 15.00      A    C  
ATOM   3317  CB  GLU A 342     -33.286  14.218   6.386  1.00 15.00      A    C  
ATOM   3318  CG  GLU A 342     -34.148  13.479   7.410  1.00 15.00      A    C  
ATOM   3319  CD  GLU A 342     -33.376  12.470   8.253  1.00 15.00      A    C  
ATOM   3320  OE1 GLU A 342     -34.019  11.547   8.813  1.00 15.00      A    O  
ATOM   3321  OE2 GLU A 342     -32.140  12.591   8.354  1.00 15.00      A    O  
ATOM   3322  C   GLU A 342     -33.196  15.921   4.513  1.00 15.00      A    C  
ATOM   3323  O   GLU A 342     -32.915  17.037   4.953  1.00 15.00      A    O  
ATOM   3324  N   LEU A 343     -32.765  15.496   3.327  1.00 15.00      A    N  
ATOM   3325  HN  LEU A 343     -33.051  14.620   2.999  1.00 15.00      A    H  
ATOM   3326  CA  LEU A 343     -31.865  16.317   2.509  1.00 15.00      A    C  
ATOM   3327  CB  LEU A 343     -30.829  15.449   1.793  1.00 15.00      A    C  
ATOM   3328  CG  LEU A 343     -29.438  15.362   2.423  1.00 15.00      A    C  
ATOM   3329  CD1 LEU A 343     -28.621  16.608   2.100  1.00 15.00      A    C  
ATOM   3330  CD2 LEU A 343     -28.721  14.104   1.950  1.00 15.00      A    C  
ATOM   3331  C   LEU A 343     -32.574  17.203   1.488  1.00 15.00      A    C  
ATOM   3332  O   LEU A 343     -32.101  18.301   1.191  1.00 15.00      A    O  
ATOM   3333  N   GLU A 344     -33.695  16.745   0.945  1.00 15.00      A    N  
ATOM   3334  HN  GLU A 344     -34.062  15.888   1.237  1.00 15.00      A    H  
ATOM   3335  CA  GLU A 344     -34.395  17.524  -0.067  1.00 15.00      A    C  
ATOM   3336  CB  GLU A 344     -34.216  16.897  -1.453  1.00 15.00      A    C  
ATOM   3337  CG  GLU A 344     -34.773  17.736  -2.593  1.00 15.00      A    C  
ATOM   3338  CD  GLU A 344     -34.688  17.032  -3.931  1.00 15.00      A    C  
ATOM   3339  OE1 GLU A 344     -33.701  17.256  -4.655  1.00 15.00      A    O  
ATOM   3340  OE2 GLU A 344     -35.611  16.256  -4.257  1.00 15.00      A    O  
ATOM   3341  C   GLU A 344     -35.872  17.702   0.241  1.00 15.00      A    C  
ATOM   3342  O   GLU A 344     -36.632  16.737   0.311  1.00 15.00      A    O  
ATOM   3343  N   PRO A 345     -36.307  18.957   0.416  1.00 15.00      A    N  
ATOM   3344  CA  PRO A 345     -37.703  19.280   0.682  1.00 15.00      A    C  
ATOM   3345  CB  PRO A 345     -37.596  20.613   1.425  1.00 15.00      A    C  
ATOM   3346  CG  PRO A 345     -36.366  21.262   0.876  1.00 15.00      A    C  
ATOM   3347  CD  PRO A 345     -35.460  20.162   0.382  1.00 15.00      A    C  
ATOM   3348  C   PRO A 345     -38.465  19.459  -0.633  1.00 15.00      A    C  
ATOM   3349  O   PRO A 345     -39.497  20.127  -0.691  1.00 15.00      A    O  
ATOM   3350  N   GLY A 346     -37.945  18.835  -1.686  1.00 15.00      A    N  
ATOM   3351  HN  GLY A 346     -37.135  18.292  -1.560  1.00 15.00      A    H  
ATOM   3352  CA  GLY A 346     -38.537  18.933  -3.009  1.00 15.00      A    C  
ATOM   3353  C   GLY A 346     -39.899  18.272  -3.144  1.00 15.00      A    C  
ATOM   3354  O   GLY A 346     -40.670  18.635  -4.028  1.00 15.00      A    O  
ATOM   3355  N   TRP A 347     -40.216  17.322  -2.268  1.00 15.00      A    N  
ATOM   3356  HN  TRP A 347     -39.574  17.081  -1.567  1.00 15.00      A    H  
ATOM   3357  CA  TRP A 347     -41.503  16.620  -2.336  1.00 15.00      A    C  
ATOM   3358  CB  TRP A 347     -41.536  15.421  -1.385  1.00 15.00      A    C  
ATOM   3359  CG  TRP A 347     -42.273  14.241  -1.947  1.00 15.00      A    C  
ATOM   3360  CD1 TRP A 347     -43.622  14.106  -2.099  1.00 15.00      A    C  
ATOM   3361  CD2 TRP A 347     -41.695  13.036  -2.442  1.00 15.00      A    C  
ATOM   3362  NE1 TRP A 347     -43.922  12.885  -2.652  1.00 15.00      A    N  
ATOM   3363  HE1 TRP A 347     -44.827  12.558  -2.859  1.00 15.00      A    H  
ATOM   3364  CE2 TRP A 347     -42.757  12.206  -2.874  1.00 15.00      A    C  
ATOM   3365  CE3 TRP A 347     -40.387  12.580  -2.564  1.00 15.00      A    C  
ATOM   3366  CZ2 TRP A 347     -42.546  10.941  -3.412  1.00 15.00      A    C  
ATOM   3367  CZ3 TRP A 347     -40.180  11.327  -3.100  1.00 15.00      A    C  
ATOM   3368  CH2 TRP A 347     -41.250  10.522  -3.518  1.00 15.00      A    C  
ATOM   3369  C   TRP A 347     -42.690  17.549  -2.065  1.00 15.00      A    C  
ATOM   3370  O   TRP A 347     -43.827  17.244  -2.419  1.00 15.00      A    O  
ATOM   3371  N   SER A 348     -42.429  18.680  -1.438  1.00 15.00      A    N  
ATOM   3372  HN  SER A 348     -41.506  18.885  -1.177  1.00 15.00      A    H  
ATOM   3373  CA  SER A 348     -43.481  19.635  -1.137  1.00 15.00      A    C  
ATOM   3374  CB  SER A 348     -43.577  19.846   0.374  1.00 15.00      A    C  
ATOM   3375  OG  SER A 348     -42.293  20.080   0.923  1.00 15.00      A    O  
ATOM   3376  HG  SER A 348     -42.038  20.991   0.747  1.00 15.00      A    H  
ATOM   3377  C   SER A 348     -43.199  20.957  -1.836  1.00 15.00      A    C  
ATOM   3378  O   SER A 348     -43.619  22.018  -1.379  1.00 15.00      A    O  
ATOM   3379  N   ALA A 349     -42.492  20.884  -2.956  1.00 15.00      A    N  
ATOM   3380  HN  ALA A 349     -42.203  20.003  -3.286  1.00 15.00      A    H  
ATOM   3381  CA  ALA A 349     -42.142  22.078  -3.712  1.00 15.00      A    C  
ATOM   3382  CB  ALA A 349     -40.852  21.863  -4.487  1.00 15.00      A    C  
ATOM   3383  C   ALA A 349     -43.271  22.499  -4.648  1.00 15.00      A    C  
ATOM   3384  O   ALA A 349     -43.705  23.649  -4.637  1.00 15.00      A    O  
ATOM   3385  N   THR A 350     -43.755  21.564  -5.446  1.00 15.00      A    N  
ATOM   3386  HN  THR A 350     -43.385  20.663  -5.410  1.00 15.00      A    H  
ATOM   3387  CA  THR A 350     -44.815  21.851  -6.390  1.00 15.00      A    C  
ATOM   3388  CB  THR A 350     -44.235  21.960  -7.814  1.00 15.00      A    C  
ATOM   3389  OG1 THR A 350     -43.048  21.157  -7.900  1.00 15.00      A    O  
ATOM   3390  HG1 THR A 350     -43.275  20.227  -7.763  1.00 15.00      A    H  
ATOM   3391  CG2 THR A 350     -43.877  23.399  -8.124  1.00 15.00      A    C  
ATOM   3392  C   THR A 350     -45.885  20.767  -6.367  1.00 15.00      A    C  
ATOM   3393  O   THR A 350     -45.571  19.580  -6.371  1.00 15.00      A    O  
ATOM   3394  N   PRO A 351     -47.167  21.167  -6.325  1.00 15.00      A    N  
ATOM   3395  CA  PRO A 351     -48.290  20.232  -6.310  1.00 15.00      A    C  
ATOM   3396  CB  PRO A 351     -49.476  21.091  -5.838  1.00 15.00      A    C  
ATOM   3397  CG  PRO A 351     -48.910  22.443  -5.528  1.00 15.00      A    C  
ATOM   3398  CD  PRO A 351     -47.629  22.557  -6.296  1.00 15.00      A    C  
ATOM   3399  C   PRO A 351     -48.571  19.686  -7.708  1.00 15.00      A    C  
ATOM   3400  O   PRO A 351     -48.219  20.309  -8.710  1.00 15.00      A    O  
ATOM   3401  N   GLY A 352     -49.212  18.531  -7.775  1.00 15.00      A    N  
ATOM   3402  HN  GLY A 352     -49.495  18.084  -6.948  1.00 15.00      A    H  
ATOM   3403  CA  GLY A 352     -49.514  17.936  -9.059  1.00 15.00      A    C  
ATOM   3404  C   GLY A 352     -50.766  17.092  -9.016  1.00 15.00      A    C  
ATOM   3405  O   GLY A 352     -51.413  16.980  -7.977  1.00 15.00      A    O  
ATOM   3406  N   CYS A 353     -51.100  16.492 -10.147  1.00 15.00      A    N  
ATOM   3407  HN  CYS A 353     -50.543  16.628 -10.939  1.00 15.00      A    H  
ATOM   3408  CA  CYS A 353     -52.284  15.650 -10.247  1.00 15.00      A    C  
ATOM   3409  CB  CYS A 353     -52.927  15.815 -11.628  1.00 15.00      A    C  
ATOM   3410  SG  CYS A 353     -54.599  15.141 -11.773  1.00 15.00      A    S  
ATOM   3411  HG  CYS A 353     -55.201  15.275 -10.599  1.00 15.00      A    H  
ATOM   3412  C   CYS A 353     -51.935  14.184  -9.992  1.00 15.00      A    C  
ATOM   3413  O   CYS A 353     -52.819  13.343  -9.842  1.00 15.00      A    O  
ATOM   3414  N   GLN A 354     -50.638  13.887  -9.941  1.00 15.00      A    N  
ATOM   3415  HN  GLN A 354     -49.979  14.600 -10.058  1.00 15.00      A    H  
ATOM   3416  CA  GLN A 354     -50.170  12.530  -9.707  1.00 15.00      A    C  
ATOM   3417  CB  GLN A 354     -50.194  11.736 -11.017  1.00 15.00      A    C  
ATOM   3418  CG  GLN A 354     -50.426  10.243 -10.840  1.00 15.00      A    C  
ATOM   3419  CD  GLN A 354     -51.892   9.909 -10.656  1.00 15.00      A    C  
ATOM   3420  OE1 GLN A 354     -52.393   9.846  -9.538  1.00 15.00      A    O  
ATOM   3421  NE2 GLN A 354     -52.588   9.688 -11.761  1.00 15.00      A    N  
ATOM   3422 HE21 GLN A 354     -52.127   9.747 -12.618  1.00 15.00      A    H  
ATOM   3423 HE22 GLN A 354     -53.542   9.485 -11.668  1.00 15.00      A    H  
ATOM   3424  C   GLN A 354     -48.745  12.574  -9.187  1.00 15.00      A    C  
ATOM   3425  O   GLN A 354     -47.822  12.859  -9.946  1.00 15.00      A    O  
ATOM   3426  N   LEU A 355     -48.566  12.298  -7.901  1.00 15.00      A    N  
ATOM   3427  HN  LEU A 355     -49.344  12.079  -7.341  1.00 15.00      A    H  
ATOM   3428  CA  LEU A 355     -47.236  12.329  -7.302  1.00 15.00      A    C  
ATOM   3429  CB  LEU A 355     -47.048  13.606  -6.479  1.00 15.00      A    C  
ATOM   3430  CG  LEU A 355     -46.112  14.662  -7.072  1.00 15.00      A    C  
ATOM   3431  CD1 LEU A 355     -46.863  15.569  -8.035  1.00 15.00      A    C  
ATOM   3432  CD2 LEU A 355     -45.449  15.473  -5.970  1.00 15.00      A    C  
ATOM   3433  C   LEU A 355     -46.975  11.118  -6.418  1.00 15.00      A    C  
ATOM   3434  O   LEU A 355     -46.027  11.122  -5.635  1.00 15.00      A    O  
ATOM   3435  N   HIS A 356     -47.803  10.080  -6.549  1.00 15.00      A    N  
ATOM   3436  HN  HIS A 356     -48.532  10.133  -7.197  1.00 15.00      A    H  
ATOM   3437  CA  HIS A 356     -47.647   8.870  -5.732  1.00 15.00      A    C  
ATOM   3438  CB  HIS A 356     -46.286   8.206  -5.983  1.00 15.00      A    C  
ATOM   3439  CG  HIS A 356     -46.344   6.840  -6.599  1.00 15.00      A    C  
ATOM   3440  ND1 HIS A 356     -46.627   5.695  -5.883  1.00 15.00      A    N  
ATOM   3441  HD1 HIS A 356     -46.801   5.646  -4.906  1.00 15.00      A    H  
ATOM   3442  CD2 HIS A 356     -46.118   6.436  -7.871  1.00 15.00      A    C  
ATOM   3443  CE1 HIS A 356     -46.559   4.649  -6.685  1.00 15.00      A    C  
ATOM   3444  NE2 HIS A 356     -46.253   5.071  -7.896  1.00 15.00      A    N  
ATOM   3445  HE2 HIS A 356     -46.074   4.494  -8.666  1.00 15.00      A    H  
ATOM   3446  C   HIS A 356     -47.781   9.238  -4.257  1.00 15.00      A    C  
ATOM   3447  O   HIS A 356     -46.933   8.902  -3.430  1.00 15.00      A    O  
ATOM   3448  N   ASP A 357     -48.860   9.935  -3.944  1.00 15.00      A    N  
ATOM   3449  HN  ASP A 357     -49.518  10.145  -4.653  1.00 15.00      A    H  
ATOM   3450  CA  ASP A 357     -49.134  10.397  -2.587  1.00 15.00      A    C  
ATOM   3451  CB  ASP A 357     -50.239  11.454  -2.606  1.00 15.00      A    C  
ATOM   3452  CG  ASP A 357     -51.407  11.055  -3.487  1.00 15.00      A    C  
ATOM   3453  OD1 ASP A 357     -51.216  10.990  -4.724  1.00 15.00      A    O  
ATOM   3454  OD2 ASP A 357     -52.501  10.798  -2.947  1.00 15.00      A    O  
ATOM   3455  C   ASP A 357     -49.524   9.256  -1.658  1.00 15.00      A    C  
ATOM   3456  O   ASP A 357     -49.563   9.431  -0.440  1.00 15.00      A    O  
ATOM   3457  N   ALA A 358     -49.792   8.087  -2.236  1.00 15.00      A    N  
ATOM   3458  HN  ALA A 358     -49.746   8.022  -3.211  1.00 15.00      A    H  
ATOM   3459  CA  ALA A 358     -50.176   6.905  -1.466  1.00 15.00      A    C  
ATOM   3460  CB  ALA A 358     -50.784   5.858  -2.388  1.00 15.00      A    C  
ATOM   3461  C   ALA A 358     -48.989   6.316  -0.704  1.00 15.00      A    C  
ATOM   3462  O   ALA A 358     -49.119   5.294  -0.027  1.00 15.00      A    O  
ATOM   3463  N   GLU A 359     -47.829   6.950  -0.844  1.00 15.00      A    N  
ATOM   3464  HN  GLU A 359     -47.790   7.734  -1.430  1.00 15.00      A    H  
ATOM   3465  CA  GLU A 359     -46.619   6.510  -0.169  1.00 15.00      A    C  
ATOM   3466  CB  GLU A 359     -45.397   6.799  -1.045  1.00 15.00      A    C  
ATOM   3467  CG  GLU A 359     -44.822   5.574  -1.740  1.00 15.00      A    C  
ATOM   3468  CD  GLU A 359     -45.873   4.745  -2.449  1.00 15.00      A    C  
ATOM   3469  OE1 GLU A 359     -45.966   3.530  -2.173  1.00 15.00      A    O  
ATOM   3470  OE2 GLU A 359     -46.622   5.303  -3.282  1.00 15.00      A    O  
ATOM   3471  C   GLU A 359     -46.468   7.217   1.173  1.00 15.00      A    C  
ATOM   3472  O   GLU A 359     -46.428   6.577   2.219  1.00 15.00      A    O  
ATOM   3473  N   GLN A 360     -46.347   8.546   1.119  1.00 15.00      A    N  
ATOM   3474  HN  GLN A 360     -46.357   8.974   0.240  1.00 15.00      A    H  
ATOM   3475  CA  GLN A 360     -46.213   9.395   2.312  1.00 15.00      A    C  
ATOM   3476  CB  GLN A 360     -47.389   9.202   3.280  1.00 15.00      A    C  
ATOM   3477  CG  GLN A 360     -48.707   9.767   2.774  1.00 15.00      A    C  
ATOM   3478  CD  GLN A 360     -49.891   8.873   3.097  1.00 15.00      A    C  
ATOM   3479  OE1 GLN A 360     -50.231   7.981   2.330  1.00 15.00      A    O  
ATOM   3480  NE2 GLN A 360     -50.531   9.106   4.236  1.00 15.00      A    N  
ATOM   3481 HE21 GLN A 360     -50.220   9.835   4.804  1.00 15.00      A    H  
ATOM   3482 HE22 GLN A 360     -51.294   8.530   4.462  1.00 15.00      A    H  
ATOM   3483  C   GLN A 360     -44.870   9.250   3.040  1.00 15.00      A    C  
ATOM   3484  O   GLN A 360     -44.465  10.153   3.772  1.00 15.00      A    O  
ATOM   3485  N   LEU A 361     -44.184   8.136   2.803  1.00 15.00      A    N  
ATOM   3486  HN  LEU A 361     -44.562   7.480   2.183  1.00 15.00      A    H  
ATOM   3487  CA  LEU A 361     -42.902   7.836   3.442  1.00 15.00      A    C  
ATOM   3488  CB  LEU A 361     -42.431   6.441   3.014  1.00 15.00      A    C  
ATOM   3489  CG  LEU A 361     -40.970   6.076   3.299  1.00 15.00      A    C  
ATOM   3490  CD1 LEU A 361     -40.657   4.698   2.739  1.00 15.00      A    C  
ATOM   3491  CD2 LEU A 361     -40.680   6.125   4.791  1.00 15.00      A    C  
ATOM   3492  C   LEU A 361     -41.812   8.870   3.153  1.00 15.00      A    C  
ATOM   3493  O   LEU A 361     -41.214   9.425   4.067  1.00 15.00      A    O  
ATOM   3494  N   TRP A 362     -41.557   9.121   1.881  1.00 15.00      A    N  
ATOM   3495  HN  TRP A 362     -42.078   8.661   1.196  1.00 15.00      A    H  
ATOM   3496  CA  TRP A 362     -40.516  10.059   1.469  1.00 15.00      A    C  
ATOM   3497  CB  TRP A 362     -40.170   9.813  -0.001  1.00 15.00      A    C  
ATOM   3498  CG  TRP A 362     -39.446   8.527  -0.264  1.00 15.00      A    C  
ATOM   3499  CD1 TRP A 362     -38.104   8.321  -0.169  1.00 15.00      A    C  
ATOM   3500  CD2 TRP A 362     -40.015   7.273  -0.676  1.00 15.00      A    C  
ATOM   3501  NE1 TRP A 362     -37.795   7.026  -0.499  1.00 15.00      A    N  
ATOM   3502  HE1 TRP A 362     -36.894   6.642  -0.506  1.00 15.00      A    H  
ATOM   3503  CE2 TRP A 362     -38.948   6.360  -0.814  1.00 15.00      A    C  
ATOM   3504  CE3 TRP A 362     -41.315   6.833  -0.945  1.00 15.00      A    C  
ATOM   3505  CZ2 TRP A 362     -39.140   5.036  -1.203  1.00 15.00      A    C  
ATOM   3506  CZ3 TRP A 362     -41.501   5.518  -1.332  1.00 15.00      A    C  
ATOM   3507  CH2 TRP A 362     -40.421   4.636  -1.459  1.00 15.00      A    C  
ATOM   3508  C   TRP A 362     -40.910  11.528   1.654  1.00 15.00      A    C  
ATOM   3509  O   TRP A 362     -40.579  12.359   0.809  1.00 15.00      A    O  
ATOM   3510  N   LEU A 363     -41.587  11.858   2.756  1.00 15.00      A    N  
ATOM   3511  HN  LEU A 363     -41.777  11.163   3.430  1.00 15.00      A    H  
ATOM   3512  CA  LEU A 363     -42.016  13.237   3.003  1.00 15.00      A    C  
ATOM   3513  CB  LEU A 363     -42.950  13.749   1.900  1.00 15.00      A    C  
ATOM   3514  CG  LEU A 363     -44.276  13.008   1.711  1.00 15.00      A    C  
ATOM   3515  CD1 LEU A 363     -44.118  11.818   0.776  1.00 15.00      A    C  
ATOM   3516  CD2 LEU A 363     -45.323  13.961   1.177  1.00 15.00      A    C  
ATOM   3517  C   LEU A 363     -42.656  13.415   4.378  1.00 15.00      A    C  
ATOM   3518  O   LEU A 363     -43.795  13.882   4.503  1.00 15.00      A    O  
ATOM   3519  N   ASP A 364     -41.912  13.050   5.402  1.00 15.00      A    N  
ATOM   3520  HN  ASP A 364     -41.015  12.666   5.232  1.00 15.00      A    H  
ATOM   3521  CA  ASP A 364     -42.368  13.157   6.781  1.00 15.00      A    C  
ATOM   3522  CB  ASP A 364     -41.501  12.324   7.753  1.00 15.00      A    C  
ATOM   3523  CG  ASP A 364     -40.566  11.312   7.072  1.00 15.00      A    C  
ATOM   3524  OD1 ASP A 364     -40.370  10.210   7.631  1.00 15.00      A    O  
ATOM   3525  OD2 ASP A 364     -39.983  11.633   6.002  1.00 15.00      A    O  
ATOM   3526  C   ASP A 364     -42.447  14.625   7.226  1.00 15.00      A    C  
ATOM   3527  O   ASP A 364     -43.539  15.124   7.509  1.00 15.00      A    O  
ATOM   3528  N   PRO A 365     -41.306  15.367   7.259  1.00 15.00      A    N  
ATOM   3529  CA  PRO A 365     -41.306  16.777   7.683  1.00 15.00      A    C  
ATOM   3530  CB  PRO A 365     -39.819  17.169   7.662  1.00 15.00      A    C  
ATOM   3531  CG  PRO A 365     -39.076  15.875   7.646  1.00 15.00      A    C  
ATOM   3532  CD  PRO A 365     -39.947  14.918   6.890  1.00 15.00      A    C  
ATOM   3533  C   PRO A 365     -42.083  17.652   6.706  1.00 15.00      A    C  
ATOM   3534  O   PRO A 365     -42.743  18.619   7.101  1.00 15.00      A    O  
ATOM   3535  N   LEU A 366     -42.023  17.267   5.439  1.00 15.00      A    N  
ATOM   3536  HN  LEU A 366     -41.513  16.458   5.219  1.00 15.00      A    H  
ATOM   3537  CA  LEU A 366     -42.683  17.994   4.361  1.00 15.00      A    C  
ATOM   3538  CB  LEU A 366     -42.355  17.363   3.000  1.00 15.00      A    C  
ATOM   3539  CG  LEU A 366     -40.901  17.470   2.523  1.00 15.00      A    C  
ATOM   3540  CD1 LEU A 366     -40.232  18.721   3.074  1.00 15.00      A    C  
ATOM   3541  CD2 LEU A 366     -40.106  16.223   2.882  1.00 15.00      A    C  
ATOM   3542  C   LEU A 366     -44.195  18.099   4.556  1.00 15.00      A    C  
ATOM   3543  O   LEU A 366     -44.813  19.056   4.102  1.00 15.00      A    O  
ATOM   3544  N   ARG A 367     -44.788  17.130   5.240  1.00 15.00      A    N  
ATOM   3545  HN  ARG A 367     -44.251  16.391   5.600  1.00 15.00      A    H  
ATOM   3546  CA  ARG A 367     -46.231  17.146   5.468  1.00 15.00      A    C  
ATOM   3547  CB  ARG A 367     -46.889  15.952   4.781  1.00 15.00      A    C  
ATOM   3548  CG  ARG A 367     -47.592  16.284   3.477  1.00 15.00      A    C  
ATOM   3549  CD  ARG A 367     -48.060  15.020   2.770  1.00 15.00      A    C  
ATOM   3550  NE  ARG A 367     -49.023  14.247   3.559  1.00 15.00      A    N  
ATOM   3551  HE  ARG A 367     -49.958  14.545   3.532  1.00 15.00      A    H  
ATOM   3552  CZ  ARG A 367     -48.708  13.185   4.306  1.00 15.00      A    C  
ATOM   3553  NH1 ARG A 367     -47.453  12.753   4.363  1.00 15.00      A    N  
ATOM   3554 HH11 ARG A 367     -47.205  11.924   4.947  1.00 15.00      A    H  
ATOM   3555 HH12 ARG A 367     -46.703  13.248   3.833  1.00 15.00      A    H  
ATOM   3556  NH2 ARG A 367     -49.653  12.560   5.000  1.00 15.00      A    N  
ATOM   3557 HH21 ARG A 367     -50.638  12.897   4.969  1.00 15.00      A    H  
ATOM   3558 HH22 ARG A 367     -49.412  11.734   5.588  1.00 15.00      A    H  
ATOM   3559  C   ARG A 367     -46.572  17.143   6.955  1.00 15.00      A    C  
ATOM   3560  O   ARG A 367     -47.652  16.706   7.349  1.00 15.00      A    O  
ATOM   3561  N   ALA A 368     -45.660  17.640   7.776  1.00 15.00      A    N  
ATOM   3562  HN  ALA A 368     -44.823  17.990   7.409  1.00 15.00      A    H  
ATOM   3563  CA  ALA A 368     -45.886  17.677   9.218  1.00 15.00      A    C  
ATOM   3564  CB  ALA A 368     -45.173  16.523   9.904  1.00 15.00      A    C  
ATOM   3565  C   ALA A 368     -45.447  19.005   9.821  1.00 15.00      A    C  
ATOM   3566  O   ALA A 368     -46.112  19.545  10.699  1.00 15.00      A    O  
ATOM   3567  N   GLN A 369     -44.332  19.536   9.335  1.00 15.00      A    N  
ATOM   3568  HN  GLN A 369     -43.849  19.069   8.620  1.00 15.00      A    H  
ATOM   3569  CA  GLN A 369     -43.805  20.800   9.842  1.00 15.00      A    C  
ATOM   3570  CB  GLN A 369     -42.291  20.876   9.642  1.00 15.00      A    C  
ATOM   3571  CG  GLN A 369     -41.492  20.717  10.925  1.00 15.00      A    C  
ATOM   3572  CD  GLN A 369     -40.000  20.627  10.675  1.00 15.00      A    C  
ATOM   3573  OE1 GLN A 369     -39.311  21.638  10.585  1.00 15.00      A    O  
ATOM   3574  NE2 GLN A 369     -39.490  19.410  10.570  1.00 15.00      A    N  
ATOM   3575 HE21 GLN A 369     -40.094  18.646  10.660  1.00 15.00      A    H  
ATOM   3576 HE22 GLN A 369     -38.528  19.327  10.409  1.00 15.00      A    H  
ATOM   3577  C   GLN A 369     -44.490  21.998   9.194  1.00 15.00      A    C  
ATOM   3578  O   GLN A 369     -44.170  23.145   9.496  1.00 15.00      A    O  
ATOM   3579  N   THR A 370     -45.416  21.719   8.293  1.00 15.00      A    N  
ATOM   3580  HN  THR A 370     -45.613  20.784   8.089  1.00 15.00      A    H  
ATOM   3581  CA  THR A 370     -46.163  22.765   7.610  1.00 15.00      A    C  
ATOM   3582  CB  THR A 370     -46.000  22.665   6.073  1.00 15.00      A    C  
ATOM   3583  OG1 THR A 370     -46.692  23.740   5.425  1.00 15.00      A    O  
ATOM   3584  HG1 THR A 370     -47.395  23.376   4.872  1.00 15.00      A    H  
ATOM   3585  CG2 THR A 370     -44.529  22.705   5.677  1.00 15.00      A    C  
ATOM   3586  C   THR A 370     -47.639  22.631   7.970  1.00 15.00      A    C  
ATOM   3587  O   THR A 370     -48.237  23.524   8.570  1.00 15.00      A    O  
ATOM   3588  N   ASP A 371     -48.208  21.486   7.621  1.00 15.00      A    N  
ATOM   3589  HN  ASP A 371     -47.674  20.818   7.147  1.00 15.00      A    H  
ATOM   3590  CA  ASP A 371     -49.607  21.199   7.893  1.00 15.00      A    C  
ATOM   3591  CB  ASP A 371     -50.161  20.260   6.827  1.00 15.00      A    C  
ATOM   3592  CG  ASP A 371     -50.142  20.874   5.448  1.00 15.00      A    C  
ATOM   3593  OD1 ASP A 371     -51.132  21.537   5.085  1.00 15.00      A    O  
ATOM   3594  OD2 ASP A 371     -49.136  20.687   4.732  1.00 15.00      A    O  
ATOM   3595  C   ASP A 371     -49.777  20.565   9.267  1.00 15.00      A    C  
ATOM   3596  O   ASP A 371     -49.799  19.339   9.395  1.00 15.00      A    O  
ATOM   3597  N   GLU A 372     -49.904  21.409  10.284  1.00 15.00      A    N  
ATOM   3598  HN  GLU A 372     -49.868  22.375  10.102  1.00 15.00      A    H  
ATOM   3599  CA  GLU A 372     -50.064  20.959  11.667  1.00 15.00      A    C  
ATOM   3600  CB  GLU A 372     -50.241  22.155  12.605  1.00 15.00      A    C  
ATOM   3601  CG  GLU A 372     -48.977  22.965  12.840  1.00 15.00      A    C  
ATOM   3602  CD  GLU A 372     -49.208  24.132  13.780  1.00 15.00      A    C  
ATOM   3603  OE1 GLU A 372     -49.510  25.239  13.287  1.00 15.00      A    O  
ATOM   3604  OE2 GLU A 372     -49.099  23.938  15.011  1.00 15.00      A    O  
ATOM   3605  C   GLU A 372     -51.226  19.978  11.858  1.00 15.00      A    C  
ATOM   3606  O   GLU A 372     -51.042  18.884  12.386  1.00 15.00      A    O  
ATOM   3607  N   THR A 373     -52.422  20.362  11.433  1.00 15.00      A    N  
ATOM   3608  HN  THR A 373     -52.527  21.240  11.011  1.00 15.00      A    H  
ATOM   3609  CA  THR A 373     -53.588  19.505  11.610  1.00 15.00      A    C  
ATOM   3610  CB  THR A 373     -54.730  20.293  12.297  1.00 15.00      A    C  
ATOM   3611  OG1 THR A 373     -55.284  21.250  11.385  1.00 15.00      A    O  
ATOM   3612  HG1 THR A 373     -56.115  20.911  11.034  1.00 15.00      A    H  
ATOM   3613  CG2 THR A 373     -55.826  19.372  12.814  1.00 15.00      A    C  
ATOM   3614  C   THR A 373     -54.080  18.903  10.288  1.00 15.00      A    C  
ATOM   3615  O   THR A 373     -54.918  17.999  10.280  1.00 15.00      A    O  
ATOM   3616  N   PHE A 374     -53.532  19.377   9.178  1.00 15.00      A    N  
ATOM   3617  HN  PHE A 374     -52.825  20.047   9.242  1.00 15.00      A    H  
ATOM   3618  CA  PHE A 374     -53.945  18.902   7.864  1.00 15.00      A    C  
ATOM   3619  CB  PHE A 374     -53.528  19.889   6.769  1.00 15.00      A    C  
ATOM   3620  CG  PHE A 374     -54.582  20.889   6.379  1.00 15.00      A    C  
ATOM   3621  CD1 PHE A 374     -54.674  22.111   7.026  1.00 15.00      A    C  
ATOM   3622  CD2 PHE A 374     -55.467  20.613   5.350  1.00 15.00      A    C  
ATOM   3623  CE1 PHE A 374     -55.630  23.038   6.655  1.00 15.00      A    C  
ATOM   3624  CE2 PHE A 374     -56.427  21.533   4.976  1.00 15.00      A    C  
ATOM   3625  CZ  PHE A 374     -56.508  22.749   5.628  1.00 15.00      A    C  
ATOM   3626  C   PHE A 374     -53.408  17.508   7.546  1.00 15.00      A    C  
ATOM   3627  O   PHE A 374     -54.129  16.515   7.641  1.00 15.00      A    O  
ATOM   3628  N   LEU A 375     -52.137  17.429   7.186  1.00 15.00      A    N  
ATOM   3629  HN  LEU A 375     -51.591  18.245   7.157  1.00 15.00      A    H  
ATOM   3630  CA  LEU A 375     -51.543  16.158   6.815  1.00 15.00      A    C  
ATOM   3631  CB  LEU A 375     -50.561  16.324   5.657  1.00 15.00      A    C  
ATOM   3632  CG  LEU A 375     -51.185  16.564   4.274  1.00 15.00      A    C  
ATOM   3633  CD1 LEU A 375     -52.301  15.567   3.999  1.00 15.00      A    C  
ATOM   3634  CD2 LEU A 375     -51.685  17.995   4.125  1.00 15.00      A    C  
ATOM   3635  C   LEU A 375     -50.930  15.384   7.979  1.00 15.00      A    C  
ATOM   3636  O   LEU A 375     -50.769  14.165   7.888  1.00 15.00      A    O  
ATOM   3637  N   GLN A 376     -50.599  16.073   9.069  1.00 15.00      A    N  
ATOM   3638  HN  GLN A 376     -50.726  17.045   9.082  1.00 15.00      A    H  
ATOM   3639  CA  GLN A 376     -50.016  15.412  10.236  1.00 15.00      A    C  
ATOM   3640  CB  GLN A 376     -49.556  16.427  11.289  1.00 15.00      A    C  
ATOM   3641  CG  GLN A 376     -49.075  15.810  12.601  1.00 15.00      A    C  
ATOM   3642  CD  GLN A 376     -47.701  15.165  12.498  1.00 15.00      A    C  
ATOM   3643  OE1 GLN A 376     -46.684  15.795  12.774  1.00 15.00      A    O  
ATOM   3644  NE2 GLN A 376     -47.663  13.898  12.106  1.00 15.00      A    N  
ATOM   3645 HE21 GLN A 376     -48.511  13.447  11.908  1.00 15.00      A    H  
ATOM   3646 HE22 GLN A 376     -46.784  13.469  12.024  1.00 15.00      A    H  
ATOM   3647  C   GLN A 376     -50.982  14.392  10.846  1.00 15.00      A    C  
ATOM   3648  O   GLN A 376     -50.559  13.322  11.304  1.00 15.00      A    O  
ATOM   3649  N   ARG A 377     -52.277  14.713  10.851  1.00 15.00      A    N  
ATOM   3650  HN  ARG A 377     -52.561  15.576  10.478  1.00 15.00      A    H  
ATOM   3651  CA  ARG A 377     -53.277  13.802  11.396  1.00 15.00      A    C  
ATOM   3652  CB  ARG A 377     -54.650  14.465  11.507  1.00 15.00      A    C  
ATOM   3653  CG  ARG A 377     -54.872  15.220  12.807  1.00 15.00      A    C  
ATOM   3654  CD  ARG A 377     -56.347  15.524  13.023  1.00 15.00      A    C  
ATOM   3655  NE  ARG A 377     -57.055  14.435  13.708  1.00 15.00      A    N  
ATOM   3656  HE  ARG A 377     -56.508  13.778  14.193  1.00 15.00      A    H  
ATOM   3657  CZ  ARG A 377     -58.383  14.293  13.701  1.00 15.00      A    C  
ATOM   3658  NH1 ARG A 377     -59.137  15.162  13.037  1.00 15.00      A    N  
ATOM   3659 HH11 ARG A 377     -60.173  15.059  13.026  1.00 15.00      A    H  
ATOM   3660 HH12 ARG A 377     -58.692  15.951  12.521  1.00 15.00      A    H  
ATOM   3661  NH2 ARG A 377     -58.959  13.298  14.374  1.00 15.00      A    N  
ATOM   3662 HH21 ARG A 377     -58.377  12.622  14.913  1.00 15.00      A    H  
ATOM   3663 HH22 ARG A 377     -59.996  13.191  14.366  1.00 15.00      A    H  
ATOM   3664  C   ARG A 377     -53.370  12.551  10.543  1.00 15.00      A    C  
ATOM   3665  O   ARG A 377     -53.395  11.436  11.064  1.00 15.00      A    O  
ATOM   3666  N   ARG A 378     -53.360  12.745   9.228  1.00 15.00      A    N  
ATOM   3667  HN  ARG A 378     -53.284  13.658   8.882  1.00 15.00      A    H  
ATOM   3668  CA  ARG A 378     -53.444  11.639   8.286  1.00 15.00      A    C  
ATOM   3669  CB  ARG A 378     -54.053  12.085   6.963  1.00 15.00      A    C  
ATOM   3670  CG  ARG A 378     -55.231  11.228   6.540  1.00 15.00      A    C  
ATOM   3671  CD  ARG A 378     -55.467  11.315   5.048  1.00 15.00      A    C  
ATOM   3672  NE  ARG A 378     -56.455  10.342   4.599  1.00 15.00      A    N  
ATOM   3673  HE  ARG A 378     -57.063   9.976   5.282  1.00 15.00      A    H  
ATOM   3674  CZ  ARG A 378     -56.556   9.910   3.346  1.00 15.00      A    C  
ATOM   3675  NH1 ARG A 378     -55.723  10.364   2.414  1.00 15.00      A    N  
ATOM   3676 HH11 ARG A 378     -55.798  10.029   1.431  1.00 15.00      A    H  
ATOM   3677 HH12 ARG A 378     -54.986  11.055   2.667  1.00 15.00      A    H  
ATOM   3678  NH2 ARG A 378     -57.493   9.028   3.025  1.00 15.00      A    N  
ATOM   3679 HH21 ARG A 378     -57.579   8.686   2.046  1.00 15.00      A    H  
ATOM   3680 HH22 ARG A 378     -58.145   8.670   3.756  1.00 15.00      A    H  
ATOM   3681  C   ARG A 378     -52.076  11.003   8.071  1.00 15.00      A    C  
ATOM   3682  O   ARG A 378     -51.687  10.652   6.950  1.00 15.00      A    O  
ATOM   3683  N   LEU A 379     -51.349  10.885   9.166  1.00 15.00      A    N  
ATOM   3684  HN  LEU A 379     -51.730  11.210  10.010  1.00 15.00      A    H  
ATOM   3685  CA  LEU A 379     -50.028  10.294   9.180  1.00 15.00      A    C  
ATOM   3686  CB  LEU A 379     -48.965  11.382   8.998  1.00 15.00      A    C  
ATOM   3687  CG  LEU A 379     -47.534  10.903   8.747  1.00 15.00      A    C  
ATOM   3688  CD1 LEU A 379     -47.416  10.251   7.377  1.00 15.00      A    C  
ATOM   3689  CD2 LEU A 379     -46.550  12.059   8.881  1.00 15.00      A    C  
ATOM   3690  C   LEU A 379     -49.844   9.600  10.520  1.00 15.00      A    C  
ATOM   3691  O   LEU A 379     -49.418   8.450  10.595  1.00 15.00      A    O  
ATOM   3692  N   ARG A 380     -50.199  10.303  11.589  1.00 15.00      A    N  
ATOM   3693  HN  ARG A 380     -50.532  11.221  11.472  1.00 15.00      A    H  
ATOM   3694  CA  ARG A 380     -50.091   9.748  12.931  1.00 15.00      A    C  
ATOM   3695  CB  ARG A 380     -50.049  10.861  13.988  1.00 15.00      A    C  
ATOM   3696  CG  ARG A 380     -49.900  10.356  15.420  1.00 15.00      A    C  
ATOM   3697  CD  ARG A 380     -50.014  11.486  16.430  1.00 15.00      A    C  
ATOM   3698  NE  ARG A 380     -48.747  12.194  16.617  1.00 15.00      A    N  
ATOM   3699  HE  ARG A 380     -47.933  11.755  16.288  1.00 15.00      A    H  
ATOM   3700  CZ  ARG A 380     -48.641  13.379  17.216  1.00 15.00      A    C  
ATOM   3701  NH1 ARG A 380     -49.727  13.989  17.679  1.00 15.00      A    N  
ATOM   3702 HH11 ARG A 380     -50.660  13.540  17.579  1.00 15.00      A    H  
ATOM   3703 HH12 ARG A 380     -49.649  14.916  18.147  1.00 15.00      A    H  
ATOM   3704  NH2 ARG A 380     -47.450  13.951  17.359  1.00 15.00      A    N  
ATOM   3705 HH21 ARG A 380     -46.592  13.474  17.007  1.00 15.00      A    H  
ATOM   3706 HH22 ARG A 380     -47.366  14.880  17.826  1.00 15.00      A    H  
ATOM   3707  C   ARG A 380     -51.247   8.792  13.210  1.00 15.00      A    C  
ATOM   3708  O   ARG A 380     -51.150   7.925  14.074  1.00 15.00      A    O  
ATOM   3709  N   GLY A 381     -52.329   8.942  12.463  1.00 15.00      A    N  
ATOM   3710  HN  GLY A 381     -52.348   9.635  11.769  1.00 15.00      A    H  
ATOM   3711  CA  GLY A 381     -53.485   8.090  12.665  1.00 15.00      A    C  
ATOM   3712  C   GLY A 381     -53.566   6.929  11.695  1.00 15.00      A    C  
ATOM   3713  O   GLY A 381     -53.970   5.832  12.075  1.00 15.00      A    O  
ATOM   3714  N   ASP A 382     -53.186   7.168  10.448  1.00 15.00      A    N  
ATOM   3715  HN  ASP A 382     -52.894   8.069  10.201  1.00 15.00      A    H  
ATOM   3716  CA  ASP A 382     -53.243   6.132   9.415  1.00 15.00      A    C  
ATOM   3717  CB  ASP A 382     -53.419   6.756   8.020  1.00 15.00      A    C  
ATOM   3718  CG  ASP A 382     -54.496   7.825   7.946  1.00 15.00      A    C  
ATOM   3719  OD1 ASP A 382     -55.518   7.611   7.245  1.00 15.00      A    O  
ATOM   3720  OD2 ASP A 382     -54.310   8.891   8.572  1.00 15.00      A    O  
ATOM   3721  C   ASP A 382     -51.995   5.259   9.393  1.00 15.00      A    C  
ATOM   3722  O   ASP A 382     -52.070   4.092   9.028  1.00 15.00      A    O  
ATOM   3723  N   TRP A 383     -50.856   5.829   9.809  1.00 15.00      A    N  
ATOM   3724  HN  TRP A 383     -50.890   6.746  10.138  1.00 15.00      A    H  
ATOM   3725  CA  TRP A 383     -49.560   5.125   9.789  1.00 15.00      A    C  
ATOM   3726  CB  TRP A 383     -49.278   4.225  11.014  1.00 15.00      A    C  
ATOM   3727  CG  TRP A 383     -50.477   3.721  11.761  1.00 15.00      A    C  
ATOM   3728  CD1 TRP A 383     -51.213   4.401  12.687  1.00 15.00      A    C  
ATOM   3729  CD2 TRP A 383     -51.055   2.416  11.668  1.00 15.00      A    C  
ATOM   3730  NE1 TRP A 383     -52.227   3.609  13.161  1.00 15.00      A    N  
ATOM   3731  HE1 TRP A 383     -52.896   3.880  13.824  1.00 15.00      A    H  
ATOM   3732  CE2 TRP A 383     -52.152   2.382  12.553  1.00 15.00      A    C  
ATOM   3733  CE3 TRP A 383     -50.753   1.274  10.919  1.00 15.00      A    C  
ATOM   3734  CZ2 TRP A 383     -52.953   1.254  12.701  1.00 15.00      A    C  
ATOM   3735  CZ3 TRP A 383     -51.546   0.156  11.068  1.00 15.00      A    C  
ATOM   3736  CH2 TRP A 383     -52.631   0.152  11.955  1.00 15.00      A    C  
ATOM   3737  C   TRP A 383     -49.309   4.410   8.455  1.00 15.00      A    C  
ATOM   3738  O   TRP A 383     -49.514   3.202   8.327  1.00 15.00      A    O  
ATOM   3739  N   PRO A 384     -48.843   5.169   7.451  1.00 15.00      A    N  
ATOM   3740  CA  PRO A 384     -48.589   4.661   6.098  1.00 15.00      A    C  
ATOM   3741  CB  PRO A 384     -48.376   5.929   5.256  1.00 15.00      A    C  
ATOM   3742  CG  PRO A 384     -48.734   7.068   6.156  1.00 15.00      A    C  
ATOM   3743  CD  PRO A 384     -48.501   6.589   7.556  1.00 15.00      A    C  
ATOM   3744  C   PRO A 384     -47.375   3.741   5.998  1.00 15.00      A    C  
ATOM   3745  O   PRO A 384     -46.279   4.167   5.633  1.00 15.00      A    O  
ATOM   3746  N   ALA A 385     -47.578   2.473   6.305  1.00 15.00      A    N  
ATOM   3747  HN  ALA A 385     -48.478   2.189   6.597  1.00 15.00      A    H  
ATOM   3748  CA  ALA A 385     -46.508   1.491   6.228  1.00 15.00      A    C  
ATOM   3749  CB  ALA A 385     -46.402   0.715   7.533  1.00 15.00      A    C  
ATOM   3750  C   ALA A 385     -46.777   0.542   5.069  1.00 15.00      A    C  
ATOM   3751  O   ALA A 385     -46.180  -0.532   4.964  1.00 15.00      A    O  
ATOM   3752  N   GLU A 386     -47.681   0.957   4.191  1.00 15.00      A    N  
ATOM   3753  HN  GLU A 386     -48.111   1.831   4.332  1.00 15.00      A    H  
ATOM   3754  CA  GLU A 386     -48.081   0.155   3.041  1.00 15.00      A    C  
ATOM   3755  CB  GLU A 386     -49.466   0.583   2.548  1.00 15.00      A    C  
ATOM   3756  CG  GLU A 386     -50.631   0.004   3.351  1.00 15.00      A    C  
ATOM   3757  CD  GLU A 386     -50.321  -0.175   4.828  1.00 15.00      A    C  
ATOM   3758  OE1 GLU A 386     -50.160   0.844   5.529  1.00 15.00      A    O  
ATOM   3759  OE2 GLU A 386     -50.209  -1.340   5.282  1.00 15.00      A    O  
ATOM   3760  C   GLU A 386     -47.058   0.212   1.912  1.00 15.00      A    C  
ATOM   3761  O   GLU A 386     -47.202  -0.469   0.895  1.00 15.00      A    O  
ATOM   3762  N   VAL A 387     -46.018   1.015   2.102  1.00 15.00      A    N  
ATOM   3763  HN  VAL A 387     -45.965   1.539   2.928  1.00 15.00      A    H  
ATOM   3764  CA  VAL A 387     -44.959   1.145   1.110  1.00 15.00      A    C  
ATOM   3765  CB  VAL A 387     -43.981   2.282   1.478  1.00 15.00      A    C  
ATOM   3766  CG1 VAL A 387     -43.026   2.566   0.326  1.00 15.00      A    C  
ATOM   3767  CG2 VAL A 387     -44.745   3.539   1.865  1.00 15.00      A    C  
ATOM   3768  C   VAL A 387     -44.193  -0.173   1.017  1.00 15.00      A    C  
ATOM   3769  O   VAL A 387     -43.661  -0.531  -0.033  1.00 15.00      A    O  
ATOM   3770  N   GLY A 388     -44.178  -0.910   2.127  1.00 15.00      A    N  
ATOM   3771  HN  GLY A 388     -44.641  -0.579   2.924  1.00 15.00      A    H  
ATOM   3772  CA  GLY A 388     -43.494  -2.188   2.168  1.00 15.00      A    C  
ATOM   3773  C   GLY A 388     -44.155  -3.208   1.264  1.00 15.00      A    C  
ATOM   3774  O   GLY A 388     -43.488  -4.074   0.699  1.00 15.00      A    O  
ATOM   3775  N   ASN A 389     -45.469  -3.092   1.114  1.00 15.00      A    N  
ATOM   3776  HN  ASN A 389     -45.941  -2.373   1.583  1.00 15.00      A    H  
ATOM   3777  CA  ASN A 389     -46.225  -4.000   0.263  1.00 15.00      A    C  
ATOM   3778  CB  ASN A 389     -47.730  -3.834   0.485  1.00 15.00      A    C  
ATOM   3779  CG  ASN A 389     -48.184  -4.371   1.830  1.00 15.00      A    C  
ATOM   3780  OD1 ASN A 389     -48.109  -3.678   2.847  1.00 15.00      A    O  
ATOM   3781  ND2 ASN A 389     -48.660  -5.609   1.846  1.00 15.00      A    N  
ATOM   3782 HD21 ASN A 389     -48.690  -6.104   1.000  1.00 15.00      A    H  
ATOM   3783 HD22 ASN A 389     -48.965  -5.975   2.700  1.00 15.00      A    H  
ATOM   3784  C   ASN A 389     -45.870  -3.766  -1.196  1.00 15.00      A    C  
ATOM   3785  O   ASN A 389     -45.805  -4.703  -1.989  1.00 15.00      A    O  
ATOM   3786  N   ARG A 390     -45.626  -2.508  -1.548  1.00 15.00      A    N  
ATOM   3787  HN  ARG A 390     -45.699  -1.798  -0.876  1.00 15.00      A    H  
ATOM   3788  CA  ARG A 390     -45.252  -2.170  -2.914  1.00 15.00      A    C  
ATOM   3789  CB  ARG A 390     -45.489  -0.689  -3.220  1.00 15.00      A    C  
ATOM   3790  CG  ARG A 390     -45.610  -0.400  -4.711  1.00 15.00      A    C  
ATOM   3791  CD  ARG A 390     -45.601   1.092  -5.022  1.00 15.00      A    C  
ATOM   3792  NE  ARG A 390     -46.458   1.868  -4.124  1.00 15.00      A    N  
ATOM   3793  HE  ARG A 390     -46.002   2.399  -3.412  1.00 15.00      A    H  
ATOM   3794  CZ  ARG A 390     -47.783   1.941  -4.199  1.00 15.00      A    C  
ATOM   3795  NH1 ARG A 390     -48.456   1.262  -5.125  1.00 15.00      A    N  
ATOM   3796 HH11 ARG A 390     -49.494   1.323  -5.169  1.00 15.00      A    H  
ATOM   3797 HH12 ARG A 390     -47.944   0.669  -5.808  1.00 15.00      A    H  
ATOM   3798  NH2 ARG A 390     -48.432   2.718  -3.348  1.00 15.00      A    N  
ATOM   3799 HH21 ARG A 390     -49.465   2.791  -3.377  1.00 15.00      A    H  
ATOM   3800 HH22 ARG A 390     -47.886   3.277  -2.639  1.00 15.00      A    H  
ATOM   3801  C   ARG A 390     -43.791  -2.531  -3.146  1.00 15.00      A    C  
ATOM   3802  O   ARG A 390     -43.388  -2.858  -4.261  1.00 15.00      A    O  
ATOM   3803  N   PHE A 391     -43.005  -2.475  -2.076  1.00 15.00      A    N  
ATOM   3804  HN  PHE A 391     -43.390  -2.192  -1.219  1.00 15.00      A    H  
ATOM   3805  CA  PHE A 391     -41.587  -2.808  -2.139  1.00 15.00      A    C  
ATOM   3806  CB  PHE A 391     -40.905  -2.476  -0.805  1.00 15.00      A    C  
ATOM   3807  CG  PHE A 391     -39.452  -2.855  -0.727  1.00 15.00      A    C  
ATOM   3808  CD1 PHE A 391     -38.509  -2.231  -1.529  1.00 15.00      A    C  
ATOM   3809  CD2 PHE A 391     -39.028  -3.834   0.157  1.00 15.00      A    C  
ATOM   3810  CE1 PHE A 391     -37.174  -2.578  -1.451  1.00 15.00      A    C  
ATOM   3811  CE2 PHE A 391     -37.695  -4.186   0.240  1.00 15.00      A    C  
ATOM   3812  CZ  PHE A 391     -36.766  -3.557  -0.565  1.00 15.00      A    C  
ATOM   3813  C   PHE A 391     -41.406  -4.281  -2.496  1.00 15.00      A    C  
ATOM   3814  O   PHE A 391     -40.458  -4.652  -3.192  1.00 15.00      A    O  
ATOM   3815  N   ALA A 392     -42.334  -5.116  -2.033  1.00 15.00      A    N  
ATOM   3816  HN  ALA A 392     -43.065  -4.762  -1.482  1.00 15.00      A    H  
ATOM   3817  CA  ALA A 392     -42.287  -6.545  -2.319  1.00 15.00      A    C  
ATOM   3818  CB  ALA A 392     -43.374  -7.280  -1.551  1.00 15.00      A    C  
ATOM   3819  C   ALA A 392     -42.435  -6.781  -3.818  1.00 15.00      A    C  
ATOM   3820  O   ALA A 392     -41.808  -7.679  -4.383  1.00 15.00      A    O  
ATOM   3821  N   ASN A 393     -43.247  -5.938  -4.457  1.00 15.00      A    N  
ATOM   3822  HN  ASN A 393     -43.707  -5.244  -3.940  1.00 15.00      A    H  
ATOM   3823  CA  ASN A 393     -43.484  -6.020  -5.897  1.00 15.00      A    C  
ATOM   3824  CB  ASN A 393     -44.452  -4.919  -6.348  1.00 15.00      A    C  
ATOM   3825  CG  ASN A 393     -45.913  -5.297  -6.203  1.00 15.00      A    C  
ATOM   3826  OD1 ASN A 393     -46.268  -6.169  -5.420  1.00 15.00      A    O  
ATOM   3827  ND2 ASN A 393     -46.775  -4.627  -6.958  1.00 15.00      A    N  
ATOM   3828 HD21 ASN A 393     -46.429  -3.937  -7.559  1.00 15.00      A    H  
ATOM   3829 HD22 ASN A 393     -47.728  -4.848  -6.876  1.00 15.00      A    H  
ATOM   3830  C   ASN A 393     -42.177  -5.884  -6.667  1.00 15.00      A    C  
ATOM   3831  O   ASN A 393     -42.010  -6.473  -7.737  1.00 15.00      A    O  
ATOM   3832  N   TRP A 394     -41.252  -5.106  -6.118  1.00 15.00      A    N  
ATOM   3833  HN  TRP A 394     -41.442  -4.671  -5.259  1.00 15.00      A    H  
ATOM   3834  CA  TRP A 394     -39.958  -4.899  -6.749  1.00 15.00      A    C  
ATOM   3835  CB  TRP A 394     -39.244  -3.688  -6.151  1.00 15.00      A    C  
ATOM   3836  CG  TRP A 394     -39.184  -2.524  -7.088  1.00 15.00      A    C  
ATOM   3837  CD1 TRP A 394     -39.962  -1.404  -7.054  1.00 15.00      A    C  
ATOM   3838  CD2 TRP A 394     -38.307  -2.371  -8.210  1.00 15.00      A    C  
ATOM   3839  NE1 TRP A 394     -39.620  -0.561  -8.081  1.00 15.00      A    N  
ATOM   3840  HE1 TRP A 394     -40.038   0.308  -8.267  1.00 15.00      A    H  
ATOM   3841  CE2 TRP A 394     -38.602  -1.130  -8.803  1.00 15.00      A    C  
ATOM   3842  CE3 TRP A 394     -37.289  -3.157  -8.763  1.00 15.00      A    C  
ATOM   3843  CZ2 TRP A 394     -37.929  -0.664  -9.932  1.00 15.00      A    C  
ATOM   3844  CZ3 TRP A 394     -36.623  -2.692  -9.882  1.00 15.00      A    C  
ATOM   3845  CH2 TRP A 394     -36.940  -1.453 -10.450  1.00 15.00      A    C  
ATOM   3846  C   TRP A 394     -39.096  -6.143  -6.612  1.00 15.00      A    C  
ATOM   3847  O   TRP A 394     -38.429  -6.557  -7.557  1.00 15.00      A    O  
ATOM   3848  N   LEU A 395     -39.134  -6.753  -5.434  1.00 15.00      A    N  
ATOM   3849  HN  LEU A 395     -39.697  -6.381  -4.720  1.00 15.00      A    H  
ATOM   3850  CA  LEU A 395     -38.363  -7.960  -5.176  1.00 15.00      A    C  
ATOM   3851  CB  LEU A 395     -38.326  -8.278  -3.680  1.00 15.00      A    C  
ATOM   3852  CG  LEU A 395     -37.581  -7.262  -2.808  1.00 15.00      A    C  
ATOM   3853  CD1 LEU A 395     -37.710  -7.615  -1.337  1.00 15.00      A    C  
ATOM   3854  CD2 LEU A 395     -36.117  -7.172  -3.214  1.00 15.00      A    C  
ATOM   3855  C   LEU A 395     -38.922  -9.129  -5.976  1.00 15.00      A    C  
ATOM   3856  O   LEU A 395     -38.210 -10.082  -6.288  1.00 15.00      A    O  
ATOM   3857  N   ASN A 396     -40.203  -9.040  -6.318  1.00 15.00      A    N  
ATOM   3858  HN  ASN A 396     -40.726  -8.264  -6.013  1.00 15.00      A    H  
ATOM   3859  CA  ASN A 396     -40.860 -10.073  -7.111  1.00 15.00      A    C  
ATOM   3860  CB  ASN A 396     -42.386  -9.936  -7.036  1.00 15.00      A    C  
ATOM   3861  CG  ASN A 396     -42.966 -10.334  -5.691  1.00 15.00      A    C  
ATOM   3862  OD1 ASN A 396     -43.937  -9.742  -5.228  1.00 15.00      A    O  
ATOM   3863  ND2 ASN A 396     -42.391 -11.346  -5.061  1.00 15.00      A    N  
ATOM   3864 HD21 ASN A 396     -41.629 -11.787  -5.488  1.00 15.00      A    H  
ATOM   3865 HD22 ASN A 396     -42.753 -11.611  -4.190  1.00 15.00      A    H  
ATOM   3866  C   ASN A 396     -40.408  -9.974  -8.562  1.00 15.00      A    C  
ATOM   3867  O   ASN A 396     -40.569 -10.906  -9.342  1.00 15.00      A    O  
ATOM   3868  N   ARG A 397     -39.839  -8.824  -8.912  1.00 15.00      A    N  
ATOM   3869  HN  ARG A 397     -39.740  -8.118  -8.239  1.00 15.00      A    H  
ATOM   3870  CA  ARG A 397     -39.347  -8.586 -10.262  1.00 15.00      A    C  
ATOM   3871  CB  ARG A 397     -39.671  -7.158 -10.703  1.00 15.00      A    C  
ATOM   3872  CG  ARG A 397     -41.100  -6.980 -11.180  1.00 15.00      A    C  
ATOM   3873  CD  ARG A 397     -41.641  -5.602 -10.836  1.00 15.00      A    C  
ATOM   3874  NE  ARG A 397     -42.989  -5.404 -11.373  1.00 15.00      A    N  
ATOM   3875  HE  ARG A 397     -43.062  -4.929 -12.230  1.00 15.00      A    H  
ATOM   3876  CZ  ARG A 397     -44.106  -5.821 -10.768  1.00 15.00      A    C  
ATOM   3877  NH1 ARG A 397     -44.041  -6.451  -9.598  1.00 15.00      A    N  
ATOM   3878 HH11 ARG A 397     -43.112  -6.621  -9.141  1.00 15.00      A    H  
ATOM   3879 HH12 ARG A 397     -44.911  -6.780  -9.128  1.00 15.00      A    H  
ATOM   3880  NH2 ARG A 397     -45.288  -5.617 -11.343  1.00 15.00      A    N  
ATOM   3881 HH21 ARG A 397     -45.347  -5.134 -12.265  1.00 15.00      A    H  
ATOM   3882 HH22 ARG A 397     -46.161  -5.943 -10.877  1.00 15.00      A    H  
ATOM   3883  C   ARG A 397     -37.846  -8.828 -10.325  1.00 15.00      A    C  
ATOM   3884  O   ARG A 397     -37.234  -8.759 -11.390  1.00 15.00      A    O  
ATOM   3885  N   ALA A 398     -37.260  -9.112  -9.169  1.00 15.00      A    N  
ATOM   3886  HN  ALA A 398     -37.804  -9.147  -8.355  1.00 15.00      A    H  
ATOM   3887  CA  ALA A 398     -35.833  -9.379  -9.080  1.00 15.00      A    C  
ATOM   3888  CB  ALA A 398     -35.295  -8.936  -7.728  1.00 15.00      A    C  
ATOM   3889  C   ALA A 398     -35.577 -10.863  -9.294  1.00 15.00      A    C  
ATOM   3890  O   ALA A 398     -34.433 -11.313  -9.344  1.00 15.00      A    O  
ATOM   3891  N   VAL A 399     -36.661 -11.616  -9.413  1.00 15.00      A    N  
ATOM   3892  HN  VAL A 399     -37.540 -11.190  -9.371  1.00 15.00      A    H  
ATOM   3893  CA  VAL A 399     -36.587 -13.051  -9.626  1.00 15.00      A    C  
ATOM   3894  CB  VAL A 399     -37.155 -13.845  -8.424  1.00 15.00      A    C  
ATOM   3895  CG1 VAL A 399     -36.307 -13.621  -7.180  1.00 15.00      A    C  
ATOM   3896  CG2 VAL A 399     -38.609 -13.474  -8.159  1.00 15.00      A    C  
ATOM   3897  C   VAL A 399     -37.347 -13.431 -10.891  1.00 15.00      A    C  
ATOM   3898  O   VAL A 399     -38.303 -12.756 -11.278  1.00 15.00      A    O  
ATOM   3899  N   SER A 400     -36.911 -14.496 -11.541  1.00 15.00      A    N  
ATOM   3900  HN  SER A 400     -36.132 -14.979 -11.200  1.00 15.00      A    H  
ATOM   3901  CA  SER A 400     -37.560 -14.964 -12.754  1.00 15.00      A    C  
ATOM   3902  CB  SER A 400     -36.538 -15.643 -13.673  1.00 15.00      A    C  
ATOM   3903  OG  SER A 400     -35.563 -14.716 -14.135  1.00 15.00      A    O  
ATOM   3904  HG  SER A 400     -35.258 -14.984 -15.008  1.00 15.00      A    H  
ATOM   3905  C   SER A 400     -38.680 -15.941 -12.412  1.00 15.00      A    C  
ATOM   3906  O   SER A 400     -38.769 -16.424 -11.279  1.00 15.00      A    O  
ATOM   3907  N   SER A 401     -39.527 -16.233 -13.391  1.00 15.00      A    N  
ATOM   3908  HN  SER A 401     -39.414 -15.804 -14.266  1.00 15.00      A    H  
ATOM   3909  CA  SER A 401     -40.631 -17.165 -13.210  1.00 15.00      A    C  
ATOM   3910  CB  SER A 401     -41.663 -16.923 -14.310  1.00 15.00      A    C  
ATOM   3911  OG  SER A 401     -41.061 -16.272 -15.422  1.00 15.00      A    O  
ATOM   3912  HG  SER A 401     -41.323 -16.718 -16.233  1.00 15.00      A    H  
ATOM   3913  C   SER A 401     -40.110 -18.599 -13.283  1.00 15.00      A    C  
ATOM   3914  O   SER A 401     -40.610 -19.425 -14.052  1.00 15.00      A    O  
ATOM   3915  N   ASP A 402     -39.104 -18.884 -12.469  1.00 15.00      A    N  
ATOM   3916  HN  ASP A 402     -38.778 -18.190 -11.853  1.00 15.00      A    H  
ATOM   3917  CA  ASP A 402     -38.481 -20.193 -12.448  1.00 15.00      A    C  
ATOM   3918  CB  ASP A 402     -37.073 -20.121 -11.865  1.00 15.00      A    C  
ATOM   3919  CG  ASP A 402     -36.146 -21.130 -12.512  1.00 15.00      A    C  
ATOM   3920  OD1 ASP A 402     -36.491 -22.336 -12.513  1.00 15.00      A    O  
ATOM   3921  OD2 ASP A 402     -35.084 -20.715 -13.028  1.00 15.00      A    O  
ATOM   3922  C   ASP A 402     -39.326 -21.206 -11.695  1.00 15.00      A    C  
ATOM   3923  O   ASP A 402     -39.385 -21.203 -10.462  1.00 15.00      A    O  
ATOM   3924  N   SER A 403     -39.979 -22.074 -12.448  1.00 15.00      A    N  
ATOM   3925  HN  SER A 403     -39.879 -22.023 -13.419  1.00 15.00      A    H  
ATOM   3926  CA  SER A 403     -40.836 -23.099 -11.879  1.00 15.00      A    C  
ATOM   3927  CB  SER A 403     -41.630 -23.802 -12.980  1.00 15.00      A    C  
ATOM   3928  OG  SER A 403     -42.413 -22.872 -13.712  1.00 15.00      A    O  
ATOM   3929  HG  SER A 403     -41.846 -22.347 -14.280  1.00 15.00      A    H  
ATOM   3930  C   SER A 403     -40.039 -24.113 -11.061  1.00 15.00      A    C  
ATOM   3931  O   SER A 403     -40.609 -24.839 -10.247  1.00 15.00      A    O  
ATOM   3932  N   GLN A 404     -38.722 -24.144 -11.256  1.00 15.00      A    N  
ATOM   3933  HN  GLN A 404     -38.310 -23.518 -11.898  1.00 15.00      A    H  
ATOM   3934  CA  GLN A 404     -37.866 -25.073 -10.527  1.00 15.00      A    C  
ATOM   3935  CB  GLN A 404     -36.482 -25.165 -11.166  1.00 15.00      A    C  
ATOM   3936  CG  GLN A 404     -36.189 -26.520 -11.786  1.00 15.00      A    C  
ATOM   3937  CD  GLN A 404     -35.555 -26.415 -13.159  1.00 15.00      A    C  
ATOM   3938  OE1 GLN A 404     -34.334 -26.382 -13.292  1.00 15.00      A    O  
ATOM   3939  NE2 GLN A 404     -36.385 -26.380 -14.191  1.00 15.00      A    N  
ATOM   3940 HE21 GLN A 404     -37.344 -26.423 -14.012  1.00 15.00      A    H  
ATOM   3941 HE22 GLN A 404     -36.001 -26.302 -15.088  1.00 15.00      A    H  
ATOM   3942  C   GLN A 404     -37.764 -24.688  -9.056  1.00 15.00      A    C  
ATOM   3943  O   GLN A 404     -37.405 -25.509  -8.211  1.00 15.00      A    O  
ATOM   3944  N   ILE A 405     -38.066 -23.432  -8.754  1.00 15.00      A    N  
ATOM   3945  HN  ILE A 405     -38.305 -22.809  -9.475  1.00 15.00      A    H  
ATOM   3946  CA  ILE A 405     -38.036 -22.957  -7.380  1.00 15.00      A    C  
ATOM   3947  CB  ILE A 405     -37.294 -21.593  -7.219  1.00 15.00      A    C  
ATOM   3948  CG1 ILE A 405     -36.496 -21.232  -8.478  1.00 15.00      A    C  
ATOM   3949  CG2 ILE A 405     -38.224 -20.453  -6.815  1.00 15.00      A    C  
ATOM   3950  CD1 ILE A 405     -35.153 -21.921  -8.577  1.00 15.00      A    C  
ATOM   3951  C   ILE A 405     -39.461 -22.873  -6.837  1.00 15.00      A    C  
ATOM   3952  O   ILE A 405     -39.717 -23.193  -5.675  1.00 15.00      A    O  
ATOM   3953  N   LEU A 406     -40.386 -22.477  -7.711  1.00 15.00      A    N  
ATOM   3954  HN  LEU A 406     -40.108 -22.267  -8.628  1.00 15.00      A    H  
ATOM   3955  CA  LEU A 406     -41.793 -22.336  -7.348  1.00 15.00      A    C  
ATOM   3956  CB  LEU A 406     -42.573 -21.622  -8.455  1.00 15.00      A    C  
ATOM   3957  CG  LEU A 406     -42.676 -20.099  -8.334  1.00 15.00      A    C  
ATOM   3958  CD1 LEU A 406     -41.738 -19.408  -9.311  1.00 15.00      A    C  
ATOM   3959  CD2 LEU A 406     -44.111 -19.639  -8.541  1.00 15.00      A    C  
ATOM   3960  C   LEU A 406     -42.438 -23.680  -7.028  1.00 15.00      A    C  
ATOM   3961  O   LEU A 406     -43.152 -23.813  -6.036  1.00 15.00      A    O  
ATOM   3962  N   GLY A 407     -42.174 -24.678  -7.860  1.00 15.00      A    N  
ATOM   3963  HN  GLY A 407     -41.578 -24.528  -8.627  1.00 15.00      A    H  
ATOM   3964  CA  GLY A 407     -42.741 -25.995  -7.637  1.00 15.00      A    C  
ATOM   3965  C   GLY A 407     -41.869 -26.826  -6.720  1.00 15.00      A    C  
ATOM   3966  O   GLY A 407     -41.648 -28.011  -6.961  1.00 15.00      A    O  
ATOM   3967  N   SER A 408     -41.370 -26.194  -5.667  1.00 15.00      A    N  
ATOM   3968  HN  SER A 408     -41.603 -25.250  -5.527  1.00 15.00      A    H  
ATOM   3969  CA  SER A 408     -40.502 -26.848  -4.704  1.00 15.00      A    C  
ATOM   3970  CB  SER A 408     -39.074 -26.903  -5.262  1.00 15.00      A    C  
ATOM   3971  OG  SER A 408     -38.987 -27.788  -6.367  1.00 15.00      A    O  
ATOM   3972  HG  SER A 408     -39.881 -28.023  -6.663  1.00 15.00      A    H  
ATOM   3973  C   SER A 408     -40.515 -26.080  -3.381  1.00 15.00      A    C  
ATOM   3974  O   SER A 408     -40.972 -24.936  -3.329  1.00 15.00      A    O  
ATOM   3975  N   PRO A 409     -40.011 -26.694  -2.287  1.00 15.00      A    N  
ATOM   3976  CA  PRO A 409     -39.959 -26.050  -0.960  1.00 15.00      A    C  
ATOM   3977  CB  PRO A 409     -39.371 -27.140  -0.049  1.00 15.00      A    C  
ATOM   3978  CG  PRO A 409     -39.562 -28.419  -0.792  1.00 15.00      A    C  
ATOM   3979  CD  PRO A 409     -39.479 -28.070  -2.248  1.00 15.00      A    C  
ATOM   3980  C   PRO A 409     -39.049 -24.820  -0.949  1.00 15.00      A    C  
ATOM   3981  O   PRO A 409     -38.996 -24.070   0.031  1.00 15.00      A    O  
ATOM   3982  N   GLU A 410     -38.341 -24.619  -2.053  1.00 15.00      A    N  
ATOM   3983  HN  GLU A 410     -38.444 -25.244  -2.798  1.00 15.00      A    H  
ATOM   3984  CA  GLU A 410     -37.431 -23.495  -2.202  1.00 15.00      A    C  
ATOM   3985  CB  GLU A 410     -36.665 -23.632  -3.517  1.00 15.00      A    C  
ATOM   3986  CG  GLU A 410     -35.245 -23.098  -3.477  1.00 15.00      A    C  
ATOM   3987  CD  GLU A 410     -35.101 -21.778  -4.205  1.00 15.00      A    C  
ATOM   3988  OE1 GLU A 410     -34.271 -21.704  -5.126  1.00 15.00      A    O  
ATOM   3989  OE2 GLU A 410     -35.814 -20.821  -3.846  1.00 15.00      A    O  
ATOM   3990  C   GLU A 410     -38.202 -22.178  -2.171  1.00 15.00      A    C  
ATOM   3991  O   GLU A 410     -37.766 -21.204  -1.545  1.00 15.00      A    O  
ATOM   3992  N   ALA A 411     -39.360 -22.165  -2.829  1.00 15.00      A    N  
ATOM   3993  HN  ALA A 411     -39.655 -22.978  -3.298  1.00 15.00      A    H  
ATOM   3994  CA  ALA A 411     -40.204 -20.980  -2.875  1.00 15.00      A    C  
ATOM   3995  CB  ALA A 411     -41.355 -21.187  -3.847  1.00 15.00      A    C  
ATOM   3996  C   ALA A 411     -40.740 -20.685  -1.487  1.00 15.00      A    C  
ATOM   3997  O   ALA A 411     -40.871 -19.530  -1.089  1.00 15.00      A    O  
ATOM   3998  N   ALA A 412     -41.026 -21.753  -0.751  1.00 15.00      A    N  
ATOM   3999  HN  ALA A 412     -40.889 -22.643  -1.136  1.00 15.00      A    H  
ATOM   4000  CA  ALA A 412     -41.537 -21.641   0.605  1.00 15.00      A    C  
ATOM   4001  CB  ALA A 412     -41.863 -23.019   1.159  1.00 15.00      A    C  
ATOM   4002  C   ALA A 412     -40.526 -20.929   1.496  1.00 15.00      A    C  
ATOM   4003  O   ALA A 412     -40.887 -20.062   2.295  1.00 15.00      A    O  
ATOM   4004  N   GLN A 413     -39.251 -21.282   1.341  1.00 15.00      A    N  
ATOM   4005  HN  GLN A 413     -39.020 -21.975   0.685  1.00 15.00      A    H  
ATOM   4006  CA  GLN A 413     -38.192 -20.659   2.126  1.00 15.00      A    C  
ATOM   4007  CB  GLN A 413     -36.874 -21.431   2.011  1.00 15.00      A    C  
ATOM   4008  CG  GLN A 413     -35.900 -21.151   3.149  1.00 15.00      A    C  
ATOM   4009  CD  GLN A 413     -34.714 -22.100   3.165  1.00 15.00      A    C  
ATOM   4010  OE1 GLN A 413     -34.790 -23.223   2.666  1.00 15.00      A    O  
ATOM   4011  NE2 GLN A 413     -33.610 -21.659   3.751  1.00 15.00      A    N  
ATOM   4012 HE21 GLN A 413     -33.615 -20.755   4.134  1.00 15.00      A    H  
ATOM   4013 HE22 GLN A 413     -32.835 -22.258   3.782  1.00 15.00      A    H  
ATOM   4014  C   GLN A 413     -38.011 -19.211   1.693  1.00 15.00      A    C  
ATOM   4015  O   GLN A 413     -37.609 -18.361   2.482  1.00 15.00      A    O  
ATOM   4016  N   TRP A 414     -38.333 -18.940   0.433  1.00 15.00      A    N  
ATOM   4017  HN  TRP A 414     -38.654 -19.667  -0.144  1.00 15.00      A    H  
ATOM   4018  CA  TRP A 414     -38.233 -17.596  -0.112  1.00 15.00      A    C  
ATOM   4019  CB  TRP A 414     -38.398 -17.638  -1.636  1.00 15.00      A    C  
ATOM   4020  CG  TRP A 414     -38.291 -16.305  -2.310  1.00 15.00      A    C  
ATOM   4021  CD1 TRP A 414     -37.254 -15.421  -2.228  1.00 15.00      A    C  
ATOM   4022  CD2 TRP A 414     -39.260 -15.707  -3.179  1.00 15.00      A    C  
ATOM   4023  NE1 TRP A 414     -37.515 -14.313  -2.995  1.00 15.00      A    N  
ATOM   4024  HE1 TRP A 414     -36.922 -13.538  -3.098  1.00 15.00      A    H  
ATOM   4025  CE2 TRP A 414     -38.742 -14.464  -3.589  1.00 15.00      A    C  
ATOM   4026  CE3 TRP A 414     -40.513 -16.108  -3.654  1.00 15.00      A    C  
ATOM   4027  CZ2 TRP A 414     -39.437 -13.613  -4.445  1.00 15.00      A    C  
ATOM   4028  CZ3 TRP A 414     -41.200 -15.263  -4.504  1.00 15.00      A    C  
ATOM   4029  CH2 TRP A 414     -40.659 -14.033  -4.894  1.00 15.00      A    C  
ATOM   4030  C   TRP A 414     -39.297 -16.710   0.523  1.00 15.00      A    C  
ATOM   4031  O   TRP A 414     -39.034 -15.567   0.891  1.00 15.00      A    O  
ATOM   4032  N   SER A 415     -40.495 -17.258   0.664  1.00 15.00      A    N  
ATOM   4033  HN  SER A 415     -40.647 -18.174   0.338  1.00 15.00      A    H  
ATOM   4034  CA  SER A 415     -41.600 -16.534   1.264  1.00 15.00      A    C  
ATOM   4035  CB  SER A 415     -42.896 -17.328   1.104  1.00 15.00      A    C  
ATOM   4036  OG  SER A 415     -43.053 -17.769  -0.236  1.00 15.00      A    O  
ATOM   4037  HG  SER A 415     -43.094 -17.008  -0.821  1.00 15.00      A    H  
ATOM   4038  C   SER A 415     -41.337 -16.229   2.739  1.00 15.00      A    C  
ATOM   4039  O   SER A 415     -41.681 -15.151   3.220  1.00 15.00      A    O  
ATOM   4040  N   GLN A 416     -40.716 -17.169   3.455  1.00 15.00      A    N  
ATOM   4041  HN  GLN A 416     -40.455 -18.013   3.022  1.00 15.00      A    H  
ATOM   4042  CA  GLN A 416     -40.428 -16.968   4.873  1.00 15.00      A    C  
ATOM   4043  CB  GLN A 416     -40.103 -18.283   5.602  1.00 15.00      A    C  
ATOM   4044  CG  GLN A 416     -38.808 -18.964   5.180  1.00 15.00      A    C  
ATOM   4045  CD  GLN A 416     -37.594 -18.489   5.962  1.00 15.00      A    C  
ATOM   4046  OE1 GLN A 416     -37.681 -18.185   7.149  1.00 15.00      A    O  
ATOM   4047  NE2 GLN A 416     -36.458 -18.393   5.286  1.00 15.00      A    N  
ATOM   4048 HE21 GLN A 416     -36.464 -18.625   4.330  1.00 15.00      A    H  
ATOM   4049 HE22 GLN A 416     -35.658 -18.098   5.765  1.00 15.00      A    H  
ATOM   4050  C   GLN A 416     -39.361 -15.898   5.105  1.00 15.00      A    C  
ATOM   4051  O   GLN A 416     -39.492 -15.069   6.005  1.00 15.00      A    O  
ATOM   4052  N   GLU A 417     -38.306 -15.904   4.293  1.00 15.00      A    N  
ATOM   4053  HN  GLU A 417     -38.234 -16.586   3.589  1.00 15.00      A    H  
ATOM   4054  CA  GLU A 417     -37.255 -14.909   4.444  1.00 15.00      A    C  
ATOM   4055  CB  GLU A 417     -35.967 -15.289   3.696  1.00 15.00      A    C  
ATOM   4056  CG  GLU A 417     -36.148 -15.737   2.254  1.00 15.00      A    C  
ATOM   4057  CD  GLU A 417     -34.986 -16.584   1.759  1.00 15.00      A    C  
ATOM   4058  OE1 GLU A 417     -34.397 -17.328   2.573  1.00 15.00      A    O  
ATOM   4059  OE2 GLU A 417     -34.674 -16.529   0.547  1.00 15.00      A    O  
ATOM   4060  C   GLU A 417     -37.770 -13.533   4.043  1.00 15.00      A    C  
ATOM   4061  O   GLU A 417     -37.495 -12.536   4.709  1.00 15.00      A    O  
ATOM   4062  N   LEU A 418     -38.562 -13.507   2.980  1.00 15.00      A    N  
ATOM   4063  HN  LEU A 418     -38.754 -14.348   2.511  1.00 15.00      A    H  
ATOM   4064  CA  LEU A 418     -39.141 -12.272   2.479  1.00 15.00      A    C  
ATOM   4065  CB  LEU A 418     -39.887 -12.544   1.170  1.00 15.00      A    C  
ATOM   4066  CG  LEU A 418     -39.348 -11.848  -0.081  1.00 15.00      A    C  
ATOM   4067  CD1 LEU A 418     -39.594 -10.352  -0.005  1.00 15.00      A    C  
ATOM   4068  CD2 LEU A 418     -37.868 -12.144  -0.272  1.00 15.00      A    C  
ATOM   4069  C   LEU A 418     -40.101 -11.668   3.498  1.00 15.00      A    C  
ATOM   4070  O   LEU A 418     -40.072 -10.465   3.754  1.00 15.00      A    O  
ATOM   4071  N   SER A 419     -40.941 -12.513   4.088  1.00 15.00      A    N  
ATOM   4072  HN  SER A 419     -40.902 -13.467   3.859  1.00 15.00      A    H  
ATOM   4073  CA  SER A 419     -41.914 -12.054   5.071  1.00 15.00      A    C  
ATOM   4074  CB  SER A 419     -42.967 -13.130   5.365  1.00 15.00      A    C  
ATOM   4075  OG  SER A 419     -42.365 -14.385   5.627  1.00 15.00      A    O  
ATOM   4076  HG  SER A 419     -42.258 -14.869   4.798  1.00 15.00      A    H  
ATOM   4077  C   SER A 419     -41.240 -11.585   6.355  1.00 15.00      A    C  
ATOM   4078  O   SER A 419     -41.587 -10.533   6.893  1.00 15.00      A    O  
ATOM   4079  N   LYS A 420     -40.267 -12.357   6.835  1.00 15.00      A    N  
ATOM   4080  HN  LYS A 420     -40.042 -13.192   6.364  1.00 15.00      A    H  
ATOM   4081  CA  LYS A 420     -39.548 -12.009   8.058  1.00 15.00      A    C  
ATOM   4082  CB  LYS A 420     -38.533 -13.099   8.446  1.00 15.00      A    C  
ATOM   4083  CG  LYS A 420     -37.155 -12.973   7.802  1.00 15.00      A    C  
ATOM   4084  CD  LYS A 420     -36.249 -14.115   8.238  1.00 15.00      A    C  
ATOM   4085  CE  LYS A 420     -34.801 -13.898   7.831  1.00 15.00      A    C  
ATOM   4086  NZ  LYS A 420     -34.631 -13.913   6.362  1.00 15.00      A    N  
ATOM   4087  HZ1 LYS A 420     -35.240 -14.619   5.919  1.00 15.00      A    H  
ATOM   4088  HZ2 LYS A 420     -33.644 -14.099   6.106  1.00 15.00      A    H  
ATOM   4089  HZ3 LYS A 420     -34.886 -12.975   5.981  1.00 15.00      A    H  
ATOM   4090  C   LYS A 420     -38.870 -10.646   7.938  1.00 15.00      A    C  
ATOM   4091  O   LYS A 420     -38.879  -9.853   8.880  1.00 15.00      A    O  
ATOM   4092  N   GLU A 421     -38.314 -10.365   6.767  1.00 15.00      A    N  
ATOM   4093  HN  GLU A 421     -38.364 -11.024   6.039  1.00 15.00      A    H  
ATOM   4094  CA  GLU A 421     -37.637  -9.096   6.540  1.00 15.00      A    C  
ATOM   4095  CB  GLU A 421     -36.588  -9.200   5.433  1.00 15.00      A    C  
ATOM   4096  CG  GLU A 421     -35.220  -9.654   5.918  1.00 15.00      A    C  
ATOM   4097  CD  GLU A 421     -34.581 -10.660   4.988  1.00 15.00      A    C  
ATOM   4098  OE1 GLU A 421     -34.109 -10.292   3.905  1.00 15.00      A    O  
ATOM   4099  OE2 GLU A 421     -34.546 -11.817   5.345  1.00 15.00      A    O  
ATOM   4100  C   GLU A 421     -38.639  -7.980   6.273  1.00 15.00      A    C  
ATOM   4101  O   GLU A 421     -38.405  -6.827   6.634  1.00 15.00      A    O  
ATOM   4102  N   LEU A 422     -39.765  -8.326   5.652  1.00 15.00      A    N  
ATOM   4103  HN  LEU A 422     -39.888  -9.254   5.354  1.00 15.00      A    H  
ATOM   4104  CA  LEU A 422     -40.808  -7.348   5.383  1.00 15.00      A    C  
ATOM   4105  CB  LEU A 422     -41.857  -7.912   4.420  1.00 15.00      A    C  
ATOM   4106  CG  LEU A 422     -42.003  -7.178   3.084  1.00 15.00      A    C  
ATOM   4107  CD1 LEU A 422     -40.693  -7.188   2.311  1.00 15.00      A    C  
ATOM   4108  CD2 LEU A 422     -43.123  -7.785   2.252  1.00 15.00      A    C  
ATOM   4109  C   LEU A 422     -41.455  -6.935   6.699  1.00 15.00      A    C  
ATOM   4110  O   LEU A 422     -41.927  -5.810   6.847  1.00 15.00      A    O  
ATOM   4111  N   THR A 423     -41.455  -7.858   7.657  1.00 15.00      A    N  
ATOM   4112  HN  THR A 423     -41.075  -8.744   7.467  1.00 15.00      A    H  
ATOM   4113  CA  THR A 423     -42.015  -7.595   8.976  1.00 15.00      A    C  
ATOM   4114  CB  THR A 423     -42.053  -8.874   9.839  1.00 15.00      A    C  
ATOM   4115  OG1 THR A 423     -42.814  -9.882   9.164  1.00 15.00      A    O  
ATOM   4116  HG1 THR A 423     -42.395 -10.094   8.321  1.00 15.00      A    H  
ATOM   4117  CG2 THR A 423     -42.685  -8.595  11.197  1.00 15.00      A    C  
ATOM   4118  C   THR A 423     -41.192  -6.520   9.681  1.00 15.00      A    C  
ATOM   4119  O   THR A 423     -41.734  -5.524  10.158  1.00 15.00      A    O  
ATOM   4120  N   MET A 424     -39.874  -6.706   9.703  1.00 15.00      A    N  
ATOM   4121  HN  MET A 424     -39.492  -7.508   9.287  1.00 15.00      A    H  
ATOM   4122  CA  MET A 424     -38.989  -5.737  10.340  1.00 15.00      A    C  
ATOM   4123  CB  MET A 424     -37.582  -6.299  10.570  1.00 15.00      A    C  
ATOM   4124  CG  MET A 424     -36.865  -6.762   9.313  1.00 15.00      A    C  
ATOM   4125  SD  MET A 424     -35.340  -7.655   9.675  1.00 15.00      A    S  
ATOM   4126  CE  MET A 424     -35.969  -9.022  10.648  1.00 15.00      A    C  
ATOM   4127  C   MET A 424     -38.959  -4.435   9.546  1.00 15.00      A    C  
ATOM   4128  O   MET A 424     -38.635  -3.377  10.075  1.00 15.00      A    O  
ATOM   4129  N   PHE A 425     -39.310  -4.519   8.271  1.00 15.00      A    N  
ATOM   4130  HN  PHE A 425     -39.532  -5.396   7.891  1.00 15.00      A    H  
ATOM   4131  CA  PHE A 425     -39.362  -3.341   7.420  1.00 15.00      A    C  
ATOM   4132  CB  PHE A 425     -39.368  -3.750   5.941  1.00 15.00      A    C  
ATOM   4133  CG  PHE A 425     -39.305  -2.598   4.975  1.00 15.00      A    C  
ATOM   4134  CD1 PHE A 425     -38.367  -1.589   5.134  1.00 15.00      A    C  
ATOM   4135  CD2 PHE A 425     -40.180  -2.526   3.904  1.00 15.00      A    C  
ATOM   4136  CE1 PHE A 425     -38.303  -0.535   4.243  1.00 15.00      A    C  
ATOM   4137  CE2 PHE A 425     -40.122  -1.473   3.010  1.00 15.00      A    C  
ATOM   4138  CZ  PHE A 425     -39.183  -0.476   3.180  1.00 15.00      A    C  
ATOM   4139  C   PHE A 425     -40.617  -2.545   7.757  1.00 15.00      A    C  
ATOM   4140  O   PHE A 425     -40.661  -1.327   7.603  1.00 15.00      A    O  
ATOM   4141  N   LYS A 426     -41.630  -3.252   8.245  1.00 15.00      A    N  
ATOM   4142  HN  LYS A 426     -41.521  -4.221   8.356  1.00 15.00      A    H  
ATOM   4143  CA  LYS A 426     -42.893  -2.638   8.621  1.00 15.00      A    C  
ATOM   4144  CB  LYS A 426     -44.003  -3.690   8.666  1.00 15.00      A    C  
ATOM   4145  CG  LYS A 426     -44.764  -3.860   7.364  1.00 15.00      A    C  
ATOM   4146  CD  LYS A 426     -45.979  -2.951   7.318  1.00 15.00      A    C  
ATOM   4147  CE  LYS A 426     -47.000  -3.445   6.309  1.00 15.00      A    C  
ATOM   4148  NZ  LYS A 426     -48.030  -2.416   6.027  1.00 15.00      A    N  
ATOM   4149  HZ1 LYS A 426     -48.732  -2.776   5.345  1.00 15.00      A    H  
ATOM   4150  HZ2 LYS A 426     -47.587  -1.567   5.625  1.00 15.00      A    H  
ATOM   4151  HZ3 LYS A 426     -48.527  -2.148   6.900  1.00 15.00      A    H  
ATOM   4152  C   LYS A 426     -42.787  -1.944   9.971  1.00 15.00      A    C  
ATOM   4153  O   LYS A 426     -43.353  -0.870  10.161  1.00 15.00      A    O  
ATOM   4154  N   GLU A 427     -42.069  -2.560  10.910  1.00 15.00      A    N  
ATOM   4155  HN  GLU A 427     -41.651  -3.427  10.712  1.00 15.00      A    H  
ATOM   4156  CA  GLU A 427     -41.906  -1.970  12.236  1.00 15.00      A    C  
ATOM   4157  CB  GLU A 427     -41.398  -2.980  13.272  1.00 15.00      A    C  
ATOM   4158  CG  GLU A 427     -40.146  -3.738  12.868  1.00 15.00      A    C  
ATOM   4159  CD  GLU A 427     -39.879  -4.936  13.759  1.00 15.00      A    C  
ATOM   4160  OE1 GLU A 427     -38.703  -5.164  14.111  1.00 15.00      A    O  
ATOM   4161  OE2 GLU A 427     -40.844  -5.650  14.101  1.00 15.00      A    O  
ATOM   4162  C   GLU A 427     -41.045  -0.709  12.187  1.00 15.00      A    C  
ATOM   4163  O   GLU A 427     -41.332   0.269  12.873  1.00 15.00      A    O  
ATOM   4164  N   ILE A 428     -40.011  -0.720  11.343  1.00 15.00      A    N  
ATOM   4165  HN  ILE A 428     -39.822  -1.533  10.825  1.00 15.00      A    H  
ATOM   4166  CA  ILE A 428     -39.140   0.447  11.189  1.00 15.00      A    C  
ATOM   4167  CB  ILE A 428     -37.821   0.089  10.450  1.00 15.00      A    C  
ATOM   4168  CG1 ILE A 428     -37.070  -1.006  11.213  1.00 15.00      A    C  
ATOM   4169  CG2 ILE A 428     -36.926   1.313  10.286  1.00 15.00      A    C  
ATOM   4170  CD1 ILE A 428     -35.824  -1.503  10.507  1.00 15.00      A    C  
ATOM   4171  C   ILE A 428     -39.901   1.555  10.444  1.00 15.00      A    C  
ATOM   4172  O   ILE A 428     -39.471   2.704  10.373  1.00 15.00      A    O  
ATOM   4173  N   LEU A 429     -41.053   1.191   9.896  1.00 15.00      A    N  
ATOM   4174  HN  LEU A 429     -41.348   0.260   9.985  1.00 15.00      A    H  
ATOM   4175  CA  LEU A 429     -41.898   2.133   9.177  1.00 15.00      A    C  
ATOM   4176  CB  LEU A 429     -42.270   1.580   7.798  1.00 15.00      A    C  
ATOM   4177  CG  LEU A 429     -41.224   1.749   6.696  1.00 15.00      A    C  
ATOM   4178  CD1 LEU A 429     -41.736   1.182   5.381  1.00 15.00      A    C  
ATOM   4179  CD2 LEU A 429     -40.851   3.213   6.538  1.00 15.00      A    C  
ATOM   4180  C   LEU A 429     -43.161   2.413   9.982  1.00 15.00      A    C  
ATOM   4181  O   LEU A 429     -44.176   2.847   9.441  1.00 15.00      A    O  
ATOM   4182  N   GLU A 430     -43.091   2.147  11.278  1.00 15.00      A    N  
ATOM   4183  HN  GLU A 430     -42.254   1.793  11.647  1.00 15.00      A    H  
ATOM   4184  CA  GLU A 430     -44.222   2.360  12.168  1.00 15.00      A    C  
ATOM   4185  CB  GLU A 430     -44.576   1.041  12.865  1.00 15.00      A    C  
ATOM   4186  CG  GLU A 430     -45.994   0.956  13.408  1.00 15.00      A    C  
ATOM   4187  CD  GLU A 430     -46.108   1.445  14.837  1.00 15.00      A    C  
ATOM   4188  OE1 GLU A 430     -45.220   1.129  15.650  1.00 15.00      A    O  
ATOM   4189  OE2 GLU A 430     -47.092   2.148  15.144  1.00 15.00      A    O  
ATOM   4190  C   GLU A 430     -43.886   3.437  13.198  1.00 15.00      A    C  
ATOM   4191  O   GLU A 430     -44.740   4.238  13.591  1.00 15.00      A    O  
ATOM   4192  N   ASP A 431     -42.622   3.482  13.595  1.00 15.00      A    N  
ATOM   4193  HN  ASP A 431     -41.975   2.854  13.203  1.00 15.00      A    H  
ATOM   4194  CA  ASP A 431     -42.152   4.443  14.589  1.00 15.00      A    C  
ATOM   4195  CB  ASP A 431     -40.953   3.886  15.372  1.00 15.00      A    C  
ATOM   4196  CG  ASP A 431     -39.807   3.430  14.483  1.00 15.00      A    C  
ATOM   4197  OD1 ASP A 431     -39.864   3.674  13.259  1.00 15.00      A    O  
ATOM   4198  OD2 ASP A 431     -38.855   2.818  15.009  1.00 15.00      A    O  
ATOM   4199  C   ASP A 431     -41.806   5.794  13.967  1.00 15.00      A    C  
ATOM   4200  O   ASP A 431     -41.301   6.690  14.645  1.00 15.00      A    O  
ATOM   4201  N   GLU A 432     -42.114   5.945  12.679  1.00 15.00      A    N  
ATOM   4202  HN  GLU A 432     -42.517   5.191  12.202  1.00 15.00      A    H  
ATOM   4203  CA  GLU A 432     -41.847   7.187  11.945  1.00 15.00      A    C  
ATOM   4204  CB  GLU A 432     -42.266   7.043  10.477  1.00 15.00      A    C  
ATOM   4205  CG  GLU A 432     -43.630   6.392  10.281  1.00 15.00      A    C  
ATOM   4206  CD  GLU A 432     -44.521   7.150   9.313  1.00 15.00      A    C  
ATOM   4207  OE1 GLU A 432     -44.647   6.709   8.156  1.00 15.00      A    O  
ATOM   4208  OE2 GLU A 432     -45.116   8.174   9.725  1.00 15.00      A    O  
ATOM   4209  C   GLU A 432     -42.551   8.391  12.574  1.00 15.00      A    C  
ATOM   4210  O   GLU A 432     -42.189   9.539  12.317  1.00 15.00      A    O  
ATOM   4211  N   ARG A 433     -43.544   8.120  13.415  1.00 15.00      A    N  
ATOM   4212  HN  ARG A 433     -43.759   7.186  13.606  1.00 15.00      A    H  
ATOM   4213  CA  ARG A 433     -44.304   9.174  14.074  1.00 15.00      A    C  
ATOM   4214  CB  ARG A 433     -45.732   8.706  14.373  1.00 15.00      A    C  
ATOM   4215  CG  ARG A 433     -46.709   8.851  13.214  1.00 15.00      A    C  
ATOM   4216  CD  ARG A 433     -46.694   7.639  12.291  1.00 15.00      A    C  
ATOM   4217  NE  ARG A 433     -46.591   6.372  13.022  1.00 15.00      A    N  
ATOM   4218  HE  ARG A 433     -45.708   5.934  13.030  1.00 15.00      A    H  
ATOM   4219  CZ  ARG A 433     -47.603   5.764  13.642  1.00 15.00      A    C  
ATOM   4220  NH1 ARG A 433     -48.821   6.290  13.636  1.00 15.00      A    N  
ATOM   4221 HH11 ARG A 433     -49.001   7.186  13.142  1.00 15.00      A    H  
ATOM   4222 HH12 ARG A 433     -49.606   5.803  14.121  1.00 15.00      A    H  
ATOM   4223  NH2 ARG A 433     -47.384   4.620  14.265  1.00 15.00      A    N  
ATOM   4224 HH21 ARG A 433     -48.156   4.118  14.755  1.00 15.00      A    H  
ATOM   4225 HH22 ARG A 433     -46.424   4.197  14.266  1.00 15.00      A    H  
ATOM   4226  C   ARG A 433     -43.632   9.642  15.366  1.00 15.00      A    C  
ATOM   4227  O   ARG A 433     -44.142  10.534  16.047  1.00 15.00      A    O  
ATOM   4228  N   ASP A 434     -42.501   9.031  15.703  1.00 15.00      A    N  
ATOM   4229  HN  ASP A 434     -42.143   8.325  15.117  1.00 15.00      A    H  
ATOM   4230  CA  ASP A 434     -41.761   9.387  16.914  1.00 15.00      A    C  
ATOM   4231  CB  ASP A 434     -41.667   8.196  17.873  1.00 15.00      A    C  
ATOM   4232  CG  ASP A 434     -40.864   8.520  19.122  1.00 15.00      A    C  
ATOM   4233  OD1 ASP A 434     -41.430   9.139  20.046  1.00 15.00      A    O  
ATOM   4234  OD2 ASP A 434     -39.669   8.156  19.174  1.00 15.00      A    O  
ATOM   4235  C   ASP A 434     -40.362   9.886  16.569  1.00 15.00      A    C  
ATOM   4236  O   ASP A 434     -40.157  10.494  15.513  1.00 15.00      A    O  
ATOM   4237  N   MET B   1      14.930  13.166 -18.950  1.00 15.00      B    N  
ATOM   4238  HN  MET B   1      14.344  13.526 -18.249  1.00 15.00      B    H  
ATOM   4239  CA  MET B   1      16.373  13.227 -18.757  1.00 15.00      B    C  
ATOM   4240  CB  MET B   1      16.998  14.302 -19.654  1.00 15.00      B    C  
ATOM   4241  CG  MET B   1      16.817  14.055 -21.144  1.00 15.00      B    C  
ATOM   4242  SD  MET B   1      17.604  15.316 -22.167  1.00 15.00      B    S  
ATOM   4243  CE  MET B   1      17.121  14.769 -23.804  1.00 15.00      B    C  
ATOM   4244  C   MET B   1      16.702  13.513 -17.298  1.00 15.00      B    C  
ATOM   4245  O   MET B   1      15.909  14.127 -16.584  1.00 15.00      B    O  
ATOM   4246  N   THR B   2      17.860  13.051 -16.858  1.00 15.00      B    N  
ATOM   4247  HN  THR B   2      18.443  12.556 -17.470  1.00 15.00      B    H  
ATOM   4248  CA  THR B   2      18.295  13.259 -15.487  1.00 15.00      B    C  
ATOM   4249  CB  THR B   2      19.166  12.083 -15.008  1.00 15.00      B    C  
ATOM   4250  OG1 THR B   2      18.624  10.856 -15.520  1.00 15.00      B    O  
ATOM   4251  HG1 THR B   2      17.728  10.743 -15.196  1.00 15.00      B    H  
ATOM   4252  CG2 THR B   2      19.192  12.022 -13.488  1.00 15.00      B    C  
ATOM   4253  C   THR B   2      19.088  14.558 -15.366  1.00 15.00      B    C  
ATOM   4254  O   THR B   2      20.172  14.690 -15.936  1.00 15.00      B    O  
ATOM   4255  N   THR B   3      18.535  15.514 -14.636  1.00 15.00      B    N  
ATOM   4256  HN  THR B   3      17.665  15.352 -14.212  1.00 15.00      B    H  
ATOM   4257  CA  THR B   3      19.194  16.795 -14.437  1.00 15.00      B    C  
ATOM   4258  CB  THR B   3      18.163  17.924 -14.255  1.00 15.00      B    C  
ATOM   4259  OG1 THR B   3      17.089  17.728 -15.186  1.00 15.00      B    O  
ATOM   4260  HG1 THR B   3      16.384  17.236 -14.759  1.00 15.00      B    H  
ATOM   4261  CG2 THR B   3      18.804  19.280 -14.518  1.00 15.00      B    C  
ATOM   4262  C   THR B   3      20.096  16.718 -13.212  1.00 15.00      B    C  
ATOM   4263  O   THR B   3      19.766  16.045 -12.240  1.00 15.00      B    O  
ATOM   4264  N   PHE B   4      21.244  17.378 -13.271  1.00 15.00      B    N  
ATOM   4265  HN  PHE B   4      21.458  17.899 -14.071  1.00 15.00      B    H  
ATOM   4266  CA  PHE B   4      22.187  17.363 -12.164  1.00 15.00      B    C  
ATOM   4267  CB  PHE B   4      23.536  16.792 -12.615  1.00 15.00      B    C  
ATOM   4268  CG  PHE B   4      23.542  15.302 -12.827  1.00 15.00      B    C  
ATOM   4269  CD1 PHE B   4      23.909  14.446 -11.802  1.00 15.00      B    C  
ATOM   4270  CD2 PHE B   4      23.185  14.757 -14.052  1.00 15.00      B    C  
ATOM   4271  CE1 PHE B   4      23.921  13.077 -11.990  1.00 15.00      B    C  
ATOM   4272  CE2 PHE B   4      23.193  13.388 -14.247  1.00 15.00      B    C  
ATOM   4273  CZ  PHE B   4      23.562  12.547 -13.215  1.00 15.00      B    C  
ATOM   4274  C   PHE B   4      22.372  18.758 -11.578  1.00 15.00      B    C  
ATOM   4275  O   PHE B   4      22.853  19.668 -12.255  1.00 15.00      B    O  
ATOM   4276  N   THR B   5      21.982  18.922 -10.322  1.00 15.00      B    N  
ATOM   4277  HN  THR B   5      21.589  18.162  -9.841  1.00 15.00      B    H  
ATOM   4278  CA  THR B   5      22.109  20.198  -9.637  1.00 15.00      B    C  
ATOM   4279  CB  THR B   5      20.899  20.451  -8.720  1.00 15.00      B    C  
ATOM   4280  OG1 THR B   5      20.431  19.202  -8.193  1.00 15.00      B    O  
ATOM   4281  HG1 THR B   5      19.726  18.848  -8.770  1.00 15.00      B    H  
ATOM   4282  CG2 THR B   5      19.781  21.141  -9.485  1.00 15.00      B    C  
ATOM   4283  C   THR B   5      23.384  20.236  -8.799  1.00 15.00      B    C  
ATOM   4284  O   THR B   5      23.868  19.201  -8.340  1.00 15.00      B    O  
ATOM   4285  N   SER B   6      23.926  21.432  -8.606  1.00 15.00      B    N  
ATOM   4286  HN  SER B   6      23.501  22.218  -9.006  1.00 15.00      B    H  
ATOM   4287  CA  SER B   6      25.137  21.603  -7.821  1.00 15.00      B    C  
ATOM   4288  CB  SER B   6      26.339  21.740  -8.756  1.00 15.00      B    C  
ATOM   4289  OG  SER B   6      26.195  22.888  -9.582  1.00 15.00      B    O  
ATOM   4290  HG  SER B   6      25.635  23.530  -9.122  1.00 15.00      B    H  
ATOM   4291  C   SER B   6      25.031  22.846  -6.944  1.00 15.00      B    C  
ATOM   4292  O   SER B   6      24.919  23.963  -7.455  1.00 15.00      B    O  
ATOM   4293  N   ILE B   7      25.049  22.654  -5.635  1.00 15.00      B    N  
ATOM   4294  HN  ILE B   7      25.122  21.735  -5.287  1.00 15.00      B    H  
ATOM   4295  CA  ILE B   7      24.970  23.769  -4.698  1.00 15.00      B    C  
ATOM   4296  CB  ILE B   7      23.673  23.747  -3.859  1.00 15.00      B    C  
ATOM   4297  CG1 ILE B   7      23.415  22.349  -3.286  1.00 15.00      B    C  
ATOM   4298  CG2 ILE B   7      22.490  24.221  -4.692  1.00 15.00      B    C  
ATOM   4299  CD1 ILE B   7      22.261  22.285  -2.306  1.00 15.00      B    C  
ATOM   4300  C   ILE B   7      26.183  23.781  -3.773  1.00 15.00      B    C  
ATOM   4301  O   ILE B   7      26.732  22.729  -3.448  1.00 15.00      B    O  
ATOM   4302  N   VAL B   8      26.607  24.968  -3.364  1.00 15.00      B    N  
ATOM   4303  HN  VAL B   8      26.128  25.773  -3.652  1.00 15.00      B    H  
ATOM   4304  CA  VAL B   8      27.758  25.103  -2.483  1.00 15.00      B    C  
ATOM   4305  CB  VAL B   8      28.585  26.363  -2.821  1.00 15.00      B    C  
ATOM   4306  CG1 VAL B   8      29.834  26.442  -1.956  1.00 15.00      B    C  
ATOM   4307  CG2 VAL B   8      28.951  26.384  -4.297  1.00 15.00      B    C  
ATOM   4308  C   VAL B   8      27.307  25.170  -1.029  1.00 15.00      B    C  
ATOM   4309  O   VAL B   8      26.431  25.961  -0.682  1.00 15.00      B    O  
ATOM   4310  N   THR B   9      27.890  24.328  -0.189  1.00 15.00      B    N  
ATOM   4311  HN  THR B   9      28.574  23.704  -0.527  1.00 15.00      B    H  
ATOM   4312  CA  THR B   9      27.548  24.304   1.221  1.00 15.00      B    C  
ATOM   4313  CB  THR B   9      26.448  23.262   1.537  1.00 15.00      B    C  
ATOM   4314  OG1 THR B   9      26.216  23.214   2.955  1.00 15.00      B    O  
ATOM   4315  HG1 THR B   9      25.773  22.387   3.183  1.00 15.00      B    H  
ATOM   4316  CG2 THR B   9      26.840  21.875   1.036  1.00 15.00      B    C  
ATOM   4317  C   THR B   9      28.778  24.035   2.079  1.00 15.00      B    C  
ATOM   4318  O   THR B   9      29.634  23.227   1.724  1.00 15.00      B    O  
ATOM   4319  N   THR B  10      28.870  24.735   3.196  1.00 15.00      B    N  
ATOM   4320  HN  THR B  10      28.176  25.393   3.409  1.00 15.00      B    H  
ATOM   4321  CA  THR B  10      29.981  24.568   4.114  1.00 15.00      B    C  
ATOM   4322  CB  THR B  10      30.281  25.894   4.831  1.00 15.00      B    C  
ATOM   4323  OG1 THR B  10      29.049  26.605   5.036  1.00 15.00      B    O  
ATOM   4324  HG1 THR B  10      28.907  26.733   5.979  1.00 15.00      B    H  
ATOM   4325  CG2 THR B  10      31.221  26.749   3.996  1.00 15.00      B    C  
ATOM   4326  C   THR B  10      29.640  23.505   5.151  1.00 15.00      B    C  
ATOM   4327  O   THR B  10      30.482  23.104   5.953  1.00 15.00      B    O  
ATOM   4328  N   ASN B  11      28.394  23.049   5.120  1.00 15.00      B    N  
ATOM   4329  HN  ASN B  11      27.776  23.395   4.441  1.00 15.00      B    H  
ATOM   4330  CA  ASN B  11      27.924  22.035   6.050  1.00 15.00      B    C  
ATOM   4331  CB  ASN B  11      26.943  22.642   7.060  1.00 15.00      B    C  
ATOM   4332  CG  ASN B  11      26.980  21.947   8.410  1.00 15.00      B    C  
ATOM   4333  OD1 ASN B  11      27.723  22.343   9.304  1.00 15.00      B    O  
ATOM   4334  ND2 ASN B  11      26.177  20.906   8.571  1.00 15.00      B    N  
ATOM   4335 HD21 ASN B  11      25.606  20.639   7.822  1.00 15.00      B    H  
ATOM   4336 HD22 ASN B  11      26.192  20.444   9.435  1.00 15.00      B    H  
ATOM   4337  C   ASN B  11      27.246  20.907   5.282  1.00 15.00      B    C  
ATOM   4338  O   ASN B  11      26.060  20.988   4.959  1.00 15.00      B    O  
ATOM   4339  N   PRO B  12      28.003  19.854   4.949  1.00 15.00      B    N  
ATOM   4340  CA  PRO B  12      27.477  18.708   4.212  1.00 15.00      B    C  
ATOM   4341  CB  PRO B  12      28.744  18.050   3.660  1.00 15.00      B    C  
ATOM   4342  CG  PRO B  12      29.809  18.382   4.649  1.00 15.00      B    C  
ATOM   4343  CD  PRO B  12      29.437  19.705   5.264  1.00 15.00      B    C  
ATOM   4344  C   PRO B  12      26.720  17.735   5.115  1.00 15.00      B    C  
ATOM   4345  O   PRO B  12      27.161  17.429   6.225  1.00 15.00      B    O  
ATOM   4346  N   ASP B  13      25.581  17.254   4.635  1.00 15.00      B    N  
ATOM   4347  HN  ASP B  13      25.275  17.528   3.739  1.00 15.00      B    H  
ATOM   4348  CA  ASP B  13      24.773  16.314   5.399  1.00 15.00      B    C  
ATOM   4349  CB  ASP B  13      23.283  16.619   5.243  1.00 15.00      B    C  
ATOM   4350  CG  ASP B  13      22.449  16.028   6.363  1.00 15.00      B    C  
ATOM   4351  OD1 ASP B  13      22.478  14.791   6.560  1.00 15.00      B    O  
ATOM   4352  OD2 ASP B  13      21.758  16.798   7.057  1.00 15.00      B    O  
ATOM   4353  C   ASP B  13      25.060  14.893   4.940  1.00 15.00      B    C  
ATOM   4354  O   ASP B  13      24.668  14.488   3.847  1.00 15.00      B    O  
ATOM   4355  N   PHE B  14      25.749  14.137   5.777  1.00 15.00      B    N  
ATOM   4356  HN  PHE B  14      26.024  14.509   6.639  1.00 15.00      B    H  
ATOM   4357  CA  PHE B  14      26.100  12.763   5.446  1.00 15.00      B    C  
ATOM   4358  CB  PHE B  14      27.414  12.361   6.119  1.00 15.00      B    C  
ATOM   4359  CG  PHE B  14      28.604  13.134   5.620  1.00 15.00      B    C  
ATOM   4360  CD1 PHE B  14      29.127  12.889   4.360  1.00 15.00      B    C  
ATOM   4361  CD2 PHE B  14      29.197  14.106   6.408  1.00 15.00      B    C  
ATOM   4362  CE1 PHE B  14      30.218  13.599   3.895  1.00 15.00      B    C  
ATOM   4363  CE2 PHE B  14      30.290  14.819   5.951  1.00 15.00      B    C  
ATOM   4364  CZ  PHE B  14      30.801  14.565   4.692  1.00 15.00      B    C  
ATOM   4365  C   PHE B  14      24.980  11.787   5.799  1.00 15.00      B    C  
ATOM   4366  O   PHE B  14      25.206  10.582   5.908  1.00 15.00      B    O  
ATOM   4367  N   GLY B  15      23.776  12.313   5.980  1.00 15.00      B    N  
ATOM   4368  HN  GLY B  15      23.656  13.288   5.896  1.00 15.00      B    H  
ATOM   4369  CA  GLY B  15      22.639  11.478   6.301  1.00 15.00      B    C  
ATOM   4370  C   GLY B  15      21.631  11.460   5.171  1.00 15.00      B    C  
ATOM   4371  O   GLY B  15      20.488  11.033   5.350  1.00 15.00      B    O  
ATOM   4372  N   GLY B  16      22.057  11.932   4.007  1.00 15.00      B    N  
ATOM   4373  HN  GLY B  16      22.980  12.256   3.930  1.00 15.00      B    H  
ATOM   4374  CA  GLY B  16      21.190  11.967   2.850  1.00 15.00      B    C  
ATOM   4375  C   GLY B  16      21.875  11.414   1.618  1.00 15.00      B    C  
ATOM   4376  O   GLY B  16      23.094  11.245   1.603  1.00 15.00      B    O  
ATOM   4377  N   PHE B  17      21.096  11.141   0.581  1.00 15.00      B    N  
ATOM   4378  HN  PHE B  17      20.136  11.316   0.646  1.00 15.00      B    H  
ATOM   4379  CA  PHE B  17      21.634  10.598  -0.659  1.00 15.00      B    C  
ATOM   4380  CB  PHE B  17      20.604   9.700  -1.350  1.00 15.00      B    C  
ATOM   4381  CG  PHE B  17      20.256   8.463  -0.568  1.00 15.00      B    C  
ATOM   4382  CD1 PHE B  17      20.854   7.250  -0.865  1.00 15.00      B    C  
ATOM   4383  CD2 PHE B  17      19.331   8.513   0.463  1.00 15.00      B    C  
ATOM   4384  CE1 PHE B  17      20.537   6.110  -0.150  1.00 15.00      B    C  
ATOM   4385  CE2 PHE B  17      19.009   7.378   1.182  1.00 15.00      B    C  
ATOM   4386  CZ  PHE B  17      19.613   6.174   0.875  1.00 15.00      B    C  
ATOM   4387  C   PHE B  17      22.091  11.717  -1.589  1.00 15.00      B    C  
ATOM   4388  O   PHE B  17      21.491  11.965  -2.641  1.00 15.00      B    O  
ATOM   4389  N   GLU B  18      23.146  12.403  -1.177  1.00 15.00      B    N  
ATOM   4390  HN  GLU B  18      23.571  12.157  -0.325  1.00 15.00      B    H  
ATOM   4391  CA  GLU B  18      23.704  13.501  -1.946  1.00 15.00      B    C  
ATOM   4392  CB  GLU B  18      23.428  14.836  -1.249  1.00 15.00      B    C  
ATOM   4393  CG  GLU B  18      22.092  14.897  -0.525  1.00 15.00      B    C  
ATOM   4394  CD  GLU B  18      21.615  16.312  -0.294  1.00 15.00      B    C  
ATOM   4395  OE1 GLU B  18      20.527  16.661  -0.804  1.00 15.00      B    O  
ATOM   4396  OE2 GLU B  18      22.331  17.079   0.377  1.00 15.00      B    O  
ATOM   4397  C   GLU B  18      25.205  13.301  -2.111  1.00 15.00      B    C  
ATOM   4398  O   GLU B  18      25.868  12.773  -1.218  1.00 15.00      B    O  
ATOM   4399  N   PHE B  19      25.737  13.705  -3.254  1.00 15.00      B    N  
ATOM   4400  HN  PHE B  19      25.166  14.132  -3.929  1.00 15.00      B    H  
ATOM   4401  CA  PHE B  19      27.161  13.559  -3.513  1.00 15.00      B    C  
ATOM   4402  CB  PHE B  19      27.415  13.203  -4.981  1.00 15.00      B    C  
ATOM   4403  CG  PHE B  19      28.735  12.521  -5.219  1.00 15.00      B    C  
ATOM   4404  CD1 PHE B  19      29.879  13.261  -5.475  1.00 15.00      B    C  
ATOM   4405  CD2 PHE B  19      28.830  11.139  -5.187  1.00 15.00      B    C  
ATOM   4406  CE1 PHE B  19      31.092  12.636  -5.694  1.00 15.00      B    C  
ATOM   4407  CE2 PHE B  19      30.040  10.507  -5.406  1.00 15.00      B    C  
ATOM   4408  CZ  PHE B  19      31.173  11.257  -5.660  1.00 15.00      B    C  
ATOM   4409  C   PHE B  19      27.885  14.845  -3.143  1.00 15.00      B    C  
ATOM   4410  O   PHE B  19      27.540  15.920  -3.626  1.00 15.00      B    O  
ATOM   4411  N   TYR B  20      28.881  14.731  -2.283  1.00 15.00      B    N  
ATOM   4412  HN  TYR B  20      29.116  13.847  -1.932  1.00 15.00      B    H  
ATOM   4413  CA  TYR B  20      29.635  15.892  -1.847  1.00 15.00      B    C  
ATOM   4414  CB  TYR B  20      29.623  15.994  -0.320  1.00 15.00      B    C  
ATOM   4415  CG  TYR B  20      28.273  16.354   0.262  1.00 15.00      B    C  
ATOM   4416  CD1 TYR B  20      27.802  17.659   0.211  1.00 15.00      B    C  
ATOM   4417  CD2 TYR B  20      27.472  15.391   0.869  1.00 15.00      B    C  
ATOM   4418  CE1 TYR B  20      26.577  17.998   0.751  1.00 15.00      B    C  
ATOM   4419  CE2 TYR B  20      26.242  15.723   1.408  1.00 15.00      B    C  
ATOM   4420  CZ  TYR B  20      25.799  17.028   1.345  1.00 15.00      B    C  
ATOM   4421  OH  TYR B  20      24.587  17.370   1.901  1.00 15.00      B    O  
ATOM   4422  HH  TYR B  20      23.874  17.236   1.249  1.00 15.00      B    H  
ATOM   4423  C   TYR B  20      31.067  15.863  -2.365  1.00 15.00      B    C  
ATOM   4424  O   TYR B  20      31.771  14.864  -2.221  1.00 15.00      B    O  
ATOM   4425  N   VAL B  21      31.480  16.958  -2.986  1.00 15.00      B    N  
ATOM   4426  HN  VAL B  21      30.852  17.708  -3.095  1.00 15.00      B    H  
ATOM   4427  CA  VAL B  21      32.830  17.084  -3.516  1.00 15.00      B    C  
ATOM   4428  CB  VAL B  21      32.823  17.483  -5.009  1.00 15.00      B    C  
ATOM   4429  CG1 VAL B  21      34.214  17.339  -5.611  1.00 15.00      B    C  
ATOM   4430  CG2 VAL B  21      31.813  16.657  -5.790  1.00 15.00      B    C  
ATOM   4431  C   VAL B  21      33.587  18.145  -2.726  1.00 15.00      B    C  
ATOM   4432  O   VAL B  21      33.092  19.260  -2.544  1.00 15.00      B    O  
ATOM   4433  N   GLU B  22      34.771  17.795  -2.245  1.00 15.00      B    N  
ATOM   4434  HN  GLU B  22      35.109  16.891  -2.412  1.00 15.00      B    H  
ATOM   4435  CA  GLU B  22      35.584  18.723  -1.475  1.00 15.00      B    C  
ATOM   4436  CB  GLU B  22      36.621  17.959  -0.648  1.00 15.00      B    C  
ATOM   4437  CG  GLU B  22      37.208  18.753   0.510  1.00 15.00      B    C  
ATOM   4438  CD  GLU B  22      38.092  17.909   1.404  1.00 15.00      B    C  
ATOM   4439  OE1 GLU B  22      39.117  17.396   0.911  1.00 15.00      B    O  
ATOM   4440  OE2 GLU B  22      37.759  17.764   2.600  1.00 15.00      B    O  
ATOM   4441  C   GLU B  22      36.266  19.738  -2.393  1.00 15.00      B    C  
ATOM   4442  O   GLU B  22      36.379  19.518  -3.602  1.00 15.00      B    O  
ATOM   4443  N   ALA B  23      36.706  20.849  -1.814  1.00 15.00      B    N  
ATOM   4444  HN  ALA B  23      36.587  20.957  -0.848  1.00 15.00      B    H  
ATOM   4445  CA  ALA B  23      37.369  21.906  -2.566  1.00 15.00      B    C  
ATOM   4446  CB  ALA B  23      37.635  23.102  -1.666  1.00 15.00      B    C  
ATOM   4447  C   ALA B  23      38.672  21.413  -3.188  1.00 15.00      B    C  
ATOM   4448  O   ALA B  23      39.582  20.974  -2.485  1.00 15.00      B    O  
ATOM   4449  N   GLY B  24      38.748  21.479  -4.510  1.00 15.00      B    N  
ATOM   4450  HN  GLY B  24      37.984  21.835  -5.018  1.00 15.00      B    H  
ATOM   4451  CA  GLY B  24      39.940  21.041  -5.209  1.00 15.00      B    C  
ATOM   4452  C   GLY B  24      39.933  19.552  -5.490  1.00 15.00      B    C  
ATOM   4453  O   GLY B  24      40.842  19.031  -6.136  1.00 15.00      B    O  
ATOM   4454  N   GLN B  25      38.908  18.867  -5.004  1.00 15.00      B    N  
ATOM   4455  HN  GLN B  25      38.208  19.339  -4.501  1.00 15.00      B    H  
ATOM   4456  CA  GLN B  25      38.789  17.433  -5.208  1.00 15.00      B    C  
ATOM   4457  CB  GLN B  25      38.023  16.787  -4.051  1.00 15.00      B    C  
ATOM   4458  CG  GLN B  25      38.127  15.270  -4.003  1.00 15.00      B    C  
ATOM   4459  CD  GLN B  25      36.895  14.618  -3.406  1.00 15.00      B    C  
ATOM   4460  OE1 GLN B  25      36.792  14.450  -2.196  1.00 15.00      B    O  
ATOM   4461  NE2 GLN B  25      35.951  14.240  -4.256  1.00 15.00      B    N  
ATOM   4462 HE21 GLN B  25      36.096  14.399  -5.218  1.00 15.00      B    H  
ATOM   4463 HE22 GLN B  25      35.149  13.813  -3.891  1.00 15.00      B    H  
ATOM   4464  C   GLN B  25      38.077  17.147  -6.523  1.00 15.00      B    C  
ATOM   4465  O   GLN B  25      37.233  17.927  -6.966  1.00 15.00      B    O  
ATOM   4466  N   GLN B  26      38.424  16.032  -7.146  1.00 15.00      B    N  
ATOM   4467  HN  GLN B  26      39.106  15.455  -6.750  1.00 15.00      B    H  
ATOM   4468  CA  GLN B  26      37.809  15.646  -8.404  1.00 15.00      B    C  
ATOM   4469  CB  GLN B  26      38.719  14.699  -9.189  1.00 15.00      B    C  
ATOM   4470  CG  GLN B  26      39.865  15.393  -9.905  1.00 15.00      B    C  
ATOM   4471  CD  GLN B  26      40.072  14.866 -11.311  1.00 15.00      B    C  
ATOM   4472  OE1 GLN B  26      40.854  13.943 -11.537  1.00 15.00      B    O  
ATOM   4473  NE2 GLN B  26      39.360  15.443 -12.265  1.00 15.00      B    N  
ATOM   4474 HE21 GLN B  26      38.745  16.168 -12.011  1.00 15.00      B    H  
ATOM   4475 HE22 GLN B  26      39.472  15.124 -13.182  1.00 15.00      B    H  
ATOM   4476  C   GLN B  26      36.456  14.992  -8.165  1.00 15.00      B    C  
ATOM   4477  O   GLN B  26      36.204  14.427  -7.097  1.00 15.00      B    O  
ATOM   4478  N   PHE B  27      35.586  15.086  -9.156  1.00 15.00      B    N  
ATOM   4479  HN  PHE B  27      35.845  15.565  -9.973  1.00 15.00      B    H  
ATOM   4480  CA  PHE B  27      34.261  14.496  -9.072  1.00 15.00      B    C  
ATOM   4481  CB  PHE B  27      33.240  15.387  -9.795  1.00 15.00      B    C  
ATOM   4482  CG  PHE B  27      31.876  14.773  -9.960  1.00 15.00      B    C  
ATOM   4483  CD1 PHE B  27      31.426  14.382 -11.211  1.00 15.00      B    C  
ATOM   4484  CD2 PHE B  27      31.045  14.588  -8.868  1.00 15.00      B    C  
ATOM   4485  CE1 PHE B  27      30.175  13.819 -11.370  1.00 15.00      B    C  
ATOM   4486  CE2 PHE B  27      29.792  14.025  -9.020  1.00 15.00      B    C  
ATOM   4487  CZ  PHE B  27      29.356  13.640 -10.273  1.00 15.00      B    C  
ATOM   4488  C   PHE B  27      34.277  13.098  -9.679  1.00 15.00      B    C  
ATOM   4489  O   PHE B  27      34.430  12.947 -10.890  1.00 15.00      B    O  
ATOM   4490  N   ASP B  28      34.150  12.086  -8.829  1.00 15.00      B    N  
ATOM   4491  HN  ASP B  28      34.054  12.274  -7.874  1.00 15.00      B    H  
ATOM   4492  CA  ASP B  28      34.146  10.698  -9.282  1.00 15.00      B    C  
ATOM   4493  CB  ASP B  28      34.512   9.745  -8.137  1.00 15.00      B    C  
ATOM   4494  CG  ASP B  28      34.851   8.337  -8.608  1.00 15.00      B    C  
ATOM   4495  OD1 ASP B  28      34.023   7.719  -9.314  1.00 15.00      B    O  
ATOM   4496  OD2 ASP B  28      35.937   7.835  -8.255  1.00 15.00      B    O  
ATOM   4497  C   ASP B  28      32.781  10.337  -9.855  1.00 15.00      B    C  
ATOM   4498  O   ASP B  28      31.803  10.181  -9.117  1.00 15.00      B    O  
ATOM   4499  N   ASP B  29      32.721  10.236 -11.172  1.00 15.00      B    N  
ATOM   4500  HN  ASP B  29      33.536  10.394 -11.699  1.00 15.00      B    H  
ATOM   4501  CA  ASP B  29      31.487   9.899 -11.870  1.00 15.00      B    C  
ATOM   4502  CB  ASP B  29      31.650  10.110 -13.381  1.00 15.00      B    C  
ATOM   4503  CG  ASP B  29      33.003   9.654 -13.906  1.00 15.00      B    C  
ATOM   4504  OD1 ASP B  29      33.809  10.525 -14.292  1.00 15.00      B    O  
ATOM   4505  OD2 ASP B  29      33.267   8.428 -13.909  1.00 15.00      B    O  
ATOM   4506  C   ASP B  29      31.072   8.460 -11.591  1.00 15.00      B    C  
ATOM   4507  O   ASP B  29      29.919   8.187 -11.257  1.00 15.00      B    O  
ATOM   4508  N   SER B  30      32.027   7.554 -11.711  1.00 15.00      B    N  
ATOM   4509  HN  SER B  30      32.929   7.853 -11.966  1.00 15.00      B    H  
ATOM   4510  CA  SER B  30      31.790   6.138 -11.502  1.00 15.00      B    C  
ATOM   4511  CB  SER B  30      33.070   5.349 -11.754  1.00 15.00      B    C  
ATOM   4512  OG  SER B  30      33.463   5.465 -13.112  1.00 15.00      B    O  
ATOM   4513  HG  SER B  30      33.539   6.407 -13.351  1.00 15.00      B    H  
ATOM   4514  C   SER B  30      31.200   5.829 -10.128  1.00 15.00      B    C  
ATOM   4515  O   SER B  30      30.232   5.075 -10.026  1.00 15.00      B    O  
ATOM   4516  N   ALA B  31      31.771   6.415  -9.080  1.00 15.00      B    N  
ATOM   4517  HN  ALA B  31      32.553   7.012  -9.223  1.00 15.00      B    H  
ATOM   4518  CA  ALA B  31      31.279   6.197  -7.723  1.00 15.00      B    C  
ATOM   4519  CB  ALA B  31      32.142   6.931  -6.709  1.00 15.00      B    C  
ATOM   4520  C   ALA B  31      29.825   6.637  -7.606  1.00 15.00      B    C  
ATOM   4521  O   ALA B  31      29.026   6.003  -6.921  1.00 15.00      B    O  
ATOM   4522  N   ALA B  32      29.487   7.721  -8.295  1.00 15.00      B    N  
ATOM   4523  HN  ALA B  32      30.171   8.181  -8.830  1.00 15.00      B    H  
ATOM   4524  CA  ALA B  32      28.128   8.238  -8.281  1.00 15.00      B    C  
ATOM   4525  CB  ALA B  32      28.085   9.644  -8.860  1.00 15.00      B    C  
ATOM   4526  C   ALA B  32      27.199   7.307  -9.055  1.00 15.00      B    C  
ATOM   4527  O   ALA B  32      26.068   7.053  -8.639  1.00 15.00      B    O  
ATOM   4528  N   GLU B  33      27.689   6.793 -10.177  1.00 15.00      B    N  
ATOM   4529  HN  GLU B  33      28.599   7.042 -10.459  1.00 15.00      B    H  
ATOM   4530  CA  GLU B  33      26.911   5.885 -11.011  1.00 15.00      B    C  
ATOM   4531  CB  GLU B  33      27.643   5.586 -12.320  1.00 15.00      B    C  
ATOM   4532  CG  GLU B  33      27.828   6.788 -13.230  1.00 15.00      B    C  
ATOM   4533  CD  GLU B  33      28.108   6.383 -14.661  1.00 15.00      B    C  
ATOM   4534  OE1 GLU B  33      27.684   7.111 -15.580  1.00 15.00      B    O  
ATOM   4535  OE2 GLU B  33      28.747   5.325 -14.864  1.00 15.00      B    O  
ATOM   4536  C   GLU B  33      26.620   4.577 -10.284  1.00 15.00      B    C  
ATOM   4537  O   GLU B  33      25.491   4.095 -10.286  1.00 15.00      B    O  
ATOM   4538  N   GLU B  34      27.643   4.018  -9.651  1.00 15.00      B    N  
ATOM   4539  HN  GLU B  34      28.520   4.466  -9.670  1.00 15.00      B    H  
ATOM   4540  CA  GLU B  34      27.508   2.756  -8.929  1.00 15.00      B    C  
ATOM   4541  CB  GLU B  34      28.894   2.183  -8.601  1.00 15.00      B    C  
ATOM   4542  CG  GLU B  34      29.658   1.671  -9.816  1.00 15.00      B    C  
ATOM   4543  CD  GLU B  34      31.163   1.644  -9.609  1.00 15.00      B    C  
ATOM   4544  OE1 GLU B  34      31.655   0.775  -8.862  1.00 15.00      B    O  
ATOM   4545  OE2 GLU B  34      31.865   2.493 -10.207  1.00 15.00      B    O  
ATOM   4546  C   GLU B  34      26.673   2.905  -7.654  1.00 15.00      B    C  
ATOM   4547  O   GLU B  34      26.140   1.922  -7.135  1.00 15.00      B    O  
ATOM   4548  N   ALA B  35      26.548   4.132  -7.163  1.00 15.00      B    N  
ATOM   4549  HN  ALA B  35      26.985   4.878  -7.623  1.00 15.00      B    H  
ATOM   4550  CA  ALA B  35      25.793   4.387  -5.941  1.00 15.00      B    C  
ATOM   4551  CB  ALA B  35      26.516   5.407  -5.075  1.00 15.00      B    C  
ATOM   4552  C   ALA B  35      24.355   4.838  -6.197  1.00 15.00      B    C  
ATOM   4553  O   ALA B  35      23.468   4.568  -5.390  1.00 15.00      B    O  
ATOM   4554  N   TYR B  36      24.118   5.527  -7.308  1.00 15.00      B    N  
ATOM   4555  HN  TYR B  36      24.854   5.713  -7.930  1.00 15.00      B    H  
ATOM   4556  CA  TYR B  36      22.776   6.023  -7.606  1.00 15.00      B    C  
ATOM   4557  CB  TYR B  36      22.790   7.538  -7.818  1.00 15.00      B    C  
ATOM   4558  CG  TYR B  36      23.301   8.306  -6.620  1.00 15.00      B    C  
ATOM   4559  CD1 TYR B  36      22.571   8.352  -5.440  1.00 15.00      B    C  
ATOM   4560  CD2 TYR B  36      24.517   8.976  -6.665  1.00 15.00      B    C  
ATOM   4561  CE1 TYR B  36      23.038   9.041  -4.339  1.00 15.00      B    C  
ATOM   4562  CE2 TYR B  36      24.991   9.669  -5.569  1.00 15.00      B    C  
ATOM   4563  CZ  TYR B  36      24.248   9.698  -4.408  1.00 15.00      B    C  
ATOM   4564  OH  TYR B  36      24.717  10.379  -3.313  1.00 15.00      B    O  
ATOM   4565  HH  TYR B  36      25.174  11.174  -3.598  1.00 15.00      B    H  
ATOM   4566  C   TYR B  36      22.113   5.314  -8.782  1.00 15.00      B    C  
ATOM   4567  O   TYR B  36      20.924   5.505  -9.031  1.00 15.00      B    O  
ATOM   4568  N   GLY B  37      22.882   4.516  -9.511  1.00 15.00      B    N  
ATOM   4569  HN  GLY B  37      23.830   4.413  -9.278  1.00 15.00      B    H  
ATOM   4570  CA  GLY B  37      22.336   3.787 -10.645  1.00 15.00      B    C  
ATOM   4571  C   GLY B  37      21.973   4.687 -11.812  1.00 15.00      B    C  
ATOM   4572  O   GLY B  37      21.127   4.337 -12.634  1.00 15.00      B    O  
ATOM   4573  N   VAL B  38      22.617   5.843 -11.892  1.00 15.00      B    N  
ATOM   4574  HN  VAL B  38      23.299   6.056 -11.225  1.00 15.00      B    H  
ATOM   4575  CA  VAL B  38      22.353   6.792 -12.967  1.00 15.00      B    C  
ATOM   4576  CB  VAL B  38      21.691   8.092 -12.454  1.00 15.00      B    C  
ATOM   4577  CG1 VAL B  38      20.264   7.828 -11.994  1.00 15.00      B    C  
ATOM   4578  CG2 VAL B  38      22.510   8.723 -11.336  1.00 15.00      B    C  
ATOM   4579  C   VAL B  38      23.641   7.133 -13.704  1.00 15.00      B    C  
ATOM   4580  O   VAL B  38      24.710   7.179 -13.099  1.00 15.00      B    O  
ATOM   4581  N   SER B  39      23.531   7.360 -15.005  1.00 15.00      B    N  
ATOM   4582  HN  SER B  39      22.650   7.307 -15.428  1.00 15.00      B    H  
ATOM   4583  CA  SER B  39      24.686   7.691 -15.826  1.00 15.00      B    C  
ATOM   4584  CB  SER B  39      24.419   7.278 -17.272  1.00 15.00      B    C  
ATOM   4585  OG  SER B  39      23.654   6.083 -17.310  1.00 15.00      B    O  
ATOM   4586  HG  SER B  39      24.012   5.462 -16.671  1.00 15.00      B    H  
ATOM   4587  C   SER B  39      25.000   9.183 -15.752  1.00 15.00      B    C  
ATOM   4588  O   SER B  39      24.095  10.020 -15.809  1.00 15.00      B    O  
ATOM   4589  N   VAL B  40      26.279   9.510 -15.618  1.00 15.00      B    N  
ATOM   4590  HN  VAL B  40      26.958   8.790 -15.582  1.00 15.00      B    H  
ATOM   4591  CA  VAL B  40      26.706  10.900 -15.530  1.00 15.00      B    C  
ATOM   4592  CB  VAL B  40      27.595  11.157 -14.293  1.00 15.00      B    C  
ATOM   4593  CG1 VAL B  40      27.807  12.650 -14.091  1.00 15.00      B    C  
ATOM   4594  CG2 VAL B  40      26.985  10.531 -13.047  1.00 15.00      B    C  
ATOM   4595  C   VAL B  40      27.460  11.324 -16.790  1.00 15.00      B    C  
ATOM   4596  O   VAL B  40      28.573  10.868 -17.044  1.00 15.00      B    O  
ATOM   4597  N   PRO B  41      26.851  12.197 -17.608  1.00 15.00      B    N  
ATOM   4598  CA  PRO B  41      27.474  12.690 -18.838  1.00 15.00      B    C  
ATOM   4599  CB  PRO B  41      26.404  13.595 -19.461  1.00 15.00      B    C  
ATOM   4600  CG  PRO B  41      25.473  13.925 -18.345  1.00 15.00      B    C  
ATOM   4601  CD  PRO B  41      25.505  12.755 -17.403  1.00 15.00      B    C  
ATOM   4602  C   PRO B  41      28.748  13.485 -18.550  1.00 15.00      B    C  
ATOM   4603  O   PRO B  41      28.801  14.261 -17.591  1.00 15.00      B    O  
ATOM   4604  N   THR B  42      29.759  13.292 -19.396  1.00 15.00      B    N  
ATOM   4605  HN  THR B  42      29.637  12.667 -20.142  1.00 15.00      B    H  
ATOM   4606  CA  THR B  42      31.053  13.958 -19.258  1.00 15.00      B    C  
ATOM   4607  CB  THR B  42      31.922  13.700 -20.499  1.00 15.00      B    C  
ATOM   4608  OG1 THR B  42      31.599  12.400 -21.018  1.00 15.00      B    O  
ATOM   4609  HG1 THR B  42      32.249  11.763 -20.704  1.00 15.00      B    H  
ATOM   4610  CG2 THR B  42      33.401  13.742 -20.139  1.00 15.00      B    C  
ATOM   4611  C   THR B  42      30.923  15.464 -19.023  1.00 15.00      B    C  
ATOM   4612  O   THR B  42      31.596  16.015 -18.156  1.00 15.00      B    O  
ATOM   4613  N   ALA B  43      30.037  16.111 -19.779  1.00 15.00      B    N  
ATOM   4614  HN  ALA B  43      29.536  15.613 -20.451  1.00 15.00      B    H  
ATOM   4615  CA  ALA B  43      29.812  17.550 -19.649  1.00 15.00      B    C  
ATOM   4616  CB  ALA B  43      28.669  17.988 -20.553  1.00 15.00      B    C  
ATOM   4617  C   ALA B  43      29.525  17.944 -18.200  1.00 15.00      B    C  
ATOM   4618  O   ALA B  43      30.052  18.934 -17.699  1.00 15.00      B    O  
ATOM   4619  N   VAL B  44      28.708  17.144 -17.522  1.00 15.00      B    N  
ATOM   4620  HN  VAL B  44      28.351  16.345 -17.959  1.00 15.00      B    H  
ATOM   4621  CA  VAL B  44      28.362  17.411 -16.132  1.00 15.00      B    C  
ATOM   4622  CB  VAL B  44      27.182  16.531 -15.660  1.00 15.00      B    C  
ATOM   4623  CG1 VAL B  44      26.950  16.679 -14.164  1.00 15.00      B    C  
ATOM   4624  CG2 VAL B  44      25.919  16.888 -16.428  1.00 15.00      B    C  
ATOM   4625  C   VAL B  44      29.580  17.182 -15.242  1.00 15.00      B    C  
ATOM   4626  O   VAL B  44      29.841  17.947 -14.315  1.00 15.00      B    O  
ATOM   4627  N   VAL B  45      30.334  16.134 -15.550  1.00 15.00      B    N  
ATOM   4628  HN  VAL B  45      30.077  15.572 -16.310  1.00 15.00      B    H  
ATOM   4629  CA  VAL B  45      31.537  15.802 -14.797  1.00 15.00      B    C  
ATOM   4630  CB  VAL B  45      32.202  14.516 -15.336  1.00 15.00      B    C  
ATOM   4631  CG1 VAL B  45      33.428  14.153 -14.512  1.00 15.00      B    C  
ATOM   4632  CG2 VAL B  45      31.210  13.365 -15.352  1.00 15.00      B    C  
ATOM   4633  C   VAL B  45      32.537  16.955 -14.867  1.00 15.00      B    C  
ATOM   4634  O   VAL B  45      33.101  17.362 -13.850  1.00 15.00      B    O  
ATOM   4635  N   GLU B  46      32.735  17.490 -16.067  1.00 15.00      B    N  
ATOM   4636  HN  GLU B  46      32.244  17.127 -16.840  1.00 15.00      B    H  
ATOM   4637  CA  GLU B  46      33.657  18.599 -16.274  1.00 15.00      B    C  
ATOM   4638  CB  GLU B  46      33.805  18.898 -17.768  1.00 15.00      B    C  
ATOM   4639  CG  GLU B  46      34.450  17.770 -18.560  1.00 15.00      B    C  
ATOM   4640  CD  GLU B  46      34.265  17.924 -20.057  1.00 15.00      B    C  
ATOM   4641  OE1 GLU B  46      35.087  18.621 -20.689  1.00 15.00      B    O  
ATOM   4642  OE2 GLU B  46      33.299  17.342 -20.599  1.00 15.00      B    O  
ATOM   4643  C   GLU B  46      33.182  19.841 -15.525  1.00 15.00      B    C  
ATOM   4644  O   GLU B  46      33.967  20.506 -14.849  1.00 15.00      B    O  
ATOM   4645  N   GLU B  47      31.888  20.127 -15.628  1.00 15.00      B    N  
ATOM   4646  HN  GLU B  47      31.316  19.550 -16.181  1.00 15.00      B    H  
ATOM   4647  CA  GLU B  47      31.295  21.279 -14.960  1.00 15.00      B    C  
ATOM   4648  CB  GLU B  47      29.806  21.383 -15.295  1.00 15.00      B    C  
ATOM   4649  CG  GLU B  47      29.181  22.710 -14.902  1.00 15.00      B    C  
ATOM   4650  CD  GLU B  47      27.671  22.701 -14.998  1.00 15.00      B    C  
ATOM   4651  OE1 GLU B  47      27.014  23.075 -14.004  1.00 15.00      B    O  
ATOM   4652  OE2 GLU B  47      27.143  22.320 -16.058  1.00 15.00      B    O  
ATOM   4653  C   GLU B  47      31.475  21.184 -13.448  1.00 15.00      B    C  
ATOM   4654  O   GLU B  47      31.883  22.148 -12.796  1.00 15.00      B    O  
ATOM   4655  N   MET B  48      31.183  20.012 -12.897  1.00 15.00      B    N  
ATOM   4656  HN  MET B  48      30.864  19.281 -13.473  1.00 15.00      B    H  
ATOM   4657  CA  MET B  48      31.311  19.787 -11.462  1.00 15.00      B    C  
ATOM   4658  CB  MET B  48      30.726  18.432 -11.058  1.00 15.00      B    C  
ATOM   4659  CG  MET B  48      29.231  18.315 -11.305  1.00 15.00      B    C  
ATOM   4660  SD  MET B  48      28.312  19.741 -10.694  1.00 15.00      B    S  
ATOM   4661  CE  MET B  48      26.989  19.832 -11.902  1.00 15.00      B    C  
ATOM   4662  C   MET B  48      32.761  19.904 -11.015  1.00 15.00      B    C  
ATOM   4663  O   MET B  48      33.050  20.484  -9.973  1.00 15.00      B    O  
ATOM   4664  N   ASN B  49      33.670  19.371 -11.820  1.00 15.00      B    N  
ATOM   4665  HN  ASN B  49      33.377  18.931 -12.646  1.00 15.00      B    H  
ATOM   4666  CA  ASN B  49      35.093  19.426 -11.509  1.00 15.00      B    C  
ATOM   4667  CB  ASN B  49      35.905  18.603 -12.516  1.00 15.00      B    C  
ATOM   4668  CG  ASN B  49      36.109  17.162 -12.087  1.00 15.00      B    C  
ATOM   4669  OD1 ASN B  49      37.054  16.843 -11.370  1.00 15.00      B    O  
ATOM   4670  ND2 ASN B  49      35.232  16.276 -12.531  1.00 15.00      B    N  
ATOM   4671 HD21 ASN B  49      34.499  16.595 -13.108  1.00 15.00      B    H  
ATOM   4672 HD22 ASN B  49      35.350  15.337 -12.273  1.00 15.00      B    H  
ATOM   4673  C   ASN B  49      35.581  20.870 -11.509  1.00 15.00      B    C  
ATOM   4674  O   ASN B  49      36.376  21.267 -10.661  1.00 15.00      B    O  
ATOM   4675  N   ALA B  50      35.083  21.654 -12.462  1.00 15.00      B    N  
ATOM   4676  HN  ALA B  50      34.450  21.273 -13.109  1.00 15.00      B    H  
ATOM   4677  CA  ALA B  50      35.457  23.058 -12.578  1.00 15.00      B    C  
ATOM   4678  CB  ALA B  50      34.890  23.653 -13.860  1.00 15.00      B    C  
ATOM   4679  C   ALA B  50      34.984  23.851 -11.362  1.00 15.00      B    C  
ATOM   4680  O   ALA B  50      35.734  24.650 -10.802  1.00 15.00      B    O  
ATOM   4681  N   LYS B  51      33.738  23.609 -10.955  1.00 15.00      B    N  
ATOM   4682  HN  LYS B  51      33.201  22.953 -11.449  1.00 15.00      B    H  
ATOM   4683  CA  LYS B  51      33.143  24.284  -9.801  1.00 15.00      B    C  
ATOM   4684  CB  LYS B  51      31.658  23.922  -9.680  1.00 15.00      B    C  
ATOM   4685  CG  LYS B  51      30.718  24.783 -10.501  1.00 15.00      B    C  
ATOM   4686  CD  LYS B  51      29.325  24.173 -10.539  1.00 15.00      B    C  
ATOM   4687  CE  LYS B  51      28.406  24.967 -11.453  1.00 15.00      B    C  
ATOM   4688  NZ  LYS B  51      27.157  24.224 -11.773  1.00 15.00      B    N  
ATOM   4689  HZ1 LYS B  51      26.816  23.710 -10.926  1.00 15.00      B    H  
ATOM   4690  HZ2 LYS B  51      27.338  23.527 -12.547  1.00 15.00      B    H  
ATOM   4691  HZ3 LYS B  51      26.413  24.882 -12.095  1.00 15.00      B    H  
ATOM   4692  C   LYS B  51      33.839  23.873  -8.512  1.00 15.00      B    C  
ATOM   4693  O   LYS B  51      34.010  24.681  -7.601  1.00 15.00      B    O  
ATOM   4694  N   ALA B  52      34.240  22.611  -8.447  1.00 15.00      B    N  
ATOM   4695  HN  ALA B  52      34.097  22.027  -9.224  1.00 15.00      B    H  
ATOM   4696  CA  ALA B  52      34.902  22.071  -7.267  1.00 15.00      B    C  
ATOM   4697  CB  ALA B  52      35.039  20.561  -7.375  1.00 15.00      B    C  
ATOM   4698  C   ALA B  52      36.261  22.719  -7.067  1.00 15.00      B    C  
ATOM   4699  O   ALA B  52      36.732  22.873  -5.942  1.00 15.00      B    O  
ATOM   4700  N   ALA B  53      36.879  23.110  -8.170  1.00 15.00      B    N  
ATOM   4701  HN  ALA B  53      36.447  22.960  -9.037  1.00 15.00      B    H  
ATOM   4702  CA  ALA B  53      38.182  23.752  -8.127  1.00 15.00      B    C  
ATOM   4703  CB  ALA B  53      38.912  23.554  -9.446  1.00 15.00      B    C  
ATOM   4704  C   ALA B  53      38.045  25.237  -7.813  1.00 15.00      B    C  
ATOM   4705  O   ALA B  53      39.040  25.931  -7.618  1.00 15.00      B    O  
ATOM   4706  N   GLN B  54      36.808  25.718  -7.766  1.00 15.00      B    N  
ATOM   4707  HN  GLN B  54      36.052  25.115  -7.924  1.00 15.00      B    H  
ATOM   4708  CA  GLN B  54      36.541  27.120  -7.476  1.00 15.00      B    C  
ATOM   4709  CB  GLN B  54      35.485  27.684  -8.429  1.00 15.00      B    C  
ATOM   4710  CG  GLN B  54      36.014  28.008  -9.817  1.00 15.00      B    C  
ATOM   4711  CD  GLN B  54      34.982  28.692 -10.694  1.00 15.00      B    C  
ATOM   4712  OE1 GLN B  54      33.787  28.423 -10.601  1.00 15.00      B    O  
ATOM   4713  NE2 GLN B  54      35.436  29.592 -11.551  1.00 15.00      B    N  
ATOM   4714 HE21 GLN B  54      36.399  29.766 -11.574  1.00 15.00      B    H  
ATOM   4715 HE22 GLN B  54      34.788  30.049 -12.125  1.00 15.00      B    H  
ATOM   4716  C   GLN B  54      36.089  27.295  -6.034  1.00 15.00      B    C  
ATOM   4717  O   GLN B  54      35.887  28.416  -5.568  1.00 15.00      B    O  
ATOM   4718  N   LEU B  55      35.935  26.178  -5.332  1.00 15.00      B    N  
ATOM   4719  HN  LEU B  55      36.126  25.319  -5.758  1.00 15.00      B    H  
ATOM   4720  CA  LEU B  55      35.506  26.198  -3.942  1.00 15.00      B    C  
ATOM   4721  CB  LEU B  55      34.947  24.834  -3.534  1.00 15.00      B    C  
ATOM   4722  CG  LEU B  55      33.783  24.291  -4.362  1.00 15.00      B    C  
ATOM   4723  CD1 LEU B  55      33.477  22.859  -3.959  1.00 15.00      B    C  
ATOM   4724  CD2 LEU B  55      32.552  25.168  -4.203  1.00 15.00      B    C  
ATOM   4725  C   LEU B  55      36.668  26.551  -3.033  1.00 15.00      B    C  
ATOM   4726  O   LEU B  55      37.816  26.203  -3.310  1.00 15.00      B    O  
ATOM   4727  N   LYS B  56      36.367  27.241  -1.951  1.00 15.00      B    N  
ATOM   4728  HN  LYS B  56      35.424  27.501  -1.790  1.00 15.00      B    H  
ATOM   4729  CA  LYS B  56      37.382  27.629  -0.992  1.00 15.00      B    C  
ATOM   4730  CB  LYS B  56      37.035  28.980  -0.366  1.00 15.00      B    C  
ATOM   4731  CG  LYS B  56      36.723  30.064  -1.382  1.00 15.00      B    C  
ATOM   4732  CD  LYS B  56      35.983  31.219  -0.736  1.00 15.00      B    C  
ATOM   4733  CE  LYS B  56      35.291  32.078  -1.779  1.00 15.00      B    C  
ATOM   4734  NZ  LYS B  56      34.320  33.021  -1.162  1.00 15.00      B    N  
ATOM   4735  HZ1 LYS B  56      33.939  33.666  -1.883  1.00 15.00      B    H  
ATOM   4736  HZ2 LYS B  56      34.787  33.581  -0.422  1.00 15.00      B    H  
ATOM   4737  HZ3 LYS B  56      33.532  32.488  -0.735  1.00 15.00      B    H  
ATOM   4738  C   LYS B  56      37.502  26.570   0.092  1.00 15.00      B    C  
ATOM   4739  O   LYS B  56      36.675  25.658   0.174  1.00 15.00      B    O  
ATOM   4740  N   ASP B  57      38.529  26.694   0.917  1.00 15.00      B    N  
ATOM   4741  HN  ASP B  57      39.146  27.441   0.800  1.00 15.00      B    H  
ATOM   4742  CA  ASP B  57      38.759  25.749   2.002  1.00 15.00      B    C  
ATOM   4743  CB  ASP B  57      40.021  26.126   2.779  1.00 15.00      B    C  
ATOM   4744  CG  ASP B  57      40.588  24.964   3.572  1.00 15.00      B    C  
ATOM   4745  OD1 ASP B  57      39.970  24.576   4.585  1.00 15.00      B    O  
ATOM   4746  OD2 ASP B  57      41.651  24.442   3.179  1.00 15.00      B    O  
ATOM   4747  C   ASP B  57      37.550  25.711   2.934  1.00 15.00      B    C  
ATOM   4748  O   ASP B  57      37.233  26.700   3.599  1.00 15.00      B    O  
ATOM   4749  N   GLY B  58      36.857  24.580   2.939  1.00 15.00      B    N  
ATOM   4750  HN  GLY B  58      37.146  23.839   2.372  1.00 15.00      B    H  
ATOM   4751  CA  GLY B  58      35.690  24.429   3.784  1.00 15.00      B    C  
ATOM   4752  C   GLY B  58      34.392  24.371   3.000  1.00 15.00      B    C  
ATOM   4753  O   GLY B  58      33.366  23.942   3.526  1.00 15.00      B    O  
ATOM   4754  N   GLU B  59      34.430  24.797   1.742  1.00 15.00      B    N  
ATOM   4755  HN  GLU B  59      35.279  25.119   1.366  1.00 15.00      B    H  
ATOM   4756  CA  GLU B  59      33.239  24.788   0.900  1.00 15.00      B    C  
ATOM   4757  CB  GLU B  59      33.260  25.966  -0.086  1.00 15.00      B    C  
ATOM   4758  CG  GLU B  59      33.098  27.337   0.568  1.00 15.00      B    C  
ATOM   4759  CD  GLU B  59      33.372  28.490  -0.389  1.00 15.00      B    C  
ATOM   4760  OE1 GLU B  59      33.019  29.653  -0.062  1.00 15.00      B    O  
ATOM   4761  OE2 GLU B  59      33.953  28.241  -1.465  1.00 15.00      B    O  
ATOM   4762  C   GLU B  59      33.105  23.456   0.160  1.00 15.00      B    C  
ATOM   4763  O   GLU B  59      34.041  23.001  -0.501  1.00 15.00      B    O  
ATOM   4764  N   TRP B  60      31.945  22.822   0.295  1.00 15.00      B    N  
ATOM   4765  HN  TRP B  60      31.239  23.229   0.845  1.00 15.00      B    H  
ATOM   4766  CA  TRP B  60      31.685  21.541  -0.353  1.00 15.00      B    C  
ATOM   4767  CB  TRP B  60      31.160  20.516   0.661  1.00 15.00      B    C  
ATOM   4768  CG  TRP B  60      32.174  20.062   1.667  1.00 15.00      B    C  
ATOM   4769  CD1 TRP B  60      32.659  20.777   2.723  1.00 15.00      B    C  
ATOM   4770  CD2 TRP B  60      32.815  18.783   1.716  1.00 15.00      B    C  
ATOM   4771  NE1 TRP B  60      33.568  20.023   3.423  1.00 15.00      B    N  
ATOM   4772  HE1 TRP B  60      34.058  20.317   4.221  1.00 15.00      B    H  
ATOM   4773  CE2 TRP B  60      33.683  18.796   2.827  1.00 15.00      B    C  
ATOM   4774  CE3 TRP B  60      32.744  17.629   0.931  1.00 15.00      B    C  
ATOM   4775  CZ2 TRP B  60      34.471  17.698   3.169  1.00 15.00      B    C  
ATOM   4776  CZ3 TRP B  60      33.528  16.542   1.273  1.00 15.00      B    C  
ATOM   4777  CH2 TRP B  60      34.380  16.584   2.383  1.00 15.00      B    C  
ATOM   4778  C   TRP B  60      30.663  21.692  -1.476  1.00 15.00      B    C  
ATOM   4779  O   TRP B  60      29.726  22.493  -1.379  1.00 15.00      B    O  
ATOM   4780  N   LEU B  61      30.848  20.924  -2.539  1.00 15.00      B    N  
ATOM   4781  HN  LEU B  61      31.626  20.319  -2.564  1.00 15.00      B    H  
ATOM   4782  CA  LEU B  61      29.939  20.955  -3.672  1.00 15.00      B    C  
ATOM   4783  CB  LEU B  61      30.713  20.851  -4.988  1.00 15.00      B    C  
ATOM   4784  CG  LEU B  61      29.898  21.051  -6.268  1.00 15.00      B    C  
ATOM   4785  CD1 LEU B  61      29.407  22.488  -6.375  1.00 15.00      B    C  
ATOM   4786  CD2 LEU B  61      30.715  20.666  -7.491  1.00 15.00      B    C  
ATOM   4787  C   LEU B  61      28.934  19.814  -3.569  1.00 15.00      B    C  
ATOM   4788  O   LEU B  61      29.310  18.642  -3.565  1.00 15.00      B    O  
ATOM   4789  N   ASN B  62      27.664  20.168  -3.459  1.00 15.00      B    N  
ATOM   4790  HN  ASN B  62      27.435  21.125  -3.448  1.00 15.00      B    H  
ATOM   4791  CA  ASN B  62      26.592  19.186  -3.358  1.00 15.00      B    C  
ATOM   4792  CB  ASN B  62      25.488  19.712  -2.431  1.00 15.00      B    C  
ATOM   4793  CG  ASN B  62      24.380  18.708  -2.146  1.00 15.00      B    C  
ATOM   4794  OD1 ASN B  62      24.066  17.841  -2.962  1.00 15.00      B    O  
ATOM   4795  ND2 ASN B  62      23.770  18.832  -0.978  1.00 15.00      B    N  
ATOM   4796 HD21 ASN B  62      24.057  19.548  -0.379  1.00 15.00      B    H  
ATOM   4797 HD22 ASN B  62      23.052  18.187  -0.750  1.00 15.00      B    H  
ATOM   4798  C   ASN B  62      26.022  18.903  -4.739  1.00 15.00      B    C  
ATOM   4799  O   ASN B  62      25.446  19.789  -5.371  1.00 15.00      B    O  
ATOM   4800  N   VAL B  63      26.202  17.677  -5.203  1.00 15.00      B    N  
ATOM   4801  HN  VAL B  63      26.680  17.021  -4.645  1.00 15.00      B    H  
ATOM   4802  CA  VAL B  63      25.708  17.267  -6.508  1.00 15.00      B    C  
ATOM   4803  CB  VAL B  63      26.789  16.520  -7.319  1.00 15.00      B    C  
ATOM   4804  CG1 VAL B  63      26.306  16.245  -8.737  1.00 15.00      B    C  
ATOM   4805  CG2 VAL B  63      28.090  17.311  -7.340  1.00 15.00      B    C  
ATOM   4806  C   VAL B  63      24.480  16.374  -6.357  1.00 15.00      B    C  
ATOM   4807  O   VAL B  63      24.540  15.309  -5.733  1.00 15.00      B    O  
ATOM   4808  N   SER B  64      23.370  16.816  -6.922  1.00 15.00      B    N  
ATOM   4809  HN  SER B  64      23.390  17.675  -7.406  1.00 15.00      B    H  
ATOM   4810  CA  SER B  64      22.127  16.069  -6.865  1.00 15.00      B    C  
ATOM   4811  CB  SER B  64      21.078  16.830  -6.052  1.00 15.00      B    C  
ATOM   4812  OG  SER B  64      21.319  16.685  -4.658  1.00 15.00      B    O  
ATOM   4813  HG  SER B  64      22.145  17.137  -4.426  1.00 15.00      B    H  
ATOM   4814  C   SER B  64      21.623  15.760  -8.272  1.00 15.00      B    C  
ATOM   4815  O   SER B  64      22.272  16.110  -9.256  1.00 15.00      B    O  
ATOM   4816  N   HIS B  65      20.478  15.093  -8.369  1.00 15.00      B    N  
ATOM   4817  HN  HIS B  65      19.987  14.861  -7.556  1.00 15.00      B    H  
ATOM   4818  CA  HIS B  65      19.916  14.736  -9.665  1.00 15.00      B    C  
ATOM   4819  CB  HIS B  65      20.561  13.462 -10.235  1.00 15.00      B    C  
ATOM   4820  CG  HIS B  65      20.676  12.323  -9.266  1.00 15.00      B    C  
ATOM   4821  ND1 HIS B  65      19.587  11.715  -8.677  1.00 15.00      B    N  
ATOM   4822  HD1 HIS B  65      18.644  11.975  -8.809  1.00 15.00      B    H  
ATOM   4823  CD2 HIS B  65      21.766  11.679  -8.785  1.00 15.00      B    C  
ATOM   4824  CE1 HIS B  65      19.998  10.749  -7.878  1.00 15.00      B    C  
ATOM   4825  NE2 HIS B  65      21.316  10.707  -7.926  1.00 15.00      B    N  
ATOM   4826  HE2 HIS B  65      21.880  10.079  -7.426  1.00 15.00      B    H  
ATOM   4827  C   HIS B  65      18.400  14.595  -9.609  1.00 15.00      B    C  
ATOM   4828  O   HIS B  65      17.867  13.785  -8.846  1.00 15.00      B    O  
ATOM   4829  N   GLU B  66      17.719  15.384 -10.418  1.00 15.00      B    N  
ATOM   4830  HN  GLU B  66      18.210  16.016 -10.993  1.00 15.00      B    H  
ATOM   4831  CA  GLU B  66      16.267  15.359 -10.478  1.00 15.00      B    C  
ATOM   4832  CB  GLU B  66      15.705  16.766 -10.717  1.00 15.00      B    C  
ATOM   4833  CG  GLU B  66      16.239  17.835  -9.773  1.00 15.00      B    C  
ATOM   4834  CD  GLU B  66      17.604  18.348 -10.187  1.00 15.00      B    C  
ATOM   4835  OE1 GLU B  66      17.681  19.100 -11.176  1.00 15.00      B    O  
ATOM   4836  OE2 GLU B  66      18.601  17.988  -9.525  1.00 15.00      B    O  
ATOM   4837  C   GLU B  66      15.804  14.425 -11.588  1.00 15.00      B    C  
ATOM   4838  O   GLU B  66      16.368  14.422 -12.686  1.00 15.00      B    O  
ATOM   4839  N   ALA B  67      14.786  13.629 -11.297  1.00 15.00      B    N  
ATOM   4840  HN  ALA B  67      14.379  13.678 -10.404  1.00 15.00      B    H  
ATOM   4841  CA  ALA B  67      14.246  12.690 -12.271  1.00 15.00      B    C  
ATOM   4842  CB  ALA B  67      14.990  11.364 -12.200  1.00 15.00      B    C  
ATOM   4843  C   ALA B  67      12.758  12.475 -12.034  1.00 15.00      B    C  
ATOM   4844  O   ALA B  67      12.294  12.550 -10.897  1.00 15.00      B    O  
END
