# Supplementary material for: Distribution and molecular evolution of the anti-CRISPR family AcrIF7
Source: PLoS Biol. 2023 Apr 21;21(4):e3002072. doi: 10.1371/journal.pbio.3002072 (PMC10155984; doi:10.1371/journal.pbio.3002072)
Supplement: S14 Data — Individual files can be open using Pymol or any structure visualisation tool. (ZIP) [file pbio.3002072.s021.zip › Structural_analysis/s4_7jzx.drw]

#--- Created by: LigPlus v.2.2.5
#--- Date:       Thu Mar 10 20:08:28 GMT 2022
#V
#DL
#E 40
PDB CODE: s4_7jzx
LABEL: s4_7jzx
SELECTED
#O1M40_1
#R [LYS   31  A]
2LYS  31 A    45.914 -2.694 Lys31(A)
#A
 N   45.298 -3.643 45.731 -3.21 N # -35.778 -3.961 -14.243   [0]
 CA  45.141 -5.091 45.575 -4.658 CA # -34.966 -5.161 -14.095   [1]
 CB  46.299 -6.094 45.866 -6.527 CB # -33.817 -4.891 -13.119   [2]
 CG  47.689 -5.482 48.122 -5.049 CG # -32.565 -4.295 -13.738   [3]
 CD  47.597 -3.965 47.164 -3.532 CD # -31.484 -4.127 -12.683   [4]
 CE  48.968 -3.314 49.402 -2.881 CE # -30.144 -3.764 -13.297   [5]
 NZ  48.866 -1.83 49.299 -1.397 NZ # -29.071 -3.709 -12.268   [6]
 C   43.666 -5.469 43.233 -5.902 C # -35.804 -6.308 -13.547   [7]
 O   42.798 -4.6 43.232 -4.167 O # -35.282 -7.38 -13.254   [8]
#O1M40_2
#R [LEU   32  A]
2LEU  32 A    53.201 -1.965 Leu32(A)
#A
 N   55.555 -4.291 55.988 -3.857 N # -37.098 -6.071 -13.396   [9]
 CA  54.806 -3.045 54.372 -2.611 CA # -37.999 -7.075 -12.854   [10]
 CB  53.274 -2.964 53.707 -2.531 CB # -39.049 -6.401 -11.962   [11]
 CG  52.503 -4.288 52.07 -3.854 CG # -39.384 -7.087 -10.634   [12]
 CD1 53.147 -5.665 53.58 -5.231 CD1 # -40.331 -6.226 -9.814   [13]
 CD2 50.986 -4.407 51.419 -3.974 CD2 # -39.98 -8.469 -10.862   [14]
 C   55.723 -1.83 56.156 -1.397 C # -38.702 -7.86 -13.952   [15]
 O   56.945 -1.974 57.378 -1.541 O # -38.805 -9.084 -13.872   [16]
#O2M40_3
#R [VAL    8  B]
2VAL   8 B    56.04 3.73 Val8(B)
#A
 N   54.618 2.012 55.051 2.445 N # -36.529 -10.593 -12.949   [17]
 CA  53.864 3.26 53.43 3.693 CA # -36.001 -11.118 -14.203   [18]
 CB  54.496 4.669 54.93 4.235 CB # -37.107 -11.784 -15.05   [19]
 CG1 55.993 4.945 56.426 5.379 CG1 # -36.529 -12.371 -16.33   [20]
 CG2 53.709 5.97 54.143 6.404 CG2 # -37.831 -12.854 -14.247   [21]
 C   52.365 2.983 51.932 3.416 C # -35.348 -10.008 -15.018   [22]
 O   51.937 1.83 51.504 2.263 O # -36.015 -9.074 -15.459   [23]
#O2M40_4
#R [ILE    7  B]
3ILE   7 B    49.597 3.11 Ile7(B)
#A
 N   49.597 3.11 49.597 3.11 # -36.313 -11.069 -9.363   [24]
 CA  49.597 3.11 49.597 3.11 # -36.615 -10.264 -10.539   [25]
 CB  49.597 3.11 49.597 3.11 # -36.165 -8.793 -10.356   [26]
 CG1 49.597 3.11 49.597 3.11 # -34.644 -8.673 -10.448   [27]
 CG2 49.597 3.11 49.597 3.11 # -36.657 -8.25 -9.019   [28]
 CD1 49.597 3.11 49.597 3.11 # -34.124 -7.256 -10.348   [29]
 C   49.597 3.11 49.597 3.11 # -35.962 -10.869 -11.782   [30]
 O   49.597 3.11 49.597 3.11 # -34.966 -11.589 -11.676   [31]
#O1M40_5
#R [LYS   28  A]
2LYS  28 A    22.967 -2.656 Lys28(A)
#A
 N   22.67 -3.59 23.104 -3.157 N # -35.405 -1.172 -10.186   [32]
 CA  22.493 -5.031 22.927 -4.597 CA # -35.717 -2.538 -9.808   [33]
 CB  23.635 -6.056 23.202 -6.489 CB # -35.941 -2.634 -8.293   [34]
 CG  25.033 -5.45 25.466 -5.017 CG # -35.892 -4.049 -7.732   [35]
 CD  24.986 -3.927 24.553 -3.494 CD # -34.552 -4.719 -8.01   [36]
 CE  26.383 -3.321 26.817 -2.888 CE # -33.82 -5.071 -6.722   [37]
 NZ  26.344 -1.83 26.777 -1.397 NZ # -32.821 -6.159 -6.928   [38]
 C   21.005 -5.379 20.571 -5.813 C # -36.949 -3.028 -10.57   [39]
 O   20.152 -4.495 20.585 -4.062 O # -37.213 -4.226 -10.635   [40]
#O1M40_6
#R [HIS   47  A]
2HIS  47 A    20.039 -6.615 His47(A)
#A
 N   16.324 -6.221 16.758 -5.787 N # -41.633 0.518 -1.557   [41]
 CA  17.754 -6.511 17.32 -6.945 CA # -40.485 1.281 -2.034   [42]
 CB  18.85 -5.438 19.283 -5.005 CB # -39.497 0.367 -2.771   [43]
 CG  18.347 -4.021 17.914 -4.454 CG # -38.809 -0.65 -1.903   [44]
 ND1 17.028 -3.602 17.462 -3.169 ND1 # -39.288 -1.059 -0.671   [45]
 CD2 19.092 -2.888 19.525 -2.455 CD2 # -37.667 -1.352 -2.104   [46]
 CE1 16.989 -2.282 16.555 -1.849 CE1 # -38.468 -1.959 -0.16   [47]
 NE2 18.223 -1.83 18.657 -1.397 NE2 # -37.484 -2.154 -1.01   [48]
 C   18.026 -8.012 18.459 -7.578 C # -40.909 2.444 -2.924   [49]
 O   17.098 -8.815 16.664 -8.381 O # -40.744 2.393 -4.139   [50]
#O2M40_7
#R [GLU   66  B]
2GLU  66 B    20.008 5.53 Glu66(B)
#A
 N   18.653 4.492 19.086 4.925 N # -33.982 -8.852 1.026   [51]
 CA  17.73 5.616 17.297 6.049 CA # -34.213 -7.63 1.78   [52]
 CB  16.205 5.49 16.638 5.924 CB # -35.36 -6.844 1.141   [53]
 CG  15.693 4.061 15.26 4.494 CG # -35.159 -5.339 1.129   [54]
 CD  16.819 3.045 17.252 2.612 CD # -36.084 -4.641 0.151   [55]
 OE1 16.531 1.83 16.098 2.263 OE1 # -37.317 -4.784 0.285   [56]
 OE2 18 3.456 18.433 3.889 OE2 # -35.584 -3.935 -0.752   [57]
 C   18.492 6.938 18.925 7.371 C # -34.534 -7.949 3.237   [58]
 O   19.723 6.959 20.156 7.392 O # -35.61 -8.458 3.551   [59]
#O1M40_8
#R [GLN   33  A]
2GLN  33 A    57.82 -5.257 Gln33(A)
#A
 N   59.464 -4.098 59.898 -3.665 N # -39.178 -7.143 -14.972   [60]
 CA  60.202 -5.367 60.635 -4.934 CA # -39.923 -7.752 -16.081   [61]
 CB  61.737 -5.492 61.303 -5.059 CB # -39.005 -8.623 -16.958   [62]
 CG  62.478 -4.16 62.911 -3.727 CG # -39.583 -8.971 -18.325   [63]
 CD  61.544 -2.961 61.111 -2.528 CD # -38.598 -9.711 -19.215   [64]
 OE1 62.029 -1.83 62.463 -1.397 OE1 # -37.875 -9.104 -20.005   [65]
 NE2 60.235 -3.169 60.669 -2.736 NE2 # -38.56 -11.03 -19.092   [66]
HE21 59.914 -4.094 59.481 -3.66 HE21 # -39.158 -11.45 -18.441   [67]
HE22 59.639 -2.383 60.072 -1.95 HE22 # -37.928 -11.534 -19.658   [68]
 C   59.222 -6.557 58.789 -6.123 C # -41.118 -8.562 -15.543   [69]
 O   58.005 -6.373 58.438 -5.94 O # -41.259 -9.75 -15.834   [70]
#O2M40_9
#R [ASP   13  B]
2ASP  13 B    43.424 5.53 Asp13(B)
#A
 N   47.257 5.011 47.691 5.444 N # -26.306 -7.929 -14.015   [71]
 CA  45.829 5.271 46.262 5.704 CA # -25.559 -6.849 -13.395   [72]
 CB  44.743 4.198 44.31 4.631 CB # -26.498 -5.901 -12.654   [73]
 CG  45.308 2.792 45.742 3.225 CG # -25.899 -4.524 -12.449   [74]
 OD1 46.545 2.651 46.978 3.085 OD1 # -24.77 -4.433 -11.934   [75]
 OD2 44.509 1.83 44.076 2.263 OD2 # -26.572 -3.532 -12.805   [76]
 C   45.574 6.77 45.141 7.203 C # -24.527 -7.417 -12.434   [77]
 O   46.514 7.565 46.947 7.999 O # -24.832 -8.308 -11.641   [78]
#O2M40_10
#R [ALA   67  B]
2ALA  67 B    11.999 3.73 Ala67(B)
#A
 N   10.972 4.726 11.405 5.16 N # -33.589 -7.669 4.122   [79]
 CA  9.628 4.161 10.061 3.728 CA # -33.776 -7.929 5.544   [80]
 CB  8.584 5.267 9.017 5.7 CB # -32.494 -8.467 6.161   [81]
 C   9.313 2.668 8.88 3.101 C # -34.242 -6.674 6.277   [82]
 O   10.221 1.83 10.654 2.263 O # -33.427 -5.834 6.673   [83]
#O2M40_11
#R [GLU   18  B]
2GLU  18 B    24.961 6.43 Glu18(B)
#A
 N   24.276 5.239 24.709 5.673 N # -26.048 -8.734 -5.526   [84]
 CA  22.833 5.361 23.266 5.795 CA # -27.263 -9.502 -5.706   [85]
 CB  21.846 4.188 21.412 4.621 CB # -28.239 -8.736 -6.607   [86]
 CG  22.519 2.819 22.952 3.252 CG # -28.354 -7.253 -6.267   [87]
 CD  24.033 2.896 23.6 3.329 CD # -29.314 -6.504 -7.17   [88]
 OE1 24.689 1.83 25.123 2.263 OE1 # -30.247 -5.854 -6.647   [89]
 OE2 24.577 4.021 25.01 4.455 OE2 # -29.153 -6.573 -8.408   [90]
 C   22.446 6.836 22.012 7.27 C # -26.922 -10.863 -6.303   [91]
 O   23.312 7.71 23.745 8.143 O # -25.937 -10.999 -7.028   [92]
#O2M40_12
#R [GLU   34  B]
2GLU  34 B    36.211 6.43 Glu34(B)
#A
 N   38.168 3.856 38.601 4.289 N # -23.475 -18.978 2.463   [93]
 CA  37.57 5.188 37.136 5.621 CA # -22.077 -18.801 2.846   [94]
 CB  36.059 5.448 36.493 5.881 CB # -21.216 -19.862 2.152   [95]
 CG  35.195 4.198 34.762 4.631 CG # -19.758 -19.882 2.579   [96]
 CD  36.025 2.93 36.459 3.363 CD # -18.853 -20.431 1.495   [97]
 OE1 35.435 1.83 35.002 2.263 OE1 # -18.611 -19.71 0.505   [98]
 OE2 37.265 3.03 37.699 3.464 OE2 # -18.38 -21.574 1.629   [99]
 C   38.629 6.297 39.062 6.73 C # -21.557 -17.4 2.504   [100]
 O   39.829 6.021 40.263 6.454 O # -20.751 -16.83 3.241   [101]
#O2M40_13
#R [GLU   59  B]
2GLU  59 B    62.635 6.43 Glu59(B)
#A
 N   61.564 5.22 61.997 5.653 N # -31.971 -14.351 -20.178   [102]
 CA  60.226 5.797 60.66 6.23 CA # -32.695 -13.847 -19.019   [103]
 CB  58.919 4.986 58.486 5.419 CB # -34.194 -14.181 -19.111   [104]
 CG  59.117 3.47 59.55 3.903 CG # -34.957 -13.376 -20.163   [105]
 CD  60.582 3.055 60.149 2.622 CD # -36.414 -13.796 -20.3   [106]
 OE1 60.865 1.83 61.299 2.263 OE1 # -37.248 -12.968 -20.748   [107]
 OE2 61.457 3.942 61.89 4.376 OE2 # -36.734 -14.955 -19.974   [108]
 C   60.306 7.323 59.873 7.757 C # -32.084 -14.396 -17.73   [109]
 O   61.395 7.899 61.828 8.333 O # -32.022 -15.609 -17.527   [110]
#O1M40_14
#R [LYS  247  A]
2LYS 247 A    36.433 -4.865 Lys247(A)
#A
 N   36.276 -5.864 36.709 -5.43 N # -13.03 -15.162 -1.269   [111]
 CA  37.527 -6.614 37.093 -7.047 CA # -14.064 -14.135 -1.334   [112]
 CB  38.92 -5.969 39.354 -5.536 CB # -15.44 -14.71 -0.969   [113]
 CG  38.917 -4.448 39.35 -4.015 CG # -16.093 -15.54 -2.064   [114]
 CD  37.5 -3.895 37.934 -3.462 CD # -17.563 -15.793 -1.768   [115]
 CE  37.488 -2.373 37.922 -1.94 CE # -17.748 -16.681 -0.546   [116]
 NZ  36.105 -1.83 36.538 -1.397 NZ # -17.204 -18.047 -0.766   [117]
 C   37.278 -8.119 37.711 -7.686 C # -13.743 -12.957 -0.419   [118]
 O   36.132 -8.565 35.699 -8.132 O # -14.021 -12.999 0.778   [119]
#O1M40_15
#R [ASN  250  A]
2ASN 250 A    1.878 -5.672 Asn250(A)
#A
 N   4.477 -6.001 4.044 -5.568 N # -16.557 -10.571 1.833   [120]
 CA  5.863 -5.543 5.429 -5.11 CA # -16.952 -10.712 3.231   [121]
 CB  6.275 -4.069 6.709 -3.636 CB # -17.111 -12.192 3.59   [122]
 CG  5.082 -3.135 5.515 -2.702 CG # -18.17 -12.879 2.751   [123]
 OD1 3.95 -3.623 3.517 -3.189 OD1 # -17.873 -13.46 1.706   [124]
 ND2 5.296 -1.83 5.73 -1.397 ND2 # -19.412 -12.81 3.201   [125]
 C   6.851 -6.703 7.285 -6.27 C # -15.963 -10.043 4.178   [126]
 O   6.453 -7.872 6.02 -7.438 O # -15.899 -10.379 5.364   [127]
#O2M40_16
#R [PHE   17  B]
3PHE  17 B    32.855 3.11 Phe17(B)
#A
 N   32.855 3.11 32.855 3.11 # -24.487 -6.285 -5.134   [128]
 CA  32.855 3.11 32.855 3.11 # -24.38 -7.487 -4.315   [129]
 CB  32.855 3.11 32.855 3.11 # -24.002 -7.129 -2.876   [130]
 CG  32.855 3.11 32.855 3.11 # -22.657 -6.475 -2.75   [131]
 CD1 32.855 3.11 32.855 3.11 # -21.5 -7.235 -2.761   [132]
 CD2 32.855 3.11 32.855 3.11 # -22.55 -5.1 -2.621   [133]
 CE1 32.855 3.11 32.855 3.11 # -20.26 -6.637 -2.647   [134]
 CE2 32.855 3.11 32.855 3.11 # -21.314 -4.495 -2.506   [135]
 CZ  32.855 3.11 32.855 3.11 # -20.167 -5.264 -2.519   [136]
 C   32.855 3.11 32.855 3.11 # -25.681 -8.279 -4.342   [137]
 O   32.855 3.11 32.855 3.11 # -26.342 -8.46 -3.316   [138]
#O2M40_17
#R [SER   64  B]
2SER  64 B    27.946 5.53 Ser64(B)
#A
 N   27.899 4.541 28.333 4.975 N # -32.903 -11.122 -4.648   [139]
 CA  28.795 3.402 29.228 2.969 CA # -32.626 -10.066 -3.695   [140]
 CB  28.35 1.935 27.917 2.368 CB # -33.293 -8.767 -4.162   [141]
 OG  26.931 1.83 27.364 2.263 OG # -33.086 -8.557 -5.554   [142]
 C   30.248 3.877 29.814 4.31 C # -33.142 -10.46 -2.311   [143]
 O   30.515 5.077 30.949 5.51 O # -34.276 -10.914 -2.17   [144]
#O1M40_18
#R [GLN   62  A]
2GLN  62 A    12.526 -6.375 Gln62(A)
#A
 N   10.308 -4.287 10.741 -3.853 N # -27.653 -2.137 10.516   [145]
 CA  8.856 -4.199 9.29 -3.765 CA # -26.892 -3.225 9.923   [146]
 CB  7.911 -5.406 7.478 -4.972 CB # -27.783 -4.053 8.99   [147]
 CG  8.602 -6.763 9.036 -6.33 CG # -29.205 -4.275 9.489   [148]
 CD  10.116 -6.646 9.683 -6.213 CD # -30.125 -4.811 8.407   [149]
 OE1 10.792 -7.675 11.225 -7.242 OE1 # -29.892 -4.603 7.216   [150]
 NE2 10.664 -5.442 11.097 -5.008 NE2 # -31.182 -5.498 8.81   [151]
HE21 10.069 -4.663 10.502 -4.23 HE21 # -31.312 -5.626 9.773   [152]
HE22 11.644 -5.379 12.078 -4.945 HE22 # -31.796 -5.844 8.126   [153]
 C   8.4 -2.739 7.967 -2.306 C # -25.702 -2.686 9.128   [154]
 O   9.227 -1.83 9.66 -1.397 O # -24.993 -3.449 8.477   [155]
#O2M40_19
#R [ALA   35  B]
2ALA  35 B    4.672 6.43 Ala35(B)
#A
 N   6.544 4.571 6.977 5.005 N # -22.034 -16.841 1.4   [156]
 CA  5.13 4.21 5.564 3.777 CA # -21.579 -15.528 0.955   [157]
 CB  4.257 5.456 4.691 5.889 CB # -21.673 -15.411 -0.559   [158]
 C   4.6 2.778 4.167 3.211 C # -22.304 -14.364 1.628   [159]
 O   5.382 1.83 5.815 2.263 O # -21.712 -13.309 1.842   [160]
#O1M40_20
#R [ASN  256  A]
3ASN 256 A    28.723 -3.11 Asn256(A)
#A
 N   28.723 -3.11 28.723 -3.11 # -13.377 -4.54 -2.082   [161]
 CA  28.723 -3.11 28.723 -3.11 # -13.916 -5.13 -3.305   [162]
 CB  28.723 -3.11 28.723 -3.11 # -15.41 -4.823 -3.457   [163]
 CG  28.723 -3.11 28.723 -3.11 # -16.313 -5.723 -2.627   [164]
 OD1 28.723 -3.11 28.723 -3.11 # -16.722 -6.793 -3.072   [165]
 ND2 28.723 -3.11 28.723 -3.11 # -16.641 -5.289 -1.419   [166]
 C   28.723 -3.11 28.723 -3.11 # -13.156 -4.635 -4.54   [167]
 O   28.723 -3.11 28.723 -3.11 # -12.837 -5.423 -5.435   [168]
#O2M40_21
#R [THR    9  B]
3THR   9 B    42.169 3.11 Thr9(B)
#A
 N   42.169 3.11 42.169 3.11 # -34.046 -10.115 -15.218   [169]
 CA  42.169 3.11 42.169 3.11 # -33.315 -9.118 -15.977   [170]
 CB  42.169 3.11 42.169 3.11 # -32.35 -8.307 -15.077   [171]
 OG1 42.169 3.11 42.169 3.11 # -31.492 -7.476 -15.875   [172]
 CG2 42.169 3.11 42.169 3.11 # -31.507 -9.224 -14.204   [173]
 C   42.169 3.11 42.169 3.11 # -32.556 -9.766 -17.13   [174]
 O   42.169 3.11 42.169 3.11 # -31.85 -10.758 -16.944   [175]
#O1M40_22
#R [ARG   59  A]
3ARG  59 A    13.984 -3.11 Arg59(A)
#A
 N   13.984 -3.11 13.984 -3.11 # -32.5 -0.26 8.658   [176]
 CA  13.984 -3.11 13.984 -3.11 # -31.416 -1.045 8.084   [177]
 CB  13.984 -3.11 13.984 -3.11 # -31.621 -1.294 6.586   [178]
 CG  13.984 -3.11 13.984 -3.11 # -32.554 -2.46 6.288   [179]
 CD  13.984 -3.11 13.984 -3.11 # -32.562 -2.825 4.811   [180]
 NE  13.984 -3.11 13.984 -3.11 # -33.241 -1.823 3.994   [181]
 CZ  13.984 -3.11 13.984 -3.11 # -32.735 -1.303 2.881   [182]
 NH1 13.984 -3.11 13.984 -3.11 # -31.55 -1.692 2.44   [183]
 NH2 13.984 -3.11 13.984 -3.11 # -33.427 -0.403 2.204   [184]
 C   13.984 -3.11 13.984 -3.11 # -30.054 -0.418 8.368   [185]
 O   13.984 -3.11 13.984 -3.11 # -29.019 -1.041 8.14   [186]
#O1M40_23
#R [LEU  115  A]
3LEU 115 A    32.855 -3.11 Leu115(A)
#A
 N   32.855 -3.11 32.855 -3.11 # -26.783 -1.531 1.039   [187]
 CA  32.855 -3.11 32.855 -3.11 # -25.898 -0.642 0.293   [188]
 CB  32.855 -3.11 32.855 -3.11 # -25.204 -1.403 -0.839   [189]
 CG  32.855 -3.11 32.855 -3.11 # -24.103 -0.644 -1.583   [190]
 CD1 32.855 -3.11 32.855 -3.11 # -22.969 -0.28 -0.637   [191]
 CD2 32.855 -3.11 32.855 -3.11 # -23.587 -1.462 -2.757   [192]
 C   32.855 -3.11 32.855 -3.11 # -26.646 0.568 -0.262   [193]
 O   32.855 -3.11 32.855 -3.11 # -26.05 1.622 -0.506   [194]
#O2M40_24
#R [HIS   65  B]
3HIS  65 B    1.61 3.11 His65(B)
#A
 N   1.61 3.11 1.61 3.11 # -32.299 -10.321 -1.297   [195]
 CA  1.61 3.11 1.61 3.11 # -32.696 -10.655 0.07   [196]
 CB  1.61 3.11 1.61 3.11 # -31.758 -11.678 0.74   [197]
 CG  1.61 3.11 1.61 3.11 # -30.62 -12.18 -0.097   [198]
 ND1 1.61 3.11 1.61 3.11 # -29.492 -11.431 -0.367   [199]
 CD2 1.61 3.11 1.61 3.11 # -30.431 -13.372 -0.711   [200]
 CE1 1.61 3.11 1.61 3.11 # -28.661 -12.146 -1.105   [201]
 NE2 1.61 3.11 1.61 3.11 # -29.207 -13.321 -1.322   [202]
 C   1.61 3.11 1.61 3.11 # -32.78 -9.389 0.908   [203]
 O   1.61 3.11 1.61 3.11 # -31.771 -8.91 1.425   [204]
#O1M40_25
#R [ALA  113  A]
3ALA 113 A    1.61 -3.11 Ala113(A)
#A
 N   1.61 -3.11 1.61 -3.11 # -26.864 -5.945 1.872   [205]
 CA  1.61 -3.11 1.61 -3.11 # -28.218 -5.719 1.377   [206]
 CB  1.61 -3.11 1.61 -3.11 # -29.129 -6.875 1.766   [207]
 C   1.61 -3.11 1.61 -3.11 # -28.779 -4.39 1.883   [208]
 O   1.61 -3.11 1.61 -3.11 # -29.989 -4.171 1.885   [209]
#Odummy
#R [DUM    1  X]
7DUM   1 X
#A
 C1  -0.642 0 -0.642 0 # 0 0 0   [210]
 C2  64.875 0 64.875 0 # 0 0 0   [211]
#B
2 136 166
2 136 165
2 134 165
2 136 164
2 159 125
2 160 123
2 97 117
2 98 116
2 135 192
2 133 192
2 204 207
2 83 149
2 83 180
2 83 179
2 55 48
2 57 47
2 56 47
2 55 47
2 57 46
2 106 66
2 20 66
2 107 64
2 23 62
2 22 16
2 19 16
2 18 16
2 23 15
2 17 15
2 28 14
2 26 14
2 25 14
2 28 12
2 26 12
2 23 10
2 17 10
2 26 10
2 171 8
2 170 8
2 22 8
2 30 8
2 29 8
2 27 8
2 26 8
2 23 7
2 29 7
2 74 6
2 73 6
2 76 5
2 29 2
2 141 38
2 88 38
2 29 38
2 142 37
2 89 37
2 29 36
1 125 160 2.72
1 117 98 2.52
1 151 83 3.12
1 48 57 2.62
1 66 107 2.87
1 17 16 2.88
1 6 76 2.56
1 38 142 2.78
1 38 89 2.61
0 82 83 d
0 80 82
0 80 81
0 79 80
0 58 59 d
0 55 57
0 55 56 d
0 54 55
0 53 54
0 52 58
0 52 53
0 51 52
0 143 144 d
0 141 142
0 140 143
0 140 141
0 139 140
0 109 110 d
0 106 108
0 106 107 d
0 105 106
0 104 105
0 103 109
0 103 104
0 102 103
0 159 160 d
0 157 159
0 157 158
0 156 157
0 100 101 d
0 97 99
0 97 98 d
0 96 97
0 95 96
0 94 100
0 94 95
0 93 94
0 91 92 d
0 88 90
0 88 89 d
0 87 88
0 86 87
0 85 91
0 85 86
0 84 85
0 77 78 d
0 74 76
0 74 75 d
0 73 74
0 72 77
0 72 73
0 71 72
0 22 23 d
0 19 21
0 19 20
0 18 22
0 18 19
0 17 18
0 126 127 d
0 123 125
0 123 124 d
0 122 123
0 121 126
0 121 122
0 120 121
0 118 119 d
0 116 117
0 115 116
0 114 115
0 113 114
0 112 118
0 112 113
0 111 112
0 154 155 d
0 152 153
0 151 153
0 151 152
0 149 151
0 149 150 d
0 148 149
0 147 148
0 146 154
0 146 147
0 145 146
0 49 50 d
0 47 48
0 46 48
0 45 47 d
0 44 46 d
0 44 45
0 43 44
0 42 49
0 42 43
0 41 42
0 69 70 d
0 67 68
0 66 68
0 66 67
0 64 66
0 64 65 d
0 63 64
0 62 63
0 61 69
0 61 62
0 60 61
0 15 16 d
0 12 14
0 12 13
0 11 12
0 10 15
0 10 11
0 9 10
0 7 8 d
0 5 6
0 4 5
0 3 4
0 2 3
0 1 7
0 1 2
0 0 1
0 39 40 d
0 37 38
0 36 37
0 35 36
0 34 35
0 33 39
0 33 34
0 32 33
6 210 211
#T
s4_7jzx    0 0
#P
IFACE_RESNAME1_SIZE=0.800
ATOM_EDGES_STATUS=ON
IFACE_BOND2_WIDTH=0.190
EQUIV_ELLIPSES_STATUS=ON
HYDROPHOBIC_BOND_COLOUR=BRICK_RED
DISULPHIDE_WIDTH=0.070
NLIGATOM2_STATUS=ON
LIGATOM_RADIUS=0.330
LIGBOND_COLOUR=PURPLE
IFACE_HYDROPHNAME1_SIZE=0.500
ABODY_OTHER_RESNAME_COLOUR=DARK_SLATE_GREY
IFACE_ATMNAME1_SIZE=0.310
ABODY_LOOP_LIST_HEADING_SIZE=1.00
SULPHUR_COLOUR=YELLOW
EQUIV_SIDECHAINS_UNDERLAY_STATUS=OFF
INTERNAL_HBONDS_STATUS=OFF
DUMMY_COLOUR=BLACK
NLIGRESNAME2_COLOUR=PINK
ABODY_H3_ATNAME_COLOUR=SPRING_GREEN
ABODY_L2_COLOUR=SKY_BLUE
HYDROPHOBIC_WIDTH=0.070
NLIGATMNAME2_STATUS=ON
SALT_BRIDGE_COLOUR=RED
ABODY_H2_ATNAME_COLOUR=OLIVE_GREEN
HYDROPHOBIC_STATUS=OFF
WATER_COLOUR=TURQUOISE
LIGATMNAME_COLOUR=BLACK
CARBON_COLOUR=BLACK
IFACE_HPHOBIC1_RADIUS=1.150
SALT_BRIDGE_DIM_WIDTH=0.070
HYDROPHOBIC2_STATUS=OFF
IFACE_ATOM2_RADIUS=0.330
SPOKE_WIDTH=0.070
NLIGATMNAME2_COLOUR=BLUE
HBOND_WIDTH=0.070
LIGATMNAME_STATUS=ON
TITLE_DIM_SIZE=1.000
WATERNAME_SIZE=0.500
ABODY_H3_COLOUR=SPRING_GREEN
HYDROPHNAME_COLOUR=BLACK
TITLE_COLOUR=BLUE
HYDROPHOBIC2_BOND_COLOUR=BRICK_RED
WATERNAME_STATUS=ON
EXTBOND_COLOUR=PURPLE
METAL_COLOUR=PINK
ABODY_L1_RESNAME_COLOUR=CYAN
UNDERLAY_COLOUR=RED
HBTEXT_DIM_SIZE=0.440
HYDROPHNAME2_COLOUR=BLUE
DISULPHIDE_STATUS=ON
BACKGROUND_COLOUR=WHITE
DUMMY_WIDTH=0.070
HYDROPHOBIC2_WIDTH=0.070
NLIGRESNAME_STATUS=ON
ABODY_L1_ATNAME_COLOUR=CYAN
TITLE_STATUS=ON
ELLIPSE_WIDTH=0.140
LIGATOM_STATUS=ON
HBTEXT_STATUS=ON
SIMPLERES_COLOUR=BLACK
HBTEXT_COLOUR=OLIVE_GREEN
NLIGBOND2_WIDTH=0.130
ABODY_H3_RESNAME_COLOUR=SPRING_GREEN
NLIGBOND2_COLOUR=LILAC
LIGRESNAME_STATUS=ON
LIGRESNAME_COLOUR=BLUE
NLIGRESNAME2_STATUS=ON
SALT_BRIDGE_WIDTH=0.070
IFACE_BOND1_WIDTH=0.190
SHOW_BLANK_TEXT_STATUS=OFF
WATERNAME_DIM_SIZE=0.500
NLIGATMNAME2_SIZE=0.310
PLOT_LABEL_SIZE=12.0
INACTIVE_COLOUR=GREY
ABODY_L1_COLOUR=CYAN
HYDROPHOBIC_COLOUR=BRICK_RED
ABODY_LOOP_LABEL_SIZE=1.60
NLIGRESNAME_COLOUR=OLIVE_GREEN
HBOND_COLOUR=OLIVE_GREEN
PHOSPHORUS_COLOUR=PURPLE
PLOT_LIST_LABEL_SIZE=14.0
ABODY_L2_ATNAME_COLOUR=SKY_BLUE
NLIGATOM_RADIUS=0.330
NITROGEN_COLOUR=BLUE
DIMPLOT_SPLIT_WIDTH=100.0
HYDROPHNAME2_STATUS=ON
IFACE_ATMNAME2_SIZE=0.310
IFACE_RESNAME2_SIZE=0.800
EQUIV_HGROUPS_UNDERLAY_STATUS=ON
ABODY_H2_COLOUR=OLIVE_GREEN
ABODY_L3_RESNAME_COLOUR=BLUE
ABODY_H1_RESNAME_COLOUR=GREEN
NLIGBOND_COLOUR=ORANGE
LIGATMNAME_SIZE=0.310
ATOM_EDGE_COLOUR=BLACK
ABODY_OTHER_ATNAME_COLOUR=DARK_SLATE_GREY
SIMPLE_RADIUS=0.800
NLIGATMNAME_COLOUR=BLACK
HYDROPHNAME2_SIZE=0.500
TITLE_SIZE=1.000
DISULPHIDE_COLOUR=GOLD
IFACE_ATOM1_RADIUS=0.330
ABODY_L2_RESNAME_COLOUR=SKY_BLUE
IFACE_HPHOBIC2_RADIUS=1.150
HYDROPHOBIC2_COLOUR=PINK
HBTEXT_SIZE=0.440
DOUBLE_BONDS_STATUS=OFF
SIMPLETEXT_SIZE=0.500
ABODY_OTHER_COLOUR=DARK_SLATE_GREY
ABODY_L3_ATNAME_COLOUR=BLUE
ABODY_H1_ATNAME_COLOUR=GREEN
LIGRESNAME_SIZE=0.800
WATER_DIM_RADIUS=0.400
DUMMY_STATUS=ON
IFACE_HYDROPHNAME2_SIZE=0.500
NLIGATOM2_RADIUS=0.330
ABODY_L3_COLOUR=BLUE
EXTBOND_DIM_WIDTH=0.070
WATERNAME_COLOUR=PURPLE
ARC_WIDTH=0.070
NLIGATMNAME_SIZE=0.310
OTHER_COLOUR=LIME_GREEN
EXTBOND_WIDTH=0.070
PLOT_LIST_LABEL_COLOUR=BLUE
NLIGATMNAME_STATUS=ON
HBOND_STATUS=ON
INACTIVE_PLOTS_STATUS=ON
ABODY_H2_RESNAME_COLOUR=OLIVE_GREEN
NLIGRESNAME2_SIZE=0.630
HYDROPHNAME_STATUS=ON
LIGBOND_WIDTH=0.190
HBOND_DIM_WIDTH=0.070
SALT_BRIDGE_STATUS=ON
WATER_STATUS=ON
ELLIPSE_COLOUR=RED
DISULPHIDE_DIM_WIDTH=0.070
HYDROPHOBIC_DIM_WIDTH=0.070
NLIGATOM_STATUS=ON
OXYGEN_COLOUR=RED
ABODY_H1_COLOUR=GREEN
HYDROPHNAME_SIZE=0.500
HPHOBIC_RADIUS=1.150
NLIGBOND_WIDTH=0.130
WATER_RADIUS=0.400
NLIGRESNAME_SIZE=0.630
PLOT_LABEL_COLOUR=RED
