# Supplementary material for: Distribution and molecular evolution of the anti-CRISPR family AcrIF7
Source: PLoS Biol. 2023 Apr 21;21(4):e3002072. doi: 10.1371/journal.pbio.3002072 (PMC10155984; doi:10.1371/journal.pbio.3002072)
Supplement: S14 Data — Individual files can be open using Pymol or any structure visualisation tool. (ZIP) [file pbio.3002072.s021.zip › Structural_analysis/s4_7jzx.pdb]

REMARK FILENAME="complex_104w.pdb0"
REMARK ===============================================================
REMARK HADDOCK run for complex
REMARK initial structure: complex_104.pdb
REMARK ===============================================================
REMARK            total,bonds,angles,improper,dihe,vdw,elec,air,cdih,coup,rdcs,vean,dani,xpcs,rg
REMARK energies: -411.079, 0, 0, 0, 0, -16.824, -394.255, 0, 0, 0, 0, 0, 0, 0, 0
REMARK ===============================================================
REMARK            bonds,angles,impropers,dihe,air,cdih,coup,rdcs,vean,dani,xpcs
REMARK rms-dev.: 0,0,0,0,0,0,0, 0, 0, 0, 0
REMARK ===============================================================
REMARK               air,cdih,coup,rdcs,vean,dani,xpcs
REMARK               >0.3,>5,>1,>0,>5,>0.2,>0.2
REMARK violations.: 0, 0, 0, 0, 0, 0, 0
REMARK ===============================================================
REMARK                        CVpartition#,violations,rms
REMARK AIRs cross-validation: 1, 1, 1.40879
REMARK ===============================================================
REMARK NCS energy: 0
REMARK ===============================================================
REMARK Symmetry energy: 0
REMARK ===============================================================
REMARK Membrane restraining energy: 0
REMARK ===============================================================
REMARK Local cross-correlation:  0.0000
REMARK ===============================================================
REMARK Desolvation energy: 4.81534
REMARK Internal energy free molecules: -18328.9
REMARK Internal energy complex: -18264
REMARK Binding energy: -341.329
REMARK ===============================================================
REMARK buried surface area: 1534.62
REMARK ===============================================================
REMARK water - chain_1: 0 0 0
REMARK water - chain_2: 0 0 0
REMARK ===============================================================
REMARK water - water: 0 0 0
REMARK ===============================================================
REMARK DATE:10-Mar-2022  15:09:47       created by user: enmr022
REMARK VERSION:1.3U
ATOM      1  N   PRO A   8     -32.192  26.524  -2.293  1.00 15.00      A    N  
ATOM      2  CA  PRO A   8     -32.251  26.229  -0.868  1.00 15.00      A    C  
ATOM      3  CB  PRO A   8     -31.440  27.382  -0.282  1.00 15.00      A    C  
ATOM      4  CG  PRO A   8     -30.391  27.664  -1.312  1.00 15.00      A    C  
ATOM      5  CD  PRO A   8     -30.917  27.165  -2.641  1.00 15.00      A    C  
ATOM      6  C   PRO A   8     -33.684  26.258  -0.346  1.00 15.00      A    C  
ATOM      7  O   PRO A   8     -34.015  27.009   0.573  1.00 15.00      A    O  
ATOM      8  N   THR A   9     -34.533  25.437  -0.941  1.00 15.00      A    N  
ATOM      9  HN  THR A   9     -34.205  24.844  -1.659  1.00 15.00      A    H  
ATOM     10  CA  THR A   9     -35.927  25.363  -0.540  1.00 15.00      A    C  
ATOM     11  CB  THR A   9     -36.860  26.130  -1.511  1.00 15.00      A    C  
ATOM     12  OG1 THR A   9     -38.236  25.952  -1.138  1.00 15.00      A    O  
ATOM     13  HG1 THR A   9     -38.704  26.786  -1.246  1.00 15.00      A    H  
ATOM     14  CG2 THR A   9     -36.661  25.689  -2.952  1.00 15.00      A    C  
ATOM     15  C   THR A   9     -36.364  23.909  -0.382  1.00 15.00      A    C  
ATOM     16  O   THR A   9     -35.922  23.032  -1.122  1.00 15.00      A    O  
ATOM     17  N   TRP A  10     -37.242  23.657   0.579  1.00 15.00      A    N  
ATOM     18  HN  TRP A  10     -37.581  24.396   1.122  1.00 15.00      A    H  
ATOM     19  CA  TRP A  10     -37.716  22.303   0.845  1.00 15.00      A    C  
ATOM     20  CB  TRP A  10     -38.568  22.257   2.120  1.00 15.00      A    C  
ATOM     21  CG  TRP A  10     -39.979  22.732   1.938  1.00 15.00      A    C  
ATOM     22  CD1 TRP A  10     -40.408  24.024   1.846  1.00 15.00      A    C  
ATOM     23  CD2 TRP A  10     -41.148  21.911   1.835  1.00 15.00      A    C  
ATOM     24  NE1 TRP A  10     -41.771  24.059   1.685  1.00 15.00      A    N  
ATOM     25  HE1 TRP A  10     -42.314  24.869   1.593  1.00 15.00      A    H  
ATOM     26  CE2 TRP A  10     -42.249  22.773   1.676  1.00 15.00      A    C  
ATOM     27  CE3 TRP A  10     -41.368  20.530   1.858  1.00 15.00      A    C  
ATOM     28  CZ2 TRP A  10     -43.552  22.299   1.541  1.00 15.00      A    C  
ATOM     29  CZ3 TRP A  10     -42.660  20.062   1.725  1.00 15.00      A    C  
ATOM     30  CH2 TRP A  10     -43.736  20.943   1.568  1.00 15.00      A    C  
ATOM     31  C   TRP A  10     -38.467  21.707  -0.345  1.00 15.00      A    C  
ATOM     32  O   TRP A  10     -38.609  20.491  -0.448  1.00 15.00      A    O  
ATOM     33  N   GLN A  11     -38.924  22.566  -1.252  1.00 15.00      A    N  
ATOM     34  HN  GLN A  11     -38.756  23.523  -1.131  1.00 15.00      A    H  
ATOM     35  CA  GLN A  11     -39.658  22.114  -2.426  1.00 15.00      A    C  
ATOM     36  CB  GLN A  11     -40.262  23.297  -3.181  1.00 15.00      A    C  
ATOM     37  CG  GLN A  11     -41.334  24.052  -2.411  1.00 15.00      A    C  
ATOM     38  CD  GLN A  11     -42.591  23.234  -2.173  1.00 15.00      A    C  
ATOM     39  OE1 GLN A  11     -42.542  22.023  -1.977  1.00 15.00      A    O  
ATOM     40  NE2 GLN A  11     -43.732  23.897  -2.197  1.00 15.00      A    N  
ATOM     41 HE21 GLN A  11     -43.704  24.860  -2.367  1.00 15.00      A    H  
ATOM     42 HE22 GLN A  11     -44.558  23.395  -2.045  1.00 15.00      A    H  
ATOM     43  C   GLN A  11     -38.762  21.309  -3.354  1.00 15.00      A    C  
ATOM     44  O   GLN A  11     -39.139  20.232  -3.816  1.00 15.00      A    O  
ATOM     45  N   GLU A  12     -37.564  21.818  -3.608  1.00 15.00      A    N  
ATOM     46  HN  GLU A  12     -37.292  22.657  -3.180  1.00 15.00      A    H  
ATOM     47  CA  GLU A  12     -36.638  21.127  -4.488  1.00 15.00      A    C  
ATOM     48  CB  GLU A  12     -35.588  22.063  -5.100  1.00 15.00      A    C  
ATOM     49  CG  GLU A  12     -34.913  23.013  -4.126  1.00 15.00      A    C  
ATOM     50  CD  GLU A  12     -33.689  22.413  -3.473  1.00 15.00      A    C  
ATOM     51  OE1 GLU A  12     -33.292  22.904  -2.397  1.00 15.00      A    O  
ATOM     52  OE2 GLU A  12     -33.128  21.452  -4.039  1.00 15.00      A    O  
ATOM     53  C   GLU A  12     -36.026  19.915  -3.801  1.00 15.00      A    C  
ATOM     54  O   GLU A  12     -35.766  18.899  -4.442  1.00 15.00      A    O  
ATOM     55  N   LEU A  13     -35.828  20.016  -2.491  1.00 15.00      A    N  
ATOM     56  HN  LEU A  13     -36.031  20.864  -2.040  1.00 15.00      A    H  
ATOM     57  CA  LEU A  13     -35.281  18.913  -1.716  1.00 15.00      A    C  
ATOM     58  CB  LEU A  13     -34.938  19.371  -0.297  1.00 15.00      A    C  
ATOM     59  CG  LEU A  13     -33.766  20.346  -0.161  1.00 15.00      A    C  
ATOM     60  CD1 LEU A  13     -33.789  21.017   1.203  1.00 15.00      A    C  
ATOM     61  CD2 LEU A  13     -32.442  19.629  -0.382  1.00 15.00      A    C  
ATOM     62  C   LEU A  13     -36.285  17.764  -1.666  1.00 15.00      A    C  
ATOM     63  O   LEU A  13     -35.913  16.592  -1.738  1.00 15.00      A    O  
ATOM     64  N   ARG A  14     -37.565  18.114  -1.559  1.00 15.00      A    N  
ATOM     65  HN  ARG A  14     -37.797  19.067  -1.510  1.00 15.00      A    H  
ATOM     66  CA  ARG A  14     -38.632  17.123  -1.505  1.00 15.00      A    C  
ATOM     67  CB  ARG A  14     -39.979  17.792  -1.216  1.00 15.00      A    C  
ATOM     68  CG  ARG A  14     -41.149  16.827  -1.112  1.00 15.00      A    C  
ATOM     69  CD  ARG A  14     -40.942  15.823   0.008  1.00 15.00      A    C  
ATOM     70  NE  ARG A  14     -42.091  14.942   0.148  1.00 15.00      A    N  
ATOM     71  HE  ARG A  14     -42.805  15.026  -0.523  1.00 15.00      A    H  
ATOM     72  CZ  ARG A  14     -42.227  14.035   1.106  1.00 15.00      A    C  
ATOM     73  NH1 ARG A  14     -41.281  13.863   2.028  1.00 15.00      A    N  
ATOM     74 HH11 ARG A  14     -40.419  14.439   2.011  1.00 15.00      A    H  
ATOM     75 HH12 ARG A  14     -41.408  13.137   2.778  1.00 15.00      A    H  
ATOM     76  NH2 ARG A  14     -43.321  13.304   1.144  1.00 15.00      A    N  
ATOM     77 HH21 ARG A  14     -43.440  12.583   1.907  1.00 15.00      A    H  
ATOM     78 HH22 ARG A  14     -44.066  13.434   0.435  1.00 15.00      A    H  
ATOM     79  C   ARG A  14     -38.700  16.339  -2.807  1.00 15.00      A    C  
ATOM     80  O   ARG A  14     -38.683  15.107  -2.796  1.00 15.00      A    O  
ATOM     81  N   GLN A  15     -38.756  17.052  -3.927  1.00 15.00      A    N  
ATOM     82  HN  GLN A  15     -38.754  18.033  -3.879  1.00 15.00      A    H  
ATOM     83  CA  GLN A  15     -38.820  16.397  -5.225  1.00 15.00      A    C  
ATOM     84  CB  GLN A  15     -39.140  17.381  -6.358  1.00 15.00      A    C  
ATOM     85  CG  GLN A  15     -38.167  18.540  -6.499  1.00 15.00      A    C  
ATOM     86  CD  GLN A  15     -38.454  19.405  -7.711  1.00 15.00      A    C  
ATOM     87  OE1 GLN A  15     -39.598  19.545  -8.136  1.00 15.00      A    O  
ATOM     88  NE2 GLN A  15     -37.411  19.995  -8.274  1.00 15.00      A    N  
ATOM     89 HE21 GLN A  15     -36.526  19.844  -7.882  1.00 15.00      A    H  
ATOM     90 HE22 GLN A  15     -37.569  20.554  -9.062  1.00 15.00      A    H  
ATOM     91  C   GLN A  15     -37.541  15.614  -5.501  1.00 15.00      A    C  
ATOM     92  O   GLN A  15     -37.597  14.499  -6.011  1.00 15.00      A    O  
ATOM     93  N   PHE A  16     -36.397  16.191  -5.127  1.00 15.00      A    N  
ATOM     94  HN  PHE A  16     -36.425  17.085  -4.717  1.00 15.00      A    H  
ATOM     95  CA  PHE A  16     -35.100  15.548  -5.322  1.00 15.00      A    C  
ATOM     96  CB  PHE A  16     -33.972  16.442  -4.795  1.00 15.00      A    C  
ATOM     97  CG  PHE A  16     -32.626  16.172  -5.410  1.00 15.00      A    C  
ATOM     98  CD1 PHE A  16     -32.306  16.681  -6.658  1.00 15.00      A    C  
ATOM     99  CD2 PHE A  16     -31.680  15.413  -4.739  1.00 15.00      A    C  
ATOM    100  CE1 PHE A  16     -31.069  16.440  -7.226  1.00 15.00      A    C  
ATOM    101  CE2 PHE A  16     -30.442  15.167  -5.301  1.00 15.00      A    C  
ATOM    102  CZ  PHE A  16     -30.136  15.681  -6.547  1.00 15.00      A    C  
ATOM    103  C   PHE A  16     -35.058  14.188  -4.629  1.00 15.00      A    C  
ATOM    104  O   PHE A  16     -34.597  13.200  -5.206  1.00 15.00      A    O  
ATOM    105  N   ILE A  17     -35.550  14.137  -3.395  1.00 15.00      A    N  
ATOM    106  HN  ILE A  17     -35.905  14.956  -2.984  1.00 15.00      A    H  
ATOM    107  CA  ILE A  17     -35.569  12.891  -2.642  1.00 15.00      A    C  
ATOM    108  CB  ILE A  17     -35.819  13.114  -1.132  1.00 15.00      A    C  
ATOM    109  CG1 ILE A  17     -34.626  13.855  -0.516  1.00 15.00      A    C  
ATOM    110  CG2 ILE A  17     -36.043  11.788  -0.413  1.00 15.00      A    C  
ATOM    111  CD1 ILE A  17     -34.826  14.264   0.926  1.00 15.00      A    C  
ATOM    112  C   ILE A  17     -36.582  11.916  -3.240  1.00 15.00      A    C  
ATOM    113  O   ILE A  17     -36.313  10.719  -3.345  1.00 15.00      A    O  
ATOM    114  N   GLU A  18     -37.731  12.435  -3.665  1.00 15.00      A    N  
ATOM    115  HN  GLU A  18     -37.893  13.401  -3.563  1.00 15.00      A    H  
ATOM    116  CA  GLU A  18     -38.759  11.599  -4.272  1.00 15.00      A    C  
ATOM    117  CB  GLU A  18     -40.066  12.364  -4.488  1.00 15.00      A    C  
ATOM    118  CG  GLU A  18     -41.025  12.269  -3.309  1.00 15.00      A    C  
ATOM    119  CD  GLU A  18     -42.429  12.745  -3.643  1.00 15.00      A    C  
ATOM    120  OE1 GLU A  18     -43.163  12.002  -4.335  1.00 15.00      A    O  
ATOM    121  OE2 GLU A  18     -42.803  13.857  -3.200  1.00 15.00      A    O  
ATOM    122  C   GLU A  18     -38.252  10.979  -5.573  1.00 15.00      A    C  
ATOM    123  O   GLU A  18     -38.518   9.811  -5.856  1.00 15.00      A    O  
ATOM    124  N   SER A  19     -37.501  11.753  -6.355  1.00 15.00      A    N  
ATOM    125  HN  SER A  19     -37.339  12.692  -6.102  1.00 15.00      A    H  
ATOM    126  CA  SER A  19     -36.943  11.243  -7.600  1.00 15.00      A    C  
ATOM    127  CB  SER A  19     -36.364  12.364  -8.469  1.00 15.00      A    C  
ATOM    128  OG  SER A  19     -35.766  13.379  -7.685  1.00 15.00      A    O  
ATOM    129  HG  SER A  19     -35.218  12.982  -6.999  1.00 15.00      A    H  
ATOM    130  C   SER A  19     -35.903  10.160  -7.320  1.00 15.00      A    C  
ATOM    131  O   SER A  19     -35.751   9.222  -8.099  1.00 15.00      A    O  
ATOM    132  N   PHE A  20     -35.204  10.287  -6.192  1.00 15.00      A    N  
ATOM    133  HN  PHE A  20     -35.371  11.058  -5.608  1.00 15.00      A    H  
ATOM    134  CA  PHE A  20     -34.199   9.305  -5.805  1.00 15.00      A    C  
ATOM    135  CB  PHE A  20     -33.359   9.815  -4.629  1.00 15.00      A    C  
ATOM    136  CG  PHE A  20     -32.250   8.883  -4.221  1.00 15.00      A    C  
ATOM    137  CD1 PHE A  20     -32.402   8.036  -3.135  1.00 15.00      A    C  
ATOM    138  CD2 PHE A  20     -31.058   8.852  -4.926  1.00 15.00      A    C  
ATOM    139  CE1 PHE A  20     -31.387   7.176  -2.761  1.00 15.00      A    C  
ATOM    140  CE2 PHE A  20     -30.038   7.995  -4.557  1.00 15.00      A    C  
ATOM    141  CZ  PHE A  20     -30.203   7.156  -3.472  1.00 15.00      A    C  
ATOM    142  C   PHE A  20     -34.882   7.993  -5.437  1.00 15.00      A    C  
ATOM    143  O   PHE A  20     -34.436   6.915  -5.824  1.00 15.00      A    O  
ATOM    144  N   ILE A  21     -35.977   8.093  -4.691  1.00 15.00      A    N  
ATOM    145  HN  ILE A  21     -36.278   8.981  -4.395  1.00 15.00      A    H  
ATOM    146  CA  ILE A  21     -36.732   6.911  -4.297  1.00 15.00      A    C  
ATOM    147  CB  ILE A  21     -37.866   7.253  -3.305  1.00 15.00      A    C  
ATOM    148  CG1 ILE A  21     -37.317   8.035  -2.109  1.00 15.00      A    C  
ATOM    149  CG2 ILE A  21     -38.558   5.983  -2.828  1.00 15.00      A    C  
ATOM    150  CD1 ILE A  21     -38.388   8.647  -1.231  1.00 15.00      A    C  
ATOM    151  C   ILE A  21     -37.328   6.258  -5.541  1.00 15.00      A    C  
ATOM    152  O   ILE A  21     -37.410   5.034  -5.642  1.00 15.00      A    O  
ATOM    153  N   GLN A  22     -37.713   7.096  -6.498  1.00 15.00      A    N  
ATOM    154  HN  GLN A  22     -37.609   8.063  -6.354  1.00 15.00      A    H  
ATOM    155  CA  GLN A  22     -38.290   6.627  -7.749  1.00 15.00      A    C  
ATOM    156  CB  GLN A  22     -38.842   7.806  -8.554  1.00 15.00      A    C  
ATOM    157  CG  GLN A  22     -40.005   7.447  -9.463  1.00 15.00      A    C  
ATOM    158  CD  GLN A  22     -40.967   6.474  -8.812  1.00 15.00      A    C  
ATOM    159  OE1 GLN A  22     -40.887   5.268  -9.025  1.00 15.00      A    O  
ATOM    160  NE2 GLN A  22     -41.872   6.989  -7.994  1.00 15.00      A    N  
ATOM    161 HE21 GLN A  22     -41.872   7.958  -7.853  1.00 15.00      A    H  
ATOM    162 HE22 GLN A  22     -42.500   6.376  -7.561  1.00 15.00      A    H  
ATOM    163  C   GLN A  22     -37.247   5.878  -8.565  1.00 15.00      A    C  
ATOM    164  O   GLN A  22     -37.561   4.930  -9.278  1.00 15.00      A    O  
ATOM    165  N   GLU A  23     -36.003   6.309  -8.447  1.00 15.00      A    N  
ATOM    166  HN  GLU A  23     -35.813   7.073  -7.863  1.00 15.00      A    H  
ATOM    167  CA  GLU A  23     -34.913   5.676  -9.159  1.00 15.00      A    C  
ATOM    168  CB  GLU A  23     -33.669   6.570  -9.107  1.00 15.00      A    C  
ATOM    169  CG  GLU A  23     -32.395   5.935  -9.630  1.00 15.00      A    C  
ATOM    170  CD  GLU A  23     -31.574   5.341  -8.511  1.00 15.00      A    C  
ATOM    171  OE1 GLU A  23     -31.765   5.770  -7.356  1.00 15.00      A    O  
ATOM    172  OE2 GLU A  23     -30.742   4.443  -8.780  1.00 15.00      A    O  
ATOM    173  C   GLU A  23     -34.663   4.277  -8.589  1.00 15.00      A    C  
ATOM    174  O   GLU A  23     -34.520   3.309  -9.336  1.00 15.00      A    O  
ATOM    175  N   ARG A  24     -34.647   4.174  -7.260  1.00 15.00      A    N  
ATOM    176  HN  ARG A  24     -34.741   4.988  -6.719  1.00 15.00      A    H  
ATOM    177  CA  ARG A  24     -34.453   2.892  -6.589  1.00 15.00      A    C  
ATOM    178  CB  ARG A  24     -34.383   3.096  -5.068  1.00 15.00      A    C  
ATOM    179  CG  ARG A  24     -33.732   1.955  -4.289  1.00 15.00      A    C  
ATOM    180  CD  ARG A  24     -32.290   1.708  -4.719  1.00 15.00      A    C  
ATOM    181  NE  ARG A  24     -31.492   2.936  -4.744  1.00 15.00      A    N  
ATOM    182  HE  ARG A  24     -31.498   3.495  -3.938  1.00 15.00      A    H  
ATOM    183  CZ  ARG A  24     -30.783   3.332  -5.800  1.00 15.00      A    C  
ATOM    184  NH1 ARG A  24     -30.770   2.597  -6.905  1.00 15.00      A    N  
ATOM    185 HH11 ARG A  24     -31.303   1.709  -6.950  1.00 15.00      A    H  
ATOM    186 HH12 ARG A  24     -30.236   2.928  -7.747  1.00 15.00      A    H  
ATOM    187  NH2 ARG A  24     -30.083   4.460  -5.756  1.00 15.00      A    N  
ATOM    188 HH21 ARG A  24     -30.080   5.047  -4.901  1.00 15.00      A    H  
ATOM    189 HH22 ARG A  24     -29.550   4.773  -6.600  1.00 15.00      A    H  
ATOM    190  C   ARG A  24     -35.591   1.931  -6.950  1.00 15.00      A    C  
ATOM    191  O   ARG A  24     -35.399   0.714  -7.006  1.00 15.00      A    O  
ATOM    192  N   LEU A  25     -36.773   2.491  -7.200  1.00 15.00      A    N  
ATOM    193  HN  LEU A  25     -36.862   3.466  -7.126  1.00 15.00      A    H  
ATOM    194  CA  LEU A  25     -37.941   1.698  -7.569  1.00 15.00      A    C  
ATOM    195  CB  LEU A  25     -39.237   2.464  -7.274  1.00 15.00      A    C  
ATOM    196  CG  LEU A  25     -40.547   1.742  -7.612  1.00 15.00      A    C  
ATOM    197  CD1 LEU A  25     -40.678   0.450  -6.818  1.00 15.00      A    C  
ATOM    198  CD2 LEU A  25     -41.742   2.649  -7.360  1.00 15.00      A    C  
ATOM    199  C   LEU A  25     -37.887   1.288  -9.040  1.00 15.00      A    C  
ATOM    200  O   LEU A  25     -37.923   0.100  -9.356  1.00 15.00      A    O  
ATOM    201  N   GLN A  26     -37.780   2.274  -9.930  1.00 15.00      A    N  
ATOM    202  HN  GLN A  26     -37.738   3.205  -9.609  1.00 15.00      A    H  
ATOM    203  CA  GLN A  26     -37.728   2.020 -11.369  1.00 15.00      A    C  
ATOM    204  CB  GLN A  26     -37.654   3.334 -12.151  1.00 15.00      A    C  
ATOM    205  CG  GLN A  26     -37.878   3.176 -13.647  1.00 15.00      A    C  
ATOM    206  CD  GLN A  26     -39.346   3.204 -14.033  1.00 15.00      A    C  
ATOM    207  OE1 GLN A  26     -40.139   3.949 -13.459  1.00 15.00      A    O  
ATOM    208  NE2 GLN A  26     -39.721   2.373 -14.991  1.00 15.00      A    N  
ATOM    209 HE21 GLN A  26     -39.030   1.779 -15.394  1.00 15.00      A    H  
ATOM    210 HE22 GLN A  26     -40.657   2.377 -15.266  1.00 15.00      A    H  
ATOM    211  C   GLN A  26     -36.544   1.126 -11.730  1.00 15.00      A    C  
ATOM    212  O   GLN A  26     -36.670   0.216 -12.549  1.00 15.00      A    O  
ATOM    213  N   GLY A  27     -35.404   1.371 -11.090  1.00 15.00      A    N  
ATOM    214  HN  GLY A  27     -35.367   2.108 -10.437  1.00 15.00      A    H  
ATOM    215  CA  GLY A  27     -34.215   0.579 -11.348  1.00 15.00      A    C  
ATOM    216  C   GLY A  27     -34.419  -0.889 -11.026  1.00 15.00      A    C  
ATOM    217  O   GLY A  27     -33.694  -1.752 -11.524  1.00 15.00      A    O  
ATOM    218  N   LYS A  28     -35.405  -1.172 -10.186  1.00 15.00      A    N  
ATOM    219  HN  LYS A  28     -35.939  -0.438  -9.810  1.00 15.00      A    H  
ATOM    220  CA  LYS A  28     -35.717  -2.538  -9.808  1.00 15.00      A    C  
ATOM    221  CB  LYS A  28     -35.941  -2.634  -8.293  1.00 15.00      A    C  
ATOM    222  CG  LYS A  28     -35.892  -4.049  -7.732  1.00 15.00      A    C  
ATOM    223  CD  LYS A  28     -34.552  -4.719  -8.010  1.00 15.00      A    C  
ATOM    224  CE  LYS A  28     -33.820  -5.071  -6.722  1.00 15.00      A    C  
ATOM    225  NZ  LYS A  28     -32.821  -6.159  -6.928  1.00 15.00      A    N  
ATOM    226  HZ1 LYS A  28     -31.886  -5.875  -6.546  1.00 15.00      A    H  
ATOM    227  HZ2 LYS A  28     -32.715  -6.363  -7.939  1.00 15.00      A    H  
ATOM    228  HZ3 LYS A  28     -33.130  -7.028  -6.439  1.00 15.00      A    H  
ATOM    229  C   LYS A  28     -36.949  -3.028 -10.570  1.00 15.00      A    C  
ATOM    230  O   LYS A  28     -37.213  -4.226 -10.635  1.00 15.00      A    O  
ATOM    231  N   LEU A  29     -37.684  -2.093 -11.165  1.00 15.00      A    N  
ATOM    232  HN  LEU A  29     -37.407  -1.153 -11.097  1.00 15.00      A    H  
ATOM    233  CA  LEU A  29     -38.887  -2.423 -11.922  1.00 15.00      A    C  
ATOM    234  CB  LEU A  29     -39.870  -1.248 -11.934  1.00 15.00      A    C  
ATOM    235  CG  LEU A  29     -40.634  -0.991 -10.631  1.00 15.00      A    C  
ATOM    236  CD1 LEU A  29     -41.529   0.231 -10.770  1.00 15.00      A    C  
ATOM    237  CD2 LEU A  29     -41.449  -2.214 -10.235  1.00 15.00      A    C  
ATOM    238  C   LEU A  29     -38.545  -2.843 -13.346  1.00 15.00      A    C  
ATOM    239  O   LEU A  29     -39.072  -3.837 -13.852  1.00 15.00      A    O  
ATOM    240  N   ASP A  30     -37.657  -2.088 -13.986  1.00 15.00      A    N  
ATOM    241  HN  ASP A  30     -37.292  -1.291 -13.537  1.00 15.00      A    H  
ATOM    242  CA  ASP A  30     -37.230  -2.390 -15.353  1.00 15.00      A    C  
ATOM    243  CB  ASP A  30     -36.387  -1.244 -15.929  1.00 15.00      A    C  
ATOM    244  CG  ASP A  30     -37.212  -0.034 -16.327  1.00 15.00      A    C  
ATOM    245  OD1 ASP A  30     -37.081   0.425 -17.479  1.00 15.00      A    O  
ATOM    246  OD2 ASP A  30     -37.989   0.460 -15.486  1.00 15.00      A    O  
ATOM    247  C   ASP A  30     -36.421  -3.679 -15.369  1.00 15.00      A    C  
ATOM    248  O   ASP A  30     -36.392  -4.404 -16.361  1.00 15.00      A    O  
ATOM    249  N   LYS A  31     -35.778  -3.961 -14.243  1.00 15.00      A    N  
ATOM    250  HN  LYS A  31     -35.855  -3.342 -13.489  1.00 15.00      A    H  
ATOM    251  CA  LYS A  31     -34.966  -5.161 -14.095  1.00 15.00      A    C  
ATOM    252  CB  LYS A  31     -33.817  -4.891 -13.119  1.00 15.00      A    C  
ATOM    253  CG  LYS A  31     -32.565  -4.295 -13.738  1.00 15.00      A    C  
ATOM    254  CD  LYS A  31     -31.484  -4.127 -12.683  1.00 15.00      A    C  
ATOM    255  CE  LYS A  31     -30.144  -3.764 -13.297  1.00 15.00      A    C  
ATOM    256  NZ  LYS A  31     -29.071  -3.709 -12.268  1.00 15.00      A    N  
ATOM    257  HZ1 LYS A  31     -28.143  -3.509 -12.718  1.00 15.00      A    H  
ATOM    258  HZ2 LYS A  31     -29.004  -4.618 -11.768  1.00 15.00      A    H  
ATOM    259  HZ3 LYS A  31     -29.272  -2.962 -11.577  1.00 15.00      A    H  
ATOM    260  C   LYS A  31     -35.804  -6.308 -13.547  1.00 15.00      A    C  
ATOM    261  O   LYS A  31     -35.282  -7.380 -13.254  1.00 15.00      A    O  
ATOM    262  N   LEU A  32     -37.098  -6.071 -13.396  1.00 15.00      A    N  
ATOM    263  HN  LEU A  32     -37.457  -5.199 -13.660  1.00 15.00      A    H  
ATOM    264  CA  LEU A  32     -37.999  -7.075 -12.854  1.00 15.00      A    C  
ATOM    265  CB  LEU A  32     -39.049  -6.401 -11.962  1.00 15.00      A    C  
ATOM    266  CG  LEU A  32     -39.384  -7.087 -10.634  1.00 15.00      A    C  
ATOM    267  CD1 LEU A  32     -40.331  -6.226  -9.814  1.00 15.00      A    C  
ATOM    268  CD2 LEU A  32     -39.980  -8.469 -10.862  1.00 15.00      A    C  
ATOM    269  C   LEU A  32     -38.702  -7.860 -13.952  1.00 15.00      A    C  
ATOM    270  O   LEU A  32     -38.805  -9.084 -13.872  1.00 15.00      A    O  
ATOM    271  N   GLN A  33     -39.178  -7.143 -14.972  1.00 15.00      A    N  
ATOM    272  HN  GLN A  33     -39.016  -6.177 -14.985  1.00 15.00      A    H  
ATOM    273  CA  GLN A  33     -39.923  -7.752 -16.081  1.00 15.00      A    C  
ATOM    274  CB  GLN A  33     -39.005  -8.623 -16.958  1.00 15.00      A    C  
ATOM    275  CG  GLN A  33     -39.583  -8.971 -18.325  1.00 15.00      A    C  
ATOM    276  CD  GLN A  33     -38.598  -9.711 -19.215  1.00 15.00      A    C  
ATOM    277  OE1 GLN A  33     -37.875  -9.104 -20.005  1.00 15.00      A    O  
ATOM    278  NE2 GLN A  33     -38.560 -11.030 -19.092  1.00 15.00      A    N  
ATOM    279 HE21 GLN A  33     -39.158 -11.450 -18.441  1.00 15.00      A    H  
ATOM    280 HE22 GLN A  33     -37.928 -11.534 -19.658  1.00 15.00      A    H  
ATOM    281  C   GLN A  33     -41.118  -8.562 -15.543  1.00 15.00      A    C  
ATOM    282  O   GLN A  33     -41.259  -9.750 -15.834  1.00 15.00      A    O  
ATOM    283  N   PRO A  34     -42.000  -7.925 -14.740  1.00 15.00      A    N  
ATOM    284  CA  PRO A  34     -43.152  -8.582 -14.144  1.00 15.00      A    C  
ATOM    285  CB  PRO A  34     -43.231  -7.885 -12.776  1.00 15.00      A    C  
ATOM    286  CG  PRO A  34     -42.562  -6.546 -12.957  1.00 15.00      A    C  
ATOM    287  CD  PRO A  34     -41.963  -6.514 -14.342  1.00 15.00      A    C  
ATOM    288  C   PRO A  34     -44.441  -8.336 -14.927  1.00 15.00      A    C  
ATOM    289  O   PRO A  34     -44.986  -7.223 -14.917  1.00 15.00      A    O  
ATOM    290  N   ASP A  35     -44.925  -9.372 -15.596  1.00 15.00      A    N  
ATOM    291  HN  ASP A  35     -44.448 -10.228 -15.568  1.00 15.00      A    H  
ATOM    292  CA  ASP A  35     -46.154  -9.273 -16.374  1.00 15.00      A    C  
ATOM    293  CB  ASP A  35     -46.213 -10.362 -17.448  1.00 15.00      A    C  
ATOM    294  CG  ASP A  35     -46.516  -9.800 -18.824  1.00 15.00      A    C  
ATOM    295  OD1 ASP A  35     -45.758 -10.102 -19.772  1.00 15.00      A    O  
ATOM    296  OD2 ASP A  35     -47.505  -9.045 -18.953  1.00 15.00      A    O  
ATOM    297  C   ASP A  35     -47.371  -9.352 -15.459  1.00 15.00      A    C  
ATOM    298  O   ASP A  35     -47.981  -8.333 -15.135  1.00 15.00      A    O  
ATOM    299  N   GLU A  36     -47.700 -10.555 -15.017  1.00 15.00      A    N  
ATOM    300  HN  GLU A  36     -47.155 -11.335 -15.292  1.00 15.00      A    H  
ATOM    301  CA  GLU A  36     -48.838 -10.763 -14.128  1.00 15.00      A    C  
ATOM    302  CB  GLU A  36     -49.602 -12.057 -14.456  1.00 15.00      A    C  
ATOM    303  CG  GLU A  36     -48.949 -12.955 -15.495  1.00 15.00      A    C  
ATOM    304  CD  GLU A  36     -47.612 -13.497 -15.037  1.00 15.00      A    C  
ATOM    305  OE1 GLU A  36     -47.604 -14.454 -14.245  1.00 15.00      A    O  
ATOM    306  OE2 GLU A  36     -46.575 -12.949 -15.463  1.00 15.00      A    O  
ATOM    307  C   GLU A  36     -48.395 -10.750 -12.668  1.00 15.00      A    C  
ATOM    308  O   GLU A  36     -47.451 -10.034 -12.313  1.00 15.00      A    O  
ATOM    309  N   ASP A  37     -49.126 -11.500 -11.819  1.00 15.00      A    N  
ATOM    310  HN  ASP A  37     -49.893 -11.991 -12.173  1.00 15.00      A    H  
ATOM    311  CA  ASP A  37     -48.839 -11.604 -10.377  1.00 15.00      A    C  
ATOM    312  CB  ASP A  37     -47.344 -11.854 -10.141  1.00 15.00      A    C  
ATOM    313  CG  ASP A  37     -47.015 -12.484  -8.804  1.00 15.00      A    C  
ATOM    314  OD1 ASP A  37     -45.905 -13.036  -8.673  1.00 15.00      A    O  
ATOM    315  OD2 ASP A  37     -47.827 -12.413  -7.865  1.00 15.00      A    O  
ATOM    316  C   ASP A  37     -49.290 -10.332  -9.661  1.00 15.00      A    C  
ATOM    317  O   ASP A  37     -49.746 -10.358  -8.515  1.00 15.00      A    O  
ATOM    318  N   ASP A  38     -49.157  -9.224 -10.379  1.00 15.00      A    N  
ATOM    319  HN  ASP A  38     -48.783  -9.308 -11.282  1.00 15.00      A    H  
ATOM    320  CA  ASP A  38     -49.519  -7.896  -9.905  1.00 15.00      A    C  
ATOM    321  CB  ASP A  38     -51.025  -7.686  -9.758  1.00 15.00      A    C  
ATOM    322  CG  ASP A  38     -51.439  -6.266 -10.117  1.00 15.00      A    C  
ATOM    323  OD1 ASP A  38     -52.655  -6.019 -10.261  1.00 15.00      A    O  
ATOM    324  OD2 ASP A  38     -50.541  -5.391 -10.263  1.00 15.00      A    O  
ATOM    325  C   ASP A  38     -48.749  -7.488  -8.659  1.00 15.00      A    C  
ATOM    326  O   ASP A  38     -49.229  -6.711  -7.831  1.00 15.00      A    O  
ATOM    327  N   LYS A  39     -47.528  -8.008  -8.537  1.00 15.00      A    N  
ATOM    328  HN  LYS A  39     -47.221  -8.659  -9.203  1.00 15.00      A    H  
ATOM    329  CA  LYS A  39     -46.661  -7.665  -7.413  1.00 15.00      A    C  
ATOM    330  CB  LYS A  39     -45.407  -8.551  -7.389  1.00 15.00      A    C  
ATOM    331  CG  LYS A  39     -45.651 -10.014  -7.051  1.00 15.00      A    C  
ATOM    332  CD  LYS A  39     -44.564 -10.558  -6.129  1.00 15.00      A    C  
ATOM    333  CE  LYS A  39     -44.452 -12.079  -6.191  1.00 15.00      A    C  
ATOM    334  NZ  LYS A  39     -45.773 -12.764  -6.104  1.00 15.00      A    N  
ATOM    335  HZ1 LYS A  39     -46.062 -13.097  -7.060  1.00 15.00      A    H  
ATOM    336  HZ2 LYS A  39     -46.499 -12.109  -5.756  1.00 15.00      A    H  
ATOM    337  HZ3 LYS A  39     -45.719 -13.583  -5.469  1.00 15.00      A    H  
ATOM    338  C   LYS A  39     -46.236  -6.201  -7.518  1.00 15.00      A    C  
ATOM    339  O   LYS A  39     -45.586  -5.665  -6.618  1.00 15.00      A    O  
ATOM    340  N   ARG A  40     -46.633  -5.563  -8.619  1.00 15.00      A    N  
ATOM    341  HN  ARG A  40     -47.199  -6.045  -9.259  1.00 15.00      A    H  
ATOM    342  CA  ARG A  40     -46.302  -4.172  -8.888  1.00 15.00      A    C  
ATOM    343  CB  ARG A  40     -46.936  -3.727 -10.219  1.00 15.00      A    C  
ATOM    344  CG  ARG A  40     -46.575  -4.597 -11.422  1.00 15.00      A    C  
ATOM    345  CD  ARG A  40     -47.449  -4.279 -12.635  1.00 15.00      A    C  
ATOM    346  NE  ARG A  40     -47.000  -4.992 -13.840  1.00 15.00      A    N  
ATOM    347  HE  ARG A  40     -46.248  -5.617 -13.737  1.00 15.00      A    H  
ATOM    348  CZ  ARG A  40     -47.552  -4.857 -15.051  1.00 15.00      A    C  
ATOM    349  NH1 ARG A  40     -48.584  -4.038 -15.243  1.00 15.00      A    N  
ATOM    350 HH11 ARG A  40     -49.006  -3.940 -16.190  1.00 15.00      A    H  
ATOM    351 HH12 ARG A  40     -48.980  -3.497 -14.445  1.00 15.00      A    H  
ATOM    352  NH2 ARG A  40     -47.062  -5.556 -16.072  1.00 15.00      A    N  
ATOM    353 HH21 ARG A  40     -47.478  -5.466 -17.023  1.00 15.00      A    H  
ATOM    354 HH22 ARG A  40     -46.259  -6.211 -15.921  1.00 15.00      A    H  
ATOM    355  C   ARG A  40     -46.794  -3.280  -7.752  1.00 15.00      A    C  
ATOM    356  O   ARG A  40     -46.066  -2.413  -7.270  1.00 15.00      A    O  
ATOM    357  N   GLN A  41     -48.019  -3.535  -7.308  1.00 15.00      A    N  
ATOM    358  HN  GLN A  41     -48.528  -4.272  -7.715  1.00 15.00      A    H  
ATOM    359  CA  GLN A  41     -48.638  -2.759  -6.237  1.00 15.00      A    C  
ATOM    360  CB  GLN A  41     -50.081  -3.212  -6.008  1.00 15.00      A    C  
ATOM    361  CG  GLN A  41     -51.088  -2.499  -6.898  1.00 15.00      A    C  
ATOM    362  CD  GLN A  41     -52.412  -3.232  -7.007  1.00 15.00      A    C  
ATOM    363  OE1 GLN A  41     -53.298  -3.067  -6.169  1.00 15.00      A    O  
ATOM    364  NE2 GLN A  41     -52.561  -4.034  -8.047  1.00 15.00      A    N  
ATOM    365 HE21 GLN A  41     -51.820  -4.116  -8.689  1.00 15.00      A    H  
ATOM    366 HE22 GLN A  41     -53.407  -4.518  -8.142  1.00 15.00      A    H  
ATOM    367  C   GLN A  41     -47.835  -2.792  -4.934  1.00 15.00      A    C  
ATOM    368  O   GLN A  41     -47.651  -1.760  -4.294  1.00 15.00      A    O  
ATOM    369  N   THR A  42     -47.347  -3.968  -4.555  1.00 15.00      A    N  
ATOM    370  HN  THR A  42     -47.512  -4.758  -5.113  1.00 15.00      A    H  
ATOM    371  CA  THR A  42     -46.570  -4.113  -3.323  1.00 15.00      A    C  
ATOM    372  CB  THR A  42     -46.213  -5.591  -3.038  1.00 15.00      A    C  
ATOM    373  OG1 THR A  42     -45.905  -5.759  -1.649  1.00 15.00      A    O  
ATOM    374  HG1 THR A  42     -46.252  -6.599  -1.343  1.00 15.00      A    H  
ATOM    375  CG2 THR A  42     -47.366  -6.512  -3.410  1.00 15.00      A    C  
ATOM    376  C   THR A  42     -45.285  -3.286  -3.386  1.00 15.00      A    C  
ATOM    377  O   THR A  42     -44.912  -2.612  -2.422  1.00 15.00      A    O  
ATOM    378  N   LEU A  43     -44.623  -3.324  -4.536  1.00 15.00      A    N  
ATOM    379  HN  LEU A  43     -44.979  -3.864  -5.274  1.00 15.00      A    H  
ATOM    380  CA  LEU A  43     -43.381  -2.589  -4.727  1.00 15.00      A    C  
ATOM    381  CB  LEU A  43     -42.696  -3.004  -6.035  1.00 15.00      A    C  
ATOM    382  CG  LEU A  43     -41.629  -4.100  -5.928  1.00 15.00      A    C  
ATOM    383  CD1 LEU A  43     -40.499  -3.666  -5.005  1.00 15.00      A    C  
ATOM    384  CD2 LEU A  43     -42.236  -5.414  -5.462  1.00 15.00      A    C  
ATOM    385  C   LEU A  43     -43.605  -1.079  -4.694  1.00 15.00      A    C  
ATOM    386  O   LEU A  43     -42.848  -0.350  -4.053  1.00 15.00      A    O  
ATOM    387  N   LEU A  44     -44.660  -0.623  -5.364  1.00 15.00      A    N  
ATOM    388  HN  LEU A  44     -45.241  -1.263  -5.831  1.00 15.00      A    H  
ATOM    389  CA  LEU A  44     -44.977   0.805  -5.434  1.00 15.00      A    C  
ATOM    390  CB  LEU A  44     -45.953   1.100  -6.575  1.00 15.00      A    C  
ATOM    391  CG  LEU A  44     -45.326   1.471  -7.922  1.00 15.00      A    C  
ATOM    392  CD1 LEU A  44     -44.729   0.248  -8.602  1.00 15.00      A    C  
ATOM    393  CD2 LEU A  44     -46.345   2.149  -8.823  1.00 15.00      A    C  
ATOM    394  C   LEU A  44     -45.519   1.359  -4.117  1.00 15.00      A    C  
ATOM    395  O   LEU A  44     -45.575   2.575  -3.923  1.00 15.00      A    O  
ATOM    396  N   ALA A  45     -45.938   0.480  -3.224  1.00 15.00      A    N  
ATOM    397  HN  ALA A  45     -45.907  -0.476  -3.438  1.00 15.00      A    H  
ATOM    398  CA  ALA A  45     -46.459   0.910  -1.936  1.00 15.00      A    C  
ATOM    399  CB  ALA A  45     -47.566  -0.020  -1.466  1.00 15.00      A    C  
ATOM    400  C   ALA A  45     -45.340   0.978  -0.903  1.00 15.00      A    C  
ATOM    401  O   ALA A  45     -45.248   1.934  -0.129  1.00 15.00      A    O  
ATOM    402  N   THR A  46     -44.483  -0.032  -0.915  1.00 15.00      A    N  
ATOM    403  HN  THR A  46     -44.606  -0.753  -1.572  1.00 15.00      A    H  
ATOM    404  CA  THR A  46     -43.375  -0.111   0.020  1.00 15.00      A    C  
ATOM    405  CB  THR A  46     -42.877  -1.567   0.164  1.00 15.00      A    C  
ATOM    406  OG1 THR A  46     -41.658  -1.604   0.920  1.00 15.00      A    O  
ATOM    407  HG1 THR A  46     -41.735  -2.267   1.616  1.00 15.00      A    H  
ATOM    408  CG2 THR A  46     -43.924  -2.424   0.858  1.00 15.00      A    C  
ATOM    409  C   THR A  46     -42.209   0.790  -0.395  1.00 15.00      A    C  
ATOM    410  O   THR A  46     -41.851   1.732   0.315  1.00 15.00      A    O  
ATOM    411  N   HIS A  47     -41.633   0.518  -1.557  1.00 15.00      A    N  
ATOM    412  HN  HIS A  47     -42.005  -0.194  -2.124  1.00 15.00      A    H  
ATOM    413  CA  HIS A  47     -40.485   1.281  -2.034  1.00 15.00      A    C  
ATOM    414  CB  HIS A  47     -39.497   0.367  -2.771  1.00 15.00      A    C  
ATOM    415  CG  HIS A  47     -38.809  -0.650  -1.903  1.00 15.00      A    C  
ATOM    416  ND1 HIS A  47     -39.288  -1.059  -0.671  1.00 15.00      A    N  
ATOM    417  HD1 HIS A  47     -40.113  -0.745  -0.237  1.00 15.00      A    H  
ATOM    418  CD2 HIS A  47     -37.667  -1.352  -2.104  1.00 15.00      A    C  
ATOM    419  CE1 HIS A  47     -38.468  -1.959  -0.160  1.00 15.00      A    C  
ATOM    420  NE2 HIS A  47     -37.484  -2.154  -1.010  1.00 15.00      A    N  
ATOM    421  HE2 HIS A  47     -36.734  -2.803  -0.880  1.00 15.00      A    H  
ATOM    422  C   HIS A  47     -40.909   2.444  -2.924  1.00 15.00      A    C  
ATOM    423  O   HIS A  47     -40.744   2.393  -4.139  1.00 15.00      A    O  
ATOM    424  N   ARG A  48     -41.442   3.491  -2.303  1.00 15.00      A    N  
ATOM    425  HN  ARG A  48     -41.514   3.474  -1.327  1.00 15.00      A    H  
ATOM    426  CA  ARG A  48     -41.899   4.677  -3.027  1.00 15.00      A    C  
ATOM    427  CB  ARG A  48     -43.002   4.313  -4.035  1.00 15.00      A    C  
ATOM    428  CG  ARG A  48     -43.704   5.506  -4.671  1.00 15.00      A    C  
ATOM    429  CD  ARG A  48     -45.075   5.729  -4.048  1.00 15.00      A    C  
ATOM    430  NE  ARG A  48     -45.445   7.145  -4.004  1.00 15.00      A    N  
ATOM    431  HE  ARG A  48     -44.710   7.800  -3.938  1.00 15.00      A    H  
ATOM    432  CZ  ARG A  48     -46.702   7.589  -4.050  1.00 15.00      A    C  
ATOM    433  NH1 ARG A  48     -47.711   6.724  -4.145  1.00 15.00      A    N  
ATOM    434 HH11 ARG A  48     -47.519   5.698  -4.184  1.00 15.00      A    H  
ATOM    435 HH12 ARG A  48     -48.694   7.066  -4.185  1.00 15.00      A    H  
ATOM    436  NH2 ARG A  48     -46.951   8.895  -3.991  1.00 15.00      A    N  
ATOM    437 HH21 ARG A  48     -47.931   9.246  -4.029  1.00 15.00      A    H  
ATOM    438 HH22 ARG A  48     -46.163   9.579  -3.909  1.00 15.00      A    H  
ATOM    439  C   ARG A  48     -42.400   5.742  -2.057  1.00 15.00      A    C  
ATOM    440  O   ARG A  48     -42.321   6.938  -2.332  1.00 15.00      A    O  
ATOM    441  N   ARG A  49     -42.926   5.302  -0.925  1.00 15.00      A    N  
ATOM    442  HN  ARG A  49     -42.956   4.339  -0.752  1.00 15.00      A    H  
ATOM    443  CA  ARG A  49     -43.445   6.222   0.074  1.00 15.00      A    C  
ATOM    444  CB  ARG A  49     -44.709   5.646   0.725  1.00 15.00      A    C  
ATOM    445  CG  ARG A  49     -45.976   6.453   0.476  1.00 15.00      A    C  
ATOM    446  CD  ARG A  49     -47.081   6.056   1.449  1.00 15.00      A    C  
ATOM    447  NE  ARG A  49     -48.349   6.733   1.158  1.00 15.00      A    N  
ATOM    448  HE  ARG A  49     -48.810   6.478   0.329  1.00 15.00      A    H  
ATOM    449  CZ  ARG A  49     -48.919   7.643   1.957  1.00 15.00      A    C  
ATOM    450  NH1 ARG A  49     -48.340   7.986   3.104  1.00 15.00      A    N  
ATOM    451 HH11 ARG A  49     -48.785   8.696   3.726  1.00 15.00      A    H  
ATOM    452 HH12 ARG A  49     -47.441   7.547   3.390  1.00 15.00      A    H  
ATOM    453  NH2 ARG A  49     -50.063   8.219   1.600  1.00 15.00      A    N  
ATOM    454 HH21 ARG A  49     -50.510   8.929   2.222  1.00 15.00      A    H  
ATOM    455 HH22 ARG A  49     -50.522   7.966   0.700  1.00 15.00      A    H  
ATOM    456  C   ARG A  49     -42.402   6.504   1.149  1.00 15.00      A    C  
ATOM    457  O   ARG A  49     -41.261   6.048   1.058  1.00 15.00      A    O  
ATOM    458  N   GLU A  50     -42.818   7.242   2.176  1.00 15.00      A    N  
ATOM    459  HN  GLU A  50     -43.732   7.586   2.164  1.00 15.00      A    H  
ATOM    460  CA  GLU A  50     -41.957   7.593   3.308  1.00 15.00      A    C  
ATOM    461  CB  GLU A  50     -42.756   8.425   4.297  1.00 15.00      A    C  
ATOM    462  CG  GLU A  50     -43.513   9.559   3.657  1.00 15.00      A    C  
ATOM    463  CD  GLU A  50     -42.671  10.800   3.523  1.00 15.00      A    C  
ATOM    464  OE1 GLU A  50     -43.234  11.838   3.165  1.00 15.00      A    O  
ATOM    465  OE2 GLU A  50     -41.453  10.736   3.776  1.00 15.00      A    O  
ATOM    466  C   GLU A  50     -41.485   6.349   4.037  1.00 15.00      A    C  
ATOM    467  O   GLU A  50     -40.546   6.392   4.832  1.00 15.00      A    O  
ATOM    468  N   ALA A  51     -42.154   5.241   3.762  1.00 15.00      A    N  
ATOM    469  HN  ALA A  51     -42.875   5.277   3.106  1.00 15.00      A    H  
ATOM    470  CA  ALA A  51     -41.834   3.974   4.390  1.00 15.00      A    C  
ATOM    471  CB  ALA A  51     -42.841   2.909   3.983  1.00 15.00      A    C  
ATOM    472  C   ALA A  51     -40.415   3.532   4.054  1.00 15.00      A    C  
ATOM    473  O   ALA A  51     -39.772   2.842   4.846  1.00 15.00      A    O  
ATOM    474  N   TRP A  52     -39.919   3.948   2.890  1.00 15.00      A    N  
ATOM    475  HN  TRP A  52     -40.463   4.523   2.310  1.00 15.00      A    H  
ATOM    476  CA  TRP A  52     -38.574   3.578   2.474  1.00 15.00      A    C  
ATOM    477  CB  TRP A  52     -38.301   3.962   1.014  1.00 15.00      A    C  
ATOM    478  CG  TRP A  52     -36.964   3.490   0.514  1.00 15.00      A    C  
ATOM    479  CD1 TRP A  52     -36.626   2.221   0.131  1.00 15.00      A    C  
ATOM    480  CD2 TRP A  52     -35.782   4.283   0.349  1.00 15.00      A    C  
ATOM    481  NE1 TRP A  52     -35.308   2.178  -0.258  1.00 15.00      A    N  
ATOM    482  HE1 TRP A  52     -34.828   1.378  -0.571  1.00 15.00      A    H  
ATOM    483  CE2 TRP A  52     -34.769   3.431  -0.133  1.00 15.00      A    C  
ATOM    484  CE3 TRP A  52     -35.485   5.632   0.564  1.00 15.00      A    C  
ATOM    485  CZ2 TRP A  52     -33.480   3.886  -0.403  1.00 15.00      A    C  
ATOM    486  CZ3 TRP A  52     -34.206   6.080   0.294  1.00 15.00      A    C  
ATOM    487  CH2 TRP A  52     -33.220   5.211  -0.184  1.00 15.00      A    C  
ATOM    488  C   TRP A  52     -37.536   4.195   3.408  1.00 15.00      A    C  
ATOM    489  O   TRP A  52     -36.519   3.578   3.711  1.00 15.00      A    O  
ATOM    490  N   LEU A  53     -37.810   5.406   3.882  1.00 15.00      A    N  
ATOM    491  HN  LEU A  53     -38.646   5.847   3.623  1.00 15.00      A    H  
ATOM    492  CA  LEU A  53     -36.896   6.084   4.792  1.00 15.00      A    C  
ATOM    493  CB  LEU A  53     -37.255   7.563   4.937  1.00 15.00      A    C  
ATOM    494  CG  LEU A  53     -37.078   8.432   3.689  1.00 15.00      A    C  
ATOM    495  CD1 LEU A  53     -37.499   9.865   3.971  1.00 15.00      A    C  
ATOM    496  CD2 LEU A  53     -35.640   8.383   3.195  1.00 15.00      A    C  
ATOM    497  C   LEU A  53     -36.897   5.390   6.149  1.00 15.00      A    C  
ATOM    498  O   LEU A  53     -35.855   5.258   6.790  1.00 15.00      A    O  
ATOM    499  N   ALA A  54     -38.075   4.937   6.572  1.00 15.00      A    N  
ATOM    500  HN  ALA A  54     -38.870   5.089   6.019  1.00 15.00      A    H  
ATOM    501  CA  ALA A  54     -38.213   4.229   7.839  1.00 15.00      A    C  
ATOM    502  CB  ALA A  54     -39.683   3.987   8.154  1.00 15.00      A    C  
ATOM    503  C   ALA A  54     -37.465   2.904   7.764  1.00 15.00      A    C  
ATOM    504  O   ALA A  54     -36.764   2.514   8.700  1.00 15.00      A    O  
ATOM    505  N   ASP A  55     -37.617   2.222   6.634  1.00 15.00      A    N  
ATOM    506  HN  ASP A  55     -38.208   2.581   5.935  1.00 15.00      A    H  
ATOM    507  CA  ASP A  55     -36.941   0.953   6.407  1.00 15.00      A    C  
ATOM    508  CB  ASP A  55     -37.432   0.296   5.115  1.00 15.00      A    C  
ATOM    509  CG  ASP A  55     -36.492  -0.789   4.630  1.00 15.00      A    C  
ATOM    510  OD1 ASP A  55     -35.670  -0.510   3.739  1.00 15.00      A    O  
ATOM    511  OD2 ASP A  55     -36.556  -1.919   5.162  1.00 15.00      A    O  
ATOM    512  C   ASP A  55     -35.436   1.170   6.341  1.00 15.00      A    C  
ATOM    513  O   ASP A  55     -34.665   0.430   6.957  1.00 15.00      A    O  
ATOM    514  N   ALA A  56     -35.028   2.195   5.598  1.00 15.00      A    N  
ATOM    515  HN  ALA A  56     -35.696   2.732   5.116  1.00 15.00      A    H  
ATOM    516  CA  ALA A  56     -33.618   2.529   5.458  1.00 15.00      A    C  
ATOM    517  CB  ALA A  56     -33.443   3.755   4.574  1.00 15.00      A    C  
ATOM    518  C   ALA A  56     -32.999   2.765   6.828  1.00 15.00      A    C  
ATOM    519  O   ALA A  56     -31.949   2.212   7.142  1.00 15.00      A    O  
ATOM    520  N   ALA A  57     -33.680   3.564   7.648  1.00 15.00      A    N  
ATOM    521  HN  ALA A  57     -34.522   3.964   7.333  1.00 15.00      A    H  
ATOM    522  CA  ALA A  57     -33.211   3.872   8.996  1.00 15.00      A    C  
ATOM    523  CB  ALA A  57     -34.136   4.876   9.665  1.00 15.00      A    C  
ATOM    524  C   ALA A  57     -33.100   2.601   9.834  1.00 15.00      A    C  
ATOM    525  O   ALA A  57     -32.161   2.436  10.612  1.00 15.00      A    O  
ATOM    526  N   ARG A  58     -34.055   1.696   9.657  1.00 15.00      A    N  
ATOM    527  HN  ARG A  58     -34.780   1.885   9.020  1.00 15.00      A    H  
ATOM    528  CA  ARG A  58     -34.061   0.434  10.385  1.00 15.00      A    C  
ATOM    529  CB  ARG A  58     -35.416  -0.270  10.227  1.00 15.00      A    C  
ATOM    530  CG  ARG A  58     -35.606  -1.501  11.106  1.00 15.00      A    C  
ATOM    531  CD  ARG A  58     -35.380  -2.793  10.329  1.00 15.00      A    C  
ATOM    532  NE  ARG A  58     -36.493  -3.110   9.428  1.00 15.00      A    N  
ATOM    533  HE  ARG A  58     -37.278  -3.546   9.822  1.00 15.00      A    H  
ATOM    534  CZ  ARG A  58     -36.496  -2.839   8.120  1.00 15.00      A    C  
ATOM    535  NH1 ARG A  58     -35.456  -2.248   7.558  1.00 15.00      A    N  
ATOM    536 HH11 ARG A  58     -34.626  -1.985   8.123  1.00 15.00      A    H  
ATOM    537 HH12 ARG A  58     -35.475  -2.034   6.526  1.00 15.00      A    H  
ATOM    538  NH2 ARG A  58     -37.533  -3.165   7.362  1.00 15.00      A    N  
ATOM    539 HH21 ARG A  58     -38.362  -3.638   7.772  1.00 15.00      A    H  
ATOM    540 HH22 ARG A  58     -37.515  -2.937   6.332  1.00 15.00      A    H  
ATOM    541  C   ARG A  58     -32.921  -0.463   9.901  1.00 15.00      A    C  
ATOM    542  O   ARG A  58     -32.432  -1.319  10.638  1.00 15.00      A    O  
ATOM    543  N   ARG A  59     -32.500  -0.260   8.658  1.00 15.00      A    N  
ATOM    544  HN  ARG A  59     -32.928   0.439   8.114  1.00 15.00      A    H  
ATOM    545  CA  ARG A  59     -31.416  -1.045   8.084  1.00 15.00      A    C  
ATOM    546  CB  ARG A  59     -31.621  -1.294   6.586  1.00 15.00      A    C  
ATOM    547  CG  ARG A  59     -32.554  -2.460   6.288  1.00 15.00      A    C  
ATOM    548  CD  ARG A  59     -32.562  -2.825   4.811  1.00 15.00      A    C  
ATOM    549  NE  ARG A  59     -33.241  -1.823   3.994  1.00 15.00      A    N  
ATOM    550  HE  ARG A  59     -34.141  -1.526   4.284  1.00 15.00      A    H  
ATOM    551  CZ  ARG A  59     -32.735  -1.303   2.881  1.00 15.00      A    C  
ATOM    552  NH1 ARG A  59     -31.550  -1.692   2.440  1.00 15.00      A    N  
ATOM    553 HH11 ARG A  59     -31.152  -1.273   1.557  1.00 15.00      A    H  
ATOM    554 HH12 ARG A  59     -31.009  -2.415   2.952  1.00 15.00      A    H  
ATOM    555  NH2 ARG A  59     -33.427  -0.403   2.204  1.00 15.00      A    N  
ATOM    556 HH21 ARG A  59     -33.033   0.017   1.322  1.00 15.00      A    H  
ATOM    557 HH22 ARG A  59     -34.376  -0.110   2.546  1.00 15.00      A    H  
ATOM    558  C   ARG A  59     -30.054  -0.418   8.368  1.00 15.00      A    C  
ATOM    559  O   ARG A  59     -29.019  -1.041   8.140  1.00 15.00      A    O  
ATOM    560  N   VAL A  60     -30.056   0.811   8.884  1.00 15.00      A    N  
ATOM    561  HN  VAL A  60     -30.912   1.269   9.032  1.00 15.00      A    H  
ATOM    562  CA  VAL A  60     -28.810   1.499   9.224  1.00 15.00      A    C  
ATOM    563  CB  VAL A  60     -29.042   2.975   9.623  1.00 15.00      A    C  
ATOM    564  CG1 VAL A  60     -27.734   3.636  10.029  1.00 15.00      A    C  
ATOM    565  CG2 VAL A  60     -29.677   3.749   8.482  1.00 15.00      A    C  
ATOM    566  C   VAL A  60     -28.134   0.762  10.375  1.00 15.00      A    C  
ATOM    567  O   VAL A  60     -26.911   0.788  10.526  1.00 15.00      A    O  
ATOM    568  N   GLY A  61     -28.946   0.077  11.173  1.00 15.00      A    N  
ATOM    569  HN  GLY A  61     -29.911   0.095  11.002  1.00 15.00      A    H  
ATOM    570  CA  GLY A  61     -28.427  -0.687  12.286  1.00 15.00      A    C  
ATOM    571  C   GLY A  61     -27.578  -1.850  11.811  1.00 15.00      A    C  
ATOM    572  O   GLY A  61     -26.862  -2.468  12.595  1.00 15.00      A    O  
ATOM    573  N   GLN A  62     -27.653  -2.137  10.516  1.00 15.00      A    N  
ATOM    574  HN  GLN A  62     -28.239  -1.595   9.939  1.00 15.00      A    H  
ATOM    575  CA  GLN A  62     -26.892  -3.225   9.923  1.00 15.00      A    C  
ATOM    576  CB  GLN A  62     -27.783  -4.053   8.990  1.00 15.00      A    C  
ATOM    577  CG  GLN A  62     -29.205  -4.275   9.489  1.00 15.00      A    C  
ATOM    578  CD  GLN A  62     -30.125  -4.811   8.407  1.00 15.00      A    C  
ATOM    579  OE1 GLN A  62     -29.892  -4.603   7.216  1.00 15.00      A    O  
ATOM    580  NE2 GLN A  62     -31.182  -5.498   8.810  1.00 15.00      A    N  
ATOM    581 HE21 GLN A  62     -31.312  -5.626   9.773  1.00 15.00      A    H  
ATOM    582 HE22 GLN A  62     -31.796  -5.844   8.126  1.00 15.00      A    H  
ATOM    583  C   GLN A  62     -25.702  -2.686   9.128  1.00 15.00      A    C  
ATOM    584  O   GLN A  62     -24.993  -3.449   8.477  1.00 15.00      A    O  
ATOM    585  N   LEU A  63     -25.476  -1.377   9.185  1.00 15.00      A    N  
ATOM    586  HN  LEU A  63     -26.055  -0.810   9.741  1.00 15.00      A    H  
ATOM    587  CA  LEU A  63     -24.375  -0.764   8.444  1.00 15.00      A    C  
ATOM    588  CB  LEU A  63     -24.902   0.037   7.251  1.00 15.00      A    C  
ATOM    589  CG  LEU A  63     -24.931  -0.669   5.894  1.00 15.00      A    C  
ATOM    590  CD1 LEU A  63     -25.037   0.356   4.777  1.00 15.00      A    C  
ATOM    591  CD2 LEU A  63     -23.704  -1.548   5.702  1.00 15.00      A    C  
ATOM    592  C   LEU A  63     -23.543   0.157   9.320  1.00 15.00      A    C  
ATOM    593  O   LEU A  63     -24.047   0.766  10.266  1.00 15.00      A    O  
ATOM    594  N   GLN A  64     -22.266   0.257   8.996  1.00 15.00      A    N  
ATOM    595  HN  GLN A  64     -21.918  -0.277   8.248  1.00 15.00      A    H  
ATOM    596  CA  GLN A  64     -21.360   1.118   9.726  1.00 15.00      A    C  
ATOM    597  CB  GLN A  64     -20.781   0.404  10.946  1.00 15.00      A    C  
ATOM    598  CG  GLN A  64     -20.143   1.358  11.939  1.00 15.00      A    C  
ATOM    599  CD  GLN A  64     -19.260   0.671  12.953  1.00 15.00      A    C  
ATOM    600  OE1 GLN A  64     -19.504  -0.466  13.352  1.00 15.00      A    O  
ATOM    601  NE2 GLN A  64     -18.224   1.371  13.380  1.00 15.00      A    N  
ATOM    602 HE21 GLN A  64     -18.099   2.274  13.018  1.00 15.00      A    H  
ATOM    603 HE22 GLN A  64     -17.618   0.957  14.035  1.00 15.00      A    H  
ATOM    604  C   GLN A  64     -20.232   1.606   8.828  1.00 15.00      A    C  
ATOM    605  O   GLN A  64     -19.663   0.833   8.056  1.00 15.00      A    O  
ATOM    606  N   LEU A  65     -19.933   2.893   8.923  1.00 15.00      A    N  
ATOM    607  HN  LEU A  65     -20.440   3.453   9.551  1.00 15.00      A    H  
ATOM    608  CA  LEU A  65     -18.858   3.497   8.151  1.00 15.00      A    C  
ATOM    609  CB  LEU A  65     -19.181   4.961   7.839  1.00 15.00      A    C  
ATOM    610  CG  LEU A  65     -20.418   5.217   6.977  1.00 15.00      A    C  
ATOM    611  CD1 LEU A  65     -20.606   6.707   6.738  1.00 15.00      A    C  
ATOM    612  CD2 LEU A  65     -20.318   4.472   5.655  1.00 15.00      A    C  
ATOM    613  C   LEU A  65     -17.595   3.412   8.988  1.00 15.00      A    C  
ATOM    614  O   LEU A  65     -17.638   3.689  10.187  1.00 15.00      A    O  
ATOM    615  N   VAL A  66     -16.480   3.018   8.389  1.00 15.00      A    N  
ATOM    616  HN  VAL A  66     -16.482   2.827   7.423  1.00 15.00      A    H  
ATOM    617  CA  VAL A  66     -15.252   2.870   9.157  1.00 15.00      A    C  
ATOM    618  CB  VAL A  66     -15.025   1.410   9.596  1.00 15.00      A    C  
ATOM    619  CG1 VAL A  66     -15.994   1.022  10.700  1.00 15.00      A    C  
ATOM    620  CG2 VAL A  66     -15.159   0.466   8.411  1.00 15.00      A    C  
ATOM    621  C   VAL A  66     -14.000   3.363   8.444  1.00 15.00      A    C  
ATOM    622  O   VAL A  66     -13.930   3.423   7.216  1.00 15.00      A    O  
ATOM    623  N   THR A  67     -13.021   3.738   9.258  1.00 15.00      A    N  
ATOM    624  HN  THR A  67     -13.183   3.707  10.228  1.00 15.00      A    H  
ATOM    625  CA  THR A  67     -11.725   4.189   8.783  1.00 15.00      A    C  
ATOM    626  CB  THR A  67     -11.299   5.492   9.500  1.00 15.00      A    C  
ATOM    627  OG1 THR A  67     -12.317   6.486   9.350  1.00 15.00      A    O  
ATOM    628  HG1 THR A  67     -13.187   6.063   9.342  1.00 15.00      A    H  
ATOM    629  CG2 THR A  67      -9.995   6.030   8.927  1.00 15.00      A    C  
ATOM    630  C   THR A  67     -10.722   3.100   9.133  1.00 15.00      A    C  
ATOM    631  O   THR A  67      -9.714   2.894   8.449  1.00 15.00      A    O  
ATOM    632  N   HIS A  68     -11.044   2.383  10.204  1.00 15.00      A    N  
ATOM    633  HN  HIS A  68     -11.883   2.584  10.674  1.00 15.00      A    H  
ATOM    634  CA  HIS A  68     -10.215   1.305  10.704  1.00 15.00      A    C  
ATOM    635  CB  HIS A  68      -9.630   1.684  12.066  1.00 15.00      A    C  
ATOM    636  CG  HIS A  68      -8.849   2.961  12.060  1.00 15.00      A    C  
ATOM    637  ND1 HIS A  68      -9.308   4.084  12.706  1.00 15.00      A    N  
ATOM    638  CD2 HIS A  68      -7.661   3.241  11.470  1.00 15.00      A    C  
ATOM    639  CE1 HIS A  68      -8.398   5.018  12.498  1.00 15.00      A    C  
ATOM    640  NE2 HIS A  68      -7.385   4.553  11.756  1.00 15.00      A    N  
ATOM    641  HE2 HIS A  68      -6.595   5.058  11.465  1.00 15.00      A    H  
ATOM    642  C   HIS A  68     -11.051   0.038  10.831  1.00 15.00      A    C  
ATOM    643  O   HIS A  68     -12.084   0.025  11.502  1.00 15.00      A    O  
ATOM    644  N   THR A  69     -10.602  -1.018  10.179  1.00 15.00      A    N  
ATOM    645  HN  THR A  69      -9.769  -0.940   9.665  1.00 15.00      A    H  
ATOM    646  CA  THR A  69     -11.308  -2.287  10.197  1.00 15.00      A    C  
ATOM    647  CB  THR A  69     -11.569  -2.769   8.757  1.00 15.00      A    C  
ATOM    648  OG1 THR A  69     -10.436  -2.449   7.934  1.00 15.00      A    O  
ATOM    649  HG1 THR A  69      -9.667  -2.307   8.490  1.00 15.00      A    H  
ATOM    650  CG2 THR A  69     -12.811  -2.111   8.180  1.00 15.00      A    C  
ATOM    651  C   THR A  69     -10.504  -3.360  10.929  1.00 15.00      A    C  
ATOM    652  O   THR A  69      -9.283  -3.428  10.793  1.00 15.00      A    O  
ATOM    653  N   LEU A  70     -11.188  -4.183  11.712  1.00 15.00      A    N  
ATOM    654  HN  LEU A  70     -12.157  -4.049  11.818  1.00 15.00      A    H  
ATOM    655  CA  LEU A  70     -10.536  -5.272  12.432  1.00 15.00      A    C  
ATOM    656  CB  LEU A  70     -11.136  -5.423  13.839  1.00 15.00      A    C  
ATOM    657  CG  LEU A  70     -10.425  -6.394  14.790  1.00 15.00      A    C  
ATOM    658  CD1 LEU A  70      -8.952  -6.042  14.924  1.00 15.00      A    C  
ATOM    659  CD2 LEU A  70     -11.098  -6.391  16.153  1.00 15.00      A    C  
ATOM    660  C   LEU A  70     -10.716  -6.560  11.634  1.00 15.00      A    C  
ATOM    661  O   LEU A  70     -10.176  -7.610  11.972  1.00 15.00      A    O  
ATOM    662  N   LYS A  71     -11.475  -6.439  10.552  1.00 15.00      A    N  
ATOM    663  HN  LYS A  71     -11.844  -5.561  10.341  1.00 15.00      A    H  
ATOM    664  CA  LYS A  71     -11.769  -7.555   9.663  1.00 15.00      A    C  
ATOM    665  CB  LYS A  71     -12.833  -7.167   8.635  1.00 15.00      A    C  
ATOM    666  CG  LYS A  71     -14.187  -7.808   8.882  1.00 15.00      A    C  
ATOM    667  CD  LYS A  71     -14.179  -9.268   8.465  1.00 15.00      A    C  
ATOM    668  CE  LYS A  71     -15.365 -10.013   9.049  1.00 15.00      A    C  
ATOM    669  NZ  LYS A  71     -15.132 -10.409  10.465  1.00 15.00      A    N  
ATOM    670  HZ1 LYS A  71     -16.024 -10.697  10.906  1.00 15.00      A    H  
ATOM    671  HZ2 LYS A  71     -14.728  -9.621  11.007  1.00 15.00      A    H  
ATOM    672  HZ3 LYS A  71     -14.469 -11.219  10.506  1.00 15.00      A    H  
ATOM    673  C   LYS A  71     -10.531  -8.143   8.974  1.00 15.00      A    C  
ATOM    674  O   LYS A  71     -10.390  -9.364   8.936  1.00 15.00      A    O  
ATOM    675  N   PRO A  72      -9.641  -7.317   8.373  1.00 15.00      A    N  
ATOM    676  CA  PRO A  72      -8.417  -7.814   7.720  1.00 15.00      A    C  
ATOM    677  CB  PRO A  72      -7.661  -6.534   7.364  1.00 15.00      A    C  
ATOM    678  CG  PRO A  72      -8.731  -5.518   7.200  1.00 15.00      A    C  
ATOM    679  CD  PRO A  72      -9.768  -5.853   8.228  1.00 15.00      A    C  
ATOM    680  C   PRO A  72      -7.561  -8.682   8.656  1.00 15.00      A    C  
ATOM    681  O   PRO A  72      -6.731  -9.469   8.204  1.00 15.00      A    O  
ATOM    682  N   ILE A  73      -7.782  -8.537   9.953  1.00 15.00      A    N  
ATOM    683  HN  ILE A  73      -8.484  -7.925  10.249  1.00 15.00      A    H  
ATOM    684  CA  ILE A  73      -7.038  -9.288  10.955  1.00 15.00      A    C  
ATOM    685  CB  ILE A  73      -6.725  -8.407  12.186  1.00 15.00      A    C  
ATOM    686  CG1 ILE A  73      -6.421  -6.974  11.731  1.00 15.00      A    C  
ATOM    687  CG2 ILE A  73      -5.543  -8.974  12.959  1.00 15.00      A    C  
ATOM    688  CD1 ILE A  73      -6.107  -6.011  12.859  1.00 15.00      A    C  
ATOM    689  C   ILE A  73      -7.844 -10.509  11.384  1.00 15.00      A    C  
ATOM    690  O   ILE A  73      -8.214 -10.635  12.548  1.00 15.00      A    O  
ATOM    691  N   HIS A  74      -8.075 -11.393  10.415  1.00 15.00      A    N  
ATOM    692  HN  HIS A  74      -7.720 -11.196   9.531  1.00 15.00      A    H  
ATOM    693  CA  HIS A  74      -8.843 -12.627  10.591  1.00 15.00      A    C  
ATOM    694  CB  HIS A  74      -8.555 -13.331  11.926  1.00 15.00      A    C  
ATOM    695  CG  HIS A  74      -8.643 -14.823  11.860  1.00 15.00      A    C  
ATOM    696  ND1 HIS A  74      -9.703 -15.500  12.410  1.00 15.00      A    N  
ATOM    697  CD2 HIS A  74      -7.787 -15.709  11.296  1.00 15.00      A    C  
ATOM    698  CE1 HIS A  74      -9.475 -16.777  12.169  1.00 15.00      A    C  
ATOM    699  NE2 HIS A  74      -8.329 -16.948  11.498  1.00 15.00      A    N  
ATOM    700  HE2 HIS A  74      -7.963 -17.796  11.187  1.00 15.00      A    H  
ATOM    701  C   HIS A  74     -10.323 -12.350  10.392  1.00 15.00      A    C  
ATOM    702  O   HIS A  74     -10.927 -11.590  11.143  1.00 15.00      A    O  
ATOM    703  N   PRO A  75     -10.939 -12.974   9.380  1.00 15.00      A    N  
ATOM    704  CA  PRO A  75     -12.348 -12.759   9.064  1.00 15.00      A    C  
ATOM    705  CB  PRO A  75     -12.544 -13.544   7.762  1.00 15.00      A    C  
ATOM    706  CG  PRO A  75     -11.499 -14.604   7.810  1.00 15.00      A    C  
ATOM    707  CD  PRO A  75     -10.317 -13.972   8.488  1.00 15.00      A    C  
ATOM    708  C   PRO A  75     -13.260 -13.305  10.149  1.00 15.00      A    C  
ATOM    709  O   PRO A  75     -14.381 -12.835  10.332  1.00 15.00      A    O  
ATOM    710  N   ASP A  76     -12.759 -14.269  10.895  1.00 15.00      A    N  
ATOM    711  HN  ASP A  76     -11.835 -14.562  10.741  1.00 15.00      A    H  
ATOM    712  CA  ASP A  76     -13.526 -14.896  11.949  1.00 15.00      A    C  
ATOM    713  CB  ASP A  76     -12.912 -16.250  12.321  1.00 15.00      A    C  
ATOM    714  CG  ASP A  76     -12.913 -17.231  11.160  1.00 15.00      A    C  
ATOM    715  OD1 ASP A  76     -13.987 -17.779  10.848  1.00 15.00      A    O  
ATOM    716  OD2 ASP A  76     -11.836 -17.445  10.557  1.00 15.00      A    O  
ATOM    717  C   ASP A  76     -13.603 -13.982  13.164  1.00 15.00      A    C  
ATOM    718  O   ASP A  76     -14.508 -14.101  13.994  1.00 15.00      A    O  
ATOM    719  N   ALA A  77     -12.664 -13.046  13.252  1.00 15.00      A    N  
ATOM    720  HN  ALA A  77     -11.978 -12.989  12.551  1.00 15.00      A    H  
ATOM    721  CA  ALA A  77     -12.624 -12.106  14.356  1.00 15.00      A    C  
ATOM    722  CB  ALA A  77     -11.316 -11.326  14.363  1.00 15.00      A    C  
ATOM    723  C   ALA A  77     -13.819 -11.158  14.325  1.00 15.00      A    C  
ATOM    724  O   ALA A  77     -14.170 -10.597  13.280  1.00 15.00      A    O  
ATOM    725  N   ARG A  78     -14.455 -11.011  15.475  1.00 15.00      A    N  
ATOM    726  HN  ARG A  78     -14.142 -11.515  16.257  1.00 15.00      A    H  
ATOM    727  CA  ARG A  78     -15.595 -10.131  15.629  1.00 15.00      A    C  
ATOM    728  CB  ARG A  78     -16.838 -10.919  16.054  1.00 15.00      A    C  
ATOM    729  CG  ARG A  78     -17.588 -11.579  14.907  1.00 15.00      A    C  
ATOM    730  CD  ARG A  78     -17.497 -13.097  14.973  1.00 15.00      A    C  
ATOM    731  NE  ARG A  78     -18.113 -13.645  16.187  1.00 15.00      A    N  
ATOM    732  HE  ARG A  78     -17.636 -13.498  17.033  1.00 15.00      A    H  
ATOM    733  CZ  ARG A  78     -19.266 -14.319  16.206  1.00 15.00      A    C  
ATOM    734  NH1 ARG A  78     -19.942 -14.523  15.078  1.00 15.00      A    N  
ATOM    735 HH11 ARG A  78     -19.574 -14.159  14.174  1.00 15.00      A    H  
ATOM    736 HH12 ARG A  78     -20.843 -15.048  15.091  1.00 15.00      A    H  
ATOM    737  NH2 ARG A  78     -19.734 -14.805  17.352  1.00 15.00      A    N  
ATOM    738 HH21 ARG A  78     -20.633 -15.332  17.371  1.00 15.00      A    H  
ATOM    739 HH22 ARG A  78     -19.203 -14.664  18.238  1.00 15.00      A    H  
ATOM    740  C   ARG A  78     -15.261  -9.092  16.684  1.00 15.00      A    C  
ATOM    741  O   ARG A  78     -15.352  -9.359  17.880  1.00 15.00      A    O  
ATOM    742  N   GLY A  79     -14.838  -7.926  16.238  1.00 15.00      A    N  
ATOM    743  HN  GLY A  79     -14.782  -7.768  15.275  1.00 15.00      A    H  
ATOM    744  CA  GLY A  79     -14.482  -6.874  17.158  1.00 15.00      A    C  
ATOM    745  C   GLY A  79     -15.165  -5.577  16.809  1.00 15.00      A    C  
ATOM    746  O   GLY A  79     -16.051  -5.547  15.957  1.00 15.00      A    O  
ATOM    747  N   SER A  80     -14.731  -4.506  17.444  1.00 15.00      A    N  
ATOM    748  HN  SER A  80     -13.992  -4.592  18.083  1.00 15.00      A    H  
ATOM    749  CA  SER A  80     -15.316  -3.202  17.214  1.00 15.00      A    C  
ATOM    750  CB  SER A  80     -15.303  -2.382  18.509  1.00 15.00      A    C  
ATOM    751  OG  SER A  80     -15.692  -1.039  18.278  1.00 15.00      A    O  
ATOM    752  HG  SER A  80     -15.107  -0.646  17.622  1.00 15.00      A    H  
ATOM    753  C   SER A  80     -14.605  -2.444  16.101  1.00 15.00      A    C  
ATOM    754  O   SER A  80     -13.410  -2.163  16.187  1.00 15.00      A    O  
ATOM    755  N   ASN A  81     -15.349  -2.137  15.050  1.00 15.00      A    N  
ATOM    756  HN  ASN A  81     -16.281  -2.433  15.028  1.00 15.00      A    H  
ATOM    757  CA  ASN A  81     -14.822  -1.371  13.928  1.00 15.00      A    C  
ATOM    758  CB  ASN A  81     -15.604  -1.704  12.652  1.00 15.00      A    C  
ATOM    759  CG  ASN A  81     -15.174  -3.005  11.994  1.00 15.00      A    C  
ATOM    760  OD1 ASN A  81     -13.989  -3.349  11.963  1.00 15.00      A    O  
ATOM    761  ND2 ASN A  81     -16.140  -3.744  11.462  1.00 15.00      A    N  
ATOM    762 HD21 ASN A  81     -17.064  -3.416  11.526  1.00 15.00      A    H  
ATOM    763 HD22 ASN A  81     -15.892  -4.582  11.025  1.00 15.00      A    H  
ATOM    764  C   ASN A  81     -14.967   0.110  14.271  1.00 15.00      A    C  
ATOM    765  O   ASN A  81     -15.930   0.493  14.940  1.00 15.00      A    O  
ATOM    766  N   LEU A  82     -14.037   0.949  13.822  1.00 15.00      A    N  
ATOM    767  HN  LEU A  82     -13.316   0.615  13.245  1.00 15.00      A    H  
ATOM    768  CA  LEU A  82     -14.090   2.369  14.158  1.00 15.00      A    C  
ATOM    769  CB  LEU A  82     -13.082   2.708  15.258  1.00 15.00      A    C  
ATOM    770  CG  LEU A  82     -13.486   2.327  16.684  1.00 15.00      A    C  
ATOM    771  CD1 LEU A  82     -12.352   2.613  17.658  1.00 15.00      A    C  
ATOM    772  CD2 LEU A  82     -14.750   3.067  17.098  1.00 15.00      A    C  
ATOM    773  C   LEU A  82     -13.900   3.300  12.966  1.00 15.00      A    C  
ATOM    774  O   LEU A  82     -13.340   2.920  11.937  1.00 15.00      A    O  
ATOM    775  N   HIS A  83     -14.365   4.532  13.142  1.00 15.00      A    N  
ATOM    776  HN  HIS A  83     -14.779   4.758  14.002  1.00 15.00      A    H  
ATOM    777  CA  HIS A  83     -14.283   5.570  12.122  1.00 15.00      A    C  
ATOM    778  CB  HIS A  83     -15.650   5.739  11.443  1.00 15.00      A    C  
ATOM    779  CG  HIS A  83     -15.629   6.537  10.170  1.00 15.00      A    C  
ATOM    780  ND1 HIS A  83     -15.025   6.057   9.035  1.00 15.00      A    N  
ATOM    781  CD2 HIS A  83     -16.165   7.754   9.903  1.00 15.00      A    C  
ATOM    782  CE1 HIS A  83     -15.203   6.977   8.108  1.00 15.00      A    C  
ATOM    783  NE2 HIS A  83     -15.886   8.019   8.586  1.00 15.00      A    N  
ATOM    784  HE2 HIS A  83     -16.145   8.821   8.089  1.00 15.00      A    H  
ATOM    785  C   HIS A  83     -13.872   6.879  12.794  1.00 15.00      A    C  
ATOM    786  O   HIS A  83     -14.638   7.842  12.843  1.00 15.00      A    O  
ATOM    787  N   SER A  84     -12.670   6.895  13.344  1.00 15.00      A    N  
ATOM    788  HN  SER A  84     -12.106   6.097  13.289  1.00 15.00      A    H  
ATOM    789  CA  SER A  84     -12.166   8.073  14.031  1.00 15.00      A    C  
ATOM    790  CB  SER A  84     -12.096   7.797  15.534  1.00 15.00      A    C  
ATOM    791  OG  SER A  84     -12.144   6.399  15.794  1.00 15.00      A    O  
ATOM    792  HG  SER A  84     -11.248   6.054  15.835  1.00 15.00      A    H  
ATOM    793  C   SER A  84     -10.793   8.475  13.502  1.00 15.00      A    C  
ATOM    794  O   SER A  84      -9.885   7.646  13.404  1.00 15.00      A    O  
ATOM    795  N   LEU A  85     -10.649   9.746  13.151  1.00 15.00      A    N  
ATOM    796  HN  LEU A  85     -11.409  10.354  13.235  1.00 15.00      A    H  
ATOM    797  CA  LEU A  85      -9.384  10.257  12.644  1.00 15.00      A    C  
ATOM    798  CB  LEU A  85      -9.604  11.534  11.819  1.00 15.00      A    C  
ATOM    799  CG  LEU A  85     -10.121  11.347  10.389  1.00 15.00      A    C  
ATOM    800  CD1 LEU A  85     -11.605  11.004  10.384  1.00 15.00      A    C  
ATOM    801  CD2 LEU A  85      -9.849  12.589   9.556  1.00 15.00      A    C  
ATOM    802  C   LEU A  85      -8.433  10.542  13.799  1.00 15.00      A    C  
ATOM    803  O   LEU A  85      -8.812  11.194  14.772  1.00 15.00      A    O  
ATOM    804  N   PRO A  86      -7.193  10.040  13.721  1.00 15.00      A    N  
ATOM    805  CA  PRO A  86      -6.198  10.257  14.769  1.00 15.00      A    C  
ATOM    806  CB  PRO A  86      -5.015   9.384  14.335  1.00 15.00      A    C  
ATOM    807  CG  PRO A  86      -5.179   9.227  12.864  1.00 15.00      A    C  
ATOM    808  CD  PRO A  86      -6.660   9.236  12.607  1.00 15.00      A    C  
ATOM    809  C   PRO A  86      -5.780  11.720  14.826  1.00 15.00      A    C  
ATOM    810  O   PRO A  86      -5.702  12.391  13.799  1.00 15.00      A    O  
ATOM    811  N   GLN A  87      -5.535  12.217  16.028  1.00 15.00      A    N  
ATOM    812  HN  GLN A  87      -5.627  11.643  16.812  1.00 15.00      A    H  
ATOM    813  CA  GLN A  87      -5.125  13.601  16.196  1.00 15.00      A    C  
ATOM    814  CB  GLN A  87      -5.254  14.036  17.659  1.00 15.00      A    C  
ATOM    815  CG  GLN A  87      -6.690  14.131  18.156  1.00 15.00      A    C  
ATOM    816  CD  GLN A  87      -7.518  15.141  17.381  1.00 15.00      A    C  
ATOM    817  OE1 GLN A  87      -7.006  16.154  16.913  1.00 15.00      A    O  
ATOM    818  NE2 GLN A  87      -8.807  14.870  17.239  1.00 15.00      A    N  
ATOM    819 HE21 GLN A  87      -9.154  14.046  17.637  1.00 15.00      A    H  
ATOM    820 HE22 GLN A  87      -9.357  15.503  16.733  1.00 15.00      A    H  
ATOM    821  C   GLN A  87      -3.698  13.793  15.700  1.00 15.00      A    C  
ATOM    822  O   GLN A  87      -2.846  12.919  15.881  1.00 15.00      A    O  
ATOM    823  N   ALA A  88      -3.456  14.925  15.057  1.00 15.00      A    N  
ATOM    824  HN  ALA A  88      -4.186  15.565  14.933  1.00 15.00      A    H  
ATOM    825  CA  ALA A  88      -2.138  15.246  14.525  1.00 15.00      A    C  
ATOM    826  CB  ALA A  88      -2.196  16.519  13.692  1.00 15.00      A    C  
ATOM    827  C   ALA A  88      -1.114  15.379  15.649  1.00 15.00      A    C  
ATOM    828  O   ALA A  88      -1.251  16.228  16.533  1.00 15.00      A    O  
ATOM    829  N   PRO A  89      -0.083  14.522  15.636  1.00 15.00      A    N  
ATOM    830  CA  PRO A  89       0.970  14.534  16.656  1.00 15.00      A    C  
ATOM    831  CB  PRO A  89       1.791  13.281  16.333  1.00 15.00      A    C  
ATOM    832  CG  PRO A  89       1.547  13.033  14.885  1.00 15.00      A    C  
ATOM    833  CD  PRO A  89       0.134  13.470  14.628  1.00 15.00      A    C  
ATOM    834  C   PRO A  89       1.851  15.777  16.564  1.00 15.00      A    C  
ATOM    835  O   PRO A  89       1.998  16.369  15.496  1.00 15.00      A    O  
ATOM    836  N   GLY A  90       2.456  16.151  17.687  1.00 15.00      A    N  
ATOM    837  HN  GLY A  90       2.326  15.623  18.499  1.00 15.00      A    H  
ATOM    838  CA  GLY A  90       3.317  17.321  17.718  1.00 15.00      A    C  
ATOM    839  C   GLY A  90       4.741  16.977  17.338  1.00 15.00      A    C  
ATOM    840  O   GLY A  90       5.648  17.796  17.468  1.00 15.00      A    O  
ATOM    841  N   GLN A  91       4.924  15.752  16.868  1.00 15.00      A    N  
ATOM    842  HN  GLN A  91       4.149  15.164  16.777  1.00 15.00      A    H  
ATOM    843  CA  GLN A  91       6.227  15.261  16.457  1.00 15.00      A    C  
ATOM    844  CB  GLN A  91       6.495  13.891  17.080  1.00 15.00      A    C  
ATOM    845  CG  GLN A  91       7.034  13.943  18.500  1.00 15.00      A    C  
ATOM    846  CD  GLN A  91       6.869  12.626  19.233  1.00 15.00      A    C  
ATOM    847  OE1 GLN A  91       5.894  11.906  19.034  1.00 15.00      A    O  
ATOM    848  NE2 GLN A  91       7.826  12.298  20.086  1.00 15.00      A    N  
ATOM    849 HE21 GLN A  91       8.579  12.914  20.196  1.00 15.00      A    H  
ATOM    850 HE22 GLN A  91       7.741  11.452  20.570  1.00 15.00      A    H  
ATOM    851  C   GLN A  91       6.292  15.164  14.937  1.00 15.00      A    C  
ATOM    852  O   GLN A  91       5.710  14.257  14.339  1.00 15.00      A    O  
ATOM    853  N   PRO A  92       6.989  16.114  14.295  1.00 15.00      A    N  
ATOM    854  CA  PRO A  92       7.129  16.152  12.835  1.00 15.00      A    C  
ATOM    855  CB  PRO A  92       7.870  17.471  12.584  1.00 15.00      A    C  
ATOM    856  CG  PRO A  92       8.587  17.753  13.860  1.00 15.00      A    C  
ATOM    857  CD  PRO A  92       7.701  17.226  14.949  1.00 15.00      A    C  
ATOM    858  C   PRO A  92       7.953  14.982  12.301  1.00 15.00      A    C  
ATOM    859  O   PRO A  92       8.983  14.623  12.874  1.00 15.00      A    O  
ATOM    860  N   GLY A  93       7.492  14.387  11.208  1.00 15.00      A    N  
ATOM    861  HN  GLY A  93       6.655  14.698  10.807  1.00 15.00      A    H  
ATOM    862  CA  GLY A  93       8.208  13.276  10.616  1.00 15.00      A    C  
ATOM    863  C   GLY A  93       7.317  12.078  10.380  1.00 15.00      A    C  
ATOM    864  O   GLY A  93       7.262  11.544   9.275  1.00 15.00      A    O  
ATOM    865  N   LEU A  94       6.605  11.663  11.416  1.00 15.00      A    N  
ATOM    866  HN  LEU A  94       6.678  12.138  12.269  1.00 15.00      A    H  
ATOM    867  CA  LEU A  94       5.716  10.516  11.312  1.00 15.00      A    C  
ATOM    868  CB  LEU A  94       5.847   9.597  12.534  1.00 15.00      A    C  
ATOM    869  CG  LEU A  94       5.528  10.216  13.899  1.00 15.00      A    C  
ATOM    870  CD1 LEU A  94       4.942   9.170  14.833  1.00 15.00      A    C  
ATOM    871  CD2 LEU A  94       6.774  10.839  14.512  1.00 15.00      A    C  
ATOM    872  C   LEU A  94       4.265  10.940  11.107  1.00 15.00      A    C  
ATOM    873  O   LEU A  94       3.721  11.739  11.872  1.00 15.00      A    O  
ATOM    874  N   ALA A  95       3.654  10.407  10.061  1.00 15.00      A    N  
ATOM    875  HN  ALA A  95       4.154   9.791   9.484  1.00 15.00      A    H  
ATOM    876  CA  ALA A  95       2.266  10.693   9.735  1.00 15.00      A    C  
ATOM    877  CB  ALA A  95       2.196  11.572   8.495  1.00 15.00      A    C  
ATOM    878  C   ALA A  95       1.541   9.380   9.488  1.00 15.00      A    C  
ATOM    879  O   ALA A  95       2.130   8.312   9.665  1.00 15.00      A    O  
ATOM    880  N   GLY A  96       0.280   9.442   9.089  1.00 15.00      A    N  
ATOM    881  HN  GLY A  96      -0.157  10.313   8.961  1.00 15.00      A    H  
ATOM    882  CA  GLY A  96      -0.448   8.225   8.826  1.00 15.00      A    C  
ATOM    883  C   GLY A  96      -1.873   8.238   9.334  1.00 15.00      A    C  
ATOM    884  O   GLY A  96      -2.107   8.212  10.542  1.00 15.00      A    O  
ATOM    885  N   SER A  97      -2.815   8.314   8.396  1.00 15.00      A    N  
ATOM    886  HN  SER A  97      -2.534   8.413   7.462  1.00 15.00      A    H  
ATOM    887  CA  SER A  97      -4.248   8.279   8.698  1.00 15.00      A    C  
ATOM    888  CB  SER A  97      -4.580   7.128   9.669  1.00 15.00      A    C  
ATOM    889  OG  SER A  97      -5.919   6.676   9.531  1.00 15.00      A    O  
ATOM    890  HG  SER A  97      -6.515   7.431   9.570  1.00 15.00      A    H  
ATOM    891  C   SER A  97      -4.816   9.612   9.199  1.00 15.00      A    C  
ATOM    892  O   SER A  97      -5.966   9.662   9.636  1.00 15.00      A    O  
ATOM    893  N   HIS A  98      -4.056  10.694   9.116  1.00 15.00      A    N  
ATOM    894  HN  HIS A  98      -3.150  10.636   8.717  1.00 15.00      A    H  
ATOM    895  CA  HIS A  98      -4.577  11.983   9.593  1.00 15.00      A    C  
ATOM    896  CB  HIS A  98      -3.900  12.505  10.869  1.00 15.00      A    C  
ATOM    897  CG  HIS A  98      -2.400  12.498  10.880  1.00 15.00      A    C  
ATOM    898  ND1 HIS A  98      -1.662  13.538  10.358  1.00 15.00      A    N  
ATOM    899  CD2 HIS A  98      -1.556  11.578  11.410  1.00 15.00      A    C  
ATOM    900  CE1 HIS A  98      -0.396  13.232  10.584  1.00 15.00      A    C  
ATOM    901  NE2 HIS A  98      -0.284  12.058  11.218  1.00 15.00      A    N  
ATOM    902  HE2 HIS A  98       0.549  11.631  11.507  1.00 15.00      A    H  
ATOM    903  C   HIS A  98      -4.668  13.044   8.506  1.00 15.00      A    C  
ATOM    904  O   HIS A  98      -5.506  13.944   8.561  1.00 15.00      A    O  
ATOM    905  N   GLU A  99      -3.833  12.904   7.499  1.00 15.00      A    N  
ATOM    906  HN  GLU A  99      -3.189  12.155   7.517  1.00 15.00      A    H  
ATOM    907  CA  GLU A  99      -3.809  13.828   6.375  1.00 15.00      A    C  
ATOM    908  CB  GLU A  99      -2.458  13.747   5.656  1.00 15.00      A    C  
ATOM    909  CG  GLU A  99      -1.295  13.315   6.544  1.00 15.00      A    C  
ATOM    910  CD  GLU A  99      -1.250  11.812   6.765  1.00 15.00      A    C  
ATOM    911  OE1 GLU A  99      -1.783  11.335   7.791  1.00 15.00      A    O  
ATOM    912  OE2 GLU A  99      -0.701  11.097   5.914  1.00 15.00      A    O  
ATOM    913  C   GLU A  99      -4.944  13.490   5.406  1.00 15.00      A    C  
ATOM    914  O   GLU A  99      -5.009  14.000   4.280  1.00 15.00      A    O  
ATOM    915  N   LEU A 100      -5.847  12.636   5.871  1.00 15.00      A    N  
ATOM    916  HN  LEU A 100      -5.748  12.302   6.788  1.00 15.00      A    H  
ATOM    917  CA  LEU A 100      -6.986  12.199   5.085  1.00 15.00      A    C  
ATOM    918  CB  LEU A 100      -7.288  10.722   5.357  1.00 15.00      A    C  
ATOM    919  CG  LEU A 100      -6.174   9.718   5.043  1.00 15.00      A    C  
ATOM    920  CD1 LEU A 100      -6.604   8.305   5.410  1.00 15.00      A    C  
ATOM    921  CD2 LEU A 100      -5.774   9.793   3.578  1.00 15.00      A    C  
ATOM    922  C   LEU A 100      -8.217  13.034   5.411  1.00 15.00      A    C  
ATOM    923  O   LEU A 100      -9.151  12.553   6.046  1.00 15.00      A    O  
ATOM    924  N   GLY A 101      -8.208  14.286   4.978  1.00 15.00      A    N  
ATOM    925  HN  GLY A 101      -7.432  14.614   4.488  1.00 15.00      A    H  
ATOM    926  CA  GLY A 101      -9.335  15.166   5.227  1.00 15.00      A    C  
ATOM    927  C   GLY A 101     -10.401  15.005   4.166  1.00 15.00      A    C  
ATOM    928  O   GLY A 101     -11.159  14.034   4.185  1.00 15.00      A    O  
ATOM    929  N   ASP A 102     -10.438  15.941   3.221  1.00 15.00      A    N  
ATOM    930  HN  ASP A 102      -9.822  16.698   3.282  1.00 15.00      A    H  
ATOM    931  CA  ASP A 102     -11.400  15.908   2.113  1.00 15.00      A    C  
ATOM    932  CB  ASP A 102     -11.422  17.260   1.384  1.00 15.00      A    C  
ATOM    933  CG  ASP A 102     -11.936  18.412   2.228  1.00 15.00      A    C  
ATOM    934  OD1 ASP A 102     -12.571  18.154   3.272  1.00 15.00      A    O  
ATOM    935  OD2 ASP A 102     -11.696  19.577   1.845  1.00 15.00      A    O  
ATOM    936  C   ASP A 102     -11.014  14.815   1.111  1.00 15.00      A    C  
ATOM    937  O   ASP A 102     -11.252  14.934  -0.089  1.00 15.00      A    O  
ATOM    938  N   ARG A 103     -10.416  13.748   1.621  1.00 15.00      A    N  
ATOM    939  HN  ARG A 103     -10.292  13.703   2.595  1.00 15.00      A    H  
ATOM    940  CA  ARG A 103      -9.970  12.631   0.805  1.00 15.00      A    C  
ATOM    941  CB  ARG A 103      -8.458  12.735   0.548  1.00 15.00      A    C  
ATOM    942  CG  ARG A 103      -7.635  13.058   1.789  1.00 15.00      A    C  
ATOM    943  CD  ARG A 103      -6.154  13.216   1.470  1.00 15.00      A    C  
ATOM    944  NE  ARG A 103      -5.896  14.326   0.547  1.00 15.00      A    N  
ATOM    945  HE  ARG A 103      -6.386  14.317  -0.304  1.00 15.00      A    H  
ATOM    946  CZ  ARG A 103      -5.046  15.332   0.791  1.00 15.00      A    C  
ATOM    947  NH1 ARG A 103      -4.367  15.384   1.936  1.00 15.00      A    N  
ATOM    948 HH11 ARG A 103      -3.705  16.169   2.121  1.00 15.00      A    H  
ATOM    949 HH12 ARG A 103      -4.496  14.638   2.663  1.00 15.00      A    H  
ATOM    950  NH2 ARG A 103      -4.873  16.287  -0.120  1.00 15.00      A    N  
ATOM    951 HH21 ARG A 103      -4.213  17.074   0.061  1.00 15.00      A    H  
ATOM    952 HH22 ARG A 103      -5.397  16.254  -1.022  1.00 15.00      A    H  
ATOM    953  C   ARG A 103     -10.306  11.319   1.507  1.00 15.00      A    C  
ATOM    954  O   ARG A 103      -9.657  10.296   1.293  1.00 15.00      A    O  
ATOM    955  N   LEU A 104     -11.325  11.370   2.354  1.00 15.00      A    N  
ATOM    956  HN  LEU A 104     -11.802  12.219   2.471  1.00 15.00      A    H  
ATOM    957  CA  LEU A 104     -11.772  10.204   3.103  1.00 15.00      A    C  
ATOM    958  CB  LEU A 104     -12.529  10.640   4.362  1.00 15.00      A    C  
ATOM    959  CG  LEU A 104     -11.702  10.838   5.631  1.00 15.00      A    C  
ATOM    960  CD1 LEU A 104     -12.574  11.400   6.744  1.00 15.00      A    C  
ATOM    961  CD2 LEU A 104     -11.061   9.527   6.064  1.00 15.00      A    C  
ATOM    962  C   LEU A 104     -12.688   9.337   2.254  1.00 15.00      A    C  
ATOM    963  O   LEU A 104     -13.847   9.683   2.033  1.00 15.00      A    O  
ATOM    964  N   VAL A 105     -12.165   8.216   1.775  1.00 15.00      A    N  
ATOM    965  HN  VAL A 105     -11.228   8.006   1.963  1.00 15.00      A    H  
ATOM    966  CA  VAL A 105     -12.954   7.302   0.958  1.00 15.00      A    C  
ATOM    967  CB  VAL A 105     -12.089   6.181   0.346  1.00 15.00      A    C  
ATOM    968  CG1 VAL A 105     -12.775   5.589  -0.876  1.00 15.00      A    C  
ATOM    969  CG2 VAL A 105     -10.700   6.697  -0.006  1.00 15.00      A    C  
ATOM    970  C   VAL A 105     -14.072   6.676   1.790  1.00 15.00      A    C  
ATOM    971  O   VAL A 105     -15.208   6.574   1.335  1.00 15.00      A    O  
ATOM    972  N   SER A 106     -13.720   6.281   3.018  1.00 15.00      A    N  
ATOM    973  HN  SER A 106     -12.796   6.410   3.297  1.00 15.00      A    H  
ATOM    974  CA  SER A 106     -14.657   5.667   3.962  1.00 15.00      A    C  
ATOM    975  CB  SER A 106     -15.886   6.557   4.196  1.00 15.00      A    C  
ATOM    976  OG  SER A 106     -16.587   6.176   5.371  1.00 15.00      A    O  
ATOM    977  HG  SER A 106     -17.215   5.478   5.156  1.00 15.00      A    H  
ATOM    978  C   SER A 106     -15.080   4.260   3.538  1.00 15.00      A    C  
ATOM    979  O   SER A 106     -15.611   4.055   2.447  1.00 15.00      A    O  
ATOM    980  N   ASP A 107     -14.846   3.292   4.414  1.00 15.00      A    N  
ATOM    981  HN  ASP A 107     -14.428   3.511   5.274  1.00 15.00      A    H  
ATOM    982  CA  ASP A 107     -15.221   1.912   4.140  1.00 15.00      A    C  
ATOM    983  CB  ASP A 107     -14.192   0.934   4.717  1.00 15.00      A    C  
ATOM    984  CG  ASP A 107     -14.017  -0.313   3.861  1.00 15.00      A    C  
ATOM    985  OD1 ASP A 107     -15.016  -0.794   3.282  1.00 15.00      A    O  
ATOM    986  OD2 ASP A 107     -12.876  -0.812   3.755  1.00 15.00      A    O  
ATOM    987  C   ASP A 107     -16.595   1.647   4.739  1.00 15.00      A    C  
ATOM    988  O   ASP A 107     -17.044   2.385   5.621  1.00 15.00      A    O  
ATOM    989  N   VAL A 108     -17.260   0.603   4.273  1.00 15.00      A    N  
ATOM    990  HN  VAL A 108     -16.830   0.020   3.607  1.00 15.00      A    H  
ATOM    991  CA  VAL A 108     -18.596   0.275   4.758  1.00 15.00      A    C  
ATOM    992  CB  VAL A 108     -19.675   0.554   3.683  1.00 15.00      A    C  
ATOM    993  CG1 VAL A 108     -21.060   0.593   4.307  1.00 15.00      A    C  
ATOM    994  CG2 VAL A 108     -19.389   1.854   2.939  1.00 15.00      A    C  
ATOM    995  C   VAL A 108     -18.668  -1.191   5.184  1.00 15.00      A    C  
ATOM    996  O   VAL A 108     -18.419  -2.089   4.382  1.00 15.00      A    O  
ATOM    997  N   VAL A 109     -18.997  -1.429   6.448  1.00 15.00      A    N  
ATOM    998  HN  VAL A 109     -19.188  -0.671   7.049  1.00 15.00      A    H  
ATOM    999  CA  VAL A 109     -19.091  -2.790   6.965  1.00 15.00      A    C  
ATOM   1000  CB  VAL A 109     -18.052  -3.068   8.074  1.00 15.00      A    C  
ATOM   1001  CG1 VAL A 109     -16.653  -3.178   7.487  1.00 15.00      A    C  
ATOM   1002  CG2 VAL A 109     -18.100  -1.993   9.153  1.00 15.00      A    C  
ATOM   1003  C   VAL A 109     -20.489  -3.100   7.491  1.00 15.00      A    C  
ATOM   1004  O   VAL A 109     -21.163  -2.229   8.044  1.00 15.00      A    O  
ATOM   1005  N   GLY A 110     -20.922  -4.340   7.305  1.00 15.00      A    N  
ATOM   1006  HN  GLY A 110     -20.355  -4.983   6.829  1.00 15.00      A    H  
ATOM   1007  CA  GLY A 110     -22.228  -4.748   7.777  1.00 15.00      A    C  
ATOM   1008  C   GLY A 110     -22.988  -5.564   6.752  1.00 15.00      A    C  
ATOM   1009  O   GLY A 110     -22.425  -6.457   6.118  1.00 15.00      A    O  
ATOM   1010  N   ASN A 111     -24.265  -5.253   6.592  1.00 15.00      A    N  
ATOM   1011  HN  ASN A 111     -24.645  -4.520   7.129  1.00 15.00      A    H  
ATOM   1012  CA  ASN A 111     -25.121  -5.956   5.646  1.00 15.00      A    C  
ATOM   1013  CB  ASN A 111     -26.580  -5.942   6.125  1.00 15.00      A    C  
ATOM   1014  CG  ASN A 111     -27.536  -6.623   5.158  1.00 15.00      A    C  
ATOM   1015  OD1 ASN A 111     -27.137  -7.473   4.361  1.00 15.00      A    O  
ATOM   1016  ND2 ASN A 111     -28.809  -6.260   5.222  1.00 15.00      A    N  
ATOM   1017 HD21 ASN A 111     -29.068  -5.576   5.885  1.00 15.00      A    H  
ATOM   1018 HD22 ASN A 111     -29.442  -6.688   4.612  1.00 15.00      A    H  
ATOM   1019  C   ASN A 111     -25.016  -5.346   4.254  1.00 15.00      A    C  
ATOM   1020  O   ASN A 111     -25.320  -4.170   4.053  1.00 15.00      A    O  
ATOM   1021  N   ALA A 112     -24.592  -6.159   3.294  1.00 15.00      A    N  
ATOM   1022  HN  ALA A 112     -24.362  -7.084   3.523  1.00 15.00      A    H  
ATOM   1023  CA  ALA A 112     -24.445  -5.715   1.912  1.00 15.00      A    C  
ATOM   1024  CB  ALA A 112     -23.717  -6.770   1.093  1.00 15.00      A    C  
ATOM   1025  C   ALA A 112     -25.802  -5.394   1.288  1.00 15.00      A    C  
ATOM   1026  O   ALA A 112     -25.889  -4.645   0.316  1.00 15.00      A    O  
ATOM   1027  N   ALA A 113     -26.864  -5.945   1.872  1.00 15.00      A    N  
ATOM   1028  HN  ALA A 113     -26.732  -6.515   2.662  1.00 15.00      A    H  
ATOM   1029  CA  ALA A 113     -28.218  -5.719   1.377  1.00 15.00      A    C  
ATOM   1030  CB  ALA A 113     -29.129  -6.875   1.766  1.00 15.00      A    C  
ATOM   1031  C   ALA A 113     -28.779  -4.390   1.883  1.00 15.00      A    C  
ATOM   1032  O   ALA A 113     -29.989  -4.171   1.885  1.00 15.00      A    O  
ATOM   1033  N   ALA A 114     -27.890  -3.519   2.332  1.00 15.00      A    N  
ATOM   1034  HN  ALA A 114     -26.942  -3.773   2.348  1.00 15.00      A    H  
ATOM   1035  CA  ALA A 114     -28.271  -2.204   2.819  1.00 15.00      A    C  
ATOM   1036  CB  ALA A 114     -28.136  -2.140   4.334  1.00 15.00      A    C  
ATOM   1037  C   ALA A 114     -27.398  -1.146   2.155  1.00 15.00      A    C  
ATOM   1038  O   ALA A 114     -27.297  -0.013   2.624  1.00 15.00      A    O  
ATOM   1039  N   LEU A 115     -26.783  -1.531   1.039  1.00 15.00      A    N  
ATOM   1040  HN  LEU A 115     -26.934  -2.441   0.705  1.00 15.00      A    H  
ATOM   1041  CA  LEU A 115     -25.898  -0.642   0.293  1.00 15.00      A    C  
ATOM   1042  CB  LEU A 115     -25.204  -1.403  -0.839  1.00 15.00      A    C  
ATOM   1043  CG  LEU A 115     -24.103  -0.644  -1.583  1.00 15.00      A    C  
ATOM   1044  CD1 LEU A 115     -22.969  -0.280  -0.637  1.00 15.00      A    C  
ATOM   1045  CD2 LEU A 115     -23.587  -1.462  -2.757  1.00 15.00      A    C  
ATOM   1046  C   LEU A 115     -26.646   0.568  -0.262  1.00 15.00      A    C  
ATOM   1047  O   LEU A 115     -26.050   1.622  -0.506  1.00 15.00      A    O  
ATOM   1048  N   ASP A 116     -27.948   0.413  -0.454  1.00 15.00      A    N  
ATOM   1049  HN  ASP A 116     -28.370  -0.446  -0.221  1.00 15.00      A    H  
ATOM   1050  CA  ASP A 116     -28.785   1.488  -0.972  1.00 15.00      A    C  
ATOM   1051  CB  ASP A 116     -30.182   0.971  -1.350  1.00 15.00      A    C  
ATOM   1052  CG  ASP A 116     -30.903   0.295  -0.197  1.00 15.00      A    C  
ATOM   1053  OD1 ASP A 116     -32.079   0.629   0.055  1.00 15.00      A    O  
ATOM   1054  OD2 ASP A 116     -30.289  -0.573   0.460  1.00 15.00      A    O  
ATOM   1055  C   ASP A 116     -28.887   2.612   0.049  1.00 15.00      A    C  
ATOM   1056  O   ASP A 116     -28.935   3.788  -0.312  1.00 15.00      A    O  
ATOM   1057  N   VAL A 117     -28.893   2.240   1.325  1.00 15.00      A    N  
ATOM   1058  HN  VAL A 117     -28.847   1.283   1.541  1.00 15.00      A    H  
ATOM   1059  CA  VAL A 117     -28.972   3.210   2.409  1.00 15.00      A    C  
ATOM   1060  CB  VAL A 117     -29.129   2.516   3.779  1.00 15.00      A    C  
ATOM   1061  CG1 VAL A 117     -29.330   3.544   4.883  1.00 15.00      A    C  
ATOM   1062  CG2 VAL A 117     -30.287   1.531   3.749  1.00 15.00      A    C  
ATOM   1063  C   VAL A 117     -27.712   4.068   2.419  1.00 15.00      A    C  
ATOM   1064  O   VAL A 117     -27.772   5.287   2.591  1.00 15.00      A    O  
ATOM   1065  N   PHE A 118     -26.570   3.420   2.211  1.00 15.00      A    N  
ATOM   1066  HN  PHE A 118     -26.590   2.447   2.087  1.00 15.00      A    H  
ATOM   1067  CA  PHE A 118     -25.295   4.121   2.173  1.00 15.00      A    C  
ATOM   1068  CB  PHE A 118     -24.128   3.130   2.076  1.00 15.00      A    C  
ATOM   1069  CG  PHE A 118     -22.829   3.766   1.658  1.00 15.00      A    C  
ATOM   1070  CD1 PHE A 118     -22.187   4.673   2.486  1.00 15.00      A    C  
ATOM   1071  CD2 PHE A 118     -22.258   3.466   0.431  1.00 15.00      A    C  
ATOM   1072  CE1 PHE A 118     -21.001   5.267   2.100  1.00 15.00      A    C  
ATOM   1073  CE2 PHE A 118     -21.071   4.055   0.039  1.00 15.00      A    C  
ATOM   1074  CZ  PHE A 118     -20.442   4.958   0.874  1.00 15.00      A    C  
ATOM   1075  C   PHE A 118     -25.265   5.087   0.995  1.00 15.00      A    C  
ATOM   1076  O   PHE A 118     -24.823   6.225   1.124  1.00 15.00      A    O  
ATOM   1077  N   LYS A 119     -25.760   4.627  -0.149  1.00 15.00      A    N  
ATOM   1078  HN  LYS A 119     -26.122   3.715  -0.181  1.00 15.00      A    H  
ATOM   1079  CA  LYS A 119     -25.789   5.448  -1.354  1.00 15.00      A    C  
ATOM   1080  CB  LYS A 119     -26.207   4.617  -2.572  1.00 15.00      A    C  
ATOM   1081  CG  LYS A 119     -25.216   3.525  -2.965  1.00 15.00      A    C  
ATOM   1082  CD  LYS A 119     -23.884   4.108  -3.413  1.00 15.00      A    C  
ATOM   1083  CE  LYS A 119     -23.053   3.086  -4.180  1.00 15.00      A    C  
ATOM   1084  NZ  LYS A 119     -22.542   1.994  -3.304  1.00 15.00      A    N  
ATOM   1085  HZ1 LYS A 119     -23.332   1.526  -2.815  1.00 15.00      A    H  
ATOM   1086  HZ2 LYS A 119     -21.890   2.380  -2.593  1.00 15.00      A    H  
ATOM   1087  HZ3 LYS A 119     -22.034   1.286  -3.875  1.00 15.00      A    H  
ATOM   1088  C   LYS A 119     -26.717   6.649  -1.178  1.00 15.00      A    C  
ATOM   1089  O   LYS A 119     -26.529   7.687  -1.807  1.00 15.00      A    O  
ATOM   1090  N   PHE A 120     -27.715   6.496  -0.314  1.00 15.00      A    N  
ATOM   1091  HN  PHE A 120     -27.818   5.637   0.150  1.00 15.00      A    H  
ATOM   1092  CA  PHE A 120     -28.663   7.567  -0.039  1.00 15.00      A    C  
ATOM   1093  CB  PHE A 120     -29.858   7.028   0.759  1.00 15.00      A    C  
ATOM   1094  CG  PHE A 120     -30.830   8.081   1.219  1.00 15.00      A    C  
ATOM   1095  CD1 PHE A 120     -31.584   8.797   0.304  1.00 15.00      A    C  
ATOM   1096  CD2 PHE A 120     -30.989   8.352   2.568  1.00 15.00      A    C  
ATOM   1097  CE1 PHE A 120     -32.479   9.763   0.724  1.00 15.00      A    C  
ATOM   1098  CE2 PHE A 120     -31.881   9.316   2.996  1.00 15.00      A    C  
ATOM   1099  CZ  PHE A 120     -32.626  10.024   2.073  1.00 15.00      A    C  
ATOM   1100  C   PHE A 120     -27.975   8.695   0.726  1.00 15.00      A    C  
ATOM   1101  O   PHE A 120     -28.120   9.868   0.392  1.00 15.00      A    O  
ATOM   1102  N   LEU A 121     -27.202   8.327   1.738  1.00 15.00      A    N  
ATOM   1103  HN  LEU A 121     -27.111   7.372   1.947  1.00 15.00      A    H  
ATOM   1104  CA  LEU A 121     -26.487   9.304   2.549  1.00 15.00      A    C  
ATOM   1105  CB  LEU A 121     -26.054   8.679   3.881  1.00 15.00      A    C  
ATOM   1106  CG  LEU A 121     -27.173   8.238   4.827  1.00 15.00      A    C  
ATOM   1107  CD1 LEU A 121     -26.591   7.588   6.075  1.00 15.00      A    C  
ATOM   1108  CD2 LEU A 121     -28.060   9.414   5.198  1.00 15.00      A    C  
ATOM   1109  C   LEU A 121     -25.258   9.833   1.818  1.00 15.00      A    C  
ATOM   1110  O   LEU A 121     -24.664  10.834   2.229  1.00 15.00      A    O  
ATOM   1111  N   SER A 122     -24.898   9.172   0.725  1.00 15.00      A    N  
ATOM   1112  HN  SER A 122     -25.435   8.408   0.431  1.00 15.00      A    H  
ATOM   1113  CA  SER A 122     -23.726   9.552  -0.050  1.00 15.00      A    C  
ATOM   1114  CB  SER A 122     -23.013   8.300  -0.572  1.00 15.00      A    C  
ATOM   1115  OG  SER A 122     -21.628   8.535  -0.753  1.00 15.00      A    O  
ATOM   1116  HG  SER A 122     -21.447   9.477  -0.646  1.00 15.00      A    H  
ATOM   1117  C   SER A 122     -24.067  10.488  -1.209  1.00 15.00      A    C  
ATOM   1118  O   SER A 122     -23.191  10.851  -1.994  1.00 15.00      A    O  
ATOM   1119  N   LEU A 123     -25.328  10.879  -1.333  1.00 15.00      A    N  
ATOM   1120  HN  LEU A 123     -26.003  10.560  -0.699  1.00 15.00      A    H  
ATOM   1121  CA  LEU A 123     -25.714  11.775  -2.420  1.00 15.00      A    C  
ATOM   1122  CB  LEU A 123     -27.225  11.697  -2.746  1.00 15.00      A    C  
ATOM   1123  CG  LEU A 123     -28.215  12.415  -1.818  1.00 15.00      A    C  
ATOM   1124  CD1 LEU A 123     -28.436  13.857  -2.266  1.00 15.00      A    C  
ATOM   1125  CD2 LEU A 123     -29.539  11.668  -1.786  1.00 15.00      A    C  
ATOM   1126  C   LEU A 123     -25.245  13.210  -2.161  1.00 15.00      A    C  
ATOM   1127  O   LEU A 123     -25.537  13.787  -1.113  1.00 15.00      A    O  
ATOM   1128  N   GLN A 124     -24.488  13.772  -3.094  1.00 15.00      A    N  
ATOM   1129  HN  GLN A 124     -24.245  13.259  -3.894  1.00 15.00      A    H  
ATOM   1130  CA  GLN A 124     -24.002  15.141  -2.949  1.00 15.00      A    C  
ATOM   1131  CB  GLN A 124     -22.488  15.222  -3.167  1.00 15.00      A    C  
ATOM   1132  CG  GLN A 124     -21.710  14.139  -2.433  1.00 15.00      A    C  
ATOM   1133  CD  GLN A 124     -20.247  14.481  -2.209  1.00 15.00      A    C  
ATOM   1134  OE1 GLN A 124     -19.551  13.802  -1.467  1.00 15.00      A    O  
ATOM   1135  NE2 GLN A 124     -19.775  15.565  -2.816  1.00 15.00      A    N  
ATOM   1136 HE21 GLN A 124     -20.387  16.093  -3.364  1.00 15.00      A    H  
ATOM   1137 HE22 GLN A 124     -18.822  15.772  -2.708  1.00 15.00      A    H  
ATOM   1138  C   GLN A 124     -24.746  16.072  -3.899  1.00 15.00      A    C  
ATOM   1139  O   GLN A 124     -24.615  15.956  -5.115  1.00 15.00      A    O  
ATOM   1140  N   TYR A 125     -25.531  16.981  -3.345  1.00 15.00      A    N  
ATOM   1141  HN  TYR A 125     -25.602  17.019  -2.372  1.00 15.00      A    H  
ATOM   1142  CA  TYR A 125     -26.311  17.916  -4.160  1.00 15.00      A    C  
ATOM   1143  CB  TYR A 125     -27.755  17.997  -3.639  1.00 15.00      A    C  
ATOM   1144  CG  TYR A 125     -28.599  19.117  -4.216  1.00 15.00      A    C  
ATOM   1145  CD1 TYR A 125     -28.980  19.119  -5.556  1.00 15.00      A    C  
ATOM   1146  CD2 TYR A 125     -29.039  20.156  -3.410  1.00 15.00      A    C  
ATOM   1147  CE1 TYR A 125     -29.786  20.120  -6.066  1.00 15.00      A    C  
ATOM   1148  CE2 TYR A 125     -29.835  21.165  -3.913  1.00 15.00      A    C  
ATOM   1149  CZ  TYR A 125     -30.206  21.142  -5.239  1.00 15.00      A    C  
ATOM   1150  OH  TYR A 125     -31.036  22.122  -5.718  1.00 15.00      A    O  
ATOM   1151  HH  TYR A 125     -31.833  22.159  -5.147  1.00 15.00      A    H  
ATOM   1152  C   TYR A 125     -25.686  19.312  -4.221  1.00 15.00      A    C  
ATOM   1153  O   TYR A 125     -25.465  19.846  -5.306  1.00 15.00      A    O  
ATOM   1154  N   GLN A 126     -25.412  19.897  -3.059  1.00 15.00      A    N  
ATOM   1155  HN  GLN A 126     -25.620  19.428  -2.235  1.00 15.00      A    H  
ATOM   1156  CA  GLN A 126     -24.838  21.244  -2.988  1.00 15.00      A    C  
ATOM   1157  CB  GLN A 126     -25.341  21.976  -1.733  1.00 15.00      A    C  
ATOM   1158  CG  GLN A 126     -24.860  23.411  -1.599  1.00 15.00      A    C  
ATOM   1159  CD  GLN A 126     -25.515  24.356  -2.588  1.00 15.00      A    C  
ATOM   1160  OE1 GLN A 126     -26.682  24.206  -2.930  1.00 15.00      A    O  
ATOM   1161  NE2 GLN A 126     -24.760  25.337  -3.056  1.00 15.00      A    N  
ATOM   1162 HE21 GLN A 126     -23.834  25.399  -2.741  1.00 15.00      A    H  
ATOM   1163 HE22 GLN A 126     -25.156  25.952  -3.706  1.00 15.00      A    H  
ATOM   1164  C   GLN A 126     -23.306  21.225  -3.017  1.00 15.00      A    C  
ATOM   1165  O   GLN A 126     -22.691  21.782  -3.920  1.00 15.00      A    O  
ATOM   1166  N   GLY A 127     -22.700  20.595  -2.018  1.00 15.00      A    N  
ATOM   1167  HN  GLY A 127     -23.240  20.194  -1.311  1.00 15.00      A    H  
ATOM   1168  CA  GLY A 127     -21.254  20.518  -1.956  1.00 15.00      A    C  
ATOM   1169  C   GLY A 127     -20.788  19.636  -0.818  1.00 15.00      A    C  
ATOM   1170  O   GLY A 127     -19.756  19.890  -0.197  1.00 15.00      A    O  
ATOM   1171  N   LYS A 128     -21.566  18.596  -0.542  1.00 15.00      A    N  
ATOM   1172  HN  LYS A 128     -22.363  18.445  -1.084  1.00 15.00      A    H  
ATOM   1173  CA  LYS A 128     -21.259  17.652   0.522  1.00 15.00      A    C  
ATOM   1174  CB  LYS A 128     -21.238  18.337   1.902  1.00 15.00      A    C  
ATOM   1175  CG  LYS A 128     -22.480  19.162   2.229  1.00 15.00      A    C  
ATOM   1176  CD  LYS A 128     -22.161  20.317   3.173  1.00 15.00      A    C  
ATOM   1177  CE  LYS A 128     -21.948  19.845   4.606  1.00 15.00      A    C  
ATOM   1178  NZ  LYS A 128     -21.770  20.981   5.552  1.00 15.00      A    N  
ATOM   1179  HZ1 LYS A 128     -22.618  21.587   5.553  1.00 15.00      A    H  
ATOM   1180  HZ2 LYS A 128     -20.949  21.553   5.286  1.00 15.00      A    H  
ATOM   1181  HZ3 LYS A 128     -21.628  20.619   6.529  1.00 15.00      A    H  
ATOM   1182  C   LYS A 128     -22.265  16.512   0.507  1.00 15.00      A    C  
ATOM   1183  O   LYS A 128     -23.331  16.632  -0.102  1.00 15.00      A    O  
ATOM   1184  N   ASN A 129     -21.909  15.409   1.156  1.00 15.00      A    N  
ATOM   1185  HN  ASN A 129     -21.036  15.378   1.590  1.00 15.00      A    H  
ATOM   1186  CA  ASN A 129     -22.780  14.240   1.244  1.00 15.00      A    C  
ATOM   1187  CB  ASN A 129     -22.061  13.093   1.969  1.00 15.00      A    C  
ATOM   1188  CG  ASN A 129     -21.116  12.300   1.088  1.00 15.00      A    C  
ATOM   1189  OD1 ASN A 129     -21.536  11.438   0.329  1.00 15.00      A    O  
ATOM   1190  ND2 ASN A 129     -19.826  12.561   1.206  1.00 15.00      A    N  
ATOM   1191 HD21 ASN A 129     -19.545  13.242   1.846  1.00 15.00      A    H  
ATOM   1192 HD22 ASN A 129     -19.202  12.057   0.640  1.00 15.00      A    H  
ATOM   1193  C   ASN A 129     -24.037  14.588   2.027  1.00 15.00      A    C  
ATOM   1194  O   ASN A 129     -24.045  15.555   2.794  1.00 15.00      A    O  
ATOM   1195  N   LEU A 130     -25.089  13.802   1.847  1.00 15.00      A    N  
ATOM   1196  HN  LEU A 130     -25.031  13.059   1.208  1.00 15.00      A    H  
ATOM   1197  CA  LEU A 130     -26.331  14.033   2.568  1.00 15.00      A    C  
ATOM   1198  CB  LEU A 130     -27.442  13.106   2.066  1.00 15.00      A    C  
ATOM   1199  CG  LEU A 130     -28.847  13.399   2.599  1.00 15.00      A    C  
ATOM   1200  CD1 LEU A 130     -29.315  14.781   2.165  1.00 15.00      A    C  
ATOM   1201  CD2 LEU A 130     -29.828  12.331   2.144  1.00 15.00      A    C  
ATOM   1202  C   LEU A 130     -26.099  13.828   4.060  1.00 15.00      A    C  
ATOM   1203  O   LEU A 130     -26.676  14.525   4.894  1.00 15.00      A    O  
ATOM   1204  N   LEU A 131     -25.231  12.875   4.386  1.00 15.00      A    N  
ATOM   1205  HN  LEU A 131     -24.811  12.342   3.674  1.00 15.00      A    H  
ATOM   1206  CA  LEU A 131     -24.899  12.595   5.775  1.00 15.00      A    C  
ATOM   1207  CB  LEU A 131     -24.012  11.352   5.888  1.00 15.00      A    C  
ATOM   1208  CG  LEU A 131     -23.665  10.903   7.309  1.00 15.00      A    C  
ATOM   1209  CD1 LEU A 131     -24.908  10.417   8.042  1.00 15.00      A    C  
ATOM   1210  CD2 LEU A 131     -22.594   9.825   7.288  1.00 15.00      A    C  
ATOM   1211  C   LEU A 131     -24.196  13.802   6.388  1.00 15.00      A    C  
ATOM   1212  O   LEU A 131     -24.393  14.116   7.559  1.00 15.00      A    O  
ATOM   1213  N   ASN A 132     -23.406  14.491   5.565  1.00 15.00      A    N  
ATOM   1214  HN  ASN A 132     -23.319  14.193   4.635  1.00 15.00      A    H  
ATOM   1215  CA  ASN A 132     -22.670  15.678   5.999  1.00 15.00      A    C  
ATOM   1216  CB  ASN A 132     -21.657  16.120   4.936  1.00 15.00      A    C  
ATOM   1217  CG  ASN A 132     -20.348  15.352   4.977  1.00 15.00      A    C  
ATOM   1218  OD1 ASN A 132     -20.321  14.135   4.810  1.00 15.00      A    O  
ATOM   1219  ND2 ASN A 132     -19.248  16.066   5.179  1.00 15.00      A    N  
ATOM   1220 HD21 ASN A 132     -19.338  17.035   5.292  1.00 15.00      A    H  
ATOM   1221 HD22 ASN A 132     -18.389  15.594   5.207  1.00 15.00      A    H  
ATOM   1222  C   ASN A 132     -23.628  16.825   6.287  1.00 15.00      A    C  
ATOM   1223  O   ASN A 132     -23.270  17.789   6.952  1.00 15.00      A    O  
ATOM   1224  N   TRP A 133     -24.841  16.724   5.765  1.00 15.00      A    N  
ATOM   1225  HN  TRP A 133     -25.065  15.937   5.224  1.00 15.00      A    H  
ATOM   1226  CA  TRP A 133     -25.854  17.746   5.984  1.00 15.00      A    C  
ATOM   1227  CB  TRP A 133     -26.831  17.796   4.807  1.00 15.00      A    C  
ATOM   1228  CG  TRP A 133     -26.402  18.689   3.683  1.00 15.00      A    C  
ATOM   1229  CD1 TRP A 133     -26.132  18.317   2.400  1.00 15.00      A    C  
ATOM   1230  CD2 TRP A 133     -26.202  20.108   3.740  1.00 15.00      A    C  
ATOM   1231  NE1 TRP A 133     -25.777  19.412   1.653  1.00 15.00      A    N  
ATOM   1232  HE1 TRP A 133     -25.540  19.399   0.706  1.00 15.00      A    H  
ATOM   1233  CE2 TRP A 133     -25.813  20.525   2.452  1.00 15.00      A    C  
ATOM   1234  CE3 TRP A 133     -26.315  21.065   4.754  1.00 15.00      A    C  
ATOM   1235  CZ2 TRP A 133     -25.536  21.857   2.152  1.00 15.00      A    C  
ATOM   1236  CZ3 TRP A 133     -26.040  22.384   4.455  1.00 15.00      A    C  
ATOM   1237  CH2 TRP A 133     -25.655  22.770   3.165  1.00 15.00      A    C  
ATOM   1238  C   TRP A 133     -26.622  17.433   7.256  1.00 15.00      A    C  
ATOM   1239  O   TRP A 133     -27.066  18.327   7.967  1.00 15.00      A    O  
ATOM   1240  N   LEU A 134     -26.760  16.145   7.537  1.00 15.00      A    N  
ATOM   1241  HN  LEU A 134     -26.369  15.482   6.931  1.00 15.00      A    H  
ATOM   1242  CA  LEU A 134     -27.476  15.691   8.715  1.00 15.00      A    C  
ATOM   1243  CB  LEU A 134     -27.861  14.218   8.577  1.00 15.00      A    C  
ATOM   1244  CG  LEU A 134     -28.806  13.880   7.424  1.00 15.00      A    C  
ATOM   1245  CD1 LEU A 134     -29.077  12.386   7.374  1.00 15.00      A    C  
ATOM   1246  CD2 LEU A 134     -30.108  14.659   7.547  1.00 15.00      A    C  
ATOM   1247  C   LEU A 134     -26.666  15.916   9.985  1.00 15.00      A    C  
ATOM   1248  O   LEU A 134     -27.236  16.161  11.046  1.00 15.00      A    O  
ATOM   1249  N   THR A 135     -25.347  15.817   9.870  1.00 15.00      A    N  
ATOM   1250  HN  THR A 135     -24.959  15.593   8.994  1.00 15.00      A    H  
ATOM   1251  CA  THR A 135     -24.451  16.017  11.002  1.00 15.00      A    C  
ATOM   1252  CB  THR A 135     -22.984  15.870  10.565  1.00 15.00      A    C  
ATOM   1253  OG1 THR A 135     -22.898  16.085   9.151  1.00 15.00      A    O  
ATOM   1254  HG1 THR A 135     -23.064  17.015   8.953  1.00 15.00      A    H  
ATOM   1255  CG2 THR A 135     -22.472  14.473  10.881  1.00 15.00      A    C  
ATOM   1256  C   THR A 135     -24.657  17.394  11.629  1.00 15.00      A    C  
ATOM   1257  O   THR A 135     -24.616  17.547  12.849  1.00 15.00      A    O  
ATOM   1258  N   GLU A 136     -24.901  18.379  10.783  1.00 15.00      A    N  
ATOM   1259  HN  GLU A 136     -24.944  18.183   9.824  1.00 15.00      A    H  
ATOM   1260  CA  GLU A 136     -25.123  19.745  11.229  1.00 15.00      A    C  
ATOM   1261  CB  GLU A 136     -24.286  20.707  10.373  1.00 15.00      A    C  
ATOM   1262  CG  GLU A 136     -24.214  20.314   8.903  1.00 15.00      A    C  
ATOM   1263  CD  GLU A 136     -23.000  20.872   8.188  1.00 15.00      A    C  
ATOM   1264  OE1 GLU A 136     -21.968  20.171   8.107  1.00 15.00      A    O  
ATOM   1265  OE2 GLU A 136     -23.078  21.997   7.659  1.00 15.00      A    O  
ATOM   1266  C   GLU A 136     -26.610  20.093  11.144  1.00 15.00      A    C  
ATOM   1267  O   GLU A 136     -27.130  20.367  10.060  1.00 15.00      A    O  
ATOM   1268  N   ASP A 137     -27.301  20.057  12.282  1.00 15.00      A    N  
ATOM   1269  HN  ASP A 137     -26.842  19.826  13.125  1.00 15.00      A    H  
ATOM   1270  CA  ASP A 137     -28.732  20.362  12.313  1.00 15.00      A    C  
ATOM   1271  CB  ASP A 137     -29.480  19.894  13.584  1.00 15.00      A    C  
ATOM   1272  CG  ASP A 137     -28.647  19.732  14.852  1.00 15.00      A    C  
ATOM   1273  OD1 ASP A 137     -29.196  19.991  15.946  1.00 15.00      A    O  
ATOM   1274  OD2 ASP A 137     -27.481  19.283  14.771  1.00 15.00      A    O  
ATOM   1275  C   ASP A 137     -29.034  21.812  11.944  1.00 15.00      A    C  
ATOM   1276  O   ASP A 137     -28.960  22.717  12.774  1.00 15.00      A    O  
ATOM   1277  N   SER A 138     -29.356  22.011  10.670  1.00 15.00      A    N  
ATOM   1278  HN  SER A 138     -29.381  21.242  10.065  1.00 15.00      A    H  
ATOM   1279  CA  SER A 138     -29.665  23.326  10.133  1.00 15.00      A    C  
ATOM   1280  CB  SER A 138     -28.858  23.533   8.850  1.00 15.00      A    C  
ATOM   1281  OG  SER A 138     -28.604  22.285   8.219  1.00 15.00      A    O  
ATOM   1282  HG  SER A 138     -27.941  21.801   8.725  1.00 15.00      A    H  
ATOM   1283  C   SER A 138     -31.165  23.463   9.855  1.00 15.00      A    C  
ATOM   1284  O   SER A 138     -31.993  23.101  10.694  1.00 15.00      A    O  
ATOM   1285  N   ALA A 139     -31.514  23.980   8.677  1.00 15.00      A    N  
ATOM   1286  HN  ALA A 139     -30.811  24.238   8.037  1.00 15.00      A    H  
ATOM   1287  CA  ALA A 139     -32.911  24.159   8.301  1.00 15.00      A    C  
ATOM   1288  CB  ALA A 139     -33.180  25.608   7.935  1.00 15.00      A    C  
ATOM   1289  C   ALA A 139     -33.278  23.240   7.143  1.00 15.00      A    C  
ATOM   1290  O   ALA A 139     -34.334  22.603   7.146  1.00 15.00      A    O  
ATOM   1291  N   GLU A 140     -32.397  23.183   6.153  1.00 15.00      A    N  
ATOM   1292  HN  GLU A 140     -31.585  23.747   6.204  1.00 15.00      A    H  
ATOM   1293  CA  GLU A 140     -32.591  22.335   4.985  1.00 15.00      A    C  
ATOM   1294  CB  GLU A 140     -31.493  22.585   3.937  1.00 15.00      A    C  
ATOM   1295  CG  GLU A 140     -30.112  22.903   4.507  1.00 15.00      A    C  
ATOM   1296  CD  GLU A 140     -29.966  24.350   4.951  1.00 15.00      A    C  
ATOM   1297  OE1 GLU A 140     -29.628  25.201   4.107  1.00 15.00      A    O  
ATOM   1298  OE2 GLU A 140     -30.205  24.633   6.149  1.00 15.00      A    O  
ATOM   1299  C   GLU A 140     -32.618  20.871   5.409  1.00 15.00      A    C  
ATOM   1300  O   GLU A 140     -33.336  20.050   4.836  1.00 15.00      A    O  
ATOM   1301  N   ALA A 141     -31.830  20.556   6.428  1.00 15.00      A    N  
ATOM   1302  HN  ALA A 141     -31.283  21.259   6.839  1.00 15.00      A    H  
ATOM   1303  CA  ALA A 141     -31.770  19.208   6.957  1.00 15.00      A    C  
ATOM   1304  CB  ALA A 141     -30.393  18.915   7.529  1.00 15.00      A    C  
ATOM   1305  C   ALA A 141     -32.842  19.038   8.027  1.00 15.00      A    C  
ATOM   1306  O   ALA A 141     -33.300  20.020   8.606  1.00 15.00      A    O  
ATOM   1307  N   LEU A 142     -33.248  17.789   8.260  1.00 15.00      A    N  
ATOM   1308  HN  LEU A 142     -32.842  17.063   7.744  1.00 15.00      A    H  
ATOM   1309  CA  LEU A 142     -34.280  17.451   9.250  1.00 15.00      A    C  
ATOM   1310  CB  LEU A 142     -34.059  18.153  10.603  1.00 15.00      A    C  
ATOM   1311  CG  LEU A 142     -34.840  17.592  11.798  1.00 15.00      A    C  
ATOM   1312  CD1 LEU A 142     -34.200  16.307  12.296  1.00 15.00      A    C  
ATOM   1313  CD2 LEU A 142     -34.930  18.619  12.918  1.00 15.00      A    C  
ATOM   1314  C   LEU A 142     -35.687  17.723   8.714  1.00 15.00      A    C  
ATOM   1315  O   LEU A 142     -36.577  16.886   8.842  1.00 15.00      A    O  
ATOM   1316  N   GLN A 143     -35.871  18.875   8.085  1.00 15.00      A    N  
ATOM   1317  HN  GLN A 143     -35.110  19.492   7.985  1.00 15.00      A    H  
ATOM   1318  CA  GLN A 143     -37.173  19.256   7.551  1.00 15.00      A    C  
ATOM   1319  CB  GLN A 143     -37.243  20.770   7.350  1.00 15.00      A    C  
ATOM   1320  CG  GLN A 143     -38.623  21.261   6.946  1.00 15.00      A    C  
ATOM   1321  CD  GLN A 143     -38.642  22.701   6.473  1.00 15.00      A    C  
ATOM   1322  OE1 GLN A 143     -37.697  23.190   5.858  1.00 15.00      A    O  
ATOM   1323  NE2 GLN A 143     -39.732  23.391   6.762  1.00 15.00      A    N  
ATOM   1324 HE21 GLN A 143     -40.447  22.938   7.255  1.00 15.00      A    H  
ATOM   1325 HE22 GLN A 143     -39.779  24.323   6.471  1.00 15.00      A    H  
ATOM   1326  C   GLN A 143     -37.501  18.560   6.231  1.00 15.00      A    C  
ATOM   1327  O   GLN A 143     -38.625  18.118   6.015  1.00 15.00      A    O  
ATOM   1328  N   ALA A 144     -36.511  18.441   5.362  1.00 15.00      A    N  
ATOM   1329  HN  ALA A 144     -35.620  18.770   5.606  1.00 15.00      A    H  
ATOM   1330  CA  ALA A 144     -36.713  17.847   4.044  1.00 15.00      A    C  
ATOM   1331  CB  ALA A 144     -35.597  18.253   3.100  1.00 15.00      A    C  
ATOM   1332  C   ALA A 144     -36.891  16.328   4.041  1.00 15.00      A    C  
ATOM   1333  O   ALA A 144     -37.001  15.731   2.975  1.00 15.00      A    O  
ATOM   1334  N   LEU A 145     -36.934  15.690   5.205  1.00 15.00      A    N  
ATOM   1335  HN  LEU A 145     -36.869  16.195   6.043  1.00 15.00      A    H  
ATOM   1336  CA  LEU A 145     -37.096  14.236   5.231  1.00 15.00      A    C  
ATOM   1337  CB  LEU A 145     -35.895  13.510   5.858  1.00 15.00      A    C  
ATOM   1338  CG  LEU A 145     -35.528  13.883   7.294  1.00 15.00      A    C  
ATOM   1339  CD1 LEU A 145     -35.428  12.632   8.157  1.00 15.00      A    C  
ATOM   1340  CD2 LEU A 145     -34.214  14.648   7.314  1.00 15.00      A    C  
ATOM   1341  C   LEU A 145     -38.412  13.792   5.859  1.00 15.00      A    C  
ATOM   1342  O   LEU A 145     -38.786  12.629   5.750  1.00 15.00      A    O  
ATOM   1343  N   SER A 146     -39.115  14.721   6.496  1.00 15.00      A    N  
ATOM   1344  HN  SER A 146     -38.778  15.642   6.526  1.00 15.00      A    H  
ATOM   1345  CA  SER A 146     -40.388  14.417   7.141  1.00 15.00      A    C  
ATOM   1346  CB  SER A 146     -40.173  13.535   8.378  1.00 15.00      A    C  
ATOM   1347  OG  SER A 146     -39.963  12.181   8.019  1.00 15.00      A    O  
ATOM   1348  HG  SER A 146     -39.730  12.132   7.074  1.00 15.00      A    H  
ATOM   1349  C   SER A 146     -41.104  15.696   7.559  1.00 15.00      A    C  
ATOM   1350  O   SER A 146     -40.496  16.586   8.152  1.00 15.00      A    O  
ATOM   1351  N   ASP A 147     -42.395  15.775   7.239  1.00 15.00      A    N  
ATOM   1352  HN  ASP A 147     -42.807  15.042   6.726  1.00 15.00      A    H  
ATOM   1353  CA  ASP A 147     -43.217  16.931   7.597  1.00 15.00      A    C  
ATOM   1354  CB  ASP A 147     -44.652  16.745   7.085  1.00 15.00      A    C  
ATOM   1355  CG  ASP A 147     -44.709  16.285   5.641  1.00 15.00      A    C  
ATOM   1356  OD1 ASP A 147     -44.861  17.142   4.745  1.00 15.00      A    O  
ATOM   1357  OD2 ASP A 147     -44.589  15.064   5.405  1.00 15.00      A    O  
ATOM   1358  C   ASP A 147     -43.231  17.105   9.112  1.00 15.00      A    C  
ATOM   1359  O   ASP A 147     -43.206  18.223   9.630  1.00 15.00      A    O  
ATOM   1360  N   ASN A 148     -43.278  15.978   9.814  1.00 15.00      A    N  
ATOM   1361  HN  ASN A 148     -43.324  15.128   9.333  1.00 15.00      A    H  
ATOM   1362  CA  ASN A 148     -43.264  15.970  11.272  1.00 15.00      A    C  
ATOM   1363  CB  ASN A 148     -44.053  14.772  11.818  1.00 15.00      A    C  
ATOM   1364  CG  ASN A 148     -45.500  15.103  12.140  1.00 15.00      A    C  
ATOM   1365  OD1 ASN A 148     -46.395  14.897  11.321  1.00 15.00      A    O  
ATOM   1366  ND2 ASN A 148     -45.737  15.617  13.337  1.00 15.00      A    N  
ATOM   1367 HD21 ASN A 148     -44.968  15.755  13.949  1.00 15.00      A    H  
ATOM   1368 HD22 ASN A 148     -46.660  15.837  13.570  1.00 15.00      A    H  
ATOM   1369  C   ASN A 148     -41.817  15.915  11.760  1.00 15.00      A    C  
ATOM   1370  O   ASN A 148     -41.057  15.024  11.371  1.00 15.00      A    O  
ATOM   1371  N   ALA A 149     -41.443  16.855  12.621  1.00 15.00      A    N  
ATOM   1372  HN  ALA A 149     -42.108  17.503  12.936  1.00 15.00      A    H  
ATOM   1373  CA  ALA A 149     -40.077  16.934  13.134  1.00 15.00      A    C  
ATOM   1374  CB  ALA A 149     -39.813  18.297  13.754  1.00 15.00      A    C  
ATOM   1375  C   ALA A 149     -39.763  15.818  14.124  1.00 15.00      A    C  
ATOM   1376  O   ALA A 149     -38.596  15.515  14.381  1.00 15.00      A    O  
ATOM   1377  N   GLU A 150     -40.805  15.214  14.676  1.00 15.00      A    N  
ATOM   1378  HN  GLU A 150     -41.718  15.514  14.436  1.00 15.00      A    H  
ATOM   1379  CA  GLU A 150     -40.652  14.129  15.635  1.00 15.00      A    C  
ATOM   1380  CB  GLU A 150     -42.014  13.702  16.195  1.00 15.00      A    C  
ATOM   1381  CG  GLU A 150     -42.748  14.786  16.975  1.00 15.00      A    C  
ATOM   1382  CD  GLU A 150     -43.469  15.779  16.081  1.00 15.00      A    C  
ATOM   1383  OE1 GLU A 150     -44.070  16.728  16.612  1.00 15.00      A    O  
ATOM   1384  OE2 GLU A 150     -43.430  15.609  14.841  1.00 15.00      A    O  
ATOM   1385  C   GLU A 150     -39.957  12.939  14.983  1.00 15.00      A    C  
ATOM   1386  O   GLU A 150     -38.871  12.536  15.404  1.00 15.00      A    O  
ATOM   1387  N   GLN A 151     -40.580  12.404  13.935  1.00 15.00      A    N  
ATOM   1388  HN  GLN A 151     -41.435  12.784  13.647  1.00 15.00      A    H  
ATOM   1389  CA  GLN A 151     -40.026  11.263  13.207  1.00 15.00      A    C  
ATOM   1390  CB  GLN A 151     -41.036  10.714  12.190  1.00 15.00      A    C  
ATOM   1391  CG  GLN A 151     -41.714  11.772  11.332  1.00 15.00      A    C  
ATOM   1392  CD  GLN A 151     -42.668  11.180  10.310  1.00 15.00      A    C  
ATOM   1393  OE1 GLN A 151     -43.822  10.891  10.619  1.00 15.00      A    O  
ATOM   1394  NE2 GLN A 151     -42.202  11.020   9.080  1.00 15.00      A    N  
ATOM   1395 HE21 GLN A 151     -41.271  11.291   8.891  1.00 15.00      A    H  
ATOM   1396 HE22 GLN A 151     -42.803  10.645   8.402  1.00 15.00      A    H  
ATOM   1397  C   GLN A 151     -38.722  11.646  12.516  1.00 15.00      A    C  
ATOM   1398  O   GLN A 151     -37.805  10.836  12.404  1.00 15.00      A    O  
ATOM   1399  N   ALA A 152     -38.645  12.892  12.068  1.00 15.00      A    N  
ATOM   1400  HN  ALA A 152     -39.415  13.491  12.183  1.00 15.00      A    H  
ATOM   1401  CA  ALA A 152     -37.454  13.391  11.399  1.00 15.00      A    C  
ATOM   1402  CB  ALA A 152     -37.685  14.809  10.908  1.00 15.00      A    C  
ATOM   1403  C   ALA A 152     -36.254  13.341  12.338  1.00 15.00      A    C  
ATOM   1404  O   ALA A 152     -35.164  12.918  11.948  1.00 15.00      A    O  
ATOM   1405  N   ARG A 153     -36.465  13.762  13.583  1.00 15.00      A    N  
ATOM   1406  HN  ARG A 153     -37.362  14.078  13.835  1.00 15.00      A    H  
ATOM   1407  CA  ARG A 153     -35.400  13.769  14.581  1.00 15.00      A    C  
ATOM   1408  CB  ARG A 153     -35.852  14.478  15.864  1.00 15.00      A    C  
ATOM   1409  CG  ARG A 153     -34.746  14.686  16.894  1.00 15.00      A    C  
ATOM   1410  CD  ARG A 153     -33.681  15.661  16.402  1.00 15.00      A    C  
ATOM   1411  NE  ARG A 153     -34.120  17.057  16.486  1.00 15.00      A    N  
ATOM   1412  HE  ARG A 153     -35.082  17.213  16.612  1.00 15.00      A    H  
ATOM   1413  CZ  ARG A 153     -33.301  18.116  16.410  1.00 15.00      A    C  
ATOM   1414  NH1 ARG A 153     -31.988  17.949  16.250  1.00 15.00      A    N  
ATOM   1415 HH11 ARG A 153     -31.350  18.783  16.192  1.00 15.00      A    H  
ATOM   1416 HH12 ARG A 153     -31.587  16.995  16.181  1.00 15.00      A    H  
ATOM   1417  NH2 ARG A 153     -33.800  19.344  16.490  1.00 15.00      A    N  
ATOM   1418 HH21 ARG A 153     -33.166  20.173  16.431  1.00 15.00      A    H  
ATOM   1419 HH22 ARG A 153     -34.824  19.488  16.610  1.00 15.00      A    H  
ATOM   1420  C   ARG A 153     -34.921  12.350  14.880  1.00 15.00      A    C  
ATOM   1421  O   ARG A 153     -33.728  12.125  15.098  1.00 15.00      A    O  
ATOM   1422  N   GLU A 154     -35.853  11.402  14.879  1.00 15.00      A    N  
ATOM   1423  HN  GLU A 154     -36.786  11.648  14.696  1.00 15.00      A    H  
ATOM   1424  CA  GLU A 154     -35.529  10.004  15.136  1.00 15.00      A    C  
ATOM   1425  CB  GLU A 154     -36.807   9.185  15.337  1.00 15.00      A    C  
ATOM   1426  CG  GLU A 154     -36.577   7.684  15.445  1.00 15.00      A    C  
ATOM   1427  CD  GLU A 154     -37.853   6.884  15.272  1.00 15.00      A    C  
ATOM   1428  OE1 GLU A 154     -38.469   6.974  14.188  1.00 15.00      A    O  
ATOM   1429  OE2 GLU A 154     -38.234   6.164  16.218  1.00 15.00      A    O  
ATOM   1430  C   GLU A 154     -34.716   9.433  13.980  1.00 15.00      A    C  
ATOM   1431  O   GLU A 154     -33.614   8.914  14.178  1.00 15.00      A    O  
ATOM   1432  N   TRP A 155     -35.255   9.558  12.770  1.00 15.00      A    N  
ATOM   1433  HN  TRP A 155     -36.137   9.987  12.682  1.00 15.00      A    H  
ATOM   1434  CA  TRP A 155     -34.588   9.058  11.573  1.00 15.00      A    C  
ATOM   1435  CB  TRP A 155     -35.437   9.294  10.317  1.00 15.00      A    C  
ATOM   1436  CG  TRP A 155     -36.716   8.502  10.277  1.00 15.00      A    C  
ATOM   1437  CD1 TRP A 155     -37.127   7.551  11.169  1.00 15.00      A    C  
ATOM   1438  CD2 TRP A 155     -37.752   8.591   9.289  1.00 15.00      A    C  
ATOM   1439  NE1 TRP A 155     -38.353   7.052  10.803  1.00 15.00      A    N  
ATOM   1440  HE1 TRP A 155     -38.855   6.364  11.293  1.00 15.00      A    H  
ATOM   1441  CE2 TRP A 155     -38.759   7.673   9.651  1.00 15.00      A    C  
ATOM   1442  CE3 TRP A 155     -37.928   9.361   8.135  1.00 15.00      A    C  
ATOM   1443  CZ2 TRP A 155     -39.921   7.505   8.900  1.00 15.00      A    C  
ATOM   1444  CZ3 TRP A 155     -39.081   9.192   7.393  1.00 15.00      A    C  
ATOM   1445  CH2 TRP A 155     -40.063   8.272   7.777  1.00 15.00      A    C  
ATOM   1446  C   TRP A 155     -33.195   9.672  11.421  1.00 15.00      A    C  
ATOM   1447  O   TRP A 155     -32.238   8.974  11.089  1.00 15.00      A    O  
ATOM   1448  N   ARG A 156     -33.082  10.976  11.683  1.00 15.00      A    N  
ATOM   1449  HN  ARG A 156     -33.887  11.486  11.931  1.00 15.00      A    H  
ATOM   1450  CA  ARG A 156     -31.794  11.666  11.593  1.00 15.00      A    C  
ATOM   1451  CB  ARG A 156     -31.943  13.168  11.880  1.00 15.00      A    C  
ATOM   1452  CG  ARG A 156     -30.660  13.983  11.715  1.00 15.00      A    C  
ATOM   1453  CD  ARG A 156     -29.926  14.189  13.040  1.00 15.00      A    C  
ATOM   1454  NE  ARG A 156     -28.917  15.248  12.940  1.00 15.00      A    N  
ATOM   1455  HE  ARG A 156     -28.595  15.479  12.034  1.00 15.00      A    H  
ATOM   1456  CZ  ARG A 156     -28.394  15.911  13.977  1.00 15.00      A    C  
ATOM   1457  NH1 ARG A 156     -28.761  15.625  15.223  1.00 15.00      A    N  
ATOM   1458 HH11 ARG A 156     -29.454  14.873  15.404  1.00 15.00      A    H  
ATOM   1459 HH12 ARG A 156     -28.345  16.153  16.023  1.00 15.00      A    H  
ATOM   1460  NH2 ARG A 156     -27.500  16.865  13.757  1.00 15.00      A    N  
ATOM   1461 HH21 ARG A 156     -27.089  17.410  14.556  1.00 15.00      A    H  
ATOM   1462 HH22 ARG A 156     -27.202  17.090  12.782  1.00 15.00      A    H  
ATOM   1463  C   ARG A 156     -30.794  11.050  12.562  1.00 15.00      A    C  
ATOM   1464  O   ARG A 156     -29.616  10.918  12.246  1.00 15.00      A    O  
ATOM   1465  N   GLN A 157     -31.273  10.675  13.743  1.00 15.00      A    N  
ATOM   1466  HN  GLN A 157     -32.230  10.793  13.934  1.00 15.00      A    H  
ATOM   1467  CA  GLN A 157     -30.414  10.070  14.751  1.00 15.00      A    C  
ATOM   1468  CB  GLN A 157     -31.150   9.934  16.086  1.00 15.00      A    C  
ATOM   1469  CG  GLN A 157     -30.236   9.617  17.259  1.00 15.00      A    C  
ATOM   1470  CD  GLN A 157     -29.535  10.847  17.805  1.00 15.00      A    C  
ATOM   1471  OE1 GLN A 157     -28.372  10.795  18.191  1.00 15.00      A    O  
ATOM   1472  NE2 GLN A 157     -30.248  11.962  17.861  1.00 15.00      A    N  
ATOM   1473 HE21 GLN A 157     -31.175  11.933  17.549  1.00 15.00      A    H  
ATOM   1474 HE22 GLN A 157     -29.819  12.763  18.224  1.00 15.00      A    H  
ATOM   1475  C   GLN A 157     -29.942   8.704  14.274  1.00 15.00      A    C  
ATOM   1476  O   GLN A 157     -28.779   8.344  14.441  1.00 15.00      A    O  
ATOM   1477  N   ALA A 158     -30.857   7.956  13.665  1.00 15.00      A    N  
ATOM   1478  HN  ALA A 158     -31.771   8.306  13.566  1.00 15.00      A    H  
ATOM   1479  CA  ALA A 158     -30.545   6.632  13.148  1.00 15.00      A    C  
ATOM   1480  CB  ALA A 158     -31.806   5.940  12.655  1.00 15.00      A    C  
ATOM   1481  C   ALA A 158     -29.511   6.726  12.031  1.00 15.00      A    C  
ATOM   1482  O   ALA A 158     -28.582   5.924  11.968  1.00 15.00      A    O  
ATOM   1483  N   PHE A 159     -29.673   7.722  11.163  1.00 15.00      A    N  
ATOM   1484  HN  PHE A 159     -30.444   8.323  11.265  1.00 15.00      A    H  
ATOM   1485  CA  PHE A 159     -28.746   7.933  10.056  1.00 15.00      A    C  
ATOM   1486  CB  PHE A 159     -29.261   9.014   9.101  1.00 15.00      A    C  
ATOM   1487  CG  PHE A 159     -30.437   8.586   8.266  1.00 15.00      A    C  
ATOM   1488  CD1 PHE A 159     -30.466   7.335   7.672  1.00 15.00      A    C  
ATOM   1489  CD2 PHE A 159     -31.511   9.439   8.072  1.00 15.00      A    C  
ATOM   1490  CE1 PHE A 159     -31.545   6.942   6.901  1.00 15.00      A    C  
ATOM   1491  CE2 PHE A 159     -32.593   9.053   7.304  1.00 15.00      A    C  
ATOM   1492  CZ  PHE A 159     -32.610   7.802   6.717  1.00 15.00      A    C  
ATOM   1493  C   PHE A 159     -27.356   8.295  10.571  1.00 15.00      A    C  
ATOM   1494  O   PHE A 159     -26.351   7.846  10.027  1.00 15.00      A    O  
ATOM   1495  N   ILE A 160     -27.303   9.104  11.624  1.00 15.00      A    N  
ATOM   1496  HN  ILE A 160     -28.138   9.443  12.013  1.00 15.00      A    H  
ATOM   1497  CA  ILE A 160     -26.026   9.500  12.214  1.00 15.00      A    C  
ATOM   1498  CB  ILE A 160     -26.197  10.655  13.235  1.00 15.00      A    C  
ATOM   1499  CG1 ILE A 160     -26.757  11.908  12.553  1.00 15.00      A    C  
ATOM   1500  CG2 ILE A 160     -24.884  10.975  13.941  1.00 15.00      A    C  
ATOM   1501  CD1 ILE A 160     -25.917  12.414  11.399  1.00 15.00      A    C  
ATOM   1502  C   ILE A 160     -25.384   8.294  12.899  1.00 15.00      A    C  
ATOM   1503  O   ILE A 160     -24.159   8.186  12.995  1.00 15.00      A    O  
ATOM   1504  N   GLY A 161     -26.230   7.363  13.324  1.00 15.00      A    N  
ATOM   1505  HN  GLY A 161     -27.193   7.494  13.182  1.00 15.00      A    H  
ATOM   1506  CA  GLY A 161     -25.766   6.166  13.997  1.00 15.00      A    C  
ATOM   1507  C   GLY A 161     -25.016   5.204  13.089  1.00 15.00      A    C  
ATOM   1508  O   GLY A 161     -24.630   4.116  13.517  1.00 15.00      A    O  
ATOM   1509  N   ILE A 162     -24.811   5.588  11.835  1.00 15.00      A    N  
ATOM   1510  HN  ILE A 162     -25.157   6.458  11.538  1.00 15.00      A    H  
ATOM   1511  CA  ILE A 162     -24.094   4.744  10.892  1.00 15.00      A    C  
ATOM   1512  CB  ILE A 162     -24.519   5.007   9.426  1.00 15.00      A    C  
ATOM   1513  CG1 ILE A 162     -24.122   3.830   8.527  1.00 15.00      A    C  
ATOM   1514  CG2 ILE A 162     -23.921   6.308   8.906  1.00 15.00      A    C  
ATOM   1515  CD1 ILE A 162     -24.662   3.922   7.115  1.00 15.00      A    C  
ATOM   1516  C   ILE A 162     -22.581   4.918  11.042  1.00 15.00      A    C  
ATOM   1517  O   ILE A 162     -21.805   4.056  10.634  1.00 15.00      A    O  
ATOM   1518  N   THR A 163     -22.167   6.027  11.642  1.00 15.00      A    N  
ATOM   1519  HN  THR A 163     -22.827   6.679  11.965  1.00 15.00      A    H  
ATOM   1520  CA  THR A 163     -20.749   6.298  11.829  1.00 15.00      A    C  
ATOM   1521  CB  THR A 163     -20.394   7.763  11.480  1.00 15.00      A    C  
ATOM   1522  OG1 THR A 163     -18.973   7.914  11.395  1.00 15.00      A    O  
ATOM   1523  HG1 THR A 163     -18.549   7.313  12.019  1.00 15.00      A    H  
ATOM   1524  CG2 THR A 163     -20.943   8.728  12.523  1.00 15.00      A    C  
ATOM   1525  C   THR A 163     -20.302   5.967  13.253  1.00 15.00      A    C  
ATOM   1526  O   THR A 163     -19.105   5.907  13.542  1.00 15.00      A    O  
ATOM   1527  N   THR A 164     -21.264   5.745  14.135  1.00 15.00      A    N  
ATOM   1528  HN  THR A 164     -22.200   5.798  13.851  1.00 15.00      A    H  
ATOM   1529  CA  THR A 164     -20.967   5.421  15.519  1.00 15.00      A    C  
ATOM   1530  CB  THR A 164     -22.019   6.033  16.462  1.00 15.00      A    C  
ATOM   1531  OG1 THR A 164     -23.302   5.974  15.832  1.00 15.00      A    O  
ATOM   1532  HG1 THR A 164     -23.928   5.540  16.420  1.00 15.00      A    H  
ATOM   1533  CG2 THR A 164     -21.679   7.483  16.776  1.00 15.00      A    C  
ATOM   1534  C   THR A 164     -20.914   3.907  15.726  1.00 15.00      A    C  
ATOM   1535  O   THR A 164     -21.529   3.146  14.974  1.00 15.00      A    O  
ATOM   1536  N   VAL A 165     -20.166   3.481  16.739  1.00 15.00      A    N  
ATOM   1537  HN  VAL A 165     -19.696   4.138  17.290  1.00 15.00      A    H  
ATOM   1538  CA  VAL A 165     -20.031   2.066  17.057  1.00 15.00      A    C  
ATOM   1539  CB  VAL A 165     -18.920   1.832  18.111  1.00 15.00      A    C  
ATOM   1540  CG1 VAL A 165     -19.248   2.527  19.426  1.00 15.00      A    C  
ATOM   1541  CG2 VAL A 165     -18.658   0.348  18.325  1.00 15.00      A    C  
ATOM   1542  C   VAL A 165     -21.364   1.506  17.561  1.00 15.00      A    C  
ATOM   1543  O   VAL A 165     -22.139   2.213  18.206  1.00 15.00      A    O  
ATOM   1544  N   LYS A 166     -21.637   0.248  17.246  1.00 15.00      A    N  
ATOM   1545  HN  LYS A 166     -20.987  -0.271  16.728  1.00 15.00      A    H  
ATOM   1546  CA  LYS A 166     -22.877  -0.385  17.663  1.00 15.00      A    C  
ATOM   1547  CB  LYS A 166     -23.651  -0.897  16.448  1.00 15.00      A    C  
ATOM   1548  CG  LYS A 166     -24.073   0.202  15.490  1.00 15.00      A    C  
ATOM   1549  CD  LYS A 166     -24.776  -0.360  14.269  1.00 15.00      A    C  
ATOM   1550  CE  LYS A 166     -25.291   0.755  13.377  1.00 15.00      A    C  
ATOM   1551  NZ  LYS A 166     -24.187   1.580  12.822  1.00 15.00      A    N  
ATOM   1552  HZ1 LYS A 166     -24.405   2.595  12.937  1.00 15.00      A    H  
ATOM   1553  HZ2 LYS A 166     -24.065   1.375  11.806  1.00 15.00      A    H  
ATOM   1554  HZ3 LYS A 166     -23.297   1.370  13.316  1.00 15.00      A    H  
ATOM   1555  C   LYS A 166     -22.615  -1.511  18.654  1.00 15.00      A    C  
ATOM   1556  O   LYS A 166     -22.510  -2.675  18.274  1.00 15.00      A    O  
ATOM   1557  N   GLY A 167     -22.488  -1.149  19.921  1.00 15.00      A    N  
ATOM   1558  HN  GLY A 167     -22.549  -0.200  20.160  1.00 15.00      A    H  
ATOM   1559  CA  GLY A 167     -22.241  -2.132  20.953  1.00 15.00      A    C  
ATOM   1560  C   GLY A 167     -21.157  -1.683  21.908  1.00 15.00      A    C  
ATOM   1561  O   GLY A 167     -20.963  -0.485  22.110  1.00 15.00      A    O  
ATOM   1562  N   ALA A 168     -20.450  -2.637  22.488  1.00 15.00      A    N  
ATOM   1563  HN  ALA A 168     -20.639  -3.573  22.272  1.00 15.00      A    H  
ATOM   1564  CA  ALA A 168     -19.380  -2.331  23.424  1.00 15.00      A    C  
ATOM   1565  CB  ALA A 168     -19.523  -3.171  24.685  1.00 15.00      A    C  
ATOM   1566  C   ALA A 168     -18.027  -2.578  22.768  1.00 15.00      A    C  
ATOM   1567  O   ALA A 168     -17.826  -3.612  22.129  1.00 15.00      A    O  
ATOM   1568  N   PRO A 169     -17.099  -1.615  22.888  1.00 15.00      A    N  
ATOM   1569  CA  PRO A 169     -15.752  -1.727  22.312  1.00 15.00      A    C  
ATOM   1570  CB  PRO A 169     -15.067  -0.421  22.735  1.00 15.00      A    C  
ATOM   1571  CG  PRO A 169     -16.189   0.518  23.013  1.00 15.00      A    C  
ATOM   1572  CD  PRO A 169     -17.295  -0.327  23.574  1.00 15.00      A    C  
ATOM   1573  C   PRO A 169     -14.984  -2.934  22.856  1.00 15.00      A    C  
ATOM   1574  O   PRO A 169     -14.349  -2.864  23.908  1.00 15.00      A    O  
ATOM   1575  N   ALA A 170     -15.066  -4.043  22.133  1.00 15.00      A    N  
ATOM   1576  HN  ALA A 170     -15.607  -4.036  21.315  1.00 15.00      A    H  
ATOM   1577  CA  ALA A 170     -14.388  -5.272  22.516  1.00 15.00      A    C  
ATOM   1578  CB  ALA A 170     -15.404  -6.322  22.940  1.00 15.00      A    C  
ATOM   1579  C   ALA A 170     -13.541  -5.785  21.356  1.00 15.00      A    C  
ATOM   1580  O   ALA A 170     -13.643  -5.281  20.234  1.00 15.00      A    O  
ATOM   1581  N   SER A 171     -12.706  -6.780  21.621  1.00 15.00      A    N  
ATOM   1582  HN  SER A 171     -12.669  -7.151  22.527  1.00 15.00      A    H  
ATOM   1583  CA  SER A 171     -11.845  -7.343  20.592  1.00 15.00      A    C  
ATOM   1584  CB  SER A 171     -10.422  -6.797  20.738  1.00 15.00      A    C  
ATOM   1585  OG  SER A 171     -10.435  -5.381  20.741  1.00 15.00      A    O  
ATOM   1586  HG  SER A 171     -11.335  -5.071  20.868  1.00 15.00      A    H  
ATOM   1587  C   SER A 171     -11.840  -8.867  20.640  1.00 15.00      A    C  
ATOM   1588  O   SER A 171     -11.839  -9.465  21.715  1.00 15.00      A    O  
ATOM   1589  N   HIS A 172     -11.851  -9.486  19.465  1.00 15.00      A    N  
ATOM   1590  HN  HIS A 172     -11.863  -8.950  18.647  1.00 15.00      A    H  
ATOM   1591  CA  HIS A 172     -11.838 -10.937  19.358  1.00 15.00      A    C  
ATOM   1592  CB  HIS A 172     -12.226 -11.350  17.935  1.00 15.00      A    C  
ATOM   1593  CG  HIS A 172     -12.892 -12.690  17.832  1.00 15.00      A    C  
ATOM   1594  ND1 HIS A 172     -14.261 -12.807  17.824  1.00 15.00      A    N  
ATOM   1595  CD2 HIS A 172     -12.341 -13.924  17.711  1.00 15.00      A    C  
ATOM   1596  CE1 HIS A 172     -14.514 -14.096  17.698  1.00 15.00      A    C  
ATOM   1597  NE2 HIS A 172     -13.384 -14.809  17.626  1.00 15.00      A    N  
ATOM   1598  HE2 HIS A 172     -13.314 -15.781  17.519  1.00 15.00      A    H  
ATOM   1599  C   HIS A 172     -10.449 -11.468  19.692  1.00 15.00      A    C  
ATOM   1600  O   HIS A 172      -9.455 -10.761  19.530  1.00 15.00      A    O  
ATOM   1601  N   SER A 173     -10.378 -12.716  20.134  1.00 15.00      A    N  
ATOM   1602  HN  SER A 173     -11.204 -13.235  20.235  1.00 15.00      A    H  
ATOM   1603  CA  SER A 173      -9.106 -13.331  20.498  1.00 15.00      A    C  
ATOM   1604  CB  SER A 173      -9.339 -14.651  21.240  1.00 15.00      A    C  
ATOM   1605  OG  SER A 173      -8.157 -15.091  21.884  1.00 15.00      A    O  
ATOM   1606  HG  SER A 173      -7.394 -14.871  21.337  1.00 15.00      A    H  
ATOM   1607  C   SER A 173      -8.192 -13.551  19.285  1.00 15.00      A    C  
ATOM   1608  O   SER A 173      -7.010 -13.852  19.441  1.00 15.00      A    O  
ATOM   1609  N   LEU A 174      -8.741 -13.393  18.082  1.00 15.00      A    N  
ATOM   1610  HN  LEU A 174      -9.683 -13.146  18.018  1.00 15.00      A    H  
ATOM   1611  CA  LEU A 174      -7.969 -13.580  16.854  1.00 15.00      A    C  
ATOM   1612  CB  LEU A 174      -8.828 -14.229  15.761  1.00 15.00      A    C  
ATOM   1613  CG  LEU A 174      -8.937 -15.759  15.784  1.00 15.00      A    C  
ATOM   1614  CD1 LEU A 174      -7.570 -16.405  15.959  1.00 15.00      A    C  
ATOM   1615  CD2 LEU A 174      -9.906 -16.230  16.858  1.00 15.00      A    C  
ATOM   1616  C   LEU A 174      -7.387 -12.261  16.349  1.00 15.00      A    C  
ATOM   1617  O   LEU A 174      -6.624 -12.236  15.379  1.00 15.00      A    O  
ATOM   1618  N   ALA A 175      -7.736 -11.169  17.024  1.00 15.00      A    N  
ATOM   1619  HN  ALA A 175      -8.317 -11.260  17.808  1.00 15.00      A    H  
ATOM   1620  CA  ALA A 175      -7.261  -9.841  16.647  1.00 15.00      A    C  
ATOM   1621  CB  ALA A 175      -8.131  -8.773  17.294  1.00 15.00      A    C  
ATOM   1622  C   ALA A 175      -5.798  -9.658  17.044  1.00 15.00      A    C  
ATOM   1623  O   ALA A 175      -5.019 -10.610  17.033  1.00 15.00      A    O  
ATOM   1624  N   LYS A 176      -5.419  -8.436  17.389  1.00 15.00      A    N  
ATOM   1625  HN  LYS A 176      -6.080  -7.710  17.396  1.00 15.00      A    H  
ATOM   1626  CA  LYS A 176      -4.049  -8.144  17.787  1.00 15.00      A    C  
ATOM   1627  CB  LYS A 176      -3.226  -7.610  16.602  1.00 15.00      A    C  
ATOM   1628  CG  LYS A 176      -3.014  -8.601  15.464  1.00 15.00      A    C  
ATOM   1629  CD  LYS A 176      -2.241  -9.831  15.918  1.00 15.00      A    C  
ATOM   1630  CE  LYS A 176      -2.424 -10.993  14.948  1.00 15.00      A    C  
ATOM   1631  NZ  LYS A 176      -3.835 -11.481  14.907  1.00 15.00      A    N  
ATOM   1632  HZ1 LYS A 176      -4.450 -10.770  14.460  1.00 15.00      A    H  
ATOM   1633  HZ2 LYS A 176      -4.186 -11.653  15.877  1.00 15.00      A    H  
ATOM   1634  HZ3 LYS A 176      -3.900 -12.366  14.367  1.00 15.00      A    H  
ATOM   1635  C   LYS A 176      -4.032  -7.133  18.922  1.00 15.00      A    C  
ATOM   1636  O   LYS A 176      -4.693  -6.099  18.850  1.00 15.00      A    O  
ATOM   1637  N   GLN A 177      -3.308  -7.462  19.981  1.00 15.00      A    N  
ATOM   1638  HN  GLN A 177      -2.848  -8.326  19.992  1.00 15.00      A    H  
ATOM   1639  CA  GLN A 177      -3.169  -6.586  21.138  1.00 15.00      A    C  
ATOM   1640  CB  GLN A 177      -4.111  -7.015  22.274  1.00 15.00      A    C  
ATOM   1641  CG  GLN A 177      -5.131  -8.076  21.873  1.00 15.00      A    C  
ATOM   1642  CD  GLN A 177      -6.404  -8.045  22.696  1.00 15.00      A    C  
ATOM   1643  OE1 GLN A 177      -6.828  -7.000  23.185  1.00 15.00      A    O  
ATOM   1644  NE2 GLN A 177      -7.032  -9.203  22.842  1.00 15.00      A    N  
ATOM   1645 HE21 GLN A 177      -6.644  -9.995  22.417  1.00 15.00      A    H  
ATOM   1646 HE22 GLN A 177      -7.856  -9.218  23.370  1.00 15.00      A    H  
ATOM   1647  C   GLN A 177      -1.716  -6.641  21.592  1.00 15.00      A    C  
ATOM   1648  O   GLN A 177      -1.170  -7.729  21.790  1.00 15.00      A    O  
ATOM   1649  N   LEU A 178      -1.082  -5.485  21.727  1.00 15.00      A    N  
ATOM   1650  HN  LEU A 178      -1.574  -4.645  21.588  1.00 15.00      A    H  
ATOM   1651  CA  LEU A 178       0.323  -5.433  22.119  1.00 15.00      A    C  
ATOM   1652  CB  LEU A 178       1.184  -4.875  20.983  1.00 15.00      A    C  
ATOM   1653  CG  LEU A 178       1.308  -5.748  19.729  1.00 15.00      A    C  
ATOM   1654  CD1 LEU A 178       2.199  -5.075  18.698  1.00 15.00      A    C  
ATOM   1655  CD2 LEU A 178       1.845  -7.128  20.081  1.00 15.00      A    C  
ATOM   1656  C   LEU A 178       0.535  -4.618  23.388  1.00 15.00      A    C  
ATOM   1657  O   LEU A 178       0.175  -3.443  23.452  1.00 15.00      A    O  
ATOM   1658  N   TYR A 179       1.140  -5.253  24.385  1.00 15.00      A    N  
ATOM   1659  HN  TYR A 179       1.414  -6.182  24.255  1.00 15.00      A    H  
ATOM   1660  CA  TYR A 179       1.410  -4.609  25.662  1.00 15.00      A    C  
ATOM   1661  CB  TYR A 179       1.827  -5.640  26.714  1.00 15.00      A    C  
ATOM   1662  CG  TYR A 179       0.676  -6.452  27.263  1.00 15.00      A    C  
ATOM   1663  CD1 TYR A 179      -0.216  -5.895  28.169  1.00 15.00      A    C  
ATOM   1664  CD2 TYR A 179       0.483  -7.774  26.880  1.00 15.00      A    C  
ATOM   1665  CE1 TYR A 179      -1.269  -6.630  28.680  1.00 15.00      A    C  
ATOM   1666  CE2 TYR A 179      -0.569  -8.517  27.385  1.00 15.00      A    C  
ATOM   1667  CZ  TYR A 179      -1.441  -7.939  28.285  1.00 15.00      A    C  
ATOM   1668  OH  TYR A 179      -2.488  -8.674  28.793  1.00 15.00      A    O  
ATOM   1669  HH  TYR A 179      -3.281  -8.133  28.809  1.00 15.00      A    H  
ATOM   1670  C   TYR A 179       2.470  -3.520  25.538  1.00 15.00      A    C  
ATOM   1671  O   TYR A 179       3.668  -3.803  25.467  1.00 15.00      A    O  
ATOM   1672  N   PHE A 180       2.015  -2.278  25.505  1.00 15.00      A    N  
ATOM   1673  HN  PHE A 180       1.046  -2.125  25.547  1.00 15.00      A    H  
ATOM   1674  CA  PHE A 180       2.911  -1.138  25.401  1.00 15.00      A    C  
ATOM   1675  CB  PHE A 180       2.273  -0.021  24.572  1.00 15.00      A    C  
ATOM   1676  CG  PHE A 180       3.269   0.946  23.994  1.00 15.00      A    C  
ATOM   1677  CD1 PHE A 180       3.521   2.159  24.614  1.00 15.00      A    C  
ATOM   1678  CD2 PHE A 180       3.957   0.636  22.833  1.00 15.00      A    C  
ATOM   1679  CE1 PHE A 180       4.440   3.045  24.086  1.00 15.00      A    C  
ATOM   1680  CE2 PHE A 180       4.877   1.518  22.298  1.00 15.00      A    C  
ATOM   1681  CZ  PHE A 180       5.119   2.725  22.926  1.00 15.00      A    C  
ATOM   1682  C   PHE A 180       3.274  -0.623  26.788  1.00 15.00      A    C  
ATOM   1683  O   PHE A 180       2.396  -0.252  27.571  1.00 15.00      A    O  
ATOM   1684  N   PRO A 181       4.575  -0.616  27.109  1.00 15.00      A    N  
ATOM   1685  CA  PRO A 181       5.074  -0.155  28.409  1.00 15.00      A    C  
ATOM   1686  CB  PRO A 181       6.532  -0.621  28.408  1.00 15.00      A    C  
ATOM   1687  CG  PRO A 181       6.910  -0.665  26.966  1.00 15.00      A    C  
ATOM   1688  CD  PRO A 181       5.666  -1.063  26.224  1.00 15.00      A    C  
ATOM   1689  C   PRO A 181       5.013   1.362  28.563  1.00 15.00      A    C  
ATOM   1690  O   PRO A 181       5.271   2.110  27.619  1.00 15.00      A    O  
ATOM   1691  N   LEU A 182       4.667   1.809  29.761  1.00 15.00      A    N  
ATOM   1692  HN  LEU A 182       4.461   1.164  30.471  1.00 15.00      A    H  
ATOM   1693  CA  LEU A 182       4.587   3.231  30.052  1.00 15.00      A    C  
ATOM   1694  CB  LEU A 182       3.464   3.500  31.059  1.00 15.00      A    C  
ATOM   1695  CG  LEU A 182       2.057   3.099  30.607  1.00 15.00      A    C  
ATOM   1696  CD1 LEU A 182       1.044   3.344  31.712  1.00 15.00      A    C  
ATOM   1697  CD2 LEU A 182       1.666   3.847  29.341  1.00 15.00      A    C  
ATOM   1698  C   LEU A 182       5.927   3.717  30.594  1.00 15.00      A    C  
ATOM   1699  O   LEU A 182       6.696   2.925  31.137  1.00 15.00      A    O  
ATOM   1700  N   PRO A 183       6.228   5.025  30.463  1.00 15.00      A    N  
ATOM   1701  CA  PRO A 183       7.497   5.606  30.939  1.00 15.00      A    C  
ATOM   1702  CB  PRO A 183       7.395   7.082  30.540  1.00 15.00      A    C  
ATOM   1703  CG  PRO A 183       5.939   7.328  30.346  1.00 15.00      A    C  
ATOM   1704  CD  PRO A 183       5.370   6.040  29.829  1.00 15.00      A    C  
ATOM   1705  C   PRO A 183       7.681   5.473  32.451  1.00 15.00      A    C  
ATOM   1706  O   PRO A 183       8.756   5.744  32.982  1.00 15.00      A    O  
ATOM   1707  N   GLY A 184       6.621   5.067  33.135  1.00 15.00      A    N  
ATOM   1708  HN  GLY A 184       5.792   4.875  32.657  1.00 15.00      A    H  
ATOM   1709  CA  GLY A 184       6.683   4.889  34.568  1.00 15.00      A    C  
ATOM   1710  C   GLY A 184       6.366   3.459  34.953  1.00 15.00      A    C  
ATOM   1711  O   GLY A 184       7.262   2.676  35.260  1.00 15.00      A    O  
ATOM   1712  N   SER A 185       5.085   3.117  34.927  1.00 15.00      A    N  
ATOM   1713  HN  SER A 185       4.417   3.786  34.676  1.00 15.00      A    H  
ATOM   1714  CA  SER A 185       4.637   1.773  35.268  1.00 15.00      A    C  
ATOM   1715  CB  SER A 185       4.562   1.602  36.789  1.00 15.00      A    C  
ATOM   1716  OG  SER A 185       5.831   1.792  37.390  1.00 15.00      A    O  
ATOM   1717  HG  SER A 185       6.482   2.002  36.705  1.00 15.00      A    H  
ATOM   1718  C   SER A 185       3.270   1.498  34.648  1.00 15.00      A    C  
ATOM   1719  O   SER A 185       2.375   2.340  34.710  1.00 15.00      A    O  
ATOM   1720  N   GLY A 186       3.123   0.332  34.033  1.00 15.00      A    N  
ATOM   1721  HN  GLY A 186       3.885  -0.282  33.978  1.00 15.00      A    H  
ATOM   1722  CA  GLY A 186       1.860  -0.029  33.421  1.00 15.00      A    C  
ATOM   1723  C   GLY A 186       2.032  -0.507  31.995  1.00 15.00      A    C  
ATOM   1724  O   GLY A 186       3.038  -0.200  31.352  1.00 15.00      A    O  
ATOM   1725  N   TYR A 187       1.057  -1.263  31.504  1.00 15.00      A    N  
ATOM   1726  HN  TYR A 187       0.283  -1.470  32.070  1.00 15.00      A    H  
ATOM   1727  CA  TYR A 187       1.096  -1.786  30.144  1.00 15.00      A    C  
ATOM   1728  CB  TYR A 187       1.475  -3.271  30.145  1.00 15.00      A    C  
ATOM   1729  CG  TYR A 187       2.866  -3.559  30.665  1.00 15.00      A    C  
ATOM   1730  CD1 TYR A 187       3.989  -3.240  29.914  1.00 15.00      A    C  
ATOM   1731  CD2 TYR A 187       3.054  -4.152  31.907  1.00 15.00      A    C  
ATOM   1732  CE1 TYR A 187       5.261  -3.503  30.386  1.00 15.00      A    C  
ATOM   1733  CE2 TYR A 187       4.322  -4.418  32.386  1.00 15.00      A    C  
ATOM   1734  CZ  TYR A 187       5.421  -4.092  31.622  1.00 15.00      A    C  
ATOM   1735  OH  TYR A 187       6.685  -4.355  32.097  1.00 15.00      A    O  
ATOM   1736  HH  TYR A 187       6.741  -5.275  32.365  1.00 15.00      A    H  
ATOM   1737  C   TYR A 187      -0.253  -1.600  29.464  1.00 15.00      A    C  
ATOM   1738  O   TYR A 187      -1.278  -2.067  29.962  1.00 15.00      A    O  
ATOM   1739  N   HIS A 188      -0.248  -0.908  28.336  1.00 15.00      A    N  
ATOM   1740  HN  HIS A 188       0.607  -0.559  27.994  1.00 15.00      A    H  
ATOM   1741  CA  HIS A 188      -1.469  -0.660  27.582  1.00 15.00      A    C  
ATOM   1742  CB  HIS A 188      -1.326   0.613  26.740  1.00 15.00      A    C  
ATOM   1743  CG  HIS A 188      -1.743   1.870  27.442  1.00 15.00      A    C  
ATOM   1744  ND1 HIS A 188      -2.128   3.023  26.792  1.00 15.00      A    N  
ATOM   1745  HD1 HIS A 188      -2.163   3.153  25.823  1.00 15.00      A    H  
ATOM   1746  CD2 HIS A 188      -1.837   2.143  28.767  1.00 15.00      A    C  
ATOM   1747  CE1 HIS A 188      -2.435   3.939  27.722  1.00 15.00      A    C  
ATOM   1748  NE2 HIS A 188      -2.275   3.453  28.937  1.00 15.00      A    N  
ATOM   1749  C   HIS A 188      -1.781  -1.841  26.671  1.00 15.00      A    C  
ATOM   1750  O   HIS A 188      -0.873  -2.435  26.097  1.00 15.00      A    O  
ATOM   1751  N   LEU A 189      -3.063  -2.188  26.557  1.00 15.00      A    N  
ATOM   1752  HN  LEU A 189      -3.737  -1.707  27.078  1.00 15.00      A    H  
ATOM   1753  CA  LEU A 189      -3.481  -3.290  25.691  1.00 15.00      A    C  
ATOM   1754  CB  LEU A 189      -4.965  -3.615  25.901  1.00 15.00      A    C  
ATOM   1755  CG  LEU A 189      -5.302  -4.562  27.056  1.00 15.00      A    C  
ATOM   1756  CD1 LEU A 189      -6.809  -4.672  27.233  1.00 15.00      A    C  
ATOM   1757  CD2 LEU A 189      -4.686  -5.934  26.826  1.00 15.00      A    C  
ATOM   1758  C   LEU A 189      -3.223  -2.939  24.228  1.00 15.00      A    C  
ATOM   1759  O   LEU A 189      -2.798  -3.785  23.449  1.00 15.00      A    O  
ATOM   1760  N   LEU A 190      -3.494  -1.675  23.894  1.00 15.00      A    N  
ATOM   1761  HN  LEU A 190      -3.840  -1.082  24.588  1.00 15.00      A    H  
ATOM   1762  CA  LEU A 190      -3.296  -1.128  22.548  1.00 15.00      A    C  
ATOM   1763  CB  LEU A 190      -1.878  -0.584  22.362  1.00 15.00      A    C  
ATOM   1764  CG  LEU A 190      -1.607   0.798  22.962  1.00 15.00      A    C  
ATOM   1765  CD1 LEU A 190      -0.251   1.320  22.515  1.00 15.00      A    C  
ATOM   1766  CD2 LEU A 190      -2.710   1.778  22.584  1.00 15.00      A    C  
ATOM   1767  C   LEU A 190      -3.677  -2.066  21.405  1.00 15.00      A    C  
ATOM   1768  O   LEU A 190      -2.839  -2.804  20.885  1.00 15.00      A    O  
ATOM   1769  N   ALA A 191      -4.940  -2.019  21.010  1.00 15.00      A    N  
ATOM   1770  HN  ALA A 191      -5.560  -1.418  21.464  1.00 15.00      A    H  
ATOM   1771  CA  ALA A 191      -5.426  -2.841  19.913  1.00 15.00      A    C  
ATOM   1772  CB  ALA A 191      -6.836  -3.335  20.203  1.00 15.00      A    C  
ATOM   1773  C   ALA A 191      -5.392  -2.034  18.614  1.00 15.00      A    C  
ATOM   1774  O   ALA A 191      -6.202  -1.125  18.420  1.00 15.00      A    O  
ATOM   1775  N   PRO A 192      -4.435  -2.336  17.723  1.00 15.00      A    N  
ATOM   1776  CA  PRO A 192      -4.286  -1.630  16.454  1.00 15.00      A    C  
ATOM   1777  CB  PRO A 192      -2.823  -1.890  16.091  1.00 15.00      A    C  
ATOM   1778  CG  PRO A 192      -2.500  -3.212  16.705  1.00 15.00      A    C  
ATOM   1779  CD  PRO A 192      -3.421  -3.393  17.886  1.00 15.00      A    C  
ATOM   1780  C   PRO A 192      -5.211  -2.167  15.365  1.00 15.00      A    C  
ATOM   1781  O   PRO A 192      -5.209  -3.359  15.056  1.00 15.00      A    O  
ATOM   1782  N   LEU A 193      -6.007  -1.276  14.792  1.00 15.00      A    N  
ATOM   1783  HN  LEU A 193      -5.972  -0.345  15.089  1.00 15.00      A    H  
ATOM   1784  CA  LEU A 193      -6.930  -1.648  13.730  1.00 15.00      A    C  
ATOM   1785  CB  LEU A 193      -8.247  -0.879  13.872  1.00 15.00      A    C  
ATOM   1786  CG  LEU A 193      -8.982  -1.037  15.206  1.00 15.00      A    C  
ATOM   1787  CD1 LEU A 193     -10.233  -0.173  15.237  1.00 15.00      A    C  
ATOM   1788  CD2 LEU A 193      -9.330  -2.496  15.462  1.00 15.00      A    C  
ATOM   1789  C   LEU A 193      -6.301  -1.379  12.367  1.00 15.00      A    C  
ATOM   1790  O   LEU A 193      -5.299  -0.671  12.269  1.00 15.00      A    O  
ATOM   1791  N   PHE A 194      -6.889  -1.938  11.320  1.00 15.00      A    N  
ATOM   1792  HN  PHE A 194      -7.695  -2.482  11.457  1.00 15.00      A    H  
ATOM   1793  CA  PHE A 194      -6.372  -1.764   9.970  1.00 15.00      A    C  
ATOM   1794  CB  PHE A 194      -6.620  -3.030   9.146  1.00 15.00      A    C  
ATOM   1795  CG  PHE A 194      -5.919  -3.046   7.821  1.00 15.00      A    C  
ATOM   1796  CD1 PHE A 194      -4.562  -3.305   7.748  1.00 15.00      A    C  
ATOM   1797  CD2 PHE A 194      -6.617  -2.810   6.647  1.00 15.00      A    C  
ATOM   1798  CE1 PHE A 194      -3.910  -3.323   6.532  1.00 15.00      A    C  
ATOM   1799  CE2 PHE A 194      -5.973  -2.826   5.427  1.00 15.00      A    C  
ATOM   1800  CZ  PHE A 194      -4.618  -3.086   5.371  1.00 15.00      A    C  
ATOM   1801  C   PHE A 194      -7.001  -0.553   9.281  1.00 15.00      A    C  
ATOM   1802  O   PHE A 194      -8.197  -0.555   8.981  1.00 15.00      A    O  
ATOM   1803  N   PRO A 195      -6.198   0.495   9.026  1.00 15.00      A    N  
ATOM   1804  CA  PRO A 195      -6.665   1.722   8.366  1.00 15.00      A    C  
ATOM   1805  CB  PRO A 195      -5.490   2.690   8.538  1.00 15.00      A    C  
ATOM   1806  CG  PRO A 195      -4.295   1.811   8.676  1.00 15.00      A    C  
ATOM   1807  CD  PRO A 195      -4.766   0.565   9.371  1.00 15.00      A    C  
ATOM   1808  C   PRO A 195      -6.955   1.500   6.883  1.00 15.00      A    C  
ATOM   1809  O   PRO A 195      -6.144   1.838   6.017  1.00 15.00      A    O  
ATOM   1810  N   THR A 196      -8.117   0.937   6.598  1.00 15.00      A    N  
ATOM   1811  HN  THR A 196      -8.721   0.696   7.334  1.00 15.00      A    H  
ATOM   1812  CA  THR A 196      -8.526   0.658   5.230  1.00 15.00      A    C  
ATOM   1813  CB  THR A 196      -9.858  -0.124   5.185  1.00 15.00      A    C  
ATOM   1814  OG1 THR A 196     -10.280  -0.313   3.826  1.00 15.00      A    O  
ATOM   1815  HG1 THR A 196     -11.255  -0.385   3.800  1.00 15.00      A    H  
ATOM   1816  CG2 THR A 196     -10.944   0.594   5.975  1.00 15.00      A    C  
ATOM   1817  C   THR A 196      -8.619   1.942   4.402  1.00 15.00      A    C  
ATOM   1818  O   THR A 196      -8.273   1.952   3.218  1.00 15.00      A    O  
ATOM   1819  N   SER A 197      -9.046   3.031   5.037  1.00 15.00      A    N  
ATOM   1820  HN  SER A 197      -9.291   2.970   5.984  1.00 15.00      A    H  
ATOM   1821  CA  SER A 197      -9.168   4.309   4.350  1.00 15.00      A    C  
ATOM   1822  CB  SER A 197      -9.912   5.323   5.226  1.00 15.00      A    C  
ATOM   1823  OG  SER A 197     -11.150   4.793   5.675  1.00 15.00      A    O  
ATOM   1824  HG  SER A 197     -11.543   5.388   6.319  1.00 15.00      A    H  
ATOM   1825  C   SER A 197      -7.796   4.841   3.939  1.00 15.00      A    C  
ATOM   1826  O   SER A 197      -7.645   5.442   2.878  1.00 15.00      A    O  
ATOM   1827  N   LEU A 198      -6.794   4.601   4.779  1.00 15.00      A    N  
ATOM   1828  HN  LEU A 198      -6.969   4.103   5.604  1.00 15.00      A    H  
ATOM   1829  CA  LEU A 198      -5.439   5.051   4.491  1.00 15.00      A    C  
ATOM   1830  CB  LEU A 198      -4.573   4.983   5.751  1.00 15.00      A    C  
ATOM   1831  CG  LEU A 198      -3.088   5.319   5.579  1.00 15.00      A    C  
ATOM   1832  CD1 LEU A 198      -2.900   6.782   5.204  1.00 15.00      A    C  
ATOM   1833  CD2 LEU A 198      -2.315   4.978   6.844  1.00 15.00      A    C  
ATOM   1834  C   LEU A 198      -4.829   4.203   3.383  1.00 15.00      A    C  
ATOM   1835  O   LEU A 198      -4.203   4.722   2.461  1.00 15.00      A    O  
ATOM   1836  N   VAL A 199      -5.031   2.895   3.479  1.00 15.00      A    N  
ATOM   1837  HN  VAL A 199      -5.539   2.546   4.243  1.00 15.00      A    H  
ATOM   1838  CA  VAL A 199      -4.510   1.963   2.488  1.00 15.00      A    C  
ATOM   1839  CB  VAL A 199      -4.765   0.498   2.902  1.00 15.00      A    C  
ATOM   1840  CG1 VAL A 199      -4.372  -0.460   1.789  1.00 15.00      A    C  
ATOM   1841  CG2 VAL A 199      -3.996   0.176   4.174  1.00 15.00      A    C  
ATOM   1842  C   VAL A 199      -5.116   2.240   1.115  1.00 15.00      A    C  
ATOM   1843  O   VAL A 199      -4.436   2.143   0.098  1.00 15.00      A    O  
ATOM   1844  N   HIS A 200      -6.392   2.607   1.096  1.00 15.00      A    N  
ATOM   1845  HN  HIS A 200      -6.886   2.667   1.942  1.00 15.00      A    H  
ATOM   1846  CA  HIS A 200      -7.077   2.916  -0.153  1.00 15.00      A    C  
ATOM   1847  CB  HIS A 200      -8.552   3.217   0.115  1.00 15.00      A    C  
ATOM   1848  CG  HIS A 200      -9.415   3.155  -1.105  1.00 15.00      A    C  
ATOM   1849  ND1 HIS A 200      -9.500   4.212  -1.979  1.00 15.00      A    N  
ATOM   1850  CD2 HIS A 200     -10.212   2.150  -1.539  1.00 15.00      A    C  
ATOM   1851  CE1 HIS A 200     -10.343   3.831  -2.920  1.00 15.00      A    C  
ATOM   1852  NE2 HIS A 200     -10.796   2.595  -2.693  1.00 15.00      A    N  
ATOM   1853  HE2 HIS A 200     -11.454   2.094  -3.251  1.00 15.00      A    H  
ATOM   1854  C   HIS A 200      -6.410   4.115  -0.822  1.00 15.00      A    C  
ATOM   1855  O   HIS A 200      -6.197   4.128  -2.036  1.00 15.00      A    O  
ATOM   1856  N   HIS A 201      -6.066   5.107  -0.008  1.00 15.00      A    N  
ATOM   1857  HN  HIS A 201      -6.260   5.022   0.950  1.00 15.00      A    H  
ATOM   1858  CA  HIS A 201      -5.408   6.315  -0.487  1.00 15.00      A    C  
ATOM   1859  CB  HIS A 201      -5.249   7.308   0.672  1.00 15.00      A    C  
ATOM   1860  CG  HIS A 201      -4.467   8.545   0.344  1.00 15.00      A    C  
ATOM   1861  ND1 HIS A 201      -3.363   8.903   1.080  1.00 15.00      A    N  
ATOM   1862  CD2 HIS A 201      -4.676   9.470  -0.626  1.00 15.00      A    C  
ATOM   1863  CE1 HIS A 201      -2.923  10.026   0.551  1.00 15.00      A    C  
ATOM   1864  NE2 HIS A 201      -3.685  10.408  -0.484  1.00 15.00      A    N  
ATOM   1865  HE2 HIS A 201      -3.553  11.201  -1.040  1.00 15.00      A    H  
ATOM   1866  C   HIS A 201      -4.048   5.962  -1.085  1.00 15.00      A    C  
ATOM   1867  O   HIS A 201      -3.693   6.423  -2.172  1.00 15.00      A    O  
ATOM   1868  N   VAL A 202      -3.302   5.128  -0.372  1.00 15.00      A    N  
ATOM   1869  HN  VAL A 202      -3.644   4.801   0.489  1.00 15.00      A    H  
ATOM   1870  CA  VAL A 202      -1.990   4.689  -0.828  1.00 15.00      A    C  
ATOM   1871  CB  VAL A 202      -1.270   3.854   0.255  1.00 15.00      A    C  
ATOM   1872  CG1 VAL A 202       0.084   3.366  -0.243  1.00 15.00      A    C  
ATOM   1873  CG2 VAL A 202      -1.102   4.669   1.530  1.00 15.00      A    C  
ATOM   1874  C   VAL A 202      -2.131   3.869  -2.109  1.00 15.00      A    C  
ATOM   1875  O   VAL A 202      -1.383   4.065  -3.070  1.00 15.00      A    O  
ATOM   1876  N   HIS A 203      -3.113   2.972  -2.119  1.00 15.00      A    N  
ATOM   1877  HN  HIS A 203      -3.671   2.870  -1.314  1.00 15.00      A    H  
ATOM   1878  CA  HIS A 203      -3.380   2.120  -3.274  1.00 15.00      A    C  
ATOM   1879  CB  HIS A 203      -4.557   1.181  -2.979  1.00 15.00      A    C  
ATOM   1880  CG  HIS A 203      -4.610  -0.046  -3.843  1.00 15.00      A    C  
ATOM   1881  ND1 HIS A 203      -4.305  -1.286  -3.337  1.00 15.00      A    N  
ATOM   1882  CD2 HIS A 203      -4.944  -0.171  -5.154  1.00 15.00      A    C  
ATOM   1883  CE1 HIS A 203      -4.455  -2.134  -4.335  1.00 15.00      A    C  
ATOM   1884  NE2 HIS A 203      -4.841  -1.507  -5.454  1.00 15.00      A    N  
ATOM   1885  HE2 HIS A 203      -5.007  -1.926  -6.325  1.00 15.00      A    H  
ATOM   1886  C   HIS A 203      -3.687   2.969  -4.504  1.00 15.00      A    C  
ATOM   1887  O   HIS A 203      -3.289   2.631  -5.616  1.00 15.00      A    O  
ATOM   1888  N   ALA A 204      -4.397   4.073  -4.297  1.00 15.00      A    N  
ATOM   1889  HN  ALA A 204      -4.695   4.287  -3.383  1.00 15.00      A    H  
ATOM   1890  CA  ALA A 204      -4.749   4.970  -5.388  1.00 15.00      A    C  
ATOM   1891  CB  ALA A 204      -5.770   6.001  -4.927  1.00 15.00      A    C  
ATOM   1892  C   ALA A 204      -3.509   5.654  -5.956  1.00 15.00      A    C  
ATOM   1893  O   ALA A 204      -3.305   5.674  -7.171  1.00 15.00      A    O  
ATOM   1894  N   LEU A 205      -2.677   6.194  -5.070  1.00 15.00      A    N  
ATOM   1895  HN  LEU A 205      -2.893   6.132  -4.113  1.00 15.00      A    H  
ATOM   1896  CA  LEU A 205      -1.454   6.880  -5.481  1.00 15.00      A    C  
ATOM   1897  CB  LEU A 205      -0.770   7.533  -4.277  1.00 15.00      A    C  
ATOM   1898  CG  LEU A 205      -1.617   8.510  -3.457  1.00 15.00      A    C  
ATOM   1899  CD1 LEU A 205      -0.849   8.977  -2.230  1.00 15.00      A    C  
ATOM   1900  CD2 LEU A 205      -2.052   9.697  -4.303  1.00 15.00      A    C  
ATOM   1901  C   LEU A 205      -0.490   5.919  -6.173  1.00 15.00      A    C  
ATOM   1902  O   LEU A 205       0.068   6.232  -7.227  1.00 15.00      A    O  
ATOM   1903  N   LEU A 206      -0.308   4.745  -5.579  1.00 15.00      A    N  
ATOM   1904  HN  LEU A 206      -0.784   4.556  -4.736  1.00 15.00      A    H  
ATOM   1905  CA  LEU A 206       0.582   3.729  -6.132  1.00 15.00      A    C  
ATOM   1906  CB  LEU A 206       0.742   2.567  -5.146  1.00 15.00      A    C  
ATOM   1907  CG  LEU A 206       1.959   2.610  -4.216  1.00 15.00      A    C  
ATOM   1908  CD1 LEU A 206       2.068   3.957  -3.515  1.00 15.00      A    C  
ATOM   1909  CD2 LEU A 206       1.883   1.484  -3.197  1.00 15.00      A    C  
ATOM   1910  C   LEU A 206       0.055   3.210  -7.467  1.00 15.00      A    C  
ATOM   1911  O   LEU A 206       0.822   2.763  -8.320  1.00 15.00      A    O  
ATOM   1912  N   ARG A 207      -1.259   3.266  -7.635  1.00 15.00      A    N  
ATOM   1913  HN  ARG A 207      -1.817   3.620  -6.908  1.00 15.00      A    H  
ATOM   1914  CA  ARG A 207      -1.897   2.810  -8.861  1.00 15.00      A    C  
ATOM   1915  CB  ARG A 207      -3.406   2.659  -8.646  1.00 15.00      A    C  
ATOM   1916  CG  ARG A 207      -4.156   2.048  -9.818  1.00 15.00      A    C  
ATOM   1917  CD  ARG A 207      -5.625   2.446  -9.796  1.00 15.00      A    C  
ATOM   1918  NE  ARG A 207      -6.292   2.047  -8.553  1.00 15.00      A    N  
ATOM   1919  HE  ARG A 207      -5.981   1.219  -8.125  1.00 15.00      A    H  
ATOM   1920  CZ  ARG A 207      -7.283   2.738  -7.980  1.00 15.00      A    C  
ATOM   1921  NH1 ARG A 207      -7.718   3.866  -8.534  1.00 15.00      A    N  
ATOM   1922 HH11 ARG A 207      -8.490   4.407  -8.089  1.00 15.00      A    H  
ATOM   1923 HH12 ARG A 207      -7.289   4.216  -9.417  1.00 15.00      A    H  
ATOM   1924  NH2 ARG A 207      -7.840   2.298  -6.853  1.00 15.00      A    N  
ATOM   1925 HH21 ARG A 207      -7.508   1.414  -6.413  1.00 15.00      A    H  
ATOM   1926 HH22 ARG A 207      -8.615   2.834  -6.403  1.00 15.00      A    H  
ATOM   1927  C   ARG A 207      -1.630   3.782 -10.006  1.00 15.00      A    C  
ATOM   1928  O   ARG A 207      -1.311   3.365 -11.119  1.00 15.00      A    O  
ATOM   1929  N   GLU A 208      -1.751   5.074  -9.720  1.00 15.00      A    N  
ATOM   1930  HN  GLU A 208      -1.985   5.342  -8.803  1.00 15.00      A    H  
ATOM   1931  CA  GLU A 208      -1.538   6.111 -10.728  1.00 15.00      A    C  
ATOM   1932  CB  GLU A 208      -1.919   7.487 -10.168  1.00 15.00      A    C  
ATOM   1933  CG  GLU A 208      -2.570   8.426 -11.177  1.00 15.00      A    C  
ATOM   1934  CD  GLU A 208      -1.629   8.863 -12.287  1.00 15.00      A    C  
ATOM   1935  OE1 GLU A 208      -0.579   9.457 -11.978  1.00 15.00      A    O  
ATOM   1936  OE2 GLU A 208      -1.943   8.612 -13.470  1.00 15.00      A    O  
ATOM   1937  C   GLU A 208      -0.090   6.121 -11.206  1.00 15.00      A    C  
ATOM   1938  O   GLU A 208       0.179   6.030 -12.403  1.00 15.00      A    O  
ATOM   1939  N   ALA A 209       0.835   6.175 -10.258  1.00 15.00      A    N  
ATOM   1940  HN  ALA A 209       0.550   6.205  -9.318  1.00 15.00      A    H  
ATOM   1941  CA  ALA A 209       2.262   6.210 -10.565  1.00 15.00      A    C  
ATOM   1942  CB  ALA A 209       3.068   6.394  -9.291  1.00 15.00      A    C  
ATOM   1943  C   ALA A 209       2.739   4.974 -11.333  1.00 15.00      A    C  
ATOM   1944  O   ALA A 209       3.872   4.931 -11.810  1.00 15.00      A    O  
ATOM   1945  N   ARG A 210       1.884   3.972 -11.464  1.00 15.00      A    N  
ATOM   1946  HN  ARG A 210       0.986   4.054 -11.083  1.00 15.00      A    H  
ATOM   1947  CA  ARG A 210       2.258   2.761 -12.175  1.00 15.00      A    C  
ATOM   1948  CB  ARG A 210       2.150   1.535 -11.265  1.00 15.00      A    C  
ATOM   1949  CG  ARG A 210       3.169   1.496 -10.138  1.00 15.00      A    C  
ATOM   1950  CD  ARG A 210       3.869   0.146 -10.066  1.00 15.00      A    C  
ATOM   1951  NE  ARG A 210       2.928  -0.981 -10.044  1.00 15.00      A    N  
ATOM   1952  HE  ARG A 210       2.700  -1.388 -10.907  1.00 15.00      A    H  
ATOM   1953  CZ  ARG A 210       2.384  -1.478  -8.930  1.00 15.00      A    C  
ATOM   1954  NH1 ARG A 210       2.682  -0.948  -7.749  1.00 15.00      A    N  
ATOM   1955 HH11 ARG A 210       2.260  -1.333  -6.877  1.00 15.00      A    H  
ATOM   1956 HH12 ARG A 210       3.342  -0.143  -7.690  1.00 15.00      A    H  
ATOM   1957  NH2 ARG A 210       1.549  -2.514  -9.000  1.00 15.00      A    N  
ATOM   1958 HH21 ARG A 210       1.122  -2.904  -8.131  1.00 15.00      A    H  
ATOM   1959 HH22 ARG A 210       1.316  -2.941  -9.922  1.00 15.00      A    H  
ATOM   1960  C   ARG A 210       1.426   2.541 -13.436  1.00 15.00      A    C  
ATOM   1961  O   ARG A 210       1.970   2.341 -14.525  1.00 15.00      A    O  
ATOM   1962  N   PHE A 211       0.109   2.602 -13.297  1.00 15.00      A    N  
ATOM   1963  HN  PHE A 211      -0.275   2.837 -12.420  1.00 15.00      A    H  
ATOM   1964  CA  PHE A 211      -0.786   2.342 -14.418  1.00 15.00      A    C  
ATOM   1965  CB  PHE A 211      -1.861   1.338 -14.005  1.00 15.00      A    C  
ATOM   1966  CG  PHE A 211      -1.296   0.074 -13.433  1.00 15.00      A    C  
ATOM   1967  CD1 PHE A 211      -0.642  -0.833 -14.248  1.00 15.00      A    C  
ATOM   1968  CD2 PHE A 211      -1.409  -0.203 -12.080  1.00 15.00      A    C  
ATOM   1969  CE1 PHE A 211      -0.109  -1.995 -13.727  1.00 15.00      A    C  
ATOM   1970  CE2 PHE A 211      -0.880  -1.365 -11.552  1.00 15.00      A    C  
ATOM   1971  CZ  PHE A 211      -0.229  -2.262 -12.377  1.00 15.00      A    C  
ATOM   1972  C   PHE A 211      -1.436   3.588 -15.000  1.00 15.00      A    C  
ATOM   1973  O   PHE A 211      -1.890   3.559 -16.142  1.00 15.00      A    O  
ATOM   1974  N   GLY A 212      -1.467   4.667 -14.230  1.00 15.00      A    N  
ATOM   1975  HN  GLY A 212      -1.045   4.642 -13.348  1.00 15.00      A    H  
ATOM   1976  CA  GLY A 212      -2.091   5.896 -14.691  1.00 15.00      A    C  
ATOM   1977  C   GLY A 212      -1.450   6.458 -15.943  1.00 15.00      A    C  
ATOM   1978  O   GLY A 212      -0.266   6.222 -16.200  1.00 15.00      A    O  
ATOM   1979  N   ASP A 213      -2.231   7.204 -16.716  1.00 15.00      A    N  
ATOM   1980  HN  ASP A 213      -3.162   7.353 -16.447  1.00 15.00      A    H  
ATOM   1981  CA  ASP A 213      -1.755   7.801 -17.959  1.00 15.00      A    C  
ATOM   1982  CB  ASP A 213      -2.916   8.361 -18.783  1.00 15.00      A    C  
ATOM   1983  CG  ASP A 213      -3.902   7.290 -19.204  1.00 15.00      A    C  
ATOM   1984  OD1 ASP A 213      -3.480   6.322 -19.871  1.00 15.00      A    O  
ATOM   1985  OD2 ASP A 213      -5.096   7.417 -18.859  1.00 15.00      A    O  
ATOM   1986  C   ASP A 213      -0.719   8.887 -17.700  1.00 15.00      A    C  
ATOM   1987  O   ASP A 213       0.115   9.178 -18.564  1.00 15.00      A    O  
ATOM   1988  N   ALA A 214      -0.757   9.473 -16.507  1.00 15.00      A    N  
ATOM   1989  HN  ALA A 214      -1.430   9.184 -15.848  1.00 15.00      A    H  
ATOM   1990  CA  ALA A 214       0.191  10.519 -16.147  1.00 15.00      A    C  
ATOM   1991  CB  ALA A 214      -0.154  11.124 -14.796  1.00 15.00      A    C  
ATOM   1992  C   ALA A 214       1.602   9.949 -16.141  1.00 15.00      A    C  
ATOM   1993  O   ALA A 214       2.515  10.498 -16.764  1.00 15.00      A    O  
ATOM   1994  N   ALA A 215       1.766   8.829 -15.453  1.00 15.00      A    N  
ATOM   1995  HN  ALA A 215       1.000   8.448 -14.968  1.00 15.00      A    H  
ATOM   1996  CA  ALA A 215       3.055   8.163 -15.383  1.00 15.00      A    C  
ATOM   1997  CB  ALA A 215       3.153   7.313 -14.128  1.00 15.00      A    C  
ATOM   1998  C   ALA A 215       3.278   7.313 -16.629  1.00 15.00      A    C  
ATOM   1999  O   ALA A 215       4.413   7.015 -16.996  1.00 15.00      A    O  
ATOM   2000  N   LYS A 216       2.183   6.923 -17.278  1.00 15.00      A    N  
ATOM   2001  HN  LYS A 216       1.300   7.176 -16.923  1.00 15.00      A    H  
ATOM   2002  CA  LYS A 216       2.257   6.118 -18.493  1.00 15.00      A    C  
ATOM   2003  CB  LYS A 216       0.857   5.737 -18.984  1.00 15.00      A    C  
ATOM   2004  CG  LYS A 216       0.841   4.682 -20.081  1.00 15.00      A    C  
ATOM   2005  CD  LYS A 216       1.108   3.293 -19.521  1.00 15.00      A    C  
ATOM   2006  CE  LYS A 216      -0.039   2.827 -18.638  1.00 15.00      A    C  
ATOM   2007  NZ  LYS A 216       0.227   1.492 -18.036  1.00 15.00      A    N  
ATOM   2008  HZ1 LYS A 216       1.004   1.558 -17.347  1.00 15.00      A    H  
ATOM   2009  HZ2 LYS A 216       0.492   0.812 -18.776  1.00 15.00      A    H  
ATOM   2010  HZ3 LYS A 216      -0.625   1.145 -17.550  1.00 15.00      A    H  
ATOM   2011  C   LYS A 216       3.005   6.870 -19.585  1.00 15.00      A    C  
ATOM   2012  O   LYS A 216       4.017   6.390 -20.093  1.00 15.00      A    O  
ATOM   2013  N   ALA A 217       2.514   8.061 -19.918  1.00 15.00      A    N  
ATOM   2014  HN  ALA A 217       1.705   8.390 -19.463  1.00 15.00      A    H  
ATOM   2015  CA  ALA A 217       3.132   8.886 -20.952  1.00 15.00      A    C  
ATOM   2016  CB  ALA A 217       2.289  10.123 -21.219  1.00 15.00      A    C  
ATOM   2017  C   ALA A 217       4.560   9.276 -20.576  1.00 15.00      A    C  
ATOM   2018  O   ALA A 217       5.427   9.402 -21.441  1.00 15.00      A    O  
ATOM   2019  N   ALA A 218       4.802   9.460 -19.283  1.00 15.00      A    N  
ATOM   2020  HN  ALA A 218       4.073   9.346 -18.639  1.00 15.00      A    H  
ATOM   2021  CA  ALA A 218       6.128   9.829 -18.800  1.00 15.00      A    C  
ATOM   2022  CB  ALA A 218       6.068  10.214 -17.331  1.00 15.00      A    C  
ATOM   2023  C   ALA A 218       7.111   8.683 -19.014  1.00 15.00      A    C  
ATOM   2024  O   ALA A 218       8.249   8.891 -19.436  1.00 15.00      A    O  
ATOM   2025  N   ARG A 219       6.654   7.469 -18.728  1.00 15.00      A    N  
ATOM   2026  HN  ARG A 219       5.734   7.373 -18.398  1.00 15.00      A    H  
ATOM   2027  CA  ARG A 219       7.476   6.276 -18.886  1.00 15.00      A    C  
ATOM   2028  CB  ARG A 219       6.766   5.073 -18.251  1.00 15.00      A    C  
ATOM   2029  CG  ARG A 219       7.686   3.944 -17.811  1.00 15.00      A    C  
ATOM   2030  CD  ARG A 219       6.928   2.895 -17.004  1.00 15.00      A    C  
ATOM   2031  NE  ARG A 219       6.801   3.263 -15.593  1.00 15.00      A    N  
ATOM   2032  HE  ARG A 219       7.642   3.283 -15.052  1.00 15.00      A    H  
ATOM   2033  CZ  ARG A 219       5.650   3.547 -14.982  1.00 15.00      A    C  
ATOM   2034  NH1 ARG A 219       4.502   3.497 -15.653  1.00 15.00      A    N  
ATOM   2035 HH11 ARG A 219       4.500   3.239 -16.658  1.00 15.00      A    H  
ATOM   2036 HH12 ARG A 219       3.603   3.713 -15.172  1.00 15.00      A    H  
ATOM   2037  NH2 ARG A 219       5.657   3.900 -13.702  1.00 15.00      A    N  
ATOM   2038 HH21 ARG A 219       4.768   4.130 -13.203  1.00 15.00      A    H  
ATOM   2039 HH22 ARG A 219       6.566   3.954 -13.179  1.00 15.00      A    H  
ATOM   2040  C   ARG A 219       7.743   6.023 -20.367  1.00 15.00      A    C  
ATOM   2041  O   ARG A 219       8.811   5.544 -20.748  1.00 15.00      A    O  
ATOM   2042  N   GLU A 220       6.762   6.376 -21.191  1.00 15.00      A    N  
ATOM   2043  HN  GLU A 220       5.942   6.757 -20.811  1.00 15.00      A    H  
ATOM   2044  CA  GLU A 220       6.852   6.214 -22.637  1.00 15.00      A    C  
ATOM   2045  CB  GLU A 220       5.508   6.573 -23.272  1.00 15.00      A    C  
ATOM   2046  CG  GLU A 220       4.794   5.411 -23.941  1.00 15.00      A    C  
ATOM   2047  CD  GLU A 220       3.676   5.873 -24.851  1.00 15.00      A    C  
ATOM   2048  OE1 GLU A 220       3.903   6.790 -25.621  1.00 15.00      A    O  
ATOM   2049  OE2 GLU A 220       2.577   5.314 -24.803  1.00 15.00      A    O  
ATOM   2050  C   GLU A 220       7.930   7.123 -23.214  1.00 15.00      A    C  
ATOM   2051  O   GLU A 220       8.757   6.695 -24.021  1.00 15.00      A    O  
ATOM   2052  N   ALA A 221       7.915   8.381 -22.784  1.00 15.00      A    N  
ATOM   2053  HN  ALA A 221       7.229   8.652 -22.133  1.00 15.00      A    H  
ATOM   2054  CA  ALA A 221       8.875   9.376 -23.251  1.00 15.00      A    C  
ATOM   2055  CB  ALA A 221       8.581  10.728 -22.625  1.00 15.00      A    C  
ATOM   2056  C   ALA A 221      10.309   8.956 -22.955  1.00 15.00      A    C  
ATOM   2057  O   ALA A 221      11.231   9.304 -23.692  1.00 15.00      A    O  
ATOM   2058  N   ARG A 222      10.489   8.199 -21.881  1.00 15.00      A    N  
ATOM   2059  HN  ARG A 222       9.711   7.949 -21.338  1.00 15.00      A    H  
ATOM   2060  CA  ARG A 222      11.811   7.729 -21.488  1.00 15.00      A    C  
ATOM   2061  CB  ARG A 222      11.750   7.043 -20.125  1.00 15.00      A    C  
ATOM   2062  CG  ARG A 222      13.100   6.576 -19.607  1.00 15.00      A    C  
ATOM   2063  CD  ARG A 222      12.940   5.699 -18.380  1.00 15.00      A    C  
ATOM   2064  NE  ARG A 222      14.223   5.179 -17.907  1.00 15.00      A    N  
ATOM   2065  HE  ARG A 222      15.036   5.608 -18.255  1.00 15.00      A    H  
ATOM   2066  CZ  ARG A 222      14.343   4.172 -17.042  1.00 15.00      A    C  
ATOM   2067  NH1 ARG A 222      13.256   3.574 -16.555  1.00 15.00      A    N  
ATOM   2068 HH11 ARG A 222      13.343   2.787 -15.876  1.00 15.00      A    H  
ATOM   2069 HH12 ARG A 222      12.307   3.894 -16.844  1.00 15.00      A    H  
ATOM   2070  NH2 ARG A 222      15.550   3.764 -16.661  1.00 15.00      A    N  
ATOM   2071 HH21 ARG A 222      16.404   4.231 -17.035  1.00 15.00      A    H  
ATOM   2072 HH22 ARG A 222      15.649   2.977 -15.984  1.00 15.00      A    H  
ATOM   2073  C   ARG A 222      12.381   6.773 -22.532  1.00 15.00      A    C  
ATOM   2074  O   ARG A 222      13.583   6.764 -22.789  1.00 15.00      A    O  
ATOM   2075  N   SER A 223      11.506   5.979 -23.135  1.00 15.00      A    N  
ATOM   2076  HN  SER A 223      10.556   6.036 -22.889  1.00 15.00      A    H  
ATOM   2077  CA  SER A 223      11.913   5.020 -24.151  1.00 15.00      A    C  
ATOM   2078  CB  SER A 223      10.821   3.967 -24.325  1.00 15.00      A    C  
ATOM   2079  OG  SER A 223      10.266   3.613 -23.070  1.00 15.00      A    O  
ATOM   2080  HG  SER A 223      10.592   2.746 -22.810  1.00 15.00      A    H  
ATOM   2081  C   SER A 223      12.181   5.728 -25.474  1.00 15.00      A    C  
ATOM   2082  O   SER A 223      12.827   5.183 -26.366  1.00 15.00      A    O  
ATOM   2083  N   ARG A 224      11.673   6.944 -25.592  1.00 15.00      A    N  
ATOM   2084  HN  ARG A 224      11.160   7.321 -24.847  1.00 15.00      A    H  
ATOM   2085  CA  ARG A 224      11.858   7.731 -26.798  1.00 15.00      A    C  
ATOM   2086  CB  ARG A 224      10.587   8.516 -27.126  1.00 15.00      A    C  
ATOM   2087  CG  ARG A 224       9.304   7.710 -27.016  1.00 15.00      A    C  
ATOM   2088  CD  ARG A 224       8.170   8.418 -27.728  1.00 15.00      A    C  
ATOM   2089  NE  ARG A 224       6.870   8.182 -27.106  1.00 15.00      A    N  
ATOM   2090  HE  ARG A 224       6.627   7.251 -26.891  1.00 15.00      A    H  
ATOM   2091  CZ  ARG A 224       6.013   9.162 -26.818  1.00 15.00      A    C  
ATOM   2092  NH1 ARG A 224       6.321  10.417 -27.075  1.00 15.00      A    N  
ATOM   2093 HH11 ARG A 224       5.648  11.174 -26.853  1.00 15.00      A    H  
ATOM   2094 HH12 ARG A 224       7.254  10.657 -27.498  1.00 15.00      A    H  
ATOM   2095  NH2 ARG A 224       4.853   8.887 -26.277  1.00 15.00      A    N  
ATOM   2096 HH21 ARG A 224       4.175   9.634 -26.047  1.00 15.00      A    H  
ATOM   2097 HH22 ARG A 224       4.600   7.889 -26.072  1.00 15.00      A    H  
ATOM   2098  C   ARG A 224      13.030   8.688 -26.631  1.00 15.00      A    C  
ATOM   2099  O   ARG A 224      13.469   9.317 -27.592  1.00 15.00      A    O  
ATOM   2100  N   GLN A 225      13.524   8.788 -25.394  1.00 15.00      A    N  
ATOM   2101  HN  GLN A 225      13.119   8.254 -24.681  1.00 15.00      A    H  
ATOM   2102  CA  GLN A 225      14.643   9.669 -25.061  1.00 15.00      A    C  
ATOM   2103  CB  GLN A 225      15.918   9.288 -25.832  1.00 15.00      A    C  
ATOM   2104  CG  GLN A 225      16.547   7.968 -25.404  1.00 15.00      A    C  
ATOM   2105  CD  GLN A 225      17.851   7.673 -26.127  1.00 15.00      A    C  
ATOM   2106  OE1 GLN A 225      17.865   7.046 -27.182  1.00 15.00      A    O  
ATOM   2107  NE2 GLN A 225      18.961   8.121 -25.557  1.00 15.00      A    N  
ATOM   2108 HE21 GLN A 225      18.883   8.611 -24.715  1.00 15.00      A    H  
ATOM   2109 HE22 GLN A 225      19.812   7.943 -26.006  1.00 15.00      A    H  
ATOM   2110  C   GLN A 225      14.282  11.140 -25.286  1.00 15.00      A    C  
ATOM   2111  O   GLN A 225      15.146  11.961 -25.592  1.00 15.00      A    O  
ATOM   2112  N   GLU A 226      13.002  11.467 -25.112  1.00 15.00      A    N  
ATOM   2113  HN  GLU A 226      12.363  10.769 -24.850  1.00 15.00      A    H  
ATOM   2114  CA  GLU A 226      12.525  12.840 -25.299  1.00 15.00      A    C  
ATOM   2115  CB  GLU A 226      11.119  12.850 -25.913  1.00 15.00      A    C  
ATOM   2116  CG  GLU A 226      11.056  12.287 -27.327  1.00 15.00      A    C  
ATOM   2117  CD  GLU A 226       9.642  12.234 -27.877  1.00 15.00      A    C  
ATOM   2118  OE1 GLU A 226       9.309  13.061 -28.746  1.00 15.00      A    O  
ATOM   2119  OE2 GLU A 226       8.860  11.359 -27.440  1.00 15.00      A    O  
ATOM   2120  C   GLU A 226      12.541  13.621 -23.982  1.00 15.00      A    C  
ATOM   2121  O   GLU A 226      13.030  13.127 -22.966  1.00 15.00      A    O  
ATOM   2122  N   SER A 227      12.003  14.838 -24.002  1.00 15.00      A    N  
ATOM   2123  HN  SER A 227      11.615  15.177 -24.836  1.00 15.00      A    H  
ATOM   2124  CA  SER A 227      11.969  15.677 -22.809  1.00 15.00      A    C  
ATOM   2125  CB  SER A 227      12.554  17.062 -23.118  1.00 15.00      A    C  
ATOM   2126  OG  SER A 227      12.944  17.740 -21.934  1.00 15.00      A    O  
ATOM   2127  HG  SER A 227      12.190  17.817 -21.343  1.00 15.00      A    H  
ATOM   2128  C   SER A 227      10.545  15.816 -22.271  1.00 15.00      A    C  
ATOM   2129  O   SER A 227       9.700  16.468 -22.886  1.00 15.00      A    O  
ATOM   2130  N   TRP A 228      10.283  15.204 -21.124  1.00 15.00      A    N  
ATOM   2131  HN  TRP A 228      10.992  14.699 -20.675  1.00 15.00      A    H  
ATOM   2132  CA  TRP A 228       8.963  15.278 -20.512  1.00 15.00      A    C  
ATOM   2133  CB  TRP A 228       8.524  13.905 -19.987  1.00 15.00      A    C  
ATOM   2134  CG  TRP A 228       7.064  13.623 -20.198  1.00 15.00      A    C  
ATOM   2135  CD1 TRP A 228       6.132  13.357 -19.238  1.00 15.00      A    C  
ATOM   2136  CD2 TRP A 228       6.367  13.588 -21.452  1.00 15.00      A    C  
ATOM   2137  NE1 TRP A 228       4.901  13.153 -19.815  1.00 15.00      A    N  
ATOM   2138  HE1 TRP A 228       4.075  12.946 -19.331  1.00 15.00      A    H  
ATOM   2139  CE2 TRP A 228       5.018  13.291 -21.173  1.00 15.00      A    C  
ATOM   2140  CE3 TRP A 228       6.753  13.778 -22.783  1.00 15.00      A    C  
ATOM   2141  CZ2 TRP A 228       4.056  13.181 -22.175  1.00 15.00      A    C  
ATOM   2142  CZ3 TRP A 228       5.797  13.669 -23.775  1.00 15.00      A    C  
ATOM   2143  CH2 TRP A 228       4.464  13.374 -23.466  1.00 15.00      A    C  
ATOM   2144  C   TRP A 228       8.955  16.317 -19.392  1.00 15.00      A    C  
ATOM   2145  O   TRP A 228       9.923  16.431 -18.640  1.00 15.00      A    O  
ATOM   2146  N   PRO A 229       7.869  17.105 -19.283  1.00 15.00      A    N  
ATOM   2147  CA  PRO A 229       7.741  18.146 -18.254  1.00 15.00      A    C  
ATOM   2148  CB  PRO A 229       6.442  18.867 -18.629  1.00 15.00      A    C  
ATOM   2149  CG  PRO A 229       5.669  17.863 -19.413  1.00 15.00      A    C  
ATOM   2150  CD  PRO A 229       6.687  17.052 -20.161  1.00 15.00      A    C  
ATOM   2151  C   PRO A 229       7.642  17.572 -16.840  1.00 15.00      A    C  
ATOM   2152  O   PRO A 229       7.857  18.282 -15.858  1.00 15.00      A    O  
ATOM   2153  N   HIS A 230       7.313  16.291 -16.742  1.00 15.00      A    N  
ATOM   2154  HN  HIS A 230       7.156  15.771 -17.557  1.00 15.00      A    H  
ATOM   2155  CA  HIS A 230       7.196  15.634 -15.447  1.00 15.00      A    C  
ATOM   2156  CB  HIS A 230       5.740  15.605 -14.948  1.00 15.00      A    C  
ATOM   2157  CG  HIS A 230       4.810  14.707 -15.713  1.00 15.00      A    C  
ATOM   2158  ND1 HIS A 230       4.028  15.186 -16.738  1.00 15.00      A    N  
ATOM   2159  CD2 HIS A 230       4.552  13.385 -15.538  1.00 15.00      A    C  
ATOM   2160  CE1 HIS A 230       3.315  14.158 -17.158  1.00 15.00      A    C  
ATOM   2161  NE2 HIS A 230       3.599  13.050 -16.463  1.00 15.00      A    N  
ATOM   2162  HE2 HIS A 230       3.195  12.159 -16.585  1.00 15.00      A    H  
ATOM   2163  C   HIS A 230       7.811  14.237 -15.477  1.00 15.00      A    C  
ATOM   2164  O   HIS A 230       7.975  13.647 -16.545  1.00 15.00      A    O  
ATOM   2165  N   GLY A 231       8.151  13.720 -14.302  1.00 15.00      A    N  
ATOM   2166  HN  GLY A 231       7.982  14.233 -13.488  1.00 15.00      A    H  
ATOM   2167  CA  GLY A 231       8.752  12.403 -14.212  1.00 15.00      A    C  
ATOM   2168  C   GLY A 231       7.786  11.363 -13.682  1.00 15.00      A    C  
ATOM   2169  O   GLY A 231       6.590  11.625 -13.562  1.00 15.00      A    O  
ATOM   2170  N   PHE A 232       8.305  10.189 -13.344  1.00 15.00      A    N  
ATOM   2171  HN  PHE A 232       9.271  10.047 -13.433  1.00 15.00      A    H  
ATOM   2172  CA  PHE A 232       7.475   9.104 -12.839  1.00 15.00      A    C  
ATOM   2173  CB  PHE A 232       6.991   8.234 -14.007  1.00 15.00      A    C  
ATOM   2174  CG  PHE A 232       8.107   7.609 -14.803  1.00 15.00      A    C  
ATOM   2175  CD1 PHE A 232       8.731   8.313 -15.820  1.00 15.00      A    C  
ATOM   2176  CD2 PHE A 232       8.538   6.321 -14.529  1.00 15.00      A    C  
ATOM   2177  CE1 PHE A 232       9.758   7.748 -16.548  1.00 15.00      A    C  
ATOM   2178  CE2 PHE A 232       9.565   5.750 -15.255  1.00 15.00      A    C  
ATOM   2179  CZ  PHE A 232      10.176   6.464 -16.265  1.00 15.00      A    C  
ATOM   2180  C   PHE A 232       8.243   8.235 -11.849  1.00 15.00      A    C  
ATOM   2181  O   PHE A 232       9.459   8.372 -11.700  1.00 15.00      A    O  
ATOM   2182  N   SER A 233       7.519   7.355 -11.173  1.00 15.00      A    N  
ATOM   2183  HN  SER A 233       6.550   7.328 -11.313  1.00 15.00      A    H  
ATOM   2184  CA  SER A 233       8.107   6.430 -10.219  1.00 15.00      A    C  
ATOM   2185  CB  SER A 233       7.542   6.692  -8.821  1.00 15.00      A    C  
ATOM   2186  OG  SER A 233       6.288   7.354  -8.900  1.00 15.00      A    O  
ATOM   2187  HG  SER A 233       6.218   7.994  -8.188  1.00 15.00      A    H  
ATOM   2188  C   SER A 233       7.811   4.995 -10.662  1.00 15.00      A    C  
ATOM   2189  O   SER A 233       6.812   4.749 -11.334  1.00 15.00      A    O  
ATOM   2190  N   GLU A 234       8.677   4.058 -10.297  1.00 15.00      A    N  
ATOM   2191  HN  GLU A 234       9.460   4.309  -9.771  1.00 15.00      A    H  
ATOM   2192  CA  GLU A 234       8.493   2.660 -10.687  1.00 15.00      A    C  
ATOM   2193  CB  GLU A 234       9.840   2.028 -11.050  1.00 15.00      A    C  
ATOM   2194  CG  GLU A 234       9.929   1.516 -12.481  1.00 15.00      A    C  
ATOM   2195  CD  GLU A 234       9.891   2.626 -13.515  1.00 15.00      A    C  
ATOM   2196  OE1 GLU A 234      10.980   3.047 -13.978  1.00 15.00      A    O  
ATOM   2197  OE2 GLU A 234       8.773   3.071 -13.875  1.00 15.00      A    O  
ATOM   2198  C   GLU A 234       7.802   1.841  -9.595  1.00 15.00      A    C  
ATOM   2199  O   GLU A 234       6.882   1.076  -9.877  1.00 15.00      A    O  
ATOM   2200  N   TYR A 235       8.254   2.017  -8.351  1.00 15.00      A    N  
ATOM   2201  HN  TYR A 235       8.980   2.652  -8.205  1.00 15.00      A    H  
ATOM   2202  CA  TYR A 235       7.704   1.292  -7.196  1.00 15.00      A    C  
ATOM   2203  CB  TYR A 235       6.206   1.562  -7.004  1.00 15.00      A    C  
ATOM   2204  CG  TYR A 235       5.874   2.916  -6.426  1.00 15.00      A    C  
ATOM   2205  CD1 TYR A 235       6.248   3.254  -5.131  1.00 15.00      A    C  
ATOM   2206  CD2 TYR A 235       5.173   3.852  -7.171  1.00 15.00      A    C  
ATOM   2207  CE1 TYR A 235       5.935   4.490  -4.598  1.00 15.00      A    C  
ATOM   2208  CE2 TYR A 235       4.858   5.089  -6.647  1.00 15.00      A    C  
ATOM   2209  CZ  TYR A 235       5.238   5.402  -5.361  1.00 15.00      A    C  
ATOM   2210  OH  TYR A 235       4.923   6.634  -4.840  1.00 15.00      A    O  
ATOM   2211  HH  TYR A 235       4.013   6.851  -5.061  1.00 15.00      A    H  
ATOM   2212  C   TYR A 235       7.952  -0.217  -7.288  1.00 15.00      A    C  
ATOM   2213  O   TYR A 235       7.027  -0.989  -7.543  1.00 15.00      A    O  
ATOM   2214  N   PRO A 236       9.203  -0.660  -7.087  1.00 15.00      A    N  
ATOM   2215  CA  PRO A 236       9.554  -2.074  -7.142  1.00 15.00      A    C  
ATOM   2216  CB  PRO A 236      10.988  -2.011  -7.661  1.00 15.00      A    C  
ATOM   2217  CG  PRO A 236      11.549  -0.762  -7.057  1.00 15.00      A    C  
ATOM   2218  CD  PRO A 236      10.386   0.173  -6.808  1.00 15.00      A    C  
ATOM   2219  C   PRO A 236       9.534  -2.727  -5.757  1.00 15.00      A    C  
ATOM   2220  O   PRO A 236       9.408  -2.043  -4.740  1.00 15.00      A    O  
ATOM   2221  N   ASN A 237       9.660  -4.054  -5.739  1.00 15.00      A    N  
ATOM   2222  HN  ASN A 237       9.748  -4.527  -6.590  1.00 15.00      A    H  
ATOM   2223  CA  ASN A 237       9.679  -4.838  -4.497  1.00 15.00      A    C  
ATOM   2224  CB  ASN A 237      10.931  -4.536  -3.657  1.00 15.00      A    C  
ATOM   2225  CG  ASN A 237      12.237  -4.771  -4.396  1.00 15.00      A    C  
ATOM   2226  OD1 ASN A 237      12.301  -5.548  -5.348  1.00 15.00      A    O  
ATOM   2227  ND2 ASN A 237      13.296  -4.104  -3.954  1.00 15.00      A    N  
ATOM   2228 HD21 ASN A 237      13.180  -3.506  -3.186  1.00 15.00      A    H  
ATOM   2229 HD22 ASN A 237      14.150  -4.237  -4.413  1.00 15.00      A    H  
ATOM   2230  C   ASN A 237       8.415  -4.642  -3.656  1.00 15.00      A    C  
ATOM   2231  O   ASN A 237       8.483  -4.571  -2.429  1.00 15.00      A    O  
ATOM   2232  N   LEU A 238       7.266  -4.572  -4.316  1.00 15.00      A    N  
ATOM   2233  HN  LEU A 238       7.268  -4.656  -5.289  1.00 15.00      A    H  
ATOM   2234  CA  LEU A 238       5.996  -4.384  -3.620  1.00 15.00      A    C  
ATOM   2235  CB  LEU A 238       5.033  -3.541  -4.460  1.00 15.00      A    C  
ATOM   2236  CG  LEU A 238       4.711  -2.147  -3.917  1.00 15.00      A    C  
ATOM   2237  CD1 LEU A 238       5.905  -1.215  -4.071  1.00 15.00      A    C  
ATOM   2238  CD2 LEU A 238       3.483  -1.573  -4.603  1.00 15.00      A    C  
ATOM   2239  C   LEU A 238       5.360  -5.727  -3.267  1.00 15.00      A    C  
ATOM   2240  O   LEU A 238       5.364  -6.656  -4.075  1.00 15.00      A    O  
ATOM   2241  N   ALA A 239       4.803  -5.821  -2.065  1.00 15.00      A    N  
ATOM   2242  HN  ALA A 239       4.805  -5.034  -1.474  1.00 15.00      A    H  
ATOM   2243  CA  ALA A 239       4.182  -7.060  -1.606  1.00 15.00      A    C  
ATOM   2244  CB  ALA A 239       4.426  -7.263  -0.119  1.00 15.00      A    C  
ATOM   2245  C   ALA A 239       2.688  -7.102  -1.924  1.00 15.00      A    C  
ATOM   2246  O   ALA A 239       1.922  -6.232  -1.496  1.00 15.00      A    O  
ATOM   2247  N   ILE A 240       2.277  -8.128  -2.665  1.00 15.00      A    N  
ATOM   2248  HN  ILE A 240       2.932  -8.791  -2.966  1.00 15.00      A    H  
ATOM   2249  CA  ILE A 240       0.877  -8.289  -3.050  1.00 15.00      A    C  
ATOM   2250  CB  ILE A 240       0.723  -8.776  -4.512  1.00 15.00      A    C  
ATOM   2251  CG1 ILE A 240       1.573  -7.919  -5.459  1.00 15.00      A    C  
ATOM   2252  CG2 ILE A 240      -0.740  -8.752  -4.944  1.00 15.00      A    C  
ATOM   2253  CD1 ILE A 240       1.181  -6.454  -5.493  1.00 15.00      A    C  
ATOM   2254  C   ILE A 240       0.133  -9.230  -2.094  1.00 15.00      A    C  
ATOM   2255  O   ILE A 240      -0.244 -10.349  -2.455  1.00 15.00      A    O  
ATOM   2256  N   GLN A 241      -0.047  -8.772  -0.864  1.00 15.00      A    N  
ATOM   2257  HN  GLN A 241       0.321  -7.895  -0.630  1.00 15.00      A    H  
ATOM   2258  CA  GLN A 241      -0.765  -9.532   0.153  1.00 15.00      A    C  
ATOM   2259  CB  GLN A 241      -0.449  -8.932   1.533  1.00 15.00      A    C  
ATOM   2260  CG  GLN A 241      -1.309  -9.425   2.688  1.00 15.00      A    C  
ATOM   2261  CD  GLN A 241      -1.120  -8.599   3.946  1.00 15.00      A    C  
ATOM   2262  OE1 GLN A 241      -0.771  -7.421   3.887  1.00 15.00      A    O  
ATOM   2263  NE2 GLN A 241      -1.363  -9.209   5.095  1.00 15.00      A    N  
ATOM   2264 HE21 GLN A 241      -1.651 -10.145   5.072  1.00 15.00      A    H  
ATOM   2265 HE22 GLN A 241      -1.244  -8.698   5.923  1.00 15.00      A    H  
ATOM   2266  C   GLN A 241      -2.267  -9.458  -0.134  1.00 15.00      A    C  
ATOM   2267  O   GLN A 241      -2.704  -8.621  -0.922  1.00 15.00      A    O  
ATOM   2268  N   LYS A 242      -3.042 -10.345   0.478  1.00 15.00      A    N  
ATOM   2269  HN  LYS A 242      -2.636 -11.002   1.082  1.00 15.00      A    H  
ATOM   2270  CA  LYS A 242      -4.487 -10.356   0.301  1.00 15.00      A    C  
ATOM   2271  CB  LYS A 242      -4.905 -11.061  -0.995  1.00 15.00      A    C  
ATOM   2272  CG  LYS A 242      -4.161 -12.352  -1.303  1.00 15.00      A    C  
ATOM   2273  CD  LYS A 242      -4.826 -13.115  -2.443  1.00 15.00      A    C  
ATOM   2274  CE  LYS A 242      -4.990 -12.247  -3.684  1.00 15.00      A    C  
ATOM   2275  NZ  LYS A 242      -3.685 -11.951  -4.337  1.00 15.00      A    N  
ATOM   2276  HZ1 LYS A 242      -3.056 -11.456  -3.672  1.00 15.00      A    H  
ATOM   2277  HZ2 LYS A 242      -3.830 -11.348  -5.171  1.00 15.00      A    H  
ATOM   2278  HZ3 LYS A 242      -3.228 -12.834  -4.636  1.00 15.00      A    H  
ATOM   2279  C   LYS A 242      -5.167 -10.984   1.508  1.00 15.00      A    C  
ATOM   2280  O   LYS A 242      -4.719 -12.011   2.012  1.00 15.00      A    O  
ATOM   2281  N   PHE A 243      -6.226 -10.343   1.983  1.00 15.00      A    N  
ATOM   2282  HN  PHE A 243      -6.511  -9.511   1.555  1.00 15.00      A    H  
ATOM   2283  CA  PHE A 243      -6.965 -10.837   3.141  1.00 15.00      A    C  
ATOM   2284  CB  PHE A 243      -7.580  -9.669   3.910  1.00 15.00      A    C  
ATOM   2285  CG  PHE A 243      -6.664  -8.487   4.027  1.00 15.00      A    C  
ATOM   2286  CD1 PHE A 243      -5.494  -8.569   4.765  1.00 15.00      A    C  
ATOM   2287  CD2 PHE A 243      -6.966  -7.297   3.386  1.00 15.00      A    C  
ATOM   2288  CE1 PHE A 243      -4.642  -7.486   4.862  1.00 15.00      A    C  
ATOM   2289  CE2 PHE A 243      -6.119  -6.209   3.481  1.00 15.00      A    C  
ATOM   2290  CZ  PHE A 243      -4.956  -6.305   4.219  1.00 15.00      A    C  
ATOM   2291  C   PHE A 243      -8.053 -11.816   2.718  1.00 15.00      A    C  
ATOM   2292  O   PHE A 243      -8.363 -12.766   3.433  1.00 15.00      A    O  
ATOM   2293  N   GLY A 244      -8.625 -11.578   1.547  1.00 15.00      A    N  
ATOM   2294  HN  GLY A 244      -8.334 -10.812   1.019  1.00 15.00      A    H  
ATOM   2295  CA  GLY A 244      -9.666 -12.447   1.044  1.00 15.00      A    C  
ATOM   2296  C   GLY A 244      -9.099 -13.613   0.262  1.00 15.00      A    C  
ATOM   2297  O   GLY A 244      -8.532 -13.422  -0.813  1.00 15.00      A    O  
ATOM   2298  N   GLY A 245      -9.236 -14.814   0.814  1.00 15.00      A    N  
ATOM   2299  HN  GLY A 245      -9.674 -14.892   1.686  1.00 15.00      A    H  
ATOM   2300  CA  GLY A 245      -8.732 -16.003   0.150  1.00 15.00      A    C  
ATOM   2301  C   GLY A 245      -9.493 -16.318  -1.122  1.00 15.00      A    C  
ATOM   2302  O   GLY A 245      -8.928 -16.294  -2.213  1.00 15.00      A    O  
ATOM   2303  N   THR A 246     -10.776 -16.620  -0.985  1.00 15.00      A    N  
ATOM   2304  HN  THR A 246     -11.169 -16.650  -0.091  1.00 15.00      A    H  
ATOM   2305  CA  THR A 246     -11.605 -16.930  -2.139  1.00 15.00      A    C  
ATOM   2306  CB  THR A 246     -12.245 -18.326  -2.019  1.00 15.00      A    C  
ATOM   2307  OG1 THR A 246     -12.393 -18.672  -0.633  1.00 15.00      A    O  
ATOM   2308  HG1 THR A 246     -12.044 -19.558  -0.488  1.00 15.00      A    H  
ATOM   2309  CG2 THR A 246     -11.382 -19.372  -2.710  1.00 15.00      A    C  
ATOM   2310  C   THR A 246     -12.698 -15.884  -2.336  1.00 15.00      A    C  
ATOM   2311  O   THR A 246     -13.232 -15.734  -3.432  1.00 15.00      A    O  
ATOM   2312  N   LYS A 247     -13.030 -15.162  -1.269  1.00 15.00      A    N  
ATOM   2313  HN  LYS A 247     -12.563 -15.315  -0.424  1.00 15.00      A    H  
ATOM   2314  CA  LYS A 247     -14.064 -14.135  -1.334  1.00 15.00      A    C  
ATOM   2315  CB  LYS A 247     -15.440 -14.710  -0.969  1.00 15.00      A    C  
ATOM   2316  CG  LYS A 247     -16.093 -15.540  -2.064  1.00 15.00      A    C  
ATOM   2317  CD  LYS A 247     -17.563 -15.793  -1.768  1.00 15.00      A    C  
ATOM   2318  CE  LYS A 247     -17.748 -16.681  -0.546  1.00 15.00      A    C  
ATOM   2319  NZ  LYS A 247     -17.204 -18.047  -0.766  1.00 15.00      A    N  
ATOM   2320  HZ1 LYS A 247     -17.678 -18.728  -0.121  1.00 15.00      A    H  
ATOM   2321  HZ2 LYS A 247     -16.185 -18.065  -0.577  1.00 15.00      A    H  
ATOM   2322  HZ3 LYS A 247     -17.372 -18.349  -1.743  1.00 15.00      A    H  
ATOM   2323  C   LYS A 247     -13.743 -12.957  -0.419  1.00 15.00      A    C  
ATOM   2324  O   LYS A 247     -14.021 -12.999   0.778  1.00 15.00      A    O  
ATOM   2325  N   PRO A 248     -13.131 -11.897  -0.968  1.00 15.00      A    N  
ATOM   2326  CA  PRO A 248     -12.788 -10.689  -0.208  1.00 15.00      A    C  
ATOM   2327  CB  PRO A 248     -11.800  -9.947  -1.125  1.00 15.00      A    C  
ATOM   2328  CG  PRO A 248     -11.495 -10.893  -2.242  1.00 15.00      A    C  
ATOM   2329  CD  PRO A 248     -12.685 -11.797  -2.361  1.00 15.00      A    C  
ATOM   2330  C   PRO A 248     -14.017  -9.813   0.050  1.00 15.00      A    C  
ATOM   2331  O   PRO A 248     -13.932  -8.784   0.723  1.00 15.00      A    O  
ATOM   2332  N   GLN A 249     -15.158 -10.236  -0.486  1.00 15.00      A    N  
ATOM   2333  HN  GLN A 249     -15.157 -11.069  -1.007  1.00 15.00      A    H  
ATOM   2334  CA  GLN A 249     -16.412  -9.504  -0.330  1.00 15.00      A    C  
ATOM   2335  CB  GLN A 249     -17.514 -10.126  -1.197  1.00 15.00      A    C  
ATOM   2336  CG  GLN A 249     -17.356  -9.905  -2.694  1.00 15.00      A    C  
ATOM   2337  CD  GLN A 249     -16.237 -10.726  -3.300  1.00 15.00      A    C  
ATOM   2338  OE1 GLN A 249     -15.924 -11.820  -2.830  1.00 15.00      A    O  
ATOM   2339  NE2 GLN A 249     -15.618 -10.198  -4.343  1.00 15.00      A    N  
ATOM   2340 HE21 GLN A 249     -15.915  -9.318  -4.659  1.00 15.00      A    H  
ATOM   2341 HE22 GLN A 249     -14.894 -10.708  -4.757  1.00 15.00      A    H  
ATOM   2342  C   GLN A 249     -16.867  -9.496   1.122  1.00 15.00      A    C  
ATOM   2343  O   GLN A 249     -17.467  -8.532   1.592  1.00 15.00      A    O  
ATOM   2344  N   ASN A 250     -16.557 -10.571   1.833  1.00 15.00      A    N  
ATOM   2345  HN  ASN A 250     -16.052 -11.293   1.407  1.00 15.00      A    H  
ATOM   2346  CA  ASN A 250     -16.952 -10.712   3.231  1.00 15.00      A    C  
ATOM   2347  CB  ASN A 250     -17.111 -12.192   3.590  1.00 15.00      A    C  
ATOM   2348  CG  ASN A 250     -18.170 -12.879   2.751  1.00 15.00      A    C  
ATOM   2349  OD1 ASN A 250     -17.873 -13.460   1.706  1.00 15.00      A    O  
ATOM   2350  ND2 ASN A 250     -19.412 -12.810   3.201  1.00 15.00      A    N  
ATOM   2351 HD21 ASN A 250     -19.576 -12.332   4.037  1.00 15.00      A    H  
ATOM   2352 HD22 ASN A 250     -20.124 -13.232   2.667  1.00 15.00      A    H  
ATOM   2353  C   ASN A 250     -15.963 -10.043   4.178  1.00 15.00      A    C  
ATOM   2354  O   ASN A 250     -15.899 -10.379   5.364  1.00 15.00      A    O  
ATOM   2355  N   ILE A 251     -15.198  -9.091   3.663  1.00 15.00      A    N  
ATOM   2356  HN  ILE A 251     -15.303  -8.851   2.718  1.00 15.00      A    H  
ATOM   2357  CA  ILE A 251     -14.218  -8.389   4.477  1.00 15.00      A    C  
ATOM   2358  CB  ILE A 251     -12.792  -8.471   3.884  1.00 15.00      A    C  
ATOM   2359  CG1 ILE A 251     -12.427  -9.918   3.521  1.00 15.00      A    C  
ATOM   2360  CG2 ILE A 251     -11.773  -7.892   4.858  1.00 15.00      A    C  
ATOM   2361  CD1 ILE A 251     -12.335 -10.856   4.708  1.00 15.00      A    C  
ATOM   2362  C   ILE A 251     -14.611  -6.925   4.673  1.00 15.00      A    C  
ATOM   2363  O   ILE A 251     -14.889  -6.496   5.794  1.00 15.00      A    O  
ATOM   2364  N   SER A 252     -14.627  -6.163   3.583  1.00 15.00      A    N  
ATOM   2365  HN  SER A 252     -14.410  -6.564   2.715  1.00 15.00      A    H  
ATOM   2366  CA  SER A 252     -14.973  -4.743   3.634  1.00 15.00      A    C  
ATOM   2367  CB  SER A 252     -13.745  -3.919   4.049  1.00 15.00      A    C  
ATOM   2368  OG  SER A 252     -13.031  -4.550   5.103  1.00 15.00      A    O  
ATOM   2369  HG  SER A 252     -13.643  -5.085   5.622  1.00 15.00      A    H  
ATOM   2370  C   SER A 252     -15.477  -4.271   2.267  1.00 15.00      A    C  
ATOM   2371  O   SER A 252     -15.349  -4.989   1.275  1.00 15.00      A    O  
ATOM   2372  N   GLN A 253     -16.032  -3.063   2.213  1.00 15.00      A    N  
ATOM   2373  HN  GLN A 253     -16.080  -2.518   3.033  1.00 15.00      A    H  
ATOM   2374  CA  GLN A 253     -16.546  -2.507   0.964  1.00 15.00      A    C  
ATOM   2375  CB  GLN A 253     -17.513  -1.343   1.239  1.00 15.00      A    C  
ATOM   2376  CG  GLN A 253     -17.700  -0.365   0.080  1.00 15.00      A    C  
ATOM   2377  CD  GLN A 253     -18.578  -0.904  -1.037  1.00 15.00      A    C  
ATOM   2378  OE1 GLN A 253     -19.792  -0.702  -1.045  1.00 15.00      A    O  
ATOM   2379  NE2 GLN A 253     -17.968  -1.582  -1.997  1.00 15.00      A    N  
ATOM   2380 HE21 GLN A 253     -16.993  -1.697  -1.936  1.00 15.00      A    H  
ATOM   2381 HE22 GLN A 253     -18.511  -1.939  -2.727  1.00 15.00      A    H  
ATOM   2382  C   GLN A 253     -15.402  -2.060   0.056  1.00 15.00      A    C  
ATOM   2383  O   GLN A 253     -15.366  -2.417  -1.124  1.00 15.00      A    O  
ATOM   2384  N   LEU A 254     -14.456  -1.310   0.618  1.00 15.00      A    N  
ATOM   2385  HN  LEU A 254     -14.534  -1.079   1.578  1.00 15.00      A    H  
ATOM   2386  CA  LEU A 254     -13.310  -0.810  -0.148  1.00 15.00      A    C  
ATOM   2387  CB  LEU A 254     -12.498   0.198   0.678  1.00 15.00      A    C  
ATOM   2388  CG  LEU A 254     -13.230   1.458   1.153  1.00 15.00      A    C  
ATOM   2389  CD1 LEU A 254     -12.270   2.392   1.880  1.00 15.00      A    C  
ATOM   2390  CD2 LEU A 254     -13.897   2.172  -0.011  1.00 15.00      A    C  
ATOM   2391  C   LEU A 254     -12.403  -1.959  -0.579  1.00 15.00      A    C  
ATOM   2392  O   LEU A 254     -11.563  -1.811  -1.468  1.00 15.00      A    O  
ATOM   2393  N   ASN A 255     -12.594  -3.111   0.050  1.00 15.00      A    N  
ATOM   2394  HN  ASN A 255     -13.290  -3.160   0.735  1.00 15.00      A    H  
ATOM   2395  CA  ASN A 255     -11.798  -4.301  -0.238  1.00 15.00      A    C  
ATOM   2396  CB  ASN A 255     -11.858  -5.256   0.953  1.00 15.00      A    C  
ATOM   2397  CG  ASN A 255     -10.551  -5.978   1.212  1.00 15.00      A    C  
ATOM   2398  OD1 ASN A 255      -9.844  -6.380   0.293  1.00 15.00      A    O  
ATOM   2399  ND2 ASN A 255     -10.216  -6.146   2.482  1.00 15.00      A    N  
ATOM   2400 HD21 ASN A 255     -10.824  -5.800   3.171  1.00 15.00      A    H  
ATOM   2401 HD22 ASN A 255      -9.376  -6.605   2.680  1.00 15.00      A    H  
ATOM   2402  C   ASN A 255     -12.270  -5.009  -1.511  1.00 15.00      A    C  
ATOM   2403  O   ASN A 255     -11.652  -5.967  -1.963  1.00 15.00      A    O  
ATOM   2404  N   ASN A 256     -13.377  -4.540  -2.082  1.00 15.00      A    N  
ATOM   2405  HN  ASN A 256     -13.845  -3.784  -1.672  1.00 15.00      A    H  
ATOM   2406  CA  ASN A 256     -13.916  -5.130  -3.305  1.00 15.00      A    C  
ATOM   2407  CB  ASN A 256     -15.410  -4.823  -3.457  1.00 15.00      A    C  
ATOM   2408  CG  ASN A 256     -16.313  -5.723  -2.627  1.00 15.00      A    C  
ATOM   2409  OD1 ASN A 256     -16.722  -6.793  -3.072  1.00 15.00      A    O  
ATOM   2410  ND2 ASN A 256     -16.641  -5.289  -1.419  1.00 15.00      A    N  
ATOM   2411 HD21 ASN A 256     -16.286  -4.425  -1.126  1.00 15.00      A    H  
ATOM   2412 HD22 ASN A 256     -17.227  -5.850  -0.869  1.00 15.00      A    H  
ATOM   2413  C   ASN A 256     -13.156  -4.635  -4.540  1.00 15.00      A    C  
ATOM   2414  O   ASN A 256     -12.837  -5.423  -5.435  1.00 15.00      A    O  
ATOM   2415  N   GLU A 257     -12.877  -3.324  -4.585  1.00 15.00      A    N  
ATOM   2416  HN  GLU A 257     -13.152  -2.751  -3.837  1.00 15.00      A    H  
ATOM   2417  CA  GLU A 257     -12.151  -2.723  -5.708  1.00 15.00      A    C  
ATOM   2418  CB  GLU A 257     -12.112  -1.200  -5.540  1.00 15.00      A    C  
ATOM   2419  CG  GLU A 257     -13.479  -0.563  -5.322  1.00 15.00      A    C  
ATOM   2420  CD  GLU A 257     -13.421   0.651  -4.410  1.00 15.00      A    C  
ATOM   2421  OE1 GLU A 257     -12.307   1.140  -4.147  1.00 15.00      A    O  
ATOM   2422  OE2 GLU A 257     -14.489   1.100  -3.941  1.00 15.00      A    O  
ATOM   2423  C   GLU A 257     -10.743  -3.287  -5.724  1.00 15.00      A    C  
ATOM   2424  O   GLU A 257     -10.243  -3.785  -6.738  1.00 15.00      A    O  
ATOM   2425  N   ARG A 258     -10.107  -3.196  -4.577  1.00 15.00      A    N  
ATOM   2426  HN  ARG A 258     -10.548  -2.748  -3.827  1.00 15.00      A    H  
ATOM   2427  CA  ARG A 258      -8.781  -3.754  -4.398  1.00 15.00      A    C  
ATOM   2428  CB  ARG A 258      -7.860  -2.796  -3.616  1.00 15.00      A    C  
ATOM   2429  CG  ARG A 258      -8.515  -2.077  -2.459  1.00 15.00      A    C  
ATOM   2430  CD  ARG A 258      -7.473  -1.474  -1.532  1.00 15.00      A    C  
ATOM   2431  NE  ARG A 258      -8.035  -1.236  -0.215  1.00 15.00      A    N  
ATOM   2432  HE  ARG A 258      -8.603  -0.445  -0.108  1.00 15.00      A    H  
ATOM   2433  CZ  ARG A 258      -7.841  -2.036   0.823  1.00 15.00      A    C  
ATOM   2434  NH1 ARG A 258      -7.090  -3.121   0.699  1.00 15.00      A    N  
ATOM   2435 HH11 ARG A 258      -6.939  -3.749   1.513  1.00 15.00      A    H  
ATOM   2436 HH12 ARG A 258      -6.648  -3.353  -0.220  1.00 15.00      A    H  
ATOM   2437  NH2 ARG A 258      -8.449  -1.782   1.971  1.00 15.00      A    N  
ATOM   2438 HH21 ARG A 258      -8.303  -2.406   2.787  1.00 15.00      A    H  
ATOM   2439 HH22 ARG A 258      -9.086  -0.956   2.063  1.00 15.00      A    H  
ATOM   2440  C   ARG A 258      -8.939  -5.129  -3.709  1.00 15.00      A    C  
ATOM   2441  O   ARG A 258      -8.852  -5.229  -2.494  1.00 15.00      A    O  
ATOM   2442  N   ARG A 259      -9.207  -6.156  -4.534  1.00 15.00      A    N  
ATOM   2443  HN  ARG A 259      -9.232  -5.964  -5.490  1.00 15.00      A    H  
ATOM   2444  CA  ARG A 259      -9.451  -7.545  -4.112  1.00 15.00      A    C  
ATOM   2445  CB  ARG A 259      -9.670  -8.430  -5.345  1.00 15.00      A    C  
ATOM   2446  CG  ARG A 259      -9.962  -7.654  -6.620  1.00 15.00      A    C  
ATOM   2447  CD  ARG A 259      -8.765  -7.691  -7.539  1.00 15.00      A    C  
ATOM   2448  NE  ARG A 259      -8.865  -8.718  -8.576  1.00 15.00      A    N  
ATOM   2449  HE  ARG A 259      -9.693  -9.246  -8.604  1.00 15.00      A    H  
ATOM   2450  CZ  ARG A 259      -7.921  -8.924  -9.493  1.00 15.00      A    C  
ATOM   2451  NH1 ARG A 259      -6.838  -8.159  -9.473  1.00 15.00      A    N  
ATOM   2452 HH11 ARG A 259      -6.752  -7.408  -8.735  1.00 15.00      A    H  
ATOM   2453 HH12 ARG A 259      -6.064  -8.292 -10.168  1.00 15.00      A    H  
ATOM   2454  NH2 ARG A 259      -8.065  -9.873 -10.417  1.00 15.00      A    N  
ATOM   2455 HH21 ARG A 259      -8.949 -10.474 -10.423  1.00 15.00      A    H  
ATOM   2456 HH22 ARG A 259      -7.307 -10.031 -11.141  1.00 15.00      A    H  
ATOM   2457  C   ARG A 259      -8.381  -8.138  -3.209  1.00 15.00      A    C  
ATOM   2458  O   ARG A 259      -7.551  -8.951  -3.636  1.00 15.00      A    O  
ATOM   2459  N   GLY A 260      -8.407  -7.740  -1.957  1.00 15.00      A    N  
ATOM   2460  HN  GLY A 260      -9.064  -7.058  -1.677  1.00 15.00      A    H  
ATOM   2461  CA  GLY A 260      -7.455  -8.248  -1.009  1.00 15.00      A    C  
ATOM   2462  C   GLY A 260      -6.104  -7.553  -1.107  1.00 15.00      A    C  
ATOM   2463  O   GLY A 260      -5.349  -7.524  -0.136  1.00 15.00      A    O  
ATOM   2464  N   GLU A 261      -5.804  -6.979  -2.269  1.00 15.00      A    N  
ATOM   2465  HN  GLU A 261      -6.468  -6.986  -2.986  1.00 15.00      A    H  
ATOM   2466  CA  GLU A 261      -4.528  -6.308  -2.491  1.00 15.00      A    C  
ATOM   2467  CB  GLU A 261      -4.414  -5.809  -3.929  1.00 15.00      A    C  
ATOM   2468  CG  GLU A 261      -4.323  -6.934  -4.944  1.00 15.00      A    C  
ATOM   2469  CD  GLU A 261      -4.152  -6.447  -6.365  1.00 15.00      A    C  
ATOM   2470  OE1 GLU A 261      -3.032  -6.025  -6.713  1.00 15.00      A    O  
ATOM   2471  OE2 GLU A 261      -5.134  -6.512  -7.140  1.00 15.00      A    O  
ATOM   2472  C   GLU A 261      -4.303  -5.183  -1.500  1.00 15.00      A    C  
ATOM   2473  O   GLU A 261      -5.147  -4.295  -1.338  1.00 15.00      A    O  
ATOM   2474  N   ASN A 262      -3.175  -5.266  -0.818  1.00 15.00      A    N  
ATOM   2475  HN  ASN A 262      -2.586  -6.028  -0.983  1.00 15.00      A    H  
ATOM   2476  CA  ASN A 262      -2.793  -4.282   0.179  1.00 15.00      A    C  
ATOM   2477  CB  ASN A 262      -2.309  -5.004   1.440  1.00 15.00      A    C  
ATOM   2478  CG  ASN A 262      -2.338  -4.131   2.676  1.00 15.00      A    C  
ATOM   2479  OD1 ASN A 262      -3.094  -3.172   2.753  1.00 15.00      A    O  
ATOM   2480  ND2 ASN A 262      -1.528  -4.477   3.666  1.00 15.00      A    N  
ATOM   2481 HD21 ASN A 262      -0.963  -5.270   3.548  1.00 15.00      A    H  
ATOM   2482 HD22 ASN A 262      -1.528  -3.926   4.476  1.00 15.00      A    H  
ATOM   2483  C   ASN A 262      -1.682  -3.398  -0.366  1.00 15.00      A    C  
ATOM   2484  O   ASN A 262      -1.557  -2.236   0.011  1.00 15.00      A    O  
ATOM   2485  N   TRP A 263      -0.880  -3.977  -1.265  1.00 15.00      A    N  
ATOM   2486  HN  TRP A 263      -1.050  -4.905  -1.516  1.00 15.00      A    H  
ATOM   2487  CA  TRP A 263       0.238  -3.270  -1.891  1.00 15.00      A    C  
ATOM   2488  CB  TRP A 263      -0.263  -2.171  -2.833  1.00 15.00      A    C  
ATOM   2489  CG  TRP A 263      -0.794  -2.679  -4.143  1.00 15.00      A    C  
ATOM   2490  CD1 TRP A 263      -1.286  -3.927  -4.416  1.00 15.00      A    C  
ATOM   2491  CD2 TRP A 263      -0.886  -1.940  -5.363  1.00 15.00      A    C  
ATOM   2492  NE1 TRP A 263      -1.676  -4.002  -5.733  1.00 15.00      A    N  
ATOM   2493  HE1 TRP A 263      -2.072  -4.805  -6.177  1.00 15.00      A    H  
ATOM   2494  CE2 TRP A 263      -1.442  -2.794  -6.334  1.00 15.00      A    C  
ATOM   2495  CE3 TRP A 263      -0.552  -0.637  -5.724  1.00 15.00      A    C  
ATOM   2496  CZ2 TRP A 263      -1.671  -2.381  -7.644  1.00 15.00      A    C  
ATOM   2497  CZ3 TRP A 263      -0.779  -0.229  -7.022  1.00 15.00      A    C  
ATOM   2498  CH2 TRP A 263      -1.333  -1.097  -7.966  1.00 15.00      A    C  
ATOM   2499  C   TRP A 263       1.204  -2.705  -0.851  1.00 15.00      A    C  
ATOM   2500  O   TRP A 263       1.318  -1.491  -0.680  1.00 15.00      A    O  
ATOM   2501  N   LEU A 264       1.907  -3.599  -0.168  1.00 15.00      A    N  
ATOM   2502  HN  LEU A 264       1.790  -4.552  -0.372  1.00 15.00      A    H  
ATOM   2503  CA  LEU A 264       2.861  -3.205   0.866  1.00 15.00      A    C  
ATOM   2504  CB  LEU A 264       3.187  -4.380   1.794  1.00 15.00      A    C  
ATOM   2505  CG  LEU A 264       2.017  -4.978   2.580  1.00 15.00      A    C  
ATOM   2506  CD1 LEU A 264       1.306  -6.040   1.759  1.00 15.00      A    C  
ATOM   2507  CD2 LEU A 264       2.502  -5.556   3.900  1.00 15.00      A    C  
ATOM   2508  C   LEU A 264       4.151  -2.669   0.254  1.00 15.00      A    C  
ATOM   2509  O   LEU A 264       4.605  -3.156  -0.783  1.00 15.00      A    O  
ATOM   2510  N   LEU A 265       4.739  -1.677   0.916  1.00 15.00      A    N  
ATOM   2511  HN  LEU A 265       4.331  -1.355   1.744  1.00 15.00      A    H  
ATOM   2512  CA  LEU A 265       5.974  -1.055   0.451  1.00 15.00      A    C  
ATOM   2513  CB  LEU A 265       6.106   0.358   1.030  1.00 15.00      A    C  
ATOM   2514  CG  LEU A 265       5.101   1.398   0.532  1.00 15.00      A    C  
ATOM   2515  CD1 LEU A 265       5.308   2.725   1.246  1.00 15.00      A    C  
ATOM   2516  CD2 LEU A 265       5.211   1.578  -0.977  1.00 15.00      A    C  
ATOM   2517  C   LEU A 265       7.206  -1.883   0.823  1.00 15.00      A    C  
ATOM   2518  O   LEU A 265       7.194  -2.631   1.805  1.00 15.00      A    O  
ATOM   2519  N   PRO A 266       8.282  -1.760   0.026  1.00 15.00      A    N  
ATOM   2520  CA  PRO A 266       9.541  -2.479   0.259  1.00 15.00      A    C  
ATOM   2521  CB  PRO A 266      10.305  -2.288  -1.054  1.00 15.00      A    C  
ATOM   2522  CG  PRO A 266       9.778  -1.012  -1.613  1.00 15.00      A    C  
ATOM   2523  CD  PRO A 266       8.339  -0.933  -1.194  1.00 15.00      A    C  
ATOM   2524  C   PRO A 266      10.356  -1.907   1.421  1.00 15.00      A    C  
ATOM   2525  O   PRO A 266      11.027  -0.883   1.286  1.00 15.00      A    O  
ATOM   2526  N   SER A 267      10.290  -2.576   2.559  1.00 15.00      A    N  
ATOM   2527  HN  SER A 267       9.718  -3.366   2.612  1.00 15.00      A    H  
ATOM   2528  CA  SER A 267      11.033  -2.161   3.740  1.00 15.00      A    C  
ATOM   2529  CB  SER A 267      10.085  -2.063   4.942  1.00 15.00      A    C  
ATOM   2530  OG  SER A 267      10.592  -1.187   5.934  1.00 15.00      A    O  
ATOM   2531  HG  SER A 267      11.405  -1.551   6.295  1.00 15.00      A    H  
ATOM   2532  C   SER A 267      12.138  -3.183   4.009  1.00 15.00      A    C  
ATOM   2533  O   SER A 267      12.169  -3.829   5.056  1.00 15.00      A    O  
ATOM   2534  N   LEU A 268      13.044  -3.321   3.049  1.00 15.00      A    N  
ATOM   2535  HN  LEU A 268      12.990  -2.747   2.258  1.00 15.00      A    H  
ATOM   2536  CA  LEU A 268      14.132  -4.282   3.149  1.00 15.00      A    C  
ATOM   2537  CB  LEU A 268      14.138  -5.176   1.904  1.00 15.00      A    C  
ATOM   2538  CG  LEU A 268      12.809  -5.856   1.561  1.00 15.00      A    C  
ATOM   2539  CD1 LEU A 268      12.850  -6.451   0.164  1.00 15.00      A    C  
ATOM   2540  CD2 LEU A 268      12.469  -6.921   2.592  1.00 15.00      A    C  
ATOM   2541  C   LEU A 268      15.482  -3.587   3.306  1.00 15.00      A    C  
ATOM   2542  O   LEU A 268      15.665  -2.464   2.839  1.00 15.00      A    O  
ATOM   2543  N   PRO A 269      16.441  -4.249   3.979  1.00 15.00      A    N  
ATOM   2544  CA  PRO A 269      17.788  -3.702   4.192  1.00 15.00      A    C  
ATOM   2545  CB  PRO A 269      18.415  -4.691   5.184  1.00 15.00      A    C  
ATOM   2546  CG  PRO A 269      17.686  -5.969   4.955  1.00 15.00      A    C  
ATOM   2547  CD  PRO A 269      16.281  -5.583   4.591  1.00 15.00      A    C  
ATOM   2548  C   PRO A 269      18.594  -3.678   2.890  1.00 15.00      A    C  
ATOM   2549  O   PRO A 269      18.264  -4.386   1.943  1.00 15.00      A    O  
ATOM   2550  N   PRO A 270      19.665  -2.867   2.822  1.00 15.00      A    N  
ATOM   2551  CA  PRO A 270      20.505  -2.769   1.617  1.00 15.00      A    C  
ATOM   2552  CB  PRO A 270      21.532  -1.686   1.973  1.00 15.00      A    C  
ATOM   2553  CG  PRO A 270      20.942  -0.957   3.133  1.00 15.00      A    C  
ATOM   2554  CD  PRO A 270      20.135  -1.971   3.891  1.00 15.00      A    C  
ATOM   2555  C   PRO A 270      21.212  -4.088   1.302  1.00 15.00      A    C  
ATOM   2556  O   PRO A 270      21.545  -4.371   0.151  1.00 15.00      A    O  
ATOM   2557  N   ASN A 271      21.415  -4.902   2.329  1.00 15.00      A    N  
ATOM   2558  HN  ASN A 271      21.104  -4.635   3.220  1.00 15.00      A    H  
ATOM   2559  CA  ASN A 271      22.079  -6.189   2.170  1.00 15.00      A    C  
ATOM   2560  CB  ASN A 271      23.134  -6.416   3.265  1.00 15.00      A    C  
ATOM   2561  CG  ASN A 271      22.543  -6.509   4.664  1.00 15.00      A    C  
ATOM   2562  OD1 ASN A 271      21.660  -5.734   5.033  1.00 15.00      A    O  
ATOM   2563  ND2 ASN A 271      23.020  -7.466   5.450  1.00 15.00      A    N  
ATOM   2564 HD21 ASN A 271      23.715  -8.055   5.092  1.00 15.00      A    H  
ATOM   2565 HD22 ASN A 271      22.655  -7.545   6.355  1.00 15.00      A    H  
ATOM   2566  C   ASN A 271      21.070  -7.333   2.158  1.00 15.00      A    C  
ATOM   2567  O   ASN A 271      21.385  -8.453   2.559  1.00 15.00      A    O  
ATOM   2568  N   TRP A 272      19.854  -7.050   1.696  1.00 15.00      A    N  
ATOM   2569  HN  TRP A 272      19.650  -6.133   1.407  1.00 15.00      A    H  
ATOM   2570  CA  TRP A 272      18.811  -8.072   1.625  1.00 15.00      A    C  
ATOM   2571  CB  TRP A 272      17.427  -7.452   1.384  1.00 15.00      A    C  
ATOM   2572  CG  TRP A 272      17.197  -6.943  -0.012  1.00 15.00      A    C  
ATOM   2573  CD1 TRP A 272      17.756  -5.840  -0.587  1.00 15.00      A    C  
ATOM   2574  CD2 TRP A 272      16.334  -7.517  -1.002  1.00 15.00      A    C  
ATOM   2575  NE1 TRP A 272      17.300  -5.691  -1.873  1.00 15.00      A    N  
ATOM   2576  HE1 TRP A 272      17.558  -4.973  -2.486  1.00 15.00      A    H  
ATOM   2577  CE2 TRP A 272      16.428  -6.711  -2.154  1.00 15.00      A    C  
ATOM   2578  CE3 TRP A 272      15.502  -8.640  -1.031  1.00 15.00      A    C  
ATOM   2579  CZ2 TRP A 272      15.709  -6.982  -3.316  1.00 15.00      A    C  
ATOM   2580  CZ3 TRP A 272      14.789  -8.908  -2.185  1.00 15.00      A    C  
ATOM   2581  CH2 TRP A 272      14.902  -8.087  -3.313  1.00 15.00      A    C  
ATOM   2582  C   TRP A 272      19.143  -9.105   0.551  1.00 15.00      A    C  
ATOM   2583  O   TRP A 272      18.646 -10.229   0.577  1.00 15.00      A    O  
ATOM   2584  N   GLN A 273      19.988  -8.708  -0.392  1.00 15.00      A    N  
ATOM   2585  HN  GLN A 273      20.351  -7.801  -0.353  1.00 15.00      A    H  
ATOM   2586  CA  GLN A 273      20.404  -9.591  -1.471  1.00 15.00      A    C  
ATOM   2587  CB  GLN A 273      20.726  -8.792  -2.737  1.00 15.00      A    C  
ATOM   2588  CG  GLN A 273      19.501  -8.223  -3.440  1.00 15.00      A    C  
ATOM   2589  CD  GLN A 273      18.642  -9.289  -4.097  1.00 15.00      A    C  
ATOM   2590  OE1 GLN A 273      18.631 -10.445  -3.684  1.00 15.00      A    O  
ATOM   2591  NE2 GLN A 273      17.907  -8.903  -5.127  1.00 15.00      A    N  
ATOM   2592 HE21 GLN A 273      17.954  -7.967  -5.407  1.00 15.00      A    H  
ATOM   2593 HE22 GLN A 273      17.342  -9.573  -5.564  1.00 15.00      A    H  
ATOM   2594  C   GLN A 273      21.609 -10.414  -1.035  1.00 15.00      A    C  
ATOM   2595  O   GLN A 273      22.694  -9.876  -0.807  1.00 15.00      A    O  
ATOM   2596  N   ARG A 274      21.407 -11.717  -0.918  1.00 15.00      A    N  
ATOM   2597  HN  ARG A 274      20.519 -12.076  -1.122  1.00 15.00      A    H  
ATOM   2598  CA  ARG A 274      22.460 -12.628  -0.488  1.00 15.00      A    C  
ATOM   2599  CB  ARG A 274      21.862 -13.966  -0.047  1.00 15.00      A    C  
ATOM   2600  CG  ARG A 274      22.847 -14.893   0.647  1.00 15.00      A    C  
ATOM   2601  CD  ARG A 274      22.502 -16.352   0.392  1.00 15.00      A    C  
ATOM   2602  NE  ARG A 274      22.771 -16.749  -0.993  1.00 15.00      A    N  
ATOM   2603  HE  ARG A 274      23.713 -16.832  -1.259  1.00 15.00      A    H  
ATOM   2604  CZ  ARG A 274      21.822 -16.990  -1.900  1.00 15.00      A    C  
ATOM   2605  NH1 ARG A 274      20.539 -16.872  -1.570  1.00 15.00      A    N  
ATOM   2606 HH11 ARG A 274      20.272 -16.589  -0.604  1.00 15.00      A    H  
ATOM   2607 HH12 ARG A 274      19.794 -17.057  -2.275  1.00 15.00      A    H  
ATOM   2608  NH2 ARG A 274      22.157 -17.362  -3.132  1.00 15.00      A    N  
ATOM   2609 HH21 ARG A 274      23.160 -17.466  -3.394  1.00 15.00      A    H  
ATOM   2610 HH22 ARG A 274      21.418 -17.550  -3.843  1.00 15.00      A    H  
ATOM   2611  C   ARG A 274      23.526 -12.847  -1.564  1.00 15.00      A    C  
ATOM   2612  O   ARG A 274      23.479 -13.826  -2.317  1.00 15.00      A    O  
ATOM   2613  N   GLN A 275      24.477 -11.926  -1.635  1.00 15.00      A    N  
ATOM   2614  HN  GLN A 275      24.440 -11.157  -1.026  1.00 15.00      A    H  
ATOM   2615  CA  GLN A 275      25.568 -12.017  -2.596  1.00 15.00      A    C  
ATOM   2616  CB  GLN A 275      26.226 -10.649  -2.787  1.00 15.00      A    C  
ATOM   2617  CG  GLN A 275      25.293  -9.610  -3.392  1.00 15.00      A    C  
ATOM   2618  CD  GLN A 275      25.274  -8.303  -2.622  1.00 15.00      A    C  
ATOM   2619  OE1 GLN A 275      26.298  -7.847  -2.116  1.00 15.00      A    O  
ATOM   2620  NE2 GLN A 275      24.099  -7.701  -2.516  1.00 15.00      A    N  
ATOM   2621 HE21 GLN A 275      23.322  -8.128  -2.934  1.00 15.00      A    H  
ATOM   2622 HE22 GLN A 275      24.054  -6.860  -2.016  1.00 15.00      A    H  
ATOM   2623  C   GLN A 275      26.583 -13.054  -2.126  1.00 15.00      A    C  
ATOM   2624  O   GLN A 275      26.717 -13.299  -0.927  1.00 15.00      A    O  
ATOM   2625  N   ASN A 276      27.290 -13.668  -3.061  1.00 15.00      A    N  
ATOM   2626  HN  ASN A 276      27.173 -13.413  -4.000  1.00 15.00      A    H  
ATOM   2627  CA  ASN A 276      28.263 -14.694  -2.713  1.00 15.00      A    C  
ATOM   2628  CB  ASN A 276      28.112 -15.942  -3.594  1.00 15.00      A    C  
ATOM   2629  CG  ASN A 276      28.184 -15.648  -5.082  1.00 15.00      A    C  
ATOM   2630  OD1 ASN A 276      29.254 -15.661  -5.681  1.00 15.00      A    O  
ATOM   2631  ND2 ASN A 276      27.035 -15.389  -5.689  1.00 15.00      A    N  
ATOM   2632 HD21 ASN A 276      26.216 -15.403  -5.154  1.00 15.00      A    H  
ATOM   2633 HD22 ASN A 276      27.055 -15.199  -6.650  1.00 15.00      A    H  
ATOM   2634  C   ASN A 276      29.691 -14.176  -2.748  1.00 15.00      A    C  
ATOM   2635  O   ASN A 276      30.007 -13.230  -3.470  1.00 15.00      A    O  
ATOM   2636  N   VAL A 277      30.537 -14.801  -1.942  1.00 15.00      A    N  
ATOM   2637  HN  VAL A 277      30.207 -15.537  -1.392  1.00 15.00      A    H  
ATOM   2638  CA  VAL A 277      31.945 -14.449  -1.860  1.00 15.00      A    C  
ATOM   2639  CB  VAL A 277      32.564 -14.927  -0.532  1.00 15.00      A    C  
ATOM   2640  CG1 VAL A 277      32.286 -13.916   0.571  1.00 15.00      A    C  
ATOM   2641  CG2 VAL A 277      32.006 -16.292  -0.147  1.00 15.00      A    C  
ATOM   2642  C   VAL A 277      32.679 -15.080  -3.030  1.00 15.00      A    C  
ATOM   2643  O   VAL A 277      32.189 -16.050  -3.607  1.00 15.00      A    O  
ATOM   2644  N   ASN A 278      33.840 -14.539  -3.377  1.00 15.00      A    N  
ATOM   2645  HN  ASN A 278      34.203 -13.802  -2.846  1.00 15.00      A    H  
ATOM   2646  CA  ASN A 278      34.601 -15.037  -4.512  1.00 15.00      A    C  
ATOM   2647  CB  ASN A 278      33.910 -14.562  -5.804  1.00 15.00      A    C  
ATOM   2648  CG  ASN A 278      33.330 -15.676  -6.664  1.00 15.00      A    C  
ATOM   2649  OD1 ASN A 278      33.854 -15.980  -7.739  1.00 15.00      A    O  
ATOM   2650  ND2 ASN A 278      32.243 -16.282  -6.211  1.00 15.00      A    N  
ATOM   2651 HD21 ASN A 278      31.869 -15.987  -5.340  1.00 15.00      A    H  
ATOM   2652 HD22 ASN A 278      31.849 -16.992  -6.753  1.00 15.00      A    H  
ATOM   2653  C   ASN A 278      36.031 -14.489  -4.471  1.00 15.00      A    C  
ATOM   2654  O   ASN A 278      36.319 -13.444  -5.058  1.00 15.00      A    O  
ATOM   2655  N   ALA A 279      36.915 -15.168  -3.755  1.00 15.00      A    N  
ATOM   2656  HN  ALA A 279      36.622 -15.969  -3.259  1.00 15.00      A    H  
ATOM   2657  CA  ALA A 279      38.312 -14.740  -3.654  1.00 15.00      A    C  
ATOM   2658  CB  ALA A 279      38.967 -15.346  -2.419  1.00 15.00      A    C  
ATOM   2659  C   ALA A 279      39.107 -15.101  -4.915  1.00 15.00      A    C  
ATOM   2660  O   ALA A 279      38.769 -16.052  -5.621  1.00 15.00      A    O  
ATOM   2661  N   PRO A 280      40.159 -14.322  -5.233  1.00 15.00      A    N  
ATOM   2662  CA  PRO A 280      41.012 -14.573  -6.405  1.00 15.00      A    C  
ATOM   2663  CB  PRO A 280      41.890 -13.322  -6.470  1.00 15.00      A    C  
ATOM   2664  CG  PRO A 280      41.949 -12.837  -5.066  1.00 15.00      A    C  
ATOM   2665  CD  PRO A 280      40.600 -13.135  -4.478  1.00 15.00      A    C  
ATOM   2666  C   PRO A 280      41.879 -15.818  -6.211  1.00 15.00      A    C  
ATOM   2667  O   PRO A 280      42.356 -16.082  -5.108  1.00 15.00      A    O  
ATOM   2668  N   MET A 281      42.085 -16.576  -7.284  1.00 15.00      A    N  
ATOM   2669  HN  MET A 281      41.691 -16.314  -8.139  1.00 15.00      A    H  
ATOM   2670  CA  MET A 281      42.881 -17.797  -7.203  1.00 15.00      A    C  
ATOM   2671  CB  MET A 281      42.023 -19.025  -7.521  1.00 15.00      A    C  
ATOM   2672  CG  MET A 281      40.815 -19.208  -6.615  1.00 15.00      A    C  
ATOM   2673  SD  MET A 281      41.126 -20.336  -5.244  1.00 15.00      A    S  
ATOM   2674  CE  MET A 281      41.985 -19.261  -4.098  1.00 15.00      A    C  
ATOM   2675  C   MET A 281      44.099 -17.766  -8.125  1.00 15.00      A    C  
ATOM   2676  O   MET A 281      45.232 -17.805  -7.672  1.00 15.00      A    O  
ATOM   2677  N   ARG A 282      43.872 -17.711  -9.428  1.00 15.00      A    N  
ATOM   2678  HN  ARG A 282      42.950 -17.672  -9.761  1.00 15.00      A    H  
ATOM   2679  CA  ARG A 282      44.986 -17.697 -10.372  1.00 15.00      A    C  
ATOM   2680  CB  ARG A 282      44.762 -18.701 -11.498  1.00 15.00      A    C  
ATOM   2681  CG  ARG A 282      44.825 -20.148 -11.052  1.00 15.00      A    C  
ATOM   2682  CD  ARG A 282      43.703 -20.950 -11.678  1.00 15.00      A    C  
ATOM   2683  NE  ARG A 282      43.786 -20.981 -13.140  1.00 15.00      A    N  
ATOM   2684  HE  ARG A 282      44.634 -20.697 -13.551  1.00 15.00      A    H  
ATOM   2685  CZ  ARG A 282      42.774 -21.354 -13.924  1.00 15.00      A    C  
ATOM   2686  NH1 ARG A 282      41.616 -21.698 -13.377  1.00 15.00      A    N  
ATOM   2687 HH11 ARG A 282      40.817 -21.990 -13.977  1.00 15.00      A    H  
ATOM   2688 HH12 ARG A 282      41.502 -21.679 -12.341  1.00 15.00      A    H  
ATOM   2689  NH2 ARG A 282      42.932 -21.439 -15.243  1.00 15.00      A    N  
ATOM   2690 HH21 ARG A 282      42.133 -21.730 -15.848  1.00 15.00      A    H  
ATOM   2691 HH22 ARG A 282      43.854 -21.224 -15.679  1.00 15.00      A    H  
ATOM   2692  C   ARG A 282      45.236 -16.313 -10.950  1.00 15.00      A    C  
ATOM   2693  O   ARG A 282      44.368 -15.458 -10.892  1.00 15.00      A    O  
ATOM   2694  N   HIS A 283      46.440 -16.128 -11.495  1.00 15.00      A    N  
ATOM   2695  HN  HIS A 283      47.087 -16.866 -11.439  1.00 15.00      A    H  
ATOM   2696  CA  HIS A 283      46.889 -14.869 -12.121  1.00 15.00      A    C  
ATOM   2697  CB  HIS A 283      48.012 -15.140 -13.133  1.00 15.00      A    C  
ATOM   2698  CG  HIS A 283      48.625 -13.903 -13.724  1.00 15.00      A    C  
ATOM   2699  ND1 HIS A 283      49.770 -13.308 -13.229  1.00 15.00      A    N  
ATOM   2700  HD1 HIS A 283      50.283 -13.611 -12.449  1.00 15.00      A    H  
ATOM   2701  CD2 HIS A 283      48.256 -13.163 -14.798  1.00 15.00      A    C  
ATOM   2702  CE1 HIS A 283      50.064 -12.249 -13.962  1.00 15.00      A    C  
ATOM   2703  NE2 HIS A 283      49.166 -12.145 -14.923  1.00 15.00      A    N  
ATOM   2704  HE2 HIS A 283      49.153 -11.449 -15.617  1.00 15.00      A    H  
ATOM   2705  C   HIS A 283      45.782 -13.982 -12.733  1.00 15.00      A    C  
ATOM   2706  O   HIS A 283      45.586 -12.857 -12.276  1.00 15.00      A    O  
ATOM   2707  N   SER A 284      45.091 -14.460 -13.777  1.00 15.00      A    N  
ATOM   2708  HN  SER A 284      45.288 -15.355 -14.123  1.00 15.00      A    H  
ATOM   2709  CA  SER A 284      44.031 -13.672 -14.425  1.00 15.00      A    C  
ATOM   2710  CB  SER A 284      43.489 -14.446 -15.634  1.00 15.00      A    C  
ATOM   2711  OG  SER A 284      44.516 -15.265 -16.204  1.00 15.00      A    O  
ATOM   2712  HG  SER A 284      44.245 -15.554 -17.082  1.00 15.00      A    H  
ATOM   2713  C   SER A 284      42.904 -13.354 -13.438  1.00 15.00      A    C  
ATOM   2714  O   SER A 284      42.501 -12.198 -13.282  1.00 15.00      A    O  
ATOM   2715  N   SER A 285      42.455 -14.386 -12.734  1.00 15.00      A    N  
ATOM   2716  HN  SER A 285      42.855 -15.258 -12.885  1.00 15.00      A    H  
ATOM   2717  CA  SER A 285      41.385 -14.261 -11.754  1.00 15.00      A    C  
ATOM   2718  CB  SER A 285      41.077 -15.625 -11.125  1.00 15.00      A    C  
ATOM   2719  OG  SER A 285      39.941 -15.574 -10.276  1.00 15.00      A    O  
ATOM   2720  HG  SER A 285      39.143 -15.541 -10.816  1.00 15.00      A    H  
ATOM   2721  C   SER A 285      41.718 -13.233 -10.664  1.00 15.00      A    C  
ATOM   2722  O   SER A 285      40.827 -12.547 -10.163  1.00 15.00      A    O  
ATOM   2723  N   VAL A 286      42.998 -13.133 -10.293  1.00 15.00      A    N  
ATOM   2724  HN  VAL A 286      43.665 -13.712 -10.725  1.00 15.00      A    H  
ATOM   2725  CA  VAL A 286      43.440 -12.186  -9.263  1.00 15.00      A    C  
ATOM   2726  CB  VAL A 286      44.924 -12.399  -8.871  1.00 15.00      A    C  
ATOM   2727  CG1 VAL A 286      45.387 -11.327  -7.892  1.00 15.00      A    C  
ATOM   2728  CG2 VAL A 286      45.118 -13.778  -8.268  1.00 15.00      A    C  
ATOM   2729  C   VAL A 286      43.222 -10.744  -9.708  1.00 15.00      A    C  
ATOM   2730  O   VAL A 286      42.755  -9.917  -8.933  1.00 15.00      A    O  
ATOM   2731  N   PHE A 287      43.567 -10.452 -10.953  1.00 15.00      A    N  
ATOM   2732  HN  PHE A 287      43.959 -11.152 -11.516  1.00 15.00      A    H  
ATOM   2733  CA  PHE A 287      43.393  -9.110 -11.496  1.00 15.00      A    C  
ATOM   2734  CB  PHE A 287      43.975  -9.016 -12.911  1.00 15.00      A    C  
ATOM   2735  CG  PHE A 287      45.442  -8.691 -12.944  1.00 15.00      A    C  
ATOM   2736  CD1 PHE A 287      45.873  -7.374 -12.948  1.00 15.00      A    C  
ATOM   2737  CD2 PHE A 287      46.390  -9.700 -12.971  1.00 15.00      A    C  
ATOM   2738  CE1 PHE A 287      47.222  -7.069 -12.977  1.00 15.00      A    C  
ATOM   2739  CE2 PHE A 287      47.740  -9.404 -13.000  1.00 15.00      A    C  
ATOM   2740  CZ  PHE A 287      48.157  -8.086 -13.004  1.00 15.00      A    C  
ATOM   2741  C   PHE A 287      41.917  -8.711 -11.507  1.00 15.00      A    C  
ATOM   2742  O   PHE A 287      41.562  -7.606 -11.105  1.00 15.00      A    O  
ATOM   2743  N   GLU A 288      41.063  -9.627 -11.948  1.00 15.00      A    N  
ATOM   2744  HN  GLU A 288      41.408 -10.497 -12.250  1.00 15.00      A    H  
ATOM   2745  CA  GLU A 288      39.628  -9.369 -12.018  1.00 15.00      A    C  
ATOM   2746  CB  GLU A 288      38.936 -10.450 -12.846  1.00 15.00      A    C  
ATOM   2747  CG  GLU A 288      39.494 -10.625 -14.247  1.00 15.00      A    C  
ATOM   2748  CD  GLU A 288      39.234 -12.015 -14.790  1.00 15.00      A    C  
ATOM   2749  OE1 GLU A 288      38.056 -12.342 -15.041  1.00 15.00      A    O  
ATOM   2750  OE2 GLU A 288      40.205 -12.784 -14.948  1.00 15.00      A    O  
ATOM   2751  C   GLU A 288      38.993  -9.309 -10.629  1.00 15.00      A    C  
ATOM   2752  O   GLU A 288      38.064  -8.537 -10.390  1.00 15.00      A    O  
ATOM   2753  N   HIS A 289      39.495 -10.123  -9.711  1.00 15.00      A    N  
ATOM   2754  HN  HIS A 289      40.254 -10.706  -9.946  1.00 15.00      A    H  
ATOM   2755  CA  HIS A 289      38.953 -10.164  -8.358  1.00 15.00      A    C  
ATOM   2756  CB  HIS A 289      38.823 -11.601  -7.853  1.00 15.00      A    C  
ATOM   2757  CG  HIS A 289      37.614 -12.292  -8.395  1.00 15.00      A    C  
ATOM   2758  ND1 HIS A 289      36.706 -12.960  -7.602  1.00 15.00      A    N  
ATOM   2759  HD1 HIS A 289      36.763 -13.069  -6.618  1.00 15.00      A    H  
ATOM   2760  CD2 HIS A 289      37.145 -12.394  -9.663  1.00 15.00      A    C  
ATOM   2761  CE1 HIS A 289      35.735 -13.441  -8.355  1.00 15.00      A    C  
ATOM   2762  NE2 HIS A 289      35.976 -13.110  -9.606  1.00 15.00      A    N  
ATOM   2763  HE2 HIS A 289      35.405 -13.334 -10.371  1.00 15.00      A    H  
ATOM   2764  C   HIS A 289      39.747  -9.303  -7.390  1.00 15.00      A    C  
ATOM   2765  O   HIS A 289      39.590  -9.414  -6.177  1.00 15.00      A    O  
ATOM   2766  N   ASP A 290      40.589  -8.448  -7.949  1.00 15.00      A    N  
ATOM   2767  HN  ASP A 290      40.672  -8.435  -8.925  1.00 15.00      A    H  
ATOM   2768  CA  ASP A 290      41.412  -7.534  -7.167  1.00 15.00      A    C  
ATOM   2769  CB  ASP A 290      42.360  -6.794  -8.119  1.00 15.00      A    C  
ATOM   2770  CG  ASP A 290      43.316  -5.843  -7.429  1.00 15.00      A    C  
ATOM   2771  OD1 ASP A 290      43.561  -6.008  -6.223  1.00 15.00      A    O  
ATOM   2772  OD2 ASP A 290      43.866  -4.950  -8.115  1.00 15.00      A    O  
ATOM   2773  C   ASP A 290      40.515  -6.526  -6.467  1.00 15.00      A    C  
ATOM   2774  O   ASP A 290      40.507  -6.405  -5.245  1.00 15.00      A    O  
ATOM   2775  N   PHE A 291      39.725  -5.835  -7.267  1.00 15.00      A    N  
ATOM   2776  HN  PHE A 291      39.766  -6.002  -8.230  1.00 15.00      A    H  
ATOM   2777  CA  PHE A 291      38.814  -4.829  -6.762  1.00 15.00      A    C  
ATOM   2778  CB  PHE A 291      38.449  -3.833  -7.865  1.00 15.00      A    C  
ATOM   2779  CG  PHE A 291      38.338  -4.431  -9.244  1.00 15.00      A    C  
ATOM   2780  CD1 PHE A 291      39.439  -4.471 -10.085  1.00 15.00      A    C  
ATOM   2781  CD2 PHE A 291      37.133  -4.939  -9.703  1.00 15.00      A    C  
ATOM   2782  CE1 PHE A 291      39.342  -5.008 -11.354  1.00 15.00      A    C  
ATOM   2783  CE2 PHE A 291      37.029  -5.480 -10.971  1.00 15.00      A    C  
ATOM   2784  CZ  PHE A 291      38.135  -5.512 -11.799  1.00 15.00      A    C  
ATOM   2785  C   PHE A 291      37.551  -5.442  -6.172  1.00 15.00      A    C  
ATOM   2786  O   PHE A 291      37.012  -4.928  -5.190  1.00 15.00      A    O  
ATOM   2787  N   GLY A 292      37.080  -6.534  -6.775  1.00 15.00      A    N  
ATOM   2788  HN  GLY A 292      37.570  -6.909  -7.536  1.00 15.00      A    H  
ATOM   2789  CA  GLY A 292      35.865  -7.184  -6.304  1.00 15.00      A    C  
ATOM   2790  C   GLY A 292      34.725  -6.194  -6.169  1.00 15.00      A    C  
ATOM   2791  O   GLY A 292      34.253  -5.923  -5.065  1.00 15.00      A    O  
ATOM   2792  N   ARG A 293      34.301  -5.629  -7.290  1.00 15.00      A    N  
ATOM   2793  HN  ARG A 293      34.700  -5.898  -8.143  1.00 15.00      A    H  
ATOM   2794  CA  ARG A 293      33.237  -4.637  -7.281  1.00 15.00      A    C  
ATOM   2795  CB  ARG A 293      33.499  -3.544  -8.318  1.00 15.00      A    C  
ATOM   2796  CG  ARG A 293      34.790  -2.764  -8.092  1.00 15.00      A    C  
ATOM   2797  CD  ARG A 293      34.785  -2.020  -6.759  1.00 15.00      A    C  
ATOM   2798  NE  ARG A 293      35.115  -2.889  -5.626  1.00 15.00      A    N  
ATOM   2799  HE  ARG A 293      35.624  -3.712  -5.821  1.00 15.00      A    H  
ATOM   2800  CZ  ARG A 293      34.772  -2.641  -4.361  1.00 15.00      A    C  
ATOM   2801  NH1 ARG A 293      34.087  -1.543  -4.055  1.00 15.00      A    N  
ATOM   2802 HH11 ARG A 293      33.816  -0.872  -4.803  1.00 15.00      A    H  
ATOM   2803 HH12 ARG A 293      33.817  -1.349  -3.068  1.00 15.00      A    H  
ATOM   2804  NH2 ARG A 293      35.119  -3.496  -3.407  1.00 15.00      A    N  
ATOM   2805 HH21 ARG A 293      34.858  -3.316  -2.416  1.00 15.00      A    H  
ATOM   2806 HH22 ARG A 293      35.658  -4.361  -3.651  1.00 15.00      A    H  
ATOM   2807  C   ARG A 293      31.858  -5.257  -7.465  1.00 15.00      A    C  
ATOM   2808  O   ARG A 293      31.643  -6.088  -8.343  1.00 15.00      A    O  
ATOM   2809  N   THR A 294      30.931  -4.839  -6.615  1.00 15.00      A    N  
ATOM   2810  HN  THR A 294      31.173  -4.181  -5.932  1.00 15.00      A    H  
ATOM   2811  CA  THR A 294      29.565  -5.326  -6.648  1.00 15.00      A    C  
ATOM   2812  CB  THR A 294      29.024  -5.425  -5.207  1.00 15.00      A    C  
ATOM   2813  OG1 THR A 294      29.629  -4.394  -4.411  1.00 15.00      A    O  
ATOM   2814  HG1 THR A 294      29.439  -4.551  -3.472  1.00 15.00      A    H  
ATOM   2815  CG2 THR A 294      29.357  -6.782  -4.604  1.00 15.00      A    C  
ATOM   2816  C   THR A 294      28.683  -4.372  -7.461  1.00 15.00      A    C  
ATOM   2817  O   THR A 294      29.062  -3.221  -7.699  1.00 15.00      A    O  
ATOM   2818  N   PRO A 295      27.493  -4.833  -7.901  1.00 15.00      A    N  
ATOM   2819  CA  PRO A 295      26.557  -4.016  -8.690  1.00 15.00      A    C  
ATOM   2820  CB  PRO A 295      25.345  -4.934  -8.900  1.00 15.00      A    C  
ATOM   2821  CG  PRO A 295      25.497  -6.024  -7.892  1.00 15.00      A    C  
ATOM   2822  CD  PRO A 295      26.973  -6.192  -7.682  1.00 15.00      A    C  
ATOM   2823  C   PRO A 295      26.148  -2.733  -7.964  1.00 15.00      A    C  
ATOM   2824  O   PRO A 295      25.726  -1.756  -8.588  1.00 15.00      A    O  
ATOM   2825  N   GLU A 296      26.292  -2.743  -6.647  1.00 15.00      A    N  
ATOM   2826  HN  GLU A 296      26.633  -3.551  -6.217  1.00 15.00      A    H  
ATOM   2827  CA  GLU A 296      25.965  -1.589  -5.823  1.00 15.00      A    C  
ATOM   2828  CB  GLU A 296      26.129  -1.957  -4.341  1.00 15.00      A    C  
ATOM   2829  CG  GLU A 296      25.169  -1.252  -3.389  1.00 15.00      A    C  
ATOM   2830  CD  GLU A 296      25.513   0.210  -3.159  1.00 15.00      A    C  
ATOM   2831  OE1 GLU A 296      24.603   0.984  -2.786  1.00 15.00      A    O  
ATOM   2832  OE2 GLU A 296      26.681   0.591  -3.370  1.00 15.00      A    O  
ATOM   2833  C   GLU A 296      26.894  -0.429  -6.178  1.00 15.00      A    C  
ATOM   2834  O   GLU A 296      26.448   0.609  -6.682  1.00 15.00      A    O  
ATOM   2835  N   VAL A 297      28.190  -0.641  -5.974  1.00 15.00      A    N  
ATOM   2836  HN  VAL A 297      28.481  -1.509  -5.624  1.00 15.00      A    H  
ATOM   2837  CA  VAL A 297      29.188   0.386  -6.247  1.00 15.00      A    C  
ATOM   2838  CB  VAL A 297      30.577   0.056  -5.658  1.00 15.00      A    C  
ATOM   2839  CG1 VAL A 297      30.533   0.090  -4.139  1.00 15.00      A    C  
ATOM   2840  CG2 VAL A 297      31.084  -1.290  -6.152  1.00 15.00      A    C  
ATOM   2841  C   VAL A 297      29.303   0.702  -7.733  1.00 15.00      A    C  
ATOM   2842  O   VAL A 297      29.703   1.805  -8.104  1.00 15.00      A    O  
ATOM   2843  N   SER A 298      28.949  -0.257  -8.584  1.00 15.00      A    N  
ATOM   2844  HN  SER A 298      28.656  -1.127  -8.236  1.00 15.00      A    H  
ATOM   2845  CA  SER A 298      29.010  -0.044 -10.026  1.00 15.00      A    C  
ATOM   2846  CB  SER A 298      28.815  -1.357 -10.788  1.00 15.00      A    C  
ATOM   2847  OG  SER A 298      27.491  -1.845 -10.651  1.00 15.00      A    O  
ATOM   2848  HG  SER A 298      27.094  -1.480  -9.852  1.00 15.00      A    H  
ATOM   2849  C   SER A 298      27.970   0.991 -10.454  1.00 15.00      A    C  
ATOM   2850  O   SER A 298      28.081   1.606 -11.512  1.00 15.00      A    O  
ATOM   2851  N   ARG A 299      26.956   1.176  -9.616  1.00 15.00      A    N  
ATOM   2852  HN  ARG A 299      26.919   0.651  -8.785  1.00 15.00      A    H  
ATOM   2853  CA  ARG A 299      25.906   2.142  -9.889  1.00 15.00      A    C  
ATOM   2854  CB  ARG A 299      24.547   1.599  -9.429  1.00 15.00      A    C  
ATOM   2855  CG  ARG A 299      23.366   2.540  -9.646  1.00 15.00      A    C  
ATOM   2856  CD  ARG A 299      23.034   3.317  -8.379  1.00 15.00      A    C  
ATOM   2857  NE  ARG A 299      23.087   2.462  -7.195  1.00 15.00      A    N  
ATOM   2858  HE  ARG A 299      22.753   1.544  -7.290  1.00 15.00      A    H  
ATOM   2859  CZ  ARG A 299      23.567   2.848  -6.012  1.00 15.00      A    C  
ATOM   2860  NH1 ARG A 299      24.031   4.081  -5.843  1.00 15.00      A    N  
ATOM   2861 HH11 ARG A 299      24.404   4.375  -4.915  1.00 15.00      A    H  
ATOM   2862 HH12 ARG A 299      24.027   4.758  -6.636  1.00 15.00      A    H  
ATOM   2863  NH2 ARG A 299      23.587   1.988  -5.004  1.00 15.00      A    N  
ATOM   2864 HH21 ARG A 299      23.232   1.020  -5.132  1.00 15.00      A    H  
ATOM   2865 HH22 ARG A 299      23.972   2.267  -4.065  1.00 15.00      A    H  
ATOM   2866  C   ARG A 299      26.232   3.454  -9.191  1.00 15.00      A    C  
ATOM   2867  O   ARG A 299      25.962   4.533  -9.718  1.00 15.00      A    O  
ATOM   2868  N   LEU A 300      26.824   3.344  -8.006  1.00 15.00      A    N  
ATOM   2869  HN  LEU A 300      27.000   2.448  -7.644  1.00 15.00      A    H  
ATOM   2870  CA  LEU A 300      27.204   4.507  -7.215  1.00 15.00      A    C  
ATOM   2871  CB  LEU A 300      27.668   4.064  -5.823  1.00 15.00      A    C  
ATOM   2872  CG  LEU A 300      27.708   5.139  -4.732  1.00 15.00      A    C  
ATOM   2873  CD1 LEU A 300      26.431   5.964  -4.739  1.00 15.00      A    C  
ATOM   2874  CD2 LEU A 300      27.911   4.495  -3.369  1.00 15.00      A    C  
ATOM   2875  C   LEU A 300      28.292   5.318  -7.920  1.00 15.00      A    C  
ATOM   2876  O   LEU A 300      28.300   6.546  -7.861  1.00 15.00      A    O  
ATOM   2877  N   THR A 301      29.197   4.628  -8.604  1.00 15.00      A    N  
ATOM   2878  HN  THR A 301      29.143   3.648  -8.622  1.00 15.00      A    H  
ATOM   2879  CA  THR A 301      30.275   5.294  -9.327  1.00 15.00      A    C  
ATOM   2880  CB  THR A 301      31.327   4.284  -9.824  1.00 15.00      A    C  
ATOM   2881  OG1 THR A 301      30.670   3.075 -10.226  1.00 15.00      A    O  
ATOM   2882  HG1 THR A 301      30.616   2.475  -9.473  1.00 15.00      A    H  
ATOM   2883  CG2 THR A 301      32.327   3.972  -8.720  1.00 15.00      A    C  
ATOM   2884  C   THR A 301      29.719   6.074 -10.514  1.00 15.00      A    C  
ATOM   2885  O   THR A 301      30.204   7.156 -10.847  1.00 15.00      A    O  
ATOM   2886  N   ARG A 302      28.676   5.528 -11.129  1.00 15.00      A    N  
ATOM   2887  HN  ARG A 302      28.328   4.673 -10.804  1.00 15.00      A    H  
ATOM   2888  CA  ARG A 302      28.040   6.168 -12.274  1.00 15.00      A    C  
ATOM   2889  CB  ARG A 302      27.123   5.191 -13.014  1.00 15.00      A    C  
ATOM   2890  CG  ARG A 302      27.862   4.030 -13.658  1.00 15.00      A    C  
ATOM   2891  CD  ARG A 302      26.989   3.291 -14.660  1.00 15.00      A    C  
ATOM   2892  NE  ARG A 302      25.796   2.705 -14.041  1.00 15.00      A    N  
ATOM   2893  HE  ARG A 302      25.058   3.316 -13.828  1.00 15.00      A    H  
ATOM   2894  CZ  ARG A 302      25.664   1.406 -13.758  1.00 15.00      A    C  
ATOM   2895  NH1 ARG A 302      26.649   0.557 -14.032  1.00 15.00      A    N  
ATOM   2896 HH11 ARG A 302      26.548  -0.456 -13.812  1.00 15.00      A    H  
ATOM   2897 HH12 ARG A 302      27.531   0.904 -14.467  1.00 15.00      A    H  
ATOM   2898  NH2 ARG A 302      24.539   0.955 -13.209  1.00 15.00      A    N  
ATOM   2899 HH21 ARG A 302      24.433  -0.058 -12.987  1.00 15.00      A    H  
ATOM   2900 HH22 ARG A 302      23.757   1.611 -13.000  1.00 15.00      A    H  
ATOM   2901  C   ARG A 302      27.272   7.408 -11.838  1.00 15.00      A    C  
ATOM   2902  O   ARG A 302      26.889   8.240 -12.659  1.00 15.00      A    O  
ATOM   2903  N   THR A 303      27.041   7.521 -10.538  1.00 15.00      A    N  
ATOM   2904  HN  THR A 303      27.356   6.817  -9.931  1.00 15.00      A    H  
ATOM   2905  CA  THR A 303      26.349   8.671  -9.991  1.00 15.00      A    C  
ATOM   2906  CB  THR A 303      25.743   8.351  -8.610  1.00 15.00      A    C  
ATOM   2907  OG1 THR A 303      25.233   7.007  -8.616  1.00 15.00      A    O  
ATOM   2908  HG1 THR A 303      25.330   6.635  -9.499  1.00 15.00      A    H  
ATOM   2909  CG2 THR A 303      24.605   9.308  -8.292  1.00 15.00      A    C  
ATOM   2910  C   THR A 303      27.346   9.822  -9.869  1.00 15.00      A    C  
ATOM   2911  O   THR A 303      27.005  10.986 -10.076  1.00 15.00      A    O  
ATOM   2912  N   LEU A 304      28.595   9.467  -9.567  1.00 15.00      A    N  
ATOM   2913  HN  LEU A 304      28.797   8.518  -9.432  1.00 15.00      A    H  
ATOM   2914  CA  LEU A 304      29.671  10.441  -9.430  1.00 15.00      A    C  
ATOM   2915  CB  LEU A 304      30.893   9.795  -8.771  1.00 15.00      A    C  
ATOM   2916  CG  LEU A 304      30.991   9.908  -7.249  1.00 15.00      A    C  
ATOM   2917  CD1 LEU A 304      32.141   9.063  -6.728  1.00 15.00      A    C  
ATOM   2918  CD2 LEU A 304      31.166  11.361  -6.834  1.00 15.00      A    C  
ATOM   2919  C   LEU A 304      30.065  10.994 -10.794  1.00 15.00      A    C  
ATOM   2920  O   LEU A 304      30.424  12.165 -10.921  1.00 15.00      A    O  
ATOM   2921  N   GLN A 305      29.983  10.141 -11.811  1.00 15.00      A    N  
ATOM   2922  HN  GLN A 305      29.692   9.221 -11.636  1.00 15.00      A    H  
ATOM   2923  CA  GLN A 305      30.331  10.526 -13.177  1.00 15.00      A    C  
ATOM   2924  CB  GLN A 305      30.342   9.306 -14.100  1.00 15.00      A    C  
ATOM   2925  CG  GLN A 305      31.499   8.351 -13.853  1.00 15.00      A    C  
ATOM   2926  CD  GLN A 305      31.560   7.226 -14.869  1.00 15.00      A    C  
ATOM   2927  OE1 GLN A 305      30.535   6.761 -15.366  1.00 15.00      A    O  
ATOM   2928  NE2 GLN A 305      32.766   6.781 -15.186  1.00 15.00      A    N  
ATOM   2929 HE21 GLN A 305      33.542   7.194 -14.753  1.00 15.00      A    H  
ATOM   2930 HE22 GLN A 305      32.834   6.061 -15.845  1.00 15.00      A    H  
ATOM   2931  C   GLN A 305      29.384  11.594 -13.721  1.00 15.00      A    C  
ATOM   2932  O   GLN A 305      29.687  12.264 -14.706  1.00 15.00      A    O  
ATOM   2933  N   ARG A 306      28.235  11.751 -13.077  1.00 15.00      A    N  
ATOM   2934  HN  ARG A 306      28.041  11.192 -12.296  1.00 15.00      A    H  
ATOM   2935  CA  ARG A 306      27.264  12.745 -13.503  1.00 15.00      A    C  
ATOM   2936  CB  ARG A 306      25.837  12.194 -13.436  1.00 15.00      A    C  
ATOM   2937  CG  ARG A 306      25.223  11.906 -14.799  1.00 15.00      A    C  
ATOM   2938  CD  ARG A 306      23.730  11.635 -14.690  1.00 15.00      A    C  
ATOM   2939  NE  ARG A 306      23.055  11.722 -15.989  1.00 15.00      A    N  
ATOM   2940  HE  ARG A 306      23.413  11.166 -16.718  1.00 15.00      A    H  
ATOM   2941  CZ  ARG A 306      21.994  12.498 -16.229  1.00 15.00      A    C  
ATOM   2942  NH1 ARG A 306      21.485  13.252 -15.261  1.00 15.00      A    N  
ATOM   2943 HH11 ARG A 306      20.658  13.857 -15.446  1.00 15.00      A    H  
ATOM   2944 HH12 ARG A 306      21.912  13.241 -14.309  1.00 15.00      A    H  
ATOM   2945  NH2 ARG A 306      21.448  12.527 -17.441  1.00 15.00      A    N  
ATOM   2946 HH21 ARG A 306      20.620  13.132 -17.629  1.00 15.00      A    H  
ATOM   2947 HH22 ARG A 306      21.844  11.946 -18.210  1.00 15.00      A    H  
ATOM   2948  C   ARG A 306      27.391  14.023 -12.679  1.00 15.00      A    C  
ATOM   2949  O   ARG A 306      26.665  14.990 -12.900  1.00 15.00      A    O  
ATOM   2950  N   PHE A 307      28.333  14.028 -11.743  1.00 15.00      A    N  
ATOM   2951  HN  PHE A 307      28.903  13.234 -11.629  1.00 15.00      A    H  
ATOM   2952  CA  PHE A 307      28.555  15.186 -10.888  1.00 15.00      A    C  
ATOM   2953  CB  PHE A 307      28.689  14.771  -9.416  1.00 15.00      A    C  
ATOM   2954  CG  PHE A 307      27.385  14.413  -8.748  1.00 15.00      A    C  
ATOM   2955  CD1 PHE A 307      26.248  15.180  -8.954  1.00 15.00      A    C  
ATOM   2956  CD2 PHE A 307      27.298  13.312  -7.909  1.00 15.00      A    C  
ATOM   2957  CE1 PHE A 307      25.054  14.856  -8.339  1.00 15.00      A    C  
ATOM   2958  CE2 PHE A 307      26.106  12.982  -7.291  1.00 15.00      A    C  
ATOM   2959  CZ  PHE A 307      24.982  13.756  -7.507  1.00 15.00      A    C  
ATOM   2960  C   PHE A 307      29.781  15.977 -11.343  1.00 15.00      A    C  
ATOM   2961  O   PHE A 307      30.616  16.381 -10.527  1.00 15.00      A    O  
ATOM   2962  N   LEU A 308      29.880  16.190 -12.653  1.00 15.00      A    N  
ATOM   2963  HN  LEU A 308      29.187  15.834 -13.244  1.00 15.00      A    H  
ATOM   2964  CA  LEU A 308      30.991  16.939 -13.231  1.00 15.00      A    C  
ATOM   2965  CB  LEU A 308      31.435  16.319 -14.563  1.00 15.00      A    C  
ATOM   2966  CG  LEU A 308      31.853  14.844 -14.533  1.00 15.00      A    C  
ATOM   2967  CD1 LEU A 308      32.146  14.342 -15.940  1.00 15.00      A    C  
ATOM   2968  CD2 LEU A 308      33.060  14.637 -13.629  1.00 15.00      A    C  
ATOM   2969  C   LEU A 308      30.610  18.406 -13.430  1.00 15.00      A    C  
ATOM   2970  O   LEU A 308      31.135  19.285 -12.758  1.00 15.00      A    O  
ATOM   2971  N   ALA A 309      29.684  18.662 -14.349  1.00 15.00      A    N  
ATOM   2972  HN  ALA A 309      29.290  17.917 -14.844  1.00 15.00      A    H  
ATOM   2973  CA  ALA A 309      29.237  20.026 -14.638  1.00 15.00      A    C  
ATOM   2974  CB  ALA A 309      28.490  20.071 -15.962  1.00 15.00      A    C  
ATOM   2975  C   ALA A 309      28.362  20.578 -13.512  1.00 15.00      A    C  
ATOM   2976  O   ALA A 309      27.275  20.065 -13.251  1.00 15.00      A    O  
ATOM   2977  N   LYS A 310      28.841  21.630 -12.852  1.00 15.00      A    N  
ATOM   2978  HN  LYS A 310      29.704  22.003 -13.118  1.00 15.00      A    H  
ATOM   2979  CA  LYS A 310      28.111  22.249 -11.749  1.00 15.00      A    C  
ATOM   2980  CB  LYS A 310      28.529  21.640 -10.398  1.00 15.00      A    C  
ATOM   2981  CG  LYS A 310      29.940  21.052 -10.352  1.00 15.00      A    C  
ATOM   2982  CD  LYS A 310      31.019  22.121 -10.481  1.00 15.00      A    C  
ATOM   2983  CE  LYS A 310      32.005  21.770 -11.586  1.00 15.00      A    C  
ATOM   2984  NZ  LYS A 310      33.044  22.816 -11.777  1.00 15.00      A    N  
ATOM   2985  HZ1 LYS A 310      33.611  22.917 -10.913  1.00 15.00      A    H  
ATOM   2986  HZ2 LYS A 310      32.597  23.728 -11.996  1.00 15.00      A    H  
ATOM   2987  HZ3 LYS A 310      33.675  22.554 -12.564  1.00 15.00      A    H  
ATOM   2988  C   LYS A 310      28.303  23.767 -11.723  1.00 15.00      A    C  
ATOM   2989  O   LYS A 310      29.357  24.273 -12.115  1.00 15.00      A    O  
ATOM   2990  N   THR A 311      27.282  24.482 -11.264  1.00 15.00      A    N  
ATOM   2991  HN  THR A 311      26.469  24.020 -10.978  1.00 15.00      A    H  
ATOM   2992  CA  THR A 311      27.340  25.941 -11.165  1.00 15.00      A    C  
ATOM   2993  CB  THR A 311      25.970  26.591 -11.484  1.00 15.00      A    C  
ATOM   2994  OG1 THR A 311      26.037  28.012 -11.292  1.00 15.00      A    O  
ATOM   2995  HG1 THR A 311      25.741  28.460 -12.093  1.00 15.00      A    H  
ATOM   2996  CG2 THR A 311      25.571  26.306 -12.923  1.00 15.00      A    C  
ATOM   2997  C   THR A 311      27.798  26.327  -9.756  1.00 15.00      A    C  
ATOM   2998  O   THR A 311      27.787  25.489  -8.858  1.00 15.00      A    O  
ATOM   2999  N   VAL A 312      28.162  27.590  -9.552  1.00 15.00      A    N  
ATOM   3000  HN  VAL A 312      28.082  28.235 -10.286  1.00 15.00      A    H  
ATOM   3001  CA  VAL A 312      28.655  28.048  -8.249  1.00 15.00      A    C  
ATOM   3002  CB  VAL A 312      29.217  29.484  -8.312  1.00 15.00      A    C  
ATOM   3003  CG1 VAL A 312      30.446  29.535  -9.208  1.00 15.00      A    C  
ATOM   3004  CG2 VAL A 312      28.157  30.458  -8.804  1.00 15.00      A    C  
ATOM   3005  C   VAL A 312      27.599  27.958  -7.146  1.00 15.00      A    C  
ATOM   3006  O   VAL A 312      27.931  27.893  -5.966  1.00 15.00      A    O  
ATOM   3007  N   HIS A 313      26.330  27.945  -7.523  1.00 15.00      A    N  
ATOM   3008  HN  HIS A 313      26.109  27.976  -8.479  1.00 15.00      A    H  
ATOM   3009  CA  HIS A 313      25.266  27.872  -6.531  1.00 15.00      A    C  
ATOM   3010  CB  HIS A 313      24.113  28.814  -6.872  1.00 15.00      A    C  
ATOM   3011  CG  HIS A 313      23.857  29.828  -5.804  1.00 15.00      A    C  
ATOM   3012  ND1 HIS A 313      24.498  31.049  -5.761  1.00 15.00      A    N  
ATOM   3013  HD1 HIS A 313      25.162  31.370  -6.408  1.00 15.00      A    H  
ATOM   3014  CD2 HIS A 313      23.038  29.796  -4.723  1.00 15.00      A    C  
ATOM   3015  CE1 HIS A 313      24.087  31.723  -4.704  1.00 15.00      A    C  
ATOM   3016  NE2 HIS A 313      23.202  30.987  -4.059  1.00 15.00      A    N  
ATOM   3017  HE2 HIS A 313      22.736  31.252  -3.238  1.00 15.00      A    H  
ATOM   3018  C   HIS A 313      24.768  26.453  -6.327  1.00 15.00      A    C  
ATOM   3019  O   HIS A 313      24.066  26.171  -5.361  1.00 15.00      A    O  
ATOM   3020  N   ASN A 314      25.143  25.563  -7.230  1.00 15.00      A    N  
ATOM   3021  HN  ASN A 314      25.713  25.845  -7.973  1.00 15.00      A    H  
ATOM   3022  CA  ASN A 314      24.728  24.167  -7.139  1.00 15.00      A    C  
ATOM   3023  CB  ASN A 314      24.232  23.658  -8.498  1.00 15.00      A    C  
ATOM   3024  CG  ASN A 314      22.724  23.514  -8.551  1.00 15.00      A    C  
ATOM   3025  OD1 ASN A 314      22.013  24.451  -8.902  1.00 15.00      A    O  
ATOM   3026  ND2 ASN A 314      22.229  22.336  -8.205  1.00 15.00      A    N  
ATOM   3027 HD21 ASN A 314      22.853  21.631  -7.935  1.00 15.00      A    H  
ATOM   3028 HD22 ASN A 314      21.257  22.218  -8.234  1.00 15.00      A    H  
ATOM   3029  C   ASN A 314      25.879  23.299  -6.650  1.00 15.00      A    C  
ATOM   3030  O   ASN A 314      25.672  22.196  -6.142  1.00 15.00      A    O  
ATOM   3031  N   ASN A 315      27.089  23.823  -6.803  1.00 15.00      A    N  
ATOM   3032  HN  ASN A 315      27.169  24.713  -7.209  1.00 15.00      A    H  
ATOM   3033  CA  ASN A 315      28.306  23.125  -6.402  1.00 15.00      A    C  
ATOM   3034  CB  ASN A 315      29.555  23.933  -6.802  1.00 15.00      A    C  
ATOM   3035  CG  ASN A 315      30.661  23.920  -5.760  1.00 15.00      A    C  
ATOM   3036  OD1 ASN A 315      30.677  24.744  -4.854  1.00 15.00      A    O  
ATOM   3037  ND2 ASN A 315      31.598  22.995  -5.892  1.00 15.00      A    N  
ATOM   3038 HD21 ASN A 315      31.528  22.367  -6.639  1.00 15.00      A    H  
ATOM   3039 HD22 ASN A 315      32.327  22.983  -5.234  1.00 15.00      A    H  
ATOM   3040  C   ASN A 315      28.312  22.772  -4.917  1.00 15.00      A    C  
ATOM   3041  O   ASN A 315      28.812  21.716  -4.540  1.00 15.00      A    O  
ATOM   3042  N   LEU A 316      27.739  23.638  -4.087  1.00 15.00      A    N  
ATOM   3043  HN  LEU A 316      27.339  24.456  -4.449  1.00 15.00      A    H  
ATOM   3044  CA  LEU A 316      27.693  23.400  -2.646  1.00 15.00      A    C  
ATOM   3045  CB  LEU A 316      26.991  24.553  -1.926  1.00 15.00      A    C  
ATOM   3046  CG  LEU A 316      27.742  25.885  -1.908  1.00 15.00      A    C  
ATOM   3047  CD1 LEU A 316      26.933  26.968  -2.602  1.00 15.00      A    C  
ATOM   3048  CD2 LEU A 316      28.082  26.291  -0.482  1.00 15.00      A    C  
ATOM   3049  C   LEU A 316      27.003  22.077  -2.337  1.00 15.00      A    C  
ATOM   3050  O   LEU A 316      27.565  21.215  -1.661  1.00 15.00      A    O  
ATOM   3051  N   ALA A 317      25.799  21.910  -2.872  1.00 15.00      A    N  
ATOM   3052  HN  ALA A 317      25.415  22.625  -3.419  1.00 15.00      A    H  
ATOM   3053  CA  ALA A 317      25.037  20.687  -2.665  1.00 15.00      A    C  
ATOM   3054  CB  ALA A 317      23.622  20.855  -3.193  1.00 15.00      A    C  
ATOM   3055  C   ALA A 317      25.726  19.526  -3.367  1.00 15.00      A    C  
ATOM   3056  O   ALA A 317      25.719  18.394  -2.881  1.00 15.00      A    O  
ATOM   3057  N   ILE A 318      26.333  19.824  -4.509  1.00 15.00      A    N  
ATOM   3058  HN  ILE A 318      26.295  20.749  -4.840  1.00 15.00      A    H  
ATOM   3059  CA  ILE A 318      27.040  18.819  -5.290  1.00 15.00      A    C  
ATOM   3060  CB  ILE A 318      27.433  19.349  -6.697  1.00 15.00      A    C  
ATOM   3061  CG1 ILE A 318      26.430  18.864  -7.753  1.00 15.00      A    C  
ATOM   3062  CG2 ILE A 318      28.854  18.960  -7.091  1.00 15.00      A    C  
ATOM   3063  CD1 ILE A 318      24.979  19.119  -7.399  1.00 15.00      A    C  
ATOM   3064  C   ILE A 318      28.237  18.254  -4.519  1.00 15.00      A    C  
ATOM   3065  O   ILE A 318      28.538  17.068  -4.616  1.00 15.00      A    O  
ATOM   3066  N   ARG A 319      28.901  19.098  -3.734  1.00 15.00      A    N  
ATOM   3067  HN  ARG A 319      28.624  20.042  -3.695  1.00 15.00      A    H  
ATOM   3068  CA  ARG A 319      30.041  18.652  -2.938  1.00 15.00      A    C  
ATOM   3069  CB  ARG A 319      30.817  19.832  -2.349  1.00 15.00      A    C  
ATOM   3070  CG  ARG A 319      31.387  20.785  -3.382  1.00 15.00      A    C  
ATOM   3071  CD  ARG A 319      31.958  20.047  -4.585  1.00 15.00      A    C  
ATOM   3072  NE  ARG A 319      33.117  19.221  -4.255  1.00 15.00      A    N  
ATOM   3073  HE  ARG A 319      33.061  18.657  -3.448  1.00 15.00      A    H  
ATOM   3074  CZ  ARG A 319      34.227  19.189  -4.981  1.00 15.00      A    C  
ATOM   3075  NH1 ARG A 319      34.343  19.936  -6.066  1.00 15.00      A    N  
ATOM   3076 HH11 ARG A 319      35.220  19.904  -6.644  1.00 15.00      A    H  
ATOM   3077 HH12 ARG A 319      33.562  20.552  -6.360  1.00 15.00      A    H  
ATOM   3078  NH2 ARG A 319      35.216  18.392  -4.631  1.00 15.00      A    N  
ATOM   3079 HH21 ARG A 319      36.094  18.367  -5.188  1.00 15.00      A    H  
ATOM   3080 HH22 ARG A 319      35.113  17.772  -3.787  1.00 15.00      A    H  
ATOM   3081  C   ARG A 319      29.566  17.746  -1.816  1.00 15.00      A    C  
ATOM   3082  O   ARG A 319      30.165  16.707  -1.545  1.00 15.00      A    O  
ATOM   3083  N   GLN A 320      28.473  18.146  -1.176  1.00 15.00      A    N  
ATOM   3084  HN  GLN A 320      28.036  18.981  -1.453  1.00 15.00      A    H  
ATOM   3085  CA  GLN A 320      27.901  17.374  -0.083  1.00 15.00      A    C  
ATOM   3086  CB  GLN A 320      26.735  18.133   0.557  1.00 15.00      A    C  
ATOM   3087  CG  GLN A 320      27.122  19.477   1.157  1.00 15.00      A    C  
ATOM   3088  CD  GLN A 320      25.921  20.294   1.597  1.00 15.00      A    C  
ATOM   3089  OE1 GLN A 320      25.319  21.009   0.800  1.00 15.00      A    O  
ATOM   3090  NE2 GLN A 320      25.570  20.199   2.870  1.00 15.00      A    N  
ATOM   3091 HE21 GLN A 320      26.096  19.614   3.453  1.00 15.00      A    H  
ATOM   3092 HE22 GLN A 320      24.798  20.718   3.175  1.00 15.00      A    H  
ATOM   3093  C   GLN A 320      27.432  16.019  -0.602  1.00 15.00      A    C  
ATOM   3094  O   GLN A 320      27.574  14.999   0.066  1.00 15.00      A    O  
ATOM   3095  N   ARG A 321      26.890  16.019  -1.814  1.00 15.00      A    N  
ATOM   3096  HN  ARG A 321      26.801  16.870  -2.297  1.00 15.00      A    H  
ATOM   3097  CA  ARG A 321      26.416  14.795  -2.438  1.00 15.00      A    C  
ATOM   3098  CB  ARG A 321      25.466  15.110  -3.596  1.00 15.00      A    C  
ATOM   3099  CG  ARG A 321      24.083  15.577  -3.160  1.00 15.00      A    C  
ATOM   3100  CD  ARG A 321      23.289  14.447  -2.521  1.00 15.00      A    C  
ATOM   3101  NE  ARG A 321      23.094  13.327  -3.443  1.00 15.00      A    N  
ATOM   3102  HE  ARG A 321      22.720  13.537  -4.327  1.00 15.00      A    H  
ATOM   3103  CZ  ARG A 321      23.388  12.058  -3.151  1.00 15.00      A    C  
ATOM   3104  NH1 ARG A 321      23.883  11.744  -1.958  1.00 15.00      A    N  
ATOM   3105 HH11 ARG A 321      24.115  10.754  -1.728  1.00 15.00      A    H  
ATOM   3106 HH12 ARG A 321      24.041  12.487  -1.245  1.00 15.00      A    H  
ATOM   3107  NH2 ARG A 321      23.200  11.106  -4.059  1.00 15.00      A    N  
ATOM   3108 HH21 ARG A 321      22.825  11.344  -5.002  1.00 15.00      A    H  
ATOM   3109 HH22 ARG A 321      23.432  10.115  -3.834  1.00 15.00      A    H  
ATOM   3110  C   ARG A 321      27.584  13.941  -2.923  1.00 15.00      A    C  
ATOM   3111  O   ARG A 321      27.514  12.714  -2.897  1.00 15.00      A    O  
ATOM   3112  N   ARG A 322      28.657  14.599  -3.359  1.00 15.00      A    N  
ATOM   3113  HN  ARG A 322      28.648  15.582  -3.360  1.00 15.00      A    H  
ATOM   3114  CA  ARG A 322      29.844  13.901  -3.842  1.00 15.00      A    C  
ATOM   3115  CB  ARG A 322      30.789  14.852  -4.588  1.00 15.00      A    C  
ATOM   3116  CG  ARG A 322      30.554  14.898  -6.092  1.00 15.00      A    C  
ATOM   3117  CD  ARG A 322      31.226  16.100  -6.745  1.00 15.00      A    C  
ATOM   3118  NE  ARG A 322      32.687  16.027  -6.705  1.00 15.00      A    N  
ATOM   3119  HE  ARG A 322      33.097  15.693  -5.874  1.00 15.00      A    H  
ATOM   3120  CZ  ARG A 322      33.486  16.400  -7.713  1.00 15.00      A    C  
ATOM   3121  NH1 ARG A 322      32.973  16.873  -8.849  1.00 15.00      A    N  
ATOM   3122 HH11 ARG A 322      31.939  16.951  -8.971  1.00 15.00      A    H  
ATOM   3123 HH12 ARG A 322      33.602  17.173  -9.626  1.00 15.00      A    H  
ATOM   3124  NH2 ARG A 322      34.801  16.277  -7.592  1.00 15.00      A    N  
ATOM   3125 HH21 ARG A 322      35.210  15.888  -6.716  1.00 15.00      A    H  
ATOM   3126 HH22 ARG A 322      35.430  16.571  -8.371  1.00 15.00      A    H  
ATOM   3127  C   ARG A 322      30.566  13.204  -2.696  1.00 15.00      A    C  
ATOM   3128  O   ARG A 322      30.886  12.020  -2.789  1.00 15.00      A    O  
ATOM   3129  N   ALA A 323      30.805  13.939  -1.612  1.00 15.00      A    N  
ATOM   3130  HN  ALA A 323      30.527  14.882  -1.601  1.00 15.00      A    H  
ATOM   3131  CA  ALA A 323      31.479  13.381  -0.443  1.00 15.00      A    C  
ATOM   3132  CB  ALA A 323      31.749  14.468   0.585  1.00 15.00      A    C  
ATOM   3133  C   ALA A 323      30.642  12.262   0.164  1.00 15.00      A    C  
ATOM   3134  O   ALA A 323      31.167  11.249   0.618  1.00 15.00      A    O  
ATOM   3135  N   GLN A 324      29.326  12.451   0.149  1.00 15.00      A    N  
ATOM   3136  HN  GLN A 324      28.968  13.283  -0.222  1.00 15.00      A    H  
ATOM   3137  CA  GLN A 324      28.405  11.456   0.680  1.00 15.00      A    C  
ATOM   3138  CB  GLN A 324      26.966  11.975   0.601  1.00 15.00      A    C  
ATOM   3139  CG  GLN A 324      25.936  11.047   1.222  1.00 15.00      A    C  
ATOM   3140  CD  GLN A 324      26.021  11.012   2.735  1.00 15.00      A    C  
ATOM   3141  OE1 GLN A 324      26.291  12.022   3.379  1.00 15.00      A    O  
ATOM   3142  NE2 GLN A 324      25.807   9.842   3.310  1.00 15.00      A    N  
ATOM   3143 HE21 GLN A 324      25.612   9.074   2.737  1.00 15.00      A    H  
ATOM   3144 HE22 GLN A 324      25.853   9.795   4.286  1.00 15.00      A    H  
ATOM   3145  C   GLN A 324      28.528  10.160  -0.114  1.00 15.00      A    C  
ATOM   3146  O   GLN A 324      28.417   9.064   0.435  1.00 15.00      A    O  
ATOM   3147  N   LEU A 325      28.769  10.305  -1.411  1.00 15.00      A    N  
ATOM   3148  HN  LEU A 325      28.861  11.208  -1.779  1.00 15.00      A    H  
ATOM   3149  CA  LEU A 325      28.913   9.165  -2.299  1.00 15.00      A    C  
ATOM   3150  CB  LEU A 325      28.800   9.607  -3.759  1.00 15.00      A    C  
ATOM   3151  CG  LEU A 325      27.560   9.129  -4.514  1.00 15.00      A    C  
ATOM   3152  CD1 LEU A 325      26.288   9.508  -3.768  1.00 15.00      A    C  
ATOM   3153  CD2 LEU A 325      27.545   9.697  -5.922  1.00 15.00      A    C  
ATOM   3154  C   LEU A 325      30.240   8.458  -2.066  1.00 15.00      A    C  
ATOM   3155  O   LEU A 325      30.286   7.232  -1.981  1.00 15.00      A    O  
ATOM   3156  N   VAL A 326      31.316   9.234  -1.949  1.00 15.00      A    N  
ATOM   3157  HN  VAL A 326      31.213  10.210  -2.004  1.00 15.00      A    H  
ATOM   3158  CA  VAL A 326      32.641   8.666  -1.722  1.00 15.00      A    C  
ATOM   3159  CB  VAL A 326      33.746   9.746  -1.703  1.00 15.00      A    C  
ATOM   3160  CG1 VAL A 326      35.117   9.112  -1.502  1.00 15.00      A    C  
ATOM   3161  CG2 VAL A 326      33.724  10.555  -2.990  1.00 15.00      A    C  
ATOM   3162  C   VAL A 326      32.651   7.881  -0.415  1.00 15.00      A    C  
ATOM   3163  O   VAL A 326      33.108   6.736  -0.367  1.00 15.00      A    O  
ATOM   3164  N   ALA A 327      32.111   8.496   0.631  1.00 15.00      A    N  
ATOM   3165  HN  ALA A 327      31.781   9.418   0.526  1.00 15.00      A    H  
ATOM   3166  CA  ALA A 327      32.027   7.861   1.937  1.00 15.00      A    C  
ATOM   3167  CB  ALA A 327      31.439   8.823   2.958  1.00 15.00      A    C  
ATOM   3168  C   ALA A 327      31.191   6.586   1.860  1.00 15.00      A    C  
ATOM   3169  O   ALA A 327      31.486   5.598   2.530  1.00 15.00      A    O  
ATOM   3170  N   GLN A 328      30.155   6.609   1.023  1.00 15.00      A    N  
ATOM   3171  HN  GLN A 328      29.975   7.426   0.509  1.00 15.00      A    H  
ATOM   3172  CA  GLN A 328      29.284   5.452   0.851  1.00 15.00      A    C  
ATOM   3173  CB  GLN A 328      28.014   5.824   0.078  1.00 15.00      A    C  
ATOM   3174  CG  GLN A 328      26.834   6.154   0.982  1.00 15.00      A    C  
ATOM   3175  CD  GLN A 328      25.632   6.721   0.242  1.00 15.00      A    C  
ATOM   3176  OE1 GLN A 328      25.761   7.516  -0.690  1.00 15.00      A    O  
ATOM   3177  NE2 GLN A 328      24.444   6.296   0.650  1.00 15.00      A    N  
ATOM   3178 HE21 GLN A 328      24.413   5.650   1.389  1.00 15.00      A    H  
ATOM   3179 HE22 GLN A 328      23.649   6.643   0.198  1.00 15.00      A    H  
ATOM   3180  C   GLN A 328      30.035   4.302   0.182  1.00 15.00      A    C  
ATOM   3181  O   GLN A 328      29.907   3.146   0.585  1.00 15.00      A    O  
ATOM   3182  N   ILE A 329      30.832   4.634  -0.833  1.00 15.00      A    N  
ATOM   3183  HN  ILE A 329      30.870   5.573  -1.121  1.00 15.00      A    H  
ATOM   3184  CA  ILE A 329      31.635   3.639  -1.539  1.00 15.00      A    C  
ATOM   3185  CB  ILE A 329      32.364   4.256  -2.755  1.00 15.00      A    C  
ATOM   3186  CG1 ILE A 329      31.365   4.905  -3.712  1.00 15.00      A    C  
ATOM   3187  CG2 ILE A 329      33.188   3.201  -3.484  1.00 15.00      A    C  
ATOM   3188  CD1 ILE A 329      32.012   5.727  -4.805  1.00 15.00      A    C  
ATOM   3189  C   ILE A 329      32.682   3.074  -0.588  1.00 15.00      A    C  
ATOM   3190  O   ILE A 329      33.011   1.887  -0.632  1.00 15.00      A    O  
ATOM   3191  N   CYS A 330      33.197   3.943   0.273  1.00 15.00      A    N  
ATOM   3192  HN  CYS A 330      32.889   4.876   0.249  1.00 15.00      A    H  
ATOM   3193  CA  CYS A 330      34.198   3.556   1.250  1.00 15.00      A    C  
ATOM   3194  CB  CYS A 330      34.723   4.794   1.983  1.00 15.00      A    C  
ATOM   3195  SG  CYS A 330      36.200   4.504   2.981  1.00 15.00      A    S  
ATOM   3196  HG  CYS A 330      35.998   5.032   4.180  1.00 15.00      A    H  
ATOM   3197  C   CYS A 330      33.585   2.585   2.244  1.00 15.00      A    C  
ATOM   3198  O   CYS A 330      34.179   1.558   2.574  1.00 15.00      A    O  
ATOM   3199  N   ASP A 331      32.384   2.914   2.702  1.00 15.00      A    N  
ATOM   3200  HN  ASP A 331      31.972   3.756   2.404  1.00 15.00      A    H  
ATOM   3201  CA  ASP A 331      31.671   2.073   3.650  1.00 15.00      A    C  
ATOM   3202  CB  ASP A 331      30.337   2.701   4.056  1.00 15.00      A    C  
ATOM   3203  CG  ASP A 331      29.570   1.841   5.036  1.00 15.00      A    C  
ATOM   3204  OD1 ASP A 331      28.665   1.106   4.591  1.00 15.00      A    O  
ATOM   3205  OD2 ASP A 331      29.873   1.895   6.247  1.00 15.00      A    O  
ATOM   3206  C   ASP A 331      31.483   0.652   3.107  1.00 15.00      A    C  
ATOM   3207  O   ASP A 331      31.916  -0.311   3.740  1.00 15.00      A    O  
ATOM   3208  N   GLU A 332      30.868   0.514   1.925  1.00 15.00      A    N  
ATOM   3209  HN  GLU A 332      30.525   1.312   1.458  1.00 15.00      A    H  
ATOM   3210  CA  GLU A 332      30.670  -0.819   1.331  1.00 15.00      A    C  
ATOM   3211  CB  GLU A 332      29.767  -0.790   0.083  1.00 15.00      A    C  
ATOM   3212  CG  GLU A 332      30.034  -1.899  -0.948  1.00 15.00      A    C  
ATOM   3213  CD  GLU A 332      29.556  -3.297  -0.549  1.00 15.00      A    C  
ATOM   3214  OE1 GLU A 332      29.280  -3.537   0.647  1.00 15.00      A    O  
ATOM   3215  OE2 GLU A 332      29.487  -4.176  -1.444  1.00 15.00      A    O  
ATOM   3216  C   GLU A 332      32.010  -1.499   1.040  1.00 15.00      A    C  
ATOM   3217  O   GLU A 332      32.130  -2.719   1.143  1.00 15.00      A    O  
ATOM   3218  N   ALA A 333      33.026  -0.712   0.691  1.00 15.00      A    N  
ATOM   3219  HN  ALA A 333      32.886   0.261   0.630  1.00 15.00      A    H  
ATOM   3220  CA  ALA A 333      34.344  -1.270   0.412  1.00 15.00      A    C  
ATOM   3221  CB  ALA A 333      35.320  -0.184  -0.013  1.00 15.00      A    C  
ATOM   3222  C   ALA A 333      34.856  -2.000   1.648  1.00 15.00      A    C  
ATOM   3223  O   ALA A 333      35.464  -3.068   1.553  1.00 15.00      A    O  
ATOM   3224  N   LEU A 334      34.570  -1.420   2.808  1.00 15.00      A    N  
ATOM   3225  HN  LEU A 334      34.067  -0.572   2.808  1.00 15.00      A    H  
ATOM   3226  CA  LEU A 334      34.970  -2.001   4.080  1.00 15.00      A    C  
ATOM   3227  CB  LEU A 334      34.861  -0.965   5.201  1.00 15.00      A    C  
ATOM   3228  CG  LEU A 334      35.977   0.079   5.267  1.00 15.00      A    C  
ATOM   3229  CD1 LEU A 334      35.566   1.244   6.156  1.00 15.00      A    C  
ATOM   3230  CD2 LEU A 334      37.266  -0.553   5.773  1.00 15.00      A    C  
ATOM   3231  C   LEU A 334      34.104  -3.213   4.398  1.00 15.00      A    C  
ATOM   3232  O   LEU A 334      34.596  -4.230   4.894  1.00 15.00      A    O  
ATOM   3233  N   GLN A 335      32.814  -3.104   4.102  1.00 15.00      A    N  
ATOM   3234  HN  GLN A 335      32.479  -2.263   3.715  1.00 15.00      A    H  
ATOM   3235  CA  GLN A 335      31.880  -4.192   4.347  1.00 15.00      A    C  
ATOM   3236  CB  GLN A 335      30.447  -3.754   4.061  1.00 15.00      A    C  
ATOM   3237  CG  GLN A 335      30.005  -2.548   4.869  1.00 15.00      A    C  
ATOM   3238  CD  GLN A 335      28.514  -2.535   5.127  1.00 15.00      A    C  
ATOM   3239  OE1 GLN A 335      27.880  -3.587   5.257  1.00 15.00      A    O  
ATOM   3240  NE2 GLN A 335      27.941  -1.351   5.196  1.00 15.00      A    N  
ATOM   3241 HE21 GLN A 335      28.507  -0.540   5.069  1.00 15.00      A    H  
ATOM   3242 HE22 GLN A 335      26.986  -1.314   5.379  1.00 15.00      A    H  
ATOM   3243  C   GLN A 335      32.239  -5.401   3.500  1.00 15.00      A    C  
ATOM   3244  O   GLN A 335      32.184  -6.537   3.971  1.00 15.00      A    O  
ATOM   3245  N   TYR A 336      32.603  -5.151   2.247  1.00 15.00      A    N  
ATOM   3246  HN  TYR A 336      32.590  -4.220   1.921  1.00 15.00      A    H  
ATOM   3247  CA  TYR A 336      32.994  -6.218   1.339  1.00 15.00      A    C  
ATOM   3248  CB  TYR A 336      33.270  -5.675  -0.071  1.00 15.00      A    C  
ATOM   3249  CG  TYR A 336      33.849  -6.699  -1.027  1.00 15.00      A    C  
ATOM   3250  CD1 TYR A 336      33.045  -7.668  -1.616  1.00 15.00      A    C  
ATOM   3251  CD2 TYR A 336      35.203  -6.696  -1.337  1.00 15.00      A    C  
ATOM   3252  CE1 TYR A 336      33.574  -8.604  -2.487  1.00 15.00      A    C  
ATOM   3253  CE2 TYR A 336      35.740  -7.625  -2.204  1.00 15.00      A    C  
ATOM   3254  CZ  TYR A 336      34.924  -8.577  -2.776  1.00 15.00      A    C  
ATOM   3255  OH  TYR A 336      35.460  -9.498  -3.648  1.00 15.00      A    O  
ATOM   3256  HH  TYR A 336      36.385  -9.286  -3.804  1.00 15.00      A    H  
ATOM   3257  C   TYR A 336      34.212  -6.950   1.884  1.00 15.00      A    C  
ATOM   3258  O   TYR A 336      34.308  -8.169   1.785  1.00 15.00      A    O  
ATOM   3259  N   ALA A 337      35.135  -6.195   2.472  1.00 15.00      A    N  
ATOM   3260  HN  ALA A 337      35.001  -5.223   2.519  1.00 15.00      A    H  
ATOM   3261  CA  ALA A 337      36.341  -6.773   3.045  1.00 15.00      A    C  
ATOM   3262  CB  ALA A 337      37.347  -5.685   3.389  1.00 15.00      A    C  
ATOM   3263  C   ALA A 337      36.006  -7.604   4.275  1.00 15.00      A    C  
ATOM   3264  O   ALA A 337      36.408  -8.762   4.378  1.00 15.00      A    O  
ATOM   3265  N   ALA A 338      35.244  -7.015   5.190  1.00 15.00      A    N  
ATOM   3266  HN  ALA A 338      34.936  -6.093   5.035  1.00 15.00      A    H  
ATOM   3267  CA  ALA A 338      34.853  -7.695   6.419  1.00 15.00      A    C  
ATOM   3268  CB  ALA A 338      34.019  -6.779   7.300  1.00 15.00      A    C  
ATOM   3269  C   ALA A 338      34.110  -8.997   6.130  1.00 15.00      A    C  
ATOM   3270  O   ALA A 338      34.456 -10.049   6.657  1.00 15.00      A    O  
ATOM   3271  N   ARG A 339      33.121  -8.938   5.252  1.00 15.00      A    N  
ATOM   3272  HN  ARG A 339      32.903  -8.079   4.821  1.00 15.00      A    H  
ATOM   3273  CA  ARG A 339      32.344 -10.127   4.925  1.00 15.00      A    C  
ATOM   3274  CB  ARG A 339      30.981  -9.769   4.328  1.00 15.00      A    C  
ATOM   3275  CG  ARG A 339      31.038  -9.310   2.885  1.00 15.00      A    C  
ATOM   3276  CD  ARG A 339      29.748  -8.634   2.457  1.00 15.00      A    C  
ATOM   3277  NE  ARG A 339      29.832  -8.202   1.067  1.00 15.00      A    N  
ATOM   3278  HE  ARG A 339      29.988  -8.899   0.395  1.00 15.00      A    H  
ATOM   3279  CZ  ARG A 339      29.704  -6.937   0.661  1.00 15.00      A    C  
ATOM   3280  NH1 ARG A 339      29.471  -5.967   1.540  1.00 15.00      A    N  
ATOM   3281 HH11 ARG A 339      29.386  -6.182   2.553  1.00 15.00      A    H  
ATOM   3282 HH12 ARG A 339      29.368  -4.963   1.209  1.00 15.00      A    H  
ATOM   3283  NH2 ARG A 339      29.838  -6.640  -0.624  1.00 15.00      A    N  
ATOM   3284 HH21 ARG A 339      30.043  -7.386  -1.319  1.00 15.00      A    H  
ATOM   3285 HH22 ARG A 339      29.735  -5.637  -0.949  1.00 15.00      A    H  
ATOM   3286  C   ARG A 339      33.114 -11.111   4.036  1.00 15.00      A    C  
ATOM   3287  O   ARG A 339      32.593 -12.156   3.668  1.00 15.00      A    O  
ATOM   3288  N   LEU A 340      34.347 -10.775   3.679  1.00 15.00      A    N  
ATOM   3289  HN  LEU A 340      34.713  -9.908   3.964  1.00 15.00      A    H  
ATOM   3290  CA  LEU A 340      35.167 -11.666   2.857  1.00 15.00      A    C  
ATOM   3291  CB  LEU A 340      35.819 -10.895   1.702  1.00 15.00      A    C  
ATOM   3292  CG  LEU A 340      36.691 -11.702   0.728  1.00 15.00      A    C  
ATOM   3293  CD1 LEU A 340      35.941 -12.915   0.196  1.00 15.00      A    C  
ATOM   3294  CD2 LEU A 340      37.154 -10.822  -0.424  1.00 15.00      A    C  
ATOM   3295  C   LEU A 340      36.229 -12.336   3.722  1.00 15.00      A    C  
ATOM   3296  O   LEU A 340      36.587 -13.490   3.513  1.00 15.00      A    O  
ATOM   3297  N   ARG A 341      36.680 -11.609   4.728  1.00 15.00      A    N  
ATOM   3298  HN  ARG A 341      36.308 -10.714   4.868  1.00 15.00      A    H  
ATOM   3299  CA  ARG A 341      37.709 -12.087   5.637  1.00 15.00      A    C  
ATOM   3300  CB  ARG A 341      38.353 -10.883   6.328  1.00 15.00      A    C  
ATOM   3301  CG  ARG A 341      37.391 -10.087   7.204  1.00 15.00      A    C  
ATOM   3302  CD  ARG A 341      38.095  -9.013   8.020  1.00 15.00      A    C  
ATOM   3303  NE  ARG A 341      37.447  -8.825   9.317  1.00 15.00      A    N  
ATOM   3304  HE  ARG A 341      36.569  -9.257   9.445  1.00 15.00      A    H  
ATOM   3305  CZ  ARG A 341      37.962  -8.140  10.337  1.00 15.00      A    C  
ATOM   3306  NH1 ARG A 341      39.157  -7.554  10.244  1.00 15.00      A    N  
ATOM   3307 HH11 ARG A 341      39.726  -7.639   9.357  1.00 15.00      A    H  
ATOM   3308 HH12 ARG A 341      39.545  -7.020  11.046  1.00 15.00      A    H  
ATOM   3309  NH2 ARG A 341      37.271  -8.075  11.470  1.00 15.00      A    N  
ATOM   3310 HH21 ARG A 341      36.337  -8.568  11.539  1.00 15.00      A    H  
ATOM   3311 HH22 ARG A 341      37.640  -7.551  12.287  1.00 15.00      A    H  
ATOM   3312  C   ARG A 341      37.130 -13.014   6.699  1.00 15.00      A    C  
ATOM   3313  O   ARG A 341      37.850 -13.812   7.304  1.00 15.00      A    O  
ATOM   3314  N   GLU A 342      35.831 -12.904   6.917  1.00 15.00      A    N  
ATOM   3315  HN  GLU A 342      35.311 -12.265   6.389  1.00 15.00      A    H  
ATOM   3316  CA  GLU A 342      35.163 -13.693   7.939  1.00 15.00      A    C  
ATOM   3317  CB  GLU A 342      34.413 -12.757   8.900  1.00 15.00      A    C  
ATOM   3318  CG  GLU A 342      35.317 -11.731   9.583  1.00 15.00      A    C  
ATOM   3319  CD  GLU A 342      34.569 -10.556  10.193  1.00 15.00      A    C  
ATOM   3320  OE1 GLU A 342      35.223  -9.722  10.868  1.00 15.00      A    O  
ATOM   3321  OE2 GLU A 342      33.346 -10.450   9.987  1.00 15.00      A    O  
ATOM   3322  C   GLU A 342      34.227 -14.768   7.368  1.00 15.00      A    C  
ATOM   3323  O   GLU A 342      33.961 -15.770   8.030  1.00 15.00      A    O  
ATOM   3324  N   LEU A 343      33.746 -14.577   6.139  1.00 15.00      A    N  
ATOM   3325  HN  LEU A 343      34.006 -13.778   5.644  1.00 15.00      A    H  
ATOM   3326  CA  LEU A 343      32.817 -15.535   5.523  1.00 15.00      A    C  
ATOM   3327  CB  LEU A 343      31.723 -14.807   4.744  1.00 15.00      A    C  
ATOM   3328  CG  LEU A 343      30.397 -14.574   5.467  1.00 15.00      A    C  
ATOM   3329  CD1 LEU A 343      29.652 -15.888   5.660  1.00 15.00      A    C  
ATOM   3330  CD2 LEU A 343      29.546 -13.581   4.691  1.00 15.00      A    C  
ATOM   3331  C   LEU A 343      33.478 -16.566   4.608  1.00 15.00      A    C  
ATOM   3332  O   LEU A 343      32.950 -17.665   4.438  1.00 15.00      A    O  
ATOM   3333  N   GLU A 344      34.608 -16.225   4.004  1.00 15.00      A    N  
ATOM   3334  HN  GLU A 344      35.009 -15.349   4.177  1.00 15.00      A    H  
ATOM   3335  CA  GLU A 344      35.272 -17.154   3.095  1.00 15.00      A    C  
ATOM   3336  CB  GLU A 344      34.965 -16.808   1.633  1.00 15.00      A    C  
ATOM   3337  CG  GLU A 344      35.494 -17.825   0.628  1.00 15.00      A    C  
ATOM   3338  CD  GLU A 344      35.483 -17.310  -0.798  1.00 15.00      A    C  
ATOM   3339  OE1 GLU A 344      34.581 -17.694  -1.564  1.00 15.00      A    O  
ATOM   3340  OE2 GLU A 344      36.382 -16.521  -1.150  1.00 15.00      A    O  
ATOM   3341  C   GLU A 344      36.779 -17.188   3.313  1.00 15.00      A    C  
ATOM   3342  O   GLU A 344      37.477 -16.208   3.072  1.00 15.00      A    O  
ATOM   3343  N   PRO A 345      37.303 -18.331   3.768  1.00 15.00      A    N  
ATOM   3344  CA  PRO A 345      38.728 -18.503   3.995  1.00 15.00      A    C  
ATOM   3345  CB  PRO A 345      38.763 -19.565   5.098  1.00 15.00      A    C  
ATOM   3346  CG  PRO A 345      37.508 -20.363   4.930  1.00 15.00      A    C  
ATOM   3347  CD  PRO A 345      36.541 -19.540   4.114  1.00 15.00      A    C  
ATOM   3348  C   PRO A 345      39.432 -19.010   2.733  1.00 15.00      A    C  
ATOM   3349  O   PRO A 345      40.472 -19.667   2.805  1.00 15.00      A    O  
ATOM   3350  N   GLY A 346      38.862 -18.679   1.576  1.00 15.00      A    N  
ATOM   3351  HN  GLY A 346      38.046 -18.129   1.586  1.00 15.00      A    H  
ATOM   3352  CA  GLY A 346      39.412 -19.119   0.303  1.00 15.00      A    C  
ATOM   3353  C   GLY A 346      40.775 -18.531  -0.039  1.00 15.00      A    C  
ATOM   3354  O   GLY A 346      41.533 -19.130  -0.800  1.00 15.00      A    O  
ATOM   3355  N   TRP A 347      41.105 -17.381   0.542  1.00 15.00      A    N  
ATOM   3356  HN  TRP A 347      40.464 -16.956   1.151  1.00 15.00      A    H  
ATOM   3357  CA  TRP A 347      42.386 -16.714   0.277  1.00 15.00      A    C  
ATOM   3358  CB  TRP A 347      42.433 -15.352   0.974  1.00 15.00      A    C  
ATOM   3359  CG  TRP A 347      43.051 -14.268   0.147  1.00 15.00      A    C  
ATOM   3360  CD1 TRP A 347      44.375 -14.098  -0.144  1.00 15.00      A    C  
ATOM   3361  CD2 TRP A 347      42.361 -13.197  -0.489  1.00 15.00      A    C  
ATOM   3362  NE1 TRP A 347      44.545 -12.986  -0.930  1.00 15.00      A    N  
ATOM   3363  HE1 TRP A 347      45.402 -12.659  -1.272  1.00 15.00      A    H  
ATOM   3364  CE2 TRP A 347      43.322 -12.414  -1.155  1.00 15.00      A    C  
ATOM   3365  CE3 TRP A 347      41.019 -12.828  -0.559  1.00 15.00      A    C  
ATOM   3366  CZ2 TRP A 347      42.980 -11.281  -1.881  1.00 15.00      A    C  
ATOM   3367  CZ3 TRP A 347      40.678 -11.705  -1.278  1.00 15.00      A    C  
ATOM   3368  CH2 TRP A 347      41.655 -10.944  -1.930  1.00 15.00      A    C  
ATOM   3369  C   TRP A 347      43.595 -17.555   0.702  1.00 15.00      A    C  
ATOM   3370  O   TRP A 347      44.703 -17.354   0.210  1.00 15.00      A    O  
ATOM   3371  N   SER A 348      43.381 -18.496   1.602  1.00 15.00      A    N  
ATOM   3372  HN  SER A 348      42.474 -18.632   1.949  1.00 15.00      A    H  
ATOM   3373  CA  SER A 348      44.464 -19.337   2.084  1.00 15.00      A    C  
ATOM   3374  CB  SER A 348      44.565 -19.209   3.601  1.00 15.00      A    C  
ATOM   3375  OG  SER A 348      43.273 -19.110   4.173  1.00 15.00      A    O  
ATOM   3376  HG  SER A 348      42.880 -19.988   4.222  1.00 15.00      A    H  
ATOM   3377  C   SER A 348      44.249 -20.792   1.689  1.00 15.00      A    C  
ATOM   3378  O   SER A 348      44.812 -21.697   2.300  1.00 15.00      A    O  
ATOM   3379  N   ALA A 349      43.434 -21.013   0.666  1.00 15.00      A    N  
ATOM   3380  HN  ALA A 349      43.019 -20.249   0.206  1.00 15.00      A    H  
ATOM   3381  CA  ALA A 349      43.146 -22.365   0.207  1.00 15.00      A    C  
ATOM   3382  CB  ALA A 349      41.808 -22.411  -0.520  1.00 15.00      A    C  
ATOM   3383  C   ALA A 349      44.258 -22.899  -0.688  1.00 15.00      A    C  
ATOM   3384  O   ALA A 349      44.832 -23.954  -0.425  1.00 15.00      A    O  
ATOM   3385  N   THR A 350      44.565 -22.162  -1.741  1.00 15.00      A    N  
ATOM   3386  HN  THR A 350      44.090 -21.321  -1.896  1.00 15.00      A    H  
ATOM   3387  CA  THR A 350      45.592 -22.574  -2.678  1.00 15.00      A    C  
ATOM   3388  CB  THR A 350      44.957 -23.002  -4.013  1.00 15.00      A    C  
ATOM   3389  OG1 THR A 350      43.707 -22.315  -4.185  1.00 15.00      A    O  
ATOM   3390  HG1 THR A 350      43.874 -21.383  -4.355  1.00 15.00      A    H  
ATOM   3391  CG2 THR A 350      44.698 -24.502  -4.014  1.00 15.00      A    C  
ATOM   3392  C   THR A 350      46.597 -21.454  -2.926  1.00 15.00      A    C  
ATOM   3393  O   THR A 350      46.212 -20.322  -3.211  1.00 15.00      A    O  
ATOM   3394  N   PRO A 351      47.899 -21.760  -2.807  1.00 15.00      A    N  
ATOM   3395  CA  PRO A 351      48.967 -20.786  -3.025  1.00 15.00      A    C  
ATOM   3396  CB  PRO A 351      50.221 -21.478  -2.455  1.00 15.00      A    C  
ATOM   3397  CG  PRO A 351      49.734 -22.726  -1.790  1.00 15.00      A    C  
ATOM   3398  CD  PRO A 351      48.435 -23.076  -2.451  1.00 15.00      A    C  
ATOM   3399  C   PRO A 351      49.164 -20.499  -4.510  1.00 15.00      A    C  
ATOM   3400  O   PRO A 351      48.811 -21.316  -5.363  1.00 15.00      A    O  
ATOM   3401  N   GLY A 352      49.745 -19.348  -4.816  1.00 15.00      A    N  
ATOM   3402  HN  GLY A 352      50.031 -18.744  -4.099  1.00 15.00      A    H  
ATOM   3403  CA  GLY A 352      49.972 -18.987  -6.198  1.00 15.00      A    C  
ATOM   3404  C   GLY A 352      51.230 -18.171  -6.380  1.00 15.00      A    C  
ATOM   3405  O   GLY A 352      51.877 -17.790  -5.406  1.00 15.00      A    O  
ATOM   3406  N   CYS A 353      51.574 -17.901  -7.631  1.00 15.00      A    N  
ATOM   3407  HN  CYS A 353      51.018 -18.243  -8.360  1.00 15.00      A    H  
ATOM   3408  CA  CYS A 353      52.763 -17.121  -7.953  1.00 15.00      A    C  
ATOM   3409  CB  CYS A 353      53.370 -17.615  -9.272  1.00 15.00      A    C  
ATOM   3410  SG  CYS A 353      54.985 -16.910  -9.682  1.00 15.00      A    S  
ATOM   3411  HG  CYS A 353      55.470 -16.337  -8.588  1.00 15.00      A    H  
ATOM   3412  C   CYS A 353      52.424 -15.631  -8.040  1.00 15.00      A    C  
ATOM   3413  O   CYS A 353      53.299 -14.795  -8.251  1.00 15.00      A    O  
ATOM   3414  N   GLN A 354      51.141 -15.317  -7.884  1.00 15.00      A    N  
ATOM   3415  HN  GLN A 354      50.496 -16.036  -7.721  1.00 15.00      A    H  
ATOM   3416  CA  GLN A 354      50.658 -13.940  -7.936  1.00 15.00      A    C  
ATOM   3417  CB  GLN A 354      50.647 -13.443  -9.384  1.00 15.00      A    C  
ATOM   3418  CG  GLN A 354      50.700 -11.932  -9.535  1.00 15.00      A    C  
ATOM   3419  CD  GLN A 354      52.109 -11.389  -9.419  1.00 15.00      A    C  
ATOM   3420  OE1 GLN A 354      52.540 -10.970  -8.351  1.00 15.00      A    O  
ATOM   3421  NE2 GLN A 354      52.839 -11.404 -10.525  1.00 15.00      A    N  
ATOM   3422 HE21 GLN A 354      52.437 -11.753 -11.342  1.00 15.00      A    H  
ATOM   3423 HE22 GLN A 354      53.759 -11.069 -10.472  1.00 15.00      A    H  
ATOM   3424  C   GLN A 354      49.241 -13.896  -7.385  1.00 15.00      A    C  
ATOM   3425  O   GLN A 354      48.300 -14.295  -8.070  1.00 15.00      A    O  
ATOM   3426  N   LEU A 355      49.087 -13.420  -6.156  1.00 15.00      A    N  
ATOM   3427  HN  LEU A 355      49.871 -13.105  -5.658  1.00 15.00      A    H  
ATOM   3428  CA  LEU A 355      47.770 -13.368  -5.529  1.00 15.00      A    C  
ATOM   3429  CB  LEU A 355      47.660 -14.452  -4.455  1.00 15.00      A    C  
ATOM   3430  CG  LEU A 355      46.629 -15.549  -4.705  1.00 15.00      A    C  
ATOM   3431  CD1 LEU A 355      47.157 -16.553  -5.713  1.00 15.00      A    C  
ATOM   3432  CD2 LEU A 355      46.248 -16.240  -3.404  1.00 15.00      A    C  
ATOM   3433  C   LEU A 355      47.464 -12.014  -4.899  1.00 15.00      A    C  
ATOM   3434  O   LEU A 355      46.537 -11.910  -4.100  1.00 15.00      A    O  
ATOM   3435  N   HIS A 356      48.226 -10.980  -5.260  1.00 15.00      A    N  
ATOM   3436  HN  HIS A 356      48.948 -11.119  -5.908  1.00 15.00      A    H  
ATOM   3437  CA  HIS A 356      48.010  -9.640  -4.691  1.00 15.00      A    C  
ATOM   3438  CB  HIS A 356      46.595  -9.131  -5.011  1.00 15.00      A    C  
ATOM   3439  CG  HIS A 356      46.530  -7.882  -5.836  1.00 15.00      A    C  
ATOM   3440  ND1 HIS A 356      46.780  -6.624  -5.332  1.00 15.00      A    N  
ATOM   3441  HD1 HIS A 356      47.029  -6.408  -4.393  1.00 15.00      A    H  
ATOM   3442  CD2 HIS A 356      46.185  -7.701  -7.133  1.00 15.00      A    C  
ATOM   3443  CE1 HIS A 356      46.593  -5.729  -6.280  1.00 15.00      A    C  
ATOM   3444  NE2 HIS A 356      46.228  -6.354  -7.381  1.00 15.00      A    N  
ATOM   3445  HE2 HIS A 356      45.942  -5.915  -8.213  1.00 15.00      A    H  
ATOM   3446  C   HIS A 356      48.204  -9.703  -3.176  1.00 15.00      A    C  
ATOM   3447  O   HIS A 356      47.359  -9.255  -2.401  1.00 15.00      A    O  
ATOM   3448  N   ASP A 357      49.331 -10.267  -2.769  1.00 15.00      A    N  
ATOM   3449  HN  ASP A 357      49.981 -10.582  -3.441  1.00 15.00      A    H  
ATOM   3450  CA  ASP A 357      49.661 -10.434  -1.356  1.00 15.00      A    C  
ATOM   3451  CB  ASP A 357      50.759 -11.486  -1.190  1.00 15.00      A    C  
ATOM   3452  CG  ASP A 357      51.936 -11.237  -2.111  1.00 15.00      A    C  
ATOM   3453  OD1 ASP A 357      51.749 -11.339  -3.347  1.00 15.00      A    O  
ATOM   3454  OD2 ASP A 357      53.035 -10.931  -1.607  1.00 15.00      A    O  
ATOM   3455  C   ASP A 357      50.093  -9.126  -0.709  1.00 15.00      A    C  
ATOM   3456  O   ASP A 357      50.172  -9.031   0.515  1.00 15.00      A    O  
ATOM   3457  N   ALA A 358      50.348  -8.118  -1.537  1.00 15.00      A    N  
ATOM   3458  HN  ALA A 358      50.266  -8.268  -2.499  1.00 15.00      A    H  
ATOM   3459  CA  ALA A 358      50.770  -6.801  -1.057  1.00 15.00      A    C  
ATOM   3460  CB  ALA A 358      51.366  -5.996  -2.201  1.00 15.00      A    C  
ATOM   3461  C   ALA A 358      49.612  -6.036  -0.408  1.00 15.00      A    C  
ATOM   3462  O   ALA A 358      49.733  -4.851  -0.097  1.00 15.00      A    O  
ATOM   3463  N   GLU A 359      48.492  -6.721  -0.224  1.00 15.00      A    N  
ATOM   3464  HN  GLU A 359      48.461  -7.655  -0.513  1.00 15.00      A    H  
ATOM   3465  CA  GLU A 359      47.313  -6.131   0.388  1.00 15.00      A    C  
ATOM   3466  CB  GLU A 359      46.061  -6.536  -0.389  1.00 15.00      A    C  
ATOM   3467  CG  GLU A 359      45.443  -5.413  -1.203  1.00 15.00      A    C  
ATOM   3468  CD  GLU A 359      46.404  -4.833  -2.216  1.00 15.00      A    C  
ATOM   3469  OE1 GLU A 359      46.539  -3.595  -2.274  1.00 15.00      A    O  
ATOM   3470  OE2 GLU A 359      47.035  -5.614  -2.960  1.00 15.00      A    O  
ATOM   3471  C   GLU A 359      47.180  -6.577   1.840  1.00 15.00      A    C  
ATOM   3472  O   GLU A 359      47.150  -5.753   2.749  1.00 15.00      A    O  
ATOM   3473  N   GLN A 360      47.061  -7.895   2.034  1.00 15.00      A    N  
ATOM   3474  HN  GLN A 360      47.060  -8.481   1.251  1.00 15.00      A    H  
ATOM   3475  CA  GLN A 360      46.938  -8.509   3.366  1.00 15.00      A    C  
ATOM   3476  CB  GLN A 360      48.078  -8.093   4.304  1.00 15.00      A    C  
ATOM   3477  CG  GLN A 360      49.439  -8.642   3.907  1.00 15.00      A    C  
ATOM   3478  CD  GLN A 360      50.527  -7.590   3.965  1.00 15.00      A    C  
ATOM   3479  OE1 GLN A 360      50.746  -6.865   3.005  1.00 15.00      A    O  
ATOM   3480  NE2 GLN A 360      51.222  -7.502   5.091  1.00 15.00      A    N  
ATOM   3481 HE21 GLN A 360      51.005  -8.113   5.821  1.00 15.00      A    H  
ATOM   3482 HE22 GLN A 360      51.922  -6.817   5.146  1.00 15.00      A    H  
ATOM   3483  C   GLN A 360      45.569  -8.299   4.027  1.00 15.00      A    C  
ATOM   3484  O   GLN A 360      45.127  -9.143   4.803  1.00 15.00      A    O  
ATOM   3485  N   LEU A 361      44.918  -7.186   3.702  1.00 15.00      A    N  
ATOM   3486  HN  LEU A 361      45.344  -6.570   3.071  1.00 15.00      A    H  
ATOM   3487  CA  LEU A 361      43.610  -6.818   4.259  1.00 15.00      A    C  
ATOM   3488  CB  LEU A 361      43.073  -5.580   3.530  1.00 15.00      A    C  
ATOM   3489  CG  LEU A 361      41.633  -5.159   3.834  1.00 15.00      A    C  
ATOM   3490  CD1 LEU A 361      41.247  -3.958   2.985  1.00 15.00      A    C  
ATOM   3491  CD2 LEU A 361      41.461  -4.847   5.312  1.00 15.00      A    C  
ATOM   3492  C   LEU A 361      42.574  -7.948   4.219  1.00 15.00      A    C  
ATOM   3493  O   LEU A 361      42.106  -8.408   5.255  1.00 15.00      A    O  
ATOM   3494  N   TRP A 362      42.224  -8.388   3.016  1.00 15.00      A    N  
ATOM   3495  HN  TRP A 362      42.641  -7.987   2.229  1.00 15.00      A    H  
ATOM   3496  CA  TRP A 362      41.223  -9.441   2.824  1.00 15.00      A    C  
ATOM   3497  CB  TRP A 362      40.828  -9.497   1.347  1.00 15.00      A    C  
ATOM   3498  CG  TRP A 362      40.065  -8.311   0.845  1.00 15.00      A    C  
ATOM   3499  CD1 TRP A 362      38.727  -8.095   0.968  1.00 15.00      A    C  
ATOM   3500  CD2 TRP A 362      40.587  -7.188   0.121  1.00 15.00      A    C  
ATOM   3501  NE1 TRP A 362      38.379  -6.915   0.364  1.00 15.00      A    N  
ATOM   3502  HE1 TRP A 362      37.474  -6.547   0.319  1.00 15.00      A    H  
ATOM   3503  CE2 TRP A 362      39.503  -6.336  -0.161  1.00 15.00      A    C  
ATOM   3504  CE3 TRP A 362      41.863  -6.818  -0.316  1.00 15.00      A    C  
ATOM   3505  CZ2 TRP A 362      39.653  -5.141  -0.859  1.00 15.00      A    C  
ATOM   3506  CZ3 TRP A 362      42.010  -5.630  -1.008  1.00 15.00      A    C  
ATOM   3507  CH2 TRP A 362      40.911  -4.806  -1.273  1.00 15.00      A    C  
ATOM   3508  C   TRP A 362      41.706 -10.834   3.244  1.00 15.00      A    C  
ATOM   3509  O   TRP A 362      41.438 -11.808   2.544  1.00 15.00      A    O  
ATOM   3510  N   LEU A 363      42.400 -10.933   4.373  1.00 15.00      A    N  
ATOM   3511  HN  LEU A 363      42.557 -10.121   4.910  1.00 15.00      A    H  
ATOM   3512  CA  LEU A 363      42.906 -12.216   4.858  1.00 15.00      A    C  
ATOM   3513  CB  LEU A 363      43.823 -12.919   3.840  1.00 15.00      A    C  
ATOM   3514  CG  LEU A 363      45.120 -12.207   3.445  1.00 15.00      A    C  
ATOM   3515  CD1 LEU A 363      44.902 -11.299   2.244  1.00 15.00      A    C  
ATOM   3516  CD2 LEU A 363      46.202 -13.226   3.144  1.00 15.00      A    C  
ATOM   3517  C   LEU A 363      43.587 -12.070   6.212  1.00 15.00      A    C  
ATOM   3518  O   LEU A 363      44.756 -12.425   6.385  1.00 15.00      A    O  
ATOM   3519  N   ASP A 364      42.844 -11.543   7.168  1.00 15.00      A    N  
ATOM   3520  HN  ASP A 364      41.915 -11.269   6.961  1.00 15.00      A    H  
ATOM   3521  CA  ASP A 364      43.345 -11.338   8.519  1.00 15.00      A    C  
ATOM   3522  CB  ASP A 364      42.487 -10.339   9.332  1.00 15.00      A    C  
ATOM   3523  CG  ASP A 364      41.406  -9.630   8.526  1.00 15.00      A    C  
ATOM   3524  OD1 ASP A 364      41.215  -8.410   8.715  1.00 15.00      A    O  
ATOM   3525  OD2 ASP A 364      40.729 -10.297   7.718  1.00 15.00      A    O  
ATOM   3526  C   ASP A 364      43.501 -12.666   9.260  1.00 15.00      A    C  
ATOM   3527  O   ASP A 364      44.621 -13.063   9.574  1.00 15.00      A    O  
ATOM   3528  N   PRO A 365      42.399 -13.414   9.522  1.00 15.00      A    N  
ATOM   3529  CA  PRO A 365      42.479 -14.688  10.242  1.00 15.00      A    C  
ATOM   3530  CB  PRO A 365      41.010 -15.119  10.400  1.00 15.00      A    C  
ATOM   3531  CG  PRO A 365      40.217 -13.887  10.133  1.00 15.00      A    C  
ATOM   3532  CD  PRO A 365      41.010 -13.110   9.127  1.00 15.00      A    C  
ATOM   3533  C   PRO A 365      43.239 -15.720   9.427  1.00 15.00      A    C  
ATOM   3534  O   PRO A 365      43.975 -16.548   9.970  1.00 15.00      A    O  
ATOM   3535  N   LEU A 366      43.084 -15.616   8.112  1.00 15.00      A    N  
ATOM   3536  HN  LEU A 366      42.519 -14.896   7.763  1.00 15.00      A    H  
ATOM   3537  CA  LEU A 366      43.720 -16.525   7.171  1.00 15.00      A    C  
ATOM   3538  CB  LEU A 366      43.292 -16.198   5.734  1.00 15.00      A    C  
ATOM   3539  CG  LEU A 366      41.814 -16.425   5.392  1.00 15.00      A    C  
ATOM   3540  CD1 LEU A 366      41.209 -17.504   6.278  1.00 15.00      A    C  
ATOM   3541  CD2 LEU A 366      41.018 -15.132   5.494  1.00 15.00      A    C  
ATOM   3542  C   LEU A 366      45.241 -16.512   7.292  1.00 15.00      A    C  
ATOM   3543  O   LEU A 366      45.905 -17.481   6.940  1.00 15.00      A    O  
ATOM   3544  N   ARG A 367      45.789 -15.418   7.803  1.00 15.00      A    N  
ATOM   3545  HN  ARG A 367      45.211 -14.671   8.077  1.00 15.00      A    H  
ATOM   3546  CA  ARG A 367      47.232 -15.300   7.965  1.00 15.00      A    C  
ATOM   3547  CB  ARG A 367      47.788 -14.272   6.988  1.00 15.00      A    C  
ATOM   3548  CG  ARG A 367      48.506 -14.864   5.787  1.00 15.00      A    C  
ATOM   3549  CD  ARG A 367      49.004 -13.765   4.858  1.00 15.00      A    C  
ATOM   3550  NE  ARG A 367      49.901 -12.825   5.537  1.00 15.00      A    N  
ATOM   3551  HE  ARG A 367      50.847 -13.081   5.603  1.00 15.00      A    H  
ATOM   3552  CZ  ARG A 367      49.514 -11.661   6.067  1.00 15.00      A    C  
ATOM   3553  NH1 ARG A 367      48.239 -11.283   5.996  1.00 15.00      A    N  
ATOM   3554 HH11 ARG A 367      47.935 -10.374   6.410  1.00 15.00      A    H  
ATOM   3555 HH12 ARG A 367      47.534 -11.895   5.533  1.00 15.00      A    H  
ATOM   3556  NH2 ARG A 367      50.397 -10.890   6.688  1.00 15.00      A    N  
ATOM   3557 HH21 ARG A 367      51.393 -11.186   6.767  1.00 15.00      A    H  
ATOM   3558 HH22 ARG A 367      50.099  -9.984   7.107  1.00 15.00      A    H  
ATOM   3559  C   ARG A 367      47.598 -14.915   9.395  1.00 15.00      A    C  
ATOM   3560  O   ARG A 367      48.584 -14.220   9.628  1.00 15.00      A    O  
ATOM   3561  N   ALA A 368      46.801 -15.375  10.348  1.00 15.00      A    N  
ATOM   3562  HN  ALA A 368      46.033 -15.931  10.102  1.00 15.00      A    H  
ATOM   3563  CA  ALA A 368      47.049 -15.075  11.754  1.00 15.00      A    C  
ATOM   3564  CB  ALA A 368      46.253 -13.857  12.194  1.00 15.00      A    C  
ATOM   3565  C   ALA A 368      46.717 -16.272  12.635  1.00 15.00      A    C  
ATOM   3566  O   ALA A 368      47.431 -16.573  13.586  1.00 15.00      A    O  
ATOM   3567  N   GLN A 369      45.636 -16.965  12.297  1.00 15.00      A    N  
ATOM   3568  HN  GLN A 369      45.116 -16.686  11.514  1.00 15.00      A    H  
ATOM   3569  CA  GLN A 369      45.199 -18.131  13.060  1.00 15.00      A    C  
ATOM   3570  CB  GLN A 369      43.685 -18.304  12.945  1.00 15.00      A    C  
ATOM   3571  CG  GLN A 369      42.919 -17.937  14.204  1.00 15.00      A    C  
ATOM   3572  CD  GLN A 369      41.421 -17.913  13.981  1.00 15.00      A    C  
ATOM   3573  OE1 GLN A 369      40.745 -18.931  14.101  1.00 15.00      A    O  
ATOM   3574  NE2 GLN A 369      40.890 -16.744  13.659  1.00 15.00      A    N  
ATOM   3575 HE21 GLN A 369      41.484 -15.971  13.584  1.00 15.00      A    H  
ATOM   3576 HE22 GLN A 369      39.922 -16.703  13.510  1.00 15.00      A    H  
ATOM   3577  C   GLN A 369      45.909 -19.395  12.591  1.00 15.00      A    C  
ATOM   3578  O   GLN A 369      45.596 -20.496  13.035  1.00 15.00      A    O  
ATOM   3579  N   THR A 370      46.855 -19.226  11.682  1.00 15.00      A    N  
ATOM   3580  HN  THR A 370      47.055 -18.324  11.368  1.00 15.00      A    H  
ATOM   3581  CA  THR A 370      47.618 -20.345  11.152  1.00 15.00      A    C  
ATOM   3582  CB  THR A 370      47.413 -20.500   9.623  1.00 15.00      A    C  
ATOM   3583  OG1 THR A 370      47.863 -21.792   9.194  1.00 15.00      A    O  
ATOM   3584  HG1 THR A 370      48.641 -21.687   8.635  1.00 15.00      A    H  
ATOM   3585  CG2 THR A 370      45.951 -20.321   9.240  1.00 15.00      A    C  
ATOM   3586  C   THR A 370      49.098 -20.108  11.427  1.00 15.00      A    C  
ATOM   3587  O   THR A 370      49.753 -20.876  12.132  1.00 15.00      A    O  
ATOM   3588  N   ASP A 371      49.604 -19.013  10.884  1.00 15.00      A    N  
ATOM   3589  HN  ASP A 371      49.024 -18.440  10.344  1.00 15.00      A    H  
ATOM   3590  CA  ASP A 371      51.001 -18.645  11.038  1.00 15.00      A    C  
ATOM   3591  CB  ASP A 371      51.476 -17.911   9.788  1.00 15.00      A    C  
ATOM   3592  CG  ASP A 371      51.252 -18.706   8.523  1.00 15.00      A    C  
ATOM   3593  OD1 ASP A 371      52.164 -19.457   8.130  1.00 15.00      A    O  
ATOM   3594  OD2 ASP A 371      50.164 -18.571   7.926  1.00 15.00      A    O  
ATOM   3595  C   ASP A 371      51.205 -17.751  12.253  1.00 15.00      A    C  
ATOM   3596  O   ASP A 371      51.268 -16.526  12.126  1.00 15.00      A    O  
ATOM   3597  N   GLU A 372      51.319 -18.375  13.422  1.00 15.00      A    N  
ATOM   3598  HN  GLU A 372      51.248 -19.354  13.442  1.00 15.00      A    H  
ATOM   3599  CA  GLU A 372      51.514 -17.659  14.686  1.00 15.00      A    C  
ATOM   3600  CB  GLU A 372      51.764 -18.650  15.827  1.00 15.00      A    C  
ATOM   3601  CG  GLU A 372      50.593 -19.562  16.148  1.00 15.00      A    C  
ATOM   3602  CD  GLU A 372      50.908 -20.513  17.286  1.00 15.00      A    C  
ATOM   3603  OE1 GLU A 372      51.401 -21.626  17.009  1.00 15.00      A    O  
ATOM   3604  OE2 GLU A 372      50.670 -20.142  18.456  1.00 15.00      A    O  
ATOM   3605  C   GLU A 372      52.668 -16.651  14.630  1.00 15.00      A    C  
ATOM   3606  O   GLU A 372      52.493 -15.474  14.937  1.00 15.00      A    O  
ATOM   3607  N   THR A 373      53.850 -17.114  14.248  1.00 15.00      A    N  
ATOM   3608  HN  THR A 373      53.945 -18.063  14.022  1.00 15.00      A    H  
ATOM   3609  CA  THR A 373      55.020 -16.247  14.191  1.00 15.00      A    C  
ATOM   3610  CB  THR A 373      56.209 -16.925  14.915  1.00 15.00      A    C  
ATOM   3611  OG1 THR A 373      56.557 -18.146  14.247  1.00 15.00      A    O  
ATOM   3612  HG1 THR A 373      57.458 -18.082  13.912  1.00 15.00      A    H  
ATOM   3613  CG2 THR A 373      57.426 -16.015  14.996  1.00 15.00      A    C  
ATOM   3614  C   THR A 373      55.407 -15.894  12.749  1.00 15.00      A    C  
ATOM   3615  O   THR A 373      56.144 -14.936  12.507  1.00 15.00      A    O  
ATOM   3616  N   PHE A 374      54.879 -16.649  11.796  1.00 15.00      A    N  
ATOM   3617  HN  PHE A 374      54.252 -17.357  12.044  1.00 15.00      A    H  
ATOM   3618  CA  PHE A 374      55.195 -16.438  10.389  1.00 15.00      A    C  
ATOM   3619  CB  PHE A 374      54.775 -17.649   9.551  1.00 15.00      A    C  
ATOM   3620  CG  PHE A 374      55.845 -18.679   9.329  1.00 15.00      A    C  
ATOM   3621  CD1 PHE A 374      56.013 -19.729  10.216  1.00 15.00      A    C  
ATOM   3622  CD2 PHE A 374      56.671 -18.607   8.218  1.00 15.00      A    C  
ATOM   3623  CE1 PHE A 374      56.984 -20.688  10.002  1.00 15.00      A    C  
ATOM   3624  CE2 PHE A 374      57.646 -19.561   7.998  1.00 15.00      A    C  
ATOM   3625  CZ  PHE A 374      57.803 -20.604   8.891  1.00 15.00      A    C  
ATOM   3626  C   PHE A 374      54.556 -15.174   9.822  1.00 15.00      A    C  
ATOM   3627  O   PHE A 374      55.198 -14.130   9.721  1.00 15.00      A    O  
ATOM   3628  N   LEU A 375      53.284 -15.264   9.470  1.00 15.00      A    N  
ATOM   3629  HN  LEU A 375      52.803 -16.110   9.607  1.00 15.00      A    H  
ATOM   3630  CA  LEU A 375      52.589 -14.142   8.868  1.00 15.00      A    C  
ATOM   3631  CB  LEU A 375      51.575 -14.614   7.825  1.00 15.00      A    C  
ATOM   3632  CG  LEU A 375      52.153 -15.015   6.459  1.00 15.00      A    C  
ATOM   3633  CD1 LEU A 375      53.121 -13.960   5.945  1.00 15.00      A    C  
ATOM   3634  CD2 LEU A 375      52.815 -16.384   6.506  1.00 15.00      A    C  
ATOM   3635  C   LEU A 375      51.981 -13.161   9.867  1.00 15.00      A    C  
ATOM   3636  O   LEU A 375      51.702 -12.017   9.508  1.00 15.00      A    O  
ATOM   3637  N   GLN A 376      51.778 -13.592  11.110  1.00 15.00      A    N  
ATOM   3638  HN  GLN A 376      51.988 -14.522  11.342  1.00 15.00      A    H  
ATOM   3639  CA  GLN A 376      51.211 -12.705  12.125  1.00 15.00      A    C  
ATOM   3640  CB  GLN A 376      50.804 -13.459  13.396  1.00 15.00      A    C  
ATOM   3641  CG  GLN A 376      50.309 -12.553  14.520  1.00 15.00      A    C  
ATOM   3642  CD  GLN A 376      48.944 -11.947  14.238  1.00 15.00      A    C  
ATOM   3643  OE1 GLN A 376      47.926 -12.420  14.734  1.00 15.00      A    O  
ATOM   3644  NE2 GLN A 376      48.910 -10.891  13.434  1.00 15.00      A    N  
ATOM   3645 HE21 GLN A 376      49.757 -10.558  13.069  1.00 15.00      A    H  
ATOM   3646 HE22 GLN A 376      48.035 -10.496  13.230  1.00 15.00      A    H  
ATOM   3647  C   GLN A 376      52.162 -11.553  12.452  1.00 15.00      A    C  
ATOM   3648  O   GLN A 376      51.720 -10.424  12.695  1.00 15.00      A    O  
ATOM   3649  N   ARG A 377      53.467 -11.834  12.463  1.00 15.00      A    N  
ATOM   3650  HN  ARG A 377      53.765 -12.749  12.271  1.00 15.00      A    H  
ATOM   3651  CA  ARG A 377      54.455 -10.800  12.748  1.00 15.00      A    C  
ATOM   3652  CB  ARG A 377      55.863 -11.378  12.879  1.00 15.00      A    C  
ATOM   3653  CG  ARG A 377      56.177 -11.931  14.256  1.00 15.00      A    C  
ATOM   3654  CD  ARG A 377      57.674 -12.096  14.453  1.00 15.00      A    C  
ATOM   3655  NE  ARG A 377      58.328 -10.850  14.869  1.00 15.00      A    N  
ATOM   3656  HE  ARG A 377      57.751 -10.128  15.201  1.00 15.00      A    H  
ATOM   3657  CZ  ARG A 377      59.647 -10.651  14.808  1.00 15.00      A    C  
ATOM   3658  NH1 ARG A 377      60.438 -11.610  14.341  1.00 15.00      A    N  
ATOM   3659 HH11 ARG A 377      61.469 -11.464  14.291  1.00 15.00      A    H  
ATOM   3660 HH12 ARG A 377      60.030 -12.513  14.020  1.00 15.00      A    H  
ATOM   3661  NH2 ARG A 377      60.178  -9.508  15.239  1.00 15.00      A    N  
ATOM   3662 HH21 ARG A 377      59.568  -8.757  15.627  1.00 15.00      A    H  
ATOM   3663 HH22 ARG A 377      61.209  -9.358  15.190  1.00 15.00      A    H  
ATOM   3664  C   ARG A 377      54.421  -9.748  11.657  1.00 15.00      A    C  
ATOM   3665  O   ARG A 377      54.334  -8.551  11.941  1.00 15.00      A    O  
ATOM   3666  N   ARG A 378      54.455 -10.207  10.409  1.00 15.00      A    N  
ATOM   3667  HN  ARG A 378      54.509 -11.171  10.254  1.00 15.00      A    H  
ATOM   3668  CA  ARG A 378      54.404  -9.309   9.268  1.00 15.00      A    C  
ATOM   3669  CB  ARG A 378      55.027  -9.932   8.024  1.00 15.00      A    C  
ATOM   3670  CG  ARG A 378      55.981  -8.990   7.315  1.00 15.00      A    C  
ATOM   3671  CD  ARG A 378      56.303  -9.464   5.918  1.00 15.00      A    C  
ATOM   3672  NE  ARG A 378      57.185  -8.529   5.222  1.00 15.00      A    N  
ATOM   3673  HE  ARG A 378      57.749  -7.942   5.780  1.00 15.00      A    H  
ATOM   3674  CZ  ARG A 378      57.236  -8.408   3.900  1.00 15.00      A    C  
ATOM   3675  NH1 ARG A 378      56.443  -9.153   3.135  1.00 15.00      A    N  
ATOM   3676 HH11 ARG A 378      56.476  -9.065   2.098  1.00 15.00      A    H  
ATOM   3677 HH12 ARG A 378      55.779  -9.826   3.573  1.00 15.00      A    H  
ATOM   3678  NH2 ARG A 378      58.087  -7.557   3.342  1.00 15.00      A    N  
ATOM   3679 HH21 ARG A 378      58.130  -7.461   2.306  1.00 15.00      A    H  
ATOM   3680 HH22 ARG A 378      58.717  -6.980   3.941  1.00 15.00      A    H  
ATOM   3681  C   ARG A 378      52.964  -8.877   9.016  1.00 15.00      A    C  
ATOM   3682  O   ARG A 378      52.393  -9.083   7.938  1.00 15.00      A    O  
ATOM   3683  N   LEU A 379      52.395  -8.296  10.055  1.00 15.00      A    N  
ATOM   3684  HN  LEU A 379      52.937  -8.180  10.867  1.00 15.00      A    H  
ATOM   3685  CA  LEU A 379      51.033  -7.811  10.061  1.00 15.00      A    C  
ATOM   3686  CB  LEU A 379      50.064  -8.990  10.202  1.00 15.00      A    C  
ATOM   3687  CG  LEU A 379      48.581  -8.704   9.951  1.00 15.00      A    C  
ATOM   3688  CD1 LEU A 379      48.368  -8.154   8.548  1.00 15.00      A    C  
ATOM   3689  CD2 LEU A 379      47.755  -9.965  10.160  1.00 15.00      A    C  
ATOM   3690  C   LEU A 379      50.890  -6.867  11.246  1.00 15.00      A    C  
ATOM   3691  O   LEU A 379      50.462  -5.725  11.106  1.00 15.00      A    O  
ATOM   3692  N   ARG A 380      51.287  -7.346  12.422  1.00 15.00      A    N  
ATOM   3693  HN  ARG A 380      51.622  -8.270  12.477  1.00 15.00      A    H  
ATOM   3694  CA  ARG A 380      51.227  -6.533  13.629  1.00 15.00      A    C  
ATOM   3695  CB  ARG A 380      51.253  -7.410  14.892  1.00 15.00      A    C  
ATOM   3696  CG  ARG A 380      51.258  -6.623  16.199  1.00 15.00      A    C  
ATOM   3697  CD  ARG A 380      51.371  -7.535  17.410  1.00 15.00      A    C  
ATOM   3698  NE  ARG A 380      50.105  -8.203  17.710  1.00 15.00      A    N  
ATOM   3699  HE  ARG A 380      49.296  -7.833  17.295  1.00 15.00      A    H  
ATOM   3700  CZ  ARG A 380      49.992  -9.258  18.514  1.00 15.00      A    C  
ATOM   3701  NH1 ARG A 380      51.070  -9.769  19.099  1.00 15.00      A    N  
ATOM   3702 HH11 ARG A 380      52.006  -9.343  18.933  1.00 15.00      A    H  
ATOM   3703 HH12 ARG A 380      50.986 -10.595  19.728  1.00 15.00      A    H  
ATOM   3704  NH2 ARG A 380      48.798  -9.800  18.735  1.00 15.00      A    N  
ATOM   3705 HH21 ARG A 380      47.947  -9.399  18.283  1.00 15.00      A    H  
ATOM   3706 HH22 ARG A 380      48.705 -10.627  19.361  1.00 15.00      A    H  
ATOM   3707  C   ARG A 380      52.379  -5.531  13.651  1.00 15.00      A    C  
ATOM   3708  O   ARG A 380      52.340  -4.540  14.378  1.00 15.00      A    O  
ATOM   3709  N   GLY A 381      53.388  -5.782  12.834  1.00 15.00      A    N  
ATOM   3710  HN  GLY A 381      53.355  -6.570  12.251  1.00 15.00      A    H  
ATOM   3711  CA  GLY A 381      54.539  -4.902  12.799  1.00 15.00      A    C  
ATOM   3712  C   GLY A 381      54.584  -3.974  11.598  1.00 15.00      A    C  
ATOM   3713  O   GLY A 381      55.035  -2.838  11.716  1.00 15.00      A    O  
ATOM   3714  N   ASP A 382      54.128  -4.451  10.449  1.00 15.00      A    N  
ATOM   3715  HN  ASP A 382      53.805  -5.376  10.407  1.00 15.00      A    H  
ATOM   3716  CA  ASP A 382      54.157  -3.654   9.221  1.00 15.00      A    C  
ATOM   3717  CB  ASP A 382      54.438  -4.532   7.987  1.00 15.00      A    C  
ATOM   3718  CG  ASP A 382      55.291  -5.761   8.265  1.00 15.00      A    C  
ATOM   3719  OD1 ASP A 382      56.285  -5.983   7.534  1.00 15.00      A    O  
ATOM   3720  OD2 ASP A 382      54.951  -6.528   9.194  1.00 15.00      A    O  
ATOM   3721  C   ASP A 382      52.865  -2.875   8.996  1.00 15.00      A    C  
ATOM   3722  O   ASP A 382      52.882  -1.850   8.325  1.00 15.00      A    O  
ATOM   3723  N   TRP A 383      51.757  -3.362   9.575  1.00 15.00      A    N  
ATOM   3724  HN  TRP A 383      51.832  -4.169  10.117  1.00 15.00      A    H  
ATOM   3725  CA  TRP A 383      50.430  -2.728   9.427  1.00 15.00      A    C  
ATOM   3726  CB  TRP A 383      50.150  -1.610  10.451  1.00 15.00      A    C  
ATOM   3727  CG  TRP A 383      51.367  -0.944  11.016  1.00 15.00      A    C  
ATOM   3728  CD1 TRP A 383      52.198  -1.434  11.981  1.00 15.00      A    C  
ATOM   3729  CD2 TRP A 383      51.883   0.337  10.655  1.00 15.00      A    C  
ATOM   3730  NE1 TRP A 383      53.209  -0.543  12.231  1.00 15.00      A    N  
ATOM   3731  HE1 TRP A 383      53.936  -0.675  12.873  1.00 15.00      A    H  
ATOM   3732  CE2 TRP A 383      53.037   0.557  11.433  1.00 15.00      A    C  
ATOM   3733  CE3 TRP A 383      51.481   1.319   9.748  1.00 15.00      A    C  
ATOM   3734  CZ2 TRP A 383      53.795   1.716  11.323  1.00 15.00      A    C  
ATOM   3735  CZ3 TRP A 383      52.231   2.469   9.641  1.00 15.00      A    C  
ATOM   3736  CH2 TRP A 383      53.374   2.660  10.426  1.00 15.00      A    C  
ATOM   3737  C   TRP A 383      50.137  -2.293   7.986  1.00 15.00      A    C  
ATOM   3738  O   TRP A 383      50.382  -1.149   7.598  1.00 15.00      A    O  
ATOM   3739  N   PRO A 384      49.574  -3.207   7.189  1.00 15.00      A    N  
ATOM   3740  CA  PRO A 384      49.274  -2.977   5.777  1.00 15.00      A    C  
ATOM   3741  CB  PRO A 384      49.075  -4.392   5.213  1.00 15.00      A    C  
ATOM   3742  CG  PRO A 384      49.347  -5.330   6.350  1.00 15.00      A    C  
ATOM   3743  CD  PRO A 384      49.153  -4.542   7.606  1.00 15.00      A    C  
ATOM   3744  C   PRO A 384      48.031  -2.122   5.533  1.00 15.00      A    C  
ATOM   3745  O   PRO A 384      46.966  -2.630   5.174  1.00 15.00      A    O  
ATOM   3746  N   ALA A 385      48.177  -0.819   5.704  1.00 15.00      A    N  
ATOM   3747  HN  ALA A 385      49.052  -0.471   6.001  1.00 15.00      A    H  
ATOM   3748  CA  ALA A 385      47.075   0.107   5.478  1.00 15.00      A    C  
ATOM   3749  CB  ALA A 385      47.011   1.141   6.594  1.00 15.00      A    C  
ATOM   3750  C   ALA A 385      47.257   0.786   4.123  1.00 15.00      A    C  
ATOM   3751  O   ALA A 385      46.623   1.799   3.812  1.00 15.00      A    O  
ATOM   3752  N   GLU A 386      48.145   0.213   3.322  1.00 15.00      A    N  
ATOM   3753  HN  GLU A 386      48.632  -0.576   3.649  1.00 15.00      A    H  
ATOM   3754  CA  GLU A 386      48.465   0.731   1.997  1.00 15.00      A    C  
ATOM   3755  CB  GLU A 386      49.830   0.208   1.534  1.00 15.00      A    C  
ATOM   3756  CG  GLU A 386      51.009   1.083   1.951  1.00 15.00      A    C  
ATOM   3757  CD  GLU A 386      50.802   1.750   3.299  1.00 15.00      A    C  
ATOM   3758  OE1 GLU A 386      50.580   1.031   4.292  1.00 15.00      A    O  
ATOM   3759  OE2 GLU A 386      50.827   2.998   3.363  1.00 15.00      A    O  
ATOM   3760  C   GLU A 386      47.382   0.410   0.973  1.00 15.00      A    C  
ATOM   3761  O   GLU A 386      47.436   0.874  -0.167  1.00 15.00      A    O  
ATOM   3762  N   VAL A 387      46.387  -0.365   1.387  1.00 15.00      A    N  
ATOM   3763  HN  VAL A 387      46.394  -0.702   2.307  1.00 15.00      A    H  
ATOM   3764  CA  VAL A 387      45.286  -0.727   0.502  1.00 15.00      A    C  
ATOM   3765  CB  VAL A 387      44.382  -1.811   1.126  1.00 15.00      A    C  
ATOM   3766  CG1 VAL A 387      43.349  -2.297   0.119  1.00 15.00      A    C  
ATOM   3767  CG2 VAL A 387      45.218  -2.975   1.634  1.00 15.00      A    C  
ATOM   3768  C   VAL A 387      44.460   0.517   0.189  1.00 15.00      A    C  
ATOM   3769  O   VAL A 387      43.861   0.638  -0.880  1.00 15.00      A    O  
ATOM   3770  N   GLY A 388      44.465   1.457   1.130  1.00 15.00      A    N  
ATOM   3771  HN  GLY A 388      44.973   1.305   1.953  1.00 15.00      A    H  
ATOM   3772  CA  GLY A 388      43.736   2.696   0.952  1.00 15.00      A    C  
ATOM   3773  C   GLY A 388      44.340   3.536  -0.153  1.00 15.00      A    C  
ATOM   3774  O   GLY A 388      43.637   4.273  -0.844  1.00 15.00      A    O  
ATOM   3775  N   ASN A 389      45.649   3.408  -0.328  1.00 15.00      A    N  
ATOM   3776  HN  ASN A 389      46.149   2.797   0.250  1.00 15.00      A    H  
ATOM   3777  CA  ASN A 389      46.358   4.145  -1.364  1.00 15.00      A    C  
ATOM   3778  CB  ASN A 389      47.874   4.037  -1.174  1.00 15.00      A    C  
ATOM   3779  CG  ASN A 389      48.394   4.967  -0.094  1.00 15.00      A    C  
ATOM   3780  OD1 ASN A 389      48.316   4.662   1.098  1.00 15.00      A    O  
ATOM   3781  ND2 ASN A 389      48.932   6.108  -0.503  1.00 15.00      A    N  
ATOM   3782 HD21 ASN A 389      48.962   6.286  -1.466  1.00 15.00      A    H  
ATOM   3783 HD22 ASN A 389      49.282   6.723   0.174  1.00 15.00      A    H  
ATOM   3784  C   ASN A 389      45.951   3.633  -2.735  1.00 15.00      A    C  
ATOM   3785  O   ASN A 389      45.856   4.397  -3.692  1.00 15.00      A    O  
ATOM   3786  N   ARG A 390      45.693   2.331  -2.824  1.00 15.00      A    N  
ATOM   3787  HN  ARG A 390      45.786   1.766  -2.029  1.00 15.00      A    H  
ATOM   3788  CA  ARG A 390      45.272   1.737  -4.084  1.00 15.00      A    C  
ATOM   3789  CB  ARG A 390      45.540   0.233  -4.126  1.00 15.00      A    C  
ATOM   3790  CG  ARG A 390      45.618  -0.314  -5.545  1.00 15.00      A    C  
ATOM   3791  CD  ARG A 390      45.672  -1.834  -5.584  1.00 15.00      A    C  
ATOM   3792  NE  ARG A 390      46.631  -2.401  -4.636  1.00 15.00      A    N  
ATOM   3793  HE  ARG A 390      46.254  -2.873  -3.842  1.00 15.00      A    H  
ATOM   3794  CZ  ARG A 390      47.956  -2.337  -4.745  1.00 15.00      A    C  
ATOM   3795  NH1 ARG A 390      48.532  -1.706  -5.768  1.00 15.00      A    N  
ATOM   3796 HH11 ARG A 390      49.568  -1.661  -5.839  1.00 15.00      A    H  
ATOM   3797 HH12 ARG A 390      47.944  -1.255  -6.498  1.00 15.00      A    H  
ATOM   3798  NH2 ARG A 390      48.704  -2.939  -3.834  1.00 15.00      A    N  
ATOM   3799 HH21 ARG A 390      49.739  -2.908  -3.886  1.00 15.00      A    H  
ATOM   3800 HH22 ARG A 390      48.233  -3.459  -3.042  1.00 15.00      A    H  
ATOM   3801  C   ARG A 390      43.796   2.022  -4.325  1.00 15.00      A    C  
ATOM   3802  O   ARG A 390      43.347   2.107  -5.467  1.00 15.00      A    O  
ATOM   3803  N   PHE A 391      43.048   2.172  -3.237  1.00 15.00      A    N  
ATOM   3804  HN  PHE A 391      43.463   2.068  -2.353  1.00 15.00      A    H  
ATOM   3805  CA  PHE A 391      41.623   2.472  -3.319  1.00 15.00      A    C  
ATOM   3806  CB  PHE A 391      40.987   2.439  -1.923  1.00 15.00      A    C  
ATOM   3807  CG  PHE A 391      39.516   2.755  -1.896  1.00 15.00      A    C  
ATOM   3808  CD1 PHE A 391      38.597   1.919  -2.512  1.00 15.00      A    C  
ATOM   3809  CD2 PHE A 391      39.053   3.888  -1.248  1.00 15.00      A    C  
ATOM   3810  CE1 PHE A 391      37.246   2.209  -2.483  1.00 15.00      A    C  
ATOM   3811  CE2 PHE A 391      37.704   4.184  -1.215  1.00 15.00      A    C  
ATOM   3812  CZ  PHE A 391      36.798   3.344  -1.833  1.00 15.00      A    C  
ATOM   3813  C   PHE A 391      41.416   3.832  -3.981  1.00 15.00      A    C  
ATOM   3814  O   PHE A 391      40.442   4.043  -4.706  1.00 15.00      A    O  
ATOM   3815  N   ALA A 392      42.352   4.746  -3.740  1.00 15.00      A    N  
ATOM   3816  HN  ALA A 392      43.102   4.519  -3.148  1.00 15.00      A    H  
ATOM   3817  CA  ALA A 392      42.289   6.078  -4.326  1.00 15.00      A    C  
ATOM   3818  CB  ALA A 392      43.386   6.965  -3.759  1.00 15.00      A    C  
ATOM   3819  C   ALA A 392      42.406   5.982  -5.844  1.00 15.00      A    C  
ATOM   3820  O   ALA A 392      41.756   6.728  -6.576  1.00 15.00      A    O  
ATOM   3821  N   ASN A 393      43.216   5.027  -6.300  1.00 15.00      A    N  
ATOM   3822  HN  ASN A 393      43.689   4.461  -5.655  1.00 15.00      A    H  
ATOM   3823  CA  ASN A 393      43.426   4.797  -7.728  1.00 15.00      A    C  
ATOM   3824  CB  ASN A 393      44.419   3.648  -7.953  1.00 15.00      A    C  
ATOM   3825  CG  ASN A 393      45.849   4.113  -8.163  1.00 15.00      A    C  
ATOM   3826  OD1 ASN A 393      46.240   5.184  -7.716  1.00 15.00      A    O  
ATOM   3827  ND2 ASN A 393      46.645   3.298  -8.846  1.00 15.00      A    N  
ATOM   3828 HD21 ASN A 393      46.274   2.455  -9.175  1.00 15.00      A    H  
ATOM   3829 HD22 ASN A 393      47.577   3.574  -8.983  1.00 15.00      A    H  
ATOM   3830  C   ASN A 393      42.108   4.471  -8.420  1.00 15.00      A    C  
ATOM   3831  O   ASN A 393      41.906   4.808  -9.588  1.00 15.00      A    O  
ATOM   3832  N   TRP A 394      41.213   3.811  -7.696  1.00 15.00      A    N  
ATOM   3833  HN  TRP A 394      41.429   3.571  -6.768  1.00 15.00      A    H  
ATOM   3834  CA  TRP A 394      39.916   3.448  -8.241  1.00 15.00      A    C  
ATOM   3835  CB  TRP A 394      39.258   2.344  -7.414  1.00 15.00      A    C  
ATOM   3836  CG  TRP A 394      39.211   1.034  -8.134  1.00 15.00      A    C  
ATOM   3837  CD1 TRP A 394      40.067  -0.016  -7.983  1.00 15.00      A    C  
ATOM   3838  CD2 TRP A 394      38.262   0.640  -9.133  1.00 15.00      A    C  
ATOM   3839  NE1 TRP A 394      39.711  -1.040  -8.825  1.00 15.00      A    N  
ATOM   3840  HE1 TRP A 394      40.174  -1.903  -8.899  1.00 15.00      A    H  
ATOM   3841  CE2 TRP A 394      38.604  -0.662  -9.541  1.00 15.00      A    C  
ATOM   3842  CE3 TRP A 394      37.155   1.263  -9.720  1.00 15.00      A    C  
ATOM   3843  CZ2 TRP A 394      37.879  -1.352 -10.510  1.00 15.00      A    C  
ATOM   3844  CZ3 TRP A 394      36.438   0.576 -10.680  1.00 15.00      A    C  
ATOM   3845  CH2 TRP A 394      36.802  -0.718 -11.066  1.00 15.00      A    C  
ATOM   3846  C   TRP A 394      39.014   4.669  -8.330  1.00 15.00      A    C  
ATOM   3847  O   TRP A 394      38.326   4.874  -9.329  1.00 15.00      A    O  
ATOM   3848  N   LEU A 395      39.043   5.493  -7.288  1.00 15.00      A    N  
ATOM   3849  HN  LEU A 395      39.617   5.275  -6.522  1.00 15.00      A    H  
ATOM   3850  CA  LEU A 395      38.241   6.709  -7.253  1.00 15.00      A    C  
ATOM   3851  CB  LEU A 395      38.288   7.350  -5.866  1.00 15.00      A    C  
ATOM   3852  CG  LEU A 395      37.604   6.565  -4.745  1.00 15.00      A    C  
ATOM   3853  CD1 LEU A 395      37.977   7.135  -3.387  1.00 15.00      A    C  
ATOM   3854  CD2 LEU A 395      36.093   6.569  -4.931  1.00 15.00      A    C  
ATOM   3855  C   LEU A 395      38.724   7.690  -8.315  1.00 15.00      A    C  
ATOM   3856  O   LEU A 395      37.965   8.527  -8.800  1.00 15.00      A    O  
ATOM   3857  N   ASN A 396      39.993   7.562  -8.685  1.00 15.00      A    N  
ATOM   3858  HN  ASN A 396      40.549   6.877  -8.250  1.00 15.00      A    H  
ATOM   3859  CA  ASN A 396      40.593   8.417  -9.703  1.00 15.00      A    C  
ATOM   3860  CB  ASN A 396      42.124   8.329  -9.663  1.00 15.00      A    C  
ATOM   3861  CG  ASN A 396      42.746   9.047  -8.477  1.00 15.00      A    C  
ATOM   3862  OD1 ASN A 396      43.761   8.612  -7.940  1.00 15.00      A    O  
ATOM   3863  ND2 ASN A 396      42.156  10.160  -8.068  1.00 15.00      A    N  
ATOM   3864 HD21 ASN A 396      41.358  10.465  -8.545  1.00 15.00      A    H  
ATOM   3865 HD22 ASN A 396      42.544  10.631  -7.302  1.00 15.00      A    H  
ATOM   3866  C   ASN A 396      40.096   8.028 -11.090  1.00 15.00      A    C  
ATOM   3867  O   ASN A 396      40.297   8.752 -12.059  1.00 15.00      A    O  
ATOM   3868  N   ARG A 397      39.447   6.873 -11.175  1.00 15.00      A    N  
ATOM   3869  HN  ARG A 397      39.314   6.338 -10.362  1.00 15.00      A    H  
ATOM   3870  CA  ARG A 397      38.916   6.381 -12.438  1.00 15.00      A    C  
ATOM   3871  CB  ARG A 397      39.309   4.917 -12.649  1.00 15.00      A    C  
ATOM   3872  CG  ARG A 397      40.754   4.731 -13.077  1.00 15.00      A    C  
ATOM   3873  CD  ARG A 397      41.355   3.465 -12.487  1.00 15.00      A    C  
ATOM   3874  NE  ARG A 397      42.683   3.190 -13.042  1.00 15.00      A    N  
ATOM   3875  HE  ARG A 397      42.723   2.596 -13.824  1.00 15.00      A    H  
ATOM   3876  CZ  ARG A 397      43.821   3.689 -12.551  1.00 15.00      A    C  
ATOM   3877  NH1 ARG A 397      43.803   4.484 -11.486  1.00 15.00      A    N  
ATOM   3878 HH11 ARG A 397      42.892   4.722 -11.021  1.00 15.00      A    H  
ATOM   3879 HH12 ARG A 397      44.690   4.876 -11.104  1.00 15.00      A    H  
ATOM   3880  NH2 ARG A 397      44.981   3.397 -13.133  1.00 15.00      A    N  
ATOM   3881 HH21 ARG A 397      45.006   2.779 -13.973  1.00 15.00      A    H  
ATOM   3882 HH22 ARG A 397      45.870   3.786 -12.754  1.00 15.00      A    H  
ATOM   3883  C   ARG A 397      37.403   6.538 -12.477  1.00 15.00      A    C  
ATOM   3884  O   ARG A 397      36.749   6.153 -13.444  1.00 15.00      A    O  
ATOM   3885  N   ALA A 398      36.855   7.113 -11.415  1.00 15.00      A    N  
ATOM   3886  HN  ALA A 398      37.433   7.404 -10.677  1.00 15.00      A    H  
ATOM   3887  CA  ALA A 398      35.420   7.335 -11.319  1.00 15.00      A    C  
ATOM   3888  CB  ALA A 398      34.942   7.112  -9.893  1.00 15.00      A    C  
ATOM   3889  C   ALA A 398      35.094   8.748 -11.777  1.00 15.00      A    C  
ATOM   3890  O   ALA A 398      33.950   9.195 -11.710  1.00 15.00      A    O  
ATOM   3891  N   VAL A 399      36.123   9.441 -12.241  1.00 15.00      A    N  
ATOM   3892  HN  VAL A 399      37.002   9.011 -12.280  1.00 15.00      A    H  
ATOM   3893  CA  VAL A 399      35.992  10.804 -12.719  1.00 15.00      A    C  
ATOM   3894  CB  VAL A 399      36.589  11.823 -11.716  1.00 15.00      A    C  
ATOM   3895  CG1 VAL A 399      35.729  11.926 -10.466  1.00 15.00      A    C  
ATOM   3896  CG2 VAL A 399      38.024  11.459 -11.353  1.00 15.00      A    C  
ATOM   3897  C   VAL A 399      36.706  10.946 -14.055  1.00 15.00      A    C  
ATOM   3898  O   VAL A 399      37.681  10.244 -14.324  1.00 15.00      A    O  
ATOM   3899  N   SER A 400      36.210  11.832 -14.898  1.00 15.00      A    N  
ATOM   3900  HN  SER A 400      35.416  12.343 -14.647  1.00 15.00      A    H  
ATOM   3901  CA  SER A 400      36.819  12.061 -16.194  1.00 15.00      A    C  
ATOM   3902  CB  SER A 400      35.759  12.539 -17.192  1.00 15.00      A    C  
ATOM   3903  OG  SER A 400      34.668  11.633 -17.250  1.00 15.00      A    O  
ATOM   3904  HG  SER A 400      34.351  11.571 -18.155  1.00 15.00      A    H  
ATOM   3905  C   SER A 400      37.920  13.105 -16.065  1.00 15.00      A    C  
ATOM   3906  O   SER A 400      37.981  13.830 -15.068  1.00 15.00      A    O  
ATOM   3907  N   SER A 401      38.794  13.173 -17.060  1.00 15.00      A    N  
ATOM   3908  HN  SER A 401      38.721  12.546 -17.810  1.00 15.00      A    H  
ATOM   3909  CA  SER A 401      39.875  14.146 -17.071  1.00 15.00      A    C  
ATOM   3910  CB  SER A 401      40.930  13.702 -18.086  1.00 15.00      A    C  
ATOM   3911  OG  SER A 401      40.382  12.738 -18.976  1.00 15.00      A    O  
ATOM   3912  HG  SER A 401      40.426  13.074 -19.875  1.00 15.00      A    H  
ATOM   3913  C   SER A 401      39.312  15.512 -17.454  1.00 15.00      A    C  
ATOM   3914  O   SER A 401      39.727  16.126 -18.438  1.00 15.00      A    O  
ATOM   3915  N   ASP A 402      38.355  15.973 -16.663  1.00 15.00      A    N  
ATOM   3916  HN  ASP A 402      38.093  15.444 -15.875  1.00 15.00      A    H  
ATOM   3917  CA  ASP A 402      37.692  17.237 -16.913  1.00 15.00      A    C  
ATOM   3918  CB  ASP A 402      36.290  17.252 -16.308  1.00 15.00      A    C  
ATOM   3919  CG  ASP A 402      35.401  18.280 -16.973  1.00 15.00      A    C  
ATOM   3920  OD1 ASP A 402      35.886  19.403 -17.228  1.00 15.00      A    O  
ATOM   3921  OD2 ASP A 402      34.227  17.964 -17.248  1.00 15.00      A    O  
ATOM   3922  C   ASP A 402      38.508  18.412 -16.408  1.00 15.00      A    C  
ATOM   3923  O   ASP A 402      38.550  18.698 -15.207  1.00 15.00      A    O  
ATOM   3924  N   SER A 403      39.156  19.089 -17.340  1.00 15.00      A    N  
ATOM   3925  HN  SER A 403      39.093  18.790 -18.269  1.00 15.00      A    H  
ATOM   3926  CA  SER A 403      39.976  20.246 -17.032  1.00 15.00      A    C  
ATOM   3927  CB  SER A 403      40.672  20.734 -18.302  1.00 15.00      A    C  
ATOM   3928  OG  SER A 403      41.194  19.638 -19.039  1.00 15.00      A    O  
ATOM   3929  HG  SER A 403      40.817  19.632 -19.921  1.00 15.00      A    H  
ATOM   3930  C   SER A 403      39.150  21.372 -16.408  1.00 15.00      A    C  
ATOM   3931  O   SER A 403      39.705  22.275 -15.778  1.00 15.00      A    O  
ATOM   3932  N   GLN A 404      37.826  21.305 -16.562  1.00 15.00      A    N  
ATOM   3933  HN  GLN A 404      37.429  20.538 -17.045  1.00 15.00      A    H  
ATOM   3934  CA  GLN A 404      36.939  22.323 -16.008  1.00 15.00      A    C  
ATOM   3935  CB  GLN A 404      35.540  22.233 -16.620  1.00 15.00      A    C  
ATOM   3936  CG  GLN A 404      35.146  23.442 -17.448  1.00 15.00      A    C  
ATOM   3937  CD  GLN A 404      34.417  23.069 -18.723  1.00 15.00      A    C  
ATOM   3938  OE1 GLN A 404      33.193  22.973 -18.750  1.00 15.00      A    O  
ATOM   3939  NE2 GLN A 404      35.170  22.863 -19.791  1.00 15.00      A    N  
ATOM   3940 HE21 GLN A 404      36.138  22.963 -19.697  1.00 15.00      A    H  
ATOM   3941 HE22 GLN A 404      34.726  22.616 -20.627  1.00 15.00      A    H  
ATOM   3942  C   GLN A 404      36.866  22.215 -14.489  1.00 15.00      A    C  
ATOM   3943  O   GLN A 404      36.473  23.161 -13.807  1.00 15.00      A    O  
ATOM   3944  N   ILE A 405      37.222  21.051 -13.963  1.00 15.00      A    N  
ATOM   3945  HN  ILE A 405      37.481  20.311 -14.558  1.00 15.00      A    H  
ATOM   3946  CA  ILE A 405      37.221  20.846 -12.523  1.00 15.00      A    C  
ATOM   3947  CB  ILE A 405      36.571  19.495 -12.096  1.00 15.00      A    C  
ATOM   3948  CG1 ILE A 405      35.601  18.974 -13.155  1.00 15.00      A    C  
ATOM   3949  CG2 ILE A 405      37.599  18.429 -11.731  1.00 15.00      A    C  
ATOM   3950  CD1 ILE A 405      34.294  19.729 -13.224  1.00 15.00      A    C  
ATOM   3951  C   ILE A 405      38.648  20.962 -11.990  1.00 15.00      A    C  
ATOM   3952  O   ILE A 405      38.882  21.530 -10.925  1.00 15.00      A    O  
ATOM   3953  N   LEU A 406      39.598  20.460 -12.781  1.00 15.00      A    N  
ATOM   3954  HN  LEU A 406      39.335  20.061 -13.636  1.00 15.00      A    H  
ATOM   3955  CA  LEU A 406      41.011  20.477 -12.415  1.00 15.00      A    C  
ATOM   3956  CB  LEU A 406      41.827  19.577 -13.346  1.00 15.00      A    C  
ATOM   3957  CG  LEU A 406      41.911  18.098 -12.954  1.00 15.00      A    C  
ATOM   3958  CD1 LEU A 406      40.926  17.262 -13.756  1.00 15.00      A    C  
ATOM   3959  CD2 LEU A 406      43.331  17.578 -13.124  1.00 15.00      A    C  
ATOM   3960  C   LEU A 406      41.592  21.887 -12.403  1.00 15.00      A    C  
ATOM   3961  O   LEU A 406      42.230  22.294 -11.431  1.00 15.00      A    O  
ATOM   3962  N   GLY A 407      41.367  22.631 -13.477  1.00 15.00      A    N  
ATOM   3963  HN  GLY A 407      40.831  22.267 -14.215  1.00 15.00      A    H  
ATOM   3964  CA  GLY A 407      41.885  23.985 -13.560  1.00 15.00      A    C  
ATOM   3965  C   GLY A 407      41.000  24.969 -12.824  1.00 15.00      A    C  
ATOM   3966  O   GLY A 407      40.659  26.030 -13.348  1.00 15.00      A    O  
ATOM   3967  N   SER A 408      40.629  24.606 -11.604  1.00 15.00      A    N  
ATOM   3968  HN  SER A 408      40.957  23.751 -11.245  1.00 15.00      A    H  
ATOM   3969  CA  SER A 408      39.770  25.425 -10.769  1.00 15.00      A    C  
ATOM   3970  CB  SER A 408      38.315  25.282 -11.237  1.00 15.00      A    C  
ATOM   3971  OG  SER A 408      38.120  25.858 -12.517  1.00 15.00      A    O  
ATOM   3972  HG  SER A 408      38.981  26.004 -12.938  1.00 15.00      A    H  
ATOM   3973  C   SER A 408      39.886  24.967  -9.314  1.00 15.00      A    C  
ATOM   3974  O   SER A 408      40.380  23.870  -9.048  1.00 15.00      A    O  
ATOM   3975  N   PRO A 409      39.436  25.796  -8.347  1.00 15.00      A    N  
ATOM   3976  CA  PRO A 409      39.479  25.447  -6.914  1.00 15.00      A    C  
ATOM   3977  CB  PRO A 409      38.929  26.701  -6.219  1.00 15.00      A    C  
ATOM   3978  CG  PRO A 409      39.056  27.793  -7.228  1.00 15.00      A    C  
ATOM   3979  CD  PRO A 409      38.882  27.142  -8.567  1.00 15.00      A    C  
ATOM   3980  C   PRO A 409      38.589  24.240  -6.601  1.00 15.00      A    C  
ATOM   3981  O   PRO A 409      38.615  23.697  -5.498  1.00 15.00      A    O  
ATOM   3982  N   GLU A 410      37.807  23.836  -7.594  1.00 15.00      A    N  
ATOM   3983  HN  GLU A 410      37.847  24.317  -8.442  1.00 15.00      A    H  
ATOM   3984  CA  GLU A 410      36.903  22.703  -7.475  1.00 15.00      A    C  
ATOM   3985  CB  GLU A 410      36.081  22.581  -8.764  1.00 15.00      A    C  
ATOM   3986  CG  GLU A 410      34.701  21.975  -8.579  1.00 15.00      A    C  
ATOM   3987  CD  GLU A 410      34.646  20.511  -8.964  1.00 15.00      A    C  
ATOM   3988  OE1 GLU A 410      33.729  20.133  -9.711  1.00 15.00      A    O  
ATOM   3989  OE2 GLU A 410      35.511  19.740  -8.505  1.00 15.00      A    O  
ATOM   3990  C   GLU A 410      37.692  21.420  -7.222  1.00 15.00      A    C  
ATOM   3991  O   GLU A 410      37.329  20.614  -6.361  1.00 15.00      A    O  
ATOM   3992  N   ALA A 411      38.786  21.250  -7.965  1.00 15.00      A    N  
ATOM   3993  HN  ALA A 411      39.026  21.935  -8.628  1.00 15.00      A    H  
ATOM   3994  CA  ALA A 411      39.635  20.074  -7.821  1.00 15.00      A    C  
ATOM   3995  CB  ALA A 411      40.693  20.039  -8.912  1.00 15.00      A    C  
ATOM   3996  C   ALA A 411      40.297  20.083  -6.456  1.00 15.00      A    C  
ATOM   3997  O   ALA A 411      40.510  19.037  -5.847  1.00 15.00      A    O  
ATOM   3998  N   ALA A 412      40.602  21.283  -5.979  1.00 15.00      A    N  
ATOM   3999  HN  ALA A 412      40.403  22.072  -6.523  1.00 15.00      A    H  
ATOM   4000  CA  ALA A 412      41.226  21.456  -4.677  1.00 15.00      A    C  
ATOM   4001  CB  ALA A 412      41.572  22.920  -4.448  1.00 15.00      A    C  
ATOM   4002  C   ALA A 412      40.297  20.943  -3.582  1.00 15.00      A    C  
ATOM   4003  O   ALA A 412      40.737  20.299  -2.628  1.00 15.00      A    O  
ATOM   4004  N   GLN A 413      39.003  21.214  -3.740  1.00 15.00      A    N  
ATOM   4005  HN  GLN A 413      38.713  21.728  -4.525  1.00 15.00      A    H  
ATOM   4006  CA  GLN A 413      38.009  20.766  -2.776  1.00 15.00      A    C  
ATOM   4007  CB  GLN A 413      36.673  21.484  -2.983  1.00 15.00      A    C  
ATOM   4008  CG  GLN A 413      35.798  21.527  -1.738  1.00 15.00      A    C  
ATOM   4009  CD  GLN A 413      34.472  22.226  -1.968  1.00 15.00      A    C  
ATOM   4010  OE1 GLN A 413      34.348  23.089  -2.836  1.00 15.00      A    O  
ATOM   4011  NE2 GLN A 413      33.468  21.862  -1.184  1.00 15.00      A    N  
ATOM   4012 HE21 GLN A 413      33.633  21.171  -0.509  1.00 15.00      A    H  
ATOM   4013 HE22 GLN A 413      32.601  22.302  -1.311  1.00 15.00      A    H  
ATOM   4014  C   GLN A 413      37.829  19.257  -2.887  1.00 15.00      A    C  
ATOM   4015  O   GLN A 413      37.406  18.597  -1.941  1.00 15.00      A    O  
ATOM   4016  N   TRP A 414      38.166  18.720  -4.053  1.00 15.00      A    N  
ATOM   4017  HN  TRP A 414      38.495  19.305  -4.769  1.00 15.00      A    H  
ATOM   4018  CA  TRP A 414      38.068  17.290  -4.296  1.00 15.00      A    C  
ATOM   4019  CB  TRP A 414      38.180  17.001  -5.797  1.00 15.00      A    C  
ATOM   4020  CG  TRP A 414      38.056  15.553  -6.163  1.00 15.00      A    C  
ATOM   4021  CD1 TRP A 414      37.045  14.703  -5.821  1.00 15.00      A    C  
ATOM   4022  CD2 TRP A 414      38.975  14.787  -6.951  1.00 15.00      A    C  
ATOM   4023  NE1 TRP A 414      37.275  13.457  -6.349  1.00 15.00      A    N  
ATOM   4024  HE1 TRP A 414      36.691  12.675  -6.241  1.00 15.00      A    H  
ATOM   4025  CE2 TRP A 414      38.456  13.481  -7.044  1.00 15.00      A    C  
ATOM   4026  CE3 TRP A 414      40.186  15.080  -7.585  1.00 15.00      A    C  
ATOM   4027  CZ2 TRP A 414      39.105  12.470  -7.747  1.00 15.00      A    C  
ATOM   4028  CZ3 TRP A 414      40.829  14.074  -8.281  1.00 15.00      A    C  
ATOM   4029  CH2 TRP A 414      40.288  12.786  -8.357  1.00 15.00      A    C  
ATOM   4030  C   TRP A 414      39.165  16.572  -3.526  1.00 15.00      A    C  
ATOM   4031  O   TRP A 414      38.936  15.528  -2.919  1.00 15.00      A    O  
ATOM   4032  N   SER A 415      40.353  17.158  -3.539  1.00 15.00      A    N  
ATOM   4033  HN  SER A 415      40.473  17.989  -4.051  1.00 15.00      A    H  
ATOM   4034  CA  SER A 415      41.490  16.594  -2.838  1.00 15.00      A    C  
ATOM   4035  CB  SER A 415      42.753  17.389  -3.170  1.00 15.00      A    C  
ATOM   4036  OG  SER A 415      42.811  17.678  -4.557  1.00 15.00      A    O  
ATOM   4037  HG  SER A 415      42.656  16.873  -5.059  1.00 15.00      A    H  
ATOM   4038  C   SER A 415      41.253  16.571  -1.328  1.00 15.00      A    C  
ATOM   4039  O   SER A 415      41.610  15.603  -0.662  1.00 15.00      A    O  
ATOM   4040  N   GLN A 416      40.638  17.628  -0.795  1.00 15.00      A    N  
ATOM   4041  HN  GLN A 416      40.364  18.369  -1.377  1.00 15.00      A    H  
ATOM   4042  CA  GLN A 416      40.374  17.707   0.641  1.00 15.00      A    C  
ATOM   4043  CB  GLN A 416      40.015  19.130   1.103  1.00 15.00      A    C  
ATOM   4044  CG  GLN A 416      38.714  19.693   0.550  1.00 15.00      A    C  
ATOM   4045  CD  GLN A 416      37.500  19.371   1.409  1.00 15.00      A    C  
ATOM   4046  OE1 GLN A 416      37.591  19.281   2.632  1.00 15.00      A    O  
ATOM   4047  NE2 GLN A 416      36.359  19.168   0.768  1.00 15.00      A    N  
ATOM   4048 HE21 GLN A 416      36.360  19.230  -0.214  1.00 15.00      A    H  
ATOM   4049 HE22 GLN A 416      35.561  18.968   1.296  1.00 15.00      A    H  
ATOM   4050  C   GLN A 416      39.344  16.677   1.103  1.00 15.00      A    C  
ATOM   4051  O   GLN A 416      39.539  16.014   2.118  1.00 15.00      A    O  
ATOM   4052  N   GLU A 417      38.255  16.529   0.354  1.00 15.00      A    N  
ATOM   4053  HN  GLU A 417      38.141  17.075  -0.454  1.00 15.00      A    H  
ATOM   4054  CA  GLU A 417      37.226  15.568   0.724  1.00 15.00      A    C  
ATOM   4055  CB  GLU A 417      35.909  15.795  -0.034  1.00 15.00      A    C  
ATOM   4056  CG  GLU A 417      36.028  15.851  -1.546  1.00 15.00      A    C  
ATOM   4057  CD  GLU A 417      34.852  16.557  -2.195  1.00 15.00      A    C  
ATOM   4058  OE1 GLU A 417      34.327  17.522  -1.600  1.00 15.00      A    O  
ATOM   4059  OE2 GLU A 417      34.472  16.179  -3.322  1.00 15.00      A    O  
ATOM   4060  C   GLU A 417      37.737  14.143   0.570  1.00 15.00      A    C  
ATOM   4061  O   GLU A 417      37.458  13.280   1.398  1.00 15.00      A    O  
ATOM   4062  N   LEU A 418      38.527  13.928  -0.471  1.00 15.00      A    N  
ATOM   4063  HN  LEU A 418      38.727  14.672  -1.078  1.00 15.00      A    H  
ATOM   4064  CA  LEU A 418      39.098  12.621  -0.747  1.00 15.00      A    C  
ATOM   4065  CB  LEU A 418      39.803  12.643  -2.107  1.00 15.00      A    C  
ATOM   4066  CG  LEU A 418      39.342  11.606  -3.134  1.00 15.00      A    C  
ATOM   4067  CD1 LEU A 418      39.764  10.208  -2.711  1.00 15.00      A    C  
ATOM   4068  CD2 LEU A 418      37.837  11.679  -3.340  1.00 15.00      A    C  
ATOM   4069  C   LEU A 418      40.088  12.227   0.342  1.00 15.00      A    C  
ATOM   4070  O   LEU A 418      40.043  11.112   0.860  1.00 15.00      A    O  
ATOM   4071  N   SER A 419      40.970  13.159   0.699  1.00 15.00      A    N  
ATOM   4072  HN  SER A 419      40.936  14.038   0.265  1.00 15.00      A    H  
ATOM   4073  CA  SER A 419      41.982  12.906   1.721  1.00 15.00      A    C  
ATOM   4074  CB  SER A 419      43.062  13.995   1.729  1.00 15.00      A    C  
ATOM   4075  OG  SER A 419      42.491  15.292   1.761  1.00 15.00      A    O  
ATOM   4076  HG  SER A 419      42.291  15.577   0.862  1.00 15.00      A    H  
ATOM   4077  C   SER A 419      41.361  12.747   3.104  1.00 15.00      A    C  
ATOM   4078  O   SER A 419      41.760  11.869   3.868  1.00 15.00      A    O  
ATOM   4079  N   LYS A 420      40.383  13.593   3.419  1.00 15.00      A    N  
ATOM   4080  HN  LYS A 420      40.127  14.291   2.775  1.00 15.00      A    H  
ATOM   4081  CA  LYS A 420      39.710  13.536   4.712  1.00 15.00      A    C  
ATOM   4082  CB  LYS A 420      38.682  14.671   4.883  1.00 15.00      A    C  
ATOM   4083  CG  LYS A 420      37.278  14.411   4.339  1.00 15.00      A    C  
ATOM   4084  CD  LYS A 420      36.414  15.659   4.477  1.00 15.00      A    C  
ATOM   4085  CE  LYS A 420      34.940  15.385   4.205  1.00 15.00      A    C  
ATOM   4086  NZ  LYS A 420      34.681  15.004   2.791  1.00 15.00      A    N  
ATOM   4087  HZ1 LYS A 420      35.244  15.592   2.147  1.00 15.00      A    H  
ATOM   4088  HZ2 LYS A 420      33.674  15.129   2.566  1.00 15.00      A    H  
ATOM   4089  HZ3 LYS A 420      34.931  13.994   2.638  1.00 15.00      A    H  
ATOM   4090  C   LYS A 420      39.095  12.164   4.963  1.00 15.00      A    C  
ATOM   4091  O   LYS A 420      39.203  11.618   6.061  1.00 15.00      A    O  
ATOM   4092  N   GLU A 421      38.484  11.594   3.932  1.00 15.00      A    N  
ATOM   4093  HN  GLU A 421      38.449  12.069   3.072  1.00 15.00      A    H  
ATOM   4094  CA  GLU A 421      37.867  10.280   4.046  1.00 15.00      A    C  
ATOM   4095  CB  GLU A 421      36.811  10.065   2.969  1.00 15.00      A    C  
ATOM   4096  CG  GLU A 421      35.408  10.445   3.401  1.00 15.00      A    C  
ATOM   4097  CD  GLU A 421      34.698  11.269   2.353  1.00 15.00      A    C  
ATOM   4098  OE1 GLU A 421      34.217  10.689   1.362  1.00 15.00      A    O  
ATOM   4099  OE2 GLU A 421      34.627  12.505   2.521  1.00 15.00      A    O  
ATOM   4100  C   GLU A 421      38.917   9.189   3.967  1.00 15.00      A    C  
ATOM   4101  O   GLU A 421      38.771   8.131   4.576  1.00 15.00      A    O  
ATOM   4102  N   LEU A 422      39.981   9.454   3.218  1.00 15.00      A    N  
ATOM   4103  HN  LEU A 422      40.030  10.312   2.742  1.00 15.00      A    H  
ATOM   4104  CA  LEU A 422      41.067   8.497   3.073  1.00 15.00      A    C  
ATOM   4105  CB  LEU A 422      42.045   8.929   1.974  1.00 15.00      A    C  
ATOM   4106  CG  LEU A 422      42.303   7.905   0.862  1.00 15.00      A    C  
ATOM   4107  CD1 LEU A 422      41.054   7.699   0.015  1.00 15.00      A    C  
ATOM   4108  CD2 LEU A 422      43.477   8.331  -0.004  1.00 15.00      A    C  
ATOM   4109  C   LEU A 422      41.795   8.340   4.400  1.00 15.00      A    C  
ATOM   4110  O   LEU A 422      42.293   7.265   4.725  1.00 15.00      A    O  
ATOM   4111  N   THR A 423      41.839   9.423   5.170  1.00 15.00      A    N  
ATOM   4112  HN  THR A 423      41.423  10.254   4.851  1.00 15.00      A    H  
ATOM   4113  CA  THR A 423      42.492   9.409   6.472  1.00 15.00      A    C  
ATOM   4114  CB  THR A 423      42.580  10.824   7.080  1.00 15.00      A    C  
ATOM   4115  OG1 THR A 423      43.192  11.709   6.133  1.00 15.00      A    O  
ATOM   4116  HG1 THR A 423      42.678  11.715   5.316  1.00 15.00      A    H  
ATOM   4117  CG2 THR A 423      43.411  10.809   8.355  1.00 15.00      A    C  
ATOM   4118  C   THR A 423      41.740   8.484   7.423  1.00 15.00      A    C  
ATOM   4119  O   THR A 423      42.336   7.615   8.059  1.00 15.00      A    O  
ATOM   4120  N   MET A 424      40.422   8.642   7.481  1.00 15.00      A    N  
ATOM   4121  HN  MET A 424      39.995   9.334   6.936  1.00 15.00      A    H  
ATOM   4122  CA  MET A 424      39.600   7.805   8.349  1.00 15.00      A    C  
ATOM   4123  CB  MET A 424      38.198   8.390   8.549  1.00 15.00      A    C  
ATOM   4124  CG  MET A 424      37.339   8.428   7.298  1.00 15.00      A    C  
ATOM   4125  SD  MET A 424      35.795   9.327   7.544  1.00 15.00      A    S  
ATOM   4126  CE  MET A 424      36.413  10.957   7.958  1.00 15.00      A    C  
ATOM   4127  C   MET A 424      39.541   6.375   7.820  1.00 15.00      A    C  
ATOM   4128  O   MET A 424      39.179   5.448   8.534  1.00 15.00      A    O  
ATOM   4129  N   PHE A 425      39.910   6.205   6.558  1.00 15.00      A    N  
ATOM   4130  HN  PHE A 425      40.173   6.986   6.028  1.00 15.00      A    H  
ATOM   4131  CA  PHE A 425      39.934   4.888   5.942  1.00 15.00      A    C  
ATOM   4132  CB  PHE A 425      39.876   5.021   4.416  1.00 15.00      A    C  
ATOM   4133  CG  PHE A 425      39.785   3.713   3.682  1.00 15.00      A    C  
ATOM   4134  CD1 PHE A 425      38.789   2.802   3.985  1.00 15.00      A    C  
ATOM   4135  CD2 PHE A 425      40.691   3.398   2.683  1.00 15.00      A    C  
ATOM   4136  CE1 PHE A 425      38.696   1.602   3.308  1.00 15.00      A    C  
ATOM   4137  CE2 PHE A 425      40.605   2.198   2.003  1.00 15.00      A    C  
ATOM   4138  CZ  PHE A 425      39.605   1.299   2.315  1.00 15.00      A    C  
ATOM   4139  C   PHE A 425      41.218   4.184   6.357  1.00 15.00      A    C  
ATOM   4140  O   PHE A 425      41.309   2.961   6.359  1.00 15.00      A    O  
ATOM   4141  N   LYS A 426      42.200   4.994   6.732  1.00 15.00      A    N  
ATOM   4142  HN  LYS A 426      42.036   5.960   6.726  1.00 15.00      A    H  
ATOM   4143  CA  LYS A 426      43.503   4.512   7.159  1.00 15.00      A    C  
ATOM   4144  CB  LYS A 426      44.546   5.621   6.982  1.00 15.00      A    C  
ATOM   4145  CG  LYS A 426      45.240   5.647   5.628  1.00 15.00      A    C  
ATOM   4146  CD  LYS A 426      46.438   4.709   5.614  1.00 15.00      A    C  
ATOM   4147  CE  LYS A 426      47.396   5.021   4.472  1.00 15.00      A    C  
ATOM   4148  NZ  LYS A 426      48.434   3.963   4.320  1.00 15.00      A    N  
ATOM   4149  HZ1 LYS A 426      49.064   4.180   3.516  1.00 15.00      A    H  
ATOM   4150  HZ2 LYS A 426      47.982   3.043   4.147  1.00 15.00      A    H  
ATOM   4151  HZ3 LYS A 426      49.010   3.892   5.182  1.00 15.00      A    H  
ATOM   4152  C   LYS A 426      43.472   4.080   8.621  1.00 15.00      A    C  
ATOM   4153  O   LYS A 426      44.078   3.077   8.987  1.00 15.00      A    O  
ATOM   4154  N   GLU A 427      42.768   4.844   9.453  1.00 15.00      A    N  
ATOM   4155  HN  GLU A 427      42.308   5.639   9.105  1.00 15.00      A    H  
ATOM   4156  CA  GLU A 427      42.675   4.529  10.875  1.00 15.00      A    C  
ATOM   4157  CB  GLU A 427      42.147   5.715  11.690  1.00 15.00      A    C  
ATOM   4158  CG  GLU A 427      40.814   6.262  11.216  1.00 15.00      A    C  
ATOM   4159  CD  GLU A 427      40.558   7.672  11.703  1.00 15.00      A    C  
ATOM   4160  OE1 GLU A 427      39.427   7.949  12.149  1.00 15.00      A    O  
ATOM   4161  OE2 GLU A 427      41.489   8.502  11.631  1.00 15.00      A    O  
ATOM   4162  C   GLU A 427      41.856   3.264  11.117  1.00 15.00      A    C  
ATOM   4163  O   GLU A 427      42.180   2.467  11.995  1.00 15.00      A    O  
ATOM   4164  N   ILE A 428      40.813   3.063  10.312  1.00 15.00      A    N  
ATOM   4165  HN  ILE A 428      40.592   3.736   9.634  1.00 15.00      A    H  
ATOM   4166  CA  ILE A 428      39.977   1.867  10.432  1.00 15.00      A    C  
ATOM   4167  CB  ILE A 428      38.600   2.042   9.738  1.00 15.00      A    C  
ATOM   4168  CG1 ILE A 428      37.900   3.296  10.272  1.00 15.00      A    C  
ATOM   4169  CG2 ILE A 428      37.711   0.823   9.960  1.00 15.00      A    C  
ATOM   4170  CD1 ILE A 428      36.566   3.589   9.616  1.00 15.00      A    C  
ATOM   4171  C   ILE A 428      40.738   0.657   9.871  1.00 15.00      A    C  
ATOM   4172  O   ILE A 428      40.287  -0.483   9.926  1.00 15.00      A    O  
ATOM   4173  N   LEU A 429      41.920   0.930   9.334  1.00 15.00      A    N  
ATOM   4174  HN  LEU A 429      42.227   1.861   9.313  1.00 15.00      A    H  
ATOM   4175  CA  LEU A 429      42.784  -0.104   8.789  1.00 15.00      A    C  
ATOM   4176  CB  LEU A 429      43.068   0.148   7.306  1.00 15.00      A    C  
ATOM   4177  CG  LEU A 429      41.918  -0.141   6.336  1.00 15.00      A    C  
ATOM   4178  CD1 LEU A 429      42.337   0.161   4.906  1.00 15.00      A    C  
ATOM   4179  CD2 LEU A 429      41.457  -1.583   6.466  1.00 15.00      A    C  
ATOM   4180  C   LEU A 429      44.082  -0.126   9.587  1.00 15.00      A    C  
ATOM   4181  O   LEU A 429      45.146  -0.461   9.074  1.00 15.00      A    O  
ATOM   4182  N   GLU A 430      43.971   0.259  10.850  1.00 15.00      A    N  
ATOM   4183  HN  GLU A 430      43.088   0.526  11.184  1.00 15.00      A    H  
ATOM   4184  CA  GLU A 430      45.110   0.301  11.757  1.00 15.00      A    C  
ATOM   4185  CB  GLU A 430      45.432   1.755  12.121  1.00 15.00      A    C  
ATOM   4186  CG  GLU A 430      46.907   2.044  12.355  1.00 15.00      A    C  
ATOM   4187  CD  GLU A 430      47.297   1.964  13.818  1.00 15.00      A    C  
ATOM   4188  OE1 GLU A 430      46.537   2.472  14.665  1.00 15.00      A    O  
ATOM   4189  OE2 GLU A 430      48.365   1.388  14.118  1.00 15.00      A    O  
ATOM   4190  C   GLU A 430      44.780  -0.503  13.011  1.00 15.00      A    C  
ATOM   4191  O   GLU A 430      45.640  -1.177  13.588  1.00 15.00      A    O  
ATOM   4192  N   ASP A 431      43.508  -0.454  13.398  1.00 15.00      A    N  
ATOM   4193  HN  ASP A 431      42.873   0.082  12.876  1.00 15.00      A    H  
ATOM   4194  CA  ASP A 431      43.017  -1.171  14.571  1.00 15.00      A    C  
ATOM   4195  CB  ASP A 431      41.730  -0.526  15.107  1.00 15.00      A    C  
ATOM   4196  CG  ASP A 431      40.582  -0.518  14.106  1.00 15.00      A    C  
ATOM   4197  OD1 ASP A 431      40.761  -1.027  12.979  1.00 15.00      A    O  
ATOM   4198  OD2 ASP A 431      39.502   0.006  14.447  1.00 15.00      A    O  
ATOM   4199  C   ASP A 431      42.775  -2.640  14.242  1.00 15.00      A    C  
ATOM   4200  O   ASP A 431      42.389  -3.428  15.099  1.00 15.00      A    O  
ATOM   4201  N   GLU A 432      43.026  -2.990  12.984  1.00 15.00      A    N  
ATOM   4202  HN  GLU A 432      43.319  -2.295  12.359  1.00 15.00      A    H  
ATOM   4203  CA  GLU A 432      42.855  -4.354  12.482  1.00 15.00      A    C  
ATOM   4204  CB  GLU A 432      43.264  -4.420  11.010  1.00 15.00      A    C  
ATOM   4205  CG  GLU A 432      44.560  -3.681  10.704  1.00 15.00      A    C  
ATOM   4206  CD  GLU A 432      45.404  -4.374   9.652  1.00 15.00      A    C  
ATOM   4207  OE1 GLU A 432      45.136  -4.176   8.457  1.00 15.00      A    O  
ATOM   4208  OE2 GLU A 432      46.346  -5.108  10.029  1.00 15.00      A    O  
ATOM   4209  C   GLU A 432      43.664  -5.371  13.288  1.00 15.00      A    C  
ATOM   4210  O   GLU A 432      43.365  -6.563  13.280  1.00 15.00      A    O  
ATOM   4211  N   ARG A 433      44.683  -4.890  13.992  1.00 15.00      A    N  
ATOM   4212  HN  ARG A 433      44.858  -3.928  13.976  1.00 15.00      A    H  
ATOM   4213  CA  ARG A 433      45.530  -5.758  14.804  1.00 15.00      A    C  
ATOM   4214  CB  ARG A 433      46.942  -5.181  14.925  1.00 15.00      A    C  
ATOM   4215  CG  ARG A 433      47.913  -5.643  13.846  1.00 15.00      A    C  
ATOM   4216  CD  ARG A 433      47.950  -4.689  12.660  1.00 15.00      A    C  
ATOM   4217  NE  ARG A 433      47.776  -3.289  13.053  1.00 15.00      A    N  
ATOM   4218  HE  ARG A 433      46.873  -2.911  12.954  1.00 15.00      A    H  
ATOM   4219  CZ  ARG A 433      48.747  -2.490  13.504  1.00 15.00      A    C  
ATOM   4220  NH1 ARG A 433      49.998  -2.928  13.624  1.00 15.00      A    N  
ATOM   4221 HH11 ARG A 433      50.240  -3.905  13.367  1.00 15.00      A    H  
ATOM   4222 HH12 ARG A 433      50.745  -2.288  13.973  1.00 15.00      A    H  
ATOM   4223  NH2 ARG A 433      48.451  -1.248  13.837  1.00 15.00      A    N  
ATOM   4224 HH21 ARG A 433      49.187  -0.593  14.186  1.00 15.00      A    H  
ATOM   4225 HH22 ARG A 433      47.466  -0.903  13.752  1.00 15.00      A    H  
ATOM   4226  C   ARG A 433      44.928  -5.962  16.192  1.00 15.00      A    C  
ATOM   4227  O   ARG A 433      45.563  -6.544  17.074  1.00 15.00      A    O  
ATOM   4228  N   ASP A 434      43.709  -5.470  16.368  1.00 15.00      A    N  
ATOM   4229  HN  ASP A 434      43.268  -5.014  15.616  1.00 15.00      A    H  
ATOM   4230  CA  ASP A 434      42.986  -5.586  17.631  1.00 15.00      A    C  
ATOM   4231  CB  ASP A 434      43.037  -4.267  18.409  1.00 15.00      A    C  
ATOM   4232  CG  ASP A 434      42.191  -4.294  19.675  1.00 15.00      A    C  
ATOM   4233  OD1 ASP A 434      42.771  -4.413  20.773  1.00 15.00      A    O  
ATOM   4234  OD2 ASP A 434      40.949  -4.197  19.569  1.00 15.00      A    O  
ATOM   4235  C   ASP A 434      41.535  -5.966  17.366  1.00 15.00      A    C  
ATOM   4236  O   ASP A 434      41.222  -6.560  16.328  1.00 15.00      A    O  
ATOM   4237  N   MET B   1     -38.035  -9.318   9.370  1.00 15.00      B    N  
ATOM   4238  HN  MET B   1     -37.654  -8.514   8.957  1.00 15.00      B    H  
ATOM   4239  CA  MET B   1     -37.874 -10.595   8.690  1.00 15.00      B    C  
ATOM   4240  CB  MET B   1     -39.238 -11.184   8.320  1.00 15.00      B    C  
ATOM   4241  CG  MET B   1     -40.138 -11.468   9.513  1.00 15.00      B    C  
ATOM   4242  SD  MET B   1     -41.673 -12.290   9.045  1.00 15.00      B    S  
ATOM   4243  CE  MET B   1     -42.529 -12.329  10.618  1.00 15.00      B    C  
ATOM   4244  C   MET B   1     -37.016 -10.422   7.441  1.00 15.00      B    C  
ATOM   4245  O   MET B   1     -36.445  -9.352   7.218  1.00 15.00      B    O  
ATOM   4246  N   THR B   2     -36.922 -11.471   6.638  1.00 15.00      B    N  
ATOM   4247  HN  THR B   2     -37.403 -12.294   6.866  1.00 15.00      B    H  
ATOM   4248  CA  THR B   2     -36.138 -11.431   5.415  1.00 15.00      B    C  
ATOM   4249  CB  THR B   2     -35.010 -12.477   5.452  1.00 15.00      B    C  
ATOM   4250  OG1 THR B   2     -34.424 -12.483   6.761  1.00 15.00      B    O  
ATOM   4251  HG1 THR B   2     -34.970 -11.960   7.354  1.00 15.00      B    H  
ATOM   4252  CG2 THR B   2     -33.936 -12.143   4.425  1.00 15.00      B    C  
ATOM   4253  C   THR B   2     -37.032 -11.684   4.204  1.00 15.00      B    C  
ATOM   4254  O   THR B   2     -37.579 -12.775   4.041  1.00 15.00      B    O  
ATOM   4255  N   THR B   3     -37.188 -10.668   3.373  1.00 15.00      B    N  
ATOM   4256  HN  THR B   3     -36.732  -9.817   3.563  1.00 15.00      B    H  
ATOM   4257  CA  THR B   3     -38.017 -10.768   2.186  1.00 15.00      B    C  
ATOM   4258  CB  THR B   3     -38.740  -9.435   1.917  1.00 15.00      B    C  
ATOM   4259  OG1 THR B   3     -38.985  -8.768   3.165  1.00 15.00      B    O  
ATOM   4260  HG1 THR B   3     -38.546  -7.912   3.158  1.00 15.00      B    H  
ATOM   4261  CG2 THR B   3     -40.065  -9.681   1.211  1.00 15.00      B    C  
ATOM   4262  C   THR B   3     -37.176 -11.135   0.966  1.00 15.00      B    C  
ATOM   4263  O   THR B   3     -36.228 -10.428   0.615  1.00 15.00      B    O  
ATOM   4264  N   PHE B   4     -37.514 -12.247   0.333  1.00 15.00      B    N  
ATOM   4265  HN  PHE B   4     -38.268 -12.776   0.667  1.00 15.00      B    H  
ATOM   4266  CA  PHE B   4     -36.798 -12.700  -0.848  1.00 15.00      B    C  
ATOM   4267  CB  PHE B   4     -36.625 -14.221  -0.828  1.00 15.00      B    C  
ATOM   4268  CG  PHE B   4     -35.659 -14.712   0.214  1.00 15.00      B    C  
ATOM   4269  CD1 PHE B   4     -34.316 -14.872  -0.088  1.00 15.00      B    C  
ATOM   4270  CD2 PHE B   4     -36.093 -15.015   1.495  1.00 15.00      B    C  
ATOM   4271  CE1 PHE B   4     -33.425 -15.324   0.866  1.00 15.00      B    C  
ATOM   4272  CE2 PHE B   4     -35.207 -15.467   2.455  1.00 15.00      B    C  
ATOM   4273  CZ  PHE B   4     -33.871 -15.622   2.140  1.00 15.00      B    C  
ATOM   4274  C   PHE B   4     -37.530 -12.261  -2.110  1.00 15.00      B    C  
ATOM   4275  O   PHE B   4     -38.683 -12.629  -2.331  1.00 15.00      B    O  
ATOM   4276  N   THR B   5     -36.865 -11.456  -2.919  1.00 15.00      B    N  
ATOM   4277  HN  THR B   5     -35.951 -11.180  -2.678  1.00 15.00      B    H  
ATOM   4278  CA  THR B   5     -37.446 -10.958  -4.153  1.00 15.00      B    C  
ATOM   4279  CB  THR B   5     -37.427  -9.418  -4.173  1.00 15.00      B    C  
ATOM   4280  OG1 THR B   5     -36.580  -8.939  -3.116  1.00 15.00      B    O  
ATOM   4281  HG1 THR B   5     -37.112  -8.761  -2.334  1.00 15.00      B    H  
ATOM   4282  CG2 THR B   5     -38.830  -8.863  -3.986  1.00 15.00      B    C  
ATOM   4283  C   THR B   5     -36.683 -11.483  -5.366  1.00 15.00      B    C  
ATOM   4284  O   THR B   5     -35.459 -11.388  -5.427  1.00 15.00      B    O  
ATOM   4285  N   SER B   6     -37.408 -12.047  -6.321  1.00 15.00      B    N  
ATOM   4286  HN  SER B   6     -38.377 -12.118  -6.210  1.00 15.00      B    H  
ATOM   4287  CA  SER B   6     -36.797 -12.574  -7.529  1.00 15.00      B    C  
ATOM   4288  CB  SER B   6     -37.151 -14.050  -7.693  1.00 15.00      B    C  
ATOM   4289  OG  SER B   6     -38.444 -14.321  -7.171  1.00 15.00      B    O  
ATOM   4290  HG  SER B   6     -38.376 -14.997  -6.483  1.00 15.00      B    H  
ATOM   4291  C   SER B   6     -37.247 -11.780  -8.750  1.00 15.00      B    C  
ATOM   4292  O   SER B   6     -38.423 -11.806  -9.119  1.00 15.00      B    O  
ATOM   4293  N   ILE B   7     -36.313 -11.069  -9.363  1.00 15.00      B    N  
ATOM   4294  HN  ILE B   7     -35.391 -11.095  -9.023  1.00 15.00      B    H  
ATOM   4295  CA  ILE B   7     -36.615 -10.264 -10.539  1.00 15.00      B    C  
ATOM   4296  CB  ILE B   7     -36.165  -8.793 -10.356  1.00 15.00      B    C  
ATOM   4297  CG1 ILE B   7     -34.644  -8.673 -10.448  1.00 15.00      B    C  
ATOM   4298  CG2 ILE B   7     -36.657  -8.250  -9.019  1.00 15.00      B    C  
ATOM   4299  CD1 ILE B   7     -34.124  -7.256 -10.348  1.00 15.00      B    C  
ATOM   4300  C   ILE B   7     -35.962 -10.869 -11.782  1.00 15.00      B    C  
ATOM   4301  O   ILE B   7     -34.966 -11.589 -11.676  1.00 15.00      B    O  
ATOM   4302  N   VAL B   8     -36.529 -10.593 -12.949  1.00 15.00      B    N  
ATOM   4303  HN  VAL B   8     -37.322 -10.013 -12.975  1.00 15.00      B    H  
ATOM   4304  CA  VAL B   8     -36.001 -11.118 -14.203  1.00 15.00      B    C  
ATOM   4305  CB  VAL B   8     -37.107 -11.784 -15.050  1.00 15.00      B    C  
ATOM   4306  CG1 VAL B   8     -36.529 -12.371 -16.330  1.00 15.00      B    C  
ATOM   4307  CG2 VAL B   8     -37.831 -12.854 -14.247  1.00 15.00      B    C  
ATOM   4308  C   VAL B   8     -35.348 -10.008 -15.018  1.00 15.00      B    C  
ATOM   4309  O   VAL B   8     -36.015  -9.074 -15.459  1.00 15.00      B    O  
ATOM   4310  N   THR B   9     -34.046 -10.115 -15.218  1.00 15.00      B    N  
ATOM   4311  HN  THR B   9     -33.565 -10.894 -14.858  1.00 15.00      B    H  
ATOM   4312  CA  THR B   9     -33.315  -9.118 -15.977  1.00 15.00      B    C  
ATOM   4313  CB  THR B   9     -32.350  -8.307 -15.077  1.00 15.00      B    C  
ATOM   4314  OG1 THR B   9     -31.492  -7.476 -15.875  1.00 15.00      B    O  
ATOM   4315  HG1 THR B   9     -30.569  -7.693 -15.689  1.00 15.00      B    H  
ATOM   4316  CG2 THR B   9     -31.507  -9.224 -14.204  1.00 15.00      B    C  
ATOM   4317  C   THR B   9     -32.556  -9.766 -17.130  1.00 15.00      B    C  
ATOM   4318  O   THR B   9     -31.850 -10.758 -16.944  1.00 15.00      B    O  
ATOM   4319  N   THR B  10     -32.718  -9.212 -18.323  1.00 15.00      B    N  
ATOM   4320  HN  THR B  10     -33.314  -8.437 -18.416  1.00 15.00      B    H  
ATOM   4321  CA  THR B  10     -32.051  -9.728 -19.508  1.00 15.00      B    C  
ATOM   4322  CB  THR B  10     -32.718  -9.175 -20.778  1.00 15.00      B    C  
ATOM   4323  OG1 THR B  10     -33.844  -8.368 -20.397  1.00 15.00      B    O  
ATOM   4324  HG1 THR B  10     -34.658  -8.858 -20.553  1.00 15.00      B    H  
ATOM   4325  CG2 THR B  10     -33.192 -10.312 -21.670  1.00 15.00      B    C  
ATOM   4326  C   THR B  10     -30.571  -9.348 -19.509  1.00 15.00      B    C  
ATOM   4327  O   THR B  10     -29.794  -9.825 -20.334  1.00 15.00      B    O  
ATOM   4328  N   ASN B  11     -30.192  -8.481 -18.581  1.00 15.00      B    N  
ATOM   4329  HN  ASN B  11     -30.859  -8.133 -17.952  1.00 15.00      B    H  
ATOM   4330  CA  ASN B  11     -28.811  -8.043 -18.467  1.00 15.00      B    C  
ATOM   4331  CB  ASN B  11     -28.683  -6.550 -18.784  1.00 15.00      B    C  
ATOM   4332  CG  ASN B  11     -27.242  -6.069 -18.764  1.00 15.00      B    C  
ATOM   4333  OD1 ASN B  11     -26.546  -6.115 -19.774  1.00 15.00      B    O  
ATOM   4334  ND2 ASN B  11     -26.785  -5.600 -17.611  1.00 15.00      B    N  
ATOM   4335 HD21 ASN B  11     -27.391  -5.588 -16.843  1.00 15.00      B    H  
ATOM   4336 HD22 ASN B  11     -25.857  -5.289 -17.576  1.00 15.00      B    H  
ATOM   4337  C   ASN B  11     -28.282  -8.329 -17.068  1.00 15.00      B    C  
ATOM   4338  O   ASN B  11     -28.730  -7.722 -16.090  1.00 15.00      B    O  
ATOM   4339  N   PRO B  12     -27.343  -9.276 -16.952  1.00 15.00      B    N  
ATOM   4340  CA  PRO B  12     -26.745  -9.641 -15.668  1.00 15.00      B    C  
ATOM   4341  CB  PRO B  12     -25.885 -10.863 -16.004  1.00 15.00      B    C  
ATOM   4342  CG  PRO B  12     -25.594 -10.736 -17.460  1.00 15.00      B    C  
ATOM   4343  CD  PRO B  12     -26.794 -10.068 -18.068  1.00 15.00      B    C  
ATOM   4344  C   PRO B  12     -25.873  -8.517 -15.117  1.00 15.00      B    C  
ATOM   4345  O   PRO B  12     -24.838  -8.178 -15.691  1.00 15.00      B    O  
ATOM   4346  N   ASP B  13     -26.306  -7.929 -14.015  1.00 15.00      B    N  
ATOM   4347  HN  ASP B  13     -27.140  -8.232 -13.605  1.00 15.00      B    H  
ATOM   4348  CA  ASP B  13     -25.559  -6.849 -13.395  1.00 15.00      B    C  
ATOM   4349  CB  ASP B  13     -26.498  -5.901 -12.654  1.00 15.00      B    C  
ATOM   4350  CG  ASP B  13     -25.899  -4.524 -12.449  1.00 15.00      B    C  
ATOM   4351  OD1 ASP B  13     -24.770  -4.433 -11.934  1.00 15.00      B    O  
ATOM   4352  OD2 ASP B  13     -26.572  -3.532 -12.805  1.00 15.00      B    O  
ATOM   4353  C   ASP B  13     -24.527  -7.417 -12.434  1.00 15.00      B    C  
ATOM   4354  O   ASP B  13     -24.832  -8.308 -11.641  1.00 15.00      B    O  
ATOM   4355  N   PHE B  14     -23.308  -6.910 -12.518  1.00 15.00      B    N  
ATOM   4356  HN  PHE B  14     -23.131  -6.198 -13.166  1.00 15.00      B    H  
ATOM   4357  CA  PHE B  14     -22.231  -7.374 -11.658  1.00 15.00      B    C  
ATOM   4358  CB  PHE B  14     -21.109  -8.003 -12.489  1.00 15.00      B    C  
ATOM   4359  CG  PHE B  14     -21.533  -9.226 -13.255  1.00 15.00      B    C  
ATOM   4360  CD1 PHE B  14     -21.808 -10.413 -12.594  1.00 15.00      B    C  
ATOM   4361  CD2 PHE B  14     -21.659  -9.189 -14.634  1.00 15.00      B    C  
ATOM   4362  CE1 PHE B  14     -22.201 -11.538 -13.292  1.00 15.00      B    C  
ATOM   4363  CE2 PHE B  14     -22.051 -10.311 -15.340  1.00 15.00      B    C  
ATOM   4364  CZ  PHE B  14     -22.322 -11.487 -14.667  1.00 15.00      B    C  
ATOM   4365  C   PHE B  14     -21.692  -6.236 -10.801  1.00 15.00      B    C  
ATOM   4366  O   PHE B  14     -20.627  -6.350 -10.194  1.00 15.00      B    O  
ATOM   4367  N   GLY B  15     -22.436  -5.138 -10.754  1.00 15.00      B    N  
ATOM   4368  HN  GLY B  15     -23.283  -5.099 -11.265  1.00 15.00      B    H  
ATOM   4369  CA  GLY B  15     -22.025  -3.995  -9.965  1.00 15.00      B    C  
ATOM   4370  C   GLY B  15     -22.785  -3.916  -8.656  1.00 15.00      B    C  
ATOM   4371  O   GLY B  15     -22.651  -2.948  -7.905  1.00 15.00      B    O  
ATOM   4372  N   GLY B  16     -23.579  -4.941  -8.382  1.00 15.00      B    N  
ATOM   4373  HN  GLY B  16     -23.633  -5.687  -9.014  1.00 15.00      B    H  
ATOM   4374  CA  GLY B  16     -24.357  -4.976  -7.161  1.00 15.00      B    C  
ATOM   4375  C   GLY B  16     -24.208  -6.294  -6.431  1.00 15.00      B    C  
ATOM   4376  O   GLY B  16     -23.852  -7.307  -7.034  1.00 15.00      B    O  
ATOM   4377  N   PHE B  17     -24.487  -6.285  -5.134  1.00 15.00      B    N  
ATOM   4378  HN  PHE B  17     -24.781  -5.451  -4.717  1.00 15.00      B    H  
ATOM   4379  CA  PHE B  17     -24.380  -7.487  -4.315  1.00 15.00      B    C  
ATOM   4380  CB  PHE B  17     -24.002  -7.129  -2.876  1.00 15.00      B    C  
ATOM   4381  CG  PHE B  17     -22.657  -6.475  -2.750  1.00 15.00      B    C  
ATOM   4382  CD1 PHE B  17     -21.500  -7.235  -2.761  1.00 15.00      B    C  
ATOM   4383  CD2 PHE B  17     -22.550  -5.100  -2.621  1.00 15.00      B    C  
ATOM   4384  CE1 PHE B  17     -20.260  -6.637  -2.647  1.00 15.00      B    C  
ATOM   4385  CE2 PHE B  17     -21.314  -4.495  -2.506  1.00 15.00      B    C  
ATOM   4386  CZ  PHE B  17     -20.167  -5.264  -2.519  1.00 15.00      B    C  
ATOM   4387  C   PHE B  17     -25.681  -8.279  -4.342  1.00 15.00      B    C  
ATOM   4388  O   PHE B  17     -26.342  -8.460  -3.316  1.00 15.00      B    O  
ATOM   4389  N   GLU B  18     -26.048  -8.734  -5.526  1.00 15.00      B    N  
ATOM   4390  HN  GLU B  18     -25.476  -8.554  -6.304  1.00 15.00      B    H  
ATOM   4391  CA  GLU B  18     -27.263  -9.502  -5.706  1.00 15.00      B    C  
ATOM   4392  CB  GLU B  18     -28.239  -8.736  -6.607  1.00 15.00      B    C  
ATOM   4393  CG  GLU B  18     -28.354  -7.253  -6.267  1.00 15.00      B    C  
ATOM   4394  CD  GLU B  18     -29.314  -6.504  -7.170  1.00 15.00      B    C  
ATOM   4395  OE1 GLU B  18     -30.247  -5.854  -6.647  1.00 15.00      B    O  
ATOM   4396  OE2 GLU B  18     -29.153  -6.573  -8.408  1.00 15.00      B    O  
ATOM   4397  C   GLU B  18     -26.922 -10.863  -6.303  1.00 15.00      B    C  
ATOM   4398  O   GLU B  18     -25.937 -10.999  -7.028  1.00 15.00      B    O  
ATOM   4399  N   PHE B  19     -27.718 -11.870  -5.982  1.00 15.00      B    N  
ATOM   4400  HN  PHE B  19     -28.492 -11.708  -5.405  1.00 15.00      B    H  
ATOM   4401  CA  PHE B  19     -27.474 -13.211  -6.489  1.00 15.00      B    C  
ATOM   4402  CB  PHE B  19     -27.992 -14.261  -5.506  1.00 15.00      B    C  
ATOM   4403  CG  PHE B  19     -27.304 -15.592  -5.624  1.00 15.00      B    C  
ATOM   4404  CD1 PHE B  19     -27.855 -16.608  -6.386  1.00 15.00      B    C  
ATOM   4405  CD2 PHE B  19     -26.103 -15.825  -4.973  1.00 15.00      B    C  
ATOM   4406  CE1 PHE B  19     -27.224 -17.832  -6.496  1.00 15.00      B    C  
ATOM   4407  CE2 PHE B  19     -25.466 -17.046  -5.079  1.00 15.00      B    C  
ATOM   4408  CZ  PHE B  19     -26.028 -18.051  -5.842  1.00 15.00      B    C  
ATOM   4409  C   PHE B  19     -28.125 -13.387  -7.853  1.00 15.00      B    C  
ATOM   4410  O   PHE B  19     -29.345 -13.305  -7.983  1.00 15.00      B    O  
ATOM   4411  N   TYR B  20     -27.307 -13.617  -8.867  1.00 15.00      B    N  
ATOM   4412  HN  TYR B  20     -26.343 -13.669  -8.700  1.00 15.00      B    H  
ATOM   4413  CA  TYR B  20     -27.801 -13.795 -10.222  1.00 15.00      B    C  
ATOM   4414  CB  TYR B  20     -27.046 -12.883 -11.194  1.00 15.00      B    C  
ATOM   4415  CG  TYR B  20     -27.501 -11.441 -11.166  1.00 15.00      B    C  
ATOM   4416  CD1 TYR B  20     -28.260 -10.914 -12.202  1.00 15.00      B    C  
ATOM   4417  CD2 TYR B  20     -27.176 -10.608 -10.104  1.00 15.00      B    C  
ATOM   4418  CE1 TYR B  20     -28.681  -9.599 -12.180  1.00 15.00      B    C  
ATOM   4419  CE2 TYR B  20     -27.592  -9.291 -10.075  1.00 15.00      B    C  
ATOM   4420  CZ  TYR B  20     -28.344  -8.791 -11.115  1.00 15.00      B    C  
ATOM   4421  OH  TYR B  20     -28.774  -7.481 -11.085  1.00 15.00      B    O  
ATOM   4422  HH  TYR B  20     -28.644  -7.124 -10.189  1.00 15.00      B    H  
ATOM   4423  C   TYR B  20     -27.697 -15.247 -10.668  1.00 15.00      B    C  
ATOM   4424  O   TYR B  20     -26.634 -15.860 -10.582  1.00 15.00      B    O  
ATOM   4425  N   VAL B  21     -28.812 -15.790 -11.130  1.00 15.00      B    N  
ATOM   4426  HN  VAL B  21     -29.633 -15.246 -11.147  1.00 15.00      B    H  
ATOM   4427  CA  VAL B  21     -28.867 -17.164 -11.607  1.00 15.00      B    C  
ATOM   4428  CB  VAL B  21     -29.983 -17.963 -10.898  1.00 15.00      B    C  
ATOM   4429  CG1 VAL B  21     -29.870 -19.446 -11.216  1.00 15.00      B    C  
ATOM   4430  CG2 VAL B  21     -29.945 -17.734  -9.394  1.00 15.00      B    C  
ATOM   4431  C   VAL B  21     -29.128 -17.172 -13.110  1.00 15.00      B    C  
ATOM   4432  O   VAL B  21     -30.043 -16.501 -13.589  1.00 15.00      B    O  
ATOM   4433  N   GLU B  22     -28.318 -17.917 -13.846  1.00 15.00      B    N  
ATOM   4434  HN  GLU B  22     -27.603 -18.423 -13.409  1.00 15.00      B    H  
ATOM   4435  CA  GLU B  22     -28.464 -18.003 -15.292  1.00 15.00      B    C  
ATOM   4436  CB  GLU B  22     -27.163 -18.502 -15.928  1.00 15.00      B    C  
ATOM   4437  CG  GLU B  22     -27.089 -18.313 -17.435  1.00 15.00      B    C  
ATOM   4438  CD  GLU B  22     -25.694 -18.534 -17.982  1.00 15.00      B    C  
ATOM   4439  OE1 GLU B  22     -25.164 -19.653 -17.827  1.00 15.00      B    O  
ATOM   4440  OE2 GLU B  22     -25.131 -17.584 -18.569  1.00 15.00      B    O  
ATOM   4441  C   GLU B  22     -29.630 -18.916 -15.668  1.00 15.00      B    C  
ATOM   4442  O   GLU B  22     -30.042 -19.768 -14.880  1.00 15.00      B    O  
ATOM   4443  N   ALA B  23     -30.168 -18.715 -16.864  1.00 15.00      B    N  
ATOM   4444  HN  ALA B  23     -29.802 -18.009 -17.435  1.00 15.00      B    H  
ATOM   4445  CA  ALA B  23     -31.283 -19.514 -17.353  1.00 15.00      B    C  
ATOM   4446  CB  ALA B  23     -31.751 -18.996 -18.703  1.00 15.00      B    C  
ATOM   4447  C   ALA B  23     -30.897 -20.986 -17.456  1.00 15.00      B    C  
ATOM   4448  O   ALA B  23     -29.953 -21.344 -18.158  1.00 15.00      B    O  
ATOM   4449  N   GLY B  24     -31.628 -21.829 -16.742  1.00 15.00      B    N  
ATOM   4450  HN  GLY B  24     -32.371 -21.480 -16.197  1.00 15.00      B    H  
ATOM   4451  CA  GLY B  24     -31.354 -23.252 -16.757  1.00 15.00      B    C  
ATOM   4452  C   GLY B  24     -30.493 -23.682 -15.586  1.00 15.00      B    C  
ATOM   4453  O   GLY B  24     -30.380 -24.872 -15.291  1.00 15.00      B    O  
ATOM   4454  N   GLN B  25     -29.888 -22.711 -14.917  1.00 15.00      B    N  
ATOM   4455  HN  GLN B  25     -30.033 -21.778 -15.194  1.00 15.00      B    H  
ATOM   4456  CA  GLN B  25     -29.025 -22.986 -13.776  1.00 15.00      B    C  
ATOM   4457  CB  GLN B  25     -28.022 -21.849 -13.583  1.00 15.00      B    C  
ATOM   4458  CG  GLN B  25     -26.583 -22.212 -13.896  1.00 15.00      B    C  
ATOM   4459  CD  GLN B  25     -25.615 -21.576 -12.917  1.00 15.00      B    C  
ATOM   4460  OE1 GLN B  25     -25.208 -20.429 -13.083  1.00 15.00      B    O  
ATOM   4461  NE2 GLN B  25     -25.236 -22.320 -11.889  1.00 15.00      B    N  
ATOM   4462 HE21 GLN B  25     -25.593 -23.226 -11.816  1.00 15.00      B    H  
ATOM   4463 HE22 GLN B  25     -24.615 -21.927 -11.241  1.00 15.00      B    H  
ATOM   4464  C   GLN B  25     -29.846 -23.152 -12.505  1.00 15.00      B    C  
ATOM   4465  O   GLN B  25     -30.880 -22.511 -12.336  1.00 15.00      B    O  
ATOM   4466  N   GLN B  26     -29.384 -24.013 -11.615  1.00 15.00      B    N  
ATOM   4467  HN  GLN B  26     -28.555 -24.499 -11.802  1.00 15.00      B    H  
ATOM   4468  CA  GLN B  26     -30.080 -24.247 -10.359  1.00 15.00      B    C  
ATOM   4469  CB  GLN B  26     -29.815 -25.658  -9.840  1.00 15.00      B    C  
ATOM   4470  CG  GLN B  26     -30.542 -26.748 -10.609  1.00 15.00      B    C  
ATOM   4471  CD  GLN B  26     -30.700 -28.019  -9.803  1.00 15.00      B    C  
ATOM   4472  OE1 GLN B  26     -29.852 -28.906  -9.847  1.00 15.00      B    O  
ATOM   4473  NE2 GLN B  26     -31.787 -28.112  -9.054  1.00 15.00      B    N  
ATOM   4474 HE21 GLN B  26     -32.423 -27.360  -9.062  1.00 15.00      B    H  
ATOM   4475 HE22 GLN B  26     -31.912 -28.923  -8.523  1.00 15.00      B    H  
ATOM   4476  C   GLN B  26     -29.663 -23.218  -9.321  1.00 15.00      B    C  
ATOM   4477  O   GLN B  26     -28.519 -22.758  -9.315  1.00 15.00      B    O  
ATOM   4478  N   PHE B  27     -30.597 -22.849  -8.458  1.00 15.00      B    N  
ATOM   4479  HN  PHE B  27     -31.487 -23.249  -8.520  1.00 15.00      B    H  
ATOM   4480  CA  PHE B  27     -30.328 -21.870  -7.415  1.00 15.00      B    C  
ATOM   4481  CB  PHE B  27     -31.636 -21.289  -6.868  1.00 15.00      B    C  
ATOM   4482  CG  PHE B  27     -31.454 -20.399  -5.671  1.00 15.00      B    C  
ATOM   4483  CD1 PHE B  27     -32.023 -20.732  -4.453  1.00 15.00      B    C  
ATOM   4484  CD2 PHE B  27     -30.711 -19.235  -5.762  1.00 15.00      B    C  
ATOM   4485  CE1 PHE B  27     -31.856 -19.921  -3.348  1.00 15.00      B    C  
ATOM   4486  CE2 PHE B  27     -30.539 -18.417  -4.662  1.00 15.00      B    C  
ATOM   4487  CZ  PHE B  27     -31.112 -18.761  -3.453  1.00 15.00      B    C  
ATOM   4488  C   PHE B  27     -29.511 -22.488  -6.289  1.00 15.00      B    C  
ATOM   4489  O   PHE B  27     -30.030 -23.274  -5.496  1.00 15.00      B    O  
ATOM   4490  N   ASP B  28     -28.237 -22.133  -6.236  1.00 15.00      B    N  
ATOM   4491  HN  ASP B  28     -27.885 -21.517  -6.907  1.00 15.00      B    H  
ATOM   4492  CA  ASP B  28     -27.344 -22.641  -5.206  1.00 15.00      B    C  
ATOM   4493  CB  ASP B  28     -25.884 -22.428  -5.607  1.00 15.00      B    C  
ATOM   4494  CG  ASP B  28     -24.921 -23.223  -4.744  1.00 15.00      B    C  
ATOM   4495  OD1 ASP B  28     -24.924 -23.030  -3.515  1.00 15.00      B    O  
ATOM   4496  OD2 ASP B  28     -24.156 -24.033  -5.300  1.00 15.00      B    O  
ATOM   4497  C   ASP B  28     -27.629 -21.951  -3.880  1.00 15.00      B    C  
ATOM   4498  O   ASP B  28     -27.356 -20.761  -3.713  1.00 15.00      B    O  
ATOM   4499  N   ASP B  29     -28.207 -22.698  -2.954  1.00 15.00      B    N  
ATOM   4500  HN  ASP B  29     -28.416 -23.636  -3.161  1.00 15.00      B    H  
ATOM   4501  CA  ASP B  29     -28.538 -22.174  -1.636  1.00 15.00      B    C  
ATOM   4502  CB  ASP B  29     -29.536 -23.089  -0.912  1.00 15.00      B    C  
ATOM   4503  CG  ASP B  29     -29.287 -24.571  -1.147  1.00 15.00      B    C  
ATOM   4504  OD1 ASP B  29     -30.247 -25.279  -1.507  1.00 15.00      B    O  
ATOM   4505  OD2 ASP B  29     -28.129 -25.026  -0.989  1.00 15.00      B    O  
ATOM   4506  C   ASP B  29     -27.285 -21.983  -0.789  1.00 15.00      B    C  
ATOM   4507  O   ASP B  29     -27.084 -20.925  -0.190  1.00 15.00      B    O  
ATOM   4508  N   SER B  30     -26.450 -23.013  -0.755  1.00 15.00      B    N  
ATOM   4509  HN  SER B  30     -26.694 -23.832  -1.246  1.00 15.00      B    H  
ATOM   4510  CA  SER B  30     -25.208 -22.997   0.007  1.00 15.00      B    C  
ATOM   4511  CB  SER B  30     -24.428 -24.292  -0.234  1.00 15.00      B    C  
ATOM   4512  OG  SER B  30     -25.217 -25.426   0.091  1.00 15.00      B    O  
ATOM   4513  HG  SER B  30     -26.137 -25.262  -0.164  1.00 15.00      B    H  
ATOM   4514  C   SER B  30     -24.339 -21.783  -0.324  1.00 15.00      B    C  
ATOM   4515  O   SER B  30     -23.823 -21.116   0.574  1.00 15.00      B    O  
ATOM   4516  N   ALA B  31     -24.191 -21.498  -1.611  1.00 15.00      B    N  
ATOM   4517  HN  ALA B  31     -24.633 -22.078  -2.287  1.00 15.00      B    H  
ATOM   4518  CA  ALA B  31     -23.386 -20.373  -2.067  1.00 15.00      B    C  
ATOM   4519  CB  ALA B  31     -23.332 -20.325  -3.586  1.00 15.00      B    C  
ATOM   4520  C   ALA B  31     -23.901 -19.054  -1.505  1.00 15.00      B    C  
ATOM   4521  O   ALA B  31     -23.118 -18.225  -1.041  1.00 15.00      B    O  
ATOM   4522  N   ASP B  32     -25.216 -18.867  -1.525  1.00 15.00      B    N  
ATOM   4523  HN  ASP B  32     -25.800 -19.573  -1.882  1.00 15.00      B    H  
ATOM   4524  CA  ASP B  32     -25.809 -17.636  -1.014  1.00 15.00      B    C  
ATOM   4525  CB  ASP B  32     -27.281 -17.511  -1.419  1.00 15.00      B    C  
ATOM   4526  CG  ASP B  32     -27.820 -16.101  -1.240  1.00 15.00      B    C  
ATOM   4527  OD1 ASP B  32     -28.226 -15.745  -0.116  1.00 15.00      B    O  
ATOM   4528  OD2 ASP B  32     -27.847 -15.336  -2.232  1.00 15.00      B    O  
ATOM   4529  C   ASP B  32     -25.663 -17.551   0.502  1.00 15.00      B    C  
ATOM   4530  O   ASP B  32     -25.240 -16.525   1.038  1.00 15.00      B    O  
ATOM   4531  N   GLU B  33     -25.973 -18.648   1.187  1.00 15.00      B    N  
ATOM   4532  HN  GLU B  33     -26.281 -19.447   0.700  1.00 15.00      B    H  
ATOM   4533  CA  GLU B  33     -25.882 -18.695   2.646  1.00 15.00      B    C  
ATOM   4534  CB  GLU B  33     -26.374 -20.041   3.188  1.00 15.00      B    C  
ATOM   4535  CG  GLU B  33     -27.864 -20.285   3.002  1.00 15.00      B    C  
ATOM   4536  CD  GLU B  33     -28.510 -20.933   4.212  1.00 15.00      B    C  
ATOM   4537  OE1 GLU B  33     -29.709 -21.281   4.132  1.00 15.00      B    O  
ATOM   4538  OE2 GLU B  33     -27.829 -21.080   5.250  1.00 15.00      B    O  
ATOM   4539  C   GLU B  33     -24.463 -18.415   3.143  1.00 15.00      B    C  
ATOM   4540  O   GLU B  33     -24.271 -17.691   4.115  1.00 15.00      B    O  
ATOM   4541  N   GLU B  34     -23.475 -18.978   2.463  1.00 15.00      B    N  
ATOM   4542  HN  GLU B  34     -23.690 -19.542   1.687  1.00 15.00      B    H  
ATOM   4543  CA  GLU B  34     -22.077 -18.801   2.846  1.00 15.00      B    C  
ATOM   4544  CB  GLU B  34     -21.216 -19.862   2.152  1.00 15.00      B    C  
ATOM   4545  CG  GLU B  34     -19.758 -19.882   2.579  1.00 15.00      B    C  
ATOM   4546  CD  GLU B  34     -18.853 -20.431   1.495  1.00 15.00      B    C  
ATOM   4547  OE1 GLU B  34     -18.611 -19.710   0.505  1.00 15.00      B    O  
ATOM   4548  OE2 GLU B  34     -18.380 -21.574   1.629  1.00 15.00      B    O  
ATOM   4549  C   GLU B  34     -21.557 -17.400   2.504  1.00 15.00      B    C  
ATOM   4550  O   GLU B  34     -20.751 -16.830   3.241  1.00 15.00      B    O  
ATOM   4551  N   ALA B  35     -22.034 -16.841   1.400  1.00 15.00      B    N  
ATOM   4552  HN  ALA B  35     -22.704 -17.323   0.869  1.00 15.00      B    H  
ATOM   4553  CA  ALA B  35     -21.579 -15.528   0.955  1.00 15.00      B    C  
ATOM   4554  CB  ALA B  35     -21.673 -15.411  -0.559  1.00 15.00      B    C  
ATOM   4555  C   ALA B  35     -22.304 -14.364   1.628  1.00 15.00      B    C  
ATOM   4556  O   ALA B  35     -21.712 -13.309   1.842  1.00 15.00      B    O  
ATOM   4557  N   TYR B  36     -23.573 -14.540   1.957  1.00 15.00      B    N  
ATOM   4558  HN  TYR B  36     -24.010 -15.402   1.772  1.00 15.00      B    H  
ATOM   4559  CA  TYR B  36     -24.337 -13.463   2.575  1.00 15.00      B    C  
ATOM   4560  CB  TYR B  36     -25.620 -13.184   1.791  1.00 15.00      B    C  
ATOM   4561  CG  TYR B  36     -25.356 -12.682   0.390  1.00 15.00      B    C  
ATOM   4562  CD1 TYR B  36     -25.194 -11.326   0.137  1.00 15.00      B    C  
ATOM   4563  CD2 TYR B  36     -25.255 -13.564  -0.679  1.00 15.00      B    C  
ATOM   4564  CE1 TYR B  36     -24.939 -10.863  -1.139  1.00 15.00      B    C  
ATOM   4565  CE2 TYR B  36     -25.001 -13.111  -1.959  1.00 15.00      B    C  
ATOM   4566  CZ  TYR B  36     -24.843 -11.760  -2.183  1.00 15.00      B    C  
ATOM   4567  OH  TYR B  36     -24.585 -11.303  -3.455  1.00 15.00      B    O  
ATOM   4568  HH  TYR B  36     -25.037 -11.860  -4.093  1.00 15.00      B    H  
ATOM   4569  C   TYR B  36     -24.623 -13.700   4.052  1.00 15.00      B    C  
ATOM   4570  O   TYR B  36     -25.004 -12.776   4.769  1.00 15.00      B    O  
ATOM   4571  N   GLY B  37     -24.442 -14.932   4.503  1.00 15.00      B    N  
ATOM   4572  HN  GLY B  37     -24.148 -15.636   3.886  1.00 15.00      B    H  
ATOM   4573  CA  GLY B  37     -24.677 -15.253   5.899  1.00 15.00      B    C  
ATOM   4574  C   GLY B  37     -26.147 -15.240   6.267  1.00 15.00      B    C  
ATOM   4575  O   GLY B  37     -26.500 -14.991   7.420  1.00 15.00      B    O  
ATOM   4576  N   VAL B  38     -27.006 -15.509   5.292  1.00 15.00      B    N  
ATOM   4577  HN  VAL B  38     -26.664 -15.718   4.398  1.00 15.00      B    H  
ATOM   4578  CA  VAL B  38     -28.444 -15.526   5.522  1.00 15.00      B    C  
ATOM   4579  CB  VAL B  38     -29.174 -14.346   4.837  1.00 15.00      B    C  
ATOM   4580  CG1 VAL B  38     -28.903 -13.041   5.575  1.00 15.00      B    C  
ATOM   4581  CG2 VAL B  38     -28.773 -14.227   3.374  1.00 15.00      B    C  
ATOM   4582  C   VAL B  38     -29.047 -16.849   5.065  1.00 15.00      B    C  
ATOM   4583  O   VAL B  38     -28.753 -17.328   3.973  1.00 15.00      B    O  
ATOM   4584  N   SER B  39     -29.880 -17.433   5.912  1.00 15.00      B    N  
ATOM   4585  HN  SER B  39     -30.070 -17.002   6.766  1.00 15.00      B    H  
ATOM   4586  CA  SER B  39     -30.516 -18.706   5.610  1.00 15.00      B    C  
ATOM   4587  CB  SER B  39     -31.067 -19.324   6.893  1.00 15.00      B    C  
ATOM   4588  OG  SER B  39     -30.130 -19.182   7.949  1.00 15.00      B    O  
ATOM   4589  HG  SER B  39     -29.280 -19.544   7.666  1.00 15.00      B    H  
ATOM   4590  C   SER B  39     -31.620 -18.556   4.566  1.00 15.00      B    C  
ATOM   4591  O   SER B  39     -32.421 -17.617   4.619  1.00 15.00      B    O  
ATOM   4592  N   VAL B  40     -31.657 -19.487   3.622  1.00 15.00      B    N  
ATOM   4593  HN  VAL B  40     -30.985 -20.218   3.642  1.00 15.00      B    H  
ATOM   4594  CA  VAL B  40     -32.655 -19.471   2.563  1.00 15.00      B    C  
ATOM   4595  CB  VAL B  40     -32.007 -19.472   1.159  1.00 15.00      B    C  
ATOM   4596  CG1 VAL B  40     -33.058 -19.223   0.087  1.00 15.00      B    C  
ATOM   4597  CG2 VAL B  40     -30.896 -18.437   1.070  1.00 15.00      B    C  
ATOM   4598  C   VAL B  40     -33.591 -20.673   2.687  1.00 15.00      B    C  
ATOM   4599  O   VAL B  40     -33.203 -21.804   2.400  1.00 15.00      B    O  
ATOM   4600  N   PRO B  41     -34.839 -20.442   3.133  1.00 15.00      B    N  
ATOM   4601  CA  PRO B  41     -35.834 -21.507   3.291  1.00 15.00      B    C  
ATOM   4602  CB  PRO B  41     -37.107 -20.766   3.723  1.00 15.00      B    C  
ATOM   4603  CG  PRO B  41     -36.850 -19.325   3.434  1.00 15.00      B    C  
ATOM   4604  CD  PRO B  41     -35.367 -19.129   3.532  1.00 15.00      B    C  
ATOM   4605  C   PRO B  41     -36.076 -22.273   1.991  1.00 15.00      B    C  
ATOM   4606  O   PRO B  41     -36.079 -21.683   0.906  1.00 15.00      B    O  
ATOM   4607  N   THR B  42     -36.291 -23.581   2.124  1.00 15.00      B    N  
ATOM   4608  HN  THR B  42     -36.287 -23.969   3.024  1.00 15.00      B    H  
ATOM   4609  CA  THR B  42     -36.522 -24.475   0.991  1.00 15.00      B    C  
ATOM   4610  CB  THR B  42     -37.006 -25.848   1.485  1.00 15.00      B    C  
ATOM   4611  OG1 THR B  42     -36.540 -26.041   2.832  1.00 15.00      B    O  
ATOM   4612  HG1 THR B  42     -35.878 -26.739   2.841  1.00 15.00      B    H  
ATOM   4613  CG2 THR B  42     -36.455 -26.959   0.602  1.00 15.00      B    C  
ATOM   4614  C   THR B  42     -37.527 -23.908  -0.010  1.00 15.00      B    C  
ATOM   4615  O   THR B  42     -37.243 -23.855  -1.204  1.00 15.00      B    O  
ATOM   4616  N   ALA B  43     -38.684 -23.470   0.490  1.00 15.00      B    N  
ATOM   4617  HN  ALA B  43     -38.843 -23.554   1.449  1.00 15.00      B    H  
ATOM   4618  CA  ALA B  43     -39.737 -22.904  -0.356  1.00 15.00      B    C  
ATOM   4619  CB  ALA B  43     -40.845 -22.318   0.506  1.00 15.00      B    C  
ATOM   4620  C   ALA B  43     -39.190 -21.848  -1.316  1.00 15.00      B    C  
ATOM   4621  O   ALA B  43     -39.584 -21.786  -2.480  1.00 15.00      B    O  
ATOM   4622  N   VAL B  44     -38.267 -21.029  -0.826  1.00 15.00      B    N  
ATOM   4623  HN  VAL B  44     -37.968 -21.144   0.099  1.00 15.00      B    H  
ATOM   4624  CA  VAL B  44     -37.666 -19.987  -1.645  1.00 15.00      B    C  
ATOM   4625  CB  VAL B  44     -36.905 -18.955  -0.783  1.00 15.00      B    C  
ATOM   4626  CG1 VAL B  44     -36.200 -17.930  -1.658  1.00 15.00      B    C  
ATOM   4627  CG2 VAL B  44     -37.861 -18.263   0.177  1.00 15.00      B    C  
ATOM   4628  C   VAL B  44     -36.725 -20.614  -2.671  1.00 15.00      B    C  
ATOM   4629  O   VAL B  44     -36.717 -20.228  -3.839  1.00 15.00      B    O  
ATOM   4630  N   VAL B  45     -35.952 -21.598  -2.228  1.00 15.00      B    N  
ATOM   4631  HN  VAL B  45     -36.017 -21.868  -1.285  1.00 15.00      B    H  
ATOM   4632  CA  VAL B  45     -35.020 -22.300  -3.104  1.00 15.00      B    C  
ATOM   4633  CB  VAL B  45     -34.222 -23.377  -2.333  1.00 15.00      B    C  
ATOM   4634  CG1 VAL B  45     -33.220 -24.069  -3.246  1.00 15.00      B    C  
ATOM   4635  CG2 VAL B  45     -33.519 -22.770  -1.129  1.00 15.00      B    C  
ATOM   4636  C   VAL B  45     -35.790 -22.966  -4.244  1.00 15.00      B    C  
ATOM   4637  O   VAL B  45     -35.392 -22.887  -5.409  1.00 15.00      B    O  
ATOM   4638  N   GLU B  46     -36.901 -23.604  -3.892  1.00 15.00      B    N  
ATOM   4639  HN  GLU B  46     -37.153 -23.629  -2.939  1.00 15.00      B    H  
ATOM   4640  CA  GLU B  46     -37.752 -24.280  -4.862  1.00 15.00      B    C  
ATOM   4641  CB  GLU B  46     -38.879 -25.024  -4.140  1.00 15.00      B    C  
ATOM   4642  CG  GLU B  46     -38.395 -26.112  -3.193  1.00 15.00      B    C  
ATOM   4643  CD  GLU B  46     -39.448 -26.521  -2.181  1.00 15.00      B    C  
ATOM   4644  OE1 GLU B  46     -40.383 -27.253  -2.559  1.00 15.00      B    O  
ATOM   4645  OE2 GLU B  46     -39.334 -26.110  -1.006  1.00 15.00      B    O  
ATOM   4646  C   GLU B  46     -38.331 -23.282  -5.863  1.00 15.00      B    C  
ATOM   4647  O   GLU B  46     -38.305 -23.516  -7.073  1.00 15.00      B    O  
ATOM   4648  N   GLU B  47     -38.837 -22.162  -5.349  1.00 15.00      B    N  
ATOM   4649  HN  GLU B  47     -38.836 -22.042  -4.374  1.00 15.00      B    H  
ATOM   4650  CA  GLU B  47     -39.414 -21.119  -6.192  1.00 15.00      B    C  
ATOM   4651  CB  GLU B  47     -39.962 -19.974  -5.336  1.00 15.00      B    C  
ATOM   4652  CG  GLU B  47     -40.983 -19.105  -6.053  1.00 15.00      B    C  
ATOM   4653  CD  GLU B  47     -40.908 -17.648  -5.644  1.00 15.00      B    C  
ATOM   4654  OE1 GLU B  47     -40.231 -16.867  -6.347  1.00 15.00      B    O  
ATOM   4655  OE2 GLU B  47     -41.532 -17.277  -4.636  1.00 15.00      B    O  
ATOM   4656  C   GLU B  47     -38.375 -20.584  -7.173  1.00 15.00      B    C  
ATOM   4657  O   GLU B  47     -38.642 -20.457  -8.371  1.00 15.00      B    O  
ATOM   4658  N   MET B  48     -37.183 -20.290  -6.662  1.00 15.00      B    N  
ATOM   4659  HN  MET B  48     -37.033 -20.412  -5.696  1.00 15.00      B    H  
ATOM   4660  CA  MET B  48     -36.100 -19.777  -7.495  1.00 15.00      B    C  
ATOM   4661  CB  MET B  48     -34.886 -19.374  -6.650  1.00 15.00      B    C  
ATOM   4662  CG  MET B  48     -35.170 -18.314  -5.599  1.00 15.00      B    C  
ATOM   4663  SD  MET B  48     -36.065 -16.895  -6.254  1.00 15.00      B    S  
ATOM   4664  CE  MET B  48     -37.261 -16.631  -4.946  1.00 15.00      B    C  
ATOM   4665  C   MET B  48     -35.687 -20.810  -8.536  1.00 15.00      B    C  
ATOM   4666  O   MET B  48     -35.372 -20.466  -9.672  1.00 15.00      B    O  
ATOM   4667  N   ASN B  49     -35.706 -22.077  -8.141  1.00 15.00      B    N  
ATOM   4668  HN  ASN B  49     -35.977 -22.285  -7.220  1.00 15.00      B    H  
ATOM   4669  CA  ASN B  49     -35.336 -23.170  -9.036  1.00 15.00      B    C  
ATOM   4670  CB  ASN B  49     -35.269 -24.496  -8.275  1.00 15.00      B    C  
ATOM   4671  CG  ASN B  49     -33.854 -24.885  -7.893  1.00 15.00      B    C  
ATOM   4672  OD1 ASN B  49     -33.193 -25.646  -8.598  1.00 15.00      B    O  
ATOM   4673  ND2 ASN B  49     -33.378 -24.365  -6.772  1.00 15.00      B    N  
ATOM   4674 HD21 ASN B  49     -33.960 -23.762  -6.255  1.00 15.00      B    H  
ATOM   4675 HD22 ASN B  49     -32.466 -24.605  -6.501  1.00 15.00      B    H  
ATOM   4676  C   ASN B  49     -36.319 -23.279 -10.194  1.00 15.00      B    C  
ATOM   4677  O   ASN B  49     -35.924 -23.510 -11.336  1.00 15.00      B    O  
ATOM   4678  N   ALA B  50     -37.599 -23.099  -9.894  1.00 15.00      B    N  
ATOM   4679  HN  ALA B  50     -37.853 -22.918  -8.962  1.00 15.00      B    H  
ATOM   4680  CA  ALA B  50     -38.636 -23.169 -10.912  1.00 15.00      B    C  
ATOM   4681  CB  ALA B  50     -40.014 -23.200 -10.269  1.00 15.00      B    C  
ATOM   4682  C   ALA B  50     -38.517 -21.989 -11.869  1.00 15.00      B    C  
ATOM   4683  O   ALA B  50     -38.609 -22.151 -13.086  1.00 15.00      B    O  
ATOM   4684  N   LYS B  51     -38.291 -20.807 -11.309  1.00 15.00      B    N  
ATOM   4685  HN  LYS B  51     -38.220 -20.749 -10.329  1.00 15.00      B    H  
ATOM   4686  CA  LYS B  51     -38.154 -19.593 -12.104  1.00 15.00      B    C  
ATOM   4687  CB  LYS B  51     -38.108 -18.361 -11.204  1.00 15.00      B    C  
ATOM   4688  CG  LYS B  51     -39.475 -17.860 -10.782  1.00 15.00      B    C  
ATOM   4689  CD  LYS B  51     -39.360 -16.739  -9.766  1.00 15.00      B    C  
ATOM   4690  CE  LYS B  51     -40.704 -16.076  -9.525  1.00 15.00      B    C  
ATOM   4691  NZ  LYS B  51     -40.699 -15.265  -8.283  1.00 15.00      B    N  
ATOM   4692  HZ1 LYS B  51     -39.869 -14.634  -8.268  1.00 15.00      B    H  
ATOM   4693  HZ2 LYS B  51     -40.649 -15.895  -7.445  1.00 15.00      B    H  
ATOM   4694  HZ3 LYS B  51     -41.560 -14.693  -8.221  1.00 15.00      B    H  
ATOM   4695  C   LYS B  51     -36.916 -19.644 -12.987  1.00 15.00      B    C  
ATOM   4696  O   LYS B  51     -36.935 -19.171 -14.121  1.00 15.00      B    O  
ATOM   4697  N   ALA B  52     -35.847 -20.233 -12.469  1.00 15.00      B    N  
ATOM   4698  HN  ALA B  52     -35.895 -20.595 -11.556  1.00 15.00      B    H  
ATOM   4699  CA  ALA B  52     -34.598 -20.349 -13.212  1.00 15.00      B    C  
ATOM   4700  CB  ALA B  52     -33.494 -20.877 -12.315  1.00 15.00      B    C  
ATOM   4701  C   ALA B  52     -34.768 -21.240 -14.440  1.00 15.00      B    C  
ATOM   4702  O   ALA B  52     -33.994 -21.157 -15.393  1.00 15.00      B    O  
ATOM   4703  N   ALA B  53     -35.792 -22.082 -14.413  1.00 15.00      B    N  
ATOM   4704  HN  ALA B  53     -36.378 -22.099 -13.626  1.00 15.00      B    H  
ATOM   4705  CA  ALA B  53     -36.068 -22.982 -15.522  1.00 15.00      B    C  
ATOM   4706  CB  ALA B  53     -36.566 -24.323 -15.005  1.00 15.00      B    C  
ATOM   4707  C   ALA B  53     -37.088 -22.369 -16.476  1.00 15.00      B    C  
ATOM   4708  O   ALA B  53     -37.407 -22.946 -17.513  1.00 15.00      B    O  
ATOM   4709  N   GLN B  54     -37.594 -21.194 -16.119  1.00 15.00      B    N  
ATOM   4710  HN  GLN B  54     -37.293 -20.777 -15.283  1.00 15.00      B    H  
ATOM   4711  CA  GLN B  54     -38.585 -20.502 -16.938  1.00 15.00      B    C  
ATOM   4712  CB  GLN B  54     -39.731 -19.990 -16.065  1.00 15.00      B    C  
ATOM   4713  CG  GLN B  54     -40.699 -21.068 -15.608  1.00 15.00      B    C  
ATOM   4714  CD  GLN B  54     -41.704 -20.562 -14.591  1.00 15.00      B    C  
ATOM   4715  OE1 GLN B  54     -41.392 -19.718 -13.751  1.00 15.00      B    O  
ATOM   4716  NE2 GLN B  54     -42.924 -21.070 -14.667  1.00 15.00      B    N  
ATOM   4717 HE21 GLN B  54     -43.107 -21.733 -15.363  1.00 15.00      B    H  
ATOM   4718 HE22 GLN B  54     -43.592 -20.761 -14.021  1.00 15.00      B    H  
ATOM   4719  C   GLN B  54     -37.954 -19.338 -17.690  1.00 15.00      B    C  
ATOM   4720  O   GLN B  54     -38.609 -18.677 -18.498  1.00 15.00      B    O  
ATOM   4721  N   LEU B  55     -36.682 -19.098 -17.420  1.00 15.00      B    N  
ATOM   4722  HN  LEU B  55     -36.215 -19.674 -16.784  1.00 15.00      B    H  
ATOM   4723  CA  LEU B  55     -35.955 -18.009 -18.053  1.00 15.00      B    C  
ATOM   4724  CB  LEU B  55     -34.738 -17.628 -17.210  1.00 15.00      B    C  
ATOM   4725  CG  LEU B  55     -34.995 -17.309 -15.738  1.00 15.00      B    C  
ATOM   4726  CD1 LEU B  55     -33.686 -17.305 -14.966  1.00 15.00      B    C  
ATOM   4727  CD2 LEU B  55     -35.705 -15.972 -15.595  1.00 15.00      B    C  
ATOM   4728  C   LEU B  55     -35.491 -18.401 -19.446  1.00 15.00      B    C  
ATOM   4729  O   LEU B  55     -35.051 -19.531 -19.670  1.00 15.00      B    O  
ATOM   4730  N   LYS B  56     -35.592 -17.467 -20.378  1.00 15.00      B    N  
ATOM   4731  HN  LYS B  56     -35.965 -16.584 -20.136  1.00 15.00      B    H  
ATOM   4732  CA  LYS B  56     -35.161 -17.706 -21.744  1.00 15.00      B    C  
ATOM   4733  CB  LYS B  56     -35.923 -16.789 -22.709  1.00 15.00      B    C  
ATOM   4734  CG  LYS B  56     -37.437 -16.827 -22.547  1.00 15.00      B    C  
ATOM   4735  CD  LYS B  56     -38.064 -15.490 -22.915  1.00 15.00      B    C  
ATOM   4736  CE  LYS B  56     -39.244 -15.162 -22.009  1.00 15.00      B    C  
ATOM   4737  NZ  LYS B  56     -39.506 -13.695 -21.940  1.00 15.00      B    N  
ATOM   4738  HZ1 LYS B  56     -40.358 -13.508 -21.375  1.00 15.00      B    H  
ATOM   4739  HZ2 LYS B  56     -39.644 -13.309 -22.894  1.00 15.00      B    H  
ATOM   4740  HZ3 LYS B  56     -38.690 -13.208 -21.491  1.00 15.00      B    H  
ATOM   4741  C   LYS B  56     -33.664 -17.438 -21.847  1.00 15.00      B    C  
ATOM   4742  O   LYS B  56     -33.067 -16.891 -20.918  1.00 15.00      B    O  
ATOM   4743  N   ASP B  57     -33.060 -17.825 -22.964  1.00 15.00      B    N  
ATOM   4744  HN  ASP B  57     -33.583 -18.262 -23.663  1.00 15.00      B    H  
ATOM   4745  CA  ASP B  57     -31.630 -17.611 -23.174  1.00 15.00      B    C  
ATOM   4746  CB  ASP B  57     -31.202 -18.134 -24.549  1.00 15.00      B    C  
ATOM   4747  CG  ASP B  57     -29.693 -18.175 -24.726  1.00 15.00      B    C  
ATOM   4748  OD1 ASP B  57     -29.068 -17.097 -24.788  1.00 15.00      B    O  
ATOM   4749  OD2 ASP B  57     -29.138 -19.290 -24.808  1.00 15.00      B    O  
ATOM   4750  C   ASP B  57     -31.295 -16.127 -23.047  1.00 15.00      B    C  
ATOM   4751  O   ASP B  57     -31.747 -15.308 -23.849  1.00 15.00      B    O  
ATOM   4752  N   GLY B  58     -30.543 -15.784 -22.010  1.00 15.00      B    N  
ATOM   4753  HN  GLY B  58     -30.238 -16.476 -21.389  1.00 15.00      B    H  
ATOM   4754  CA  GLY B  58     -30.167 -14.402 -21.796  1.00 15.00      B    C  
ATOM   4755  C   GLY B  58     -30.836 -13.794 -20.579  1.00 15.00      B    C  
ATOM   4756  O   GLY B  58     -30.329 -12.833 -20.003  1.00 15.00      B    O  
ATOM   4757  N   GLU B  59     -31.971 -14.351 -20.178  1.00 15.00      B    N  
ATOM   4758  HN  GLU B  59     -32.324 -15.130 -20.664  1.00 15.00      B    H  
ATOM   4759  CA  GLU B  59     -32.695 -13.847 -19.019  1.00 15.00      B    C  
ATOM   4760  CB  GLU B  59     -34.194 -14.181 -19.111  1.00 15.00      B    C  
ATOM   4761  CG  GLU B  59     -34.957 -13.376 -20.163  1.00 15.00      B    C  
ATOM   4762  CD  GLU B  59     -36.414 -13.796 -20.300  1.00 15.00      B    C  
ATOM   4763  OE1 GLU B  59     -37.248 -12.968 -20.748  1.00 15.00      B    O  
ATOM   4764  OE2 GLU B  59     -36.734 -14.955 -19.974  1.00 15.00      B    O  
ATOM   4765  C   GLU B  59     -32.084 -14.396 -17.730  1.00 15.00      B    C  
ATOM   4766  O   GLU B  59     -32.022 -15.609 -17.527  1.00 15.00      B    O  
ATOM   4767  N   TRP B  60     -31.610 -13.498 -16.877  1.00 15.00      B    N  
ATOM   4768  HN  TRP B  60     -31.683 -12.542 -17.100  1.00 15.00      B    H  
ATOM   4769  CA  TRP B  60     -30.996 -13.883 -15.612  1.00 15.00      B    C  
ATOM   4770  CB  TRP B  60     -29.688 -13.114 -15.388  1.00 15.00      B    C  
ATOM   4771  CG  TRP B  60     -28.516 -13.619 -16.181  1.00 15.00      B    C  
ATOM   4772  CD1 TRP B  60     -28.374 -13.608 -17.538  1.00 15.00      B    C  
ATOM   4773  CD2 TRP B  60     -27.313 -14.196 -15.658  1.00 15.00      B    C  
ATOM   4774  NE1 TRP B  60     -27.159 -14.142 -17.890  1.00 15.00      B    N  
ATOM   4775  HE1 TRP B  60     -26.825 -14.246 -18.808  1.00 15.00      B    H  
ATOM   4776  CE2 TRP B  60     -26.488 -14.510 -16.754  1.00 15.00      B    C  
ATOM   4777  CE3 TRP B  60     -26.851 -14.474 -14.367  1.00 15.00      B    C  
ATOM   4778  CZ2 TRP B  60     -25.233 -15.091 -16.603  1.00 15.00      B    C  
ATOM   4779  CZ3 TRP B  60     -25.605 -15.052 -14.218  1.00 15.00      B    C  
ATOM   4780  CH2 TRP B  60     -24.807 -15.350 -15.330  1.00 15.00      B    C  
ATOM   4781  C   TRP B  60     -31.940 -13.615 -14.447  1.00 15.00      B    C  
ATOM   4782  O   TRP B  60     -32.647 -12.603 -14.425  1.00 15.00      B    O  
ATOM   4783  N   LEU B  61     -31.948 -14.523 -13.481  1.00 15.00      B    N  
ATOM   4784  HN  LEU B  61     -31.361 -15.311 -13.559  1.00 15.00      B    H  
ATOM   4785  CA  LEU B  61     -32.793 -14.383 -12.306  1.00 15.00      B    C  
ATOM   4786  CB  LEU B  61     -33.274 -15.754 -11.823  1.00 15.00      B    C  
ATOM   4787  CG  LEU B  61     -34.281 -15.749 -10.671  1.00 15.00      B    C  
ATOM   4788  CD1 LEU B  61     -35.606 -15.147 -11.116  1.00 15.00      B    C  
ATOM   4789  CD2 LEU B  61     -34.482 -17.155 -10.128  1.00 15.00      B    C  
ATOM   4790  C   LEU B  61     -32.019 -13.687 -11.197  1.00 15.00      B    C  
ATOM   4791  O   LEU B  61     -30.901 -14.079 -10.872  1.00 15.00      B    O  
ATOM   4792  N   ASN B  62     -32.606 -12.650 -10.634  1.00 15.00      B    N  
ATOM   4793  HN  ASN B  62     -33.500 -12.377 -10.947  1.00 15.00      B    H  
ATOM   4794  CA  ASN B  62     -31.969 -11.899  -9.564  1.00 15.00      B    C  
ATOM   4795  CB  ASN B  62     -32.012 -10.405  -9.890  1.00 15.00      B    C  
ATOM   4796  CG  ASN B  62     -31.370  -9.500  -8.849  1.00 15.00      B    C  
ATOM   4797  OD1 ASN B  62     -31.421  -9.747  -7.644  1.00 15.00      B    O  
ATOM   4798  ND2 ASN B  62     -30.774  -8.424  -9.320  1.00 15.00      B    N  
ATOM   4799 HD21 ASN B  62     -30.783  -8.275 -10.288  1.00 15.00      B    H  
ATOM   4800 HD22 ASN B  62     -30.317  -7.820  -8.684  1.00 15.00      B    H  
ATOM   4801  C   ASN B  62     -32.658 -12.176  -8.239  1.00 15.00      B    C  
ATOM   4802  O   ASN B  62     -33.842 -11.879  -8.070  1.00 15.00      B    O  
ATOM   4803  N   VAL B  63     -31.912 -12.751  -7.311  1.00 15.00      B    N  
ATOM   4804  HN  VAL B  63     -30.973 -12.964  -7.518  1.00 15.00      B    H  
ATOM   4805  CA  VAL B  63     -32.434 -13.070  -5.994  1.00 15.00      B    C  
ATOM   4806  CB  VAL B  63     -31.977 -14.466  -5.520  1.00 15.00      B    C  
ATOM   4807  CG1 VAL B  63     -32.677 -14.849  -4.223  1.00 15.00      B    C  
ATOM   4808  CG2 VAL B  63     -32.234 -15.509  -6.598  1.00 15.00      B    C  
ATOM   4809  C   VAL B  63     -31.992 -12.017  -4.982  1.00 15.00      B    C  
ATOM   4810  O   VAL B  63     -30.843 -12.006  -4.530  1.00 15.00      B    O  
ATOM   4811  N   SER B  64     -32.903 -11.122  -4.648  1.00 15.00      B    N  
ATOM   4812  HN  SER B  64     -33.801 -11.178  -5.052  1.00 15.00      B    H  
ATOM   4813  CA  SER B  64     -32.626 -10.066  -3.695  1.00 15.00      B    C  
ATOM   4814  CB  SER B  64     -33.293  -8.767  -4.162  1.00 15.00      B    C  
ATOM   4815  OG  SER B  64     -33.086  -8.557  -5.554  1.00 15.00      B    O  
ATOM   4816  HG  SER B  64     -32.572  -9.294  -5.918  1.00 15.00      B    H  
ATOM   4817  C   SER B  64     -33.142 -10.460  -2.311  1.00 15.00      B    C  
ATOM   4818  O   SER B  64     -34.276 -10.914  -2.170  1.00 15.00      B    O  
ATOM   4819  N   HIS B  65     -32.299 -10.321  -1.297  1.00 15.00      B    N  
ATOM   4820  HN  HIS B  65     -31.401  -9.970  -1.465  1.00 15.00      B    H  
ATOM   4821  CA  HIS B  65     -32.696 -10.655   0.070  1.00 15.00      B    C  
ATOM   4822  CB  HIS B  65     -31.758 -11.678   0.740  1.00 15.00      B    C  
ATOM   4823  CG  HIS B  65     -30.620 -12.180  -0.097  1.00 15.00      B    C  
ATOM   4824  ND1 HIS B  65     -29.492 -11.431  -0.367  1.00 15.00      B    N  
ATOM   4825  HD1 HIS B  65     -29.317 -10.521  -0.048  1.00 15.00      B    H  
ATOM   4826  CD2 HIS B  65     -30.431 -13.372  -0.711  1.00 15.00      B    C  
ATOM   4827  CE1 HIS B  65     -28.661 -12.146  -1.105  1.00 15.00      B    C  
ATOM   4828  NE2 HIS B  65     -29.207 -13.321  -1.322  1.00 15.00      B    N  
ATOM   4829  HE2 HIS B  65     -28.768 -14.079  -1.803  1.00 15.00      B    H  
ATOM   4830  C   HIS B  65     -32.780  -9.389   0.908  1.00 15.00      B    C  
ATOM   4831  O   HIS B  65     -31.771  -8.910   1.425  1.00 15.00      B    O  
ATOM   4832  N   GLU B  66     -33.982  -8.852   1.026  1.00 15.00      B    N  
ATOM   4833  HN  GLU B  66     -34.750  -9.299   0.601  1.00 15.00      B    H  
ATOM   4834  CA  GLU B  66     -34.213  -7.630   1.780  1.00 15.00      B    C  
ATOM   4835  CB  GLU B  66     -35.360  -6.844   1.141  1.00 15.00      B    C  
ATOM   4836  CG  GLU B  66     -35.159  -5.339   1.129  1.00 15.00      B    C  
ATOM   4837  CD  GLU B  66     -36.084  -4.641   0.151  1.00 15.00      B    C  
ATOM   4838  OE1 GLU B  66     -37.317  -4.784   0.285  1.00 15.00      B    O  
ATOM   4839  OE2 GLU B  66     -35.584  -3.935  -0.752  1.00 15.00      B    O  
ATOM   4840  C   GLU B  66     -34.534  -7.949   3.237  1.00 15.00      B    C  
ATOM   4841  O   GLU B  66     -35.610  -8.458   3.551  1.00 15.00      B    O  
ATOM   4842  N   ALA B  67     -33.589  -7.669   4.122  1.00 15.00      B    N  
ATOM   4843  HN  ALA B  67     -32.748  -7.274   3.813  1.00 15.00      B    H  
ATOM   4844  CA  ALA B  67     -33.776  -7.929   5.544  1.00 15.00      B    C  
ATOM   4845  CB  ALA B  67     -32.494  -8.467   6.161  1.00 15.00      B    C  
ATOM   4846  C   ALA B  67     -34.242  -6.674   6.277  1.00 15.00      B    C  
ATOM   4847  O   ALA B  67     -33.427  -5.834   6.673  1.00 15.00      B    O  
END
