# Supplementary material for: Distribution and molecular evolution of the anti-CRISPR family AcrIF7
Source: PLoS Biol. 2023 Apr 21;21(4):e3002072. doi: 10.1371/journal.pbio.3002072 (PMC10155984; doi:10.1371/journal.pbio.3002072)
Supplement: S14 Data — Individual files can be open using Pymol or any structure visualisation tool. (ZIP) [file pbio.3002072.s021.zip › Structural_analysis/s5_7jzx.drw]

#--- Created by: LigPlus v.2.2.5
#--- Date:       Thu Mar 10 20:09:45 GMT 2022
#V
#DL
#E 42
PDB CODE: s5_7jzx
LABEL: s5_7jzx
SELECTED
#O1M42_1
#R [ASN  250  A]
2ASN 250 A    14.678 -2.72 Asn250(A)
#A
 N   15.243 -3.725 15.677 -3.291 N # 16.837 -10.259 1.167   [0]
 CA  16.458 -4.542 16.891 -4.975 CA # 17.274 -10.66 -0.171   [1]
 CB  17.886 -3.975 18.319 -3.542 CB # 17.454 -12.184 -0.247   [2]
 CG  17.928 -2.456 17.495 -2.889 CG # 18.674 -12.683 0.51   [3]
 OD1 16.862 -1.83 17.295 -1.397 OD1 # 18.699 -12.672 1.746   [4]
 ND2 19.11 -1.849 19.543 -1.416 ND2 # 19.688 -13.135 -0.219   [5]
 C   16.12 -6.032 15.687 -5.599 C # 16.285 -10.193 -1.238   [6]
 O   14.95 -6.42 14.517 -5.987 O # 16.141 -10.819 -2.29   [7]
#O2M42_2
#R [GLU   18  B]
2GLU  18 B    24.737 6.13 Glu18(B)
#A
 N   24.027 5.194 24.46 5.627 N # 23.458 -11.048 3.74   [8]
 CA  22.575 5.296 23.008 5.73 CA # 23.957 -12.251 4.389   [9]
 CB  21.622 4.1 21.188 4.534 CB # 23.473 -13.487 3.629   [10]
 CG  22.32 2.751 22.753 3.184 CG # 22.032 -13.399 3.155   [11]
 CD  23.826 2.874 23.393 3.307 CD # 21.656 -14.527 2.222   [12]
 OE1 24.51 1.83 24.944 2.263 OE1 # 21.088 -15.53 2.701   [13]
 OE2 24.329 4.012 24.763 4.445 OE2 # 21.927 -14.417 1.013   [14]
 C   22.131 6.755 21.698 7.189 C # 25.481 -12.25 4.442   [15]
 O   22.958 7.669 23.391 8.102 O # 26.136 -11.407 3.827   [16]
#O1M42_3
#R [LYS  247  A]
2LYS 247 A    23.198 -3.14 Lys247(A)
#A
 N   22.439 -4.341 22.872 -3.907 N # 13.561 -14.378 4.82   [17]
 CA  22.567 -5.79 23 -5.356 CA # 14.58 -13.346 4.709   [18]
 CB  23.902 -6.54 23.469 -6.973 CB # 15.931 -13.962 4.332   [19]
 CG  25.128 -5.64 25.561 -5.207 CG # 16.501 -14.911 5.374   [20]
 CD  24.737 -4.171 24.303 -3.737 CD # 17.806 -14.384 5.949   [21]
 CE  25.962 -3.272 26.395 -2.838 CE # 18.913 -14.392 4.908   [22]
 NZ  25.597 -1.83 26.03 -1.397 NZ # 19.334 -15.773 4.551   [23]
 C   21.201 -6.465 20.768 -6.899 C # 14.189 -12.29 3.683   [24]
 O   20.17 -5.795 20.603 -5.361 O # 14.49 -12.426 2.498   [25]
#O2M42_4
#R [GLU   32  B]
2GLU  32 B    45.748 1.63 Glu32(B)
#A
 N   44.404 2.577 44.837 3.011 N # 30.351 -6.296 11.699   [26]
 CA  44.412 4.034 43.979 3.6 CA # 29.685 -5.44 12.671   [27]
 CB  43.149 4.891 43.582 5.324 CB # 30.482 -5.382 13.972   [28]
 CG  41.854 4.099 41.421 4.533 CG # 30.237 -6.549 14.91   [29]
 CD  42.109 2.61 42.542 3.043 CD # 30.433 -6.156 16.356   [30]
 OE1 41.132 1.83 40.699 2.263 OE1 # 29.699 -5.269 16.841   [31]
 OE2 43.283 2.2 43.716 2.633 OE2 # 31.33 -6.708 17.018   [32]
 C   45.825 4.606 46.259 5.039 C # 29.463 -4.027 12.144   [33]
 O   46.8 3.859 47.233 4.292 O # 28.385 -3.463 12.308   [34]
#O1M42_5
#R [LYS   31  A]
2LYS  31 A    51.875 -7.189 Lys31(A)
#A
 N   48.28 -5.78 48.713 -5.346 N # 36.619 -1.042 15.793   [35]
 CA  49.432 -6.678 49.865 -7.112 CA # 35.913 -2.31 15.959   [36]
 CB  50.881 -6.189 51.314 -5.755 CB # 34.625 -2.324 15.134   [37]
 CG  51.015 -4.674 51.448 -4.241 CG # 33.362 -2.179 15.968   [38]
 CD  49.65 -4.004 50.084 -3.571 CD # 33.104 -3.431 16.791   [39]
 CE  49.773 -2.491 50.207 -2.058 CE # 32.067 -3.182 17.872   [40]
 NZ  48.441 -1.83 48.875 -1.397 NZ # 31.614 -4.45 18.503   [41]
 C   49.044 -8.157 48.611 -7.724 C # 36.775 -3.529 15.631   [42]
 O   47.86 -8.489 47.426 -8.056 O # 36.398 -4.658 15.941   [43]
#O1M42_6
#R [LYS   28  A]
3LYS  28 A    2.685 -3.11 Lys28(A)
#A
 N   2.685 -3.11 2.685 -3.11 # 36.412 1.021 11.369   [44]
 CA  2.685 -3.11 2.685 -3.11 # 36.958 -0.316 11.219   [45]
 CB  2.685 -3.11 2.685 -3.11 # 37.479 -0.525 9.789   [46]
 CG  2.685 -3.11 2.685 -3.11 # 38.468 -1.675 9.627   [47]
 CD  2.685 -3.11 2.685 -3.11 # 37.858 -3.009 10.026   [48]
 CE  2.685 -3.11 2.685 -3.11 # 36.96 -3.561 8.937   [49]
 NZ  2.685 -3.11 2.685 -3.11 # 37.525 -4.793 8.335   [50]
 C   2.685 -3.11 2.685 -3.11 # 38.072 -0.548 12.234   [51]
 O   2.685 -3.11 2.685 -3.11 # 38.112 -1.58 12.891   [52]
#O2M42_7
#R [GLU   33  B]
3GLU  33 B    6.305 3.11 Glu33(B)
#A
 N   6.305 3.11 6.305 3.11 # 30.475 -3.468 11.499   [53]
 CA  6.305 3.11 6.305 3.11 # 30.395 -2.104 10.98   [54]
 CB  6.305 3.11 6.305 3.11 # 31.765 -1.636 10.491   [55]
 CG  6.305 3.11 6.305 3.11 # 32.929 -2.078 11.36   [56]
 CD  6.305 3.11 6.305 3.11 # 34.017 -2.746 10.548   [57]
 OE1 6.305 3.11 6.305 3.11 # 34.467 -2.147 9.548   [58]
 OE2 6.305 3.11 6.305 3.11 # 34.423 -3.872 10.904   [59]
 C   6.305 3.11 6.305 3.11 # 29.378 -1.958 9.85   [60]
 O   6.305 3.11 6.305 3.11 # 28.75 -0.909 9.704   [61]
#O2M42_8
#R [PHE   17  B]
3PHE  17 B    34.517 3.11 Phe17(B)
#A
 N   34.517 3.11 34.517 3.11 # 21.351 -9.408 2.441   [62]
 CA  34.517 3.11 34.517 3.11 # 22.199 -8.989 3.552   [63]
 CB  34.517 3.11 34.517 3.11 # 21.446 -8.003 4.454   [64]
 CG  34.517 3.11 34.517 3.11 # 21.187 -6.659 3.83   [65]
 CD1 34.517 3.11 34.517 3.11 # 21.916 -5.549 4.221   [66]
 CD2 34.517 3.11 34.517 3.11 # 20.212 -6.505 2.857   [67]
 CE1 34.517 3.11 34.517 3.11 # 21.68 -4.31 3.654   [68]
 CE2 34.517 3.11 34.517 3.11 # 19.97 -5.27 2.285   [69]
 CZ  34.517 3.11 34.517 3.11 # 20.706 -4.171 2.684   [70]
 C   34.517 3.11 34.517 3.11 # 22.659 -10.197 4.365   [71]
 O   34.517 3.11 34.517 3.11 # 22.3 -10.351 5.541   [72]
#O2M42_9
#R [GLY   16  B]
3GLY  16 B    30.897 3.11 Gly16(B)
#A
 N   30.897 3.11 30.897 3.11 # 21.378 -10.051 -1.17   [73]
 CA  30.897 3.11 30.897 3.11 # 20.8 -9.935 0.152   [74]
 C   30.897 3.11 30.897 3.11 # 21.805 -9.496 1.197   [75]
 O   30.897 3.11 30.897 3.11 # 22.971 -9.249 0.887   [76]
#O2M42_10
#R [SER   63  B]
2SER  63 B    28.385 6.73 Ser63(B)
#A
 N   26.059 4.652 26.492 5.085 N # 23.47 -16.601 8.098   [77]
 CA  27.138 3.687 26.704 3.254 CA # 22.282 -15.787 8.246   [78]
 CB  26.949 2.169 27.383 2.602 CB # 21.045 -16.568 7.798   [79]
 OG  25.57 1.83 25.137 2.263 OG # 21.079 -16.81 6.399   [80]
 C   28.488 4.395 28.921 4.829 C # 22.133 -15.317 9.689   [81]
 O   28.557 5.624 28.99 6.057 O # 22.68 -15.922 10.61   [82]
#O2M42_11
#R [ASP   13  B]
2ASP  13 B    18.7 4.63 Asp13(B)
#A
 N   18.06 5.748 18.493 6.181 N # 23.986 -16.183 -3.219   [83]
 CA  16.618 5.519 17.051 5.952 CA # 23.185 -15.081 -3.745   [84]
 CB  15.945 4.143 15.511 4.577 CB # 21.706 -15.226 -3.376   [85]
 CG  16.957 3.007 17.39 2.574 CG # 20.879 -14.033 -3.833   [86]
 OD1 18.175 3.291 18.609 3.724 OD1 # 20.283 -13.349 -2.972   [87]
 OD2 16.535 1.83 16.102 2.263 OD2 # 20.836 -13.772 -5.055   [88]
 C   15.885 6.85 15.452 7.284 C # 23.721 -13.759 -3.22   [89]
 O   16.503 7.912 16.936 8.345 O # 23.726 -13.512 -2.017   [90]
#O1M42_12
#R [GLN  249  A]
3GLN 249 A    34.517 -3.11 Gln249(A)
#A
 N   34.517 -3.11 34.517 -3.11 # 15.43 -9.545 3.384   [91]
 CA  34.517 -3.11 34.517 -3.11 # 16.642 -8.787 3.085   [92]
 CB  34.517 -3.11 34.517 -3.11 # 17.75 -9.097 4.098   [93]
 CG  34.517 -3.11 34.517 -3.11 # 17.452 -8.665 5.525   [94]
 CD  34.517 -3.11 34.517 -3.11 # 16.512 -9.613 6.238   [95]
 OE1 34.517 -3.11 34.517 -3.11 # 16.472 -10.807 5.942   [96]
 NE2 34.517 -3.11 34.517 -3.11 # 15.745 -9.09 7.178   [97]
HE21 34.517 -3.11 34.517 -3.11 # 15.825 -8.129 7.359   [98]
HE22 34.517 -3.11 34.517 -3.11 # 15.131 -9.683 7.656   [99]
 C   34.517 -3.11 34.517 -3.11 # 17.149 -9.075 1.677   [100]
 O   34.517 -3.11 34.517 -3.11 # 17.803 -8.235 1.066   [101]
#O1M42_13
#R [LYS   39  A]
2LYS  39 A    43.446 -3.485 Lys39(A)
#A
 N   43.305 -4.657 43.738 -4.223 N # 47.409 -5.798 10.695   [102]
 CA  43.624 -6.078 44.057 -5.644 CA # 46.329 -5.622 9.734   [103]
 CB  45.037 -6.67 44.604 -7.103 CB # 45.035 -6.25 10.261   [104]
 CG  46.183 -5.668 46.616 -5.235 CG # 45.001 -7.771 10.31   [105]
 CD  45.618 -4.256 45.185 -3.822 CD # 43.859 -8.222 11.207   [106]
 CE  46.702 -3.194 47.135 -2.761 CE # 43.464 -9.667 10.968   [107]
 NZ  46.106 -1.83 46.539 -1.397 NZ # 42.875 -10.265 12.197   [108]
 C   42.325 -6.885 41.892 -7.318 C # 46.102 -4.128 9.501   [109]
 O   41.23 -6.324 41.664 -5.89 O # 45.511 -3.725 8.5   [110]
#O2M42_14
#R [ASP   28  B]
2ASP  28 B    36.372 5.53 Asp28(B)
#A
 N   40.072 4.61 40.506 5.043 N # 35.829 -12.667 9.903   [111]
 CA  38.685 5.066 39.119 5.499 CA # 36.28 -11.619 10.814   [112]
 CB  37.455 4.143 37.022 4.576 CB # 37.204 -10.644 10.065   [113]
 CG  37.795 2.661 38.229 3.094 CG # 38.108 -9.828 10.976   [114]
 OD1 38.995 2.325 39.428 2.758 OD1 # 37.645 -8.795 11.496   [115]
 OD2 36.857 1.83 36.424 2.263 OD2 # 39.289 -10.208 11.154   [116]
 C   38.634 6.596 38.201 7.029 C # 35.076 -10.881 11.405   [117]
 O   39.675 7.257 40.109 7.69 O # 33.942 -11.076 10.96   [118]
#O2M42_15
#R [GLY   15  B]
3GLY  15 B    13.545 3.11 Gly15(B)
#A
 N   13.545 3.11 13.545 3.11 # 22.456 -10.839 -3.5   [119]
 CA  13.545 3.11 13.545 3.11 # 21.386 -9.87 -3.578   [120]
 C   13.545 3.11 13.545 3.11 # 20.685 -9.701 -2.246   [121]
 O   13.545 3.11 13.545 3.11 # 19.538 -9.258 -2.192   [122]
#O2M42_16
#R [PHE   14  B]
3PHE  14 B    9.925 3.11 Phe14(B)
#A
 N   9.925 3.11 9.925 3.11 # 24.183 -12.913 -4.12   [123]
 CA  9.925 3.11 9.925 3.11 # 24.73 -11.626 -3.729   [124]
 CB  9.925 3.11 9.925 3.11 # 25.991 -11.301 -4.533   [125]
 CG  9.925 3.11 9.925 3.11 # 27.147 -12.214 -4.232   [126]
 CD1 9.925 3.11 9.925 3.11 # 27.803 -12.145 -3.013   [127]
 CD2 9.925 3.11 9.925 3.11 # 27.575 -13.143 -5.166   [128]
 CE1 9.925 3.11 9.925 3.11 # 28.865 -12.984 -2.732   [129]
 CE2 9.925 3.11 9.925 3.11 # 28.636 -13.985 -4.892   [130]
 CZ  9.925 3.11 9.925 3.11 # 29.282 -13.906 -3.673   [131]
 C   9.925 3.11 9.925 3.11 # 23.69 -10.522 -3.867   [132]
 O   9.925 3.11 9.925 3.11 # 24.001 -9.413 -4.297   [133]
#O1M42_17
#R [GLY  110  A]
3GLY 110 A    9.925 -3.11 Gly110(A)
#A
 N   9.925 -3.11 9.925 -3.11 # 21.19 -5.237 -5.303   [134]
 CA  9.925 -3.11 9.925 -3.11 # 22.493 -5.761 -5.647   [135]
 C   9.925 -3.11 9.925 -3.11 # 23.248 -6.285 -4.445   [136]
 O   9.925 -3.11 9.925 -3.11 # 22.645 -6.741 -3.471   [137]
#O1M42_18
#R [ALA  112  A]
3ALA 112 A    30.897 -3.11 Ala112(A)
#A
 N   30.897 -3.11 30.897 -3.11 # 24.912 -6.101 -1.152   [138]
 CA  30.897 -3.11 30.897 -3.11 # 24.872 -5.261 0.04   [139]
 CB  30.897 -3.11 30.897 -3.11 # 23.926 -5.853 1.071   [140]
 C   30.897 -3.11 30.897 -3.11 # 26.261 -5.058 0.641   [141]
 O   30.897 -3.11 30.897 -3.11 # 26.47 -4.155 1.449   [142]
#O2M42_19
#R [ALA   30  B]
3ALA  30 B    2.685 3.11 Ala30(B)
#A
 N   2.685 3.11 2.685 3.11 # 34.47 -7.916 11.043   [143]
 CA  2.685 3.11 2.685 3.11 # 34.228 -6.79 10.139   [144]
 CB  2.685 3.11 2.685 3.11 # 35.123 -6.91 8.917   [145]
 C   2.685 3.11 2.685 3.11 # 32.764 -6.661 9.707   [146]
 O   2.685 3.11 2.685 3.11 # 32.382 -5.681 9.068   [147]
#O1M42_20
#R [ASN  111  A]
3ASN 111 A    6.305 -3.11 Asn111(A)
#A
 N   6.305 -3.11 6.305 -3.11 # 24.568 -6.201 -4.511   [148]
 CA  6.305 -3.11 6.305 -3.11 # 25.429 -6.681 -3.439   [149]
 CB  6.305 -3.11 6.305 -3.11 # 26.843 -6.951 -3.964   [150]
 CG  6.305 -3.11 6.305 -3.11 # 27.768 -7.52 -2.904   [151]
 OD1 6.305 -3.11 6.305 -3.11 # 27.325 -8.175 -1.962   [152]
 ND2 6.305 -3.11 6.305 -3.11 # 29.062 -7.275 -3.048   [153]
 C   6.305 -3.11 6.305 -3.11 # 25.476 -5.695 -2.281   [154]
 O   6.305 -3.11 6.305 -3.11 # 26.024 -4.598 -2.404   [155]
#O1M42_21
#R [ASN  256  A]
3ASN 256 A    38.465 -3.11 Asn256(A)
#A
 N   38.465 -3.11 38.465 -3.11 # 13.783 -3.388 3.956   [156]
 CA  38.465 -3.11 38.465 -3.11 # 14.317 -3.679 5.283   [157]
 CB  38.465 -3.11 38.465 -3.11 # 15.816 -3.349 5.361   [158]
 CG  38.465 -3.11 38.465 -3.11 # 16.715 -4.412 4.739   [159]
 OD1 38.465 -3.11 38.465 -3.11 # 17.185 -5.321 5.42   [160]
 ND2 38.465 -3.11 38.465 -3.11 # 16.969 -4.301 3.442   [161]
 C   38.465 -3.11 38.465 -3.11 # 13.543 -2.922 6.367   [162]
 O   38.465 -3.11 38.465 -3.11 # 13.297 -3.459 7.449   [163]
#Odummy
#R [DUM    1  X]
7DUM   1 X
#A
 C1  1.075 0 1.075 0 # 0 0 0   [164]
 C2  54.115 0 54.115 0 # 0 0 0   [165]
#B
2 70 161
2 69 161
2 122 6
2 12 5
2 74 5
2 12 4
2 11 4
2 74 4
2 14 3
2 74 3
2 87 3
2 74 1
2 122 1
2 69 101
2 67 101
2 74 101
2 67 93
2 64 93
2 79 23
2 12 23
2 11 23
2 80 22
2 13 22
2 12 22
2 11 22
2 68 140
2 66 140
2 76 140
2 133 150
2 133 149
2 121 137
2 120 137
2 133 136
2 30 41
2 32 40
2 31 40
2 30 40
2 32 39
2 31 39
2 30 39
2 145 50
2 59 49
2 58 49
2 57 49
2 145 49
2 59 48
2 58 48
2 57 48
2 58 46
2 58 45
2 57 45
4 108 116
4 41 31
1 5 14 2.86
1 5 87 2.82
1 23 80 2.75
1 23 13 2.56
0 81 82 d
0 79 80
0 78 81
0 78 79
0 77 78
0 33 34 d
0 30 32
0 30 31 d
0 29 30
0 28 29
0 27 33
0 27 28
0 26 27
0 117 118 d
0 114 116
0 114 115 d
0 113 114
0 112 117
0 112 113
0 111 112
0 15 16 d
0 12 14
0 12 13 d
0 11 12
0 10 11
0 9 15
0 9 10
0 8 9
0 89 90 d
0 86 88
0 86 87 d
0 85 86
0 84 89
0 84 85
0 83 84
0 6 7 d
0 3 5
0 3 4 d
0 2 3
0 1 6
0 1 2
0 0 1
0 24 25 d
0 22 23
0 21 22
0 20 21
0 19 20
0 18 24
0 18 19
0 17 18
0 109 110 d
0 107 108
0 106 107
0 105 106
0 104 105
0 103 109
0 103 104
0 102 103
0 42 43 d
0 40 41
0 39 40
0 38 39
0 37 38
0 36 42
0 36 37
0 35 36
6 164 165
#T
s5_7jzx    0 0
#P
IFACE_RESNAME1_SIZE=0.800
ATOM_EDGES_STATUS=ON
IFACE_BOND2_WIDTH=0.190
HYDROPHOBIC_BOND_COLOUR=BRICK_RED
EQUIV_ELLIPSES_STATUS=ON
DISULPHIDE_WIDTH=0.070
NLIGATOM2_STATUS=ON
LIGATOM_RADIUS=0.330
LIGBOND_COLOUR=PURPLE
IFACE_HYDROPHNAME1_SIZE=0.500
ABODY_OTHER_RESNAME_COLOUR=DARK_SLATE_GREY
IFACE_ATMNAME1_SIZE=0.310
ABODY_LOOP_LIST_HEADING_SIZE=1.00
SULPHUR_COLOUR=YELLOW
EQUIV_SIDECHAINS_UNDERLAY_STATUS=OFF
INTERNAL_HBONDS_STATUS=OFF
DUMMY_COLOUR=BLACK
NLIGRESNAME2_COLOUR=PINK
ABODY_H3_ATNAME_COLOUR=SPRING_GREEN
ABODY_L2_COLOUR=SKY_BLUE
HYDROPHOBIC_WIDTH=0.070
NLIGATMNAME2_STATUS=ON
SALT_BRIDGE_COLOUR=RED
ABODY_H2_ATNAME_COLOUR=OLIVE_GREEN
HYDROPHOBIC_STATUS=OFF
WATER_COLOUR=TURQUOISE
LIGATMNAME_COLOUR=BLACK
CARBON_COLOUR=BLACK
IFACE_HPHOBIC1_RADIUS=1.150
SALT_BRIDGE_DIM_WIDTH=0.070
HYDROPHOBIC2_STATUS=OFF
IFACE_ATOM2_RADIUS=0.330
SPOKE_WIDTH=0.070
NLIGATMNAME2_COLOUR=BLUE
HBOND_WIDTH=0.070
LIGATMNAME_STATUS=ON
TITLE_DIM_SIZE=1.000
WATERNAME_SIZE=0.500
ABODY_H3_COLOUR=SPRING_GREEN
HYDROPHNAME_COLOUR=BLACK
TITLE_COLOUR=BLUE
HYDROPHOBIC2_BOND_COLOUR=BRICK_RED
WATERNAME_STATUS=ON
EXTBOND_COLOUR=PURPLE
METAL_COLOUR=PINK
ABODY_L1_RESNAME_COLOUR=CYAN
UNDERLAY_COLOUR=RED
HBTEXT_DIM_SIZE=0.440
HYDROPHNAME2_COLOUR=BLUE
DISULPHIDE_STATUS=ON
BACKGROUND_COLOUR=WHITE
DUMMY_WIDTH=0.070
HYDROPHOBIC2_WIDTH=0.070
NLIGRESNAME_STATUS=ON
ABODY_L1_ATNAME_COLOUR=CYAN
TITLE_STATUS=ON
ELLIPSE_WIDTH=0.140
LIGATOM_STATUS=ON
HBTEXT_STATUS=ON
SIMPLERES_COLOUR=BLACK
HBTEXT_COLOUR=OLIVE_GREEN
NLIGBOND2_WIDTH=0.130
ABODY_H3_RESNAME_COLOUR=SPRING_GREEN
NLIGBOND2_COLOUR=LILAC
LIGRESNAME_STATUS=ON
LIGRESNAME_COLOUR=BLUE
NLIGRESNAME2_STATUS=ON
SALT_BRIDGE_WIDTH=0.070
IFACE_BOND1_WIDTH=0.190
SHOW_BLANK_TEXT_STATUS=OFF
WATERNAME_DIM_SIZE=0.500
NLIGATMNAME2_SIZE=0.310
PLOT_LABEL_SIZE=12.0
INACTIVE_COLOUR=GREY
ABODY_L1_COLOUR=CYAN
HYDROPHOBIC_COLOUR=BRICK_RED
ABODY_LOOP_LABEL_SIZE=1.60
NLIGRESNAME_COLOUR=OLIVE_GREEN
HBOND_COLOUR=OLIVE_GREEN
PHOSPHORUS_COLOUR=PURPLE
PLOT_LIST_LABEL_SIZE=14.0
ABODY_L2_ATNAME_COLOUR=SKY_BLUE
NLIGATOM_RADIUS=0.330
NITROGEN_COLOUR=BLUE
DIMPLOT_SPLIT_WIDTH=100.0
HYDROPHNAME2_STATUS=ON
IFACE_ATMNAME2_SIZE=0.310
IFACE_RESNAME2_SIZE=0.800
EQUIV_HGROUPS_UNDERLAY_STATUS=ON
ABODY_H2_COLOUR=OLIVE_GREEN
ABODY_L3_RESNAME_COLOUR=BLUE
ABODY_H1_RESNAME_COLOUR=GREEN
NLIGBOND_COLOUR=ORANGE
LIGATMNAME_SIZE=0.310
ATOM_EDGE_COLOUR=BLACK
ABODY_OTHER_ATNAME_COLOUR=DARK_SLATE_GREY
SIMPLE_RADIUS=0.800
NLIGATMNAME_COLOUR=BLACK
HYDROPHNAME2_SIZE=0.500
TITLE_SIZE=1.000
DISULPHIDE_COLOUR=GOLD
IFACE_ATOM1_RADIUS=0.330
ABODY_L2_RESNAME_COLOUR=SKY_BLUE
IFACE_HPHOBIC2_RADIUS=1.150
HYDROPHOBIC2_COLOUR=PINK
HBTEXT_SIZE=0.440
DOUBLE_BONDS_STATUS=OFF
SIMPLETEXT_SIZE=0.500
ABODY_OTHER_COLOUR=DARK_SLATE_GREY
ABODY_L3_ATNAME_COLOUR=BLUE
ABODY_H1_ATNAME_COLOUR=GREEN
LIGRESNAME_SIZE=0.800
WATER_DIM_RADIUS=0.400
DUMMY_STATUS=ON
IFACE_HYDROPHNAME2_SIZE=0.500
NLIGATOM2_RADIUS=0.330
ABODY_L3_COLOUR=BLUE
EXTBOND_DIM_WIDTH=0.070
WATERNAME_COLOUR=PURPLE
ARC_WIDTH=0.070
NLIGATMNAME_SIZE=0.310
OTHER_COLOUR=LIME_GREEN
EXTBOND_WIDTH=0.070
PLOT_LIST_LABEL_COLOUR=BLUE
NLIGATMNAME_STATUS=ON
HBOND_STATUS=ON
INACTIVE_PLOTS_STATUS=ON
ABODY_H2_RESNAME_COLOUR=OLIVE_GREEN
NLIGRESNAME2_SIZE=0.630
HYDROPHNAME_STATUS=ON
LIGBOND_WIDTH=0.190
HBOND_DIM_WIDTH=0.070
SALT_BRIDGE_STATUS=ON
WATER_STATUS=ON
ELLIPSE_COLOUR=RED
DISULPHIDE_DIM_WIDTH=0.070
HYDROPHOBIC_DIM_WIDTH=0.070
NLIGATOM_STATUS=ON
OXYGEN_COLOUR=RED
ABODY_H1_COLOUR=GREEN
HYDROPHNAME_SIZE=0.500
HPHOBIC_RADIUS=1.150
NLIGBOND_WIDTH=0.130
WATER_RADIUS=0.400
NLIGRESNAME_SIZE=0.630
PLOT_LABEL_COLOUR=RED
