# Supplementary material for: Distribution and molecular evolution of the anti-CRISPR family AcrIF7
Source: PLoS Biol. 2023 Apr 21;21(4):e3002072. doi: 10.1371/journal.pbio.3002072 (PMC10155984; doi:10.1371/journal.pbio.3002072)
Supplement: S14 Data — Individual files can be open using Pymol or any structure visualisation tool. (ZIP) [file pbio.3002072.s021.zip › Structural_analysis/s5_7jzx.pdb]

REMARK FILENAME="complex_27w.pdb0"
REMARK ===============================================================
REMARK HADDOCK run for complex
REMARK initial structure: complex_27.pdb
REMARK ===============================================================
REMARK            total,bonds,angles,improper,dihe,vdw,elec,air,cdih,coup,rdcs,vean,dani,xpcs,rg
REMARK energies: -363.836, 0, 0, 0, 0, -23.6487, -340.195, 7.248902E-03, 0, 0, 0, 0, 0, 0, 0
REMARK ===============================================================
REMARK            bonds,angles,impropers,dihe,air,cdih,coup,rdcs,vean,dani,xpcs
REMARK rms-dev.: 0,0,0,0,6.020341E-03,0,0, 0, 0, 0, 0
REMARK ===============================================================
REMARK               air,cdih,coup,rdcs,vean,dani,xpcs
REMARK               >0.3,>5,>1,>0,>5,>0.2,>0.2
REMARK violations.: 0, 0, 0, 0, 0, 0, 0
REMARK ===============================================================
REMARK                        CVpartition#,violations,rms
REMARK AIRs cross-validation: 1, 1, 1.65182
REMARK ===============================================================
REMARK NCS energy: 0
REMARK ===============================================================
REMARK Symmetry energy: 0
REMARK ===============================================================
REMARK Membrane restraining energy: 0
REMARK ===============================================================
REMARK Local cross-correlation:  0.0000
REMARK ===============================================================
REMARK Desolvation energy: -4.369949E-03
REMARK Internal energy free molecules: -18084.7
REMARK Internal energy complex: -18010
REMARK Binding energy: -289.134
REMARK ===============================================================
REMARK buried surface area: 1258.35
REMARK ===============================================================
REMARK water - chain_1: 0 0 0
REMARK water - chain_2: 0 0 0
REMARK ===============================================================
REMARK water - water: 0 0 0
REMARK ===============================================================
REMARK DATE:10-Mar-2022  16:01:56       created by user: enmr34
REMARK VERSION:1.3U
ATOM      1  N   PRO A   8      32.746  26.730  -1.760  1.00 15.00      A    N  
ATOM      2  CA  PRO A   8      32.723  26.274  -3.141  1.00 15.00      A    C  
ATOM      3  CB  PRO A   8      31.962  27.409  -3.820  1.00 15.00      A    C  
ATOM      4  CG  PRO A   8      30.970  27.857  -2.790  1.00 15.00      A    C  
ATOM      5  CD  PRO A   8      31.514  27.457  -1.435  1.00 15.00      A    C  
ATOM      6  C   PRO A   8      34.131  26.149  -3.714  1.00 15.00      A    C  
ATOM      7  O   PRO A   8      34.406  26.572  -4.837  1.00 15.00      A    O  
ATOM      8  N   THR A   9      35.021  25.568  -2.928  1.00 15.00      A    N  
ATOM      9  HN  THR A   9      34.736  25.238  -2.044  1.00 15.00      A    H  
ATOM     10  CA  THR A   9      36.397  25.376  -3.351  1.00 15.00      A    C  
ATOM     11  CB  THR A   9      37.388  26.277  -2.569  1.00 15.00      A    C  
ATOM     12  OG1 THR A   9      38.741  26.004  -2.961  1.00 15.00      A    O  
ATOM     13  HG1 THR A   9      39.207  26.836  -3.089  1.00 15.00      A    H  
ATOM     14  CG2 THR A   9      37.244  26.106  -1.064  1.00 15.00      A    C  
ATOM     15  C   THR A   9      36.780  23.900  -3.252  1.00 15.00      A    C  
ATOM     16  O   THR A   9      36.327  23.191  -2.355  1.00 15.00      A    O  
ATOM     17  N   TRP A  10      37.618  23.441  -4.172  1.00 15.00      A    N  
ATOM     18  HN  TRP A  10      37.967  24.056  -4.848  1.00 15.00      A    H  
ATOM     19  CA  TRP A  10      38.033  22.044  -4.198  1.00 15.00      A    C  
ATOM     20  CB  TRP A  10      38.818  21.721  -5.475  1.00 15.00      A    C  
ATOM     21  CG  TRP A  10      40.255  22.151  -5.448  1.00 15.00      A    C  
ATOM     22  CD1 TRP A  10      40.738  23.420  -5.594  1.00 15.00      A    C  
ATOM     23  CD2 TRP A  10      41.396  21.304  -5.270  1.00 15.00      A    C  
ATOM     24  NE1 TRP A  10      42.109  23.415  -5.512  1.00 15.00      A    N  
ATOM     25  HE1 TRP A  10      42.687  24.202  -5.587  1.00 15.00      A    H  
ATOM     26  CE2 TRP A  10      42.537  22.127  -5.315  1.00 15.00      A    C  
ATOM     27  CE3 TRP A  10      41.562  19.929  -5.076  1.00 15.00      A    C  
ATOM     28  CZ2 TRP A  10      43.827  21.621  -5.172  1.00 15.00      A    C  
ATOM     29  CZ3 TRP A  10      42.841  19.428  -4.935  1.00 15.00      A    C  
ATOM     30  CH2 TRP A  10      43.957  20.272  -4.984  1.00 15.00      A    C  
ATOM     31  C   TRP A  10      38.819  21.642  -2.951  1.00 15.00      A    C  
ATOM     32  O   TRP A  10      38.913  20.460  -2.627  1.00 15.00      A    O  
ATOM     33  N   GLN A  11      39.360  22.628  -2.244  1.00 15.00      A    N  
ATOM     34  HN  GLN A  11      39.221  23.555  -2.534  1.00 15.00      A    H  
ATOM     35  CA  GLN A  11      40.141  22.363  -1.042  1.00 15.00      A    C  
ATOM     36  CB  GLN A  11      40.850  23.629  -0.562  1.00 15.00      A    C  
ATOM     37  CG  GLN A  11      41.856  24.198  -1.553  1.00 15.00      A    C  
ATOM     38  CD  GLN A  11      43.109  23.350  -1.694  1.00 15.00      A    C  
ATOM     39  OE1 GLN A  11      43.071  22.127  -1.588  1.00 15.00      A    O  
ATOM     40  NE2 GLN A  11      44.234  24.002  -1.930  1.00 15.00      A    N  
ATOM     41 HE21 GLN A  11      44.197  24.976  -1.999  1.00 15.00      A    H  
ATOM     42 HE22 GLN A  11      45.057  23.481  -2.025  1.00 15.00      A    H  
ATOM     43  C   GLN A  11      39.273  21.782   0.069  1.00 15.00      A    C  
ATOM     44  O   GLN A  11      39.639  20.787   0.695  1.00 15.00      A    O  
ATOM     45  N   GLU A  12      38.114  22.390   0.299  1.00 15.00      A    N  
ATOM     46  HN  GLU A  12      37.852  23.158  -0.251  1.00 15.00      A    H  
ATOM     47  CA  GLU A  12      37.216  21.915   1.341  1.00 15.00      A    C  
ATOM     48  CB  GLU A  12      36.186  22.974   1.746  1.00 15.00      A    C  
ATOM     49  CG  GLU A  12      35.497  23.672   0.589  1.00 15.00      A    C  
ATOM     50  CD  GLU A  12      34.085  23.179   0.370  1.00 15.00      A    C  
ATOM     51  OE1 GLU A  12      33.435  23.654  -0.581  1.00 15.00      A    O  
ATOM     52  OE2 GLU A  12      33.632  22.319   1.152  1.00 15.00      A    O  
ATOM     53  C   GLU A  12      36.571  20.593   0.946  1.00 15.00      A    C  
ATOM     54  O   GLU A  12      36.342  19.731   1.792  1.00 15.00      A    O  
ATOM     55  N   LEU A  13      36.310  20.427  -0.344  1.00 15.00      A    N  
ATOM     56  HN  LEU A  13      36.496  21.158  -0.968  1.00 15.00      A    H  
ATOM     57  CA  LEU A  13      35.721  19.195  -0.845  1.00 15.00      A    C  
ATOM     58  CB  LEU A  13      35.273  19.366  -2.295  1.00 15.00      A    C  
ATOM     59  CG  LEU A  13      34.133  20.358  -2.531  1.00 15.00      A    C  
ATOM     60  CD1 LEU A  13      33.957  20.625  -4.016  1.00 15.00      A    C  
ATOM     61  CD2 LEU A  13      32.837  19.844  -1.920  1.00 15.00      A    C  
ATOM     62  C   LEU A  13      36.728  18.055  -0.730  1.00 15.00      A    C  
ATOM     63  O   LEU A  13      36.374  16.930  -0.377  1.00 15.00      A    O  
ATOM     64  N   ARG A  14      37.990  18.363  -1.014  1.00 15.00      A    N  
ATOM     65  HN  ARG A  14      38.207  19.279  -1.299  1.00 15.00      A    H  
ATOM     66  CA  ARG A  14      39.060  17.380  -0.931  1.00 15.00      A    C  
ATOM     67  CB  ARG A  14      40.389  17.991  -1.388  1.00 15.00      A    C  
ATOM     68  CG  ARG A  14      41.575  17.044  -1.322  1.00 15.00      A    C  
ATOM     69  CD  ARG A  14      41.339  15.802  -2.162  1.00 15.00      A    C  
ATOM     70  NE  ARG A  14      42.552  15.006  -2.289  1.00 15.00      A    N  
ATOM     71  HE  ARG A  14      43.341  15.305  -1.788  1.00 15.00      A    H  
ATOM     72  CZ  ARG A  14      42.645  13.903  -3.019  1.00 15.00      A    C  
ATOM     73  NH1 ARG A  14      41.595  13.442  -3.694  1.00 15.00      A    N  
ATOM     74 HH11 ARG A  14      40.685  13.938  -3.658  1.00 15.00      A    H  
ATOM     75 HH12 ARG A  14      41.688  12.561  -4.262  1.00 15.00      A    H  
ATOM     76  NH2 ARG A  14      43.795  13.263  -3.096  1.00 15.00      A    N  
ATOM     77 HH21 ARG A  14      43.860  12.390  -3.684  1.00 15.00      A    H  
ATOM     78 HH22 ARG A  14      44.629  13.611  -2.592  1.00 15.00      A    H  
ATOM     79  C   ARG A  14      39.185  16.853   0.492  1.00 15.00      A    C  
ATOM     80  O   ARG A  14      39.173  15.643   0.714  1.00 15.00      A    O  
ATOM     81  N   GLN A  15      39.280  17.764   1.455  1.00 15.00      A    N  
ATOM     82  HN  GLN A  15      39.272  18.720   1.222  1.00 15.00      A    H  
ATOM     83  CA  GLN A  15      39.399  17.366   2.849  1.00 15.00      A    C  
ATOM     84  CB  GLN A  15      39.800  18.536   3.753  1.00 15.00      A    C  
ATOM     85  CG  GLN A  15      38.834  19.706   3.752  1.00 15.00      A    C  
ATOM     86  CD  GLN A  15      39.255  20.815   4.697  1.00 15.00      A    C  
ATOM     87  OE1 GLN A  15      40.441  21.030   4.938  1.00 15.00      A    O  
ATOM     88  NE2 GLN A  15      38.282  21.530   5.239  1.00 15.00      A    N  
ATOM     89 HE21 GLN A  15      37.358  21.308   5.002  1.00 15.00      A    H  
ATOM     90 HE22 GLN A  15      38.528  22.247   5.858  1.00 15.00      A    H  
ATOM     91  C   GLN A  15      38.125  16.683   3.339  1.00 15.00      A    C  
ATOM     92  O   GLN A  15      38.193  15.713   4.087  1.00 15.00      A    O  
ATOM     93  N   PHE A  16      36.969  17.179   2.891  1.00 15.00      A    N  
ATOM     94  HN  PHE A  16      36.980  17.960   2.294  1.00 15.00      A    H  
ATOM     95  CA  PHE A  16      35.682  16.605   3.278  1.00 15.00      A    C  
ATOM     96  CB  PHE A  16      34.521  17.405   2.680  1.00 15.00      A    C  
ATOM     97  CG  PHE A  16      33.232  17.274   3.445  1.00 15.00      A    C  
ATOM     98  CD1 PHE A  16      33.036  17.982   4.619  1.00 15.00      A    C  
ATOM     99  CD2 PHE A  16      32.219  16.444   2.991  1.00 15.00      A    C  
ATOM    100  CE1 PHE A  16      31.856  17.867   5.328  1.00 15.00      A    C  
ATOM    101  CE2 PHE A  16      31.035  16.324   3.695  1.00 15.00      A    C  
ATOM    102  CZ  PHE A  16      30.854  17.036   4.865  1.00 15.00      A    C  
ATOM    103  C   PHE A  16      35.593  15.145   2.845  1.00 15.00      A    C  
ATOM    104  O   PHE A  16      35.142  14.287   3.607  1.00 15.00      A    O  
ATOM    105  N   ILE A  17      36.029  14.863   1.623  1.00 15.00      A    N  
ATOM    106  HN  ILE A  17      36.364  15.591   1.051  1.00 15.00      A    H  
ATOM    107  CA  ILE A  17      36.009  13.500   1.110  1.00 15.00      A    C  
ATOM    108  CB  ILE A  17      36.264  13.436  -0.416  1.00 15.00      A    C  
ATOM    109  CG1 ILE A  17      35.076  14.054  -1.165  1.00 15.00      A    C  
ATOM    110  CG2 ILE A  17      36.485  11.998  -0.871  1.00 15.00      A    C  
ATOM    111  CD1 ILE A  17      35.282  14.182  -2.659  1.00 15.00      A    C  
ATOM    112  C   ILE A  17      37.001  12.627   1.880  1.00 15.00      A    C  
ATOM    113  O   ILE A  17      36.691  11.489   2.239  1.00 15.00      A    O  
ATOM    114  N   GLU A  18      38.175  13.181   2.176  1.00 15.00      A    N  
ATOM    115  HN  GLU A  18      38.366  14.099   1.879  1.00 15.00      A    H  
ATOM    116  CA  GLU A  18      39.187  12.449   2.924  1.00 15.00      A    C  
ATOM    117  CB  GLU A  18      40.532  13.177   2.934  1.00 15.00      A    C  
ATOM    118  CG  GLU A  18      41.358  12.937   1.676  1.00 15.00      A    C  
ATOM    119  CD  GLU A  18      42.843  13.172   1.889  1.00 15.00      A    C  
ATOM    120  OE1 GLU A  18      43.457  12.427   2.688  1.00 15.00      A    O  
ATOM    121  OE2 GLU A  18      43.400  14.095   1.250  1.00 15.00      A    O  
ATOM    122  C   GLU A  18      38.701  12.136   4.338  1.00 15.00      A    C  
ATOM    123  O   GLU A  18      38.942  11.045   4.853  1.00 15.00      A    O  
ATOM    124  N   SER A  19      37.999  13.082   4.960  1.00 15.00      A    N  
ATOM    125  HN  SER A  19      37.862  13.954   4.521  1.00 15.00      A    H  
ATOM    126  CA  SER A  19      37.465  12.859   6.296  1.00 15.00      A    C  
ATOM    127  CB  SER A  19      36.915  14.148   6.914  1.00 15.00      A    C  
ATOM    128  OG  SER A  19      36.277  14.962   5.947  1.00 15.00      A    O  
ATOM    129  HG  SER A  19      35.735  14.417   5.366  1.00 15.00      A    H  
ATOM    130  C   SER A  19      36.407  11.758   6.277  1.00 15.00      A    C  
ATOM    131  O   SER A  19      36.284  10.993   7.230  1.00 15.00      A    O  
ATOM    132  N   PHE A  20      35.666  11.667   5.172  1.00 15.00      A    N  
ATOM    133  HN  PHE A  20      35.818  12.301   4.437  1.00 15.00      A    H  
ATOM    134  CA  PHE A  20      34.636  10.643   5.028  1.00 15.00      A    C  
ATOM    135  CB  PHE A  20      33.773  10.906   3.787  1.00 15.00      A    C  
ATOM    136  CG  PHE A  20      32.648   9.924   3.604  1.00 15.00      A    C  
ATOM    137  CD1 PHE A  20      32.766   8.870   2.711  1.00 15.00      A    C  
ATOM    138  CD2 PHE A  20      31.473  10.052   4.327  1.00 15.00      A    C  
ATOM    139  CE1 PHE A  20      31.736   7.965   2.543  1.00 15.00      A    C  
ATOM    140  CE2 PHE A  20      30.438   9.151   4.164  1.00 15.00      A    C  
ATOM    141  CZ  PHE A  20      30.570   8.105   3.271  1.00 15.00      A    C  
ATOM    142  C   PHE A  20      35.291   9.269   4.937  1.00 15.00      A    C  
ATOM    143  O   PHE A  20      34.835   8.307   5.555  1.00 15.00      A    O  
ATOM    144  N   ILE A  21      36.368   9.190   4.162  1.00 15.00      A    N  
ATOM    145  HN  ILE A  21      36.672   9.992   3.680  1.00 15.00      A    H  
ATOM    146  CA  ILE A  21      37.103   7.942   4.006  1.00 15.00      A    C  
ATOM    147  CB  ILE A  21      38.187   8.048   2.909  1.00 15.00      A    C  
ATOM    148  CG1 ILE A  21      37.559   8.459   1.574  1.00 15.00      A    C  
ATOM    149  CG2 ILE A  21      38.934   6.728   2.759  1.00 15.00      A    C  
ATOM    150  CD1 ILE A  21      38.569   8.818   0.504  1.00 15.00      A    C  
ATOM    151  C   ILE A  21      37.764   7.579   5.332  1.00 15.00      A    C  
ATOM    152  O   ILE A  21      37.771   6.418   5.743  1.00 15.00      A    O  
ATOM    153  N   GLN A  22      38.294   8.596   6.004  1.00 15.00      A    N  
ATOM    154  HN  GLN A  22      38.250   9.499   5.616  1.00 15.00      A    H  
ATOM    155  CA  GLN A  22      38.952   8.412   7.290  1.00 15.00      A    C  
ATOM    156  CB  GLN A  22      39.611   9.718   7.745  1.00 15.00      A    C  
ATOM    157  CG  GLN A  22      40.838   9.531   8.625  1.00 15.00      A    C  
ATOM    158  CD  GLN A  22      41.671   8.328   8.221  1.00 15.00      A    C  
ATOM    159  OE1 GLN A  22      41.489   7.235   8.742  1.00 15.00      A    O  
ATOM    160  NE2 GLN A  22      42.587   8.519   7.283  1.00 15.00      A    N  
ATOM    161 HE21 GLN A  22      42.680   9.416   6.900  1.00 15.00      A    H  
ATOM    162 HE22 GLN A  22      43.130   7.752   7.012  1.00 15.00      A    H  
ATOM    163  C   GLN A  22      37.963   7.906   8.337  1.00 15.00      A    C  
ATOM    164  O   GLN A  22      38.300   7.062   9.162  1.00 15.00      A    O  
ATOM    165  N   GLU A  23      36.738   8.421   8.290  1.00 15.00      A    N  
ATOM    166  HN  GLU A  23      36.533   9.110   7.620  1.00 15.00      A    H  
ATOM    167  CA  GLU A  23      35.693   8.003   9.217  1.00 15.00      A    C  
ATOM    168  CB  GLU A  23      34.432   8.849   9.003  1.00 15.00      A    C  
ATOM    169  CG  GLU A  23      33.411   8.770  10.129  1.00 15.00      A    C  
ATOM    170  CD  GLU A  23      32.121   8.104   9.695  1.00 15.00      A    C  
ATOM    171  OE1 GLU A  23      31.433   8.647   8.804  1.00 15.00      A    O  
ATOM    172  OE2 GLU A  23      31.803   7.018  10.222  1.00 15.00      A    O  
ATOM    173  C   GLU A  23      35.386   6.521   9.008  1.00 15.00      A    C  
ATOM    174  O   GLU A  23      35.180   5.770   9.964  1.00 15.00      A    O  
ATOM    175  N   ARG A  24      35.386   6.101   7.746  1.00 15.00      A    N  
ATOM    176  HN  ARG A  24      35.565   6.748   7.029  1.00 15.00      A    H  
ATOM    177  CA  ARG A  24      35.121   4.711   7.402  1.00 15.00      A    C  
ATOM    178  CB  ARG A  24      34.937   4.553   5.889  1.00 15.00      A    C  
ATOM    179  CG  ARG A  24      33.994   3.425   5.483  1.00 15.00      A    C  
ATOM    180  CD  ARG A  24      32.638   3.540   6.174  1.00 15.00      A    C  
ATOM    181  NE  ARG A  24      32.049   4.873   6.026  1.00 15.00      A    N  
ATOM    182  HE  ARG A  24      31.844   5.176   5.116  1.00 15.00      A    H  
ATOM    183  CZ  ARG A  24      31.775   5.684   7.052  1.00 15.00      A    C  
ATOM    184  NH1 ARG A  24      32.025   5.292   8.294  1.00 15.00      A    N  
ATOM    185 HH11 ARG A  24      32.432   4.356   8.480  1.00 15.00      A    H  
ATOM    186 HH12 ARG A  24      31.814   5.939   9.107  1.00 15.00      A    H  
ATOM    187  NH2 ARG A  24      31.264   6.888   6.835  1.00 15.00      A    N  
ATOM    188 HH21 ARG A  24      31.069   7.214   5.870  1.00 15.00      A    H  
ATOM    189 HH22 ARG A  24      31.063   7.532   7.653  1.00 15.00      A    H  
ATOM    190  C   ARG A  24      36.247   3.813   7.907  1.00 15.00      A    C  
ATOM    191  O   ARG A  24      36.005   2.693   8.354  1.00 15.00      A    O  
ATOM    192  N   LEU A  25      37.473   4.318   7.840  1.00 15.00      A    N  
ATOM    193  HN  LEU A  25      37.601   5.218   7.466  1.00 15.00      A    H  
ATOM    194  CA  LEU A  25      38.634   3.571   8.303  1.00 15.00      A    C  
ATOM    195  CB  LEU A  25      39.929   4.194   7.775  1.00 15.00      A    C  
ATOM    196  CG  LEU A  25      41.235   3.561   8.269  1.00 15.00      A    C  
ATOM    197  CD1 LEU A  25      41.341   2.111   7.821  1.00 15.00      A    C  
ATOM    198  CD2 LEU A  25      42.435   4.360   7.791  1.00 15.00      A    C  
ATOM    199  C   LEU A  25      38.661   3.505   9.826  1.00 15.00      A    C  
ATOM    200  O   LEU A  25      38.883   2.440  10.402  1.00 15.00      A    O  
ATOM    201  N   GLN A  26      38.423   4.647  10.469  1.00 15.00      A    N  
ATOM    202  HN  GLN A  26      38.260   5.465   9.946  1.00 15.00      A    H  
ATOM    203  CA  GLN A  26      38.416   4.726  11.927  1.00 15.00      A    C  
ATOM    204  CB  GLN A  26      38.091   6.146  12.396  1.00 15.00      A    C  
ATOM    205  CG  GLN A  26      38.226   6.335  13.899  1.00 15.00      A    C  
ATOM    206  CD  GLN A  26      39.668   6.277  14.366  1.00 15.00      A    C  
ATOM    207  OE1 GLN A  26      40.567   6.810  13.715  1.00 15.00      A    O  
ATOM    208  NE2 GLN A  26      39.903   5.603  15.478  1.00 15.00      A    N  
ATOM    209 HE21 GLN A  26      39.132   5.172  15.940  1.00 15.00      A    H  
ATOM    210 HE22 GLN A  26      40.821   5.553  15.803  1.00 15.00      A    H  
ATOM    211  C   GLN A  26      37.422   3.737  12.522  1.00 15.00      A    C  
ATOM    212  O   GLN A  26      37.750   3.004  13.454  1.00 15.00      A    O  
ATOM    213  N   GLY A  27      36.211   3.711  11.963  1.00 15.00      A    N  
ATOM    214  HN  GLY A  27      36.011   4.326  11.224  1.00 15.00      A    H  
ATOM    215  CA  GLY A  27      35.189   2.797  12.441  1.00 15.00      A    C  
ATOM    216  C   GLY A  27      35.669   1.360  12.414  1.00 15.00      A    C  
ATOM    217  O   GLY A  27      35.386   0.581  13.326  1.00 15.00      A    O  
ATOM    218  N   LYS A  28      36.412   1.021  11.369  1.00 15.00      A    N  
ATOM    219  HN  LYS A  28      36.600   1.692  10.680  1.00 15.00      A    H  
ATOM    220  CA  LYS A  28      36.958  -0.316  11.219  1.00 15.00      A    C  
ATOM    221  CB  LYS A  28      37.479  -0.525   9.789  1.00 15.00      A    C  
ATOM    222  CG  LYS A  28      38.468  -1.675   9.627  1.00 15.00      A    C  
ATOM    223  CD  LYS A  28      37.858  -3.009  10.026  1.00 15.00      A    C  
ATOM    224  CE  LYS A  28      36.960  -3.561   8.937  1.00 15.00      A    C  
ATOM    225  NZ  LYS A  28      37.525  -4.793   8.335  1.00 15.00      A    N  
ATOM    226  HZ1 LYS A  28      36.823  -5.236   7.711  1.00 15.00      A    H  
ATOM    227  HZ2 LYS A  28      37.783  -5.468   9.083  1.00 15.00      A    H  
ATOM    228  HZ3 LYS A  28      38.372  -4.564   7.781  1.00 15.00      A    H  
ATOM    229  C   LYS A  28      38.072  -0.548  12.234  1.00 15.00      A    C  
ATOM    230  O   LYS A  28      38.112  -1.580  12.891  1.00 15.00      A    O  
ATOM    231  N   LEU A  29      38.966   0.425  12.367  1.00 15.00      A    N  
ATOM    232  HN  LEU A  29      38.866   1.243  11.827  1.00 15.00      A    H  
ATOM    233  CA  LEU A  29      40.086   0.319  13.296  1.00 15.00      A    C  
ATOM    234  CB  LEU A  29      40.987   1.554  13.204  1.00 15.00      A    C  
ATOM    235  CG  LEU A  29      41.693   1.784  11.865  1.00 15.00      A    C  
ATOM    236  CD1 LEU A  29      42.443   3.108  11.876  1.00 15.00      A    C  
ATOM    237  CD2 LEU A  29      42.637   0.634  11.546  1.00 15.00      A    C  
ATOM    238  C   LEU A  29      39.611   0.119  14.734  1.00 15.00      A    C  
ATOM    239  O   LEU A  29      40.148  -0.721  15.462  1.00 15.00      A    O  
ATOM    240  N   ASP A  30      38.596   0.880  15.125  1.00 15.00      A    N  
ATOM    241  HN  ASP A  30      38.211   1.525  14.488  1.00 15.00      A    H  
ATOM    242  CA  ASP A  30      38.042   0.807  16.476  1.00 15.00      A    C  
ATOM    243  CB  ASP A  30      37.024   1.931  16.701  1.00 15.00      A    C  
ATOM    244  CG  ASP A  30      37.635   3.179  17.313  1.00 15.00      A    C  
ATOM    245  OD1 ASP A  30      37.737   3.245  18.555  1.00 15.00      A    O  
ATOM    246  OD2 ASP A  30      38.004   4.099  16.551  1.00 15.00      A    O  
ATOM    247  C   ASP A  30      37.382  -0.542  16.757  1.00 15.00      A    C  
ATOM    248  O   ASP A  30      37.572  -1.128  17.823  1.00 15.00      A    O  
ATOM    249  N   LYS A  31      36.619  -1.042  15.793  1.00 15.00      A    N  
ATOM    250  HN  LYS A  31      36.523  -0.546  14.951  1.00 15.00      A    H  
ATOM    251  CA  LYS A  31      35.913  -2.310  15.959  1.00 15.00      A    C  
ATOM    252  CB  LYS A  31      34.625  -2.324  15.134  1.00 15.00      A    C  
ATOM    253  CG  LYS A  31      33.362  -2.179  15.968  1.00 15.00      A    C  
ATOM    254  CD  LYS A  31      33.104  -3.431  16.791  1.00 15.00      A    C  
ATOM    255  CE  LYS A  31      32.067  -3.182  17.872  1.00 15.00      A    C  
ATOM    256  NZ  LYS A  31      31.614  -4.450  18.503  1.00 15.00      A    N  
ATOM    257  HZ1 LYS A  31      32.421  -5.089  18.647  1.00 15.00      A    H  
ATOM    258  HZ2 LYS A  31      30.920  -4.931  17.880  1.00 15.00      A    H  
ATOM    259  HZ3 LYS A  31      31.164  -4.259  19.416  1.00 15.00      A    H  
ATOM    260  C   LYS A  31      36.775  -3.529  15.631  1.00 15.00      A    C  
ATOM    261  O   LYS A  31      36.398  -4.658  15.941  1.00 15.00      A    O  
ATOM    262  N   LEU A  32      37.923  -3.298  15.013  1.00 15.00      A    N  
ATOM    263  HN  LEU A  32      38.167  -2.374  14.793  1.00 15.00      A    H  
ATOM    264  CA  LEU A  32      38.827  -4.382  14.639  1.00 15.00      A    C  
ATOM    265  CB  LEU A  32      39.874  -3.868  13.645  1.00 15.00      A    C  
ATOM    266  CG  LEU A  32      40.112  -4.699  12.380  1.00 15.00      A    C  
ATOM    267  CD1 LEU A  32      41.163  -4.035  11.502  1.00 15.00      A    C  
ATOM    268  CD2 LEU A  32      40.528  -6.121  12.728  1.00 15.00      A    C  
ATOM    269  C   LEU A  32      39.537  -4.954  15.862  1.00 15.00      A    C  
ATOM    270  O   LEU A  32      39.712  -6.167  15.977  1.00 15.00      A    O  
ATOM    271  N   GLN A  33      39.943  -4.061  16.763  1.00 15.00      A    N  
ATOM    272  HN  GLN A  33      39.741  -3.115  16.607  1.00 15.00      A    H  
ATOM    273  CA  GLN A  33      40.668  -4.435  17.982  1.00 15.00      A    C  
ATOM    274  CB  GLN A  33      39.743  -5.170  18.964  1.00 15.00      A    C  
ATOM    275  CG  GLN A  33      40.287  -5.256  20.380  1.00 15.00      A    C  
ATOM    276  CD  GLN A  33      39.976  -6.579  21.052  1.00 15.00      A    C  
ATOM    277  OE1 GLN A  33      38.981  -6.713  21.763  1.00 15.00      A    O  
ATOM    278  NE2 GLN A  33      40.823  -7.571  20.823  1.00 15.00      A    N  
ATOM    279 HE21 GLN A  33      41.593  -7.397  20.236  1.00 15.00      A    H  
ATOM    280 HE22 GLN A  33      40.649  -8.432  21.248  1.00 15.00      A    H  
ATOM    281  C   GLN A  33      41.916  -5.287  17.662  1.00 15.00      A    C  
ATOM    282  O   GLN A  33      42.091  -6.374  18.216  1.00 15.00      A    O  
ATOM    283  N   PRO A  34      42.805  -4.814  16.763  1.00 15.00      A    N  
ATOM    284  CA  PRO A  34      43.999  -5.545  16.382  1.00 15.00      A    C  
ATOM    285  CB  PRO A  34      44.081  -5.229  14.883  1.00 15.00      A    C  
ATOM    286  CG  PRO A  34      43.388  -3.902  14.709  1.00 15.00      A    C  
ATOM    287  CD  PRO A  34      42.731  -3.551  16.024  1.00 15.00      A    C  
ATOM    288  C   PRO A  34      45.258  -5.039  17.083  1.00 15.00      A    C  
ATOM    289  O   PRO A  34      45.660  -3.883  16.902  1.00 15.00      A    O  
ATOM    290  N   ASP A  35      45.880  -5.900  17.870  1.00 15.00      A    N  
ATOM    291  HN  ASP A  35      45.508  -6.799  17.985  1.00 15.00      A    H  
ATOM    292  CA  ASP A  35      47.109  -5.549  18.570  1.00 15.00      A    C  
ATOM    293  CB  ASP A  35      47.216  -6.305  19.899  1.00 15.00      A    C  
ATOM    294  CG  ASP A  35      46.949  -5.417  21.097  1.00 15.00      A    C  
ATOM    295  OD1 ASP A  35      45.830  -5.483  21.648  1.00 15.00      A    O  
ATOM    296  OD2 ASP A  35      47.854  -4.644  21.480  1.00 15.00      A    O  
ATOM    297  C   ASP A  35      48.294  -5.889  17.684  1.00 15.00      A    C  
ATOM    298  O   ASP A  35      49.121  -5.034  17.366  1.00 15.00      A    O  
ATOM    299  N   GLU A  36      48.344  -7.143  17.268  1.00 15.00      A    N  
ATOM    300  HN  GLU A  36      47.636  -7.767  17.555  1.00 15.00      A    H  
ATOM    301  CA  GLU A  36      49.398  -7.643  16.397  1.00 15.00      A    C  
ATOM    302  CB  GLU A  36      49.975  -8.965  16.936  1.00 15.00      A    C  
ATOM    303  CG  GLU A  36      49.099  -9.682  17.958  1.00 15.00      A    C  
ATOM    304  CD  GLU A  36      47.753 -10.101  17.401  1.00 15.00      A    C  
ATOM    305  OE1 GLU A  36      47.655 -11.221  16.869  1.00 15.00      A    O  
ATOM    306  OE2 GLU A  36      46.799  -9.303  17.498  1.00 15.00      A    O  
ATOM    307  C   GLU A  36      48.851  -7.847  14.987  1.00 15.00      A    C  
ATOM    308  O   GLU A  36      47.930  -7.133  14.568  1.00 15.00      A    O  
ATOM    309  N   ASP A  37      49.451  -8.799  14.254  1.00 15.00      A    N  
ATOM    310  HN  ASP A  37      50.203  -9.286  14.649  1.00 15.00      A    H  
ATOM    311  CA  ASP A  37      49.043  -9.143  12.881  1.00 15.00      A    C  
ATOM    312  CB  ASP A  37      47.530  -9.410  12.807  1.00 15.00      A    C  
ATOM    313  CG  ASP A  37      47.132 -10.474  11.799  1.00 15.00      A    C  
ATOM    314  OD1 ASP A  37      46.143 -11.190  12.062  1.00 15.00      A    O  
ATOM    315  OD2 ASP A  37      47.774 -10.574  10.739  1.00 15.00      A    O  
ATOM    316  C   ASP A  37      49.454  -8.045  11.893  1.00 15.00      A    C  
ATOM    317  O   ASP A  37      49.899  -8.325  10.778  1.00 15.00      A    O  
ATOM    318  N   ASP A  38      49.307  -6.796  12.334  1.00 15.00      A    N  
ATOM    319  HN  ASP A  38      48.937  -6.665  13.235  1.00 15.00      A    H  
ATOM    320  CA  ASP A  38      49.648  -5.615  11.546  1.00 15.00      A    C  
ATOM    321  CB  ASP A  38      51.089  -5.628  11.026  1.00 15.00      A    C  
ATOM    322  CG  ASP A  38      51.781  -4.291  11.221  1.00 15.00      A    C  
ATOM    323  OD1 ASP A  38      52.948  -4.286  11.657  1.00 15.00      A    O  
ATOM    324  OD2 ASP A  38      51.154  -3.238  10.944  1.00 15.00      A    O  
ATOM    325  C   ASP A  38      48.645  -5.396  10.431  1.00 15.00      A    C  
ATOM    326  O   ASP A  38      48.964  -4.865   9.366  1.00 15.00      A    O  
ATOM    327  N   LYS A  39      47.409  -5.798  10.695  1.00 15.00      A    N  
ATOM    328  HN  LYS A  39      47.227  -6.245  11.550  1.00 15.00      A    H  
ATOM    329  CA  LYS A  39      46.329  -5.622   9.734  1.00 15.00      A    C  
ATOM    330  CB  LYS A  39      45.035  -6.250  10.261  1.00 15.00      A    C  
ATOM    331  CG  LYS A  39      45.001  -7.771  10.310  1.00 15.00      A    C  
ATOM    332  CD  LYS A  39      43.859  -8.222  11.207  1.00 15.00      A    C  
ATOM    333  CE  LYS A  39      43.464  -9.667  10.968  1.00 15.00      A    C  
ATOM    334  NZ  LYS A  39      42.875 -10.265  12.197  1.00 15.00      A    N  
ATOM    335  HZ1 LYS A  39      43.281 -11.208  12.359  1.00 15.00      A    H  
ATOM    336  HZ2 LYS A  39      41.840 -10.353  12.102  1.00 15.00      A    H  
ATOM    337  HZ3 LYS A  39      43.087  -9.665  13.020  1.00 15.00      A    H  
ATOM    338  C   LYS A  39      46.102  -4.128   9.501  1.00 15.00      A    C  
ATOM    339  O   LYS A  39      45.511  -3.725   8.500  1.00 15.00      A    O  
ATOM    340  N   ARG A  40      46.600  -3.319  10.442  1.00 15.00      A    N  
ATOM    341  HN  ARG A  40      47.081  -3.721  11.194  1.00 15.00      A    H  
ATOM    342  CA  ARG A  40      46.476  -1.865  10.387  1.00 15.00      A    C  
ATOM    343  CB  ARG A  40      47.136  -1.219  11.620  1.00 15.00      A    C  
ATOM    344  CG  ARG A  40      46.626  -1.726  12.968  1.00 15.00      A    C  
ATOM    345  CD  ARG A  40      47.320  -1.016  14.131  1.00 15.00      A    C  
ATOM    346  NE  ARG A  40      47.060  -1.658  15.428  1.00 15.00      A    N  
ATOM    347  HE  ARG A  40      46.406  -2.395  15.446  1.00 15.00      A    H  
ATOM    348  CZ  ARG A  40      47.656  -1.306  16.575  1.00 15.00      A    C  
ATOM    349  NH1 ARG A  40      48.543  -0.319  16.593  1.00 15.00      A    N  
ATOM    350 HH11 ARG A  40      49.005  -0.048  17.486  1.00 15.00      A    H  
ATOM    351 HH12 ARG A  40      48.782   0.186  15.715  1.00 15.00      A    H  
ATOM    352  NH2 ARG A  40      47.368  -1.952  17.701  1.00 15.00      A    N  
ATOM    353 HH21 ARG A  40      47.828  -1.686  18.599  1.00 15.00      A    H  
ATOM    354 HH22 ARG A  40      46.675  -2.741  17.692  1.00 15.00      A    H  
ATOM    355  C   ARG A  40      47.098  -1.303   9.107  1.00 15.00      A    C  
ATOM    356  O   ARG A  40      46.506  -0.451   8.449  1.00 15.00      A    O  
ATOM    357  N   GLN A  41      48.282  -1.800   8.748  1.00 15.00      A    N  
ATOM    358  HN  GLN A  41      48.699  -2.499   9.299  1.00 15.00      A    H  
ATOM    359  CA  GLN A  41      48.976  -1.332   7.551  1.00 15.00      A    C  
ATOM    360  CB  GLN A  41      50.402  -1.890   7.475  1.00 15.00      A    C  
ATOM    361  CG  GLN A  41      51.433  -0.985   8.136  1.00 15.00      A    C  
ATOM    362  CD  GLN A  41      52.827  -1.583   8.188  1.00 15.00      A    C  
ATOM    363  OE1 GLN A  41      53.627  -1.411   7.268  1.00 15.00      A    O  
ATOM    364  NE2 GLN A  41      53.128  -2.286   9.265  1.00 15.00      A    N  
ATOM    365 HE21 GLN A  41      52.437  -2.391   9.969  1.00 15.00      A    H  
ATOM    366 HE22 GLN A  41      54.022  -2.673   9.329  1.00 15.00      A    H  
ATOM    367  C   GLN A  41      48.190  -1.630   6.276  1.00 15.00      A    C  
ATOM    368  O   GLN A  41      48.073  -0.776   5.399  1.00 15.00      A    O  
ATOM    369  N   THR A  42      47.629  -2.831   6.192  1.00 15.00      A    N  
ATOM    370  HN  THR A  42      47.749  -3.466   6.927  1.00 15.00      A    H  
ATOM    371  CA  THR A  42      46.849  -3.229   5.024  1.00 15.00      A    C  
ATOM    372  CB  THR A  42      46.494  -4.732   5.066  1.00 15.00      A    C  
ATOM    373  OG1 THR A  42      46.155  -5.190   3.753  1.00 15.00      A    O  
ATOM    374  HG1 THR A  42      45.718  -6.042   3.814  1.00 15.00      A    H  
ATOM    375  CG2 THR A  42      47.669  -5.547   5.586  1.00 15.00      A    C  
ATOM    376  C   THR A  42      45.572  -2.388   4.914  1.00 15.00      A    C  
ATOM    377  O   THR A  42      45.163  -1.990   3.819  1.00 15.00      A    O  
ATOM    378  N   LEU A  43      44.957  -2.105   6.057  1.00 15.00      A    N  
ATOM    379  HN  LEU A  43      45.326  -2.450   6.899  1.00 15.00      A    H  
ATOM    380  CA  LEU A  43      43.741  -1.303   6.086  1.00 15.00      A    C  
ATOM    381  CB  LEU A  43      43.061  -1.372   7.459  1.00 15.00      A    C  
ATOM    382  CG  LEU A  43      41.881  -2.347   7.591  1.00 15.00      A    C  
ATOM    383  CD1 LEU A  43      40.805  -2.043   6.558  1.00 15.00      A    C  
ATOM    384  CD2 LEU A  43      42.344  -3.793   7.484  1.00 15.00      A    C  
ATOM    385  C   LEU A  43      44.029   0.148   5.697  1.00 15.00      A    C  
ATOM    386  O   LEU A  43      43.254   0.767   4.965  1.00 15.00      A    O  
ATOM    387  N   LEU A  44      45.162   0.671   6.167  1.00 15.00      A    N  
ATOM    388  HN  LEU A  44      45.740   0.118   6.738  1.00 15.00      A    H  
ATOM    389  CA  LEU A  44      45.564   2.048   5.874  1.00 15.00      A    C  
ATOM    390  CB  LEU A  44      46.656   2.516   6.839  1.00 15.00      A    C  
ATOM    391  CG  LEU A  44      46.205   3.416   7.994  1.00 15.00      A    C  
ATOM    392  CD1 LEU A  44      45.425   2.620   9.029  1.00 15.00      A    C  
ATOM    393  CD2 LEU A  44      47.399   4.111   8.635  1.00 15.00      A    C  
ATOM    394  C   LEU A  44      46.038   2.215   4.430  1.00 15.00      A    C  
ATOM    395  O   LEU A  44      46.289   3.334   3.974  1.00 15.00      A    O  
ATOM    396  N   ALA A  45      46.177   1.109   3.719  1.00 15.00      A    N  
ATOM    397  HN  ALA A  45      45.993   0.243   4.138  1.00 15.00      A    H  
ATOM    398  CA  ALA A  45      46.609   1.156   2.332  1.00 15.00      A    C  
ATOM    399  CB  ALA A  45      47.557   0.007   2.029  1.00 15.00      A    C  
ATOM    400  C   ALA A  45      45.403   1.119   1.403  1.00 15.00      A    C  
ATOM    401  O   ALA A  45      45.307   1.898   0.451  1.00 15.00      A    O  
ATOM    402  N   THR A  46      44.473   0.220   1.695  1.00 15.00      A    N  
ATOM    403  HN  THR A  46      44.602  -0.367   2.472  1.00 15.00      A    H  
ATOM    404  CA  THR A  46      43.273   0.071   0.887  1.00 15.00      A    C  
ATOM    405  CB  THR A  46      42.635  -1.324   1.082  1.00 15.00      A    C  
ATOM    406  OG1 THR A  46      41.290  -1.325   0.578  1.00 15.00      A    O  
ATOM    407  HG1 THR A  46      41.301  -1.556  -0.360  1.00 15.00      A    H  
ATOM    408  CG2 THR A  46      43.443  -2.393   0.363  1.00 15.00      A    C  
ATOM    409  C   THR A  46      42.229   1.140   1.206  1.00 15.00      A    C  
ATOM    410  O   THR A  46      41.911   1.989   0.369  1.00 15.00      A    O  
ATOM    411  N   HIS A  47      41.717   1.116   2.429  1.00 15.00      A    N  
ATOM    412  HN  HIS A  47      42.067   0.473   3.085  1.00 15.00      A    H  
ATOM    413  CA  HIS A  47      40.675   2.048   2.835  1.00 15.00      A    C  
ATOM    414  CB  HIS A  47      39.634   1.331   3.705  1.00 15.00      A    C  
ATOM    415  CG  HIS A  47      38.633   0.518   2.927  1.00 15.00      A    C  
ATOM    416  ND1 HIS A  47      38.972  -0.317   1.877  1.00 15.00      A    N  
ATOM    417  HD1 HIS A  47      39.885  -0.478   1.532  1.00 15.00      A    H  
ATOM    418  CD2 HIS A  47      37.284   0.431   3.046  1.00 15.00      A    C  
ATOM    419  CE1 HIS A  47      37.878  -0.875   1.385  1.00 15.00      A    C  
ATOM    420  NE2 HIS A  47      36.842  -0.437   2.076  1.00 15.00      A    N  
ATOM    421  HE2 HIS A  47      35.906  -0.680   1.907  1.00 15.00      A    H  
ATOM    422  C   HIS A  47      41.238   3.274   3.548  1.00 15.00      A    C  
ATOM    423  O   HIS A  47      41.012   3.465   4.739  1.00 15.00      A    O  
ATOM    424  N   ARG A  48      41.955   4.110   2.801  1.00 15.00      A    N  
ATOM    425  HN  ARG A  48      42.075   3.911   1.853  1.00 15.00      A    H  
ATOM    426  CA  ARG A  48      42.553   5.324   3.358  1.00 15.00      A    C  
ATOM    427  CB  ARG A  48      43.672   4.970   4.344  1.00 15.00      A    C  
ATOM    428  CG  ARG A  48      44.297   6.168   5.041  1.00 15.00      A    C  
ATOM    429  CD  ARG A  48      45.735   6.387   4.590  1.00 15.00      A    C  
ATOM    430  NE  ARG A  48      45.954   7.748   4.095  1.00 15.00      A    N  
ATOM    431  HE  ARG A  48      45.152   8.268   3.849  1.00 15.00      A    H  
ATOM    432  CZ  ARG A  48      47.154   8.315   3.959  1.00 15.00      A    C  
ATOM    433  NH1 ARG A  48      48.254   7.637   4.280  1.00 15.00      A    N  
ATOM    434 HH11 ARG A  48      48.180   6.659   4.639  1.00 15.00      A    H  
ATOM    435 HH12 ARG A  48      49.192   8.078   4.180  1.00 15.00      A    H  
ATOM    436  NH2 ARG A  48      47.252   9.558   3.497  1.00 15.00      A    N  
ATOM    437 HH21 ARG A  48      48.185  10.009   3.390  1.00 15.00      A    H  
ATOM    438 HH22 ARG A  48      46.390  10.093   3.241  1.00 15.00      A    H  
ATOM    439  C   ARG A  48      43.092   6.232   2.251  1.00 15.00      A    C  
ATOM    440  O   ARG A  48      43.184   7.448   2.420  1.00 15.00      A    O  
ATOM    441  N   ARG A  49      43.460   5.636   1.125  1.00 15.00      A    N  
ATOM    442  HN  ARG A  49      43.360   4.667   1.044  1.00 15.00      A    H  
ATOM    443  CA  ARG A  49      43.997   6.392  -0.002  1.00 15.00      A    C  
ATOM    444  CB  ARG A  49      45.308   5.762  -0.489  1.00 15.00      A    C  
ATOM    445  CG  ARG A  49      46.560   6.571  -0.186  1.00 15.00      A    C  
ATOM    446  CD  ARG A  49      47.706   6.179  -1.115  1.00 15.00      A    C  
ATOM    447  NE  ARG A  49      48.937   6.923  -0.827  1.00 15.00      A    N  
ATOM    448  HE  ARG A  49      49.334   6.800   0.064  1.00 15.00      A    H  
ATOM    449  CZ  ARG A  49      49.558   7.721  -1.703  1.00 15.00      A    C  
ATOM    450  NH1 ARG A  49      49.073   7.875  -2.932  1.00 15.00      A    N  
ATOM    451 HH11 ARG A  49      49.559   8.497  -3.615  1.00 15.00      A    H  
ATOM    452 HH12 ARG A  49      48.208   7.373  -3.220  1.00 15.00      A    H  
ATOM    453  NH2 ARG A  49      50.658   8.378  -1.343  1.00 15.00      A    N  
ATOM    454 HH21 ARG A  49      51.146   9.000  -2.025  1.00 15.00      A    H  
ATOM    455 HH22 ARG A  49      51.040   8.277  -0.380  1.00 15.00      A    H  
ATOM    456  C   ARG A  49      42.996   6.425  -1.154  1.00 15.00      A    C  
ATOM    457  O   ARG A  49      41.870   5.942  -1.022  1.00 15.00      A    O  
ATOM    458  N   GLU A  50      43.432   6.968  -2.288  1.00 15.00      A    N  
ATOM    459  HN  GLU A  50      44.334   7.342  -2.315  1.00 15.00      A    H  
ATOM    460  CA  GLU A  50      42.602   7.066  -3.490  1.00 15.00      A    C  
ATOM    461  CB  GLU A  50      43.361   7.839  -4.562  1.00 15.00      A    C  
ATOM    462  CG  GLU A  50      43.910   9.160  -4.076  1.00 15.00      A    C  
ATOM    463  CD  GLU A  50      42.900  10.273  -4.199  1.00 15.00      A    C  
ATOM    464  OE1 GLU A  50      43.286  11.356  -4.647  1.00 15.00      A    O  
ATOM    465  OE2 GLU A  50      41.723  10.063  -3.860  1.00 15.00      A    O  
ATOM    466  C   GLU A  50      42.238   5.684  -4.023  1.00 15.00      A    C  
ATOM    467  O   GLU A  50      41.376   5.543  -4.891  1.00 15.00      A    O  
ATOM    468  N   ALA A  51      42.909   4.666  -3.497  1.00 15.00      A    N  
ATOM    469  HN  ALA A  51      43.585   4.845  -2.817  1.00 15.00      A    H  
ATOM    470  CA  ALA A  51      42.656   3.295  -3.902  1.00 15.00      A    C  
ATOM    471  CB  ALA A  51      43.660   2.353  -3.254  1.00 15.00      A    C  
ATOM    472  C   ALA A  51      41.230   2.892  -3.547  1.00 15.00      A    C  
ATOM    473  O   ALA A  51      40.625   2.072  -4.233  1.00 15.00      A    O  
ATOM    474  N   TRP A  52      40.692   3.492  -2.483  1.00 15.00      A    N  
ATOM    475  HN  TRP A  52      41.216   4.155  -1.985  1.00 15.00      A    H  
ATOM    476  CA  TRP A  52      39.331   3.186  -2.055  1.00 15.00      A    C  
ATOM    477  CB  TRP A  52      38.970   3.867  -0.728  1.00 15.00      A    C  
ATOM    478  CG  TRP A  52      37.591   3.512  -0.238  1.00 15.00      A    C  
ATOM    479  CD1 TRP A  52      37.197   2.332   0.322  1.00 15.00      A    C  
ATOM    480  CD2 TRP A  52      36.421   4.341  -0.276  1.00 15.00      A    C  
ATOM    481  NE1 TRP A  52      35.858   2.376   0.640  1.00 15.00      A    N  
ATOM    482  HE1 TRP A  52      35.339   1.648   1.054  1.00 15.00      A    H  
ATOM    483  CE2 TRP A  52      35.360   3.597   0.280  1.00 15.00      A    C  
ATOM    484  CE3 TRP A  52      36.169   5.638  -0.726  1.00 15.00      A    C  
ATOM    485  CZ2 TRP A  52      34.070   4.108   0.399  1.00 15.00      A    C  
ATOM    486  CZ3 TRP A  52      34.887   6.143  -0.609  1.00 15.00      A    C  
ATOM    487  CH2 TRP A  52      33.854   5.380  -0.051  1.00 15.00      A    C  
ATOM    488  C   TRP A  52      38.333   3.562  -3.139  1.00 15.00      A    C  
ATOM    489  O   TRP A  52      37.420   2.802  -3.426  1.00 15.00      A    O  
ATOM    490  N   LEU A  53      38.516   4.730  -3.747  1.00 15.00      A    N  
ATOM    491  HN  LEU A  53      39.263   5.305  -3.479  1.00 15.00      A    H  
ATOM    492  CA  LEU A  53      37.621   5.172  -4.810  1.00 15.00      A    C  
ATOM    493  CB  LEU A  53      37.932   6.602  -5.253  1.00 15.00      A    C  
ATOM    494  CG  LEU A  53      37.652   7.702  -4.222  1.00 15.00      A    C  
ATOM    495  CD1 LEU A  53      38.118   9.051  -4.740  1.00 15.00      A    C  
ATOM    496  CD2 LEU A  53      36.175   7.746  -3.864  1.00 15.00      A    C  
ATOM    497  C   LEU A  53      37.662   4.201  -5.986  1.00 15.00      A    C  
ATOM    498  O   LEU A  53      36.633   3.908  -6.582  1.00 15.00      A    O  
ATOM    499  N   ALA A  54      38.852   3.699  -6.308  1.00 15.00      A    N  
ATOM    500  HN  ALA A  54      39.647   4.003  -5.821  1.00 15.00      A    H  
ATOM    501  CA  ALA A  54      39.003   2.722  -7.386  1.00 15.00      A    C  
ATOM    502  CB  ALA A  54      40.476   2.479  -7.686  1.00 15.00      A    C  
ATOM    503  C   ALA A  54      38.311   1.416  -6.988  1.00 15.00      A    C  
ATOM    504  O   ALA A  54      37.613   0.799  -7.797  1.00 15.00      A    O  
ATOM    505  N   ASP A  55      38.517   1.012  -5.731  1.00 15.00      A    N  
ATOM    506  HN  ASP A  55      39.113   1.548  -5.158  1.00 15.00      A    H  
ATOM    507  CA  ASP A  55      37.896  -0.203  -5.178  1.00 15.00      A    C  
ATOM    508  CB  ASP A  55      38.326  -0.408  -3.716  1.00 15.00      A    C  
ATOM    509  CG  ASP A  55      37.533  -1.497  -2.997  1.00 15.00      A    C  
ATOM    510  OD1 ASP A  55      37.230  -1.324  -1.791  1.00 15.00      A    O  
ATOM    511  OD2 ASP A  55      37.220  -2.532  -3.634  1.00 15.00      A    O  
ATOM    512  C   ASP A  55      36.388  -0.060  -5.227  1.00 15.00      A    C  
ATOM    513  O   ASP A  55      35.686  -0.895  -5.794  1.00 15.00      A    O  
ATOM    514  N   ALA A  56      35.909   1.022  -4.641  1.00 15.00      A    N  
ATOM    515  HN  ALA A  56      36.541   1.648  -4.209  1.00 15.00      A    H  
ATOM    516  CA  ALA A  56      34.491   1.317  -4.604  1.00 15.00      A    C  
ATOM    517  CB  ALA A  56      34.253   2.605  -3.845  1.00 15.00      A    C  
ATOM    518  C   ALA A  56      33.906   1.413  -6.006  1.00 15.00      A    C  
ATOM    519  O   ALA A  56      32.836   0.872  -6.263  1.00 15.00      A    O  
ATOM    520  N   ALA A  57      34.639   2.060  -6.914  1.00 15.00      A    N  
ATOM    521  HN  ALA A  57      35.515   2.427  -6.643  1.00 15.00      A    H  
ATOM    522  CA  ALA A  57      34.193   2.241  -8.303  1.00 15.00      A    C  
ATOM    523  CB  ALA A  57      35.169   3.110  -9.085  1.00 15.00      A    C  
ATOM    524  C   ALA A  57      33.973   0.907  -9.010  1.00 15.00      A    C  
ATOM    525  O   ALA A  57      33.054   0.763  -9.817  1.00 15.00      A    O  
ATOM    526  N   ARG A  58      34.835  -0.049  -8.699  1.00 15.00      A    N  
ATOM    527  HN  ARG A  58      35.568   0.171  -8.083  1.00 15.00      A    H  
ATOM    528  CA  ARG A  58      34.773  -1.399  -9.255  1.00 15.00      A    C  
ATOM    529  CB  ARG A  58      36.141  -2.074  -9.025  1.00 15.00      A    C  
ATOM    530  CG  ARG A  58      36.334  -3.442  -9.658  1.00 15.00      A    C  
ATOM    531  CD  ARG A  58      36.152  -4.560  -8.640  1.00 15.00      A    C  
ATOM    532  NE  ARG A  58      36.767  -4.268  -7.335  1.00 15.00      A    N  
ATOM    533  HE  ARG A  58      37.220  -3.401  -7.231  1.00 15.00      A    H  
ATOM    534  CZ  ARG A  58      36.759  -5.124  -6.304  1.00 15.00      A    C  
ATOM    535  NH1 ARG A  58      36.187  -6.319  -6.445  1.00 15.00      A    N  
ATOM    536 HH11 ARG A  58      35.751  -6.584  -7.352  1.00 15.00      A    H  
ATOM    537 HH12 ARG A  58      36.174  -6.993  -5.651  1.00 15.00      A    H  
ATOM    538  NH2 ARG A  58      37.251  -4.770  -5.115  1.00 15.00      A    N  
ATOM    539 HH21 ARG A  58      37.643  -3.805  -4.962  1.00 15.00      A    H  
ATOM    540 HH22 ARG A  58      37.244  -5.441  -4.319  1.00 15.00      A    H  
ATOM    541  C   ARG A  58      33.631  -2.199  -8.606  1.00 15.00      A    C  
ATOM    542  O   ARG A  58      33.199  -3.227  -9.124  1.00 15.00      A    O  
ATOM    543  N   ARG A  59      33.156  -1.728  -7.457  1.00 15.00      A    N  
ATOM    544  HN  ARG A  59      33.576  -0.930  -7.053  1.00 15.00      A    H  
ATOM    545  CA  ARG A  59      32.062  -2.384  -6.757  1.00 15.00      A    C  
ATOM    546  CB  ARG A  59      32.330  -2.398  -5.253  1.00 15.00      A    C  
ATOM    547  CG  ARG A  59      33.392  -3.431  -4.893  1.00 15.00      A    C  
ATOM    548  CD  ARG A  59      33.524  -3.605  -3.396  1.00 15.00      A    C  
ATOM    549  NE  ARG A  59      33.758  -2.329  -2.709  1.00 15.00      A    N  
ATOM    550  HE  ARG A  59      34.164  -1.603  -3.245  1.00 15.00      A    H  
ATOM    551  CZ  ARG A  59      33.482  -2.099  -1.425  1.00 15.00      A    C  
ATOM    552  NH1 ARG A  59      32.998  -3.075  -0.627  1.00 15.00      A    N  
ATOM    553 HH11 ARG A  59      32.779  -2.884   0.373  1.00 15.00      A    H  
ATOM    554 HH12 ARG A  59      32.842  -4.032  -1.006  1.00 15.00      A    H  
ATOM    555  NH2 ARG A  59      33.632  -0.871  -0.969  1.00 15.00      A    N  
ATOM    556 HH21 ARG A  59      33.403  -0.644   0.024  1.00 15.00      A    H  
ATOM    557 HH22 ARG A  59      33.967  -0.117  -1.611  1.00 15.00      A    H  
ATOM    558  C   ARG A  59      30.729  -1.747  -7.102  1.00 15.00      A    C  
ATOM    559  O   ARG A  59      29.681  -2.220  -6.687  1.00 15.00      A    O  
ATOM    560  N   VAL A  60      30.782  -0.688  -7.903  1.00 15.00      A    N  
ATOM    561  HN  VAL A  60      31.656  -0.379  -8.218  1.00 15.00      A    H  
ATOM    562  CA  VAL A  60      29.568   0.017  -8.321  1.00 15.00      A    C  
ATOM    563  CB  VAL A  60      29.865   1.397  -8.957  1.00 15.00      A    C  
ATOM    564  CG1 VAL A  60      28.568   2.118  -9.297  1.00 15.00      A    C  
ATOM    565  CG2 VAL A  60      30.663   2.249  -7.990  1.00 15.00      A    C  
ATOM    566  C   VAL A  60      28.755  -0.876  -9.265  1.00 15.00      A    C  
ATOM    567  O   VAL A  60      27.525  -0.837  -9.291  1.00 15.00      A    O  
ATOM    568  N   GLY A  61      29.461  -1.729 -10.008  1.00 15.00      A    N  
ATOM    569  HN  GLY A  61      30.437  -1.711  -9.961  1.00 15.00      A    H  
ATOM    570  CA  GLY A  61      28.809  -2.658 -10.904  1.00 15.00      A    C  
ATOM    571  C   GLY A  61      27.951  -3.680 -10.160  1.00 15.00      A    C  
ATOM    572  O   GLY A  61      27.132  -4.373 -10.765  1.00 15.00      A    O  
ATOM    573  N   GLN A  62      28.125  -3.759  -8.840  1.00 15.00      A    N  
ATOM    574  HN  GLN A  62      28.776  -3.166  -8.402  1.00 15.00      A    H  
ATOM    575  CA  GLN A  62      27.368  -4.704  -8.023  1.00 15.00      A    C  
ATOM    576  CB  GLN A  62      28.271  -5.283  -6.927  1.00 15.00      A    C  
ATOM    577  CG  GLN A  62      29.559  -5.889  -7.456  1.00 15.00      A    C  
ATOM    578  CD  GLN A  62      30.422  -6.503  -6.374  1.00 15.00      A    C  
ATOM    579  OE1 GLN A  62      30.390  -6.091  -5.214  1.00 15.00      A    O  
ATOM    580  NE2 GLN A  62      31.207  -7.499  -6.749  1.00 15.00      A    N  
ATOM    581 HE21 GLN A  62      31.181  -7.779  -7.688  1.00 15.00      A    H  
ATOM    582 HE22 GLN A  62      31.783  -7.911  -6.076  1.00 15.00      A    H  
ATOM    583  C   GLN A  62      26.147  -4.037  -7.386  1.00 15.00      A    C  
ATOM    584  O   GLN A  62      25.359  -4.692  -6.705  1.00 15.00      A    O  
ATOM    585  N   LEU A  63      25.989  -2.740  -7.618  1.00 15.00      A    N  
ATOM    586  HN  LEU A  63      26.618  -2.277  -8.210  1.00 15.00      A    H  
ATOM    587  CA  LEU A  63      24.881  -1.990  -7.041  1.00 15.00      A    C  
ATOM    588  CB  LEU A  63      25.399  -0.951  -6.049  1.00 15.00      A    C  
ATOM    589  CG  LEU A  63      25.621  -1.401  -4.609  1.00 15.00      A    C  
ATOM    590  CD1 LEU A  63      25.845  -0.188  -3.721  1.00 15.00      A    C  
ATOM    591  CD2 LEU A  63      24.442  -2.222  -4.110  1.00 15.00      A    C  
ATOM    592  C   LEU A  63      24.087  -1.258  -8.103  1.00 15.00      A    C  
ATOM    593  O   LEU A  63      24.619  -0.890  -9.153  1.00 15.00      A    O  
ATOM    594  N   GLN A  64      22.818  -1.036  -7.821  1.00 15.00      A    N  
ATOM    595  HN  GLN A  64      22.447  -1.378  -6.978  1.00 15.00      A    H  
ATOM    596  CA  GLN A  64      21.954  -0.317  -8.730  1.00 15.00      A    C  
ATOM    597  CB  GLN A  64      21.385  -1.238  -9.804  1.00 15.00      A    C  
ATOM    598  CG  GLN A  64      20.762  -0.479 -10.959  1.00 15.00      A    C  
ATOM    599  CD  GLN A  64      19.890  -1.339 -11.841  1.00 15.00      A    C  
ATOM    600  OE1 GLN A  64      20.132  -2.531 -12.012  1.00 15.00      A    O  
ATOM    601  NE2 GLN A  64      18.864  -0.732 -12.409  1.00 15.00      A    N  
ATOM    602 HE21 GLN A  64      18.736   0.225 -12.228  1.00 15.00      A    H  
ATOM    603 HE22 GLN A  64      18.268  -1.262 -12.981  1.00 15.00      A    H  
ATOM    604  C   GLN A  64      20.820   0.365  -7.982  1.00 15.00      A    C  
ATOM    605  O   GLN A  64      20.173  -0.241  -7.126  1.00 15.00      A    O  
ATOM    606  N   LEU A  65      20.605   1.631  -8.300  1.00 15.00      A    N  
ATOM    607  HN  LEU A  65      21.175   2.055  -8.981  1.00 15.00      A    H  
ATOM    608  CA  LEU A  65      19.531   2.403  -7.702  1.00 15.00      A    C  
ATOM    609  CB  LEU A  65      19.854   3.898  -7.744  1.00 15.00      A    C  
ATOM    610  CG  LEU A  65      20.981   4.382  -6.831  1.00 15.00      A    C  
ATOM    611  CD1 LEU A  65      21.081   5.897  -6.878  1.00 15.00      A    C  
ATOM    612  CD2 LEU A  65      20.760   3.905  -5.405  1.00 15.00      A    C  
ATOM    613  C   LEU A  65      18.286   2.130  -8.522  1.00 15.00      A    C  
ATOM    614  O   LEU A  65      18.350   2.128  -9.754  1.00 15.00      A    O  
ATOM    615  N   VAL A  66      17.162   1.881  -7.870  1.00 15.00      A    N  
ATOM    616  HN  VAL A  66      17.146   1.914  -6.886  1.00 15.00      A    H  
ATOM    617  CA  VAL A  66      15.946   1.571  -8.603  1.00 15.00      A    C  
ATOM    618  CB  VAL A  66      15.708   0.049  -8.687  1.00 15.00      A    C  
ATOM    619  CG1 VAL A  66      16.699  -0.602  -9.636  1.00 15.00      A    C  
ATOM    620  CG2 VAL A  66      15.799  -0.580  -7.305  1.00 15.00      A    C  
ATOM    621  C   VAL A  66      14.699   2.226  -8.028  1.00 15.00      A    C  
ATOM    622  O   VAL A  66      14.625   2.546  -6.840  1.00 15.00      A    O  
ATOM    623  N   THR A  67      13.729   2.435  -8.904  1.00 15.00      A    N  
ATOM    624  HN  THR A  67      13.885   2.200  -9.845  1.00 15.00      A    H  
ATOM    625  CA  THR A  67      12.446   3.001  -8.528  1.00 15.00      A    C  
ATOM    626  CB  THR A  67      12.056   4.166  -9.464  1.00 15.00      A    C  
ATOM    627  OG1 THR A  67      13.119   5.124  -9.519  1.00 15.00      A    O  
ATOM    628  HG1 THR A  67      13.969   4.678  -9.387  1.00 15.00      A    H  
ATOM    629  CG2 THR A  67      10.791   4.856  -8.980  1.00 15.00      A    C  
ATOM    630  C   THR A  67      11.405   1.898  -8.666  1.00 15.00      A    C  
ATOM    631  O   THR A  67      10.405   1.853  -7.943  1.00 15.00      A    O  
ATOM    632  N   HIS A  68      11.685   0.991  -9.593  1.00 15.00      A    N  
ATOM    633  HN  HIS A  68      12.523   1.074 -10.100  1.00 15.00      A    H  
ATOM    634  CA  HIS A  68      10.809  -0.128  -9.882  1.00 15.00      A    C  
ATOM    635  CB  HIS A  68      10.185   0.046 -11.268  1.00 15.00      A    C  
ATOM    636  CG  HIS A  68       9.450   1.340 -11.440  1.00 15.00      A    C  
ATOM    637  ND1 HIS A  68       9.992   2.382 -12.155  1.00 15.00      A    N  
ATOM    638  CD2 HIS A  68       8.238   1.712 -10.962  1.00 15.00      A    C  
ATOM    639  CE1 HIS A  68       9.106   3.360 -12.097  1.00 15.00      A    C  
ATOM    640  NE2 HIS A  68       8.031   2.998 -11.384  1.00 15.00      A    N  
ATOM    641  HE2 HIS A  68       7.246   3.554 -11.194  1.00 15.00      A    H  
ATOM    642  C   HIS A  68      11.597  -1.431  -9.816  1.00 15.00      A    C  
ATOM    643  O   HIS A  68      12.528  -1.651 -10.593  1.00 15.00      A    O  
ATOM    644  N   THR A  69      11.222  -2.284  -8.879  1.00 15.00      A    N  
ATOM    645  HN  THR A  69      10.466  -2.049  -8.298  1.00 15.00      A    H  
ATOM    646  CA  THR A  69      11.894  -3.559  -8.681  1.00 15.00      A    C  
ATOM    647  CB  THR A  69      12.144  -3.792  -7.178  1.00 15.00      A    C  
ATOM    648  OG1 THR A  69      10.955  -3.457  -6.444  1.00 15.00      A    O  
ATOM    649  HG1 THR A  69      10.202  -3.449  -7.040  1.00 15.00      A    H  
ATOM    650  CG2 THR A  69      13.291  -2.924  -6.685  1.00 15.00      A    C  
ATOM    651  C   THR A  69      11.065  -4.722  -9.228  1.00 15.00      A    C  
ATOM    652  O   THR A  69       9.835  -4.677  -9.208  1.00 15.00      A    O  
ATOM    653  N   LEU A  70      11.739  -5.752  -9.724  1.00 15.00      A    N  
ATOM    654  HN  LEU A  70      12.719  -5.714  -9.756  1.00 15.00      A    H  
ATOM    655  CA  LEU A  70      11.059  -6.934 -10.249  1.00 15.00      A    C  
ATOM    656  CB  LEU A  70      11.713  -7.390 -11.561  1.00 15.00      A    C  
ATOM    657  CG  LEU A  70      11.010  -8.521 -12.321  1.00 15.00      A    C  
ATOM    658  CD1 LEU A  70       9.582  -8.131 -12.666  1.00 15.00      A    C  
ATOM    659  CD2 LEU A  70      11.780  -8.879 -13.582  1.00 15.00      A    C  
ATOM    660  C   LEU A  70      11.119  -8.054  -9.215  1.00 15.00      A    C  
ATOM    661  O   LEU A  70      10.412  -9.051  -9.315  1.00 15.00      A    O  
ATOM    662  N   LYS A  71      11.955  -7.842  -8.211  1.00 15.00      A    N  
ATOM    663  HN  LYS A  71      12.453  -7.004  -8.185  1.00 15.00      A    H  
ATOM    664  CA  LYS A  71      12.160  -8.809  -7.133  1.00 15.00      A    C  
ATOM    665  CB  LYS A  71      13.260  -8.351  -6.180  1.00 15.00      A    C  
ATOM    666  CG  LYS A  71      14.583  -9.068  -6.378  1.00 15.00      A    C  
ATOM    667  CD  LYS A  71      14.595 -10.398  -5.643  1.00 15.00      A    C  
ATOM    668  CE  LYS A  71      15.904 -11.141  -5.863  1.00 15.00      A    C  
ATOM    669  NZ  LYS A  71      15.895 -11.925  -7.129  1.00 15.00      A    N  
ATOM    670  HZ1 LYS A  71      16.848 -12.275  -7.341  1.00 15.00      A    H  
ATOM    671  HZ2 LYS A  71      15.566 -11.339  -7.920  1.00 15.00      A    H  
ATOM    672  HZ3 LYS A  71      15.255 -12.747  -7.036  1.00 15.00      A    H  
ATOM    673  C   LYS A  71      10.879  -9.193  -6.374  1.00 15.00      A    C  
ATOM    674  O   LYS A  71      10.679 -10.370  -6.112  1.00 15.00      A    O  
ATOM    675  N   PRO A  72      10.029  -8.225  -5.954  1.00 15.00      A    N  
ATOM    676  CA  PRO A  72       8.767  -8.549  -5.265  1.00 15.00      A    C  
ATOM    677  CB  PRO A  72       8.050  -7.203  -5.214  1.00 15.00      A    C  
ATOM    678  CG  PRO A  72       9.154  -6.213  -5.158  1.00 15.00      A    C  
ATOM    679  CD  PRO A  72      10.236  -6.768  -6.041  1.00 15.00      A    C  
ATOM    680  C   PRO A  72       7.936  -9.558  -6.061  1.00 15.00      A    C  
ATOM    681  O   PRO A  72       7.203 -10.367  -5.493  1.00 15.00      A    O  
ATOM    682  N   ILE A  73       8.065  -9.518  -7.380  1.00 15.00      A    N  
ATOM    683  HN  ILE A  73       8.683  -8.878  -7.785  1.00 15.00      A    H  
ATOM    684  CA  ILE A  73       7.341 -10.433  -8.244  1.00 15.00      A    C  
ATOM    685  CB  ILE A  73       7.080  -9.822  -9.645  1.00 15.00      A    C  
ATOM    686  CG1 ILE A  73       6.777  -8.326  -9.509  1.00 15.00      A    C  
ATOM    687  CG2 ILE A  73       5.911 -10.524 -10.324  1.00 15.00      A    C  
ATOM    688  CD1 ILE A  73       6.643  -7.585 -10.824  1.00 15.00      A    C  
ATOM    689  C   ILE A  73       8.138 -11.727  -8.374  1.00 15.00      A    C  
ATOM    690  O   ILE A  73       8.624 -12.057  -9.441  1.00 15.00      A    O  
ATOM    691  N   HIS A  74       8.246 -12.437  -7.261  1.00 15.00      A    N  
ATOM    692  HN  HIS A  74       7.819 -12.085  -6.467  1.00 15.00      A    H  
ATOM    693  CA  HIS A  74       8.980 -13.699  -7.149  1.00 15.00      A    C  
ATOM    694  CB  HIS A  74       8.669 -14.668  -8.300  1.00 15.00      A    C  
ATOM    695  CG  HIS A  74       8.862 -16.110  -7.952  1.00 15.00      A    C  
ATOM    696  ND1 HIS A  74       9.789 -16.879  -8.605  1.00 15.00      A    N  
ATOM    697  CD2 HIS A  74       8.234 -16.864  -7.019  1.00 15.00      A    C  
ATOM    698  CE1 HIS A  74       9.712 -18.079  -8.062  1.00 15.00      A    C  
ATOM    699  NE2 HIS A  74       8.784 -18.113  -7.098  1.00 15.00      A    N  
ATOM    700  HE2 HIS A  74       8.561 -18.880  -6.541  1.00 15.00      A    H  
ATOM    701  C   HIS A  74      10.474 -13.430  -7.013  1.00 15.00      A    C  
ATOM    702  O   HIS A  74      11.086 -12.860  -7.908  1.00 15.00      A    O  
ATOM    703  N   PRO A  75      11.088 -13.863  -5.897  1.00 15.00      A    N  
ATOM    704  CA  PRO A  75      12.507 -13.614  -5.639  1.00 15.00      A    C  
ATOM    705  CB  PRO A  75      12.694 -14.104  -4.205  1.00 15.00      A    C  
ATOM    706  CG  PRO A  75      11.660 -15.162  -4.048  1.00 15.00      A    C  
ATOM    707  CD  PRO A  75      10.471 -14.675  -4.834  1.00 15.00      A    C  
ATOM    708  C   PRO A  75      13.415 -14.391  -6.573  1.00 15.00      A    C  
ATOM    709  O   PRO A  75      14.589 -14.069  -6.717  1.00 15.00      A    O  
ATOM    710  N   ASP A  76      12.868 -15.388  -7.226  1.00 15.00      A    N  
ATOM    711  HN  ASP A  76      11.911 -15.575  -7.110  1.00 15.00      A    H  
ATOM    712  CA  ASP A  76      13.646 -16.212  -8.125  1.00 15.00      A    C  
ATOM    713  CB  ASP A  76      13.074 -17.628  -8.198  1.00 15.00      A    C  
ATOM    714  CG  ASP A  76      13.068 -18.327  -6.846  1.00 15.00      A    C  
ATOM    715  OD1 ASP A  76      14.155 -18.700  -6.364  1.00 15.00      A    O  
ATOM    716  OD2 ASP A  76      11.973 -18.496  -6.267  1.00 15.00      A    O  
ATOM    717  C   ASP A  76      13.740 -15.574  -9.505  1.00 15.00      A    C  
ATOM    718  O   ASP A  76      14.448 -16.067 -10.386  1.00 15.00      A    O  
ATOM    719  N   ALA A  77      13.029 -14.465  -9.695  1.00 15.00      A    N  
ATOM    720  HN  ALA A  77      12.468 -14.120  -8.967  1.00 15.00      A    H  
ATOM    721  CA  ALA A  77      13.052 -13.764 -10.968  1.00 15.00      A    C  
ATOM    722  CB  ALA A  77      11.848 -12.845 -11.113  1.00 15.00      A    C  
ATOM    723  C   ALA A  77      14.358 -12.988 -11.147  1.00 15.00      A    C  
ATOM    724  O   ALA A  77      14.767 -12.211 -10.274  1.00 15.00      A    O  
ATOM    725  N   ARG A  78      15.016 -13.229 -12.270  1.00 15.00      A    N  
ATOM    726  HN  ARG A  78      14.638 -13.872 -12.908  1.00 15.00      A    H  
ATOM    727  CA  ARG A  78      16.266 -12.568 -12.604  1.00 15.00      A    C  
ATOM    728  CB  ARG A  78      17.356 -13.601 -12.911  1.00 15.00      A    C  
ATOM    729  CG  ARG A  78      17.879 -14.355 -11.701  1.00 15.00      A    C  
ATOM    730  CD  ARG A  78      18.574 -15.648 -12.111  1.00 15.00      A    C  
ATOM    731  NE  ARG A  78      19.693 -15.420 -13.035  1.00 15.00      A    N  
ATOM    732  HE  ARG A  78      19.545 -14.779 -13.767  1.00 15.00      A    H  
ATOM    733  CZ  ARG A  78      20.878 -16.030 -12.940  1.00 15.00      A    C  
ATOM    734  NH1 ARG A  78      21.103 -16.909 -11.967  1.00 15.00      A    N  
ATOM    735 HH11 ARG A  78      20.356 -17.123 -11.273  1.00 15.00      A    H  
ATOM    736 HH12 ARG A  78      22.027 -17.386 -11.891  1.00 15.00      A    H  
ATOM    737  NH2 ARG A  78      21.837 -15.764 -13.824  1.00 15.00      A    N  
ATOM    738 HH21 ARG A  78      22.763 -16.239 -13.754  1.00 15.00      A    H  
ATOM    739 HH22 ARG A  78      21.669 -15.079 -14.591  1.00 15.00      A    H  
ATOM    740  C   ARG A  78      16.038 -11.696 -13.824  1.00 15.00      A    C  
ATOM    741  O   ARG A  78      16.424 -12.050 -14.936  1.00 15.00      A    O  
ATOM    742  N   GLY A  79      15.383 -10.570 -13.614  1.00 15.00      A    N  
ATOM    743  HN  GLY A  79      15.116 -10.330 -12.705  1.00 15.00      A    H  
ATOM    744  CA  GLY A  79      15.092  -9.676 -14.706  1.00 15.00      A    C  
ATOM    745  C   GLY A  79      15.777  -8.344 -14.547  1.00 15.00      A    C  
ATOM    746  O   GLY A  79      16.691  -8.201 -13.737  1.00 15.00      A    O  
ATOM    747  N   SER A  80      15.313  -7.365 -15.298  1.00 15.00      A    N  
ATOM    748  HN  SER A  80      14.551  -7.536 -15.891  1.00 15.00      A    H  
ATOM    749  CA  SER A  80      15.897  -6.042 -15.264  1.00 15.00      A    C  
ATOM    750  CB  SER A  80      15.938  -5.456 -16.679  1.00 15.00      A    C  
ATOM    751  OG  SER A  80      16.417  -4.124 -16.677  1.00 15.00      A    O  
ATOM    752  HG  SER A  80      15.835  -3.576 -16.142  1.00 15.00      A    H  
ATOM    753  C   SER A  80      15.155  -5.102 -14.322  1.00 15.00      A    C  
ATOM    754  O   SER A  80      13.934  -4.968 -14.385  1.00 15.00      A    O  
ATOM    755  N   ASN A  81      15.914  -4.466 -13.443  1.00 15.00      A    N  
ATOM    756  HN  ASN A  81      16.875  -4.655 -13.428  1.00 15.00      A    H  
ATOM    757  CA  ASN A  81      15.373  -3.494 -12.501  1.00 15.00      A    C  
ATOM    758  CB  ASN A  81      16.093  -3.602 -11.155  1.00 15.00      A    C  
ATOM    759  CG  ASN A  81      15.636  -4.781 -10.315  1.00 15.00      A    C  
ATOM    760  OD1 ASN A  81      14.461  -5.151 -10.315  1.00 15.00      A    O  
ATOM    761  ND2 ASN A  81      16.566  -5.380  -9.587  1.00 15.00      A    N  
ATOM    762 HD21 ASN A  81      17.483  -5.034  -9.633  1.00 15.00      A    H  
ATOM    763 HD22 ASN A  81      16.299  -6.141  -9.035  1.00 15.00      A    H  
ATOM    764  C   ASN A  81      15.579  -2.107 -13.097  1.00 15.00      A    C  
ATOM    765  O   ASN A  81      16.586  -1.872 -13.769  1.00 15.00      A    O  
ATOM    766  N   LEU A  82      14.657  -1.185 -12.851  1.00 15.00      A    N  
ATOM    767  HN  LEU A  82      13.903  -1.394 -12.258  1.00 15.00      A    H  
ATOM    768  CA  LEU A  82      14.766   0.145 -13.438  1.00 15.00      A    C  
ATOM    769  CB  LEU A  82      13.752   0.311 -14.572  1.00 15.00      A    C  
ATOM    770  CG  LEU A  82      14.081  -0.395 -15.887  1.00 15.00      A    C  
ATOM    771  CD1 LEU A  82      12.942  -0.226 -16.878  1.00 15.00      A    C  
ATOM    772  CD2 LEU A  82      15.385   0.136 -16.466  1.00 15.00      A    C  
ATOM    773  C   LEU A  82      14.597   1.283 -12.444  1.00 15.00      A    C  
ATOM    774  O   LEU A  82      13.969   1.138 -11.392  1.00 15.00      A    O  
ATOM    775  N   HIS A  83      15.159   2.422 -12.820  1.00 15.00      A    N  
ATOM    776  HN  HIS A  83      15.643   2.443 -13.673  1.00 15.00      A    H  
ATOM    777  CA  HIS A  83      15.090   3.645 -12.038  1.00 15.00      A    C  
ATOM    778  CB  HIS A  83      16.430   3.927 -11.351  1.00 15.00      A    C  
ATOM    779  CG  HIS A  83      16.387   5.030 -10.332  1.00 15.00      A    C  
ATOM    780  ND1 HIS A  83      15.900   4.819  -9.064  1.00 15.00      A    N  
ATOM    781  CD2 HIS A  83      16.791   6.318 -10.440  1.00 15.00      A    C  
ATOM    782  CE1 HIS A  83      16.019   5.971  -8.430  1.00 15.00      A    C  
ATOM    783  NE2 HIS A  83      16.551   6.906  -9.223  1.00 15.00      A    N  
ATOM    784  HE2 HIS A  83      16.741   7.836  -8.979  1.00 15.00      A    H  
ATOM    785  C   HIS A  83      14.734   4.782 -12.989  1.00 15.00      A    C  
ATOM    786  O   HIS A  83      15.540   5.672 -13.259  1.00 15.00      A    O  
ATOM    787  N   SER A  84      13.538   4.706 -13.543  1.00 15.00      A    N  
ATOM    788  HN  SER A  84      12.955   3.952 -13.324  1.00 15.00      A    H  
ATOM    789  CA  SER A  84      13.067   5.710 -14.478  1.00 15.00      A    C  
ATOM    790  CB  SER A  84      12.984   5.104 -15.882  1.00 15.00      A    C  
ATOM    791  OG  SER A  84      12.654   3.725 -15.816  1.00 15.00      A    O  
ATOM    792  HG  SER A  84      11.711   3.630 -15.650  1.00 15.00      A    H  
ATOM    793  C   SER A  84      11.704   6.234 -14.052  1.00 15.00      A    C  
ATOM    794  O   SER A  84      10.776   5.456 -13.817  1.00 15.00      A    O  
ATOM    795  N   LEU A  85      11.590   7.545 -13.930  1.00 15.00      A    N  
ATOM    796  HN  LEU A  85      12.365   8.114 -14.107  1.00 15.00      A    H  
ATOM    797  CA  LEU A  85      10.333   8.160 -13.541  1.00 15.00      A    C  
ATOM    798  CB  LEU A  85      10.565   9.557 -12.949  1.00 15.00      A    C  
ATOM    799  CG  LEU A  85      11.070   9.612 -11.503  1.00 15.00      A    C  
ATOM    800  CD1 LEU A  85      12.554   9.275 -11.430  1.00 15.00      A    C  
ATOM    801  CD2 LEU A  85      10.793  10.978 -10.892  1.00 15.00      A    C  
ATOM    802  C   LEU A  85       9.410   8.249 -14.748  1.00 15.00      A    C  
ATOM    803  O   LEU A  85       9.838   8.656 -15.831  1.00 15.00      A    O  
ATOM    804  N   PRO A  86       8.142   7.847 -14.597  1.00 15.00      A    N  
ATOM    805  CA  PRO A  86       7.181   7.897 -15.692  1.00 15.00      A    C  
ATOM    806  CB  PRO A  86       5.970   7.138 -15.144  1.00 15.00      A    C  
ATOM    807  CG  PRO A  86       6.076   7.276 -13.665  1.00 15.00      A    C  
ATOM    808  CD  PRO A  86       7.547   7.326 -13.356  1.00 15.00      A    C  
ATOM    809  C   PRO A  86       6.802   9.334 -16.013  1.00 15.00      A    C  
ATOM    810  O   PRO A  86       6.733  10.181 -15.122  1.00 15.00      A    O  
ATOM    811  N   GLN A  87       6.585   9.612 -17.285  1.00 15.00      A    N  
ATOM    812  HN  GLN A  87       6.675   8.906 -17.953  1.00 15.00      A    H  
ATOM    813  CA  GLN A  87       6.201  10.948 -17.704  1.00 15.00      A    C  
ATOM    814  CB  GLN A  87       6.331  11.104 -19.223  1.00 15.00      A    C  
ATOM    815  CG  GLN A  87       7.763  11.051 -19.740  1.00 15.00      A    C  
ATOM    816  CD  GLN A  87       8.633  12.168 -19.188  1.00 15.00      A    C  
ATOM    817  OE1 GLN A  87       8.159  13.269 -18.914  1.00 15.00      A    O  
ATOM    818  NE2 GLN A  87       9.915  11.890 -19.022  1.00 15.00      A    N  
ATOM    819 HE21 GLN A  87      10.231  10.995 -19.263  1.00 15.00      A    H  
ATOM    820 HE22 GLN A  87      10.494  12.590 -18.657  1.00 15.00      A    H  
ATOM    821  C   GLN A  87       4.773  11.236 -17.263  1.00 15.00      A    C  
ATOM    822  O   GLN A  87       3.921  10.345 -17.276  1.00 15.00      A    O  
ATOM    823  N   ALA A  88       4.529  12.470 -16.851  1.00 15.00      A    N  
ATOM    824  HN  ALA A  88       5.261  13.118 -16.841  1.00 15.00      A    H  
ATOM    825  CA  ALA A  88       3.207  12.885 -16.402  1.00 15.00      A    C  
ATOM    826  CB  ALA A  88       3.260  14.284 -15.807  1.00 15.00      A    C  
ATOM    827  C   ALA A  88       2.178  12.813 -17.530  1.00 15.00      A    C  
ATOM    828  O   ALA A  88       2.332  13.458 -18.572  1.00 15.00      A    O  
ATOM    829  N   PRO A  89       1.129  12.000 -17.341  1.00 15.00      A    N  
ATOM    830  CA  PRO A  89       0.060  11.841 -18.330  1.00 15.00      A    C  
ATOM    831  CB  PRO A  89      -0.804  10.715 -17.747  1.00 15.00      A    C  
ATOM    832  CG  PRO A  89      -0.509  10.724 -16.286  1.00 15.00      A    C  
ATOM    833  CD  PRO A  89       0.918  11.160 -16.151  1.00 15.00      A    C  
ATOM    834  C   PRO A  89      -0.770  13.117 -18.495  1.00 15.00      A    C  
ATOM    835  O   PRO A  89      -0.934  13.892 -17.552  1.00 15.00      A    O  
ATOM    836  N   GLY A  90      -1.305  13.316 -19.698  1.00 15.00      A    N  
ATOM    837  HN  GLY A  90      -1.151  12.657 -20.403  1.00 15.00      A    H  
ATOM    838  CA  GLY A  90      -2.115  14.496 -19.975  1.00 15.00      A    C  
ATOM    839  C   GLY A  90      -3.553  14.303 -19.538  1.00 15.00      A    C  
ATOM    840  O   GLY A  90      -4.398  15.179 -19.715  1.00 15.00      A    O  
ATOM    841  N   GLN A  91      -3.817  13.140 -18.973  1.00 15.00      A    N  
ATOM    842  HN  GLN A  91      -3.091  12.498 -18.860  1.00 15.00      A    H  
ATOM    843  CA  GLN A  91      -5.138  12.791 -18.491  1.00 15.00      A    C  
ATOM    844  CB  GLN A  91      -5.453  11.338 -18.847  1.00 15.00      A    C  
ATOM    845  CG  GLN A  91      -6.008  11.143 -20.247  1.00 15.00      A    C  
ATOM    846  CD  GLN A  91      -5.860   9.713 -20.729  1.00 15.00      A    C  
ATOM    847  OE1 GLN A  91      -4.860   9.053 -20.457  1.00 15.00      A    O  
ATOM    848  NE2 GLN A  91      -6.863   9.216 -21.432  1.00 15.00      A    N  
ATOM    849 HE21 GLN A  91      -7.638   9.788 -21.602  1.00 15.00      A    H  
ATOM    850 HE22 GLN A  91      -6.787   8.294 -21.752  1.00 15.00      A    H  
ATOM    851  C   GLN A  91      -5.207  12.987 -16.981  1.00 15.00      A    C  
ATOM    852  O   GLN A  91      -4.586  12.239 -16.222  1.00 15.00      A    O  
ATOM    853  N   PRO A  92      -5.956  14.005 -16.533  1.00 15.00      A    N  
ATOM    854  CA  PRO A  92      -6.104  14.322 -15.107  1.00 15.00      A    C  
ATOM    855  CB  PRO A  92      -6.869  15.650 -15.123  1.00 15.00      A    C  
ATOM    856  CG  PRO A  92      -7.621  15.630 -16.408  1.00 15.00      A    C  
ATOM    857  CD  PRO A  92      -6.730  14.923 -17.387  1.00 15.00      A    C  
ATOM    858  C   PRO A  92      -6.920  13.269 -14.364  1.00 15.00      A    C  
ATOM    859  O   PRO A  92      -7.881  12.718 -14.903  1.00 15.00      A    O  
ATOM    860  N   GLY A  93      -6.532  12.993 -13.127  1.00 15.00      A    N  
ATOM    861  HN  GLY A  93      -5.748  13.446 -12.756  1.00 15.00      A    H  
ATOM    862  CA  GLY A  93      -7.245  12.019 -12.327  1.00 15.00      A    C  
ATOM    863  C   GLY A  93      -6.345  10.907 -11.836  1.00 15.00      A    C  
ATOM    864  O   GLY A  93      -6.204  10.701 -10.634  1.00 15.00      A    O  
ATOM    865  N   LEU A  94      -5.725  10.199 -12.767  1.00 15.00      A    N  
ATOM    866  HN  LEU A  94      -5.866  10.422 -13.710  1.00 15.00      A    H  
ATOM    867  CA  LEU A  94      -4.843   9.093 -12.423  1.00 15.00      A    C  
ATOM    868  CB  LEU A  94      -4.972   7.950 -13.440  1.00 15.00      A    C  
ATOM    869  CG  LEU A  94      -4.611   8.280 -14.893  1.00 15.00      A    C  
ATOM    870  CD1 LEU A  94      -4.152   7.029 -15.622  1.00 15.00      A    C  
ATOM    871  CD2 LEU A  94      -5.795   8.911 -15.615  1.00 15.00      A    C  
ATOM    872  C   LEU A  94      -3.385   9.532 -12.296  1.00 15.00      A    C  
ATOM    873  O   LEU A  94      -2.852  10.225 -13.163  1.00 15.00      A    O  
ATOM    874  N   ALA A  95      -2.755   9.120 -11.202  1.00 15.00      A    N  
ATOM    875  HN  ALA A  95      -3.246   8.584 -10.545  1.00 15.00      A    H  
ATOM    876  CA  ALA A  95      -1.359   9.432 -10.935  1.00 15.00      A    C  
ATOM    877  CB  ALA A  95      -1.257  10.633 -10.008  1.00 15.00      A    C  
ATOM    878  C   ALA A  95      -0.695   8.221 -10.296  1.00 15.00      A    C  
ATOM    879  O   ALA A  95      -1.372   7.238  -9.998  1.00 15.00      A    O  
ATOM    880  N   GLY A  96       0.613   8.284 -10.088  1.00 15.00      A    N  
ATOM    881  HN  GLY A  96       1.107   9.090 -10.336  1.00 15.00      A    H  
ATOM    882  CA  GLY A  96       1.307   7.172  -9.479  1.00 15.00      A    C  
ATOM    883  C   GLY A  96       2.736   7.013  -9.958  1.00 15.00      A    C  
ATOM    884  O   GLY A  96       2.973   6.716 -11.128  1.00 15.00      A    O  
ATOM    885  N   SER A  97       3.676   7.251  -9.049  1.00 15.00      A    N  
ATOM    886  HN  SER A  97       3.397   7.565  -8.163  1.00 15.00      A    H  
ATOM    887  CA  SER A  97       5.108   7.095  -9.319  1.00 15.00      A    C  
ATOM    888  CB  SER A  97       5.406   5.747 -10.006  1.00 15.00      A    C  
ATOM    889  OG  SER A  97       6.755   5.345  -9.828  1.00 15.00      A    O  
ATOM    890  HG  SER A  97       7.340   6.067 -10.089  1.00 15.00      A    H  
ATOM    891  C   SER A  97       5.715   8.265 -10.095  1.00 15.00      A    C  
ATOM    892  O   SER A  97       6.847   8.172 -10.565  1.00 15.00      A    O  
ATOM    893  N   HIS A  98       4.997   9.371 -10.209  1.00 15.00      A    N  
ATOM    894  HN  HIS A  98       4.104   9.422  -9.785  1.00 15.00      A    H  
ATOM    895  CA  HIS A  98       5.542  10.527 -10.939  1.00 15.00      A    C  
ATOM    896  CB  HIS A  98       4.929  10.737 -12.333  1.00 15.00      A    C  
ATOM    897  CG  HIS A  98       3.433  10.793 -12.382  1.00 15.00      A    C  
ATOM    898  ND1 HIS A  98       2.744  11.960 -12.142  1.00 15.00      A    N  
ATOM    899  CD2 HIS A  98       2.549   9.808 -12.674  1.00 15.00      A    C  
ATOM    900  CE1 HIS A  98       1.467  11.665 -12.295  1.00 15.00      A    C  
ATOM    901  NE2 HIS A  98       1.302  10.374 -12.618  1.00 15.00      A    N  
ATOM    902  HE2 HIS A  98       0.450   9.923 -12.800  1.00 15.00      A    H  
ATOM    903  C   HIS A  98       5.564  11.802 -10.106  1.00 15.00      A    C  
ATOM    904  O   HIS A  98       6.311  12.738 -10.390  1.00 15.00      A    O  
ATOM    905  N   GLU A  99       4.768  11.817  -9.059  1.00 15.00      A    N  
ATOM    906  HN  GLU A  99       4.186  11.038  -8.887  1.00 15.00      A    H  
ATOM    907  CA  GLU A  99       4.702  12.962  -8.162  1.00 15.00      A    C  
ATOM    908  CB  GLU A  99       3.355  12.992  -7.431  1.00 15.00      A    C  
ATOM    909  CG  GLU A  99       2.177  12.429  -8.222  1.00 15.00      A    C  
ATOM    910  CD  GLU A  99       2.009  10.934  -8.012  1.00 15.00      A    C  
ATOM    911  OE1 GLU A  99       2.828  10.158  -8.546  1.00 15.00      A    O  
ATOM    912  OE2 GLU A  99       1.077  10.531  -7.309  1.00 15.00      A    O  
ATOM    913  C   GLU A  99       5.846  12.881  -7.149  1.00 15.00      A    C  
ATOM    914  O   GLU A  99       5.972  13.708  -6.235  1.00 15.00      A    O  
ATOM    915  N   LEU A 100       6.685  11.873  -7.328  1.00 15.00      A    N  
ATOM    916  HN  LEU A 100       6.543  11.272  -8.091  1.00 15.00      A    H  
ATOM    917  CA  LEU A 100       7.819  11.649  -6.452  1.00 15.00      A    C  
ATOM    918  CB  LEU A 100       8.140  10.154  -6.348  1.00 15.00      A    C  
ATOM    919  CG  LEU A 100       6.991   9.234  -5.926  1.00 15.00      A    C  
ATOM    920  CD1 LEU A 100       7.414   7.773  -6.001  1.00 15.00      A    C  
ATOM    921  CD2 LEU A 100       6.505   9.581  -4.526  1.00 15.00      A    C  
ATOM    922  C   LEU A 100       9.041  12.401  -6.954  1.00 15.00      A    C  
ATOM    923  O   LEU A 100       9.944  11.813  -7.538  1.00 15.00      A    O  
ATOM    924  N   GLY A 101       9.051  13.705  -6.732  1.00 15.00      A    N  
ATOM    925  HN  GLY A 101       8.288  14.118  -6.284  1.00 15.00      A    H  
ATOM    926  CA  GLY A 101      10.171  14.520  -7.154  1.00 15.00      A    C  
ATOM    927  C   GLY A 101      11.278  14.498  -6.125  1.00 15.00      A    C  
ATOM    928  O   GLY A 101      12.017  13.520  -6.023  1.00 15.00      A    O  
ATOM    929  N   ASP A 102      11.363  15.557  -5.330  1.00 15.00      A    N  
ATOM    930  HN  ASP A 102      10.746  16.304  -5.465  1.00 15.00      A    H  
ATOM    931  CA  ASP A 102      12.379  15.663  -4.279  1.00 15.00      A    C  
ATOM    932  CB  ASP A 102      12.512  17.118  -3.809  1.00 15.00      A    C  
ATOM    933  CG  ASP A 102      13.071  18.044  -4.873  1.00 15.00      A    C  
ATOM    934  OD1 ASP A 102      14.090  17.683  -5.497  1.00 15.00      A    O  
ATOM    935  OD2 ASP A 102      12.484  19.128  -5.085  1.00 15.00      A    O  
ATOM    936  C   ASP A 102      12.017  14.778  -3.087  1.00 15.00      A    C  
ATOM    937  O   ASP A 102      12.429  15.032  -1.958  1.00 15.00      A    O  
ATOM    938  N   ARG A 103      11.244  13.735  -3.352  1.00 15.00      A    N  
ATOM    939  HN  ARG A 103      10.978  13.570  -4.281  1.00 15.00      A    H  
ATOM    940  CA  ARG A 103      10.809  12.809  -2.318  1.00 15.00      A    C  
ATOM    941  CB  ARG A 103       9.302  12.964  -2.063  1.00 15.00      A    C  
ATOM    942  CG  ARG A 103       8.457  13.017  -3.328  1.00 15.00      A    C  
ATOM    943  CD  ARG A 103       6.985  13.267  -3.024  1.00 15.00      A    C  
ATOM    944  NE  ARG A 103       6.765  14.552  -2.353  1.00 15.00      A    N  
ATOM    945  HE  ARG A 103       7.208  14.683  -1.486  1.00 15.00      A    H  
ATOM    946  CZ  ARG A 103       6.006  15.541  -2.843  1.00 15.00      A    C  
ATOM    947  NH1 ARG A 103       5.391  15.403  -4.016  1.00 15.00      A    N  
ATOM    948 HH11 ARG A 103       4.799  16.174  -4.394  1.00 15.00      A    H  
ATOM    949 HH12 ARG A 103       5.498  14.520  -4.570  1.00 15.00      A    H  
ATOM    950  NH2 ARG A 103       5.861  16.670  -2.153  1.00 15.00      A    N  
ATOM    951 HH21 ARG A 103       5.271  17.444  -2.529  1.00 15.00      A    H  
ATOM    952 HH22 ARG A 103       6.336  16.789  -1.232  1.00 15.00      A    H  
ATOM    953  C   ARG A 103      11.146  11.377  -2.721  1.00 15.00      A    C  
ATOM    954  O   ARG A 103      10.548  10.420  -2.232  1.00 15.00      A    O  
ATOM    955  N   LEU A 104      12.108  11.248  -3.626  1.00 15.00      A    N  
ATOM    956  HN  LEU A 104      12.545  12.054  -3.972  1.00 15.00      A    H  
ATOM    957  CA  LEU A 104      12.545   9.946  -4.109  1.00 15.00      A    C  
ATOM    958  CB  LEU A 104      13.289  10.088  -5.440  1.00 15.00      A    C  
ATOM    959  CG  LEU A 104      12.441  10.030  -6.710  1.00 15.00      A    C  
ATOM    960  CD1 LEU A 104      13.297  10.341  -7.929  1.00 15.00      A    C  
ATOM    961  CD2 LEU A 104      11.784   8.664  -6.852  1.00 15.00      A    C  
ATOM    962  C   LEU A 104      13.454   9.274  -3.092  1.00 15.00      A    C  
ATOM    963  O   LEU A 104      14.604   9.674  -2.923  1.00 15.00      A    O  
ATOM    964  N   VAL A 105      12.933   8.263  -2.414  1.00 15.00      A    N  
ATOM    965  HN  VAL A 105      12.003   8.005  -2.574  1.00 15.00      A    H  
ATOM    966  CA  VAL A 105      13.712   7.536  -1.417  1.00 15.00      A    C  
ATOM    967  CB  VAL A 105      12.835   6.588  -0.576  1.00 15.00      A    C  
ATOM    968  CG1 VAL A 105      13.510   6.286   0.754  1.00 15.00      A    C  
ATOM    969  CG2 VAL A 105      11.451   7.186  -0.359  1.00 15.00      A    C  
ATOM    970  C   VAL A 105      14.826   6.742  -2.096  1.00 15.00      A    C  
ATOM    971  O   VAL A 105      15.911   6.594  -1.543  1.00 15.00      A    O  
ATOM    972  N   SER A 106      14.532   6.260  -3.305  1.00 15.00      A    N  
ATOM    973  HN  SER A 106      13.646   6.431  -3.669  1.00 15.00      A    H  
ATOM    974  CA  SER A 106      15.482   5.492  -4.110  1.00 15.00      A    C  
ATOM    975  CB  SER A 106      16.711   6.342  -4.455  1.00 15.00      A    C  
ATOM    976  OG  SER A 106      17.491   5.738  -5.473  1.00 15.00      A    O  
ATOM    977  HG  SER A 106      18.111   5.119  -5.073  1.00 15.00      A    H  
ATOM    978  C   SER A 106      15.901   4.181  -3.443  1.00 15.00      A    C  
ATOM    979  O   SER A 106      16.683   4.172  -2.496  1.00 15.00      A    O  
ATOM    980  N   ASP A 107      15.391   3.074  -3.958  1.00 15.00      A    N  
ATOM    981  HN  ASP A 107      14.797   3.134  -4.733  1.00 15.00      A    H  
ATOM    982  CA  ASP A 107      15.725   1.762  -3.420  1.00 15.00      A    C  
ATOM    983  CB  ASP A 107      14.641   0.742  -3.776  1.00 15.00      A    C  
ATOM    984  CG  ASP A 107      14.485  -0.364  -2.750  1.00 15.00      A    C  
ATOM    985  OD1 ASP A 107      15.455  -0.663  -2.025  1.00 15.00      A    O  
ATOM    986  OD2 ASP A 107      13.385  -0.947  -2.669  1.00 15.00      A    O  
ATOM    987  C   ASP A 107      17.068   1.323  -3.988  1.00 15.00      A    C  
ATOM    988  O   ASP A 107      17.526   1.856  -5.004  1.00 15.00      A    O  
ATOM    989  N   VAL A 108      17.696   0.361  -3.342  1.00 15.00      A    N  
ATOM    990  HN  VAL A 108      17.262  -0.053  -2.560  1.00 15.00      A    H  
ATOM    991  CA  VAL A 108      18.993  -0.131  -3.782  1.00 15.00      A    C  
ATOM    992  CB  VAL A 108      20.119   0.270  -2.801  1.00 15.00      A    C  
ATOM    993  CG1 VAL A 108      21.486  -0.071  -3.375  1.00 15.00      A    C  
ATOM    994  CG2 VAL A 108      20.042   1.749  -2.452  1.00 15.00      A    C  
ATOM    995  C   VAL A 108      18.969  -1.650  -3.917  1.00 15.00      A    C  
ATOM    996  O   VAL A 108      18.559  -2.355  -2.994  1.00 15.00      A    O  
ATOM    997  N   VAL A 109      19.388  -2.148  -5.070  1.00 15.00      A    N  
ATOM    998  HN  VAL A 109      19.685  -1.535  -5.781  1.00 15.00      A    H  
ATOM    999  CA  VAL A 109      19.421  -3.586  -5.309  1.00 15.00      A    C  
ATOM   1000  CB  VAL A 109      18.405  -4.030  -6.385  1.00 15.00      A    C  
ATOM   1001  CG1 VAL A 109      16.980  -3.891  -5.873  1.00 15.00      A    C  
ATOM   1002  CG2 VAL A 109      18.595  -3.250  -7.677  1.00 15.00      A    C  
ATOM   1003  C   VAL A 109      20.818  -4.035  -5.717  1.00 15.00      A    C  
ATOM   1004  O   VAL A 109      21.548  -3.296  -6.381  1.00 15.00      A    O  
ATOM   1005  N   GLY A 110      21.190  -5.237  -5.303  1.00 15.00      A    N  
ATOM   1006  HN  GLY A 110      20.581  -5.769  -4.747  1.00 15.00      A    H  
ATOM   1007  CA  GLY A 110      22.493  -5.761  -5.647  1.00 15.00      A    C  
ATOM   1008  C   GLY A 110      23.248  -6.285  -4.445  1.00 15.00      A    C  
ATOM   1009  O   GLY A 110      22.645  -6.741  -3.471  1.00 15.00      A    O  
ATOM   1010  N   ASN A 111      24.568  -6.201  -4.511  1.00 15.00      A    N  
ATOM   1011  HN  ASN A 111      24.978  -5.787  -5.303  1.00 15.00      A    H  
ATOM   1012  CA  ASN A 111      25.429  -6.681  -3.439  1.00 15.00      A    C  
ATOM   1013  CB  ASN A 111      26.843  -6.951  -3.964  1.00 15.00      A    C  
ATOM   1014  CG  ASN A 111      27.768  -7.520  -2.904  1.00 15.00      A    C  
ATOM   1015  OD1 ASN A 111      27.325  -8.175  -1.962  1.00 15.00      A    O  
ATOM   1016  ND2 ASN A 111      29.062  -7.275  -3.048  1.00 15.00      A    N  
ATOM   1017 HD21 ASN A 111      29.353  -6.741  -3.825  1.00 15.00      A    H  
ATOM   1018 HD22 ASN A 111      29.676  -7.639  -2.380  1.00 15.00      A    H  
ATOM   1019  C   ASN A 111      25.476  -5.695  -2.281  1.00 15.00      A    C  
ATOM   1020  O   ASN A 111      26.024  -4.598  -2.404  1.00 15.00      A    O  
ATOM   1021  N   ALA A 112      24.912  -6.101  -1.152  1.00 15.00      A    N  
ATOM   1022  HN  ALA A 112      24.501  -6.991  -1.121  1.00 15.00      A    H  
ATOM   1023  CA  ALA A 112      24.872  -5.261   0.040  1.00 15.00      A    C  
ATOM   1024  CB  ALA A 112      23.926  -5.853   1.071  1.00 15.00      A    C  
ATOM   1025  C   ALA A 112      26.261  -5.058   0.641  1.00 15.00      A    C  
ATOM   1026  O   ALA A 112      26.470  -4.155   1.449  1.00 15.00      A    O  
ATOM   1027  N   ALA A 113      27.217  -5.887   0.230  1.00 15.00      A    N  
ATOM   1028  HN  ALA A 113      26.997  -6.583  -0.427  1.00 15.00      A    H  
ATOM   1029  CA  ALA A 113      28.583  -5.790   0.738  1.00 15.00      A    C  
ATOM   1030  CB  ALA A 113      29.368  -7.052   0.421  1.00 15.00      A    C  
ATOM   1031  C   ALA A 113      29.302  -4.551   0.198  1.00 15.00      A    C  
ATOM   1032  O   ALA A 113      30.426  -4.251   0.600  1.00 15.00      A    O  
ATOM   1033  N   ALA A 114      28.652  -3.845  -0.720  1.00 15.00      A    N  
ATOM   1034  HN  ALA A 114      27.765  -4.147  -1.015  1.00 15.00      A    H  
ATOM   1035  CA  ALA A 114      29.216  -2.633  -1.304  1.00 15.00      A    C  
ATOM   1036  CB  ALA A 114      29.335  -2.789  -2.813  1.00 15.00      A    C  
ATOM   1037  C   ALA A 114      28.335  -1.436  -0.959  1.00 15.00      A    C  
ATOM   1038  O   ALA A 114      28.306  -0.435  -1.676  1.00 15.00      A    O  
ATOM   1039  N   LEU A 115      27.627  -1.546   0.161  1.00 15.00      A    N  
ATOM   1040  HN  LEU A 115      27.716  -2.363   0.696  1.00 15.00      A    H  
ATOM   1041  CA  LEU A 115      26.719  -0.496   0.615  1.00 15.00      A    C  
ATOM   1042  CB  LEU A 115      25.860  -0.994   1.779  1.00 15.00      A    C  
ATOM   1043  CG  LEU A 115      24.593  -0.189   2.075  1.00 15.00      A    C  
ATOM   1044  CD1 LEU A 115      23.668  -0.179   0.867  1.00 15.00      A    C  
ATOM   1045  CD2 LEU A 115      23.879  -0.747   3.295  1.00 15.00      A    C  
ATOM   1046  C   LEU A 115      27.448   0.789   1.004  1.00 15.00      A    C  
ATOM   1047  O   LEU A 115      26.827   1.853   1.115  1.00 15.00      A    O  
ATOM   1048  N   ASP A 116      28.757   0.700   1.205  1.00 15.00      A    N  
ATOM   1049  HN  ASP A 116      29.208  -0.164   1.079  1.00 15.00      A    H  
ATOM   1050  CA  ASP A 116      29.549   1.868   1.572  1.00 15.00      A    C  
ATOM   1051  CB  ASP A 116      30.928   1.491   2.149  1.00 15.00      A    C  
ATOM   1052  CG  ASP A 116      31.776   0.612   1.241  1.00 15.00      A    C  
ATOM   1053  OD1 ASP A 116      32.994   0.469   1.504  1.00 15.00      A    O  
ATOM   1054  OD2 ASP A 116      31.234   0.047   0.273  1.00 15.00      A    O  
ATOM   1055  C   ASP A 116      29.671   2.823   0.392  1.00 15.00      A    C  
ATOM   1056  O   ASP A 116      29.841   4.030   0.570  1.00 15.00      A    O  
ATOM   1057  N   VAL A 117      29.554   2.276  -0.814  1.00 15.00      A    N  
ATOM   1058  HN  VAL A 117      29.434   1.301  -0.888  1.00 15.00      A    H  
ATOM   1059  CA  VAL A 117      29.619   3.081  -2.026  1.00 15.00      A    C  
ATOM   1060  CB  VAL A 117      29.765   2.209  -3.293  1.00 15.00      A    C  
ATOM   1061  CG1 VAL A 117      29.978   3.083  -4.522  1.00 15.00      A    C  
ATOM   1062  CG2 VAL A 117      30.908   1.218  -3.138  1.00 15.00      A    C  
ATOM   1063  C   VAL A 117      28.354   3.929  -2.142  1.00 15.00      A    C  
ATOM   1064  O   VAL A 117      28.405   5.102  -2.514  1.00 15.00      A    O  
ATOM   1065  N   PHE A 118      27.217   3.327  -1.799  1.00 15.00      A    N  
ATOM   1066  HN  PHE A 118      27.243   2.390  -1.509  1.00 15.00      A    H  
ATOM   1067  CA  PHE A 118      25.938   4.026  -1.849  1.00 15.00      A    C  
ATOM   1068  CB  PHE A 118      24.769   3.059  -1.608  1.00 15.00      A    C  
ATOM   1069  CG  PHE A 118      23.451   3.740  -1.342  1.00 15.00      A    C  
ATOM   1070  CD1 PHE A 118      22.830   4.497  -2.324  1.00 15.00      A    C  
ATOM   1071  CD2 PHE A 118      22.836   3.625  -0.105  1.00 15.00      A    C  
ATOM   1072  CE1 PHE A 118      21.623   5.125  -2.076  1.00 15.00      A    C  
ATOM   1073  CE2 PHE A 118      21.630   4.249   0.149  1.00 15.00      A    C  
ATOM   1074  CZ  PHE A 118      21.022   5.001  -0.838  1.00 15.00      A    C  
ATOM   1075  C   PHE A 118      25.914   5.161  -0.829  1.00 15.00      A    C  
ATOM   1076  O   PHE A 118      25.432   6.252  -1.116  1.00 15.00      A    O  
ATOM   1077  N   LYS A 119      26.459   4.899   0.355  1.00 15.00      A    N  
ATOM   1078  HN  LYS A 119      26.849   4.013   0.518  1.00 15.00      A    H  
ATOM   1079  CA  LYS A 119      26.501   5.903   1.414  1.00 15.00      A    C  
ATOM   1080  CB  LYS A 119      26.953   5.282   2.737  1.00 15.00      A    C  
ATOM   1081  CG  LYS A 119      25.973   4.285   3.335  1.00 15.00      A    C  
ATOM   1082  CD  LYS A 119      24.625   4.929   3.628  1.00 15.00      A    C  
ATOM   1083  CE  LYS A 119      23.805   4.089   4.598  1.00 15.00      A    C  
ATOM   1084  NZ  LYS A 119      23.544   2.718   4.076  1.00 15.00      A    N  
ATOM   1085  HZ1 LYS A 119      24.443   2.243   3.855  1.00 15.00      A    H  
ATOM   1086  HZ2 LYS A 119      22.969   2.767   3.212  1.00 15.00      A    H  
ATOM   1087  HZ3 LYS A 119      23.034   2.156   4.788  1.00 15.00      A    H  
ATOM   1088  C   LYS A 119      27.424   7.054   1.029  1.00 15.00      A    C  
ATOM   1089  O   LYS A 119      27.259   8.180   1.493  1.00 15.00      A    O  
ATOM   1090  N   PHE A 120      28.394   6.756   0.176  1.00 15.00      A    N  
ATOM   1091  HN  PHE A 120      28.478   5.834  -0.149  1.00 15.00      A    H  
ATOM   1092  CA  PHE A 120      29.342   7.756  -0.289  1.00 15.00      A    C  
ATOM   1093  CB  PHE A 120      30.541   7.073  -0.960  1.00 15.00      A    C  
ATOM   1094  CG  PHE A 120      31.500   8.012  -1.636  1.00 15.00      A    C  
ATOM   1095  CD1 PHE A 120      32.274   8.889  -0.895  1.00 15.00      A    C  
ATOM   1096  CD2 PHE A 120      31.627   8.013  -3.014  1.00 15.00      A    C  
ATOM   1097  CE1 PHE A 120      33.157   9.752  -1.516  1.00 15.00      A    C  
ATOM   1098  CE2 PHE A 120      32.507   8.872  -3.643  1.00 15.00      A    C  
ATOM   1099  CZ  PHE A 120      33.274   9.743  -2.893  1.00 15.00      A    C  
ATOM   1100  C   PHE A 120      28.660   8.722  -1.255  1.00 15.00      A    C  
ATOM   1101  O   PHE A 120      28.833   9.932  -1.167  1.00 15.00      A    O  
ATOM   1102  N   LEU A 121      27.863   8.177  -2.165  1.00 15.00      A    N  
ATOM   1103  HN  LEU A 121      27.752   7.203  -2.179  1.00 15.00      A    H  
ATOM   1104  CA  LEU A 121      27.153   8.992  -3.144  1.00 15.00      A    C  
ATOM   1105  CB  LEU A 121      26.715   8.131  -4.338  1.00 15.00      A    C  
ATOM   1106  CG  LEU A 121      27.827   7.524  -5.194  1.00 15.00      A    C  
ATOM   1107  CD1 LEU A 121      27.239   6.693  -6.325  1.00 15.00      A    C  
ATOM   1108  CD2 LEU A 121      28.734   8.614  -5.747  1.00 15.00      A    C  
ATOM   1109  C   LEU A 121      25.923   9.660  -2.534  1.00 15.00      A    C  
ATOM   1110  O   LEU A 121      25.343  10.568  -3.129  1.00 15.00      A    O  
ATOM   1111  N   SER A 122      25.545   9.222  -1.337  1.00 15.00      A    N  
ATOM   1112  HN  SER A 122      26.076   8.529  -0.893  1.00 15.00      A    H  
ATOM   1113  CA  SER A 122      24.365   9.752  -0.667  1.00 15.00      A    C  
ATOM   1114  CB  SER A 122      23.617   8.624   0.049  1.00 15.00      A    C  
ATOM   1115  OG  SER A 122      22.281   8.991   0.342  1.00 15.00      A    O  
ATOM   1116  HG  SER A 122      22.167   9.942   0.198  1.00 15.00      A    H  
ATOM   1117  C   SER A 122      24.690  10.882   0.316  1.00 15.00      A    C  
ATOM   1118  O   SER A 122      23.798  11.396   0.991  1.00 15.00      A    O  
ATOM   1119  N   LEU A 123      25.957  11.271   0.413  1.00 15.00      A    N  
ATOM   1120  HN  LEU A 123      26.644  10.823  -0.119  1.00 15.00      A    H  
ATOM   1121  CA  LEU A 123      26.329  12.356   1.320  1.00 15.00      A    C  
ATOM   1122  CB  LEU A 123      27.837  12.347   1.665  1.00 15.00      A    C  
ATOM   1123  CG  LEU A 123      28.844  12.719   0.567  1.00 15.00      A    C  
ATOM   1124  CD1 LEU A 123      29.055  14.227   0.510  1.00 15.00      A    C  
ATOM   1125  CD2 LEU A 123      30.176  12.015   0.817  1.00 15.00      A    C  
ATOM   1126  C   LEU A 123      25.857  13.718   0.786  1.00 15.00      A    C  
ATOM   1127  O   LEU A 123      26.127  14.073  -0.360  1.00 15.00      A    O  
ATOM   1128  N   GLN A 124      25.130  14.475   1.609  1.00 15.00      A    N  
ATOM   1129  HN  GLN A 124      24.912  14.146   2.499  1.00 15.00      A    H  
ATOM   1130  CA  GLN A 124      24.638  15.789   1.193  1.00 15.00      A    C  
ATOM   1131  CB  GLN A 124      23.143  15.932   1.501  1.00 15.00      A    C  
ATOM   1132  CG  GLN A 124      22.309  14.692   1.240  1.00 15.00      A    C  
ATOM   1133  CD  GLN A 124      20.938  15.013   0.700  1.00 15.00      A    C  
ATOM   1134  OE1 GLN A 124      20.339  14.199   0.012  1.00 15.00      A    O  
ATOM   1135  NE2 GLN A 124      20.448  16.211   0.977  1.00 15.00      A    N  
ATOM   1136 HE21 GLN A 124      21.002  16.823   1.505  1.00 15.00      A    H  
ATOM   1137 HE22 GLN A 124      19.547  16.421   0.661  1.00 15.00      A    H  
ATOM   1138  C   GLN A 124      25.398  16.915   1.880  1.00 15.00      A    C  
ATOM   1139  O   GLN A 124      25.106  17.254   3.016  1.00 15.00      A    O  
ATOM   1140  N   TYR A 125      26.359  17.501   1.181  1.00 15.00      A    N  
ATOM   1141  HN  TYR A 125      26.541  17.188   0.270  1.00 15.00      A    H  
ATOM   1142  CA  TYR A 125      27.164  18.589   1.751  1.00 15.00      A    C  
ATOM   1143  CB  TYR A 125      28.583  18.576   1.173  1.00 15.00      A    C  
ATOM   1144  CG  TYR A 125      29.401  19.764   1.602  1.00 15.00      A    C  
ATOM   1145  CD1 TYR A 125      29.798  19.895   2.915  1.00 15.00      A    C  
ATOM   1146  CD2 TYR A 125      29.741  20.773   0.702  1.00 15.00      A    C  
ATOM   1147  CE1 TYR A 125      30.517  20.995   3.327  1.00 15.00      A    C  
ATOM   1148  CE2 TYR A 125      30.468  21.866   1.099  1.00 15.00      A    C  
ATOM   1149  CZ  TYR A 125      30.846  21.983   2.410  1.00 15.00      A    C  
ATOM   1150  OH  TYR A 125      31.553  23.089   2.814  1.00 15.00      A    O  
ATOM   1151  HH  TYR A 125      32.423  23.078   2.403  1.00 15.00      A    H  
ATOM   1152  C   TYR A 125      26.527  19.977   1.600  1.00 15.00      A    C  
ATOM   1153  O   TYR A 125      26.190  20.606   2.592  1.00 15.00      A    O  
ATOM   1154  N   GLN A 126      26.356  20.434   0.372  1.00 15.00      A    N  
ATOM   1155  HN  GLN A 126      26.623  19.883  -0.379  1.00 15.00      A    H  
ATOM   1156  CA  GLN A 126      25.789  21.764   0.111  1.00 15.00      A    C  
ATOM   1157  CB  GLN A 126      26.283  22.319  -1.233  1.00 15.00      A    C  
ATOM   1158  CG  GLN A 126      25.777  23.711  -1.592  1.00 15.00      A    C  
ATOM   1159  CD  GLN A 126      26.316  24.816  -0.697  1.00 15.00      A    C  
ATOM   1160  OE1 GLN A 126      27.440  24.755  -0.214  1.00 15.00      A    O  
ATOM   1161  NE2 GLN A 126      25.500  25.835  -0.469  1.00 15.00      A    N  
ATOM   1162 HE21 GLN A 126      24.612  25.817  -0.883  1.00 15.00      A    H  
ATOM   1163 HE22 GLN A 126      25.817  26.561   0.107  1.00 15.00      A    H  
ATOM   1164  C   GLN A 126      24.263  21.771   0.210  1.00 15.00      A    C  
ATOM   1165  O   GLN A 126      23.702  22.438   1.065  1.00 15.00      A    O  
ATOM   1166  N   GLY A 127      23.604  21.035  -0.667  1.00 15.00      A    N  
ATOM   1167  HN  GLY A 127      24.100  20.535  -1.342  1.00 15.00      A    H  
ATOM   1168  CA  GLY A 127      22.152  20.974  -0.636  1.00 15.00      A    C  
ATOM   1169  C   GLY A 127      21.618  19.906  -1.562  1.00 15.00      A    C  
ATOM   1170  O   GLY A 127      20.525  20.025  -2.103  1.00 15.00      A    O  
ATOM   1171  N   LYS A 128      22.402  18.857  -1.741  1.00 15.00      A    N  
ATOM   1172  HN  LYS A 128      23.242  18.804  -1.246  1.00 15.00      A    H  
ATOM   1173  CA  LYS A 128      22.037  17.756  -2.616  1.00 15.00      A    C  
ATOM   1174  CB  LYS A 128      22.002  18.207  -4.089  1.00 15.00      A    C  
ATOM   1175  CG  LYS A 128      23.274  18.884  -4.584  1.00 15.00      A    C  
ATOM   1176  CD  LYS A 128      22.991  19.875  -5.712  1.00 15.00      A    C  
ATOM   1177  CE  LYS A 128      22.735  19.173  -7.039  1.00 15.00      A    C  
ATOM   1178  NZ  LYS A 128      22.548  20.140  -8.158  1.00 15.00      A    N  
ATOM   1179  HZ1 LYS A 128      23.418  20.697  -8.305  1.00 15.00      A    H  
ATOM   1180  HZ2 LYS A 128      21.766  20.788  -7.955  1.00 15.00      A    H  
ATOM   1181  HZ3 LYS A 128      22.339  19.625  -9.050  1.00 15.00      A    H  
ATOM   1182  C   LYS A 128      23.020  16.614  -2.426  1.00 15.00      A    C  
ATOM   1183  O   LYS A 128      24.090  16.807  -1.839  1.00 15.00      A    O  
ATOM   1184  N   ASN A 129      22.649  15.438  -2.904  1.00 15.00      A    N  
ATOM   1185  HN  ASN A 129      21.776  15.358  -3.338  1.00 15.00      A    H  
ATOM   1186  CA  ASN A 129      23.497  14.257  -2.801  1.00 15.00      A    C  
ATOM   1187  CB  ASN A 129      22.756  13.018  -3.321  1.00 15.00      A    C  
ATOM   1188  CG  ASN A 129      21.796  12.418  -2.319  1.00 15.00      A    C  
ATOM   1189  OD1 ASN A 129      22.203  11.725  -1.397  1.00 15.00      A    O  
ATOM   1190  ND2 ASN A 129      20.509  12.656  -2.509  1.00 15.00      A    N  
ATOM   1191 HD21 ASN A 129      20.243  13.197  -3.276  1.00 15.00      A    H  
ATOM   1192 HD22 ASN A 129      19.873  12.279  -1.863  1.00 15.00      A    H  
ATOM   1193  C   ASN A 129      24.761  14.441  -3.625  1.00 15.00      A    C  
ATOM   1194  O   ASN A 129      24.794  15.267  -4.543  1.00 15.00      A    O  
ATOM   1195  N   LEU A 130      25.792  13.675  -3.302  1.00 15.00      A    N  
ATOM   1196  HN  LEU A 130      25.715  13.057  -2.544  1.00 15.00      A    H  
ATOM   1197  CA  LEU A 130      27.041  13.744  -4.044  1.00 15.00      A    C  
ATOM   1198  CB  LEU A 130      28.122  12.888  -3.378  1.00 15.00      A    C  
ATOM   1199  CG  LEU A 130      29.530  12.999  -3.968  1.00 15.00      A    C  
ATOM   1200  CD1 LEU A 130      30.070  14.414  -3.815  1.00 15.00      A    C  
ATOM   1201  CD2 LEU A 130      30.464  11.994  -3.318  1.00 15.00      A    C  
ATOM   1202  C   LEU A 130      26.796  13.275  -5.472  1.00 15.00      A    C  
ATOM   1203  O   LEU A 130      27.383  13.792  -6.421  1.00 15.00      A    O  
ATOM   1204  N   LEU A 131      25.901  12.301  -5.615  1.00 15.00      A    N  
ATOM   1205  HN  LEU A 131      25.476  11.919  -4.815  1.00 15.00      A    H  
ATOM   1206  CA  LEU A 131      25.551  11.778  -6.927  1.00 15.00      A    C  
ATOM   1207  CB  LEU A 131      24.635  10.558  -6.807  1.00 15.00      A    C  
ATOM   1208  CG  LEU A 131      24.278   9.855  -8.120  1.00 15.00      A    C  
ATOM   1209  CD1 LEU A 131      25.522   9.277  -8.778  1.00 15.00      A    C  
ATOM   1210  CD2 LEU A 131      23.237   8.773  -7.887  1.00 15.00      A    C  
ATOM   1211  C   LEU A 131      24.879  12.865  -7.761  1.00 15.00      A    C  
ATOM   1212  O   LEU A 131      25.106  12.962  -8.964  1.00 15.00      A    O  
ATOM   1213  N   ASN A 132      24.081  13.704  -7.097  1.00 15.00      A    N  
ATOM   1214  HN  ASN A 132      23.960  13.580  -6.135  1.00 15.00      A    H  
ATOM   1215  CA  ASN A 132      23.381  14.800  -7.767  1.00 15.00      A    C  
ATOM   1216  CB  ASN A 132      22.333  15.446  -6.852  1.00 15.00      A    C  
ATOM   1217  CG  ASN A 132      21.036  14.663  -6.765  1.00 15.00      A    C  
ATOM   1218  OD1 ASN A 132      21.036  13.450  -6.582  1.00 15.00      A    O  
ATOM   1219  ND2 ASN A 132      19.915  15.360  -6.894  1.00 15.00      A    N  
ATOM   1220 HD21 ASN A 132      19.984  16.326  -7.038  1.00 15.00      A    H  
ATOM   1221 HD22 ASN A 132      19.062  14.879  -6.842  1.00 15.00      A    H  
ATOM   1222  C   ASN A 132      24.370  15.858  -8.235  1.00 15.00      A    C  
ATOM   1223  O   ASN A 132      24.060  16.672  -9.100  1.00 15.00      A    O  
ATOM   1224  N   TRP A 133      25.552  15.856  -7.642  1.00 15.00      A    N  
ATOM   1225  HN  TRP A 133      25.733  15.202  -6.937  1.00 15.00      A    H  
ATOM   1226  CA  TRP A 133      26.595  16.796  -8.020  1.00 15.00      A    C  
ATOM   1227  CB  TRP A 133      27.569  17.018  -6.858  1.00 15.00      A    C  
ATOM   1228  CG  TRP A 133      27.162  18.098  -5.901  1.00 15.00      A    C  
ATOM   1229  CD1 TRP A 133      26.889  17.954  -4.572  1.00 15.00      A    C  
ATOM   1230  CD2 TRP A 133      26.994  19.489  -6.198  1.00 15.00      A    C  
ATOM   1231  NE1 TRP A 133      26.559  19.169  -4.023  1.00 15.00      A    N  
ATOM   1232  HE1 TRP A 133      26.326  19.324  -3.087  1.00 15.00      A    H  
ATOM   1233  CE2 TRP A 133      26.618  20.129  -5.001  1.00 15.00      A    C  
ATOM   1234  CE3 TRP A 133      27.125  20.256  -7.360  1.00 15.00      A    C  
ATOM   1235  CZ2 TRP A 133      26.373  21.499  -4.933  1.00 15.00      A    C  
ATOM   1236  CZ3 TRP A 133      26.881  21.615  -7.289  1.00 15.00      A    C  
ATOM   1237  CH2 TRP A 133      26.510  22.223  -6.085  1.00 15.00      A    C  
ATOM   1238  C   TRP A 133      27.352  16.235  -9.213  1.00 15.00      A    C  
ATOM   1239  O   TRP A 133      27.813  16.970 -10.079  1.00 15.00      A    O  
ATOM   1240  N   LEU A 134      27.460  14.914  -9.250  1.00 15.00      A    N  
ATOM   1241  HN  LEU A 134      27.055  14.384  -8.531  1.00 15.00      A    H  
ATOM   1242  CA  LEU A 134      28.163  14.231 -10.323  1.00 15.00      A    C  
ATOM   1243  CB  LEU A 134      28.523  12.805  -9.907  1.00 15.00      A    C  
ATOM   1244  CG  LEU A 134      29.540  12.684  -8.771  1.00 15.00      A    C  
ATOM   1245  CD1 LEU A 134      29.767  11.227  -8.404  1.00 15.00      A    C  
ATOM   1246  CD2 LEU A 134      30.852  13.353  -9.148  1.00 15.00      A    C  
ATOM   1247  C   LEU A 134      27.370  14.234 -11.623  1.00 15.00      A    C  
ATOM   1248  O   LEU A 134      27.957  14.239 -12.704  1.00 15.00      A    O  
ATOM   1249  N   THR A 135      26.046  14.214 -11.516  1.00 15.00      A    N  
ATOM   1250  HN  THR A 135      25.638  14.177 -10.624  1.00 15.00      A    H  
ATOM   1251  CA  THR A 135      25.177  14.226 -12.688  1.00 15.00      A    C  
ATOM   1252  CB  THR A 135      23.697  14.167 -12.275  1.00 15.00      A    C  
ATOM   1253  OG1 THR A 135      23.561  14.708 -10.956  1.00 15.00      A    O  
ATOM   1254  HG1 THR A 135      23.724  15.658 -10.974  1.00 15.00      A    H  
ATOM   1255  CG2 THR A 135      23.212  12.728 -12.257  1.00 15.00      A    C  
ATOM   1256  C   THR A 135      25.419  15.473 -13.532  1.00 15.00      A    C  
ATOM   1257  O   THR A 135      25.455  15.413 -14.758  1.00 15.00      A    O  
ATOM   1258  N   GLU A 136      25.608  16.594 -12.858  1.00 15.00      A    N  
ATOM   1259  HN  GLU A 136      25.588  16.572 -11.878  1.00 15.00      A    H  
ATOM   1260  CA  GLU A 136      25.859  17.859 -13.525  1.00 15.00      A    C  
ATOM   1261  CB  GLU A 136      25.041  18.978 -12.859  1.00 15.00      A    C  
ATOM   1262  CG  GLU A 136      25.037  18.924 -11.338  1.00 15.00      A    C  
ATOM   1263  CD  GLU A 136      23.838  19.617 -10.716  1.00 15.00      A    C  
ATOM   1264  OE1 GLU A 136      22.773  18.979 -10.582  1.00 15.00      A    O  
ATOM   1265  OE2 GLU A 136      23.958  20.790 -10.314  1.00 15.00      A    O  
ATOM   1266  C   GLU A 136      27.354  18.175 -13.491  1.00 15.00      A    C  
ATOM   1267  O   GLU A 136      27.880  18.625 -12.472  1.00 15.00      A    O  
ATOM   1268  N   ASP A 137      28.045  17.910 -14.599  1.00 15.00      A    N  
ATOM   1269  HN  ASP A 137      27.579  17.544 -15.387  1.00 15.00      A    H  
ATOM   1270  CA  ASP A 137      29.483  18.160 -14.678  1.00 15.00      A    C  
ATOM   1271  CB  ASP A 137      30.178  17.494 -15.886  1.00 15.00      A    C  
ATOM   1272  CG  ASP A 137      29.314  17.307 -17.126  1.00 15.00      A    C  
ATOM   1273  OD1 ASP A 137      29.799  17.620 -18.231  1.00 15.00      A    O  
ATOM   1274  OD2 ASP A 137      28.182  16.782 -17.006  1.00 15.00      A    O  
ATOM   1275  C   ASP A 137      29.821  19.642 -14.551  1.00 15.00      A    C  
ATOM   1276  O   ASP A 137      29.719  20.408 -15.506  1.00 15.00      A    O  
ATOM   1277  N   SER A 138      30.210  20.034 -13.344  1.00 15.00      A    N  
ATOM   1278  HN  SER A 138      30.254  19.374 -12.623  1.00 15.00      A    H  
ATOM   1279  CA  SER A 138      30.561  21.411 -13.047  1.00 15.00      A    C  
ATOM   1280  CB  SER A 138      29.722  21.892 -11.859  1.00 15.00      A    C  
ATOM   1281  OG  SER A 138      29.432  20.811 -10.985  1.00 15.00      A    O  
ATOM   1282  HG  SER A 138      28.758  20.252 -11.387  1.00 15.00      A    H  
ATOM   1283  C   SER A 138      32.052  21.533 -12.738  1.00 15.00      A    C  
ATOM   1284  O   SER A 138      32.875  20.833 -13.333  1.00 15.00      A    O  
ATOM   1285  N   ALA A 139      32.398  22.414 -11.804  1.00 15.00      A    N  
ATOM   1286  HN  ALA A 139      31.698  22.924 -11.337  1.00 15.00      A    H  
ATOM   1287  CA  ALA A 139      33.790  22.620 -11.425  1.00 15.00      A    C  
ATOM   1288  CB  ALA A 139      34.096  24.104 -11.312  1.00 15.00      A    C  
ATOM   1289  C   ALA A 139      34.076  21.913 -10.110  1.00 15.00      A    C  
ATOM   1290  O   ALA A 139      35.117  21.275  -9.944  1.00 15.00      A    O  
ATOM   1291  N   GLU A 140      33.139  22.037  -9.177  1.00 15.00      A    N  
ATOM   1292  HN  GLU A 140      32.345  22.596  -9.368  1.00 15.00      A    H  
ATOM   1293  CA  GLU A 140      33.253  21.399  -7.877  1.00 15.00      A    C  
ATOM   1294  CB  GLU A 140      32.092  21.811  -6.955  1.00 15.00      A    C  
ATOM   1295  CG  GLU A 140      30.756  22.044  -7.656  1.00 15.00      A    C  
ATOM   1296  CD  GLU A 140      30.644  23.425  -8.279  1.00 15.00      A    C  
ATOM   1297  OE1 GLU A 140      30.210  24.359  -7.581  1.00 15.00      A    O  
ATOM   1298  OE2 GLU A 140      30.996  23.570  -9.473  1.00 15.00      A    O  
ATOM   1299  C   GLU A 140      33.304  19.884  -8.047  1.00 15.00      A    C  
ATOM   1300  O   GLU A 140      34.043  19.185  -7.349  1.00 15.00      A    O  
ATOM   1301  N   ALA A 141      32.527  19.387  -8.996  1.00 15.00      A    N  
ATOM   1302  HN  ALA A 141      31.965  19.999  -9.521  1.00 15.00      A    H  
ATOM   1303  CA  ALA A 141      32.490  17.963  -9.285  1.00 15.00      A    C  
ATOM   1304  CB  ALA A 141      31.116  17.558  -9.800  1.00 15.00      A    C  
ATOM   1305  C   ALA A 141      33.566  17.618 -10.306  1.00 15.00      A    C  
ATOM   1306  O   ALA A 141      34.007  18.485 -11.054  1.00 15.00      A    O  
ATOM   1307  N   LEU A 142      33.997  16.354 -10.303  1.00 15.00      A    N  
ATOM   1308  HN  LEU A 142      33.613  15.734  -9.655  1.00 15.00      A    H  
ATOM   1309  CA  LEU A 142      35.028  15.856 -11.225  1.00 15.00      A    C  
ATOM   1310  CB  LEU A 142      34.766  16.272 -12.682  1.00 15.00      A    C  
ATOM   1311  CG  LEU A 142      35.545  15.510 -13.758  1.00 15.00      A    C  
ATOM   1312  CD1 LEU A 142      34.878  14.178 -14.060  1.00 15.00      A    C  
ATOM   1313  CD2 LEU A 142      35.683  16.342 -15.024  1.00 15.00      A    C  
ATOM   1314  C   LEU A 142      36.443  16.243 -10.794  1.00 15.00      A    C  
ATOM   1315  O   LEU A 142      37.389  15.503 -11.031  1.00 15.00      A    O  
ATOM   1316  N   GLN A 143      36.586  17.386 -10.138  1.00 15.00      A    N  
ATOM   1317  HN  GLN A 143      35.796  17.937  -9.953  1.00 15.00      A    H  
ATOM   1318  CA  GLN A 143      37.902  17.853  -9.711  1.00 15.00      A    C  
ATOM   1319  CB  GLN A 143      37.990  19.379  -9.806  1.00 15.00      A    C  
ATOM   1320  CG  GLN A 143      39.361  19.922  -9.439  1.00 15.00      A    C  
ATOM   1321  CD  GLN A 143      39.412  21.432  -9.323  1.00 15.00      A    C  
ATOM   1322  OE1 GLN A 143      38.436  22.081  -8.953  1.00 15.00      A    O  
ATOM   1323  NE2 GLN A 143      40.560  21.999  -9.643  1.00 15.00      A    N  
ATOM   1324 HE21 GLN A 143      41.294  21.419  -9.931  1.00 15.00      A    H  
ATOM   1325 HE22 GLN A 143      40.626  22.971  -9.578  1.00 15.00      A    H  
ATOM   1326  C   GLN A 143      38.247  17.412  -8.290  1.00 15.00      A    C  
ATOM   1327  O   GLN A 143      39.394  17.095  -7.988  1.00 15.00      A    O  
ATOM   1328  N   ALA A 144      37.249  17.373  -7.426  1.00 15.00      A    N  
ATOM   1329  HN  ALA A 144      36.345  17.595  -7.727  1.00 15.00      A    H  
ATOM   1330  CA  ALA A 144      37.469  17.017  -6.031  1.00 15.00      A    C  
ATOM   1331  CB  ALA A 144      36.349  17.568  -5.167  1.00 15.00      A    C  
ATOM   1332  C   ALA A 144      37.642  15.517  -5.779  1.00 15.00      A    C  
ATOM   1333  O   ALA A 144      37.803  15.111  -4.632  1.00 15.00      A    O  
ATOM   1334  N   LEU A 145      37.637  14.693  -6.820  1.00 15.00      A    N  
ATOM   1335  HN  LEU A 145      37.550  15.051  -7.729  1.00 15.00      A    H  
ATOM   1336  CA  LEU A 145      37.784  13.251  -6.609  1.00 15.00      A    C  
ATOM   1337  CB  LEU A 145      36.564  12.455  -7.080  1.00 15.00      A    C  
ATOM   1338  CG  LEU A 145      36.213  12.531  -8.568  1.00 15.00      A    C  
ATOM   1339  CD1 LEU A 145      35.880  11.144  -9.104  1.00 15.00      A    C  
ATOM   1340  CD2 LEU A 145      35.041  13.476  -8.783  1.00 15.00      A    C  
ATOM   1341  C   LEU A 145      39.076  12.680  -7.183  1.00 15.00      A    C  
ATOM   1342  O   LEU A 145      39.391  11.510  -6.964  1.00 15.00      A    O  
ATOM   1343  N   SER A 146      39.826  13.504  -7.903  1.00 15.00      A    N  
ATOM   1344  HN  SER A 146      39.537  14.431  -8.027  1.00 15.00      A    H  
ATOM   1345  CA  SER A 146      41.084  13.075  -8.505  1.00 15.00      A    C  
ATOM   1346  CB  SER A 146      40.848  12.026  -9.597  1.00 15.00      A    C  
ATOM   1347  OG  SER A 146      40.775  10.722  -9.050  1.00 15.00      A    O  
ATOM   1348  HG  SER A 146      40.455  10.778  -8.133  1.00 15.00      A    H  
ATOM   1349  C   SER A 146      41.827  14.258  -9.103  1.00 15.00      A    C  
ATOM   1350  O   SER A 146      41.230  15.091  -9.785  1.00 15.00      A    O  
ATOM   1351  N   ASP A 147      43.126  14.330  -8.832  1.00 15.00      A    N  
ATOM   1352  HN  ASP A 147      43.528  13.658  -8.242  1.00 15.00      A    H  
ATOM   1353  CA  ASP A 147      43.974  15.398  -9.360  1.00 15.00      A    C  
ATOM   1354  CB  ASP A 147      45.396  15.280  -8.797  1.00 15.00      A    C  
ATOM   1355  CG  ASP A 147      45.431  15.205  -7.281  1.00 15.00      A    C  
ATOM   1356  OD1 ASP A 147      45.548  16.264  -6.632  1.00 15.00      A    O  
ATOM   1357  OD2 ASP A 147      45.342  14.082  -6.743  1.00 15.00      A    O  
ATOM   1358  C   ASP A 147      44.010  15.326 -10.884  1.00 15.00      A    C  
ATOM   1359  O   ASP A 147      44.059  16.346 -11.571  1.00 15.00      A    O  
ATOM   1360  N   ASN A 148      43.990  14.100 -11.402  1.00 15.00      A    N  
ATOM   1361  HN  ASN A 148      43.973  13.335 -10.796  1.00 15.00      A    H  
ATOM   1362  CA  ASN A 148      43.988  13.862 -12.845  1.00 15.00      A    C  
ATOM   1363  CB  ASN A 148      44.789  12.599 -13.194  1.00 15.00      A    C  
ATOM   1364  CG  ASN A 148      46.238  12.887 -13.566  1.00 15.00      A    C  
ATOM   1365  OD1 ASN A 148      47.129  12.864 -12.716  1.00 15.00      A    O  
ATOM   1366  ND2 ASN A 148      46.482  13.155 -14.840  1.00 15.00      A    N  
ATOM   1367 HD21 ASN A 148      45.719  13.152 -15.474  1.00 15.00      A    H  
ATOM   1368 HD22 ASN A 148      47.405  13.341 -15.105  1.00 15.00      A    H  
ATOM   1369  C   ASN A 148      42.546  13.732 -13.336  1.00 15.00      A    C  
ATOM   1370  O   ASN A 148      41.781  12.916 -12.818  1.00 15.00      A    O  
ATOM   1371  N   ALA A 149      42.187  14.522 -14.343  1.00 15.00      A    N  
ATOM   1372  HN  ALA A 149      42.861  15.103 -14.754  1.00 15.00      A    H  
ATOM   1373  CA  ALA A 149      40.823  14.533 -14.874  1.00 15.00      A    C  
ATOM   1374  CB  ALA A 149      40.590  15.769 -15.731  1.00 15.00      A    C  
ATOM   1375  C   ALA A 149      40.474  13.266 -15.648  1.00 15.00      A    C  
ATOM   1376  O   ALA A 149      39.296  12.952 -15.836  1.00 15.00      A    O  
ATOM   1377  N   GLU A 150      41.492  12.546 -16.091  1.00 15.00      A    N  
ATOM   1378  HN  GLU A 150      42.414  12.857 -15.916  1.00 15.00      A    H  
ATOM   1379  CA  GLU A 150      41.293  11.315 -16.841  1.00 15.00      A    C  
ATOM   1380  CB  GLU A 150      42.629  10.765 -17.352  1.00 15.00      A    C  
ATOM   1381  CG  GLU A 150      43.360  11.681 -18.325  1.00 15.00      A    C  
ATOM   1382  CD  GLU A 150      44.111  12.808 -17.638  1.00 15.00      A    C  
ATOM   1383  OE1 GLU A 150      44.632  13.691 -18.341  1.00 15.00      A    O  
ATOM   1384  OE2 GLU A 150      44.175  12.809 -16.387  1.00 15.00      A    O  
ATOM   1385  C   GLU A 150      40.583  10.275 -15.981  1.00 15.00      A    C  
ATOM   1386  O   GLU A 150      39.478   9.838 -16.305  1.00 15.00      A    O  
ATOM   1387  N   GLN A 151      41.215   9.911 -14.868  1.00 15.00      A    N  
ATOM   1388  HN  GLN A 151      42.087  10.311 -14.665  1.00 15.00      A    H  
ATOM   1389  CA  GLN A 151      40.650   8.929 -13.945  1.00 15.00      A    C  
ATOM   1390  CB  GLN A 151      41.667   8.524 -12.872  1.00 15.00      A    C  
ATOM   1391  CG  GLN A 151      42.398   9.687 -12.218  1.00 15.00      A    C  
ATOM   1392  CD  GLN A 151      43.373   9.231 -11.148  1.00 15.00      A    C  
ATOM   1393  OE1 GLN A 151      44.511   8.874 -11.442  1.00 15.00      A    O  
ATOM   1394  NE2 GLN A 151      42.943   9.265  -9.896  1.00 15.00      A    N  
ATOM   1395 HE21 GLN A 151      42.024   9.582  -9.725  1.00 15.00      A    H  
ATOM   1396 HE22 GLN A 151      43.556   8.977  -9.189  1.00 15.00      A    H  
ATOM   1397  C   GLN A 151      39.371   9.456 -13.305  1.00 15.00      A    C  
ATOM   1398  O   GLN A 151      38.455   8.693 -13.003  1.00 15.00      A    O  
ATOM   1399  N   ALA A 152      39.310  10.767 -13.107  1.00 15.00      A    N  
ATOM   1400  HN  ALA A 152      40.078  11.326 -13.350  1.00 15.00      A    H  
ATOM   1401  CA  ALA A 152      38.134  11.389 -12.525  1.00 15.00      A    C  
ATOM   1402  CB  ALA A 152      38.387  12.866 -12.279  1.00 15.00      A    C  
ATOM   1403  C   ALA A 152      36.933  11.198 -13.443  1.00 15.00      A    C  
ATOM   1404  O   ALA A 152      35.830  10.888 -12.987  1.00 15.00      A    O  
ATOM   1405  N   ARG A 153      37.160  11.364 -14.744  1.00 15.00      A    N  
ATOM   1406  HN  ARG A 153      38.067  11.600 -15.046  1.00 15.00      A    H  
ATOM   1407  CA  ARG A 153      36.098  11.205 -15.732  1.00 15.00      A    C  
ATOM   1408  CB  ARG A 153      36.565  11.656 -17.123  1.00 15.00      A    C  
ATOM   1409  CG  ARG A 153      35.469  11.668 -18.184  1.00 15.00      A    C  
ATOM   1410  CD  ARG A 153      34.402  12.720 -17.892  1.00 15.00      A    C  
ATOM   1411  NE  ARG A 153      34.855  14.074 -18.221  1.00 15.00      A    N  
ATOM   1412  HE  ARG A 153      35.815  14.191 -18.394  1.00 15.00      A    H  
ATOM   1413  CZ  ARG A 153      34.052  15.145 -18.305  1.00 15.00      A    C  
ATOM   1414  NH1 ARG A 153      32.742  15.032 -18.089  1.00 15.00      A    N  
ATOM   1415 HH11 ARG A 153      32.120  15.876 -18.158  1.00 15.00      A    H  
ATOM   1416 HH12 ARG A 153      32.328  14.112 -17.851  1.00 15.00      A    H  
ATOM   1417  NH2 ARG A 153      34.566  16.333 -18.601  1.00 15.00      A    N  
ATOM   1418 HH21 ARG A 153      33.946  17.172 -18.669  1.00 15.00      A    H  
ATOM   1419 HH22 ARG A 153      35.589  16.437 -18.766  1.00 15.00      A    H  
ATOM   1420  C   ARG A 153      35.602   9.763 -15.768  1.00 15.00      A    C  
ATOM   1421  O   ARG A 153      34.404   9.515 -15.936  1.00 15.00      A    O  
ATOM   1422  N   GLU A 154      36.524   8.821 -15.598  1.00 15.00      A    N  
ATOM   1423  HN  GLU A 154      37.461   9.086 -15.471  1.00 15.00      A    H  
ATOM   1424  CA  GLU A 154      36.185   7.404 -15.594  1.00 15.00      A    C  
ATOM   1425  CB  GLU A 154      37.457   6.552 -15.643  1.00 15.00      A    C  
ATOM   1426  CG  GLU A 154      37.218   5.057 -15.493  1.00 15.00      A    C  
ATOM   1427  CD  GLU A 154      38.507   4.275 -15.353  1.00 15.00      A    C  
ATOM   1428  OE1 GLU A 154      39.290   4.579 -14.427  1.00 15.00      A    O  
ATOM   1429  OE2 GLU A 154      38.735   3.356 -16.165  1.00 15.00      A    O  
ATOM   1430  C   GLU A 154      35.368   7.062 -14.352  1.00 15.00      A    C  
ATOM   1431  O   GLU A 154      34.272   6.506 -14.452  1.00 15.00      A    O  
ATOM   1432  N   TRP A 155      35.894   7.426 -13.186  1.00 15.00      A    N  
ATOM   1433  HN  TRP A 155      36.770   7.876 -13.176  1.00 15.00      A    H  
ATOM   1434  CA  TRP A 155      35.216   7.161 -11.922  1.00 15.00      A    C  
ATOM   1435  CB  TRP A 155      36.070   7.595 -10.725  1.00 15.00      A    C  
ATOM   1436  CG  TRP A 155      37.323   6.782 -10.542  1.00 15.00      A    C  
ATOM   1437  CD1 TRP A 155      37.675   5.645 -11.215  1.00 15.00      A    C  
ATOM   1438  CD2 TRP A 155      38.389   7.042  -9.620  1.00 15.00      A    C  
ATOM   1439  NE1 TRP A 155      38.894   5.189 -10.775  1.00 15.00      A    N  
ATOM   1440  HE1 TRP A 155      39.359   4.393 -11.114  1.00 15.00      A    H  
ATOM   1441  CE2 TRP A 155      39.353   6.028  -9.794  1.00 15.00      A    C  
ATOM   1442  CE3 TRP A 155      38.624   8.036  -8.666  1.00 15.00      A    C  
ATOM   1443  CZ2 TRP A 155      40.531   5.982  -9.050  1.00 15.00      A    C  
ATOM   1444  CZ3 TRP A 155      39.791   7.987  -7.930  1.00 15.00      A    C  
ATOM   1445  CH2 TRP A 155      40.730   6.968  -8.125  1.00 15.00      A    C  
ATOM   1446  C   TRP A 155      33.835   7.818 -11.887  1.00 15.00      A    C  
ATOM   1447  O   TRP A 155      32.876   7.228 -11.392  1.00 15.00      A    O  
ATOM   1448  N   ARG A 156      33.734   9.031 -12.431  1.00 15.00      A    N  
ATOM   1449  HN  ARG A 156      34.541   9.463 -12.794  1.00 15.00      A    H  
ATOM   1450  CA  ARG A 156      32.456   9.740 -12.482  1.00 15.00      A    C  
ATOM   1451  CB  ARG A 156      32.625  11.154 -13.057  1.00 15.00      A    C  
ATOM   1452  CG  ARG A 156      31.356  12.007 -13.040  1.00 15.00      A    C  
ATOM   1453  CD  ARG A 156      30.647  12.018 -14.393  1.00 15.00      A    C  
ATOM   1454  NE  ARG A 156      29.627  13.068 -14.464  1.00 15.00      A    N  
ATOM   1455  HE  ARG A 156      29.315  13.449 -13.606  1.00 15.00      A    H  
ATOM   1456  CZ  ARG A 156      29.078  13.531 -15.592  1.00 15.00      A    C  
ATOM   1457  NH1 ARG A 156      29.432  13.035 -16.773  1.00 15.00      A    N  
ATOM   1458 HH11 ARG A 156      30.132  12.271 -16.831  1.00 15.00      A    H  
ATOM   1459 HH12 ARG A 156      28.996  13.408 -17.647  1.00 15.00      A    H  
ATOM   1460  NH2 ARG A 156      28.170  14.495 -15.528  1.00 15.00      A    N  
ATOM   1461 HH21 ARG A 156      27.738  14.884 -16.402  1.00 15.00      A    H  
ATOM   1462 HH22 ARG A 156      27.878  14.881 -14.602  1.00 15.00      A    H  
ATOM   1463  C   ARG A 156      31.460   8.953 -13.320  1.00 15.00      A    C  
ATOM   1464  O   ARG A 156      30.277   8.899 -13.000  1.00 15.00      A    O  
ATOM   1465  N   GLN A 157      31.948   8.335 -14.391  1.00 15.00      A    N  
ATOM   1466  HN  GLN A 157      32.909   8.399 -14.589  1.00 15.00      A    H  
ATOM   1467  CA  GLN A 157      31.091   7.547 -15.265  1.00 15.00      A    C  
ATOM   1468  CB  GLN A 157      31.815   7.167 -16.559  1.00 15.00      A    C  
ATOM   1469  CG  GLN A 157      30.878   6.723 -17.673  1.00 15.00      A    C  
ATOM   1470  CD  GLN A 157      30.193   7.889 -18.363  1.00 15.00      A    C  
ATOM   1471  OE1 GLN A 157      29.019   7.818 -18.711  1.00 15.00      A    O  
ATOM   1472  NE2 GLN A 157      30.929   8.967 -18.583  1.00 15.00      A    N  
ATOM   1473 HE21 GLN A 157      31.864   8.955 -18.290  1.00 15.00      A    H  
ATOM   1474 HE22 GLN A 157      30.511   9.722 -19.041  1.00 15.00      A    H  
ATOM   1475  C   GLN A 157      30.617   6.296 -14.538  1.00 15.00      A    C  
ATOM   1476  O   GLN A 157      29.467   5.883 -14.676  1.00 15.00      A    O  
ATOM   1477  N   ALA A 158      31.511   5.707 -13.751  1.00 15.00      A    N  
ATOM   1478  HN  ALA A 158      32.418   6.081 -13.693  1.00 15.00      A    H  
ATOM   1479  CA  ALA A 158      31.186   4.512 -12.985  1.00 15.00      A    C  
ATOM   1480  CB  ALA A 158      32.439   3.930 -12.347  1.00 15.00      A    C  
ATOM   1481  C   ALA A 158      30.137   4.824 -11.924  1.00 15.00      A    C  
ATOM   1482  O   ALA A 158      29.212   4.042 -11.707  1.00 15.00      A    O  
ATOM   1483  N   PHE A 159      30.276   5.980 -11.281  1.00 15.00      A    N  
ATOM   1484  HN  PHE A 159      31.040   6.560 -11.500  1.00 15.00      A    H  
ATOM   1485  CA  PHE A 159      29.335   6.402 -10.250  1.00 15.00      A    C  
ATOM   1486  CB  PHE A 159      29.854   7.627  -9.495  1.00 15.00      A    C  
ATOM   1487  CG  PHE A 159      31.023   7.339  -8.595  1.00 15.00      A    C  
ATOM   1488  CD1 PHE A 159      31.072   6.173  -7.848  1.00 15.00      A    C  
ATOM   1489  CD2 PHE A 159      32.072   8.236  -8.496  1.00 15.00      A    C  
ATOM   1490  CE1 PHE A 159      32.145   5.907  -7.020  1.00 15.00      A    C  
ATOM   1491  CE2 PHE A 159      33.149   7.978  -7.670  1.00 15.00      A    C  
ATOM   1492  CZ  PHE A 159      33.186   6.811  -6.931  1.00 15.00      A    C  
ATOM   1493  C   PHE A 159      27.959   6.685 -10.843  1.00 15.00      A    C  
ATOM   1494  O   PHE A 159      26.938   6.381 -10.233  1.00 15.00      A    O  
ATOM   1495  N   ILE A 160      27.936   7.267 -12.036  1.00 15.00      A    N  
ATOM   1496  HN  ILE A 160      28.785   7.499 -12.474  1.00 15.00      A    H  
ATOM   1497  CA  ILE A 160      26.676   7.570 -12.710  1.00 15.00      A    C  
ATOM   1498  CB  ILE A 160      26.887   8.508 -13.926  1.00 15.00      A    C  
ATOM   1499  CG1 ILE A 160      27.420   9.873 -13.475  1.00 15.00      A    C  
ATOM   1500  CG2 ILE A 160      25.605   8.677 -14.733  1.00 15.00      A    C  
ATOM   1501  CD1 ILE A 160      26.540  10.583 -12.468  1.00 15.00      A    C  
ATOM   1502  C   ILE A 160      26.009   6.269 -13.158  1.00 15.00      A    C  
ATOM   1503  O   ILE A 160      24.782   6.172 -13.239  1.00 15.00      A    O  
ATOM   1504  N   GLY A 161      26.831   5.252 -13.391  1.00 15.00      A    N  
ATOM   1505  HN  GLY A 161      27.797   5.383 -13.266  1.00 15.00      A    H  
ATOM   1506  CA  GLY A 161      26.336   3.961 -13.832  1.00 15.00      A    C  
ATOM   1507  C   GLY A 161      25.586   3.188 -12.757  1.00 15.00      A    C  
ATOM   1508  O   GLY A 161      25.241   2.021 -12.952  1.00 15.00      A    O  
ATOM   1509  N   ILE A 162      25.339   3.819 -11.619  1.00 15.00      A    N  
ATOM   1510  HN  ILE A 162      25.656   4.741 -11.502  1.00 15.00      A    H  
ATOM   1511  CA  ILE A 162      24.614   3.170 -10.537  1.00 15.00      A    C  
ATOM   1512  CB  ILE A 162      25.046   3.697  -9.147  1.00 15.00      A    C  
ATOM   1513  CG1 ILE A 162      24.661   2.705  -8.043  1.00 15.00      A    C  
ATOM   1514  CG2 ILE A 162      24.450   5.073  -8.870  1.00 15.00      A    C  
ATOM   1515  CD1 ILE A 162      25.238   3.044  -6.683  1.00 15.00      A    C  
ATOM   1516  C   ILE A 162      23.104   3.336 -10.728  1.00 15.00      A    C  
ATOM   1517  O   ILE A 162      22.314   2.586 -10.163  1.00 15.00      A    O  
ATOM   1518  N   THR A 163      22.713   4.306 -11.550  1.00 15.00      A    N  
ATOM   1519  HN  THR A 163      23.389   4.863 -11.992  1.00 15.00      A    H  
ATOM   1520  CA  THR A 163      21.301   4.566 -11.806  1.00 15.00      A    C  
ATOM   1521  CB  THR A 163      20.976   6.076 -11.714  1.00 15.00      A    C  
ATOM   1522  OG1 THR A 163      19.561   6.276 -11.776  1.00 15.00      A    O  
ATOM   1523  HG1 THR A 163      19.164   5.597 -12.335  1.00 15.00      A    H  
ATOM   1524  CG2 THR A 163      21.642   6.850 -12.843  1.00 15.00      A    C  
ATOM   1525  C   THR A 163      20.867   4.022 -13.168  1.00 15.00      A    C  
ATOM   1526  O   THR A 163      19.684   4.037 -13.506  1.00 15.00      A    O  
ATOM   1527  N   THR A 164      21.825   3.540 -13.945  1.00 15.00      A    N  
ATOM   1528  HN  THR A 164      22.750   3.543 -13.626  1.00 15.00      A    H  
ATOM   1529  CA  THR A 164      21.531   3.001 -15.261  1.00 15.00      A    C  
ATOM   1530  CB  THR A 164      22.622   3.401 -16.275  1.00 15.00      A    C  
ATOM   1531  OG1 THR A 164      23.911   3.193 -15.687  1.00 15.00      A    O  
ATOM   1532  HG1 THR A 164      24.519   2.868 -16.358  1.00 15.00      A    H  
ATOM   1533  CG2 THR A 164      22.481   4.867 -16.661  1.00 15.00      A    C  
ATOM   1534  C   THR A 164      21.419   1.478 -15.213  1.00 15.00      A    C  
ATOM   1535  O   THR A 164      21.983   0.832 -14.324  1.00 15.00      A    O  
ATOM   1536  N   VAL A 165      20.677   0.916 -16.160  1.00 15.00      A    N  
ATOM   1537  HN  VAL A 165      20.243   1.486 -16.826  1.00 15.00      A    H  
ATOM   1538  CA  VAL A 165      20.496  -0.528 -16.241  1.00 15.00      A    C  
ATOM   1539  CB  VAL A 165      19.406  -0.899 -17.276  1.00 15.00      A    C  
ATOM   1540  CG1 VAL A 165      19.769  -0.394 -18.667  1.00 15.00      A    C  
ATOM   1541  CG2 VAL A 165      19.142  -2.397 -17.292  1.00 15.00      A    C  
ATOM   1542  C   VAL A 165      21.821  -1.199 -16.605  1.00 15.00      A    C  
ATOM   1543  O   VAL A 165      22.606  -0.658 -17.386  1.00 15.00      A    O  
ATOM   1544  N   LYS A 166      22.081  -2.359 -16.022  1.00 15.00      A    N  
ATOM   1545  HN  LYS A 166      21.428  -2.745 -15.402  1.00 15.00      A    H  
ATOM   1546  CA  LYS A 166      23.315  -3.076 -16.290  1.00 15.00      A    C  
ATOM   1547  CB  LYS A 166      24.043  -3.400 -14.984  1.00 15.00      A    C  
ATOM   1548  CG  LYS A 166      24.449  -2.162 -14.200  1.00 15.00      A    C  
ATOM   1549  CD  LYS A 166      25.168  -2.523 -12.913  1.00 15.00      A    C  
ATOM   1550  CE  LYS A 166      25.744  -1.285 -12.247  1.00 15.00      A    C  
ATOM   1551  NZ  LYS A 166      24.683  -0.346 -11.796  1.00 15.00      A    N  
ATOM   1552  HZ1 LYS A 166      24.943   0.634 -12.047  1.00 15.00      A    H  
ATOM   1553  HZ2 LYS A 166      24.568  -0.410 -10.761  1.00 15.00      A    H  
ATOM   1554  HZ3 LYS A 166      23.778  -0.580 -12.250  1.00 15.00      A    H  
ATOM   1555  C   LYS A 166      23.056  -4.334 -17.109  1.00 15.00      A    C  
ATOM   1556  O   LYS A 166      22.872  -5.419 -16.563  1.00 15.00      A    O  
ATOM   1557  N   GLY A 167      23.021  -4.169 -18.423  1.00 15.00      A    N  
ATOM   1558  HN  GLY A 167      23.140  -3.271 -18.798  1.00 15.00      A    H  
ATOM   1559  CA  GLY A 167      22.786  -5.290 -19.309  1.00 15.00      A    C  
ATOM   1560  C   GLY A 167      21.687  -4.992 -20.304  1.00 15.00      A    C  
ATOM   1561  O   GLY A 167      21.439  -3.832 -20.631  1.00 15.00      A    O  
ATOM   1562  N   ALA A 168      21.026  -6.033 -20.782  1.00 15.00      A    N  
ATOM   1563  HN  ALA A 168      21.258  -6.932 -20.471  1.00 15.00      A    H  
ATOM   1564  CA  ALA A 168      19.945  -5.874 -21.741  1.00 15.00      A    C  
ATOM   1565  CB  ALA A 168      20.055  -6.926 -22.837  1.00 15.00      A    C  
ATOM   1566  C   ALA A 168      18.599  -5.980 -21.035  1.00 15.00      A    C  
ATOM   1567  O   ALA A 168      18.426  -6.821 -20.154  1.00 15.00      A    O  
ATOM   1568  N   PRO A 169      17.644  -5.104 -21.383  1.00 15.00      A    N  
ATOM   1569  CA  PRO A 169      16.304  -5.117 -20.788  1.00 15.00      A    C  
ATOM   1570  CB  PRO A 169      15.591  -3.941 -21.471  1.00 15.00      A    C  
ATOM   1571  CG  PRO A 169      16.693  -3.075 -21.976  1.00 15.00      A    C  
ATOM   1572  CD  PRO A 169      17.796  -4.014 -22.360  1.00 15.00      A    C  
ATOM   1573  C   PRO A 169      15.571  -6.428 -21.074  1.00 15.00      A    C  
ATOM   1574  O   PRO A 169      15.079  -6.655 -22.181  1.00 15.00      A    O  
ATOM   1575  N   ALA A 170      15.519  -7.294 -20.068  1.00 15.00      A    N  
ATOM   1576  HN  ALA A 170      15.945  -7.058 -19.219  1.00 15.00      A    H  
ATOM   1577  CA  ALA A 170      14.859  -8.585 -20.189  1.00 15.00      A    C  
ATOM   1578  CB  ALA A 170      15.898  -9.687 -20.341  1.00 15.00      A    C  
ATOM   1579  C   ALA A 170      13.983  -8.850 -18.967  1.00 15.00      A    C  
ATOM   1580  O   ALA A 170      14.142  -8.206 -17.929  1.00 15.00      A    O  
ATOM   1581  N   SER A 171      13.058  -9.793 -19.093  1.00 15.00      A    N  
ATOM   1582  HN  SER A 171      12.975 -10.276 -19.942  1.00 15.00      A    H  
ATOM   1583  CA  SER A 171      12.167 -10.140 -17.996  1.00 15.00      A    C  
ATOM   1584  CB  SER A 171      10.762  -9.594 -18.261  1.00 15.00      A    C  
ATOM   1585  OG  SER A 171      10.804  -8.190 -18.450  1.00 15.00      A    O  
ATOM   1586  HG  SER A 171      11.716  -7.912 -18.566  1.00 15.00      A    H  
ATOM   1587  C   SER A 171      12.137 -11.653 -17.785  1.00 15.00      A    C  
ATOM   1588  O   SER A 171      12.104 -12.419 -18.747  1.00 15.00      A    O  
ATOM   1589  N   HIS A 172      12.163 -12.074 -16.525  1.00 15.00      A    N  
ATOM   1590  HN  HIS A 172      12.181 -11.414 -15.803  1.00 15.00      A    H  
ATOM   1591  CA  HIS A 172      12.155 -13.494 -16.186  1.00 15.00      A    C  
ATOM   1592  CB  HIS A 172      12.542 -13.686 -14.716  1.00 15.00      A    C  
ATOM   1593  CG  HIS A 172      13.189 -15.004 -14.414  1.00 15.00      A    C  
ATOM   1594  ND1 HIS A 172      14.515 -15.226 -14.691  1.00 15.00      A    N  
ATOM   1595  CD2 HIS A 172      12.659 -16.122 -13.859  1.00 15.00      A    C  
ATOM   1596  CE1 HIS A 172      14.767 -16.463 -14.304  1.00 15.00      A    C  
ATOM   1597  NE2 HIS A 172      13.672 -17.042 -13.794  1.00 15.00      A    N  
ATOM   1598  HE2 HIS A 172      13.611 -17.952 -13.430  1.00 15.00      A    H  
ATOM   1599  C   HIS A 172      10.783 -14.106 -16.452  1.00 15.00      A    C  
ATOM   1600  O   HIS A 172       9.777 -13.401 -16.465  1.00 15.00      A    O  
ATOM   1601  N   SER A 173      10.746 -15.420 -16.643  1.00 15.00      A    N  
ATOM   1602  HN  SER A 173      11.583 -15.930 -16.619  1.00 15.00      A    H  
ATOM   1603  CA  SER A 173       9.492 -16.119 -16.912  1.00 15.00      A    C  
ATOM   1604  CB  SER A 173       9.761 -17.553 -17.379  1.00 15.00      A    C  
ATOM   1605  OG  SER A 173       8.578 -18.160 -17.866  1.00 15.00      A    O  
ATOM   1606  HG  SER A 173       7.816 -17.814 -17.382  1.00 15.00      A    H  
ATOM   1607  C   SER A 173       8.554 -16.112 -15.699  1.00 15.00      A    C  
ATOM   1608  O   SER A 173       7.371 -16.422 -15.826  1.00 15.00      A    O  
ATOM   1609  N   LEU A 174       9.084 -15.759 -14.530  1.00 15.00      A    N  
ATOM   1610  HN  LEU A 174      10.033 -15.532 -14.487  1.00 15.00      A    H  
ATOM   1611  CA  LEU A 174       8.285 -15.713 -13.305  1.00 15.00      A    C  
ATOM   1612  CB  LEU A 174       9.115 -16.153 -12.091  1.00 15.00      A    C  
ATOM   1613  CG  LEU A 174       9.228 -17.663 -11.837  1.00 15.00      A    C  
ATOM   1614  CD1 LEU A 174       7.860 -18.329 -11.872  1.00 15.00      A    C  
ATOM   1615  CD2 LEU A 174      10.184 -18.323 -12.818  1.00 15.00      A    C  
ATOM   1616  C   LEU A 174       7.710 -14.315 -13.068  1.00 15.00      A    C  
ATOM   1617  O   LEU A 174       6.909 -14.106 -12.150  1.00 15.00      A    O  
ATOM   1618  N   ALA A 175       8.106 -13.368 -13.914  1.00 15.00      A    N  
ATOM   1619  HN  ALA A 175       8.711 -13.607 -14.646  1.00 15.00      A    H  
ATOM   1620  CA  ALA A 175       7.642 -11.989 -13.800  1.00 15.00      A    C  
ATOM   1621  CB  ALA A 175       8.552 -11.066 -14.597  1.00 15.00      A    C  
ATOM   1622  C   ALA A 175       6.198 -11.864 -14.278  1.00 15.00      A    C  
ATOM   1623  O   ALA A 175       5.421 -12.816 -14.192  1.00 15.00      A    O  
ATOM   1624  N   LYS A 176       5.827 -10.685 -14.755  1.00 15.00      A    N  
ATOM   1625  HN  LYS A 176       6.478  -9.950 -14.787  1.00 15.00      A    H  
ATOM   1626  CA  LYS A 176       4.479 -10.454 -15.248  1.00 15.00      A    C  
ATOM   1627  CB  LYS A 176       3.609  -9.748 -14.195  1.00 15.00      A    C  
ATOM   1628  CG  LYS A 176       3.364 -10.545 -12.920  1.00 15.00      A    C  
ATOM   1629  CD  LYS A 176       2.656 -11.861 -13.204  1.00 15.00      A    C  
ATOM   1630  CE  LYS A 176       2.706 -12.793 -11.999  1.00 15.00      A    C  
ATOM   1631  NZ  LYS A 176       4.102 -13.185 -11.640  1.00 15.00      A    N  
ATOM   1632  HZ1 LYS A 176       4.634 -12.357 -11.302  1.00 15.00      A    H  
ATOM   1633  HZ2 LYS A 176       4.594 -13.575 -12.473  1.00 15.00      A    H  
ATOM   1634  HZ3 LYS A 176       4.093 -13.905 -10.890  1.00 15.00      A    H  
ATOM   1635  C   LYS A 176       4.508  -9.634 -16.531  1.00 15.00      A    C  
ATOM   1636  O   LYS A 176       5.202  -8.624 -16.611  1.00 15.00      A    O  
ATOM   1637  N   GLN A 177       3.787 -10.108 -17.534  1.00 15.00      A    N  
ATOM   1638  HN  GLN A 177       3.307 -10.954 -17.415  1.00 15.00      A    H  
ATOM   1639  CA  GLN A 177       3.674  -9.424 -18.819  1.00 15.00      A    C  
ATOM   1640  CB  GLN A 177       4.660  -9.996 -19.849  1.00 15.00      A    C  
ATOM   1641  CG  GLN A 177       5.578 -11.076 -19.294  1.00 15.00      A    C  
ATOM   1642  CD  GLN A 177       6.883 -11.225 -20.050  1.00 15.00      A    C  
ATOM   1643  OE1 GLN A 177       7.395 -10.279 -20.649  1.00 15.00      A    O  
ATOM   1644  NE2 GLN A 177       7.439 -12.424 -20.008  1.00 15.00      A    N  
ATOM   1645 HE21 GLN A 177       6.982 -13.128 -19.502  1.00 15.00      A    H  
ATOM   1646 HE22 GLN A 177       8.284 -12.556 -20.480  1.00 15.00      A    H  
ATOM   1647  C   GLN A 177       2.234  -9.576 -19.287  1.00 15.00      A    C  
ATOM   1648  O   GLN A 177       1.707 -10.690 -19.311  1.00 15.00      A    O  
ATOM   1649  N   LEU A 178       1.597  -8.469 -19.635  1.00 15.00      A    N  
ATOM   1650  HN  LEU A 178       2.088  -7.616 -19.652  1.00 15.00      A    H  
ATOM   1651  CA  LEU A 178       0.196  -8.492 -20.039  1.00 15.00      A    C  
ATOM   1652  CB  LEU A 178      -0.657  -7.762 -18.995  1.00 15.00      A    C  
ATOM   1653  CG  LEU A 178      -0.694  -8.385 -17.596  1.00 15.00      A    C  
ATOM   1654  CD1 LEU A 178      -1.456  -7.492 -16.628  1.00 15.00      A    C  
ATOM   1655  CD2 LEU A 178      -1.313  -9.774 -17.644  1.00 15.00      A    C  
ATOM   1656  C   LEU A 178      -0.032  -7.880 -21.413  1.00 15.00      A    C  
ATOM   1657  O   LEU A 178       0.313  -6.725 -21.656  1.00 15.00      A    O  
ATOM   1658  N   TYR A 179      -0.640  -8.665 -22.298  1.00 15.00      A    N  
ATOM   1659  HN  TYR A 179      -0.898  -9.569 -22.028  1.00 15.00      A    H  
ATOM   1660  CA  TYR A 179      -0.933  -8.223 -23.657  1.00 15.00      A    C  
ATOM   1661  CB  TYR A 179      -1.392  -9.397 -24.525  1.00 15.00      A    C  
ATOM   1662  CG  TYR A 179      -0.279 -10.334 -24.932  1.00 15.00      A    C  
ATOM   1663  CD1 TYR A 179       0.655  -9.957 -25.889  1.00 15.00      A    C  
ATOM   1664  CD2 TYR A 179      -0.167 -11.597 -24.369  1.00 15.00      A    C  
ATOM   1665  CE1 TYR A 179       1.672 -10.809 -26.270  1.00 15.00      A    C  
ATOM   1666  CE2 TYR A 179       0.848 -12.457 -24.745  1.00 15.00      A    C  
ATOM   1667  CZ  TYR A 179       1.763 -12.058 -25.696  1.00 15.00      A    C  
ATOM   1668  OH  TYR A 179       2.773 -12.912 -26.074  1.00 15.00      A    O  
ATOM   1669  HH  TYR A 179       3.599 -12.425 -26.136  1.00 15.00      A    H  
ATOM   1670  C   TYR A 179      -1.985  -7.121 -23.684  1.00 15.00      A    C  
ATOM   1671  O   TYR A 179      -3.172  -7.370 -23.466  1.00 15.00      A    O  
ATOM   1672  N   PHE A 180      -1.538  -5.904 -23.944  1.00 15.00      A    N  
ATOM   1673  HN  PHE A 180      -0.575  -5.771 -24.079  1.00 15.00      A    H  
ATOM   1674  CA  PHE A 180      -2.431  -4.760 -24.021  1.00 15.00      A    C  
ATOM   1675  CB  PHE A 180      -1.771  -3.522 -23.413  1.00 15.00      A    C  
ATOM   1676  CG  PHE A 180      -2.749  -2.470 -22.973  1.00 15.00      A    C  
ATOM   1677  CD1 PHE A 180      -3.066  -1.405 -23.800  1.00 15.00      A    C  
ATOM   1678  CD2 PHE A 180      -3.355  -2.550 -21.729  1.00 15.00      A    C  
ATOM   1679  CE1 PHE A 180      -3.968  -0.439 -23.396  1.00 15.00      A    C  
ATOM   1680  CE2 PHE A 180      -4.257  -1.588 -21.318  1.00 15.00      A    C  
ATOM   1681  CZ  PHE A 180      -4.564  -0.531 -22.153  1.00 15.00      A    C  
ATOM   1682  C   PHE A 180      -2.808  -4.489 -25.475  1.00 15.00      A    C  
ATOM   1683  O   PHE A 180      -1.935  -4.252 -26.313  1.00 15.00      A    O  
ATOM   1684  N   PRO A 181      -4.110  -4.543 -25.789  1.00 15.00      A    N  
ATOM   1685  CA  PRO A 181      -4.613  -4.309 -27.148  1.00 15.00      A    C  
ATOM   1686  CB  PRO A 181      -6.071  -4.768 -27.067  1.00 15.00      A    C  
ATOM   1687  CG  PRO A 181      -6.445  -4.584 -25.637  1.00 15.00      A    C  
ATOM   1688  CD  PRO A 181      -5.198  -4.847 -24.840  1.00 15.00      A    C  
ATOM   1689  C   PRO A 181      -4.548  -2.841 -27.564  1.00 15.00      A    C  
ATOM   1690  O   PRO A 181      -4.905  -1.947 -26.796  1.00 15.00      A    O  
ATOM   1691  N   LEU A 182      -4.086  -2.602 -28.783  1.00 15.00      A    N  
ATOM   1692  HN  LEU A 182      -3.804  -3.356 -29.344  1.00 15.00      A    H  
ATOM   1693  CA  LEU A 182      -3.990  -1.249 -29.312  1.00 15.00      A    C  
ATOM   1694  CB  LEU A 182      -2.854  -1.162 -30.336  1.00 15.00      A    C  
ATOM   1695  CG  LEU A 182      -1.451  -1.468 -29.803  1.00 15.00      A    C  
ATOM   1696  CD1 LEU A 182      -0.415  -1.353 -30.911  1.00 15.00      A    C  
ATOM   1697  CD2 LEU A 182      -1.102  -0.550 -28.641  1.00 15.00      A    C  
ATOM   1698  C   LEU A 182      -5.321  -0.854 -29.949  1.00 15.00      A    C  
ATOM   1699  O   LEU A 182      -6.096  -1.724 -30.343  1.00 15.00      A    O  
ATOM   1700  N   PRO A 183      -5.604   0.458 -30.069  1.00 15.00      A    N  
ATOM   1701  CA  PRO A 183      -6.862   0.949 -30.657  1.00 15.00      A    C  
ATOM   1702  CB  PRO A 183      -6.747   2.475 -30.550  1.00 15.00      A    C  
ATOM   1703  CG  PRO A 183      -5.289   2.741 -30.387  1.00 15.00      A    C  
ATOM   1704  CD  PRO A 183      -4.735   1.564 -29.637  1.00 15.00      A    C  
ATOM   1705  C   PRO A 183      -7.045   0.525 -32.115  1.00 15.00      A    C  
ATOM   1706  O   PRO A 183      -8.145   0.596 -32.656  1.00 15.00      A    O  
ATOM   1707  N   GLY A 184      -5.960   0.101 -32.746  1.00 15.00      A    N  
ATOM   1708  HN  GLY A 184      -5.110   0.076 -32.268  1.00 15.00      A    H  
ATOM   1709  CA  GLY A 184      -6.026  -0.339 -34.122  1.00 15.00      A    C  
ATOM   1710  C   GLY A 184      -5.781  -1.828 -34.230  1.00 15.00      A    C  
ATOM   1711  O   GLY A 184      -6.712  -2.608 -34.415  1.00 15.00      A    O  
ATOM   1712  N   SER A 185      -4.521  -2.221 -34.105  1.00 15.00      A    N  
ATOM   1713  HN  SER A 185      -3.826  -1.549 -33.957  1.00 15.00      A    H  
ATOM   1714  CA  SER A 185      -4.134  -3.622 -34.180  1.00 15.00      A    C  
ATOM   1715  CB  SER A 185      -4.065  -4.085 -35.640  1.00 15.00      A    C  
ATOM   1716  OG  SER A 185      -5.326  -3.971 -36.278  1.00 15.00      A    O  
ATOM   1717  HG  SER A 185      -5.960  -3.571 -35.664  1.00 15.00      A    H  
ATOM   1718  C   SER A 185      -2.778  -3.821 -33.516  1.00 15.00      A    C  
ATOM   1719  O   SER A 185      -1.900  -2.965 -33.622  1.00 15.00      A    O  
ATOM   1720  N   GLY A 186      -2.618  -4.935 -32.818  1.00 15.00      A    N  
ATOM   1721  HN  GLY A 186      -3.367  -5.560 -32.731  1.00 15.00      A    H  
ATOM   1722  CA  GLY A 186      -1.360  -5.219 -32.158  1.00 15.00      A    C  
ATOM   1723  C   GLY A 186      -1.519  -5.341 -30.661  1.00 15.00      A    C  
ATOM   1724  O   GLY A 186      -2.521  -4.892 -30.099  1.00 15.00      A    O  
ATOM   1725  N   TYR A 187      -0.536  -5.954 -30.013  1.00 15.00      A    N  
ATOM   1726  HN  TYR A 187       0.239  -6.281 -30.516  1.00 15.00      A    H  
ATOM   1727  CA  TYR A 187      -0.570  -6.139 -28.569  1.00 15.00      A    C  
ATOM   1728  CB  TYR A 187      -0.959  -7.581 -28.223  1.00 15.00      A    C  
ATOM   1729  CG  TYR A 187      -2.337  -7.993 -28.689  1.00 15.00      A    C  
ATOM   1730  CD1 TYR A 187      -3.473  -7.589 -28.001  1.00 15.00      A    C  
ATOM   1731  CD2 TYR A 187      -2.502  -8.787 -29.817  1.00 15.00      A    C  
ATOM   1732  CE1 TYR A 187      -4.735  -7.966 -28.422  1.00 15.00      A    C  
ATOM   1733  CE2 TYR A 187      -3.759  -9.168 -30.245  1.00 15.00      A    C  
ATOM   1734  CZ  TYR A 187      -4.871  -8.754 -29.545  1.00 15.00      A    C  
ATOM   1735  OH  TYR A 187      -6.123  -9.133 -29.967  1.00 15.00      A    O  
ATOM   1736  HH  TYR A 187      -6.145 -10.084 -30.095  1.00 15.00      A    H  
ATOM   1737  C   TYR A 187       0.787  -5.827 -27.954  1.00 15.00      A    C  
ATOM   1738  O   TYR A 187       1.818  -6.286 -28.443  1.00 15.00      A    O  
ATOM   1739  N   HIS A 188       0.781  -5.040 -26.890  1.00 15.00      A    N  
ATOM   1740  HN  HIS A 188      -0.077  -4.689 -26.561  1.00 15.00      A    H  
ATOM   1741  CA  HIS A 188       2.012  -4.685 -26.196  1.00 15.00      A    C  
ATOM   1742  CB  HIS A 188       1.919  -3.265 -25.620  1.00 15.00      A    C  
ATOM   1743  CG  HIS A 188       2.315  -2.186 -26.584  1.00 15.00      A    C  
ATOM   1744  ND1 HIS A 188       2.758  -0.936 -26.202  1.00 15.00      A    N  
ATOM   1745  HD1 HIS A 188       2.867  -0.616 -25.285  1.00 15.00      A    H  
ATOM   1746  CD2 HIS A 188       2.319  -2.181 -27.940  1.00 15.00      A    C  
ATOM   1747  CE1 HIS A 188       3.022  -0.235 -27.315  1.00 15.00      A    C  
ATOM   1748  NE2 HIS A 188       2.770  -0.946 -28.395  1.00 15.00      A    N  
ATOM   1749  C   HIS A 188       2.276  -5.688 -25.079  1.00 15.00      A    C  
ATOM   1750  O   HIS A 188       1.339  -6.136 -24.425  1.00 15.00      A    O  
ATOM   1751  N   LEU A 189       3.542  -6.054 -24.883  1.00 15.00      A    N  
ATOM   1752  HN  LEU A 189       4.239  -5.685 -25.461  1.00 15.00      A    H  
ATOM   1753  CA  LEU A 189       3.908  -7.008 -23.836  1.00 15.00      A    C  
ATOM   1754  CB  LEU A 189       5.367  -7.450 -23.980  1.00 15.00      A    C  
ATOM   1755  CG  LEU A 189       5.638  -8.574 -24.983  1.00 15.00      A    C  
ATOM   1756  CD1 LEU A 189       7.136  -8.791 -25.141  1.00 15.00      A    C  
ATOM   1757  CD2 LEU A 189       4.958  -9.862 -24.544  1.00 15.00      A    C  
ATOM   1758  C   LEU A 189       3.663  -6.419 -22.450  1.00 15.00      A    C  
ATOM   1759  O   LEU A 189       3.222  -7.121 -21.546  1.00 15.00      A    O  
ATOM   1760  N   LEU A 190       3.965  -5.129 -22.314  1.00 15.00      A    N  
ATOM   1761  HN  LEU A 190       4.327  -4.657 -23.089  1.00 15.00      A    H  
ATOM   1762  CA  LEU A 190       3.781  -4.378 -21.067  1.00 15.00      A    C  
ATOM   1763  CB  LEU A 190       2.359  -3.833 -20.953  1.00 15.00      A    C  
ATOM   1764  CG  LEU A 190       2.019  -2.637 -21.842  1.00 15.00      A    C  
ATOM   1765  CD1 LEU A 190       0.678  -2.047 -21.446  1.00 15.00      A    C  
ATOM   1766  CD2 LEU A 190       3.110  -1.580 -21.771  1.00 15.00      A    C  
ATOM   1767  C   LEU A 190       4.158  -5.143 -19.799  1.00 15.00      A    C  
ATOM   1768  O   LEU A 190       3.306  -5.755 -19.158  1.00 15.00      A    O  
ATOM   1769  N   ALA A 191       5.431  -5.096 -19.439  1.00 15.00      A    N  
ATOM   1770  HN  ALA A 191       6.068  -4.609 -19.997  1.00 15.00      A    H  
ATOM   1771  CA  ALA A 191       5.901  -5.752 -18.228  1.00 15.00      A    C  
ATOM   1772  CB  ALA A 191       7.287  -6.340 -18.444  1.00 15.00      A    C  
ATOM   1773  C   ALA A 191       5.910  -4.744 -17.081  1.00 15.00      A    C  
ATOM   1774  O   ALA A 191       6.776  -3.871 -17.022  1.00 15.00      A    O  
ATOM   1775  N   PRO A 192       4.925  -4.831 -16.171  1.00 15.00      A    N  
ATOM   1776  CA  PRO A 192       4.813  -3.913 -15.041  1.00 15.00      A    C  
ATOM   1777  CB  PRO A 192       3.350  -4.057 -14.621  1.00 15.00      A    C  
ATOM   1778  CG  PRO A 192       2.978  -5.451 -15.003  1.00 15.00      A    C  
ATOM   1779  CD  PRO A 192       3.847  -5.837 -16.173  1.00 15.00      A    C  
ATOM   1780  C   PRO A 192       5.741  -4.272 -13.885  1.00 15.00      A    C  
ATOM   1781  O   PRO A 192       5.735  -5.397 -13.387  1.00 15.00      A    O  
ATOM   1782  N   LEU A 193       6.541  -3.303 -13.468  1.00 15.00      A    N  
ATOM   1783  HN  LEU A 193       6.506  -2.433 -13.913  1.00 15.00      A    H  
ATOM   1784  CA  LEU A 193       7.465  -3.496 -12.364  1.00 15.00      A    C  
ATOM   1785  CB  LEU A 193       8.790  -2.781 -12.642  1.00 15.00      A    C  
ATOM   1786  CG  LEU A 193       9.556  -3.237 -13.887  1.00 15.00      A    C  
ATOM   1787  CD1 LEU A 193      10.756  -2.338 -14.140  1.00 15.00      A    C  
ATOM   1788  CD2 LEU A 193       9.992  -4.686 -13.752  1.00 15.00      A    C  
ATOM   1789  C   LEU A 193       6.842  -2.978 -11.072  1.00 15.00      A    C  
ATOM   1790  O   LEU A 193       5.872  -2.221 -11.107  1.00 15.00      A    O  
ATOM   1791  N   PHE A 194       7.402  -3.375  -9.941  1.00 15.00      A    N  
ATOM   1792  HN  PHE A 194       8.192  -3.957  -9.977  1.00 15.00      A    H  
ATOM   1793  CA  PHE A 194       6.883  -2.959  -8.644  1.00 15.00      A    C  
ATOM   1794  CB  PHE A 194       7.135  -4.056  -7.606  1.00 15.00      A    C  
ATOM   1795  CG  PHE A 194       6.446  -3.829  -6.294  1.00 15.00      A    C  
ATOM   1796  CD1 PHE A 194       5.097  -4.105  -6.152  1.00 15.00      A    C  
ATOM   1797  CD2 PHE A 194       7.147  -3.344  -5.203  1.00 15.00      A    C  
ATOM   1798  CE1 PHE A 194       4.458  -3.901  -4.946  1.00 15.00      A    C  
ATOM   1799  CE2 PHE A 194       6.516  -3.137  -3.993  1.00 15.00      A    C  
ATOM   1800  CZ  PHE A 194       5.169  -3.417  -3.866  1.00 15.00      A    C  
ATOM   1801  C   PHE A 194       7.505  -1.636  -8.189  1.00 15.00      A    C  
ATOM   1802  O   PHE A 194       8.700  -1.576  -7.887  1.00 15.00      A    O  
ATOM   1803  N   PRO A 195       6.692  -0.561  -8.133  1.00 15.00      A    N  
ATOM   1804  CA  PRO A 195       7.146   0.774  -7.711  1.00 15.00      A    C  
ATOM   1805  CB  PRO A 195       5.967   1.682  -8.068  1.00 15.00      A    C  
ATOM   1806  CG  PRO A 195       4.777   0.786  -8.041  1.00 15.00      A    C  
ATOM   1807  CD  PRO A 195       5.258  -0.569  -8.479  1.00 15.00      A    C  
ATOM   1808  C   PRO A 195       7.428   0.829  -6.212  1.00 15.00      A    C  
ATOM   1809  O   PRO A 195       6.622   1.334  -5.426  1.00 15.00      A    O  
ATOM   1810  N   THR A 196       8.582   0.315  -5.834  1.00 15.00      A    N  
ATOM   1811  HN  THR A 196       9.179  -0.053  -6.519  1.00 15.00      A    H  
ATOM   1812  CA  THR A 196       9.001   0.269  -4.445  1.00 15.00      A    C  
ATOM   1813  CB  THR A 196      10.323  -0.521  -4.296  1.00 15.00      A    C  
ATOM   1814  OG1 THR A 196      10.781  -0.495  -2.940  1.00 15.00      A    O  
ATOM   1815  HG1 THR A 196      11.753  -0.599  -2.923  1.00 15.00      A    H  
ATOM   1816  CG2 THR A 196      11.401   0.029  -5.219  1.00 15.00      A    C  
ATOM   1817  C   THR A 196       9.122   1.672  -3.841  1.00 15.00      A    C  
ATOM   1818  O   THR A 196       8.779   1.886  -2.675  1.00 15.00      A    O  
ATOM   1819  N   SER A 197       9.574   2.630  -4.647  1.00 15.00      A    N  
ATOM   1820  HN  SER A 197       9.824   2.404  -5.569  1.00 15.00      A    H  
ATOM   1821  CA  SER A 197       9.724   4.004  -4.186  1.00 15.00      A    C  
ATOM   1822  CB  SER A 197      10.489   4.834  -5.220  1.00 15.00      A    C  
ATOM   1823  OG  SER A 197      11.674   4.164  -5.622  1.00 15.00      A    O  
ATOM   1824  HG  SER A 197      12.050   4.604  -6.392  1.00 15.00      A    H  
ATOM   1825  C   SER A 197       8.362   4.628  -3.877  1.00 15.00      A    C  
ATOM   1826  O   SER A 197       8.219   5.380  -2.914  1.00 15.00      A    O  
ATOM   1827  N   LEU A 198       7.360   4.298  -4.686  1.00 15.00      A    N  
ATOM   1828  HN  LEU A 198       7.528   3.688  -5.432  1.00 15.00      A    H  
ATOM   1829  CA  LEU A 198       6.016   4.820  -4.481  1.00 15.00      A    C  
ATOM   1830  CB  LEU A 198       5.146   4.566  -5.716  1.00 15.00      A    C  
ATOM   1831  CG  LEU A 198       3.682   5.007  -5.622  1.00 15.00      A    C  
ATOM   1832  CD1 LEU A 198       3.580   6.521  -5.489  1.00 15.00      A    C  
ATOM   1833  CD2 LEU A 198       2.900   4.517  -6.830  1.00 15.00      A    C  
ATOM   1834  C   LEU A 198       5.392   4.171  -3.252  1.00 15.00      A    C  
ATOM   1835  O   LEU A 198       4.749   4.836  -2.442  1.00 15.00      A    O  
ATOM   1836  N   VAL A 199       5.605   2.868  -3.121  1.00 15.00      A    N  
ATOM   1837  HN  VAL A 199       6.125   2.398  -3.808  1.00 15.00      A    H  
ATOM   1838  CA  VAL A 199       5.081   2.114  -1.991  1.00 15.00      A    C  
ATOM   1839  CB  VAL A 199       5.364   0.603  -2.142  1.00 15.00      A    C  
ATOM   1840  CG1 VAL A 199       5.088  -0.141  -0.844  1.00 15.00      A    C  
ATOM   1841  CG2 VAL A 199       4.523   0.028  -3.270  1.00 15.00      A    C  
ATOM   1842  C   VAL A 199       5.668   2.637  -0.684  1.00 15.00      A    C  
ATOM   1843  O   VAL A 199       4.973   2.738   0.322  1.00 15.00      A    O  
ATOM   1844  N   HIS A 200       6.947   2.992  -0.715  1.00 15.00      A    N  
ATOM   1845  HN  HIS A 200       7.452   2.891  -1.549  1.00 15.00      A    H  
ATOM   1846  CA  HIS A 200       7.617   3.523   0.463  1.00 15.00      A    C  
ATOM   1847  CB  HIS A 200       9.103   3.738   0.177  1.00 15.00      A    C  
ATOM   1848  CG  HIS A 200       9.920   3.987   1.404  1.00 15.00      A    C  
ATOM   1849  ND1 HIS A 200      10.058   5.249   1.927  1.00 15.00      A    N  
ATOM   1850  CD2 HIS A 200      10.617   3.111   2.164  1.00 15.00      A    C  
ATOM   1851  CE1 HIS A 200      10.832   5.118   2.986  1.00 15.00      A    C  
ATOM   1852  NE2 HIS A 200      11.192   3.844   3.165  1.00 15.00      A    N  
ATOM   1853  HE2 HIS A 200      11.785   3.497   3.887  1.00 15.00      A    H  
ATOM   1854  C   HIS A 200       6.963   4.835   0.892  1.00 15.00      A    C  
ATOM   1855  O   HIS A 200       6.756   5.078   2.082  1.00 15.00      A    O  
ATOM   1856  N   HIS A 201       6.623   5.660  -0.093  1.00 15.00      A    N  
ATOM   1857  HN  HIS A 201       6.806   5.396  -1.019  1.00 15.00      A    H  
ATOM   1858  CA  HIS A 201       5.982   6.945   0.160  1.00 15.00      A    C  
ATOM   1859  CB  HIS A 201       5.847   7.733  -1.150  1.00 15.00      A    C  
ATOM   1860  CG  HIS A 201       5.144   9.051  -1.019  1.00 15.00      A    C  
ATOM   1861  ND1 HIS A 201       4.091   9.382  -1.838  1.00 15.00      A    N  
ATOM   1862  CD2 HIS A 201       5.379  10.076  -0.162  1.00 15.00      A    C  
ATOM   1863  CE1 HIS A 201       3.708  10.587  -1.471  1.00 15.00      A    C  
ATOM   1864  NE2 HIS A 201       4.458  11.048  -0.459  1.00 15.00      A    N  
ATOM   1865  HE2 HIS A 201       4.359  11.911  -0.010  1.00 15.00      A    H  
ATOM   1866  C   HIS A 201       4.613   6.733   0.798  1.00 15.00      A    C  
ATOM   1867  O   HIS A 201       4.272   7.374   1.795  1.00 15.00      A    O  
ATOM   1868  N   VAL A 202       3.841   5.821   0.223  1.00 15.00      A    N  
ATOM   1869  HN  VAL A 202       4.172   5.345  -0.571  1.00 15.00      A    H  
ATOM   1870  CA  VAL A 202       2.515   5.509   0.739  1.00 15.00      A    C  
ATOM   1871  CB  VAL A 202       1.755   4.540  -0.195  1.00 15.00      A    C  
ATOM   1872  CG1 VAL A 202       0.381   4.207   0.365  1.00 15.00      A    C  
ATOM   1873  CG2 VAL A 202       1.627   5.141  -1.587  1.00 15.00      A    C  
ATOM   1874  C   VAL A 202       2.629   4.911   2.140  1.00 15.00      A    C  
ATOM   1875  O   VAL A 202       1.875   5.274   3.045  1.00 15.00      A    O  
ATOM   1876  N   HIS A 203       3.600   4.018   2.314  1.00 15.00      A    N  
ATOM   1877  HN  HIS A 203       4.162   3.769   1.546  1.00 15.00      A    H  
ATOM   1878  CA  HIS A 203       3.842   3.377   3.600  1.00 15.00      A    C  
ATOM   1879  CB  HIS A 203       4.985   2.357   3.486  1.00 15.00      A    C  
ATOM   1880  CG  HIS A 203       5.044   1.357   4.605  1.00 15.00      A    C  
ATOM   1881  ND1 HIS A 203       4.692   0.044   4.407  1.00 15.00      A    N  
ATOM   1882  CD2 HIS A 203       5.426   1.522   5.898  1.00 15.00      A    C  
ATOM   1883  CE1 HIS A 203       4.863  -0.561   5.565  1.00 15.00      A    C  
ATOM   1884  NE2 HIS A 203       5.306   0.294   6.498  1.00 15.00      A    N  
ATOM   1885  HE2 HIS A 203       5.499   0.079   7.434  1.00 15.00      A    H  
ATOM   1886  C   HIS A 203       4.174   4.422   4.662  1.00 15.00      A    C  
ATOM   1887  O   HIS A 203       3.754   4.306   5.813  1.00 15.00      A    O  
ATOM   1888  N   ALA A 204       4.933   5.441   4.272  1.00 15.00      A    N  
ATOM   1889  HN  ALA A 204       5.253   5.475   3.342  1.00 15.00      A    H  
ATOM   1890  CA  ALA A 204       5.309   6.506   5.193  1.00 15.00      A    C  
ATOM   1891  CB  ALA A 204       6.356   7.416   4.569  1.00 15.00      A    C  
ATOM   1892  C   ALA A 204       4.083   7.307   5.624  1.00 15.00      A    C  
ATOM   1893  O   ALA A 204       3.888   7.564   6.814  1.00 15.00      A    O  
ATOM   1894  N   LEU A 205       3.251   7.680   4.655  1.00 15.00      A    N  
ATOM   1895  HN  LEU A 205       3.460   7.436   3.725  1.00 15.00      A    H  
ATOM   1896  CA  LEU A 205       2.039   8.448   4.934  1.00 15.00      A    C  
ATOM   1897  CB  LEU A 205       1.353   8.876   3.631  1.00 15.00      A    C  
ATOM   1898  CG  LEU A 205       2.185   9.724   2.664  1.00 15.00      A    C  
ATOM   1899  CD1 LEU A 205       1.408   9.988   1.384  1.00 15.00      A    C  
ATOM   1900  CD2 LEU A 205       2.607  11.034   3.314  1.00 15.00      A    C  
ATOM   1901  C   LEU A 205       1.066   7.648   5.801  1.00 15.00      A    C  
ATOM   1902  O   LEU A 205       0.512   8.167   6.772  1.00 15.00      A    O  
ATOM   1903  N   LEU A 206       0.870   6.381   5.452  1.00 15.00      A    N  
ATOM   1904  HN  LEU A 206       1.342   6.022   4.665  1.00 15.00      A    H  
ATOM   1905  CA  LEU A 206      -0.032   5.509   6.197  1.00 15.00      A    C  
ATOM   1906  CB  LEU A 206      -0.242   4.190   5.447  1.00 15.00      A    C  
ATOM   1907  CG  LEU A 206      -1.473   4.099   4.541  1.00 15.00      A    C  
ATOM   1908  CD1 LEU A 206      -1.546   5.290   3.596  1.00 15.00      A    C  
ATOM   1909  CD2 LEU A 206      -1.456   2.797   3.756  1.00 15.00      A    C  
ATOM   1910  C   LEU A 206       0.498   5.233   7.599  1.00 15.00      A    C  
ATOM   1911  O   LEU A 206      -0.272   5.005   8.532  1.00 15.00      A    O  
ATOM   1912  N   ARG A 207       1.816   5.245   7.740  1.00 15.00      A    N  
ATOM   1913  HN  ARG A 207       2.381   5.413   6.953  1.00 15.00      A    H  
ATOM   1914  CA  ARG A 207       2.446   5.004   9.027  1.00 15.00      A    C  
ATOM   1915  CB  ARG A 207       3.948   4.768   8.859  1.00 15.00      A    C  
ATOM   1916  CG  ARG A 207       4.652   4.310  10.127  1.00 15.00      A    C  
ATOM   1917  CD  ARG A 207       6.126   4.681  10.101  1.00 15.00      A    C  
ATOM   1918  NE  ARG A 207       6.834   4.065   8.976  1.00 15.00      A    N  
ATOM   1919  HE  ARG A 207       6.541   3.170   8.699  1.00 15.00      A    H  
ATOM   1920  CZ  ARG A 207       7.838   4.650   8.315  1.00 15.00      A    C  
ATOM   1921  NH1 ARG A 207       8.247   5.867   8.664  1.00 15.00      A    N  
ATOM   1922 HH11 ARG A 207       9.030   6.326   8.151  1.00 15.00      A    H  
ATOM   1923 HH12 ARG A 207       7.784   6.368   9.451  1.00 15.00      A    H  
ATOM   1924  NH2 ARG A 207       8.440   4.012   7.314  1.00 15.00      A    N  
ATOM   1925 HH21 ARG A 207       8.133   3.055   7.039  1.00 15.00      A    H  
ATOM   1926 HH22 ARG A 207       9.227   4.465   6.796  1.00 15.00      A    H  
ATOM   1927  C   ARG A 207       2.202   6.173   9.973  1.00 15.00      A    C  
ATOM   1928  O   ARG A 207       1.871   5.973  11.142  1.00 15.00      A    O  
ATOM   1929  N   GLU A 208       2.352   7.390   9.457  1.00 15.00      A    N  
ATOM   1930  HN  GLU A 208       2.600   7.482   8.509  1.00 15.00      A    H  
ATOM   1931  CA  GLU A 208       2.153   8.594  10.261  1.00 15.00      A    C  
ATOM   1932  CB  GLU A 208       2.569   9.843   9.473  1.00 15.00      A    C  
ATOM   1933  CG  GLU A 208       3.198  10.949  10.316  1.00 15.00      A    C  
ATOM   1934  CD  GLU A 208       2.229  11.586  11.299  1.00 15.00      A    C  
ATOM   1935  OE1 GLU A 208       1.184  12.101  10.859  1.00 15.00      A    O  
ATOM   1936  OE2 GLU A 208       2.518  11.573  12.515  1.00 15.00      A    O  
ATOM   1937  C   GLU A 208       0.700   8.712  10.709  1.00 15.00      A    C  
ATOM   1938  O   GLU A 208       0.417   8.874  11.894  1.00 15.00      A    O  
ATOM   1939  N   ALA A 209      -0.217   8.568   9.762  1.00 15.00      A    N  
ATOM   1940  HN  ALA A 209       0.073   8.395   8.841  1.00 15.00      A    H  
ATOM   1941  CA  ALA A 209      -1.645   8.677  10.045  1.00 15.00      A    C  
ATOM   1942  CB  ALA A 209      -2.442   8.632   8.753  1.00 15.00      A    C  
ATOM   1943  C   ALA A 209      -2.147   7.614  11.028  1.00 15.00      A    C  
ATOM   1944  O   ALA A 209      -3.284   7.679  11.495  1.00 15.00      A    O  
ATOM   1945  N   ARG A 210      -1.311   6.640  11.349  1.00 15.00      A    N  
ATOM   1946  HN  ARG A 210      -0.411   6.630  10.962  1.00 15.00      A    H  
ATOM   1947  CA  ARG A 210      -1.712   5.591  12.272  1.00 15.00      A    C  
ATOM   1948  CB  ARG A 210      -1.629   4.215  11.608  1.00 15.00      A    C  
ATOM   1949  CG  ARG A 210      -2.643   3.990  10.499  1.00 15.00      A    C  
ATOM   1950  CD  ARG A 210      -3.396   2.681  10.691  1.00 15.00      A    C  
ATOM   1951  NE  ARG A 210      -2.496   1.542  10.908  1.00 15.00      A    N  
ATOM   1952  HE  ARG A 210      -2.273   1.321  11.838  1.00 15.00      A    H  
ATOM   1953  CZ  ARG A 210      -1.982   0.798   9.926  1.00 15.00      A    C  
ATOM   1954  NH1 ARG A 210      -2.275   1.073   8.660  1.00 15.00      A    N  
ATOM   1955 HH11 ARG A 210      -1.877   0.496   7.889  1.00 15.00      A    H  
ATOM   1956 HH12 ARG A 210      -2.909   1.870   8.431  1.00 15.00      A    H  
ATOM   1957  NH2 ARG A 210      -1.180  -0.225  10.213  1.00 15.00      A    N  
ATOM   1958 HH21 ARG A 210      -0.776  -0.808   9.448  1.00 15.00      A    H  
ATOM   1959 HH22 ARG A 210      -0.950  -0.450  11.204  1.00 15.00      A    H  
ATOM   1960  C   ARG A 210      -0.891   5.596  13.558  1.00 15.00      A    C  
ATOM   1961  O   ARG A 210      -1.445   5.634  14.662  1.00 15.00      A    O  
ATOM   1962  N   PHE A 211       0.428   5.582  13.419  1.00 15.00      A    N  
ATOM   1963  HN  PHE A 211       0.819   5.624  12.516  1.00 15.00      A    H  
ATOM   1964  CA  PHE A 211       1.314   5.520  14.575  1.00 15.00      A    C  
ATOM   1965  CB  PHE A 211       2.369   4.436  14.364  1.00 15.00      A    C  
ATOM   1966  CG  PHE A 211       1.778   3.102  14.021  1.00 15.00      A    C  
ATOM   1967  CD1 PHE A 211       1.136   2.351  14.990  1.00 15.00      A    C  
ATOM   1968  CD2 PHE A 211       1.854   2.605  12.731  1.00 15.00      A    C  
ATOM   1969  CE1 PHE A 211       0.579   1.128  14.680  1.00 15.00      A    C  
ATOM   1970  CE2 PHE A 211       1.301   1.381  12.414  1.00 15.00      A    C  
ATOM   1971  CZ  PHE A 211       0.661   0.641  13.390  1.00 15.00      A    C  
ATOM   1972  C   PHE A 211       1.994   6.839  14.903  1.00 15.00      A    C  
ATOM   1973  O   PHE A 211       2.555   6.981  15.988  1.00 15.00      A    O  
ATOM   1974  N   GLY A 212       1.935   7.793  13.987  1.00 15.00      A    N  
ATOM   1975  HN  GLY A 212       1.433   7.641  13.160  1.00 15.00      A    H  
ATOM   1976  CA  GLY A 212       2.575   9.077  14.209  1.00 15.00      A    C  
ATOM   1977  C   GLY A 212       1.987   9.827  15.385  1.00 15.00      A    C  
ATOM   1978  O   GLY A 212       0.822   9.624  15.738  1.00 15.00      A    O  
ATOM   1979  N   ASP A 213       2.790  10.692  15.989  1.00 15.00      A    N  
ATOM   1980  HN  ASP A 213       3.705  10.801  15.660  1.00 15.00      A    H  
ATOM   1981  CA  ASP A 213       2.355  11.476  17.140  1.00 15.00      A    C  
ATOM   1982  CB  ASP A 213       3.544  12.138  17.841  1.00 15.00      A    C  
ATOM   1983  CG  ASP A 213       4.443  11.138  18.542  1.00 15.00      A    C  
ATOM   1984  OD1 ASP A 213       3.922  10.323  19.334  1.00 15.00      A    O  
ATOM   1985  OD2 ASP A 213       5.667  11.167  18.296  1.00 15.00      A    O  
ATOM   1986  C   ASP A 213       1.317  12.519  16.744  1.00 15.00      A    C  
ATOM   1987  O   ASP A 213       0.488  12.924  17.565  1.00 15.00      A    O  
ATOM   1988  N   ALA A 214       1.346  12.938  15.481  1.00 15.00      A    N  
ATOM   1989  HN  ALA A 214       2.013  12.561  14.862  1.00 15.00      A    H  
ATOM   1990  CA  ALA A 214       0.397  13.928  14.989  1.00 15.00      A    C  
ATOM   1991  CB  ALA A 214       0.748  14.365  13.576  1.00 15.00      A    C  
ATOM   1992  C   ALA A 214      -1.015  13.362  15.048  1.00 15.00      A    C  
ATOM   1993  O   ALA A 214      -1.946  14.020  15.520  1.00 15.00      A    O  
ATOM   1994  N   ALA A 215      -1.165  12.131  14.578  1.00 15.00      A    N  
ATOM   1995  HN  ALA A 215      -0.388  11.667  14.193  1.00 15.00      A    H  
ATOM   1996  CA  ALA A 215      -2.454  11.464  14.600  1.00 15.00      A    C  
ATOM   1997  CB  ALA A 215      -2.534  10.403  13.514  1.00 15.00      A    C  
ATOM   1998  C   ALA A 215      -2.707  10.855  15.976  1.00 15.00      A    C  
ATOM   1999  O   ALA A 215      -3.854  10.687  16.387  1.00 15.00      A    O  
ATOM   2000  N   LYS A 216      -1.630  10.527  16.686  1.00 15.00      A    N  
ATOM   2001  HN  LYS A 216      -0.734  10.662  16.295  1.00 15.00      A    H  
ATOM   2002  CA  LYS A 216      -1.746   9.951  18.021  1.00 15.00      A    C  
ATOM   2003  CB  LYS A 216      -0.375   9.574  18.589  1.00 15.00      A    C  
ATOM   2004  CG  LYS A 216      -0.435   8.686  19.824  1.00 15.00      A    C  
ATOM   2005  CD  LYS A 216      -0.781   7.248  19.464  1.00 15.00      A    C  
ATOM   2006  CE  LYS A 216       0.337   6.601  18.658  1.00 15.00      A    C  
ATOM   2007  NZ  LYS A 216       0.018   5.197  18.284  1.00 15.00      A    N  
ATOM   2008  HZ1 LYS A 216      -0.781   5.175  17.620  1.00 15.00      A    H  
ATOM   2009  HZ2 LYS A 216      -0.235   4.649  19.131  1.00 15.00      A    H  
ATOM   2010  HZ3 LYS A 216       0.844   4.754  17.831  1.00 15.00      A    H  
ATOM   2011  C   LYS A 216      -2.459  10.917  18.962  1.00 15.00      A    C  
ATOM   2012  O   LYS A 216      -3.464  10.562  19.572  1.00 15.00      A    O  
ATOM   2013  N   ALA A 217      -1.951  12.145  19.047  1.00 15.00      A    N  
ATOM   2014  HN  ALA A 217      -1.144  12.368  18.528  1.00 15.00      A    H  
ATOM   2015  CA  ALA A 217      -2.544  13.162  19.910  1.00 15.00      A    C  
ATOM   2016  CB  ALA A 217      -1.694  14.424  19.914  1.00 15.00      A    C  
ATOM   2017  C   ALA A 217      -3.984  13.479  19.504  1.00 15.00      A    C  
ATOM   2018  O   ALA A 217      -4.837  13.727  20.357  1.00 15.00      A    O  
ATOM   2019  N   ALA A 218      -4.251  13.464  18.203  1.00 15.00      A    N  
ATOM   2020  HN  ALA A 218      -3.534  13.259  17.569  1.00 15.00      A    H  
ATOM   2021  CA  ALA A 218      -5.590  13.746  17.697  1.00 15.00      A    C  
ATOM   2022  CB  ALA A 218      -5.564  13.910  16.185  1.00 15.00      A    C  
ATOM   2023  C   ALA A 218      -6.562  12.641  18.098  1.00 15.00      A    C  
ATOM   2024  O   ALA A 218      -7.702  12.906  18.481  1.00 15.00      A    O  
ATOM   2025  N   ARG A 219      -6.096  11.400  18.016  1.00 15.00      A    N  
ATOM   2026  HN  ARG A 219      -5.176  11.254  17.703  1.00 15.00      A    H  
ATOM   2027  CA  ARG A 219      -6.913  10.250  18.373  1.00 15.00      A    C  
ATOM   2028  CB  ARG A 219      -6.215   8.951  17.953  1.00 15.00      A    C  
ATOM   2029  CG  ARG A 219      -7.157   7.784  17.690  1.00 15.00      A    C  
ATOM   2030  CD  ARG A 219      -6.432   6.624  17.020  1.00 15.00      A    C  
ATOM   2031  NE  ARG A 219      -6.283   6.809  15.575  1.00 15.00      A    N  
ATOM   2032  HE  ARG A 219      -7.123   6.847  15.035  1.00 15.00      A    H  
ATOM   2033  CZ  ARG A 219      -5.117   6.870  14.936  1.00 15.00      A    C  
ATOM   2034  NH1 ARG A 219      -3.982   6.736  15.615  1.00 15.00      A    N  
ATOM   2035 HH11 ARG A 219      -4.012   6.591  16.641  1.00 15.00      A    H  
ATOM   2036 HH12 ARG A 219      -3.064   6.772  15.120  1.00 15.00      A    H  
ATOM   2037  NH2 ARG A 219      -5.084   7.062  13.621  1.00 15.00      A    N  
ATOM   2038 HH21 ARG A 219      -4.174   7.112  13.110  1.00 15.00      A    H  
ATOM   2039 HH22 ARG A 219      -5.980   7.167  13.081  1.00 15.00      A    H  
ATOM   2040  C   ARG A 219      -7.196  10.257  19.875  1.00 15.00      A    C  
ATOM   2041  O   ARG A 219      -8.269   9.851  20.319  1.00 15.00      A    O  
ATOM   2042  N   GLU A 220      -6.227  10.746  20.640  1.00 15.00      A    N  
ATOM   2043  HN  GLU A 220      -5.395  11.050  20.214  1.00 15.00      A    H  
ATOM   2044  CA  GLU A 220      -6.348  10.837  22.089  1.00 15.00      A    C  
ATOM   2045  CB  GLU A 220      -5.010  11.254  22.688  1.00 15.00      A    C  
ATOM   2046  CG  GLU A 220      -4.264  10.151  23.411  1.00 15.00      A    C  
ATOM   2047  CD  GLU A 220      -3.120  10.701  24.237  1.00 15.00      A    C  
ATOM   2048  OE1 GLU A 220      -3.274  11.817  24.793  1.00 15.00      A    O  
ATOM   2049  OE2 GLU A 220      -2.076  10.027  24.333  1.00 15.00      A    O  
ATOM   2050  C   GLU A 220      -7.398  11.871  22.472  1.00 15.00      A    C  
ATOM   2051  O   GLU A 220      -8.236  11.632  23.345  1.00 15.00      A    O  
ATOM   2052  N   ALA A 221      -7.350  13.021  21.804  1.00 15.00      A    N  
ATOM   2053  HN  ALA A 221      -6.657  13.142  21.117  1.00 15.00      A    H  
ATOM   2054  CA  ALA A 221      -8.286  14.109  22.064  1.00 15.00      A    C  
ATOM   2055  CB  ALA A 221      -7.957  15.310  21.195  1.00 15.00      A    C  
ATOM   2056  C   ALA A 221      -9.723  13.667  21.833  1.00 15.00      A    C  
ATOM   2057  O   ALA A 221     -10.645  14.160  22.483  1.00 15.00      A    O  
ATOM   2058  N   ARG A 222      -9.907  12.728  20.917  1.00 15.00      A    N  
ATOM   2059  HN  ARG A 222      -9.129  12.373  20.433  1.00 15.00      A    H  
ATOM   2060  CA  ARG A 222     -11.232  12.214  20.608  1.00 15.00      A    C  
ATOM   2061  CB  ARG A 222     -11.180  11.298  19.389  1.00 15.00      A    C  
ATOM   2062  CG  ARG A 222     -12.544  10.810  18.938  1.00 15.00      A    C  
ATOM   2063  CD  ARG A 222     -12.414   9.700  17.915  1.00 15.00      A    C  
ATOM   2064  NE  ARG A 222     -13.715   9.161  17.528  1.00 15.00      A    N  
ATOM   2065  HE  ARG A 222     -14.508   9.695  17.759  1.00 15.00      A    H  
ATOM   2066  CZ  ARG A 222     -13.877   8.004  16.892  1.00 15.00      A    C  
ATOM   2067  NH1 ARG A 222     -12.818   7.264  16.571  1.00 15.00      A    N  
ATOM   2068 HH11 ARG A 222     -12.936   6.357  16.071  1.00 15.00      A    H  
ATOM   2069 HH12 ARG A 222     -11.857   7.590  16.816  1.00 15.00      A    H  
ATOM   2070  NH2 ARG A 222     -15.099   7.592  16.567  1.00 15.00      A    N  
ATOM   2071 HH21 ARG A 222     -15.930   8.172  16.809  1.00 15.00      A    H  
ATOM   2072 HH22 ARG A 222     -15.230   6.687  16.068  1.00 15.00      A    H  
ATOM   2073  C   ARG A 222     -11.810  11.465  21.802  1.00 15.00      A    C  
ATOM   2074  O   ARG A 222     -13.012  11.512  22.055  1.00 15.00      A    O  
ATOM   2075  N   SER A 223     -10.944  10.781  22.538  1.00 15.00      A    N  
ATOM   2076  HN  SER A 223      -9.996  10.781  22.287  1.00 15.00      A    H  
ATOM   2077  CA  SER A 223     -11.364  10.026  23.708  1.00 15.00      A    C  
ATOM   2078  CB  SER A 223     -10.305   8.984  24.063  1.00 15.00      A    C  
ATOM   2079  OG  SER A 223      -9.935   8.240  22.913  1.00 15.00      A    O  
ATOM   2080  HG  SER A 223     -10.411   7.406  22.907  1.00 15.00      A    H  
ATOM   2081  C   SER A 223     -11.621  10.961  24.887  1.00 15.00      A    C  
ATOM   2082  O   SER A 223     -12.289  10.597  25.851  1.00 15.00      A    O  
ATOM   2083  N   ARG A 224     -11.080  12.166  24.801  1.00 15.00      A    N  
ATOM   2084  HN  ARG A 224     -10.537  12.395  24.018  1.00 15.00      A    H  
ATOM   2085  CA  ARG A 224     -11.267  13.158  25.850  1.00 15.00      A    C  
ATOM   2086  CB  ARG A 224     -10.004  13.998  26.029  1.00 15.00      A    C  
ATOM   2087  CG  ARG A 224      -8.730  13.187  26.171  1.00 15.00      A    C  
ATOM   2088  CD  ARG A 224      -7.615  14.037  26.743  1.00 15.00      A    C  
ATOM   2089  NE  ARG A 224      -6.311  13.700  26.178  1.00 15.00      A    N  
ATOM   2090  HE  ARG A 224      -6.055  12.752  26.157  1.00 15.00      A    H  
ATOM   2091  CZ  ARG A 224      -5.470  14.605  25.688  1.00 15.00      A    C  
ATOM   2092  NH1 ARG A 224      -5.812  15.895  25.684  1.00 15.00      A    N  
ATOM   2093 HH11 ARG A 224      -5.162  16.610  25.305  1.00 15.00      A    H  
ATOM   2094 HH12 ARG A 224      -6.752  16.200  26.063  1.00 15.00      A    H  
ATOM   2095  NH2 ARG A 224      -4.291  14.223  25.199  1.00 15.00      A    N  
ATOM   2096 HH21 ARG A 224      -3.631  14.925  24.816  1.00 15.00      A    H  
ATOM   2097 HH22 ARG A 224      -4.016  13.198  25.194  1.00 15.00      A    H  
ATOM   2098  C   ARG A 224     -12.441  14.063  25.503  1.00 15.00      A    C  
ATOM   2099  O   ARG A 224     -12.888  14.856  26.331  1.00 15.00      A    O  
ATOM   2100  N   GLN A 225     -12.923  13.932  24.266  1.00 15.00      A    N  
ATOM   2101  HN  GLN A 225     -12.507  13.280  23.666  1.00 15.00      A    H  
ATOM   2102  CA  GLN A 225     -14.041  14.730  23.766  1.00 15.00      A    C  
ATOM   2103  CB  GLN A 225     -15.328  14.488  24.574  1.00 15.00      A    C  
ATOM   2104  CG  GLN A 225     -16.001  13.147  24.307  1.00 15.00      A    C  
ATOM   2105  CD  GLN A 225     -17.320  12.986  25.048  1.00 15.00      A    C  
ATOM   2106  OE1 GLN A 225     -17.361  12.502  26.175  1.00 15.00      A    O  
ATOM   2107  NE2 GLN A 225     -18.414  13.386  24.414  1.00 15.00      A    N  
ATOM   2108 HE21 GLN A 225     -18.317  13.757  23.515  1.00 15.00      A    H  
ATOM   2109 HE22 GLN A 225     -19.272  13.295  24.876  1.00 15.00      A    H  
ATOM   2110  C   GLN A 225     -13.682  16.219  23.726  1.00 15.00      A    C  
ATOM   2111  O   GLN A 225     -14.554  17.079  23.842  1.00 15.00      A    O  
ATOM   2112  N   GLU A 226     -12.395  16.511  23.535  1.00 15.00      A    N  
ATOM   2113  HN  GLU A 226     -11.752  15.779  23.422  1.00 15.00      A    H  
ATOM   2114  CA  GLU A 226     -11.916  17.895  23.484  1.00 15.00      A    C  
ATOM   2115  CB  GLU A 226     -10.520  18.015  24.108  1.00 15.00      A    C  
ATOM   2116  CG  GLU A 226     -10.494  17.857  25.622  1.00 15.00      A    C  
ATOM   2117  CD  GLU A 226      -9.091  17.945  26.196  1.00 15.00      A    C  
ATOM   2118  OE1 GLU A 226      -8.702  19.036  26.651  1.00 15.00      A    O  
ATOM   2119  OE2 GLU A 226      -8.372  16.921  26.186  1.00 15.00      A    O  
ATOM   2120  C   GLU A 226     -11.906  18.431  22.050  1.00 15.00      A    C  
ATOM   2121  O   GLU A 226     -12.375  17.764  21.127  1.00 15.00      A    O  
ATOM   2122  N   SER A 227     -11.363  19.631  21.864  1.00 15.00      A    N  
ATOM   2123  HN  SER A 227     -10.986  20.112  22.631  1.00 15.00      A    H  
ATOM   2124  CA  SER A 227     -11.306  20.247  20.544  1.00 15.00      A    C  
ATOM   2125  CB  SER A 227     -11.889  21.666  20.599  1.00 15.00      A    C  
ATOM   2126  OG  SER A 227     -12.251  22.134  19.309  1.00 15.00      A    O  
ATOM   2127  HG  SER A 227     -11.480  22.127  18.736  1.00 15.00      A    H  
ATOM   2128  C   SER A 227      -9.872  20.287  20.017  1.00 15.00      A    C  
ATOM   2129  O   SER A 227      -9.028  21.011  20.546  1.00 15.00      A    O  
ATOM   2130  N   TRP A 228      -9.598  19.506  18.981  1.00 15.00      A    N  
ATOM   2131  HN  TRP A 228     -10.305  18.942  18.603  1.00 15.00      A    H  
ATOM   2132  CA  TRP A 228      -8.270  19.475  18.386  1.00 15.00      A    C  
ATOM   2133  CB  TRP A 228      -7.841  18.032  18.088  1.00 15.00      A    C  
ATOM   2134  CG  TRP A 228      -6.386  17.768  18.352  1.00 15.00      A    C  
ATOM   2135  CD1 TRP A 228      -5.454  17.335  17.454  1.00 15.00      A    C  
ATOM   2136  CD2 TRP A 228      -5.695  17.925  19.599  1.00 15.00      A    C  
ATOM   2137  NE1 TRP A 228      -4.230  17.208  18.064  1.00 15.00      A    N  
ATOM   2138  HE1 TRP A 228      -3.406  16.911  17.625  1.00 15.00      A    H  
ATOM   2139  CE2 TRP A 228      -4.351  17.567  19.381  1.00 15.00      A    C  
ATOM   2140  CE3 TRP A 228      -6.083  18.337  20.879  1.00 15.00      A    C  
ATOM   2141  CZ2 TRP A 228      -3.395  17.604  20.394  1.00 15.00      A    C  
ATOM   2142  CZ3 TRP A 228      -5.134  18.373  21.882  1.00 15.00      A    C  
ATOM   2143  CH2 TRP A 228      -3.805  18.010  21.635  1.00 15.00      A    C  
ATOM   2144  C   TRP A 228      -8.255  20.313  17.110  1.00 15.00      A    C  
ATOM   2145  O   TRP A 228      -9.246  20.351  16.381  1.00 15.00      A    O  
ATOM   2146  N   PRO A 229      -7.146  21.021  16.838  1.00 15.00      A    N  
ATOM   2147  CA  PRO A 229      -7.018  21.859  15.640  1.00 15.00      A    C  
ATOM   2148  CB  PRO A 229      -5.692  22.597  15.853  1.00 15.00      A    C  
ATOM   2149  CG  PRO A 229      -4.924  21.731  16.791  1.00 15.00      A    C  
ATOM   2150  CD  PRO A 229      -5.942  21.085  17.686  1.00 15.00      A    C  
ATOM   2151  C   PRO A 229      -6.974  21.040  14.349  1.00 15.00      A    C  
ATOM   2152  O   PRO A 229      -7.280  21.551  13.273  1.00 15.00      A    O  
ATOM   2153  N   HIS A 230      -6.593  19.773  14.457  1.00 15.00      A    N  
ATOM   2154  HN  HIS A 230      -6.368  19.413  15.340  1.00 15.00      A    H  
ATOM   2155  CA  HIS A 230      -6.519  18.901  13.292  1.00 15.00      A    C  
ATOM   2156  CB  HIS A 230      -5.077  18.758  12.779  1.00 15.00      A    C  
ATOM   2157  CG  HIS A 230      -4.145  18.002  13.680  1.00 15.00      A    C  
ATOM   2158  ND1 HIS A 230      -3.352  18.649  14.597  1.00 15.00      A    N  
ATOM   2159  CD2 HIS A 230      -3.904  16.668  13.746  1.00 15.00      A    C  
ATOM   2160  CE1 HIS A 230      -2.648  17.706  15.196  1.00 15.00      A    C  
ATOM   2161  NE2 HIS A 230      -2.949  16.493  14.713  1.00 15.00      A    N  
ATOM   2162  HE2 HIS A 230      -2.557  15.635  14.996  1.00 15.00      A    H  
ATOM   2163  C   HIS A 230      -7.150  17.542  13.576  1.00 15.00      A    C  
ATOM   2164  O   HIS A 230      -7.297  17.149  14.733  1.00 15.00      A    O  
ATOM   2165  N   GLY A 231      -7.519  16.833  12.517  1.00 15.00      A    N  
ATOM   2166  HN  GLY A 231      -7.359  17.191  11.622  1.00 15.00      A    H  
ATOM   2167  CA  GLY A 231      -8.136  15.532  12.672  1.00 15.00      A    C  
ATOM   2168  C   GLY A 231      -7.183  14.401  12.348  1.00 15.00      A    C  
ATOM   2169  O   GLY A 231      -5.976  14.612  12.231  1.00 15.00      A    O  
ATOM   2170  N   PHE A 232      -7.725  13.204  12.182  1.00 15.00      A    N  
ATOM   2171  HN  PHE A 232      -8.697  13.101  12.258  1.00 15.00      A    H  
ATOM   2172  CA  PHE A 232      -6.913  12.036  11.882  1.00 15.00      A    C  
ATOM   2173  CB  PHE A 232      -6.433  11.379  13.183  1.00 15.00      A    C  
ATOM   2174  CG  PHE A 232      -7.550  10.895  14.070  1.00 15.00      A    C  
ATOM   2175  CD1 PHE A 232      -8.190  11.764  14.939  1.00 15.00      A    C  
ATOM   2176  CD2 PHE A 232      -7.963   9.572  14.031  1.00 15.00      A    C  
ATOM   2177  CE1 PHE A 232      -9.217  11.326  15.750  1.00 15.00      A    C  
ATOM   2178  CE2 PHE A 232      -8.989   9.128  14.841  1.00 15.00      A    C  
ATOM   2179  CZ  PHE A 232      -9.618  10.006  15.701  1.00 15.00      A    C  
ATOM   2180  C   PHE A 232      -7.703  11.025  11.063  1.00 15.00      A    C  
ATOM   2181  O   PHE A 232      -8.914  11.162  10.888  1.00 15.00      A    O  
ATOM   2182  N   SER A 233      -7.002  10.022  10.558  1.00 15.00      A    N  
ATOM   2183  HN  SER A 233      -6.035   9.995  10.709  1.00 15.00      A    H  
ATOM   2184  CA  SER A 233      -7.613   8.961   9.782  1.00 15.00      A    C  
ATOM   2185  CB  SER A 233      -6.991   8.924   8.386  1.00 15.00      A    C  
ATOM   2186  OG  SER A 233      -5.673   9.452   8.409  1.00 15.00      A    O  
ATOM   2187  HG  SER A 233      -5.543  10.029   7.651  1.00 15.00      A    H  
ATOM   2188  C   SER A 233      -7.404   7.630  10.501  1.00 15.00      A    C  
ATOM   2189  O   SER A 233      -6.562   7.536  11.393  1.00 15.00      A    O  
ATOM   2190  N   GLU A 234      -8.163   6.610  10.123  1.00 15.00      A    N  
ATOM   2191  HN  GLU A 234      -8.822   6.741   9.417  1.00 15.00      A    H  
ATOM   2192  CA  GLU A 234      -8.043   5.303  10.763  1.00 15.00      A    C  
ATOM   2193  CB  GLU A 234      -9.416   4.819  11.236  1.00 15.00      A    C  
ATOM   2194  CG  GLU A 234      -9.479   4.456  12.713  1.00 15.00      A    C  
ATOM   2195  CD  GLU A 234      -9.313   5.655  13.630  1.00 15.00      A    C  
ATOM   2196  OE1 GLU A 234     -10.324   6.339  13.911  1.00 15.00      A    O  
ATOM   2197  OE2 GLU A 234      -8.175   5.909  14.079  1.00 15.00      A    O  
ATOM   2198  C   GLU A 234      -7.401   4.266   9.836  1.00 15.00      A    C  
ATOM   2199  O   GLU A 234      -6.545   3.494  10.263  1.00 15.00      A    O  
ATOM   2200  N   TYR A 235      -7.818   4.267   8.566  1.00 15.00      A    N  
ATOM   2201  HN  TYR A 235      -8.491   4.919   8.297  1.00 15.00      A    H  
ATOM   2202  CA  TYR A 235      -7.302   3.326   7.559  1.00 15.00      A    C  
ATOM   2203  CB  TYR A 235      -5.795   3.490   7.342  1.00 15.00      A    C  
ATOM   2204  CG  TYR A 235      -5.398   4.721   6.568  1.00 15.00      A    C  
ATOM   2205  CD1 TYR A 235      -5.704   4.849   5.219  1.00 15.00      A    C  
ATOM   2206  CD2 TYR A 235      -4.706   5.750   7.185  1.00 15.00      A    C  
ATOM   2207  CE1 TYR A 235      -5.331   5.973   4.509  1.00 15.00      A    C  
ATOM   2208  CE2 TYR A 235      -4.331   6.876   6.484  1.00 15.00      A    C  
ATOM   2209  CZ  TYR A 235      -4.644   6.984   5.148  1.00 15.00      A    C  
ATOM   2210  OH  TYR A 235      -4.268   8.105   4.450  1.00 15.00      A    O  
ATOM   2211  HH  TYR A 235      -3.369   8.343   4.691  1.00 15.00      A    H  
ATOM   2212  C   TYR A 235      -7.610   1.869   7.910  1.00 15.00      A    C  
ATOM   2213  O   TYR A 235      -6.720   1.126   8.323  1.00 15.00      A    O  
ATOM   2214  N   PRO A 236      -8.869   1.435   7.754  1.00 15.00      A    N  
ATOM   2215  CA  PRO A 236      -9.265   0.066   8.057  1.00 15.00      A    C  
ATOM   2216  CB  PRO A 236     -10.713   0.259   8.503  1.00 15.00      A    C  
ATOM   2217  CG  PRO A 236     -11.214   1.392   7.664  1.00 15.00      A    C  
ATOM   2218  CD  PRO A 236     -10.015   2.237   7.292  1.00 15.00      A    C  
ATOM   2219  C   PRO A 236      -9.218  -0.846   6.828  1.00 15.00      A    C  
ATOM   2220  O   PRO A 236      -9.078  -0.375   5.698  1.00 15.00      A    O  
ATOM   2221  N   ASN A 237      -9.328  -2.153   7.075  1.00 15.00      A    N  
ATOM   2222  HN  ASN A 237      -9.411  -2.445   8.004  1.00 15.00      A    H  
ATOM   2223  CA  ASN A 237      -9.331  -3.173   6.018  1.00 15.00      A    C  
ATOM   2224  CB  ASN A 237     -10.570  -3.047   5.119  1.00 15.00      A    C  
ATOM   2225  CG  ASN A 237     -11.876  -3.301   5.848  1.00 15.00      A    C  
ATOM   2226  OD1 ASN A 237     -11.920  -4.017   6.847  1.00 15.00      A    O  
ATOM   2227  ND2 ASN A 237     -12.957  -2.717   5.347  1.00 15.00      A    N  
ATOM   2228 HD21 ASN A 237     -12.855  -2.162   4.545  1.00 15.00      A    H  
ATOM   2229 HD22 ASN A 237     -13.812  -2.866   5.797  1.00 15.00      A    H  
ATOM   2230  C   ASN A 237      -8.055  -3.171   5.173  1.00 15.00      A    C  
ATOM   2231  O   ASN A 237      -8.102  -3.407   3.967  1.00 15.00      A    O  
ATOM   2232  N   LEU A 238      -6.918  -2.924   5.808  1.00 15.00      A    N  
ATOM   2233  HN  LEU A 238      -6.934  -2.765   6.771  1.00 15.00      A    H  
ATOM   2234  CA  LEU A 238      -5.642  -2.898   5.100  1.00 15.00      A    C  
ATOM   2235  CB  LEU A 238      -4.663  -1.939   5.779  1.00 15.00      A    C  
ATOM   2236  CG  LEU A 238      -4.315  -0.671   4.995  1.00 15.00      A    C  
ATOM   2237  CD1 LEU A 238      -5.515   0.261   4.909  1.00 15.00      A    C  
ATOM   2238  CD2 LEU A 238      -3.124   0.035   5.620  1.00 15.00      A    C  
ATOM   2239  C   LEU A 238      -5.039  -4.297   5.013  1.00 15.00      A    C  
ATOM   2240  O   LEU A 238      -5.101  -5.071   5.970  1.00 15.00      A    O  
ATOM   2241  N   ALA A 239      -4.445  -4.615   3.871  1.00 15.00      A    N  
ATOM   2242  HN  ALA A 239      -4.402  -3.946   3.150  1.00 15.00      A    H  
ATOM   2243  CA  ALA A 239      -3.848  -5.929   3.665  1.00 15.00      A    C  
ATOM   2244  CB  ALA A 239      -4.152  -6.447   2.268  1.00 15.00      A    C  
ATOM   2245  C   ALA A 239      -2.345  -5.918   3.926  1.00 15.00      A    C  
ATOM   2246  O   ALA A 239      -1.598  -5.145   3.317  1.00 15.00      A    O  
ATOM   2247  N   ILE A 240      -1.910  -6.786   4.831  1.00 15.00      A    N  
ATOM   2248  HN  ILE A 240      -2.557  -7.372   5.278  1.00 15.00      A    H  
ATOM   2249  CA  ILE A 240      -0.501  -6.889   5.188  1.00 15.00      A    C  
ATOM   2250  CB  ILE A 240      -0.300  -7.140   6.700  1.00 15.00      A    C  
ATOM   2251  CG1 ILE A 240      -1.154  -6.175   7.535  1.00 15.00      A    C  
ATOM   2252  CG2 ILE A 240       1.174  -7.020   7.077  1.00 15.00      A    C  
ATOM   2253  CD1 ILE A 240      -0.825  -4.711   7.325  1.00 15.00      A    C  
ATOM   2254  C   ILE A 240       0.197  -7.996   4.397  1.00 15.00      A    C  
ATOM   2255  O   ILE A 240       0.426  -9.095   4.906  1.00 15.00      A    O  
ATOM   2256  N   GLN A 241       0.498  -7.711   3.142  1.00 15.00      A    N  
ATOM   2257  HN  GLN A 241       0.239  -6.839   2.777  1.00 15.00      A    H  
ATOM   2258  CA  GLN A 241       1.200  -8.658   2.287  1.00 15.00      A    C  
ATOM   2259  CB  GLN A 241       0.887  -8.338   0.817  1.00 15.00      A    C  
ATOM   2260  CG  GLN A 241       1.751  -9.056  -0.213  1.00 15.00      A    C  
ATOM   2261  CD  GLN A 241       1.584  -8.488  -1.610  1.00 15.00      A    C  
ATOM   2262  OE1 GLN A 241       1.299  -7.304  -1.784  1.00 15.00      A    O  
ATOM   2263  NE2 GLN A 241       1.765  -9.330  -2.614  1.00 15.00      A    N  
ATOM   2264 HE21 GLN A 241       1.996 -10.260  -2.404  1.00 15.00      A    H  
ATOM   2265 HE22 GLN A 241       1.657  -8.990  -3.525  1.00 15.00      A    H  
ATOM   2266  C   GLN A 241       2.702  -8.533   2.548  1.00 15.00      A    C  
ATOM   2267  O   GLN A 241       3.155  -7.506   3.051  1.00 15.00      A    O  
ATOM   2268  N   LYS A 242       3.457  -9.583   2.248  1.00 15.00      A    N  
ATOM   2269  HN  LYS A 242       3.033 -10.388   1.879  1.00 15.00      A    H  
ATOM   2270  CA  LYS A 242       4.904  -9.569   2.427  1.00 15.00      A    C  
ATOM   2271  CB  LYS A 242       5.320 -10.056   3.821  1.00 15.00      A    C  
ATOM   2272  CG  LYS A 242       4.602 -11.306   4.309  1.00 15.00      A    C  
ATOM   2273  CD  LYS A 242       5.205 -11.815   5.615  1.00 15.00      A    C  
ATOM   2274  CE  LYS A 242       5.216 -10.737   6.693  1.00 15.00      A    C  
ATOM   2275  NZ  LYS A 242       3.844 -10.372   7.137  1.00 15.00      A    N  
ATOM   2276  HZ1 LYS A 242       3.295  -9.998   6.336  1.00 15.00      A    H  
ATOM   2277  HZ2 LYS A 242       3.891  -9.644   7.879  1.00 15.00      A    H  
ATOM   2278  HZ3 LYS A 242       3.357 -11.207   7.517  1.00 15.00      A    H  
ATOM   2279  C   LYS A 242       5.571 -10.387   1.327  1.00 15.00      A    C  
ATOM   2280  O   LYS A 242       5.090 -11.463   0.980  1.00 15.00      A    O  
ATOM   2281  N   PHE A 243       6.658  -9.864   0.774  1.00 15.00      A    N  
ATOM   2282  HN  PHE A 243       6.983  -8.995   1.090  1.00 15.00      A    H  
ATOM   2283  CA  PHE A 243       7.373 -10.545  -0.304  1.00 15.00      A    C  
ATOM   2284  CB  PHE A 243       7.989  -9.522  -1.256  1.00 15.00      A    C  
ATOM   2285  CG  PHE A 243       7.047  -8.410  -1.601  1.00 15.00      A    C  
ATOM   2286  CD1 PHE A 243       5.915  -8.657  -2.359  1.00 15.00      A    C  
ATOM   2287  CD2 PHE A 243       7.283  -7.121  -1.156  1.00 15.00      A    C  
ATOM   2288  CE1 PHE A 243       5.035  -7.641  -2.667  1.00 15.00      A    C  
ATOM   2289  CE2 PHE A 243       6.407  -6.098  -1.461  1.00 15.00      A    C  
ATOM   2290  CZ  PHE A 243       5.282  -6.359  -2.218  1.00 15.00      A    C  
ATOM   2291  C   PHE A 243       8.443 -11.487   0.223  1.00 15.00      A    C  
ATOM   2292  O   PHE A 243       8.655 -12.569  -0.321  1.00 15.00      A    O  
ATOM   2293  N   GLY A 244       9.129 -11.064   1.270  1.00 15.00      A    N  
ATOM   2294  HN  GLY A 244       8.925 -10.193   1.660  1.00 15.00      A    H  
ATOM   2295  CA  GLY A 244      10.159 -11.892   1.851  1.00 15.00      A    C  
ATOM   2296  C   GLY A 244       9.575 -12.838   2.875  1.00 15.00      A    C  
ATOM   2297  O   GLY A 244       8.956 -12.397   3.844  1.00 15.00      A    O  
ATOM   2298  N   GLY A 245       9.743 -14.134   2.646  1.00 15.00      A    N  
ATOM   2299  HN  GLY A 245      10.219 -14.420   1.842  1.00 15.00      A    H  
ATOM   2300  CA  GLY A 245       9.218 -15.125   3.567  1.00 15.00      A    C  
ATOM   2301  C   GLY A 245      10.003 -15.183   4.861  1.00 15.00      A    C  
ATOM   2302  O   GLY A 245       9.538 -14.720   5.899  1.00 15.00      A    O  
ATOM   2303  N   THR A 246      11.197 -15.754   4.800  1.00 15.00      A    N  
ATOM   2304  HN  THR A 246      11.514 -16.117   3.949  1.00 15.00      A    H  
ATOM   2305  CA  THR A 246      12.042 -15.866   5.979  1.00 15.00      A    C  
ATOM   2306  CB  THR A 246      12.738 -17.238   6.036  1.00 15.00      A    C  
ATOM   2307  OG1 THR A 246      12.847 -17.777   4.708  1.00 15.00      A    O  
ATOM   2308  HG1 THR A 246      12.686 -18.726   4.737  1.00 15.00      A    H  
ATOM   2309  CG2 THR A 246      11.954 -18.204   6.911  1.00 15.00      A    C  
ATOM   2310  C   THR A 246      13.099 -14.768   6.000  1.00 15.00      A    C  
ATOM   2311  O   THR A 246      13.487 -14.284   7.060  1.00 15.00      A    O  
ATOM   2312  N   LYS A 247      13.561 -14.378   4.820  1.00 15.00      A    N  
ATOM   2313  HN  LYS A 247      13.206 -14.788   4.007  1.00 15.00      A    H  
ATOM   2314  CA  LYS A 247      14.580 -13.346   4.709  1.00 15.00      A    C  
ATOM   2315  CB  LYS A 247      15.931 -13.962   4.332  1.00 15.00      A    C  
ATOM   2316  CG  LYS A 247      16.501 -14.911   5.374  1.00 15.00      A    C  
ATOM   2317  CD  LYS A 247      17.806 -14.384   5.949  1.00 15.00      A    C  
ATOM   2318  CE  LYS A 247      18.913 -14.392   4.908  1.00 15.00      A    C  
ATOM   2319  NZ  LYS A 247      19.334 -15.773   4.551  1.00 15.00      A    N  
ATOM   2320  HZ1 LYS A 247      19.996 -15.745   3.737  1.00 15.00      A    H  
ATOM   2321  HZ2 LYS A 247      18.511 -16.346   4.292  1.00 15.00      A    H  
ATOM   2322  HZ3 LYS A 247      19.823 -16.222   5.357  1.00 15.00      A    H  
ATOM   2323  C   LYS A 247      14.189 -12.290   3.683  1.00 15.00      A    C  
ATOM   2324  O   LYS A 247      14.490 -12.426   2.498  1.00 15.00      A    O  
ATOM   2325  N   PRO A 248      13.497 -11.229   4.121  1.00 15.00      A    N  
ATOM   2326  CA  PRO A 248      13.078 -10.134   3.239  1.00 15.00      A    C  
ATOM   2327  CB  PRO A 248      12.099  -9.320   4.104  1.00 15.00      A    C  
ATOM   2328  CG  PRO A 248      11.817 -10.172   5.298  1.00 15.00      A    C  
ATOM   2329  CD  PRO A 248      13.038 -11.020   5.499  1.00 15.00      A    C  
ATOM   2330  C   PRO A 248      14.260  -9.257   2.821  1.00 15.00      A    C  
ATOM   2331  O   PRO A 248      14.115  -8.348   2.004  1.00 15.00      A    O  
ATOM   2332  N   GLN A 249      15.430  -9.545   3.384  1.00 15.00      A    N  
ATOM   2333  HN  GLN A 249      15.479 -10.290   4.022  1.00 15.00      A    H  
ATOM   2334  CA  GLN A 249      16.642  -8.787   3.085  1.00 15.00      A    C  
ATOM   2335  CB  GLN A 249      17.750  -9.097   4.098  1.00 15.00      A    C  
ATOM   2336  CG  GLN A 249      17.452  -8.665   5.525  1.00 15.00      A    C  
ATOM   2337  CD  GLN A 249      16.512  -9.613   6.238  1.00 15.00      A    C  
ATOM   2338  OE1 GLN A 249      16.472 -10.807   5.942  1.00 15.00      A    O  
ATOM   2339  NE2 GLN A 249      15.745  -9.090   7.178  1.00 15.00      A    N  
ATOM   2340 HE21 GLN A 249      15.825  -8.129   7.359  1.00 15.00      A    H  
ATOM   2341 HE22 GLN A 249      15.131  -9.683   7.656  1.00 15.00      A    H  
ATOM   2342  C   GLN A 249      17.149  -9.075   1.677  1.00 15.00      A    C  
ATOM   2343  O   GLN A 249      17.803  -8.235   1.066  1.00 15.00      A    O  
ATOM   2344  N   ASN A 250      16.837 -10.259   1.167  1.00 15.00      A    N  
ATOM   2345  HN  ASN A 250      16.299 -10.882   1.698  1.00 15.00      A    H  
ATOM   2346  CA  ASN A 250      17.274 -10.660  -0.171  1.00 15.00      A    C  
ATOM   2347  CB  ASN A 250      17.454 -12.184  -0.247  1.00 15.00      A    C  
ATOM   2348  CG  ASN A 250      18.674 -12.683   0.510  1.00 15.00      A    C  
ATOM   2349  OD1 ASN A 250      18.699 -12.672   1.746  1.00 15.00      A    O  
ATOM   2350  ND2 ASN A 250      19.688 -13.135  -0.219  1.00 15.00      A    N  
ATOM   2351 HD21 ASN A 250      19.604 -13.121  -1.206  1.00 15.00      A    H  
ATOM   2352 HD22 ASN A 250      20.486 -13.477   0.250  1.00 15.00      A    H  
ATOM   2353  C   ASN A 250      16.285 -10.193  -1.238  1.00 15.00      A    C  
ATOM   2354  O   ASN A 250      16.141 -10.819  -2.290  1.00 15.00      A    O  
ATOM   2355  N   ILE A 251      15.599  -9.090  -0.961  1.00 15.00      A    N  
ATOM   2356  HN  ILE A 251      15.762  -8.628  -0.113  1.00 15.00      A    H  
ATOM   2357  CA  ILE A 251      14.624  -8.545  -1.896  1.00 15.00      A    C  
ATOM   2358  CB  ILE A 251      13.199  -8.500  -1.296  1.00 15.00      A    C  
ATOM   2359  CG1 ILE A 251      12.779  -9.876  -0.761  1.00 15.00      A    C  
ATOM   2360  CG2 ILE A 251      12.195  -7.999  -2.328  1.00 15.00      A    C  
ATOM   2361  CD1 ILE A 251      12.635 -10.943  -1.826  1.00 15.00      A    C  
ATOM   2362  C   ILE A 251      15.020  -7.143  -2.356  1.00 15.00      A    C  
ATOM   2363  O   ILE A 251      15.199  -6.906  -3.550  1.00 15.00      A    O  
ATOM   2364  N   SER A 252      15.160  -6.223  -1.402  1.00 15.00      A    N  
ATOM   2365  HN  SER A 252      15.034  -6.481  -0.467  1.00 15.00      A    H  
ATOM   2366  CA  SER A 252      15.514  -4.842  -1.710  1.00 15.00      A    C  
ATOM   2367  CB  SER A 252      14.298  -4.118  -2.300  1.00 15.00      A    C  
ATOM   2368  OG  SER A 252      14.638  -3.405  -3.473  1.00 15.00      A    O  
ATOM   2369  HG  SER A 252      14.440  -2.466  -3.344  1.00 15.00      A    H  
ATOM   2370  C   SER A 252      15.990  -4.115  -0.451  1.00 15.00      A    C  
ATOM   2371  O   SER A 252      15.860  -4.635   0.660  1.00 15.00      A    O  
ATOM   2372  N   GLN A 253      16.523  -2.909  -0.626  1.00 15.00      A    N  
ATOM   2373  HN  GLN A 253      16.578  -2.540  -1.538  1.00 15.00      A    H  
ATOM   2374  CA  GLN A 253      17.022  -2.110   0.490  1.00 15.00      A    C  
ATOM   2375  CB  GLN A 253      17.972  -1.015  -0.019  1.00 15.00      A    C  
ATOM   2376  CG  GLN A 253      18.189   0.157   0.934  1.00 15.00      A    C  
ATOM   2377  CD  GLN A 253      19.088  -0.181   2.109  1.00 15.00      A    C  
ATOM   2378  OE1 GLN A 253      20.307  -0.010   2.047  1.00 15.00      A    O  
ATOM   2379  NE2 GLN A 253      18.493  -0.652   3.193  1.00 15.00      A    N  
ATOM   2380 HE21 GLN A 253      17.516  -0.755   3.178  1.00 15.00      A    H  
ATOM   2381 HE22 GLN A 253      19.050  -0.878   3.965  1.00 15.00      A    H  
ATOM   2382  C   GLN A 253      15.875  -1.502   1.297  1.00 15.00      A    C  
ATOM   2383  O   GLN A 253      15.841  -1.622   2.524  1.00 15.00      A    O  
ATOM   2384  N   LEU A 254      14.928  -0.872   0.608  1.00 15.00      A    N  
ATOM   2385  HN  LEU A 254      15.005  -0.825  -0.380  1.00 15.00      A    H  
ATOM   2386  CA  LEU A 254      13.783  -0.239   1.265  1.00 15.00      A    C  
ATOM   2387  CB  LEU A 254      13.003   0.644   0.283  1.00 15.00      A    C  
ATOM   2388  CG  LEU A 254      13.728   1.890  -0.231  1.00 15.00      A    C  
ATOM   2389  CD1 LEU A 254      12.818   2.709  -1.136  1.00 15.00      A    C  
ATOM   2390  CD2 LEU A 254      14.238   2.733   0.928  1.00 15.00      A    C  
ATOM   2391  C   LEU A 254      12.855  -1.273   1.894  1.00 15.00      A    C  
ATOM   2392  O   LEU A 254      11.974  -0.940   2.685  1.00 15.00      A    O  
ATOM   2393  N   ASN A 255      13.073  -2.532   1.548  1.00 15.00      A    N  
ATOM   2394  HN  ASN A 255      13.799  -2.732   0.921  1.00 15.00      A    H  
ATOM   2395  CA  ASN A 255      12.264  -3.627   2.068  1.00 15.00      A    C  
ATOM   2396  CB  ASN A 255      12.319  -4.818   1.109  1.00 15.00      A    C  
ATOM   2397  CG  ASN A 255      10.996  -5.552   0.994  1.00 15.00      A    C  
ATOM   2398  OD1 ASN A 255      10.257  -5.695   1.964  1.00 15.00      A    O  
ATOM   2399  ND2 ASN A 255      10.685  -6.025  -0.202  1.00 15.00      A    N  
ATOM   2400 HD21 ASN A 255      11.318  -5.879  -0.936  1.00 15.00      A    H  
ATOM   2401 HD22 ASN A 255       9.836  -6.498  -0.302  1.00 15.00      A    H  
ATOM   2402  C   ASN A 255      12.731  -4.041   3.465  1.00 15.00      A    C  
ATOM   2403  O   ASN A 255      12.157  -4.935   4.082  1.00 15.00      A    O  
ATOM   2404  N   ASN A 256      13.783  -3.388   3.956  1.00 15.00      A    N  
ATOM   2405  HN  ASN A 256      14.213  -2.698   3.411  1.00 15.00      A    H  
ATOM   2406  CA  ASN A 256      14.317  -3.679   5.283  1.00 15.00      A    C  
ATOM   2407  CB  ASN A 256      15.816  -3.349   5.361  1.00 15.00      A    C  
ATOM   2408  CG  ASN A 256      16.715  -4.412   4.739  1.00 15.00      A    C  
ATOM   2409  OD1 ASN A 256      17.185  -5.321   5.420  1.00 15.00      A    O  
ATOM   2410  ND2 ASN A 256      16.969  -4.301   3.442  1.00 15.00      A    N  
ATOM   2411 HD21 ASN A 256      16.568  -3.552   2.952  1.00 15.00      A    H  
ATOM   2412 HD22 ASN A 256      17.549  -4.973   3.025  1.00 15.00      A    H  
ATOM   2413  C   ASN A 256      13.543  -2.922   6.367  1.00 15.00      A    C  
ATOM   2414  O   ASN A 256      13.297  -3.459   7.449  1.00 15.00      A    O  
ATOM   2415  N   GLU A 257      13.164  -1.672   6.070  1.00 15.00      A    N  
ATOM   2416  HN  GLU A 257      13.393  -1.300   5.196  1.00 15.00      A    H  
ATOM   2417  CA  GLU A 257      12.401  -0.847   7.012  1.00 15.00      A    C  
ATOM   2418  CB  GLU A 257      12.338   0.596   6.500  1.00 15.00      A    C  
ATOM   2419  CG  GLU A 257      13.710   1.216   6.258  1.00 15.00      A    C  
ATOM   2420  CD  GLU A 257      13.668   2.439   5.360  1.00 15.00      A    C  
ATOM   2421  OE1 GLU A 257      12.564   2.976   5.142  1.00 15.00      A    O  
ATOM   2422  OE2 GLU A 257      14.735   2.854   4.867  1.00 15.00      A    O  
ATOM   2423  C   GLU A 257      11.006  -1.440   7.116  1.00 15.00      A    C  
ATOM   2424  O   GLU A 257      10.517  -1.788   8.198  1.00 15.00      A    O  
ATOM   2425  N   ARG A 258      10.370  -1.543   5.964  1.00 15.00      A    N  
ATOM   2426  HN  ARG A 258      10.787  -1.164   5.156  1.00 15.00      A    H  
ATOM   2427  CA  ARG A 258       9.064  -2.168   5.866  1.00 15.00      A    C  
ATOM   2428  CB  ARG A 258       8.135  -1.417   4.886  1.00 15.00      A    C  
ATOM   2429  CG  ARG A 258       8.792  -0.868   3.618  1.00 15.00      A    C  
ATOM   2430  CD  ARG A 258       7.740  -0.436   2.588  1.00 15.00      A    C  
ATOM   2431  NE  ARG A 258       8.338  -0.164   1.279  1.00 15.00      A    N  
ATOM   2432  HE  ARG A 258       8.704   0.732   1.137  1.00 15.00      A    H  
ATOM   2433  CZ  ARG A 258       8.400  -1.053   0.284  1.00 15.00      A    C  
ATOM   2434  NH1 ARG A 258       7.870  -2.260   0.442  1.00 15.00      A    N  
ATOM   2435 HH11 ARG A 258       7.913  -2.957  -0.328  1.00 15.00      A    H  
ATOM   2436 HH12 ARG A 258       7.403  -2.514   1.341  1.00 15.00      A    H  
ATOM   2437  NH2 ARG A 258       9.049  -0.760  -0.839  1.00 15.00      A    N  
ATOM   2438 HH21 ARG A 258       9.103  -1.455  -1.617  1.00 15.00      A    H  
ATOM   2439 HH22 ARG A 258       9.522   0.164  -0.952  1.00 15.00      A    H  
ATOM   2440  C   ARG A 258       9.259  -3.643   5.491  1.00 15.00      A    C  
ATOM   2441  O   ARG A 258       9.204  -4.013   4.320  1.00 15.00      A    O  
ATOM   2442  N   ARG A 259       9.531  -4.456   6.520  1.00 15.00      A    N  
ATOM   2443  HN  ARG A 259       9.536  -4.063   7.428  1.00 15.00      A    H  
ATOM   2444  CA  ARG A 259       9.813  -5.900   6.385  1.00 15.00      A    C  
ATOM   2445  CB  ARG A 259      10.122  -6.494   7.764  1.00 15.00      A    C  
ATOM   2446  CG  ARG A 259      10.109  -5.439   8.861  1.00 15.00      A    C  
ATOM   2447  CD  ARG A 259       8.821  -5.483   9.664  1.00 15.00      A    C  
ATOM   2448  NE  ARG A 259       9.004  -6.303  10.882  1.00 15.00      A    N  
ATOM   2449  HE  ARG A 259       9.842  -6.815  10.950  1.00 15.00      A    H  
ATOM   2450  CZ  ARG A 259       8.145  -6.329  11.893  1.00 15.00      A    C  
ATOM   2451  NH1 ARG A 259       7.034  -5.597  11.839  1.00 15.00      A    N  
ATOM   2452 HH11 ARG A 259       6.846  -5.020  10.981  1.00 15.00      A    H  
ATOM   2453 HH12 ARG A 259       6.342  -5.589  12.629  1.00 15.00      A    H  
ATOM   2454  NH2 ARG A 259       8.420  -7.088  12.946  1.00 15.00      A    N  
ATOM   2455 HH21 ARG A 259       9.303  -7.675  12.971  1.00 15.00      A    H  
ATOM   2456 HH22 ARG A 259       7.770  -7.120  13.746  1.00 15.00      A    H  
ATOM   2457  C   ARG A 259       8.722  -6.696   5.668  1.00 15.00      A    C  
ATOM   2458  O   ARG A 259       7.856  -7.356   6.285  1.00 15.00      A    O  
ATOM   2459  N   GLY A 260       8.782  -6.621   4.355  1.00 15.00      A    N  
ATOM   2460  HN  GLY A 260       9.485  -6.050   3.945  1.00 15.00      A    H  
ATOM   2461  CA  GLY A 260       7.835  -7.308   3.519  1.00 15.00      A    C  
ATOM   2462  C   GLY A 260       6.501  -6.580   3.436  1.00 15.00      A    C  
ATOM   2463  O   GLY A 260       5.811  -6.676   2.432  1.00 15.00      A    O  
ATOM   2464  N   GLU A 261       6.144  -5.843   4.483  1.00 15.00      A    N  
ATOM   2465  HN  GLU A 261       6.758  -5.764   5.241  1.00 15.00      A    H  
ATOM   2466  CA  GLU A 261       4.876  -5.127   4.535  1.00 15.00      A    C  
ATOM   2467  CB  GLU A 261       4.723  -4.376   5.852  1.00 15.00      A    C  
ATOM   2468  CG  GLU A 261       4.751  -5.272   7.080  1.00 15.00      A    C  
ATOM   2469  CD  GLU A 261       4.491  -4.516   8.360  1.00 15.00      A    C  
ATOM   2470  OE1 GLU A 261       3.331  -4.129   8.580  1.00 15.00      A    O  
ATOM   2471  OE2 GLU A 261       5.448  -4.320   9.147  1.00 15.00      A    O  
ATOM   2472  C   GLU A 261       4.689  -4.182   3.366  1.00 15.00      A    C  
ATOM   2473  O   GLU A 261       5.521  -3.305   3.112  1.00 15.00      A    O  
ATOM   2474  N   ASN A 262       3.591  -4.383   2.660  1.00 15.00      A    N  
ATOM   2475  HN  ASN A 262       2.992  -5.116   2.918  1.00 15.00      A    H  
ATOM   2476  CA  ASN A 262       3.258  -3.568   1.504  1.00 15.00      A    C  
ATOM   2477  CB  ASN A 262       2.824  -4.487   0.364  1.00 15.00      A    C  
ATOM   2478  CG  ASN A 262       2.769  -3.796  -0.984  1.00 15.00      A    C  
ATOM   2479  OD1 ASN A 262       3.393  -2.762  -1.198  1.00 15.00      A    O  
ATOM   2480  ND2 ASN A 262       2.041  -4.388  -1.917  1.00 15.00      A    N  
ATOM   2481 HD21 ASN A 262       1.589  -5.229  -1.688  1.00 15.00      A    H  
ATOM   2482 HD22 ASN A 262       1.986  -3.963  -2.796  1.00 15.00      A    H  
ATOM   2483  C   ASN A 262       2.142  -2.593   1.851  1.00 15.00      A    C  
ATOM   2484  O   ASN A 262       2.076  -1.491   1.311  1.00 15.00      A    O  
ATOM   2485  N   TRP A 263       1.270  -3.020   2.769  1.00 15.00      A    N  
ATOM   2486  HN  TRP A 263       1.393  -3.907   3.158  1.00 15.00      A    H  
ATOM   2487  CA  TRP A 263       0.140  -2.204   3.216  1.00 15.00      A    C  
ATOM   2488  CB  TRP A 263       0.618  -0.961   3.967  1.00 15.00      A    C  
ATOM   2489  CG  TRP A 263       1.125  -1.238   5.352  1.00 15.00      A    C  
ATOM   2490  CD1 TRP A 263       1.581  -2.426   5.857  1.00 15.00      A    C  
ATOM   2491  CD2 TRP A 263       1.228  -0.290   6.415  1.00 15.00      A    C  
ATOM   2492  NE1 TRP A 263       1.960  -2.268   7.170  1.00 15.00      A    N  
ATOM   2493  HE1 TRP A 263       2.330  -2.984   7.757  1.00 15.00      A    H  
ATOM   2494  CE2 TRP A 263       1.754  -0.963   7.533  1.00 15.00      A    C  
ATOM   2495  CE3 TRP A 263       0.929   1.067   6.525  1.00 15.00      A    C  
ATOM   2496  CZ2 TRP A 263       1.982  -0.320   8.748  1.00 15.00      A    C  
ATOM   2497  CZ3 TRP A 263       1.155   1.704   7.727  1.00 15.00      A    C  
ATOM   2498  CH2 TRP A 263       1.677   1.012   8.823  1.00 15.00      A    C  
ATOM   2499  C   TRP A 263      -0.782  -1.821   2.059  1.00 15.00      A    C  
ATOM   2500  O   TRP A 263      -0.823  -0.668   1.629  1.00 15.00      A    O  
ATOM   2501  N   LEU A 264      -1.529  -2.801   1.568  1.00 15.00      A    N  
ATOM   2502  HN  LEU A 264      -1.471  -3.690   1.973  1.00 15.00      A    H  
ATOM   2503  CA  LEU A 264      -2.447  -2.584   0.453  1.00 15.00      A    C  
ATOM   2504  CB  LEU A 264      -2.758  -3.900  -0.264  1.00 15.00      A    C  
ATOM   2505  CG  LEU A 264      -1.590  -4.604  -0.952  1.00 15.00      A    C  
ATOM   2506  CD1 LEU A 264      -0.857  -5.504   0.027  1.00 15.00      A    C  
ATOM   2507  CD2 LEU A 264      -2.083  -5.402  -2.147  1.00 15.00      A    C  
ATOM   2508  C   LEU A 264      -3.753  -1.964   0.929  1.00 15.00      A    C  
ATOM   2509  O   LEU A 264      -4.235  -2.274   2.023  1.00 15.00      A    O  
ATOM   2510  N   LEU A 265      -4.323  -1.103   0.097  1.00 15.00      A    N  
ATOM   2511  HN  LEU A 265      -3.883  -0.904  -0.753  1.00 15.00      A    H  
ATOM   2512  CA  LEU A 265      -5.580  -0.441   0.412  1.00 15.00      A    C  
ATOM   2513  CB  LEU A 265      -5.700   0.873  -0.370  1.00 15.00      A    C  
ATOM   2514  CG  LEU A 265      -4.637   1.938  -0.090  1.00 15.00      A    C  
ATOM   2515  CD1 LEU A 265      -4.805   3.118  -1.033  1.00 15.00      A    C  
ATOM   2516  CD2 LEU A 265      -4.700   2.395   1.360  1.00 15.00      A    C  
ATOM   2517  C   LEU A 265      -6.769  -1.344   0.084  1.00 15.00      A    C  
ATOM   2518  O   LEU A 265      -6.695  -2.185  -0.814  1.00 15.00      A    O  
ATOM   2519  N   PRO A 266      -7.875  -1.185   0.824  1.00 15.00      A    N  
ATOM   2520  CA  PRO A 266      -9.095  -1.975   0.621  1.00 15.00      A    C  
ATOM   2521  CB  PRO A 266      -9.915  -1.691   1.883  1.00 15.00      A    C  
ATOM   2522  CG  PRO A 266      -9.452  -0.351   2.340  1.00 15.00      A    C  
ATOM   2523  CD  PRO A 266      -8.004  -0.250   1.958  1.00 15.00      A    C  
ATOM   2524  C   PRO A 266      -9.898  -1.574  -0.622  1.00 15.00      A    C  
ATOM   2525  O   PRO A 266     -10.620  -0.577  -0.620  1.00 15.00      A    O  
ATOM   2526  N   SER A 267      -9.760  -2.355  -1.681  1.00 15.00      A    N  
ATOM   2527  HN  SER A 267      -9.134  -3.107  -1.638  1.00 15.00      A    H  
ATOM   2528  CA  SER A 267     -10.499  -2.123  -2.916  1.00 15.00      A    C  
ATOM   2529  CB  SER A 267      -9.544  -2.152  -4.117  1.00 15.00      A    C  
ATOM   2530  OG  SER A 267     -10.149  -1.603  -5.277  1.00 15.00      A    O  
ATOM   2531  HG  SER A 267     -10.884  -2.160  -5.549  1.00 15.00      A    H  
ATOM   2532  C   SER A 267     -11.557  -3.220  -3.044  1.00 15.00      A    C  
ATOM   2533  O   SER A 267     -11.472  -4.092  -3.910  1.00 15.00      A    O  
ATOM   2534  N   LEU A 268     -12.547  -3.175  -2.163  1.00 15.00      A    N  
ATOM   2535  HN  LEU A 268     -12.583  -2.432  -1.524  1.00 15.00      A    H  
ATOM   2536  CA  LEU A 268     -13.595  -4.183  -2.133  1.00 15.00      A    C  
ATOM   2537  CB  LEU A 268     -13.630  -4.825  -0.741  1.00 15.00      A    C  
ATOM   2538  CG  LEU A 268     -12.303  -5.395  -0.233  1.00 15.00      A    C  
ATOM   2539  CD1 LEU A 268     -12.328  -5.565   1.278  1.00 15.00      A    C  
ATOM   2540  CD2 LEU A 268     -11.990  -6.714  -0.919  1.00 15.00      A    C  
ATOM   2541  C   LEU A 268     -14.964  -3.595  -2.458  1.00 15.00      A    C  
ATOM   2542  O   LEU A 268     -15.219  -2.417  -2.203  1.00 15.00      A    O  
ATOM   2543  N   PRO A 269     -15.860  -4.413  -3.042  1.00 15.00      A    N  
ATOM   2544  CA  PRO A 269     -17.223  -3.986  -3.380  1.00 15.00      A    C  
ATOM   2545  CB  PRO A 269     -17.779  -5.173  -4.179  1.00 15.00      A    C  
ATOM   2546  CG  PRO A 269     -16.977  -6.345  -3.732  1.00 15.00      A    C  
ATOM   2547  CD  PRO A 269     -15.606  -5.814  -3.425  1.00 15.00      A    C  
ATOM   2548  C   PRO A 269     -18.053  -3.764  -2.114  1.00 15.00      A    C  
ATOM   2549  O   PRO A 269     -17.725  -4.299  -1.057  1.00 15.00      A    O  
ATOM   2550  N   PRO A 270     -19.140  -2.974  -2.190  1.00 15.00      A    N  
ATOM   2551  CA  PRO A 270     -19.997  -2.699  -1.026  1.00 15.00      A    C  
ATOM   2552  CB  PRO A 270     -21.053  -1.729  -1.568  1.00 15.00      A    C  
ATOM   2553  CG  PRO A 270     -20.454  -1.172  -2.816  1.00 15.00      A    C  
ATOM   2554  CD  PRO A 270     -19.613  -2.273  -3.393  1.00 15.00      A    C  
ATOM   2555  C   PRO A 270     -20.658  -3.969  -0.485  1.00 15.00      A    C  
ATOM   2556  O   PRO A 270     -20.983  -4.061   0.699  1.00 15.00      A    O  
ATOM   2557  N   ASN A 271     -20.839  -4.951  -1.358  1.00 15.00      A    N  
ATOM   2558  HN  ASN A 271     -20.547  -4.826  -2.288  1.00 15.00      A    H  
ATOM   2559  CA  ASN A 271     -21.451  -6.217  -0.975  1.00 15.00      A    C  
ATOM   2560  CB  ASN A 271     -22.490  -6.677  -2.012  1.00 15.00      A    C  
ATOM   2561  CG  ASN A 271     -21.905  -6.928  -3.395  1.00 15.00      A    C  
ATOM   2562  OD1 ASN A 271     -21.019  -6.205  -3.851  1.00 15.00      A    O  
ATOM   2563  ND2 ASN A 271     -22.395  -7.958  -4.072  1.00 15.00      A    N  
ATOM   2564 HD21 ASN A 271     -23.095  -8.497  -3.652  1.00 15.00      A    H  
ATOM   2565 HD22 ASN A 271     -22.035  -8.136  -4.966  1.00 15.00      A    H  
ATOM   2566  C   ASN A 271     -20.397  -7.300  -0.755  1.00 15.00      A    C  
ATOM   2567  O   ASN A 271     -20.638  -8.476  -1.030  1.00 15.00      A    O  
ATOM   2568  N   TRP A 272     -19.227  -6.904  -0.263  1.00 15.00      A    N  
ATOM   2569  HN  TRP A 272     -19.072  -5.950  -0.091  1.00 15.00      A    H  
ATOM   2570  CA  TRP A 272     -18.158  -7.864   0.006  1.00 15.00      A    C  
ATOM   2571  CB  TRP A 272     -16.793  -7.174   0.146  1.00 15.00      A    C  
ATOM   2572  CG  TRP A 272     -16.623  -6.391   1.413  1.00 15.00      A    C  
ATOM   2573  CD1 TRP A 272     -17.258  -5.232   1.750  1.00 15.00      A    C  
ATOM   2574  CD2 TRP A 272     -15.757  -6.706   2.510  1.00 15.00      A    C  
ATOM   2575  NE1 TRP A 272     -16.847  -4.808   2.986  1.00 15.00      A    N  
ATOM   2576  HE1 TRP A 272     -17.164  -4.002   3.443  1.00 15.00      A    H  
ATOM   2577  CE2 TRP A 272     -15.923  -5.694   3.475  1.00 15.00      A    C  
ATOM   2578  CE3 TRP A 272     -14.859  -7.747   2.770  1.00 15.00      A    C  
ATOM   2579  CZ2 TRP A 272     -15.225  -5.691   4.680  1.00 15.00      A    C  
ATOM   2580  CZ3 TRP A 272     -14.167  -7.741   3.967  1.00 15.00      A    C  
ATOM   2581  CH2 TRP A 272     -14.354  -6.721   4.906  1.00 15.00      A    C  
ATOM   2582  C   TRP A 272     -18.487  -8.692   1.247  1.00 15.00      A    C  
ATOM   2583  O   TRP A 272     -17.920  -9.762   1.466  1.00 15.00      A    O  
ATOM   2584  N   GLN A 273     -19.412  -8.182   2.054  1.00 15.00      A    N  
ATOM   2585  HN  GLN A 273     -19.818  -7.323   1.826  1.00 15.00      A    H  
ATOM   2586  CA  GLN A 273     -19.844  -8.869   3.264  1.00 15.00      A    C  
ATOM   2587  CB  GLN A 273     -20.191  -7.867   4.371  1.00 15.00      A    C  
ATOM   2588  CG  GLN A 273     -18.995  -7.120   4.945  1.00 15.00      A    C  
ATOM   2589  CD  GLN A 273     -18.103  -7.991   5.815  1.00 15.00      A    C  
ATOM   2590  OE1 GLN A 273     -18.000  -9.198   5.618  1.00 15.00      A    O  
ATOM   2591  NE2 GLN A 273     -17.448  -7.378   6.788  1.00 15.00      A    N  
ATOM   2592 HE21 GLN A 273     -17.572  -6.413   6.895  1.00 15.00      A    H  
ATOM   2593 HE22 GLN A 273     -16.862  -7.917   7.358  1.00 15.00      A    H  
ATOM   2594  C   GLN A 273     -21.054  -9.742   2.947  1.00 15.00      A    C  
ATOM   2595  O   GLN A 273     -22.131  -9.234   2.630  1.00 15.00      A    O  
ATOM   2596  N   ARG A 274     -20.865 -11.049   3.022  1.00 15.00      A    N  
ATOM   2597  HN  ARG A 274     -19.981 -11.384   3.279  1.00 15.00      A    H  
ATOM   2598  CA  ARG A 274     -21.928 -12.000   2.721  1.00 15.00      A    C  
ATOM   2599  CB  ARG A 274     -21.350 -13.401   2.507  1.00 15.00      A    C  
ATOM   2600  CG  ARG A 274     -22.360 -14.421   2.002  1.00 15.00      A    C  
ATOM   2601  CD  ARG A 274     -22.005 -15.825   2.466  1.00 15.00      A    C  
ATOM   2602  NE  ARG A 274     -22.279 -16.024   3.893  1.00 15.00      A    N  
ATOM   2603  HE  ARG A 274     -23.221 -16.109   4.161  1.00 15.00      A    H  
ATOM   2604  CZ  ARG A 274     -21.334 -16.090   4.834  1.00 15.00      A    C  
ATOM   2605  NH1 ARG A 274     -20.052 -15.967   4.500  1.00 15.00      A    N  
ATOM   2606 HH11 ARG A 274     -19.784 -15.820   3.504  1.00 15.00      A    H  
ATOM   2607 HH12 ARG A 274     -19.312 -16.014   5.231  1.00 15.00      A    H  
ATOM   2608  NH2 ARG A 274     -21.670 -16.289   6.105  1.00 15.00      A    N  
ATOM   2609 HH21 ARG A 274     -22.671 -16.396   6.371  1.00 15.00      A    H  
ATOM   2610 HH22 ARG A 274     -20.934 -16.338   6.841  1.00 15.00      A    H  
ATOM   2611  C   ARG A 274     -23.018 -12.036   3.795  1.00 15.00      A    C  
ATOM   2612  O   ARG A 274     -22.934 -12.807   4.756  1.00 15.00      A    O  
ATOM   2613  N   GLN A 275     -24.031 -11.197   3.629  1.00 15.00      A    N  
ATOM   2614  HN  GLN A 275     -24.024 -10.589   2.860  1.00 15.00      A    H  
ATOM   2615  CA  GLN A 275     -25.148 -11.151   4.561  1.00 15.00      A    C  
ATOM   2616  CB  GLN A 275     -25.846  -9.789   4.500  1.00 15.00      A    C  
ATOM   2617  CG  GLN A 275     -24.979  -8.627   4.964  1.00 15.00      A    C  
ATOM   2618  CD  GLN A 275     -24.839  -7.542   3.913  1.00 15.00      A    C  
ATOM   2619  OE1 GLN A 275     -25.750  -7.302   3.123  1.00 15.00      A    O  
ATOM   2620  NE2 GLN A 275     -23.692  -6.883   3.894  1.00 15.00      A    N  
ATOM   2621 HE21 GLN A 275     -23.006  -7.129   4.549  1.00 15.00      A    H  
ATOM   2622 HE22 GLN A 275     -23.573  -6.184   3.218  1.00 15.00      A    H  
ATOM   2623  C   GLN A 275     -26.130 -12.266   4.223  1.00 15.00      A    C  
ATOM   2624  O   GLN A 275     -26.276 -12.637   3.058  1.00 15.00      A    O  
ATOM   2625  N   ASN A 276     -26.794 -12.806   5.230  1.00 15.00      A    N  
ATOM   2626  HN  ASN A 276     -26.667 -12.455   6.135  1.00 15.00      A    H  
ATOM   2627  CA  ASN A 276     -27.739 -13.891   5.007  1.00 15.00      A    C  
ATOM   2628  CB  ASN A 276     -27.608 -14.985   6.072  1.00 15.00      A    C  
ATOM   2629  CG  ASN A 276     -27.680 -14.451   7.488  1.00 15.00      A    C  
ATOM   2630  OD1 ASN A 276     -28.754 -14.326   8.066  1.00 15.00      A    O  
ATOM   2631  ND2 ASN A 276     -26.527 -14.139   8.060  1.00 15.00      A    N  
ATOM   2632 HD21 ASN A 276     -25.706 -14.268   7.545  1.00 15.00      A    H  
ATOM   2633 HD22 ASN A 276     -26.546 -13.790   8.975  1.00 15.00      A    H  
ATOM   2634  C   ASN A 276     -29.169 -13.387   4.919  1.00 15.00      A    C  
ATOM   2635  O   ASN A 276     -29.500 -12.325   5.448  1.00 15.00      A    O  
ATOM   2636  N   VAL A 277     -30.000 -14.159   4.237  1.00 15.00      A    N  
ATOM   2637  HN  VAL A 277     -29.663 -14.993   3.860  1.00 15.00      A    H  
ATOM   2638  CA  VAL A 277     -31.404 -13.826   4.054  1.00 15.00      A    C  
ATOM   2639  CB  VAL A 277     -31.961 -14.460   2.767  1.00 15.00      A    C  
ATOM   2640  CG1 VAL A 277     -31.653 -13.567   1.574  1.00 15.00      A    C  
ATOM   2641  CG2 VAL A 277     -31.361 -15.844   2.554  1.00 15.00      A    C  
ATOM   2642  C   VAL A 277     -32.204 -14.290   5.259  1.00 15.00      A    C  
ATOM   2643  O   VAL A 277     -31.767 -15.188   5.974  1.00 15.00      A    O  
ATOM   2644  N   ASN A 278     -33.366 -13.682   5.478  1.00 15.00      A    N  
ATOM   2645  HN  ASN A 278     -33.688 -13.019   4.837  1.00 15.00      A    H  
ATOM   2646  CA  ASN A 278     -34.189 -14.009   6.633  1.00 15.00      A    C  
ATOM   2647  CB  ASN A 278     -33.577 -13.332   7.871  1.00 15.00      A    C  
ATOM   2648  CG  ASN A 278     -32.927 -14.290   8.855  1.00 15.00      A    C  
ATOM   2649  OD1 ASN A 278     -33.506 -14.624   9.890  1.00 15.00      A    O  
ATOM   2650  ND2 ASN A 278     -31.716 -14.726   8.550  1.00 15.00      A    N  
ATOM   2651 HD21 ASN A 278     -31.304 -14.414   7.708  1.00 15.00      A    H  
ATOM   2652 HD22 ASN A 278     -31.282 -15.346   9.164  1.00 15.00      A    H  
ATOM   2653  C   ASN A 278     -35.624 -13.502   6.443  1.00 15.00      A    C  
ATOM   2654  O   ASN A 278     -35.946 -12.374   6.823  1.00 15.00      A    O  
ATOM   2655  N   ALA A 279     -36.473 -14.311   5.831  1.00 15.00      A    N  
ATOM   2656  HN  ALA A 279     -36.150 -15.180   5.489  1.00 15.00      A    H  
ATOM   2657  CA  ALA A 279     -37.871 -13.937   5.616  1.00 15.00      A    C  
ATOM   2658  CB  ALA A 279     -38.473 -14.752   4.477  1.00 15.00      A    C  
ATOM   2659  C   ALA A 279     -38.700 -14.110   6.896  1.00 15.00      A    C  
ATOM   2660  O   ALA A 279     -38.393 -14.958   7.733  1.00 15.00      A    O  
ATOM   2661  N   PRO A 280     -39.743 -13.278   7.081  1.00 15.00      A    N  
ATOM   2662  CA  PRO A 280     -40.624 -13.352   8.259  1.00 15.00      A    C  
ATOM   2663  CB  PRO A 280     -41.493 -12.101   8.123  1.00 15.00      A    C  
ATOM   2664  CG  PRO A 280     -41.500 -11.802   6.667  1.00 15.00      A    C  
ATOM   2665  CD  PRO A 280     -40.140 -12.194   6.164  1.00 15.00      A    C  
ATOM   2666  C   PRO A 280     -41.497 -14.609   8.245  1.00 15.00      A    C  
ATOM   2667  O   PRO A 280     -42.005 -15.007   7.197  1.00 15.00      A    O  
ATOM   2668  N   MET A 281     -41.670 -15.228   9.412  1.00 15.00      A    N  
ATOM   2669  HN  MET A 281     -41.245 -14.862  10.212  1.00 15.00      A    H  
ATOM   2670  CA  MET A 281     -42.475 -16.446   9.522  1.00 15.00      A    C  
ATOM   2671  CB  MET A 281     -41.647 -17.586  10.122  1.00 15.00      A    C  
ATOM   2672  CG  MET A 281     -40.436 -17.997   9.301  1.00 15.00      A    C  
ATOM   2673  SD  MET A 281     -40.821 -19.241   8.057  1.00 15.00      A    S  
ATOM   2674  CE  MET A 281     -41.346 -18.206   6.693  1.00 15.00      A    C  
ATOM   2675  C   MET A 281     -43.732 -16.240  10.369  1.00 15.00      A    C  
ATOM   2676  O   MET A 281     -44.845 -16.366   9.882  1.00 15.00      A    O  
ATOM   2677  N   ARG A 282     -43.555 -15.951  11.650  1.00 15.00      A    N  
ATOM   2678  HN  ARG A 282     -42.644 -15.855  12.001  1.00 15.00      A    H  
ATOM   2679  CA  ARG A 282     -44.701 -15.758  12.535  1.00 15.00      A    C  
ATOM   2680  CB  ARG A 282     -44.512 -16.519  13.846  1.00 15.00      A    C  
ATOM   2681  CG  ARG A 282     -44.587 -18.028  13.698  1.00 15.00      A    C  
ATOM   2682  CD  ARG A 282     -43.462 -18.709  14.447  1.00 15.00      A    C  
ATOM   2683  NE  ARG A 282     -43.571 -18.543  15.900  1.00 15.00      A    N  
ATOM   2684  HE  ARG A 282     -44.436 -18.240  16.257  1.00 15.00      A    H  
ATOM   2685  CZ  ARG A 282     -42.557 -18.767  16.743  1.00 15.00      A    C  
ATOM   2686  NH1 ARG A 282     -41.377 -19.139  16.263  1.00 15.00      A    N  
ATOM   2687 HH11 ARG A 282     -40.579 -19.315  16.909  1.00 15.00      A    H  
ATOM   2688 HH12 ARG A 282     -41.244 -19.259  15.236  1.00 15.00      A    H  
ATOM   2689  NH2 ARG A 282     -42.732 -18.683  18.059  1.00 15.00      A    N  
ATOM   2690 HH21 ARG A 282     -41.932 -18.859  18.705  1.00 15.00      A    H  
ATOM   2691 HH22 ARG A 282     -43.668 -18.450  18.454  1.00 15.00      A    H  
ATOM   2692  C   ARG A 282     -45.000 -14.286  12.805  1.00 15.00      A    C  
ATOM   2693  O   ARG A 282     -44.196 -13.428  12.506  1.00 15.00      A    O  
ATOM   2694  N   HIS A 283     -46.182 -14.038  13.375  1.00 15.00      A    N  
ATOM   2695  HN  HIS A 283     -46.778 -14.808  13.551  1.00 15.00      A    H  
ATOM   2696  CA  HIS A 283     -46.681 -12.692  13.725  1.00 15.00      A    C  
ATOM   2697  CB  HIS A 283     -47.803 -12.797  14.771  1.00 15.00      A    C  
ATOM   2698  CG  HIS A 283     -48.468 -11.496  15.127  1.00 15.00      A    C  
ATOM   2699  ND1 HIS A 283     -49.591 -11.016  14.472  1.00 15.00      A    N  
ATOM   2700  HD1 HIS A 283     -50.052 -11.455  13.724  1.00 15.00      A    H  
ATOM   2701  CD2 HIS A 283     -48.177 -10.579  16.082  1.00 15.00      A    C  
ATOM   2702  CE1 HIS A 283     -49.973  -9.882  15.033  1.00 15.00      A    C  
ATOM   2703  NE2 HIS A 283     -49.131  -9.593  16.006  1.00 15.00      A    N  
ATOM   2704  HE2 HIS A 283     -49.188  -8.809  16.593  1.00 15.00      A    H  
ATOM   2705  C   HIS A 283     -45.613 -11.678  14.177  1.00 15.00      A    C  
ATOM   2706  O   HIS A 283     -45.457 -10.635  13.549  1.00 15.00      A    O  
ATOM   2707  N   SER A 284     -44.921 -11.966  15.281  1.00 15.00      A    N  
ATOM   2708  HN  SER A 284     -45.089 -12.813  15.748  1.00 15.00      A    H  
ATOM   2709  CA  SER A 284     -43.885 -11.065  15.814  1.00 15.00      A    C  
ATOM   2710  CB  SER A 284     -43.422 -11.593  17.178  1.00 15.00      A    C  
ATOM   2711  OG  SER A 284     -44.443 -12.430  17.733  1.00 15.00      A    O  
ATOM   2712  HG  SER A 284     -44.267 -12.596  18.671  1.00 15.00      A    H  
ATOM   2713  C   SER A 284     -42.721 -10.950  14.825  1.00 15.00      A    C  
ATOM   2714  O   SER A 284     -42.255  -9.851  14.517  1.00 15.00      A    O  
ATOM   2715  N   SER A 285     -42.309 -12.091  14.290  1.00 15.00      A    N  
ATOM   2716  HN  SER A 285     -42.727 -12.921  14.580  1.00 15.00      A    H  
ATOM   2717  CA  SER A 285     -41.237 -12.144  13.312  1.00 15.00      A    C  
ATOM   2718  CB  SER A 285     -40.953 -13.601  12.921  1.00 15.00      A    C  
ATOM   2719  OG  SER A 285     -39.738 -13.725  12.209  1.00 15.00      A    O  
ATOM   2720  HG  SER A 285     -39.005 -13.458  12.778  1.00 15.00      A    H  
ATOM   2721  C   SER A 285     -41.565 -11.304  12.066  1.00 15.00      A    C  
ATOM   2722  O   SER A 285     -40.664 -10.725  11.461  1.00 15.00      A    O  
ATOM   2723  N   VAL A 286     -42.846 -11.254  11.685  1.00 15.00      A    N  
ATOM   2724  HN  VAL A 286     -43.512 -11.756  12.201  1.00 15.00      A    H  
ATOM   2725  CA  VAL A 286     -43.284 -10.483  10.521  1.00 15.00      A    C  
ATOM   2726  CB  VAL A 286     -44.742 -10.803  10.115  1.00 15.00      A    C  
ATOM   2727  CG1 VAL A 286     -45.236  -9.817   9.059  1.00 15.00      A    C  
ATOM   2728  CG2 VAL A 286     -44.832 -12.222   9.576  1.00 15.00      A    C  
ATOM   2729  C   VAL A 286     -43.124  -8.987  10.772  1.00 15.00      A    C  
ATOM   2730  O   VAL A 286     -42.713  -8.239   9.893  1.00 15.00      A    O  
ATOM   2731  N   PHE A 287     -43.451  -8.560  11.980  1.00 15.00      A    N  
ATOM   2732  HN  PHE A 287     -43.800  -9.197  12.631  1.00 15.00      A    H  
ATOM   2733  CA  PHE A 287     -43.317  -7.159  12.353  1.00 15.00      A    C  
ATOM   2734  CB  PHE A 287     -43.943  -6.894  13.724  1.00 15.00      A    C  
ATOM   2735  CG  PHE A 287     -45.407  -6.573  13.656  1.00 15.00      A    C  
ATOM   2736  CD1 PHE A 287     -45.832  -5.281  13.395  1.00 15.00      A    C  
ATOM   2737  CD2 PHE A 287     -46.359  -7.560  13.848  1.00 15.00      A    C  
ATOM   2738  CE1 PHE A 287     -47.179  -4.976  13.327  1.00 15.00      A    C  
ATOM   2739  CE2 PHE A 287     -47.708  -7.265  13.783  1.00 15.00      A    C  
ATOM   2740  CZ  PHE A 287     -48.119  -5.971  13.522  1.00 15.00      A    C  
ATOM   2741  C   PHE A 287     -41.848  -6.725  12.351  1.00 15.00      A    C  
ATOM   2742  O   PHE A 287     -41.505  -5.668  11.824  1.00 15.00      A    O  
ATOM   2743  N   GLU A 288     -40.978  -7.556  12.922  1.00 15.00      A    N  
ATOM   2744  HN  GLU A 288     -41.305  -8.396  13.320  1.00 15.00      A    H  
ATOM   2745  CA  GLU A 288     -39.555  -7.244  12.990  1.00 15.00      A    C  
ATOM   2746  CB  GLU A 288     -38.862  -8.130  14.023  1.00 15.00      A    C  
ATOM   2747  CG  GLU A 288     -39.395  -7.992  15.437  1.00 15.00      A    C  
ATOM   2748  CD  GLU A 288     -39.096  -9.221  16.272  1.00 15.00      A    C  
ATOM   2749  OE1 GLU A 288     -37.912  -9.447  16.598  1.00 15.00      A    O  
ATOM   2750  OE2 GLU A 288     -40.045  -9.970  16.584  1.00 15.00      A    O  
ATOM   2751  C   GLU A 288     -38.869  -7.418  11.639  1.00 15.00      A    C  
ATOM   2752  O   GLU A 288     -37.896  -6.726  11.328  1.00 15.00      A    O  
ATOM   2753  N   HIS A 289     -39.370  -8.341  10.832  1.00 15.00      A    N  
ATOM   2754  HN  HIS A 289     -40.162  -8.853  11.116  1.00 15.00      A    H  
ATOM   2755  CA  HIS A 289     -38.771  -8.607   9.529  1.00 15.00      A    C  
ATOM   2756  CB  HIS A 289     -38.605 -10.105   9.283  1.00 15.00      A    C  
ATOM   2757  CG  HIS A 289     -37.365 -10.664   9.901  1.00 15.00      A    C  
ATOM   2758  ND1 HIS A 289     -36.380 -11.295   9.174  1.00 15.00      A    N  
ATOM   2759  HD1 HIS A 289     -36.399 -11.470   8.199  1.00 15.00      A    H  
ATOM   2760  CD2 HIS A 289     -36.936 -10.664  11.188  1.00 15.00      A    C  
ATOM   2761  CE1 HIS A 289     -35.402 -11.654   9.981  1.00 15.00      A    C  
ATOM   2762  NE2 HIS A 289     -35.711 -11.284  11.205  1.00 15.00      A    N  
ATOM   2763  HE2 HIS A 289     -35.153 -11.427  11.998  1.00 15.00      A    H  
ATOM   2764  C   HIS A 289     -39.513  -7.939   8.384  1.00 15.00      A    C  
ATOM   2765  O   HIS A 289     -39.265  -8.248   7.220  1.00 15.00      A    O  
ATOM   2766  N   ASP A 290     -40.409  -7.026   8.722  1.00 15.00      A    N  
ATOM   2767  HN  ASP A 290     -40.575  -6.847   9.672  1.00 15.00      A    H  
ATOM   2768  CA  ASP A 290     -41.178  -6.292   7.721  1.00 15.00      A    C  
ATOM   2769  CB  ASP A 290     -42.219  -5.414   8.425  1.00 15.00      A    C  
ATOM   2770  CG  ASP A 290     -43.144  -4.691   7.467  1.00 15.00      A    C  
ATOM   2771  OD1 ASP A 290     -43.503  -5.279   6.431  1.00 15.00      A    O  
ATOM   2772  OD2 ASP A 290     -43.555  -3.551   7.777  1.00 15.00      A    O  
ATOM   2773  C   ASP A 290     -40.238  -5.407   6.917  1.00 15.00      A    C  
ATOM   2774  O   ASP A 290     -40.173  -5.476   5.691  1.00 15.00      A    O  
ATOM   2775  N   PHE A 291     -39.480  -4.599   7.637  1.00 15.00      A    N  
ATOM   2776  HN  PHE A 291     -39.570  -4.607   8.610  1.00 15.00      A    H  
ATOM   2777  CA  PHE A 291     -38.535  -3.688   7.022  1.00 15.00      A    C  
ATOM   2778  CB  PHE A 291     -38.235  -2.510   7.953  1.00 15.00      A    C  
ATOM   2779  CG  PHE A 291     -38.175  -2.864   9.417  1.00 15.00      A    C  
ATOM   2780  CD1 PHE A 291     -39.308  -2.773  10.209  1.00 15.00      A    C  
ATOM   2781  CD2 PHE A 291     -36.987  -3.277  10.000  1.00 15.00      A    C  
ATOM   2782  CE1 PHE A 291     -39.258  -3.085  11.554  1.00 15.00      A    C  
ATOM   2783  CE2 PHE A 291     -36.930  -3.591  11.344  1.00 15.00      A    C  
ATOM   2784  CZ  PHE A 291     -38.068  -3.496  12.122  1.00 15.00      A    C  
ATOM   2785  C   PHE A 291     -37.239  -4.381   6.627  1.00 15.00      A    C  
ATOM   2786  O   PHE A 291     -36.673  -4.084   5.573  1.00 15.00      A    O  
ATOM   2787  N   GLY A 292     -36.770  -5.300   7.473  1.00 15.00      A    N  
ATOM   2788  HN  GLY A 292     -37.280  -5.514   8.279  1.00 15.00      A    H  
ATOM   2789  CA  GLY A 292     -35.521  -5.998   7.198  1.00 15.00      A    C  
ATOM   2790  C   GLY A 292     -34.399  -5.013   6.920  1.00 15.00      A    C  
ATOM   2791  O   GLY A 292     -33.895  -4.932   5.801  1.00 15.00      A    O  
ATOM   2792  N   ARG A 293     -34.032  -4.241   7.931  1.00 15.00      A    N  
ATOM   2793  HN  ARG A 293     -34.457  -4.360   8.807  1.00 15.00      A    H  
ATOM   2794  CA  ARG A 293     -32.994  -3.234   7.775  1.00 15.00      A    C  
ATOM   2795  CB  ARG A 293     -33.324  -1.975   8.576  1.00 15.00      A    C  
ATOM   2796  CG  ARG A 293     -34.616  -1.285   8.148  1.00 15.00      A    C  
ATOM   2797  CD  ARG A 293     -34.560  -0.807   6.701  1.00 15.00      A    C  
ATOM   2798  NE  ARG A 293     -34.883  -1.869   5.742  1.00 15.00      A    N  
ATOM   2799  HE  ARG A 293     -35.394  -2.641   6.078  1.00 15.00      A    H  
ATOM   2800  CZ  ARG A 293     -34.529  -1.855   4.456  1.00 15.00      A    C  
ATOM   2801  NH1 ARG A 293     -33.835  -0.832   3.963  1.00 15.00      A    N  
ATOM   2802 HH11 ARG A 293     -33.566  -0.038   4.580  1.00 15.00      A    H  
ATOM   2803 HH12 ARG A 293     -33.554  -0.821   2.960  1.00 15.00      A    H  
ATOM   2804  NH2 ARG A 293     -34.878  -2.865   3.667  1.00 15.00      A    N  
ATOM   2805 HH21 ARG A 293     -34.607  -2.868   2.663  1.00 15.00      A    H  
ATOM   2806 HH22 ARG A 293     -35.430  -3.666   4.058  1.00 15.00      A    H  
ATOM   2807  C   ARG A 293     -31.605  -3.760   8.106  1.00 15.00      A    C  
ATOM   2808  O   ARG A 293     -31.380  -4.354   9.158  1.00 15.00      A    O  
ATOM   2809  N   THR A 294     -30.683  -3.536   7.185  1.00 15.00      A    N  
ATOM   2810  HN  THR A 294     -30.934  -3.063   6.368  1.00 15.00      A    H  
ATOM   2811  CA  THR A 294     -29.307  -3.968   7.335  1.00 15.00      A    C  
ATOM   2812  CB  THR A 294     -28.712  -4.279   5.947  1.00 15.00      A    C  
ATOM   2813  OG1 THR A 294     -29.150  -3.277   5.015  1.00 15.00      A    O  
ATOM   2814  HG1 THR A 294     -28.852  -3.513   4.120  1.00 15.00      A    H  
ATOM   2815  CG2 THR A 294     -29.173  -5.647   5.461  1.00 15.00      A    C  
ATOM   2816  C   THR A 294     -28.476  -2.870   8.011  1.00 15.00      A    C  
ATOM   2817  O   THR A 294     -28.900  -1.713   8.073  1.00 15.00      A    O  
ATOM   2818  N   PRO A 295     -27.278  -3.213   8.528  1.00 15.00      A    N  
ATOM   2819  CA  PRO A 295     -26.393  -2.247   9.194  1.00 15.00      A    C  
ATOM   2820  CB  PRO A 295     -25.161  -3.076   9.585  1.00 15.00      A    C  
ATOM   2821  CG  PRO A 295     -25.248  -4.323   8.768  1.00 15.00      A    C  
ATOM   2822  CD  PRO A 295     -26.709  -4.569   8.531  1.00 15.00      A    C  
ATOM   2823  C   PRO A 295     -25.999  -1.084   8.276  1.00 15.00      A    C  
ATOM   2824  O   PRO A 295     -25.657   0.004   8.742  1.00 15.00      A    O  
ATOM   2825  N   GLU A 296     -26.072  -1.320   6.972  1.00 15.00      A    N  
ATOM   2826  HN  GLU A 296     -26.366  -2.202   6.668  1.00 15.00      A    H  
ATOM   2827  CA  GLU A 296     -25.737  -0.306   5.979  1.00 15.00      A    C  
ATOM   2828  CB  GLU A 296     -25.786  -0.923   4.572  1.00 15.00      A    C  
ATOM   2829  CG  GLU A 296     -24.849  -0.283   3.551  1.00 15.00      A    C  
ATOM   2830  CD  GLU A 296     -25.354   1.043   3.006  1.00 15.00      A    C  
ATOM   2831  OE1 GLU A 296     -24.518   1.846   2.533  1.00 15.00      A    O  
ATOM   2832  OE2 GLU A 296     -26.572   1.292   3.069  1.00 15.00      A    O  
ATOM   2833  C   GLU A 296     -26.720   0.858   6.069  1.00 15.00      A    C  
ATOM   2834  O   GLU A 296     -26.327   1.996   6.338  1.00 15.00      A    O  
ATOM   2835  N   VAL A 297     -28.002   0.549   5.905  1.00 15.00      A    N  
ATOM   2836  HN  VAL A 297     -28.252  -0.386   5.749  1.00 15.00      A    H  
ATOM   2837  CA  VAL A 297     -29.044   1.565   5.943  1.00 15.00      A    C  
ATOM   2838  CB  VAL A 297     -30.398   1.067   5.396  1.00 15.00      A    C  
ATOM   2839  CG1 VAL A 297     -30.315   0.858   3.892  1.00 15.00      A    C  
ATOM   2840  CG2 VAL A 297     -30.836  -0.211   6.090  1.00 15.00      A    C  
ATOM   2841  C   VAL A 297     -29.210   2.165   7.332  1.00 15.00      A    C  
ATOM   2842  O   VAL A 297     -29.643   3.309   7.467  1.00 15.00      A    O  
ATOM   2843  N   SER A 298     -28.863   1.402   8.362  1.00 15.00      A    N  
ATOM   2844  HN  SER A 298     -28.551   0.485   8.200  1.00 15.00      A    H  
ATOM   2845  CA  SER A 298     -28.966   1.896   9.729  1.00 15.00      A    C  
ATOM   2846  CB  SER A 298     -28.796   0.760  10.742  1.00 15.00      A    C  
ATOM   2847  OG  SER A 298     -27.480   0.238  10.721  1.00 15.00      A    O  
ATOM   2848  HG  SER A 298     -27.065   0.436   9.874  1.00 15.00      A    H  
ATOM   2849  C   SER A 298     -27.934   2.998   9.967  1.00 15.00      A    C  
ATOM   2850  O   SER A 298     -28.098   3.845  10.843  1.00 15.00      A    O  
ATOM   2851  N   ARG A 299     -26.868   2.979   9.175  1.00 15.00      A    N  
ATOM   2852  HN  ARG A 299     -26.790   2.276   8.491  1.00 15.00      A    H  
ATOM   2853  CA  ARG A 299     -25.817   3.977   9.286  1.00 15.00      A    C  
ATOM   2854  CB  ARG A 299     -24.454   3.357   8.947  1.00 15.00      A    C  
ATOM   2855  CG  ARG A 299     -23.264   4.304   9.066  1.00 15.00      A    C  
ATOM   2856  CD  ARG A 299     -22.870   4.880   7.713  1.00 15.00      A    C  
ATOM   2857  NE  ARG A 299     -22.896   3.862   6.664  1.00 15.00      A    N  
ATOM   2858  HE  ARG A 299     -22.585   2.963   6.904  1.00 15.00      A    H  
ATOM   2859  CZ  ARG A 299     -23.320   4.080   5.417  1.00 15.00      A    C  
ATOM   2860  NH1 ARG A 299     -23.753   5.283   5.055  1.00 15.00      A    N  
ATOM   2861 HH11 ARG A 299     -24.084   5.445   4.080  1.00 15.00      A    H  
ATOM   2862 HH12 ARG A 299     -23.764   6.067   5.741  1.00 15.00      A    H  
ATOM   2863  NH2 ARG A 299     -23.322   3.084   4.543  1.00 15.00      A    N  
ATOM   2864 HH21 ARG A 299     -22.990   2.140   4.821  1.00 15.00      A    H  
ATOM   2865 HH22 ARG A 299     -23.667   3.231   3.560  1.00 15.00      A    H  
ATOM   2866  C   ARG A 299     -26.128   5.146   8.362  1.00 15.00      A    C  
ATOM   2867  O   ARG A 299     -25.828   6.298   8.676  1.00 15.00      A    O  
ATOM   2868  N   LEU A 300     -26.742   4.833   7.228  1.00 15.00      A    N  
ATOM   2869  HN  LEU A 300     -26.943   3.891   7.039  1.00 15.00      A    H  
ATOM   2870  CA  LEU A 300     -27.116   5.838   6.243  1.00 15.00      A    C  
ATOM   2871  CB  LEU A 300     -27.540   5.155   4.938  1.00 15.00      A    C  
ATOM   2872  CG  LEU A 300     -27.530   6.011   3.668  1.00 15.00      A    C  
ATOM   2873  CD1 LEU A 300     -26.266   6.850   3.591  1.00 15.00      A    C  
ATOM   2874  CD2 LEU A 300     -27.641   5.118   2.442  1.00 15.00      A    C  
ATOM   2875  C   LEU A 300     -28.229   6.740   6.776  1.00 15.00      A    C  
ATOM   2876  O   LEU A 300     -28.241   7.943   6.519  1.00 15.00      A    O  
ATOM   2877  N   THR A 301     -29.151   6.162   7.541  1.00 15.00      A    N  
ATOM   2878  HN  THR A 301     -29.095   5.197   7.719  1.00 15.00      A    H  
ATOM   2879  CA  THR A 301     -30.252   6.929   8.113  1.00 15.00      A    C  
ATOM   2880  CB  THR A 301     -31.335   6.012   8.713  1.00 15.00      A    C  
ATOM   2881  OG1 THR A 301     -30.712   4.875   9.323  1.00 15.00      A    O  
ATOM   2882  HG1 THR A 301     -30.652   4.161   8.681  1.00 15.00      A    H  
ATOM   2883  CG2 THR A 301     -32.292   5.541   7.630  1.00 15.00      A    C  
ATOM   2884  C   THR A 301     -29.738   7.891   9.180  1.00 15.00      A    C  
ATOM   2885  O   THR A 301     -30.242   9.005   9.326  1.00 15.00      A    O  
ATOM   2886  N   ARG A 302     -28.707   7.462   9.902  1.00 15.00      A    N  
ATOM   2887  HN  ARG A 302     -28.348   6.568   9.734  1.00 15.00      A    H  
ATOM   2888  CA  ARG A 302     -28.110   8.287  10.945  1.00 15.00      A    C  
ATOM   2889  CB  ARG A 302     -27.182   7.466  11.841  1.00 15.00      A    C  
ATOM   2890  CG  ARG A 302     -27.911   6.471  12.726  1.00 15.00      A    C  
ATOM   2891  CD  ARG A 302     -27.025   5.973  13.856  1.00 15.00      A    C  
ATOM   2892  NE  ARG A 302     -25.822   5.290  13.369  1.00 15.00      A    N  
ATOM   2893  HE  ARG A 302     -25.082   5.855  13.059  1.00 15.00      A    H  
ATOM   2894  CZ  ARG A 302     -25.684   3.963  13.325  1.00 15.00      A    C  
ATOM   2895  NH1 ARG A 302     -26.673   3.174  13.734  1.00 15.00      A    N  
ATOM   2896 HH11 ARG A 302     -26.570   2.138  13.700  1.00 15.00      A    H  
ATOM   2897 HH12 ARG A 302     -27.561   3.590  14.087  1.00 15.00      A    H  
ATOM   2898  NH2 ARG A 302     -24.550   3.425  12.883  1.00 15.00      A    N  
ATOM   2899 HH21 ARG A 302     -24.441   2.388  12.848  1.00 15.00      A    H  
ATOM   2900 HH22 ARG A 302     -23.766   4.035  12.573  1.00 15.00      A    H  
ATOM   2901  C   ARG A 302     -27.363   9.464  10.332  1.00 15.00      A    C  
ATOM   2902  O   ARG A 302     -27.047  10.440  11.012  1.00 15.00      A    O  
ATOM   2903  N   THR A 303     -27.076   9.364   9.042  1.00 15.00      A    N  
ATOM   2904  HN  THR A 303     -27.336   8.558   8.549  1.00 15.00      A    H  
ATOM   2905  CA  THR A 303     -26.397  10.436   8.341  1.00 15.00      A    C  
ATOM   2906  CB  THR A 303     -25.706   9.925   7.059  1.00 15.00      A    C  
ATOM   2907  OG1 THR A 303     -25.110   8.643   7.317  1.00 15.00      A    O  
ATOM   2908  HG1 THR A 303     -25.284   8.390   8.230  1.00 15.00      A    H  
ATOM   2909  CG2 THR A 303     -24.619  10.892   6.618  1.00 15.00      A    C  
ATOM   2910  C   THR A 303     -27.420  11.517   7.997  1.00 15.00      A    C  
ATOM   2911  O   THR A 303     -27.121  12.709   8.035  1.00 15.00      A    O  
ATOM   2912  N   LEU A 304     -28.643  11.077   7.699  1.00 15.00      A    N  
ATOM   2913  HN  LEU A 304     -28.812  10.111   7.695  1.00 15.00      A    H  
ATOM   2914  CA  LEU A 304     -29.739  11.985   7.372  1.00 15.00      A    C  
ATOM   2915  CB  LEU A 304     -30.922  11.209   6.784  1.00 15.00      A    C  
ATOM   2916  CG  LEU A 304     -30.987  11.106   5.260  1.00 15.00      A    C  
ATOM   2917  CD1 LEU A 304     -32.176  10.257   4.836  1.00 15.00      A    C  
ATOM   2918  CD2 LEU A 304     -31.068  12.490   4.633  1.00 15.00      A    C  
ATOM   2919  C   LEU A 304     -30.194  12.741   8.615  1.00 15.00      A    C  
ATOM   2920  O   LEU A 304     -30.600  13.902   8.535  1.00 15.00      A    O  
ATOM   2921  N   GLN A 305     -30.112  12.076   9.765  1.00 15.00      A    N  
ATOM   2922  HN  GLN A 305     -29.786  11.151   9.757  1.00 15.00      A    H  
ATOM   2923  CA  GLN A 305     -30.510  12.675  11.037  1.00 15.00      A    C  
ATOM   2924  CB  GLN A 305     -30.523  11.627  12.150  1.00 15.00      A    C  
ATOM   2925  CG  GLN A 305     -31.702  10.668  12.092  1.00 15.00      A    C  
ATOM   2926  CD  GLN A 305     -31.760   9.737  13.291  1.00 15.00      A    C  
ATOM   2927  OE1 GLN A 305     -30.732   9.326  13.826  1.00 15.00      A    O  
ATOM   2928  NE2 GLN A 305     -32.965   9.403  13.723  1.00 15.00      A    N  
ATOM   2929 HE21 GLN A 305     -33.742   9.767  13.251  1.00 15.00      A    H  
ATOM   2930 HE22 GLN A 305     -33.030   8.810  14.499  1.00 15.00      A    H  
ATOM   2931  C   GLN A 305     -29.594  13.836  11.418  1.00 15.00      A    C  
ATOM   2932  O   GLN A 305     -29.947  14.676  12.245  1.00 15.00      A    O  
ATOM   2933  N   ARG A 306     -28.418  13.882  10.806  1.00 15.00      A    N  
ATOM   2934  HN  ARG A 306     -28.192  13.189  10.150  1.00 15.00      A    H  
ATOM   2935  CA  ARG A 306     -27.462  14.945  11.080  1.00 15.00      A    C  
ATOM   2936  CB  ARG A 306     -26.033  14.398  11.177  1.00 15.00      A    C  
ATOM   2937  CG  ARG A 306     -25.447  14.437  12.583  1.00 15.00      A    C  
ATOM   2938  CD  ARG A 306     -23.935  14.246  12.565  1.00 15.00      A    C  
ATOM   2939  NE  ARG A 306     -23.318  14.552  13.862  1.00 15.00      A    N  
ATOM   2940  HE  ARG A 306     -23.701  14.114  14.655  1.00 15.00      A    H  
ATOM   2941  CZ  ARG A 306     -22.273  15.372  14.020  1.00 15.00      A    C  
ATOM   2942  NH1 ARG A 306     -21.724  15.968  12.966  1.00 15.00      A    N  
ATOM   2943 HH11 ARG A 306     -20.909  16.607  13.088  1.00 15.00      A    H  
ATOM   2944 HH12 ARG A 306     -22.106  15.798  12.012  1.00 15.00      A    H  
ATOM   2945  NH2 ARG A 306     -21.781  15.606  15.234  1.00 15.00      A    N  
ATOM   2946 HH21 ARG A 306     -20.966  16.245  15.357  1.00 15.00      A    H  
ATOM   2947 HH22 ARG A 306     -22.207  15.153  16.071  1.00 15.00      A    H  
ATOM   2948  C   ARG A 306     -27.550  16.037  10.017  1.00 15.00      A    C  
ATOM   2949  O   ARG A 306     -26.756  16.975  10.009  1.00 15.00      A    O  
ATOM   2950  N   PHE A 307     -28.529  15.914   9.129  1.00 15.00      A    N  
ATOM   2951  HN  PHE A 307     -29.147  15.150   9.193  1.00 15.00      A    H  
ATOM   2952  CA  PHE A 307     -28.723  16.894   8.068  1.00 15.00      A    C  
ATOM   2953  CB  PHE A 307     -28.798  16.216   6.688  1.00 15.00      A    C  
ATOM   2954  CG  PHE A 307     -27.463  15.826   6.095  1.00 15.00      A    C  
ATOM   2955  CD1 PHE A 307     -26.363  16.663   6.201  1.00 15.00      A    C  
ATOM   2956  CD2 PHE A 307     -27.313  14.622   5.420  1.00 15.00      A    C  
ATOM   2957  CE1 PHE A 307     -25.143  16.306   5.650  1.00 15.00      A    C  
ATOM   2958  CE2 PHE A 307     -26.097  14.260   4.868  1.00 15.00      A    C  
ATOM   2959  CZ  PHE A 307     -25.010  15.102   4.982  1.00 15.00      A    C  
ATOM   2960  C   PHE A 307     -29.979  17.735   8.335  1.00 15.00      A    C  
ATOM   2961  O   PHE A 307     -30.781  17.987   7.430  1.00 15.00      A    O  
ATOM   2962  N   LEU A 308     -30.139  18.157   9.591  1.00 15.00      A    N  
ATOM   2963  HN  LEU A 308     -29.474  17.903  10.262  1.00 15.00      A    H  
ATOM   2964  CA  LEU A 308     -31.281  18.976   9.997  1.00 15.00      A    C  
ATOM   2965  CB  LEU A 308     -31.753  18.595  11.410  1.00 15.00      A    C  
ATOM   2966  CG  LEU A 308     -32.220  17.148  11.618  1.00 15.00      A    C  
ATOM   2967  CD1 LEU A 308     -32.399  16.849  13.099  1.00 15.00      A    C  
ATOM   2968  CD2 LEU A 308     -33.515  16.879  10.862  1.00 15.00      A    C  
ATOM   2969  C   LEU A 308     -30.940  20.473   9.932  1.00 15.00      A    C  
ATOM   2970  O   LEU A 308     -31.456  21.202   9.086  1.00 15.00      A    O  
ATOM   2971  N   ALA A 309     -30.059  20.926  10.825  1.00 15.00      A    N  
ATOM   2972  HN  ALA A 309     -29.674  20.303  11.471  1.00 15.00      A    H  
ATOM   2973  CA  ALA A 309     -29.654  22.334  10.870  1.00 15.00      A    C  
ATOM   2974  CB  ALA A 309     -28.919  22.632  12.170  1.00 15.00      A    C  
ATOM   2975  C   ALA A 309     -28.779  22.701   9.671  1.00 15.00      A    C  
ATOM   2976  O   ALA A 309     -27.738  22.086   9.443  1.00 15.00      A    O  
ATOM   2977  N   LYS A 310     -29.195  23.716   8.915  1.00 15.00      A    N  
ATOM   2978  HN  LYS A 310     -30.020  24.185   9.155  1.00 15.00      A    H  
ATOM   2979  CA  LYS A 310     -28.443  24.150   7.736  1.00 15.00      A    C  
ATOM   2980  CB  LYS A 310     -28.836  23.329   6.489  1.00 15.00      A    C  
ATOM   2981  CG  LYS A 310     -30.251  22.757   6.502  1.00 15.00      A    C  
ATOM   2982  CD  LYS A 310     -31.312  23.841   6.358  1.00 15.00      A    C  
ATOM   2983  CE  LYS A 310     -32.338  23.760   7.481  1.00 15.00      A    C  
ATOM   2984  NZ  LYS A 310     -33.357  24.839   7.388  1.00 15.00      A    N  
ATOM   2985  HZ1 LYS A 310     -33.895  24.747   6.504  1.00 15.00      A    H  
ATOM   2986  HZ2 LYS A 310     -32.896  25.770   7.404  1.00 15.00      A    H  
ATOM   2987  HZ3 LYS A 310     -34.020  24.779   8.191  1.00 15.00      A    H  
ATOM   2988  C   LYS A 310     -28.624  25.641   7.451  1.00 15.00      A    C  
ATOM   2989  O   LYS A 310     -29.696  26.204   7.691  1.00 15.00      A    O  
ATOM   2990  N   THR A 311     -27.566  26.276   6.949  1.00 15.00      A    N  
ATOM   2991  HN  THR A 311     -26.738  25.778   6.802  1.00 15.00      A    H  
ATOM   2992  CA  THR A 311     -27.618  27.689   6.583  1.00 15.00      A    C  
ATOM   2993  CB  THR A 311     -26.276  28.418   6.835  1.00 15.00      A    C  
ATOM   2994  OG1 THR A 311     -26.348  29.771   6.362  1.00 15.00      A    O  
ATOM   2995  HG1 THR A 311     -26.123  30.373   7.083  1.00 15.00      A    H  
ATOM   2996  CG2 THR A 311     -25.957  28.433   8.324  1.00 15.00      A    C  
ATOM   2997  C   THR A 311     -28.012  27.761   5.108  1.00 15.00      A    C  
ATOM   2998  O   THR A 311     -27.931  26.755   4.410  1.00 15.00      A    O  
ATOM   2999  N   VAL A 312     -28.407  28.927   4.624  1.00 15.00      A    N  
ATOM   3000  HN  VAL A 312     -28.370  29.725   5.195  1.00 15.00      A    H  
ATOM   3001  CA  VAL A 312     -28.863  29.062   3.237  1.00 15.00      A    C  
ATOM   3002  CB  VAL A 312     -29.494  30.440   2.965  1.00 15.00      A    C  
ATOM   3003  CG1 VAL A 312     -30.813  30.568   3.708  1.00 15.00      A    C  
ATOM   3004  CG2 VAL A 312     -28.542  31.559   3.362  1.00 15.00      A    C  
ATOM   3005  C   VAL A 312     -27.773  28.778   2.204  1.00 15.00      A    C  
ATOM   3006  O   VAL A 312     -28.058  28.359   1.088  1.00 15.00      A    O  
ATOM   3007  N   HIS A 313     -26.523  28.987   2.578  1.00 15.00      A    N  
ATOM   3008  HN  HIS A 313     -26.336  29.290   3.490  1.00 15.00      A    H  
ATOM   3009  CA  HIS A 313     -25.424  28.760   1.652  1.00 15.00      A    C  
ATOM   3010  CB  HIS A 313     -24.298  29.764   1.865  1.00 15.00      A    C  
ATOM   3011  CG  HIS A 313     -24.067  30.640   0.673  1.00 15.00      A    C  
ATOM   3012  ND1 HIS A 313     -24.764  31.812   0.452  1.00 15.00      A    N  
ATOM   3013  HD1 HIS A 313     -25.464  32.183   1.032  1.00 15.00      A    H  
ATOM   3014  CD2 HIS A 313     -23.215  30.509  -0.372  1.00 15.00      A    C  
ATOM   3015  CE1 HIS A 313     -24.351  32.361  -0.675  1.00 15.00      A    C  
ATOM   3016  NE2 HIS A 313     -23.412  31.592  -1.192  1.00 15.00      A    N  
ATOM   3017  HE2 HIS A 313     -22.931  31.768  -2.029  1.00 15.00      A    H  
ATOM   3018  C   HIS A 313     -24.916  27.330   1.723  1.00 15.00      A    C  
ATOM   3019  O   HIS A 313     -24.249  26.855   0.807  1.00 15.00      A    O  
ATOM   3020  N   ASN A 314     -25.241  26.648   2.808  1.00 15.00      A    N  
ATOM   3021  HN  ASN A 314     -25.775  27.084   3.504  1.00 15.00      A    H  
ATOM   3022  CA  ASN A 314     -24.826  25.260   2.990  1.00 15.00      A    C  
ATOM   3023  CB  ASN A 314     -24.387  25.011   4.438  1.00 15.00      A    C  
ATOM   3024  CG  ASN A 314     -22.882  24.892   4.587  1.00 15.00      A    C  
ATOM   3025  OD1 ASN A 314     -22.185  25.886   4.777  1.00 15.00      A    O  
ATOM   3026  ND2 ASN A 314     -22.372  23.672   4.508  1.00 15.00      A    N  
ATOM   3027 HD21 ASN A 314     -22.983  22.923   4.359  1.00 15.00      A    H  
ATOM   3028 HD22 ASN A 314     -21.401  23.572   4.602  1.00 15.00      A    H  
ATOM   3029  C   ASN A 314     -25.968  24.321   2.622  1.00 15.00      A    C  
ATOM   3030  O   ASN A 314     -25.754  23.150   2.312  1.00 15.00      A    O  
ATOM   3031  N   ASN A 315     -27.182  24.866   2.646  1.00 15.00      A    N  
ATOM   3032  HN  ASN A 315     -27.269  25.811   2.895  1.00 15.00      A    H  
ATOM   3033  CA  ASN A 315     -28.395  24.114   2.331  1.00 15.00      A    C  
ATOM   3034  CB  ASN A 315     -29.654  24.969   2.581  1.00 15.00      A    C  
ATOM   3035  CG  ASN A 315     -30.741  24.827   1.526  1.00 15.00      A    C  
ATOM   3036  OD1 ASN A 315     -30.713  25.501   0.502  1.00 15.00      A    O  
ATOM   3037  ND2 ASN A 315     -31.715  23.965   1.777  1.00 15.00      A    N  
ATOM   3038 HD21 ASN A 315     -31.685  23.465   2.616  1.00 15.00      A    H  
ATOM   3039 HD22 ASN A 315     -32.433  23.875   1.112  1.00 15.00      A    H  
ATOM   3040  C   ASN A 315     -28.374  23.525   0.923  1.00 15.00      A    C  
ATOM   3041  O   ASN A 315     -28.902  22.438   0.708  1.00 15.00      A    O  
ATOM   3042  N   LEU A 316     -27.744  24.221  -0.020  1.00 15.00      A    N  
ATOM   3043  HN  LEU A 316     -27.330  25.077   0.210  1.00 15.00      A    H  
ATOM   3044  CA  LEU A 316     -27.665  23.735  -1.395  1.00 15.00      A    C  
ATOM   3045  CB  LEU A 316     -26.963  24.751  -2.297  1.00 15.00      A    C  
ATOM   3046  CG  LEU A 316     -27.769  26.001  -2.650  1.00 15.00      A    C  
ATOM   3047  CD1 LEU A 316     -27.088  27.250  -2.114  1.00 15.00      A    C  
ATOM   3048  CD2 LEU A 316     -27.979  26.099  -4.154  1.00 15.00      A    C  
ATOM   3049  C   LEU A 316     -26.957  22.387  -1.450  1.00 15.00      A    C  
ATOM   3050  O   LEU A 316     -27.498  21.410  -1.973  1.00 15.00      A    O  
ATOM   3051  N   ALA A 317     -25.762  22.332  -0.876  1.00 15.00      A    N  
ATOM   3052  HN  ALA A 317     -25.397  23.137  -0.457  1.00 15.00      A    H  
ATOM   3053  CA  ALA A 317     -24.984  21.103  -0.848  1.00 15.00      A    C  
ATOM   3054  CB  ALA A 317     -23.584  21.375  -0.318  1.00 15.00      A    C  
ATOM   3055  C   ALA A 317     -25.688  20.074   0.024  1.00 15.00      A    C  
ATOM   3056  O   ALA A 317     -25.646  18.875  -0.248  1.00 15.00      A    O  
ATOM   3057  N   ILE A 318     -26.340  20.562   1.073  1.00 15.00      A    N  
ATOM   3058  HN  ILE A 318     -26.317  21.530   1.239  1.00 15.00      A    H  
ATOM   3059  CA  ILE A 318     -27.066  19.703   1.991  1.00 15.00      A    C  
ATOM   3060  CB  ILE A 318     -27.504  20.456   3.278  1.00 15.00      A    C  
ATOM   3061  CG1 ILE A 318     -26.544  20.149   4.433  1.00 15.00      A    C  
ATOM   3062  CG2 ILE A 318     -28.936  20.132   3.681  1.00 15.00      A    C  
ATOM   3063  CD1 ILE A 318     -25.079  20.314   4.091  1.00 15.00      A    C  
ATOM   3064  C   ILE A 318     -28.234  19.004   1.289  1.00 15.00      A    C  
ATOM   3065  O   ILE A 318     -28.521  17.840   1.563  1.00 15.00      A    O  
ATOM   3066  N   ARG A 319     -28.891  19.702   0.369  1.00 15.00      A    N  
ATOM   3067  HN  ARG A 319     -28.632  20.636   0.192  1.00 15.00      A    H  
ATOM   3068  CA  ARG A 319     -30.001  19.108  -0.369  1.00 15.00      A    C  
ATOM   3069  CB  ARG A 319     -30.798  20.154  -1.144  1.00 15.00      A    C  
ATOM   3070  CG  ARG A 319     -31.444  21.231  -0.285  1.00 15.00      A    C  
ATOM   3071  CD  ARG A 319     -31.919  20.704   1.064  1.00 15.00      A    C  
ATOM   3072  NE  ARG A 319     -32.983  19.704   0.959  1.00 15.00      A    N  
ATOM   3073  HE  ARG A 319     -32.794  18.892   0.433  1.00 15.00      A    H  
ATOM   3074  CZ  ARG A 319     -34.179  19.830   1.525  1.00 15.00      A    C  
ATOM   3075  NH1 ARG A 319     -34.474  20.907   2.231  1.00 15.00      A    N  
ATOM   3076 HH11 ARG A 319     -35.415  20.998   2.689  1.00 15.00      A    H  
ATOM   3077 HH12 ARG A 319     -33.778  21.668   2.338  1.00 15.00      A    H  
ATOM   3078  NH2 ARG A 319     -35.074  18.869   1.407  1.00 15.00      A    N  
ATOM   3079 HH21 ARG A 319     -36.009  18.966   1.854  1.00 15.00      A    H  
ATOM   3080 HH22 ARG A 319     -34.844  18.001   0.851  1.00 15.00      A    H  
ATOM   3081  C   ARG A 319     -29.486  18.036  -1.317  1.00 15.00      A    C  
ATOM   3082  O   ARG A 319     -30.066  16.956  -1.422  1.00 15.00      A    O  
ATOM   3083  N   GLN A 320     -28.380  18.336  -1.987  1.00 15.00      A    N  
ATOM   3084  HN  GLN A 320     -27.957  19.212  -1.848  1.00 15.00      A    H  
ATOM   3085  CA  GLN A 320     -27.774  17.395  -2.917  1.00 15.00      A    C  
ATOM   3086  CB  GLN A 320     -26.603  18.050  -3.655  1.00 15.00      A    C  
ATOM   3087  CG  GLN A 320     -26.996  19.279  -4.464  1.00 15.00      A    C  
ATOM   3088  CD  GLN A 320     -25.797  20.051  -4.982  1.00 15.00      A    C  
ATOM   3089  OE1 GLN A 320     -25.249  20.907  -4.292  1.00 15.00      A    O  
ATOM   3090  NE2 GLN A 320     -25.384  19.758  -6.205  1.00 15.00      A    N  
ATOM   3091 HE21 GLN A 320     -25.867  19.068  -6.702  1.00 15.00      A    H  
ATOM   3092 HE22 GLN A 320     -24.615  20.247  -6.562  1.00 15.00      A    H  
ATOM   3093  C   GLN A 320     -27.316  16.149  -2.165  1.00 15.00      A    C  
ATOM   3094  O   GLN A 320     -27.455  15.027  -2.649  1.00 15.00      A    O  
ATOM   3095  N   ARG A 321     -26.788  16.356  -0.965  1.00 15.00      A    N  
ATOM   3096  HN  ARG A 321     -26.695  17.277  -0.634  1.00 15.00      A    H  
ATOM   3097  CA  ARG A 321     -26.331  15.252  -0.135  1.00 15.00      A    C  
ATOM   3098  CB  ARG A 321     -25.426  15.749   0.995  1.00 15.00      A    C  
ATOM   3099  CG  ARG A 321     -24.022  16.132   0.547  1.00 15.00      A    C  
ATOM   3100  CD  ARG A 321     -23.223  14.913   0.104  1.00 15.00      A    C  
ATOM   3101  NE  ARG A 321     -23.020  13.965   1.202  1.00 15.00      A    N  
ATOM   3102  HE  ARG A 321     -22.685  14.331   2.051  1.00 15.00      A    H  
ATOM   3103  CZ  ARG A 321     -23.247  12.652   1.109  1.00 15.00      A    C  
ATOM   3104  NH1 ARG A 321     -23.684  12.128  -0.032  1.00 15.00      A    N  
ATOM   3105 HH11 ARG A 321     -23.865  11.104  -0.105  1.00 15.00      A    H  
ATOM   3106 HH12 ARG A 321     -23.845  12.738  -0.861  1.00 15.00      A    H  
ATOM   3107  NH2 ARG A 321     -23.056  11.868   2.165  1.00 15.00      A    N  
ATOM   3108 HH21 ARG A 321     -22.724  12.272   3.067  1.00 15.00      A    H  
ATOM   3109 HH22 ARG A 321     -23.236  10.844   2.097  1.00 15.00      A    H  
ATOM   3110  C   ARG A 321     -27.511  14.464   0.427  1.00 15.00      A    C  
ATOM   3111  O   ARG A 321     -27.434  13.247   0.578  1.00 15.00      A    O  
ATOM   3112  N   ARG A 322     -28.602  15.165   0.732  1.00 15.00      A    N  
ATOM   3113  HN  ARG A 322     -28.601  16.139   0.598  1.00 15.00      A    H  
ATOM   3114  CA  ARG A 322     -29.799  14.523   1.267  1.00 15.00      A    C  
ATOM   3115  CB  ARG A 322     -30.783  15.555   1.830  1.00 15.00      A    C  
ATOM   3116  CG  ARG A 322     -30.530  15.909   3.289  1.00 15.00      A    C  
ATOM   3117  CD  ARG A 322     -31.230  17.198   3.695  1.00 15.00      A    C  
ATOM   3118  NE  ARG A 322     -32.689  17.089   3.647  1.00 15.00      A    N  
ATOM   3119  HE  ARG A 322     -33.081  16.669   2.847  1.00 15.00      A    H  
ATOM   3120  CZ  ARG A 322     -33.506  17.537   4.607  1.00 15.00      A    C  
ATOM   3121  NH1 ARG A 322     -33.016  18.124   5.697  1.00 15.00      A    N  
ATOM   3122 HH11 ARG A 322     -31.986  18.236   5.822  1.00 15.00      A    H  
ATOM   3123 HH12 ARG A 322     -33.660  18.483   6.436  1.00 15.00      A    H  
ATOM   3124  NH2 ARG A 322     -34.816  17.374   4.486  1.00 15.00      A    N  
ATOM   3125 HH21 ARG A 322     -35.208  16.894   3.649  1.00 15.00      A    H  
ATOM   3126 HH22 ARG A 322     -35.460  17.728   5.228  1.00 15.00      A    H  
ATOM   3127  C   ARG A 322     -30.465  13.652   0.209  1.00 15.00      A    C  
ATOM   3128  O   ARG A 322     -30.824  12.507   0.480  1.00 15.00      A    O  
ATOM   3129  N   ALA A 323     -30.613  14.194  -0.997  1.00 15.00      A    N  
ATOM   3130  HN  ALA A 323     -30.316  15.120  -1.149  1.00 15.00      A    H  
ATOM   3131  CA  ALA A 323     -31.222  13.454  -2.098  1.00 15.00      A    C  
ATOM   3132  CB  ALA A 323     -31.407  14.354  -3.309  1.00 15.00      A    C  
ATOM   3133  C   ALA A 323     -30.365  12.242  -2.454  1.00 15.00      A    C  
ATOM   3134  O   ALA A 323     -30.877  11.167  -2.750  1.00 15.00      A    O  
ATOM   3135  N   GLN A 324     -29.050  12.429  -2.405  1.00 15.00      A    N  
ATOM   3136  HN  GLN A 324     -28.703  13.315  -2.169  1.00 15.00      A    H  
ATOM   3137  CA  GLN A 324     -28.113  11.355  -2.704  1.00 15.00      A    C  
ATOM   3138  CB  GLN A 324     -26.677  11.884  -2.661  1.00 15.00      A    C  
ATOM   3139  CG  GLN A 324     -25.621  10.872  -3.077  1.00 15.00      A    C  
ATOM   3140  CD  GLN A 324     -25.617  10.604  -4.570  1.00 15.00      A    C  
ATOM   3141  OE1 GLN A 324     -25.926  11.478  -5.374  1.00 15.00      A    O  
ATOM   3142  NE2 GLN A 324     -25.267   9.387  -4.951  1.00 15.00      A    N  
ATOM   3143 HE21 GLN A 324     -25.036   8.734  -4.261  1.00 15.00      A    H  
ATOM   3144 HE22 GLN A 324     -25.255   9.192  -5.911  1.00 15.00      A    H  
ATOM   3145  C   GLN A 324     -28.277  10.220  -1.697  1.00 15.00      A    C  
ATOM   3146  O   GLN A 324     -28.166   9.045  -2.043  1.00 15.00      A    O  
ATOM   3147  N   LEU A 325     -28.552  10.589  -0.452  1.00 15.00      A    N  
ATOM   3148  HN  LEU A 325     -28.645  11.543  -0.247  1.00 15.00      A    H  
ATOM   3149  CA  LEU A 325     -28.733   9.618   0.614  1.00 15.00      A    C  
ATOM   3150  CB  LEU A 325     -28.674  10.296   1.982  1.00 15.00      A    C  
ATOM   3151  CG  LEU A 325     -27.431  10.002   2.821  1.00 15.00      A    C  
ATOM   3152  CD1 LEU A 325     -26.164  10.332   2.047  1.00 15.00      A    C  
ATOM   3153  CD2 LEU A 325     -27.478  10.775   4.128  1.00 15.00      A    C  
ATOM   3154  C   LEU A 325     -30.043   8.865   0.454  1.00 15.00      A    C  
ATOM   3155  O   LEU A 325     -30.079   7.642   0.588  1.00 15.00      A    O  
ATOM   3156  N   VAL A 326     -31.116   9.591   0.157  1.00 15.00      A    N  
ATOM   3157  HN  VAL A 326     -31.026  10.566   0.046  1.00 15.00      A    H  
ATOM   3158  CA  VAL A 326     -32.420   8.967  -0.024  1.00 15.00      A    C  
ATOM   3159  CB  VAL A 326     -33.546  10.003  -0.232  1.00 15.00      A    C  
ATOM   3160  CG1 VAL A 326     -34.888   9.311  -0.414  1.00 15.00      A    C  
ATOM   3161  CG2 VAL A 326     -33.605  10.962   0.948  1.00 15.00      A    C  
ATOM   3162  C   VAL A 326     -32.358   7.983  -1.188  1.00 15.00      A    C  
ATOM   3163  O   VAL A 326     -32.822   6.844  -1.079  1.00 15.00      A    O  
ATOM   3164  N   ALA A 327     -31.749   8.419  -2.287  1.00 15.00      A    N  
ATOM   3165  HN  ALA A 327     -31.430   9.350  -2.320  1.00 15.00      A    H  
ATOM   3166  CA  ALA A 327     -31.586   7.574  -3.460  1.00 15.00      A    C  
ATOM   3167  CB  ALA A 327     -30.926   8.353  -4.588  1.00 15.00      A    C  
ATOM   3168  C   ALA A 327     -30.767   6.330  -3.117  1.00 15.00      A    C  
ATOM   3169  O   ALA A 327     -31.056   5.235  -3.599  1.00 15.00      A    O  
ATOM   3170  N   GLN A 328     -29.755   6.500  -2.266  1.00 15.00      A    N  
ATOM   3171  HN  GLN A 328     -29.579   7.397  -1.905  1.00 15.00      A    H  
ATOM   3172  CA  GLN A 328     -28.903   5.387  -1.855  1.00 15.00      A    C  
ATOM   3173  CB  GLN A 328     -27.667   5.886  -1.100  1.00 15.00      A    C  
ATOM   3174  CG  GLN A 328     -26.495   6.218  -2.013  1.00 15.00      A    C  
ATOM   3175  CD  GLN A 328     -25.324   6.882  -1.302  1.00 15.00      A    C  
ATOM   3176  OE1 GLN A 328     -25.493   7.684  -0.382  1.00 15.00      A    O  
ATOM   3177  NE2 GLN A 328     -24.118   6.540  -1.725  1.00 15.00      A    N  
ATOM   3178 HE21 GLN A 328     -24.052   5.888  -2.455  1.00 15.00      A    H  
ATOM   3179 HE22 GLN A 328     -23.344   6.950  -1.292  1.00 15.00      A    H  
ATOM   3180  C   GLN A 328     -29.690   4.371  -1.029  1.00 15.00      A    C  
ATOM   3181  O   GLN A 328     -29.554   3.163  -1.220  1.00 15.00      A    O  
ATOM   3182  N   ILE A 329     -30.523   4.874  -0.124  1.00 15.00      A    N  
ATOM   3183  HN  ILE A 329     -30.567   5.850  -0.009  1.00 15.00      A    H  
ATOM   3184  CA  ILE A 329     -31.360   4.019   0.713  1.00 15.00      A    C  
ATOM   3185  CB  ILE A 329     -32.126   4.845   1.772  1.00 15.00      A    C  
ATOM   3186  CG1 ILE A 329     -31.147   5.584   2.685  1.00 15.00      A    C  
ATOM   3187  CG2 ILE A 329     -33.054   3.956   2.592  1.00 15.00      A    C  
ATOM   3188  CD1 ILE A 329     -31.805   6.584   3.610  1.00 15.00      A    C  
ATOM   3189  C   ILE A 329     -32.367   3.277  -0.159  1.00 15.00      A    C  
ATOM   3190  O   ILE A 329     -32.674   2.106   0.077  1.00 15.00      A    O  
ATOM   3191  N   CYS A 330     -32.873   3.974  -1.170  1.00 15.00      A    N  
ATOM   3192  HN  CYS A 330     -32.586   4.906  -1.299  1.00 15.00      A    H  
ATOM   3193  CA  CYS A 330     -33.835   3.398  -2.092  1.00 15.00      A    C  
ATOM   3194  CB  CYS A 330     -34.371   4.475  -3.040  1.00 15.00      A    C  
ATOM   3195  SG  CYS A 330     -35.742   3.939  -4.089  1.00 15.00      A    S  
ATOM   3196  HG  CYS A 330     -35.509   4.367  -5.322  1.00 15.00      A    H  
ATOM   3197  C   CYS A 330     -33.177   2.284  -2.888  1.00 15.00      A    C  
ATOM   3198  O   CYS A 330     -33.755   1.213  -3.078  1.00 15.00      A    O  
ATOM   3199  N   ASP A 331     -31.956   2.541  -3.335  1.00 15.00      A    N  
ATOM   3200  HN  ASP A 331     -31.551   3.420  -3.154  1.00 15.00      A    H  
ATOM   3201  CA  ASP A 331     -31.205   1.563  -4.103  1.00 15.00      A    C  
ATOM   3202  CB  ASP A 331     -29.867   2.137  -4.563  1.00 15.00      A    C  
ATOM   3203  CG  ASP A 331     -29.122   1.188  -5.473  1.00 15.00      A    C  
ATOM   3204  OD1 ASP A 331     -28.273   0.435  -4.964  1.00 15.00      A    O  
ATOM   3205  OD2 ASP A 331     -29.387   1.194  -6.693  1.00 15.00      A    O  
ATOM   3206  C   ASP A 331     -31.017   0.268  -3.309  1.00 15.00      A    C  
ATOM   3207  O   ASP A 331     -31.399  -0.806  -3.776  1.00 15.00      A    O  
ATOM   3208  N   GLU A 332     -30.467   0.369  -2.094  1.00 15.00      A    N  
ATOM   3209  HN  GLU A 332     -30.168   1.249  -1.772  1.00 15.00      A    H  
ATOM   3210  CA  GLU A 332     -30.265  -0.817  -1.249  1.00 15.00      A    C  
ATOM   3211  CB  GLU A 332     -29.429  -0.498   0.005  1.00 15.00      A    C  
ATOM   3212  CG  GLU A 332     -29.513  -1.528   1.137  1.00 15.00      A    C  
ATOM   3213  CD  GLU A 332     -28.894  -2.886   0.823  1.00 15.00      A    C  
ATOM   3214  OE1 GLU A 332     -28.614  -3.182  -0.357  1.00 15.00      A    O  
ATOM   3215  OE2 GLU A 332     -28.717  -3.682   1.771  1.00 15.00      A    O  
ATOM   3216  C   GLU A 332     -31.600  -1.486  -0.897  1.00 15.00      A    C  
ATOM   3217  O   GLU A 332     -31.671  -2.705  -0.722  1.00 15.00      A    O  
ATOM   3218  N   ALA A 333     -32.670  -0.695  -0.809  1.00 15.00      A    N  
ATOM   3219  HN  ALA A 333     -32.571   0.273  -0.954  1.00 15.00      A    H  
ATOM   3220  CA  ALA A 333     -33.987  -1.247  -0.510  1.00 15.00      A    C  
ATOM   3221  CB  ALA A 333     -35.013  -0.138  -0.323  1.00 15.00      A    C  
ATOM   3222  C   ALA A 333     -34.402  -2.180  -1.640  1.00 15.00      A    C  
ATOM   3223  O   ALA A 333     -34.948  -3.263  -1.408  1.00 15.00      A    O  
ATOM   3224  N   LEU A 334     -34.108  -1.755  -2.864  1.00 15.00      A    N  
ATOM   3225  HN  LEU A 334     -33.665  -0.881  -2.973  1.00 15.00      A    H  
ATOM   3226  CA  LEU A 334     -34.418  -2.540  -4.049  1.00 15.00      A    C  
ATOM   3227  CB  LEU A 334     -34.251  -1.691  -5.315  1.00 15.00      A    C  
ATOM   3228  CG  LEU A 334     -35.405  -0.744  -5.653  1.00 15.00      A    C  
ATOM   3229  CD1 LEU A 334     -34.967   0.280  -6.691  1.00 15.00      A    C  
ATOM   3230  CD2 LEU A 334     -36.610  -1.528  -6.152  1.00 15.00      A    C  
ATOM   3231  C   LEU A 334     -33.514  -3.768  -4.117  1.00 15.00      A    C  
ATOM   3232  O   LEU A 334     -33.958  -4.863  -4.471  1.00 15.00      A    O  
ATOM   3233  N   GLN A 335     -32.250  -3.581  -3.760  1.00 15.00      A    N  
ATOM   3234  HN  GLN A 335     -31.955  -2.681  -3.492  1.00 15.00      A    H  
ATOM   3235  CA  GLN A 335     -31.280  -4.666  -3.775  1.00 15.00      A    C  
ATOM   3236  CB  GLN A 335     -29.871  -4.134  -3.533  1.00 15.00      A    C  
ATOM   3237  CG  GLN A 335     -29.408  -3.140  -4.582  1.00 15.00      A    C  
ATOM   3238  CD  GLN A 335     -27.901  -3.120  -4.749  1.00 15.00      A    C  
ATOM   3239  OE1 GLN A 335     -27.225  -4.135  -4.569  1.00 15.00      A    O  
ATOM   3240  NE2 GLN A 335     -27.360  -1.966  -5.078  1.00 15.00      A    N  
ATOM   3241 HE21 GLN A 335     -27.958  -1.175  -5.191  1.00 15.00      A    H  
ATOM   3242 HE22 GLN A 335     -26.396  -1.928  -5.192  1.00 15.00      A    H  
ATOM   3243  C   GLN A 335     -31.640  -5.748  -2.765  1.00 15.00      A    C  
ATOM   3244  O   GLN A 335     -31.520  -6.940  -3.055  1.00 15.00      A    O  
ATOM   3245  N   TYR A 336     -32.077  -5.331  -1.580  1.00 15.00      A    N  
ATOM   3246  HN  TYR A 336     -32.109  -4.364  -1.396  1.00 15.00      A    H  
ATOM   3247  CA  TYR A 336     -32.481  -6.271  -0.540  1.00 15.00      A    C  
ATOM   3248  CB  TYR A 336     -32.818  -5.531   0.768  1.00 15.00      A    C  
ATOM   3249  CG  TYR A 336     -33.474  -6.381   1.843  1.00 15.00      A    C  
ATOM   3250  CD1 TYR A 336     -32.723  -7.235   2.646  1.00 15.00      A    C  
ATOM   3251  CD2 TYR A 336     -34.845  -6.318   2.062  1.00 15.00      A    C  
ATOM   3252  CE1 TYR A 336     -33.323  -7.998   3.632  1.00 15.00      A    C  
ATOM   3253  CE2 TYR A 336     -35.451  -7.079   3.044  1.00 15.00      A    C  
ATOM   3254  CZ  TYR A 336     -34.687  -7.917   3.826  1.00 15.00      A    C  
ATOM   3255  OH  TYR A 336     -35.285  -8.668   4.815  1.00 15.00      A    O  
ATOM   3256  HH  TYR A 336     -36.164  -8.320   4.993  1.00 15.00      A    H  
ATOM   3257  C   TYR A 336     -33.673  -7.087  -1.019  1.00 15.00      A    C  
ATOM   3258  O   TYR A 336     -33.752  -8.288  -0.770  1.00 15.00      A    O  
ATOM   3259  N   ALA A 337     -34.586  -6.425  -1.723  1.00 15.00      A    N  
ATOM   3260  HN  ALA A 337     -34.453  -5.469  -1.898  1.00 15.00      A    H  
ATOM   3261  CA  ALA A 337     -35.774  -7.083  -2.246  1.00 15.00      A    C  
ATOM   3262  CB  ALA A 337     -36.743  -6.058  -2.820  1.00 15.00      A    C  
ATOM   3263  C   ALA A 337     -35.387  -8.104  -3.304  1.00 15.00      A    C  
ATOM   3264  O   ALA A 337     -35.803  -9.259  -3.244  1.00 15.00      A    O  
ATOM   3265  N   ALA A 338     -34.564  -7.674  -4.251  1.00 15.00      A    N  
ATOM   3266  HN  ALA A 338     -34.256  -6.740  -4.230  1.00 15.00      A    H  
ATOM   3267  CA  ALA A 338     -34.112  -8.543  -5.329  1.00 15.00      A    C  
ATOM   3268  CB  ALA A 338     -33.225  -7.775  -6.297  1.00 15.00      A    C  
ATOM   3269  C   ALA A 338     -33.384  -9.770  -4.787  1.00 15.00      A    C  
ATOM   3270  O   ALA A 338     -33.709 -10.900  -5.143  1.00 15.00      A    O  
ATOM   3271  N   ARG A 339     -32.432  -9.555  -3.890  1.00 15.00      A    N  
ATOM   3272  HN  ARG A 339     -32.229  -8.634  -3.608  1.00 15.00      A    H  
ATOM   3273  CA  ARG A 339     -31.672 -10.665  -3.328  1.00 15.00      A    C  
ATOM   3274  CB  ARG A 339     -30.355 -10.200  -2.704  1.00 15.00      A    C  
ATOM   3275  CG  ARG A 339     -30.503  -9.489  -1.374  1.00 15.00      A    C  
ATOM   3276  CD  ARG A 339     -29.195  -8.845  -0.954  1.00 15.00      A    C  
ATOM   3277  NE  ARG A 339     -29.341  -8.092   0.286  1.00 15.00      A    N  
ATOM   3278  HE  ARG A 339     -29.604  -8.595   1.086  1.00 15.00      A    H  
ATOM   3279  CZ  ARG A 339     -29.134  -6.778   0.393  1.00 15.00      A    C  
ATOM   3280  NH1 ARG A 339     -28.771  -6.061  -0.669  1.00 15.00      A    N  
ATOM   3281 HH11 ARG A 339     -28.644  -6.519  -1.594  1.00 15.00      A    H  
ATOM   3282 HH12 ARG A 339     -28.610  -5.020  -0.577  1.00 15.00      A    H  
ATOM   3283  NH2 ARG A 339     -29.297  -6.180   1.563  1.00 15.00      A    N  
ATOM   3284 HH21 ARG A 339     -29.584  -6.725   2.398  1.00 15.00      A    H  
ATOM   3285 HH22 ARG A 339     -29.127  -5.138   1.650  1.00 15.00      A    H  
ATOM   3286  C   ARG A 339     -32.488 -11.517  -2.353  1.00 15.00      A    C  
ATOM   3287  O   ARG A 339     -32.024 -12.558  -1.908  1.00 15.00      A    O  
ATOM   3288  N   LEU A 340     -33.687 -11.077  -2.004  1.00 15.00      A    N  
ATOM   3289  HN  LEU A 340     -34.008 -10.217  -2.351  1.00 15.00      A    H  
ATOM   3290  CA  LEU A 340     -34.533 -11.849  -1.100  1.00 15.00      A    C  
ATOM   3291  CB  LEU A 340     -35.250 -10.932  -0.099  1.00 15.00      A    C  
ATOM   3292  CG  LEU A 340     -36.129 -11.610   0.964  1.00 15.00      A    C  
ATOM   3293  CD1 LEU A 340     -35.331 -12.623   1.771  1.00 15.00      A    C  
ATOM   3294  CD2 LEU A 340     -36.741 -10.567   1.885  1.00 15.00      A    C  
ATOM   3295  C   LEU A 340     -35.536 -12.675  -1.902  1.00 15.00      A    C  
ATOM   3296  O   LEU A 340     -35.862 -13.800  -1.539  1.00 15.00      A    O  
ATOM   3297  N   ARG A 341     -35.983 -12.118  -3.019  1.00 15.00      A    N  
ATOM   3298  HN  ARG A 341     -35.650 -11.232  -3.273  1.00 15.00      A    H  
ATOM   3299  CA  ARG A 341     -36.956 -12.775  -3.882  1.00 15.00      A    C  
ATOM   3300  CB  ARG A 341     -37.619 -11.736  -4.798  1.00 15.00      A    C  
ATOM   3301  CG  ARG A 341     -36.663 -11.066  -5.780  1.00 15.00      A    C  
ATOM   3302  CD  ARG A 341     -37.395 -10.287  -6.866  1.00 15.00      A    C  
ATOM   3303  NE  ARG A 341     -36.645 -10.253  -8.126  1.00 15.00      A    N  
ATOM   3304  HE  ARG A 341     -35.724 -10.610  -8.112  1.00 15.00      A    H  
ATOM   3305  CZ  ARG A 341     -37.126  -9.795  -9.282  1.00 15.00      A    C  
ATOM   3306  NH1 ARG A 341     -38.374  -9.324  -9.369  1.00 15.00      A    N  
ATOM   3307 HH11 ARG A 341     -39.006  -9.317  -8.519  1.00 15.00      A    H  
ATOM   3308 HH12 ARG A 341     -38.741  -8.966 -10.274  1.00 15.00      A    H  
ATOM   3309  NH2 ARG A 341     -36.349  -9.827 -10.361  1.00 15.00      A    N  
ATOM   3310 HH21 ARG A 341     -35.369 -10.212 -10.286  1.00 15.00      A    H  
ATOM   3311 HH22 ARG A 341     -36.699  -9.479 -11.276  1.00 15.00      A    H  
ATOM   3312  C   ARG A 341     -36.311 -13.856  -4.746  1.00 15.00      A    C  
ATOM   3313  O   ARG A 341     -36.984 -14.792  -5.183  1.00 15.00      A    O  
ATOM   3314  N   GLU A 342     -35.012 -13.728  -4.980  1.00 15.00      A    N  
ATOM   3315  HN  GLU A 342     -34.527 -12.981  -4.577  1.00 15.00      A    H  
ATOM   3316  CA  GLU A 342     -34.296 -14.666  -5.839  1.00 15.00      A    C  
ATOM   3317  CB  GLU A 342     -33.491 -13.893  -6.896  1.00 15.00      A    C  
ATOM   3318  CG  GLU A 342     -34.335 -13.002  -7.801  1.00 15.00      A    C  
ATOM   3319  CD  GLU A 342     -33.509 -12.039  -8.646  1.00 15.00      A    C  
ATOM   3320  OE1 GLU A 342     -34.111 -11.149  -9.294  1.00 15.00      A    O  
ATOM   3321  OE2 GLU A 342     -32.268 -12.160  -8.654  1.00 15.00      A    O  
ATOM   3322  C   GLU A 342     -33.380 -15.631  -5.077  1.00 15.00      A    C  
ATOM   3323  O   GLU A 342     -33.076 -16.717  -5.572  1.00 15.00      A    O  
ATOM   3324  N   LEU A 343     -32.955 -15.255  -3.874  1.00 15.00      A    N  
ATOM   3325  HN  LEU A 343     -33.258 -14.402  -3.504  1.00 15.00      A    H  
ATOM   3326  CA  LEU A 343     -32.038 -16.100  -3.097  1.00 15.00      A    C  
ATOM   3327  CB  LEU A 343     -30.982 -15.257  -2.382  1.00 15.00      A    C  
ATOM   3328  CG  LEU A 343     -29.609 -15.157  -3.048  1.00 15.00      A    C  
ATOM   3329  CD1 LEU A 343     -28.842 -16.463  -2.894  1.00 15.00      A    C  
ATOM   3330  CD2 LEU A 343     -28.822 -13.997  -2.457  1.00 15.00      A    C  
ATOM   3331  C   LEU A 343     -32.726 -17.009  -2.085  1.00 15.00      A    C  
ATOM   3332  O   LEU A 343     -32.223 -18.096  -1.794  1.00 15.00      A    O  
ATOM   3333  N   GLU A 344     -33.852 -16.581  -1.539  1.00 15.00      A    N  
ATOM   3334  HN  GLU A 344     -34.231 -15.722  -1.814  1.00 15.00      A    H  
ATOM   3335  CA  GLU A 344     -34.542 -17.386  -0.541  1.00 15.00      A    C  
ATOM   3336  CB  GLU A 344     -34.328 -16.803   0.858  1.00 15.00      A    C  
ATOM   3337  CG  GLU A 344     -34.871 -17.665   1.988  1.00 15.00      A    C  
ATOM   3338  CD  GLU A 344     -34.805 -16.969   3.331  1.00 15.00      A    C  
ATOM   3339  OE1 GLU A 344     -33.831 -17.200   4.072  1.00 15.00      A    O  
ATOM   3340  OE2 GLU A 344     -35.730 -16.192   3.645  1.00 15.00      A    O  
ATOM   3341  C   GLU A 344     -36.028 -17.525  -0.828  1.00 15.00      A    C  
ATOM   3342  O   GLU A 344     -36.765 -16.543  -0.848  1.00 15.00      A    O  
ATOM   3343  N   PRO A 345     -36.490 -18.757  -1.058  1.00 15.00      A    N  
ATOM   3344  CA  PRO A 345     -37.897 -19.036  -1.311  1.00 15.00      A    C  
ATOM   3345  CB  PRO A 345     -37.836 -20.324  -2.134  1.00 15.00      A    C  
ATOM   3346  CG  PRO A 345     -36.599 -21.024  -1.669  1.00 15.00      A    C  
ATOM   3347  CD  PRO A 345     -35.667 -19.976  -1.116  1.00 15.00      A    C  
ATOM   3348  C   PRO A 345     -38.643 -19.274   0.006  1.00 15.00      A    C  
ATOM   3349  O   PRO A 345     -39.676 -19.937   0.040  1.00 15.00      A    O  
ATOM   3350  N   GLY A 346     -38.114 -18.700   1.085  1.00 15.00      A    N  
ATOM   3351  HN  GLY A 346     -37.307 -18.151   0.982  1.00 15.00      A    H  
ATOM   3352  CA  GLY A 346     -38.699 -18.866   2.406  1.00 15.00      A    C  
ATOM   3353  C   GLY A 346     -40.061 -18.216   2.586  1.00 15.00      A    C  
ATOM   3354  O   GLY A 346     -40.826 -18.626   3.454  1.00 15.00      A    O  
ATOM   3355  N   TRP A 347     -40.377 -17.221   1.766  1.00 15.00      A    N  
ATOM   3356  HN  TRP A 347     -39.735 -16.945   1.080  1.00 15.00      A    H  
ATOM   3357  CA  TRP A 347     -41.657 -16.515   1.874  1.00 15.00      A    C  
ATOM   3358  CB  TRP A 347     -41.683 -15.283   0.971  1.00 15.00      A    C  
ATOM   3359  CG  TRP A 347     -42.383 -14.112   1.587  1.00 15.00      A    C  
ATOM   3360  CD1 TRP A 347     -43.727 -13.957   1.771  1.00 15.00      A    C  
ATOM   3361  CD2 TRP A 347     -41.769 -12.934   2.108  1.00 15.00      A    C  
ATOM   3362  NE1 TRP A 347     -43.986 -12.752   2.373  1.00 15.00      A    N  
ATOM   3363  HE1 TRP A 347     -44.875 -12.413   2.613  1.00 15.00      A    H  
ATOM   3364  CE2 TRP A 347     -42.800 -12.104   2.593  1.00 15.00      A    C  
ATOM   3365  CE3 TRP A 347     -40.447 -12.504   2.217  1.00 15.00      A    C  
ATOM   3366  CZ2 TRP A 347     -42.548 -10.862   3.169  1.00 15.00      A    C  
ATOM   3367  CZ3 TRP A 347     -40.198 -11.274   2.789  1.00 15.00      A    C  
ATOM   3368  CH2 TRP A 347     -41.242 -10.467   3.262  1.00 15.00      A    C  
ATOM   3369  C   TRP A 347     -42.854 -17.424   1.572  1.00 15.00      A    C  
ATOM   3370  O   TRP A 347     -43.982 -17.131   1.963  1.00 15.00      A    O  
ATOM   3371  N   SER A 348     -42.610 -18.523   0.886  1.00 15.00      A    N  
ATOM   3372  HN  SER A 348     -41.695 -18.720   0.602  1.00 15.00      A    H  
ATOM   3373  CA  SER A 348     -43.674 -19.454   0.551  1.00 15.00      A    C  
ATOM   3374  CB  SER A 348     -43.780 -19.588  -0.969  1.00 15.00      A    C  
ATOM   3375  OG  SER A 348     -42.495 -19.756  -1.541  1.00 15.00      A    O  
ATOM   3376  HG  SER A 348     -42.201 -20.660  -1.394  1.00 15.00      A    H  
ATOM   3377  C   SER A 348     -43.408 -20.813   1.184  1.00 15.00      A    C  
ATOM   3378  O   SER A 348     -43.862 -21.842   0.687  1.00 15.00      A    O  
ATOM   3379  N   ALA A 349     -42.674 -20.807   2.291  1.00 15.00      A    N  
ATOM   3380  HN  ALA A 349     -42.350 -19.950   2.649  1.00 15.00      A    H  
ATOM   3381  CA  ALA A 349     -42.338 -22.045   2.987  1.00 15.00      A    C  
ATOM   3382  CB  ALA A 349     -41.023 -21.904   3.736  1.00 15.00      A    C  
ATOM   3383  C   ALA A 349     -43.456 -22.481   3.931  1.00 15.00      A    C  
ATOM   3384  O   ALA A 349     -43.910 -23.623   3.885  1.00 15.00      A    O  
ATOM   3385  N   THR A 350     -43.902 -21.572   4.781  1.00 15.00      A    N  
ATOM   3386  HN  THR A 350     -43.508 -20.679   4.781  1.00 15.00      A    H  
ATOM   3387  CA  THR A 350     -44.958 -21.875   5.728  1.00 15.00      A    C  
ATOM   3388  CB  THR A 350     -44.374 -22.044   7.147  1.00 15.00      A    C  
ATOM   3389  OG1 THR A 350     -43.153 -21.300   7.253  1.00 15.00      A    O  
ATOM   3390  HG1 THR A 350     -43.334 -20.359   7.134  1.00 15.00      A    H  
ATOM   3391  CG2 THR A 350     -44.079 -23.503   7.423  1.00 15.00      A    C  
ATOM   3392  C   THR A 350     -46.003 -20.769   5.758  1.00 15.00      A    C  
ATOM   3393  O   THR A 350     -45.660 -19.592   5.822  1.00 15.00      A    O  
ATOM   3394  N   PRO A 351     -47.294 -21.132   5.694  1.00 15.00      A    N  
ATOM   3395  CA  PRO A 351     -48.392 -20.165   5.730  1.00 15.00      A    C  
ATOM   3396  CB  PRO A 351     -49.605 -20.971   5.234  1.00 15.00      A    C  
ATOM   3397  CG  PRO A 351     -49.067 -22.304   4.819  1.00 15.00      A    C  
ATOM   3398  CD  PRO A 351     -47.794 -22.503   5.582  1.00 15.00      A    C  
ATOM   3399  C   PRO A 351     -48.644 -19.669   7.154  1.00 15.00      A    C  
ATOM   3400  O   PRO A 351     -48.288 -20.334   8.130  1.00 15.00      A    O  
ATOM   3401  N   GLY A 352     -49.269 -18.508   7.269  1.00 15.00      A    N  
ATOM   3402  HN  GLY A 352     -49.550 -18.028   6.461  1.00 15.00      A    H  
ATOM   3403  CA  GLY A 352     -49.553 -17.951   8.574  1.00 15.00      A    C  
ATOM   3404  C   GLY A 352     -50.801 -17.100   8.569  1.00 15.00      A    C  
ATOM   3405  O   GLY A 352     -51.434 -16.924   7.530  1.00 15.00      A    O  
ATOM   3406  N   CYS A 353     -51.148 -16.568   9.731  1.00 15.00      A    N  
ATOM   3407  HN  CYS A 353     -50.599 -16.750  10.518  1.00 15.00      A    H  
ATOM   3408  CA  CYS A 353     -52.332 -15.729   9.872  1.00 15.00      A    C  
ATOM   3409  CB  CYS A 353     -52.975 -15.967  11.244  1.00 15.00      A    C  
ATOM   3410  SG  CYS A 353     -54.617 -15.241  11.455  1.00 15.00      A    S  
ATOM   3411  HG  CYS A 353     -55.204 -15.201  10.267  1.00 15.00      A    H  
ATOM   3412  C   CYS A 353     -51.975 -14.252   9.697  1.00 15.00      A    C  
ATOM   3413  O   CYS A 353     -52.850 -13.391   9.670  1.00 15.00      A    O  
ATOM   3414  N   GLN A 354     -50.679 -13.972   9.585  1.00 15.00      A    N  
ATOM   3415  HN  GLN A 354     -50.031 -14.703   9.614  1.00 15.00      A    H  
ATOM   3416  CA  GLN A 354     -50.193 -12.606   9.415  1.00 15.00      A    C  
ATOM   3417  CB  GLN A 354     -50.216 -11.873  10.761  1.00 15.00      A    C  
ATOM   3418  CG  GLN A 354     -50.381 -10.365  10.661  1.00 15.00      A    C  
ATOM   3419  CD  GLN A 354     -51.825  -9.955  10.452  1.00 15.00      A    C  
ATOM   3420  OE1 GLN A 354     -52.277  -9.790   9.325  1.00 15.00      A    O  
ATOM   3421  NE2 GLN A 354     -52.556  -9.787  11.544  1.00 15.00      A    N  
ATOM   3422 HE21 GLN A 354     -52.135  -9.930  12.413  1.00 15.00      A    H  
ATOM   3423 HE22 GLN A 354     -53.496  -9.532  11.432  1.00 15.00      A    H  
ATOM   3424  C   GLN A 354     -48.765 -12.644   8.896  1.00 15.00      A    C  
ATOM   3425  O   GLN A 354     -47.847 -12.969   9.647  1.00 15.00      A    O  
ATOM   3426  N   LEU A 355     -48.579 -12.325   7.621  1.00 15.00      A    N  
ATOM   3427  HN  LEU A 355     -49.352 -12.078   7.066  1.00 15.00      A    H  
ATOM   3428  CA  LEU A 355     -47.247 -12.348   7.022  1.00 15.00      A    C  
ATOM   3429  CB  LEU A 355     -47.073 -13.597   6.152  1.00 15.00      A    C  
ATOM   3430  CG  LEU A 355     -46.122 -14.670   6.686  1.00 15.00      A    C  
ATOM   3431  CD1 LEU A 355     -46.836 -15.568   7.682  1.00 15.00      A    C  
ATOM   3432  CD2 LEU A 355     -45.538 -15.487   5.544  1.00 15.00      A    C  
ATOM   3433  C   LEU A 355     -46.968 -11.105   6.185  1.00 15.00      A    C  
ATOM   3434  O   LEU A 355     -46.010 -11.088   5.414  1.00 15.00      A    O  
ATOM   3435  N   HIS A 356     -47.792 -10.065   6.346  1.00 15.00      A    N  
ATOM   3436  HN  HIS A 356     -48.530 -10.137   6.983  1.00 15.00      A    H  
ATOM   3437  CA  HIS A 356     -47.622  -8.826   5.574  1.00 15.00      A    C  
ATOM   3438  CB  HIS A 356     -46.251  -8.182   5.842  1.00 15.00      A    C  
ATOM   3439  CG  HIS A 356     -46.284  -6.836   6.507  1.00 15.00      A    C  
ATOM   3440  ND1 HIS A 356     -46.600  -5.667   5.842  1.00 15.00      A    N  
ATOM   3441  HD1 HIS A 356     -46.810  -5.586   4.876  1.00 15.00      A    H  
ATOM   3442  CD2 HIS A 356     -45.995  -6.473   7.778  1.00 15.00      A    C  
ATOM   3443  CE1 HIS A 356     -46.492  -4.649   6.676  1.00 15.00      A    C  
ATOM   3444  NE2 HIS A 356     -46.124  -5.110   7.855  1.00 15.00      A    N  
ATOM   3445  HE2 HIS A 356     -45.893  -4.557   8.631  1.00 15.00      A    H  
ATOM   3446  C   HIS A 356     -47.773  -9.137   4.087  1.00 15.00      A    C  
ATOM   3447  O   HIS A 356     -46.923  -8.791   3.268  1.00 15.00      A    O  
ATOM   3448  N   ASP A 357     -48.872  -9.798   3.757  1.00 15.00      A    N  
ATOM   3449  HN  ASP A 357     -49.526 -10.022   4.460  1.00 15.00      A    H  
ATOM   3450  CA  ASP A 357     -49.166 -10.204   2.385  1.00 15.00      A    C  
ATOM   3451  CB  ASP A 357     -50.264 -11.270   2.370  1.00 15.00      A    C  
ATOM   3452  CG  ASP A 357     -51.442 -10.898   3.247  1.00 15.00      A    C  
ATOM   3453  OD1 ASP A 357     -51.270 -10.881   4.488  1.00 15.00      A    O  
ATOM   3454  OD2 ASP A 357     -52.527 -10.620   2.702  1.00 15.00      A    O  
ATOM   3455  C   ASP A 357     -49.569  -9.029   1.507  1.00 15.00      A    C  
ATOM   3456  O   ASP A 357     -49.622  -9.155   0.284  1.00 15.00      A    O  
ATOM   3457  N   ALA A 358     -49.833  -7.885   2.133  1.00 15.00      A    N  
ATOM   3458  HN  ALA A 358     -49.781  -7.860   3.110  1.00 15.00      A    H  
ATOM   3459  CA  ALA A 358     -50.226  -6.676   1.413  1.00 15.00      A    C  
ATOM   3460  CB  ALA A 358     -50.831  -5.666   2.377  1.00 15.00      A    C  
ATOM   3461  C   ALA A 358     -49.043  -6.054   0.666  1.00 15.00      A    C  
ATOM   3462  O   ALA A 358     -49.164  -4.985   0.068  1.00 15.00      A    O  
ATOM   3463  N   GLU A 359     -47.900  -6.721   0.728  1.00 15.00      A    N  
ATOM   3464  HN  GLU A 359     -47.864  -7.551   1.246  1.00 15.00      A    H  
ATOM   3465  CA  GLU A 359     -46.697  -6.251   0.057  1.00 15.00      A    C  
ATOM   3466  CB  GLU A 359     -45.470  -6.560   0.916  1.00 15.00      A    C  
ATOM   3467  CG  GLU A 359     -44.833  -5.340   1.562  1.00 15.00      A    C  
ATOM   3468  CD  GLU A 359     -45.798  -4.548   2.418  1.00 15.00      A    C  
ATOM   3469  OE1 GLU A 359     -45.854  -3.313   2.271  1.00 15.00      A    O  
ATOM   3470  OE2 GLU A 359     -46.513  -5.155   3.241  1.00 15.00      A    O  
ATOM   3471  C   GLU A 359     -46.545  -6.918  -1.306  1.00 15.00      A    C  
ATOM   3472  O   GLU A 359     -46.509  -6.245  -2.330  1.00 15.00      A    O  
ATOM   3473  N   GLN A 360     -46.418  -8.249  -1.295  1.00 15.00      A    N  
ATOM   3474  HN  GLN A 360     -46.432  -8.708  -0.432  1.00 15.00      A    H  
ATOM   3475  CA  GLN A 360     -46.273  -9.058  -2.515  1.00 15.00      A    C  
ATOM   3476  CB  GLN A 360     -47.432  -8.826  -3.493  1.00 15.00      A    C  
ATOM   3477  CG  GLN A 360     -48.770  -9.369  -3.011  1.00 15.00      A    C  
ATOM   3478  CD  GLN A 360     -49.921  -8.418  -3.283  1.00 15.00      A    C  
ATOM   3479  OE1 GLN A 360     -50.223  -7.553  -2.475  1.00 15.00      A    O  
ATOM   3480  NE2 GLN A 360     -50.577  -8.575  -4.425  1.00 15.00      A    N  
ATOM   3481 HE21 GLN A 360     -50.294  -9.286  -5.028  1.00 15.00      A    H  
ATOM   3482 HE22 GLN A 360     -51.317  -7.959  -4.620  1.00 15.00      A    H  
ATOM   3483  C   GLN A 360     -44.914  -8.907  -3.215  1.00 15.00      A    C  
ATOM   3484  O   GLN A 360     -44.485  -9.815  -3.922  1.00 15.00      A    O  
ATOM   3485  N   LEU A 361     -44.247  -7.779  -2.988  1.00 15.00      A    N  
ATOM   3486  HN  LEU A 361     -44.654  -7.113  -2.400  1.00 15.00      A    H  
ATOM   3487  CA  LEU A 361     -42.950  -7.470  -3.598  1.00 15.00      A    C  
ATOM   3488  CB  LEU A 361     -42.448  -6.122  -3.061  1.00 15.00      A    C  
ATOM   3489  CG  LEU A 361     -41.009  -5.720  -3.398  1.00 15.00      A    C  
ATOM   3490  CD1 LEU A 361     -40.684  -4.365  -2.787  1.00 15.00      A    C  
ATOM   3491  CD2 LEU A 361     -40.790  -5.695  -4.902  1.00 15.00      A    C  
ATOM   3492  C   LEU A 361     -41.888  -8.551  -3.369  1.00 15.00      A    C  
ATOM   3493  O   LEU A 361     -41.351  -9.117  -4.314  1.00 15.00      A    O  
ATOM   3494  N   TRP A 362     -41.590  -8.821  -2.108  1.00 15.00      A    N  
ATOM   3495  HN  TRP A 362     -42.060  -8.341  -1.401  1.00 15.00      A    H  
ATOM   3496  CA  TRP A 362     -40.574  -9.802  -1.733  1.00 15.00      A    C  
ATOM   3497  CB  TRP A 362     -40.226  -9.605  -0.254  1.00 15.00      A    C  
ATOM   3498  CG  TRP A 362     -39.484  -8.338   0.066  1.00 15.00      A    C  
ATOM   3499  CD1 TRP A 362     -38.140  -8.143  -0.028  1.00 15.00      A    C  
ATOM   3500  CD2 TRP A 362     -40.032  -7.099   0.557  1.00 15.00      A    C  
ATOM   3501  NE1 TRP A 362     -37.813  -6.871   0.365  1.00 15.00      A    N  
ATOM   3502  HE1 TRP A 362     -36.908  -6.499   0.385  1.00 15.00      A    H  
ATOM   3503  CE2 TRP A 362     -38.953  -6.206   0.723  1.00 15.00      A    C  
ATOM   3504  CE3 TRP A 362     -41.324  -6.650   0.858  1.00 15.00      A    C  
ATOM   3505  CZ2 TRP A 362     -39.121  -4.904   1.192  1.00 15.00      A    C  
ATOM   3506  CZ3 TRP A 362     -41.486  -5.355   1.322  1.00 15.00      A    C  
ATOM   3507  CH2 TRP A 362     -40.393  -4.495   1.478  1.00 15.00      A    C  
ATOM   3508  C   TRP A 362     -41.017 -11.258  -1.948  1.00 15.00      A    C  
ATOM   3509  O   TRP A 362     -40.727 -12.111  -1.112  1.00 15.00      A    O  
ATOM   3510  N   LEU A 363     -41.690 -11.551  -3.064  1.00 15.00      A    N  
ATOM   3511  HN  LEU A 363     -41.850 -10.842  -3.728  1.00 15.00      A    H  
ATOM   3512  CA  LEU A 363     -42.158 -12.912  -3.346  1.00 15.00      A    C  
ATOM   3513  CB  LEU A 363     -43.079 -13.456  -2.247  1.00 15.00      A    C  
ATOM   3514  CG  LEU A 363     -44.403 -12.726  -2.017  1.00 15.00      A    C  
ATOM   3515  CD1 LEU A 363     -44.237 -11.596  -1.014  1.00 15.00      A    C  
ATOM   3516  CD2 LEU A 363     -45.462 -13.704  -1.547  1.00 15.00      A    C  
ATOM   3517  C   LEU A 363     -42.829 -13.007  -4.714  1.00 15.00      A    C  
ATOM   3518  O   LEU A 363     -43.993 -13.407  -4.839  1.00 15.00      A    O  
ATOM   3519  N   ASP A 364     -42.077 -12.636  -5.729  1.00 15.00      A    N  
ATOM   3520  HN  ASP A 364     -41.159 -12.315  -5.549  1.00 15.00      A    H  
ATOM   3521  CA  ASP A 364     -42.542 -12.660  -7.108  1.00 15.00      A    C  
ATOM   3522  CB  ASP A 364     -41.675 -11.782  -8.039  1.00 15.00      A    C  
ATOM   3523  CG  ASP A 364     -40.671 -10.887  -7.316  1.00 15.00      A    C  
ATOM   3524  OD1 ASP A 364     -40.469  -9.737  -7.756  1.00 15.00      A    O  
ATOM   3525  OD2 ASP A 364     -40.051 -11.344  -6.330  1.00 15.00      A    O  
ATOM   3526  C   ASP A 364     -42.632 -14.096  -7.629  1.00 15.00      A    C  
ATOM   3527  O   ASP A 364     -43.724 -14.565  -7.947  1.00 15.00      A    O  
ATOM   3528  N   PRO A 365     -41.500 -14.843  -7.704  1.00 15.00      A    N  
ATOM   3529  CA  PRO A 365     -41.516 -16.229  -8.189  1.00 15.00      A    C  
ATOM   3530  CB  PRO A 365     -40.032 -16.630  -8.192  1.00 15.00      A    C  
ATOM   3531  CG  PRO A 365     -39.289 -15.338  -8.164  1.00 15.00      A    C  
ATOM   3532  CD  PRO A 365     -40.135 -14.417  -7.341  1.00 15.00      A    C  
ATOM   3533  C   PRO A 365     -42.298 -17.130  -7.239  1.00 15.00      A    C  
ATOM   3534  O   PRO A 365     -42.999 -18.049  -7.668  1.00 15.00      A    O  
ATOM   3535  N   LEU A 366     -42.197 -16.816  -5.951  1.00 15.00      A    N  
ATOM   3536  HN  LEU A 366     -41.652 -16.041  -5.700  1.00 15.00      A    H  
ATOM   3537  CA  LEU A 366     -42.861 -17.575  -4.895  1.00 15.00      A    C  
ATOM   3538  CB  LEU A 366     -42.508 -17.005  -3.511  1.00 15.00      A    C  
ATOM   3539  CG  LEU A 366     -41.050 -17.153  -3.050  1.00 15.00      A    C  
ATOM   3540  CD1 LEU A 366     -40.400 -18.385  -3.663  1.00 15.00      A    C  
ATOM   3541  CD2 LEU A 366     -40.242 -15.900  -3.354  1.00 15.00      A    C  
ATOM   3542  C   LEU A 366     -44.379 -17.641  -5.075  1.00 15.00      A    C  
ATOM   3543  O   LEU A 366     -45.014 -18.589  -4.630  1.00 15.00      A    O  
ATOM   3544  N   ARG A 367     -44.956 -16.644  -5.735  1.00 15.00      A    N  
ATOM   3545  HN  ARG A 367     -44.405 -15.910  -6.080  1.00 15.00      A    H  
ATOM   3546  CA  ARG A 367     -46.401 -16.618  -5.951  1.00 15.00      A    C  
ATOM   3547  CB  ARG A 367     -47.026 -15.443  -5.198  1.00 15.00      A    C  
ATOM   3548  CG  ARG A 367     -47.754 -15.821  -3.918  1.00 15.00      A    C  
ATOM   3549  CD  ARG A 367     -48.225 -14.581  -3.165  1.00 15.00      A    C  
ATOM   3550  NE  ARG A 367     -49.160 -13.764  -3.943  1.00 15.00      A    N  
ATOM   3551  HE  ARG A 367     -50.104 -14.041  -3.938  1.00 15.00      A    H  
ATOM   3552  CZ  ARG A 367     -48.811 -12.685  -4.650  1.00 15.00      A    C  
ATOM   3553  NH1 ARG A 367     -47.544 -12.279  -4.673  1.00 15.00      A    N  
ATOM   3554 HH11 ARG A 367     -47.270 -11.437  -5.225  1.00 15.00      A    H  
ATOM   3555 HH12 ARG A 367     -46.815 -12.806  -4.146  1.00 15.00      A    H  
ATOM   3556  NH2 ARG A 367     -49.727 -12.031  -5.356  1.00 15.00      A    N  
ATOM   3557 HH21 ARG A 367     -50.715 -12.357  -5.364  1.00 15.00      A    H  
ATOM   3558 HH22 ARG A 367     -49.460 -11.192  -5.913  1.00 15.00      A    H  
ATOM   3559  C   ARG A 367     -46.753 -16.530  -7.433  1.00 15.00      A    C  
ATOM   3560  O   ARG A 367     -47.808 -16.015  -7.799  1.00 15.00      A    O  
ATOM   3561  N   ALA A 368     -45.874 -17.040  -8.282  1.00 15.00      A    N  
ATOM   3562  HN  ALA A 368     -45.056 -17.449  -7.935  1.00 15.00      A    H  
ATOM   3563  CA  ALA A 368     -46.108 -17.006  -9.724  1.00 15.00      A    C  
ATOM   3564  CB  ALA A 368     -45.372 -15.839 -10.362  1.00 15.00      A    C  
ATOM   3565  C   ALA A 368     -45.704 -18.317 -10.387  1.00 15.00      A    C  
ATOM   3566  O   ALA A 368     -46.384 -18.803 -11.285  1.00 15.00      A    O  
ATOM   3567  N   GLN A 369     -44.600 -18.894  -9.926  1.00 15.00      A    N  
ATOM   3568  HN  GLN A 369     -44.106 -18.467  -9.195  1.00 15.00      A    H  
ATOM   3569  CA  GLN A 369     -44.101 -20.150 -10.482  1.00 15.00      A    C  
ATOM   3570  CB  GLN A 369     -42.585 -20.255 -10.298  1.00 15.00      A    C  
ATOM   3571  CG  GLN A 369     -41.789 -20.075 -11.581  1.00 15.00      A    C  
ATOM   3572  CD  GLN A 369     -40.295 -20.005 -11.335  1.00 15.00      A    C  
ATOM   3573  OE1 GLN A 369     -39.614 -21.023 -11.280  1.00 15.00      A    O  
ATOM   3574  NE2 GLN A 369     -39.773 -18.796 -11.191  1.00 15.00      A    N  
ATOM   3575 HE21 GLN A 369     -40.371 -18.025 -11.252  1.00 15.00      A    H  
ATOM   3576 HE22 GLN A 369     -38.809 -18.727 -11.032  1.00 15.00      A    H  
ATOM   3577  C   GLN A 369     -44.797 -21.356  -9.856  1.00 15.00      A    C  
ATOM   3578  O   GLN A 369     -44.476 -22.499 -10.167  1.00 15.00      A    O  
ATOM   3579  N   THR A 370     -45.736 -21.087  -8.964  1.00 15.00      A    N  
ATOM   3580  HN  THR A 370     -45.938 -20.154  -8.754  1.00 15.00      A    H  
ATOM   3581  CA  THR A 370     -46.492 -22.140  -8.301  1.00 15.00      A    C  
ATOM   3582  CB  THR A 370     -46.324 -22.075  -6.763  1.00 15.00      A    C  
ATOM   3583  OG1 THR A 370     -46.960 -23.202  -6.143  1.00 15.00      A    O  
ATOM   3584  HG1 THR A 370     -47.656 -22.887  -5.553  1.00 15.00      A    H  
ATOM   3585  CG2 THR A 370     -44.851 -22.063  -6.374  1.00 15.00      A    C  
ATOM   3586  C   THR A 370     -47.968 -21.978  -8.648  1.00 15.00      A    C  
ATOM   3587  O   THR A 370     -48.579 -22.841  -9.278  1.00 15.00      A    O  
ATOM   3588  N   ASP A 371     -48.519 -20.839  -8.255  1.00 15.00      A    N  
ATOM   3589  HN  ASP A 371     -47.973 -20.197  -7.760  1.00 15.00      A    H  
ATOM   3590  CA  ASP A 371     -49.917 -20.523  -8.506  1.00 15.00      A    C  
ATOM   3591  CB  ASP A 371     -50.446 -19.610  -7.404  1.00 15.00      A    C  
ATOM   3592  CG  ASP A 371     -50.360 -20.239  -6.033  1.00 15.00      A    C  
ATOM   3593  OD1 ASP A 371     -51.329 -20.910  -5.632  1.00 15.00      A    O  
ATOM   3594  OD2 ASP A 371     -49.325 -20.053  -5.361  1.00 15.00      A    O  
ATOM   3595  C   ASP A 371     -50.086 -19.838  -9.857  1.00 15.00      A    C  
ATOM   3596  O   ASP A 371     -50.105 -18.608  -9.939  1.00 15.00      A    O  
ATOM   3597  N   GLU A 372     -50.213 -20.643 -10.905  1.00 15.00      A    N  
ATOM   3598  HN  GLU A 372     -50.179 -21.614 -10.760  1.00 15.00      A    H  
ATOM   3599  CA  GLU A 372     -50.372 -20.142 -12.273  1.00 15.00      A    C  
ATOM   3600  CB  GLU A 372     -50.568 -21.304 -13.253  1.00 15.00      A    C  
ATOM   3601  CG  GLU A 372     -49.322 -22.139 -13.501  1.00 15.00      A    C  
ATOM   3602  CD  GLU A 372     -49.578 -23.282 -14.466  1.00 15.00      A    C  
ATOM   3603  OE1 GLU A 372     -49.954 -24.378 -14.000  1.00 15.00      A    O  
ATOM   3604  OE2 GLU A 372     -49.412 -23.081 -15.688  1.00 15.00      A    O  
ATOM   3605  C   GLU A 372     -51.525 -19.142 -12.426  1.00 15.00      A    C  
ATOM   3606  O   GLU A 372     -51.335 -18.034 -12.922  1.00 15.00      A    O  
ATOM   3607  N   THR A 373     -52.721 -19.532 -12.006  1.00 15.00      A    N  
ATOM   3608  HN  THR A 373     -52.829 -20.425 -11.618  1.00 15.00      A    H  
ATOM   3609  CA  THR A 373     -53.886 -18.666 -12.142  1.00 15.00      A    C  
ATOM   3610  CB  THR A 373     -55.040 -19.452 -12.811  1.00 15.00      A    C  
ATOM   3611  OG1 THR A 373     -55.538 -20.453 -11.915  1.00 15.00      A    O  
ATOM   3612  HG1 THR A 373     -56.413 -20.197 -11.604  1.00 15.00      A    H  
ATOM   3613  CG2 THR A 373     -56.175 -18.540 -13.255  1.00 15.00      A    C  
ATOM   3614  C   THR A 373     -54.351 -18.092 -10.794  1.00 15.00      A    C  
ATOM   3615  O   THR A 373     -55.151 -17.154 -10.748  1.00 15.00      A    O  
ATOM   3616  N   PHE A 374     -53.820 -18.634  -9.706  1.00 15.00      A    N  
ATOM   3617  HN  PHE A 374     -53.142 -19.330  -9.804  1.00 15.00      A    H  
ATOM   3618  CA  PHE A 374     -54.206 -18.202  -8.364  1.00 15.00      A    C  
ATOM   3619  CB  PHE A 374     -53.804 -19.248  -7.317  1.00 15.00      A    C  
ATOM   3620  CG  PHE A 374     -54.864 -20.256  -6.953  1.00 15.00      A    C  
ATOM   3621  CD1 PHE A 374     -54.974 -21.451  -7.645  1.00 15.00      A    C  
ATOM   3622  CD2 PHE A 374     -55.728 -20.020  -5.896  1.00 15.00      A    C  
ATOM   3623  CE1 PHE A 374     -55.925 -22.391  -7.292  1.00 15.00      A    C  
ATOM   3624  CE2 PHE A 374     -56.686 -20.952  -5.540  1.00 15.00      A    C  
ATOM   3625  CZ  PHE A 374     -56.783 -22.141  -6.238  1.00 15.00      A    C  
ATOM   3626  C   PHE A 374     -53.624 -16.835  -7.989  1.00 15.00      A    C  
ATOM   3627  O   PHE A 374     -54.315 -15.819  -8.044  1.00 15.00      A    O  
ATOM   3628  N   LEU A 375     -52.351 -16.807  -7.614  1.00 15.00      A    N  
ATOM   3629  HN  LEU A 375     -51.828 -17.639  -7.605  1.00 15.00      A    H  
ATOM   3630  CA  LEU A 375     -51.723 -15.564  -7.193  1.00 15.00      A    C  
ATOM   3631  CB  LEU A 375     -50.740 -15.795  -6.043  1.00 15.00      A    C  
ATOM   3632  CG  LEU A 375     -51.351 -16.072  -4.657  1.00 15.00      A    C  
ATOM   3633  CD1 LEU A 375     -52.415 -15.042  -4.304  1.00 15.00      A    C  
ATOM   3634  CD2 LEU A 375     -51.905 -17.487  -4.559  1.00 15.00      A    C  
ATOM   3635  C   LEU A 375     -51.096 -14.757  -8.335  1.00 15.00      A    C  
ATOM   3636  O   LEU A 375     -50.879 -13.554  -8.187  1.00 15.00      A    O  
ATOM   3637  N   GLN A 376     -50.810 -15.402  -9.468  1.00 15.00      A    N  
ATOM   3638  HN  GLN A 376     -50.969 -16.368  -9.525  1.00 15.00      A    H  
ATOM   3639  CA  GLN A 376     -50.223 -14.700 -10.614  1.00 15.00      A    C  
ATOM   3640  CB  GLN A 376     -49.761 -15.671 -11.711  1.00 15.00      A    C  
ATOM   3641  CG  GLN A 376     -49.254 -14.997 -12.985  1.00 15.00      A    C  
ATOM   3642  CD  GLN A 376     -47.891 -14.340 -12.825  1.00 15.00      A    C  
ATOM   3643  OE1 GLN A 376     -46.861 -14.932 -13.132  1.00 15.00      A    O  
ATOM   3644  NE2 GLN A 376     -47.878 -13.103 -12.349  1.00 15.00      A    N  
ATOM   3645 HE21 GLN A 376     -48.734 -12.682 -12.128  1.00 15.00      A    H  
ATOM   3646 HE22 GLN A 376     -47.008 -12.666 -12.230  1.00 15.00      A    H  
ATOM   3647  C   GLN A 376     -51.179 -13.638 -11.169  1.00 15.00      A    C  
ATOM   3648  O   GLN A 376     -50.743 -12.560 -11.592  1.00 15.00      A    O  
ATOM   3649  N   ARG A 377     -52.481 -13.938 -11.175  1.00 15.00      A    N  
ATOM   3650  HN  ARG A 377     -52.774 -14.816 -10.853  1.00 15.00      A    H  
ATOM   3651  CA  ARG A 377     -53.474 -12.985 -11.662  1.00 15.00      A    C  
ATOM   3652  CB  ARG A 377     -54.864 -13.614 -11.770  1.00 15.00      A    C  
ATOM   3653  CG  ARG A 377     -55.110 -14.376 -13.060  1.00 15.00      A    C  
ATOM   3654  CD  ARG A 377     -56.597 -14.630 -13.275  1.00 15.00      A    C  
ATOM   3655  NE  ARG A 377     -57.278 -13.496 -13.911  1.00 15.00      A    N  
ATOM   3656  HE  ARG A 377     -56.714 -12.826 -14.359  1.00 15.00      A    H  
ATOM   3657  CZ  ARG A 377     -58.603 -13.326 -13.902  1.00 15.00      A    C  
ATOM   3658  NH1 ARG A 377     -59.380 -14.209 -13.284  1.00 15.00      A    N  
ATOM   3659 HH11 ARG A 377     -60.414 -14.083 -13.272  1.00 15.00      A    H  
ATOM   3660 HH12 ARG A 377     -58.956 -15.031 -12.805  1.00 15.00      A    H  
ATOM   3661  NH2 ARG A 377     -59.154 -12.288 -14.530  1.00 15.00      A    N  
ATOM   3662 HH21 ARG A 377     -58.556 -11.600 -15.034  1.00 15.00      A    H  
ATOM   3663 HH22 ARG A 377     -60.189 -12.159 -14.521  1.00 15.00      A    H  
ATOM   3664  C   ARG A 377     -53.523 -11.772 -10.748  1.00 15.00      A    C  
ATOM   3665  O   ARG A 377     -53.509 -10.632 -11.216  1.00 15.00      A    O  
ATOM   3666  N   ARG A 378     -53.534 -12.028  -9.442  1.00 15.00      A    N  
ATOM   3667  HN  ARG A 378     -53.511 -12.958  -9.139  1.00 15.00      A    H  
ATOM   3668  CA  ARG A 378     -53.572 -10.960  -8.451  1.00 15.00      A    C  
ATOM   3669  CB  ARG A 378     -54.194 -11.431  -7.140  1.00 15.00      A    C  
ATOM   3670  CG  ARG A 378     -55.319 -10.526  -6.667  1.00 15.00      A    C  
ATOM   3671  CD  ARG A 378     -55.567 -10.681  -5.180  1.00 15.00      A    C  
ATOM   3672  NE  ARG A 378     -56.520  -9.695  -4.684  1.00 15.00      A    N  
ATOM   3673  HE  ARG A 378     -57.106  -9.263  -5.352  1.00 15.00      A    H  
ATOM   3674  CZ  ARG A 378     -56.612  -9.330  -3.409  1.00 15.00      A    C  
ATOM   3675  NH1 ARG A 378     -55.796  -9.864  -2.505  1.00 15.00      A    N  
ATOM   3676 HH11 ARG A 378     -55.861  -9.583  -1.505  1.00 15.00      A    H  
ATOM   3677 HH12 ARG A 378     -55.081 -10.563  -2.798  1.00 15.00      A    H  
ATOM   3678  NH2 ARG A 378     -57.524  -8.441  -3.036  1.00 15.00      A    N  
ATOM   3679 HH21 ARG A 378     -57.599  -8.153  -2.039  1.00 15.00      A    H  
ATOM   3680 HH22 ARG A 378     -58.168  -8.025  -3.744  1.00 15.00      A    H  
ATOM   3681  C   ARG A 378     -52.178 -10.380  -8.227  1.00 15.00      A    C  
ATOM   3682  O   ARG A 378     -51.730 -10.170  -7.093  1.00 15.00      A    O  
ATOM   3683  N   LEU A 379     -51.503 -10.144  -9.336  1.00 15.00      A    N  
ATOM   3684  HN  LEU A 379     -51.936 -10.349 -10.192  1.00 15.00      A    H  
ATOM   3685  CA  LEU A 379     -50.165  -9.589  -9.352  1.00 15.00      A    C  
ATOM   3686  CB  LEU A 379     -49.133 -10.717  -9.231  1.00 15.00      A    C  
ATOM   3687  CG  LEU A 379     -47.681 -10.305  -8.976  1.00 15.00      A    C  
ATOM   3688  CD1 LEU A 379     -47.540  -9.646  -7.614  1.00 15.00      A    C  
ATOM   3689  CD2 LEU A 379     -46.760 -11.514  -9.081  1.00 15.00      A    C  
ATOM   3690  C   LEU A 379     -49.987  -8.841 -10.669  1.00 15.00      A    C  
ATOM   3691  O   LEU A 379     -49.559  -7.691 -10.696  1.00 15.00      A    O  
ATOM   3692  N   ARG A 380     -50.349  -9.502 -11.768  1.00 15.00      A    N  
ATOM   3693  HN  ARG A 380     -50.673 -10.426 -11.687  1.00 15.00      A    H  
ATOM   3694  CA  ARG A 380     -50.252  -8.891 -13.089  1.00 15.00      A    C  
ATOM   3695  CB  ARG A 380     -50.219  -9.962 -14.194  1.00 15.00      A    C  
ATOM   3696  CG  ARG A 380     -50.126  -9.402 -15.613  1.00 15.00      A    C  
ATOM   3697  CD  ARG A 380     -50.244 -10.495 -16.668  1.00 15.00      A    C  
ATOM   3698  NE  ARG A 380     -48.983 -11.211 -16.866  1.00 15.00      A    N  
ATOM   3699  HE  ARG A 380     -48.169 -10.787 -16.519  1.00 15.00      A    H  
ATOM   3700  CZ  ARG A 380     -48.877 -12.385 -17.493  1.00 15.00      A    C  
ATOM   3701  NH1 ARG A 380     -49.957 -12.980 -17.991  1.00 15.00      A    N  
ATOM   3702 HH11 ARG A 380     -50.891 -12.532 -17.896  1.00 15.00      A    H  
ATOM   3703 HH12 ARG A 380     -49.874 -13.897 -18.479  1.00 15.00      A    H  
ATOM   3704  NH2 ARG A 380     -47.687 -12.963 -17.625  1.00 15.00      A    N  
ATOM   3705 HH21 ARG A 380     -46.833 -12.502 -17.241  1.00 15.00      A    H  
ATOM   3706 HH22 ARG A 380     -47.598 -13.881 -18.112  1.00 15.00      A    H  
ATOM   3707  C   ARG A 380     -51.415  -7.927 -13.315  1.00 15.00      A    C  
ATOM   3708  O   ARG A 380     -51.345  -7.040 -14.162  1.00 15.00      A    O  
ATOM   3709  N   GLY A 381     -52.474  -8.096 -12.538  1.00 15.00      A    N  
ATOM   3710  HN  GLY A 381     -52.471  -8.807 -11.861  1.00 15.00      A    H  
ATOM   3711  CA  GLY A 381     -53.638  -7.243 -12.681  1.00 15.00      A    C  
ATOM   3712  C   GLY A 381     -53.704  -6.119 -11.666  1.00 15.00      A    C  
ATOM   3713  O   GLY A 381     -54.120  -5.011 -11.997  1.00 15.00      A    O  
ATOM   3714  N   ASP A 382     -53.304  -6.400 -10.434  1.00 15.00      A    N  
ATOM   3715  HN  ASP A 382     -53.010  -7.310 -10.220  1.00 15.00      A    H  
ATOM   3716  CA  ASP A 382     -53.348  -5.399  -9.367  1.00 15.00      A    C  
ATOM   3717  CB  ASP A 382     -53.577  -6.053  -7.994  1.00 15.00      A    C  
ATOM   3718  CG  ASP A 382     -54.553  -7.215  -8.011  1.00 15.00      A    C  
ATOM   3719  OD1 ASP A 382     -55.568  -7.169  -7.277  1.00 15.00      A    O  
ATOM   3720  OD2 ASP A 382     -54.288  -8.193  -8.738  1.00 15.00      A    O  
ATOM   3721  C   ASP A 382     -52.075  -4.566  -9.300  1.00 15.00      A    C  
ATOM   3722  O   ASP A 382     -52.118  -3.422  -8.863  1.00 15.00      A    O  
ATOM   3723  N   TRP A 383     -50.953  -5.139  -9.751  1.00 15.00      A    N  
ATOM   3724  HN  TRP A 383     -51.005  -6.043 -10.123  1.00 15.00      A    H  
ATOM   3725  CA  TRP A 383     -49.643  -4.461  -9.706  1.00 15.00      A    C  
ATOM   3726  CB  TRP A 383     -49.376  -3.498 -10.884  1.00 15.00      A    C  
ATOM   3727  CG  TRP A 383     -50.580  -2.941 -11.596  1.00 15.00      A    C  
ATOM   3728  CD1 TRP A 383     -51.347  -3.576 -12.530  1.00 15.00      A    C  
ATOM   3729  CD2 TRP A 383     -51.134  -1.625 -11.454  1.00 15.00      A    C  
ATOM   3730  NE1 TRP A 383     -52.346  -2.746 -12.970  1.00 15.00      A    N  
ATOM   3731  HE1 TRP A 383     -53.030  -2.981 -13.631  1.00 15.00      A    H  
ATOM   3732  CE2 TRP A 383     -52.240  -1.542 -12.325  1.00 15.00      A    C  
ATOM   3733  CE3 TRP A 383     -50.804  -0.512 -10.673  1.00 15.00      A    C  
ATOM   3734  CZ2 TRP A 383     -53.020  -0.393 -12.433  1.00 15.00      A    C  
ATOM   3735  CZ3 TRP A 383     -51.578   0.627 -10.782  1.00 15.00      A    C  
ATOM   3736  CH2 TRP A 383     -52.671   0.679 -11.656  1.00 15.00      A    C  
ATOM   3737  C   TRP A 383     -49.378  -3.805  -8.344  1.00 15.00      A    C  
ATOM   3738  O   TRP A 383     -49.594  -2.607  -8.167  1.00 15.00      A    O  
ATOM   3739  N   PRO A 384     -48.882  -4.588  -7.371  1.00 15.00      A    N  
ATOM   3740  CA  PRO A 384     -48.626  -4.110  -6.010  1.00 15.00      A    C  
ATOM   3741  CB  PRO A 384     -48.458  -5.394  -5.184  1.00 15.00      A    C  
ATOM   3742  CG  PRO A 384     -48.739  -6.520  -6.127  1.00 15.00      A    C  
ATOM   3743  CD  PRO A 384     -48.506  -5.995  -7.512  1.00 15.00      A    C  
ATOM   3744  C   PRO A 384     -47.392  -3.220  -5.882  1.00 15.00      A    C  
ATOM   3745  O   PRO A 384     -46.312  -3.674  -5.499  1.00 15.00      A    O  
ATOM   3746  N   ALA A 385     -47.562  -1.945  -6.188  1.00 15.00      A    N  
ATOM   3747  HN  ALA A 385     -48.450  -1.641  -6.502  1.00 15.00      A    H  
ATOM   3748  CA  ALA A 385     -46.474  -0.983  -6.081  1.00 15.00      A    C  
ATOM   3749  CB  ALA A 385     -46.365  -0.161  -7.358  1.00 15.00      A    C  
ATOM   3750  C   ALA A 385     -46.729  -0.078  -4.877  1.00 15.00      A    C  
ATOM   3751  O   ALA A 385     -46.131   0.994  -4.733  1.00 15.00      A    O  
ATOM   3752  N   GLU A 386     -47.633  -0.529  -4.014  1.00 15.00      A    N  
ATOM   3753  HN  GLU A 386     -48.072  -1.388  -4.198  1.00 15.00      A    H  
ATOM   3754  CA  GLU A 386     -48.027   0.211  -2.820  1.00 15.00      A    C  
ATOM   3755  CB  GLU A 386     -49.405  -0.258  -2.341  1.00 15.00      A    C  
ATOM   3756  CG  GLU A 386     -50.586   0.432  -3.021  1.00 15.00      A    C  
ATOM   3757  CD  GLU A 386     -50.326   0.791  -4.469  1.00 15.00      A    C  
ATOM   3758  OE1 GLU A 386     -50.121  -0.127  -5.279  1.00 15.00      A    O  
ATOM   3759  OE2 GLU A 386     -50.302   1.997  -4.794  1.00 15.00      A    O  
ATOM   3760  C   GLU A 386     -46.993   0.089  -1.702  1.00 15.00      A    C  
ATOM   3761  O   GLU A 386     -47.129   0.706  -0.645  1.00 15.00      A    O  
ATOM   3762  N   VAL A 387     -45.948  -0.692  -1.948  1.00 15.00      A    N  
ATOM   3763  HN  VAL A 387     -45.893  -1.158  -2.808  1.00 15.00      A    H  
ATOM   3764  CA  VAL A 387     -44.883  -0.878  -0.967  1.00 15.00      A    C  
ATOM   3765  CB  VAL A 387     -43.930  -2.024  -1.373  1.00 15.00      A    C  
ATOM   3766  CG1 VAL A 387     -42.961  -2.346  -0.243  1.00 15.00      A    C  
ATOM   3767  CG2 VAL A 387     -44.723  -3.261  -1.768  1.00 15.00      A    C  
ATOM   3768  C   VAL A 387     -44.090   0.420  -0.829  1.00 15.00      A    C  
ATOM   3769  O   VAL A 387     -43.528   0.719   0.225  1.00 15.00      A    O  
ATOM   3770  N   GLY A 388     -44.081   1.202  -1.904  1.00 15.00      A    N  
ATOM   3771  HN  GLY A 388     -44.559   0.911  -2.707  1.00 15.00      A    H  
ATOM   3772  CA  GLY A 388     -43.379   2.470  -1.903  1.00 15.00      A    C  
ATOM   3773  C   GLY A 388     -44.023   3.466  -0.962  1.00 15.00      A    C  
ATOM   3774  O   GLY A 388     -43.344   4.308  -0.375  1.00 15.00      A    O  
ATOM   3775  N   ASN A 389     -45.337   3.360  -0.808  1.00 15.00      A    N  
ATOM   3776  HN  ASN A 389     -45.821   2.665  -1.298  1.00 15.00      A    H  
ATOM   3777  CA  ASN A 389     -46.077   4.248   0.079  1.00 15.00      A    C  
ATOM   3778  CB  ASN A 389     -47.586   4.103  -0.130  1.00 15.00      A    C  
ATOM   3779  CG  ASN A 389     -48.058   4.730  -1.426  1.00 15.00      A    C  
ATOM   3780  OD1 ASN A 389     -47.985   4.115  -2.491  1.00 15.00      A    O  
ATOM   3781  ND2 ASN A 389     -48.546   5.960  -1.348  1.00 15.00      A    N  
ATOM   3782 HD21 ASN A 389     -48.574   6.392  -0.468  1.00 15.00      A    H  
ATOM   3783 HD22 ASN A 389     -48.865   6.383  -2.171  1.00 15.00      A    H  
ATOM   3784  C   ASN A 389     -45.708   3.962   1.524  1.00 15.00      A    C  
ATOM   3785  O   ASN A 389     -45.627   4.870   2.347  1.00 15.00      A    O  
ATOM   3786  N   ARG A 390     -45.467   2.692   1.828  1.00 15.00      A    N  
ATOM   3787  HN  ARG A 390     -45.548   2.004   1.134  1.00 15.00      A    H  
ATOM   3788  CA  ARG A 390     -45.081   2.311   3.176  1.00 15.00      A    C  
ATOM   3789  CB  ARG A 390     -45.347   0.832   3.455  1.00 15.00      A    C  
ATOM   3790  CG  ARG A 390     -45.474   0.527   4.941  1.00 15.00      A    C  
ATOM   3791  CD  ARG A 390     -45.487  -0.967   5.232  1.00 15.00      A    C  
ATOM   3792  NE  ARG A 390     -46.334  -1.724   4.309  1.00 15.00      A    N  
ATOM   3793  HE  ARG A 390     -45.869  -2.245   3.596  1.00 15.00      A    H  
ATOM   3794  CZ  ARG A 390     -47.661  -1.776   4.350  1.00 15.00      A    C  
ATOM   3795  NH1 ARG A 390     -48.346  -1.098   5.266  1.00 15.00      A    N  
ATOM   3796 HH11 ARG A 390     -49.385  -1.147   5.285  1.00 15.00      A    H  
ATOM   3797 HH12 ARG A 390     -47.843  -0.518   5.966  1.00 15.00      A    H  
ATOM   3798  NH2 ARG A 390     -48.298  -2.546   3.484  1.00 15.00      A    N  
ATOM   3799 HH21 ARG A 390     -49.334  -2.607   3.486  1.00 15.00      A    H  
ATOM   3800 HH22 ARG A 390     -47.742  -3.109   2.787  1.00 15.00      A    H  
ATOM   3801  C   ARG A 390     -43.613   2.642   3.404  1.00 15.00      A    C  
ATOM   3802  O   ARG A 390     -43.193   2.914   4.526  1.00 15.00      A    O  
ATOM   3803  N   PHE A 391     -42.839   2.622   2.323  1.00 15.00      A    N  
ATOM   3804  HN  PHE A 391     -43.233   2.375   1.458  1.00 15.00      A    H  
ATOM   3805  CA  PHE A 391     -41.419   2.940   2.389  1.00 15.00      A    C  
ATOM   3806  CB  PHE A 391     -40.742   2.651   1.042  1.00 15.00      A    C  
ATOM   3807  CG  PHE A 391     -39.281   3.007   0.975  1.00 15.00      A    C  
ATOM   3808  CD1 PHE A 391     -38.346   2.330   1.742  1.00 15.00      A    C  
ATOM   3809  CD2 PHE A 391     -38.845   4.018   0.134  1.00 15.00      A    C  
ATOM   3810  CE1 PHE A 391     -37.004   2.657   1.672  1.00 15.00      A    C  
ATOM   3811  CE2 PHE A 391     -37.506   4.350   0.059  1.00 15.00      A    C  
ATOM   3812  CZ  PHE A 391     -36.584   3.669   0.829  1.00 15.00      A    C  
ATOM   3813  C   PHE A 391     -41.226   4.398   2.806  1.00 15.00      A    C  
ATOM   3814  O   PHE A 391     -40.268   4.734   3.505  1.00 15.00      A    O  
ATOM   3815  N   ALA A 392     -42.155   5.258   2.390  1.00 15.00      A    N  
ATOM   3816  HN  ALA A 392     -42.891   4.934   1.827  1.00 15.00      A    H  
ATOM   3817  CA  ALA A 392     -42.096   6.673   2.743  1.00 15.00      A    C  
ATOM   3818  CB  ALA A 392     -43.169   7.457   2.005  1.00 15.00      A    C  
ATOM   3819  C   ALA A 392     -42.243   6.841   4.252  1.00 15.00      A    C  
ATOM   3820  O   ALA A 392     -41.614   7.713   4.854  1.00 15.00      A    O  
ATOM   3821  N   ASN A 393     -43.057   5.974   4.858  1.00 15.00      A    N  
ATOM   3822  HN  ASN A 393     -43.524   5.306   4.314  1.00 15.00      A    H  
ATOM   3823  CA  ASN A 393     -43.287   5.996   6.302  1.00 15.00      A    C  
ATOM   3824  CB  ASN A 393     -44.266   4.886   6.715  1.00 15.00      A    C  
ATOM   3825  CG  ASN A 393     -45.725   5.300   6.649  1.00 15.00      A    C  
ATOM   3826  OD1 ASN A 393     -46.092   6.219   5.929  1.00 15.00      A    O  
ATOM   3827  ND2 ASN A 393     -46.575   4.608   7.401  1.00 15.00      A    N  
ATOM   3828 HD21 ASN A 393     -46.221   3.880   7.951  1.00 15.00      A    H  
ATOM   3829 HD22 ASN A 393     -47.525   4.850   7.364  1.00 15.00      A    H  
ATOM   3830  C   ASN A 393     -41.975   5.813   7.056  1.00 15.00      A    C  
ATOM   3831  O   ASN A 393     -41.792   6.357   8.148  1.00 15.00      A    O  
ATOM   3832  N   TRP A 394     -41.066   5.040   6.471  1.00 15.00      A    N  
ATOM   3833  HN  TRP A 394     -41.269   4.634   5.601  1.00 15.00      A    H  
ATOM   3834  CA  TRP A 394     -39.770   4.796   7.085  1.00 15.00      A    C  
ATOM   3835  CB  TRP A 394     -39.073   3.591   6.451  1.00 15.00      A    C  
ATOM   3836  CG  TRP A 394     -39.024   2.399   7.355  1.00 15.00      A    C  
ATOM   3837  CD1 TRP A 394     -39.832   1.302   7.308  1.00 15.00      A    C  
ATOM   3838  CD2 TRP A 394     -38.126   2.192   8.452  1.00 15.00      A    C  
ATOM   3839  NE1 TRP A 394     -39.492   0.423   8.306  1.00 15.00      A    N  
ATOM   3840  HE1 TRP A 394     -39.929  -0.440   8.478  1.00 15.00      A    H  
ATOM   3841  CE2 TRP A 394     -38.446   0.946   9.022  1.00 15.00      A    C  
ATOM   3842  CE3 TRP A 394     -37.079   2.937   9.005  1.00 15.00      A    C  
ATOM   3843  CZ2 TRP A 394     -37.759   0.430  10.120  1.00 15.00      A    C  
ATOM   3844  CZ3 TRP A 394     -36.399   2.422  10.094  1.00 15.00      A    C  
ATOM   3845  CH2 TRP A 394     -36.741   1.180  10.639  1.00 15.00      A    C  
ATOM   3846  C   TRP A 394     -38.895   6.036   6.988  1.00 15.00      A    C  
ATOM   3847  O   TRP A 394     -38.222   6.410   7.946  1.00 15.00      A    O  
ATOM   3848  N   LEU A 395     -38.931   6.688   5.833  1.00 15.00      A    N  
ATOM   3849  HN  LEU A 395     -39.496   6.346   5.106  1.00 15.00      A    H  
ATOM   3850  CA  LEU A 395     -38.149   7.898   5.619  1.00 15.00      A    C  
ATOM   3851  CB  LEU A 395     -38.124   8.279   4.138  1.00 15.00      A    C  
ATOM   3852  CG  LEU A 395     -37.398   7.293   3.218  1.00 15.00      A    C  
ATOM   3853  CD1 LEU A 395     -37.579   7.681   1.761  1.00 15.00      A    C  
ATOM   3854  CD2 LEU A 395     -35.920   7.212   3.573  1.00 15.00      A    C  
ATOM   3855  C   LEU A 395     -38.685   9.038   6.477  1.00 15.00      A    C  
ATOM   3856  O   LEU A 395     -37.956   9.965   6.825  1.00 15.00      A    O  
ATOM   3857  N   ASN A 396     -39.962   8.951   6.830  1.00 15.00      A    N  
ATOM   3858  HN  ASN A 396     -40.502   8.197   6.499  1.00 15.00      A    H  
ATOM   3859  CA  ASN A 396     -40.593   9.960   7.676  1.00 15.00      A    C  
ATOM   3860  CB  ASN A 396     -42.122   9.860   7.612  1.00 15.00      A    C  
ATOM   3861  CG  ASN A 396     -42.704  10.313   6.282  1.00 15.00      A    C  
ATOM   3862  OD1 ASN A 396     -43.681   9.748   5.799  1.00 15.00      A    O  
ATOM   3863  ND2 ASN A 396     -42.124  11.345   5.688  1.00 15.00      A    N  
ATOM   3864 HD21 ASN A 396     -41.359  11.766   6.130  1.00 15.00      A    H  
ATOM   3865 HD22 ASN A 396     -42.484  11.642   4.827  1.00 15.00      A    H  
ATOM   3866  C   ASN A 396     -40.120   9.798   9.116  1.00 15.00      A    C  
ATOM   3867  O   ASN A 396     -40.269  10.699   9.934  1.00 15.00      A    O  
ATOM   3868  N   ARG A 397     -39.548   8.636   9.412  1.00 15.00      A    N  
ATOM   3869  HN  ARG A 397     -39.459   7.953   8.712  1.00 15.00      A    H  
ATOM   3870  CA  ARG A 397     -39.039   8.349  10.747  1.00 15.00      A    C  
ATOM   3871  CB  ARG A 397     -39.390   6.917  11.157  1.00 15.00      A    C  
ATOM   3872  CG  ARG A 397     -40.827   6.750  11.615  1.00 15.00      A    C  
ATOM   3873  CD  ARG A 397     -41.392   5.397  11.217  1.00 15.00      A    C  
ATOM   3874  NE  ARG A 397     -42.736   5.196  11.763  1.00 15.00      A    N  
ATOM   3875  HE  ARG A 397     -42.802   4.705  12.611  1.00 15.00      A    H  
ATOM   3876  CZ  ARG A 397     -43.857   5.629  11.177  1.00 15.00      A    C  
ATOM   3877  NH1 ARG A 397     -43.802   6.279  10.019  1.00 15.00      A    N  
ATOM   3878 HH11 ARG A 397     -42.876   6.453   9.555  1.00 15.00      A    H  
ATOM   3879 HH12 ARG A 397     -44.675   6.620   9.563  1.00 15.00      A    H  
ATOM   3880  NH2 ARG A 397     -45.034   5.422  11.761  1.00 15.00      A    N  
ATOM   3881 HH21 ARG A 397     -45.087   4.924  12.675  1.00 15.00      A    H  
ATOM   3882 HH22 ARG A 397     -45.910   5.760  11.309  1.00 15.00      A    H  
ATOM   3883  C   ARG A 397     -37.532   8.561  10.798  1.00 15.00      A    C  
ATOM   3884  O   ARG A 397     -36.904   8.414  11.845  1.00 15.00      A    O  
ATOM   3885  N   ALA A 398     -36.959   8.912   9.654  1.00 15.00      A    N  
ATOM   3886  HN  ALA A 398     -37.514   9.013   8.853  1.00 15.00      A    H  
ATOM   3887  CA  ALA A 398     -35.527   9.159   9.559  1.00 15.00      A    C  
ATOM   3888  CB  ALA A 398     -35.004   8.743   8.193  1.00 15.00      A    C  
ATOM   3889  C   ALA A 398     -35.245  10.632   9.815  1.00 15.00      A    C  
ATOM   3890  O   ALA A 398     -34.096  11.072   9.816  1.00 15.00      A    O  
ATOM   3891  N   VAL A 399     -36.313  11.385  10.027  1.00 15.00      A    N  
ATOM   3892  HN  VAL A 399     -37.197  10.965  10.025  1.00 15.00      A    H  
ATOM   3893  CA  VAL A 399     -36.218  12.809  10.291  1.00 15.00      A    C  
ATOM   3894  CB  VAL A 399     -36.790  13.656   9.127  1.00 15.00      A    C  
ATOM   3895  CG1 VAL A 399     -35.944  13.495   7.871  1.00 15.00      A    C  
ATOM   3896  CG2 VAL A 399     -38.244  13.299   8.846  1.00 15.00      A    C  
ATOM   3897  C   VAL A 399     -36.967  13.145  11.574  1.00 15.00      A    C  
ATOM   3898  O   VAL A 399     -37.937  12.475  11.929  1.00 15.00      A    O  
ATOM   3899  N   SER A 400     -36.505  14.164  12.275  1.00 15.00      A    N  
ATOM   3900  HN  SER A 400     -35.715  14.644  11.958  1.00 15.00      A    H  
ATOM   3901  CA  SER A 400     -37.145  14.586  13.507  1.00 15.00      A    C  
ATOM   3902  CB  SER A 400     -36.111  15.220  14.445  1.00 15.00      A    C  
ATOM   3903  OG  SER A 400     -35.075  14.303  14.763  1.00 15.00      A    O  
ATOM   3904  HG  SER A 400     -34.775  14.458  15.664  1.00 15.00      A    H  
ATOM   3905  C   SER A 400     -38.250  15.589  13.198  1.00 15.00      A    C  
ATOM   3906  O   SER A 400     -38.323  16.119  12.087  1.00 15.00      A    O  
ATOM   3907  N   SER A 401     -39.113  15.839  14.173  1.00 15.00      A    N  
ATOM   3908  HN  SER A 401     -39.028  15.361  15.025  1.00 15.00      A    H  
ATOM   3909  CA  SER A 401     -40.200  16.793  14.016  1.00 15.00      A    C  
ATOM   3910  CB  SER A 401     -41.255  16.516  15.088  1.00 15.00      A    C  
ATOM   3911  OG  SER A 401     -40.678  15.804  16.176  1.00 15.00      A    O  
ATOM   3912  HG  SER A 401     -40.878  16.259  17.000  1.00 15.00      A    H  
ATOM   3913  C   SER A 401     -39.655  18.211  14.165  1.00 15.00      A    C  
ATOM   3914  O   SER A 401     -40.112  18.986  15.009  1.00 15.00      A    O  
ATOM   3915  N   ASP A 402     -38.676  18.540  13.336  1.00 15.00      A    N  
ATOM   3916  HN  ASP A 402     -38.382  17.886  12.662  1.00 15.00      A    H  
ATOM   3917  CA  ASP A 402     -38.038  19.843  13.383  1.00 15.00      A    C  
ATOM   3918  CB  ASP A 402     -36.624  19.784  12.808  1.00 15.00      A    C  
ATOM   3919  CG  ASP A 402     -35.727  20.846  13.407  1.00 15.00      A    C  
ATOM   3920  OD1 ASP A 402     -36.136  22.028  13.422  1.00 15.00      A    O  
ATOM   3921  OD2 ASP A 402     -34.623  20.495  13.869  1.00 15.00      A    O  
ATOM   3922  C   ASP A 402     -38.865  20.901  12.670  1.00 15.00      A    C  
ATOM   3923  O   ASP A 402     -38.906  20.963  11.437  1.00 15.00      A    O  
ATOM   3924  N   SER A 403     -39.522  21.735  13.459  1.00 15.00      A    N  
ATOM   3925  HN  SER A 403     -39.445  21.625  14.428  1.00 15.00      A    H  
ATOM   3926  CA  SER A 403     -40.360  22.801  12.937  1.00 15.00      A    C  
ATOM   3927  CB  SER A 403     -41.128  23.472  14.075  1.00 15.00      A    C  
ATOM   3928  OG  SER A 403     -41.856  22.515  14.826  1.00 15.00      A    O  
ATOM   3929  HG  SER A 403     -41.331  22.221  15.572  1.00 15.00      A    H  
ATOM   3930  C   SER A 403     -39.546  23.834  12.157  1.00 15.00      A    C  
ATOM   3931  O   SER A 403     -40.105  24.602  11.374  1.00 15.00      A    O  
ATOM   3932  N   GLN A 404     -38.227  23.833  12.350  1.00 15.00      A    N  
ATOM   3933  HN  GLN A 404     -37.825  23.174  12.965  1.00 15.00      A    H  
ATOM   3934  CA  GLN A 404     -37.354  24.774  11.654  1.00 15.00      A    C  
ATOM   3935  CB  GLN A 404     -35.968  24.821  12.295  1.00 15.00      A    C  
ATOM   3936  CG  GLN A 404     -35.646  26.148  12.958  1.00 15.00      A    C  
ATOM   3937  CD  GLN A 404     -34.978  25.982  14.310  1.00 15.00      A    C  
ATOM   3938  OE1 GLN A 404     -33.755  25.923  14.412  1.00 15.00      A    O  
ATOM   3939  NE2 GLN A 404     -35.781  25.922  15.361  1.00 15.00      A    N  
ATOM   3940 HE21 GLN A 404     -36.743  25.987  15.209  1.00 15.00      A    H  
ATOM   3941 HE22 GLN A 404     -35.375  25.810  16.244  1.00 15.00      A    H  
ATOM   3942  C   GLN A 404     -37.255  24.430  10.171  1.00 15.00      A    C  
ATOM   3943  O   GLN A 404     -36.876  25.267   9.353  1.00 15.00      A    O  
ATOM   3944  N   ILE A 405     -37.581  23.189   9.829  1.00 15.00      A    N  
ATOM   3945  HN  ILE A 405     -37.832  22.548  10.527  1.00 15.00      A    H  
ATOM   3946  CA  ILE A 405     -37.558  22.757   8.439  1.00 15.00      A    C  
ATOM   3947  CB  ILE A 405     -36.849  21.385   8.231  1.00 15.00      A    C  
ATOM   3948  CG1 ILE A 405     -35.981  21.007   9.436  1.00 15.00      A    C  
ATOM   3949  CG2 ILE A 405     -37.819  20.261   7.886  1.00 15.00      A    C  
ATOM   3950  CD1 ILE A 405     -34.647  21.715   9.484  1.00 15.00      A    C  
ATOM   3951  C   ILE A 405     -38.984  22.730   7.890  1.00 15.00      A    C  
ATOM   3952  O   ILE A 405     -39.227  23.101   6.741  1.00 15.00      A    O  
ATOM   3953  N   LEU A 406     -39.923  22.328   8.748  1.00 15.00      A    N  
ATOM   3954  HN  LEU A 406     -39.654  22.077   9.657  1.00 15.00      A    H  
ATOM   3955  CA  LEU A 406     -41.332  22.237   8.378  1.00 15.00      A    C  
ATOM   3956  CB  LEU A 406     -42.131  21.482   9.444  1.00 15.00      A    C  
ATOM   3957  CG  LEU A 406     -42.226  19.964   9.266  1.00 15.00      A    C  
ATOM   3958  CD1 LEU A 406     -41.265  19.241  10.197  1.00 15.00      A    C  
ATOM   3959  CD2 LEU A 406     -43.653  19.487   9.485  1.00 15.00      A    C  
ATOM   3960  C   LEU A 406     -41.952  23.605   8.117  1.00 15.00      A    C  
ATOM   3961  O   LEU A 406     -42.632  23.803   7.113  1.00 15.00      A    O  
ATOM   3962  N   GLY A 407     -41.709  24.549   9.014  1.00 15.00      A    N  
ATOM   3963  HN  GLY A 407     -41.144  24.345   9.791  1.00 15.00      A    H  
ATOM   3964  CA  GLY A 407     -42.254  25.883   8.853  1.00 15.00      A    C  
ATOM   3965  C   GLY A 407     -41.376  26.743   7.967  1.00 15.00      A    C  
ATOM   3966  O   GLY A 407     -41.121  27.907   8.273  1.00 15.00      A    O  
ATOM   3967  N   SER A 408     -40.916  26.160   6.869  1.00 15.00      A    N  
ATOM   3968  HN  SER A 408     -41.179  25.232   6.682  1.00 15.00      A    H  
ATOM   3969  CA  SER A 408     -40.050  26.845   5.924  1.00 15.00      A    C  
ATOM   3970  CB  SER A 408     -38.610  26.834   6.457  1.00 15.00      A    C  
ATOM   3971  OG  SER A 408     -38.477  27.649   7.609  1.00 15.00      A    O  
ATOM   3972  HG  SER A 408     -39.357  27.887   7.938  1.00 15.00      A    H  
ATOM   3973  C   SER A 408     -40.100  26.140   4.566  1.00 15.00      A    C  
ATOM   3974  O   SER A 408     -40.596  25.018   4.468  1.00 15.00      A    O  
ATOM   3975  N   PRO A 409     -39.592  26.785   3.494  1.00 15.00      A    N  
ATOM   3976  CA  PRO A 409     -39.566  26.197   2.141  1.00 15.00      A    C  
ATOM   3977  CB  PRO A 409     -38.989  27.322   1.267  1.00 15.00      A    C  
ATOM   3978  CG  PRO A 409     -39.170  28.567   2.068  1.00 15.00      A    C  
ATOM   3979  CD  PRO A 409     -39.042  28.152   3.502  1.00 15.00      A    C  
ATOM   3980  C   PRO A 409     -38.665  24.959   2.067  1.00 15.00      A    C  
ATOM   3981  O   PRO A 409     -38.642  24.248   1.062  1.00 15.00      A    O  
ATOM   3982  N   GLU A 410     -37.932  24.713   3.147  1.00 15.00      A    N  
ATOM   3983  HN  GLU A 410     -38.005  25.320   3.907  1.00 15.00      A    H  
ATOM   3984  CA  GLU A 410     -37.029  23.573   3.241  1.00 15.00      A    C  
ATOM   3985  CB  GLU A 410     -36.242  23.657   4.552  1.00 15.00      A    C  
ATOM   3986  CG  GLU A 410     -34.844  23.067   4.489  1.00 15.00      A    C  
ATOM   3987  CD  GLU A 410     -34.747  21.718   5.172  1.00 15.00      A    C  
ATOM   3988  OE1 GLU A 410     -33.876  21.562   6.043  1.00 15.00      A    O  
ATOM   3989  OE2 GLU A 410     -35.534  20.818   4.823  1.00 15.00      A    O  
ATOM   3990  C   GLU A 410     -37.813  22.264   3.179  1.00 15.00      A    C  
ATOM   3991  O   GLU A 410     -37.400  21.311   2.510  1.00 15.00      A    O  
ATOM   3992  N   ALA A 411     -38.958  22.236   3.860  1.00 15.00      A    N  
ATOM   3993  HN  ALA A 411     -39.234  23.031   4.366  1.00 15.00      A    H  
ATOM   3994  CA  ALA A 411     -39.812  21.056   3.881  1.00 15.00      A    C  
ATOM   3995  CB  ALA A 411     -40.931  21.226   4.895  1.00 15.00      A    C  
ATOM   3996  C   ALA A 411     -40.389  20.820   2.499  1.00 15.00      A    C  
ATOM   3997  O   ALA A 411     -40.560  19.681   2.068  1.00 15.00      A    O  
ATOM   3998  N   ALA A 412     -40.668  21.918   1.807  1.00 15.00      A    N  
ATOM   3999  HN  ALA A 412     -40.510  22.791   2.222  1.00 15.00      A    H  
ATOM   4000  CA  ALA A 412     -41.210  21.861   0.459  1.00 15.00      A    C  
ATOM   4001  CB  ALA A 412     -41.545  23.260  -0.033  1.00 15.00      A    C  
ATOM   4002  C   ALA A 412     -40.218  21.183  -0.479  1.00 15.00      A    C  
ATOM   4003  O   ALA A 412     -40.600  20.362  -1.315  1.00 15.00      A    O  
ATOM   4004  N   GLN A 413     -38.936  21.512  -0.320  1.00 15.00      A    N  
ATOM   4005  HN  GLN A 413     -38.690  22.169   0.366  1.00 15.00      A    H  
ATOM   4006  CA  GLN A 413     -37.893  20.917  -1.147  1.00 15.00      A    C  
ATOM   4007  CB  GLN A 413     -36.567  21.672  -1.015  1.00 15.00      A    C  
ATOM   4008  CG  GLN A 413     -35.624  21.463  -2.194  1.00 15.00      A    C  
ATOM   4009  CD  GLN A 413     -34.380  22.332  -2.127  1.00 15.00      A    C  
ATOM   4010  OE1 GLN A 413     -34.380  23.395  -1.508  1.00 15.00      A    O  
ATOM   4011  NE2 GLN A 413     -33.312  21.892  -2.777  1.00 15.00      A    N  
ATOM   4012 HE21 GLN A 413     -33.380  21.041  -3.258  1.00 15.00      A    H  
ATOM   4013 HE22 GLN A 413     -32.500  22.439  -2.752  1.00 15.00      A    H  
ATOM   4014  C   GLN A 413     -37.718  19.450  -0.780  1.00 15.00      A    C  
ATOM   4015  O   GLN A 413     -37.307  18.636  -1.603  1.00 15.00      A    O  
ATOM   4016  N   TRP A 414     -38.053  19.122   0.462  1.00 15.00      A    N  
ATOM   4017  HN  TRP A 414     -38.378  19.823   1.069  1.00 15.00      A    H  
ATOM   4018  CA  TRP A 414     -37.960  17.754   0.948  1.00 15.00      A    C  
ATOM   4019  CB  TRP A 414     -38.109  17.730   2.474  1.00 15.00      A    C  
ATOM   4020  CG  TRP A 414     -38.001  16.367   3.090  1.00 15.00      A    C  
ATOM   4021  CD1 TRP A 414     -36.974  15.479   2.952  1.00 15.00      A    C  
ATOM   4022  CD2 TRP A 414     -38.959  15.743   3.952  1.00 15.00      A    C  
ATOM   4023  NE1 TRP A 414     -37.231  14.342   3.677  1.00 15.00      A    N  
ATOM   4024  HE1 TRP A 414     -36.643  13.559   3.737  1.00 15.00      A    H  
ATOM   4025  CE2 TRP A 414     -38.446  14.478   4.299  1.00 15.00      A    C  
ATOM   4026  CE3 TRP A 414     -40.199  16.133   4.464  1.00 15.00      A    C  
ATOM   4027  CZ2 TRP A 414     -39.132  13.599   5.133  1.00 15.00      A    C  
ATOM   4028  CZ3 TRP A 414     -40.878  15.259   5.292  1.00 15.00      A    C  
ATOM   4029  CH2 TRP A 414     -40.342  14.009   5.620  1.00 15.00      A    C  
ATOM   4030  C   TRP A 414     -39.037  16.905   0.285  1.00 15.00      A    C  
ATOM   4031  O   TRP A 414     -38.787  15.775  -0.131  1.00 15.00      A    O  
ATOM   4032  N   SER A 415     -40.231  17.471   0.173  1.00 15.00      A    N  
ATOM   4033  HN  SER A 415     -40.371  18.373   0.538  1.00 15.00      A    H  
ATOM   4034  CA  SER A 415     -41.347  16.784  -0.451  1.00 15.00      A    C  
ATOM   4035  CB  SER A 415     -42.631  17.591  -0.265  1.00 15.00      A    C  
ATOM   4036  OG  SER A 415     -42.760  18.028   1.078  1.00 15.00      A    O  
ATOM   4037  HG  SER A 415     -42.721  17.270   1.667  1.00 15.00      A    H  
ATOM   4038  C   SER A 415     -41.089  16.530  -1.937  1.00 15.00      A    C  
ATOM   4039  O   SER A 415     -41.437  15.469  -2.455  1.00 15.00      A    O  
ATOM   4040  N   GLN A 416     -40.469  17.494  -2.620  1.00 15.00      A    N  
ATOM   4041  HN  GLN A 416     -40.206  18.321  -2.157  1.00 15.00      A    H  
ATOM   4042  CA  GLN A 416     -40.184  17.344  -4.046  1.00 15.00      A    C  
ATOM   4043  CB  GLN A 416     -39.841  18.678  -4.731  1.00 15.00      A    C  
ATOM   4044  CG  GLN A 416     -38.546  19.334  -4.277  1.00 15.00      A    C  
ATOM   4045  CD  GLN A 416     -37.332  18.883  -5.071  1.00 15.00      A    C  
ATOM   4046  OE1 GLN A 416     -37.415  18.633  -6.272  1.00 15.00      A    O  
ATOM   4047  NE2 GLN A 416     -36.202  18.746  -4.394  1.00 15.00      A    N  
ATOM   4048 HE21 GLN A 416     -36.213  18.935  -3.428  1.00 15.00      A    H  
ATOM   4049 HE22 GLN A 416     -35.402  18.467  -4.880  1.00 15.00      A    H  
ATOM   4050  C   GLN A 416     -39.137  16.264  -4.320  1.00 15.00      A    C  
ATOM   4051  O   GLN A 416     -39.300  15.456  -5.231  1.00 15.00      A    O  
ATOM   4052  N   GLU A 417     -38.068  16.236  -3.528  1.00 15.00      A    N  
ATOM   4053  HN  GLU A 417     -37.974  16.901  -2.810  1.00 15.00      A    H  
ATOM   4054  CA  GLU A 417     -37.033  15.231  -3.720  1.00 15.00      A    C  
ATOM   4055  CB  GLU A 417     -35.729  15.576  -2.985  1.00 15.00      A    C  
ATOM   4056  CG  GLU A 417     -35.884  15.963  -1.525  1.00 15.00      A    C  
ATOM   4057  CD  GLU A 417     -34.711  16.780  -1.013  1.00 15.00      A    C  
ATOM   4058  OE1 GLU A 417     -34.112  17.532  -1.808  1.00 15.00      A    O  
ATOM   4059  OE2 GLU A 417     -34.401  16.692   0.197  1.00 15.00      A    O  
ATOM   4060  C   GLU A 417     -37.555  13.849  -3.352  1.00 15.00      A    C  
ATOM   4061  O   GLU A 417     -37.284  12.868  -4.042  1.00 15.00      A    O  
ATOM   4062  N   LEU A 418     -38.346  13.796  -2.289  1.00 15.00      A    N  
ATOM   4063  HN  LEU A 418     -38.537  14.624  -1.797  1.00 15.00      A    H  
ATOM   4064  CA  LEU A 418     -38.929  12.548  -1.823  1.00 15.00      A    C  
ATOM   4065  CB  LEU A 418     -39.669  12.781  -0.503  1.00 15.00      A    C  
ATOM   4066  CG  LEU A 418     -39.159  12.005   0.714  1.00 15.00      A    C  
ATOM   4067  CD1 LEU A 418     -39.456  10.522   0.570  1.00 15.00      A    C  
ATOM   4068  CD2 LEU A 418     -37.671  12.241   0.920  1.00 15.00      A    C  
ATOM   4069  C   LEU A 418     -39.894  11.985  -2.860  1.00 15.00      A    C  
ATOM   4070  O   LEU A 418     -39.870  10.792  -3.161  1.00 15.00      A    O  
ATOM   4071  N   SER A 419     -40.733  12.856  -3.415  1.00 15.00      A    N  
ATOM   4072  HN  SER A 419     -40.689  13.800  -3.151  1.00 15.00      A    H  
ATOM   4073  CA  SER A 419     -41.715  12.441  -4.412  1.00 15.00      A    C  
ATOM   4074  CB  SER A 419     -42.775  13.523  -4.648  1.00 15.00      A    C  
ATOM   4075  OG  SER A 419     -42.186  14.789  -4.883  1.00 15.00      A    O  
ATOM   4076  HG  SER A 419     -42.044  15.238  -4.041  1.00 15.00      A    H  
ATOM   4077  C   SER A 419     -41.050  12.032  -5.721  1.00 15.00      A    C  
ATOM   4078  O   SER A 419     -41.424  11.026  -6.322  1.00 15.00      A    O  
ATOM   4079  N   LYS A 420     -40.061  12.808  -6.154  1.00 15.00      A    N  
ATOM   4080  HN  LYS A 420     -39.823  13.613  -5.642  1.00 15.00      A    H  
ATOM   4081  CA  LYS A 420     -39.346  12.512  -7.390  1.00 15.00      A    C  
ATOM   4082  CB  LYS A 420     -38.321  13.609  -7.732  1.00 15.00      A    C  
ATOM   4083  CG  LYS A 420     -36.926  13.448  -7.131  1.00 15.00      A    C  
ATOM   4084  CD  LYS A 420     -36.042  14.625  -7.529  1.00 15.00      A    C  
ATOM   4085  CE  LYS A 420     -34.580  14.422  -7.151  1.00 15.00      A    C  
ATOM   4086  NZ  LYS A 420     -34.385  14.358  -5.680  1.00 15.00      A    N  
ATOM   4087  HZ1 LYS A 420     -35.023  15.019  -5.199  1.00 15.00      A    H  
ATOM   4088  HZ2 LYS A 420     -33.405  14.594  -5.435  1.00 15.00      A    H  
ATOM   4089  HZ3 LYS A 420     -34.586  13.386  -5.340  1.00 15.00      A    H  
ATOM   4090  C   LYS A 420     -38.701  11.131  -7.347  1.00 15.00      A    C  
ATOM   4091  O   LYS A 420     -38.747  10.386  -8.326  1.00 15.00      A    O  
ATOM   4092  N   GLU A 421     -38.133  10.779  -6.200  1.00 15.00      A    N  
ATOM   4093  HN  GLU A 421     -38.151  11.406  -5.443  1.00 15.00      A    H  
ATOM   4094  CA  GLU A 421     -37.488   9.483  -6.041  1.00 15.00      A    C  
ATOM   4095  CB  GLU A 421     -36.466   9.495  -4.909  1.00 15.00      A    C  
ATOM   4096  CG  GLU A 421     -35.049   9.798  -5.361  1.00 15.00      A    C  
ATOM   4097  CD  GLU A 421     -34.390  10.835  -4.488  1.00 15.00      A    C  
ATOM   4098  OE1 GLU A 421     -33.870  10.483  -3.419  1.00 15.00      A    O  
ATOM   4099  OE2 GLU A 421     -34.396  12.010  -4.874  1.00 15.00      A    O  
ATOM   4100  C   GLU A 421     -38.519   8.389  -5.823  1.00 15.00      A    C  
ATOM   4101  O   GLU A 421     -38.321   7.249  -6.241  1.00 15.00      A    O  
ATOM   4102  N   LEU A 422     -39.624   8.737  -5.174  1.00 15.00      A    N  
ATOM   4103  HN  LEU A 422     -39.718   9.655  -4.837  1.00 15.00      A    H  
ATOM   4104  CA  LEU A 422     -40.691   7.776  -4.935  1.00 15.00      A    C  
ATOM   4105  CB  LEU A 422     -41.723   8.324  -3.945  1.00 15.00      A    C  
ATOM   4106  CG  LEU A 422     -41.895   7.532  -2.644  1.00 15.00      A    C  
ATOM   4107  CD1 LEU A 422     -40.593   7.491  -1.855  1.00 15.00      A    C  
ATOM   4108  CD2 LEU A 422     -43.017   8.117  -1.800  1.00 15.00      A    C  
ATOM   4109  C   LEU A 422     -41.354   7.420  -6.259  1.00 15.00      A    C  
ATOM   4110  O   LEU A 422     -41.829   6.303  -6.446  1.00 15.00      A    O  
ATOM   4111  N   THR A 423     -41.360   8.378  -7.183  1.00 15.00      A    N  
ATOM   4112  HN  THR A 423     -40.967   9.254  -6.968  1.00 15.00      A    H  
ATOM   4113  CA  THR A 423     -41.944   8.165  -8.499  1.00 15.00      A    C  
ATOM   4114  CB  THR A 423     -41.995   9.471  -9.323  1.00 15.00      A    C  
ATOM   4115  OG1 THR A 423     -42.712  10.470  -8.588  1.00 15.00      A    O  
ATOM   4116  HG1 THR A 423     -42.264  10.640  -7.751  1.00 15.00      A    H  
ATOM   4117  CG2 THR A 423     -42.692   9.239 -10.658  1.00 15.00      A    C  
ATOM   4118  C   THR A 423     -41.145   7.108  -9.256  1.00 15.00      A    C  
ATOM   4119  O   THR A 423     -41.708   6.141  -9.767  1.00 15.00      A    O  
ATOM   4120  N   MET A 424     -39.826   7.272  -9.281  1.00 15.00      A    N  
ATOM   4121  HN  MET A 424     -39.427   8.049  -8.837  1.00 15.00      A    H  
ATOM   4122  CA  MET A 424     -38.962   6.316  -9.964  1.00 15.00      A    C  
ATOM   4123  CB  MET A 424     -37.553   6.871 -10.200  1.00 15.00      A    C  
ATOM   4124  CG  MET A 424     -36.788   7.226  -8.937  1.00 15.00      A    C  
ATOM   4125  SD  MET A 424     -35.250   8.102  -9.285  1.00 15.00      A    S  
ATOM   4126  CE  MET A 424     -35.872   9.563 -10.116  1.00 15.00      A    C  
ATOM   4127  C   MET A 424     -38.931   4.987  -9.214  1.00 15.00      A    C  
ATOM   4128  O   MET A 424     -38.594   3.950  -9.774  1.00 15.00      A    O  
ATOM   4129  N   PHE A 425     -39.297   5.025  -7.941  1.00 15.00      A    N  
ATOM   4130  HN  PHE A 425     -39.538   5.886  -7.536  1.00 15.00      A    H  
ATOM   4131  CA  PHE A 425     -39.343   3.819  -7.128  1.00 15.00      A    C  
ATOM   4132  CB  PHE A 425     -39.337   4.180  -5.636  1.00 15.00      A    C  
ATOM   4133  CG  PHE A 425     -39.270   2.997  -4.708  1.00 15.00      A    C  
ATOM   4134  CD1 PHE A 425     -38.324   2.002  -4.897  1.00 15.00      A    C  
ATOM   4135  CD2 PHE A 425     -40.154   2.880  -3.649  1.00 15.00      A    C  
ATOM   4136  CE1 PHE A 425     -38.256   0.920  -4.041  1.00 15.00      A    C  
ATOM   4137  CE2 PHE A 425     -40.090   1.799  -2.789  1.00 15.00      A    C  
ATOM   4138  CZ  PHE A 425     -39.143   0.815  -2.988  1.00 15.00      A    C  
ATOM   4139  C   PHE A 425     -40.605   3.038  -7.478  1.00 15.00      A    C  
ATOM   4140  O   PHE A 425     -40.664   1.821  -7.334  1.00 15.00      A    O  
ATOM   4141  N   LYS A 426     -41.603   3.764  -7.963  1.00 15.00      A    N  
ATOM   4142  HN  LYS A 426     -41.478   4.730  -8.063  1.00 15.00      A    H  
ATOM   4143  CA  LYS A 426     -42.874   3.180  -8.350  1.00 15.00      A    C  
ATOM   4144  CB  LYS A 426     -43.953   4.261  -8.360  1.00 15.00      A    C  
ATOM   4145  CG  LYS A 426     -44.685   4.433  -7.043  1.00 15.00      A    C  
ATOM   4146  CD  LYS A 426     -45.906   3.534  -6.987  1.00 15.00      A    C  
ATOM   4147  CE  LYS A 426     -46.915   4.013  -5.956  1.00 15.00      A    C  
ATOM   4148  NZ  LYS A 426     -47.948   2.980  -5.686  1.00 15.00      A    N  
ATOM   4149  HZ1 LYS A 426     -48.628   3.319  -4.972  1.00 15.00      A    H  
ATOM   4150  HZ2 LYS A 426     -47.499   2.113  -5.329  1.00 15.00      A    H  
ATOM   4151  HZ3 LYS A 426     -48.469   2.750  -6.556  1.00 15.00      A    H  
ATOM   4152  C   LYS A 426     -42.791   2.536  -9.726  1.00 15.00      A    C  
ATOM   4153  O   LYS A 426     -43.380   1.483  -9.955  1.00 15.00      A    O  
ATOM   4154  N   GLU A 427     -42.072   3.176 -10.642  1.00 15.00      A    N  
ATOM   4155  HN  GLU A 427     -41.637   4.025 -10.411  1.00 15.00      A    H  
ATOM   4156  CA  GLU A 427     -41.927   2.641 -11.992  1.00 15.00      A    C  
ATOM   4157  CB  GLU A 427     -41.421   3.688 -12.986  1.00 15.00      A    C  
ATOM   4158  CG  GLU A 427     -40.141   4.391 -12.576  1.00 15.00      A    C  
ATOM   4159  CD  GLU A 427     -39.884   5.643 -13.389  1.00 15.00      A    C  
ATOM   4160  OE1 GLU A 427     -38.720   5.874 -13.772  1.00 15.00      A    O  
ATOM   4161  OE2 GLU A 427     -40.849   6.395 -13.639  1.00 15.00      A    O  
ATOM   4162  C   GLU A 427     -41.073   1.377 -11.998  1.00 15.00      A    C  
ATOM   4163  O   GLU A 427     -41.355   0.437 -12.737  1.00 15.00      A    O  
ATOM   4164  N   ILE A 428     -40.049   1.339 -11.147  1.00 15.00      A    N  
ATOM   4165  HN  ILE A 428     -39.856   2.123 -10.590  1.00 15.00      A    H  
ATOM   4166  CA  ILE A 428     -39.193   0.157 -11.047  1.00 15.00      A    C  
ATOM   4167  CB  ILE A 428     -37.856   0.460 -10.317  1.00 15.00      A    C  
ATOM   4168  CG1 ILE A 428     -37.103   1.581 -11.043  1.00 15.00      A    C  
ATOM   4169  CG2 ILE A 428     -36.976  -0.783 -10.230  1.00 15.00      A    C  
ATOM   4170  CD1 ILE A 428     -35.838   2.034 -10.338  1.00 15.00      A    C  
ATOM   4171  C   ILE A 428     -39.968  -0.968 -10.344  1.00 15.00      A    C  
ATOM   4172  O   ILE A 428     -39.547  -2.121 -10.302  1.00 15.00      A    O  
ATOM   4173  N   LEU A 429     -41.127  -0.615  -9.803  1.00 15.00      A    N  
ATOM   4174  HN  LEU A 429     -41.420   0.318  -9.875  1.00 15.00      A    H  
ATOM   4175  CA  LEU A 429     -41.984  -1.575  -9.123  1.00 15.00      A    C  
ATOM   4176  CB  LEU A 429     -42.330  -1.086  -7.714  1.00 15.00      A    C  
ATOM   4177  CG  LEU A 429     -41.242  -1.250  -6.653  1.00 15.00      A    C  
ATOM   4178  CD1 LEU A 429     -41.727  -0.730  -5.309  1.00 15.00      A    C  
ATOM   4179  CD2 LEU A 429     -40.820  -2.705  -6.543  1.00 15.00      A    C  
ATOM   4180  C   LEU A 429     -43.260  -1.784  -9.929  1.00 15.00      A    C  
ATOM   4181  O   LEU A 429     -44.297  -2.163  -9.391  1.00 15.00      A    O  
ATOM   4182  N   GLU A 430     -43.172  -1.521 -11.222  1.00 15.00      A    N  
ATOM   4183  HN  GLU A 430     -42.313  -1.219 -11.586  1.00 15.00      A    H  
ATOM   4184  CA  GLU A 430     -44.309  -1.666 -12.119  1.00 15.00      A    C  
ATOM   4185  CB  GLU A 430     -44.633  -0.305 -12.749  1.00 15.00      A    C  
ATOM   4186  CG  GLU A 430     -46.063  -0.148 -13.240  1.00 15.00      A    C  
ATOM   4187  CD  GLU A 430     -46.240  -0.562 -14.687  1.00 15.00      A    C  
ATOM   4188  OE1 GLU A 430     -45.365  -0.239 -15.510  1.00 15.00      A    O  
ATOM   4189  OE2 GLU A 430     -47.256  -1.214 -14.997  1.00 15.00      A    O  
ATOM   4190  C   GLU A 430     -43.980  -2.689 -13.203  1.00 15.00      A    C  
ATOM   4191  O   GLU A 430     -44.841  -3.457 -13.648  1.00 15.00      A    O  
ATOM   4192  N   ASP A 431     -42.712  -2.724 -13.586  1.00 15.00      A    N  
ATOM   4193  HN  ASP A 431     -42.067  -2.118 -13.157  1.00 15.00      A    H  
ATOM   4194  CA  ASP A 431     -42.233  -3.633 -14.620  1.00 15.00      A    C  
ATOM   4195  CB  ASP A 431     -40.999  -3.055 -15.324  1.00 15.00      A    C  
ATOM   4196  CG  ASP A 431     -39.862  -2.719 -14.373  1.00 15.00      A    C  
ATOM   4197  OD1 ASP A 431     -39.964  -3.052 -13.173  1.00 15.00      A    O  
ATOM   4198  OD2 ASP A 431     -38.871  -2.112 -14.826  1.00 15.00      A    O  
ATOM   4199  C   ASP A 431     -41.926  -5.017 -14.054  1.00 15.00      A    C  
ATOM   4200  O   ASP A 431     -41.467  -5.904 -14.773  1.00 15.00      A    O  
ATOM   4201  N   GLU A 432     -42.205  -5.198 -12.766  1.00 15.00      A    N  
ATOM   4202  HN  GLU A 432     -42.559  -4.442 -12.253  1.00 15.00      A    H  
ATOM   4203  CA  GLU A 432     -41.972  -6.469 -12.076  1.00 15.00      A    C  
ATOM   4204  CB  GLU A 432     -42.375  -6.354 -10.602  1.00 15.00      A    C  
ATOM   4205  CG  GLU A 432     -43.732  -5.697 -10.387  1.00 15.00      A    C  
ATOM   4206  CD  GLU A 432     -44.602  -6.441  -9.393  1.00 15.00      A    C  
ATOM   4207  OE1 GLU A 432     -44.721  -5.977  -8.248  1.00 15.00      A    O  
ATOM   4208  OE2 GLU A 432     -45.188  -7.480  -9.772  1.00 15.00      A    O  
ATOM   4209  C   GLU A 432     -42.721  -7.632 -12.733  1.00 15.00      A    C  
ATOM   4210  O   GLU A 432     -42.397  -8.796 -12.506  1.00 15.00      A    O  
ATOM   4211  N   ARG A 433     -43.713  -7.310 -13.559  1.00 15.00      A    N  
ATOM   4212  HN  ARG A 433     -43.902  -6.364 -13.726  1.00 15.00      A    H  
ATOM   4213  CA  ARG A 433     -44.505  -8.328 -14.240  1.00 15.00      A    C  
ATOM   4214  CB  ARG A 433     -45.925  -7.822 -14.510  1.00 15.00      A    C  
ATOM   4215  CG  ARG A 433     -46.913  -8.055 -13.376  1.00 15.00      A    C  
ATOM   4216  CD  ARG A 433     -46.952  -6.888 -12.397  1.00 15.00      A    C  
ATOM   4217  NE  ARG A 433     -46.807  -5.588 -13.059  1.00 15.00      A    N  
ATOM   4218  HE  ARG A 433     -45.910  -5.183 -13.050  1.00 15.00      A    H  
ATOM   4219  CZ  ARG A 433     -47.799  -4.911 -13.643  1.00 15.00      A    C  
ATOM   4220  NH1 ARG A 433     -49.036  -5.393 -13.662  1.00 15.00      A    N  
ATOM   4221 HH11 ARG A 433     -49.248  -6.307 -13.218  1.00 15.00      A    H  
ATOM   4222 HH12 ARG A 433     -49.802  -4.852 -14.117  1.00 15.00      A    H  
ATOM   4223  NH2 ARG A 433     -47.540  -3.741 -14.203  1.00 15.00      A    N  
ATOM   4224 HH21 ARG A 433     -48.295  -3.185 -14.662  1.00 15.00      A    H  
ATOM   4225 HH22 ARG A 433     -46.566  -3.352 -14.185  1.00 15.00      A    H  
ATOM   4226  C   ARG A 433     -43.849  -8.764 -15.551  1.00 15.00      A    C  
ATOM   4227  O   ARG A 433     -44.390  -9.602 -16.275  1.00 15.00      A    O  
ATOM   4228  N   ASP A 434     -42.695  -8.182 -15.848  1.00 15.00      A    N  
ATOM   4229  HN  ASP A 434     -42.318  -7.521 -15.223  1.00 15.00      A    H  
ATOM   4230  CA  ASP A 434     -41.951  -8.497 -17.068  1.00 15.00      A    C  
ATOM   4231  CB  ASP A 434     -41.905  -7.286 -18.003  1.00 15.00      A    C  
ATOM   4232  CG  ASP A 434     -41.088  -7.543 -19.259  1.00 15.00      A    C  
ATOM   4233  OD1 ASP A 434     -41.668  -8.016 -20.257  1.00 15.00      A    O  
ATOM   4234  OD2 ASP A 434     -39.869  -7.270 -19.247  1.00 15.00      A    O  
ATOM   4235  C   ASP A 434     -40.534  -8.939 -16.730  1.00 15.00      A    C  
ATOM   4236  O   ASP A 434     -40.298  -9.539 -15.677  1.00 15.00      A    O  
ATOM   4237  N   MET B   1      16.317 -13.095  20.821  1.00 15.00      B    N  
ATOM   4238  HN  MET B   1      15.691 -13.122  20.063  1.00 15.00      B    H  
ATOM   4239  CA  MET B   1      17.715 -13.438  20.589  1.00 15.00      B    C  
ATOM   4240  CB  MET B   1      18.026 -14.831  21.143  1.00 15.00      B    C  
ATOM   4241  CG  MET B   1      17.681 -15.012  22.613  1.00 15.00      B    C  
ATOM   4242  SD  MET B   1      18.108 -16.651  23.229  1.00 15.00      B    S  
ATOM   4243  CE  MET B   1      17.378 -16.597  24.864  1.00 15.00      B    C  
ATOM   4244  C   MET B   1      18.027 -13.395  19.097  1.00 15.00      B    C  
ATOM   4245  O   MET B   1      17.136 -13.176  18.280  1.00 15.00      B    O  
ATOM   4246  N   THR B   2      19.290 -13.597  18.748  1.00 15.00      B    N  
ATOM   4247  HN  THR B   2      19.958 -13.774  19.443  1.00 15.00      B    H  
ATOM   4248  CA  THR B   2      19.707 -13.578  17.353  1.00 15.00      B    C  
ATOM   4249  CB  THR B   2      20.842 -12.563  17.126  1.00 15.00      B    C  
ATOM   4250  OG1 THR B   2      20.525 -11.352  17.826  1.00 15.00      B    O  
ATOM   4251  HG1 THR B   2      19.632 -11.415  18.177  1.00 15.00      B    H  
ATOM   4252  CG2 THR B   2      20.998 -12.258  15.642  1.00 15.00      B    C  
ATOM   4253  C   THR B   2      20.153 -14.965  16.894  1.00 15.00      B    C  
ATOM   4254  O   THR B   2      21.186 -15.476  17.330  1.00 15.00      B    O  
ATOM   4255  N   THR B   3      19.363 -15.571  16.024  1.00 15.00      B    N  
ATOM   4256  HN  THR B   3      18.543 -15.117  15.721  1.00 15.00      B    H  
ATOM   4257  CA  THR B   3      19.663 -16.897  15.509  1.00 15.00      B    C  
ATOM   4258  CB  THR B   3      18.378 -17.612  15.087  1.00 15.00      B    C  
ATOM   4259  OG1 THR B   3      17.313 -17.086  15.866  1.00 15.00      B    O  
ATOM   4260  HG1 THR B   3      16.509 -17.053  15.312  1.00 15.00      B    H  
ATOM   4261  CG2 THR B   3      18.481 -19.109  15.339  1.00 15.00      B    C  
ATOM   4262  C   THR B   3      20.609 -16.828  14.321  1.00 15.00      B    C  
ATOM   4263  O   THR B   3      20.282 -16.264  13.274  1.00 15.00      B    O  
ATOM   4264  N   PHE B   4      21.793 -17.389  14.497  1.00 15.00      B    N  
ATOM   4265  HN  PHE B   4      22.000 -17.800  15.360  1.00 15.00      B    H  
ATOM   4266  CA  PHE B   4      22.794 -17.407  13.447  1.00 15.00      B    C  
ATOM   4267  CB  PHE B   4      24.183 -17.145  14.029  1.00 15.00      B    C  
ATOM   4268  CG  PHE B   4      24.386 -15.722  14.467  1.00 15.00      B    C  
ATOM   4269  CD1 PHE B   4      24.708 -14.744  13.543  1.00 15.00      B    C  
ATOM   4270  CD2 PHE B   4      24.254 -15.362  15.799  1.00 15.00      B    C  
ATOM   4271  CE1 PHE B   4      24.893 -13.433  13.934  1.00 15.00      B    C  
ATOM   4272  CE2 PHE B   4      24.439 -14.052  16.199  1.00 15.00      B    C  
ATOM   4273  CZ  PHE B   4      24.759 -13.086  15.265  1.00 15.00      B    C  
ATOM   4274  C   PHE B   4      22.755 -18.730  12.689  1.00 15.00      B    C  
ATOM   4275  O   PHE B   4      23.405 -19.703  13.073  1.00 15.00      B    O  
ATOM   4276  N   THR B   5      21.969 -18.763  11.625  1.00 15.00      B    N  
ATOM   4277  HN  THR B   5      21.470 -17.957  11.374  1.00 15.00      B    H  
ATOM   4278  CA  THR B   5      21.819 -19.958  10.812  1.00 15.00      B    C  
ATOM   4279  CB  THR B   5      20.419 -19.995  10.168  1.00 15.00      B    C  
ATOM   4280  OG1 THR B   5      19.767 -18.732  10.378  1.00 15.00      B    O  
ATOM   4281  HG1 THR B   5      19.014 -18.858  10.959  1.00 15.00      B    H  
ATOM   4282  CG2 THR B   5      19.578 -21.101  10.783  1.00 15.00      B    C  
ATOM   4283  C   THR B   5      22.871 -20.018   9.707  1.00 15.00      B    C  
ATOM   4284  O   THR B   5      22.937 -19.135   8.853  1.00 15.00      B    O  
ATOM   4285  N   SER B   6      23.697 -21.052   9.733  1.00 15.00      B    N  
ATOM   4286  HN  SER B   6      23.624 -21.706  10.456  1.00 15.00      B    H  
ATOM   4287  CA  SER B   6      24.727 -21.230   8.721  1.00 15.00      B    C  
ATOM   4288  CB  SER B   6      26.092 -21.426   9.382  1.00 15.00      B    C  
ATOM   4289  OG  SER B   6      25.956 -21.979  10.685  1.00 15.00      B    O  
ATOM   4290  HG  SER B   6      26.148 -21.295  11.339  1.00 15.00      B    H  
ATOM   4291  C   SER B   6      24.401 -22.412   7.807  1.00 15.00      B    C  
ATOM   4292  O   SER B   6      24.177 -23.527   8.280  1.00 15.00      B    O  
ATOM   4293  N   ILE B   7      24.359 -22.161   6.505  1.00 15.00      B    N  
ATOM   4294  HN  ILE B   7      24.530 -21.244   6.188  1.00 15.00      B    H  
ATOM   4295  CA  ILE B   7      24.061 -23.207   5.529  1.00 15.00      B    C  
ATOM   4296  CB  ILE B   7      22.654 -23.031   4.903  1.00 15.00      B    C  
ATOM   4297  CG1 ILE B   7      22.321 -24.195   3.961  1.00 15.00      B    C  
ATOM   4298  CG2 ILE B   7      22.535 -21.695   4.180  1.00 15.00      B    C  
ATOM   4299  CD1 ILE B   7      20.888 -24.208   3.477  1.00 15.00      B    C  
ATOM   4300  C   ILE B   7      25.126 -23.247   4.431  1.00 15.00      B    C  
ATOM   4301  O   ILE B   7      25.654 -22.211   4.029  1.00 15.00      B    O  
ATOM   4302  N   VAL B   8      25.458 -24.447   3.969  1.00 15.00      B    N  
ATOM   4303  HN  VAL B   8      25.015 -25.240   4.333  1.00 15.00      B    H  
ATOM   4304  CA  VAL B   8      26.459 -24.611   2.919  1.00 15.00      B    C  
ATOM   4305  CB  VAL B   8      27.273 -25.913   3.100  1.00 15.00      B    C  
ATOM   4306  CG1 VAL B   8      28.386 -26.005   2.066  1.00 15.00      B    C  
ATOM   4307  CG2 VAL B   8      27.841 -26.004   4.509  1.00 15.00      B    C  
ATOM   4308  C   VAL B   8      25.789 -24.626   1.546  1.00 15.00      B    C  
ATOM   4309  O   VAL B   8      24.809 -25.339   1.336  1.00 15.00      B    O  
ATOM   4310  N   THR B   9      26.310 -23.829   0.626  1.00 15.00      B    N  
ATOM   4311  HN  THR B   9      27.091 -23.275   0.856  1.00 15.00      B    H  
ATOM   4312  CA  THR B   9      25.763 -23.756  -0.720  1.00 15.00      B    C  
ATOM   4313  CB  THR B   9      24.704 -22.634  -0.845  1.00 15.00      B    C  
ATOM   4314  OG1 THR B   9      24.249 -22.535  -2.202  1.00 15.00      B    O  
ATOM   4315  HG1 THR B   9      24.047 -21.614  -2.406  1.00 15.00      B    H  
ATOM   4316  CG2 THR B   9      25.268 -21.289  -0.405  1.00 15.00      B    C  
ATOM   4317  C   THR B   9      26.873 -23.528  -1.743  1.00 15.00      B    C  
ATOM   4318  O   THR B   9      27.840 -22.820  -1.473  1.00 15.00      B    O  
ATOM   4319  N   THR B  10      26.739 -24.145  -2.906  1.00 15.00      B    N  
ATOM   4320  HN  THR B  10      25.964 -24.726  -3.057  1.00 15.00      B    H  
ATOM   4321  CA  THR B  10      27.721 -23.994  -3.966  1.00 15.00      B    C  
ATOM   4322  CB  THR B  10      27.721 -25.238  -4.869  1.00 15.00      B    C  
ATOM   4323  OG1 THR B  10      26.433 -25.870  -4.787  1.00 15.00      B    O  
ATOM   4324  HG1 THR B  10      26.231 -26.291  -5.626  1.00 15.00      B    H  
ATOM   4325  CG2 THR B  10      28.791 -26.221  -4.419  1.00 15.00      B    C  
ATOM   4326  C   THR B  10      27.403 -22.759  -4.804  1.00 15.00      B    C  
ATOM   4327  O   THR B  10      28.228 -22.287  -5.584  1.00 15.00      B    O  
ATOM   4328  N   ASN B  11      26.193 -22.243  -4.629  1.00 15.00      B    N  
ATOM   4329  HN  ASN B  11      25.587 -22.663  -3.981  1.00 15.00      B    H  
ATOM   4330  CA  ASN B  11      25.744 -21.062  -5.353  1.00 15.00      B    C  
ATOM   4331  CB  ASN B  11      24.611 -21.418  -6.323  1.00 15.00      B    C  
ATOM   4332  CG  ASN B  11      24.189 -20.244  -7.192  1.00 15.00      B    C  
ATOM   4333  OD1 ASN B  11      24.705 -20.053  -8.291  1.00 15.00      B    O  
ATOM   4334  ND2 ASN B  11      23.244 -19.451  -6.706  1.00 15.00      B    N  
ATOM   4335 HD21 ASN B  11      22.871 -19.660  -5.824  1.00 15.00      B    H  
ATOM   4336 HD22 ASN B  11      22.965 -18.683  -7.245  1.00 15.00      B    H  
ATOM   4337  C   ASN B  11      25.273 -19.999  -4.369  1.00 15.00      B    C  
ATOM   4338  O   ASN B  11      24.206 -20.132  -3.764  1.00 15.00      B    O  
ATOM   4339  N   PRO B  12      26.074 -18.948  -4.174  1.00 15.00      B    N  
ATOM   4340  CA  PRO B  12      25.748 -17.861  -3.258  1.00 15.00      B    C  
ATOM   4341  CB  PRO B  12      27.136 -17.367  -2.848  1.00 15.00      B    C  
ATOM   4342  CG  PRO B  12      28.001 -17.610  -4.043  1.00 15.00      B    C  
ATOM   4343  CD  PRO B  12      27.381 -18.743  -4.824  1.00 15.00      B    C  
ATOM   4344  C   PRO B  12      24.966 -16.730  -3.931  1.00 15.00      B    C  
ATOM   4345  O   PRO B  12      25.243 -16.365  -5.075  1.00 15.00      B    O  
ATOM   4346  N   ASP B  13      23.986 -16.183  -3.219  1.00 15.00      B    N  
ATOM   4347  HN  ASP B  13      23.799 -16.519  -2.314  1.00 15.00      B    H  
ATOM   4348  CA  ASP B  13      23.185 -15.081  -3.745  1.00 15.00      B    C  
ATOM   4349  CB  ASP B  13      21.706 -15.226  -3.376  1.00 15.00      B    C  
ATOM   4350  CG  ASP B  13      20.879 -14.033  -3.833  1.00 15.00      B    C  
ATOM   4351  OD1 ASP B  13      20.283 -13.349  -2.972  1.00 15.00      B    O  
ATOM   4352  OD2 ASP B  13      20.836 -13.772  -5.055  1.00 15.00      B    O  
ATOM   4353  C   ASP B  13      23.721 -13.759  -3.220  1.00 15.00      B    C  
ATOM   4354  O   ASP B  13      23.726 -13.512  -2.017  1.00 15.00      B    O  
ATOM   4355  N   PHE B  14      24.183 -12.913  -4.120  1.00 15.00      B    N  
ATOM   4356  HN  PHE B  14      24.142 -13.152  -5.068  1.00 15.00      B    H  
ATOM   4357  CA  PHE B  14      24.730 -11.626  -3.729  1.00 15.00      B    C  
ATOM   4358  CB  PHE B  14      25.991 -11.301  -4.533  1.00 15.00      B    C  
ATOM   4359  CG  PHE B  14      27.147 -12.214  -4.232  1.00 15.00      B    C  
ATOM   4360  CD1 PHE B  14      27.803 -12.145  -3.013  1.00 15.00      B    C  
ATOM   4361  CD2 PHE B  14      27.575 -13.143  -5.166  1.00 15.00      B    C  
ATOM   4362  CE1 PHE B  14      28.865 -12.984  -2.732  1.00 15.00      B    C  
ATOM   4363  CE2 PHE B  14      28.636 -13.985  -4.892  1.00 15.00      B    C  
ATOM   4364  CZ  PHE B  14      29.282 -13.906  -3.673  1.00 15.00      B    C  
ATOM   4365  C   PHE B  14      23.690 -10.522  -3.867  1.00 15.00      B    C  
ATOM   4366  O   PHE B  14      24.001  -9.413  -4.297  1.00 15.00      B    O  
ATOM   4367  N   GLY B  15      22.456 -10.839  -3.500  1.00 15.00      B    N  
ATOM   4368  HN  GLY B  15      22.265 -11.748  -3.176  1.00 15.00      B    H  
ATOM   4369  CA  GLY B  15      21.386  -9.870  -3.578  1.00 15.00      B    C  
ATOM   4370  C   GLY B  15      20.685  -9.701  -2.246  1.00 15.00      B    C  
ATOM   4371  O   GLY B  15      19.538  -9.258  -2.192  1.00 15.00      B    O  
ATOM   4372  N   GLY B  16      21.378 -10.051  -1.170  1.00 15.00      B    N  
ATOM   4373  HN  GLY B  16      22.290 -10.393  -1.275  1.00 15.00      B    H  
ATOM   4374  CA  GLY B  16      20.800  -9.935   0.152  1.00 15.00      B    C  
ATOM   4375  C   GLY B  16      21.805  -9.496   1.197  1.00 15.00      B    C  
ATOM   4376  O   GLY B  16      22.971  -9.249   0.887  1.00 15.00      B    O  
ATOM   4377  N   PHE B  17      21.351  -9.408   2.441  1.00 15.00      B    N  
ATOM   4378  HN  PHE B  17      20.416  -9.639   2.619  1.00 15.00      B    H  
ATOM   4379  CA  PHE B  17      22.199  -8.989   3.552  1.00 15.00      B    C  
ATOM   4380  CB  PHE B  17      21.446  -8.003   4.454  1.00 15.00      B    C  
ATOM   4381  CG  PHE B  17      21.187  -6.659   3.830  1.00 15.00      B    C  
ATOM   4382  CD1 PHE B  17      21.916  -5.549   4.221  1.00 15.00      B    C  
ATOM   4383  CD2 PHE B  17      20.212  -6.505   2.857  1.00 15.00      B    C  
ATOM   4384  CE1 PHE B  17      21.680  -4.310   3.654  1.00 15.00      B    C  
ATOM   4385  CE2 PHE B  17      19.970  -5.270   2.285  1.00 15.00      B    C  
ATOM   4386  CZ  PHE B  17      20.706  -4.171   2.684  1.00 15.00      B    C  
ATOM   4387  C   PHE B  17      22.659 -10.197   4.365  1.00 15.00      B    C  
ATOM   4388  O   PHE B  17      22.300 -10.351   5.541  1.00 15.00      B    O  
ATOM   4389  N   GLU B  18      23.458 -11.048   3.740  1.00 15.00      B    N  
ATOM   4390  HN  GLU B  18      23.728 -10.858   2.815  1.00 15.00      B    H  
ATOM   4391  CA  GLU B  18      23.957 -12.251   4.389  1.00 15.00      B    C  
ATOM   4392  CB  GLU B  18      23.473 -13.487   3.629  1.00 15.00      B    C  
ATOM   4393  CG  GLU B  18      22.032 -13.399   3.155  1.00 15.00      B    C  
ATOM   4394  CD  GLU B  18      21.656 -14.527   2.222  1.00 15.00      B    C  
ATOM   4395  OE1 GLU B  18      21.088 -15.530   2.701  1.00 15.00      B    O  
ATOM   4396  OE2 GLU B  18      21.927 -14.417   1.013  1.00 15.00      B    O  
ATOM   4397  C   GLU B  18      25.481 -12.250   4.442  1.00 15.00      B    C  
ATOM   4398  O   GLU B  18      26.136 -11.407   3.827  1.00 15.00      B    O  
ATOM   4399  N   PHE B  19      26.038 -13.187   5.195  1.00 15.00      B    N  
ATOM   4400  HN  PHE B  19      25.462 -13.818   5.680  1.00 15.00      B    H  
ATOM   4401  CA  PHE B  19      27.481 -13.316   5.316  1.00 15.00      B    C  
ATOM   4402  CB  PHE B  19      27.891 -13.484   6.782  1.00 15.00      B    C  
ATOM   4403  CG  PHE B  19      27.639 -12.284   7.649  1.00 15.00      B    C  
ATOM   4404  CD1 PHE B  19      28.548 -11.240   7.687  1.00 15.00      B    C  
ATOM   4405  CD2 PHE B  19      26.501 -12.207   8.434  1.00 15.00      B    C  
ATOM   4406  CE1 PHE B  19      28.326 -10.141   8.493  1.00 15.00      B    C  
ATOM   4407  CE2 PHE B  19      26.272 -11.109   9.241  1.00 15.00      B    C  
ATOM   4408  CZ  PHE B  19      27.186 -10.075   9.271  1.00 15.00      B    C  
ATOM   4409  C   PHE B  19      27.936 -14.535   4.528  1.00 15.00      B    C  
ATOM   4410  O   PHE B  19      27.606 -15.662   4.880  1.00 15.00      B    O  
ATOM   4411  N   TYR B  20      28.674 -14.312   3.457  1.00 15.00      B    N  
ATOM   4412  HN  TYR B  20      28.904 -13.391   3.211  1.00 15.00      B    H  
ATOM   4413  CA  TYR B  20      29.149 -15.411   2.633  1.00 15.00      B    C  
ATOM   4414  CB  TYR B  20      28.820 -15.172   1.162  1.00 15.00      B    C  
ATOM   4415  CG  TYR B  20      27.385 -15.479   0.808  1.00 15.00      B    C  
ATOM   4416  CD1 TYR B  20      26.962 -16.789   0.630  1.00 15.00      B    C  
ATOM   4417  CD2 TYR B  20      26.454 -14.462   0.645  1.00 15.00      B    C  
ATOM   4418  CE1 TYR B  20      25.652 -17.079   0.303  1.00 15.00      B    C  
ATOM   4419  CE2 TYR B  20      25.142 -14.742   0.320  1.00 15.00      B    C  
ATOM   4420  CZ  TYR B  20      24.747 -16.052   0.146  1.00 15.00      B    C  
ATOM   4421  OH  TYR B  20      23.443 -16.339  -0.185  1.00 15.00      B    O  
ATOM   4422  HH  TYR B  20      22.870 -15.588   0.072  1.00 15.00      B    H  
ATOM   4423  C   TYR B  20      30.638 -15.652   2.817  1.00 15.00      B    C  
ATOM   4424  O   TYR B  20      31.463 -14.809   2.466  1.00 15.00      B    O  
ATOM   4425  N   VAL B  21      30.973 -16.802   3.381  1.00 15.00      B    N  
ATOM   4426  HN  VAL B  21      30.264 -17.425   3.658  1.00 15.00      B    H  
ATOM   4427  CA  VAL B  21      32.364 -17.165   3.604  1.00 15.00      B    C  
ATOM   4428  CB  VAL B  21      32.606 -17.699   5.031  1.00 15.00      B    C  
ATOM   4429  CG1 VAL B  21      34.093 -17.693   5.353  1.00 15.00      B    C  
ATOM   4430  CG2 VAL B  21      31.832 -16.888   6.059  1.00 15.00      B    C  
ATOM   4431  C   VAL B  21      32.786 -18.227   2.600  1.00 15.00      B    C  
ATOM   4432  O   VAL B  21      32.170 -19.292   2.511  1.00 15.00      B    O  
ATOM   4433  N   GLU B  22      33.820 -17.926   1.835  1.00 15.00      B    N  
ATOM   4434  HN  GLU B  22      34.259 -17.060   1.946  1.00 15.00      B    H  
ATOM   4435  CA  GLU B  22      34.327 -18.851   0.835  1.00 15.00      B    C  
ATOM   4436  CB  GLU B  22      35.109 -18.081  -0.229  1.00 15.00      B    C  
ATOM   4437  CG  GLU B  22      35.477 -18.890  -1.463  1.00 15.00      B    C  
ATOM   4438  CD  GLU B  22      36.217 -18.061  -2.491  1.00 15.00      B    C  
ATOM   4439  OE1 GLU B  22      37.275 -17.493  -2.146  1.00 15.00      B    O  
ATOM   4440  OE2 GLU B  22      35.737 -17.975  -3.639  1.00 15.00      B    O  
ATOM   4441  C   GLU B  22      35.216 -19.902   1.488  1.00 15.00      B    C  
ATOM   4442  O   GLU B  22      35.733 -19.690   2.588  1.00 15.00      B    O  
ATOM   4443  N   ALA B  23      35.372 -21.036   0.820  1.00 15.00      B    N  
ATOM   4444  HN  ALA B  23      34.919 -21.144  -0.040  1.00 15.00      B    H  
ATOM   4445  CA  ALA B  23      36.199 -22.122   1.324  1.00 15.00      B    C  
ATOM   4446  CB  ALA B  23      36.135 -23.308   0.377  1.00 15.00      B    C  
ATOM   4447  C   ALA B  23      37.643 -21.666   1.496  1.00 15.00      B    C  
ATOM   4448  O   ALA B  23      38.321 -21.341   0.524  1.00 15.00      B    O  
ATOM   4449  N   GLY B  24      38.099 -21.624   2.738  1.00 15.00      B    N  
ATOM   4450  HN  GLY B  24      37.508 -21.878   3.477  1.00 15.00      B    H  
ATOM   4451  CA  GLY B  24      39.459 -21.204   3.008  1.00 15.00      B    C  
ATOM   4452  C   GLY B  24      39.527 -19.777   3.507  1.00 15.00      B    C  
ATOM   4453  O   GLY B  24      40.590 -19.297   3.898  1.00 15.00      B    O  
ATOM   4454  N   GLN B  25      38.392 -19.093   3.479  1.00 15.00      B    N  
ATOM   4455  HN  GLN B  25      37.577 -19.527   3.138  1.00 15.00      B    H  
ATOM   4456  CA  GLN B  25      38.317 -17.718   3.945  1.00 15.00      B    C  
ATOM   4457  CB  GLN B  25      37.276 -16.927   3.150  1.00 15.00      B    C  
ATOM   4458  CG  GLN B  25      37.786 -16.372   1.830  1.00 15.00      B    C  
ATOM   4459  CD  GLN B  25      39.004 -15.487   2.008  1.00 15.00      B    C  
ATOM   4460  OE1 GLN B  25      38.885 -14.298   2.300  1.00 15.00      B    O  
ATOM   4461  NE2 GLN B  25      40.184 -16.058   1.828  1.00 15.00      B    N  
ATOM   4462 HE21 GLN B  25      40.206 -17.010   1.593  1.00 15.00      B    H  
ATOM   4463 HE22 GLN B  25      40.983 -15.506   1.933  1.00 15.00      B    H  
ATOM   4464  C   GLN B  25      37.975 -17.686   5.427  1.00 15.00      B    C  
ATOM   4465  O   GLN B  25      37.358 -18.615   5.948  1.00 15.00      B    O  
ATOM   4466  N   GLN B  26      38.376 -16.622   6.101  1.00 15.00      B    N  
ATOM   4467  HN  GLN B  26      38.854 -15.907   5.633  1.00 15.00      B    H  
ATOM   4468  CA  GLN B  26      38.112 -16.487   7.523  1.00 15.00      B    C  
ATOM   4469  CB  GLN B  26      39.369 -16.035   8.264  1.00 15.00      B    C  
ATOM   4470  CG  GLN B  26      40.478 -17.070   8.282  1.00 15.00      B    C  
ATOM   4471  CD  GLN B  26      41.552 -16.742   9.297  1.00 15.00      B    C  
ATOM   4472  OE1 GLN B  26      42.533 -16.071   8.988  1.00 15.00      B    O  
ATOM   4473  NE2 GLN B  26      41.367 -17.208  10.521  1.00 15.00      B    N  
ATOM   4474 HE21 GLN B  26      40.556 -17.730  10.699  1.00 15.00      B    H  
ATOM   4475 HE22 GLN B  26      42.048 -17.013  11.195  1.00 15.00      B    H  
ATOM   4476  C   GLN B  26      36.977 -15.511   7.783  1.00 15.00      B    C  
ATOM   4477  O   GLN B  26      36.761 -14.569   7.020  1.00 15.00      B    O  
ATOM   4478  N   PHE B  27      36.253 -15.747   8.864  1.00 15.00      B    N  
ATOM   4479  HN  PHE B  27      36.480 -16.518   9.430  1.00 15.00      B    H  
ATOM   4480  CA  PHE B  27      35.146 -14.890   9.245  1.00 15.00      B    C  
ATOM   4481  CB  PHE B  27      33.969 -15.733   9.753  1.00 15.00      B    C  
ATOM   4482  CG  PHE B  27      32.741 -14.938  10.098  1.00 15.00      B    C  
ATOM   4483  CD1 PHE B  27      32.293 -14.865  11.407  1.00 15.00      B    C  
ATOM   4484  CD2 PHE B  27      32.035 -14.265   9.114  1.00 15.00      B    C  
ATOM   4485  CE1 PHE B  27      31.164 -14.137  11.729  1.00 15.00      B    C  
ATOM   4486  CE2 PHE B  27      30.905 -13.535   9.429  1.00 15.00      B    C  
ATOM   4487  CZ  PHE B  27      30.469 -13.470  10.738  1.00 15.00      B    C  
ATOM   4488  C   PHE B  27      35.607 -13.906  10.313  1.00 15.00      B    C  
ATOM   4489  O   PHE B  27      35.785 -14.277  11.474  1.00 15.00      B    O  
ATOM   4490  N   ASP B  28      35.829 -12.667   9.903  1.00 15.00      B    N  
ATOM   4491  HN  ASP B  28      35.684 -12.447   8.961  1.00 15.00      B    H  
ATOM   4492  CA  ASP B  28      36.280 -11.619  10.814  1.00 15.00      B    C  
ATOM   4493  CB  ASP B  28      37.204 -10.644  10.065  1.00 15.00      B    C  
ATOM   4494  CG  ASP B  28      38.108  -9.828  10.976  1.00 15.00      B    C  
ATOM   4495  OD1 ASP B  28      37.645  -8.795  11.496  1.00 15.00      B    O  
ATOM   4496  OD2 ASP B  28      39.289 -10.208  11.154  1.00 15.00      B    O  
ATOM   4497  C   ASP B  28      35.076 -10.881  11.405  1.00 15.00      B    C  
ATOM   4498  O   ASP B  28      33.942 -11.076  10.960  1.00 15.00      B    O  
ATOM   4499  N   SER B  29      35.324 -10.027  12.387  1.00 15.00      B    N  
ATOM   4500  HN  SER B  29      36.253  -9.894  12.681  1.00 15.00      B    H  
ATOM   4501  CA  SER B  29      34.267  -9.266  13.046  1.00 15.00      B    C  
ATOM   4502  CB  SER B  29      34.742  -8.850  14.439  1.00 15.00      B    C  
ATOM   4503  OG  SER B  29      35.988  -9.461  14.743  1.00 15.00      B    O  
ATOM   4504  HG  SER B  29      36.700  -8.833  14.582  1.00 15.00      B    H  
ATOM   4505  C   SER B  29      33.883  -8.029  12.232  1.00 15.00      B    C  
ATOM   4506  O   SER B  29      33.058  -7.220  12.657  1.00 15.00      B    O  
ATOM   4507  N   ALA B  30      34.470  -7.916  11.043  1.00 15.00      B    N  
ATOM   4508  HN  ALA B  30      35.108  -8.609  10.772  1.00 15.00      B    H  
ATOM   4509  CA  ALA B  30      34.228  -6.790  10.139  1.00 15.00      B    C  
ATOM   4510  CB  ALA B  30      35.123  -6.910   8.917  1.00 15.00      B    C  
ATOM   4511  C   ALA B  30      32.764  -6.661   9.707  1.00 15.00      B    C  
ATOM   4512  O   ALA B  30      32.382  -5.681   9.068  1.00 15.00      B    O  
ATOM   4513  N   GLY B  31      31.949  -7.649  10.042  1.00 15.00      B    N  
ATOM   4514  HN  GLY B  31      32.299  -8.410  10.549  1.00 15.00      B    H  
ATOM   4515  CA  GLY B  31      30.548  -7.602   9.675  1.00 15.00      B    C  
ATOM   4516  C   GLY B  31      29.745  -6.699  10.590  1.00 15.00      B    C  
ATOM   4517  O   GLY B  31      28.601  -6.357  10.291  1.00 15.00      B    O  
ATOM   4518  N   GLU B  32      30.351  -6.296  11.699  1.00 15.00      B    N  
ATOM   4519  HN  GLU B  32      31.278  -6.581  11.869  1.00 15.00      B    H  
ATOM   4520  CA  GLU B  32      29.685  -5.440  12.671  1.00 15.00      B    C  
ATOM   4521  CB  GLU B  32      30.482  -5.382  13.972  1.00 15.00      B    C  
ATOM   4522  CG  GLU B  32      30.237  -6.549  14.910  1.00 15.00      B    C  
ATOM   4523  CD  GLU B  32      30.433  -6.156  16.356  1.00 15.00      B    C  
ATOM   4524  OE1 GLU B  32      29.699  -5.269  16.841  1.00 15.00      B    O  
ATOM   4525  OE2 GLU B  32      31.330  -6.708  17.018  1.00 15.00      B    O  
ATOM   4526  C   GLU B  32      29.463  -4.027  12.144  1.00 15.00      B    C  
ATOM   4527  O   GLU B  32      28.385  -3.463  12.308  1.00 15.00      B    O  
ATOM   4528  N   GLU B  33      30.475  -3.468  11.499  1.00 15.00      B    N  
ATOM   4529  HN  GLU B  33      31.304  -3.979  11.371  1.00 15.00      B    H  
ATOM   4530  CA  GLU B  33      30.395  -2.104  10.980  1.00 15.00      B    C  
ATOM   4531  CB  GLU B  33      31.765  -1.636  10.491  1.00 15.00      B    C  
ATOM   4532  CG  GLU B  33      32.929  -2.078  11.360  1.00 15.00      B    C  
ATOM   4533  CD  GLU B  33      34.017  -2.746  10.548  1.00 15.00      B    C  
ATOM   4534  OE1 GLU B  33      34.467  -2.147   9.548  1.00 15.00      B    O  
ATOM   4535  OE2 GLU B  33      34.423  -3.872  10.904  1.00 15.00      B    O  
ATOM   4536  C   GLU B  33      29.378  -1.958   9.850  1.00 15.00      B    C  
ATOM   4537  O   GLU B  33      28.750  -0.909   9.704  1.00 15.00      B    O  
ATOM   4538  N   ALA B  34      29.210  -3.007   9.059  1.00 15.00      B    N  
ATOM   4539  HN  ALA B  34      29.719  -3.825   9.234  1.00 15.00      B    H  
ATOM   4540  CA  ALA B  34      28.294  -2.959   7.925  1.00 15.00      B    C  
ATOM   4541  CB  ALA B  34      28.865  -3.739   6.750  1.00 15.00      B    C  
ATOM   4542  C   ALA B  34      26.883  -3.444   8.253  1.00 15.00      B    C  
ATOM   4543  O   ALA B  34      25.927  -3.071   7.575  1.00 15.00      B    O  
ATOM   4544  N   TYR B  35      26.742  -4.271   9.281  1.00 15.00      B    N  
ATOM   4545  HN  TYR B  35      27.527  -4.531   9.806  1.00 15.00      B    H  
ATOM   4546  CA  TYR B  35      25.428  -4.803   9.629  1.00 15.00      B    C  
ATOM   4547  CB  TYR B  35      25.439  -6.332   9.630  1.00 15.00      B    C  
ATOM   4548  CG  TYR B  35      25.498  -6.930   8.241  1.00 15.00      B    C  
ATOM   4549  CD1 TYR B  35      24.341  -7.332   7.593  1.00 15.00      B    C  
ATOM   4550  CD2 TYR B  35      26.708  -7.083   7.574  1.00 15.00      B    C  
ATOM   4551  CE1 TYR B  35      24.385  -7.871   6.324  1.00 15.00      B    C  
ATOM   4552  CE2 TYR B  35      26.762  -7.623   6.302  1.00 15.00      B    C  
ATOM   4553  CZ  TYR B  35      25.595  -8.014   5.681  1.00 15.00      B    C  
ATOM   4554  OH  TYR B  35      25.634  -8.549   4.414  1.00 15.00      B    O  
ATOM   4555  HH  TYR B  35      26.230  -9.307   4.398  1.00 15.00      B    H  
ATOM   4556  C   TYR B  35      24.867  -4.255  10.938  1.00 15.00      B    C  
ATOM   4557  O   TYR B  35      23.664  -4.339  11.179  1.00 15.00      B    O  
ATOM   4558  N   GLY B  36      25.732  -3.705  11.780  1.00 15.00      B    N  
ATOM   4559  HN  GLY B  36      26.682  -3.662  11.540  1.00 15.00      B    H  
ATOM   4560  CA  GLY B  36      25.285  -3.157  13.051  1.00 15.00      B    C  
ATOM   4561  C   GLY B  36      24.852  -4.233  14.029  1.00 15.00      B    C  
ATOM   4562  O   GLY B  36      24.107  -3.966  14.970  1.00 15.00      B    O  
ATOM   4563  N   VAL B  37      25.322  -5.453  13.806  1.00 15.00      B    N  
ATOM   4564  HN  VAL B  37      25.924  -5.599  13.049  1.00 15.00      B    H  
ATOM   4565  CA  VAL B  37      24.979  -6.575  14.666  1.00 15.00      B    C  
ATOM   4566  CB  VAL B  37      24.181  -7.659  13.902  1.00 15.00      B    C  
ATOM   4567  CG1 VAL B  37      23.807  -8.810  14.827  1.00 15.00      B    C  
ATOM   4568  CG2 VAL B  37      22.935  -7.064  13.260  1.00 15.00      B    C  
ATOM   4569  C   VAL B  37      26.243  -7.201  15.239  1.00 15.00      B    C  
ATOM   4570  O   VAL B  37      27.082  -7.712  14.494  1.00 15.00      B    O  
ATOM   4571  N   SER B  38      26.381  -7.141  16.555  1.00 15.00      B    N  
ATOM   4572  HN  SER B  38      25.690  -6.700  17.088  1.00 15.00      B    H  
ATOM   4573  CA  SER B  38      27.537  -7.707  17.228  1.00 15.00      B    C  
ATOM   4574  CB  SER B  38      27.639  -7.167  18.655  1.00 15.00      B    C  
ATOM   4575  OG  SER B  38      27.812  -5.760  18.645  1.00 15.00      B    O  
ATOM   4576  HG  SER B  38      28.392  -5.516  17.901  1.00 15.00      B    H  
ATOM   4577  C   SER B  38      27.480  -9.231  17.228  1.00 15.00      B    C  
ATOM   4578  O   SER B  38      26.555  -9.833  17.778  1.00 15.00      B    O  
ATOM   4579  N   VAL B  39      28.467  -9.846  16.594  1.00 15.00      B    N  
ATOM   4580  HN  VAL B  39      29.171  -9.309  16.174  1.00 15.00      B    H  
ATOM   4581  CA  VAL B  39      28.540 -11.295  16.514  1.00 15.00      B    C  
ATOM   4582  CB  VAL B  39      29.049 -11.761  15.132  1.00 15.00      B    C  
ATOM   4583  CG1 VAL B  39      28.922 -13.270  14.992  1.00 15.00      B    C  
ATOM   4584  CG2 VAL B  39      28.297 -11.055  14.012  1.00 15.00      B    C  
ATOM   4585  C   VAL B  39      29.467 -11.832  17.600  1.00 15.00      B    C  
ATOM   4586  O   VAL B  39      30.661 -11.537  17.607  1.00 15.00      B    O  
ATOM   4587  N   PRO B  40      28.921 -12.615  18.546  1.00 15.00      B    N  
ATOM   4588  CA  PRO B  40      29.704 -13.196  19.641  1.00 15.00      B    C  
ATOM   4589  CB  PRO B  40      28.681 -14.022  20.431  1.00 15.00      B    C  
ATOM   4590  CG  PRO B  40      27.524 -14.201  19.508  1.00 15.00      B    C  
ATOM   4591  CD  PRO B  40      27.502 -12.989  18.624  1.00 15.00      B    C  
ATOM   4592  C   PRO B  40      30.830 -14.090  19.128  1.00 15.00      B    C  
ATOM   4593  O   PRO B  40      30.674 -14.780  18.115  1.00 15.00      B    O  
ATOM   4594  N   THR B  41      31.952 -14.076  19.843  1.00 15.00      B    N  
ATOM   4595  HN  THR B  41      31.999 -13.509  20.641  1.00 15.00      B    H  
ATOM   4596  CA  THR B  41      33.128 -14.861  19.486  1.00 15.00      B    C  
ATOM   4597  CB  THR B  41      34.172 -14.795  20.613  1.00 15.00      B    C  
ATOM   4598  OG1 THR B  41      33.933 -13.607  21.388  1.00 15.00      B    O  
ATOM   4599  HG1 THR B  41      34.748 -13.099  21.446  1.00 15.00      B    H  
ATOM   4600  CG2 THR B  41      35.577 -14.734  20.033  1.00 15.00      B    C  
ATOM   4601  C   THR B  41      32.780 -16.318  19.190  1.00 15.00      B    C  
ATOM   4602  O   THR B  41      33.192 -16.856  18.166  1.00 15.00      B    O  
ATOM   4603  N   ALA B  42      31.994 -16.932  20.074  1.00 15.00      B    N  
ATOM   4604  HN  ALA B  42      31.699 -16.439  20.863  1.00 15.00      B    H  
ATOM   4605  CA  ALA B  42      31.583 -18.327  19.916  1.00 15.00      B    C  
ATOM   4606  CB  ALA B  42      30.569 -18.704  20.986  1.00 15.00      B    C  
ATOM   4607  C   ALA B  42      31.014 -18.596  18.524  1.00 15.00      B    C  
ATOM   4608  O   ALA B  42      31.307 -19.620  17.910  1.00 15.00      B    O  
ATOM   4609  N   VAL B  43      30.213 -17.664  18.025  1.00 15.00      B    N  
ATOM   4610  HN  VAL B  43      30.034 -16.856  18.546  1.00 15.00      B    H  
ATOM   4611  CA  VAL B  43      29.621 -17.807  16.705  1.00 15.00      B    C  
ATOM   4612  CB  VAL B  43      28.447 -16.825  16.497  1.00 15.00      B    C  
ATOM   4613  CG1 VAL B  43      27.945 -16.867  15.063  1.00 15.00      B    C  
ATOM   4614  CG2 VAL B  43      27.315 -17.153  17.461  1.00 15.00      B    C  
ATOM   4615  C   VAL B  43      30.693 -17.608  15.636  1.00 15.00      B    C  
ATOM   4616  O   VAL B  43      30.755 -18.352  14.659  1.00 15.00      B    O  
ATOM   4617  N   VAL B  44      31.551 -16.616  15.847  1.00 15.00      B    N  
ATOM   4618  HN  VAL B  44      31.447 -16.059  16.649  1.00 15.00      B    H  
ATOM   4619  CA  VAL B  44      32.642 -16.330  14.922  1.00 15.00      B    C  
ATOM   4620  CB  VAL B  44      33.481 -15.123  15.402  1.00 15.00      B    C  
ATOM   4621  CG1 VAL B  44      34.665 -14.874  14.481  1.00 15.00      B    C  
ATOM   4622  CG2 VAL B  44      32.614 -13.878  15.502  1.00 15.00      B    C  
ATOM   4623  C   VAL B  44      33.545 -17.557  14.779  1.00 15.00      B    C  
ATOM   4624  O   VAL B  44      33.891 -17.963  13.668  1.00 15.00      B    O  
ATOM   4625  N   GLU B  45      33.908 -18.150  15.907  1.00 15.00      B    N  
ATOM   4626  HN  GLU B  45      33.606 -17.773  16.769  1.00 15.00      B    H  
ATOM   4627  CA  GLU B  45      34.754 -19.332  15.915  1.00 15.00      B    C  
ATOM   4628  CB  GLU B  45      35.138 -19.687  17.350  1.00 15.00      B    C  
ATOM   4629  CG  GLU B  45      35.986 -18.616  18.020  1.00 15.00      B    C  
ATOM   4630  CD  GLU B  45      35.936 -18.679  19.532  1.00 15.00      B    C  
ATOM   4631  OE1 GLU B  45      36.694 -19.477  20.118  1.00 15.00      B    O  
ATOM   4632  OE2 GLU B  45      35.144 -17.925  20.134  1.00 15.00      B    O  
ATOM   4633  C   GLU B  45      34.059 -20.505  15.228  1.00 15.00      B    C  
ATOM   4634  O   GLU B  45      34.672 -21.226  14.438  1.00 15.00      B    O  
ATOM   4635  N   GLU B  46      32.771 -20.668  15.512  1.00 15.00      B    N  
ATOM   4636  HN  GLU B  46      32.340 -20.051  16.144  1.00 15.00      B    H  
ATOM   4637  CA  GLU B  46      31.980 -21.744  14.925  1.00 15.00      B    C  
ATOM   4638  CB  GLU B  46      30.566 -21.740  15.511  1.00 15.00      B    C  
ATOM   4639  CG  GLU B  46      29.811 -23.044  15.326  1.00 15.00      B    C  
ATOM   4640  CD  GLU B  46      28.409 -22.837  14.795  1.00 15.00      B    C  
ATOM   4641  OE1 GLU B  46      28.253 -22.124  13.782  1.00 15.00      B    O  
ATOM   4642  OE2 GLU B  46      27.464 -23.421  15.352  1.00 15.00      B    O  
ATOM   4643  C   GLU B  46      31.923 -21.611  13.403  1.00 15.00      B    C  
ATOM   4644  O   GLU B  46      32.180 -22.572  12.674  1.00 15.00      B    O  
ATOM   4645  N   MET B  47      31.606 -20.410  12.932  1.00 15.00      B    N  
ATOM   4646  HN  MET B  47      31.413 -19.683  13.567  1.00 15.00      B    H  
ATOM   4647  CA  MET B  47      31.521 -20.146  11.499  1.00 15.00      B    C  
ATOM   4648  CB  MET B  47      31.018 -18.725  11.231  1.00 15.00      B    C  
ATOM   4649  CG  MET B  47      29.639 -18.441  11.805  1.00 15.00      B    C  
ATOM   4650  SD  MET B  47      28.376 -19.573  11.192  1.00 15.00      B    S  
ATOM   4651  CE  MET B  47      27.099 -19.342  12.427  1.00 15.00      B    C  
ATOM   4652  C   MET B  47      32.870 -20.368  10.827  1.00 15.00      B    C  
ATOM   4653  O   MET B  47      32.943 -20.912   9.725  1.00 15.00      B    O  
ATOM   4654  N   ASN B  48      33.936 -19.955  11.503  1.00 15.00      B    N  
ATOM   4655  HN  ASN B  48      33.810 -19.522  12.374  1.00 15.00      B    H  
ATOM   4656  CA  ASN B  48      35.287 -20.121  10.980  1.00 15.00      B    C  
ATOM   4657  CB  ASN B  48      36.318 -19.440  11.889  1.00 15.00      B    C  
ATOM   4658  CG  ASN B  48      36.610 -18.006  11.485  1.00 15.00      B    C  
ATOM   4659  OD1 ASN B  48      37.439 -17.751  10.611  1.00 15.00      B    O  
ATOM   4660  ND2 ASN B  48      35.938 -17.057  12.120  1.00 15.00      B    N  
ATOM   4661 HD21 ASN B  48      35.289 -17.329  12.811  1.00 15.00      B    H  
ATOM   4662 HD22 ASN B  48      36.110 -16.118  11.876  1.00 15.00      B    H  
ATOM   4663  C   ASN B  48      35.621 -21.600  10.819  1.00 15.00      B    C  
ATOM   4664  O   ASN B  48      36.228 -22.003   9.828  1.00 15.00      B    O  
ATOM   4665  N   ALA B  49      35.208 -22.406  11.793  1.00 15.00      B    N  
ATOM   4666  HN  ALA B  49      34.727 -22.024  12.559  1.00 15.00      B    H  
ATOM   4667  CA  ALA B  49      35.454 -23.841  11.752  1.00 15.00      B    C  
ATOM   4668  CB  ALA B  49      35.040 -24.494  13.064  1.00 15.00      B    C  
ATOM   4669  C   ALA B  49      34.712 -24.472  10.580  1.00 15.00      B    C  
ATOM   4670  O   ALA B  49      35.259 -25.307   9.862  1.00 15.00      B    O  
ATOM   4671  N   LYS B  50      33.468 -24.048  10.383  1.00 15.00      B    N  
ATOM   4672  HN  LYS B  50      33.091 -23.376  10.993  1.00 15.00      B    H  
ATOM   4673  CA  LYS B  50      32.648 -24.557   9.293  1.00 15.00      B    C  
ATOM   4674  CB  LYS B  50      31.208 -24.051   9.422  1.00 15.00      B    C  
ATOM   4675  CG  LYS B  50      30.415 -24.700  10.547  1.00 15.00      B    C  
ATOM   4676  CD  LYS B  50      29.090 -23.987  10.772  1.00 15.00      B    C  
ATOM   4677  CE  LYS B  50      28.213 -24.737  11.761  1.00 15.00      B    C  
ATOM   4678  NZ  LYS B  50      27.090 -23.895  12.253  1.00 15.00      B    N  
ATOM   4679  HZ1 LYS B  50      26.389 -24.478  12.745  1.00 15.00      B    H  
ATOM   4680  HZ2 LYS B  50      26.627 -23.407  11.458  1.00 15.00      B    H  
ATOM   4681  HZ3 LYS B  50      27.453 -23.172  12.923  1.00 15.00      B    H  
ATOM   4682  C   LYS B  50      33.232 -24.156   7.941  1.00 15.00      B    C  
ATOM   4683  O   LYS B  50      33.242 -24.947   7.000  1.00 15.00      B    O  
ATOM   4684  N   ALA B  51      33.736 -22.928   7.861  1.00 15.00      B    N  
ATOM   4685  HN  ALA B  51      33.703 -22.346   8.654  1.00 15.00      B    H  
ATOM   4686  CA  ALA B  51      34.331 -22.415   6.630  1.00 15.00      B    C  
ATOM   4687  CB  ALA B  51      34.639 -20.934   6.771  1.00 15.00      B    C  
ATOM   4688  C   ALA B  51      35.595 -23.186   6.268  1.00 15.00      B    C  
ATOM   4689  O   ALA B  51      35.969 -23.279   5.099  1.00 15.00      B    O  
ATOM   4690  N   ALA B  52      36.244 -23.745   7.279  1.00 15.00      B    N  
ATOM   4691  HN  ALA B  52      35.897 -23.637   8.190  1.00 15.00      B    H  
ATOM   4692  CA  ALA B  52      37.464 -24.511   7.070  1.00 15.00      B    C  
ATOM   4693  CB  ALA B  52      38.319 -24.503   8.326  1.00 15.00      B    C  
ATOM   4694  C   ALA B  52      37.160 -25.943   6.639  1.00 15.00      B    C  
ATOM   4695  O   ALA B  52      38.063 -26.692   6.276  1.00 15.00      B    O  
ATOM   4696  N   GLN B  53      35.887 -26.321   6.680  1.00 15.00      B    N  
ATOM   4697  HN  GLN B  53      35.201 -25.682   6.976  1.00 15.00      B    H  
ATOM   4698  CA  GLN B  53      35.483 -27.668   6.290  1.00 15.00      B    C  
ATOM   4699  CB  GLN B  53      34.512 -28.260   7.316  1.00 15.00      B    C  
ATOM   4700  CG  GLN B  53      35.093 -28.411   8.712  1.00 15.00      B    C  
ATOM   4701  CD  GLN B  53      34.121 -29.064   9.679  1.00 15.00      B    C  
ATOM   4702  OE1 GLN B  53      33.321 -28.393  10.329  1.00 15.00      B    O  
ATOM   4703  NE2 GLN B  53      34.189 -30.383   9.786  1.00 15.00      B    N  
ATOM   4704 HE21 GLN B  53      34.852 -30.858   9.244  1.00 15.00      B    H  
ATOM   4705 HE22 GLN B  53      33.573 -30.827  10.403  1.00 15.00      B    H  
ATOM   4706  C   GLN B  53      34.835 -27.658   4.909  1.00 15.00      B    C  
ATOM   4707  O   GLN B  53      34.373 -28.690   4.416  1.00 15.00      B    O  
ATOM   4708  N   LEU B  54      34.816 -26.487   4.287  1.00 15.00      B    N  
ATOM   4709  HN  LEU B  54      35.227 -25.715   4.719  1.00 15.00      B    H  
ATOM   4710  CA  LEU B  54      34.219 -26.324   2.968  1.00 15.00      B    C  
ATOM   4711  CB  LEU B  54      33.775 -24.874   2.756  1.00 15.00      B    C  
ATOM   4712  CG  LEU B  54      32.835 -24.274   3.800  1.00 15.00      B    C  
ATOM   4713  CD1 LEU B  54      32.611 -22.797   3.509  1.00 15.00      B    C  
ATOM   4714  CD2 LEU B  54      31.513 -25.022   3.829  1.00 15.00      B    C  
ATOM   4715  C   LEU B  54      35.206 -26.703   1.878  1.00 15.00      B    C  
ATOM   4716  O   LEU B  54      36.403 -26.429   1.985  1.00 15.00      B    O  
ATOM   4717  N   LYS B  55      34.700 -27.327   0.831  1.00 15.00      B    N  
ATOM   4718  HN  LYS B  55      33.730 -27.528   0.810  1.00 15.00      B    H  
ATOM   4719  CA  LYS B  55      35.530 -27.732  -0.291  1.00 15.00      B    C  
ATOM   4720  CB  LYS B  55      35.032 -29.059  -0.871  1.00 15.00      B    C  
ATOM   4721  CG  LYS B  55      34.838 -30.157   0.167  1.00 15.00      B    C  
ATOM   4722  CD  LYS B  55      33.837 -31.199  -0.311  1.00 15.00      B    C  
ATOM   4723  CE  LYS B  55      32.900 -31.626   0.814  1.00 15.00      B    C  
ATOM   4724  NZ  LYS B  55      31.531 -31.954   0.314  1.00 15.00      B    N  
ATOM   4725  HZ1 LYS B  55      31.062 -31.080  -0.034  1.00 15.00      B    H  
ATOM   4726  HZ2 LYS B  55      30.955 -32.365   1.076  1.00 15.00      B    H  
ATOM   4727  HZ3 LYS B  55      31.589 -32.635  -0.468  1.00 15.00      B    H  
ATOM   4728  C   LYS B  55      35.518 -26.647  -1.363  1.00 15.00      B    C  
ATOM   4729  O   LYS B  55      34.776 -25.668  -1.256  1.00 15.00      B    O  
ATOM   4730  N   ASP B  56      36.340 -26.823  -2.391  1.00 15.00      B    N  
ATOM   4731  HN  ASP B  56      36.899 -27.620  -2.421  1.00 15.00      B    H  
ATOM   4732  CA  ASP B  56      36.423 -25.858  -3.483  1.00 15.00      B    C  
ATOM   4733  CB  ASP B  56      37.450 -26.314  -4.525  1.00 15.00      B    C  
ATOM   4734  CG  ASP B  56      37.799 -25.231  -5.529  1.00 15.00      B    C  
ATOM   4735  OD1 ASP B  56      37.062 -25.081  -6.524  1.00 15.00      B    O  
ATOM   4736  OD2 ASP B  56      38.814 -24.533  -5.322  1.00 15.00      B    O  
ATOM   4737  C   ASP B  56      35.053 -25.671  -4.129  1.00 15.00      B    C  
ATOM   4738  O   ASP B  56      34.474 -26.617  -4.664  1.00 15.00      B    O  
ATOM   4739  N   GLY B  57      34.523 -24.461  -4.029  1.00 15.00      B    N  
ATOM   4740  HN  GLY B  57      35.023 -23.756  -3.573  1.00 15.00      B    H  
ATOM   4741  CA  GLY B  57      33.225 -24.171  -4.603  1.00 15.00      B    C  
ATOM   4742  C   GLY B  57      32.117 -24.097  -3.566  1.00 15.00      B    C  
ATOM   4743  O   GLY B  57      31.048 -23.553  -3.836  1.00 15.00      B    O  
ATOM   4744  N   GLU B  58      32.366 -24.637  -2.379  1.00 15.00      B    N  
ATOM   4745  HN  GLU B  58      33.242 -25.054  -2.210  1.00 15.00      B    H  
ATOM   4746  CA  GLU B  58      31.370 -24.624  -1.312  1.00 15.00      B    C  
ATOM   4747  CB  GLU B  58      31.524 -25.852  -0.405  1.00 15.00      B    C  
ATOM   4748  CG  GLU B  58      31.129 -27.171  -1.068  1.00 15.00      B    C  
ATOM   4749  CD  GLU B  58      31.505 -28.396  -0.248  1.00 15.00      B    C  
ATOM   4750  OE1 GLU B  58      31.196 -29.532  -0.683  1.00 15.00      B    O  
ATOM   4751  OE2 GLU B  58      32.117 -28.237   0.826  1.00 15.00      B    O  
ATOM   4752  C   GLU B  58      31.450 -23.328  -0.502  1.00 15.00      B    C  
ATOM   4753  O   GLU B  58      32.495 -22.993   0.055  1.00 15.00      B    O  
ATOM   4754  N   TRP B  59      30.349 -22.586  -0.469  1.00 15.00      B    N  
ATOM   4755  HN  TRP B  59      29.550 -22.893  -0.955  1.00 15.00      B    H  
ATOM   4756  CA  TRP B  59      30.282 -21.328   0.268  1.00 15.00      B    C  
ATOM   4757  CB  TRP B  59      29.672 -20.221  -0.603  1.00 15.00      B    C  
ATOM   4758  CG  TRP B  59      30.548 -19.740  -1.720  1.00 15.00      B    C  
ATOM   4759  CD1 TRP B  59      30.906 -20.432  -2.841  1.00 15.00      B    C  
ATOM   4760  CD2 TRP B  59      31.164 -18.450  -1.832  1.00 15.00      B    C  
ATOM   4761  NE1 TRP B  59      31.711 -19.657  -3.639  1.00 15.00      B    N  
ATOM   4762  HE1 TRP B  59      32.099 -19.933  -4.496  1.00 15.00      B    H  
ATOM   4763  CE2 TRP B  59      31.882 -18.436  -3.044  1.00 15.00      B    C  
ATOM   4764  CE3 TRP B  59      31.177 -17.307  -1.028  1.00 15.00      B    C  
ATOM   4765  CZ2 TRP B  59      32.608 -17.325  -3.469  1.00 15.00      B    C  
ATOM   4766  CZ3 TRP B  59      31.898 -16.205  -1.453  1.00 15.00      B    C  
ATOM   4767  CH2 TRP B  59      32.603 -16.222  -2.662  1.00 15.00      B    C  
ATOM   4768  C   TRP B  59      29.430 -21.488   1.524  1.00 15.00      B    C  
ATOM   4769  O   TRP B  59      28.469 -22.264   1.542  1.00 15.00      B    O  
ATOM   4770  N   LEU B  60      29.783 -20.757   2.570  1.00 15.00      B    N  
ATOM   4771  HN  LEU B  60      30.569 -20.168   2.501  1.00 15.00      B    H  
ATOM   4772  CA  LEU B  60      29.042 -20.809   3.820  1.00 15.00      B    C  
ATOM   4773  CB  LEU B  60      29.994 -20.937   5.012  1.00 15.00      B    C  
ATOM   4774  CG  LEU B  60      29.338 -21.099   6.385  1.00 15.00      B    C  
ATOM   4775  CD1 LEU B  60      28.695 -22.472   6.519  1.00 15.00      B    C  
ATOM   4776  CD2 LEU B  60      30.347 -20.863   7.497  1.00 15.00      B    C  
ATOM   4777  C   LEU B  60      28.179 -19.564   3.976  1.00 15.00      B    C  
ATOM   4778  O   LEU B  60      28.690 -18.443   3.995  1.00 15.00      B    O  
ATOM   4779  N   ASN B  61      26.874 -19.766   4.061  1.00 15.00      B    N  
ATOM   4780  HN  ASN B  61      26.530 -20.688   4.017  1.00 15.00      B    H  
ATOM   4781  CA  ASN B  61      25.932 -18.667   4.224  1.00 15.00      B    C  
ATOM   4782  CB  ASN B  61      24.648 -18.930   3.417  1.00 15.00      B    C  
ATOM   4783  CG  ASN B  61      23.558 -17.874   3.596  1.00 15.00      B    C  
ATOM   4784  OD1 ASN B  61      23.268 -17.419   4.705  1.00 15.00      B    O  
ATOM   4785  ND2 ASN B  61      22.937 -17.480   2.498  1.00 15.00      B    N  
ATOM   4786 HD21 ASN B  61      23.202 -17.878   1.644  1.00 15.00      B    H  
ATOM   4787 HD22 ASN B  61      22.230 -16.790   2.581  1.00 15.00      B    H  
ATOM   4788  C   ASN B  61      25.606 -18.484   5.695  1.00 15.00      B    C  
ATOM   4789  O   ASN B  61      24.989 -19.350   6.314  1.00 15.00      B    O  
ATOM   4790  N   VAL B  62      26.049 -17.372   6.252  1.00 15.00      B    N  
ATOM   4791  HN  VAL B  62      26.571 -16.739   5.707  1.00 15.00      B    H  
ATOM   4792  CA  VAL B  62      25.793 -17.061   7.646  1.00 15.00      B    C  
ATOM   4793  CB  VAL B  62      27.037 -16.470   8.344  1.00 15.00      B    C  
ATOM   4794  CG1 VAL B  62      26.783 -16.289   9.835  1.00 15.00      B    C  
ATOM   4795  CG2 VAL B  62      28.256 -17.352   8.110  1.00 15.00      B    C  
ATOM   4796  C   VAL B  62      24.632 -16.080   7.753  1.00 15.00      B    C  
ATOM   4797  O   VAL B  62      24.782 -14.881   7.494  1.00 15.00      B    O  
ATOM   4798  N   SER B  63      23.470 -16.601   8.098  1.00 15.00      B    N  
ATOM   4799  HN  SER B  63      23.409 -17.570   8.264  1.00 15.00      B    H  
ATOM   4800  CA  SER B  63      22.282 -15.787   8.246  1.00 15.00      B    C  
ATOM   4801  CB  SER B  63      21.045 -16.568   7.798  1.00 15.00      B    C  
ATOM   4802  OG  SER B  63      21.079 -16.810   6.399  1.00 15.00      B    O  
ATOM   4803  HG  SER B  63      21.981 -17.060   6.136  1.00 15.00      B    H  
ATOM   4804  C   SER B  63      22.133 -15.317   9.689  1.00 15.00      B    C  
ATOM   4805  O   SER B  63      22.680 -15.922  10.610  1.00 15.00      B    O  
ATOM   4806  N   HIS B  64      21.394 -14.235   9.878  1.00 15.00      B    N  
ATOM   4807  HN  HIS B  64      20.963 -13.812   9.109  1.00 15.00      B    H  
ATOM   4808  CA  HIS B  64      21.183 -13.677  11.206  1.00 15.00      B    C  
ATOM   4809  CB  HIS B  64      22.126 -12.489  11.477  1.00 15.00      B    C  
ATOM   4810  CG  HIS B  64      22.142 -11.434  10.407  1.00 15.00      B    C  
ATOM   4811  ND1 HIS B  64      21.618 -10.170  10.585  1.00 15.00      B    N  
ATOM   4812  HD1 HIS B  64      21.186  -9.838  11.402  1.00 15.00      B    H  
ATOM   4813  CD2 HIS B  64      22.628 -11.460   9.140  1.00 15.00      B    C  
ATOM   4814  CE1 HIS B  64      21.776  -9.468   9.476  1.00 15.00      B    C  
ATOM   4815  NE2 HIS B  64      22.386 -10.229   8.585  1.00 15.00      B    N  
ATOM   4816  HE2 HIS B  64      22.617  -9.958   7.666  1.00 15.00      B    H  
ATOM   4817  C   HIS B  64      19.724 -13.282  11.404  1.00 15.00      B    C  
ATOM   4818  O   HIS B  64      19.267 -12.266  10.880  1.00 15.00      B    O  
ATOM   4819  N   GLU B  65      19.006 -14.108  12.145  1.00 15.00      B    N  
ATOM   4820  HN  GLU B  65      19.442 -14.904  12.530  1.00 15.00      B    H  
ATOM   4821  CA  GLU B  65      17.596 -13.880  12.428  1.00 15.00      B    C  
ATOM   4822  CB  GLU B  65      16.876 -15.232  12.510  1.00 15.00      B    C  
ATOM   4823  CG  GLU B  65      15.425 -15.163  12.961  1.00 15.00      B    C  
ATOM   4824  CD  GLU B  65      14.896 -16.507  13.426  1.00 15.00      B    C  
ATOM   4825  OE1 GLU B  65      15.372 -17.003  14.447  1.00 15.00      B    O  
ATOM   4826  OE2 GLU B  65      14.003 -17.064  12.772  1.00 15.00      B    O  
ATOM   4827  C   GLU B  65      17.451 -13.123  13.745  1.00 15.00      B    C  
ATOM   4828  O   GLU B  65      18.121 -13.442  14.722  1.00 15.00      B    O  
ATOM   4829  N   ALA B  66      16.595 -12.113  13.766  1.00 15.00      B    N  
ATOM   4830  HN  ALA B  66      16.083 -11.899  12.958  1.00 15.00      B    H  
ATOM   4831  CA  ALA B  66      16.383 -11.325  14.974  1.00 15.00      B    C  
ATOM   4832  CB  ALA B  66      17.017  -9.949  14.833  1.00 15.00      B    C  
ATOM   4833  C   ALA B  66      14.898 -11.201  15.292  1.00 15.00      B    C  
ATOM   4834  O   ALA B  66      14.119 -10.714  14.470  1.00 15.00      B    O  
END
