# Supplementary material for: Distribution and molecular evolution of the anti-CRISPR family AcrIF7
Source: PLoS Biol. 2023 Apr 21;21(4):e3002072. doi: 10.1371/journal.pbio.3002072 (PMC10155984; doi:10.1371/journal.pbio.3002072)
Supplement: S14 Data — Individual files can be open using Pymol or any structure visualisation tool. (ZIP) [file pbio.3002072.s021.zip › Structural_analysis/s6_7jzx.drw]

#--- Created by: LigPlus v.2.2.5
#--- Date:       Thu Mar 10 20:03:41 GMT 2022
#V
#DL
#E 36
PDB CODE: s6_7jzx
LABEL: s6_7jzx
SELECTED
#O1M36_1
#R [LYS   31  A]
2LYS  31 A    42.629 -3.983 Lys31(A)
#A
 N   43.395 -5.076 42.962 -4.643 N # -37.43 -4.824 -13.613   [0]
 CA  44.809 -4.724 44.375 -4.291 CA # -36.628 -6.037 -13.528   [1]
 CB  45.324 -3.286 45.757 -2.852 CB # -35.247 -5.711 -12.961   [2]
 CG  44.228 -2.237 44.661 -1.804 CG # -34.141 -6.614 -13.472   [3]
 CD  42.856 -2.881 42.423 -3.314 CD # -32.917 -6.537 -12.582   [4]
 CE  41.764 -1.83 42.197 -1.397 CE # -31.805 -7.421 -13.11   [5]
 NZ  40.414 -2.443 39.98 -2.009 NZ # -30.772 -7.678 -12.078   [6]
 C   45.72 -5.951 46.153 -5.518 C # -37.295 -7.124 -12.686   [7]
 O   45.245 -7.083 44.811 -6.649 O # -36.697 -8.161 -12.416   [8]
#O1M36_2
#R [LYS  247  A]
2LYS 247 A    10.224 -4.207 Lys247(A)
#A
 N   10.704 -5.199 11.137 -4.765 N # -13.286 -14.905 -0.331   [9]
 CA  11.278 -6.54 11.711 -6.106 CA # -14.37 -13.929 -0.334   [10]
 CB  12.783 -6.839 12.35 -7.273 CB # -15.558 -14.434 0.497   [11]
 CG  13.67 -5.604 14.103 -5.17 CG # -15.94 -15.882 0.232   [12]
 CD  12.852 -4.323 12.419 -3.89 CD # -17.021 -16.363 1.185   [13]
 CE  13.757 -3.102 14.19 -2.668 CE # -17.057 -17.882 1.242   [14]
 NZ  12.989 -1.83 13.423 -1.397 NZ # -18.277 -18.393 1.918   [15]
 C   10.184 -7.607 9.751 -8.041 C # -13.898 -12.579 0.204   [16]
 O   8.996 -7.286 9.429 -6.853 O # -14.119 -12.259 1.372   [17]
#O1M36_3
#R [ARG  259  A]
2ARG 259 A    4.135 -6.272 Arg259(A)
#A
 N   5.195 -7.236 5.628 -6.802 N # -9.902 -6.032 -4.784   [18]
 CA  6.349 -8.134 6.782 -8.567 CA # -10.123 -7.383 -4.271   [19]
 CB  7.796 -7.636 8.23 -7.203 CB # -10.322 -8.376 -5.419   [20]
 CG  7.936 -6.121 8.369 -5.688 CG # -11.404 -7.975 -6.411   [21]
 CD  6.574 -5.441 7.007 -5.008 CD # -10.88 -8.002 -7.84   [22]
 NE  6.684 -3.984 7.117 -3.55 NE # -10.602 -9.361 -8.301   [23]
 CZ  5.643 -3.148 6.077 -2.714 CZ # -9.379 -9.851 -8.514   [24]
 NH1 5.846 -1.83 6.28 -1.397 NH1 # -8.3 -9.095 -8.309   [25]
 NH2 4.407 -3.627 3.974 -3.194 NH2 # -9.241 -11.103 -8.928   [26]
 C   5.974 -9.616 5.541 -9.183 C # -9.023 -7.87 -3.327   [27]
 O   4.794 -9.972 4.36 -9.539 O # -8.132 -8.623 -3.726   [28]
#O2M36_4
#R [PHE   17  B]
2PHE  17 B    22.571 5.53 Phe17(B)
#A
 N   22.855 4.176 23.289 4.609 N # -21.403 -12.95 2.716   [29]
 CA  24.311 4.228 23.878 4.662 CA # -22.298 -12.242 1.811   [30]
 CB  25.134 5.52 25.567 5.954 CB # -21.759 -10.841 1.506   [31]
 CG  24.305 6.772 23.872 7.205 CG # -21.712 -9.932 2.7   [32]
 CD1 22.922 6.702 23.355 7.136 CD1 # -22.88 -9.446 3.263   [33]
 CD2 24.909 8.019 25.343 8.452 CD2 # -20.499 -9.562 3.258   [34]
 CE1 22.156 7.851 21.723 8.284 CE1 # -22.841 -8.609 4.36   [35]
 CE2 24.149 9.172 24.582 9.605 CE2 # -20.453 -8.725 4.356   [36]
 CZ  22.77 9.088 23.203 9.521 CZ # -21.626 -8.248 4.908   [37]
 C   24.905 2.825 25.338 3.258 C # -22.49 -13.022 0.516   [38]
 O   24.179 1.83 23.745 2.263 O # -22.185 -12.529 -0.571   [39]
#O2M36_5
#R [GLU   66  B]
2GLU  66 B    4.665 6.73 Glu66(B)
#A
 N   6.976 4.17 7.409 4.603 N # -16.812 -12.537 -10.44   [40]
 CA  6.214 5.41 5.781 5.844 CA # -15.526 -11.856 -10.465   [41]
 CB  4.682 5.507 5.115 5.941 CB # -14.424 -12.837 -10.89   [42]
 CG  3.95 4.171 3.517 4.604 CG # -13.041 -12.221 -11.06   [43]
 CD  4.883 2.975 5.316 3.408 CD # -12.463 -11.675 -9.768   [44]
 OE1 4.388 1.83 3.955 2.263 OE1 # -11.535 -12.3 -9.218   [45]
 OE2 6.117 3.175 6.55 3.609 OE2 # -12.918 -10.604 -9.31   [46]
 C   7.17 6.6 7.604 7.033 C # -15.592 -10.669 -11.422   [47]
 O   8.393 6.424 8.827 6.857 O # -16.347 -10.691 -12.4   [48]
#O2M36_6
#R [GLU   34  B]
2GLU  34 B    53.694 5.83 Glu34(B)
#A
 N   53.68 4.796 54.114 5.229 N # -30.369 -5.678 -5.584   [49]
 CA  52.537 3.887 52.104 3.454 CA # -30.609 -4.753 -4.48   [50]
 CB  52.657 2.358 53.091 2.791 CB # -32.017 -4.959 -3.908   [51]
 CG  54.087 1.83 53.654 1.397 CG # -32.641 -3.716 -3.284   [52]
 CD  55.118 2.945 55.551 3.379 CD # -34.156 -3.795 -3.225   [53]
 OE1 56.328 2.652 56.761 3.085 OE1 # -34.688 -4.763 -2.65   [54]
 OE2 54.727 4.134 55.16 4.567 OE2 # -34.835 -2.907 -3.787   [55]
 C   51.203 4.642 51.636 5.075 C # -29.548 -4.882 -3.381   [56]
 O   51.179 5.872 51.612 6.305 O # -29.269 -3.922 -2.664   [57]
#O2M36_7
#R [ASP   29  B]
2ASP  29 B    45.508 6.73 Asp29(B)
#A
 N   42.061 3.904 41.628 4.338 N # -33.123 -12.369 -9.522   [58]
 CA  43.487 4.211 43.054 4.644 CA # -32.07 -11.441 -9.919   [59]
 CB  44.058 5.629 44.491 6.062 CB # -31.846 -11.48 -11.431   [60]
 CG  42.987 6.701 42.554 7.134 CG # -32.999 -10.892 -12.218   [61]
 OD1 41.793 6.345 41.36 6.779 OD1 # -32.738 -10.194 -13.217   [62]
 OD2 43.344 7.894 43.777 8.328 OD2 # -34.161 -11.128 -11.836   [63]
 C   44.34 2.947 44.774 3.381 C # -32.362 -10.018 -9.457   [64]
 O   43.815 1.83 43.382 2.263 O # -31.513 -9.129 -9.573   [65]
#O1M36_8
#R [LYS   28  A]
2LYS  28 A    53.815 -1.204 Lys28(A)
#A
 N   53.055 -2.175 53.488 -1.741 N # -36.871 -1.753 -9.805   [66]
 CA  52.229 -3.369 51.796 -3.802 CA # -37.275 -3.013 -9.207   [67]
 CB  52.771 -4.803 53.205 -4.369 CB # -37.572 -2.834 -7.714   [68]
 CG  54.291 -4.904 53.858 -4.471 CG # -38.119 -4.077 -7.024   [69]
 CD  54.948 -3.531 55.382 -3.098 CD # -37.16 -5.254 -7.139   [70]
 CE  56.464 -3.638 56.03 -3.204 CE # -35.932 -5.06 -6.266   [71]
 NZ  57.107 -2.298 57.541 -1.865 NZ # -36.28 -5.072 -4.821   [72]
 C   50.748 -3.003 51.181 -2.57 C # -38.49 -3.589 -9.928   [73]
 O   50.4 -1.83 50.833 -1.397 O # -38.58 -4.793 -10.126   [74]
#O2M36_9
#R [GLU   18  B]
2GLU  18 B    13.8 5.83 Glu18(B)
#A
 N   12.388 4.632 12.821 5.065 N # -22.995 -14.241 0.637   [75]
 CA  11.388 5.687 10.955 6.121 CA # -23.226 -15.09 -0.521   [76]
 CB  9.879 5.448 10.312 5.882 CB # -22.361 -16.348 -0.456   [77]
 CG  9.485 3.981 9.052 4.415 CG # -20.874 -16.085 -0.619   [78]
 CD  10.685 3.063 10.252 2.629 CD # -20.059 -17.358 -0.608   [79]
 OE1 10.496 1.83 10.929 2.263 OE1 # -19.191 -17.523 -1.488   [80]
 OE2 11.827 3.568 12.26 4.001 OE2 # -20.276 -18.199 0.289   [81]
 C   12.042 7.062 12.475 7.495 C # -24.697 -15.462 -0.643   [82]
 O   13.268 7.181 13.702 7.615 O # -25.307 -15.959 0.305   [83]
#O1M36_10
#R [ASN  250  A]
2ASN 250 A    21.686 -4.84 Asn250(A)
#A
 N   22.879 -6.133 22.445 -5.7 N # -16.314 -10.081 1.872   [84]
 CA  24.167 -5.44 24.6 -5.006 CA # -16.736 -10.283 3.258   [85]
 CB  24.326 -3.913 24.759 -3.48 CB # -16.655 -11.773 3.617   [86]
 CG  23.011 -3.154 23.444 -2.72 CG # -17.795 -12.607 3.059   [87]
 OD1 21.958 -3.789 21.524 -3.355 OD1 # -18.552 -12.166 2.196   [88]
 ND2 23.036 -1.83 23.469 -1.397 ND2 # -17.92 -13.831 3.548   [89]
 C   25.332 -6.424 25.766 -5.991 C # -15.867 -9.489 4.229   [90]
 O   25.128 -7.64 25.561 -7.207 O # -15.776 -9.827 5.411   [91]
#O2M36_11
#R [SER   30  B]
2SER  30 B    46.773 5.53 Ser30(B)
#A
 N   46.958 4.5 47.391 4.934 N # -33.557 -9.801 -8.929   [92]
 CA  48.384 4.231 47.951 3.798 CA # -33.941 -8.49 -8.438   [93]
 CB  49.015 2.837 49.449 3.271 CB # -35.464 -8.339 -8.432   [94]
 OG  48.019 1.83 47.586 2.263 OG # -35.92 -7.754 -9.639   [95]
 C   49.161 5.545 49.595 5.978 C # -33.366 -8.268 -7.042   [96]
 O   48.575 6.631 49.009 7.064 O # -32.781 -7.22 -6.754   [97]
#O2M36_12
#R [GLU   33  B]
2GLU  33 B    36.768 6.43 Glu33(B)
#A
 N   40.081 4.766 40.514 5.199 N # -29.622 -7.888 -7.113   [98]
 CA  39 5.742 38.567 6.176 CA # -29.195 -6.557 -7.522   [99]
 CB  37.518 5.376 37.085 5.809 CB # -29.993 -6.095 -8.739   [100]
 CG  37.252 3.88 36.819 4.314 CG # -29.521 -4.774 -9.321   [101]
 CD  38.526 3.071 38.093 2.637 CD # -30.214 -4.438 -10.619   [102]
 OE1 38.439 1.83 38.872 2.263 OE1 # -30.961 -3.444 -10.654   [103]
 OE2 39.618 3.68 40.051 4.113 OE2 # -30.013 -5.178 -11.606   [104]
 C   39.526 7.177 39.092 7.61 C # -29.327 -5.541 -6.389   [105]
 O   40.733 7.4 41.166 7.833 O # -28.488 -4.657 -6.242   [106]
#O2M36_13
#R [ASP   13  B]
2ASP  13 B    18.343 5.83 Asp13(B)
#A
 N   17.476 4.692 17.91 5.126 N # -22.377 -21.068 3.531   [107]
 CA  16.078 5.104 16.511 5.537 CA # -21.835 -20.125 4.501   [108]
 CB  14.875 4.153 14.442 4.586 CB # -20.798 -19.224 3.82   [109]
 CG  15.25 2.681 15.683 3.114 CG # -20.026 -18.334 4.779   [110]
 OD1 16.458 2.375 16.891 2.808 OD1 # -20.383 -18.276 5.972   [111]
 OD2 14.328 1.83 13.895 2.263 OD2 # -19.051 -17.69 4.324   [112]
 C   15.997 6.625 15.564 7.058 C # -22.966 -19.279 5.072   [113]
 O   17.021 7.309 17.454 7.742 O # -23.716 -18.647 4.328   [114]
#O1M36_14
#R [HIS   47  A]
2HIS  47 A    58.282 -4.834 His47(A)
#A
 N   58.167 -5.856 58.601 -5.422 N # -41.643 0.593 -1.001   [115]
 CA  59.529 -6.373 59.096 -6.806 CA # -40.679 1.45 -1.678   [116]
 CB  60.785 -5.493 61.218 -5.06 CB # -39.776 0.616 -2.594   [117]
 CG  60.527 -4.014 60.094 -4.447 CG # -38.697 -0.159 -1.894   [118]
 ND1 59.296 -3.381 59.73 -2.947 ND1 # -38.856 -0.745 -0.65   [119]
 CD2 61.453 -3.023 61.886 -2.59 CD2 # -37.432 -0.453 -2.283   [120]
 CE1 59.478 -2.07 59.045 -1.637 CE1 # -37.737 -1.365 -0.312   [121]
 NE2 60.776 -1.83 61.209 -1.397 NE2 # -36.861 -1.203 -1.286   [122]
 C   59.551 -7.896 59.984 -7.463 C # -41.369 2.542 -2.486   [123]
 O   58.503 -8.534 58.069 -8.1 O # -41.287 2.556 -3.71   [124]
#O2M36_15
#R [GLY   16  B]
3GLY  16 B    19.816 3.11 Gly16(B)
#A
 N   19.816 3.11 19.816 3.11 # -21.405 -15.224 5.566   [125]
 CA  19.816 3.11 19.816 3.11 # -20.816 -14.525 4.447   [126]
 C   19.816 3.11 19.816 3.11 # -21.851 -13.867 3.563   [127]
 O   19.816 3.11 19.816 3.11 # -23.036 -14.189 3.637   [128]
#O2M36_16
#R [SER   39  B]
3SER  39 B    31.292 3.11 Ser39(B)
#A
 N   31.292 3.11 31.292 3.11 # -26.33 -5.971 -12.026   [129]
 CA  31.292 3.11 31.292 3.11 # -27.464 -6.241 -12.89   [130]
 CB  31.292 3.11 31.292 3.11 # -27.682 -5.082 -13.864   [131]
 OG  31.292 3.11 31.292 3.11 # -27.925 -3.879 -13.157   [132]
 C   31.292 3.11 31.292 3.11 # -27.3 -7.559 -13.64   [133]
 O   31.292 3.11 31.292 3.11 # -26.931 -7.576 -14.816   [134]
#O1M36_17
#R [GLY  110  A]
3GLY 110 A    27.672 -3.11 Gly110(A)
#A
 N   27.672 -3.11 27.672 -3.11 # -20.963 -3.512 7.872   [135]
 CA  27.672 -3.11 27.672 -3.11 # -22.252 -3.923 8.382   [136]
 C   27.672 -3.11 27.672 -3.11 # -22.979 -4.841 7.426   [137]
 O   27.672 -3.11 27.672 -3.11 # -22.389 -5.77 6.877   [138]
#O2M36_18
#R [ASP   40  B]
3ASP  40 B    27.672 3.11 Asp40(B)
#A
 N   27.672 3.11 27.672 3.11 # -27.544 -8.66 -12.933   [139]
 CA  27.672 3.11 27.672 3.11 # -27.454 -9.998 -13.515   [140]
 CB  27.672 3.11 27.672 3.11 # -27.838 -11.06 -12.479   [141]
 CG  27.672 3.11 27.672 3.11 # -26.798 -11.232 -11.39   [142]
 OD1 27.672 3.11 27.672 3.11 # -26.251 -12.347 -11.26   [143]
 OD2 27.672 3.11 27.672 3.11 # -26.529 -10.249 -10.666   [144]
 C   27.672 3.11 27.672 3.11 # -28.364 -10.118 -14.733   [145]
 O   27.672 3.11 27.672 3.11 # -29.557 -9.825 -14.655   [146]
#O2M36_19
#R [ALA   67  B]
3ALA  67 B    1.61 3.11 Ala67(B)
#A
 N   1.61 3.11 1.61 3.11 # -14.816 -9.636 -11.134   [147]
 CA  1.61 3.11 1.61 3.11 # -14.792 -8.441 -11.964   [148]
 CB  1.61 3.11 1.61 3.11 # -15.764 -7.401 -11.426   [149]
 C   1.61 3.11 1.61 3.11 # -13.383 -7.864 -12.047   [150]
 O   1.61 3.11 1.61 3.11 # -12.759 -7.577 -11.025   [151]
#O1M36_20
#R [LEU   32  A]
3LEU  32 A    48.06 -3.11 Leu32(A)
#A
 N   48.06 -3.11 48.06 -3.11 # -38.532 -6.892 -12.275   [152]
 CA  48.06 -3.11 48.06 -3.11 # -39.252 -7.868 -11.465   [153]
 CB  48.06 -3.11 48.06 -3.11 # -40.259 -7.16 -10.553   [154]
 CG  48.06 -3.11 48.06 -3.11 # -40.213 -7.512 -9.063   [155]
 CD1 48.06 -3.11 48.06 -3.11 # -41.137 -6.596 -8.274   [156]
 CD2 48.06 -3.11 48.06 -3.11 # -40.592 -8.967 -8.837   [157]
 C   48.06 -3.11 48.06 -3.11 # -39.994 -8.857 -12.349   [158]
 O   48.06 -3.11 48.06 -3.11 # -40.254 -9.992 -11.942   [159]
#O1M36_21
#R [ALA  112  A]
3ALA 112 A    31.292 -3.11 Ala112(A)
#A
 N   31.292 -3.11 31.292 -3.11 # -24.594 -5.432 3.964   [160]
 CA  31.292 -3.11 31.292 -3.11 # -24.586 -4.95 2.586   [161]
 CB  31.292 -3.11 31.292 -3.11 # -23.664 -5.804 1.729   [162]
 C   31.292 -3.11 31.292 -3.11 # -25.991 -4.908 1.987   [163]
 O   31.292 -3.11 31.292 -3.11 # -26.223 -4.241 0.982   [164]
#O1M36_22
#R [GLN  249  A]
3GLN 249 A    34.912 -3.11 Gln249(A)
#A
 N   34.912 -3.11 34.912 -3.11 # -15.062 -9.836 -0.459   [165]
 CA  34.912 -3.11 34.912 -3.11 # -16.252 -9.009 -0.3   [166]
 CB  34.912 -3.11 34.912 -3.11 # -17.358 -9.469 -1.261   [167]
 CG  34.912 -3.11 34.912 -3.11 # -16.982 -9.466 -2.739   [168]
 CD  34.912 -3.11 34.912 -3.11 # -16.11 -10.645 -3.137   [169]
 OE1 34.912 -3.11 34.912 -3.11 # -16.127 -11.693 -2.494   [170]
 NE2 34.912 -3.11 34.912 -3.11 # -15.344 -10.482 -4.205   [171]
HE21 34.912 -3.11 34.912 -3.11 # -15.378 -9.622 -4.673   [172]
HE22 34.912 -3.11 34.912 -3.11 # -14.775 -11.23 -4.484   [173]
 C   34.912 -3.11 34.912 -3.11 # -16.769 -9.074 1.134   [174]
 O   34.912 -3.11 34.912 -3.11 # -17.542 -8.223 1.567   [175]
#Odummy
#R [DUM    1  X]
7DUM   1 X
#A
 C1  0 0 0 0 # 0 0 0   [176]
 C2  62.212 0 62.212 0 # 0 0 0   [177]
#B
2 44 26
2 46 24
2 45 24
2 44 24
2 44 23
2 151 22
2 46 22
2 126 89
2 34 88
2 31 88
2 30 88
2 29 87
2 126 87
2 34 85
2 34 175
2 79 15
2 110 15
2 109 15
2 81 14
2 80 14
2 79 14
2 112 14
2 81 13
2 80 13
2 79 13
2 35 160
2 37 138
2 35 138
2 55 120
2 95 153
2 95 7
2 133 6
2 130 6
2 102 6
2 100 6
2 64 6
2 146 5
2 104 5
2 62 5
2 61 5
2 104 4
2 62 4
2 62 3
2 53 72
2 55 71
2 54 71
2 53 71
2 97 71
2 95 70
2 94 70
4 122 55
4 6 62
4 72 54
1 26 45 2.60
1 23 46 2.82
1 29 88 3.00
1 15 81 2.59
1 15 112 2.62
1 95 8 2.91
1 6 104 2.65
1 6 65 2.99
0 47 48 d
0 44 46
0 44 45 d
0 43 44
0 42 43
0 41 47
0 41 42
0 40 41
0 56 57 d
0 53 55
0 53 54 d
0 52 53
0 51 52
0 50 56
0 50 51
0 49 50
0 105 106 d
0 102 104
0 102 103 d
0 101 102
0 100 101
0 99 105
0 99 100
0 98 99
0 96 97 d
0 94 95
0 93 96
0 93 94
0 92 93
0 64 65 d
0 61 63
0 61 62 d
0 60 61
0 59 64
0 59 60
0 58 59
0 82 83 d
0 79 81
0 79 80 d
0 78 79
0 77 78
0 76 82
0 76 77
0 75 76
0 38 39 d
0 36 37
0 35 37 d
0 34 36 d
0 33 35
0 32 34
0 32 33 d
0 31 32
0 30 38
0 30 31
0 29 30
0 113 114 d
0 110 112
0 110 111 d
0 109 110
0 108 113
0 108 109
0 107 108
0 27 28 d
0 24 26
0 24 25 d
0 23 24
0 22 23
0 21 22
0 20 21
0 19 27
0 19 20
0 18 19
0 90 91 d
0 87 89
0 87 88 d
0 86 87
0 85 90
0 85 86
0 84 85
0 16 17 d
0 14 15
0 13 14
0 12 13
0 11 12
0 10 16
0 10 11
0 9 10
0 123 124 d
0 121 122
0 120 122
0 119 121 d
0 118 120 d
0 118 119
0 117 118
0 116 123
0 116 117
0 115 116
0 7 8 d
0 5 6
0 4 5
0 3 4
0 2 3
0 1 7
0 1 2
0 0 1
0 73 74 d
0 71 72
0 70 71
0 69 70
0 68 69
0 67 73
0 67 68
0 66 67
6 176 177
#T
s6_7jzx    0 0
#P
IFACE_RESNAME1_SIZE=0.800
ATOM_EDGES_STATUS=ON
IFACE_BOND2_WIDTH=0.190
EQUIV_ELLIPSES_STATUS=ON
HYDROPHOBIC_BOND_COLOUR=BRICK_RED
DISULPHIDE_WIDTH=0.070
NLIGATOM2_STATUS=ON
LIGATOM_RADIUS=0.330
LIGBOND_COLOUR=PURPLE
IFACE_HYDROPHNAME1_SIZE=0.500
ABODY_OTHER_RESNAME_COLOUR=DARK_SLATE_GREY
IFACE_ATMNAME1_SIZE=0.310
ABODY_LOOP_LIST_HEADING_SIZE=1.00
SULPHUR_COLOUR=YELLOW
EQUIV_SIDECHAINS_UNDERLAY_STATUS=OFF
INTERNAL_HBONDS_STATUS=OFF
DUMMY_COLOUR=BLACK
NLIGRESNAME2_COLOUR=PINK
ABODY_H3_ATNAME_COLOUR=SPRING_GREEN
ABODY_L2_COLOUR=SKY_BLUE
HYDROPHOBIC_WIDTH=0.070
NLIGATMNAME2_STATUS=ON
SALT_BRIDGE_COLOUR=RED
ABODY_H2_ATNAME_COLOUR=OLIVE_GREEN
HYDROPHOBIC_STATUS=OFF
WATER_COLOUR=TURQUOISE
LIGATMNAME_COLOUR=BLACK
CARBON_COLOUR=BLACK
IFACE_HPHOBIC1_RADIUS=1.150
SALT_BRIDGE_DIM_WIDTH=0.070
HYDROPHOBIC2_STATUS=OFF
IFACE_ATOM2_RADIUS=0.330
SPOKE_WIDTH=0.070
NLIGATMNAME2_COLOUR=BLUE
HBOND_WIDTH=0.070
LIGATMNAME_STATUS=ON
TITLE_DIM_SIZE=1.000
WATERNAME_SIZE=0.500
ABODY_H3_COLOUR=SPRING_GREEN
HYDROPHNAME_COLOUR=BLACK
TITLE_COLOUR=BLUE
HYDROPHOBIC2_BOND_COLOUR=BRICK_RED
WATERNAME_STATUS=ON
EXTBOND_COLOUR=PURPLE
METAL_COLOUR=PINK
ABODY_L1_RESNAME_COLOUR=CYAN
UNDERLAY_COLOUR=RED
HBTEXT_DIM_SIZE=0.440
HYDROPHNAME2_COLOUR=BLUE
DISULPHIDE_STATUS=ON
BACKGROUND_COLOUR=WHITE
DUMMY_WIDTH=0.070
HYDROPHOBIC2_WIDTH=0.070
NLIGRESNAME_STATUS=ON
ABODY_L1_ATNAME_COLOUR=CYAN
TITLE_STATUS=ON
ELLIPSE_WIDTH=0.140
LIGATOM_STATUS=ON
HBTEXT_STATUS=ON
SIMPLERES_COLOUR=BLACK
HBTEXT_COLOUR=OLIVE_GREEN
NLIGBOND2_WIDTH=0.130
ABODY_H3_RESNAME_COLOUR=SPRING_GREEN
NLIGBOND2_COLOUR=LILAC
LIGRESNAME_STATUS=ON
LIGRESNAME_COLOUR=BLUE
NLIGRESNAME2_STATUS=ON
SALT_BRIDGE_WIDTH=0.070
IFACE_BOND1_WIDTH=0.190
SHOW_BLANK_TEXT_STATUS=OFF
WATERNAME_DIM_SIZE=0.500
NLIGATMNAME2_SIZE=0.310
PLOT_LABEL_SIZE=12.0
INACTIVE_COLOUR=GREY
ABODY_L1_COLOUR=CYAN
HYDROPHOBIC_COLOUR=BRICK_RED
ABODY_LOOP_LABEL_SIZE=1.60
NLIGRESNAME_COLOUR=OLIVE_GREEN
HBOND_COLOUR=OLIVE_GREEN
PHOSPHORUS_COLOUR=PURPLE
PLOT_LIST_LABEL_SIZE=14.0
ABODY_L2_ATNAME_COLOUR=SKY_BLUE
NLIGATOM_RADIUS=0.330
NITROGEN_COLOUR=BLUE
DIMPLOT_SPLIT_WIDTH=100.0
HYDROPHNAME2_STATUS=ON
IFACE_ATMNAME2_SIZE=0.310
IFACE_RESNAME2_SIZE=0.800
EQUIV_HGROUPS_UNDERLAY_STATUS=ON
ABODY_H2_COLOUR=OLIVE_GREEN
ABODY_L3_RESNAME_COLOUR=BLUE
ABODY_H1_RESNAME_COLOUR=GREEN
NLIGBOND_COLOUR=ORANGE
LIGATMNAME_SIZE=0.310
ATOM_EDGE_COLOUR=BLACK
ABODY_OTHER_ATNAME_COLOUR=DARK_SLATE_GREY
SIMPLE_RADIUS=0.800
NLIGATMNAME_COLOUR=BLACK
HYDROPHNAME2_SIZE=0.500
TITLE_SIZE=1.000
DISULPHIDE_COLOUR=GOLD
IFACE_ATOM1_RADIUS=0.330
ABODY_L2_RESNAME_COLOUR=SKY_BLUE
IFACE_HPHOBIC2_RADIUS=1.150
HYDROPHOBIC2_COLOUR=PINK
HBTEXT_SIZE=0.440
DOUBLE_BONDS_STATUS=OFF
SIMPLETEXT_SIZE=0.500
ABODY_OTHER_COLOUR=DARK_SLATE_GREY
ABODY_L3_ATNAME_COLOUR=BLUE
ABODY_H1_ATNAME_COLOUR=GREEN
LIGRESNAME_SIZE=0.800
WATER_DIM_RADIUS=0.400
DUMMY_STATUS=ON
IFACE_HYDROPHNAME2_SIZE=0.500
NLIGATOM2_RADIUS=0.330
ABODY_L3_COLOUR=BLUE
EXTBOND_DIM_WIDTH=0.070
WATERNAME_COLOUR=PURPLE
ARC_WIDTH=0.070
NLIGATMNAME_SIZE=0.310
OTHER_COLOUR=LIME_GREEN
EXTBOND_WIDTH=0.070
PLOT_LIST_LABEL_COLOUR=BLUE
NLIGATMNAME_STATUS=ON
HBOND_STATUS=ON
INACTIVE_PLOTS_STATUS=ON
ABODY_H2_RESNAME_COLOUR=OLIVE_GREEN
NLIGRESNAME2_SIZE=0.630
HYDROPHNAME_STATUS=ON
LIGBOND_WIDTH=0.190
HBOND_DIM_WIDTH=0.070
SALT_BRIDGE_STATUS=ON
WATER_STATUS=ON
ELLIPSE_COLOUR=RED
DISULPHIDE_DIM_WIDTH=0.070
HYDROPHOBIC_DIM_WIDTH=0.070
NLIGATOM_STATUS=ON
OXYGEN_COLOUR=RED
ABODY_H1_COLOUR=GREEN
HYDROPHNAME_SIZE=0.500
HPHOBIC_RADIUS=1.150
NLIGBOND_WIDTH=0.130
WATER_RADIUS=0.400
NLIGRESNAME_SIZE=0.630
PLOT_LABEL_COLOUR=RED
