# Supplementary material for: Distribution and molecular evolution of the anti-CRISPR family AcrIF7
Source: PLoS Biol. 2023 Apr 21;21(4):e3002072. doi: 10.1371/journal.pbio.3002072 (PMC10155984; doi:10.1371/journal.pbio.3002072)
Supplement: S14 Data — Individual files can be open using Pymol or any structure visualisation tool. (ZIP) [file pbio.3002072.s021.zip › Structural_analysis/s6_7jzx.pdb]

REMARK FILENAME="complex_60w.pdb0"
REMARK ===============================================================
REMARK HADDOCK run for complex
REMARK initial structure: complex_60.pdb
REMARK ===============================================================
REMARK            total,bonds,angles,improper,dihe,vdw,elec,air,cdih,coup,rdcs,vean,dani,xpcs,rg
REMARK energies: -561.05, 0, 0, 0, 0, -13.4682, -547.581, 0, 0, 0, 0, 0, 0, 0, 0
REMARK ===============================================================
REMARK            bonds,angles,impropers,dihe,air,cdih,coup,rdcs,vean,dani,xpcs
REMARK rms-dev.: 0,0,0,0,0,0,0, 0, 0, 0, 0
REMARK ===============================================================
REMARK               air,cdih,coup,rdcs,vean,dani,xpcs
REMARK               >0.3,>5,>1,>0,>5,>0.2,>0.2
REMARK violations.: 0, 0, 0, 0, 0, 0, 0
REMARK ===============================================================
REMARK                        CVpartition#,violations,rms
REMARK AIRs cross-validation: 2, 0, 0
REMARK ===============================================================
REMARK NCS energy: 0
REMARK ===============================================================
REMARK Symmetry energy: 0
REMARK ===============================================================
REMARK Membrane restraining energy: 0
REMARK ===============================================================
REMARK Local cross-correlation:  0.0000
REMARK ===============================================================
REMARK Desolvation energy: 13.884
REMARK Internal energy free molecules: -18093.4
REMARK Internal energy complex: -18011.9
REMARK Binding energy: -465.677
REMARK ===============================================================
REMARK buried surface area: 1296.23
REMARK ===============================================================
REMARK water - chain_1: 0 0 0
REMARK water - chain_2: 0 0 0
REMARK ===============================================================
REMARK water - water: 0 0 0
REMARK ===============================================================
REMARK DATE:10-Mar-2022  16:04:36       created by user: enm009
REMARK VERSION:1.3U
ATOM      1  N   PRO A   8     -32.605  26.097  -2.975  1.00 15.00      A    N  
ATOM      2  CA  PRO A   8     -32.643  25.816  -1.543  1.00 15.00      A    C  
ATOM      3  CB  PRO A   8     -31.770  26.934  -0.978  1.00 15.00      A    C  
ATOM      4  CG  PRO A   8     -30.742  27.174  -2.034  1.00 15.00      A    C  
ATOM      5  CD  PRO A   8     -31.358  26.777  -3.355  1.00 15.00      A    C  
ATOM      6  C   PRO A   8     -34.060  25.917  -0.984  1.00 15.00      A    C  
ATOM      7  O   PRO A   8     -34.383  26.830  -0.220  1.00 15.00      A    O  
ATOM      8  N   THR A   9     -34.910  24.988  -1.380  1.00 15.00      A    N  
ATOM      9  HN  THR A   9     -34.598  24.276  -1.997  1.00 15.00      A    H  
ATOM     10  CA  THR A   9     -36.283  24.973  -0.916  1.00 15.00      A    C  
ATOM     11  CB  THR A   9     -37.227  25.765  -1.853  1.00 15.00      A    C  
ATOM     12  OG1 THR A   9     -38.586  25.656  -1.406  1.00 15.00      A    O  
ATOM     13  HG1 THR A   9     -38.994  26.525  -1.424  1.00 15.00      A    H  
ATOM     14  CG2 THR A   9     -37.123  25.288  -3.293  1.00 15.00      A    C  
ATOM     15  C   THR A   9     -36.766  23.541  -0.727  1.00 15.00      A    C  
ATOM     16  O   THR A   9     -36.495  22.668  -1.548  1.00 15.00      A    O  
ATOM     17  N   TRP A  10     -37.499  23.304   0.351  1.00 15.00      A    N  
ATOM     18  HN  TRP A  10     -37.711  24.042   0.958  1.00 15.00      A    H  
ATOM     19  CA  TRP A  10     -37.997  21.968   0.656  1.00 15.00      A    C  
ATOM     20  CB  TRP A  10     -38.761  21.950   1.984  1.00 15.00      A    C  
ATOM     21  CG  TRP A  10     -40.180  22.419   1.891  1.00 15.00      A    C  
ATOM     22  CD1 TRP A  10     -40.618  23.708   1.789  1.00 15.00      A    C  
ATOM     23  CD2 TRP A  10     -41.350  21.596   1.902  1.00 15.00      A    C  
ATOM     24  NE1 TRP A  10     -41.990  23.737   1.732  1.00 15.00      A    N  
ATOM     25  HE1 TRP A  10     -42.540  24.543   1.656  1.00 15.00      A    H  
ATOM     26  CE2 TRP A  10     -42.463  22.451   1.800  1.00 15.00      A    C  
ATOM     27  CE3 TRP A  10     -41.562  20.217   1.987  1.00 15.00      A    C  
ATOM     28  CZ2 TRP A  10     -43.770  21.972   1.781  1.00 15.00      A    C  
ATOM     29  CZ3 TRP A  10     -42.859  19.743   1.968  1.00 15.00      A    C  
ATOM     30  CH2 TRP A  10     -43.947  20.618   1.865  1.00 15.00      A    C  
ATOM     31  C   TRP A  10     -38.835  21.381  -0.481  1.00 15.00      A    C  
ATOM     32  O   TRP A  10     -39.017  20.170  -0.556  1.00 15.00      A    O  
ATOM     33  N   GLN A  11     -39.321  22.241  -1.372  1.00 15.00      A    N  
ATOM     34  HN  GLN A  11     -39.119  23.196  -1.273  1.00 15.00      A    H  
ATOM     35  CA  GLN A  11     -40.132  21.797  -2.496  1.00 15.00      A    C  
ATOM     36  CB  GLN A  11     -40.772  22.987  -3.215  1.00 15.00      A    C  
ATOM     37  CG  GLN A  11     -41.796  23.751  -2.385  1.00 15.00      A    C  
ATOM     38  CD  GLN A  11     -43.032  22.931  -2.049  1.00 15.00      A    C  
ATOM     39  OE1 GLN A  11     -42.959  21.726  -1.826  1.00 15.00      A    O  
ATOM     40  NE2 GLN A  11     -44.182  23.585  -2.022  1.00 15.00      A    N  
ATOM     41 HE21 GLN A  11     -44.175  24.543  -2.216  1.00 15.00      A    H  
ATOM     42 HE22 GLN A  11     -44.993  23.079  -1.808  1.00 15.00      A    H  
ATOM     43  C   GLN A  11     -39.322  20.949  -3.474  1.00 15.00      A    C  
ATOM     44  O   GLN A  11     -39.759  19.868  -3.876  1.00 15.00      A    O  
ATOM     45  N   GLU A  12     -38.134  21.422  -3.843  1.00 15.00      A    N  
ATOM     46  HN  GLU A  12     -37.810  22.269  -3.468  1.00 15.00      A    H  
ATOM     47  CA  GLU A  12     -37.294  20.681  -4.777  1.00 15.00      A    C  
ATOM     48  CB  GLU A  12     -36.276  21.569  -5.507  1.00 15.00      A    C  
ATOM     49  CG  GLU A  12     -35.600  22.628  -4.653  1.00 15.00      A    C  
ATOM     50  CD  GLU A  12     -34.442  22.091  -3.837  1.00 15.00      A    C  
ATOM     51  OE1 GLU A  12     -34.068  22.744  -2.841  1.00 15.00      A    O  
ATOM     52  OE2 GLU A  12     -33.912  21.018  -4.191  1.00 15.00      A    O  
ATOM     53  C   GLU A  12     -36.640  19.478  -4.110  1.00 15.00      A    C  
ATOM     54  O   GLU A  12     -36.480  18.428  -4.728  1.00 15.00      A    O  
ATOM     55  N   LEU A  13     -36.294  19.626  -2.840  1.00 15.00      A    N  
ATOM     56  HN  LEU A  13     -36.434  20.493  -2.404  1.00 15.00      A    H  
ATOM     57  CA  LEU A  13     -35.682  18.543  -2.089  1.00 15.00      A    C  
ATOM     58  CB  LEU A  13     -35.206  19.047  -0.731  1.00 15.00      A    C  
ATOM     59  CG  LEU A  13     -33.944  19.904  -0.743  1.00 15.00      A    C  
ATOM     60  CD1 LEU A  13     -33.844  20.714   0.537  1.00 15.00      A    C  
ATOM     61  CD2 LEU A  13     -32.711  19.032  -0.926  1.00 15.00      A    C  
ATOM     62  C   LEU A  13     -36.683  17.412  -1.906  1.00 15.00      A    C  
ATOM     63  O   LEU A  13     -36.333  16.235  -1.984  1.00 15.00      A    O  
ATOM     64  N   ARG A  14     -37.936  17.788  -1.675  1.00 15.00      A    N  
ATOM     65  HN  ARG A  14     -38.143  18.748  -1.615  1.00 15.00      A    H  
ATOM     66  CA  ARG A  14     -39.008  16.823  -1.496  1.00 15.00      A    C  
ATOM     67  CB  ARG A  14     -40.320  17.535  -1.143  1.00 15.00      A    C  
ATOM     68  CG  ARG A  14     -41.525  16.618  -0.989  1.00 15.00      A    C  
ATOM     69  CD  ARG A  14     -41.317  15.587   0.111  1.00 15.00      A    C  
ATOM     70  NE  ARG A  14     -42.550  14.856   0.401  1.00 15.00      A    N  
ATOM     71  HE  ARG A  14     -43.330  15.061  -0.160  1.00 15.00      A    H  
ATOM     72  CZ  ARG A  14     -42.681  13.936   1.363  1.00 15.00      A    C  
ATOM     73  NH1 ARG A  14     -41.657  13.607   2.141  1.00 15.00      A    N  
ATOM     74 HH11 ARG A  14     -40.733  14.060   2.015  1.00 15.00      A    H  
ATOM     75 HH12 ARG A  14     -41.785  12.881   2.889  1.00 15.00      A    H  
ATOM     76  NH2 ARG A  14     -43.846  13.346   1.557  1.00 15.00      A    N  
ATOM     77 HH21 ARG A  14     -43.947  12.623   2.324  1.00 15.00      A    H  
ATOM     78 HH22 ARG A  14     -44.665  13.590   0.968  1.00 15.00      A    H  
ATOM     79  C   ARG A  14     -39.178  15.987  -2.759  1.00 15.00      A    C  
ATOM     80  O   ARG A  14     -39.156  14.758  -2.703  1.00 15.00      A    O  
ATOM     81  N   GLN A  15     -39.319  16.659  -3.901  1.00 15.00      A    N  
ATOM     82  HN  GLN A  15     -39.316  17.642  -3.887  1.00 15.00      A    H  
ATOM     83  CA  GLN A  15     -39.484  15.961  -5.169  1.00 15.00      A    C  
ATOM     84  CB  GLN A  15     -39.893  16.915  -6.298  1.00 15.00      A    C  
ATOM     85  CG  GLN A  15     -38.896  18.025  -6.576  1.00 15.00      A    C  
ATOM     86  CD  GLN A  15     -39.294  18.899  -7.746  1.00 15.00      A    C  
ATOM     87  OE1 GLN A  15     -40.474  19.084  -8.029  1.00 15.00      A    O  
ATOM     88  NE2 GLN A  15     -38.305  19.446  -8.434  1.00 15.00      A    N  
ATOM     89 HE21 GLN A  15     -37.385  19.259  -8.152  1.00 15.00      A    H  
ATOM     90 HE22 GLN A  15     -38.534  20.014  -9.197  1.00 15.00      A    H  
ATOM     91  C   GLN A  15     -38.226  15.177  -5.533  1.00 15.00      A    C  
ATOM     92  O   GLN A  15     -38.313  14.087  -6.091  1.00 15.00      A    O  
ATOM     93  N   PHE A  16     -37.060  15.732  -5.199  1.00 15.00      A    N  
ATOM     94  HN  PHE A  16     -37.055  16.615  -4.765  1.00 15.00      A    H  
ATOM     95  CA  PHE A  16     -35.789  15.075  -5.480  1.00 15.00      A    C  
ATOM     96  CB  PHE A  16     -34.614  15.965  -5.065  1.00 15.00      A    C  
ATOM     97  CG  PHE A  16     -33.334  15.651  -5.783  1.00 15.00      A    C  
ATOM     98  CD1 PHE A  16     -33.156  16.032  -7.104  1.00 15.00      A    C  
ATOM     99  CD2 PHE A  16     -32.310  14.975  -5.142  1.00 15.00      A    C  
ATOM    100  CE1 PHE A  16     -31.981  15.744  -7.771  1.00 15.00      A    C  
ATOM    101  CE2 PHE A  16     -31.132  14.684  -5.803  1.00 15.00      A    C  
ATOM    102  CZ  PHE A  16     -30.967  15.069  -7.120  1.00 15.00      A    C  
ATOM    103  C   PHE A  16     -35.717  13.734  -4.759  1.00 15.00      A    C  
ATOM    104  O   PHE A  16     -35.332  12.719  -5.345  1.00 15.00      A    O  
ATOM    105  N   ILE A  17     -36.097  13.734  -3.486  1.00 15.00      A    N  
ATOM    106  HN  ILE A  17     -36.375  14.580  -3.066  1.00 15.00      A    H  
ATOM    107  CA  ILE A  17     -36.099  12.512  -2.695  1.00 15.00      A    C  
ATOM    108  CB  ILE A  17     -36.373  12.793  -1.199  1.00 15.00      A    C  
ATOM    109  CG1 ILE A  17     -35.204  13.586  -0.603  1.00 15.00      A    C  
ATOM    110  CG2 ILE A  17     -36.582  11.496  -0.424  1.00 15.00      A    C  
ATOM    111  CD1 ILE A  17     -35.441  14.075   0.809  1.00 15.00      A    C  
ATOM    112  C   ILE A  17     -37.121  11.529  -3.258  1.00 15.00      A    C  
ATOM    113  O   ILE A  17     -36.845  10.333  -3.379  1.00 15.00      A    O  
ATOM    114  N   GLU A  18     -38.289  12.046  -3.628  1.00 15.00      A    N  
ATOM    115  HN  GLU A  18     -38.451  13.008  -3.504  1.00 15.00      A    H  
ATOM    116  CA  GLU A  18     -39.339  11.221  -4.202  1.00 15.00      A    C  
ATOM    117  CB  GLU A  18     -40.617  12.026  -4.431  1.00 15.00      A    C  
ATOM    118  CG  GLU A  18     -41.471  12.182  -3.184  1.00 15.00      A    C  
ATOM    119  CD  GLU A  18     -42.952  12.063  -3.479  1.00 15.00      A    C  
ATOM    120  OE1 GLU A  18     -43.389  10.970  -3.897  1.00 15.00      A    O  
ATOM    121  OE2 GLU A  18     -43.680  13.062  -3.287  1.00 15.00      A    O  
ATOM    122  C   GLU A  18     -38.870  10.567  -5.498  1.00 15.00      A    C  
ATOM    123  O   GLU A  18     -39.098   9.377  -5.717  1.00 15.00      A    O  
ATOM    124  N   SER A  19     -38.203  11.338  -6.357  1.00 15.00      A    N  
ATOM    125  HN  SER A  19     -38.070  12.295  -6.155  1.00 15.00      A    H  
ATOM    126  CA  SER A  19     -37.699  10.792  -7.610  1.00 15.00      A    C  
ATOM    127  CB  SER A  19     -37.135  11.879  -8.532  1.00 15.00      A    C  
ATOM    128  OG  SER A  19     -36.436  12.874  -7.809  1.00 15.00      A    O  
ATOM    129  HG  SER A  19     -36.018  12.481  -7.035  1.00 15.00      A    H  
ATOM    130  C   SER A  19     -36.679   9.686  -7.355  1.00 15.00      A    C  
ATOM    131  O   SER A  19     -36.624   8.708  -8.095  1.00 15.00      A    O  
ATOM    132  N   PHE A  20     -35.893   9.835  -6.290  1.00 15.00      A    N  
ATOM    133  HN  PHE A  20     -35.985  10.638  -5.733  1.00 15.00      A    H  
ATOM    134  CA  PHE A  20     -34.897   8.833  -5.934  1.00 15.00      A    C  
ATOM    135  CB  PHE A  20     -33.972   9.353  -4.827  1.00 15.00      A    C  
ATOM    136  CG  PHE A  20     -32.894   8.384  -4.430  1.00 15.00      A    C  
ATOM    137  CD1 PHE A  20     -32.970   7.697  -3.230  1.00 15.00      A    C  
ATOM    138  CD2 PHE A  20     -31.807   8.154  -5.260  1.00 15.00      A    C  
ATOM    139  CE1 PHE A  20     -31.986   6.801  -2.863  1.00 15.00      A    C  
ATOM    140  CE2 PHE A  20     -30.818   7.259  -4.899  1.00 15.00      A    C  
ATOM    141  CZ  PHE A  20     -30.907   6.581  -3.698  1.00 15.00      A    C  
ATOM    142  C   PHE A  20     -35.586   7.543  -5.493  1.00 15.00      A    C  
ATOM    143  O   PHE A  20     -35.190   6.447  -5.887  1.00 15.00      A    O  
ATOM    144  N   ILE A  21     -36.628   7.684  -4.678  1.00 15.00      A    N  
ATOM    145  HN  ILE A  21     -36.891   8.587  -4.388  1.00 15.00      A    H  
ATOM    146  CA  ILE A  21     -37.386   6.533  -4.199  1.00 15.00      A    C  
ATOM    147  CB  ILE A  21     -38.444   6.944  -3.150  1.00 15.00      A    C  
ATOM    148  CG1 ILE A  21     -37.789   7.727  -2.009  1.00 15.00      A    C  
ATOM    149  CG2 ILE A  21     -39.166   5.719  -2.604  1.00 15.00      A    C  
ATOM    150  CD1 ILE A  21     -38.775   8.374  -1.059  1.00 15.00      A    C  
ATOM    151  C   ILE A  21     -38.079   5.850  -5.375  1.00 15.00      A    C  
ATOM    152  O   ILE A  21     -38.083   4.622  -5.487  1.00 15.00      A    O  
ATOM    153  N   GLN A  22     -38.642   6.667  -6.260  1.00 15.00      A    N  
ATOM    154  HN  GLN A  22     -38.596   7.637  -6.106  1.00 15.00      A    H  
ATOM    155  CA  GLN A  22     -39.335   6.173  -7.442  1.00 15.00      A    C  
ATOM    156  CB  GLN A  22     -40.034   7.329  -8.169  1.00 15.00      A    C  
ATOM    157  CG  GLN A  22     -41.010   6.896  -9.254  1.00 15.00      A    C  
ATOM    158  CD  GLN A  22     -42.176   6.082  -8.720  1.00 15.00      A    C  
ATOM    159  OE1 GLN A  22     -42.673   5.184  -9.391  1.00 15.00      A    O  
ATOM    160  NE2 GLN A  22     -42.634   6.398  -7.517  1.00 15.00      A    N  
ATOM    161 HE21 GLN A  22     -42.206   7.134  -7.035  1.00 15.00      A    H  
ATOM    162 HE22 GLN A  22     -43.382   5.877  -7.161  1.00 15.00      A    H  
ATOM    163  C   GLN A  22     -38.366   5.452  -8.379  1.00 15.00      A    C  
ATOM    164  O   GLN A  22     -38.720   4.448  -8.988  1.00 15.00      A    O  
ATOM    165  N   GLU A  23     -37.145   5.972  -8.486  1.00 15.00      A    N  
ATOM    166  HN  GLU A  23     -36.930   6.792  -7.989  1.00 15.00      A    H  
ATOM    167  CA  GLU A  23     -36.117   5.370  -9.331  1.00 15.00      A    C  
ATOM    168  CB  GLU A  23     -34.836   6.217  -9.281  1.00 15.00      A    C  
ATOM    169  CG  GLU A  23     -33.729   5.779 -10.231  1.00 15.00      A    C  
ATOM    170  CD  GLU A  23     -32.830   4.709  -9.640  1.00 15.00      A    C  
ATOM    171  OE1 GLU A  23     -32.638   4.701  -8.407  1.00 15.00      A    O  
ATOM    172  OE2 GLU A  23     -32.319   3.865 -10.404  1.00 15.00      A    O  
ATOM    173  C   GLU A  23     -35.836   3.941  -8.872  1.00 15.00      A    C  
ATOM    174  O   GLU A  23     -35.841   3.002  -9.673  1.00 15.00      A    O  
ATOM    175  N   ARG A  24     -35.615   3.784  -7.571  1.00 15.00      A    N  
ATOM    176  HN  ARG A  24     -35.622   4.575  -6.989  1.00 15.00      A    H  
ATOM    177  CA  ARG A  24     -35.344   2.475  -6.991  1.00 15.00      A    C  
ATOM    178  CB  ARG A  24     -34.935   2.605  -5.521  1.00 15.00      A    C  
ATOM    179  CG  ARG A  24     -33.562   3.228  -5.301  1.00 15.00      A    C  
ATOM    180  CD  ARG A  24     -32.443   2.313  -5.782  1.00 15.00      A    C  
ATOM    181  NE  ARG A  24     -32.237   2.401  -7.228  1.00 15.00      A    N  
ATOM    182  HE  ARG A  24     -32.394   3.292  -7.656  1.00 15.00      A    H  
ATOM    183  CZ  ARG A  24     -31.855   1.383  -7.999  1.00 15.00      A    C  
ATOM    184  NH1 ARG A  24     -31.631   0.184  -7.466  1.00 15.00      A    N  
ATOM    185 HH11 ARG A  24     -31.754   0.037  -6.444  1.00 15.00      A    H  
ATOM    186 HH12 ARG A  24     -31.332  -0.612  -8.071  1.00 15.00      A    H  
ATOM    187  NH2 ARG A  24     -31.705   1.564  -9.305  1.00 15.00      A    N  
ATOM    188 HH21 ARG A  24     -31.891   2.517  -9.732  1.00 15.00      A    H  
ATOM    189 HH22 ARG A  24     -31.408   0.778  -9.917  1.00 15.00      A    H  
ATOM    190  C   ARG A  24     -36.554   1.557  -7.132  1.00 15.00      A    C  
ATOM    191  O   ARG A  24     -36.415   0.336  -7.224  1.00 15.00      A    O  
ATOM    192  N   LEU A  25     -37.740   2.152  -7.145  1.00 15.00      A    N  
ATOM    193  HN  LEU A  25     -37.784   3.129  -7.053  1.00 15.00      A    H  
ATOM    194  CA  LEU A  25     -38.975   1.397  -7.290  1.00 15.00      A    C  
ATOM    195  CB  LEU A  25     -40.177   2.236  -6.849  1.00 15.00      A    C  
ATOM    196  CG  LEU A  25     -41.556   1.608  -7.073  1.00 15.00      A    C  
ATOM    197  CD1 LEU A  25     -41.731   0.362  -6.217  1.00 15.00      A    C  
ATOM    198  CD2 LEU A  25     -42.659   2.616  -6.793  1.00 15.00      A    C  
ATOM    199  C   LEU A  25     -39.154   0.940  -8.733  1.00 15.00      A    C  
ATOM    200  O   LEU A  25     -39.390  -0.240  -8.992  1.00 15.00      A    O  
ATOM    201  N   GLN A  26     -39.024   1.882  -9.664  1.00 15.00      A    N  
ATOM    202  HN  GLN A  26     -38.829   2.805  -9.382  1.00 15.00      A    H  
ATOM    203  CA  GLN A  26     -39.168   1.597 -11.088  1.00 15.00      A    C  
ATOM    204  CB  GLN A  26     -38.932   2.864 -11.915  1.00 15.00      A    C  
ATOM    205  CG  GLN A  26     -39.114   2.664 -13.412  1.00 15.00      A    C  
ATOM    206  CD  GLN A  26     -40.570   2.527 -13.811  1.00 15.00      A    C  
ATOM    207  OE1 GLN A  26     -41.444   3.191 -13.256  1.00 15.00      A    O  
ATOM    208  NE2 GLN A  26     -40.843   1.646 -14.758  1.00 15.00      A    N  
ATOM    209 HE21 GLN A  26     -40.090   1.125 -15.150  1.00 15.00      A    H  
ATOM    210 HE22 GLN A  26     -41.772   1.541 -15.036  1.00 15.00      A    H  
ATOM    211  C   GLN A  26     -38.200   0.505 -11.523  1.00 15.00      A    C  
ATOM    212  O   GLN A  26     -38.598  -0.465 -12.167  1.00 15.00      A    O  
ATOM    213  N   GLY A  27     -36.932   0.661 -11.146  1.00 15.00      A    N  
ATOM    214  HN  GLY A  27     -36.679   1.457 -10.625  1.00 15.00      A    H  
ATOM    215  CA  GLY A  27     -35.924  -0.322 -11.498  1.00 15.00      A    C  
ATOM    216  C   GLY A  27     -36.283  -1.704 -10.993  1.00 15.00      A    C  
ATOM    217  O   GLY A  27     -36.051  -2.705 -11.671  1.00 15.00      A    O  
ATOM    218  N   LYS A  28     -36.871  -1.753  -9.805  1.00 15.00      A    N  
ATOM    219  HN  LYS A  28     -37.040  -0.917  -9.321  1.00 15.00      A    H  
ATOM    220  CA  LYS A  28     -37.275  -3.013  -9.207  1.00 15.00      A    C  
ATOM    221  CB  LYS A  28     -37.572  -2.834  -7.714  1.00 15.00      A    C  
ATOM    222  CG  LYS A  28     -38.119  -4.077  -7.024  1.00 15.00      A    C  
ATOM    223  CD  LYS A  28     -37.160  -5.254  -7.139  1.00 15.00      A    C  
ATOM    224  CE  LYS A  28     -35.932  -5.060  -6.266  1.00 15.00      A    C  
ATOM    225  NZ  LYS A  28     -36.280  -5.072  -4.821  1.00 15.00      A    N  
ATOM    226  HZ1 LYS A  28     -35.741  -4.328  -4.316  1.00 15.00      A    H  
ATOM    227  HZ2 LYS A  28     -36.040  -5.991  -4.402  1.00 15.00      A    H  
ATOM    228  HZ3 LYS A  28     -37.293  -4.896  -4.693  1.00 15.00      A    H  
ATOM    229  C   LYS A  28     -38.490  -3.589  -9.928  1.00 15.00      A    C  
ATOM    230  O   LYS A  28     -38.580  -4.793 -10.126  1.00 15.00      A    O  
ATOM    231  N   LEU A  29     -39.413  -2.722 -10.322  1.00 15.00      A    N  
ATOM    232  HN  LEU A  29     -39.276  -1.764 -10.146  1.00 15.00      A    H  
ATOM    233  CA  LEU A  29     -40.624  -3.151 -11.014  1.00 15.00      A    C  
ATOM    234  CB  LEU A  29     -41.621  -1.995 -11.121  1.00 15.00      A    C  
ATOM    235  CG  LEU A  29     -42.219  -1.492  -9.807  1.00 15.00      A    C  
ATOM    236  CD1 LEU A  29     -43.046  -0.239 -10.046  1.00 15.00      A    C  
ATOM    237  CD2 LEU A  29     -43.060  -2.576  -9.149  1.00 15.00      A    C  
ATOM    238  C   LEU A  29     -40.313  -3.697 -12.403  1.00 15.00      A    C  
ATOM    239  O   LEU A  29     -40.796  -4.767 -12.781  1.00 15.00      A    O  
ATOM    240  N   ASP A  30     -39.506  -2.956 -13.151  1.00 15.00      A    N  
ATOM    241  HN  ASP A  30     -39.158  -2.110 -12.785  1.00 15.00      A    H  
ATOM    242  CA  ASP A  30     -39.126  -3.349 -14.505  1.00 15.00      A    C  
ATOM    243  CB  ASP A  30     -38.233  -2.280 -15.144  1.00 15.00      A    C  
ATOM    244  CG  ASP A  30     -39.006  -1.277 -15.978  1.00 15.00      A    C  
ATOM    245  OD1 ASP A  30     -39.590  -1.680 -17.004  1.00 15.00      A    O  
ATOM    246  OD2 ASP A  30     -39.022  -0.082 -15.609  1.00 15.00      A    O  
ATOM    247  C   ASP A  30     -38.395  -4.685 -14.512  1.00 15.00      A    C  
ATOM    248  O   ASP A  30     -38.718  -5.582 -15.293  1.00 15.00      A    O  
ATOM    249  N   LYS A  31     -37.430  -4.824 -13.613  1.00 15.00      A    N  
ATOM    250  HN  LYS A  31     -37.249  -4.088 -12.987  1.00 15.00      A    H  
ATOM    251  CA  LYS A  31     -36.628  -6.037 -13.528  1.00 15.00      A    C  
ATOM    252  CB  LYS A  31     -35.247  -5.711 -12.961  1.00 15.00      A    C  
ATOM    253  CG  LYS A  31     -34.141  -6.614 -13.472  1.00 15.00      A    C  
ATOM    254  CD  LYS A  31     -32.917  -6.537 -12.582  1.00 15.00      A    C  
ATOM    255  CE  LYS A  31     -31.805  -7.421 -13.110  1.00 15.00      A    C  
ATOM    256  NZ  LYS A  31     -30.772  -7.678 -12.078  1.00 15.00      A    N  
ATOM    257  HZ1 LYS A  31     -31.204  -8.125 -11.243  1.00 15.00      A    H  
ATOM    258  HZ2 LYS A  31     -30.328  -6.776 -11.787  1.00 15.00      A    H  
ATOM    259  HZ3 LYS A  31     -30.040  -8.310 -12.457  1.00 15.00      A    H  
ATOM    260  C   LYS A  31     -37.295  -7.124 -12.686  1.00 15.00      A    C  
ATOM    261  O   LYS A  31     -36.697  -8.161 -12.416  1.00 15.00      A    O  
ATOM    262  N   LEU A  32     -38.532  -6.892 -12.275  1.00 15.00      A    N  
ATOM    263  HN  LEU A  32     -38.967  -6.046 -12.515  1.00 15.00      A    H  
ATOM    264  CA  LEU A  32     -39.252  -7.868 -11.465  1.00 15.00      A    C  
ATOM    265  CB  LEU A  32     -40.259  -7.160 -10.553  1.00 15.00      A    C  
ATOM    266  CG  LEU A  32     -40.213  -7.512  -9.063  1.00 15.00      A    C  
ATOM    267  CD1 LEU A  32     -41.137  -6.596  -8.274  1.00 15.00      A    C  
ATOM    268  CD2 LEU A  32     -40.592  -8.967  -8.837  1.00 15.00      A    C  
ATOM    269  C   LEU A  32     -39.994  -8.857 -12.349  1.00 15.00      A    C  
ATOM    270  O   LEU A  32     -40.254  -9.992 -11.942  1.00 15.00      A    O  
ATOM    271  N   GLN A  33     -40.337  -8.409 -13.559  1.00 15.00      A    N  
ATOM    272  HN  GLN A  33     -40.076  -7.500 -13.815  1.00 15.00      A    H  
ATOM    273  CA  GLN A  33     -41.085  -9.227 -14.512  1.00 15.00      A    C  
ATOM    274  CB  GLN A  33     -40.192 -10.321 -15.103  1.00 15.00      A    C  
ATOM    275  CG  GLN A  33     -39.413  -9.882 -16.329  1.00 15.00      A    C  
ATOM    276  CD  GLN A  33     -39.966 -10.487 -17.603  1.00 15.00      A    C  
ATOM    277  OE1 GLN A  33     -39.483 -11.511 -18.081  1.00 15.00      A    O  
ATOM    278  NE2 GLN A  33     -40.991  -9.861 -18.159  1.00 15.00      A    N  
ATOM    279 HE21 GLN A  33     -41.331  -9.053 -17.724  1.00 15.00      A    H  
ATOM    280 HE22 GLN A  33     -41.372 -10.238 -18.978  1.00 15.00      A    H  
ATOM    281  C   GLN A  33     -42.326  -9.841 -13.857  1.00 15.00      A    C  
ATOM    282  O   GLN A  33     -42.529 -11.050 -13.912  1.00 15.00      A    O  
ATOM    283  N   PRO A  34     -43.180  -9.013 -13.224  1.00 15.00      A    N  
ATOM    284  CA  PRO A  34     -44.369  -9.477 -12.545  1.00 15.00      A    C  
ATOM    285  CB  PRO A  34     -44.390  -8.556 -11.320  1.00 15.00      A    C  
ATOM    286  CG  PRO A  34     -43.716  -7.285 -11.766  1.00 15.00      A    C  
ATOM    287  CD  PRO A  34     -43.069  -7.557 -13.106  1.00 15.00      A    C  
ATOM    288  C   PRO A  34     -45.629  -9.266 -13.374  1.00 15.00      A    C  
ATOM    289  O   PRO A  34     -46.173  -8.154 -13.432  1.00 15.00      A    O  
ATOM    290  N   ASP A  35     -46.077 -10.324 -14.024  1.00 15.00      A    N  
ATOM    291  HN  ASP A  35     -45.581 -11.170 -13.967  1.00 15.00      A    H  
ATOM    292  CA  ASP A  35     -47.285 -10.264 -14.833  1.00 15.00      A    C  
ATOM    293  CB  ASP A  35     -47.324 -11.432 -15.820  1.00 15.00      A    C  
ATOM    294  CG  ASP A  35     -47.415 -10.971 -17.259  1.00 15.00      A    C  
ATOM    295  OD1 ASP A  35     -46.353 -10.818 -17.902  1.00 15.00      A    O  
ATOM    296  OD2 ASP A  35     -48.544 -10.755 -17.747  1.00 15.00      A    O  
ATOM    297  C   ASP A  35     -48.493 -10.333 -13.919  1.00 15.00      A    C  
ATOM    298  O   ASP A  35     -49.376  -9.472 -13.953  1.00 15.00      A    O  
ATOM    299  N   GLU A  36     -48.490 -11.351 -13.075  1.00 15.00      A    N  
ATOM    300  HN  GLU A  36     -47.729 -11.982 -13.094  1.00 15.00      A    H  
ATOM    301  CA  GLU A  36     -49.556 -11.581 -12.118  1.00 15.00      A    C  
ATOM    302  CB  GLU A  36     -50.208 -12.959 -12.344  1.00 15.00      A    C  
ATOM    303  CG  GLU A  36     -49.497 -13.855 -13.353  1.00 15.00      A    C  
ATOM    304  CD  GLU A  36     -48.183 -14.414 -12.839  1.00 15.00      A    C  
ATOM    305  OE1 GLU A  36     -48.183 -15.551 -12.331  1.00 15.00      A    O  
ATOM    306  OE2 GLU A  36     -47.153 -13.712 -12.947  1.00 15.00      A    O  
ATOM    307  C   GLU A  36     -49.006 -11.486 -10.700  1.00 15.00      A    C  
ATOM    308  O   GLU A  36     -48.011 -10.791 -10.463  1.00 15.00      A    O  
ATOM    309  N   ASP A  37     -49.684 -12.155  -9.762  1.00 15.00      A    N  
ATOM    310  HN  ASP A  37     -50.489 -12.642 -10.027  1.00 15.00      A    H  
ATOM    311  CA  ASP A  37     -49.287 -12.186  -8.345  1.00 15.00      A    C  
ATOM    312  CB  ASP A  37     -47.801 -12.527  -8.183  1.00 15.00      A    C  
ATOM    313  CG  ASP A  37     -47.453 -13.086  -6.816  1.00 15.00      A    C  
ATOM    314  OD1 ASP A  37     -47.525 -14.320  -6.637  1.00 15.00      A    O  
ATOM    315  OD2 ASP A  37     -47.059 -12.298  -5.933  1.00 15.00      A    O  
ATOM    316  C   ASP A  37     -49.642 -10.885  -7.623  1.00 15.00      A    C  
ATOM    317  O   ASP A  37     -49.861 -10.872  -6.415  1.00 15.00      A    O  
ATOM    318  N   ASP A  38     -49.695  -9.797  -8.384  1.00 15.00      A    N  
ATOM    319  HN  ASP A  38     -49.494  -9.886  -9.335  1.00 15.00      A    H  
ATOM    320  CA  ASP A  38     -50.030  -8.473  -7.862  1.00 15.00      A    C  
ATOM    321  CB  ASP A  38     -51.454  -8.385  -7.307  1.00 15.00      A    C  
ATOM    322  CG  ASP A  38     -52.426  -7.842  -8.341  1.00 15.00      A    C  
ATOM    323  OD1 ASP A  38     -52.408  -6.616  -8.588  1.00 15.00      A    O  
ATOM    324  OD2 ASP A  38     -53.194  -8.639  -8.915  1.00 15.00      A    O  
ATOM    325  C   ASP A  38     -48.981  -7.933  -6.899  1.00 15.00      A    C  
ATOM    326  O   ASP A  38     -49.260  -7.075  -6.055  1.00 15.00      A    O  
ATOM    327  N   LYS A  39     -47.753  -8.424  -7.072  1.00 15.00      A    N  
ATOM    328  HN  LYS A  39     -47.624  -9.120  -7.750  1.00 15.00      A    H  
ATOM    329  CA  LYS A  39     -46.607  -8.001  -6.266  1.00 15.00      A    C  
ATOM    330  CB  LYS A  39     -45.339  -8.721  -6.752  1.00 15.00      A    C  
ATOM    331  CG  LYS A  39     -45.079 -10.062  -6.093  1.00 15.00      A    C  
ATOM    332  CD  LYS A  39     -44.017 -10.854  -6.840  1.00 15.00      A    C  
ATOM    333  CE  LYS A  39     -44.092 -12.330  -6.488  1.00 15.00      A    C  
ATOM    334  NZ  LYS A  39     -43.129 -13.143  -7.279  1.00 15.00      A    N  
ATOM    335  HZ1 LYS A  39     -43.400 -14.146  -7.244  1.00 15.00      A    H  
ATOM    336  HZ2 LYS A  39     -42.172 -13.040  -6.891  1.00 15.00      A    H  
ATOM    337  HZ3 LYS A  39     -43.126 -12.830  -8.270  1.00 15.00      A    H  
ATOM    338  C   LYS A  39     -46.392  -6.493  -6.398  1.00 15.00      A    C  
ATOM    339  O   LYS A  39     -45.794  -5.854  -5.530  1.00 15.00      A    O  
ATOM    340  N   ARG A  40     -46.910  -5.941  -7.488  1.00 15.00      A    N  
ATOM    341  HN  ARG A  40     -47.420  -6.510  -8.101  1.00 15.00      A    H  
ATOM    342  CA  ARG A  40     -46.778  -4.522  -7.787  1.00 15.00      A    C  
ATOM    343  CB  ARG A  40     -47.435  -4.189  -9.133  1.00 15.00      A    C  
ATOM    344  CG  ARG A  40     -46.976  -5.058 -10.300  1.00 15.00      A    C  
ATOM    345  CD  ARG A  40     -47.614  -4.603 -11.606  1.00 15.00      A    C  
ATOM    346  NE  ARG A  40     -47.411  -5.561 -12.696  1.00 15.00      A    N  
ATOM    347  HE  ARG A  40     -46.806  -6.322 -12.526  1.00 15.00      A    H  
ATOM    348  CZ  ARG A  40     -48.002  -5.473 -13.888  1.00 15.00      A    C  
ATOM    349  NH1 ARG A  40     -48.839  -4.473 -14.154  1.00 15.00      A    N  
ATOM    350 HH11 ARG A  40     -49.298  -4.411 -15.086  1.00 15.00      A    H  
ATOM    351 HH12 ARG A  40     -49.039  -3.751 -13.432  1.00 15.00      A    H  
ATOM    352  NH2 ARG A  40     -47.753  -6.391 -14.812  1.00 15.00      A    N  
ATOM    353 HH21 ARG A  40     -48.207  -6.338 -15.747  1.00 15.00      A    H  
ATOM    354 HH22 ARG A  40     -47.096  -7.182 -14.601  1.00 15.00      A    H  
ATOM    355  C   ARG A  40     -47.367  -3.645  -6.681  1.00 15.00      A    C  
ATOM    356  O   ARG A  40     -46.816  -2.596  -6.361  1.00 15.00      A    O  
ATOM    357  N   GLN A  41     -48.473  -4.085  -6.085  1.00 15.00      A    N  
ATOM    358  HN  GLN A  41     -48.860  -4.949  -6.356  1.00 15.00      A    H  
ATOM    359  CA  GLN A  41     -49.118  -3.314  -5.026  1.00 15.00      A    C  
ATOM    360  CB  GLN A  41     -50.519  -3.846  -4.731  1.00 15.00      A    C  
ATOM    361  CG  GLN A  41     -51.619  -3.076  -5.442  1.00 15.00      A    C  
ATOM    362  CD  GLN A  41     -52.865  -3.906  -5.665  1.00 15.00      A    C  
ATOM    363  OE1 GLN A  41     -53.761  -3.943  -4.826  1.00 15.00      A    O  
ATOM    364  NE2 GLN A  41     -52.928  -4.575  -6.802  1.00 15.00      A    N  
ATOM    365 HE21 GLN A  41     -52.180  -4.502  -7.429  1.00 15.00      A    H  
ATOM    366 HE22 GLN A  41     -53.718  -5.128  -6.973  1.00 15.00      A    H  
ATOM    367  C   GLN A  41     -48.272  -3.267  -3.757  1.00 15.00      A    C  
ATOM    368  O   GLN A  41     -48.170  -2.225  -3.112  1.00 15.00      A    O  
ATOM    369  N   THR A  42     -47.651  -4.391  -3.418  1.00 15.00      A    N  
ATOM    370  HN  THR A  42     -47.758  -5.186  -3.981  1.00 15.00      A    H  
ATOM    371  CA  THR A  42     -46.812  -4.469  -2.225  1.00 15.00      A    C  
ATOM    372  CB  THR A  42     -46.354  -5.919  -1.944  1.00 15.00      A    C  
ATOM    373  OG1 THR A  42     -45.945  -6.043  -0.576  1.00 15.00      A    O  
ATOM    374  HG1 THR A  42     -45.416  -6.837  -0.471  1.00 15.00      A    H  
ATOM    375  CG2 THR A  42     -47.474  -6.912  -2.226  1.00 15.00      A    C  
ATOM    376  C   THR A  42     -45.583  -3.576  -2.376  1.00 15.00      A    C  
ATOM    377  O   THR A  42     -45.174  -2.884  -1.437  1.00 15.00      A    O  
ATOM    378  N   LEU A  43     -45.014  -3.574  -3.574  1.00 15.00      A    N  
ATOM    379  HN  LEU A  43     -45.405  -4.121  -4.289  1.00 15.00      A    H  
ATOM    380  CA  LEU A  43     -43.830  -2.777  -3.859  1.00 15.00      A    C  
ATOM    381  CB  LEU A  43     -43.239  -3.153  -5.223  1.00 15.00      A    C  
ATOM    382  CG  LEU A  43     -42.075  -4.152  -5.210  1.00 15.00      A    C  
ATOM    383  CD1 LEU A  43     -40.888  -3.587  -4.445  1.00 15.00      A    C  
ATOM    384  CD2 LEU A  43     -42.507  -5.492  -4.629  1.00 15.00      A    C  
ATOM    385  C   LEU A  43     -44.125  -1.279  -3.793  1.00 15.00      A    C  
ATOM    386  O   LEU A  43     -43.331  -0.508  -3.252  1.00 15.00      A    O  
ATOM    387  N   LEU A  44     -45.280  -0.880  -4.326  1.00 15.00      A    N  
ATOM    388  HN  LEU A  44     -45.874  -1.549  -4.730  1.00 15.00      A    H  
ATOM    389  CA  LEU A  44     -45.685   0.527  -4.338  1.00 15.00      A    C  
ATOM    390  CB  LEU A  44     -46.809   0.773  -5.350  1.00 15.00      A    C  
ATOM    391  CG  LEU A  44     -46.384   1.354  -6.702  1.00 15.00      A    C  
ATOM    392  CD1 LEU A  44     -45.919   0.256  -7.645  1.00 15.00      A    C  
ATOM    393  CD2 LEU A  44     -47.514   2.159  -7.323  1.00 15.00      A    C  
ATOM    394  C   LEU A  44     -46.099   1.031  -2.956  1.00 15.00      A    C  
ATOM    395  O   LEU A  44     -46.365   2.220  -2.773  1.00 15.00      A    O  
ATOM    396  N   ALA A  45     -46.174   0.130  -1.992  1.00 15.00      A    N  
ATOM    397  HN  ALA A  45     -45.991  -0.810  -2.198  1.00 15.00      A    H  
ATOM    398  CA  ALA A  45     -46.537   0.507  -0.636  1.00 15.00      A    C  
ATOM    399  CB  ALA A  45     -47.410  -0.564  -0.001  1.00 15.00      A    C  
ATOM    400  C   ALA A  45     -45.280   0.735   0.196  1.00 15.00      A    C  
ATOM    401  O   ALA A  45     -45.158   1.736   0.906  1.00 15.00      A    O  
ATOM    402  N   THR A  46     -44.337  -0.189   0.075  1.00 15.00      A    N  
ATOM    403  HN  THR A  46     -44.489  -0.946  -0.532  1.00 15.00      A    H  
ATOM    404  CA  THR A  46     -43.088  -0.117   0.815  1.00 15.00      A    C  
ATOM    405  CB  THR A  46     -42.410  -1.504   0.891  1.00 15.00      A    C  
ATOM    406  OG1 THR A  46     -41.013  -1.364   1.201  1.00 15.00      A    O  
ATOM    407  HG1 THR A  46     -40.897  -1.369   2.160  1.00 15.00      A    H  
ATOM    408  CG2 THR A  46     -43.078  -2.367   1.952  1.00 15.00      A    C  
ATOM    409  C   THR A  46     -42.118   0.892   0.200  1.00 15.00      A    C  
ATOM    410  O   THR A  46     -41.829   1.934   0.789  1.00 15.00      A    O  
ATOM    411  N   HIS A  47     -41.643   0.593  -1.001  1.00 15.00      A    N  
ATOM    412  HN  HIS A  47     -41.975  -0.208  -1.459  1.00 15.00      A    H  
ATOM    413  CA  HIS A  47     -40.679   1.450  -1.678  1.00 15.00      A    C  
ATOM    414  CB  HIS A  47     -39.776   0.616  -2.594  1.00 15.00      A    C  
ATOM    415  CG  HIS A  47     -38.697  -0.159  -1.894  1.00 15.00      A    C  
ATOM    416  ND1 HIS A  47     -38.856  -0.745  -0.650  1.00 15.00      A    N  
ATOM    417  HD1 HIS A  47     -39.671  -0.714  -0.093  1.00 15.00      A    H  
ATOM    418  CD2 HIS A  47     -37.432  -0.453  -2.283  1.00 15.00      A    C  
ATOM    419  CE1 HIS A  47     -37.737  -1.365  -0.312  1.00 15.00      A    C  
ATOM    420  NE2 HIS A  47     -36.861  -1.203  -1.286  1.00 15.00      A    N  
ATOM    421  HE2 HIS A  47     -35.948  -1.572  -1.298  1.00 15.00      A    H  
ATOM    422  C   HIS A  47     -41.369   2.542  -2.486  1.00 15.00      A    C  
ATOM    423  O   HIS A  47     -41.287   2.556  -3.710  1.00 15.00      A    O  
ATOM    424  N   ARG A  48     -42.044   3.456  -1.797  1.00 15.00      A    N  
ATOM    425  HN  ARG A  48     -42.067   3.397  -0.819  1.00 15.00      A    H  
ATOM    426  CA  ARG A  48     -42.740   4.551  -2.464  1.00 15.00      A    C  
ATOM    427  CB  ARG A  48     -43.889   4.024  -3.332  1.00 15.00      A    C  
ATOM    428  CG  ARG A  48     -44.661   5.104  -4.072  1.00 15.00      A    C  
ATOM    429  CD  ARG A  48     -46.049   5.274  -3.484  1.00 15.00      A    C  
ATOM    430  NE  ARG A  48     -46.430   6.681  -3.361  1.00 15.00      A    N  
ATOM    431  HE  ARG A  48     -45.700   7.343  -3.311  1.00 15.00      A    H  
ATOM    432  CZ  ARG A  48     -47.690   7.103  -3.310  1.00 15.00      A    C  
ATOM    433  NH1 ARG A  48     -48.690   6.224  -3.373  1.00 15.00      A    N  
ATOM    434 HH11 ARG A  48     -48.486   5.204  -3.461  1.00 15.00      A    H  
ATOM    435 HH12 ARG A  48     -49.678   6.549  -3.338  1.00 15.00      A    H  
ATOM    436  NH2 ARG A  48     -47.951   8.401  -3.198  1.00 15.00      A    N  
ATOM    437 HH21 ARG A  48     -48.934   8.739  -3.161  1.00 15.00      A    H  
ATOM    438 HH22 ARG A  48     -47.166   9.094  -3.152  1.00 15.00      A    H  
ATOM    439  C   ARG A  48     -43.252   5.587  -1.466  1.00 15.00      A    C  
ATOM    440  O   ARG A  48     -43.231   6.783  -1.738  1.00 15.00      A    O  
ATOM    441  N   ARG A  49     -43.731   5.124  -0.318  1.00 15.00      A    N  
ATOM    442  HN  ARG A  49     -43.738   4.158  -0.156  1.00 15.00      A    H  
ATOM    443  CA  ARG A  49     -44.250   6.026   0.706  1.00 15.00      A    C  
ATOM    444  CB  ARG A  49     -45.481   5.416   1.387  1.00 15.00      A    C  
ATOM    445  CG  ARG A  49     -46.785   6.153   1.113  1.00 15.00      A    C  
ATOM    446  CD  ARG A  49     -47.841   5.809   2.158  1.00 15.00      A    C  
ATOM    447  NE  ARG A  49     -49.146   6.410   1.859  1.00 15.00      A    N  
ATOM    448  HE  ARG A  49     -49.591   6.119   1.034  1.00 15.00      A    H  
ATOM    449  CZ  ARG A  49     -49.762   7.305   2.640  1.00 15.00      A    C  
ATOM    450  NH1 ARG A  49     -49.198   7.710   3.775  1.00 15.00      A    N  
ATOM    451 HH11 ARG A  49     -49.681   8.409   4.381  1.00 15.00      A    H  
ATOM    452 HH12 ARG A  49     -48.275   7.329   4.067  1.00 15.00      A    H  
ATOM    453  NH2 ARG A  49     -50.952   7.789   2.290  1.00 15.00      A    N  
ATOM    454 HH21 ARG A  49     -51.434   8.488   2.896  1.00 15.00      A    H  
ATOM    455 HH22 ARG A  49     -51.412   7.471   1.410  1.00 15.00      A    H  
ATOM    456  C   ARG A  49     -43.195   6.345   1.760  1.00 15.00      A    C  
ATOM    457  O   ARG A  49     -42.057   5.881   1.675  1.00 15.00      A    O  
ATOM    458  N   GLU A  50     -43.600   7.128   2.763  1.00 15.00      A    N  
ATOM    459  HN  GLU A  50     -44.509   7.484   2.743  1.00 15.00      A    H  
ATOM    460  CA  GLU A  50     -42.725   7.511   3.875  1.00 15.00      A    C  
ATOM    461  CB  GLU A  50     -43.511   8.331   4.907  1.00 15.00      A    C  
ATOM    462  CG  GLU A  50     -44.256   9.534   4.343  1.00 15.00      A    C  
ATOM    463  CD  GLU A  50     -43.357  10.731   4.082  1.00 15.00      A    C  
ATOM    464  OE1 GLU A  50     -43.875  11.773   3.648  1.00 15.00      A    O  
ATOM    465  OE2 GLU A  50     -42.136  10.629   4.304  1.00 15.00      A    O  
ATOM    466  C   GLU A  50     -42.152   6.269   4.562  1.00 15.00      A    C  
ATOM    467  O   GLU A  50     -41.123   6.333   5.233  1.00 15.00      A    O  
ATOM    468  N   ALA A  51     -42.834   5.138   4.377  1.00 15.00      A    N  
ATOM    469  HN  ALA A  51     -43.640   5.163   3.827  1.00 15.00      A    H  
ATOM    470  CA  ALA A  51     -42.425   3.864   4.959  1.00 15.00      A    C  
ATOM    471  CB  ALA A  51     -43.383   2.761   4.540  1.00 15.00      A    C  
ATOM    472  C   ALA A  51     -40.998   3.499   4.575  1.00 15.00      A    C  
ATOM    473  O   ALA A  51     -40.280   2.896   5.365  1.00 15.00      A    O  
ATOM    474  N   TRP A  52     -40.589   3.879   3.369  1.00 15.00      A    N  
ATOM    475  HN  TRP A  52     -41.208   4.363   2.782  1.00 15.00      A    H  
ATOM    476  CA  TRP A  52     -39.244   3.590   2.898  1.00 15.00      A    C  
ATOM    477  CB  TRP A  52     -39.095   3.940   1.414  1.00 15.00      A    C  
ATOM    478  CG  TRP A  52     -37.771   3.530   0.842  1.00 15.00      A    C  
ATOM    479  CD1 TRP A  52     -37.391   2.272   0.471  1.00 15.00      A    C  
ATOM    480  CD2 TRP A  52     -36.646   4.378   0.595  1.00 15.00      A    C  
ATOM    481  NE1 TRP A  52     -36.099   2.287   0.005  1.00 15.00      A    N  
ATOM    482  HE1 TRP A  52     -35.597   1.510  -0.320  1.00 15.00      A    H  
ATOM    483  CE2 TRP A  52     -35.619   3.568   0.072  1.00 15.00      A    C  
ATOM    484  CE3 TRP A  52     -36.407   5.744   0.764  1.00 15.00      A    C  
ATOM    485  CZ2 TRP A  52     -34.374   4.080  -0.282  1.00 15.00      A    C  
ATOM    486  CZ3 TRP A  52     -35.171   6.250   0.413  1.00 15.00      A    C  
ATOM    487  CH2 TRP A  52     -34.171   5.420  -0.105  1.00 15.00      A    C  
ATOM    488  C   TRP A  52     -38.198   4.328   3.734  1.00 15.00      A    C  
ATOM    489  O   TRP A  52     -37.079   3.860   3.896  1.00 15.00      A    O  
ATOM    490  N   LEU A  53     -38.570   5.481   4.270  1.00 15.00      A    N  
ATOM    491  HN  LEU A  53     -39.480   5.815   4.112  1.00 15.00      A    H  
ATOM    492  CA  LEU A  53     -37.656   6.259   5.094  1.00 15.00      A    C  
ATOM    493  CB  LEU A  53     -38.046   7.736   5.089  1.00 15.00      A    C  
ATOM    494  CG  LEU A  53     -37.847   8.478   3.767  1.00 15.00      A    C  
ATOM    495  CD1 LEU A  53     -38.399   9.892   3.859  1.00 15.00      A    C  
ATOM    496  CD2 LEU A  53     -36.377   8.500   3.379  1.00 15.00      A    C  
ATOM    497  C   LEU A  53     -37.630   5.716   6.518  1.00 15.00      A    C  
ATOM    498  O   LEU A  53     -36.575   5.649   7.151  1.00 15.00      A    O  
ATOM    499  N   ALA A  54     -38.798   5.311   7.004  1.00 15.00      A    N  
ATOM    500  HN  ALA A  54     -39.596   5.378   6.437  1.00 15.00      A    H  
ATOM    501  CA  ALA A  54     -38.925   4.759   8.349  1.00 15.00      A    C  
ATOM    502  CB  ALA A  54     -40.394   4.590   8.704  1.00 15.00      A    C  
ATOM    503  C   ALA A  54     -38.224   3.414   8.416  1.00 15.00      A    C  
ATOM    504  O   ALA A  54     -37.515   3.106   9.376  1.00 15.00      A    O  
ATOM    505  N   ASP A  55     -38.424   2.626   7.371  1.00 15.00      A    N  
ATOM    506  HN  ASP A  55     -38.997   2.942   6.638  1.00 15.00      A    H  
ATOM    507  CA  ASP A  55     -37.821   1.309   7.272  1.00 15.00      A    C  
ATOM    508  CB  ASP A  55     -38.540   0.457   6.210  1.00 15.00      A    C  
ATOM    509  CG  ASP A  55     -37.674   0.042   5.038  1.00 15.00      A    C  
ATOM    510  OD1 ASP A  55     -37.561   0.812   4.064  1.00 15.00      A    O  
ATOM    511  OD2 ASP A  55     -37.110  -1.062   5.083  1.00 15.00      A    O  
ATOM    512  C   ASP A  55     -36.317   1.424   7.031  1.00 15.00      A    C  
ATOM    513  O   ASP A  55     -35.535   0.650   7.582  1.00 15.00      A    O  
ATOM    514  N   ALA A  56     -35.913   2.418   6.237  1.00 15.00      A    N  
ATOM    515  HN  ALA A  56     -36.585   2.985   5.798  1.00 15.00      A    H  
ATOM    516  CA  ALA A  56     -34.498   2.651   5.968  1.00 15.00      A    C  
ATOM    517  CB  ALA A  56     -34.307   3.738   4.922  1.00 15.00      A    C  
ATOM    518  C   ALA A  56     -33.769   3.026   7.251  1.00 15.00      A    C  
ATOM    519  O   ALA A  56     -32.667   2.549   7.506  1.00 15.00      A    O  
ATOM    520  N   ALA A  57     -34.400   3.876   8.061  1.00 15.00      A    N  
ATOM    521  HN  ALA A  57     -35.276   4.233   7.790  1.00 15.00      A    H  
ATOM    522  CA  ALA A  57     -33.821   4.303   9.331  1.00 15.00      A    C  
ATOM    523  CB  ALA A  57     -34.710   5.340  10.000  1.00 15.00      A    C  
ATOM    524  C   ALA A  57     -33.621   3.100  10.247  1.00 15.00      A    C  
ATOM    525  O   ALA A  57     -32.664   3.036  11.018  1.00 15.00      A    O  
ATOM    526  N   ARG A  58     -34.525   2.137  10.131  1.00 15.00      A    N  
ATOM    527  HN  ARG A  58     -35.258   2.250   9.488  1.00 15.00      A    H  
ATOM    528  CA  ARG A  58     -34.464   0.920  10.924  1.00 15.00      A    C  
ATOM    529  CB  ARG A  58     -35.816   0.209  10.893  1.00 15.00      A    C  
ATOM    530  CG  ARG A  58     -36.720   0.539  12.068  1.00 15.00      A    C  
ATOM    531  CD  ARG A  58     -36.641  -0.542  13.132  1.00 15.00      A    C  
ATOM    532  NE  ARG A  58     -37.031  -1.850  12.602  1.00 15.00      A    N  
ATOM    533  HE  ARG A  58     -37.776  -1.867  11.961  1.00 15.00      A    H  
ATOM    534  CZ  ARG A  58     -36.442  -2.998  12.934  1.00 15.00      A    C  
ATOM    535  NH1 ARG A  58     -35.434  -3.006  13.801  1.00 15.00      A    N  
ATOM    536 HH11 ARG A  58     -35.100  -2.113  14.222  1.00 15.00      A    H  
ATOM    537 HH12 ARG A  58     -34.972  -3.902  14.063  1.00 15.00      A    H  
ATOM    538  NH2 ARG A  58     -36.857  -4.138  12.389  1.00 15.00      A    N  
ATOM    539 HH21 ARG A  58     -37.641  -4.136  11.703  1.00 15.00      A    H  
ATOM    540 HH22 ARG A  58     -36.401  -5.039  12.645  1.00 15.00      A    H  
ATOM    541  C   ARG A  58     -33.371  -0.007  10.401  1.00 15.00      A    C  
ATOM    542  O   ARG A  58     -32.974  -0.960  11.073  1.00 15.00      A    O  
ATOM    543  N   ARG A  59     -32.894   0.280   9.197  1.00 15.00      A    N  
ATOM    544  HN  ARG A  59     -33.262   1.049   8.708  1.00 15.00      A    H  
ATOM    545  CA  ARG A  59     -31.844  -0.510   8.574  1.00 15.00      A    C  
ATOM    546  CB  ARG A  59     -32.151  -0.751   7.091  1.00 15.00      A    C  
ATOM    547  CG  ARG A  59     -33.344  -1.667   6.849  1.00 15.00      A    C  
ATOM    548  CD  ARG A  59     -33.554  -1.938   5.367  1.00 15.00      A    C  
ATOM    549  NE  ARG A  59     -34.448  -0.965   4.740  1.00 15.00      A    N  
ATOM    550  HE  ARG A  59     -35.349  -0.847   5.142  1.00 15.00      A    H  
ATOM    551  CZ  ARG A  59     -34.141  -0.265   3.654  1.00 15.00      A    C  
ATOM    552  NH1 ARG A  59     -32.967  -0.434   3.070  1.00 15.00      A    N  
ATOM    553 HH11 ARG A  59     -32.717   0.116   2.205  1.00 15.00      A    H  
ATOM    554 HH12 ARG A  59     -32.281  -1.111   3.455  1.00 15.00      A    H  
ATOM    555  NH2 ARG A  59     -35.006   0.603   3.146  1.00 15.00      A    N  
ATOM    556 HH21 ARG A  59     -34.759   1.151   2.296  1.00 15.00      A    H  
ATOM    557 HH22 ARG A  59     -35.951   0.739   3.600  1.00 15.00      A    H  
ATOM    558  C   ARG A  59     -30.484   0.164   8.746  1.00 15.00      A    C  
ATOM    559  O   ARG A  59     -29.446  -0.424   8.445  1.00 15.00      A    O  
ATOM    560  N   VAL A  60     -30.494   1.399   9.251  1.00 15.00      A    N  
ATOM    561  HN  VAL A  60     -31.353   1.818   9.472  1.00 15.00      A    H  
ATOM    562  CA  VAL A  60     -29.255   2.146   9.476  1.00 15.00      A    C  
ATOM    563  CB  VAL A  60     -29.518   3.637   9.797  1.00 15.00      A    C  
ATOM    564  CG1 VAL A  60     -28.210   4.397   9.948  1.00 15.00      A    C  
ATOM    565  CG2 VAL A  60     -30.368   4.279   8.715  1.00 15.00      A    C  
ATOM    566  C   VAL A  60     -28.471   1.509  10.620  1.00 15.00      A    C  
ATOM    567  O   VAL A  60     -27.250   1.640  10.712  1.00 15.00      A    O  
ATOM    568  N   GLY A  61     -29.187   0.793  11.479  1.00 15.00      A    N  
ATOM    569  HN  GLY A  61     -30.155   0.720  11.348  1.00 15.00      A    H  
ATOM    570  CA  GLY A  61     -28.559   0.120  12.600  1.00 15.00      A    C  
ATOM    571  C   GLY A  61     -27.674  -1.018  12.135  1.00 15.00      A    C  
ATOM    572  O   GLY A  61     -26.897  -1.573  12.909  1.00 15.00      A    O  
ATOM    573  N   GLN A  62     -27.794  -1.355  10.859  1.00 15.00      A    N  
ATOM    574  HN  GLN A  62     -28.438  -0.873  10.297  1.00 15.00      A    H  
ATOM    575  CA  GLN A  62     -27.007  -2.420  10.266  1.00 15.00      A    C  
ATOM    576  CB  GLN A  62     -27.899  -3.315   9.405  1.00 15.00      A    C  
ATOM    577  CG  GLN A  62     -29.241  -3.651  10.034  1.00 15.00      A    C  
ATOM    578  CD  GLN A  62     -30.139  -4.436   9.100  1.00 15.00      A    C  
ATOM    579  OE1 GLN A  62     -30.045  -4.321   7.879  1.00 15.00      A    O  
ATOM    580  NE2 GLN A  62     -31.018  -5.242   9.670  1.00 15.00      A    N  
ATOM    581 HE21 GLN A  62     -31.037  -5.287  10.648  1.00 15.00      A    H  
ATOM    582 HE22 GLN A  62     -31.615  -5.759   9.091  1.00 15.00      A    H  
ATOM    583  C   GLN A  62     -25.887  -1.846   9.402  1.00 15.00      A    C  
ATOM    584  O   GLN A  62     -25.170  -2.589   8.741  1.00 15.00      A    O  
ATOM    585  N   LEU A  63     -25.739  -0.526   9.400  1.00 15.00      A    N  
ATOM    586  HN  LEU A  63     -26.334   0.030   9.951  1.00 15.00      A    H  
ATOM    587  CA  LEU A  63     -24.704   0.113   8.597  1.00 15.00      A    C  
ATOM    588  CB  LEU A  63     -25.318   0.871   7.418  1.00 15.00      A    C  
ATOM    589  CG  LEU A  63     -25.485   0.093   6.112  1.00 15.00      A    C  
ATOM    590  CD1 LEU A  63     -25.776   1.050   4.967  1.00 15.00      A    C  
ATOM    591  CD2 LEU A  63     -24.248  -0.744   5.815  1.00 15.00      A    C  
ATOM    592  C   LEU A  63     -23.862   1.072   9.421  1.00 15.00      A    C  
ATOM    593  O   LEU A  63     -24.352   1.700  10.362  1.00 15.00      A    O  
ATOM    594  N   GLN A  64     -22.590   1.169   9.075  1.00 15.00      A    N  
ATOM    595  HN  GLN A  64     -22.244   0.599   8.352  1.00 15.00      A    H  
ATOM    596  CA  GLN A  64     -21.684   2.074   9.755  1.00 15.00      A    C  
ATOM    597  CB  GLN A  64     -21.078   1.421  11.001  1.00 15.00      A    C  
ATOM    598  CG  GLN A  64     -20.470   2.413  11.982  1.00 15.00      A    C  
ATOM    599  CD  GLN A  64     -19.473   1.772  12.926  1.00 15.00      A    C  
ATOM    600  OE1 GLN A  64     -19.593   0.600  13.275  1.00 15.00      A    O  
ATOM    601  NE2 GLN A  64     -18.476   2.538  13.340  1.00 15.00      A    N  
ATOM    602 HE21 GLN A  64     -18.440   3.464  13.018  1.00 15.00      A    H  
ATOM    603 HE22 GLN A  64     -17.809   2.147  13.948  1.00 15.00      A    H  
ATOM    604  C   GLN A  64     -20.577   2.538   8.815  1.00 15.00      A    C  
ATOM    605  O   GLN A  64     -19.981   1.733   8.097  1.00 15.00      A    O  
ATOM    606  N   LEU A  65     -20.342   3.840   8.798  1.00 15.00      A    N  
ATOM    607  HN  LEU A  65     -20.892   4.431   9.357  1.00 15.00      A    H  
ATOM    608  CA  LEU A  65     -19.288   4.421   7.983  1.00 15.00      A    C  
ATOM    609  CB  LEU A  65     -19.650   5.853   7.591  1.00 15.00      A    C  
ATOM    610  CG  LEU A  65     -20.886   6.010   6.705  1.00 15.00      A    C  
ATOM    611  CD1 LEU A  65     -21.169   7.481   6.436  1.00 15.00      A    C  
ATOM    612  CD2 LEU A  65     -20.710   5.246   5.401  1.00 15.00      A    C  
ATOM    613  C   LEU A  65     -18.013   4.419   8.803  1.00 15.00      A    C  
ATOM    614  O   LEU A  65     -18.037   4.787   9.978  1.00 15.00      A    O  
ATOM    615  N   VAL A  66     -16.907   3.995   8.210  1.00 15.00      A    N  
ATOM    616  HN  VAL A  66     -16.928   3.727   7.263  1.00 15.00      A    H  
ATOM    617  CA  VAL A  66     -15.659   3.928   8.950  1.00 15.00      A    C  
ATOM    618  CB  VAL A  66     -15.399   2.507   9.490  1.00 15.00      A    C  
ATOM    619  CG1 VAL A  66     -16.317   2.203  10.659  1.00 15.00      A    C  
ATOM    620  CG2 VAL A  66     -15.577   1.474   8.388  1.00 15.00      A    C  
ATOM    621  C   VAL A  66     -14.442   4.379   8.156  1.00 15.00      A    C  
ATOM    622  O   VAL A  66     -14.429   4.373   6.923  1.00 15.00      A    O  
ATOM    623  N   THR A  67     -13.428   4.793   8.902  1.00 15.00      A    N  
ATOM    624  HN  THR A  67     -13.545   4.812   9.877  1.00 15.00      A    H  
ATOM    625  CA  THR A  67     -12.157   5.219   8.344  1.00 15.00      A    C  
ATOM    626  CB  THR A  67     -11.718   6.568   8.954  1.00 15.00      A    C  
ATOM    627  OG1 THR A  67     -12.777   7.521   8.828  1.00 15.00      A    O  
ATOM    628  HG1 THR A  67     -13.628   7.060   8.790  1.00 15.00      A    H  
ATOM    629  CG2 THR A  67     -10.478   7.106   8.257  1.00 15.00      A    C  
ATOM    630  C   THR A  67     -11.120   4.161   8.703  1.00 15.00      A    C  
ATOM    631  O   THR A  67     -10.162   3.913   7.966  1.00 15.00      A    O  
ATOM    632  N   HIS A  68     -11.351   3.529   9.848  1.00 15.00      A    N  
ATOM    633  HN  HIS A  68     -12.147   3.768  10.370  1.00 15.00      A    H  
ATOM    634  CA  HIS A  68     -10.477   2.488  10.358  1.00 15.00      A    C  
ATOM    635  CB  HIS A  68      -9.809   2.943  11.659  1.00 15.00      A    C  
ATOM    636  CG  HIS A  68      -9.086   4.251  11.552  1.00 15.00      A    C  
ATOM    637  ND1 HIS A  68      -9.598   5.397  12.112  1.00 15.00      A    N  
ATOM    638  CD2 HIS A  68      -7.916   4.540  10.934  1.00 15.00      A    C  
ATOM    639  CE1 HIS A  68      -8.735   6.355  11.824  1.00 15.00      A    C  
ATOM    640  NE2 HIS A  68      -7.705   5.883  11.113  1.00 15.00      A    N  
ATOM    641  HE2 HIS A  68      -6.943   6.400  10.777  1.00 15.00      A    H  
ATOM    642  C   HIS A  68     -11.296   1.229  10.606  1.00 15.00      A    C  
ATOM    643  O   HIS A  68     -12.304   1.260  11.318  1.00 15.00      A    O  
ATOM    644  N   THR A  69     -10.864   0.131  10.019  1.00 15.00      A    N  
ATOM    645  HN  THR A  69     -10.040   0.168   9.487  1.00 15.00      A    H  
ATOM    646  CA  THR A  69     -11.566  -1.133  10.153  1.00 15.00      A    C  
ATOM    647  CB  THR A  69     -11.912  -1.706   8.765  1.00 15.00      A    C  
ATOM    648  OG1 THR A  69     -10.781  -1.552   7.897  1.00 15.00      A    O  
ATOM    649  HG1 THR A  69     -10.031  -1.226   8.403  1.00 15.00      A    H  
ATOM    650  CG2 THR A  69     -13.112  -0.993   8.167  1.00 15.00      A    C  
ATOM    651  C   THR A  69     -10.721  -2.157  10.892  1.00 15.00      A    C  
ATOM    652  O   THR A  69      -9.503  -2.211  10.718  1.00 15.00      A    O  
ATOM    653  N   LEU A  70     -11.370  -2.956  11.722  1.00 15.00      A    N  
ATOM    654  HN  LEU A  70     -12.337  -2.828  11.857  1.00 15.00      A    H  
ATOM    655  CA  LEU A  70     -10.683  -4.003  12.462  1.00 15.00      A    C  
ATOM    656  CB  LEU A  70     -11.232  -4.099  13.886  1.00 15.00      A    C  
ATOM    657  CG  LEU A  70     -10.482  -5.033  14.838  1.00 15.00      A    C  
ATOM    658  CD1 LEU A  70      -9.026  -4.614  14.972  1.00 15.00      A    C  
ATOM    659  CD2 LEU A  70     -11.158  -5.071  16.195  1.00 15.00      A    C  
ATOM    660  C   LEU A  70     -10.855  -5.334  11.734  1.00 15.00      A    C  
ATOM    661  O   LEU A  70     -10.303  -6.357  12.128  1.00 15.00      A    O  
ATOM    662  N   LYS A  71     -11.623  -5.291  10.653  1.00 15.00      A    N  
ATOM    663  HN  LYS A  71     -12.017  -4.435  10.394  1.00 15.00      A    H  
ATOM    664  CA  LYS A  71     -11.899  -6.469   9.834  1.00 15.00      A    C  
ATOM    665  CB  LYS A  71     -12.965  -6.161   8.781  1.00 15.00      A    C  
ATOM    666  CG  LYS A  71     -14.321  -6.772   9.084  1.00 15.00      A    C  
ATOM    667  CD  LYS A  71     -14.316  -8.269   8.813  1.00 15.00      A    C  
ATOM    668  CE  LYS A  71     -15.440  -8.974   9.553  1.00 15.00      A    C  
ATOM    669  NZ  LYS A  71     -15.149  -9.110  11.008  1.00 15.00      A    N  
ATOM    670  HZ1 LYS A  71     -16.006  -9.391  11.516  1.00 15.00      A    H  
ATOM    671  HZ2 LYS A  71     -14.808  -8.210  11.396  1.00 15.00      A    H  
ATOM    672  HZ3 LYS A  71     -14.418  -9.840  11.162  1.00 15.00      A    H  
ATOM    673  C   LYS A  71     -10.646  -7.089   9.189  1.00 15.00      A    C  
ATOM    674  O   LYS A  71     -10.490  -8.307   9.215  1.00 15.00      A    O  
ATOM    675  N   PRO A  72      -9.750  -6.280   8.569  1.00 15.00      A    N  
ATOM    676  CA  PRO A  72      -8.519  -6.798   7.939  1.00 15.00      A    C  
ATOM    677  CB  PRO A  72      -7.829  -5.530   7.422  1.00 15.00      A    C  
ATOM    678  CG  PRO A  72      -8.940  -4.558   7.241  1.00 15.00      A    C  
ATOM    679  CD  PRO A  72      -9.877  -4.824   8.377  1.00 15.00      A    C  
ATOM    680  C   PRO A  72      -7.599  -7.542   8.923  1.00 15.00      A    C  
ATOM    681  O   PRO A  72      -6.698  -8.278   8.513  1.00 15.00      A    O  
ATOM    682  N   ILE A  73      -7.834  -7.350  10.218  1.00 15.00      A    N  
ATOM    683  HN  ILE A  73      -8.580  -6.778  10.489  1.00 15.00      A    H  
ATOM    684  CA  ILE A  73      -7.028  -7.989  11.247  1.00 15.00      A    C  
ATOM    685  CB  ILE A  73      -6.702  -7.015  12.401  1.00 15.00      A    C  
ATOM    686  CG1 ILE A  73      -6.374  -5.627  11.832  1.00 15.00      A    C  
ATOM    687  CG2 ILE A  73      -5.532  -7.538  13.222  1.00 15.00      A    C  
ATOM    688  CD1 ILE A  73      -6.033  -4.585  12.874  1.00 15.00      A    C  
ATOM    689  C   ILE A  73      -7.744  -9.224  11.781  1.00 15.00      A    C  
ATOM    690  O   ILE A  73      -8.066  -9.304  12.972  1.00 15.00      A    O  
ATOM    691  N   HIS A  74      -7.982 -10.174  10.867  1.00 15.00      A    N  
ATOM    692  HN  HIS A  74      -7.710 -10.008   9.940  1.00 15.00      A    H  
ATOM    693  CA  HIS A  74      -8.667 -11.428  11.162  1.00 15.00      A    C  
ATOM    694  CB  HIS A  74      -8.255 -12.052  12.499  1.00 15.00      A    C  
ATOM    695  CG  HIS A  74      -8.373 -13.542  12.527  1.00 15.00      A    C  
ATOM    696  ND1 HIS A  74      -9.339 -14.170  13.269  1.00 15.00      A    N  
ATOM    697  CD2 HIS A  74      -7.614 -14.472  11.898  1.00 15.00      A    C  
ATOM    698  CE1 HIS A  74      -9.152 -15.463  13.082  1.00 15.00      A    C  
ATOM    699  NE2 HIS A  74      -8.120 -15.690  12.258  1.00 15.00      A    N  
ATOM    700  HE2 HIS A  74      -7.800 -16.561  11.958  1.00 15.00      A    H  
ATOM    701  C   HIS A  74     -10.169 -11.224  11.067  1.00 15.00      A    C  
ATOM    702  O   HIS A  74     -10.773 -10.584  11.917  1.00 15.00      A    O  
ATOM    703  N   PRO A  75     -10.777 -11.763  10.008  1.00 15.00      A    N  
ATOM    704  CA  PRO A  75     -12.215 -11.632   9.758  1.00 15.00      A    C  
ATOM    705  CB  PRO A  75     -12.451 -12.488   8.504  1.00 15.00      A    C  
ATOM    706  CG  PRO A  75     -11.242 -13.352   8.387  1.00 15.00      A    C  
ATOM    707  CD  PRO A  75     -10.112 -12.559   8.971  1.00 15.00      A    C  
ATOM    708  C   PRO A  75     -13.077 -12.131  10.919  1.00 15.00      A    C  
ATOM    709  O   PRO A  75     -14.160 -11.597  11.166  1.00 15.00      A    O  
ATOM    710  N   ASP A  76     -12.580 -13.125  11.646  1.00 15.00      A    N  
ATOM    711  HN  ASP A  76     -11.697 -13.488  11.427  1.00 15.00      A    H  
ATOM    712  CA  ASP A  76     -13.315 -13.700  12.768  1.00 15.00      A    C  
ATOM    713  CB  ASP A  76     -12.676 -15.018  13.206  1.00 15.00      A    C  
ATOM    714  CG  ASP A  76     -12.643 -16.039  12.090  1.00 15.00      A    C  
ATOM    715  OD1 ASP A  76     -13.719 -16.506  11.684  1.00 15.00      A    O  
ATOM    716  OD2 ASP A  76     -11.534 -16.362  11.610  1.00 15.00      A    O  
ATOM    717  C   ASP A  76     -13.379 -12.735  13.948  1.00 15.00      A    C  
ATOM    718  O   ASP A  76     -14.145 -12.937  14.891  1.00 15.00      A    O  
ATOM    719  N   ALA A  77     -12.579 -11.682  13.890  1.00 15.00      A    N  
ATOM    720  HN  ALA A  77     -11.996 -11.563  13.109  1.00 15.00      A    H  
ATOM    721  CA  ALA A  77     -12.546 -10.698  14.954  1.00 15.00      A    C  
ATOM    722  CB  ALA A  77     -11.256  -9.892  14.909  1.00 15.00      A    C  
ATOM    723  C   ALA A  77     -13.761  -9.778  14.901  1.00 15.00      A    C  
ATOM    724  O   ALA A  77     -14.162  -9.302  13.832  1.00 15.00      A    O  
ATOM    725  N   ARG A  78     -14.354  -9.553  16.062  1.00 15.00      A    N  
ATOM    726  HN  ARG A  78     -14.001  -9.989  16.868  1.00 15.00      A    H  
ATOM    727  CA  ARG A  78     -15.507  -8.684  16.194  1.00 15.00      A    C  
ATOM    728  CB  ARG A  78     -16.728  -9.472  16.674  1.00 15.00      A    C  
ATOM    729  CG  ARG A  78     -17.490 -10.179  15.566  1.00 15.00      A    C  
ATOM    730  CD  ARG A  78     -17.351 -11.690  15.664  1.00 15.00      A    C  
ATOM    731  NE  ARG A  78     -17.892 -12.219  16.918  1.00 15.00      A    N  
ATOM    732  HE  ARG A  78     -17.379 -12.036  17.735  1.00 15.00      A    H  
ATOM    733  CZ  ARG A  78     -19.026 -12.917  17.011  1.00 15.00      A    C  
ATOM    734  NH1 ARG A  78     -19.748 -13.169  15.922  1.00 15.00      A    N  
ATOM    735 HH11 ARG A  78     -19.430 -12.821  14.994  1.00 15.00      A    H  
ATOM    736 HH12 ARG A  78     -20.634 -13.713  15.992  1.00 15.00      A    H  
ATOM    737  NH2 ARG A  78     -19.429 -13.378  18.192  1.00 15.00      A    N  
ATOM    738 HH21 ARG A  78     -20.313 -13.924  18.269  1.00 15.00      A    H  
ATOM    739 HH22 ARG A  78     -18.861 -13.196  19.047  1.00 15.00      A    H  
ATOM    740  C   ARG A  78     -15.186  -7.572  17.179  1.00 15.00      A    C  
ATOM    741  O   ARG A  78     -15.306  -7.744  18.390  1.00 15.00      A    O  
ATOM    742  N   GLY A  79     -14.738  -6.446  16.654  1.00 15.00      A    N  
ATOM    743  HN  GLY A  79     -14.646  -6.370  15.684  1.00 15.00      A    H  
ATOM    744  CA  GLY A  79     -14.399  -5.323  17.498  1.00 15.00      A    C  
ATOM    745  C   GLY A  79     -15.148  -4.074  17.102  1.00 15.00      A    C  
ATOM    746  O   GLY A  79     -16.133  -4.142  16.368  1.00 15.00      A    O  
ATOM    747  N   SER A  80     -14.673  -2.936  17.573  1.00 15.00      A    N  
ATOM    748  HN  SER A  80     -13.872  -2.950  18.137  1.00 15.00      A    H  
ATOM    749  CA  SER A  80     -15.309  -1.668  17.278  1.00 15.00      A    C  
ATOM    750  CB  SER A  80     -15.294  -0.774  18.525  1.00 15.00      A    C  
ATOM    751  OG  SER A  80     -15.657   0.559  18.218  1.00 15.00      A    O  
ATOM    752  HG  SER A  80     -15.039   0.918  17.573  1.00 15.00      A    H  
ATOM    753  C   SER A  80     -14.641  -0.956  16.104  1.00 15.00      A    C  
ATOM    754  O   SER A  80     -13.451  -0.647  16.144  1.00 15.00      A    O  
ATOM    755  N   ASN A  81     -15.416  -0.714  15.057  1.00 15.00      A    N  
ATOM    756  HN  ASN A  81     -16.349  -1.013  15.077  1.00 15.00      A    H  
ATOM    757  CA  ASN A  81     -14.926  -0.003  13.881  1.00 15.00      A    C  
ATOM    758  CB  ASN A  81     -15.718  -0.423  12.640  1.00 15.00      A    C  
ATOM    759  CG  ASN A  81     -15.288  -1.762  12.067  1.00 15.00      A    C  
ATOM    760  OD1 ASN A  81     -14.104  -2.108  12.059  1.00 15.00      A    O  
ATOM    761  ND2 ASN A  81     -16.254  -2.530  11.584  1.00 15.00      A    N  
ATOM    762 HD21 ASN A  81     -17.176  -2.195  11.628  1.00 15.00      A    H  
ATOM    763 HD22 ASN A  81     -16.009  -3.392  11.199  1.00 15.00      A    H  
ATOM    764  C   ASN A  81     -15.105   1.491  14.137  1.00 15.00      A    C  
ATOM    765  O   ASN A  81     -16.086   1.890  14.767  1.00 15.00      A    O  
ATOM    766  N   LEU A  82     -14.189   2.321  13.652  1.00 15.00      A    N  
ATOM    767  HN  LEU A  82     -13.457   1.973  13.097  1.00 15.00      A    H  
ATOM    768  CA  LEU A  82     -14.279   3.754  13.914  1.00 15.00      A    C  
ATOM    769  CB  LEU A  82     -13.277   4.176  14.991  1.00 15.00      A    C  
ATOM    770  CG  LEU A  82     -13.620   3.774  16.429  1.00 15.00      A    C  
ATOM    771  CD1 LEU A  82     -12.477   4.120  17.371  1.00 15.00      A    C  
ATOM    772  CD2 LEU A  82     -14.914   4.437  16.883  1.00 15.00      A    C  
ATOM    773  C   LEU A  82     -14.121   4.623  12.672  1.00 15.00      A    C  
ATOM    774  O   LEU A  82     -13.531   4.218  11.669  1.00 15.00      A    O  
ATOM    775  N   HIS A  83     -14.658   5.834  12.773  1.00 15.00      A    N  
ATOM    776  HN  HIS A  83     -15.108   6.079  13.608  1.00 15.00      A    H  
ATOM    777  CA  HIS A  83     -14.610   6.820  11.700  1.00 15.00      A    C  
ATOM    778  CB  HIS A  83     -16.001   6.948  11.064  1.00 15.00      A    C  
ATOM    779  CG  HIS A  83     -16.044   7.703   9.765  1.00 15.00      A    C  
ATOM    780  ND1 HIS A  83     -15.504   7.182   8.616  1.00 15.00      A    N  
ATOM    781  CD2 HIS A  83     -16.604   8.906   9.485  1.00 15.00      A    C  
ATOM    782  CE1 HIS A  83     -15.747   8.063   7.665  1.00 15.00      A    C  
ATOM    783  NE2 HIS A  83     -16.411   9.121   8.144  1.00 15.00      A    N  
ATOM    784  HE2 HIS A  83     -16.721   9.894   7.631  1.00 15.00      A    H  
ATOM    785  C   HIS A  83     -14.185   8.162  12.290  1.00 15.00      A    C  
ATOM    786  O   HIS A  83     -14.955   9.121  12.315  1.00 15.00      A    O  
ATOM    787  N   SER A  84     -12.966   8.218  12.790  1.00 15.00      A    N  
ATOM    788  HN  SER A  84     -12.389   7.428  12.746  1.00 15.00      A    H  
ATOM    789  CA  SER A  84     -12.459   9.431  13.401  1.00 15.00      A    C  
ATOM    790  CB  SER A  84     -12.329   9.230  14.912  1.00 15.00      A    C  
ATOM    791  OG  SER A  84     -12.425   7.853  15.246  1.00 15.00      A    O  
ATOM    792  HG  SER A  84     -11.551   7.458  15.216  1.00 15.00      A    H  
ATOM    793  C   SER A  84     -11.124   9.846  12.802  1.00 15.00      A    C  
ATOM    794  O   SER A  84     -10.199   9.040  12.701  1.00 15.00      A    O  
ATOM    795  N   LEU A  85     -11.039  11.103  12.395  1.00 15.00      A    N  
ATOM    796  HN  LEU A  85     -11.816  11.689  12.488  1.00 15.00      A    H  
ATOM    797  CA  LEU A  85      -9.817  11.636  11.819  1.00 15.00      A    C  
ATOM    798  CB  LEU A  85     -10.119  12.851  10.934  1.00 15.00      A    C  
ATOM    799  CG  LEU A  85     -10.664  12.563   9.530  1.00 15.00      A    C  
ATOM    800  CD1 LEU A  85     -12.137  12.181   9.581  1.00 15.00      A    C  
ATOM    801  CD2 LEU A  85     -10.447  13.760   8.617  1.00 15.00      A    C  
ATOM    802  C   LEU A  85      -8.853  12.032  12.931  1.00 15.00      A    C  
ATOM    803  O   LEU A  85      -9.221  12.780  13.838  1.00 15.00      A    O  
ATOM    804  N   PRO A  86      -7.619  11.511  12.897  1.00 15.00      A    N  
ATOM    805  CA  PRO A  86      -6.604  11.825  13.905  1.00 15.00      A    C  
ATOM    806  CB  PRO A  86      -5.414  10.939  13.518  1.00 15.00      A    C  
ATOM    807  CG  PRO A  86      -5.629  10.611  12.081  1.00 15.00      A    C  
ATOM    808  CD  PRO A  86      -7.117  10.574  11.878  1.00 15.00      A    C  
ATOM    809  C   PRO A  86      -6.206  13.296  13.854  1.00 15.00      A    C  
ATOM    810  O   PRO A  86      -6.146  13.894  12.780  1.00 15.00      A    O  
ATOM    811  N   GLN A  87      -5.951  13.876  15.017  1.00 15.00      A    N  
ATOM    812  HN  GLN A  87      -6.021  13.353  15.839  1.00 15.00      A    H  
ATOM    813  CA  GLN A  87      -5.558  15.274  15.095  1.00 15.00      A    C  
ATOM    814  CB  GLN A  87      -5.636  15.780  16.537  1.00 15.00      A    C  
ATOM    815  CG  GLN A  87      -7.053  15.864  17.083  1.00 15.00      A    C  
ATOM    816  CD  GLN A  87      -7.930  16.809  16.283  1.00 15.00      A    C  
ATOM    817  OE1 GLN A  87      -7.456  17.801  15.735  1.00 15.00      A    O  
ATOM    818  NE2 GLN A  87      -9.217  16.505  16.206  1.00 15.00      A    N  
ATOM    819 HE21 GLN A  87      -9.531  15.698  16.662  1.00 15.00      A    H  
ATOM    820 HE22 GLN A  87      -9.799  17.101  15.693  1.00 15.00      A    H  
ATOM    821  C   GLN A  87      -4.154  15.464  14.543  1.00 15.00      A    C  
ATOM    822  O   GLN A  87      -3.276  14.627  14.761  1.00 15.00      A    O  
ATOM    823  N   ALA A  88      -3.960  16.553  13.815  1.00 15.00      A    N  
ATOM    824  HN  ALA A  88      -4.707  17.169  13.674  1.00 15.00      A    H  
ATOM    825  CA  ALA A  88      -2.665  16.864  13.226  1.00 15.00      A    C  
ATOM    826  CB  ALA A  88      -2.769  18.101  12.345  1.00 15.00      A    C  
ATOM    827  C   ALA A  88      -1.619  17.073  14.318  1.00 15.00      A    C  
ATOM    828  O   ALA A  88      -1.761  17.958  15.161  1.00 15.00      A    O  
ATOM    829  N   PRO A  89      -0.566  16.243  14.333  1.00 15.00      A    N  
ATOM    830  CA  PRO A  89       0.498  16.344  15.333  1.00 15.00      A    C  
ATOM    831  CB  PRO A  89       1.337  15.086  15.092  1.00 15.00      A    C  
ATOM    832  CG  PRO A  89       1.083  14.732  13.669  1.00 15.00      A    C  
ATOM    833  CD  PRO A  89      -0.334  15.141  13.384  1.00 15.00      A    C  
ATOM    834  C   PRO A  89       1.353  17.594  15.144  1.00 15.00      A    C  
ATOM    835  O   PRO A  89       1.472  18.118  14.037  1.00 15.00      A    O  
ATOM    836  N   GLY A  90       1.952  18.060  16.235  1.00 15.00      A    N  
ATOM    837  HN  GLY A  90       1.814  17.603  17.088  1.00 15.00      A    H  
ATOM    838  CA  GLY A  90       2.795  19.238  16.177  1.00 15.00      A    C  
ATOM    839  C   GLY A  90       4.212  18.900  15.761  1.00 15.00      A    C  
ATOM    840  O   GLY A  90       5.092  19.758  15.770  1.00 15.00      A    O  
ATOM    841  N   GLN A  91       4.430  17.641  15.417  1.00 15.00      A    N  
ATOM    842  HN  GLN A  91       3.687  17.006  15.451  1.00 15.00      A    H  
ATOM    843  CA  GLN A  91       5.734  17.175  14.982  1.00 15.00      A    C  
ATOM    844  CB  GLN A  91       6.074  15.842  15.648  1.00 15.00      A    C  
ATOM    845  CG  GLN A  91       6.710  15.992  17.018  1.00 15.00      A    C  
ATOM    846  CD  GLN A  91       6.564  14.752  17.874  1.00 15.00      A    C  
ATOM    847  OE1 GLN A  91       5.570  14.034  17.791  1.00 15.00      A    O  
ATOM    848  NE2 GLN A  91       7.559  14.493  18.705  1.00 15.00      A    N  
ATOM    849 HE21 GLN A  91       8.321  15.107  18.718  1.00 15.00      A    H  
ATOM    850 HE22 GLN A  91       7.490  13.699  19.273  1.00 15.00      A    H  
ATOM    851  C   GLN A  91       5.760  17.030  13.466  1.00 15.00      A    C  
ATOM    852  O   GLN A  91       5.117  16.139  12.910  1.00 15.00      A    O  
ATOM    853  N   PRO A  92       6.490  17.920  12.779  1.00 15.00      A    N  
ATOM    854  CA  PRO A  92       6.596  17.895  11.318  1.00 15.00      A    C  
ATOM    855  CB  PRO A  92       7.325  19.204  10.993  1.00 15.00      A    C  
ATOM    856  CG  PRO A  92       8.096  19.523  12.227  1.00 15.00      A    C  
ATOM    857  CD  PRO A  92       7.270  19.019  13.376  1.00 15.00      A    C  
ATOM    858  C   PRO A  92       7.407  16.703  10.820  1.00 15.00      A    C  
ATOM    859  O   PRO A  92       8.435  16.351  11.400  1.00 15.00      A    O  
ATOM    860  N   GLY A  93       6.933  16.076   9.752  1.00 15.00      A    N  
ATOM    861  HN  GLY A  93       6.093  16.378   9.350  1.00 15.00      A    H  
ATOM    862  CA  GLY A  93       7.634  14.941   9.190  1.00 15.00      A    C  
ATOM    863  C   GLY A  93       6.739  13.734   9.036  1.00 15.00      A    C  
ATOM    864  O   GLY A  93       6.567  13.216   7.934  1.00 15.00      A    O  
ATOM    865  N   LEU A  94       6.156  13.291  10.138  1.00 15.00      A    N  
ATOM    866  HN  LEU A  94       6.317  13.755  10.986  1.00 15.00      A    H  
ATOM    867  CA  LEU A  94       5.278  12.132  10.112  1.00 15.00      A    C  
ATOM    868  CB  LEU A  94       5.464  11.251  11.355  1.00 15.00      A    C  
ATOM    869  CG  LEU A  94       5.142  11.884  12.715  1.00 15.00      A    C  
ATOM    870  CD1 LEU A  94       4.656  10.823  13.692  1.00 15.00      A    C  
ATOM    871  CD2 LEU A  94       6.362  12.600  13.276  1.00 15.00      A    C  
ATOM    872  C   LEU A  94       3.815  12.529   9.945  1.00 15.00      A    C  
ATOM    873  O   LEU A  94       3.291  13.368  10.680  1.00 15.00      A    O  
ATOM    874  N   ALA A  95       3.174  11.936   8.954  1.00 15.00      A    N  
ATOM    875  HN  ALA A  95       3.663  11.311   8.377  1.00 15.00      A    H  
ATOM    876  CA  ALA A  95       1.770  12.182   8.679  1.00 15.00      A    C  
ATOM    877  CB  ALA A  95       1.625  13.084   7.462  1.00 15.00      A    C  
ATOM    878  C   ALA A  95       1.080  10.851   8.434  1.00 15.00      A    C  
ATOM    879  O   ALA A  95       1.699   9.795   8.591  1.00 15.00      A    O  
ATOM    880  N   GLY A  96      -0.186  10.890   8.058  1.00 15.00      A    N  
ATOM    881  HN  GLY A  96      -0.644  11.755   7.956  1.00 15.00      A    H  
ATOM    882  CA  GLY A  96      -0.894   9.664   7.792  1.00 15.00      A    C  
ATOM    883  C   GLY A  96      -2.308   9.649   8.330  1.00 15.00      A    C  
ATOM    884  O   GLY A  96      -2.521   9.713   9.540  1.00 15.00      A    O  
ATOM    885  N   SER A  97      -3.268   9.608   7.408  1.00 15.00      A    N  
ATOM    886  HN  SER A  97      -3.003   9.646   6.465  1.00 15.00      A    H  
ATOM    887  CA  SER A  97      -4.695   9.531   7.734  1.00 15.00      A    C  
ATOM    888  CB  SER A  97      -4.976   8.402   8.738  1.00 15.00      A    C  
ATOM    889  OG  SER A  97      -6.330   7.990   8.693  1.00 15.00      A    O  
ATOM    890  HG  SER A  97      -6.891   8.769   8.612  1.00 15.00      A    H  
ATOM    891  C   SER A  97      -5.339  10.857   8.178  1.00 15.00      A    C  
ATOM    892  O   SER A  97      -6.533  10.884   8.487  1.00 15.00      A    O  
ATOM    893  N   HIS A  98      -4.584  11.951   8.198  1.00 15.00      A    N  
ATOM    894  HN  HIS A  98      -3.634  11.896   7.927  1.00 15.00      A    H  
ATOM    895  CA  HIS A  98      -5.150  13.244   8.609  1.00 15.00      A    C  
ATOM    896  CB  HIS A  98      -4.468  13.843   9.848  1.00 15.00      A    C  
ATOM    897  CG  HIS A  98      -2.966  13.867   9.827  1.00 15.00      A    C  
ATOM    898  ND1 HIS A  98      -2.269  14.878   9.210  1.00 15.00      A    N  
ATOM    899  CD2 HIS A  98      -2.089  13.009  10.406  1.00 15.00      A    C  
ATOM    900  CE1 HIS A  98      -0.993  14.622   9.428  1.00 15.00      A    C  
ATOM    901  NE2 HIS A  98      -0.837  13.502  10.150  1.00 15.00      A    N  
ATOM    902  HE2 HIS A  98       0.011  13.115  10.454  1.00 15.00      A    H  
ATOM    903  C   HIS A  98      -5.236  14.248   7.460  1.00 15.00      A    C  
ATOM    904  O   HIS A  98      -5.997  15.218   7.517  1.00 15.00      A    O  
ATOM    905  N   GLU A  99      -4.469  13.990   6.409  1.00 15.00      A    N  
ATOM    906  HN  GLU A  99      -3.872  13.205   6.440  1.00 15.00      A    H  
ATOM    907  CA  GLU A  99      -4.447  14.843   5.226  1.00 15.00      A    C  
ATOM    908  CB  GLU A  99      -3.110  14.717   4.481  1.00 15.00      A    C  
ATOM    909  CG  GLU A  99      -1.932  14.321   5.362  1.00 15.00      A    C  
ATOM    910  CD  GLU A  99      -1.930  12.839   5.718  1.00 15.00      A    C  
ATOM    911  OE1 GLU A  99      -2.373  12.487   6.830  1.00 15.00      A    O  
ATOM    912  OE2 GLU A  99      -1.500  12.028   4.891  1.00 15.00      A    O  
ATOM    913  C   GLU A  99      -5.597  14.470   4.298  1.00 15.00      A    C  
ATOM    914  O   GLU A  99      -5.681  14.937   3.153  1.00 15.00      A    O  
ATOM    915  N   LEU A 100      -6.494  13.643   4.815  1.00 15.00      A    N  
ATOM    916  HN  LEU A 100      -6.386  13.351   5.748  1.00 15.00      A    H  
ATOM    917  CA  LEU A 100      -7.642  13.178   4.063  1.00 15.00      A    C  
ATOM    918  CB  LEU A 100      -7.923  11.705   4.374  1.00 15.00      A    C  
ATOM    919  CG  LEU A 100      -6.801  10.710   4.069  1.00 15.00      A    C  
ATOM    920  CD1 LEU A 100      -7.235   9.298   4.437  1.00 15.00      A    C  
ATOM    921  CD2 LEU A 100      -6.394  10.784   2.604  1.00 15.00      A    C  
ATOM    922  C   LEU A 100      -8.873  14.012   4.385  1.00 15.00      A    C  
ATOM    923  O   LEU A 100      -9.796  13.534   5.031  1.00 15.00      A    O  
ATOM    924  N   GLY A 101      -8.871  15.263   3.945  1.00 15.00      A    N  
ATOM    925  HN  GLY A 101      -8.095  15.597   3.458  1.00 15.00      A    H  
ATOM    926  CA  GLY A 101     -10.004  16.136   4.191  1.00 15.00      A    C  
ATOM    927  C   GLY A 101     -11.115  15.899   3.190  1.00 15.00      A    C  
ATOM    928  O   GLY A 101     -11.915  14.976   3.346  1.00 15.00      A    O  
ATOM    929  N   ASP A 102     -11.138  16.708   2.136  1.00 15.00      A    N  
ATOM    930  HN  ASP A 102     -10.478  17.426   2.073  1.00 15.00      A    H  
ATOM    931  CA  ASP A 102     -12.151  16.587   1.085  1.00 15.00      A    C  
ATOM    932  CB  ASP A 102     -12.255  17.892   0.287  1.00 15.00      A    C  
ATOM    933  CG  ASP A 102     -12.843  19.043   1.080  1.00 15.00      A    C  
ATOM    934  OD1 ASP A 102     -13.194  18.839   2.262  1.00 15.00      A    O  
ATOM    935  OD2 ASP A 102     -12.942  20.153   0.521  1.00 15.00      A    O  
ATOM    936  C   ASP A 102     -11.806  15.441   0.137  1.00 15.00      A    C  
ATOM    937  O   ASP A 102     -12.165  15.453  -1.036  1.00 15.00      A    O  
ATOM    938  N   ARG A 103     -11.103  14.449   0.658  1.00 15.00      A    N  
ATOM    939  HN  ARG A 103     -10.869  14.486   1.609  1.00 15.00      A    H  
ATOM    940  CA  ARG A 103     -10.696  13.294  -0.125  1.00 15.00      A    C  
ATOM    941  CB  ARG A 103      -9.211  13.394  -0.490  1.00 15.00      A    C  
ATOM    942  CG  ARG A 103      -8.304  13.719   0.686  1.00 15.00      A    C  
ATOM    943  CD  ARG A 103      -6.857  13.883   0.253  1.00 15.00      A    C  
ATOM    944  NE  ARG A 103      -6.676  15.011  -0.662  1.00 15.00      A    N  
ATOM    945  HE  ARG A 103      -7.172  14.981  -1.511  1.00 15.00      A    H  
ATOM    946  CZ  ARG A 103      -5.890  16.062  -0.411  1.00 15.00      A    C  
ATOM    947  NH1 ARG A 103      -5.212  16.138   0.731  1.00 15.00      A    N  
ATOM    948 HH11 ARG A 103      -4.596  16.956   0.925  1.00 15.00      A    H  
ATOM    949 HH12 ARG A 103      -5.295  15.377   1.449  1.00 15.00      A    H  
ATOM    950  NH2 ARG A 103      -5.783  17.039  -1.306  1.00 15.00      A    N  
ATOM    951 HH21 ARG A 103      -5.169  17.861  -1.117  1.00 15.00      A    H  
ATOM    952 HH22 ARG A 103      -6.311  16.989  -2.204  1.00 15.00      A    H  
ATOM    953  C   ARG A 103     -10.977  12.018   0.655  1.00 15.00      A    C  
ATOM    954  O   ARG A 103     -10.302  11.001   0.488  1.00 15.00      A    O  
ATOM    955  N   LEU A 104     -11.979  12.095   1.517  1.00 15.00      A    N  
ATOM    956  HN  LEU A 104     -12.471  12.939   1.596  1.00 15.00      A    H  
ATOM    957  CA  LEU A 104     -12.382  10.968   2.340  1.00 15.00      A    C  
ATOM    958  CB  LEU A 104     -13.077  11.460   3.609  1.00 15.00      A    C  
ATOM    959  CG  LEU A 104     -12.196  11.642   4.843  1.00 15.00      A    C  
ATOM    960  CD1 LEU A 104     -13.006  12.235   5.985  1.00 15.00      A    C  
ATOM    961  CD2 LEU A 104     -11.571  10.318   5.257  1.00 15.00      A    C  
ATOM    962  C   LEU A 104     -13.327  10.057   1.573  1.00 15.00      A    C  
ATOM    963  O   LEU A 104     -14.492  10.395   1.364  1.00 15.00      A    O  
ATOM    964  N   VAL A 105     -12.816   8.911   1.152  1.00 15.00      A    N  
ATOM    965  HN  VAL A 105     -11.871   8.720   1.324  1.00 15.00      A    H  
ATOM    966  CA  VAL A 105     -13.617   7.941   0.412  1.00 15.00      A    C  
ATOM    967  CB  VAL A 105     -12.754   6.797  -0.155  1.00 15.00      A    C  
ATOM    968  CG1 VAL A 105     -13.388   6.234  -1.416  1.00 15.00      A    C  
ATOM    969  CG2 VAL A 105     -11.334   7.271  -0.431  1.00 15.00      A    C  
ATOM    970  C   VAL A 105     -14.714   7.361   1.303  1.00 15.00      A    C  
ATOM    971  O   VAL A 105     -15.862   7.245   0.884  1.00 15.00      A    O  
ATOM    972  N   SER A 106     -14.335   7.015   2.536  1.00 15.00      A    N  
ATOM    973  HN  SER A 106     -13.398   7.123   2.781  1.00 15.00      A    H  
ATOM    974  CA  SER A 106     -15.258   6.465   3.527  1.00 15.00      A    C  
ATOM    975  CB  SER A 106     -16.491   7.361   3.715  1.00 15.00      A    C  
ATOM    976  OG  SER A 106     -17.086   7.158   4.986  1.00 15.00      A    O  
ATOM    977  HG  SER A 106     -17.686   6.408   4.939  1.00 15.00      A    H  
ATOM    978  C   SER A 106     -15.666   5.027   3.216  1.00 15.00      A    C  
ATOM    979  O   SER A 106     -16.330   4.749   2.218  1.00 15.00      A    O  
ATOM    980  N   ASP A 107     -15.257   4.111   4.082  1.00 15.00      A    N  
ATOM    981  HN  ASP A 107     -14.726   4.386   4.859  1.00 15.00      A    H  
ATOM    982  CA  ASP A 107     -15.593   2.708   3.920  1.00 15.00      A    C  
ATOM    983  CB  ASP A 107     -14.486   1.817   4.491  1.00 15.00      A    C  
ATOM    984  CG  ASP A 107     -14.334   0.503   3.741  1.00 15.00      A    C  
ATOM    985  OD1 ASP A 107     -15.343  -0.216   3.571  1.00 15.00      A    O  
ATOM    986  OD2 ASP A 107     -13.202   0.179   3.317  1.00 15.00      A    O  
ATOM    987  C   ASP A 107     -16.910   2.436   4.636  1.00 15.00      A    C  
ATOM    988  O   ASP A 107     -17.311   3.201   5.518  1.00 15.00      A    O  
ATOM    989  N   VAL A 108     -17.581   1.361   4.266  1.00 15.00      A    N  
ATOM    990  HN  VAL A 108     -17.192   0.763   3.591  1.00 15.00      A    H  
ATOM    991  CA  VAL A 108     -18.863   1.021   4.868  1.00 15.00      A    C  
ATOM    992  CB  VAL A 108     -20.036   1.192   3.874  1.00 15.00      A    C  
ATOM    993  CG1 VAL A 108     -21.361   1.272   4.617  1.00 15.00      A    C  
ATOM    994  CG2 VAL A 108     -19.840   2.418   2.992  1.00 15.00      A    C  
ATOM    995  C   VAL A 108     -18.854  -0.414   5.376  1.00 15.00      A    C  
ATOM    996  O   VAL A 108     -18.512  -1.339   4.639  1.00 15.00      A    O  
ATOM    997  N   VAL A 109     -19.222  -0.594   6.635  1.00 15.00      A    N  
ATOM    998  HN  VAL A 109     -19.479   0.187   7.177  1.00 15.00      A    H  
ATOM    999  CA  VAL A 109     -19.262  -1.918   7.234  1.00 15.00      A    C  
ATOM   1000  CB  VAL A 109     -18.230  -2.072   8.374  1.00 15.00      A    C  
ATOM   1001  CG1 VAL A 109     -16.818  -2.150   7.815  1.00 15.00      A    C  
ATOM   1002  CG2 VAL A 109     -18.353  -0.936   9.380  1.00 15.00      A    C  
ATOM   1003  C   VAL A 109     -20.651  -2.229   7.775  1.00 15.00      A    C  
ATOM   1004  O   VAL A 109     -21.426  -1.321   8.087  1.00 15.00      A    O  
ATOM   1005  N   GLY A 110     -20.963  -3.512   7.872  1.00 15.00      A    N  
ATOM   1006  HN  GLY A 110     -20.317  -4.189   7.581  1.00 15.00      A    H  
ATOM   1007  CA  GLY A 110     -22.252  -3.923   8.382  1.00 15.00      A    C  
ATOM   1008  C   GLY A 110     -22.979  -4.841   7.426  1.00 15.00      A    C  
ATOM   1009  O   GLY A 110     -22.389  -5.770   6.877  1.00 15.00      A    O  
ATOM   1010  N   ASN A 111     -24.256  -4.571   7.220  1.00 15.00      A    N  
ATOM   1011  HN  ASN A 111     -24.658  -3.797   7.677  1.00 15.00      A    H  
ATOM   1012  CA  ASN A 111     -25.081  -5.374   6.333  1.00 15.00      A    C  
ATOM   1013  CB  ASN A 111     -26.485  -5.540   6.922  1.00 15.00      A    C  
ATOM   1014  CG  ASN A 111     -27.407  -6.353   6.036  1.00 15.00      A    C  
ATOM   1015  OD1 ASN A 111     -26.961  -7.199   5.261  1.00 15.00      A    O  
ATOM   1016  ND2 ASN A 111     -28.704  -6.102   6.141  1.00 15.00      A    N  
ATOM   1017 HD21 ASN A 111     -28.996  -5.408   6.779  1.00 15.00      A    H  
ATOM   1018 HD22 ASN A 111     -29.320  -6.616   5.583  1.00 15.00      A    H  
ATOM   1019  C   ASN A 111     -25.160  -4.745   4.948  1.00 15.00      A    C  
ATOM   1020  O   ASN A 111     -25.727  -3.666   4.776  1.00 15.00      A    O  
ATOM   1021  N   ALA A 112     -24.594  -5.432   3.964  1.00 15.00      A    N  
ATOM   1022  HN  ALA A 112     -24.160  -6.286   4.172  1.00 15.00      A    H  
ATOM   1023  CA  ALA A 112     -24.586  -4.950   2.586  1.00 15.00      A    C  
ATOM   1024  CB  ALA A 112     -23.664  -5.804   1.729  1.00 15.00      A    C  
ATOM   1025  C   ALA A 112     -25.991  -4.908   1.987  1.00 15.00      A    C  
ATOM   1026  O   ALA A 112     -26.223  -4.241   0.982  1.00 15.00      A    O  
ATOM   1027  N   ALA A 113     -26.932  -5.605   2.619  1.00 15.00      A    N  
ATOM   1028  HN  ALA A 113     -26.694  -6.108   3.427  1.00 15.00      A    H  
ATOM   1029  CA  ALA A 113     -28.313  -5.640   2.138  1.00 15.00      A    C  
ATOM   1030  CB  ALA A 113     -29.070  -6.807   2.754  1.00 15.00      A    C  
ATOM   1031  C   ALA A 113     -29.035  -4.319   2.408  1.00 15.00      A    C  
ATOM   1032  O   ALA A 113     -30.213  -4.169   2.095  1.00 15.00      A    O  
ATOM   1033  N   ALA A 114     -28.323  -3.374   3.006  1.00 15.00      A    N  
ATOM   1034  HN  ALA A 114     -27.395  -3.566   3.260  1.00 15.00      A    H  
ATOM   1035  CA  ALA A 114     -28.877  -2.061   3.300  1.00 15.00      A    C  
ATOM   1036  CB  ALA A 114     -28.884  -1.817   4.803  1.00 15.00      A    C  
ATOM   1037  C   ALA A 114     -28.054  -0.995   2.587  1.00 15.00      A    C  
ATOM   1038  O   ALA A 114     -28.014   0.166   2.997  1.00 15.00      A    O  
ATOM   1039  N   LEU A 115     -27.407  -1.407   1.499  1.00 15.00      A    N  
ATOM   1040  HN  LEU A 115     -27.507  -2.343   1.217  1.00 15.00      A    H  
ATOM   1041  CA  LEU A 115     -26.557  -0.521   0.708  1.00 15.00      A    C  
ATOM   1042  CB  LEU A 115     -25.826  -1.317  -0.377  1.00 15.00      A    C  
ATOM   1043  CG  LEU A 115     -24.609  -0.642  -1.014  1.00 15.00      A    C  
ATOM   1044  CD1 LEU A 115     -23.576  -0.288   0.045  1.00 15.00      A    C  
ATOM   1045  CD2 LEU A 115     -24.000  -1.540  -2.081  1.00 15.00      A    C  
ATOM   1046  C   LEU A 115     -27.343   0.632   0.085  1.00 15.00      A    C  
ATOM   1047  O   LEU A 115     -26.760   1.640  -0.329  1.00 15.00      A    O  
ATOM   1048  N   ASP A 116     -28.660   0.483   0.020  1.00 15.00      A    N  
ATOM   1049  HN  ASP A 116     -29.068  -0.337   0.378  1.00 15.00      A    H  
ATOM   1050  CA  ASP A 116     -29.525   1.515  -0.542  1.00 15.00      A    C  
ATOM   1051  CB  ASP A 116     -30.942   0.979  -0.788  1.00 15.00      A    C  
ATOM   1052  CG  ASP A 116     -31.650   0.575   0.490  1.00 15.00      A    C  
ATOM   1053  OD1 ASP A 116     -32.855   0.876   0.639  1.00 15.00      A    O  
ATOM   1054  OD2 ASP A 116     -30.998  -0.039   1.358  1.00 15.00      A    O  
ATOM   1055  C   ASP A 116     -29.565   2.730   0.377  1.00 15.00      A    C  
ATOM   1056  O   ASP A 116     -29.569   3.870  -0.090  1.00 15.00      A    O  
ATOM   1057  N   VAL A 117     -29.571   2.478   1.685  1.00 15.00      A    N  
ATOM   1058  HN  VAL A 117     -29.571   1.542   1.990  1.00 15.00      A    H  
ATOM   1059  CA  VAL A 117     -29.593   3.549   2.675  1.00 15.00      A    C  
ATOM   1060  CB  VAL A 117     -29.684   2.997   4.115  1.00 15.00      A    C  
ATOM   1061  CG1 VAL A 117     -29.879   4.129   5.114  1.00 15.00      A    C  
ATOM   1062  CG2 VAL A 117     -30.810   1.981   4.234  1.00 15.00      A    C  
ATOM   1063  C   VAL A 117     -28.334   4.398   2.541  1.00 15.00      A    C  
ATOM   1064  O   VAL A 117     -28.379   5.626   2.634  1.00 15.00      A    O  
ATOM   1065  N   PHE A 118     -27.212   3.728   2.301  1.00 15.00      A    N  
ATOM   1066  HN  PHE A 118     -27.246   2.749   2.242  1.00 15.00      A    H  
ATOM   1067  CA  PHE A 118     -25.938   4.409   2.130  1.00 15.00      A    C  
ATOM   1068  CB  PHE A 118     -24.790   3.397   2.038  1.00 15.00      A    C  
ATOM   1069  CG  PHE A 118     -23.490   3.991   1.568  1.00 15.00      A    C  
ATOM   1070  CD1 PHE A 118     -22.844   4.962   2.315  1.00 15.00      A    C  
ATOM   1071  CD2 PHE A 118     -22.919   3.581   0.374  1.00 15.00      A    C  
ATOM   1072  CE1 PHE A 118     -21.654   5.514   1.881  1.00 15.00      A    C  
ATOM   1073  CE2 PHE A 118     -21.728   4.128  -0.066  1.00 15.00      A    C  
ATOM   1074  CZ  PHE A 118     -21.095   5.097   0.689  1.00 15.00      A    C  
ATOM   1075  C   PHE A 118     -25.975   5.285   0.882  1.00 15.00      A    C  
ATOM   1076  O   PHE A 118     -25.526   6.427   0.902  1.00 15.00      A    O  
ATOM   1077  N   LYS A 119     -26.535   4.744  -0.195  1.00 15.00      A    N  
ATOM   1078  HN  LYS A 119     -26.899   3.834  -0.139  1.00 15.00      A    H  
ATOM   1079  CA  LYS A 119     -26.637   5.477  -1.452  1.00 15.00      A    C  
ATOM   1080  CB  LYS A 119     -27.162   4.569  -2.569  1.00 15.00      A    C  
ATOM   1081  CG  LYS A 119     -26.227   3.428  -2.948  1.00 15.00      A    C  
ATOM   1082  CD  LYS A 119     -24.920   3.943  -3.531  1.00 15.00      A    C  
ATOM   1083  CE  LYS A 119     -24.140   2.830  -4.218  1.00 15.00      A    C  
ATOM   1084  NZ  LYS A 119     -23.715   1.767  -3.266  1.00 15.00      A    N  
ATOM   1085  HZ1 LYS A 119     -24.523   1.463  -2.684  1.00 15.00      A    H  
ATOM   1086  HZ2 LYS A 119     -22.966   2.124  -2.640  1.00 15.00      A    H  
ATOM   1087  HZ3 LYS A 119     -23.351   0.944  -3.789  1.00 15.00      A    H  
ATOM   1088  C   LYS A 119     -27.537   6.697  -1.292  1.00 15.00      A    C  
ATOM   1089  O   LYS A 119     -27.300   7.740  -1.899  1.00 15.00      A    O  
ATOM   1090  N   PHE A 120     -28.563   6.554  -0.462  1.00 15.00      A    N  
ATOM   1091  HN  PHE A 120     -28.701   5.688  -0.020  1.00 15.00      A    H  
ATOM   1092  CA  PHE A 120     -29.502   7.635  -0.197  1.00 15.00      A    C  
ATOM   1093  CB  PHE A 120     -30.654   7.123   0.676  1.00 15.00      A    C  
ATOM   1094  CG  PHE A 120     -31.626   8.183   1.111  1.00 15.00      A    C  
ATOM   1095  CD1 PHE A 120     -32.439   8.821   0.188  1.00 15.00      A    C  
ATOM   1096  CD2 PHE A 120     -31.729   8.538   2.446  1.00 15.00      A    C  
ATOM   1097  CE1 PHE A 120     -33.335   9.793   0.587  1.00 15.00      A    C  
ATOM   1098  CE2 PHE A 120     -32.623   9.510   2.853  1.00 15.00      A    C  
ATOM   1099  CZ  PHE A 120     -33.427  10.138   1.921  1.00 15.00      A    C  
ATOM   1100  C   PHE A 120     -28.800   8.808   0.483  1.00 15.00      A    C  
ATOM   1101  O   PHE A 120     -29.006   9.963   0.125  1.00 15.00      A    O  
ATOM   1102  N   LEU A 121     -27.956   8.504   1.457  1.00 15.00      A    N  
ATOM   1103  HN  LEU A 121     -27.818   7.561   1.696  1.00 15.00      A    H  
ATOM   1104  CA  LEU A 121     -27.230   9.538   2.181  1.00 15.00      A    C  
ATOM   1105  CB  LEU A 121     -26.767   9.012   3.542  1.00 15.00      A    C  
ATOM   1106  CG  LEU A 121     -27.872   8.637   4.531  1.00 15.00      A    C  
ATOM   1107  CD1 LEU A 121     -27.284   8.013   5.788  1.00 15.00      A    C  
ATOM   1108  CD2 LEU A 121     -28.719   9.852   4.877  1.00 15.00      A    C  
ATOM   1109  C   LEU A 121     -26.033  10.038   1.379  1.00 15.00      A    C  
ATOM   1110  O   LEU A 121     -25.448  11.074   1.700  1.00 15.00      A    O  
ATOM   1111  N   SER A 122     -25.696   9.314   0.322  1.00 15.00      A    N  
ATOM   1112  HN  SER A 122     -26.229   8.522   0.095  1.00 15.00      A    H  
ATOM   1113  CA  SER A 122     -24.559   9.659  -0.515  1.00 15.00      A    C  
ATOM   1114  CB  SER A 122     -23.865   8.385  -1.006  1.00 15.00      A    C  
ATOM   1115  OG  SER A 122     -22.497   8.617  -1.286  1.00 15.00      A    O  
ATOM   1116  HG  SER A 122     -22.325   9.569  -1.276  1.00 15.00      A    H  
ATOM   1117  C   SER A 122     -24.956  10.532  -1.707  1.00 15.00      A    C  
ATOM   1118  O   SER A 122     -24.113  10.870  -2.538  1.00 15.00      A    O  
ATOM   1119  N   LEU A 123     -26.230  10.900  -1.800  1.00 15.00      A    N  
ATOM   1120  HN  LEU A 123     -26.871  10.611  -1.120  1.00 15.00      A    H  
ATOM   1121  CA  LEU A 123     -26.676  11.726  -2.911  1.00 15.00      A    C  
ATOM   1122  CB  LEU A 123     -28.190  11.606  -3.176  1.00 15.00      A    C  
ATOM   1123  CG  LEU A 123     -29.148  12.311  -2.210  1.00 15.00      A    C  
ATOM   1124  CD1 LEU A 123     -29.406  13.748  -2.644  1.00 15.00      A    C  
ATOM   1125  CD2 LEU A 123     -30.457  11.545  -2.123  1.00 15.00      A    C  
ATOM   1126  C   LEU A 123     -26.222  13.175  -2.750  1.00 15.00      A    C  
ATOM   1127  O   LEU A 123     -26.466  13.810  -1.723  1.00 15.00      A    O  
ATOM   1128  N   GLN A 124     -25.526  13.673  -3.762  1.00 15.00      A    N  
ATOM   1129  HN  GLN A 124     -25.325  13.102  -4.526  1.00 15.00      A    H  
ATOM   1130  CA  GLN A 124     -25.039  15.035  -3.758  1.00 15.00      A    C  
ATOM   1131  CB  GLN A 124     -23.545  15.048  -4.051  1.00 15.00      A    C  
ATOM   1132  CG  GLN A 124     -22.771  14.024  -3.233  1.00 15.00      A    C  
ATOM   1133  CD  GLN A 124     -21.321  14.405  -3.019  1.00 15.00      A    C  
ATOM   1134  OE1 GLN A 124     -20.565  13.684  -2.376  1.00 15.00      A    O  
ATOM   1135  NE2 GLN A 124     -20.924  15.547  -3.552  1.00 15.00      A    N  
ATOM   1136 HE21 GLN A 124     -21.579  16.077  -4.047  1.00 15.00      A    H  
ATOM   1137 HE22 GLN A 124     -19.989  15.807  -3.439  1.00 15.00      A    H  
ATOM   1138  C   GLN A 124     -25.803  15.860  -4.778  1.00 15.00      A    C  
ATOM   1139  O   GLN A 124     -25.799  15.555  -5.967  1.00 15.00      A    O  
ATOM   1140  N   TYR A 125     -26.481  16.887  -4.297  1.00 15.00      A    N  
ATOM   1141  HN  TYR A 125     -26.447  17.073  -3.337  1.00 15.00      A    H  
ATOM   1142  CA  TYR A 125     -27.284  17.740  -5.156  1.00 15.00      A    C  
ATOM   1143  CB  TYR A 125     -28.720  17.789  -4.601  1.00 15.00      A    C  
ATOM   1144  CG  TYR A 125     -29.628  18.844  -5.196  1.00 15.00      A    C  
ATOM   1145  CD1 TYR A 125     -30.151  18.706  -6.475  1.00 15.00      A    C  
ATOM   1146  CD2 TYR A 125     -29.989  19.959  -4.457  1.00 15.00      A    C  
ATOM   1147  CE1 TYR A 125     -31.007  19.650  -6.999  1.00 15.00      A    C  
ATOM   1148  CE2 TYR A 125     -30.835  20.912  -4.969  1.00 15.00      A    C  
ATOM   1149  CZ  TYR A 125     -31.344  20.756  -6.236  1.00 15.00      A    C  
ATOM   1150  OH  TYR A 125     -32.214  21.700  -6.733  1.00 15.00      A    O  
ATOM   1151  HH  TYR A 125     -32.916  21.852  -6.077  1.00 15.00      A    H  
ATOM   1152  C   TYR A 125     -26.685  19.139  -5.271  1.00 15.00      A    C  
ATOM   1153  O   TYR A 125     -26.368  19.600  -6.364  1.00 15.00      A    O  
ATOM   1154  N   GLN A 126     -26.547  19.817  -4.137  1.00 15.00      A    N  
ATOM   1155  HN  GLN A 126     -26.851  19.417  -3.303  1.00 15.00      A    H  
ATOM   1156  CA  GLN A 126     -25.984  21.162  -4.124  1.00 15.00      A    C  
ATOM   1157  CB  GLN A 126     -26.415  21.923  -2.866  1.00 15.00      A    C  
ATOM   1158  CG  GLN A 126     -25.953  23.374  -2.846  1.00 15.00      A    C  
ATOM   1159  CD  GLN A 126     -26.637  24.223  -3.902  1.00 15.00      A    C  
ATOM   1160  OE1 GLN A 126     -27.813  24.033  -4.199  1.00 15.00      A    O  
ATOM   1161  NE2 GLN A 126     -25.899  25.151  -4.488  1.00 15.00      A    N  
ATOM   1162 HE21 GLN A 126     -24.962  25.238  -4.216  1.00 15.00      A    H  
ATOM   1163 HE22 GLN A 126     -26.321  25.712  -5.170  1.00 15.00      A    H  
ATOM   1164  C   GLN A 126     -24.460  21.127  -4.217  1.00 15.00      A    C  
ATOM   1165  O   GLN A 126     -23.878  21.570  -5.200  1.00 15.00      A    O  
ATOM   1166  N   GLY A 127     -23.820  20.609  -3.179  1.00 15.00      A    N  
ATOM   1167  HN  GLY A 127     -24.331  20.286  -2.412  1.00 15.00      A    H  
ATOM   1168  CA  GLY A 127     -22.371  20.527  -3.167  1.00 15.00      A    C  
ATOM   1169  C   GLY A 127     -21.859  19.744  -1.977  1.00 15.00      A    C  
ATOM   1170  O   GLY A 127     -20.814  20.064  -1.416  1.00 15.00      A    O  
ATOM   1171  N   LYS A 128     -22.608  18.716  -1.592  1.00 15.00      A    N  
ATOM   1172  HN  LYS A 128     -23.417  18.503  -2.098  1.00 15.00      A    H  
ATOM   1173  CA  LYS A 128     -22.249  17.866  -0.461  1.00 15.00      A    C  
ATOM   1174  CB  LYS A 128     -22.193  18.668   0.853  1.00 15.00      A    C  
ATOM   1175  CG  LYS A 128     -23.450  19.467   1.170  1.00 15.00      A    C  
ATOM   1176  CD  LYS A 128     -23.140  20.708   2.003  1.00 15.00      A    C  
ATOM   1177  CE  LYS A 128     -22.726  20.350   3.424  1.00 15.00      A    C  
ATOM   1178  NZ  LYS A 128     -22.589  21.554   4.288  1.00 15.00      A    N  
ATOM   1179  HZ1 LYS A 128     -23.513  22.026   4.401  1.00 15.00      A    H  
ATOM   1180  HZ2 LYS A 128     -21.918  22.226   3.877  1.00 15.00      A    H  
ATOM   1181  HZ3 LYS A 128     -22.250  21.279   5.241  1.00 15.00      A    H  
ATOM   1182  C   LYS A 128     -23.235  16.711  -0.345  1.00 15.00      A    C  
ATOM   1183  O   LYS A 128     -24.345  16.788  -0.880  1.00 15.00      A    O  
ATOM   1184  N   ASN A 129     -22.820  15.647   0.337  1.00 15.00      A    N  
ATOM   1185  HN  ASN A 129     -21.923  15.653   0.721  1.00 15.00      A    H  
ATOM   1186  CA  ASN A 129     -23.663  14.470   0.534  1.00 15.00      A    C  
ATOM   1187  CB  ASN A 129     -22.897  13.380   1.300  1.00 15.00      A    C  
ATOM   1188  CG  ASN A 129     -21.961  12.566   0.429  1.00 15.00      A    C  
ATOM   1189  OD1 ASN A 129     -22.379  11.629  -0.240  1.00 15.00      A    O  
ATOM   1190  ND2 ASN A 129     -20.681  12.898   0.452  1.00 15.00      A    N  
ATOM   1191 HD21 ASN A 129     -20.404  13.640   1.023  1.00 15.00      A    H  
ATOM   1192 HD22 ASN A 129     -20.064  12.386  -0.113  1.00 15.00      A    H  
ATOM   1193  C   ASN A 129     -24.902  14.842   1.332  1.00 15.00      A    C  
ATOM   1194  O   ASN A 129     -24.901  15.838   2.057  1.00 15.00      A    O  
ATOM   1195  N   LEU A 130     -25.951  14.042   1.210  1.00 15.00      A    N  
ATOM   1196  HN  LEU A 130     -25.899  13.266   0.610  1.00 15.00      A    H  
ATOM   1197  CA  LEU A 130     -27.180  14.298   1.943  1.00 15.00      A    C  
ATOM   1198  CB  LEU A 130     -28.281  13.324   1.528  1.00 15.00      A    C  
ATOM   1199  CG  LEU A 130     -29.670  13.603   2.107  1.00 15.00      A    C  
ATOM   1200  CD1 LEU A 130     -30.207  14.941   1.615  1.00 15.00      A    C  
ATOM   1201  CD2 LEU A 130     -30.631  12.476   1.772  1.00 15.00      A    C  
ATOM   1202  C   LEU A 130     -26.911  14.194   3.437  1.00 15.00      A    C  
ATOM   1203  O   LEU A 130     -27.485  14.928   4.240  1.00 15.00      A    O  
ATOM   1204  N   LEU A 131     -26.018  13.281   3.800  1.00 15.00      A    N  
ATOM   1205  HN  LEU A 131     -25.611  12.710   3.112  1.00 15.00      A    H  
ATOM   1206  CA  LEU A 131     -25.641  13.099   5.191  1.00 15.00      A    C  
ATOM   1207  CB  LEU A 131     -24.734  11.878   5.350  1.00 15.00      A    C  
ATOM   1208  CG  LEU A 131     -24.329  11.535   6.785  1.00 15.00      A    C  
ATOM   1209  CD1 LEU A 131     -25.524  11.020   7.573  1.00 15.00      A    C  
ATOM   1210  CD2 LEU A 131     -23.189  10.531   6.804  1.00 15.00      A    C  
ATOM   1211  C   LEU A 131     -24.924  14.346   5.692  1.00 15.00      A    C  
ATOM   1212  O   LEU A 131     -25.044  14.719   6.856  1.00 15.00      A    O  
ATOM   1213  N   ASN A 132     -24.201  14.998   4.780  1.00 15.00      A    N  
ATOM   1214  HN  ASN A 132     -24.171  14.650   3.866  1.00 15.00      A    H  
ATOM   1215  CA  ASN A 132     -23.458  16.217   5.096  1.00 15.00      A    C  
ATOM   1216  CB  ASN A 132     -22.470  16.564   3.977  1.00 15.00      A    C  
ATOM   1217  CG  ASN A 132     -21.122  15.884   4.119  1.00 15.00      A    C  
ATOM   1218  OD1 ASN A 132     -21.028  14.660   4.132  1.00 15.00      A    O  
ATOM   1219  ND2 ASN A 132     -20.064  16.678   4.207  1.00 15.00      A    N  
ATOM   1220 HD21 ASN A 132     -20.206  17.645   4.179  1.00 15.00      A    H  
ATOM   1221 HD22 ASN A 132     -19.180  16.262   4.294  1.00 15.00      A    H  
ATOM   1222  C   ASN A 132     -24.409  17.386   5.311  1.00 15.00      A    C  
ATOM   1223  O   ASN A 132     -24.011  18.437   5.804  1.00 15.00      A    O  
ATOM   1224  N   TRP A 133     -25.658  17.205   4.902  1.00 15.00      A    N  
ATOM   1225  HN  TRP A 133     -25.900  16.362   4.466  1.00 15.00      A    H  
ATOM   1226  CA  TRP A 133     -26.678  18.230   5.077  1.00 15.00      A    C  
ATOM   1227  CB  TRP A 133     -27.696  18.178   3.937  1.00 15.00      A    C  
ATOM   1228  CG  TRP A 133     -27.323  18.996   2.741  1.00 15.00      A    C  
ATOM   1229  CD1 TRP A 133     -27.095  18.538   1.478  1.00 15.00      A    C  
ATOM   1230  CD2 TRP A 133     -27.141  20.417   2.694  1.00 15.00      A    C  
ATOM   1231  NE1 TRP A 133     -26.781  19.584   0.646  1.00 15.00      A    N  
ATOM   1232  HE1 TRP A 133     -26.578  19.508  -0.305  1.00 15.00      A    H  
ATOM   1233  CE2 TRP A 133     -26.804  20.749   1.368  1.00 15.00      A    C  
ATOM   1234  CE3 TRP A 133     -27.232  21.441   3.643  1.00 15.00      A    C  
ATOM   1235  CZ2 TRP A 133     -26.555  22.060   0.968  1.00 15.00      A    C  
ATOM   1236  CZ3 TRP A 133     -26.986  22.741   3.245  1.00 15.00      A    C  
ATOM   1237  CH2 TRP A 133     -26.652  23.039   1.919  1.00 15.00      A    C  
ATOM   1238  C   TRP A 133     -27.403  17.998   6.391  1.00 15.00      A    C  
ATOM   1239  O   TRP A 133     -27.859  18.933   7.041  1.00 15.00      A    O  
ATOM   1240  N   LEU A 134     -27.493  16.734   6.782  1.00 15.00      A    N  
ATOM   1241  HN  LEU A 134     -27.088  16.035   6.227  1.00 15.00      A    H  
ATOM   1242  CA  LEU A 134     -28.173  16.361   8.009  1.00 15.00      A    C  
ATOM   1243  CB  LEU A 134     -28.548  14.880   7.988  1.00 15.00      A    C  
ATOM   1244  CG  LEU A 134     -29.503  14.441   6.875  1.00 15.00      A    C  
ATOM   1245  CD1 LEU A 134     -29.690  12.933   6.892  1.00 15.00      A    C  
ATOM   1246  CD2 LEU A 134     -30.843  15.152   7.000  1.00 15.00      A    C  
ATOM   1247  C   LEU A 134     -27.330  16.676   9.233  1.00 15.00      A    C  
ATOM   1248  O   LEU A 134     -27.867  16.969  10.299  1.00 15.00      A    O  
ATOM   1249  N   THR A 135     -26.014  16.601   9.080  1.00 15.00      A    N  
ATOM   1250  HN  THR A 135     -25.645  16.342   8.207  1.00 15.00      A    H  
ATOM   1251  CA  THR A 135     -25.093  16.882  10.175  1.00 15.00      A    C  
ATOM   1252  CB  THR A 135     -23.637  16.700   9.711  1.00 15.00      A    C  
ATOM   1253  OG1 THR A 135     -23.581  16.823   8.284  1.00 15.00      A    O  
ATOM   1254  HG1 THR A 135     -23.541  17.756   8.041  1.00 15.00      A    H  
ATOM   1255  CG2 THR A 135     -23.116  15.328  10.113  1.00 15.00      A    C  
ATOM   1256  C   THR A 135     -25.279  18.302  10.704  1.00 15.00      A    C  
ATOM   1257  O   THR A 135     -25.156  18.553  11.901  1.00 15.00      A    O  
ATOM   1258  N   GLU A 136     -25.592  19.217   9.802  1.00 15.00      A    N  
ATOM   1259  HN  GLU A 136     -25.696  18.948   8.865  1.00 15.00      A    H  
ATOM   1260  CA  GLU A 136     -25.801  20.610  10.158  1.00 15.00      A    C  
ATOM   1261  CB  GLU A 136     -25.014  21.508   9.194  1.00 15.00      A    C  
ATOM   1262  CG  GLU A 136     -24.963  20.972   7.769  1.00 15.00      A    C  
ATOM   1263  CD  GLU A 136     -23.866  21.596   6.931  1.00 15.00      A    C  
ATOM   1264  OE1 GLU A 136     -22.722  21.099   6.963  1.00 15.00      A    O  
ATOM   1265  OE2 GLU A 136     -24.146  22.562   6.197  1.00 15.00      A    O  
ATOM   1266  C   GLU A 136     -27.291  20.941  10.109  1.00 15.00      A    C  
ATOM   1267  O   GLU A 136     -27.850  21.149   9.030  1.00 15.00      A    O  
ATOM   1268  N   ASP A 137     -27.942  20.962  11.273  1.00 15.00      A    N  
ATOM   1269  HN  ASP A 137     -27.452  20.784  12.111  1.00 15.00      A    H  
ATOM   1270  CA  ASP A 137     -29.371  21.257  11.333  1.00 15.00      A    C  
ATOM   1271  CB  ASP A 137     -30.061  20.895  12.669  1.00 15.00      A    C  
ATOM   1272  CG  ASP A 137     -29.160  20.751  13.891  1.00 15.00      A    C  
ATOM   1273  OD1 ASP A 137     -29.618  21.105  14.996  1.00 15.00      A    O  
ATOM   1274  OD2 ASP A 137     -28.030  20.233  13.768  1.00 15.00      A    O  
ATOM   1275  C   ASP A 137     -29.689  22.670  10.864  1.00 15.00      A    C  
ATOM   1276  O   ASP A 137     -29.530  23.647  11.598  1.00 15.00      A    O  
ATOM   1277  N   SER A 138     -30.117  22.755   9.611  1.00 15.00      A    N  
ATOM   1278  HN  SER A 138     -30.201  21.935   9.086  1.00 15.00      A    H  
ATOM   1279  CA  SER A 138     -30.453  24.018   8.981  1.00 15.00      A    C  
ATOM   1280  CB  SER A 138     -29.698  24.103   7.652  1.00 15.00      A    C  
ATOM   1281  OG  SER A 138     -29.437  22.800   7.147  1.00 15.00      A    O  
ATOM   1282  HG  SER A 138     -28.700  22.408   7.634  1.00 15.00      A    H  
ATOM   1283  C   SER A 138     -31.964  24.120   8.757  1.00 15.00      A    C  
ATOM   1284  O   SER A 138     -32.752  23.807   9.651  1.00 15.00      A    O  
ATOM   1285  N   ALA A 139     -32.368  24.559   7.570  1.00 15.00      A    N  
ATOM   1286  HN  ALA A 139     -31.696  24.794   6.885  1.00 15.00      A    H  
ATOM   1287  CA  ALA A 139     -33.782  24.690   7.245  1.00 15.00      A    C  
ATOM   1288  CB  ALA A 139     -34.094  26.111   6.800  1.00 15.00      A    C  
ATOM   1289  C   ALA A 139     -34.162  23.695   6.156  1.00 15.00      A    C  
ATOM   1290  O   ALA A 139     -35.219  23.066   6.206  1.00 15.00      A    O  
ATOM   1291  N   GLU A 140     -33.276  23.562   5.177  1.00 15.00      A    N  
ATOM   1292  HN  GLU A 140     -32.454  24.113   5.201  1.00 15.00      A    H  
ATOM   1293  CA  GLU A 140     -33.470  22.644   4.063  1.00 15.00      A    C  
ATOM   1294  CB  GLU A 140     -32.385  22.851   2.993  1.00 15.00      A    C  
ATOM   1295  CG  GLU A 140     -31.001  23.204   3.531  1.00 15.00      A    C  
ATOM   1296  CD  GLU A 140     -30.855  24.676   3.882  1.00 15.00      A    C  
ATOM   1297  OE1 GLU A 140     -30.507  25.472   2.989  1.00 15.00      A    O  
ATOM   1298  OE2 GLU A 140     -31.101  25.035   5.058  1.00 15.00      A    O  
ATOM   1299  C   GLU A 140     -33.474  21.201   4.561  1.00 15.00      A    C  
ATOM   1300  O   GLU A 140     -34.178  20.338   4.030  1.00 15.00      A    O  
ATOM   1301  N   ALA A 141     -32.681  20.953   5.593  1.00 15.00      A    N  
ATOM   1302  HN  ALA A 141     -32.137  21.683   5.960  1.00 15.00      A    H  
ATOM   1303  CA  ALA A 141     -32.602  19.637   6.197  1.00 15.00      A    C  
ATOM   1304  CB  ALA A 141     -31.217  19.409   6.784  1.00 15.00      A    C  
ATOM   1305  C   ALA A 141     -33.659  19.520   7.284  1.00 15.00      A    C  
ATOM   1306  O   ALA A 141     -34.133  20.532   7.795  1.00 15.00      A    O  
ATOM   1307  N   LEU A 142     -34.048  18.284   7.601  1.00 15.00      A    N  
ATOM   1308  HN  LEU A 142     -33.659  17.532   7.111  1.00 15.00      A    H  
ATOM   1309  CA  LEU A 142     -35.051  18.002   8.639  1.00 15.00      A    C  
ATOM   1310  CB  LEU A 142     -34.778  18.777   9.939  1.00 15.00      A    C  
ATOM   1311  CG  LEU A 142     -35.459  18.253  11.209  1.00 15.00      A    C  
ATOM   1312  CD1 LEU A 142     -34.712  17.051  11.763  1.00 15.00      A    C  
ATOM   1313  CD2 LEU A 142     -35.563  19.351  12.258  1.00 15.00      A    C  
ATOM   1314  C   LEU A 142     -36.478  18.240   8.142  1.00 15.00      A    C  
ATOM   1315  O   LEU A 142     -37.388  17.489   8.472  1.00 15.00      A    O  
ATOM   1316  N   GLN A 143     -36.666  19.273   7.340  1.00 15.00      A    N  
ATOM   1317  HN  GLN A 143     -35.903  19.854   7.119  1.00 15.00      A    H  
ATOM   1318  CA  GLN A 143     -37.986  19.597   6.814  1.00 15.00      A    C  
ATOM   1319  CB  GLN A 143     -38.069  21.092   6.508  1.00 15.00      A    C  
ATOM   1320  CG  GLN A 143     -39.439  21.556   6.045  1.00 15.00      A    C  
ATOM   1321  CD  GLN A 143     -39.459  23.022   5.660  1.00 15.00      A    C  
ATOM   1322  OE1 GLN A 143     -38.481  23.561   5.149  1.00 15.00      A    O  
ATOM   1323  NE2 GLN A 143     -40.579  23.680   5.906  1.00 15.00      A    N  
ATOM   1324 HE21 GLN A 143     -41.321  23.190   6.314  1.00 15.00      A    H  
ATOM   1325 HE22 GLN A 143     -40.615  24.630   5.676  1.00 15.00      A    H  
ATOM   1326  C   GLN A 143     -38.332  18.796   5.556  1.00 15.00      A    C  
ATOM   1327  O   GLN A 143     -39.457  18.332   5.395  1.00 15.00      A    O  
ATOM   1328  N   ALA A 144     -37.353  18.599   4.686  1.00 15.00      A    N  
ATOM   1329  HN  ALA A 144     -36.454  18.931   4.893  1.00 15.00      A    H  
ATOM   1330  CA  ALA A 144     -37.578  17.904   3.417  1.00 15.00      A    C  
ATOM   1331  CB  ALA A 144     -36.469  18.241   2.433  1.00 15.00      A    C  
ATOM   1332  C   ALA A 144     -37.743  16.388   3.528  1.00 15.00      A    C  
ATOM   1333  O   ALA A 144     -37.874  15.712   2.509  1.00 15.00      A    O  
ATOM   1334  N   LEU A 145     -37.759  15.843   4.735  1.00 15.00      A    N  
ATOM   1335  HN  LEU A 145     -37.698  16.414   5.530  1.00 15.00      A    H  
ATOM   1336  CA  LEU A 145     -37.889  14.394   4.881  1.00 15.00      A    C  
ATOM   1337  CB  LEU A 145     -36.642  13.761   5.508  1.00 15.00      A    C  
ATOM   1338  CG  LEU A 145     -36.253  14.248   6.903  1.00 15.00      A    C  
ATOM   1339  CD1 LEU A 145     -36.057  13.067   7.839  1.00 15.00      A    C  
ATOM   1340  CD2 LEU A 145     -34.987  15.082   6.832  1.00 15.00      A    C  
ATOM   1341  C   LEU A 145     -39.161  13.972   5.605  1.00 15.00      A    C  
ATOM   1342  O   LEU A 145     -39.487  12.790   5.638  1.00 15.00      A    O  
ATOM   1343  N   SER A 146     -39.873  14.935   6.175  1.00 15.00      A    N  
ATOM   1344  HN  SER A 146     -39.566  15.863   6.110  1.00 15.00      A    H  
ATOM   1345  CA  SER A 146     -41.111  14.655   6.899  1.00 15.00      A    C  
ATOM   1346  CB  SER A 146     -40.818  13.899   8.203  1.00 15.00      A    C  
ATOM   1347  OG  SER A 146     -40.624  12.513   7.977  1.00 15.00      A    O  
ATOM   1348  HG  SER A 146     -40.419  12.368   7.037  1.00 15.00      A    H  
ATOM   1349  C   SER A 146     -41.838  15.949   7.233  1.00 15.00      A    C  
ATOM   1350  O   SER A 146     -41.212  16.918   7.663  1.00 15.00      A    O  
ATOM   1351  N   ASP A 147     -43.147  15.967   7.008  1.00 15.00      A    N  
ATOM   1352  HN  ASP A 147     -43.573  15.188   6.583  1.00 15.00      A    H  
ATOM   1353  CA  ASP A 147     -43.969  17.134   7.321  1.00 15.00      A    C  
ATOM   1354  CB  ASP A 147     -45.423  16.891   6.903  1.00 15.00      A    C  
ATOM   1355  CG  ASP A 147     -45.586  16.715   5.407  1.00 15.00      A    C  
ATOM   1356  OD1 ASP A 147     -46.021  17.674   4.738  1.00 15.00      A    O  
ATOM   1357  OD2 ASP A 147     -45.273  15.617   4.901  1.00 15.00      A    O  
ATOM   1358  C   ASP A 147     -43.913  17.416   8.818  1.00 15.00      A    C  
ATOM   1359  O   ASP A 147     -43.889  18.568   9.252  1.00 15.00      A    O  
ATOM   1360  N   ASN A 148     -43.898  16.345   9.600  1.00 15.00      A    N  
ATOM   1361  HN  ASN A 148     -43.934  15.460   9.187  1.00 15.00      A    H  
ATOM   1362  CA  ASN A 148     -43.829  16.448  11.050  1.00 15.00      A    C  
ATOM   1363  CB  ASN A 148     -44.561  15.276  11.708  1.00 15.00      A    C  
ATOM   1364  CG  ASN A 148     -45.998  15.608  12.054  1.00 15.00      A    C  
ATOM   1365  OD1 ASN A 148     -46.912  15.347  11.275  1.00 15.00      A    O  
ATOM   1366  ND2 ASN A 148     -46.204  16.191  13.223  1.00 15.00      A    N  
ATOM   1367 HD21 ASN A 148     -45.417  16.376  13.800  1.00 15.00      A    H  
ATOM   1368 HD22 ASN A 148     -47.121  16.416  13.472  1.00 15.00      A    H  
ATOM   1369  C   ASN A 148     -42.376  16.476  11.504  1.00 15.00      A    C  
ATOM   1370  O   ASN A 148     -41.591  15.587  11.157  1.00 15.00      A    O  
ATOM   1371  N   ALA A 149     -42.022  17.484  12.290  1.00 15.00      A    N  
ATOM   1372  HN  ALA A 149     -42.703  18.137  12.562  1.00 15.00      A    H  
ATOM   1373  CA  ALA A 149     -40.653  17.638  12.775  1.00 15.00      A    C  
ATOM   1374  CB  ALA A 149     -40.442  19.029  13.353  1.00 15.00      A    C  
ATOM   1375  C   ALA A 149     -40.289  16.566  13.798  1.00 15.00      A    C  
ATOM   1376  O   ALA A 149     -39.111  16.273  14.014  1.00 15.00      A    O  
ATOM   1377  N   GLU A 150     -41.307  15.985  14.418  1.00 15.00      A    N  
ATOM   1378  HN  GLU A 150     -42.228  16.275  14.201  1.00 15.00      A    H  
ATOM   1379  CA  GLU A 150     -41.123  14.944  15.419  1.00 15.00      A    C  
ATOM   1380  CB  GLU A 150     -42.479  14.510  15.992  1.00 15.00      A    C  
ATOM   1381  CG  GLU A 150     -43.229  15.602  16.748  1.00 15.00      A    C  
ATOM   1382  CD  GLU A 150     -43.901  16.616  15.836  1.00 15.00      A    C  
ATOM   1383  OE1 GLU A 150     -44.449  17.605  16.351  1.00 15.00      A    O  
ATOM   1384  OE2 GLU A 150     -43.875  16.425  14.597  1.00 15.00      A    O  
ATOM   1385  C   GLU A 150     -40.402  13.742  14.820  1.00 15.00      A    C  
ATOM   1386  O   GLU A 150     -39.292  13.400  15.233  1.00 15.00      A    O  
ATOM   1387  N   GLN A 151     -41.031  13.122  13.825  1.00 15.00      A    N  
ATOM   1388  HN  GLN A 151     -41.905  13.456  13.534  1.00 15.00      A    H  
ATOM   1389  CA  GLN A 151     -40.454  11.958  13.158  1.00 15.00      A    C  
ATOM   1390  CB  GLN A 151     -41.475  11.303  12.220  1.00 15.00      A    C  
ATOM   1391  CG  GLN A 151     -42.221  12.284  11.330  1.00 15.00      A    C  
ATOM   1392  CD  GLN A 151     -43.257  11.610  10.455  1.00 15.00      A    C  
ATOM   1393  OE1 GLN A 151     -44.388  11.388  10.878  1.00 15.00      A    O  
ATOM   1394  NE2 GLN A 151     -42.883  11.297   9.224  1.00 15.00      A    N  
ATOM   1395 HE21 GLN A 151     -41.963  11.516   8.944  1.00 15.00      A    H  
ATOM   1396 HE22 GLN A 151     -43.538  10.864   8.639  1.00 15.00      A    H  
ATOM   1397  C   GLN A 151     -39.189  12.339  12.395  1.00 15.00      A    C  
ATOM   1398  O   GLN A 151     -38.249  11.554  12.297  1.00 15.00      A    O  
ATOM   1399  N   ALA A 152     -39.173  13.558  11.864  1.00 15.00      A    N  
ATOM   1400  HN  ALA A 152     -39.960  14.136  11.967  1.00 15.00      A    H  
ATOM   1401  CA  ALA A 152     -38.023  14.051  11.121  1.00 15.00      A    C  
ATOM   1402  CB  ALA A 152     -38.317  15.429  10.556  1.00 15.00      A    C  
ATOM   1403  C   ALA A 152     -36.784  14.096  12.010  1.00 15.00      A    C  
ATOM   1404  O   ALA A 152     -35.691  13.713  11.591  1.00 15.00      A    O  
ATOM   1405  N   ARG A 153     -36.965  14.561  13.244  1.00 15.00      A    N  
ATOM   1406  HN  ARG A 153     -37.863  14.856  13.517  1.00 15.00      A    H  
ATOM   1407  CA  ARG A 153     -35.866  14.651  14.197  1.00 15.00      A    C  
ATOM   1408  CB  ARG A 153     -36.295  15.415  15.457  1.00 15.00      A    C  
ATOM   1409  CG  ARG A 153     -35.170  15.668  16.455  1.00 15.00      A    C  
ATOM   1410  CD  ARG A 153     -34.130  16.634  15.902  1.00 15.00      A    C  
ATOM   1411  NE  ARG A 153     -34.604  18.020  15.902  1.00 15.00      A    N  
ATOM   1412  HE  ARG A 153     -35.565  18.163  16.058  1.00 15.00      A    H  
ATOM   1413  CZ  ARG A 153     -33.815  19.085  15.711  1.00 15.00      A    C  
ATOM   1414  NH1 ARG A 153     -32.510  18.927  15.503  1.00 15.00      A    N  
ATOM   1415 HH11 ARG A 153     -31.891  19.762  15.353  1.00 15.00      A    H  
ATOM   1416 HH12 ARG A 153     -32.096  17.976  15.488  1.00 15.00      A    H  
ATOM   1417  NH2 ARG A 153     -34.334  20.309  15.727  1.00 15.00      A    N  
ATOM   1418 HH21 ARG A 153     -33.720  21.141  15.577  1.00 15.00      A    H  
ATOM   1419 HH22 ARG A 153     -35.354  20.446  15.887  1.00 15.00      A    H  
ATOM   1420  C   ARG A 153     -35.344  13.264  14.563  1.00 15.00      A    C  
ATOM   1421  O   ARG A 153     -34.137  13.075  14.747  1.00 15.00      A    O  
ATOM   1422  N   GLU A 154     -36.255  12.304  14.658  1.00 15.00      A    N  
ATOM   1423  HN  GLU A 154     -37.200  12.521  14.497  1.00 15.00      A    H  
ATOM   1424  CA  GLU A 154     -35.894  10.933  14.993  1.00 15.00      A    C  
ATOM   1425  CB  GLU A 154     -37.145  10.109  15.299  1.00 15.00      A    C  
ATOM   1426  CG  GLU A 154     -36.869   8.640  15.571  1.00 15.00      A    C  
ATOM   1427  CD  GLU A 154     -38.129   7.802  15.546  1.00 15.00      A    C  
ATOM   1428  OE1 GLU A 154     -38.877   7.882  14.548  1.00 15.00      A    O  
ATOM   1429  OE2 GLU A 154     -38.370   7.065  16.521  1.00 15.00      A    O  
ATOM   1430  C   GLU A 154     -35.106  10.294  13.854  1.00 15.00      A    C  
ATOM   1431  O   GLU A 154     -33.995   9.797  14.058  1.00 15.00      A    O  
ATOM   1432  N   TRP A 155     -35.675  10.331  12.652  1.00 15.00      A    N  
ATOM   1433  HN  TRP A 155     -36.568  10.736  12.556  1.00 15.00      A    H  
ATOM   1434  CA  TRP A 155     -35.024   9.761  11.477  1.00 15.00      A    C  
ATOM   1435  CB  TRP A 155     -35.904   9.897  10.230  1.00 15.00      A    C  
ATOM   1436  CG  TRP A 155     -37.183   9.111  10.299  1.00 15.00      A    C  
ATOM   1437  CD1 TRP A 155     -37.553   8.223  11.269  1.00 15.00      A    C  
ATOM   1438  CD2 TRP A 155     -38.260   9.140   9.355  1.00 15.00      A    C  
ATOM   1439  NE1 TRP A 155     -38.794   7.707  10.993  1.00 15.00      A    N  
ATOM   1440  HE1 TRP A 155     -39.274   7.055  11.549  1.00 15.00      A    H  
ATOM   1441  CE2 TRP A 155     -39.250   8.253   9.822  1.00 15.00      A    C  
ATOM   1442  CE3 TRP A 155     -38.486   9.834   8.163  1.00 15.00      A    C  
ATOM   1443  CZ2 TRP A 155     -40.445   8.042   9.138  1.00 15.00      A    C  
ATOM   1444  CZ3 TRP A 155     -39.672   9.622   7.486  1.00 15.00      A    C  
ATOM   1445  CH2 TRP A 155     -40.637   8.734   7.975  1.00 15.00      A    C  
ATOM   1446  C   TRP A 155     -33.655  10.395  11.248  1.00 15.00      A    C  
ATOM   1447  O   TRP A 155     -32.691   9.702  10.921  1.00 15.00      A    O  
ATOM   1448  N   ARG A 156     -33.570  11.713  11.436  1.00 15.00      A    N  
ATOM   1449  HN  ARG A 156     -34.381  12.214  11.682  1.00 15.00      A    H  
ATOM   1450  CA  ARG A 156     -32.309  12.430  11.270  1.00 15.00      A    C  
ATOM   1451  CB  ARG A 156     -32.493  13.933  11.523  1.00 15.00      A    C  
ATOM   1452  CG  ARG A 156     -31.261  14.786  11.233  1.00 15.00      A    C  
ATOM   1453  CD  ARG A 156     -30.415  15.012  12.482  1.00 15.00      A    C  
ATOM   1454  NE  ARG A 156     -29.455  16.097  12.293  1.00 15.00      A    N  
ATOM   1455  HE  ARG A 156     -29.182  16.301  11.365  1.00 15.00      A    H  
ATOM   1456  CZ  ARG A 156     -28.918  16.818  13.275  1.00 15.00      A    C  
ATOM   1457  NH1 ARG A 156     -29.224  16.575  14.544  1.00 15.00      A    N  
ATOM   1458 HH11 ARG A 156     -29.883  15.810  14.786  1.00 15.00      A    H  
ATOM   1459 HH12 ARG A 156     -28.795  17.151  15.303  1.00 15.00      A    H  
ATOM   1460  NH2 ARG A 156     -28.065  17.779  12.975  1.00 15.00      A    N  
ATOM   1461 HH21 ARG A 156     -27.640  18.375  13.729  1.00 15.00      A    H  
ATOM   1462 HH22 ARG A 156     -27.811  17.963  11.979  1.00 15.00      A    H  
ATOM   1463  C   ARG A 156     -31.257  11.868  12.217  1.00 15.00      A    C  
ATOM   1464  O   ARG A 156     -30.098  11.706  11.844  1.00 15.00      A    O  
ATOM   1465  N   GLN A 157     -31.675  11.571  13.443  1.00 15.00      A    N  
ATOM   1466  HN  GLN A 157     -32.618  11.714  13.675  1.00 15.00      A    H  
ATOM   1467  CA  GLN A 157     -30.773  11.024  14.445  1.00 15.00      A    C  
ATOM   1468  CB  GLN A 157     -31.461  10.936  15.810  1.00 15.00      A    C  
ATOM   1469  CG  GLN A 157     -30.499  10.746  16.972  1.00 15.00      A    C  
ATOM   1470  CD  GLN A 157     -29.835  12.043  17.398  1.00 15.00      A    C  
ATOM   1471  OE1 GLN A 157     -28.670  12.062  17.780  1.00 15.00      A    O  
ATOM   1472  NE2 GLN A 157     -30.581  13.137  17.355  1.00 15.00      A    N  
ATOM   1473 HE21 GLN A 157     -31.508  13.051  17.053  1.00 15.00      A    H  
ATOM   1474 HE22 GLN A 157     -30.176  13.979  17.642  1.00 15.00      A    H  
ATOM   1475  C   GLN A 157     -30.288   9.644  14.019  1.00 15.00      A    C  
ATOM   1476  O   GLN A 157     -29.105   9.331  14.129  1.00 15.00      A    O  
ATOM   1477  N   ALA A 158     -31.215   8.831  13.522  1.00 15.00      A    N  
ATOM   1478  HN  ALA A 158     -32.145   9.142  13.467  1.00 15.00      A    H  
ATOM   1479  CA  ALA A 158     -30.889   7.487  13.065  1.00 15.00      A    C  
ATOM   1480  CB  ALA A 158     -32.149   6.750  12.635  1.00 15.00      A    C  
ATOM   1481  C   ALA A 158     -29.879   7.539  11.924  1.00 15.00      A    C  
ATOM   1482  O   ALA A 158     -28.925   6.764  11.895  1.00 15.00      A    O  
ATOM   1483  N   PHE A 159     -30.088   8.472  10.996  1.00 15.00      A    N  
ATOM   1484  HN  PHE A 159     -30.870   9.062  11.081  1.00 15.00      A    H  
ATOM   1485  CA  PHE A 159     -29.193   8.637   9.855  1.00 15.00      A    C  
ATOM   1486  CB  PHE A 159     -29.759   9.642   8.847  1.00 15.00      A    C  
ATOM   1487  CG  PHE A 159     -30.959   9.144   8.088  1.00 15.00      A    C  
ATOM   1488  CD1 PHE A 159     -31.003   7.847   7.600  1.00 15.00      A    C  
ATOM   1489  CD2 PHE A 159     -32.042   9.976   7.859  1.00 15.00      A    C  
ATOM   1490  CE1 PHE A 159     -32.104   7.390   6.902  1.00 15.00      A    C  
ATOM   1491  CE2 PHE A 159     -33.147   9.526   7.161  1.00 15.00      A    C  
ATOM   1492  CZ  PHE A 159     -33.179   8.231   6.682  1.00 15.00      A    C  
ATOM   1493  C   PHE A 159     -27.802   9.066  10.311  1.00 15.00      A    C  
ATOM   1494  O   PHE A 159     -26.798   8.614   9.772  1.00 15.00      A    O  
ATOM   1495  N   ILE A 160     -27.751   9.942  11.308  1.00 15.00      A    N  
ATOM   1496  HN  ILE A 160     -28.588  10.288  11.686  1.00 15.00      A    H  
ATOM   1497  CA  ILE A 160     -26.478  10.409  11.848  1.00 15.00      A    C  
ATOM   1498  CB  ILE A 160     -26.670  11.622  12.792  1.00 15.00      A    C  
ATOM   1499  CG1 ILE A 160     -27.275  12.809  12.033  1.00 15.00      A    C  
ATOM   1500  CG2 ILE A 160     -25.359  12.026  13.456  1.00 15.00      A    C  
ATOM   1501  CD1 ILE A 160     -26.467  13.257  10.833  1.00 15.00      A    C  
ATOM   1502  C   ILE A 160     -25.793   9.267  12.599  1.00 15.00      A    C  
ATOM   1503  O   ILE A 160     -24.563   9.191  12.666  1.00 15.00      A    O  
ATOM   1504  N   GLY A 161     -26.606   8.351  13.115  1.00 15.00      A    N  
ATOM   1505  HN  GLY A 161     -27.576   8.456  12.996  1.00 15.00      A    H  
ATOM   1506  CA  GLY A 161     -26.097   7.212  13.855  1.00 15.00      A    C  
ATOM   1507  C   GLY A 161     -25.346   6.216  12.988  1.00 15.00      A    C  
ATOM   1508  O   GLY A 161     -24.911   5.167  13.470  1.00 15.00      A    O  
ATOM   1509  N   ILE A 162     -25.194   6.528  11.707  1.00 15.00      A    N  
ATOM   1510  HN  ILE A 162     -25.578   7.368  11.371  1.00 15.00      A    H  
ATOM   1511  CA  ILE A 162     -24.481   5.652  10.790  1.00 15.00      A    C  
ATOM   1512  CB  ILE A 162     -24.924   5.857   9.321  1.00 15.00      A    C  
ATOM   1513  CG1 ILE A 162     -24.518   4.652   8.464  1.00 15.00      A    C  
ATOM   1514  CG2 ILE A 162     -24.342   7.144   8.744  1.00 15.00      A    C  
ATOM   1515  CD1 ILE A 162     -25.040   4.700   7.043  1.00 15.00      A    C  
ATOM   1516  C   ILE A 162     -22.974   5.862  10.905  1.00 15.00      A    C  
ATOM   1517  O   ILE A 162     -22.190   4.975  10.579  1.00 15.00      A    O  
ATOM   1518  N   THR A 163     -22.574   7.030  11.387  1.00 15.00      A    N  
ATOM   1519  HN  THR A 163     -23.244   7.697  11.655  1.00 15.00      A    H  
ATOM   1520  CA  THR A 163     -21.161   7.344  11.525  1.00 15.00      A    C  
ATOM   1521  CB  THR A 163     -20.853   8.790  11.065  1.00 15.00      A    C  
ATOM   1522  OG1 THR A 163     -19.442   8.961  10.906  1.00 15.00      A    O  
ATOM   1523  HG1 THR A 163     -18.980   8.442  11.574  1.00 15.00      A    H  
ATOM   1524  CG2 THR A 163     -21.375   9.812  12.066  1.00 15.00      A    C  
ATOM   1525  C   THR A 163     -20.667   7.124  12.955  1.00 15.00      A    C  
ATOM   1526  O   THR A 163     -19.468   7.176  13.223  1.00 15.00      A    O  
ATOM   1527  N   THR A 164     -21.592   6.871  13.866  1.00 15.00      A    N  
ATOM   1528  HN  THR A 164     -22.534   6.833  13.602  1.00 15.00      A    H  
ATOM   1529  CA  THR A 164     -21.242   6.649  15.257  1.00 15.00      A    C  
ATOM   1530  CB  THR A 164     -22.298   7.269  16.188  1.00 15.00      A    C  
ATOM   1531  OG1 THR A 164     -23.594   7.098  15.601  1.00 15.00      A    O  
ATOM   1532  HG1 THR A 164     -24.145   6.575  16.190  1.00 15.00      A    H  
ATOM   1533  CG2 THR A 164     -22.029   8.752  16.394  1.00 15.00      A    C  
ATOM   1534  C   THR A 164     -21.122   5.158  15.561  1.00 15.00      A    C  
ATOM   1535  O   THR A 164     -21.724   4.322  14.877  1.00 15.00      A    O  
ATOM   1536  N   VAL A 165     -20.336   4.833  16.578  1.00 15.00      A    N  
ATOM   1537  HN  VAL A 165     -19.873   5.543  17.066  1.00 15.00      A    H  
ATOM   1538  CA  VAL A 165     -20.143   3.450  16.990  1.00 15.00      A    C  
ATOM   1539  CB  VAL A 165     -18.989   3.325  18.016  1.00 15.00      A    C  
ATOM   1540  CG1 VAL A 165     -19.276   4.126  19.279  1.00 15.00      A    C  
ATOM   1541  CG2 VAL A 165     -18.689   1.868  18.342  1.00 15.00      A    C  
ATOM   1542  C   VAL A 165     -21.441   2.888  17.574  1.00 15.00      A    C  
ATOM   1543  O   VAL A 165     -22.204   3.608  18.221  1.00 15.00      A    O  
ATOM   1544  N   LYS A 166     -21.699   1.613  17.325  1.00 15.00      A    N  
ATOM   1545  HN  LYS A 166     -21.056   1.084  16.807  1.00 15.00      A    H  
ATOM   1546  CA  LYS A 166     -22.907   0.974  17.817  1.00 15.00      A    C  
ATOM   1547  CB  LYS A 166     -23.692   0.354  16.662  1.00 15.00      A    C  
ATOM   1548  CG  LYS A 166     -24.189   1.372  15.652  1.00 15.00      A    C  
ATOM   1549  CD  LYS A 166     -24.827   0.699  14.452  1.00 15.00      A    C  
ATOM   1550  CE  LYS A 166     -25.415   1.726  13.501  1.00 15.00      A    C  
ATOM   1551  NZ  LYS A 166     -24.367   2.589  12.896  1.00 15.00      A    N  
ATOM   1552  HZ1 LYS A 166     -24.646   3.593  12.965  1.00 15.00      A    H  
ATOM   1553  HZ2 LYS A 166     -24.242   2.344  11.889  1.00 15.00      A    H  
ATOM   1554  HZ3 LYS A 166     -23.463   2.457  13.390  1.00 15.00      A    H  
ATOM   1555  C   LYS A 166     -22.591  -0.069  18.877  1.00 15.00      A    C  
ATOM   1556  O   LYS A 166     -22.434  -1.252  18.576  1.00 15.00      A    O  
ATOM   1557  N   GLY A 167     -22.479   0.384  20.113  1.00 15.00      A    N  
ATOM   1558  HN  GLY A 167     -22.577   1.343  20.283  1.00 15.00      A    H  
ATOM   1559  CA  GLY A 167     -22.188  -0.511  21.209  1.00 15.00      A    C  
ATOM   1560  C   GLY A 167     -21.087   0.028  22.092  1.00 15.00      A    C  
ATOM   1561  O   GLY A 167     -20.883   1.240  22.167  1.00 15.00      A    O  
ATOM   1562  N   ALA A 168     -20.377  -0.871  22.751  1.00 15.00      A    N  
ATOM   1563  HN  ALA A 168     -20.578  -1.820  22.631  1.00 15.00      A    H  
ATOM   1564  CA  ALA A 168     -19.288  -0.487  23.632  1.00 15.00      A    C  
ATOM   1565  CB  ALA A 168     -19.383  -1.245  24.948  1.00 15.00      A    C  
ATOM   1566  C   ALA A 168     -17.954  -0.761  22.952  1.00 15.00      A    C  
ATOM   1567  O   ALA A 168     -17.759  -1.834  22.378  1.00 15.00      A    O  
ATOM   1568  N   PRO A 169     -17.032   0.214  22.984  1.00 15.00      A    N  
ATOM   1569  CA  PRO A 169     -15.705   0.076  22.371  1.00 15.00      A    C  
ATOM   1570  CB  PRO A 169     -15.003   1.393  22.720  1.00 15.00      A    C  
ATOM   1571  CG  PRO A 169     -16.110   2.349  22.998  1.00 15.00      A    C  
ATOM   1572  CD  PRO A 169     -17.213   1.535  23.609  1.00 15.00      A    C  
ATOM   1573  C   PRO A 169     -14.928  -1.106  22.946  1.00 15.00      A    C  
ATOM   1574  O   PRO A 169     -14.359  -1.023  24.034  1.00 15.00      A    O  
ATOM   1575  N   ALA A 170     -14.921  -2.208  22.213  1.00 15.00      A    N  
ATOM   1576  HN  ALA A 170     -15.408  -2.218  21.364  1.00 15.00      A    H  
ATOM   1577  CA  ALA A 170     -14.221  -3.406  22.639  1.00 15.00      A    C  
ATOM   1578  CB  ALA A 170     -15.217  -4.464  23.089  1.00 15.00      A    C  
ATOM   1579  C   ALA A 170     -13.354  -3.937  21.506  1.00 15.00      A    C  
ATOM   1580  O   ALA A 170     -13.431  -3.454  20.373  1.00 15.00      A    O  
ATOM   1581  N   SER A 171     -12.525  -4.922  21.812  1.00 15.00      A    N  
ATOM   1582  HN  SER A 171     -12.501  -5.262  22.731  1.00 15.00      A    H  
ATOM   1583  CA  SER A 171     -11.650  -5.518  20.819  1.00 15.00      A    C  
ATOM   1584  CB  SER A 171     -10.241  -4.930  20.935  1.00 15.00      A    C  
ATOM   1585  OG  SER A 171     -10.289  -3.516  20.881  1.00 15.00      A    O  
ATOM   1586  HG  SER A 171     -11.206  -3.230  20.865  1.00 15.00      A    H  
ATOM   1587  C   SER A 171     -11.611  -7.033  20.975  1.00 15.00      A    C  
ATOM   1588  O   SER A 171     -11.530  -7.550  22.089  1.00 15.00      A    O  
ATOM   1589  N   HIS A 172     -11.695  -7.734  19.854  1.00 15.00      A    N  
ATOM   1590  HN  HIS A 172     -11.777  -7.262  19.003  1.00 15.00      A    H  
ATOM   1591  CA  HIS A 172     -11.664  -9.188  19.855  1.00 15.00      A    C  
ATOM   1592  CB  HIS A 172     -12.108  -9.710  18.488  1.00 15.00      A    C  
ATOM   1593  CG  HIS A 172     -12.751 -11.064  18.510  1.00 15.00      A    C  
ATOM   1594  ND1 HIS A 172     -14.117 -11.207  18.566  1.00 15.00      A    N  
ATOM   1595  CD2 HIS A 172     -12.178 -12.291  18.452  1.00 15.00      A    C  
ATOM   1596  CE1 HIS A 172     -14.347 -12.506  18.538  1.00 15.00      A    C  
ATOM   1597  NE2 HIS A 172     -13.205 -13.200  18.469  1.00 15.00      A    N  
ATOM   1598  HE2 HIS A 172     -13.117 -14.175  18.421  1.00 15.00      A    H  
ATOM   1599  C   HIS A 172     -10.253  -9.673  20.168  1.00 15.00      A    C  
ATOM   1600  O   HIS A 172      -9.278  -8.968  19.910  1.00 15.00      A    O  
ATOM   1601  N   SER A 173     -10.146 -10.884  20.698  1.00 15.00      A    N  
ATOM   1602  HN  SER A 173     -10.959 -11.406  20.862  1.00 15.00      A    H  
ATOM   1603  CA  SER A 173      -8.852 -11.456  21.059  1.00 15.00      A    C  
ATOM   1604  CB  SER A 173      -9.045 -12.732  21.884  1.00 15.00      A    C  
ATOM   1605  OG  SER A 173      -7.836 -13.130  22.506  1.00 15.00      A    O  
ATOM   1606  HG  SER A 173      -7.095 -12.937  21.919  1.00 15.00      A    H  
ATOM   1607  C   SER A 173      -7.974 -11.734  19.835  1.00 15.00      A    C  
ATOM   1608  O   SER A 173      -6.783 -12.006  19.972  1.00 15.00      A    O  
ATOM   1609  N   LEU A 174      -8.561 -11.660  18.643  1.00 15.00      A    N  
ATOM   1610  HN  LEU A 174      -9.510 -11.434  18.592  1.00 15.00      A    H  
ATOM   1611  CA  LEU A 174      -7.820 -11.908  17.410  1.00 15.00      A    C  
ATOM   1612  CB  LEU A 174      -8.678 -12.660  16.386  1.00 15.00      A    C  
ATOM   1613  CG  LEU A 174      -8.758 -14.186  16.545  1.00 15.00      A    C  
ATOM   1614  CD1 LEU A 174      -7.376 -14.793  16.743  1.00 15.00      A    C  
ATOM   1615  CD2 LEU A 174      -9.697 -14.579  17.676  1.00 15.00      A    C  
ATOM   1616  C   LEU A 174      -7.288 -10.608  16.813  1.00 15.00      A    C  
ATOM   1617  O   LEU A 174      -6.553 -10.620  15.820  1.00 15.00      A    O  
ATOM   1618  N   ALA A 175      -7.650  -9.490  17.431  1.00 15.00      A    N  
ATOM   1619  HN  ALA A 175      -8.224  -9.545  18.225  1.00 15.00      A    H  
ATOM   1620  CA  ALA A 175      -7.203  -8.184  16.970  1.00 15.00      A    C  
ATOM   1621  CB  ALA A 175      -8.080  -7.088  17.561  1.00 15.00      A    C  
ATOM   1622  C   ALA A 175      -5.738  -7.967  17.345  1.00 15.00      A    C  
ATOM   1623  O   ALA A 175      -4.967  -8.924  17.467  1.00 15.00      A    O  
ATOM   1624  N   LYS A 176      -5.348  -6.714  17.516  1.00 15.00      A    N  
ATOM   1625  HN  LYS A 176      -6.001  -5.989  17.408  1.00 15.00      A    H  
ATOM   1626  CA  LYS A 176      -3.978  -6.386  17.874  1.00 15.00      A    C  
ATOM   1627  CB  LYS A 176      -3.195  -5.918  16.644  1.00 15.00      A    C  
ATOM   1628  CG  LYS A 176      -2.963  -6.999  15.598  1.00 15.00      A    C  
ATOM   1629  CD  LYS A 176      -2.182  -8.168  16.176  1.00 15.00      A    C  
ATOM   1630  CE  LYS A 176      -2.250  -9.389  15.272  1.00 15.00      A    C  
ATOM   1631  NZ  LYS A 176      -3.650  -9.843  15.043  1.00 15.00      A    N  
ATOM   1632  HZ1 LYS A 176      -4.178  -9.127  14.508  1.00 15.00      A    H  
ATOM   1633  HZ2 LYS A 176      -4.134  -9.999  15.953  1.00 15.00      A    H  
ATOM   1634  HZ3 LYS A 176      -3.654 -10.732  14.508  1.00 15.00      A    H  
ATOM   1635  C   LYS A 176      -3.948  -5.307  18.946  1.00 15.00      A    C  
ATOM   1636  O   LYS A 176      -4.616  -4.286  18.822  1.00 15.00      A    O  
ATOM   1637  N   GLN A 177      -3.190  -5.560  20.002  1.00 15.00      A    N  
ATOM   1638  HN  GLN A 177      -2.701  -6.407  20.047  1.00 15.00      A    H  
ATOM   1639  CA  GLN A 177      -3.047  -4.615  21.102  1.00 15.00      A    C  
ATOM   1640  CB  GLN A 177      -3.954  -4.998  22.281  1.00 15.00      A    C  
ATOM   1641  CG  GLN A 177      -4.937  -6.124  21.986  1.00 15.00      A    C  
ATOM   1642  CD  GLN A 177      -6.213  -6.023  22.799  1.00 15.00      A    C  
ATOM   1643  OE1 GLN A 177      -6.650  -4.934  23.163  1.00 15.00      A    O  
ATOM   1644  NE2 GLN A 177      -6.824  -7.162  23.085  1.00 15.00      A    N  
ATOM   1645 HE21 GLN A 177      -6.426  -7.995  22.760  1.00 15.00      A    H  
ATOM   1646 HE22 GLN A 177      -7.648  -7.123  23.611  1.00 15.00      A    H  
ATOM   1647  C   GLN A 177      -1.588  -4.612  21.538  1.00 15.00      A    C  
ATOM   1648  O   GLN A 177      -1.037  -5.663  21.863  1.00 15.00      A    O  
ATOM   1649  N   LEU A 178      -0.964  -3.444  21.534  1.00 15.00      A    N  
ATOM   1650  HN  LEU A 178      -1.466  -2.626  21.320  1.00 15.00      A    H  
ATOM   1651  CA  LEU A 178       0.445  -3.342  21.896  1.00 15.00      A    C  
ATOM   1652  CB  LEU A 178       1.283  -2.861  20.708  1.00 15.00      A    C  
ATOM   1653  CG  LEU A 178       1.342  -3.781  19.482  1.00 15.00      A    C  
ATOM   1654  CD1 LEU A 178       2.204  -3.161  18.393  1.00 15.00      A    C  
ATOM   1655  CD2 LEU A 178       1.871  -5.159  19.858  1.00 15.00      A    C  
ATOM   1656  C   LEU A 178       0.655  -2.422  23.088  1.00 15.00      A    C  
ATOM   1657  O   LEU A 178       0.214  -1.274  23.085  1.00 15.00      A    O  
ATOM   1658  N   TYR A 179       1.347  -2.934  24.095  1.00 15.00      A    N  
ATOM   1659  HN  TYR A 179       1.686  -3.847  24.019  1.00 15.00      A    H  
ATOM   1660  CA  TYR A 179       1.626  -2.174  25.302  1.00 15.00      A    C  
ATOM   1661  CB  TYR A 179       2.124  -3.097  26.412  1.00 15.00      A    C  
ATOM   1662  CG  TYR A 179       1.038  -3.910  27.070  1.00 15.00      A    C  
ATOM   1663  CD1 TYR A 179       0.150  -3.322  27.960  1.00 15.00      A    C  
ATOM   1664  CD2 TYR A 179       0.906  -5.267  26.811  1.00 15.00      A    C  
ATOM   1665  CE1 TYR A 179      -0.840  -4.062  28.574  1.00 15.00      A    C  
ATOM   1666  CE2 TYR A 179      -0.082  -6.015  27.418  1.00 15.00      A    C  
ATOM   1667  CZ  TYR A 179      -0.952  -5.409  28.300  1.00 15.00      A    C  
ATOM   1668  OH  TYR A 179      -1.933  -6.152  28.913  1.00 15.00      A    O  
ATOM   1669  HH  TYR A 179      -2.755  -5.657  28.918  1.00 15.00      A    H  
ATOM   1670  C   TYR A 179       2.654  -1.084  25.048  1.00 15.00      A    C  
ATOM   1671  O   TYR A 179       3.835  -1.364  24.841  1.00 15.00      A    O  
ATOM   1672  N   PHE A 180       2.197   0.154  25.061  1.00 15.00      A    N  
ATOM   1673  HN  PHE A 180       1.239   0.308  25.211  1.00 15.00      A    H  
ATOM   1674  CA  PHE A 180       3.079   1.286  24.844  1.00 15.00      A    C  
ATOM   1675  CB  PHE A 180       2.400   2.342  23.972  1.00 15.00      A    C  
ATOM   1676  CG  PHE A 180       3.367   3.252  23.267  1.00 15.00      A    C  
ATOM   1677  CD1 PHE A 180       3.663   4.504  23.779  1.00 15.00      A    C  
ATOM   1678  CD2 PHE A 180       3.983   2.851  22.093  1.00 15.00      A    C  
ATOM   1679  CE1 PHE A 180       4.555   5.341  23.134  1.00 15.00      A    C  
ATOM   1680  CE2 PHE A 180       4.876   3.682  21.442  1.00 15.00      A    C  
ATOM   1681  CZ  PHE A 180       5.162   4.929  21.964  1.00 15.00      A    C  
ATOM   1682  C   PHE A 180       3.502   1.891  26.177  1.00 15.00      A    C  
ATOM   1683  O   PHE A 180       2.655   2.301  26.975  1.00 15.00      A    O  
ATOM   1684  N   PRO A 181       4.816   1.930  26.438  1.00 15.00      A    N  
ATOM   1685  CA  PRO A 181       5.360   2.484  27.678  1.00 15.00      A    C  
ATOM   1686  CB  PRO A 181       6.827   2.049  27.647  1.00 15.00      A    C  
ATOM   1687  CG  PRO A 181       7.144   1.901  26.199  1.00 15.00      A    C  
ATOM   1688  CD  PRO A 181       5.876   1.431  25.542  1.00 15.00      A    C  
ATOM   1689  C   PRO A 181       5.267   4.006  27.724  1.00 15.00      A    C  
ATOM   1690  O   PRO A 181       5.482   4.688  26.720  1.00 15.00      A    O  
ATOM   1691  N   LEU A 182       4.935   4.528  28.892  1.00 15.00      A    N  
ATOM   1692  HN  LEU A 182       4.753   3.929  29.647  1.00 15.00      A    H  
ATOM   1693  CA  LEU A 182       4.827   5.963  29.085  1.00 15.00      A    C  
ATOM   1694  CB  LEU A 182       3.703   6.275  30.079  1.00 15.00      A    C  
ATOM   1695  CG  LEU A 182       2.298   5.840  29.652  1.00 15.00      A    C  
ATOM   1696  CD1 LEU A 182       1.285   6.135  30.748  1.00 15.00      A    C  
ATOM   1697  CD2 LEU A 182       1.897   6.524  28.355  1.00 15.00      A    C  
ATOM   1698  C   LEU A 182       6.158   6.522  29.583  1.00 15.00      A    C  
ATOM   1699  O   LEU A 182       6.948   5.794  30.181  1.00 15.00      A    O  
ATOM   1700  N   PRO A 183       6.425   7.823  29.340  1.00 15.00      A    N  
ATOM   1701  CA  PRO A 183       7.674   8.485  29.762  1.00 15.00      A    C  
ATOM   1702  CB  PRO A 183       7.496   9.937  29.296  1.00 15.00      A    C  
ATOM   1703  CG  PRO A 183       6.033  10.093  29.058  1.00 15.00      A    C  
ATOM   1704  CD  PRO A 183       5.543   8.747  28.610  1.00 15.00      A    C  
ATOM   1705  C   PRO A 183       7.901   8.437  31.276  1.00 15.00      A    C  
ATOM   1706  O   PRO A 183       8.993   8.728  31.757  1.00 15.00      A    O  
ATOM   1707  N   GLY A 184       6.859   8.087  32.015  1.00 15.00      A    N  
ATOM   1708  HN  GLY A 184       6.014   7.875  31.573  1.00 15.00      A    H  
ATOM   1709  CA  GLY A 184       6.966   7.992  33.453  1.00 15.00      A    C  
ATOM   1710  C   GLY A 184       6.719   6.575  33.922  1.00 15.00      A    C  
ATOM   1711  O   GLY A 184       7.653   5.846  34.250  1.00 15.00      A    O  
ATOM   1712  N   SER A 185       5.454   6.185  33.948  1.00 15.00      A    N  
ATOM   1713  HN  SER A 185       4.755   6.818  33.685  1.00 15.00      A    H  
ATOM   1714  CA  SER A 185       5.064   4.847  34.363  1.00 15.00      A    C  
ATOM   1715  CB  SER A 185       5.033   4.743  35.892  1.00 15.00      A    C  
ATOM   1716  OG  SER A 185       6.318   4.961  36.447  1.00 15.00      A    O  
ATOM   1717  HG  SER A 185       6.945   5.163  35.736  1.00 15.00      A    H  
ATOM   1718  C   SER A 185       3.694   4.511  33.791  1.00 15.00      A    C  
ATOM   1719  O   SER A 185       2.808   5.364  33.752  1.00 15.00      A    O  
ATOM   1720  N   GLY A 186       3.534   3.283  33.326  1.00 15.00      A    N  
ATOM   1721  HN  GLY A 186       4.287   2.658  33.343  1.00 15.00      A    H  
ATOM   1722  CA  GLY A 186       2.265   2.866  32.771  1.00 15.00      A    C  
ATOM   1723  C   GLY A 186       2.405   2.331  31.364  1.00 15.00      A    C  
ATOM   1724  O   GLY A 186       3.399   2.604  30.687  1.00 15.00      A    O  
ATOM   1725  N   TYR A 187       1.416   1.563  30.933  1.00 15.00      A    N  
ATOM   1726  HN  TYR A 187       0.654   1.390  31.526  1.00 15.00      A    H  
ATOM   1727  CA  TYR A 187       1.413   0.979  29.602  1.00 15.00      A    C  
ATOM   1728  CB  TYR A 187       1.807  -0.500  29.656  1.00 15.00      A    C  
ATOM   1729  CG  TYR A 187       3.207  -0.763  30.155  1.00 15.00      A    C  
ATOM   1730  CD1 TYR A 187       4.313  -0.475  29.367  1.00 15.00      A    C  
ATOM   1731  CD2 TYR A 187       3.423  -1.306  31.415  1.00 15.00      A    C  
ATOM   1732  CE1 TYR A 187       5.595  -0.719  29.820  1.00 15.00      A    C  
ATOM   1733  CE2 TYR A 187       4.700  -1.553  31.876  1.00 15.00      A    C  
ATOM   1734  CZ  TYR A 187       5.782  -1.258  31.075  1.00 15.00      A    C  
ATOM   1735  OH  TYR A 187       7.056  -1.503  31.531  1.00 15.00      A    O  
ATOM   1736  HH  TYR A 187       7.122  -2.416  31.822  1.00 15.00      A    H  
ATOM   1737  C   TYR A 187       0.030   1.101  28.984  1.00 15.00      A    C  
ATOM   1738  O   TYR A 187      -0.964   0.703  29.590  1.00 15.00      A    O  
ATOM   1739  N   HIS A 188      -0.027   1.663  27.792  1.00 15.00      A    N  
ATOM   1740  HN  HIS A 188       0.804   1.979  27.372  1.00 15.00      A    H  
ATOM   1741  CA  HIS A 188      -1.287   1.826  27.084  1.00 15.00      A    C  
ATOM   1742  CB  HIS A 188      -1.222   3.041  26.158  1.00 15.00      A    C  
ATOM   1743  CG  HIS A 188      -1.621   4.331  26.803  1.00 15.00      A    C  
ATOM   1744  ND1 HIS A 188      -2.057   5.432  26.101  1.00 15.00      A    N  
ATOM   1745  HD1 HIS A 188      -2.147   5.497  25.129  1.00 15.00      A    H  
ATOM   1746  CD2 HIS A 188      -1.647   4.689  28.111  1.00 15.00      A    C  
ATOM   1747  CE1 HIS A 188      -2.327   6.405  26.983  1.00 15.00      A    C  
ATOM   1748  NE2 HIS A 188      -2.095   6.003  28.216  1.00 15.00      A    N  
ATOM   1749  C   HIS A 188      -1.589   0.579  26.264  1.00 15.00      A    C  
ATOM   1750  O   HIS A 188      -0.684  -0.010  25.680  1.00 15.00      A    O  
ATOM   1751  N   LEU A 189      -2.858   0.179  26.232  1.00 15.00      A    N  
ATOM   1752  HN  LEU A 189      -3.528   0.679  26.738  1.00 15.00      A    H  
ATOM   1753  CA  LEU A 189      -3.274  -0.996  25.468  1.00 15.00      A    C  
ATOM   1754  CB  LEU A 189      -4.738  -1.333  25.762  1.00 15.00      A    C  
ATOM   1755  CG  LEU A 189      -4.998  -2.278  26.939  1.00 15.00      A    C  
ATOM   1756  CD1 LEU A 189      -6.493  -2.471  27.153  1.00 15.00      A    C  
ATOM   1757  CD2 LEU A 189      -4.305  -3.617  26.720  1.00 15.00      A    C  
ATOM   1758  C   LEU A 189      -3.084  -0.758  23.977  1.00 15.00      A    C  
ATOM   1759  O   LEU A 189      -2.728  -1.672  23.240  1.00 15.00      A    O  
ATOM   1760  N   LEU A 190      -3.345   0.486  23.570  1.00 15.00      A    N  
ATOM   1761  HN  LEU A 190      -3.647   1.130  24.237  1.00 15.00      A    H  
ATOM   1762  CA  LEU A 190      -3.203   0.941  22.183  1.00 15.00      A    C  
ATOM   1763  CB  LEU A 190      -1.803   1.500  21.911  1.00 15.00      A    C  
ATOM   1764  CG  LEU A 190      -1.543   2.936  22.381  1.00 15.00      A    C  
ATOM   1765  CD1 LEU A 190      -0.224   3.453  21.823  1.00 15.00      A    C  
ATOM   1766  CD2 LEU A 190      -2.693   3.857  21.993  1.00 15.00      A    C  
ATOM   1767  C   LEU A 190      -3.607  -0.081  21.122  1.00 15.00      A    C  
ATOM   1768  O   LEU A 190      -2.781  -0.862  20.646  1.00 15.00      A    O  
ATOM   1769  N   ALA A 191      -4.876  -0.054  20.746  1.00 15.00      A    N  
ATOM   1770  HN  ALA A 191      -5.482   0.592  21.159  1.00 15.00      A    H  
ATOM   1771  CA  ALA A 191      -5.394  -0.955  19.728  1.00 15.00      A    C  
ATOM   1772  CB  ALA A 191      -6.800  -1.409  20.094  1.00 15.00      A    C  
ATOM   1773  C   ALA A 191      -5.396  -0.250  18.374  1.00 15.00      A    C  
ATOM   1774  O   ALA A 191      -6.208   0.644  18.135  1.00 15.00      A    O  
ATOM   1775  N   PRO A 192      -4.472  -0.623  17.478  1.00 15.00      A    N  
ATOM   1776  CA  PRO A 192      -4.369  -0.014  16.158  1.00 15.00      A    C  
ATOM   1777  CB  PRO A 192      -2.927  -0.314  15.755  1.00 15.00      A    C  
ATOM   1778  CG  PRO A 192      -2.593  -1.594  16.446  1.00 15.00      A    C  
ATOM   1779  CD  PRO A 192      -3.451  -1.666  17.684  1.00 15.00      A    C  
ATOM   1780  C   PRO A 192      -5.345  -0.618  15.150  1.00 15.00      A    C  
ATOM   1781  O   PRO A 192      -5.365  -1.829  14.929  1.00 15.00      A    O  
ATOM   1782  N   LEU A 193      -6.155   0.238  14.548  1.00 15.00      A    N  
ATOM   1783  HN  LEU A 193      -6.100   1.188  14.776  1.00 15.00      A    H  
ATOM   1784  CA  LEU A 193      -7.118  -0.197  13.550  1.00 15.00      A    C  
ATOM   1785  CB  LEU A 193      -8.430   0.582  13.690  1.00 15.00      A    C  
ATOM   1786  CG  LEU A 193      -9.157   0.455  15.034  1.00 15.00      A    C  
ATOM   1787  CD1 LEU A 193     -10.418   1.307  15.047  1.00 15.00      A    C  
ATOM   1788  CD2 LEU A 193      -9.486  -1.000  15.339  1.00 15.00      A    C  
ATOM   1789  C   LEU A 193      -6.526  -0.012  12.157  1.00 15.00      A    C  
ATOM   1790  O   LEU A 193      -5.531   0.693  11.993  1.00 15.00      A    O  
ATOM   1791  N   PHE A 194      -7.131  -0.638  11.158  1.00 15.00      A    N  
ATOM   1792  HN  PHE A 194      -7.934  -1.173  11.341  1.00 15.00      A    H  
ATOM   1793  CA  PHE A 194      -6.635  -0.541   9.792  1.00 15.00      A    C  
ATOM   1794  CB  PHE A 194      -6.873  -1.857   9.049  1.00 15.00      A    C  
ATOM   1795  CG  PHE A 194      -6.190  -1.933   7.716  1.00 15.00      A    C  
ATOM   1796  CD1 PHE A 194      -4.838  -2.219   7.637  1.00 15.00      A    C  
ATOM   1797  CD2 PHE A 194      -6.896  -1.717   6.544  1.00 15.00      A    C  
ATOM   1798  CE1 PHE A 194      -4.201  -2.289   6.416  1.00 15.00      A    C  
ATOM   1799  CE2 PHE A 194      -6.266  -1.785   5.318  1.00 15.00      A    C  
ATOM   1800  CZ  PHE A 194      -4.916  -2.072   5.255  1.00 15.00      A    C  
ATOM   1801  C   PHE A 194      -7.294   0.613   9.044  1.00 15.00      A    C  
ATOM   1802  O   PHE A 194      -8.496   0.577   8.773  1.00 15.00      A    O  
ATOM   1803  N   PRO A 195      -6.513   1.649   8.694  1.00 15.00      A    N  
ATOM   1804  CA  PRO A 195      -7.021   2.821   7.974  1.00 15.00      A    C  
ATOM   1805  CB  PRO A 195      -5.884   3.838   8.110  1.00 15.00      A    C  
ATOM   1806  CG  PRO A 195      -4.654   3.008   8.247  1.00 15.00      A    C  
ATOM   1807  CD  PRO A 195      -5.067   1.759   8.979  1.00 15.00      A    C  
ATOM   1808  C   PRO A 195      -7.302   2.521   6.499  1.00 15.00      A    C  
ATOM   1809  O   PRO A 195      -6.551   2.936   5.614  1.00 15.00      A    O  
ATOM   1810  N   THR A 196      -8.393   1.805   6.248  1.00 15.00      A    N  
ATOM   1811  HN  THR A 196      -8.947   1.508   7.002  1.00 15.00      A    H  
ATOM   1812  CA  THR A 196      -8.790   1.435   4.891  1.00 15.00      A    C  
ATOM   1813  CB  THR A 196     -10.049   0.532   4.892  1.00 15.00      A    C  
ATOM   1814  OG1 THR A 196     -10.443   0.203   3.550  1.00 15.00      A    O  
ATOM   1815  HG1 THR A 196     -11.417   0.252   3.477  1.00 15.00      A    H  
ATOM   1816  CG2 THR A 196     -11.203   1.198   5.628  1.00 15.00      A    C  
ATOM   1817  C   THR A 196      -9.003   2.670   4.007  1.00 15.00      A    C  
ATOM   1818  O   THR A 196      -8.697   2.649   2.812  1.00 15.00      A    O  
ATOM   1819  N   SER A 197      -9.501   3.752   4.604  1.00 15.00      A    N  
ATOM   1820  HN  SER A 197      -9.729   3.712   5.557  1.00 15.00      A    H  
ATOM   1821  CA  SER A 197      -9.737   4.988   3.870  1.00 15.00      A    C  
ATOM   1822  CB  SER A 197     -10.513   5.982   4.736  1.00 15.00      A    C  
ATOM   1823  OG  SER A 197     -11.691   5.382   5.252  1.00 15.00      A    O  
ATOM   1824  HG  SER A 197     -12.142   6.002   5.834  1.00 15.00      A    H  
ATOM   1825  C   SER A 197      -8.420   5.600   3.390  1.00 15.00      A    C  
ATOM   1826  O   SER A 197      -8.363   6.222   2.331  1.00 15.00      A    O  
ATOM   1827  N   LEU A 198      -7.362   5.415   4.173  1.00 15.00      A    N  
ATOM   1828  HN  LEU A 198      -7.465   4.913   5.008  1.00 15.00      A    H  
ATOM   1829  CA  LEU A 198      -6.050   5.935   3.811  1.00 15.00      A    C  
ATOM   1830  CB  LEU A 198      -5.144   6.016   5.042  1.00 15.00      A    C  
ATOM   1831  CG  LEU A 198      -3.684   6.410   4.790  1.00 15.00      A    C  
ATOM   1832  CD1 LEU A 198      -3.577   7.856   4.323  1.00 15.00      A    C  
ATOM   1833  CD2 LEU A 198      -2.839   6.173   6.031  1.00 15.00      A    C  
ATOM   1834  C   LEU A 198      -5.421   5.039   2.756  1.00 15.00      A    C  
ATOM   1835  O   LEU A 198      -4.807   5.515   1.803  1.00 15.00      A    O  
ATOM   1836  N   VAL A 199      -5.595   3.736   2.932  1.00 15.00      A    N  
ATOM   1837  HN  VAL A 199      -6.093   3.424   3.718  1.00 15.00      A    H  
ATOM   1838  CA  VAL A 199      -5.060   2.757   1.998  1.00 15.00      A    C  
ATOM   1839  CB  VAL A 199      -5.264   1.314   2.503  1.00 15.00      A    C  
ATOM   1840  CG1 VAL A 199      -4.781   0.305   1.470  1.00 15.00      A    C  
ATOM   1841  CG2 VAL A 199      -4.534   1.113   3.823  1.00 15.00      A    C  
ATOM   1842  C   VAL A 199      -5.694   2.925   0.622  1.00 15.00      A    C  
ATOM   1843  O   VAL A 199      -5.012   2.833  -0.392  1.00 15.00      A    O  
ATOM   1844  N   HIS A 200      -6.999   3.185   0.595  1.00 15.00      A    N  
ATOM   1845  HN  HIS A 200      -7.495   3.236   1.442  1.00 15.00      A    H  
ATOM   1846  CA  HIS A 200      -7.711   3.386  -0.664  1.00 15.00      A    C  
ATOM   1847  CB  HIS A 200      -9.202   3.633  -0.410  1.00 15.00      A    C  
ATOM   1848  CG  HIS A 200     -10.044   3.626  -1.652  1.00 15.00      A    C  
ATOM   1849  ND1 HIS A 200     -10.164   4.742  -2.445  1.00 15.00      A    N  
ATOM   1850  CD2 HIS A 200     -10.784   2.621  -2.184  1.00 15.00      A    C  
ATOM   1851  CE1 HIS A 200     -10.966   4.398  -3.435  1.00 15.00      A    C  
ATOM   1852  NE2 HIS A 200     -11.368   3.129  -3.316  1.00 15.00      A    N  
ATOM   1853  HE2 HIS A 200     -11.985   2.644  -3.929  1.00 15.00      A    H  
ATOM   1854  C   HIS A 200      -7.101   4.564  -1.418  1.00 15.00      A    C  
ATOM   1855  O   HIS A 200      -6.908   4.507  -2.633  1.00 15.00      A    O  
ATOM   1856  N   HIS A 201      -6.786   5.619  -0.675  1.00 15.00      A    N  
ATOM   1857  HN  HIS A 201      -6.972   5.594   0.287  1.00 15.00      A    H  
ATOM   1858  CA  HIS A 201      -6.175   6.814  -1.242  1.00 15.00      A    C  
ATOM   1859  CB  HIS A 201      -6.023   7.877  -0.147  1.00 15.00      A    C  
ATOM   1860  CG  HIS A 201      -5.307   9.124  -0.570  1.00 15.00      A    C  
ATOM   1861  ND1 HIS A 201      -4.172   9.546   0.080  1.00 15.00      A    N  
ATOM   1862  CD2 HIS A 201      -5.606   9.999  -1.561  1.00 15.00      A    C  
ATOM   1863  CE1 HIS A 201      -3.803  10.659  -0.521  1.00 15.00      A    C  
ATOM   1864  NE2 HIS A 201      -4.639  10.973  -1.519  1.00 15.00      A    N  
ATOM   1865  HE2 HIS A 201      -4.568  11.743  -2.115  1.00 15.00      A    H  
ATOM   1866  C   HIS A 201      -4.820   6.462  -1.854  1.00 15.00      A    C  
ATOM   1867  O   HIS A 201      -4.511   6.854  -2.981  1.00 15.00      A    O  
ATOM   1868  N   VAL A 202      -4.027   5.699  -1.107  1.00 15.00      A    N  
ATOM   1869  HN  VAL A 202      -4.333   5.425  -0.215  1.00 15.00      A    H  
ATOM   1870  CA  VAL A 202      -2.714   5.265  -1.570  1.00 15.00      A    C  
ATOM   1871  CB  VAL A 202      -1.945   4.517  -0.455  1.00 15.00      A    C  
ATOM   1872  CG1 VAL A 202      -0.598   4.017  -0.958  1.00 15.00      A    C  
ATOM   1873  CG2 VAL A 202      -1.756   5.417   0.758  1.00 15.00      A    C  
ATOM   1874  C   VAL A 202      -2.867   4.354  -2.789  1.00 15.00      A    C  
ATOM   1875  O   VAL A 202      -2.165   4.511  -3.788  1.00 15.00      A    O  
ATOM   1876  N   HIS A 203      -3.808   3.420  -2.693  1.00 15.00      A    N  
ATOM   1877  HN  HIS A 203      -4.325   3.353  -1.857  1.00 15.00      A    H  
ATOM   1878  CA  HIS A 203      -4.094   2.476  -3.769  1.00 15.00      A    C  
ATOM   1879  CB  HIS A 203      -5.244   1.551  -3.351  1.00 15.00      A    C  
ATOM   1880  CG  HIS A 203      -5.368   0.294  -4.161  1.00 15.00      A    C  
ATOM   1881  ND1 HIS A 203      -4.960  -0.918  -3.662  1.00 15.00      A    N  
ATOM   1882  CD2 HIS A 203      -5.871   0.114  -5.408  1.00 15.00      A    C  
ATOM   1883  CE1 HIS A 203      -5.216  -1.806  -4.601  1.00 15.00      A    C  
ATOM   1884  NE2 HIS A 203      -5.768  -1.230  -5.677  1.00 15.00      A    N  
ATOM   1885  HE2 HIS A 203      -6.040  -1.682  -6.500  1.00 15.00      A    H  
ATOM   1886  C   HIS A 203      -4.471   3.222  -5.045  1.00 15.00      A    C  
ATOM   1887  O   HIS A 203      -4.089   2.825  -6.143  1.00 15.00      A    O  
ATOM   1888  N   ALA A 204      -5.226   4.304  -4.891  1.00 15.00      A    N  
ATOM   1889  HN  ALA A 204      -5.515   4.561  -3.985  1.00 15.00      A    H  
ATOM   1890  CA  ALA A 204      -5.650   5.114  -6.025  1.00 15.00      A    C  
ATOM   1891  CB  ALA A 204      -6.671   6.153  -5.589  1.00 15.00      A    C  
ATOM   1892  C   ALA A 204      -4.454   5.782  -6.696  1.00 15.00      A    C  
ATOM   1893  O   ALA A 204      -4.303   5.719  -7.917  1.00 15.00      A    O  
ATOM   1894  N   LEU A 205      -3.601   6.406  -5.890  1.00 15.00      A    N  
ATOM   1895  HN  LEU A 205      -3.778   6.413  -4.922  1.00 15.00      A    H  
ATOM   1896  CA  LEU A 205      -2.413   7.083  -6.399  1.00 15.00      A    C  
ATOM   1897  CB  LEU A 205      -1.700   7.829  -5.268  1.00 15.00      A    C  
ATOM   1898  CG  LEU A 205      -2.541   8.841  -4.487  1.00 15.00      A    C  
ATOM   1899  CD1 LEU A 205      -1.781   9.337  -3.267  1.00 15.00      A    C  
ATOM   1900  CD2 LEU A 205      -2.951  10.006  -5.376  1.00 15.00      A    C  
ATOM   1901  C   LEU A 205      -1.456   6.084  -7.041  1.00 15.00      A    C  
ATOM   1902  O   LEU A 205      -0.914   6.326  -8.121  1.00 15.00      A    O  
ATOM   1903  N   LEU A 206      -1.266   4.955  -6.369  1.00 15.00      A    N  
ATOM   1904  HN  LEU A 206      -1.732   4.826  -5.510  1.00 15.00      A    H  
ATOM   1905  CA  LEU A 206      -0.385   3.902  -6.859  1.00 15.00      A    C  
ATOM   1906  CB  LEU A 206      -0.234   2.803  -5.801  1.00 15.00      A    C  
ATOM   1907  CG  LEU A 206       1.028   2.848  -4.931  1.00 15.00      A    C  
ATOM   1908  CD1 LEU A 206       1.212   4.222  -4.301  1.00 15.00      A    C  
ATOM   1909  CD2 LEU A 206       0.971   1.772  -3.858  1.00 15.00      A    C  
ATOM   1910  C   LEU A 206      -0.929   3.306  -8.153  1.00 15.00      A    C  
ATOM   1911  O   LEU A 206      -0.173   2.862  -9.015  1.00 15.00      A    O  
ATOM   1912  N   ARG A 207      -2.249   3.301  -8.275  1.00 15.00      A    N  
ATOM   1913  HN  ARG A 207      -2.795   3.656  -7.539  1.00 15.00      A    H  
ATOM   1914  CA  ARG A 207      -2.913   2.770  -9.455  1.00 15.00      A    C  
ATOM   1915  CB  ARG A 207      -4.408   2.596  -9.178  1.00 15.00      A    C  
ATOM   1916  CG  ARG A 207      -5.178   1.893 -10.282  1.00 15.00      A    C  
ATOM   1917  CD  ARG A 207      -6.649   2.279 -10.256  1.00 15.00      A    C  
ATOM   1918  NE  ARG A 207      -7.297   1.930  -8.989  1.00 15.00      A    N  
ATOM   1919  HE  ARG A 207      -6.970   1.129  -8.525  1.00 15.00      A    H  
ATOM   1920  CZ  ARG A 207      -8.289   2.637  -8.439  1.00 15.00      A    C  
ATOM   1921  NH1 ARG A 207      -8.740   3.732  -9.044  1.00 15.00      A    N  
ATOM   1922 HH11 ARG A 207      -9.513   4.287  -8.619  1.00 15.00      A    H  
ATOM   1923 HH12 ARG A 207      -8.320   4.042  -9.946  1.00 15.00      A    H  
ATOM   1924  NH2 ARG A 207      -8.836   2.245  -7.291  1.00 15.00      A    N  
ATOM   1925 HH21 ARG A 207      -8.494   1.386  -6.812  1.00 15.00      A    H  
ATOM   1926 HH22 ARG A 207      -9.614   2.795  -6.861  1.00 15.00      A    H  
ATOM   1927  C   ARG A 207      -2.716   3.692 -10.655  1.00 15.00      A    C  
ATOM   1928  O   ARG A 207      -2.457   3.228 -11.765  1.00 15.00      A    O  
ATOM   1929  N   GLU A 208      -2.832   4.994 -10.422  1.00 15.00      A    N  
ATOM   1930  HN  GLU A 208      -3.022   5.301  -9.507  1.00 15.00      A    H  
ATOM   1931  CA  GLU A 208      -2.684   5.987 -11.484  1.00 15.00      A    C  
ATOM   1932  CB  GLU A 208      -3.073   7.375 -10.966  1.00 15.00      A    C  
ATOM   1933  CG  GLU A 208      -3.739   8.275 -11.999  1.00 15.00      A    C  
ATOM   1934  CD  GLU A 208      -2.792   8.722 -13.098  1.00 15.00      A    C  
ATOM   1935  OE1 GLU A 208      -1.765   9.351 -12.777  1.00 15.00      A    O  
ATOM   1936  OE2 GLU A 208      -3.075   8.442 -14.283  1.00 15.00      A    O  
ATOM   1937  C   GLU A 208      -1.261   6.002 -12.037  1.00 15.00      A    C  
ATOM   1938  O   GLU A 208      -1.050   5.843 -13.238  1.00 15.00      A    O  
ATOM   1939  N   ALA A 209      -0.288   6.140 -11.146  1.00 15.00      A    N  
ATOM   1940  HN  ALA A 209      -0.521   6.221 -10.196  1.00 15.00      A    H  
ATOM   1941  CA  ALA A 209       1.118   6.192 -11.538  1.00 15.00      A    C  
ATOM   1942  CB  ALA A 209       1.987   6.514 -10.335  1.00 15.00      A    C  
ATOM   1943  C   ALA A 209       1.598   4.909 -12.225  1.00 15.00      A    C  
ATOM   1944  O   ALA A 209       2.693   4.868 -12.786  1.00 15.00      A    O  
ATOM   1945  N   ARG A 210       0.785   3.864 -12.191  1.00 15.00      A    N  
ATOM   1946  HN  ARG A 210      -0.080   3.944 -11.738  1.00 15.00      A    H  
ATOM   1947  CA  ARG A 210       1.160   2.605 -12.813  1.00 15.00      A    C  
ATOM   1948  CB  ARG A 210       1.096   1.457 -11.803  1.00 15.00      A    C  
ATOM   1949  CG  ARG A 210       2.174   1.499 -10.733  1.00 15.00      A    C  
ATOM   1950  CD  ARG A 210       2.945   0.189 -10.668  1.00 15.00      A    C  
ATOM   1951  NE  ARG A 210       2.062  -0.979 -10.581  1.00 15.00      A    N  
ATOM   1952  HE  ARG A 210       1.840  -1.432 -11.422  1.00 15.00      A    H  
ATOM   1953  CZ  ARG A 210       1.564  -1.458  -9.439  1.00 15.00      A    C  
ATOM   1954  NH1 ARG A 210       1.862  -0.869  -8.286  1.00 15.00      A    N  
ATOM   1955 HH11 ARG A 210       1.477  -1.238  -7.390  1.00 15.00      A    H  
ATOM   1956 HH12 ARG A 210       2.486  -0.033  -8.272  1.00 15.00      A    H  
ATOM   1957  NH2 ARG A 210       0.773  -2.528  -9.452  1.00 15.00      A    N  
ATOM   1958 HH21 ARG A 210       0.382  -2.905  -8.561  1.00 15.00      A    H  
ATOM   1959 HH22 ARG A 210       0.538  -2.996 -10.353  1.00 15.00      A    H  
ATOM   1960  C   ARG A 210       0.305   2.268 -14.034  1.00 15.00      A    C  
ATOM   1961  O   ARG A 210       0.833   1.935 -15.099  1.00 15.00      A    O  
ATOM   1962  N   PHE A 211      -1.010   2.374 -13.893  1.00 15.00      A    N  
ATOM   1963  HN  PHE A 211      -1.380   2.714 -13.046  1.00 15.00      A    H  
ATOM   1964  CA  PHE A 211      -1.922   2.012 -14.974  1.00 15.00      A    C  
ATOM   1965  CB  PHE A 211      -2.957   1.001 -14.474  1.00 15.00      A    C  
ATOM   1966  CG  PHE A 211      -2.351  -0.229 -13.863  1.00 15.00      A    C  
ATOM   1967  CD1 PHE A 211      -1.727  -1.175 -14.658  1.00 15.00      A    C  
ATOM   1968  CD2 PHE A 211      -2.402  -0.439 -12.494  1.00 15.00      A    C  
ATOM   1969  CE1 PHE A 211      -1.165  -2.308 -14.102  1.00 15.00      A    C  
ATOM   1970  CE2 PHE A 211      -1.842  -1.570 -11.931  1.00 15.00      A    C  
ATOM   1971  CZ  PHE A 211      -1.222  -2.506 -12.736  1.00 15.00      A    C  
ATOM   1972  C   PHE A 211      -2.629   3.201 -15.613  1.00 15.00      A    C  
ATOM   1973  O   PHE A 211      -3.184   3.067 -16.701  1.00 15.00      A    O  
ATOM   1974  N   GLY A 212      -2.598   4.349 -14.953  1.00 15.00      A    N  
ATOM   1975  HN  GLY A 212      -2.101   4.407 -14.110  1.00 15.00      A    H  
ATOM   1976  CA  GLY A 212      -3.265   5.532 -15.474  1.00 15.00      A    C  
ATOM   1977  C   GLY A 212      -2.684   6.012 -16.790  1.00 15.00      A    C  
ATOM   1978  O   GLY A 212      -1.497   5.807 -17.063  1.00 15.00      A    O  
ATOM   1979  N   ASP A 213      -3.523   6.648 -17.603  1.00 15.00      A    N  
ATOM   1980  HN  ASP A 213      -4.456   6.764 -17.324  1.00 15.00      A    H  
ATOM   1981  CA  ASP A 213      -3.109   7.163 -18.906  1.00 15.00      A    C  
ATOM   1982  CB  ASP A 213      -4.311   7.682 -19.699  1.00 15.00      A    C  
ATOM   1983  CG  ASP A 213      -5.287   6.584 -20.068  1.00 15.00      A    C  
ATOM   1984  OD1 ASP A 213      -4.855   5.588 -20.685  1.00 15.00      A    O  
ATOM   1985  OD2 ASP A 213      -6.482   6.719 -19.734  1.00 15.00      A    O  
ATOM   1986  C   ASP A 213      -2.067   8.263 -18.772  1.00 15.00      A    C  
ATOM   1987  O   ASP A 213      -1.231   8.449 -19.661  1.00 15.00      A    O  
ATOM   1988  N   ALA A 214      -2.107   8.982 -17.654  1.00 15.00      A    N  
ATOM   1989  HN  ALA A 214      -2.784   8.773 -16.972  1.00 15.00      A    H  
ATOM   1990  CA  ALA A 214      -1.159  10.060 -17.409  1.00 15.00      A    C  
ATOM   1991  CB  ALA A 214      -1.491  10.784 -16.113  1.00 15.00      A    C  
ATOM   1992  C   ALA A 214       0.260   9.509 -17.374  1.00 15.00      A    C  
ATOM   1993  O   ALA A 214       1.163  10.031 -18.032  1.00 15.00      A    O  
ATOM   1994  N   ALA A 215       0.442   8.437 -16.616  1.00 15.00      A    N  
ATOM   1995  HN  ALA A 215      -0.319   8.078 -16.107  1.00 15.00      A    H  
ATOM   1996  CA  ALA A 215       1.741   7.793 -16.501  1.00 15.00      A    C  
ATOM   1997  CB  ALA A 215       1.834   7.018 -15.199  1.00 15.00      A    C  
ATOM   1998  C   ALA A 215       1.988   6.872 -17.691  1.00 15.00      A    C  
ATOM   1999  O   ALA A 215       3.132   6.598 -18.053  1.00 15.00      A    O  
ATOM   2000  N   LYS A 216       0.904   6.394 -18.296  1.00 15.00      A    N  
ATOM   2001  HN  LYS A 216       0.016   6.635 -17.945  1.00 15.00      A    H  
ATOM   2002  CA  LYS A 216       0.989   5.509 -19.452  1.00 15.00      A    C  
ATOM   2003  CB  LYS A 216      -0.405   5.037 -19.876  1.00 15.00      A    C  
ATOM   2004  CG  LYS A 216      -0.399   3.902 -20.887  1.00 15.00      A    C  
ATOM   2005  CD  LYS A 216      -0.045   2.579 -20.227  1.00 15.00      A    C  
ATOM   2006  CE  LYS A 216      -1.150   2.120 -19.288  1.00 15.00      A    C  
ATOM   2007  NZ  LYS A 216      -0.804   0.840 -18.612  1.00 15.00      A    N  
ATOM   2008  HZ1 LYS A 216       0.012   0.977 -17.983  1.00 15.00      A    H  
ATOM   2009  HZ2 LYS A 216      -0.566   0.116 -19.318  1.00 15.00      A    H  
ATOM   2010  HZ3 LYS A 216      -1.611   0.507 -18.047  1.00 15.00      A    H  
ATOM   2011  C   LYS A 216       1.672   6.209 -20.620  1.00 15.00      A    C  
ATOM   2012  O   LYS A 216       2.680   5.729 -21.137  1.00 15.00      A    O  
ATOM   2013  N   ALA A 217       1.122   7.354 -21.014  1.00 15.00      A    N  
ATOM   2014  HN  ALA A 217       0.317   7.681 -20.550  1.00 15.00      A    H  
ATOM   2015  CA  ALA A 217       1.666   8.130 -22.123  1.00 15.00      A    C  
ATOM   2016  CB  ALA A 217       0.777   9.328 -22.418  1.00 15.00      A    C  
ATOM   2017  C   ALA A 217       3.096   8.578 -21.834  1.00 15.00      A    C  
ATOM   2018  O   ALA A 217       3.923   8.671 -22.740  1.00 15.00      A    O  
ATOM   2019  N   ALA A 218       3.383   8.846 -20.565  1.00 15.00      A    N  
ATOM   2020  HN  ALA A 218       2.683   8.752 -19.887  1.00 15.00      A    H  
ATOM   2021  CA  ALA A 218       4.715   9.273 -20.159  1.00 15.00      A    C  
ATOM   2022  CB  ALA A 218       4.695   9.775 -18.724  1.00 15.00      A    C  
ATOM   2023  C   ALA A 218       5.710   8.127 -20.314  1.00 15.00      A    C  
ATOM   2024  O   ALA A 218       6.843   8.324 -20.754  1.00 15.00      A    O  
ATOM   2025  N   ARG A 219       5.271   6.926 -19.954  1.00 15.00      A    N  
ATOM   2026  HN  ARG A 219       4.357   6.839 -19.603  1.00 15.00      A    H  
ATOM   2027  CA  ARG A 219       6.105   5.736 -20.057  1.00 15.00      A    C  
ATOM   2028  CB  ARG A 219       5.427   4.562 -19.341  1.00 15.00      A    C  
ATOM   2029  CG  ARG A 219       6.382   3.501 -18.814  1.00 15.00      A    C  
ATOM   2030  CD  ARG A 219       5.674   2.546 -17.861  1.00 15.00      A    C  
ATOM   2031  NE  ARG A 219       5.625   3.060 -16.492  1.00 15.00      A    N  
ATOM   2032  HE  ARG A 219       6.497   3.199 -16.031  1.00 15.00      A    H  
ATOM   2033  CZ  ARG A 219       4.504   3.304 -15.815  1.00 15.00      A    C  
ATOM   2034  NH1 ARG A 219       3.322   3.070 -16.372  1.00 15.00      A    N  
ATOM   2035 HH11 ARG A 219       3.271   2.696 -17.338  1.00 15.00      A    H  
ATOM   2036 HH12 ARG A 219       2.444   3.253 -15.839  1.00 15.00      A    H  
ATOM   2037  NH2 ARG A 219       4.568   3.796 -14.586  1.00 15.00      A    N  
ATOM   2038 HH21 ARG A 219       3.698   3.996 -14.042  1.00 15.00      A    H  
ATOM   2039 HH22 ARG A 219       5.499   3.989 -14.148  1.00 15.00      A    H  
ATOM   2040  C   ARG A 219       6.354   5.400 -21.526  1.00 15.00      A    C  
ATOM   2041  O   ARG A 219       7.441   4.960 -21.902  1.00 15.00      A    O  
ATOM   2042  N   GLU A 220       5.336   5.632 -22.346  1.00 15.00      A    N  
ATOM   2043  HN  GLU A 220       4.496   5.975 -21.972  1.00 15.00      A    H  
ATOM   2044  CA  GLU A 220       5.409   5.384 -23.779  1.00 15.00      A    C  
ATOM   2045  CB  GLU A 220       4.048   5.660 -24.405  1.00 15.00      A    C  
ATOM   2046  CG  GLU A 220       3.265   4.428 -24.804  1.00 15.00      A    C  
ATOM   2047  CD  GLU A 220       2.136   4.779 -25.744  1.00 15.00      A    C  
ATOM   2048  OE1 GLU A 220       2.332   5.686 -26.585  1.00 15.00      A    O  
ATOM   2049  OE2 GLU A 220       1.062   4.161 -25.645  1.00 15.00      A    O  
ATOM   2050  C   GLU A 220       6.434   6.299 -24.436  1.00 15.00      A    C  
ATOM   2051  O   GLU A 220       7.245   5.862 -25.255  1.00 15.00      A    O  
ATOM   2052  N   ALA A 221       6.382   7.578 -24.073  1.00 15.00      A    N  
ATOM   2053  HN  ALA A 221       5.700   7.860 -23.422  1.00 15.00      A    H  
ATOM   2054  CA  ALA A 221       7.294   8.577 -24.620  1.00 15.00      A    C  
ATOM   2055  CB  ALA A 221       6.969   9.952 -24.062  1.00 15.00      A    C  
ATOM   2056  C   ALA A 221       8.751   8.220 -24.346  1.00 15.00      A    C  
ATOM   2057  O   ALA A 221       9.637   8.544 -25.136  1.00 15.00      A    O  
ATOM   2058  N   ARG A 222       8.991   7.540 -23.230  1.00 15.00      A    N  
ATOM   2059  HN  ARG A 222       8.241   7.314 -22.638  1.00 15.00      A    H  
ATOM   2060  CA  ARG A 222      10.338   7.131 -22.859  1.00 15.00      A    C  
ATOM   2061  CB  ARG A 222      10.344   6.522 -21.457  1.00 15.00      A    C  
ATOM   2062  CG  ARG A 222      11.725   6.133 -20.959  1.00 15.00      A    C  
ATOM   2063  CD  ARG A 222      11.637   5.344 -19.667  1.00 15.00      A    C  
ATOM   2064  NE  ARG A 222      12.954   4.919 -19.196  1.00 15.00      A    N  
ATOM   2065  HE  ARG A 222      13.733   5.395 -19.557  1.00 15.00      A    H  
ATOM   2066  CZ  ARG A 222      13.147   3.940 -18.313  1.00 15.00      A    C  
ATOM   2067  NH1 ARG A 222      12.106   3.286 -17.805  1.00 15.00      A    N  
ATOM   2068 HH11 ARG A 222      12.250   2.521 -17.111  1.00 15.00      A    H  
ATOM   2069 HH12 ARG A 222      11.137   3.538 -18.093  1.00 15.00      A    H  
ATOM   2070  NH2 ARG A 222      14.381   3.616 -17.941  1.00 15.00      A    N  
ATOM   2071 HH21 ARG A 222      15.199   4.126 -18.337  1.00 15.00      A    H  
ATOM   2072 HH22 ARG A 222      14.537   2.852 -17.249  1.00 15.00      A    H  
ATOM   2073  C   ARG A 222      10.902   6.132 -23.869  1.00 15.00      A    C  
ATOM   2074  O   ARG A 222      12.092   6.153 -24.177  1.00 15.00      A    O  
ATOM   2075  N   SER A 223      10.035   5.268 -24.383  1.00 15.00      A    N  
ATOM   2076  HN  SER A 223       9.097   5.302 -24.095  1.00 15.00      A    H  
ATOM   2077  CA  SER A 223      10.434   4.262 -25.359  1.00 15.00      A    C  
ATOM   2078  CB  SER A 223       9.361   3.178 -25.447  1.00 15.00      A    C  
ATOM   2079  OG  SER A 223       8.846   2.881 -24.160  1.00 15.00      A    O  
ATOM   2080  HG  SER A 223       9.211   2.047 -23.857  1.00 15.00      A    H  
ATOM   2081  C   SER A 223      10.654   4.892 -26.730  1.00 15.00      A    C  
ATOM   2082  O   SER A 223      11.285   4.304 -27.606  1.00 15.00      A    O  
ATOM   2083  N   ARG A 224      10.116   6.087 -26.910  1.00 15.00      A    N  
ATOM   2084  HN  ARG A 224       9.602   6.495 -26.182  1.00 15.00      A    H  
ATOM   2085  CA  ARG A 224      10.264   6.804 -28.164  1.00 15.00      A    C  
ATOM   2086  CB  ARG A 224       8.986   7.579 -28.492  1.00 15.00      A    C  
ATOM   2087  CG  ARG A 224       7.697   6.791 -28.325  1.00 15.00      A    C  
ATOM   2088  CD  ARG A 224       6.549   7.510 -29.005  1.00 15.00      A    C  
ATOM   2089  NE  ARG A 224       5.258   7.265 -28.366  1.00 15.00      A    N  
ATOM   2090  HE  ARG A 224       5.063   6.350 -28.066  1.00 15.00      A    H  
ATOM   2091  CZ  ARG A 224       4.350   8.217 -28.165  1.00 15.00      A    C  
ATOM   2092  NH1 ARG A 224       4.607   9.469 -28.538  1.00 15.00      A    N  
ATOM   2093 HH11 ARG A 224       3.904  10.218 -28.391  1.00 15.00      A    H  
ATOM   2094 HH12 ARG A 224       5.539   9.714 -28.974  1.00 15.00      A    H  
ATOM   2095  NH2 ARG A 224       3.190   7.916 -27.593  1.00 15.00      A    N  
ATOM   2096 HH21 ARG A 224       2.476   8.650 -27.434  1.00 15.00      A    H  
ATOM   2097 HH22 ARG A 224       2.985   6.921 -27.290  1.00 15.00      A    H  
ATOM   2098  C   ARG A 224      11.437   7.773 -28.082  1.00 15.00      A    C  
ATOM   2099  O   ARG A 224      11.873   8.316 -29.095  1.00 15.00      A    O  
ATOM   2100  N   GLN A 225      11.941   7.974 -26.862  1.00 15.00      A    N  
ATOM   2101  HN  GLN A 225      11.557   7.484 -26.106  1.00 15.00      A    H  
ATOM   2102  CA  GLN A 225      13.050   8.888 -26.612  1.00 15.00      A    C  
ATOM   2103  CB  GLN A 225      14.320   8.466 -27.363  1.00 15.00      A    C  
ATOM   2104  CG  GLN A 225      14.969   7.203 -26.816  1.00 15.00      A    C  
ATOM   2105  CD  GLN A 225      16.254   6.843 -27.536  1.00 15.00      A    C  
ATOM   2106  OE1 GLN A 225      16.251   6.080 -28.497  1.00 15.00      A    O  
ATOM   2107  NE2 GLN A 225      17.364   7.395 -27.074  1.00 15.00      A    N  
ATOM   2108 HE21 GLN A 225      17.295   7.998 -26.307  1.00 15.00      A    H  
ATOM   2109 HE22 GLN A 225      18.207   7.175 -27.519  1.00 15.00      A    H  
ATOM   2110  C   GLN A 225      12.661  10.330 -26.936  1.00 15.00      A    C  
ATOM   2111  O   GLN A 225      13.501  11.137 -27.330  1.00 15.00      A    O  
ATOM   2112  N   GLU A 226      11.380  10.644 -26.762  1.00 15.00      A    N  
ATOM   2113  HN  GLU A 226      10.755   9.950 -26.455  1.00 15.00      A    H  
ATOM   2114  CA  GLU A 226      10.879  11.992 -27.026  1.00 15.00      A    C  
ATOM   2115  CB  GLU A 226       9.454  11.945 -27.574  1.00 15.00      A    C  
ATOM   2116  CG  GLU A 226       9.334  11.260 -28.921  1.00 15.00      A    C  
ATOM   2117  CD  GLU A 226       7.904  11.197 -29.413  1.00 15.00      A    C  
ATOM   2118  OE1 GLU A 226       7.579  11.899 -30.387  1.00 15.00      A    O  
ATOM   2119  OE2 GLU A 226       7.100  10.444 -28.821  1.00 15.00      A    O  
ATOM   2120  C   GLU A 226      10.924  12.852 -25.766  1.00 15.00      A    C  
ATOM   2121  O   GLU A 226      11.481  12.447 -24.745  1.00 15.00      A    O  
ATOM   2122  N   SER A 227      10.328  14.034 -25.842  1.00 15.00      A    N  
ATOM   2123  HN  SER A 227       9.889  14.296 -26.679  1.00 15.00      A    H  
ATOM   2124  CA  SER A 227      10.301  14.947 -24.711  1.00 15.00      A    C  
ATOM   2125  CB  SER A 227      10.840  16.324 -25.122  1.00 15.00      A    C  
ATOM   2126  OG  SER A 227      11.235  17.085 -23.992  1.00 15.00      A    O  
ATOM   2127  HG  SER A 227      10.498  17.162 -23.380  1.00 15.00      A    H  
ATOM   2128  C   SER A 227       8.883  15.075 -24.159  1.00 15.00      A    C  
ATOM   2129  O   SER A 227       7.988  15.581 -24.835  1.00 15.00      A    O  
ATOM   2130  N   TRP A 228       8.682  14.605 -22.936  1.00 15.00      A    N  
ATOM   2131  HN  TRP A 228       9.429  14.201 -22.448  1.00 15.00      A    H  
ATOM   2132  CA  TRP A 228       7.375  14.678 -22.300  1.00 15.00      A    C  
ATOM   2133  CB  TRP A 228       6.985  13.320 -21.705  1.00 15.00      A    C  
ATOM   2134  CG  TRP A 228       5.523  13.014 -21.837  1.00 15.00      A    C  
ATOM   2135  CD1 TRP A 228       4.630  12.821 -20.826  1.00 15.00      A    C  
ATOM   2136  CD2 TRP A 228       4.780  12.877 -23.057  1.00 15.00      A    C  
ATOM   2137  NE1 TRP A 228       3.381  12.567 -21.337  1.00 15.00      A    N  
ATOM   2138  HE1 TRP A 228       2.576  12.394 -20.807  1.00 15.00      A    H  
ATOM   2139  CE2 TRP A 228       3.446  12.598 -22.705  1.00 15.00      A    C  
ATOM   2140  CE3 TRP A 228       5.115  12.963 -24.413  1.00 15.00      A    C  
ATOM   2141  CZ2 TRP A 228       2.447  12.406 -23.658  1.00 15.00      A    C  
ATOM   2142  CZ3 TRP A 228       4.123  12.772 -25.356  1.00 15.00      A    C  
ATOM   2143  CH2 TRP A 228       2.805  12.497 -24.975  1.00 15.00      A    C  
ATOM   2144  C   TRP A 228       7.361  15.769 -21.231  1.00 15.00      A    C  
ATOM   2145  O   TRP A 228       8.330  15.928 -20.490  1.00 15.00      A    O  
ATOM   2146  N   PRO A 229       6.267  16.551 -21.158  1.00 15.00      A    N  
ATOM   2147  CA  PRO A 229       6.126  17.642 -20.180  1.00 15.00      A    C  
ATOM   2148  CB  PRO A 229       4.771  18.272 -20.529  1.00 15.00      A    C  
ATOM   2149  CG  PRO A 229       4.041  17.217 -21.286  1.00 15.00      A    C  
ATOM   2150  CD  PRO A 229       5.090  16.448 -22.036  1.00 15.00      A    C  
ATOM   2151  C   PRO A 229       6.127  17.156 -18.730  1.00 15.00      A    C  
ATOM   2152  O   PRO A 229       6.423  17.923 -17.813  1.00 15.00      A    O  
ATOM   2153  N   HIS A 230       5.790  15.890 -18.522  1.00 15.00      A    N  
ATOM   2154  HN  HIS A 230       5.565  15.320 -19.286  1.00 15.00      A    H  
ATOM   2155  CA  HIS A 230       5.765  15.324 -17.179  1.00 15.00      A    C  
ATOM   2156  CB  HIS A 230       4.340  15.298 -16.599  1.00 15.00      A    C  
ATOM   2157  CG  HIS A 230       3.387  14.351 -17.270  1.00 15.00      A    C  
ATOM   2158  ND1 HIS A 230       2.567  14.761 -18.295  1.00 15.00      A    N  
ATOM   2159  CD2 HIS A 230       3.146  13.042 -17.005  1.00 15.00      A    C  
ATOM   2160  CE1 HIS A 230       1.849  13.704 -18.628  1.00 15.00      A    C  
ATOM   2161  NE2 HIS A 230       2.166  12.643 -17.876  1.00 15.00      A    N  
ATOM   2162  HE2 HIS A 230       1.768  11.743 -17.931  1.00 15.00      A    H  
ATOM   2163  C   HIS A 230       6.405  13.941 -17.150  1.00 15.00      A    C  
ATOM   2164  O   HIS A 230       6.540  13.290 -18.186  1.00 15.00      A    O  
ATOM   2165  N   GLY A 231       6.798  13.505 -15.960  1.00 15.00      A    N  
ATOM   2166  HN  GLY A 231       6.653  14.066 -15.174  1.00 15.00      A    H  
ATOM   2167  CA  GLY A 231       7.424  12.207 -15.812  1.00 15.00      A    C  
ATOM   2168  C   GLY A 231       6.487  11.187 -15.197  1.00 15.00      A    C  
ATOM   2169  O   GLY A 231       5.287  11.432 -15.076  1.00 15.00      A    O  
ATOM   2170  N   PHE A 232       7.035  10.051 -14.787  1.00 15.00      A    N  
ATOM   2171  HN  PHE A 232       8.003   9.924 -14.878  1.00 15.00      A    H  
ATOM   2172  CA  PHE A 232       6.237   8.986 -14.195  1.00 15.00      A    C  
ATOM   2173  CB  PHE A 232       5.750   8.025 -15.290  1.00 15.00      A    C  
ATOM   2174  CG  PHE A 232       6.860   7.367 -16.067  1.00 15.00      A    C  
ATOM   2175  CD1 PHE A 232       7.443   8.008 -17.149  1.00 15.00      A    C  
ATOM   2176  CD2 PHE A 232       7.322   6.110 -15.714  1.00 15.00      A    C  
ATOM   2177  CE1 PHE A 232       8.464   7.409 -17.862  1.00 15.00      A    C  
ATOM   2178  CE2 PHE A 232       8.343   5.506 -16.422  1.00 15.00      A    C  
ATOM   2179  CZ  PHE A 232       8.914   6.156 -17.497  1.00 15.00      A    C  
ATOM   2180  C   PHE A 232       7.043   8.214 -13.156  1.00 15.00      A    C  
ATOM   2181  O   PHE A 232       8.253   8.405 -13.031  1.00 15.00      A    O  
ATOM   2182  N   SER A 233       6.362   7.353 -12.413  1.00 15.00      A    N  
ATOM   2183  HN  SER A 233       5.395   7.266 -12.548  1.00 15.00      A    H  
ATOM   2184  CA  SER A 233       6.998   6.529 -11.399  1.00 15.00      A    C  
ATOM   2185  CB  SER A 233       6.466   6.906 -10.016  1.00 15.00      A    C  
ATOM   2186  OG  SER A 233       5.153   7.435 -10.107  1.00 15.00      A    O  
ATOM   2187  HG  SER A 233       5.051   8.153  -9.477  1.00 15.00      A    H  
ATOM   2188  C   SER A 233       6.727   5.055 -11.700  1.00 15.00      A    C  
ATOM   2189  O   SER A 233       5.707   4.724 -12.300  1.00 15.00      A    O  
ATOM   2190  N   GLU A 234       7.635   4.179 -11.294  1.00 15.00      A    N  
ATOM   2191  HN  GLU A 234       8.430   4.498 -10.824  1.00 15.00      A    H  
ATOM   2192  CA  GLU A 234       7.484   2.749 -11.554  1.00 15.00      A    C  
ATOM   2193  CB  GLU A 234       8.845   2.124 -11.872  1.00 15.00      A    C  
ATOM   2194  CG  GLU A 234       8.914   1.423 -13.220  1.00 15.00      A    C  
ATOM   2195  CD  GLU A 234       8.816   2.382 -14.391  1.00 15.00      A    C  
ATOM   2196  OE1 GLU A 234       9.828   3.029 -14.722  1.00 15.00      A    O  
ATOM   2197  OE2 GLU A 234       7.730   2.484 -14.989  1.00 15.00      A    O  
ATOM   2198  C   GLU A 234       6.829   2.006 -10.387  1.00 15.00      A    C  
ATOM   2199  O   GLU A 234       5.871   1.261 -10.582  1.00 15.00      A    O  
ATOM   2200  N   TYR A 235       7.357   2.224  -9.180  1.00 15.00      A    N  
ATOM   2201  HN  TYR A 235       8.107   2.843  -9.105  1.00 15.00      A    H  
ATOM   2202  CA  TYR A 235       6.858   1.569  -7.960  1.00 15.00      A    C  
ATOM   2203  CB  TYR A 235       5.355   1.797  -7.743  1.00 15.00      A    C  
ATOM   2204  CG  TYR A 235       4.989   3.184  -7.271  1.00 15.00      A    C  
ATOM   2205  CD1 TYR A 235       5.360   3.633  -6.010  1.00 15.00      A    C  
ATOM   2206  CD2 TYR A 235       4.263   4.043  -8.085  1.00 15.00      A    C  
ATOM   2207  CE1 TYR A 235       5.020   4.899  -5.574  1.00 15.00      A    C  
ATOM   2208  CE2 TYR A 235       3.919   5.309  -7.657  1.00 15.00      A    C  
ATOM   2209  CZ  TYR A 235       4.299   5.733  -6.403  1.00 15.00      A    C  
ATOM   2210  OH  TYR A 235       3.958   6.994  -5.976  1.00 15.00      A    O  
ATOM   2211  HH  TYR A 235       3.028   7.153  -6.158  1.00 15.00      A    H  
ATOM   2212  C   TYR A 235       7.175   0.070  -7.950  1.00 15.00      A    C  
ATOM   2213  O   TYR A 235       6.293  -0.759  -8.172  1.00 15.00      A    O  
ATOM   2214  N   PRO A 236       8.442  -0.296  -7.699  1.00 15.00      A    N  
ATOM   2215  CA  PRO A 236       8.870  -1.689  -7.665  1.00 15.00      A    C  
ATOM   2216  CB  PRO A 236      10.300  -1.580  -8.188  1.00 15.00      A    C  
ATOM   2217  CG  PRO A 236      10.788  -0.253  -7.690  1.00 15.00      A    C  
ATOM   2218  CD  PRO A 236       9.572   0.612  -7.444  1.00 15.00      A    C  
ATOM   2219  C   PRO A 236       8.879  -2.271  -6.249  1.00 15.00      A    C  
ATOM   2220  O   PRO A 236       8.770  -1.540  -5.263  1.00 15.00      A    O  
ATOM   2221  N   ASN A 237       9.012  -3.596  -6.173  1.00 15.00      A    N  
ATOM   2222  HN  ASN A 237       9.080  -4.108  -7.004  1.00 15.00      A    H  
ATOM   2223  CA  ASN A 237       9.062  -4.323  -4.899  1.00 15.00      A    C  
ATOM   2224  CB  ASN A 237      10.322  -3.971  -4.094  1.00 15.00      A    C  
ATOM   2225  CG  ASN A 237      11.615  -4.377  -4.779  1.00 15.00      A    C  
ATOM   2226  OD1 ASN A 237      11.637  -5.275  -5.619  1.00 15.00      A    O  
ATOM   2227  ND2 ASN A 237      12.708  -3.721  -4.414  1.00 15.00      A    N  
ATOM   2228 HD21 ASN A 237      12.621  -3.021  -3.732  1.00 15.00      A    H  
ATOM   2229 HD22 ASN A 237      13.555  -3.964  -4.838  1.00 15.00      A    H  
ATOM   2230  C   ASN A 237       7.809  -4.110  -4.049  1.00 15.00      A    C  
ATOM   2231  O   ASN A 237       7.891  -3.989  -2.828  1.00 15.00      A    O  
ATOM   2232  N   LEU A 238       6.652  -4.076  -4.694  1.00 15.00      A    N  
ATOM   2233  HN  LEU A 238       6.642  -4.185  -5.665  1.00 15.00      A    H  
ATOM   2234  CA  LEU A 238       5.394  -3.882  -3.984  1.00 15.00      A    C  
ATOM   2235  CB  LEU A 238       4.394  -3.113  -4.848  1.00 15.00      A    C  
ATOM   2236  CG  LEU A 238       4.040  -1.705  -4.366  1.00 15.00      A    C  
ATOM   2237  CD1 LEU A 238       5.230  -0.767  -4.508  1.00 15.00      A    C  
ATOM   2238  CD2 LEU A 238       2.834  -1.167  -5.116  1.00 15.00      A    C  
ATOM   2239  C   LEU A 238       4.797  -5.214  -3.540  1.00 15.00      A    C  
ATOM   2240  O   LEU A 238       4.834  -6.200  -4.278  1.00 15.00      A    O  
ATOM   2241  N   ALA A 239       4.239  -5.233  -2.337  1.00 15.00      A    N  
ATOM   2242  HN  ALA A 239       4.227  -4.407  -1.805  1.00 15.00      A    H  
ATOM   2243  CA  ALA A 239       3.642  -6.444  -1.787  1.00 15.00      A    C  
ATOM   2244  CB  ALA A 239       3.918  -6.542  -0.295  1.00 15.00      A    C  
ATOM   2245  C   ALA A 239       2.141  -6.507  -2.059  1.00 15.00      A    C  
ATOM   2246  O   ALA A 239       1.397  -5.576  -1.735  1.00 15.00      A    O  
ATOM   2247  N   ILE A 240       1.699  -7.615  -2.643  1.00 15.00      A    N  
ATOM   2248  HN  ILE A 240       2.340  -8.322  -2.865  1.00 15.00      A    H  
ATOM   2249  CA  ILE A 240       0.291  -7.808  -2.964  1.00 15.00      A    C  
ATOM   2250  CB  ILE A 240       0.094  -8.389  -4.383  1.00 15.00      A    C  
ATOM   2251  CG1 ILE A 240       0.899  -7.586  -5.415  1.00 15.00      A    C  
ATOM   2252  CG2 ILE A 240      -1.382  -8.416  -4.760  1.00 15.00      A    C  
ATOM   2253  CD1 ILE A 240       0.480  -6.134  -5.541  1.00 15.00      A    C  
ATOM   2254  C   ILE A 240      -0.392  -8.708  -1.931  1.00 15.00      A    C  
ATOM   2255  O   ILE A 240      -0.624  -9.897  -2.165  1.00 15.00      A    O  
ATOM   2256  N   GLN A 241      -0.688  -8.130  -0.779  1.00 15.00      A    N  
ATOM   2257  HN  GLN A 241      -0.450  -7.191  -0.647  1.00 15.00      A    H  
ATOM   2258  CA  GLN A 241      -1.355  -8.846   0.299  1.00 15.00      A    C  
ATOM   2259  CB  GLN A 241      -0.995  -8.182   1.634  1.00 15.00      A    C  
ATOM   2260  CG  GLN A 241      -1.728  -8.717   2.854  1.00 15.00      A    C  
ATOM   2261  CD  GLN A 241      -1.626  -7.779   4.043  1.00 15.00      A    C  
ATOM   2262  OE1 GLN A 241      -1.486  -6.567   3.884  1.00 15.00      A    O  
ATOM   2263  NE2 GLN A 241      -1.704  -8.333   5.242  1.00 15.00      A    N  
ATOM   2264 HE21 GLN A 241      -1.822  -9.303   5.297  1.00 15.00      A    H  
ATOM   2265 HE22 GLN A 241      -1.643  -7.748   6.025  1.00 15.00      A    H  
ATOM   2266  C   GLN A 241      -2.866  -8.806   0.077  1.00 15.00      A    C  
ATOM   2267  O   GLN A 241      -3.363  -7.940  -0.641  1.00 15.00      A    O  
ATOM   2268  N   LYS A 242      -3.583  -9.756   0.666  1.00 15.00      A    N  
ATOM   2269  HN  LYS A 242      -3.125 -10.433   1.209  1.00 15.00      A    H  
ATOM   2270  CA  LYS A 242      -5.034  -9.817   0.549  1.00 15.00      A    C  
ATOM   2271  CB  LYS A 242      -5.464 -10.659  -0.658  1.00 15.00      A    C  
ATOM   2272  CG  LYS A 242      -4.683 -11.951  -0.847  1.00 15.00      A    C  
ATOM   2273  CD  LYS A 242      -5.282 -12.802  -1.958  1.00 15.00      A    C  
ATOM   2274  CE  LYS A 242      -5.346 -12.043  -3.277  1.00 15.00      A    C  
ATOM   2275  NZ  LYS A 242      -3.992 -11.757  -3.825  1.00 15.00      A    N  
ATOM   2276  HZ1 LYS A 242      -3.437 -11.204  -3.141  1.00 15.00      A    H  
ATOM   2277  HZ2 LYS A 242      -4.073 -11.213  -4.707  1.00 15.00      A    H  
ATOM   2278  HZ3 LYS A 242      -3.492 -12.647  -4.024  1.00 15.00      A    H  
ATOM   2279  C   LYS A 242      -5.638 -10.363   1.837  1.00 15.00      A    C  
ATOM   2280  O   LYS A 242      -5.145 -11.343   2.388  1.00 15.00      A    O  
ATOM   2281  N   PHE A 243      -6.695  -9.719   2.314  1.00 15.00      A    N  
ATOM   2282  HN  PHE A 243      -7.043  -8.945   1.826  1.00 15.00      A    H  
ATOM   2283  CA  PHE A 243      -7.352 -10.136   3.551  1.00 15.00      A    C  
ATOM   2284  CB  PHE A 243      -7.992  -8.932   4.248  1.00 15.00      A    C  
ATOM   2285  CG  PHE A 243      -7.122  -7.708   4.280  1.00 15.00      A    C  
ATOM   2286  CD1 PHE A 243      -5.917  -7.713   4.964  1.00 15.00      A    C  
ATOM   2287  CD2 PHE A 243      -7.509  -6.551   3.623  1.00 15.00      A    C  
ATOM   2288  CE1 PHE A 243      -5.115  -6.589   4.992  1.00 15.00      A    C  
ATOM   2289  CE2 PHE A 243      -6.711  -5.423   3.647  1.00 15.00      A    C  
ATOM   2290  CZ  PHE A 243      -5.512  -5.443   4.332  1.00 15.00      A    C  
ATOM   2291  C   PHE A 243      -8.409 -11.195   3.279  1.00 15.00      A    C  
ATOM   2292  O   PHE A 243      -8.585 -12.133   4.056  1.00 15.00      A    O  
ATOM   2293  N   GLY A 244      -9.120 -11.031   2.174  1.00 15.00      A    N  
ATOM   2294  HN  GLY A 244      -8.939 -10.263   1.597  1.00 15.00      A    H  
ATOM   2295  CA  GLY A 244     -10.147 -11.981   1.809  1.00 15.00      A    C  
ATOM   2296  C   GLY A 244      -9.582 -13.102   0.966  1.00 15.00      A    C  
ATOM   2297  O   GLY A 244      -9.207 -12.882  -0.185  1.00 15.00      A    O  
ATOM   2298  N   GLY A 245      -9.497 -14.293   1.551  1.00 15.00      A    N  
ATOM   2299  HN  GLY A 245      -9.779 -14.386   2.485  1.00 15.00      A    H  
ATOM   2300  CA  GLY A 245      -8.972 -15.445   0.836  1.00 15.00      A    C  
ATOM   2301  C   GLY A 245      -9.795 -15.792  -0.389  1.00 15.00      A    C  
ATOM   2302  O   GLY A 245      -9.343 -15.616  -1.518  1.00 15.00      A    O  
ATOM   2303  N   THR A 246     -10.999 -16.296  -0.167  1.00 15.00      A    N  
ATOM   2304  HN  THR A 246     -11.292 -16.455   0.751  1.00 15.00      A    H  
ATOM   2305  CA  THR A 246     -11.882 -16.655  -1.264  1.00 15.00      A    C  
ATOM   2306  CB  THR A 246     -12.450 -18.070  -1.065  1.00 15.00      A    C  
ATOM   2307  OG1 THR A 246     -12.463 -18.385   0.337  1.00 15.00      A    O  
ATOM   2308  HG1 THR A 246     -12.394 -19.337   0.448  1.00 15.00      A    H  
ATOM   2309  CG2 THR A 246     -11.601 -19.094  -1.803  1.00 15.00      A    C  
ATOM   2310  C   THR A 246     -13.033 -15.663  -1.395  1.00 15.00      A    C  
ATOM   2311  O   THR A 246     -13.680 -15.581  -2.437  1.00 15.00      A    O  
ATOM   2312  N   LYS A 247     -13.286 -14.905  -0.331  1.00 15.00      A    N  
ATOM   2313  HN  LYS A 247     -12.728 -14.997   0.465  1.00 15.00      A    H  
ATOM   2314  CA  LYS A 247     -14.370 -13.929  -0.334  1.00 15.00      A    C  
ATOM   2315  CB  LYS A 247     -15.558 -14.434   0.497  1.00 15.00      A    C  
ATOM   2316  CG  LYS A 247     -15.940 -15.882   0.232  1.00 15.00      A    C  
ATOM   2317  CD  LYS A 247     -17.021 -16.363   1.185  1.00 15.00      A    C  
ATOM   2318  CE  LYS A 247     -17.057 -17.882   1.242  1.00 15.00      A    C  
ATOM   2319  NZ  LYS A 247     -18.277 -18.393   1.918  1.00 15.00      A    N  
ATOM   2320  HZ1 LYS A 247     -18.417 -17.915   2.840  1.00 15.00      A    H  
ATOM   2321  HZ2 LYS A 247     -18.194 -19.413   2.083  1.00 15.00      A    H  
ATOM   2322  HZ3 LYS A 247     -19.119 -18.220   1.319  1.00 15.00      A    H  
ATOM   2323  C   LYS A 247     -13.898 -12.579   0.204  1.00 15.00      A    C  
ATOM   2324  O   LYS A 247     -14.119 -12.259   1.372  1.00 15.00      A    O  
ATOM   2325  N   PRO A 248     -13.221 -11.775  -0.634  1.00 15.00      A    N  
ATOM   2326  CA  PRO A 248     -12.729 -10.448  -0.237  1.00 15.00      A    C  
ATOM   2327  CB  PRO A 248     -11.901  -9.986  -1.446  1.00 15.00      A    C  
ATOM   2328  CG  PRO A 248     -11.665 -11.218  -2.254  1.00 15.00      A    C  
ATOM   2329  CD  PRO A 248     -12.858 -12.096  -2.022  1.00 15.00      A    C  
ATOM   2330  C   PRO A 248     -13.876  -9.470   0.015  1.00 15.00      A    C  
ATOM   2331  O   PRO A 248     -13.693  -8.422   0.635  1.00 15.00      A    O  
ATOM   2332  N   GLN A 249     -15.062  -9.836  -0.459  1.00 15.00      A    N  
ATOM   2333  HN  GLN A 249     -15.140 -10.693  -0.933  1.00 15.00      A    H  
ATOM   2334  CA  GLN A 249     -16.252  -9.009  -0.300  1.00 15.00      A    C  
ATOM   2335  CB  GLN A 249     -17.358  -9.469  -1.261  1.00 15.00      A    C  
ATOM   2336  CG  GLN A 249     -16.982  -9.466  -2.739  1.00 15.00      A    C  
ATOM   2337  CD  GLN A 249     -16.110 -10.645  -3.137  1.00 15.00      A    C  
ATOM   2338  OE1 GLN A 249     -16.127 -11.693  -2.494  1.00 15.00      A    O  
ATOM   2339  NE2 GLN A 249     -15.344 -10.482  -4.205  1.00 15.00      A    N  
ATOM   2340 HE21 GLN A 249     -15.378  -9.622  -4.673  1.00 15.00      A    H  
ATOM   2341 HE22 GLN A 249     -14.775 -11.230  -4.484  1.00 15.00      A    H  
ATOM   2342  C   GLN A 249     -16.769  -9.074   1.134  1.00 15.00      A    C  
ATOM   2343  O   GLN A 249     -17.542  -8.223   1.567  1.00 15.00      A    O  
ATOM   2344  N   ASN A 250     -16.314 -10.081   1.872  1.00 15.00      A    N  
ATOM   2345  HN  ASN A 250     -15.673 -10.707   1.476  1.00 15.00      A    H  
ATOM   2346  CA  ASN A 250     -16.736 -10.283   3.258  1.00 15.00      A    C  
ATOM   2347  CB  ASN A 250     -16.655 -11.773   3.617  1.00 15.00      A    C  
ATOM   2348  CG  ASN A 250     -17.795 -12.607   3.059  1.00 15.00      A    C  
ATOM   2349  OD1 ASN A 250     -18.552 -12.166   2.196  1.00 15.00      A    O  
ATOM   2350  ND2 ASN A 250     -17.920 -13.831   3.548  1.00 15.00      A    N  
ATOM   2351 HD21 ASN A 250     -17.283 -14.124   4.232  1.00 15.00      A    H  
ATOM   2352 HD22 ASN A 250     -18.642 -14.396   3.204  1.00 15.00      A    H  
ATOM   2353  C   ASN A 250     -15.867  -9.489   4.229  1.00 15.00      A    C  
ATOM   2354  O   ASN A 250     -15.776  -9.827   5.411  1.00 15.00      A    O  
ATOM   2355  N   ILE A 251     -15.228  -8.434   3.738  1.00 15.00      A    N  
ATOM   2356  HN  ILE A 251     -15.348  -8.196   2.796  1.00 15.00      A    H  
ATOM   2357  CA  ILE A 251     -14.362  -7.620   4.583  1.00 15.00      A    C  
ATOM   2358  CB  ILE A 251     -12.905  -7.577   4.067  1.00 15.00      A    C  
ATOM   2359  CG1 ILE A 251     -12.385  -8.988   3.755  1.00 15.00      A    C  
ATOM   2360  CG2 ILE A 251     -12.000  -6.883   5.078  1.00 15.00      A    C  
ATOM   2361  CD1 ILE A 251     -12.236  -9.884   4.969  1.00 15.00      A    C  
ATOM   2362  C   ILE A 251     -14.889  -6.194   4.753  1.00 15.00      A    C  
ATOM   2363  O   ILE A 251     -15.264  -5.797   5.856  1.00 15.00      A    O  
ATOM   2364  N   SER A 252     -14.924  -5.432   3.662  1.00 15.00      A    N  
ATOM   2365  HN  SER A 252     -14.654  -5.811   2.802  1.00 15.00      A    H  
ATOM   2366  CA  SER A 252     -15.379  -4.047   3.716  1.00 15.00      A    C  
ATOM   2367  CB  SER A 252     -14.224  -3.146   4.164  1.00 15.00      A    C  
ATOM   2368  OG  SER A 252     -14.572  -2.406   5.316  1.00 15.00      A    O  
ATOM   2369  HG  SER A 252     -14.893  -1.533   5.046  1.00 15.00      A    H  
ATOM   2370  C   SER A 252     -15.907  -3.582   2.360  1.00 15.00      A    C  
ATOM   2371  O   SER A 252     -15.750  -4.278   1.353  1.00 15.00      A    O  
ATOM   2372  N   GLN A 253     -16.514  -2.396   2.334  1.00 15.00      A    N  
ATOM   2373  HN  GLN A 253     -16.580  -1.874   3.170  1.00 15.00      A    H  
ATOM   2374  CA  GLN A 253     -17.071  -1.836   1.106  1.00 15.00      A    C  
ATOM   2375  CB  GLN A 253     -17.948  -0.611   1.408  1.00 15.00      A    C  
ATOM   2376  CG  GLN A 253     -18.210   0.304   0.213  1.00 15.00      A    C  
ATOM   2377  CD  GLN A 253     -19.195  -0.274  -0.789  1.00 15.00      A    C  
ATOM   2378  OE1 GLN A 253     -20.398  -0.029  -0.710  1.00 15.00      A    O  
ATOM   2379  NE2 GLN A 253     -18.689  -1.037  -1.746  1.00 15.00      A    N  
ATOM   2380 HE21 GLN A 253     -17.717  -1.185  -1.757  1.00 15.00      A    H  
ATOM   2381 HE22 GLN A 253     -19.304  -1.424  -2.402  1.00 15.00      A    H  
ATOM   2382  C   GLN A 253     -15.978  -1.475   0.104  1.00 15.00      A    C  
ATOM   2383  O   GLN A 253     -16.039  -1.883  -1.056  1.00 15.00      A    O  
ATOM   2384  N   LEU A 254     -14.965  -0.741   0.556  1.00 15.00      A    N  
ATOM   2385  HN  LEU A 254     -14.944  -0.475   1.508  1.00 15.00      A    H  
ATOM   2386  CA  LEU A 254     -13.874  -0.323  -0.329  1.00 15.00      A    C  
ATOM   2387  CB  LEU A 254     -13.029   0.782   0.309  1.00 15.00      A    C  
ATOM   2388  CG  LEU A 254     -13.752   2.093   0.627  1.00 15.00      A    C  
ATOM   2389  CD1 LEU A 254     -12.795   3.093   1.258  1.00 15.00      A    C  
ATOM   2390  CD2 LEU A 254     -14.392   2.674  -0.625  1.00 15.00      A    C  
ATOM   2391  C   LEU A 254     -12.995  -1.502  -0.732  1.00 15.00      A    C  
ATOM   2392  O   LEU A 254     -12.127  -1.380  -1.595  1.00 15.00      A    O  
ATOM   2393  N   ASN A 255     -13.239  -2.648  -0.113  1.00 15.00      A    N  
ATOM   2394  HN  ASN A 255     -13.955  -2.681   0.555  1.00 15.00      A    H  
ATOM   2395  CA  ASN A 255     -12.481  -3.858  -0.402  1.00 15.00      A    C  
ATOM   2396  CB  ASN A 255     -12.469  -4.773   0.825  1.00 15.00      A    C  
ATOM   2397  CG  ASN A 255     -11.123  -5.429   1.074  1.00 15.00      A    C  
ATOM   2398  OD1 ASN A 255     -10.395  -5.773   0.147  1.00 15.00      A    O  
ATOM   2399  ND2 ASN A 255     -10.778  -5.600   2.340  1.00 15.00      A    N  
ATOM   2400 HD21 ASN A 255     -11.401  -5.296   3.033  1.00 15.00      A    H  
ATOM   2401 HD22 ASN A 255      -9.921  -6.029   2.531  1.00 15.00      A    H  
ATOM   2402  C   ASN A 255     -13.091  -4.588  -1.596  1.00 15.00      A    C  
ATOM   2403  O   ASN A 255     -12.614  -5.643  -2.007  1.00 15.00      A    O  
ATOM   2404  N   ASN A 256     -14.161  -4.019  -2.142  1.00 15.00      A    N  
ATOM   2405  HN  ASN A 256     -14.507  -3.185  -1.758  1.00 15.00      A    H  
ATOM   2406  CA  ASN A 256     -14.833  -4.607  -3.296  1.00 15.00      A    C  
ATOM   2407  CB  ASN A 256     -16.314  -4.226  -3.328  1.00 15.00      A    C  
ATOM   2408  CG  ASN A 256     -17.168  -5.143  -2.472  1.00 15.00      A    C  
ATOM   2409  OD1 ASN A 256     -17.705  -6.138  -2.953  1.00 15.00      A    O  
ATOM   2410  ND2 ASN A 256     -17.296  -4.815  -1.196  1.00 15.00      A    N  
ATOM   2411 HD21 ASN A 256     -16.840  -4.010  -0.875  1.00 15.00      A    H  
ATOM   2412 HD22 ASN A 256     -17.839  -5.396  -0.622  1.00 15.00      A    H  
ATOM   2413  C   ASN A 256     -14.142  -4.191  -4.585  1.00 15.00      A    C  
ATOM   2414  O   ASN A 256     -13.979  -4.998  -5.500  1.00 15.00      A    O  
ATOM   2415  N   GLU A 257     -13.739  -2.924  -4.651  1.00 15.00      A    N  
ATOM   2416  HN  GLU A 257     -13.917  -2.326  -3.897  1.00 15.00      A    H  
ATOM   2417  CA  GLU A 257     -13.039  -2.403  -5.820  1.00 15.00      A    C  
ATOM   2418  CB  GLU A 257     -12.865  -0.891  -5.699  1.00 15.00      A    C  
ATOM   2419  CG  GLU A 257     -14.146  -0.136  -5.397  1.00 15.00      A    C  
ATOM   2420  CD  GLU A 257     -13.875   1.278  -4.931  1.00 15.00      A    C  
ATOM   2421  OE1 GLU A 257     -12.727   1.749  -5.093  1.00 15.00      A    O  
ATOM   2422  OE2 GLU A 257     -14.801   1.912  -4.396  1.00 15.00      A    O  
ATOM   2423  C   GLU A 257     -11.673  -3.065  -5.900  1.00 15.00      A    C  
ATOM   2424  O   GLU A 257     -11.281  -3.609  -6.930  1.00 15.00      A    O  
ATOM   2425  N   ARG A 258     -10.952  -3.006  -4.792  1.00 15.00      A    N  
ATOM   2426  HN  ARG A 258     -11.318  -2.541  -4.010  1.00 15.00      A    H  
ATOM   2427  CA  ARG A 258      -9.647  -3.632  -4.696  1.00 15.00      A    C  
ATOM   2428  CB  ARG A 258      -8.648  -2.739  -3.944  1.00 15.00      A    C  
ATOM   2429  CG  ARG A 258      -9.202  -2.084  -2.687  1.00 15.00      A    C  
ATOM   2430  CD  ARG A 258      -8.087  -1.620  -1.765  1.00 15.00      A    C  
ATOM   2431  NE  ARG A 258      -8.597  -1.232  -0.450  1.00 15.00      A    N  
ATOM   2432  HE  ARG A 258      -9.098  -0.390  -0.393  1.00 15.00      A    H  
ATOM   2433  CZ  ARG A 258      -8.418  -1.953   0.657  1.00 15.00      A    C  
ATOM   2434  NH1 ARG A 258      -7.740  -3.096   0.603  1.00 15.00      A    N  
ATOM   2435 HH11 ARG A 258      -7.597  -3.662   1.462  1.00 15.00      A    H  
ATOM   2436 HH12 ARG A 258      -7.346  -3.430  -0.305  1.00 15.00      A    H  
ATOM   2437  NH2 ARG A 258      -8.916  -1.532   1.818  1.00 15.00      A    N  
ATOM   2438 HH21 ARG A 258      -8.777  -2.093   2.682  1.00 15.00      A    H  
ATOM   2439 HH22 ARG A 258      -9.451  -0.634   1.872  1.00 15.00      A    H  
ATOM   2440  C   ARG A 258      -9.826  -4.968  -3.994  1.00 15.00      A    C  
ATOM   2441  O   ARG A 258      -9.922  -5.021  -2.772  1.00 15.00      A    O  
ATOM   2442  N   ARG A 259      -9.902  -6.032  -4.784  1.00 15.00      A    N  
ATOM   2443  HN  ARG A 259      -9.810  -5.905  -5.749  1.00 15.00      A    H  
ATOM   2444  CA  ARG A 259     -10.123  -7.383  -4.271  1.00 15.00      A    C  
ATOM   2445  CB  ARG A 259     -10.322  -8.376  -5.419  1.00 15.00      A    C  
ATOM   2446  CG  ARG A 259     -11.404  -7.975  -6.411  1.00 15.00      A    C  
ATOM   2447  CD  ARG A 259     -10.880  -8.002  -7.840  1.00 15.00      A    C  
ATOM   2448  NE  ARG A 259     -10.602  -9.361  -8.301  1.00 15.00      A    N  
ATOM   2449  HE  ARG A 259     -11.387  -9.946  -8.481  1.00 15.00      A    H  
ATOM   2450  CZ  ARG A 259      -9.379  -9.851  -8.514  1.00 15.00      A    C  
ATOM   2451  NH1 ARG A 259      -8.300  -9.095  -8.309  1.00 15.00      A    N  
ATOM   2452 HH11 ARG A 259      -8.403  -8.112  -7.982  1.00 15.00      A    H  
ATOM   2453 HH12 ARG A 259      -7.347  -9.478  -8.478  1.00 15.00      A    H  
ATOM   2454  NH2 ARG A 259      -9.241 -11.103  -8.928  1.00 15.00      A    N  
ATOM   2455 HH21 ARG A 259     -10.103 -11.701  -9.085  1.00 15.00      A    H  
ATOM   2456 HH22 ARG A 259      -8.301 -11.502  -9.103  1.00 15.00      A    H  
ATOM   2457  C   ARG A 259      -9.023  -7.870  -3.327  1.00 15.00      A    C  
ATOM   2458  O   ARG A 259      -8.132  -8.623  -3.726  1.00 15.00      A    O  
ATOM   2459  N   GLY A 260      -9.085  -7.417  -2.078  1.00 15.00      A    N  
ATOM   2460  HN  GLY A 260      -9.790  -6.771  -1.841  1.00 15.00      A    H  
ATOM   2461  CA  GLY A 260      -8.127  -7.825  -1.071  1.00 15.00      A    C  
ATOM   2462  C   GLY A 260      -6.784  -7.129  -1.178  1.00 15.00      A    C  
ATOM   2463  O   GLY A 260      -6.122  -6.910  -0.161  1.00 15.00      A    O  
ATOM   2464  N   GLU A 261      -6.386  -6.794  -2.404  1.00 15.00      A    N  
ATOM   2465  HN  GLU A 261      -6.979  -6.990  -3.163  1.00 15.00      A    H  
ATOM   2466  CA  GLU A 261      -5.107  -6.146  -2.664  1.00 15.00      A    C  
ATOM   2467  CB  GLU A 261      -4.937  -5.867  -4.152  1.00 15.00      A    C  
ATOM   2468  CG  GLU A 261      -4.860  -7.137  -4.982  1.00 15.00      A    C  
ATOM   2469  CD  GLU A 261      -4.755  -6.866  -6.465  1.00 15.00      A    C  
ATOM   2470  OE1 GLU A 261      -3.817  -6.149  -6.870  1.00 15.00      A    O  
ATOM   2471  OE2 GLU A 261      -5.608  -7.380  -7.220  1.00 15.00      A    O  
ATOM   2472  C   GLU A 261      -4.886  -4.899  -1.818  1.00 15.00      A    C  
ATOM   2473  O   GLU A 261      -5.596  -3.898  -1.944  1.00 15.00      A    O  
ATOM   2474  N   ASN A 262      -3.899  -4.994  -0.943  1.00 15.00      A    N  
ATOM   2475  HN  ASN A 262      -3.397  -5.835  -0.890  1.00 15.00      A    H  
ATOM   2476  CA  ASN A 262      -3.554  -3.908  -0.042  1.00 15.00      A    C  
ATOM   2477  CB  ASN A 262      -3.088  -4.479   1.298  1.00 15.00      A    C  
ATOM   2478  CG  ASN A 262      -3.138  -3.457   2.414  1.00 15.00      A    C  
ATOM   2479  OD1 ASN A 262      -3.971  -2.557   2.406  1.00 15.00      A    O  
ATOM   2480  ND2 ASN A 262      -2.263  -3.604   3.398  1.00 15.00      A    N  
ATOM   2481 HD21 ASN A 262      -1.640  -4.361   3.357  1.00 15.00      A    H  
ATOM   2482 HD22 ASN A 262      -2.272  -2.946   4.121  1.00 15.00      A    H  
ATOM   2483  C   ASN A 262      -2.473  -3.012  -0.638  1.00 15.00      A    C  
ATOM   2484  O   ASN A 262      -2.419  -1.824  -0.341  1.00 15.00      A    O  
ATOM   2485  N   TRP A 263      -1.626  -3.597  -1.491  1.00 15.00      A    N  
ATOM   2486  HN  TRP A 263      -1.747  -4.542  -1.696  1.00 15.00      A    H  
ATOM   2487  CA  TRP A 263      -0.532  -2.866  -2.139  1.00 15.00      A    C  
ATOM   2488  CB  TRP A 263      -1.059  -1.848  -3.159  1.00 15.00      A    C  
ATOM   2489  CG  TRP A 263      -1.605  -2.457  -4.422  1.00 15.00      A    C  
ATOM   2490  CD1 TRP A 263      -2.095  -3.723  -4.591  1.00 15.00      A    C  
ATOM   2491  CD2 TRP A 263      -1.723  -1.813  -5.696  1.00 15.00      A    C  
ATOM   2492  NE1 TRP A 263      -2.506  -3.906  -5.890  1.00 15.00      A    N  
ATOM   2493  HE1 TRP A 263      -2.901  -4.742  -6.262  1.00 15.00      A    H  
ATOM   2494  CE2 TRP A 263      -2.290  -2.747  -6.588  1.00 15.00      A    C  
ATOM   2495  CE3 TRP A 263      -1.404  -0.537  -6.169  1.00 15.00      A    C  
ATOM   2496  CZ2 TRP A 263      -2.544  -2.442  -7.922  1.00 15.00      A    C  
ATOM   2497  CZ3 TRP A 263      -1.657  -0.238  -7.493  1.00 15.00      A    C  
ATOM   2498  CH2 TRP A 263      -2.222  -1.185  -8.354  1.00 15.00      A    C  
ATOM   2499  C   TRP A 263       0.385  -2.192  -1.113  1.00 15.00      A    C  
ATOM   2500  O   TRP A 263       0.338  -0.978  -0.914  1.00 15.00      A    O  
ATOM   2501  N   LEU A 264       1.226  -2.993  -0.471  1.00 15.00      A    N  
ATOM   2502  HN  LEU A 264       1.246  -3.947  -0.700  1.00 15.00      A    H  
ATOM   2503  CA  LEU A 264       2.140  -2.484   0.546  1.00 15.00      A    C  
ATOM   2504  CB  LEU A 264       2.456  -3.558   1.593  1.00 15.00      A    C  
ATOM   2505  CG  LEU A 264       1.282  -4.059   2.436  1.00 15.00      A    C  
ATOM   2506  CD1 LEU A 264       0.534  -5.164   1.710  1.00 15.00      A    C  
ATOM   2507  CD2 LEU A 264       1.761  -4.537   3.797  1.00 15.00      A    C  
ATOM   2508  C   LEU A 264       3.431  -1.973  -0.077  1.00 15.00      A    C  
ATOM   2509  O   LEU A 264       3.866  -2.468  -1.118  1.00 15.00      A    O  
ATOM   2510  N   LEU A 265       4.041  -0.992   0.577  1.00 15.00      A    N  
ATOM   2511  HN  LEU A 265       3.643  -0.657   1.406  1.00 15.00      A    H  
ATOM   2512  CA  LEU A 265       5.283  -0.398   0.100  1.00 15.00      A    C  
ATOM   2513  CB  LEU A 265       5.377   1.064   0.551  1.00 15.00      A    C  
ATOM   2514  CG  LEU A 265       4.343   2.019  -0.054  1.00 15.00      A    C  
ATOM   2515  CD1 LEU A 265       4.511   3.424   0.506  1.00 15.00      A    C  
ATOM   2516  CD2 LEU A 265       4.440   2.028  -1.574  1.00 15.00      A    C  
ATOM   2517  C   LEU A 265       6.501  -1.185   0.586  1.00 15.00      A    C  
ATOM   2518  O   LEU A 265       6.489  -1.747   1.685  1.00 15.00      A    O  
ATOM   2519  N   PRO A 266       7.562  -1.245  -0.238  1.00 15.00      A    N  
ATOM   2520  CA  PRO A 266       8.797  -1.965   0.099  1.00 15.00      A    C  
ATOM   2521  CB  PRO A 266       9.593  -1.945  -1.209  1.00 15.00      A    C  
ATOM   2522  CG  PRO A 266       9.083  -0.754  -1.944  1.00 15.00      A    C  
ATOM   2523  CD  PRO A 266       7.631  -0.635  -1.580  1.00 15.00      A    C  
ATOM   2524  C   PRO A 266       9.607  -1.289   1.206  1.00 15.00      A    C  
ATOM   2525  O   PRO A 266      10.352  -0.342   0.960  1.00 15.00      A    O  
ATOM   2526  N   SER A 267       9.452  -1.779   2.424  1.00 15.00      A    N  
ATOM   2527  HN  SER A 267       8.819  -2.512   2.567  1.00 15.00      A    H  
ATOM   2528  CA  SER A 267      10.186  -1.245   3.560  1.00 15.00      A    C  
ATOM   2529  CB  SER A 267       9.224  -0.949   4.717  1.00 15.00      A    C  
ATOM   2530  OG  SER A 267       9.799  -0.052   5.652  1.00 15.00      A    O  
ATOM   2531  HG  SER A 267      10.509  -0.497   6.123  1.00 15.00      A    H  
ATOM   2532  C   SER A 267      11.245  -2.260   3.984  1.00 15.00      A    C  
ATOM   2533  O   SER A 267      11.201  -2.808   5.086  1.00 15.00      A    O  
ATOM   2534  N   LEU A 268      12.196  -2.505   3.092  1.00 15.00      A    N  
ATOM   2535  HN  LEU A 268      12.200  -2.001   2.251  1.00 15.00      A    H  
ATOM   2536  CA  LEU A 268      13.252  -3.477   3.337  1.00 15.00      A    C  
ATOM   2537  CB  LEU A 268      13.273  -4.501   2.196  1.00 15.00      A    C  
ATOM   2538  CG  LEU A 268      11.925  -5.141   1.846  1.00 15.00      A    C  
ATOM   2539  CD1 LEU A 268      11.940  -5.687   0.428  1.00 15.00      A    C  
ATOM   2540  CD2 LEU A 268      11.579  -6.239   2.840  1.00 15.00      A    C  
ATOM   2541  C   LEU A 268      14.612  -2.790   3.455  1.00 15.00      A    C  
ATOM   2542  O   LEU A 268      14.814  -1.708   2.905  1.00 15.00      A    O  
ATOM   2543  N   PRO A 269      15.559  -3.409   4.184  1.00 15.00      A    N  
ATOM   2544  CA  PRO A 269      16.908  -2.857   4.366  1.00 15.00      A    C  
ATOM   2545  CB  PRO A 269      17.495  -3.737   5.474  1.00 15.00      A    C  
ATOM   2546  CG  PRO A 269      16.785  -5.037   5.330  1.00 15.00      A    C  
ATOM   2547  CD  PRO A 269      15.389  -4.694   4.891  1.00 15.00      A    C  
ATOM   2548  C   PRO A 269      17.745  -2.980   3.089  1.00 15.00      A    C  
ATOM   2549  O   PRO A 269      17.423  -3.771   2.206  1.00 15.00      A    O  
ATOM   2550  N   PRO A 270      18.840  -2.207   2.981  1.00 15.00      A    N  
ATOM   2551  CA  PRO A 270      19.718  -2.233   1.801  1.00 15.00      A    C  
ATOM   2552  CB  PRO A 270      20.784  -1.175   2.119  1.00 15.00      A    C  
ATOM   2553  CG  PRO A 270      20.186  -0.330   3.192  1.00 15.00      A    C  
ATOM   2554  CD  PRO A 270      19.304  -1.242   3.990  1.00 15.00      A    C  
ATOM   2555  C   PRO A 270      20.380  -3.595   1.601  1.00 15.00      A    C  
ATOM   2556  O   PRO A 270      20.751  -3.963   0.487  1.00 15.00      A    O  
ATOM   2557  N   ASN A 271      20.514  -4.345   2.683  1.00 15.00      A    N  
ATOM   2558  HN  ASN A 271      20.180  -4.012   3.544  1.00 15.00      A    H  
ATOM   2559  CA  ASN A 271      21.138  -5.656   2.629  1.00 15.00      A    C  
ATOM   2560  CB  ASN A 271      22.185  -5.818   3.737  1.00 15.00      A    C  
ATOM   2561  CG  ASN A 271      21.603  -5.723   5.136  1.00 15.00      A    C  
ATOM   2562  OD1 ASN A 271      20.647  -4.985   5.382  1.00 15.00      A    O  
ATOM   2563  ND2 ASN A 271      22.180  -6.467   6.065  1.00 15.00      A    N  
ATOM   2564 HD21 ASN A 271      22.938  -7.028   5.801  1.00 15.00      A    H  
ATOM   2565 HD22 ASN A 271      21.823  -6.429   6.975  1.00 15.00      A    H  
ATOM   2566  C   ASN A 271      20.103  -6.777   2.686  1.00 15.00      A    C  
ATOM   2567  O   ASN A 271      20.379  -7.863   3.193  1.00 15.00      A    O  
ATOM   2568  N   TRP A 272      18.907  -6.506   2.163  1.00 15.00      A    N  
ATOM   2569  HN  TRP A 272      18.732  -5.609   1.808  1.00 15.00      A    H  
ATOM   2570  CA  TRP A 272      17.843  -7.508   2.133  1.00 15.00      A    C  
ATOM   2571  CB  TRP A 272      16.481  -6.875   1.813  1.00 15.00      A    C  
ATOM   2572  CG  TRP A 272      16.301  -6.431   0.387  1.00 15.00      A    C  
ATOM   2573  CD1 TRP A 272      16.933  -5.397  -0.243  1.00 15.00      A    C  
ATOM   2574  CD2 TRP A 272      15.414  -7.004  -0.581  1.00 15.00      A    C  
ATOM   2575  NE1 TRP A 272      16.495  -5.290  -1.540  1.00 15.00      A    N  
ATOM   2576  HE1 TRP A 272      16.800  -4.624  -2.191  1.00 15.00      A    H  
ATOM   2577  CE2 TRP A 272      15.562  -6.267  -1.773  1.00 15.00      A    C  
ATOM   2578  CE3 TRP A 272      14.510  -8.069  -0.554  1.00 15.00      A    C  
ATOM   2579  CZ2 TRP A 272      14.838  -6.562  -2.926  1.00 15.00      A    C  
ATOM   2580  CZ3 TRP A 272      13.794  -8.361  -1.699  1.00 15.00      A    C  
ATOM   2581  CH2 TRP A 272      13.961  -7.611  -2.869  1.00 15.00      A    C  
ATOM   2582  C   TRP A 272      18.184  -8.617   1.140  1.00 15.00      A    C  
ATOM   2583  O   TRP A 272      17.644  -9.720   1.205  1.00 15.00      A    O  
ATOM   2584  N   GLN A 273      19.082  -8.306   0.215  1.00 15.00      A    N  
ATOM   2585  HN  GLN A 273      19.461  -7.404   0.206  1.00 15.00      A    H  
ATOM   2586  CA  GLN A 273      19.523  -9.269  -0.776  1.00 15.00      A    C  
ATOM   2587  CB  GLN A 273      19.857  -8.573  -2.095  1.00 15.00      A    C  
ATOM   2588  CG  GLN A 273      18.635  -8.031  -2.817  1.00 15.00      A    C  
ATOM   2589  CD  GLN A 273      17.779  -9.125  -3.427  1.00 15.00      A    C  
ATOM   2590  OE1 GLN A 273      17.812 -10.277  -2.999  1.00 15.00      A    O  
ATOM   2591  NE2 GLN A 273      16.994  -8.765  -4.426  1.00 15.00      A    N  
ATOM   2592 HE21 GLN A 273      17.006  -7.829  -4.709  1.00 15.00      A    H  
ATOM   2593 HE22 GLN A 273      16.431  -9.451  -4.840  1.00 15.00      A    H  
ATOM   2594  C   GLN A 273      20.728 -10.027  -0.245  1.00 15.00      A    C  
ATOM   2595  O   GLN A 273      21.795  -9.451  -0.030  1.00 15.00      A    O  
ATOM   2596  N   ARG A 274      20.546 -11.317  -0.026  1.00 15.00      A    N  
ATOM   2597  HN  ARG A 274      19.676 -11.714  -0.235  1.00 15.00      A    H  
ATOM   2598  CA  ARG A 274      21.601 -12.159   0.510  1.00 15.00      A    C  
ATOM   2599  CB  ARG A 274      21.016 -13.460   1.062  1.00 15.00      A    C  
ATOM   2600  CG  ARG A 274      22.005 -14.305   1.849  1.00 15.00      A    C  
ATOM   2601  CD  ARG A 274      21.655 -15.782   1.759  1.00 15.00      A    C  
ATOM   2602  NE  ARG A 274      21.929 -16.332   0.429  1.00 15.00      A    N  
ATOM   2603  HE  ARG A 274      22.872 -16.462   0.188  1.00 15.00      A    H  
ATOM   2604  CZ  ARG A 274      20.985 -16.655  -0.459  1.00 15.00      A    C  
ATOM   2605  NH1 ARG A 274      19.700 -16.483  -0.162  1.00 15.00      A    N  
ATOM   2606 HH11 ARG A 274      19.425 -16.094   0.764  1.00 15.00      A    H  
ATOM   2607 HH12 ARG A 274      18.963 -16.732  -0.854  1.00 15.00      A    H  
ATOM   2608  NH2 ARG A 274      21.329 -17.152  -1.642  1.00 15.00      A    N  
ATOM   2609 HH21 ARG A 274      22.333 -17.291  -1.880  1.00 15.00      A    H  
ATOM   2610 HH22 ARG A 274      20.596 -17.405  -2.339  1.00 15.00      A    H  
ATOM   2611  C   ARG A 274      22.684 -12.461  -0.522  1.00 15.00      A    C  
ATOM   2612  O   ARG A 274      22.606 -13.453  -1.253  1.00 15.00      A    O  
ATOM   2613  N   GLN A 275      23.683 -11.595  -0.587  1.00 15.00      A    N  
ATOM   2614  HN  GLN A 275      23.671 -10.806  -0.005  1.00 15.00      A    H  
ATOM   2615  CA  GLN A 275      24.793 -11.781  -1.505  1.00 15.00      A    C  
ATOM   2616  CB  GLN A 275      25.464 -10.444  -1.824  1.00 15.00      A    C  
ATOM   2617  CG  GLN A 275      24.554  -9.475  -2.562  1.00 15.00      A    C  
ATOM   2618  CD  GLN A 275      24.449  -8.127  -1.878  1.00 15.00      A    C  
ATOM   2619  OE1 GLN A 275      25.420  -7.620  -1.321  1.00 15.00      A    O  
ATOM   2620  NE2 GLN A 275      23.260  -7.545  -1.905  1.00 15.00      A    N  
ATOM   2621 HE21 GLN A 275      22.527  -8.010  -2.358  1.00 15.00      A    H  
ATOM   2622 HE22 GLN A 275      23.161  -6.678  -1.462  1.00 15.00      A    H  
ATOM   2623  C   GLN A 275      25.787 -12.767  -0.905  1.00 15.00      A    C  
ATOM   2624  O   GLN A 275      25.915 -12.863   0.316  1.00 15.00      A    O  
ATOM   2625  N   ASN A 276      26.477 -13.506  -1.755  1.00 15.00      A    N  
ATOM   2626  HN  ASN A 276      26.361 -13.368  -2.717  1.00 15.00      A    H  
ATOM   2627  CA  ASN A 276      27.431 -14.500  -1.284  1.00 15.00      A    C  
ATOM   2628  CB  ASN A 276      27.286 -15.827  -2.040  1.00 15.00      A    C  
ATOM   2629  CG  ASN A 276      27.334 -15.675  -3.551  1.00 15.00      A    C  
ATOM   2630  OD1 ASN A 276      28.402 -15.669  -4.156  1.00 15.00      A    O  
ATOM   2631  ND2 ASN A 276      26.168 -15.564  -4.171  1.00 15.00      A    N  
ATOM   2632 HD21 ASN A 276      25.353 -15.586  -3.632  1.00 15.00      A    H  
ATOM   2633 HD22 ASN A 276      26.172 -15.471  -5.147  1.00 15.00      A    H  
ATOM   2634  C   ASN A 276      28.865 -14.002  -1.344  1.00 15.00      A    C  
ATOM   2635  O   ASN A 276      29.211 -13.148  -2.163  1.00 15.00      A    O  
ATOM   2636  N   VAL A 277      29.681 -14.537  -0.450  1.00 15.00      A    N  
ATOM   2637  HN  VAL A 277      29.327 -15.199   0.174  1.00 15.00      A    H  
ATOM   2638  CA  VAL A 277      31.091 -14.194  -0.375  1.00 15.00      A    C  
ATOM   2639  CB  VAL A 277      31.670 -14.530   1.015  1.00 15.00      A    C  
ATOM   2640  CG1 VAL A 277      31.341 -13.421   2.005  1.00 15.00      A    C  
ATOM   2641  CG2 VAL A 277      31.120 -15.862   1.512  1.00 15.00      A    C  
ATOM   2642  C   VAL A 277      31.847 -14.959  -1.451  1.00 15.00      A    C  
ATOM   2643  O   VAL A 277      31.369 -15.989  -1.927  1.00 15.00      A    O  
ATOM   2644  N   ASN A 278      33.010 -14.454  -1.837  1.00 15.00      A    N  
ATOM   2645  HN  ASN A 278      33.353 -13.651  -1.396  1.00 15.00      A    H  
ATOM   2646  CA  ASN A 278      33.804 -15.082  -2.885  1.00 15.00      A    C  
ATOM   2647  CB  ASN A 278      33.182 -14.745  -4.248  1.00 15.00      A    C  
ATOM   2648  CG  ASN A 278      32.586 -15.933  -4.982  1.00 15.00      A    C  
ATOM   2649  OD1 ASN A 278      33.241 -16.551  -5.818  1.00 15.00      A    O  
ATOM   2650  ND2 ASN A 278      31.334 -16.243  -4.693  1.00 15.00      A    N  
ATOM   2651 HD21 ASN A 278      30.865 -15.699  -4.022  1.00 15.00      A    H  
ATOM   2652 HD22 ASN A 278      30.924 -16.998  -5.156  1.00 15.00      A    H  
ATOM   2653  C   ASN A 278      35.233 -14.546  -2.853  1.00 15.00      A    C  
ATOM   2654  O   ASN A 278      35.530 -13.517  -3.472  1.00 15.00      A    O  
ATOM   2655  N   ALA A 279      36.111 -15.218  -2.124  1.00 15.00      A    N  
ATOM   2656  HN  ALA A 279      35.815 -16.019  -1.627  1.00 15.00      A    H  
ATOM   2657  CA  ALA A 279      37.505 -14.794  -2.025  1.00 15.00      A    C  
ATOM   2658  CB  ALA A 279      38.135 -15.329  -0.745  1.00 15.00      A    C  
ATOM   2659  C   ALA A 279      38.318 -15.237  -3.246  1.00 15.00      A    C  
ATOM   2660  O   ALA A 279      37.992 -16.234  -3.891  1.00 15.00      A    O  
ATOM   2661  N   PRO A 280      39.370 -14.476  -3.602  1.00 15.00      A    N  
ATOM   2662  CA  PRO A 280      40.242 -14.808  -4.735  1.00 15.00      A    C  
ATOM   2663  CB  PRO A 280      41.095 -13.550  -4.908  1.00 15.00      A    C  
ATOM   2664  CG  PRO A 280      41.116 -12.922  -3.560  1.00 15.00      A    C  
ATOM   2665  CD  PRO A 280      39.783 -13.228  -2.936  1.00 15.00      A    C  
ATOM   2666  C   PRO A 280      41.128 -16.009  -4.411  1.00 15.00      A    C  
ATOM   2667  O   PRO A 280      41.605 -16.150  -3.286  1.00 15.00      A    O  
ATOM   2668  N   MET A 281      41.349 -16.871  -5.395  1.00 15.00      A    N  
ATOM   2669  HN  MET A 281      40.966 -16.700  -6.278  1.00 15.00      A    H  
ATOM   2670  CA  MET A 281      42.157 -18.066  -5.180  1.00 15.00      A    C  
ATOM   2671  CB  MET A 281      41.307 -19.326  -5.381  1.00 15.00      A    C  
ATOM   2672  CG  MET A 281      40.037 -19.380  -4.543  1.00 15.00      A    C  
ATOM   2673  SD  MET A 281      40.240 -20.306  -3.010  1.00 15.00      A    S  
ATOM   2674  CE  MET A 281      40.981 -19.064  -1.953  1.00 15.00      A    C  
ATOM   2675  C   MET A 281      43.380 -18.119  -6.092  1.00 15.00      A    C  
ATOM   2676  O   MET A 281      44.513 -18.128  -5.627  1.00 15.00      A    O  
ATOM   2677  N   ARG A 282      43.154 -18.162  -7.396  1.00 15.00      A    N  
ATOM   2678  HN  ARG A 282      42.234 -18.117  -7.725  1.00 15.00      A    H  
ATOM   2679  CA  ARG A 282      44.258 -18.247  -8.347  1.00 15.00      A    C  
ATOM   2680  CB  ARG A 282      44.002 -19.343  -9.382  1.00 15.00      A    C  
ATOM   2681  CG  ARG A 282      44.133 -20.752  -8.821  1.00 15.00      A    C  
ATOM   2682  CD  ARG A 282      43.043 -21.666  -9.352  1.00 15.00      A    C  
ATOM   2683  NE  ARG A 282      43.126 -21.828 -10.803  1.00 15.00      A    N  
ATOM   2684  HE  ARG A 282      43.990 -21.632 -11.225  1.00 15.00      A    H  
ATOM   2685  CZ  ARG A 282      42.110 -22.219 -11.572  1.00 15.00      A    C  
ATOM   2686  NH1 ARG A 282      40.922 -22.486 -11.036  1.00 15.00      A    N  
ATOM   2687 HH11 ARG A 282      40.129 -22.791 -11.640  1.00 15.00      A    H  
ATOM   2688 HH12 ARG A 282      40.778 -22.394 -10.007  1.00 15.00      A    H  
ATOM   2689  NH2 ARG A 282      42.290 -22.358 -12.880  1.00 15.00      A    N  
ATOM   2690 HH21 ARG A 282      41.503 -22.662 -13.491  1.00 15.00      A    H  
ATOM   2691 HH22 ARG A 282      43.224 -22.167 -13.304  1.00 15.00      A    H  
ATOM   2692  C   ARG A 282      44.551 -16.910  -9.018  1.00 15.00      A    C  
ATOM   2693  O   ARG A 282      43.715 -16.018  -9.003  1.00 15.00      A    O  
ATOM   2694  N   HIS A 283      45.749 -16.813  -9.611  1.00 15.00      A    N  
ATOM   2695  HN  HIS A 283      46.341 -17.593  -9.572  1.00 15.00      A    H  
ATOM   2696  CA  HIS A 283      46.241 -15.606 -10.299  1.00 15.00      A    C  
ATOM   2697  CB  HIS A 283      47.333 -15.976 -11.318  1.00 15.00      A    C  
ATOM   2698  CG  HIS A 283      47.977 -14.797 -11.995  1.00 15.00      A    C  
ATOM   2699  ND1 HIS A 283      49.114 -14.182 -11.514  1.00 15.00      A    N  
ATOM   2700  HD1 HIS A 283      49.601 -14.438 -10.703  1.00 15.00      A    H  
ATOM   2701  CD2 HIS A 283      47.641 -14.128 -13.126  1.00 15.00      A    C  
ATOM   2702  CE1 HIS A 283      49.447 -13.185 -12.315  1.00 15.00      A    C  
ATOM   2703  NE2 HIS A 283      48.571 -13.133 -13.300  1.00 15.00      A    N  
ATOM   2704  HE2 HIS A 283      48.587 -12.486 -14.040  1.00 15.00      A    H  
ATOM   2705  C   HIS A 283      45.157 -14.752 -10.968  1.00 15.00      A    C  
ATOM   2706  O   HIS A 283      44.939 -13.606 -10.574  1.00 15.00      A    O  
ATOM   2707  N   SER A 284      44.502 -15.303 -11.983  1.00 15.00      A    N  
ATOM   2708  HN  SER A 284      44.713 -16.222 -12.251  1.00 15.00      A    H  
ATOM   2709  CA  SER A 284      43.463 -14.581 -12.713  1.00 15.00      A    C  
ATOM   2710  CB  SER A 284      42.937 -15.472 -13.842  1.00 15.00      A    C  
ATOM   2711  OG  SER A 284      43.929 -16.419 -14.223  1.00 15.00      A    O  
ATOM   2712  HG  SER A 284      43.881 -16.562 -15.177  1.00 15.00      A    H  
ATOM   2713  C   SER A 284      42.328 -14.163 -11.779  1.00 15.00      A    C  
ATOM   2714  O   SER A 284      41.938 -12.997 -11.737  1.00 15.00      A    O  
ATOM   2715  N   SER A 285      41.852 -15.126 -10.999  1.00 15.00      A    N  
ATOM   2716  HN  SER A 285      42.255 -16.010 -11.053  1.00 15.00      A    H  
ATOM   2717  CA  SER A 285      40.765 -14.911 -10.055  1.00 15.00      A    C  
ATOM   2718  CB  SER A 285      40.480 -16.217  -9.301  1.00 15.00      A    C  
ATOM   2719  OG  SER A 285      39.299 -16.134  -8.527  1.00 15.00      A    O  
ATOM   2720  HG  SER A 285      38.537 -16.170  -9.116  1.00 15.00      A    H  
ATOM   2721  C   SER A 285      41.082 -13.782  -9.067  1.00 15.00      A    C  
ATOM   2722  O   SER A 285      40.181 -13.061  -8.631  1.00 15.00      A    O  
ATOM   2723  N   VAL A 286      42.359 -13.638  -8.719  1.00 15.00      A    N  
ATOM   2724  HN  VAL A 286      43.025 -14.249  -9.101  1.00 15.00      A    H  
ATOM   2725  CA  VAL A 286      42.799 -12.605  -7.787  1.00 15.00      A    C  
ATOM   2726  CB  VAL A 286      44.272 -12.810  -7.360  1.00 15.00      A    C  
ATOM   2727  CG1 VAL A 286      44.778 -11.622  -6.553  1.00 15.00      A    C  
ATOM   2728  CG2 VAL A 286      44.405 -14.088  -6.544  1.00 15.00      A    C  
ATOM   2729  C   VAL A 286      42.608 -11.209  -8.377  1.00 15.00      A    C  
ATOM   2730  O   VAL A 286      42.169 -10.296  -7.688  1.00 15.00      A    O  
ATOM   2731  N   PHE A 287      42.932 -11.058  -9.653  1.00 15.00      A    N  
ATOM   2732  HN  PHE A 287      43.285 -11.825 -10.150  1.00 15.00      A    H  
ATOM   2733  CA  PHE A 287      42.786  -9.775 -10.333  1.00 15.00      A    C  
ATOM   2734  CB  PHE A 287      43.407  -9.830 -11.734  1.00 15.00      A    C  
ATOM   2735  CG  PHE A 287      44.877  -9.512 -11.764  1.00 15.00      A    C  
ATOM   2736  CD1 PHE A 287      45.316  -8.199 -11.846  1.00 15.00      A    C  
ATOM   2737  CD2 PHE A 287      45.820 -10.524 -11.715  1.00 15.00      A    C  
ATOM   2738  CE1 PHE A 287      46.668  -7.902 -11.878  1.00 15.00      A    C  
ATOM   2739  CE2 PHE A 287      47.172 -10.237 -11.745  1.00 15.00      A    C  
ATOM   2740  CZ  PHE A 287      47.599  -8.924 -11.827  1.00 15.00      A    C  
ATOM   2741  C   PHE A 287      41.320  -9.366 -10.429  1.00 15.00      A    C  
ATOM   2742  O   PHE A 287      40.975  -8.205 -10.230  1.00 15.00      A    O  
ATOM   2743  N   GLU A 288      40.461 -10.333 -10.717  1.00 15.00      A    N  
ATOM   2744  HN  GLU A 288      40.796 -11.245 -10.851  1.00 15.00      A    H  
ATOM   2745  CA  GLU A 288      39.033 -10.072 -10.855  1.00 15.00      A    C  
ATOM   2746  CB  GLU A 288      38.362 -11.208 -11.623  1.00 15.00      A    C  
ATOM   2747  CG  GLU A 288      38.953 -11.458 -12.999  1.00 15.00      A    C  
ATOM   2748  CD  GLU A 288      38.617 -12.837 -13.517  1.00 15.00      A    C  
ATOM   2749  OE1 GLU A 288      37.418 -13.119 -13.721  1.00 15.00      A    O  
ATOM   2750  OE2 GLU A 288      39.552 -13.643 -13.707  1.00 15.00      A    O  
ATOM   2751  C   GLU A 288      38.346  -9.899  -9.504  1.00 15.00      A    C  
ATOM   2752  O   GLU A 288      37.383  -9.141  -9.375  1.00 15.00      A    O  
ATOM   2753  N   HIS A 289      38.838 -10.596  -8.493  1.00 15.00      A    N  
ATOM   2754  HN  HIS A 289      39.633 -11.160  -8.637  1.00 15.00      A    H  
ATOM   2755  CA  HIS A 289      38.238 -10.525  -7.166  1.00 15.00      A    C  
ATOM   2756  CB  HIS A 289      38.076 -11.913  -6.551  1.00 15.00      A    C  
ATOM   2757  CG  HIS A 289      36.845 -12.615  -7.027  1.00 15.00      A    C  
ATOM   2758  ND1 HIS A 289      35.859 -13.067  -6.179  1.00 15.00      A    N  
ATOM   2759  HD1 HIS A 289      35.868 -13.001  -5.192  1.00 15.00      A    H  
ATOM   2760  CD2 HIS A 289      36.430 -12.922  -8.282  1.00 15.00      A    C  
ATOM   2761  CE1 HIS A 289      34.891 -13.619  -6.888  1.00 15.00      A    C  
ATOM   2762  NE2 HIS A 289      35.213 -13.543  -8.165  1.00 15.00      A    N  
ATOM   2763  HE2 HIS A 289      34.667 -13.878  -8.909  1.00 15.00      A    H  
ATOM   2764  C   HIS A 289      39.004  -9.595  -6.249  1.00 15.00      A    C  
ATOM   2765  O   HIS A 289      38.771  -9.569  -5.042  1.00 15.00      A    O  
ATOM   2766  N   ASP A 290      39.916  -8.842  -6.842  1.00 15.00      A    N  
ATOM   2767  HN  ASP A 290      40.063  -8.950  -7.805  1.00 15.00      A    H  
ATOM   2768  CA  ASP A 290      40.726  -7.873  -6.115  1.00 15.00      A    C  
ATOM   2769  CB  ASP A 290      41.730  -7.241  -7.088  1.00 15.00      A    C  
ATOM   2770  CG  ASP A 290      42.607  -6.173  -6.462  1.00 15.00      A    C  
ATOM   2771  OD1 ASP A 290      42.765  -6.170  -5.230  1.00 15.00      A    O  
ATOM   2772  OD2 ASP A 290      43.179  -5.357  -7.217  1.00 15.00      A    O  
ATOM   2773  C   ASP A 290      39.827  -6.790  -5.546  1.00 15.00      A    C  
ATOM   2774  O   ASP A 290      39.819  -6.521  -4.347  1.00 15.00      A    O  
ATOM   2775  N   PHE A 291      39.036  -6.198  -6.422  1.00 15.00      A    N  
ATOM   2776  HN  PHE A 291      39.074  -6.479  -7.357  1.00 15.00      A    H  
ATOM   2777  CA  PHE A 291      38.124  -5.141  -6.035  1.00 15.00      A    C  
ATOM   2778  CB  PHE A 291      37.809  -4.242  -7.233  1.00 15.00      A    C  
ATOM   2779  CG  PHE A 291      37.730  -4.960  -8.557  1.00 15.00      A    C  
ATOM   2780  CD1 PHE A 291      38.862  -5.122  -9.341  1.00 15.00      A    C  
ATOM   2781  CD2 PHE A 291      36.524  -5.463  -9.021  1.00 15.00      A    C  
ATOM   2782  CE1 PHE A 291      38.795  -5.771 -10.558  1.00 15.00      A    C  
ATOM   2783  CE2 PHE A 291      36.450  -6.115 -10.237  1.00 15.00      A    C  
ATOM   2784  CZ  PHE A 291      37.587  -6.269 -11.007  1.00 15.00      A    C  
ATOM   2785  C   PHE A 291      36.839  -5.690  -5.429  1.00 15.00      A    C  
ATOM   2786  O   PHE A 291      36.289  -5.103  -4.495  1.00 15.00      A    O  
ATOM   2787  N   GLY A 292      36.363  -6.813  -5.969  1.00 15.00      A    N  
ATOM   2788  HN  GLY A 292      36.866  -7.244  -6.689  1.00 15.00      A    H  
ATOM   2789  CA  GLY A 292      35.130  -7.418  -5.484  1.00 15.00      A    C  
ATOM   2790  C   GLY A 292      33.988  -6.419  -5.441  1.00 15.00      A    C  
ATOM   2791  O   GLY A 292      33.468  -6.105  -4.372  1.00 15.00      A    O  
ATOM   2792  N   ARG A 293      33.609  -5.906  -6.601  1.00 15.00      A    N  
ATOM   2793  HN  ARG A 293      34.031  -6.222  -7.426  1.00 15.00      A    H  
ATOM   2794  CA  ARG A 293      32.547  -4.913  -6.677  1.00 15.00      A    C  
ATOM   2795  CB  ARG A 293      32.816  -3.905  -7.800  1.00 15.00      A    C  
ATOM   2796  CG  ARG A 293      34.105  -3.105  -7.638  1.00 15.00      A    C  
ATOM   2797  CD  ARG A 293      34.104  -2.260  -6.367  1.00 15.00      A    C  
ATOM   2798  NE  ARG A 293      34.425  -3.046  -5.173  1.00 15.00      A    N  
ATOM   2799  HE  ARG A 293      34.931  -3.882  -5.306  1.00 15.00      A    H  
ATOM   2800  CZ  ARG A 293      34.085  -2.704  -3.931  1.00 15.00      A    C  
ATOM   2801  NH1 ARG A 293      33.411  -1.581  -3.702  1.00 15.00      A    N  
ATOM   2802 HH11 ARG A 293      33.148  -0.959  -4.494  1.00 15.00      A    H  
ATOM   2803 HH12 ARG A 293      33.143  -1.316  -2.731  1.00 15.00      A    H  
ATOM   2804  NH2 ARG A 293      34.419  -3.497  -2.919  1.00 15.00      A    N  
ATOM   2805 HH21 ARG A 293      34.158  -3.246  -1.943  1.00 15.00      A    H  
ATOM   2806 HH22 ARG A 293      34.947  -4.383  -3.102  1.00 15.00      A    H  
ATOM   2807  C   ARG A 293      31.172  -5.550  -6.833  1.00 15.00      A    C  
ATOM   2808  O   ARG A 293      30.990  -6.481  -7.615  1.00 15.00      A    O  
ATOM   2809  N   THR A 294      30.216  -5.039  -6.076  1.00 15.00      A    N  
ATOM   2810  HN  THR A 294      30.432  -4.304  -5.465  1.00 15.00      A    H  
ATOM   2811  CA  THR A 294      28.852  -5.531  -6.108  1.00 15.00      A    C  
ATOM   2812  CB  THR A 294      28.259  -5.474  -4.683  1.00 15.00      A    C  
ATOM   2813  OG1 THR A 294      28.842  -4.365  -3.978  1.00 15.00      A    O  
ATOM   2814  HG1 THR A 294      28.599  -4.410  -3.042  1.00 15.00      A    H  
ATOM   2815  CG2 THR A 294      28.558  -6.762  -3.927  1.00 15.00      A    C  
ATOM   2816  C   THR A 294      28.002  -4.661  -7.041  1.00 15.00      A    C  
ATOM   2817  O   THR A 294      28.412  -3.554  -7.404  1.00 15.00      A    O  
ATOM   2818  N   PRO A 295      26.814  -5.151  -7.456  1.00 15.00      A    N  
ATOM   2819  CA  PRO A 295      25.905  -4.398  -8.334  1.00 15.00      A    C  
ATOM   2820  CB  PRO A 295      24.676  -5.310  -8.469  1.00 15.00      A    C  
ATOM   2821  CG  PRO A 295      24.808  -6.314  -7.373  1.00 15.00      A    C  
ATOM   2822  CD  PRO A 295      26.279  -6.484  -7.136  1.00 15.00      A    C  
ATOM   2823  C   PRO A 295      25.505  -3.055  -7.719  1.00 15.00      A    C  
ATOM   2824  O   PRO A 295      25.090  -2.130  -8.421  1.00 15.00      A    O  
ATOM   2825  N   GLU A 296      25.651  -2.960  -6.404  1.00 15.00      A    N  
ATOM   2826  HN  GLU A 296      25.994  -3.732  -5.910  1.00 15.00      A    H  
ATOM   2827  CA  GLU A 296      25.329  -1.745  -5.676  1.00 15.00      A    C  
ATOM   2828  CB  GLU A 296      25.467  -1.997  -4.167  1.00 15.00      A    C  
ATOM   2829  CG  GLU A 296      24.533  -1.175  -3.286  1.00 15.00      A    C  
ATOM   2830  CD  GLU A 296      24.917   0.293  -3.201  1.00 15.00      A    C  
ATOM   2831  OE1 GLU A 296      24.024   1.125  -2.928  1.00 15.00      A    O  
ATOM   2832  OE2 GLU A 296      26.100   0.618  -3.426  1.00 15.00      A    O  
ATOM   2833  C   GLU A 296      26.269  -0.622  -6.109  1.00 15.00      A    C  
ATOM   2834  O   GLU A 296      25.846   0.355  -6.734  1.00 15.00      A    O  
ATOM   2835  N   VAL A 297      27.556  -0.800  -5.817  1.00 15.00      A    N  
ATOM   2836  HN  VAL A 297      27.827  -1.616  -5.348  1.00 15.00      A    H  
ATOM   2837  CA  VAL A 297      28.569   0.193  -6.153  1.00 15.00      A    C  
ATOM   2838  CB  VAL A 297      29.948  -0.128  -5.538  1.00 15.00      A    C  
ATOM   2839  CG1 VAL A 297      29.890  -0.029  -4.023  1.00 15.00      A    C  
ATOM   2840  CG2 VAL A 297      30.437  -1.501  -5.969  1.00 15.00      A    C  
ATOM   2841  C   VAL A 297      28.705   0.403  -7.658  1.00 15.00      A    C  
ATOM   2842  O   VAL A 297      29.116   1.474  -8.101  1.00 15.00      A    O  
ATOM   2843  N   SER A 298      28.359  -0.614  -8.446  1.00 15.00      A    N  
ATOM   2844  HN  SER A 298      28.058  -1.456  -8.041  1.00 15.00      A    H  
ATOM   2845  CA  SER A 298      28.441  -0.504  -9.898  1.00 15.00      A    C  
ATOM   2846  CB  SER A 298      28.286  -1.872 -10.566  1.00 15.00      A    C  
ATOM   2847  OG  SER A 298      26.972  -2.376 -10.409  1.00 15.00      A    O  
ATOM   2848  HG  SER A 298      26.540  -1.930  -9.673  1.00 15.00      A    H  
ATOM   2849  C   SER A 298      27.393   0.478 -10.418  1.00 15.00      A    C  
ATOM   2850  O   SER A 298      27.514   1.018 -11.517  1.00 15.00      A    O  
ATOM   2851  N   ARG A 299      26.358   0.703  -9.614  1.00 15.00      A    N  
ATOM   2852  HN  ARG A 299      26.308   0.233  -8.751  1.00 15.00      A    H  
ATOM   2853  CA  ARG A 299      25.302   1.633  -9.974  1.00 15.00      A    C  
ATOM   2854  CB  ARG A 299      23.948   1.133  -9.453  1.00 15.00      A    C  
ATOM   2855  CG  ARG A 299      22.755   2.023  -9.791  1.00 15.00      A    C  
ATOM   2856  CD  ARG A 299      22.378   2.920  -8.620  1.00 15.00      A    C  
ATOM   2857  NE  ARG A 299      22.425   2.200  -7.348  1.00 15.00      A    N  
ATOM   2858  HE  ARG A 299      22.138   1.262  -7.352  1.00 15.00      A    H  
ATOM   2859  CZ  ARG A 299      22.837   2.738  -6.200  1.00 15.00      A    C  
ATOM   2860  NH1 ARG A 299      23.231   4.005  -6.159  1.00 15.00      A    N  
ATOM   2861 HH11 ARG A 299      23.552   4.421  -5.260  1.00 15.00      A    H  
ATOM   2862 HH12 ARG A 299      23.222   4.585  -7.023  1.00 15.00      A    H  
ATOM   2863  NH2 ARG A 299      22.862   2.001  -5.100  1.00 15.00      A    N  
ATOM   2864 HH21 ARG A 299      22.562   1.007  -5.125  1.00 15.00      A    H  
ATOM   2865 HH22 ARG A 299      23.198   2.405  -4.191  1.00 15.00      A    H  
ATOM   2866  C   ARG A 299      25.630   3.004  -9.398  1.00 15.00      A    C  
ATOM   2867  O   ARG A 299      25.359   4.033 -10.019  1.00 15.00      A    O  
ATOM   2868  N   LEU A 300      26.227   2.999  -8.211  1.00 15.00      A    N  
ATOM   2869  HN  LEU A 300      26.405   2.138  -7.773  1.00 15.00      A    H  
ATOM   2870  CA  LEU A 300      26.612   4.227  -7.525  1.00 15.00      A    C  
ATOM   2871  CB  LEU A 300      27.080   3.903  -6.101  1.00 15.00      A    C  
ATOM   2872  CG  LEU A 300      27.060   5.051  -5.084  1.00 15.00      A    C  
ATOM   2873  CD1 LEU A 300      25.743   5.811  -5.145  1.00 15.00      A    C  
ATOM   2874  CD2 LEU A 300      27.299   4.516  -3.679  1.00 15.00      A    C  
ATOM   2875  C   LEU A 300      27.703   4.967  -8.299  1.00 15.00      A    C  
ATOM   2876  O   LEU A 300      27.686   6.193  -8.390  1.00 15.00      A    O  
ATOM   2877  N   THR A 301      28.639   4.216  -8.870  1.00 15.00      A    N  
ATOM   2878  HN  THR A 301      28.605   3.242  -8.758  1.00 15.00      A    H  
ATOM   2879  CA  THR A 301      29.724   4.805  -9.647  1.00 15.00      A    C  
ATOM   2880  CB  THR A 301      30.778   3.749 -10.035  1.00 15.00      A    C  
ATOM   2881  OG1 THR A 301      30.126   2.498 -10.292  1.00 15.00      A    O  
ATOM   2882  HG1 THR A 301      30.009   2.022  -9.460  1.00 15.00      A    H  
ATOM   2883  CG2 THR A 301      31.791   3.568  -8.915  1.00 15.00      A    C  
ATOM   2884  C   THR A 301      29.182   5.469 -10.909  1.00 15.00      A    C  
ATOM   2885  O   THR A 301      29.663   6.521 -11.329  1.00 15.00      A    O  
ATOM   2886  N   ARG A 302      28.160   4.854 -11.498  1.00 15.00      A    N  
ATOM   2887  HN  ARG A 302      27.827   4.016 -11.118  1.00 15.00      A    H  
ATOM   2888  CA  ARG A 302      27.539   5.390 -12.702  1.00 15.00      A    C  
ATOM   2889  CB  ARG A 302      26.610   4.362 -13.348  1.00 15.00      A    C  
ATOM   2890  CG  ARG A 302      27.337   3.152 -13.909  1.00 15.00      A    C  
ATOM   2891  CD  ARG A 302      26.459   2.367 -14.869  1.00 15.00      A    C  
ATOM   2892  NE  ARG A 302      25.255   1.839 -14.222  1.00 15.00      A    N  
ATOM   2893  HE  ARG A 302      24.524   2.473 -14.051  1.00 15.00      A    H  
ATOM   2894  CZ  ARG A 302      25.105   0.565 -13.857  1.00 15.00      A    C  
ATOM   2895  NH1 ARG A 302      26.084  -0.307 -14.071  1.00 15.00      A    N  
ATOM   2896 HH11 ARG A 302      25.975  -1.304 -13.788  1.00 15.00      A    H  
ATOM   2897 HH12 ARG A 302      26.971   0.005 -14.520  1.00 15.00      A    H  
ATOM   2898  NH2 ARG A 302      23.970   0.161 -13.292  1.00 15.00      A    N  
ATOM   2899 HH21 ARG A 302      23.853  -0.835 -13.007  1.00 15.00      A    H  
ATOM   2900 HH22 ARG A 302      23.193   0.836 -13.134  1.00 15.00      A    H  
ATOM   2901  C   ARG A 302      26.788   6.680 -12.393  1.00 15.00      A    C  
ATOM   2902  O   ARG A 302      26.477   7.463 -13.289  1.00 15.00      A    O  
ATOM   2903  N   THR A 303      26.495   6.893 -11.115  1.00 15.00      A    N  
ATOM   2904  HN  THR A 303      26.756   6.227 -10.445  1.00 15.00      A    H  
ATOM   2905  CA  THR A 303      25.810   8.101 -10.689  1.00 15.00      A    C  
ATOM   2906  CB  THR A 303      25.167   7.927  -9.294  1.00 15.00      A    C  
ATOM   2907  OG1 THR A 303      24.601   6.611  -9.181  1.00 15.00      A    O  
ATOM   2908  HG1 THR A 303      24.860   6.083  -9.944  1.00 15.00      A    H  
ATOM   2909  CG2 THR A 303      24.068   8.959  -9.082  1.00 15.00      A    C  
ATOM   2910  C   THR A 303      26.819   9.250 -10.653  1.00 15.00      A    C  
ATOM   2911  O   THR A 303      26.493  10.394 -10.969  1.00 15.00      A    O  
ATOM   2912  N   LEU A 304      28.058   8.915 -10.291  1.00 15.00      A    N  
ATOM   2913  HN  LEU A 304      28.247   7.982 -10.063  1.00 15.00      A    H  
ATOM   2914  CA  LEU A 304      29.143   9.889 -10.222  1.00 15.00      A    C  
ATOM   2915  CB  LEU A 304      30.345   9.291  -9.482  1.00 15.00      A    C  
ATOM   2916  CG  LEU A 304      30.434   9.573  -7.982  1.00 15.00      A    C  
ATOM   2917  CD1 LEU A 304      31.540   8.742  -7.353  1.00 15.00      A    C  
ATOM   2918  CD2 LEU A 304      30.672  11.054  -7.731  1.00 15.00      A    C  
ATOM   2919  C   LEU A 304      29.572  10.313 -11.622  1.00 15.00      A    C  
ATOM   2920  O   LEU A 304      29.944  11.465 -11.849  1.00 15.00      A    O  
ATOM   2921  N   GLN A 305      29.510   9.369 -12.557  1.00 15.00      A    N  
ATOM   2922  HN  GLN A 305      29.219   8.467 -12.304  1.00 15.00      A    H  
ATOM   2923  CA  GLN A 305      29.885   9.628 -13.944  1.00 15.00      A    C  
ATOM   2924  CB  GLN A 305      29.889   8.331 -14.752  1.00 15.00      A    C  
ATOM   2925  CG  GLN A 305      31.071   7.427 -14.457  1.00 15.00      A    C  
ATOM   2926  CD  GLN A 305      31.135   6.232 -15.385  1.00 15.00      A    C  
ATOM   2927  OE1 GLN A 305      30.110   5.717 -15.829  1.00 15.00      A    O  
ATOM   2928  NE2 GLN A 305      32.344   5.785 -15.687  1.00 15.00      A    N  
ATOM   2929 HE21 GLN A 305      33.118   6.245 -15.298  1.00 15.00      A    H  
ATOM   2930 HE22 GLN A 305      32.414   5.018 -16.288  1.00 15.00      A    H  
ATOM   2931  C   GLN A 305      28.963  10.651 -14.599  1.00 15.00      A    C  
ATOM   2932  O   GLN A 305      29.305  11.251 -15.616  1.00 15.00      A    O  
ATOM   2933  N   ARG A 306      27.790  10.848 -14.014  1.00 15.00      A    N  
ATOM   2934  HN  ARG A 306      27.566  10.339 -13.208  1.00 15.00      A    H  
ATOM   2935  CA  ARG A 306      26.832  11.805 -14.544  1.00 15.00      A    C  
ATOM   2936  CB  ARG A 306      25.406  11.264 -14.444  1.00 15.00      A    C  
ATOM   2937  CG  ARG A 306      24.814  10.864 -15.784  1.00 15.00      A    C  
ATOM   2938  CD  ARG A 306      23.308  10.694 -15.694  1.00 15.00      A    C  
ATOM   2939  NE  ARG A 306      22.684  10.671 -17.017  1.00 15.00      A    N  
ATOM   2940  HE  ARG A 306      23.075  10.066 -17.684  1.00 15.00      A    H  
ATOM   2941  CZ  ARG A 306      21.636  11.419 -17.360  1.00 15.00      A    C  
ATOM   2942  NH1 ARG A 306      21.089  12.254 -16.481  1.00 15.00      A    N  
ATOM   2943 HH11 ARG A 306      20.271  12.839 -16.749  1.00 15.00      A    H  
ATOM   2944 HH12 ARG A 306      21.479  12.326 -15.516  1.00 15.00      A    H  
ATOM   2945  NH2 ARG A 306      21.127  11.325 -18.585  1.00 15.00      A    N  
ATOM   2946 HH21 ARG A 306      20.309  11.908 -18.860  1.00 15.00      A    H  
ATOM   2947 HH22 ARG A 306      21.545  10.666 -19.276  1.00 15.00      A    H  
ATOM   2948  C   ARG A 306      26.944  13.153 -13.840  1.00 15.00      A    C  
ATOM   2949  O   ARG A 306      26.198  14.082 -14.144  1.00 15.00      A    O  
ATOM   2950  N   PHE A 307      27.885  13.261 -12.912  1.00 15.00      A    N  
ATOM   2951  HN  PHE A 307      28.468  12.490 -12.726  1.00 15.00      A    H  
ATOM   2952  CA  PHE A 307      28.085  14.499 -12.169  1.00 15.00      A    C  
ATOM   2953  CB  PHE A 307      28.209  14.221 -10.666  1.00 15.00      A    C  
ATOM   2954  CG  PHE A 307      26.899  13.951  -9.978  1.00 15.00      A    C  
ATOM   2955  CD1 PHE A 307      25.779  14.717 -10.261  1.00 15.00      A    C  
ATOM   2956  CD2 PHE A 307      26.788  12.936  -9.041  1.00 15.00      A    C  
ATOM   2957  CE1 PHE A 307      24.576  14.476  -9.626  1.00 15.00      A    C  
ATOM   2958  CE2 PHE A 307      25.588  12.688  -8.403  1.00 15.00      A    C  
ATOM   2959  CZ  PHE A 307      24.480  13.459  -8.695  1.00 15.00      A    C  
ATOM   2960  C   PHE A 307      29.316  15.247 -12.670  1.00 15.00      A    C  
ATOM   2961  O   PHE A 307      30.122  15.738 -11.875  1.00 15.00      A    O  
ATOM   2962  N   LEU A 308      29.454  15.330 -13.987  1.00 15.00      A    N  
ATOM   2963  HN  LEU A 308      28.775  14.921 -14.565  1.00 15.00      A    H  
ATOM   2964  CA  LEU A 308      30.588  16.020 -14.593  1.00 15.00      A    C  
ATOM   2965  CB  LEU A 308      31.050  15.303 -15.867  1.00 15.00      A    C  
ATOM   2966  CG  LEU A 308      31.503  13.846 -15.709  1.00 15.00      A    C  
ATOM   2967  CD1 LEU A 308      31.875  13.257 -17.061  1.00 15.00      A    C  
ATOM   2968  CD2 LEU A 308      32.671  13.742 -14.739  1.00 15.00      A    C  
ATOM   2969  C   LEU A 308      30.234  17.472 -14.908  1.00 15.00      A    C  
ATOM   2970  O   LEU A 308      30.752  18.397 -14.286  1.00 15.00      A    O  
ATOM   2971  N   ALA A 309      29.336  17.666 -15.867  1.00 15.00      A    N  
ATOM   2972  HN  ALA A 309      28.942  16.892 -16.315  1.00 15.00      A    H  
ATOM   2973  CA  ALA A 309      28.922  19.007 -16.260  1.00 15.00      A    C  
ATOM   2974  CB  ALA A 309      28.215  18.984 -17.607  1.00 15.00      A    C  
ATOM   2975  C   ALA A 309      28.039  19.645 -15.191  1.00 15.00      A    C  
ATOM   2976  O   ALA A 309      26.971  19.131 -14.864  1.00 15.00      A    O  
ATOM   2977  N   LYS A 310      28.496  20.768 -14.653  1.00 15.00      A    N  
ATOM   2978  HN  LYS A 310      29.344  21.135 -14.973  1.00 15.00      A    H  
ATOM   2979  CA  LYS A 310      27.763  21.477 -13.614  1.00 15.00      A    C  
ATOM   2980  CB  LYS A 310      28.163  20.987 -12.207  1.00 15.00      A    C  
ATOM   2981  CG  LYS A 310      29.591  20.459 -12.071  1.00 15.00      A    C  
ATOM   2982  CD  LYS A 310      30.636  21.555 -12.228  1.00 15.00      A    C  
ATOM   2983  CE  LYS A 310      31.649  21.190 -13.304  1.00 15.00      A    C  
ATOM   2984  NZ  LYS A 310      32.652  22.266 -13.529  1.00 15.00      A    N  
ATOM   2985  HZ1 LYS A 310      33.146  22.485 -12.641  1.00 15.00      A    H  
ATOM   2986  HZ2 LYS A 310      32.183  23.125 -13.876  1.00 15.00      A    H  
ATOM   2987  HZ3 LYS A 310      33.352  21.957 -14.234  1.00 15.00      A    H  
ATOM   2988  C   LYS A 310      27.959  22.987 -13.719  1.00 15.00      A    C  
ATOM   2989  O   LYS A 310      29.000  23.456 -14.186  1.00 15.00      A    O  
ATOM   2990  N   THR A 311      26.953  23.735 -13.290  1.00 15.00      A    N  
ATOM   2991  HN  THR A 311      26.150  23.295 -12.948  1.00 15.00      A    H  
ATOM   2992  CA  THR A 311      27.007  25.193 -13.309  1.00 15.00      A    C  
ATOM   2993  CB  THR A 311      25.653  25.793 -13.748  1.00 15.00      A    C  
ATOM   2994  OG1 THR A 311      25.709  27.225 -13.689  1.00 15.00      A    O  
ATOM   2995  HG1 THR A 311      25.357  27.589 -14.508  1.00 15.00      A    H  
ATOM   2996  CG2 THR A 311      25.316  25.366 -15.167  1.00 15.00      A    C  
ATOM   2997  C   THR A 311      27.371  25.707 -11.915  1.00 15.00      A    C  
ATOM   2998  O   THR A 311      27.208  24.988 -10.935  1.00 15.00      A    O  
ATOM   2999  N   VAL A 312      27.829  26.955 -11.832  1.00 15.00      A    N  
ATOM   3000  HN  VAL A 312      27.881  27.495 -12.650  1.00 15.00      A    H  
ATOM   3001  CA  VAL A 312      28.249  27.556 -10.554  1.00 15.00      A    C  
ATOM   3002  CB  VAL A 312      28.779  28.997 -10.730  1.00 15.00      A    C  
ATOM   3003  CG1 VAL A 312      30.102  28.988 -11.478  1.00 15.00      A    C  
ATOM   3004  CG2 VAL A 312      27.762  29.862 -11.462  1.00 15.00      A    C  
ATOM   3005  C   VAL A 312      27.159  27.540  -9.477  1.00 15.00      A    C  
ATOM   3006  O   VAL A 312      27.457  27.514  -8.287  1.00 15.00      A    O  
ATOM   3007  N   HIS A 313      25.899  27.549  -9.888  1.00 15.00      A    N  
ATOM   3008  HN  HIS A 313      25.707  27.556 -10.848  1.00 15.00      A    H  
ATOM   3009  CA  HIS A 313      24.797  27.550  -8.929  1.00 15.00      A    C  
ATOM   3010  CB  HIS A 313      23.668  28.472  -9.379  1.00 15.00      A    C  
ATOM   3011  CG  HIS A 313      23.430  29.602  -8.433  1.00 15.00      A    C  
ATOM   3012  ND1 HIS A 313      24.115  30.800  -8.501  1.00 15.00      A    N  
ATOM   3013  HD1 HIS A 313      24.804  31.032  -9.161  1.00 15.00      A    H  
ATOM   3014  CD2 HIS A 313      22.591  29.709  -7.376  1.00 15.00      A    C  
ATOM   3015  CE1 HIS A 313      23.704  31.593  -7.529  1.00 15.00      A    C  
ATOM   3016  NE2 HIS A 313      22.781  30.955  -6.834  1.00 15.00      A    N  
ATOM   3017  HE2 HIS A 313      22.307  31.316  -6.055  1.00 15.00      A    H  
ATOM   3018  C   HIS A 313      24.274  26.148  -8.635  1.00 15.00      A    C  
ATOM   3019  O   HIS A 313      23.532  25.945  -7.678  1.00 15.00      A    O  
ATOM   3020  N   ASN A 314      24.653  25.188  -9.466  1.00 15.00      A    N  
ATOM   3021  HN  ASN A 314      25.226  25.412 -10.227  1.00 15.00      A    H  
ATOM   3022  CA  ASN A 314      24.227  23.805  -9.277  1.00 15.00      A    C  
ATOM   3023  CB  ASN A 314      23.772  23.195 -10.604  1.00 15.00      A    C  
ATOM   3024  CG  ASN A 314      22.268  23.038 -10.681  1.00 15.00      A    C  
ATOM   3025  OD1 ASN A 314      21.563  23.951 -11.098  1.00 15.00      A    O  
ATOM   3026  ND2 ASN A 314      21.769  21.879 -10.279  1.00 15.00      A    N  
ATOM   3027 HD21 ASN A 314      22.389  21.191  -9.958  1.00 15.00      A    H  
ATOM   3028 HD22 ASN A 314      20.798  21.758 -10.318  1.00 15.00      A    H  
ATOM   3029  C   ASN A 314      25.359  22.974  -8.692  1.00 15.00      A    C  
ATOM   3030  O   ASN A 314      25.133  21.934  -8.073  1.00 15.00      A    O  
ATOM   3031  N   ASN A 315      26.578  23.460  -8.892  1.00 15.00      A    N  
ATOM   3032  HN  ASN A 315      26.673  24.303  -9.388  1.00 15.00      A    H  
ATOM   3033  CA  ASN A 315      27.782  22.794  -8.418  1.00 15.00      A    C  
ATOM   3034  CB  ASN A 315      29.036  23.558  -8.880  1.00 15.00      A    C  
ATOM   3035  CG  ASN A 315      30.104  23.699  -7.812  1.00 15.00      A    C  
ATOM   3036  OD1 ASN A 315      30.085  24.640  -7.027  1.00 15.00      A    O  
ATOM   3037  ND2 ASN A 315      31.051  22.775  -7.789  1.00 15.00      A    N  
ATOM   3038 HD21 ASN A 315      31.012  22.055  -8.449  1.00 15.00      A    H  
ATOM   3039 HD22 ASN A 315      31.753  22.855  -7.108  1.00 15.00      A    H  
ATOM   3040  C   ASN A 315      27.767  22.591  -6.906  1.00 15.00      A    C  
ATOM   3041  O   ASN A 315      28.224  21.561  -6.421  1.00 15.00      A    O  
ATOM   3042  N   LEU A 316      27.225  23.564  -6.178  1.00 15.00      A    N  
ATOM   3043  HN  LEU A 316      26.877  24.358  -6.629  1.00 15.00      A    H  
ATOM   3044  CA  LEU A 316      27.146  23.481  -4.721  1.00 15.00      A    C  
ATOM   3045  CB  LEU A 316      26.405  24.693  -4.154  1.00 15.00      A    C  
ATOM   3046  CG  LEU A 316      27.198  25.999  -4.097  1.00 15.00      A    C  
ATOM   3047  CD1 LEU A 316      26.508  27.080  -4.913  1.00 15.00      A    C  
ATOM   3048  CD2 LEU A 316      27.382  26.449  -2.656  1.00 15.00      A    C  
ATOM   3049  C   LEU A 316      26.457  22.191  -4.292  1.00 15.00      A    C  
ATOM   3050  O   LEU A 316      27.019  21.397  -3.536  1.00 15.00      A    O  
ATOM   3051  N   ALA A 317      25.255  21.973  -4.808  1.00 15.00      A    N  
ATOM   3052  HN  ALA A 317      24.867  22.640  -5.411  1.00 15.00      A    H  
ATOM   3053  CA  ALA A 317      24.493  20.772  -4.494  1.00 15.00      A    C  
ATOM   3054  CB  ALA A 317      23.074  20.895  -5.024  1.00 15.00      A    C  
ATOM   3055  C   ALA A 317      25.175  19.545  -5.086  1.00 15.00      A    C  
ATOM   3056  O   ALA A 317      25.168  18.468  -4.491  1.00 15.00      A    O  
ATOM   3057  N   ILE A 318      25.776  19.722  -6.260  1.00 15.00      A    N  
ATOM   3058  HN  ILE A 318      25.743  20.609  -6.683  1.00 15.00      A    H  
ATOM   3059  CA  ILE A 318      26.475  18.637  -6.940  1.00 15.00      A    C  
ATOM   3060  CB  ILE A 318      26.920  19.045  -8.372  1.00 15.00      A    C  
ATOM   3061  CG1 ILE A 318      25.975  18.451  -9.423  1.00 15.00      A    C  
ATOM   3062  CG2 ILE A 318      28.363  18.659  -8.671  1.00 15.00      A    C  
ATOM   3063  CD1 ILE A 318      24.544  18.930  -9.306  1.00 15.00      A    C  
ATOM   3064  C   ILE A 318      27.653  18.129  -6.100  1.00 15.00      A    C  
ATOM   3065  O   ILE A 318      27.944  16.935  -6.084  1.00 15.00      A    O  
ATOM   3066  N   ARG A 319      28.309  19.041  -5.386  1.00 15.00      A    N  
ATOM   3067  HN  ARG A 319      28.026  19.982  -5.439  1.00 15.00      A    H  
ATOM   3068  CA  ARG A 319      29.438  18.680  -4.533  1.00 15.00      A    C  
ATOM   3069  CB  ARG A 319      30.199  19.924  -4.067  1.00 15.00      A    C  
ATOM   3070  CG  ARG A 319      30.772  20.762  -5.193  1.00 15.00      A    C  
ATOM   3071  CD  ARG A 319      31.424  19.895  -6.255  1.00 15.00      A    C  
ATOM   3072  NE  ARG A 319      32.571  19.161  -5.736  1.00 15.00      A    N  
ATOM   3073  HE  ARG A 319      32.486  18.744  -4.848  1.00 15.00      A    H  
ATOM   3074  CZ  ARG A 319      33.710  19.022  -6.391  1.00 15.00      A    C  
ATOM   3075  NH1 ARG A 319      33.864  19.553  -7.587  1.00 15.00      A    N  
ATOM   3076 HH11 ARG A 319      34.768  19.434  -8.109  1.00 15.00      A    H  
ATOM   3077 HH12 ARG A 319      33.092  20.088  -8.026  1.00 15.00      A    H  
ATOM   3078  NH2 ARG A 319      34.689  18.352  -5.836  1.00 15.00      A    N  
ATOM   3079 HH21 ARG A 319      35.596  18.232  -6.334  1.00 15.00      A    H  
ATOM   3080 HH22 ARG A 319      34.560  17.934  -4.879  1.00 15.00      A    H  
ATOM   3081  C   ARG A 319      28.952  17.898  -3.327  1.00 15.00      A    C  
ATOM   3082  O   ARG A 319      29.544  16.888  -2.946  1.00 15.00      A    O  
ATOM   3083  N   GLN A 320      27.865  18.375  -2.732  1.00 15.00      A    N  
ATOM   3084  HN  GLN A 320      27.452  19.198  -3.076  1.00 15.00      A    H  
ATOM   3085  CA  GLN A 320      27.274  17.716  -1.580  1.00 15.00      A    C  
ATOM   3086  CB  GLN A 320      26.109  18.546  -1.036  1.00 15.00      A    C  
ATOM   3087  CG  GLN A 320      26.504  19.946  -0.592  1.00 15.00      A    C  
ATOM   3088  CD  GLN A 320      25.308  20.809  -0.243  1.00 15.00      A    C  
ATOM   3089  OE1 GLN A 320      24.734  21.472  -1.103  1.00 15.00      A    O  
ATOM   3090  NE2 GLN A 320      24.926  20.808   1.025  1.00 15.00      A    N  
ATOM   3091 HE21 GLN A 320      25.430  20.258   1.659  1.00 15.00      A    H  
ATOM   3092 HE22 GLN A 320      24.155  21.357   1.274  1.00 15.00      A    H  
ATOM   3093  C   GLN A 320      26.800  16.321  -1.976  1.00 15.00      A    C  
ATOM   3094  O   GLN A 320      26.915  15.369  -1.210  1.00 15.00      A    O  
ATOM   3095  N   ARG A 321      26.281  16.210  -3.194  1.00 15.00      A    N  
ATOM   3096  HN  ARG A 321      26.213  17.012  -3.760  1.00 15.00      A    H  
ATOM   3097  CA  ARG A 321      25.803  14.935  -3.707  1.00 15.00      A    C  
ATOM   3098  CB  ARG A 321      24.880  15.148  -4.908  1.00 15.00      A    C  
ATOM   3099  CG  ARG A 321      23.487  15.638  -4.541  1.00 15.00      A    C  
ATOM   3100  CD  ARG A 321      22.696  14.562  -3.813  1.00 15.00      A    C  
ATOM   3101  NE  ARG A 321      22.508  13.371  -4.644  1.00 15.00      A    N  
ATOM   3102  HE  ARG A 321      22.184  13.512  -5.560  1.00 15.00      A    H  
ATOM   3103  CZ  ARG A 321      22.751  12.125  -4.231  1.00 15.00      A    C  
ATOM   3104  NH1 ARG A 321      23.188  11.902  -2.995  1.00 15.00      A    N  
ATOM   3105 HH11 ARG A 321      23.380  10.929  -2.672  1.00 15.00      A    H  
ATOM   3106 HH12 ARG A 321      23.341  12.699  -2.342  1.00 15.00      A    H  
ATOM   3107  NH2 ARG A 321      22.564  11.104  -5.060  1.00 15.00      A    N  
ATOM   3108 HH21 ARG A 321      22.229  11.273  -6.033  1.00 15.00      A    H  
ATOM   3109 HH22 ARG A 321      22.755  10.131  -4.744  1.00 15.00      A    H  
ATOM   3110  C   ARG A 321      26.968  14.026  -4.086  1.00 15.00      A    C  
ATOM   3111  O   ARG A 321      26.877  12.807  -3.954  1.00 15.00      A    O  
ATOM   3112  N   ARG A 322      28.057  14.628  -4.557  1.00 15.00      A    N  
ATOM   3113  HN  ARG A 322      28.061  15.605  -4.650  1.00 15.00      A    H  
ATOM   3114  CA  ARG A 322      29.244  13.875  -4.949  1.00 15.00      A    C  
ATOM   3115  CB  ARG A 322      30.219  14.749  -5.744  1.00 15.00      A    C  
ATOM   3116  CG  ARG A 322      30.051  14.632  -7.251  1.00 15.00      A    C  
ATOM   3117  CD  ARG A 322      30.701  15.793  -7.985  1.00 15.00      A    C  
ATOM   3118  NE  ARG A 322      32.162  15.751  -7.936  1.00 15.00      A    N  
ATOM   3119  HE  ARG A 322      32.582  15.630  -7.053  1.00 15.00      A    H  
ATOM   3120  CZ  ARG A 322      32.942  15.879  -9.011  1.00 15.00      A    C  
ATOM   3121  NH1 ARG A 322      32.401  16.051 -10.213  1.00 15.00      A    N  
ATOM   3122 HH11 ARG A 322      31.364  16.081 -10.325  1.00 15.00      A    H  
ATOM   3123 HH12 ARG A 322      33.009  16.158 -11.051  1.00 15.00      A    H  
ATOM   3124  NH2 ARG A 322      34.261  15.825  -8.888  1.00 15.00      A    N  
ATOM   3125 HH21 ARG A 322      34.693  15.680  -7.953  1.00 15.00      A    H  
ATOM   3126 HH22 ARG A 322      34.871  15.932  -9.726  1.00 15.00      A    H  
ATOM   3127  C   ARG A 322      29.930  13.270  -3.734  1.00 15.00      A    C  
ATOM   3128  O   ARG A 322      30.221  12.075  -3.713  1.00 15.00      A    O  
ATOM   3129  N   ALA A 323      30.174  14.097  -2.722  1.00 15.00      A    N  
ATOM   3130  HN  ALA A 323      29.930  15.046  -2.807  1.00 15.00      A    H  
ATOM   3131  CA  ALA A 323      30.811  13.633  -1.494  1.00 15.00      A    C  
ATOM   3132  CB  ALA A 323      31.080  14.802  -0.559  1.00 15.00      A    C  
ATOM   3133  C   ALA A 323      29.933  12.590  -0.812  1.00 15.00      A    C  
ATOM   3134  O   ALA A 323      30.426  11.612  -0.255  1.00 15.00      A    O  
ATOM   3135  N   GLN A 324      28.621  12.802  -0.879  1.00 15.00      A    N  
ATOM   3136  HN  GLN A 324      28.292  13.606  -1.330  1.00 15.00      A    H  
ATOM   3137  CA  GLN A 324      27.664  11.875  -0.292  1.00 15.00      A    C  
ATOM   3138  CB  GLN A 324      26.237  12.406  -0.467  1.00 15.00      A    C  
ATOM   3139  CG  GLN A 324      25.174  11.554   0.205  1.00 15.00      A    C  
ATOM   3140  CD  GLN A 324      25.214  11.661   1.716  1.00 15.00      A    C  
ATOM   3141  OE1 GLN A 324      25.442  12.734   2.269  1.00 15.00      A    O  
ATOM   3142  NE2 GLN A 324      25.013  10.543   2.392  1.00 15.00      A    N  
ATOM   3143 HE21 GLN A 324      24.853   9.720   1.888  1.00 15.00      A    H  
ATOM   3144 HE22 GLN A 324      25.036  10.588   3.370  1.00 15.00      A    H  
ATOM   3145  C   GLN A 324      27.789  10.510  -0.963  1.00 15.00      A    C  
ATOM   3146  O   GLN A 324      27.634   9.468  -0.324  1.00 15.00      A    O  
ATOM   3147  N   LEU A 325      28.077  10.537  -2.257  1.00 15.00      A    N  
ATOM   3148  HN  LEU A 325      28.199  11.405  -2.698  1.00 15.00      A    H  
ATOM   3149  CA  LEU A 325      28.233   9.323  -3.040  1.00 15.00      A    C  
ATOM   3150  CB  LEU A 325      28.175   9.643  -4.534  1.00 15.00      A    C  
ATOM   3151  CG  LEU A 325      26.962   9.106  -5.296  1.00 15.00      A    C  
ATOM   3152  CD1 LEU A 325      25.665   9.566  -4.649  1.00 15.00      A    C  
ATOM   3153  CD2 LEU A 325      27.016   9.536  -6.752  1.00 15.00      A    C  
ATOM   3154  C   LEU A 325      29.546   8.629  -2.704  1.00 15.00      A    C  
ATOM   3155  O   LEU A 325      29.575   7.417  -2.501  1.00 15.00      A    O  
ATOM   3156  N   VAL A 326      30.627   9.405  -2.638  1.00 15.00      A    N  
ATOM   3157  HN  VAL A 326      30.536  10.371  -2.803  1.00 15.00      A    H  
ATOM   3158  CA  VAL A 326      31.944   8.858  -2.319  1.00 15.00      A    C  
ATOM   3159  CB  VAL A 326      33.048   9.940  -2.348  1.00 15.00      A    C  
ATOM   3160  CG1 VAL A 326      34.413   9.327  -2.065  1.00 15.00      A    C  
ATOM   3161  CG2 VAL A 326      33.058  10.658  -3.689  1.00 15.00      A    C  
ATOM   3162  C   VAL A 326      31.918   8.183  -0.951  1.00 15.00      A    C  
ATOM   3163  O   VAL A 326      32.358   7.040  -0.803  1.00 15.00      A    O  
ATOM   3164  N   ALA A 327      31.376   8.890   0.035  1.00 15.00      A    N  
ATOM   3165  HN  ALA A 327      31.068   9.808  -0.147  1.00 15.00      A    H  
ATOM   3166  CA  ALA A 327      31.264   8.363   1.387  1.00 15.00      A    C  
ATOM   3167  CB  ALA A 327      30.640   9.398   2.309  1.00 15.00      A    C  
ATOM   3168  C   ALA A 327      30.438   7.082   1.390  1.00 15.00      A    C  
ATOM   3169  O   ALA A 327      30.734   6.142   2.126  1.00 15.00      A    O  
ATOM   3170  N   GLN A 328      29.412   7.044   0.546  1.00 15.00      A    N  
ATOM   3171  HN  GLN A 328      29.235   7.822  -0.025  1.00 15.00      A    H  
ATOM   3172  CA  GLN A 328      28.550   5.875   0.444  1.00 15.00      A    C  
ATOM   3173  CB  GLN A 328      27.309   6.179  -0.394  1.00 15.00      A    C  
ATOM   3174  CG  GLN A 328      26.100   6.550   0.446  1.00 15.00      A    C  
ATOM   3175  CD  GLN A 328      24.940   7.091  -0.366  1.00 15.00      A    C  
ATOM   3176  OE1 GLN A 328      25.122   7.775  -1.373  1.00 15.00      A    O  
ATOM   3177  NE2 GLN A 328      23.730   6.780   0.071  1.00 15.00      A    N  
ATOM   3178 HE21 GLN A 328      23.659   6.225   0.876  1.00 15.00      A    H  
ATOM   3179 HE22 GLN A 328      22.960   7.116  -0.427  1.00 15.00      A    H  
ATOM   3180  C   GLN A 328      29.315   4.682  -0.117  1.00 15.00      A    C  
ATOM   3181  O   GLN A 328      29.196   3.565   0.384  1.00 15.00      A    O  
ATOM   3182  N   ILE A 329      30.113   4.931  -1.152  1.00 15.00      A    N  
ATOM   3183  HN  ILE A 329      30.151   5.843  -1.518  1.00 15.00      A    H  
ATOM   3184  CA  ILE A 329      30.925   3.883  -1.762  1.00 15.00      A    C  
ATOM   3185  CB  ILE A 329      31.681   4.401  -3.007  1.00 15.00      A    C  
ATOM   3186  CG1 ILE A 329      30.705   4.977  -4.032  1.00 15.00      A    C  
ATOM   3187  CG2 ILE A 329      32.513   3.291  -3.634  1.00 15.00      A    C  
ATOM   3188  CD1 ILE A 329      31.377   5.682  -5.189  1.00 15.00      A    C  
ATOM   3189  C   ILE A 329      31.948   3.395  -0.746  1.00 15.00      A    C  
ATOM   3190  O   ILE A 329      32.269   2.209  -0.682  1.00 15.00      A    O  
ATOM   3191  N   CYS A 330      32.445   4.332   0.052  1.00 15.00      A    N  
ATOM   3192  HN  CYS A 330      32.135   5.260  -0.053  1.00 15.00      A    H  
ATOM   3193  CA  CYS A 330      33.425   4.031   1.077  1.00 15.00      A    C  
ATOM   3194  CB  CYS A 330      33.924   5.332   1.715  1.00 15.00      A    C  
ATOM   3195  SG  CYS A 330      35.366   5.144   2.786  1.00 15.00      A    S  
ATOM   3196  HG  CYS A 330      35.056   5.623   3.982  1.00 15.00      A    H  
ATOM   3197  C   CYS A 330      32.799   3.140   2.138  1.00 15.00      A    C  
ATOM   3198  O   CYS A 330      33.388   2.142   2.556  1.00 15.00      A    O  
ATOM   3199  N   ASP A 331      31.588   3.499   2.545  1.00 15.00      A    N  
ATOM   3200  HN  ASP A 331      31.171   4.300   2.154  1.00 15.00      A    H  
ATOM   3201  CA  ASP A 331      30.860   2.750   3.559  1.00 15.00      A    C  
ATOM   3202  CB  ASP A 331      29.515   3.404   3.864  1.00 15.00      A    C  
ATOM   3203  CG  ASP A 331      28.833   2.763   5.052  1.00 15.00      A    C  
ATOM   3204  OD1 ASP A 331      28.118   1.762   4.856  1.00 15.00      A    O  
ATOM   3205  OD2 ASP A 331      29.016   3.257   6.179  1.00 15.00      A    O  
ATOM   3206  C   ASP A 331      30.671   1.292   3.153  1.00 15.00      A    C  
ATOM   3207  O   ASP A 331      31.085   0.386   3.875  1.00 15.00      A    O  
ATOM   3208  N   GLU A 332      30.065   1.060   1.991  1.00 15.00      A    N  
ATOM   3209  HN  GLU A 332      29.729   1.819   1.460  1.00 15.00      A    H  
ATOM   3210  CA  GLU A 332      29.855  -0.307   1.510  1.00 15.00      A    C  
ATOM   3211  CB  GLU A 332      28.982  -0.330   0.257  1.00 15.00      A    C  
ATOM   3212  CG  GLU A 332      29.171  -1.549  -0.636  1.00 15.00      A    C  
ATOM   3213  CD  GLU A 332      28.688  -2.864  -0.034  1.00 15.00      A    C  
ATOM   3214  OE1 GLU A 332      28.129  -2.877   1.087  1.00 15.00      A    O  
ATOM   3215  OE2 GLU A 332      28.884  -3.901  -0.693  1.00 15.00      A    O  
ATOM   3216  C   GLU A 332      31.185  -1.032   1.282  1.00 15.00      A    C  
ATOM   3217  O   GLU A 332      31.282  -2.246   1.467  1.00 15.00      A    O  
ATOM   3218  N   ALA A 333      32.211  -0.289   0.873  1.00 15.00      A    N  
ATOM   3219  HN  ALA A 333      32.070   0.667   0.693  1.00 15.00      A    H  
ATOM   3220  CA  ALA A 333      33.534  -0.872   0.667  1.00 15.00      A    C  
ATOM   3221  CB  ALA A 333      34.515   0.179   0.173  1.00 15.00      A    C  
ATOM   3222  C   ALA A 333      34.027  -1.485   1.975  1.00 15.00      A    C  
ATOM   3223  O   ALA A 333      34.661  -2.543   1.986  1.00 15.00      A    O  
ATOM   3224  N   LEU A 334      33.713  -0.807   3.074  1.00 15.00      A    N  
ATOM   3225  HN  LEU A 334      33.221   0.043   2.986  1.00 15.00      A    H  
ATOM   3226  CA  LEU A 334      34.084  -1.272   4.402  1.00 15.00      A    C  
ATOM   3227  CB  LEU A 334      33.940  -0.141   5.423  1.00 15.00      A    C  
ATOM   3228  CG  LEU A 334      35.071   0.888   5.462  1.00 15.00      A    C  
ATOM   3229  CD1 LEU A 334      34.639   2.126   6.233  1.00 15.00      A    C  
ATOM   3230  CD2 LEU A 334      36.321   0.282   6.085  1.00 15.00      A    C  
ATOM   3231  C   LEU A 334      33.210  -2.454   4.812  1.00 15.00      A    C  
ATOM   3232  O   LEU A 334      33.697  -3.430   5.382  1.00 15.00      A    O  
ATOM   3233  N   GLN A 335      31.918  -2.359   4.513  1.00 15.00      A    N  
ATOM   3234  HN  GLN A 335      31.587  -1.541   4.074  1.00 15.00      A    H  
ATOM   3235  CA  GLN A 335      30.970  -3.422   4.838  1.00 15.00      A    C  
ATOM   3236  CB  GLN A 335      29.548  -3.006   4.470  1.00 15.00      A    C  
ATOM   3237  CG  GLN A 335      29.071  -1.762   5.197  1.00 15.00      A    C  
ATOM   3238  CD  GLN A 335      27.576  -1.763   5.427  1.00 15.00      A    C  
ATOM   3239  OE1 GLN A 335      26.965  -2.816   5.637  1.00 15.00      A    O  
ATOM   3240  NE2 GLN A 335      26.974  -0.588   5.385  1.00 15.00      A    N  
ATOM   3241 HE21 GLN A 335      27.528   0.222   5.205  1.00 15.00      A    H  
ATOM   3242 HE22 GLN A 335      26.013  -0.559   5.533  1.00 15.00      A    H  
ATOM   3243  C   GLN A 335      31.344  -4.723   4.131  1.00 15.00      A    C  
ATOM   3244  O   GLN A 335      31.263  -5.803   4.717  1.00 15.00      A    O  
ATOM   3245  N   TYR A 336      31.746  -4.605   2.866  1.00 15.00      A    N  
ATOM   3246  HN  TYR A 336      31.746  -3.713   2.453  1.00 15.00      A    H  
ATOM   3247  CA  TYR A 336      32.161  -5.753   2.063  1.00 15.00      A    C  
ATOM   3248  CB  TYR A 336      32.528  -5.295   0.640  1.00 15.00      A    C  
ATOM   3249  CG  TYR A 336      33.119  -6.377  -0.247  1.00 15.00      A    C  
ATOM   3250  CD1 TYR A 336      32.345  -7.439  -0.695  1.00 15.00      A    C  
ATOM   3251  CD2 TYR A 336      34.454  -6.332  -0.637  1.00 15.00      A    C  
ATOM   3252  CE1 TYR A 336      32.880  -8.424  -1.503  1.00 15.00      A    C  
ATOM   3253  CE2 TYR A 336      34.998  -7.313  -1.447  1.00 15.00      A    C  
ATOM   3254  CZ  TYR A 336      34.205  -8.357  -1.876  1.00 15.00      A    C  
ATOM   3255  OH  TYR A 336      34.743  -9.334  -2.680  1.00 15.00      A    O  
ATOM   3256  HH  TYR A 336      35.662  -9.487  -2.421  1.00 15.00      A    H  
ATOM   3257  C   TYR A 336      33.359  -6.429   2.709  1.00 15.00      A    C  
ATOM   3258  O   TYR A 336      33.451  -7.655   2.749  1.00 15.00      A    O  
ATOM   3259  N   ALA A 337      34.269  -5.612   3.220  1.00 15.00      A    N  
ATOM   3260  HN  ALA A 337      34.125  -4.644   3.163  1.00 15.00      A    H  
ATOM   3261  CA  ALA A 337      35.462  -6.112   3.873  1.00 15.00      A    C  
ATOM   3262  CB  ALA A 337      36.433  -4.973   4.150  1.00 15.00      A    C  
ATOM   3263  C   ALA A 337      35.087  -6.822   5.163  1.00 15.00      A    C  
ATOM   3264  O   ALA A 337      35.491  -7.959   5.393  1.00 15.00      A    O  
ATOM   3265  N   ALA A 338      34.279  -6.157   5.979  1.00 15.00      A    N  
ATOM   3266  HN  ALA A 338      33.968  -5.260   5.718  1.00 15.00      A    H  
ATOM   3267  CA  ALA A 338      33.841  -6.715   7.251  1.00 15.00      A    C  
ATOM   3268  CB  ALA A 338      32.967  -5.723   8.001  1.00 15.00      A    C  
ATOM   3269  C   ALA A 338      33.109  -8.037   7.055  1.00 15.00      A    C  
ATOM   3270  O   ALA A 338      33.440  -9.038   7.683  1.00 15.00      A    O  
ATOM   3271  N   ARG A 339      32.146  -8.060   6.147  1.00 15.00      A    N  
ATOM   3272  HN  ARG A 339      31.940  -7.244   5.633  1.00 15.00      A    H  
ATOM   3273  CA  ARG A 339      31.385  -9.278   5.911  1.00 15.00      A    C  
ATOM   3274  CB  ARG A 339      30.051  -8.999   5.219  1.00 15.00      A    C  
ATOM   3275  CG  ARG A 339      30.164  -8.642   3.755  1.00 15.00      A    C  
ATOM   3276  CD  ARG A 339      28.825  -8.200   3.210  1.00 15.00      A    C  
ATOM   3277  NE  ARG A 339      28.938  -7.786   1.825  1.00 15.00      A    N  
ATOM   3278  HE  ARG A 339      29.180  -8.475   1.170  1.00 15.00      A    H  
ATOM   3279  CZ  ARG A 339      28.742  -6.545   1.403  1.00 15.00      A    C  
ATOM   3280  NH1 ARG A 339      28.417  -5.575   2.255  1.00 15.00      A    N  
ATOM   3281 HH11 ARG A 339      28.313  -5.777   3.269  1.00 15.00      A    H  
ATOM   3282 HH12 ARG A 339      28.260  -4.591   1.902  1.00 15.00      A    H  
ATOM   3283  NH2 ARG A 339      28.878  -6.276   0.125  1.00 15.00      A    N  
ATOM   3284 HH21 ARG A 339      29.132  -7.023  -0.547  1.00 15.00      A    H  
ATOM   3285 HH22 ARG A 339      28.729  -5.289  -0.222  1.00 15.00      A    H  
ATOM   3286  C   ARG A 339      32.191 -10.356   5.180  1.00 15.00      A    C  
ATOM   3287  O   ARG A 339      31.712 -11.465   4.988  1.00 15.00      A    O  
ATOM   3288  N   LEU A 340      33.411 -10.036   4.772  1.00 15.00      A    N  
ATOM   3289  HN  LEU A 340      33.749  -9.126   4.926  1.00 15.00      A    H  
ATOM   3290  CA  LEU A 340      34.258 -11.009   4.087  1.00 15.00      A    C  
ATOM   3291  CB  LEU A 340      34.958 -10.360   2.891  1.00 15.00      A    C  
ATOM   3292  CG  LEU A 340      35.772 -11.287   1.984  1.00 15.00      A    C  
ATOM   3293  CD1 LEU A 340      34.940 -12.482   1.543  1.00 15.00      A    C  
ATOM   3294  CD2 LEU A 340      36.291 -10.525   0.776  1.00 15.00      A    C  
ATOM   3295  C   LEU A 340      35.290 -11.586   5.047  1.00 15.00      A    C  
ATOM   3296  O   LEU A 340      35.672 -12.747   4.943  1.00 15.00      A    O  
ATOM   3297  N   ARG A 341      35.699 -10.770   6.004  1.00 15.00      A    N  
ATOM   3298  HN  ARG A 341      35.313  -9.870   6.057  1.00 15.00      A    H  
ATOM   3299  CA  ARG A 341      36.698 -11.164   6.988  1.00 15.00      A    C  
ATOM   3300  CB  ARG A 341      37.377  -9.918   7.564  1.00 15.00      A    C  
ATOM   3301  CG  ARG A 341      36.427  -9.005   8.327  1.00 15.00      A    C  
ATOM   3302  CD  ARG A 341      37.153  -7.938   9.126  1.00 15.00      A    C  
ATOM   3303  NE  ARG A 341      36.444  -7.632  10.368  1.00 15.00      A    N  
ATOM   3304  HE  ARG A 341      35.555  -8.048  10.496  1.00 15.00      A    H  
ATOM   3305  CZ  ARG A 341      36.919  -6.857  11.337  1.00 15.00      A    C  
ATOM   3306  NH1 ARG A 341      38.122  -6.294  11.232  1.00 15.00      A    N  
ATOM   3307 HH11 ARG A 341      38.721  -6.467  10.378  1.00 15.00      A    H  
ATOM   3308 HH12 ARG A 341      38.486  -5.688  11.990  1.00 15.00      A    H  
ATOM   3309  NH2 ARG A 341      36.183  -6.667  12.428  1.00 15.00      A    N  
ATOM   3310 HH21 ARG A 341      35.238  -7.135  12.507  1.00 15.00      A    H  
ATOM   3311 HH22 ARG A 341      36.530  -6.070  13.202  1.00 15.00      A    H  
ATOM   3312  C   ARG A 341      36.071 -11.966   8.122  1.00 15.00      A    C  
ATOM   3313  O   ARG A 341      36.770 -12.648   8.871  1.00 15.00      A    O  
ATOM   3314  N   GLU A 342      34.754 -11.886   8.246  1.00 15.00      A    N  
ATOM   3315  HN  GLU A 342      34.245 -11.329   7.622  1.00 15.00      A    H  
ATOM   3316  CA  GLU A 342      34.059 -12.588   9.315  1.00 15.00      A    C  
ATOM   3317  CB  GLU A 342      33.304 -11.591  10.196  1.00 15.00      A    C  
ATOM   3318  CG  GLU A 342      34.214 -10.589  10.896  1.00 15.00      A    C  
ATOM   3319  CD  GLU A 342      33.510  -9.302  11.279  1.00 15.00      A    C  
ATOM   3320  OE1 GLU A 342      34.168  -8.423  11.880  1.00 15.00      A    O  
ATOM   3321  OE2 GLU A 342      32.317  -9.155  10.960  1.00 15.00      A    O  
ATOM   3322  C   GLU A 342      33.130 -13.700   8.818  1.00 15.00      A    C  
ATOM   3323  O   GLU A 342      32.852 -14.648   9.550  1.00 15.00      A    O  
ATOM   3324  N   LEU A 343      32.661 -13.600   7.577  1.00 15.00      A    N  
ATOM   3325  HN  LEU A 343      32.919 -12.837   7.023  1.00 15.00      A    H  
ATOM   3326  CA  LEU A 343      31.749 -14.610   7.037  1.00 15.00      A    C  
ATOM   3327  CB  LEU A 343      30.675 -13.977   6.151  1.00 15.00      A    C  
ATOM   3328  CG  LEU A 343      29.320 -13.710   6.809  1.00 15.00      A    C  
ATOM   3329  CD1 LEU A 343      28.501 -14.989   6.890  1.00 15.00      A    C  
ATOM   3330  CD2 LEU A 343      28.564 -12.631   6.052  1.00 15.00      A    C  
ATOM   3331  C   LEU A 343      32.448 -15.739   6.281  1.00 15.00      A    C  
ATOM   3332  O   LEU A 343      31.980 -16.876   6.302  1.00 15.00      A    O  
ATOM   3333  N   GLU A 344      33.560 -15.447   5.621  1.00 15.00      A    N  
ATOM   3334  HN  GLU A 344      33.935 -14.542   5.665  1.00 15.00      A    H  
ATOM   3335  CA  GLU A 344      34.252 -16.474   4.855  1.00 15.00      A    C  
ATOM   3336  CB  GLU A 344      33.983 -16.321   3.354  1.00 15.00      A    C  
ATOM   3337  CG  GLU A 344      34.550 -17.453   2.506  1.00 15.00      A    C  
ATOM   3338  CD  GLU A 344      34.605 -17.113   1.031  1.00 15.00      A    C  
ATOM   3339  OE1 GLU A 344      33.701 -17.537   0.289  1.00 15.00      A    O  
ATOM   3340  OE2 GLU A 344      35.556 -16.421   0.617  1.00 15.00      A    O  
ATOM   3341  C   GLU A 344      35.749 -16.469   5.117  1.00 15.00      A    C  
ATOM   3342  O   GLU A 344      36.433 -15.486   4.851  1.00 15.00      A    O  
ATOM   3343  N   PRO A 345      36.278 -17.576   5.641  1.00 15.00      A    N  
ATOM   3344  CA  PRO A 345      37.696 -17.715   5.920  1.00 15.00      A    C  
ATOM   3345  CB  PRO A 345      37.697 -18.667   7.121  1.00 15.00      A    C  
ATOM   3346  CG  PRO A 345      36.437 -19.471   7.007  1.00 15.00      A    C  
ATOM   3347  CD  PRO A 345      35.531 -18.781   6.019  1.00 15.00      A    C  
ATOM   3348  C   PRO A 345      38.425 -18.354   4.736  1.00 15.00      A    C  
ATOM   3349  O   PRO A 345      39.443 -19.024   4.904  1.00 15.00      A    O  
ATOM   3350  N   GLY A 346      37.899 -18.125   3.534  1.00 15.00      A    N  
ATOM   3351  HN  GLY A 346      37.102 -17.554   3.463  1.00 15.00      A    H  
ATOM   3352  CA  GLY A 346      38.481 -18.699   2.327  1.00 15.00      A    C  
ATOM   3353  C   GLY A 346      39.843 -18.135   1.960  1.00 15.00      A    C  
ATOM   3354  O   GLY A 346      40.623 -18.795   1.278  1.00 15.00      A    O  
ATOM   3355  N   TRP A 347      40.138 -16.925   2.424  1.00 15.00      A    N  
ATOM   3356  HN  TRP A 347      39.476 -16.448   2.964  1.00 15.00      A    H  
ATOM   3357  CA  TRP A 347      41.417 -16.278   2.135  1.00 15.00      A    C  
ATOM   3358  CB  TRP A 347      41.449 -14.867   2.724  1.00 15.00      A    C  
ATOM   3359  CG  TRP A 347      42.103 -13.857   1.830  1.00 15.00      A    C  
ATOM   3360  CD1 TRP A 347      43.437 -13.717   1.590  1.00 15.00      A    C  
ATOM   3361  CD2 TRP A 347      41.450 -12.845   1.061  1.00 15.00      A    C  
ATOM   3362  NE1 TRP A 347      43.656 -12.682   0.715  1.00 15.00      A    N  
ATOM   3363  HE1 TRP A 347      44.531 -12.390   0.387  1.00 15.00      A    H  
ATOM   3364  CE2 TRP A 347      42.451 -12.127   0.376  1.00 15.00      A    C  
ATOM   3365  CE3 TRP A 347      40.116 -12.478   0.886  1.00 15.00      A    C  
ATOM   3366  CZ2 TRP A 347      42.158 -11.063  -0.469  1.00 15.00      A    C  
ATOM   3367  CZ3 TRP A 347      39.825 -11.424   0.050  1.00 15.00      A    C  
ATOM   3368  CH2 TRP A 347      40.840 -10.728  -0.618  1.00 15.00      A    C  
ATOM   3369  C   TRP A 347      42.614 -17.088   2.658  1.00 15.00      A    C  
ATOM   3370  O   TRP A 347      43.735 -16.940   2.175  1.00 15.00      A    O  
ATOM   3371  N   SER A 348      42.374 -17.949   3.637  1.00 15.00      A    N  
ATOM   3372  HN  SER A 348      41.461 -18.044   3.980  1.00 15.00      A    H  
ATOM   3373  CA  SER A 348      43.437 -18.762   4.215  1.00 15.00      A    C  
ATOM   3374  CB  SER A 348      43.494 -18.524   5.725  1.00 15.00      A    C  
ATOM   3375  OG  SER A 348      42.184 -18.365   6.245  1.00 15.00      A    O  
ATOM   3376  HG  SER A 348      41.801 -19.231   6.407  1.00 15.00      A    H  
ATOM   3377  C   SER A 348      43.230 -20.246   3.927  1.00 15.00      A    C  
ATOM   3378  O   SER A 348      43.803 -21.102   4.596  1.00 15.00      A    O  
ATOM   3379  N   ALA A 349      42.413 -20.545   2.927  1.00 15.00      A    N  
ATOM   3380  HN  ALA A 349      41.991 -19.819   2.416  1.00 15.00      A    H  
ATOM   3381  CA  ALA A 349      42.128 -21.930   2.568  1.00 15.00      A    C  
ATOM   3382  CB  ALA A 349      40.813 -22.026   1.814  1.00 15.00      A    C  
ATOM   3383  C   ALA A 349      43.261 -22.551   1.753  1.00 15.00      A    C  
ATOM   3384  O   ALA A 349      43.806 -23.590   2.123  1.00 15.00      A    O  
ATOM   3385  N   THR A 350      43.628 -21.900   0.659  1.00 15.00      A    N  
ATOM   3386  HN  THR A 350      43.186 -21.057   0.429  1.00 15.00      A    H  
ATOM   3387  CA  THR A 350      44.679 -22.408  -0.206  1.00 15.00      A    C  
ATOM   3388  CB  THR A 350      44.089 -22.943  -1.526  1.00 15.00      A    C  
ATOM   3389  OG1 THR A 350      42.853 -22.263  -1.807  1.00 15.00      A    O  
ATOM   3390  HG1 THR A 350      43.042 -21.388  -2.169  1.00 15.00      A    H  
ATOM   3391  CG2 THR A 350      43.836 -24.438  -1.421  1.00 15.00      A    C  
ATOM   3392  C   THR A 350      45.718 -21.334  -0.509  1.00 15.00      A    C  
ATOM   3393  O   THR A 350      45.366 -20.201  -0.832  1.00 15.00      A    O  
ATOM   3394  N   PRO A 351      47.014 -21.670  -0.379  1.00 15.00      A    N  
ATOM   3395  CA  PRO A 351      48.105 -20.737  -0.654  1.00 15.00      A    C  
ATOM   3396  CB  PRO A 351      49.330 -21.391   0.002  1.00 15.00      A    C  
ATOM   3397  CG  PRO A 351      48.821 -22.605   0.715  1.00 15.00      A    C  
ATOM   3398  CD  PRO A 351      47.522 -22.974   0.059  1.00 15.00      A    C  
ATOM   3399  C   PRO A 351      48.337 -20.593  -2.154  1.00 15.00      A    C  
ATOM   3400  O   PRO A 351      48.009 -21.494  -2.927  1.00 15.00      A    O  
ATOM   3401  N   GLY A 352      48.911 -19.471  -2.560  1.00 15.00      A    N  
ATOM   3402  HN  GLY A 352      49.169 -18.790  -1.900  1.00 15.00      A    H  
ATOM   3403  CA  GLY A 352      49.168 -19.244  -3.965  1.00 15.00      A    C  
ATOM   3404  C   GLY A 352      50.432 -18.446  -4.200  1.00 15.00      A    C  
ATOM   3405  O   GLY A 352      51.085 -18.013  -3.254  1.00 15.00      A    O  
ATOM   3406  N   CYS A 353      50.768 -18.254  -5.468  1.00 15.00      A    N  
ATOM   3407  HN  CYS A 353      50.205 -18.637  -6.168  1.00 15.00      A    H  
ATOM   3408  CA  CYS A 353      51.963 -17.508  -5.850  1.00 15.00      A    C  
ATOM   3409  CB  CYS A 353      52.524 -18.082  -7.154  1.00 15.00      A    C  
ATOM   3410  SG  CYS A 353      54.196 -17.545  -7.568  1.00 15.00      A    S  
ATOM   3411  HG  CYS A 353      54.723 -16.991  -6.485  1.00 15.00      A    H  
ATOM   3412  C   CYS A 353      51.650 -16.019  -6.022  1.00 15.00      A    C  
ATOM   3413  O   CYS A 353      52.551 -15.194  -6.148  1.00 15.00      A    O  
ATOM   3414  N   GLN A 354      50.363 -15.693  -6.033  1.00 15.00      A    N  
ATOM   3415  HN  GLN A 354      49.697 -16.399  -5.926  1.00 15.00      A    H  
ATOM   3416  CA  GLN A 354      49.902 -14.318  -6.190  1.00 15.00      A    C  
ATOM   3417  CB  GLN A 354      49.881 -13.956  -7.682  1.00 15.00      A    C  
ATOM   3418  CG  GLN A 354      50.022 -12.472  -7.987  1.00 15.00      A    C  
ATOM   3419  CD  GLN A 354      51.464 -12.007  -7.949  1.00 15.00      A    C  
ATOM   3420  OE1 GLN A 354      51.951 -11.555  -6.922  1.00 15.00      A    O  
ATOM   3421  NE2 GLN A 354      52.154 -12.110  -9.077  1.00 15.00      A    N  
ATOM   3422 HE21 GLN A 354      51.707 -12.472  -9.863  1.00 15.00      A    H  
ATOM   3423 HE22 GLN A 354      53.091 -11.823  -9.069  1.00 15.00      A    H  
ATOM   3424  C   GLN A 354      48.489 -14.225  -5.632  1.00 15.00      A    C  
ATOM   3425  O   GLN A 354      47.545 -14.689  -6.270  1.00 15.00      A    O  
ATOM   3426  N   LEU A 355      48.338 -13.651  -4.443  1.00 15.00      A    N  
ATOM   3427  HN  LEU A 355      49.123 -13.300  -3.969  1.00 15.00      A    H  
ATOM   3428  CA  LEU A 355      47.019 -13.550  -3.823  1.00 15.00      A    C  
ATOM   3429  CB  LEU A 355      46.906 -14.540  -2.659  1.00 15.00      A    C  
ATOM   3430  CG  LEU A 355      45.906 -15.683  -2.840  1.00 15.00      A    C  
ATOM   3431  CD1 LEU A 355      46.537 -16.831  -3.608  1.00 15.00      A    C  
ATOM   3432  CD2 LEU A 355      45.382 -16.155  -1.493  1.00 15.00      A    C  
ATOM   3433  C   LEU A 355      46.694 -12.145  -3.323  1.00 15.00      A    C  
ATOM   3434  O   LEU A 355      45.780 -11.979  -2.517  1.00 15.00      A    O  
ATOM   3435  N   HIS A 356      47.418 -11.135  -3.810  1.00 15.00      A    N  
ATOM   3436  HN  HIS A 356      48.122 -11.324  -4.465  1.00 15.00      A    H  
ATOM   3437  CA  HIS A 356      47.188  -9.747  -3.376  1.00 15.00      A    C  
ATOM   3438  CB  HIS A 356      45.781  -9.267  -3.769  1.00 15.00      A    C  
ATOM   3439  CG  HIS A 356      45.756  -8.095  -4.701  1.00 15.00      A    C  
ATOM   3440  ND1 HIS A 356      45.934  -6.795  -4.288  1.00 15.00      A    N  
ATOM   3441  HD1 HIS A 356      46.092  -6.495  -3.353  1.00 15.00      A    H  
ATOM   3442  CD2 HIS A 356      45.550  -8.035  -6.038  1.00 15.00      A    C  
ATOM   3443  CE1 HIS A 356      45.837  -5.988  -5.324  1.00 15.00      A    C  
ATOM   3444  NE2 HIS A 356      45.602  -6.713  -6.397  1.00 15.00      A    N  
ATOM   3445  HE2 HIS A 356      45.418  -6.354  -7.291  1.00 15.00      A    H  
ATOM   3446  C   HIS A 356      47.368  -9.647  -1.861  1.00 15.00      A    C  
ATOM   3447  O   HIS A 356      46.538  -9.074  -1.152  1.00 15.00      A    O  
ATOM   3448  N   ASP A 357      48.470 -10.203  -1.385  1.00 15.00      A    N  
ATOM   3449  HN  ASP A 357      49.112 -10.609  -2.016  1.00 15.00      A    H  
ATOM   3450  CA  ASP A 357      48.793 -10.230   0.039  1.00 15.00      A    C  
ATOM   3451  CB  ASP A 357      49.910 -11.245   0.301  1.00 15.00      A    C  
ATOM   3452  CG  ASP A 357      51.072 -11.078  -0.659  1.00 15.00      A    C  
ATOM   3453  OD1 ASP A 357      50.862 -11.276  -1.880  1.00 15.00      A    O  
ATOM   3454  OD2 ASP A 357      52.184 -10.744  -0.200  1.00 15.00      A    O  
ATOM   3455  C   ASP A 357      49.209  -8.862   0.563  1.00 15.00      A    C  
ATOM   3456  O   ASP A 357      49.284  -8.655   1.773  1.00 15.00      A    O  
ATOM   3457  N   ALA A 358      49.456  -7.929  -0.356  1.00 15.00      A    N  
ATOM   3458  HN  ALA A 358      49.372  -8.165  -1.301  1.00 15.00      A    H  
ATOM   3459  CA  ALA A 358      49.865  -6.568   0.001  1.00 15.00      A    C  
ATOM   3460  CB  ALA A 358      50.464  -5.864  -1.209  1.00 15.00      A    C  
ATOM   3461  C   ALA A 358      48.701  -5.752   0.571  1.00 15.00      A    C  
ATOM   3462  O   ALA A 358      48.838  -4.557   0.834  1.00 15.00      A    O  
ATOM   3463  N   GLU A 359      47.557  -6.407   0.736  1.00 15.00      A    N  
ATOM   3464  HN  GLU A 359      47.520  -7.350   0.484  1.00 15.00      A    H  
ATOM   3465  CA  GLU A 359      46.361  -5.771   1.276  1.00 15.00      A    C  
ATOM   3466  CB  GLU A 359      45.118  -6.268   0.532  1.00 15.00      A    C  
ATOM   3467  CG  GLU A 359      44.630  -5.338  -0.565  1.00 15.00      A    C  
ATOM   3468  CD  GLU A 359      45.752  -4.793  -1.414  1.00 15.00      A    C  
ATOM   3469  OE1 GLU A 359      45.953  -3.565  -1.412  1.00 15.00      A    O  
ATOM   3470  OE2 GLU A 359      46.437  -5.587  -2.091  1.00 15.00      A    O  
ATOM   3471  C   GLU A 359      46.223  -6.077   2.764  1.00 15.00      A    C  
ATOM   3472  O   GLU A 359      46.146  -5.168   3.586  1.00 15.00      A    O  
ATOM   3473  N   GLN A 360      46.146  -7.373   3.084  1.00 15.00      A    N  
ATOM   3474  HN  GLN A 360      46.167  -8.029   2.357  1.00 15.00      A    H  
ATOM   3475  CA  GLN A 360      46.038  -7.864   4.471  1.00 15.00      A    C  
ATOM   3476  CB  GLN A 360      47.198  -7.369   5.343  1.00 15.00      A    C  
ATOM   3477  CG  GLN A 360      48.543  -8.000   5.019  1.00 15.00      A    C  
ATOM   3478  CD  GLN A 360      49.670  -6.985   5.022  1.00 15.00      A    C  
ATOM   3479  OE1 GLN A 360      49.953  -6.361   4.009  1.00 15.00      A    O  
ATOM   3480  NE2 GLN A 360      50.324  -6.813   6.163  1.00 15.00      A    N  
ATOM   3481 HE21 GLN A 360      50.054  -7.339   6.939  1.00 15.00      A    H  
ATOM   3482 HE22 GLN A 360      51.052  -6.154   6.180  1.00 15.00      A    H  
ATOM   3483  C   GLN A 360      44.691  -7.575   5.149  1.00 15.00      A    C  
ATOM   3484  O   GLN A 360      44.307  -8.281   6.082  1.00 15.00      A    O  
ATOM   3485  N   LEU A 361      43.989  -6.556   4.669  1.00 15.00      A    N  
ATOM   3486  HN  LEU A 361      44.363  -6.047   3.919  1.00 15.00      A    H  
ATOM   3487  CA  LEU A 361      42.699  -6.135   5.228  1.00 15.00      A    C  
ATOM   3488  CB  LEU A 361      42.193  -4.900   4.466  1.00 15.00      A    C  
ATOM   3489  CG  LEU A 361      40.705  -4.548   4.584  1.00 15.00      A    C  
ATOM   3490  CD1 LEU A 361      40.359  -3.425   3.619  1.00 15.00      A    C  
ATOM   3491  CD2 LEU A 361      40.349  -4.152   6.008  1.00 15.00      A    C  
ATOM   3492  C   LEU A 361      41.633  -7.241   5.251  1.00 15.00      A    C  
ATOM   3493  O   LEU A 361      41.094  -7.565   6.302  1.00 15.00      A    O  
ATOM   3494  N   TRP A 362      41.342  -7.825   4.094  1.00 15.00      A    N  
ATOM   3495  HN  TRP A 362      41.828  -7.552   3.296  1.00 15.00      A    H  
ATOM   3496  CA  TRP A 362      40.313  -8.867   3.979  1.00 15.00      A    C  
ATOM   3497  CB  TRP A 362      39.917  -9.047   2.514  1.00 15.00      A    C  
ATOM   3498  CG  TRP A 362      39.186  -7.893   1.905  1.00 15.00      A    C  
ATOM   3499  CD1 TRP A 362      37.848  -7.644   1.978  1.00 15.00      A    C  
ATOM   3500  CD2 TRP A 362      39.745  -6.845   1.105  1.00 15.00      A    C  
ATOM   3501  NE1 TRP A 362      37.537  -6.507   1.276  1.00 15.00      A    N  
ATOM   3502  HE1 TRP A 362      36.640  -6.125   1.181  1.00 15.00      A    H  
ATOM   3503  CE2 TRP A 362      38.685  -5.996   0.732  1.00 15.00      A    C  
ATOM   3504  CE3 TRP A 362      41.038  -6.540   0.670  1.00 15.00      A    C  
ATOM   3505  CZ2 TRP A 362      38.877  -4.864  -0.055  1.00 15.00      A    C  
ATOM   3506  CZ3 TRP A 362      41.226  -5.416  -0.110  1.00 15.00      A    C  
ATOM   3507  CH2 TRP A 362      40.153  -4.592  -0.465  1.00 15.00      A    C  
ATOM   3508  C   TRP A 362      40.755 -10.226   4.529  1.00 15.00      A    C  
ATOM   3509  O   TRP A 362      40.449 -11.261   3.935  1.00 15.00      A    O  
ATOM   3510  N   LEU A 363      41.451 -10.228   5.657  1.00 15.00      A    N  
ATOM   3511  HN  LEU A 363      41.629  -9.372   6.110  1.00 15.00      A    H  
ATOM   3512  CA  LEU A 363      41.926 -11.466   6.267  1.00 15.00      A    C  
ATOM   3513  CB  LEU A 363      42.925 -12.223   5.364  1.00 15.00      A    C  
ATOM   3514  CG  LEU A 363      44.195 -11.489   4.910  1.00 15.00      A    C  
ATOM   3515  CD1 LEU A 363      43.951 -10.701   3.631  1.00 15.00      A    C  
ATOM   3516  CD2 LEU A 363      45.318 -12.485   4.696  1.00 15.00      A    C  
ATOM   3517  C   LEU A 363      42.500 -11.217   7.664  1.00 15.00      A    C  
ATOM   3518  O   LEU A 363      43.627 -11.621   7.968  1.00 15.00      A    O  
ATOM   3519  N   ASP A 364      41.712 -10.557   8.513  1.00 15.00      A    N  
ATOM   3520  HN  ASP A 364      40.822 -10.248   8.209  1.00 15.00      A    H  
ATOM   3521  CA  ASP A 364      42.140 -10.242   9.881  1.00 15.00      A    C  
ATOM   3522  CB  ASP A 364      41.177  -9.294  10.630  1.00 15.00      A    C  
ATOM   3523  CG  ASP A 364      40.416  -8.329   9.752  1.00 15.00      A    C  
ATOM   3524  OD1 ASP A 364      40.340  -7.135  10.099  1.00 15.00      A    O  
ATOM   3525  OD2 ASP A 364      39.855  -8.770   8.737  1.00 15.00      A    O  
ATOM   3526  C   ASP A 364      42.363 -11.498  10.725  1.00 15.00      A    C  
ATOM   3527  O   ASP A 364      43.500 -11.803  11.086  1.00 15.00      A    O  
ATOM   3528  N   PRO A 365      41.294 -12.277  11.029  1.00 15.00      A    N  
ATOM   3529  CA  PRO A 365      41.416 -13.468  11.872  1.00 15.00      A    C  
ATOM   3530  CB  PRO A 365      39.961 -13.894  12.129  1.00 15.00      A    C  
ATOM   3531  CG  PRO A 365      39.121 -12.756  11.652  1.00 15.00      A    C  
ATOM   3532  CD  PRO A 365      39.907 -12.100  10.560  1.00 15.00      A    C  
ATOM   3533  C   PRO A 365      42.163 -14.576  11.159  1.00 15.00      A    C  
ATOM   3534  O   PRO A 365      42.843 -15.390  11.788  1.00 15.00      A    O  
ATOM   3535  N   LEU A 366      42.067 -14.558   9.840  1.00 15.00      A    N  
ATOM   3536  HN  LEU A 366      41.562 -13.830   9.415  1.00 15.00      A    H  
ATOM   3537  CA  LEU A 366      42.700 -15.562   8.998  1.00 15.00      A    C  
ATOM   3538  CB  LEU A 366      42.299 -15.368   7.530  1.00 15.00      A    C  
ATOM   3539  CG  LEU A 366      40.815 -15.572   7.191  1.00 15.00      A    C  
ATOM   3540  CD1 LEU A 366      40.167 -16.559   8.150  1.00 15.00      A    C  
ATOM   3541  CD2 LEU A 366      40.066 -14.248   7.189  1.00 15.00      A    C  
ATOM   3542  C   LEU A 366      44.218 -15.551   9.153  1.00 15.00      A    C  
ATOM   3543  O   LEU A 366      44.877 -16.562   8.928  1.00 15.00      A    O  
ATOM   3544  N   ARG A 367      44.766 -14.412   9.555  1.00 15.00      A    N  
ATOM   3545  HN  ARG A 367      44.189 -13.637   9.736  1.00 15.00      A    H  
ATOM   3546  CA  ARG A 367      46.205 -14.285   9.740  1.00 15.00      A    C  
ATOM   3547  CB  ARG A 367      46.795 -13.355   8.688  1.00 15.00      A    C  
ATOM   3548  CG  ARG A 367      47.464 -14.063   7.524  1.00 15.00      A    C  
ATOM   3549  CD  ARG A 367      47.969 -13.060   6.499  1.00 15.00      A    C  
ATOM   3550  NE  ARG A 367      48.896 -12.086   7.075  1.00 15.00      A    N  
ATOM   3551  HE  ARG A 367      49.836 -12.358   7.142  1.00 15.00      A    H  
ATOM   3552  CZ  ARG A 367      48.545 -10.872   7.505  1.00 15.00      A    C  
ATOM   3553  NH1 ARG A 367      47.279 -10.467   7.424  1.00 15.00      A    N  
ATOM   3554 HH11 ARG A 367      47.004  -9.519   7.761  1.00 15.00      A    H  
ATOM   3555 HH12 ARG A 367      46.550 -11.102   7.031  1.00 15.00      A    H  
ATOM   3556  NH2 ARG A 367      49.460 -10.071   8.035  1.00 15.00      A    N  
ATOM   3557 HH21 ARG A 367      50.449 -10.386   8.120  1.00 15.00      A    H  
ATOM   3558 HH22 ARG A 367      49.194  -9.125   8.377  1.00 15.00      A    H  
ATOM   3559  C   ARG A 367      46.534 -13.769  11.137  1.00 15.00      A    C  
ATOM   3560  O   ARG A 367      47.524 -13.063  11.335  1.00 15.00      A    O  
ATOM   3561  N   ALA A 368      45.697 -14.127  12.102  1.00 15.00      A    N  
ATOM   3562  HN  ALA A 368      44.929 -14.692  11.882  1.00 15.00      A    H  
ATOM   3563  CA  ALA A 368      45.900 -13.704  13.483  1.00 15.00      A    C  
ATOM   3564  CB  ALA A 368      45.087 -12.456  13.788  1.00 15.00      A    C  
ATOM   3565  C   ALA A 368      45.543 -14.820  14.456  1.00 15.00      A    C  
ATOM   3566  O   ALA A 368      46.252 -15.057  15.429  1.00 15.00      A    O  
ATOM   3567  N   GLN A 369      44.448 -15.522  14.174  1.00 15.00      A    N  
ATOM   3568  HN  GLN A 369      43.937 -15.308  13.365  1.00 15.00      A    H  
ATOM   3569  CA  GLN A 369      43.991 -16.609  15.036  1.00 15.00      A    C  
ATOM   3570  CB  GLN A 369      42.480 -16.794  14.910  1.00 15.00      A    C  
ATOM   3571  CG  GLN A 369      41.693 -16.285  16.105  1.00 15.00      A    C  
ATOM   3572  CD  GLN A 369      40.199 -16.266  15.849  1.00 15.00      A    C  
ATOM   3573  OE1 GLN A 369      39.505 -17.256  16.063  1.00 15.00      A    O  
ATOM   3574  NE2 GLN A 369      39.691 -15.131  15.395  1.00 15.00      A    N  
ATOM   3575 HE21 GLN A 369      40.298 -14.378  15.252  1.00 15.00      A    H  
ATOM   3576 HE22 GLN A 369      38.727 -15.093  15.224  1.00 15.00      A    H  
ATOM   3577  C   GLN A 369      44.709 -17.916  14.717  1.00 15.00      A    C  
ATOM   3578  O   GLN A 369      44.417 -18.955  15.304  1.00 15.00      A    O  
ATOM   3579  N   THR A 370      45.637 -17.852  13.777  1.00 15.00      A    N  
ATOM   3580  HN  THR A 370      45.811 -16.996  13.342  1.00 15.00      A    H  
ATOM   3581  CA  THR A 370      46.406 -19.019  13.377  1.00 15.00      A    C  
ATOM   3582  CB  THR A 370      46.207 -19.337  11.875  1.00 15.00      A    C  
ATOM   3583  OG1 THR A 370      46.672 -20.661  11.587  1.00 15.00      A    O  
ATOM   3584  HG1 THR A 370      47.543 -20.608  11.177  1.00 15.00      A    H  
ATOM   3585  CG2 THR A 370      44.741 -19.218  11.475  1.00 15.00      A    C  
ATOM   3586  C   THR A 370      47.890 -18.772  13.639  1.00 15.00      A    C  
ATOM   3587  O   THR A 370      48.537 -19.501  14.391  1.00 15.00      A    O  
ATOM   3588  N   ASP A 371      48.413 -17.719  13.030  1.00 15.00      A    N  
ATOM   3589  HN  ASP A 371      47.843 -17.173  12.453  1.00 15.00      A    H  
ATOM   3590  CA  ASP A 371      49.816 -17.362  13.171  1.00 15.00      A    C  
ATOM   3591  CB  ASP A 371      50.336 -16.791  11.856  1.00 15.00      A    C  
ATOM   3592  CG  ASP A 371      50.181 -17.755  10.703  1.00 15.00      A    C  
ATOM   3593  OD1 ASP A 371      51.128 -18.523  10.444  1.00 15.00      A    O  
ATOM   3594  OD2 ASP A 371      49.112 -17.739  10.060  1.00 15.00      A    O  
ATOM   3595  C   ASP A 371      50.022 -16.349  14.288  1.00 15.00      A    C  
ATOM   3596  O   ASP A 371      50.121 -15.145  14.034  1.00 15.00      A    O  
ATOM   3597  N   GLU A 372      50.099 -16.852  15.517  1.00 15.00      A    N  
ATOM   3598  HN  GLU A 372      50.010 -17.825  15.633  1.00 15.00      A    H  
ATOM   3599  CA  GLU A 372      50.286 -16.019  16.706  1.00 15.00      A    C  
ATOM   3600  CB  GLU A 372      50.536 -16.895  17.936  1.00 15.00      A    C  
ATOM   3601  CG  GLU A 372      49.378 -17.802  18.315  1.00 15.00      A    C  
ATOM   3602  CD  GLU A 372      49.653 -18.575  19.590  1.00 15.00      A    C  
ATOM   3603  OE1 GLU A 372      50.064 -19.750  19.496  1.00 15.00      A    O  
ATOM   3604  OE2 GLU A 372      49.472 -18.001  20.684  1.00 15.00      A    O  
ATOM   3605  C   GLU A 372      51.440 -15.027  16.562  1.00 15.00      A    C  
ATOM   3606  O   GLU A 372      51.263 -13.823  16.723  1.00 15.00      A    O  
ATOM   3607  N   THR A 373      52.626 -15.530  16.262  1.00 15.00      A    N  
ATOM   3608  HN  THR A 373      52.725 -16.497  16.139  1.00 15.00      A    H  
ATOM   3609  CA  THR A 373      53.791 -14.670  16.141  1.00 15.00      A    C  
ATOM   3610  CB  THR A 373      54.953 -15.245  16.983  1.00 15.00      A    C  
ATOM   3611  OG1 THR A 373      55.359 -16.513  16.451  1.00 15.00      A    O  
ATOM   3612  HG1 THR A 373      56.245 -16.438  16.084  1.00 15.00      A    H  
ATOM   3613  CG2 THR A 373      56.143 -14.296  17.035  1.00 15.00      A    C  
ATOM   3614  C   THR A 373      54.224 -14.489  14.683  1.00 15.00      A    C  
ATOM   3615  O   THR A 373      55.017 -13.603  14.365  1.00 15.00      A    O  
ATOM   3616  N   PHE A 374      53.670 -15.301  13.798  1.00 15.00      A    N  
ATOM   3617  HN  PHE A 374      52.989 -15.940  14.094  1.00 15.00      A    H  
ATOM   3618  CA  PHE A 374      54.030 -15.245  12.386  1.00 15.00      A    C  
ATOM   3619  CB  PHE A 374      53.609 -16.524  11.659  1.00 15.00      A    C  
ATOM   3620  CG  PHE A 374      54.685 -17.561  11.537  1.00 15.00      A    C  
ATOM   3621  CD1 PHE A 374      54.843 -18.532  12.510  1.00 15.00      A    C  
ATOM   3622  CD2 PHE A 374      55.532 -17.573  10.440  1.00 15.00      A    C  
ATOM   3623  CE1 PHE A 374      55.824 -19.496  12.395  1.00 15.00      A    C  
ATOM   3624  CE2 PHE A 374      56.518 -18.533  10.318  1.00 15.00      A    C  
ATOM   3625  CZ  PHE A 374      56.663 -19.497  11.297  1.00 15.00      A    C  
ATOM   3626  C   PHE A 374      53.455 -14.025  11.676  1.00 15.00      A    C  
ATOM   3627  O   PHE A 374      54.152 -13.037  11.454  1.00 15.00      A    O  
ATOM   3628  N   LEU A 375      52.176 -14.080  11.349  1.00 15.00      A    N  
ATOM   3629  HN  LEU A 375      51.648 -14.867  11.603  1.00 15.00      A    H  
ATOM   3630  CA  LEU A 375      51.539 -12.995  10.620  1.00 15.00      A    C  
ATOM   3631  CB  LEU A 375      50.522 -13.533   9.608  1.00 15.00      A    C  
ATOM   3632  CG  LEU A 375      51.091 -14.077   8.287  1.00 15.00      A    C  
ATOM   3633  CD1 LEU A 375      52.149 -13.144   7.720  1.00 15.00      A    C  
ATOM   3634  CD2 LEU A 375      51.629 -15.492   8.443  1.00 15.00      A    C  
ATOM   3635  C   LEU A 375      50.924 -11.922  11.518  1.00 15.00      A    C  
ATOM   3636  O   LEU A 375      50.671 -10.807  11.060  1.00 15.00      A    O  
ATOM   3637  N   GLN A 376      50.674 -12.251  12.783  1.00 15.00      A    N  
ATOM   3638  HN  GLN A 376      50.861 -13.163  13.092  1.00 15.00      A    H  
ATOM   3639  CA  GLN A 376      50.093 -11.285  13.710  1.00 15.00      A    C  
ATOM   3640  CB  GLN A 376      49.672 -11.945  15.029  1.00 15.00      A    C  
ATOM   3641  CG  GLN A 376      49.222 -10.965  16.105  1.00 15.00      A    C  
ATOM   3642  CD  GLN A 376      47.854 -10.369  15.829  1.00 15.00      A    C  
ATOM   3643  OE1 GLN A 376      46.859 -10.750  16.443  1.00 15.00      A    O  
ATOM   3644  NE2 GLN A 376      47.790  -9.433  14.892  1.00 15.00      A    N  
ATOM   3645 HE21 GLN A 376      48.620  -9.177  14.434  1.00 15.00      A    H  
ATOM   3646 HE22 GLN A 376      46.914  -9.046  14.688  1.00 15.00      A    H  
ATOM   3647  C   GLN A 376      51.045 -10.121  13.961  1.00 15.00      A    C  
ATOM   3648  O   GLN A 376      50.612  -8.968  14.067  1.00 15.00      A    O  
ATOM   3649  N   ARG A 377      52.341 -10.421  14.053  1.00 15.00      A    N  
ATOM   3650  HN  ARG A 377      52.625 -11.355  13.966  1.00 15.00      A    H  
ATOM   3651  CA  ARG A 377      53.341  -9.383  14.277  1.00 15.00      A    C  
ATOM   3652  CB  ARG A 377      54.730  -9.972  14.528  1.00 15.00      A    C  
ATOM   3653  CG  ARG A 377      55.022 -10.270  15.990  1.00 15.00      A    C  
ATOM   3654  CD  ARG A 377      56.511 -10.474  16.223  1.00 15.00      A    C  
ATOM   3655  NE  ARG A 377      57.205  -9.216  16.525  1.00 15.00      A    N  
ATOM   3656  HE  ARG A 377      56.652  -8.456  16.806  1.00 15.00      A    H  
ATOM   3657  CZ  ARG A 377      58.527  -9.052  16.435  1.00 15.00      A    C  
ATOM   3658  NH1 ARG A 377      59.300 -10.060  16.039  1.00 15.00      A    N  
ATOM   3659 HH11 ARG A 377      60.332  -9.934  15.968  1.00 15.00      A    H  
ATOM   3660 HH12 ARG A 377      58.875 -10.980  15.797  1.00 15.00      A    H  
ATOM   3661  NH2 ARG A 377      59.076  -7.885  16.765  1.00 15.00      A    N  
ATOM   3662 HH21 ARG A 377      58.477  -7.099  17.096  1.00 15.00      A    H  
ATOM   3663 HH22 ARG A 377      60.107  -7.751  16.697  1.00 15.00      A    H  
ATOM   3664  C   ARG A 377      53.377  -8.428  13.096  1.00 15.00      A    C  
ATOM   3665  O   ARG A 377      53.362  -7.209  13.273  1.00 15.00      A    O  
ATOM   3666  N   ARG A 378      53.378  -8.993  11.890  1.00 15.00      A    N  
ATOM   3667  HN  ARG A 378      53.361  -9.969  11.821  1.00 15.00      A    H  
ATOM   3668  CA  ARG A 378      53.394  -8.196  10.671  1.00 15.00      A    C  
ATOM   3669  CB  ARG A 378      54.027  -8.956   9.508  1.00 15.00      A    C  
ATOM   3670  CG  ARG A 378      55.056  -8.134   8.754  1.00 15.00      A    C  
ATOM   3671  CD  ARG A 378      55.380  -8.741   7.404  1.00 15.00      A    C  
ATOM   3672  NE  ARG A 378      56.293  -7.891   6.641  1.00 15.00      A    N  
ATOM   3673  HE  ARG A 378      56.883  -7.293   7.159  1.00 15.00      A    H  
ATOM   3674  CZ  ARG A 378      56.347  -7.854   5.313  1.00 15.00      A    C  
ATOM   3675  NH1 ARG A 378      55.532  -8.614   4.587  1.00 15.00      A    N  
ATOM   3676 HH11 ARG A 378      55.571  -8.585   3.546  1.00 15.00      A    H  
ATOM   3677 HH12 ARG A 378      54.845  -9.239   5.058  1.00 15.00      A    H  
ATOM   3678  NH2 ARG A 378      57.229  -7.065   4.711  1.00 15.00      A    N  
ATOM   3679 HH21 ARG A 378      57.279  -7.027   3.673  1.00 15.00      A    H  
ATOM   3680 HH22 ARG A 378      57.876  -6.475   5.280  1.00 15.00      A    H  
ATOM   3681  C   ARG A 378      51.982  -7.739  10.326  1.00 15.00      A    C  
ATOM   3682  O   ARG A 378      51.486  -7.927   9.212  1.00 15.00      A    O  
ATOM   3683  N   LEU A 379      51.339  -7.170  11.325  1.00 15.00      A    N  
ATOM   3684  HN  LEU A 379      51.807  -7.084  12.182  1.00 15.00      A    H  
ATOM   3685  CA  LEU A 379      49.990  -6.657  11.219  1.00 15.00      A    C  
ATOM   3686  CB  LEU A 379      48.978  -7.791  11.424  1.00 15.00      A    C  
ATOM   3687  CG  LEU A 379      47.508  -7.467  11.136  1.00 15.00      A    C  
ATOM   3688  CD1 LEU A 379      47.309  -7.156   9.662  1.00 15.00      A    C  
ATOM   3689  CD2 LEU A 379      46.615  -8.625  11.560  1.00 15.00      A    C  
ATOM   3690  C   LEU A 379      49.823  -5.603  12.301  1.00 15.00      A    C  
ATOM   3691  O   LEU A 379      49.395  -4.483  12.043  1.00 15.00      A    O  
ATOM   3692  N   ARG A 380      50.213  -5.966  13.519  1.00 15.00      A    N  
ATOM   3693  HN  ARG A 380      50.562  -6.875  13.660  1.00 15.00      A    H  
ATOM   3694  CA  ARG A 380      50.127  -5.052  14.647  1.00 15.00      A    C  
ATOM   3695  CB  ARG A 380      50.137  -5.819  15.978  1.00 15.00      A    C  
ATOM   3696  CG  ARG A 380      50.058  -4.928  17.213  1.00 15.00      A    C  
ATOM   3697  CD  ARG A 380      50.198  -5.728  18.497  1.00 15.00      A    C  
ATOM   3698  NE  ARG A 380      48.932  -6.345  18.891  1.00 15.00      A    N  
ATOM   3699  HE  ARG A 380      48.119  -6.016  18.449  1.00 15.00      A    H  
ATOM   3700  CZ  ARG A 380      48.818  -7.305  19.805  1.00 15.00      A    C  
ATOM   3701  NH1 ARG A 380      49.894  -7.768  20.436  1.00 15.00      A    N  
ATOM   3702 HH11 ARG A 380      50.836  -7.381  20.218  1.00 15.00      A    H  
ATOM   3703 HH12 ARG A 380      49.800  -8.521  21.150  1.00 15.00      A    H  
ATOM   3704  NH2 ARG A 380      47.619  -7.795  20.094  1.00 15.00      A    N  
ATOM   3705 HH21 ARG A 380      46.771  -7.427  19.606  1.00 15.00      A    H  
ATOM   3706 HH22 ARG A 380      47.515  -8.547  20.805  1.00 15.00      A    H  
ATOM   3707  C   ARG A 380      51.272  -4.041  14.609  1.00 15.00      A    C  
ATOM   3708  O   ARG A 380      51.199  -2.984  15.234  1.00 15.00      A    O  
ATOM   3709  N   GLY A 381      52.316  -4.361  13.859  1.00 15.00      A    N  
ATOM   3710  HN  GLY A 381      52.320  -5.211  13.371  1.00 15.00      A    H  
ATOM   3711  CA  GLY A 381      53.460  -3.472  13.772  1.00 15.00      A    C  
ATOM   3712  C   GLY A 381      53.525  -2.647  12.495  1.00 15.00      A    C  
ATOM   3713  O   GLY A 381      53.972  -1.503  12.526  1.00 15.00      A    O  
ATOM   3714  N   ASP A 382      53.088  -3.222  11.379  1.00 15.00      A    N  
ATOM   3715  HN  ASP A 382      52.764  -4.144  11.413  1.00 15.00      A    H  
ATOM   3716  CA  ASP A 382      53.128  -2.531  10.085  1.00 15.00      A    C  
ATOM   3717  CB  ASP A 382      53.391  -3.517   8.935  1.00 15.00      A    C  
ATOM   3718  CG  ASP A 382      54.401  -4.604   9.255  1.00 15.00      A    C  
ATOM   3719  OD1 ASP A 382      55.449  -4.674   8.577  1.00 15.00      A    O  
ATOM   3720  OD2 ASP A 382      54.129  -5.415  10.164  1.00 15.00      A    O  
ATOM   3721  C   ASP A 382      51.839  -1.774   9.789  1.00 15.00      A    C  
ATOM   3722  O   ASP A 382      51.860  -0.811   9.029  1.00 15.00      A    O  
ATOM   3723  N   TRP A 383      50.729  -2.211  10.403  1.00 15.00      A    N  
ATOM   3724  HN  TRP A 383      50.803  -2.970  11.014  1.00 15.00      A    H  
ATOM   3725  CA  TRP A 383      49.401  -1.595  10.196  1.00 15.00      A    C  
ATOM   3726  CB  TRP A 383      49.125  -0.386  11.113  1.00 15.00      A    C  
ATOM   3727  CG  TRP A 383      50.340   0.318  11.635  1.00 15.00      A    C  
ATOM   3728  CD1 TRP A 383      51.144  -0.081  12.662  1.00 15.00      A    C  
ATOM   3729  CD2 TRP A 383      50.878   1.554  11.164  1.00 15.00      A    C  
ATOM   3730  NE1 TRP A 383      52.157   0.823  12.852  1.00 15.00      A    N  
ATOM   3731  HE1 TRP A 383      52.866   0.751  13.525  1.00 15.00      A    H  
ATOM   3732  CE2 TRP A 383      52.017   1.839  11.941  1.00 15.00      A    C  
ATOM   3733  CE3 TRP A 383      50.510   2.444  10.153  1.00 15.00      A    C  
ATOM   3734  CZ2 TRP A 383      52.791   2.979  11.739  1.00 15.00      A    C  
ATOM   3735  CZ3 TRP A 383      51.276   3.574   9.954  1.00 15.00      A    C  
ATOM   3736  CH2 TRP A 383      52.405   3.832  10.741  1.00 15.00      A    C  
ATOM   3737  C   TRP A 383      49.123  -1.281   8.720  1.00 15.00      A    C  
ATOM   3738  O   TRP A 383      49.339  -0.164   8.255  1.00 15.00      A    O  
ATOM   3739  N   PRO A 384      48.610  -2.273   7.978  1.00 15.00      A    N  
ATOM   3740  CA  PRO A 384      48.338  -2.147   6.548  1.00 15.00      A    C  
ATOM   3741  CB  PRO A 384      48.136  -3.597   6.080  1.00 15.00      A    C  
ATOM   3742  CG  PRO A 384      48.413  -4.455   7.273  1.00 15.00      A    C  
ATOM   3743  CD  PRO A 384      48.216  -3.587   8.478  1.00 15.00      A    C  
ATOM   3744  C   PRO A 384      47.107  -1.302   6.225  1.00 15.00      A    C  
ATOM   3745  O   PRO A 384      46.007  -1.815   6.029  1.00 15.00      A    O  
ATOM   3746  N   ALA A 385      47.306  -0.001   6.156  1.00 15.00      A    N  
ATOM   3747  HN  ALA A 385      48.208   0.350   6.335  1.00 15.00      A    H  
ATOM   3748  CA  ALA A 385      46.229   0.922   5.832  1.00 15.00      A    C  
ATOM   3749  CB  ALA A 385      46.160   2.044   6.857  1.00 15.00      A    C  
ATOM   3750  C   ALA A 385      46.444   1.477   4.426  1.00 15.00      A    C  
ATOM   3751  O   ALA A 385      45.814   2.456   4.014  1.00 15.00      A    O  
ATOM   3752  N   GLU A 386      47.358   0.841   3.705  1.00 15.00      A    N  
ATOM   3753  HN  GLU A 386      47.856   0.105   4.127  1.00 15.00      A    H  
ATOM   3754  CA  GLU A 386      47.707   1.223   2.337  1.00 15.00      A    C  
ATOM   3755  CB  GLU A 386      49.022   0.556   1.916  1.00 15.00      A    C  
ATOM   3756  CG  GLU A 386      50.265   1.292   2.391  1.00 15.00      A    C  
ATOM   3757  CD  GLU A 386      50.068   1.908   3.759  1.00 15.00      A    C  
ATOM   3758  OE1 GLU A 386      49.868   1.149   4.724  1.00 15.00      A    O  
ATOM   3759  OE2 GLU A 386      50.055   3.152   3.861  1.00 15.00      A    O  
ATOM   3760  C   GLU A 386      46.609   0.865   1.349  1.00 15.00      A    C  
ATOM   3761  O   GLU A 386      46.625   1.309   0.201  1.00 15.00      A    O  
ATOM   3762  N   VAL A 387      45.650   0.070   1.803  1.00 15.00      A    N  
ATOM   3763  HN  VAL A 387      45.694  -0.249   2.728  1.00 15.00      A    H  
ATOM   3764  CA  VAL A 387      44.540  -0.345   0.958  1.00 15.00      A    C  
ATOM   3765  CB  VAL A 387      43.611  -1.346   1.682  1.00 15.00      A    C  
ATOM   3766  CG1 VAL A 387      42.587  -1.925   0.717  1.00 15.00      A    C  
ATOM   3767  CG2 VAL A 387      44.422  -2.461   2.328  1.00 15.00      A    C  
ATOM   3768  C   VAL A 387      43.738   0.876   0.516  1.00 15.00      A    C  
ATOM   3769  O   VAL A 387      43.197   0.914  -0.590  1.00 15.00      A    O  
ATOM   3770  N   GLY A 388      43.699   1.888   1.381  1.00 15.00      A    N  
ATOM   3771  HN  GLY A 388      44.168   1.803   2.237  1.00 15.00      A    H  
ATOM   3772  CA  GLY A 388      42.980   3.110   1.069  1.00 15.00      A    C  
ATOM   3773  C   GLY A 388      43.611   3.843  -0.096  1.00 15.00      A    C  
ATOM   3774  O   GLY A 388      42.934   4.543  -0.845  1.00 15.00      A    O  
ATOM   3775  N   ASN A 389      44.916   3.665  -0.251  1.00 15.00      A    N  
ATOM   3776  HN  ASN A 389      45.398   3.089   0.379  1.00 15.00      A    H  
ATOM   3777  CA  ASN A 389      45.651   4.294  -1.336  1.00 15.00      A    C  
ATOM   3778  CB  ASN A 389      47.159   4.205  -1.096  1.00 15.00      A    C  
ATOM   3779  CG  ASN A 389      47.646   5.218  -0.077  1.00 15.00      A    C  
ATOM   3780  OD1 ASN A 389      47.540   5.006   1.133  1.00 15.00      A    O  
ATOM   3781  ND2 ASN A 389      48.189   6.328  -0.559  1.00 15.00      A    N  
ATOM   3782 HD21 ASN A 389      48.245   6.431  -1.533  1.00 15.00      A    H  
ATOM   3783 HD22 ASN A 389      48.516   6.996   0.076  1.00 15.00      A    H  
ATOM   3784  C   ASN A 389      45.280   3.641  -2.658  1.00 15.00      A    C  
ATOM   3785  O   ASN A 389      45.218   4.299  -3.693  1.00 15.00      A    O  
ATOM   3786  N   ARG A 390      45.021   2.337  -2.617  1.00 15.00      A    N  
ATOM   3787  HN  ARG A 390      45.101   1.856  -1.765  1.00 15.00      A    H  
ATOM   3788  CA  ARG A 390      44.628   1.613  -3.815  1.00 15.00      A    C  
ATOM   3789  CB  ARG A 390      44.874   0.110  -3.673  1.00 15.00      A    C  
ATOM   3790  CG  ARG A 390      44.971  -0.609  -5.010  1.00 15.00      A    C  
ATOM   3791  CD  ARG A 390      44.965  -2.122  -4.852  1.00 15.00      A    C  
ATOM   3792  NE  ARG A 390      45.940  -2.600  -3.871  1.00 15.00      A    N  
ATOM   3793  HE  ARG A 390      45.580  -2.991  -3.028  1.00 15.00      A    H  
ATOM   3794  CZ  ARG A 390      47.260  -2.545  -4.016  1.00 15.00      A    C  
ATOM   3795  NH1 ARG A 390      47.801  -2.019  -5.110  1.00 15.00      A    N  
ATOM   3796 HH11 ARG A 390      48.835  -1.978  -5.219  1.00 15.00      A    H  
ATOM   3797 HH12 ARG A 390      47.188  -1.641  -5.860  1.00 15.00      A    H  
ATOM   3798  NH2 ARG A 390      48.029  -3.049  -3.065  1.00 15.00      A    N  
ATOM   3799 HH21 ARG A 390      49.062  -3.024  -3.146  1.00 15.00      A    H  
ATOM   3800 HH22 ARG A 390      47.579  -3.483  -2.212  1.00 15.00      A    H  
ATOM   3801  C   ARG A 390      43.160   1.882  -4.125  1.00 15.00      A    C  
ATOM   3802  O   ARG A 390      42.744   1.864  -5.282  1.00 15.00      A    O  
ATOM   3803  N   PHE A 391      42.384   2.136  -3.076  1.00 15.00      A    N  
ATOM   3804  HN  PHE A 391      42.778   2.114  -2.177  1.00 15.00      A    H  
ATOM   3805  CA  PHE A 391      40.964   2.431  -3.218  1.00 15.00      A    C  
ATOM   3806  CB  PHE A 391      40.307   2.536  -1.837  1.00 15.00      A    C  
ATOM   3807  CG  PHE A 391      38.846   2.882  -1.868  1.00 15.00      A    C  
ATOM   3808  CD1 PHE A 391      37.922   2.008  -2.418  1.00 15.00      A    C  
ATOM   3809  CD2 PHE A 391      38.397   4.082  -1.343  1.00 15.00      A    C  
ATOM   3810  CE1 PHE A 391      36.578   2.326  -2.444  1.00 15.00      A    C  
ATOM   3811  CE2 PHE A 391      37.055   4.406  -1.366  1.00 15.00      A    C  
ATOM   3812  CZ  PHE A 391      36.144   3.527  -1.917  1.00 15.00      A    C  
ATOM   3813  C   PHE A 391      40.775   3.726  -4.006  1.00 15.00      A    C  
ATOM   3814  O   PHE A 391      39.825   3.865  -4.780  1.00 15.00      A    O  
ATOM   3815  N   ALA A 392      41.698   4.663  -3.810  1.00 15.00      A    N  
ATOM   3816  HN  ALA A 392      42.423   4.493  -3.171  1.00 15.00      A    H  
ATOM   3817  CA  ALA A 392      41.657   5.940  -4.511  1.00 15.00      A    C  
ATOM   3818  CB  ALA A 392      42.763   6.857  -4.010  1.00 15.00      A    C  
ATOM   3819  C   ALA A 392      41.782   5.716  -6.014  1.00 15.00      A    C  
ATOM   3820  O   ALA A 392      41.144   6.404  -6.811  1.00 15.00      A    O  
ATOM   3821  N   ASN A 393      42.592   4.726  -6.384  1.00 15.00      A    N  
ATOM   3822  HN  ASN A 393      43.072   4.225  -5.692  1.00 15.00      A    H  
ATOM   3823  CA  ASN A 393      42.804   4.373  -7.785  1.00 15.00      A    C  
ATOM   3824  CB  ASN A 393      43.790   3.207  -7.901  1.00 15.00      A    C  
ATOM   3825  CG  ASN A 393      45.229   3.654  -8.060  1.00 15.00      A    C  
ATOM   3826  OD1 ASN A 393      45.595   4.758  -7.680  1.00 15.00      A    O  
ATOM   3827  ND2 ASN A 393      46.058   2.787  -8.622  1.00 15.00      A    N  
ATOM   3828 HD21 ASN A 393      45.704   1.918  -8.898  1.00 15.00      A    H  
ATOM   3829 HD22 ASN A 393      46.995   3.053  -8.730  1.00 15.00      A    H  
ATOM   3830  C   ASN A 393      41.490   3.995  -8.458  1.00 15.00      A    C  
ATOM   3831  O   ASN A 393      41.308   4.214  -9.658  1.00 15.00      A    O  
ATOM   3832  N   TRP A 394      40.577   3.422  -7.684  1.00 15.00      A    N  
ATOM   3833  HN  TRP A 394      40.780   3.270  -6.736  1.00 15.00      A    H  
ATOM   3834  CA  TRP A 394      39.280   3.024  -8.206  1.00 15.00      A    C  
ATOM   3835  CB  TRP A 394      38.594   2.028  -7.276  1.00 15.00      A    C  
ATOM   3836  CG  TRP A 394      38.556   0.652  -7.852  1.00 15.00      A    C  
ATOM   3837  CD1 TRP A 394      39.392  -0.385  -7.559  1.00 15.00      A    C  
ATOM   3838  CD2 TRP A 394      37.645   0.168  -8.844  1.00 15.00      A    C  
ATOM   3839  NE1 TRP A 394      39.056  -1.485  -8.307  1.00 15.00      A    N  
ATOM   3840  HE1 TRP A 394      39.510  -2.356  -8.275  1.00 15.00      A    H  
ATOM   3841  CE2 TRP A 394      37.984  -1.171  -9.103  1.00 15.00      A    C  
ATOM   3842  CE3 TRP A 394      36.572   0.740  -9.537  1.00 15.00      A    C  
ATOM   3843  CZ2 TRP A 394      37.290  -1.949 -10.027  1.00 15.00      A    C  
ATOM   3844  CZ3 TRP A 394      35.884  -0.034 -10.452  1.00 15.00      A    C  
ATOM   3845  CH2 TRP A 394      36.246  -1.365 -10.688  1.00 15.00      A    C  
ATOM   3846  C   TRP A 394      38.397   4.238  -8.438  1.00 15.00      A    C  
ATOM   3847  O   TRP A 394      37.744   4.355  -9.473  1.00 15.00      A    O  
ATOM   3848  N   LEU A 395      38.401   5.152  -7.474  1.00 15.00      A    N  
ATOM   3849  HN  LEU A 395      38.947   4.998  -6.673  1.00 15.00      A    H  
ATOM   3850  CA  LEU A 395      37.613   6.375  -7.573  1.00 15.00      A    C  
ATOM   3851  CB  LEU A 395      37.627   7.136  -6.246  1.00 15.00      A    C  
ATOM   3852  CG  LEU A 395      36.931   6.447  -5.069  1.00 15.00      A    C  
ATOM   3853  CD1 LEU A 395      37.264   7.148  -3.763  1.00 15.00      A    C  
ATOM   3854  CD2 LEU A 395      35.425   6.402  -5.282  1.00 15.00      A    C  
ATOM   3855  C   LEU A 395      38.141   7.252  -8.703  1.00 15.00      A    C  
ATOM   3856  O   LEU A 395      37.411   8.058  -9.278  1.00 15.00      A    O  
ATOM   3857  N   ASN A 396      39.423   7.077  -9.014  1.00 15.00      A    N  
ATOM   3858  HN  ASN A 396      39.956   6.445  -8.485  1.00 15.00      A    H  
ATOM   3859  CA  ASN A 396      40.068   7.820 -10.091  1.00 15.00      A    C  
ATOM   3860  CB  ASN A 396      41.593   7.700  -9.997  1.00 15.00      A    C  
ATOM   3861  CG  ASN A 396      42.202   8.544  -8.893  1.00 15.00      A    C  
ATOM   3862  OD1 ASN A 396      43.218   8.177  -8.311  1.00 15.00      A    O  
ATOM   3863  ND2 ASN A 396      41.592   9.681  -8.602  1.00 15.00      A    N  
ATOM   3864 HD21 ASN A 396      40.788   9.919  -9.108  1.00 15.00      A    H  
ATOM   3865 HD22 ASN A 396      41.971  10.237  -7.892  1.00 15.00      A    H  
ATOM   3866  C   ASN A 396      39.608   7.305 -11.449  1.00 15.00      A    C  
ATOM   3867  O   ASN A 396      39.859   7.925 -12.477  1.00 15.00      A    O  
ATOM   3868  N   ARG A 397      38.945   6.155 -11.445  1.00 15.00      A    N  
ATOM   3869  HN  ARG A 397      38.788   5.694 -10.592  1.00 15.00      A    H  
ATOM   3870  CA  ARG A 397      38.444   5.559 -12.675  1.00 15.00      A    C  
ATOM   3871  CB  ARG A 397      38.815   4.077 -12.744  1.00 15.00      A    C  
ATOM   3872  CG  ARG A 397      40.261   3.827 -13.135  1.00 15.00      A    C  
ATOM   3873  CD  ARG A 397      40.826   2.609 -12.425  1.00 15.00      A    C  
ATOM   3874  NE  ARG A 397      42.165   2.270 -12.911  1.00 15.00      A    N  
ATOM   3875  HE  ARG A 397      42.223   1.584 -13.612  1.00 15.00      A    H  
ATOM   3876  CZ  ARG A 397      43.292   2.827 -12.459  1.00 15.00      A    C  
ATOM   3877  NH1 ARG A 397      43.249   3.751 -11.503  1.00 15.00      A    N  
ATOM   3878 HH11 ARG A 397      42.328   4.044 -11.094  1.00 15.00      A    H  
ATOM   3879 HH12 ARG A 397      44.127   4.189 -11.152  1.00 15.00      A    H  
ATOM   3880  NH2 ARG A 397      44.463   2.460 -12.968  1.00 15.00      A    N  
ATOM   3881 HH21 ARG A 397      44.505   1.738 -13.719  1.00 15.00      A    H  
ATOM   3882 HH22 ARG A 397      45.345   2.892 -12.621  1.00 15.00      A    H  
ATOM   3883  C   ARG A 397      36.935   5.737 -12.786  1.00 15.00      A    C  
ATOM   3884  O   ARG A 397      36.318   5.306 -13.756  1.00 15.00      A    O  
ATOM   3885  N   ALA A 398      36.348   6.377 -11.781  1.00 15.00      A    N  
ATOM   3886  HN  ALA A 398      36.897   6.698 -11.034  1.00 15.00      A    H  
ATOM   3887  CA  ALA A 398      34.912   6.622 -11.766  1.00 15.00      A    C  
ATOM   3888  CB  ALA A 398      34.370   6.524 -10.348  1.00 15.00      A    C  
ATOM   3889  C   ALA A 398      34.615   7.991 -12.356  1.00 15.00      A    C  
ATOM   3890  O   ALA A 398      33.467   8.427 -12.416  1.00 15.00      A    O  
ATOM   3891  N   VAL A 399      35.670   8.661 -12.785  1.00 15.00      A    N  
ATOM   3892  HN  VAL A 399      36.556   8.247 -12.713  1.00 15.00      A    H  
ATOM   3893  CA  VAL A 399      35.563   9.978 -13.380  1.00 15.00      A    C  
ATOM   3894  CB  VAL A 399      36.170  11.071 -12.468  1.00 15.00      A    C  
ATOM   3895  CG1 VAL A 399      35.287  11.311 -11.252  1.00 15.00      A    C  
ATOM   3896  CG2 VAL A 399      37.584  10.697 -12.039  1.00 15.00      A    C  
ATOM   3897  C   VAL A 399      36.288   9.992 -14.717  1.00 15.00      A    C  
ATOM   3898  O   VAL A 399      37.224   9.224 -14.930  1.00 15.00      A    O  
ATOM   3899  N   SER A 400      35.843  10.847 -15.617  1.00 15.00      A    N  
ATOM   3900  HN  SER A 400      35.079  11.417 -15.403  1.00 15.00      A    H  
ATOM   3901  CA  SER A 400      36.466  10.957 -16.920  1.00 15.00      A    C  
ATOM   3902  CB  SER A 400      35.432  11.363 -17.973  1.00 15.00      A    C  
ATOM   3903  OG  SER A 400      34.490  10.332 -18.197  1.00 15.00      A    O  
ATOM   3904  HG  SER A 400      34.156  10.396 -19.095  1.00 15.00      A    H  
ATOM   3905  C   SER A 400      37.586  11.986 -16.878  1.00 15.00      A    C  
ATOM   3906  O   SER A 400      37.668  12.788 -15.942  1.00 15.00      A    O  
ATOM   3907  N   SER A 401      38.444  11.960 -17.889  1.00 15.00      A    N  
ATOM   3908  HN  SER A 401      38.343  11.275 -18.581  1.00 15.00      A    H  
ATOM   3909  CA  SER A 401      39.544  12.903 -17.999  1.00 15.00      A    C  
ATOM   3910  CB  SER A 401      40.564  12.345 -18.991  1.00 15.00      A    C  
ATOM   3911  OG  SER A 401      39.992  11.285 -19.744  1.00 15.00      A    O  
ATOM   3912  HG  SER A 401      39.987  11.520 -20.677  1.00 15.00      A    H  
ATOM   3913  C   SER A 401      39.001  14.241 -18.495  1.00 15.00      A    C  
ATOM   3914  O   SER A 401      39.475  14.801 -19.487  1.00 15.00      A    O  
ATOM   3915  N   ASP A 402      37.997  14.735 -17.790  1.00 15.00      A    N  
ATOM   3916  HN  ASP A 402      37.691  14.241 -16.996  1.00 15.00      A    H  
ATOM   3917  CA  ASP A 402      37.340  15.976 -18.139  1.00 15.00      A    C  
ATOM   3918  CB  ASP A 402      35.957  16.044 -17.499  1.00 15.00      A    C  
ATOM   3919  CG  ASP A 402      34.976  16.823 -18.347  1.00 15.00      A    C  
ATOM   3920  OD1 ASP A 402      35.346  17.918 -18.820  1.00 15.00      A    O  
ATOM   3921  OD2 ASP A 402      33.846  16.336 -18.544  1.00 15.00      A    O  
ATOM   3922  C   ASP A 402      38.176  17.182 -17.739  1.00 15.00      A    C  
ATOM   3923  O   ASP A 402      38.246  17.554 -16.564  1.00 15.00      A    O  
ATOM   3924  N   SER A 403      38.809  17.786 -18.731  1.00 15.00      A    N  
ATOM   3925  HN  SER A 403      38.709  17.431 -19.636  1.00 15.00      A    H  
ATOM   3926  CA  SER A 403      39.651  18.951 -18.518  1.00 15.00      A    C  
ATOM   3927  CB  SER A 403      40.384  19.313 -19.813  1.00 15.00      A    C  
ATOM   3928  OG  SER A 403      41.055  18.184 -20.349  1.00 15.00      A    O  
ATOM   3929  HG  SER A 403      40.413  17.553 -20.684  1.00 15.00      A    H  
ATOM   3930  C   SER A 403      38.839  20.144 -18.010  1.00 15.00      A    C  
ATOM   3931  O   SER A 403      39.401  21.102 -17.482  1.00 15.00      A    O  
ATOM   3932  N   GLN A 404      37.515  20.068 -18.150  1.00 15.00      A    N  
ATOM   3933  HN  GLN A 404      37.116  19.261 -18.556  1.00 15.00      A    H  
ATOM   3934  CA  GLN A 404      36.635  21.140 -17.704  1.00 15.00      A    C  
ATOM   3935  CB  GLN A 404      35.241  20.997 -18.319  1.00 15.00      A    C  
ATOM   3936  CG  GLN A 404      34.868  22.135 -19.253  1.00 15.00      A    C  
ATOM   3937  CD  GLN A 404      34.211  21.654 -20.529  1.00 15.00      A    C  
ATOM   3938  OE1 GLN A 404      32.990  21.560 -20.616  1.00 15.00      A    O  
ATOM   3939  NE2 GLN A 404      35.022  21.351 -21.530  1.00 15.00      A    N  
ATOM   3940 HE21 GLN A 404      35.984  21.454 -21.391  1.00 15.00      A    H  
ATOM   3941 HE22 GLN A 404      34.623  21.027 -22.362  1.00 15.00      A    H  
ATOM   3942  C   GLN A 404      36.549  21.186 -16.184  1.00 15.00      A    C  
ATOM   3943  O   GLN A 404      36.162  22.198 -15.603  1.00 15.00      A    O  
ATOM   3944  N   ILE A 405      36.882  20.074 -15.544  1.00 15.00      A    N  
ATOM   3945  HN  ILE A 405      37.129  19.276 -16.063  1.00 15.00      A    H  
ATOM   3946  CA  ILE A 405      36.869  20.011 -14.089  1.00 15.00      A    C  
ATOM   3947  CB  ILE A 405      36.169  18.733 -13.530  1.00 15.00      A    C  
ATOM   3948  CG1 ILE A 405      35.318  18.037 -14.595  1.00 15.00      A    C  
ATOM   3949  CG2 ILE A 405      37.150  17.755 -12.891  1.00 15.00      A    C  
ATOM   3950  CD1 ILE A 405      33.990  18.712 -14.858  1.00 15.00      A    C  
ATOM   3951  C   ILE A 405      38.299  20.136 -13.558  1.00 15.00      A    C  
ATOM   3952  O   ILE A 405      38.541  20.795 -12.548  1.00 15.00      A    O  
ATOM   3953  N   LEU A 406      39.244  19.531 -14.284  1.00 15.00      A    N  
ATOM   3954  HN  LEU A 406      38.978  19.055 -15.099  1.00 15.00      A    H  
ATOM   3955  CA  LEU A 406      40.656  19.552 -13.904  1.00 15.00      A    C  
ATOM   3956  CB  LEU A 406      41.472  18.585 -14.768  1.00 15.00      A    C  
ATOM   3957  CG  LEU A 406      41.572  17.144 -14.263  1.00 15.00      A    C  
ATOM   3958  CD1 LEU A 406      40.639  16.229 -15.038  1.00 15.00      A    C  
ATOM   3959  CD2 LEU A 406      43.008  16.648 -14.340  1.00 15.00      A    C  
ATOM   3960  C   LEU A 406      41.249  20.956 -13.990  1.00 15.00      A    C  
ATOM   3961  O   LEU A 406      41.900  21.425 -13.055  1.00 15.00      A    O  
ATOM   3962  N   GLY A 407      41.017  21.630 -15.109  1.00 15.00      A    N  
ATOM   3963  HN  GLY A 407      40.476  21.217 -15.818  1.00 15.00      A    H  
ATOM   3964  CA  GLY A 407      41.542  22.973 -15.292  1.00 15.00      A    C  
ATOM   3965  C   GLY A 407      40.649  24.023 -14.658  1.00 15.00      A    C  
ATOM   3966  O   GLY A 407      40.354  25.051 -15.266  1.00 15.00      A    O  
ATOM   3967  N   SER A 408      40.212  23.754 -13.438  1.00 15.00      A    N  
ATOM   3968  HN  SER A 408      40.491  22.915 -13.008  1.00 15.00      A    H  
ATOM   3969  CA  SER A 408      39.343  24.656 -12.706  1.00 15.00      A    C  
ATOM   3970  CB  SER A 408      37.898  24.494 -13.199  1.00 15.00      A    C  
ATOM   3971  OG  SER A 408      37.752  24.953 -14.531  1.00 15.00      A    O  
ATOM   3972  HG  SER A 408      38.628  25.055 -14.934  1.00 15.00      A    H  
ATOM   3973  C   SER A 408      39.416  24.328 -11.217  1.00 15.00      A    C  
ATOM   3974  O   SER A 408      39.873  23.247 -10.843  1.00 15.00      A    O  
ATOM   3975  N   PRO A 409      38.974  25.253 -10.340  1.00 15.00      A    N  
ATOM   3976  CA  PRO A 409      38.977  25.031  -8.884  1.00 15.00      A    C  
ATOM   3977  CB  PRO A 409      38.422  26.345  -8.317  1.00 15.00      A    C  
ATOM   3978  CG  PRO A 409      38.626  27.347  -9.402  1.00 15.00      A    C  
ATOM   3979  CD  PRO A 409      38.474  26.594 -10.690  1.00 15.00      A    C  
ATOM   3980  C   PRO A 409      38.071  23.856  -8.491  1.00 15.00      A    C  
ATOM   3981  O   PRO A 409      38.070  23.406  -7.342  1.00 15.00      A    O  
ATOM   3982  N   GLU A 410      37.316  23.362  -9.467  1.00 15.00      A    N  
ATOM   3983  HN  GLU A 410      37.380  23.760 -10.357  1.00 15.00      A    H  
ATOM   3984  CA  GLU A 410      36.408  22.244  -9.269  1.00 15.00      A    C  
ATOM   3985  CB  GLU A 410      35.632  21.985 -10.563  1.00 15.00      A    C  
ATOM   3986  CG  GLU A 410      34.224  21.461 -10.354  1.00 15.00      A    C  
ATOM   3987  CD  GLU A 410      34.108  19.976 -10.615  1.00 15.00      A    C  
ATOM   3988  OE1 GLU A 410      33.251  19.590 -11.424  1.00 15.00      A    O  
ATOM   3989  OE2 GLU A 410      34.867  19.202 -10.004  1.00 15.00      A    O  
ATOM   3990  C   GLU A 410      37.186  20.996  -8.855  1.00 15.00      A    C  
ATOM   3991  O   GLU A 410      36.793  20.283  -7.925  1.00 15.00      A    O  
ATOM   3992  N   ALA A 411      38.295  20.744  -9.547  1.00 15.00      A    N  
ATOM   3993  HN  ALA A 411      38.544  21.341 -10.288  1.00 15.00      A    H  
ATOM   3994  CA  ALA A 411      39.140  19.595  -9.249  1.00 15.00      A    C  
ATOM   3995  CB  ALA A 411      40.223  19.435 -10.303  1.00 15.00      A    C  
ATOM   3996  C   ALA A 411      39.768  19.748  -7.872  1.00 15.00      A    C  
ATOM   3997  O   ALA A 411      39.959  18.768  -7.155  1.00 15.00      A    O  
ATOM   3998  N   ALA A 412      40.073  20.989  -7.503  1.00 15.00      A    N  
ATOM   3999  HN  ALA A 412      39.892  21.728  -8.119  1.00 15.00      A    H  
ATOM   4000  CA  ALA A 412      40.668  21.274  -6.205  1.00 15.00      A    C  
ATOM   4001  CB  ALA A 412      41.004  22.753  -6.083  1.00 15.00      A    C  
ATOM   4002  C   ALA A 412      39.718  20.843  -5.096  1.00 15.00      A    C  
ATOM   4003  O   ALA A 412      40.133  20.260  -4.092  1.00 15.00      A    O  
ATOM   4004  N   GLN A 413      38.433  21.114  -5.295  1.00 15.00      A    N  
ATOM   4005  HN  GLN A 413      38.163  21.587  -6.113  1.00 15.00      A    H  
ATOM   4006  CA  GLN A 413      37.419  20.737  -4.324  1.00 15.00      A    C  
ATOM   4007  CB  GLN A 413      36.091  21.434  -4.616  1.00 15.00      A    C  
ATOM   4008  CG  GLN A 413      35.165  21.501  -3.412  1.00 15.00      A    C  
ATOM   4009  CD  GLN A 413      33.914  22.310  -3.672  1.00 15.00      A    C  
ATOM   4010  OE1 GLN A 413      33.896  23.195  -4.522  1.00 15.00      A    O  
ATOM   4011  NE2 GLN A 413      32.858  22.017  -2.932  1.00 15.00      A    N  
ATOM   4012 HE21 GLN A 413      32.942  21.302  -2.270  1.00 15.00      A    H  
ATOM   4013 HE22 GLN A 413      32.040  22.535  -3.072  1.00 15.00      A    H  
ATOM   4014  C   GLN A 413      37.240  19.223  -4.318  1.00 15.00      A    C  
ATOM   4015  O   GLN A 413      36.825  18.637  -3.321  1.00 15.00      A    O  
ATOM   4016  N   TRP A 414      37.560  18.596  -5.445  1.00 15.00      A    N  
ATOM   4017  HN  TRP A 414      37.877  19.122  -6.212  1.00 15.00      A    H  
ATOM   4018  CA  TRP A 414      37.458  17.149  -5.570  1.00 15.00      A    C  
ATOM   4019  CB  TRP A 414      37.583  16.733  -7.040  1.00 15.00      A    C  
ATOM   4020  CG  TRP A 414      37.473  15.257  -7.277  1.00 15.00      A    C  
ATOM   4021  CD1 TRP A 414      36.454  14.435  -6.890  1.00 15.00      A    C  
ATOM   4022  CD2 TRP A 414      38.419  14.429  -7.962  1.00 15.00      A    C  
ATOM   4023  NE1 TRP A 414      36.705  13.148  -7.295  1.00 15.00      A    N  
ATOM   4024  HE1 TRP A 414      36.120  12.376  -7.136  1.00 15.00      A    H  
ATOM   4025  CE2 TRP A 414      37.907  13.116  -7.953  1.00 15.00      A    C  
ATOM   4026  CE3 TRP A 414      39.649  14.670  -8.583  1.00 15.00      A    C  
ATOM   4027  CZ2 TRP A 414      38.582  12.049  -8.541  1.00 15.00      A    C  
ATOM   4028  CZ3 TRP A 414      40.317  13.610  -9.165  1.00 15.00      A    C  
ATOM   4029  CH2 TRP A 414      39.782  12.316  -9.141  1.00 15.00      A    C  
ATOM   4030  C   TRP A 414      38.543  16.494  -4.731  1.00 15.00      A    C  
ATOM   4031  O   TRP A 414      38.303  15.501  -4.047  1.00 15.00      A    O  
ATOM   4032  N   SER A 415      39.733  17.073  -4.774  1.00 15.00      A    N  
ATOM   4033  HN  SER A 415      39.865  17.859  -5.351  1.00 15.00      A    H  
ATOM   4034  CA  SER A 415      40.853  16.564  -4.010  1.00 15.00      A    C  
ATOM   4035  CB  SER A 415      42.132  17.312  -4.390  1.00 15.00      A    C  
ATOM   4036  OG  SER A 415      42.251  17.418  -5.799  1.00 15.00      A    O  
ATOM   4037  HG  SER A 415      42.199  16.542  -6.192  1.00 15.00      A    H  
ATOM   4038  C   SER A 415      40.587  16.684  -2.511  1.00 15.00      A    C  
ATOM   4039  O   SER A 415      40.921  15.780  -1.748  1.00 15.00      A    O  
ATOM   4040  N   GLN A 416      39.966  17.790  -2.094  1.00 15.00      A    N  
ATOM   4041  HN  GLN A 416      39.708  18.475  -2.750  1.00 15.00      A    H  
ATOM   4042  CA  GLN A 416      39.672  18.002  -0.677  1.00 15.00      A    C  
ATOM   4043  CB  GLN A 416      39.333  19.468  -0.348  1.00 15.00      A    C  
ATOM   4044  CG  GLN A 416      38.031  19.996  -0.938  1.00 15.00      A    C  
ATOM   4045  CD  GLN A 416      36.819  19.752  -0.053  1.00 15.00      A    C  
ATOM   4046  OE1 GLN A 416      36.913  19.748   1.172  1.00 15.00      A    O  
ATOM   4047  NE2 GLN A 416      35.671  19.522  -0.674  1.00 15.00      A    N  
ATOM   4048 HE21 GLN A 416      35.668  19.517  -1.657  1.00 15.00      A    H  
ATOM   4049 HE22 GLN A 416      34.874  19.372  -0.129  1.00 15.00      A    H  
ATOM   4050  C   GLN A 416      38.617  17.030  -0.151  1.00 15.00      A    C  
ATOM   4051  O   GLN A 416      38.775  16.464   0.929  1.00 15.00      A    O  
ATOM   4052  N   GLU A 417      37.550  16.817  -0.919  1.00 15.00      A    N  
ATOM   4053  HN  GLU A 417      37.469  17.280  -1.782  1.00 15.00      A    H  
ATOM   4054  CA  GLU A 417      36.500  15.903  -0.491  1.00 15.00      A    C  
ATOM   4055  CB  GLU A 417      35.205  16.069  -1.302  1.00 15.00      A    C  
ATOM   4056  CG  GLU A 417      35.336  15.845  -2.798  1.00 15.00      A    C  
ATOM   4057  CD  GLU A 417      34.230  16.525  -3.584  1.00 15.00      A    C  
ATOM   4058  OE1 GLU A 417      33.888  17.684  -3.257  1.00 15.00      A    O  
ATOM   4059  OE2 GLU A 417      33.730  15.932  -4.561  1.00 15.00      A    O  
ATOM   4060  C   GLU A 417      37.003  14.467  -0.492  1.00 15.00      A    C  
ATOM   4061  O   GLU A 417      36.666  13.680   0.391  1.00 15.00      A    O  
ATOM   4062  N   LEU A 418      37.844  14.153  -1.466  1.00 15.00      A    N  
ATOM   4063  HN  LEU A 418      38.073  14.834  -2.135  1.00 15.00      A    H  
ATOM   4064  CA  LEU A 418      38.418  12.825  -1.586  1.00 15.00      A    C  
ATOM   4065  CB  LEU A 418      39.145  12.686  -2.927  1.00 15.00      A    C  
ATOM   4066  CG  LEU A 418      38.639  11.589  -3.867  1.00 15.00      A    C  
ATOM   4067  CD1 LEU A 418      38.997  10.215  -3.325  1.00 15.00      A    C  
ATOM   4068  CD2 LEU A 418      37.137  11.711  -4.083  1.00 15.00      A    C  
ATOM   4069  C   LEU A 418      39.382  12.541  -0.437  1.00 15.00      A    C  
ATOM   4070  O   LEU A 418      39.300  11.495   0.205  1.00 15.00      A    O  
ATOM   4071  N   SER A 419      40.279  13.487  -0.166  1.00 15.00      A    N  
ATOM   4072  HN  SER A 419      40.274  14.318  -0.688  1.00 15.00      A    H  
ATOM   4073  CA  SER A 419      41.264  13.320   0.898  1.00 15.00      A    C  
ATOM   4074  CB  SER A 419      42.344  14.403   0.835  1.00 15.00      A    C  
ATOM   4075  OG  SER A 419      41.770  15.691   0.709  1.00 15.00      A    O  
ATOM   4076  HG  SER A 419      41.587  15.869  -0.222  1.00 15.00      A    H  
ATOM   4077  C   SER A 419      40.615  13.285   2.277  1.00 15.00      A    C  
ATOM   4078  O   SER A 419      40.980  12.461   3.115  1.00 15.00      A    O  
ATOM   4079  N   LYS A 420      39.646  14.167   2.509  1.00 15.00      A    N  
ATOM   4080  HN  LYS A 420      39.396  14.806   1.806  1.00 15.00      A    H  
ATOM   4081  CA  LYS A 420      38.965  14.216   3.798  1.00 15.00      A    C  
ATOM   4082  CB  LYS A 420      37.955  15.376   3.878  1.00 15.00      A    C  
ATOM   4083  CG  LYS A 420      36.595  15.109   3.245  1.00 15.00      A    C  
ATOM   4084  CD  LYS A 420      35.687  16.328   3.331  1.00 15.00      A    C  
ATOM   4085  CE  LYS A 420      34.231  15.967   3.063  1.00 15.00      A    C  
ATOM   4086  NZ  LYS A 420      34.002  15.488   1.672  1.00 15.00      A    N  
ATOM   4087  HZ1 LYS A 420      34.598  16.009   1.004  1.00 15.00      A    H  
ATOM   4088  HZ2 LYS A 420      33.007  15.620   1.406  1.00 15.00      A    H  
ATOM   4089  HZ3 LYS A 420      34.227  14.464   1.597  1.00 15.00      A    H  
ATOM   4090  C   LYS A 420      38.323  12.869   4.137  1.00 15.00      A    C  
ATOM   4091  O   LYS A 420      38.418  12.397   5.268  1.00 15.00      A    O  
ATOM   4092  N   GLU A 421      37.701  12.241   3.144  1.00 15.00      A    N  
ATOM   4093  HN  GLU A 421      37.662  12.661   2.256  1.00 15.00      A    H  
ATOM   4094  CA  GLU A 421      37.065  10.946   3.345  1.00 15.00      A    C  
ATOM   4095  CB  GLU A 421      36.024  10.677   2.264  1.00 15.00      A    C  
ATOM   4096  CG  GLU A 421      34.638  11.175   2.635  1.00 15.00      A    C  
ATOM   4097  CD  GLU A 421      33.899  11.777   1.464  1.00 15.00      A    C  
ATOM   4098  OE1 GLU A 421      33.390  11.016   0.625  1.00 15.00      A    O  
ATOM   4099  OE2 GLU A 421      33.822  13.022   1.391  1.00 15.00      A    O  
ATOM   4100  C   GLU A 421      38.105   9.838   3.392  1.00 15.00      A    C  
ATOM   4101  O   GLU A 421      37.951   8.852   4.112  1.00 15.00      A    O  
ATOM   4102  N   LEU A 422      39.176  10.015   2.633  1.00 15.00      A    N  
ATOM   4103  HN  LEU A 422      39.233  10.811   2.063  1.00 15.00      A    H  
ATOM   4104  CA  LEU A 422      40.256   9.043   2.605  1.00 15.00      A    C  
ATOM   4105  CB  LEU A 422      41.248   9.366   1.488  1.00 15.00      A    C  
ATOM   4106  CG  LEU A 422      41.505   8.246   0.479  1.00 15.00      A    C  
ATOM   4107  CD1 LEU A 422      40.272   7.996  -0.377  1.00 15.00      A    C  
ATOM   4108  CD2 LEU A 422      42.711   8.570  -0.387  1.00 15.00      A    C  
ATOM   4109  C   LEU A 422      40.968   9.008   3.954  1.00 15.00      A    C  
ATOM   4110  O   LEU A 422      41.485   7.973   4.368  1.00 15.00      A    O  
ATOM   4111  N   THR A 423      40.986  10.149   4.637  1.00 15.00      A    N  
ATOM   4112  HN  THR A 423      40.574  10.949   4.243  1.00 15.00      A    H  
ATOM   4113  CA  THR A 423      41.614  10.244   5.947  1.00 15.00      A    C  
ATOM   4114  CB  THR A 423      41.719  11.708   6.420  1.00 15.00      A    C  
ATOM   4115  OG1 THR A 423      42.355  12.489   5.400  1.00 15.00      A    O  
ATOM   4116  HG1 THR A 423      41.873  12.390   4.570  1.00 15.00      A    H  
ATOM   4117  CG2 THR A 423      42.537  11.803   7.701  1.00 15.00      A    C  
ATOM   4118  C   THR A 423      40.827   9.422   6.965  1.00 15.00      A    C  
ATOM   4119  O   THR A 423      41.396   8.609   7.691  1.00 15.00      A    O  
ATOM   4120  N   MET A 424      39.508   9.606   6.985  1.00 15.00      A    N  
ATOM   4121  HN  MET A 424      39.103  10.262   6.379  1.00 15.00      A    H  
ATOM   4122  CA  MET A 424      38.657   8.859   7.907  1.00 15.00      A    C  
ATOM   4123  CB  MET A 424      37.248   9.458   8.011  1.00 15.00      A    C  
ATOM   4124  CG  MET A 424      36.442   9.432   6.723  1.00 15.00      A    C  
ATOM   4125  SD  MET A 424      34.923  10.400   6.832  1.00 15.00      A    S  
ATOM   4126  CE  MET A 424      35.579  12.020   7.231  1.00 15.00      A    C  
ATOM   4127  C   MET A 424      38.619   7.380   7.527  1.00 15.00      A    C  
ATOM   4128  O   MET A 424      38.292   6.522   8.338  1.00 15.00      A    O  
ATOM   4129  N   PHE A 425      38.968   7.089   6.281  1.00 15.00      A    N  
ATOM   4130  HN  PHE A 425      39.195   7.818   5.667  1.00 15.00      A    H  
ATOM   4131  CA  PHE A 425      39.013   5.716   5.802  1.00 15.00      A    C  
ATOM   4132  CB  PHE A 425      38.973   5.700   4.271  1.00 15.00      A    C  
ATOM   4133  CG  PHE A 425      38.893   4.327   3.667  1.00 15.00      A    C  
ATOM   4134  CD1 PHE A 425      37.892   3.449   4.046  1.00 15.00      A    C  
ATOM   4135  CD2 PHE A 425      39.811   3.918   2.716  1.00 15.00      A    C  
ATOM   4136  CE1 PHE A 425      37.809   2.189   3.488  1.00 15.00      A    C  
ATOM   4137  CE2 PHE A 425      39.734   2.658   2.155  1.00 15.00      A    C  
ATOM   4138  CZ  PHE A 425      38.731   1.792   2.541  1.00 15.00      A    C  
ATOM   4139  C   PHE A 425      40.301   5.069   6.297  1.00 15.00      A    C  
ATOM   4140  O   PHE A 425      40.396   3.853   6.438  1.00 15.00      A    O  
ATOM   4141  N   LYS A 426      41.280   5.920   6.573  1.00 15.00      A    N  
ATOM   4142  HN  LYS A 426      41.115   6.878   6.449  1.00 15.00      A    H  
ATOM   4143  CA  LYS A 426      42.582   5.494   7.058  1.00 15.00      A    C  
ATOM   4144  CB  LYS A 426      43.610   6.611   6.829  1.00 15.00      A    C  
ATOM   4145  CG  LYS A 426      44.349   6.546   5.502  1.00 15.00      A    C  
ATOM   4146  CD  LYS A 426      45.486   5.538   5.562  1.00 15.00      A    C  
ATOM   4147  CE  LYS A 426      46.487   5.739   4.434  1.00 15.00      A    C  
ATOM   4148  NZ  LYS A 426      47.534   4.678   4.432  1.00 15.00      A    N  
ATOM   4149  HZ1 LYS A 426      48.190   4.816   3.635  1.00 15.00      A    H  
ATOM   4150  HZ2 LYS A 426      47.090   3.742   4.337  1.00 15.00      A    H  
ATOM   4151  HZ3 LYS A 426      48.075   4.702   5.319  1.00 15.00      A    H  
ATOM   4152  C   LYS A 426      42.523   5.163   8.546  1.00 15.00      A    C  
ATOM   4153  O   LYS A 426      43.096   4.169   8.988  1.00 15.00      A    O  
ATOM   4154  N   GLU A 427      41.827   6.001   9.311  1.00 15.00      A    N  
ATOM   4155  HN  GLU A 427      41.387   6.777   8.898  1.00 15.00      A    H  
ATOM   4156  CA  GLU A 427      41.706   5.800  10.754  1.00 15.00      A    C  
ATOM   4157  CB  GLU A 427      41.156   7.049  11.448  1.00 15.00      A    C  
ATOM   4158  CG  GLU A 427      39.838   7.546  10.885  1.00 15.00      A    C  
ATOM   4159  CD  GLU A 427      39.561   8.993  11.228  1.00 15.00      A    C  
ATOM   4160  OE1 GLU A 427      38.401   9.312  11.551  1.00 15.00      A    O  
ATOM   4161  OE2 GLU A 427      40.502   9.809  11.160  1.00 15.00      A    O  
ATOM   4162  C   GLU A 427      40.878   4.561  11.090  1.00 15.00      A    C  
ATOM   4163  O   GLU A 427      41.201   3.824  12.021  1.00 15.00      A    O  
ATOM   4164  N   ILE A 428      39.819   4.321  10.316  1.00 15.00      A    N  
ATOM   4165  HN  ILE A 428      39.594   4.955   9.602  1.00 15.00      A    H  
ATOM   4166  CA  ILE A 428      38.969   3.147  10.526  1.00 15.00      A    C  
ATOM   4167  CB  ILE A 428      37.604   3.282   9.802  1.00 15.00      A    C  
ATOM   4168  CG1 ILE A 428      36.924   4.590  10.222  1.00 15.00      A    C  
ATOM   4169  CG2 ILE A 428      36.691   2.104  10.121  1.00 15.00      A    C  
ATOM   4170  CD1 ILE A 428      35.612   4.863   9.516  1.00 15.00      A    C  
ATOM   4171  C   ILE A 428      39.720   1.879  10.083  1.00 15.00      A    C  
ATOM   4172  O   ILE A 428      39.256   0.755  10.252  1.00 15.00      A    O  
ATOM   4173  N   LEU A 429      40.897   2.086   9.509  1.00 15.00      A    N  
ATOM   4174  HN  LEU A 429      41.205   3.007   9.379  1.00 15.00      A    H  
ATOM   4175  CA  LEU A 429      41.752   0.995   9.075  1.00 15.00      A    C  
ATOM   4176  CB  LEU A 429      42.089   1.123   7.589  1.00 15.00      A    C  
ATOM   4177  CG  LEU A 429      41.016   0.643   6.613  1.00 15.00      A    C  
ATOM   4178  CD1 LEU A 429      41.480   0.827   5.177  1.00 15.00      A    C  
ATOM   4179  CD2 LEU A 429      40.665  -0.811   6.882  1.00 15.00      A    C  
ATOM   4180  C   LEU A 429      43.027   1.016   9.902  1.00 15.00      A    C  
ATOM   4181  O   LEU A 429      44.088   0.589   9.456  1.00 15.00      A    O  
ATOM   4182  N   GLU A 430      42.911   1.551  11.106  1.00 15.00      A    N  
ATOM   4183  HN  GLU A 430      42.036   1.898  11.390  1.00 15.00      A    H  
ATOM   4184  CA  GLU A 430      44.040   1.640  12.015  1.00 15.00      A    C  
ATOM   4185  CB  GLU A 430      44.393   3.107  12.267  1.00 15.00      A    C  
ATOM   4186  CG  GLU A 430      45.874   3.370  12.492  1.00 15.00      A    C  
ATOM   4187  CD  GLU A 430      46.240   3.443  13.960  1.00 15.00      A    C  
ATOM   4188  OE1 GLU A 430      45.471   4.043  14.736  1.00 15.00      A    O  
ATOM   4189  OE2 GLU A 430      47.298   2.895  14.337  1.00 15.00      A    O  
ATOM   4190  C   GLU A 430      43.698   0.934  13.320  1.00 15.00      A    C  
ATOM   4191  O   GLU A 430      44.534   0.247  13.914  1.00 15.00      A    O  
ATOM   4192  N   ASP A 431      42.442   1.061  13.730  1.00 15.00      A    N  
ATOM   4193  HN  ASP A 431      41.815   1.584  13.185  1.00 15.00      A    H  
ATOM   4194  CA  ASP A 431      41.954   0.442  14.962  1.00 15.00      A    C  
ATOM   4195  CB  ASP A 431      40.713   1.175  15.490  1.00 15.00      A    C  
ATOM   4196  CG  ASP A 431      39.522   1.125  14.543  1.00 15.00      A    C  
ATOM   4197  OD1 ASP A 431      39.641   0.521  13.454  1.00 15.00      A    O  
ATOM   4198  OD2 ASP A 431      38.471   1.701  14.884  1.00 15.00      A    O  
ATOM   4199  C   ASP A 431      41.652  -1.041  14.751  1.00 15.00      A    C  
ATOM   4200  O   ASP A 431      41.161  -1.727  15.648  1.00 15.00      A    O  
ATOM   4201  N   GLU A 432      41.967  -1.521  13.553  1.00 15.00      A    N  
ATOM   4202  HN  GLU A 432      42.326  -0.903  12.885  1.00 15.00      A    H  
ATOM   4203  CA  GLU A 432      41.764  -2.918  13.178  1.00 15.00      A    C  
ATOM   4204  CB  GLU A 432      42.215  -3.127  11.731  1.00 15.00      A    C  
ATOM   4205  CG  GLU A 432      43.500  -2.389  11.380  1.00 15.00      A    C  
ATOM   4206  CD  GLU A 432      44.400  -3.170  10.445  1.00 15.00      A    C  
ATOM   4207  OE1 GLU A 432      44.074  -3.264   9.249  1.00 15.00      A    O  
ATOM   4208  OE2 GLU A 432      45.441  -3.682  10.911  1.00 15.00      A    O  
ATOM   4209  C   GLU A 432      42.535  -3.869  14.096  1.00 15.00      A    C  
ATOM   4210  O   GLU A 432      42.204  -5.048  14.205  1.00 15.00      A    O  
ATOM   4211  N   ARG A 433      43.555  -3.341  14.769  1.00 15.00      A    N  
ATOM   4212  HN  ARG A 433      43.744  -2.386  14.665  1.00 15.00      A    H  
ATOM   4213  CA  ARG A 433      44.380  -4.137  15.672  1.00 15.00      A    C  
ATOM   4214  CB  ARG A 433      45.798  -3.568  15.754  1.00 15.00      A    C  
ATOM   4215  CG  ARG A 433      46.764  -4.109  14.711  1.00 15.00      A    C  
ATOM   4216  CD  ARG A 433      46.766  -3.271  13.441  1.00 15.00      A    C  
ATOM   4217  NE  ARG A 433      46.617  -1.839  13.705  1.00 15.00      A    N  
ATOM   4218  HE  ARG A 433      45.735  -1.441  13.517  1.00 15.00      A    H  
ATOM   4219  CZ  ARG A 433      47.594  -1.041  14.135  1.00 15.00      A    C  
ATOM   4220  NH1 ARG A 433      48.818  -1.515  14.348  1.00 15.00      A    N  
ATOM   4221 HH11 ARG A 433      49.027  -2.518  14.177  1.00 15.00      A    H  
ATOM   4222 HH12 ARG A 433      49.574  -0.880  14.682  1.00 15.00      A    H  
ATOM   4223  NH2 ARG A 433      47.337   0.233  14.365  1.00 15.00      A    N  
ATOM   4224 HH21 ARG A 433      48.086   0.879  14.695  1.00 15.00      A    H  
ATOM   4225 HH22 ARG A 433      46.373   0.611  14.212  1.00 15.00      A    H  
ATOM   4226  C   ARG A 433      43.771  -4.193  17.068  1.00 15.00      A    C  
ATOM   4227  O   ARG A 433      44.402  -4.677  18.013  1.00 15.00      A    O  
ATOM   4228  N   ASP A 434      42.557  -3.681  17.187  1.00 15.00      A    N  
ATOM   4229  HN  ASP A 434      42.117  -3.306  16.390  1.00 15.00      A    H  
ATOM   4230  CA  ASP A 434      41.833  -3.669  18.454  1.00 15.00      A    C  
ATOM   4231  CB  ASP A 434      41.819  -2.269  19.072  1.00 15.00      A    C  
ATOM   4232  CG  ASP A 434      40.965  -2.207  20.329  1.00 15.00      A    C  
ATOM   4233  OD1 ASP A 434      41.518  -2.381  21.432  1.00 15.00      A    O  
ATOM   4234  OD2 ASP A 434      39.741  -1.995  20.210  1.00 15.00      A    O  
ATOM   4235  C   ASP A 434      40.406  -4.150  18.239  1.00 15.00      A    C  
ATOM   4236  O   ASP A 434      40.117  -4.828  17.246  1.00 15.00      A    O  
ATOM   4237  N   MET B   1     -16.408  -7.068 -18.327  1.00 15.00      B    N  
ATOM   4238  HN  MET B   1     -15.537  -7.216 -17.896  1.00 15.00      B    H  
ATOM   4239  CA  MET B   1     -17.430  -8.102 -18.226  1.00 15.00      B    C  
ATOM   4240  CB  MET B   1     -17.305  -9.086 -19.386  1.00 15.00      B    C  
ATOM   4241  CG  MET B   1     -17.511  -8.449 -20.748  1.00 15.00      B    C  
ATOM   4242  SD  MET B   1     -17.340  -9.636 -22.090  1.00 15.00      B    S  
ATOM   4243  CE  MET B   1     -17.601  -8.582 -23.513  1.00 15.00      B    C  
ATOM   4244  C   MET B   1     -17.332  -8.842 -16.894  1.00 15.00      B    C  
ATOM   4245  O   MET B   1     -16.256  -9.288 -16.495  1.00 15.00      B    O  
ATOM   4246  N   THR B   2     -18.458  -8.950 -16.204  1.00 15.00      B    N  
ATOM   4247  HN  THR B   2     -19.282  -8.564 -16.569  1.00 15.00      B    H  
ATOM   4248  CA  THR B   2     -18.512  -9.631 -14.922  1.00 15.00      B    C  
ATOM   4249  CB  THR B   2     -19.680  -9.087 -14.076  1.00 15.00      B    C  
ATOM   4250  OG1 THR B   2     -19.682  -7.657 -14.156  1.00 15.00      B    O  
ATOM   4251  HG1 THR B   2     -18.837  -7.356 -14.504  1.00 15.00      B    H  
ATOM   4252  CG2 THR B   2     -19.539  -9.511 -12.620  1.00 15.00      B    C  
ATOM   4253  C   THR B   2     -18.693 -11.130 -15.136  1.00 15.00      B    C  
ATOM   4254  O   THR B   2     -19.715 -11.572 -15.661  1.00 15.00      B    O  
ATOM   4255  N   THR B   3     -17.692 -11.904 -14.748  1.00 15.00      B    N  
ATOM   4256  HN  THR B   3     -16.895 -11.496 -14.339  1.00 15.00      B    H  
ATOM   4257  CA  THR B   3     -17.743 -13.345 -14.902  1.00 15.00      B    C  
ATOM   4258  CB  THR B   3     -16.325 -13.926 -15.033  1.00 15.00      B    C  
ATOM   4259  OG1 THR B   3     -15.485 -12.964 -15.692  1.00 15.00      B    O  
ATOM   4260  HG1 THR B   3     -16.023 -12.385 -16.241  1.00 15.00      B    H  
ATOM   4261  CG2 THR B   3     -16.352 -15.211 -15.847  1.00 15.00      B    C  
ATOM   4262  C   THR B   3     -18.458 -13.982 -13.713  1.00 15.00      B    C  
ATOM   4263  O   THR B   3     -17.999 -13.890 -12.573  1.00 15.00      B    O  
ATOM   4264  N   PHE B   4     -19.592 -14.605 -13.982  1.00 15.00      B    N  
ATOM   4265  HN  PHE B   4     -19.916 -14.634 -14.905  1.00 15.00      B    H  
ATOM   4266  CA  PHE B   4     -20.371 -15.250 -12.937  1.00 15.00      B    C  
ATOM   4267  CB  PHE B   4     -21.868 -15.167 -13.243  1.00 15.00      B    C  
ATOM   4268  CG  PHE B   4     -22.406 -13.762 -13.193  1.00 15.00      B    C  
ATOM   4269  CD1 PHE B   4     -22.763 -13.186 -11.985  1.00 15.00      B    C  
ATOM   4270  CD2 PHE B   4     -22.538 -13.013 -14.351  1.00 15.00      B    C  
ATOM   4271  CE1 PHE B   4     -23.243 -11.890 -11.933  1.00 15.00      B    C  
ATOM   4272  CE2 PHE B   4     -23.021 -11.718 -14.307  1.00 15.00      B    C  
ATOM   4273  CZ  PHE B   4     -23.374 -11.156 -13.096  1.00 15.00      B    C  
ATOM   4274  C   PHE B   4     -19.928 -16.694 -12.738  1.00 15.00      B    C  
ATOM   4275  O   PHE B   4     -19.509 -17.362 -13.681  1.00 15.00      B    O  
ATOM   4276  N   THR B   5     -20.005 -17.158 -11.502  1.00 15.00      B    N  
ATOM   4277  HN  THR B   5     -20.356 -16.573 -10.791  1.00 15.00      B    H  
ATOM   4278  CA  THR B   5     -19.604 -18.514 -11.161  1.00 15.00      B    C  
ATOM   4279  CB  THR B   5     -18.286 -18.506 -10.364  1.00 15.00      B    C  
ATOM   4280  OG1 THR B   5     -17.744 -17.178 -10.360  1.00 15.00      B    O  
ATOM   4281  HG1 THR B   5     -18.104 -16.689 -11.104  1.00 15.00      B    H  
ATOM   4282  CG2 THR B   5     -17.280 -19.458 -10.993  1.00 15.00      B    C  
ATOM   4283  C   THR B   5     -20.681 -19.195 -10.323  1.00 15.00      B    C  
ATOM   4284  O   THR B   5     -21.435 -18.533  -9.614  1.00 15.00      B    O  
ATOM   4285  N   SER B   6     -20.747 -20.515 -10.406  1.00 15.00      B    N  
ATOM   4286  HN  SER B   6     -20.120 -20.992 -10.987  1.00 15.00      B    H  
ATOM   4287  CA  SER B   6     -21.732 -21.272  -9.655  1.00 15.00      B    C  
ATOM   4288  CB  SER B   6     -22.899 -21.639 -10.573  1.00 15.00      B    C  
ATOM   4289  OG  SER B   6     -22.427 -22.323 -11.723  1.00 15.00      B    O  
ATOM   4290  HG  SER B   6     -21.724 -22.932 -11.457  1.00 15.00      B    H  
ATOM   4291  C   SER B   6     -21.108 -22.541  -9.093  1.00 15.00      B    C  
ATOM   4292  O   SER B   6     -20.637 -23.391  -9.851  1.00 15.00      B    O  
ATOM   4293  N   ILE B   7     -21.090 -22.661  -7.778  1.00 15.00      B    N  
ATOM   4294  HN  ILE B   7     -21.467 -21.941  -7.222  1.00 15.00      B    H  
ATOM   4295  CA  ILE B   7     -20.529 -23.841  -7.133  1.00 15.00      B    C  
ATOM   4296  CB  ILE B   7     -19.280 -23.525  -6.280  1.00 15.00      B    C  
ATOM   4297  CG1 ILE B   7     -19.516 -22.300  -5.391  1.00 15.00      B    C  
ATOM   4298  CG2 ILE B   7     -18.062 -23.325  -7.170  1.00 15.00      B    C  
ATOM   4299  CD1 ILE B   7     -18.414 -22.053  -4.382  1.00 15.00      B    C  
ATOM   4300  C   ILE B   7     -21.578 -24.551  -6.286  1.00 15.00      B    C  
ATOM   4301  O   ILE B   7     -22.439 -23.907  -5.682  1.00 15.00      B    O  
ATOM   4302  N   VAL B   8     -21.510 -25.874  -6.261  1.00 15.00      B    N  
ATOM   4303  HN  VAL B   8     -20.800 -26.325  -6.763  1.00 15.00      B    H  
ATOM   4304  CA  VAL B   8     -22.451 -26.680  -5.495  1.00 15.00      B    C  
ATOM   4305  CB  VAL B   8     -22.824 -27.974  -6.254  1.00 15.00      B    C  
ATOM   4306  CG1 VAL B   8     -23.917 -28.741  -5.522  1.00 15.00      B    C  
ATOM   4307  CG2 VAL B   8     -23.252 -27.659  -7.681  1.00 15.00      B    C  
ATOM   4308  C   VAL B   8     -21.841 -27.054  -4.150  1.00 15.00      B    C  
ATOM   4309  O   VAL B   8     -20.714 -27.543  -4.091  1.00 15.00      B    O  
ATOM   4310  N   THR B   9     -22.575 -26.807  -3.078  1.00 15.00      B    N  
ATOM   4311  HN  THR B   9     -23.464 -26.400  -3.183  1.00 15.00      B    H  
ATOM   4312  CA  THR B   9     -22.097 -27.128  -1.744  1.00 15.00      B    C  
ATOM   4313  CB  THR B   9     -21.358 -25.937  -1.086  1.00 15.00      B    C  
ATOM   4314  OG1 THR B   9     -20.994 -26.270   0.263  1.00 15.00      B    O  
ATOM   4315  HG1 THR B   9     -21.001 -25.472   0.806  1.00 15.00      B    H  
ATOM   4316  CG2 THR B   9     -22.222 -24.681  -1.085  1.00 15.00      B    C  
ATOM   4317  C   THR B   9     -23.239 -27.595  -0.849  1.00 15.00      B    C  
ATOM   4318  O   THR B   9     -24.340 -27.049  -0.889  1.00 15.00      B    O  
ATOM   4319  N   THR B  10     -22.978 -28.630  -0.066  1.00 15.00      B    N  
ATOM   4320  HN  THR B  10     -22.097 -29.057  -0.112  1.00 15.00      B    H  
ATOM   4321  CA  THR B  10     -23.969 -29.168   0.850  1.00 15.00      B    C  
ATOM   4322  CB  THR B  10     -23.656 -30.642   1.155  1.00 15.00      B    C  
ATOM   4323  OG1 THR B  10     -22.267 -30.888   0.882  1.00 15.00      B    O  
ATOM   4324  HG1 THR B  10     -21.806 -31.071   1.705  1.00 15.00      B    H  
ATOM   4325  CG2 THR B  10     -24.511 -31.559   0.294  1.00 15.00      B    C  
ATOM   4326  C   THR B  10     -23.964 -28.372   2.151  1.00 15.00      B    C  
ATOM   4327  O   THR B  10     -24.873 -28.487   2.971  1.00 15.00      B    O  
ATOM   4328  N   ASN B  11     -22.926 -27.565   2.330  1.00 15.00      B    N  
ATOM   4329  HN  ASN B  11     -22.238 -27.510   1.633  1.00 15.00      B    H  
ATOM   4330  CA  ASN B  11     -22.790 -26.743   3.523  1.00 15.00      B    C  
ATOM   4331  CB  ASN B  11     -21.638 -27.245   4.399  1.00 15.00      B    C  
ATOM   4332  CG  ASN B  11     -21.680 -26.674   5.805  1.00 15.00      B    C  
ATOM   4333  OD1 ASN B  11     -22.228 -27.286   6.718  1.00 15.00      B    O  
ATOM   4334  ND2 ASN B  11     -21.104 -25.497   5.986  1.00 15.00      B    N  
ATOM   4335 HD21 ASN B  11     -20.687 -25.063   5.213  1.00 15.00      B    H  
ATOM   4336 HD22 ASN B  11     -21.124 -25.108   6.883  1.00 15.00      B    H  
ATOM   4337  C   ASN B  11     -22.549 -25.294   3.124  1.00 15.00      B    C  
ATOM   4338  O   ASN B  11     -21.426 -24.913   2.786  1.00 15.00      B    O  
ATOM   4339  N   PRO B  12     -23.605 -24.474   3.135  1.00 15.00      B    N  
ATOM   4340  CA  PRO B  12     -23.512 -23.064   2.764  1.00 15.00      B    C  
ATOM   4341  CB  PRO B  12     -24.963 -22.702   2.449  1.00 15.00      B    C  
ATOM   4342  CG  PRO B  12     -25.774 -23.594   3.325  1.00 15.00      B    C  
ATOM   4343  CD  PRO B  12     -24.979 -24.860   3.509  1.00 15.00      B    C  
ATOM   4344  C   PRO B  12     -22.981 -22.190   3.900  1.00 15.00      B    C  
ATOM   4345  O   PRO B  12     -23.104 -22.533   5.078  1.00 15.00      B    O  
ATOM   4346  N   ASP B  13     -22.377 -21.068   3.531  1.00 15.00      B    N  
ATOM   4347  HN  ASP B  13     -22.296 -20.861   2.572  1.00 15.00      B    H  
ATOM   4348  CA  ASP B  13     -21.835 -20.125   4.501  1.00 15.00      B    C  
ATOM   4349  CB  ASP B  13     -20.798 -19.224   3.820  1.00 15.00      B    C  
ATOM   4350  CG  ASP B  13     -20.026 -18.334   4.779  1.00 15.00      B    C  
ATOM   4351  OD1 ASP B  13     -20.383 -18.276   5.972  1.00 15.00      B    O  
ATOM   4352  OD2 ASP B  13     -19.051 -17.690   4.324  1.00 15.00      B    O  
ATOM   4353  C   ASP B  13     -22.966 -19.279   5.072  1.00 15.00      B    C  
ATOM   4354  O   ASP B  13     -23.716 -18.647   4.328  1.00 15.00      B    O  
ATOM   4355  N   PHE B  14     -23.092 -19.276   6.389  1.00 15.00      B    N  
ATOM   4356  HN  PHE B  14     -22.456 -19.786   6.930  1.00 15.00      B    H  
ATOM   4357  CA  PHE B  14     -24.145 -18.517   7.048  1.00 15.00      B    C  
ATOM   4358  CB  PHE B  14     -24.815 -19.358   8.139  1.00 15.00      B    C  
ATOM   4359  CG  PHE B  14     -25.514 -20.584   7.621  1.00 15.00      B    C  
ATOM   4360  CD1 PHE B  14     -26.666 -20.472   6.860  1.00 15.00      B    C  
ATOM   4361  CD2 PHE B  14     -25.020 -21.848   7.899  1.00 15.00      B    C  
ATOM   4362  CE1 PHE B  14     -27.312 -21.598   6.384  1.00 15.00      B    C  
ATOM   4363  CE2 PHE B  14     -25.660 -22.978   7.427  1.00 15.00      B    C  
ATOM   4364  CZ  PHE B  14     -26.808 -22.852   6.669  1.00 15.00      B    C  
ATOM   4365  C   PHE B  14     -23.612 -17.216   7.635  1.00 15.00      B    C  
ATOM   4366  O   PHE B  14     -24.342 -16.482   8.302  1.00 15.00      B    O  
ATOM   4367  N   GLY B  15     -22.341 -16.934   7.389  1.00 15.00      B    N  
ATOM   4368  HN  GLY B  15     -21.796 -17.559   6.850  1.00 15.00      B    H  
ATOM   4369  CA  GLY B  15     -21.741 -15.720   7.901  1.00 15.00      B    C  
ATOM   4370  C   GLY B  15     -21.068 -14.917   6.809  1.00 15.00      B    C  
ATOM   4371  O   GLY B  15     -20.261 -14.029   7.087  1.00 15.00      B    O  
ATOM   4372  N   GLY B  16     -21.405 -15.224   5.566  1.00 15.00      B    N  
ATOM   4373  HN  GLY B  16     -22.064 -15.932   5.409  1.00 15.00      B    H  
ATOM   4374  CA  GLY B  16     -20.816 -14.525   4.447  1.00 15.00      B    C  
ATOM   4375  C   GLY B  16     -21.851 -13.867   3.563  1.00 15.00      B    C  
ATOM   4376  O   GLY B  16     -23.036 -14.189   3.637  1.00 15.00      B    O  
ATOM   4377  N   PHE B  17     -21.403 -12.950   2.716  1.00 15.00      B    N  
ATOM   4378  HN  PHE B  17     -20.442 -12.744   2.694  1.00 15.00      B    H  
ATOM   4379  CA  PHE B  17     -22.298 -12.242   1.811  1.00 15.00      B    C  
ATOM   4380  CB  PHE B  17     -21.759 -10.841   1.506  1.00 15.00      B    C  
ATOM   4381  CG  PHE B  17     -21.712  -9.932   2.700  1.00 15.00      B    C  
ATOM   4382  CD1 PHE B  17     -22.880  -9.446   3.263  1.00 15.00      B    C  
ATOM   4383  CD2 PHE B  17     -20.499  -9.562   3.258  1.00 15.00      B    C  
ATOM   4384  CE1 PHE B  17     -22.841  -8.609   4.360  1.00 15.00      B    C  
ATOM   4385  CE2 PHE B  17     -20.453  -8.725   4.356  1.00 15.00      B    C  
ATOM   4386  CZ  PHE B  17     -21.626  -8.248   4.908  1.00 15.00      B    C  
ATOM   4387  C   PHE B  17     -22.490 -13.022   0.516  1.00 15.00      B    C  
ATOM   4388  O   PHE B  17     -22.185 -12.529  -0.571  1.00 15.00      B    O  
ATOM   4389  N   GLU B  18     -22.995 -14.241   0.637  1.00 15.00      B    N  
ATOM   4390  HN  GLU B  18     -23.227 -14.577   1.530  1.00 15.00      B    H  
ATOM   4391  CA  GLU B  18     -23.226 -15.090  -0.521  1.00 15.00      B    C  
ATOM   4392  CB  GLU B  18     -22.361 -16.348  -0.456  1.00 15.00      B    C  
ATOM   4393  CG  GLU B  18     -20.874 -16.085  -0.619  1.00 15.00      B    C  
ATOM   4394  CD  GLU B  18     -20.059 -17.358  -0.608  1.00 15.00      B    C  
ATOM   4395  OE1 GLU B  18     -19.191 -17.523  -1.488  1.00 15.00      B    O  
ATOM   4396  OE2 GLU B  18     -20.276 -18.199   0.289  1.00 15.00      B    O  
ATOM   4397  C   GLU B  18     -24.697 -15.462  -0.643  1.00 15.00      B    C  
ATOM   4398  O   GLU B  18     -25.307 -15.959   0.305  1.00 15.00      B    O  
ATOM   4399  N   PHE B  19     -25.264 -15.197  -1.809  1.00 15.00      B    N  
ATOM   4400  HN  PHE B  19     -24.725 -14.779  -2.514  1.00 15.00      B    H  
ATOM   4401  CA  PHE B  19     -26.660 -15.497  -2.073  1.00 15.00      B    C  
ATOM   4402  CB  PHE B  19     -27.199 -14.562  -3.157  1.00 15.00      B    C  
ATOM   4403  CG  PHE B  19     -28.692 -14.396  -3.148  1.00 15.00      B    C  
ATOM   4404  CD1 PHE B  19     -29.503 -15.236  -3.893  1.00 15.00      B    C  
ATOM   4405  CD2 PHE B  19     -29.284 -13.394  -2.396  1.00 15.00      B    C  
ATOM   4406  CE1 PHE B  19     -30.876 -15.081  -3.889  1.00 15.00      B    C  
ATOM   4407  CE2 PHE B  19     -30.656 -13.233  -2.386  1.00 15.00      B    C  
ATOM   4408  CZ  PHE B  19     -31.454 -14.078  -3.134  1.00 15.00      B    C  
ATOM   4409  C   PHE B  19     -26.816 -16.950  -2.503  1.00 15.00      B    C  
ATOM   4410  O   PHE B  19     -26.451 -17.323  -3.619  1.00 15.00      B    O  
ATOM   4411  N   TYR B  20     -27.352 -17.765  -1.610  1.00 15.00      B    N  
ATOM   4412  HN  TYR B  20     -27.624 -17.407  -0.740  1.00 15.00      B    H  
ATOM   4413  CA  TYR B  20     -27.552 -19.176  -1.890  1.00 15.00      B    C  
ATOM   4414  CB  TYR B  20     -27.258 -20.015  -0.645  1.00 15.00      B    C  
ATOM   4415  CG  TYR B  20     -25.800 -20.071  -0.261  1.00 15.00      B    C  
ATOM   4416  CD1 TYR B  20     -24.922 -20.922  -0.919  1.00 15.00      B    C  
ATOM   4417  CD2 TYR B  20     -25.302 -19.284   0.768  1.00 15.00      B    C  
ATOM   4418  CE1 TYR B  20     -23.591 -20.987  -0.562  1.00 15.00      B    C  
ATOM   4419  CE2 TYR B  20     -23.972 -19.339   1.128  1.00 15.00      B    C  
ATOM   4420  CZ  TYR B  20     -23.121 -20.193   0.460  1.00 15.00      B    C  
ATOM   4421  OH  TYR B  20     -21.798 -20.265   0.829  1.00 15.00      B    O  
ATOM   4422  HH  TYR B  20     -21.315 -19.505   0.453  1.00 15.00      B    H  
ATOM   4423  C   TYR B  20     -28.973 -19.445  -2.354  1.00 15.00      B    C  
ATOM   4424  O   TYR B  20     -29.923 -18.831  -1.868  1.00 15.00      B    O  
ATOM   4425  N   VAL B  21     -29.110 -20.360  -3.297  1.00 15.00      B    N  
ATOM   4426  HN  VAL B  21     -28.311 -20.799  -3.659  1.00 15.00      B    H  
ATOM   4427  CA  VAL B  21     -30.417 -20.729  -3.813  1.00 15.00      B    C  
ATOM   4428  CB  VAL B  21     -30.423 -20.814  -5.356  1.00 15.00      B    C  
ATOM   4429  CG1 VAL B  21     -31.841 -20.999  -5.879  1.00 15.00      B    C  
ATOM   4430  CG2 VAL B  21     -29.787 -19.574  -5.967  1.00 15.00      B    C  
ATOM   4431  C   VAL B  21     -30.834 -22.073  -3.228  1.00 15.00      B    C  
ATOM   4432  O   VAL B  21     -30.102 -23.060  -3.339  1.00 15.00      B    O  
ATOM   4433  N   GLU B  22     -31.991 -22.098  -2.582  1.00 15.00      B    N  
ATOM   4434  HN  GLU B  22     -32.513 -21.273  -2.507  1.00 15.00      B    H  
ATOM   4435  CA  GLU B  22     -32.507 -23.317  -1.973  1.00 15.00      B    C  
ATOM   4436  CB  GLU B  22     -33.575 -22.966  -0.932  1.00 15.00      B    C  
ATOM   4437  CG  GLU B  22     -33.983 -24.119  -0.029  1.00 15.00      B    C  
ATOM   4438  CD  GLU B  22     -34.857 -23.673   1.126  1.00 15.00      B    C  
ATOM   4439  OE1 GLU B  22     -35.965 -23.158   0.867  1.00 15.00      B    O  
ATOM   4440  OE2 GLU B  22     -34.433 -23.841   2.288  1.00 15.00      B    O  
ATOM   4441  C   GLU B  22     -33.083 -24.252  -3.037  1.00 15.00      B    C  
ATOM   4442  O   GLU B  22     -33.549 -23.801  -4.085  1.00 15.00      B    O  
ATOM   4443  N   ALA B  23     -33.034 -25.554  -2.765  1.00 15.00      B    N  
ATOM   4444  HN  ALA B  23     -32.648 -25.846  -1.914  1.00 15.00      B    H  
ATOM   4445  CA  ALA B  23     -33.550 -26.558  -3.689  1.00 15.00      B    C  
ATOM   4446  CB  ALA B  23     -33.185 -27.956  -3.210  1.00 15.00      B    C  
ATOM   4447  C   ALA B  23     -35.062 -26.422  -3.843  1.00 15.00      B    C  
ATOM   4448  O   ALA B  23     -35.825 -26.803  -2.957  1.00 15.00      B    O  
ATOM   4449  N   GLY B  24     -35.487 -25.867  -4.968  1.00 15.00      B    N  
ATOM   4450  HN  GLY B  24     -34.832 -25.581  -5.640  1.00 15.00      B    H  
ATOM   4451  CA  GLY B  24     -36.902 -25.672  -5.213  1.00 15.00      B    C  
ATOM   4452  C   GLY B  24     -37.223 -24.204  -5.389  1.00 15.00      B    C  
ATOM   4453  O   GLY B  24     -38.308 -23.840  -5.842  1.00 15.00      B    O  
ATOM   4454  N   GLN B  25     -36.268 -23.364  -5.022  1.00 15.00      B    N  
ATOM   4455  HN  GLN B  25     -35.430 -23.723  -4.654  1.00 15.00      B    H  
ATOM   4456  CA  GLN B  25     -36.419 -21.926  -5.147  1.00 15.00      B    C  
ATOM   4457  CB  GLN B  25     -35.676 -21.218  -4.013  1.00 15.00      B    C  
ATOM   4458  CG  GLN B  25     -36.491 -21.026  -2.746  1.00 15.00      B    C  
ATOM   4459  CD  GLN B  25     -37.024 -19.614  -2.616  1.00 15.00      B    C  
ATOM   4460  OE1 GLN B  25     -36.352 -18.730  -2.094  1.00 15.00      B    O  
ATOM   4461  NE2 GLN B  25     -38.241 -19.389  -3.086  1.00 15.00      B    N  
ATOM   4462 HE21 GLN B  25     -38.729 -20.137  -3.487  1.00 15.00      B    H  
ATOM   4463 HE22 GLN B  25     -38.603 -18.483  -3.006  1.00 15.00      B    H  
ATOM   4464  C   GLN B  25     -35.865 -21.456  -6.484  1.00 15.00      B    C  
ATOM   4465  O   GLN B  25     -35.015 -22.117  -7.082  1.00 15.00      B    O  
ATOM   4466  N   GLN B  26     -36.357 -20.323  -6.953  1.00 15.00      B    N  
ATOM   4467  HN  GLN B  26     -37.042 -19.849  -6.440  1.00 15.00      B    H  
ATOM   4468  CA  GLN B  26     -35.898 -19.761  -8.210  1.00 15.00      B    C  
ATOM   4469  CB  GLN B  26     -37.071 -19.191  -9.010  1.00 15.00      B    C  
ATOM   4470  CG  GLN B  26     -38.039 -20.245  -9.521  1.00 15.00      B    C  
ATOM   4471  CD  GLN B  26     -38.958 -19.713 -10.601  1.00 15.00      B    C  
ATOM   4472  OE1 GLN B  26     -40.041 -19.205 -10.320  1.00 15.00      B    O  
ATOM   4473  NE2 GLN B  26     -38.527 -19.822 -11.849  1.00 15.00      B    N  
ATOM   4474 HE21 GLN B  26     -37.649 -20.233 -12.001  1.00 15.00      B    H  
ATOM   4475 HE22 GLN B  26     -39.103 -19.489 -12.565  1.00 15.00      B    H  
ATOM   4476  C   GLN B  26     -34.866 -18.676  -7.946  1.00 15.00      B    C  
ATOM   4477  O   GLN B  26     -34.873 -18.047  -6.886  1.00 15.00      B    O  
ATOM   4478  N   PHE B  27     -33.973 -18.469  -8.901  1.00 15.00      B    N  
ATOM   4479  HN  PHE B  27     -34.014 -19.008  -9.719  1.00 15.00      B    H  
ATOM   4480  CA  PHE B  27     -32.939 -17.456  -8.761  1.00 15.00      B    C  
ATOM   4481  CB  PHE B  27     -31.748 -17.753  -9.680  1.00 15.00      B    C  
ATOM   4482  CG  PHE B  27     -30.651 -16.724  -9.617  1.00 15.00      B    C  
ATOM   4483  CD1 PHE B  27     -30.367 -15.928 -10.715  1.00 15.00      B    C  
ATOM   4484  CD2 PHE B  27     -29.909 -16.553  -8.461  1.00 15.00      B    C  
ATOM   4485  CE1 PHE B  27     -29.363 -14.981 -10.661  1.00 15.00      B    C  
ATOM   4486  CE2 PHE B  27     -28.903 -15.607  -8.400  1.00 15.00      B    C  
ATOM   4487  CZ  PHE B  27     -28.630 -14.820  -9.502  1.00 15.00      B    C  
ATOM   4488  C   PHE B  27     -33.500 -16.066  -9.038  1.00 15.00      B    C  
ATOM   4489  O   PHE B  27     -33.744 -15.706 -10.190  1.00 15.00      B    O  
ATOM   4490  N   ASP B  28     -33.726 -15.313  -7.972  1.00 15.00      B    N  
ATOM   4491  HN  ASP B  28     -33.541 -15.681  -7.084  1.00 15.00      B    H  
ATOM   4492  CA  ASP B  28     -34.247 -13.955  -8.075  1.00 15.00      B    C  
ATOM   4493  CB  ASP B  28     -34.958 -13.568  -6.773  1.00 15.00      B    C  
ATOM   4494  CG  ASP B  28     -35.720 -12.259  -6.873  1.00 15.00      B    C  
ATOM   4495  OD1 ASP B  28     -35.070 -11.198  -6.975  1.00 15.00      B    O  
ATOM   4496  OD2 ASP B  28     -36.967 -12.291  -6.831  1.00 15.00      B    O  
ATOM   4497  C   ASP B  28     -33.099 -12.991  -8.353  1.00 15.00      B    C  
ATOM   4498  O   ASP B  28     -32.201 -12.822  -7.523  1.00 15.00      B    O  
ATOM   4499  N   ASP B  29     -33.123 -12.369  -9.522  1.00 15.00      B    N  
ATOM   4500  HN  ASP B  29     -33.876 -12.528 -10.138  1.00 15.00      B    H  
ATOM   4501  CA  ASP B  29     -32.070 -11.441  -9.919  1.00 15.00      B    C  
ATOM   4502  CB  ASP B  29     -31.846 -11.480 -11.431  1.00 15.00      B    C  
ATOM   4503  CG  ASP B  29     -32.999 -10.892 -12.218  1.00 15.00      B    C  
ATOM   4504  OD1 ASP B  29     -32.738 -10.194 -13.217  1.00 15.00      B    O  
ATOM   4505  OD2 ASP B  29     -34.161 -11.128 -11.836  1.00 15.00      B    O  
ATOM   4506  C   ASP B  29     -32.362 -10.018  -9.457  1.00 15.00      B    C  
ATOM   4507  O   ASP B  29     -31.513  -9.129  -9.573  1.00 15.00      B    O  
ATOM   4508  N   SER B  30     -33.557  -9.801  -8.929  1.00 15.00      B    N  
ATOM   4509  HN  SER B  30     -34.198 -10.545  -8.864  1.00 15.00      B    H  
ATOM   4510  CA  SER B  30     -33.941  -8.490  -8.438  1.00 15.00      B    C  
ATOM   4511  CB  SER B  30     -35.464  -8.339  -8.432  1.00 15.00      B    C  
ATOM   4512  OG  SER B  30     -35.920  -7.754  -9.639  1.00 15.00      B    O  
ATOM   4513  HG  SER B  30     -35.924  -8.420 -10.342  1.00 15.00      B    H  
ATOM   4514  C   SER B  30     -33.366  -8.268  -7.042  1.00 15.00      B    C  
ATOM   4515  O   SER B  30     -32.781  -7.220  -6.754  1.00 15.00      B    O  
ATOM   4516  N   ALA B  31     -33.524  -9.267  -6.182  1.00 15.00      B    N  
ATOM   4517  HN  ALA B  31     -34.023 -10.077  -6.472  1.00 15.00      B    H  
ATOM   4518  CA  ALA B  31     -33.008  -9.203  -4.822  1.00 15.00      B    C  
ATOM   4519  CB  ALA B  31     -33.524 -10.375  -4.002  1.00 15.00      B    C  
ATOM   4520  C   ALA B  31     -31.485  -9.198  -4.843  1.00 15.00      B    C  
ATOM   4521  O   ALA B  31     -30.841  -8.541  -4.025  1.00 15.00      B    O  
ATOM   4522  N   TYR B  32     -30.918  -9.927  -5.799  1.00 15.00      B    N  
ATOM   4523  HN  TYR B  32     -31.490 -10.432  -6.417  1.00 15.00      B    H  
ATOM   4524  CA  TYR B  32     -29.471 -10.005  -5.949  1.00 15.00      B    C  
ATOM   4525  CB  TYR B  32     -29.106 -11.001  -7.057  1.00 15.00      B    C  
ATOM   4526  CG  TYR B  32     -27.694 -11.541  -6.968  1.00 15.00      B    C  
ATOM   4527  CD1 TYR B  32     -26.632 -10.877  -7.570  1.00 15.00      B    C  
ATOM   4528  CD2 TYR B  32     -27.424 -12.715  -6.278  1.00 15.00      B    C  
ATOM   4529  CE1 TYR B  32     -25.343 -11.367  -7.484  1.00 15.00      B    C  
ATOM   4530  CE2 TYR B  32     -26.138 -13.213  -6.189  1.00 15.00      B    C  
ATOM   4531  CZ  TYR B  32     -25.101 -12.535  -6.792  1.00 15.00      B    C  
ATOM   4532  OH  TYR B  32     -23.815 -13.019  -6.692  1.00 15.00      B    O  
ATOM   4533  HH  TYR B  32     -23.837 -13.985  -6.623  1.00 15.00      B    H  
ATOM   4534  C   TYR B  32     -28.904  -8.626  -6.278  1.00 15.00      B    C  
ATOM   4535  O   TYR B  32     -27.862  -8.229  -5.763  1.00 15.00      B    O  
ATOM   4536  N   GLU B  33     -29.622  -7.888  -7.113  1.00 15.00      B    N  
ATOM   4537  HN  GLU B  33     -30.460  -8.251  -7.470  1.00 15.00      B    H  
ATOM   4538  CA  GLU B  33     -29.195  -6.557  -7.522  1.00 15.00      B    C  
ATOM   4539  CB  GLU B  33     -29.993  -6.095  -8.739  1.00 15.00      B    C  
ATOM   4540  CG  GLU B  33     -29.521  -4.774  -9.321  1.00 15.00      B    C  
ATOM   4541  CD  GLU B  33     -30.214  -4.438 -10.619  1.00 15.00      B    C  
ATOM   4542  OE1 GLU B  33     -30.961  -3.444 -10.654  1.00 15.00      B    O  
ATOM   4543  OE2 GLU B  33     -30.013  -5.178 -11.606  1.00 15.00      B    O  
ATOM   4544  C   GLU B  33     -29.327  -5.541  -6.389  1.00 15.00      B    C  
ATOM   4545  O   GLU B  33     -28.488  -4.657  -6.242  1.00 15.00      B    O  
ATOM   4546  N   GLU B  34     -30.369  -5.678  -5.584  1.00 15.00      B    N  
ATOM   4547  HN  GLU B  34     -30.997  -6.417  -5.734  1.00 15.00      B    H  
ATOM   4548  CA  GLU B  34     -30.609  -4.753  -4.480  1.00 15.00      B    C  
ATOM   4549  CB  GLU B  34     -32.017  -4.959  -3.908  1.00 15.00      B    C  
ATOM   4550  CG  GLU B  34     -32.641  -3.716  -3.284  1.00 15.00      B    C  
ATOM   4551  CD  GLU B  34     -34.156  -3.795  -3.225  1.00 15.00      B    C  
ATOM   4552  OE1 GLU B  34     -34.688  -4.763  -2.650  1.00 15.00      B    O  
ATOM   4553  OE2 GLU B  34     -34.835  -2.907  -3.787  1.00 15.00      B    O  
ATOM   4554  C   GLU B  34     -29.548  -4.882  -3.381  1.00 15.00      B    C  
ATOM   4555  O   GLU B  34     -29.269  -3.922  -2.664  1.00 15.00      B    O  
ATOM   4556  N   ALA B  35     -28.942  -6.060  -3.268  1.00 15.00      B    N  
ATOM   4557  HN  ALA B  35     -29.190  -6.786  -3.875  1.00 15.00      B    H  
ATOM   4558  CA  ALA B  35     -27.931  -6.294  -2.241  1.00 15.00      B    C  
ATOM   4559  CB  ALA B  35     -28.196  -7.612  -1.530  1.00 15.00      B    C  
ATOM   4560  C   ALA B  35     -26.500  -6.258  -2.784  1.00 15.00      B    C  
ATOM   4561  O   ALA B  35     -25.572  -5.881  -2.071  1.00 15.00      B    O  
ATOM   4562  N   TYR B  36     -26.316  -6.654  -4.038  1.00 15.00      B    N  
ATOM   4563  HN  TYR B  36     -27.088  -6.943  -4.570  1.00 15.00      B    H  
ATOM   4564  CA  TYR B  36     -24.982  -6.679  -4.634  1.00 15.00      B    C  
ATOM   4565  CB  TYR B  36     -24.775  -7.961  -5.443  1.00 15.00      B    C  
ATOM   4566  CG  TYR B  36     -24.597  -9.213  -4.616  1.00 15.00      B    C  
ATOM   4567  CD1 TYR B  36     -23.336  -9.749  -4.404  1.00 15.00      B    C  
ATOM   4568  CD2 TYR B  36     -25.690  -9.870  -4.064  1.00 15.00      B    C  
ATOM   4569  CE1 TYR B  36     -23.165 -10.904  -3.669  1.00 15.00      B    C  
ATOM   4570  CE2 TYR B  36     -25.528 -11.022  -3.323  1.00 15.00      B    C  
ATOM   4571  CZ  TYR B  36     -24.264 -11.536  -3.131  1.00 15.00      B    C  
ATOM   4572  OH  TYR B  36     -24.100 -12.688  -2.407  1.00 15.00      B    O  
ATOM   4573  HH  TYR B  36     -23.348 -12.586  -1.802  1.00 15.00      B    H  
ATOM   4574  C   TYR B  36     -24.713  -5.477  -5.532  1.00 15.00      B    C  
ATOM   4575  O   TYR B  36     -23.563  -5.083  -5.718  1.00 15.00      B    O  
ATOM   4576  N   GLY B  37     -25.766  -4.905  -6.094  1.00 15.00      B    N  
ATOM   4577  HN  GLY B  37     -26.666  -5.240  -5.894  1.00 15.00      B    H  
ATOM   4578  CA  GLY B  37     -25.602  -3.772  -6.986  1.00 15.00      B    C  
ATOM   4579  C   GLY B  37     -25.161  -4.213  -8.368  1.00 15.00      B    C  
ATOM   4580  O   GLY B  37     -24.597  -3.430  -9.131  1.00 15.00      B    O  
ATOM   4581  N   VAL B  38     -25.421  -5.477  -8.684  1.00 15.00      B    N  
ATOM   4582  HN  VAL B  38     -25.889  -6.040  -8.037  1.00 15.00      B    H  
ATOM   4583  CA  VAL B  38     -25.050  -6.045  -9.973  1.00 15.00      B    C  
ATOM   4584  CB  VAL B  38     -24.188  -7.318  -9.802  1.00 15.00      B    C  
ATOM   4585  CG1 VAL B  38     -23.716  -7.841 -11.151  1.00 15.00      B    C  
ATOM   4586  CG2 VAL B  38     -23.001  -7.048  -8.889  1.00 15.00      B    C  
ATOM   4587  C   VAL B  38     -26.299  -6.393 -10.773  1.00 15.00      B    C  
ATOM   4588  O   VAL B  38     -27.221  -7.023 -10.256  1.00 15.00      B    O  
ATOM   4589  N   SER B  39     -26.330  -5.971 -12.026  1.00 15.00      B    N  
ATOM   4590  HN  SER B  39     -25.574  -5.460 -12.377  1.00 15.00      B    H  
ATOM   4591  CA  SER B  39     -27.464  -6.241 -12.890  1.00 15.00      B    C  
ATOM   4592  CB  SER B  39     -27.682  -5.082 -13.864  1.00 15.00      B    C  
ATOM   4593  OG  SER B  39     -27.925  -3.879 -13.157  1.00 15.00      B    O  
ATOM   4594  HG  SER B  39     -28.670  -4.013 -12.551  1.00 15.00      B    H  
ATOM   4595  C   SER B  39     -27.300  -7.559 -13.640  1.00 15.00      B    C  
ATOM   4596  O   SER B  39     -26.931  -7.576 -14.816  1.00 15.00      B    O  
ATOM   4597  N   ASP B  40     -27.544  -8.660 -12.933  1.00 15.00      B    N  
ATOM   4598  HN  ASP B  40     -27.757  -8.575 -11.978  1.00 15.00      B    H  
ATOM   4599  CA  ASP B  40     -27.454  -9.998 -13.515  1.00 15.00      B    C  
ATOM   4600  CB  ASP B  40     -27.838 -11.060 -12.479  1.00 15.00      B    C  
ATOM   4601  CG  ASP B  40     -26.798 -11.232 -11.390  1.00 15.00      B    C  
ATOM   4602  OD1 ASP B  40     -26.251 -12.347 -11.260  1.00 15.00      B    O  
ATOM   4603  OD2 ASP B  40     -26.529 -10.249 -10.666  1.00 15.00      B    O  
ATOM   4604  C   ASP B  40     -28.364 -10.118 -14.733  1.00 15.00      B    C  
ATOM   4605  O   ASP B  40     -29.557  -9.825 -14.655  1.00 15.00      B    O  
ATOM   4606  N   PRO B  41     -27.805 -10.521 -15.884  1.00 15.00      B    N  
ATOM   4607  CA  PRO B  41     -28.573 -10.676 -17.120  1.00 15.00      B    C  
ATOM   4608  CB  PRO B  41     -27.491 -10.733 -18.198  1.00 15.00      B    C  
ATOM   4609  CG  PRO B  41     -26.295 -11.291 -17.503  1.00 15.00      B    C  
ATOM   4610  CD  PRO B  41     -26.379 -10.839 -16.069  1.00 15.00      B    C  
ATOM   4611  C   PRO B  41     -29.406 -11.957 -17.126  1.00 15.00      B    C  
ATOM   4612  O   PRO B  41     -29.061 -12.937 -16.461  1.00 15.00      B    O  
ATOM   4613  N   THR B  42     -30.486 -11.941 -17.906  1.00 15.00      B    N  
ATOM   4614  HN  THR B  42     -30.682 -11.133 -18.425  1.00 15.00      B    H  
ATOM   4615  CA  THR B  42     -31.405 -13.072 -18.019  1.00 15.00      B    C  
ATOM   4616  CB  THR B  42     -32.407 -12.823 -19.158  1.00 15.00      B    C  
ATOM   4617  OG1 THR B  42     -32.576 -11.404 -19.313  1.00 15.00      B    O  
ATOM   4618  HG1 THR B  42     -33.346 -11.120 -18.811  1.00 15.00      B    H  
ATOM   4619  CG2 THR B  42     -33.753 -13.455 -18.834  1.00 15.00      B    C  
ATOM   4620  C   THR B  42     -30.684 -14.400 -18.253  1.00 15.00      B    C  
ATOM   4621  O   THR B  42     -30.999 -15.398 -17.609  1.00 15.00      B    O  
ATOM   4622  N   ALA B  43     -29.700 -14.392 -19.151  1.00 15.00      B    N  
ATOM   4623  HN  ALA B  43     -29.497 -13.561 -19.620  1.00 15.00      B    H  
ATOM   4624  CA  ALA B  43     -28.929 -15.594 -19.470  1.00 15.00      B    C  
ATOM   4625  CB  ALA B  43     -27.805 -15.259 -20.437  1.00 15.00      B    C  
ATOM   4626  C   ALA B  43     -28.376 -16.257 -18.210  1.00 15.00      B    C  
ATOM   4627  O   ALA B  43     -28.456 -17.471 -18.050  1.00 15.00      B    O  
ATOM   4628  N   VAL B  44     -27.829 -15.447 -17.310  1.00 15.00      B    N  
ATOM   4629  HN  VAL B  44     -27.804 -14.485 -17.486  1.00 15.00      B    H  
ATOM   4630  CA  VAL B  44     -27.278 -15.955 -16.060  1.00 15.00      B    C  
ATOM   4631  CB  VAL B  44     -26.416 -14.890 -15.348  1.00 15.00      B    C  
ATOM   4632  CG1 VAL B  44     -25.918 -15.397 -14.003  1.00 15.00      B    C  
ATOM   4633  CG2 VAL B  44     -25.244 -14.488 -16.230  1.00 15.00      B    C  
ATOM   4634  C   VAL B  44     -28.408 -16.418 -15.143  1.00 15.00      B    C  
ATOM   4635  O   VAL B  44     -28.299 -17.444 -14.474  1.00 15.00      B    O  
ATOM   4636  N   VAL B  45     -29.502 -15.663 -15.139  1.00 15.00      B    N  
ATOM   4637  HN  VAL B  45     -29.528 -14.858 -15.701  1.00 15.00      B    H  
ATOM   4638  CA  VAL B  45     -30.667 -15.994 -14.324  1.00 15.00      B    C  
ATOM   4639  CB  VAL B  45     -31.798 -14.958 -14.508  1.00 15.00      B    C  
ATOM   4640  CG1 VAL B  45     -32.986 -15.282 -13.613  1.00 15.00      B    C  
ATOM   4641  CG2 VAL B  45     -31.289 -13.554 -14.234  1.00 15.00      B    C  
ATOM   4642  C   VAL B  45     -31.188 -17.378 -14.701  1.00 15.00      B    C  
ATOM   4643  O   VAL B  45     -31.404 -18.228 -13.837  1.00 15.00      B    O  
ATOM   4644  N   GLU B  46     -31.371 -17.597 -15.996  1.00 15.00      B    N  
ATOM   4645  HN  GLU B  46     -31.183 -16.870 -16.635  1.00 15.00      B    H  
ATOM   4646  CA  GLU B  46     -31.854 -18.874 -16.505  1.00 15.00      B    C  
ATOM   4647  CB  GLU B  46     -32.106 -18.779 -18.009  1.00 15.00      B    C  
ATOM   4648  CG  GLU B  46     -33.157 -17.755 -18.396  1.00 15.00      B    C  
ATOM   4649  CD  GLU B  46     -33.096 -17.397 -19.865  1.00 15.00      B    C  
ATOM   4650  OE1 GLU B  46     -33.644 -18.161 -20.683  1.00 15.00      B    O  
ATOM   4651  OE2 GLU B  46     -32.498 -16.351 -20.196  1.00 15.00      B    O  
ATOM   4652  C   GLU B  46     -30.850 -19.986 -16.218  1.00 15.00      B    C  
ATOM   4653  O   GLU B  46     -31.222 -21.069 -15.766  1.00 15.00      B    O  
ATOM   4654  N   GLU B  47     -29.578 -19.704 -16.477  1.00 15.00      B    N  
ATOM   4655  HN  GLU B  47     -29.351 -18.822 -16.847  1.00 15.00      B    H  
ATOM   4656  CA  GLU B  47     -28.510 -20.668 -16.249  1.00 15.00      B    C  
ATOM   4657  CB  GLU B  47     -27.161 -20.062 -16.632  1.00 15.00      B    C  
ATOM   4658  CG  GLU B  47     -26.067 -21.089 -16.852  1.00 15.00      B    C  
ATOM   4659  CD  GLU B  47     -24.710 -20.592 -16.410  1.00 15.00      B    C  
ATOM   4660  OE1 GLU B  47     -24.570 -20.220 -15.224  1.00 15.00      B    O  
ATOM   4661  OE2 GLU B  47     -23.773 -20.612 -17.223  1.00 15.00      B    O  
ATOM   4662  C   GLU B  47     -28.485 -21.127 -14.791  1.00 15.00      B    C  
ATOM   4663  O   GLU B  47     -28.470 -22.328 -14.507  1.00 15.00      B    O  
ATOM   4664  N   MET B  48     -28.502 -20.168 -13.871  1.00 15.00      B    N  
ATOM   4665  HN  MET B  48     -28.517 -19.227 -14.162  1.00 15.00      B    H  
ATOM   4666  CA  MET B  48     -28.483 -20.472 -12.443  1.00 15.00      B    C  
ATOM   4667  CB  MET B  48     -28.318 -19.199 -11.610  1.00 15.00      B    C  
ATOM   4668  CG  MET B  48     -26.994 -18.483 -11.824  1.00 15.00      B    C  
ATOM   4669  SD  MET B  48     -25.568 -19.535 -11.488  1.00 15.00      B    S  
ATOM   4670  CE  MET B  48     -24.247 -18.502 -12.120  1.00 15.00      B    C  
ATOM   4671  C   MET B  48     -29.746 -21.215 -12.025  1.00 15.00      B    C  
ATOM   4672  O   MET B  48     -29.706 -22.086 -11.158  1.00 15.00      B    O  
ATOM   4673  N   ASN B  49     -30.864 -20.872 -12.654  1.00 15.00      B    N  
ATOM   4674  HN  ASN B  49     -30.828 -20.167 -13.337  1.00 15.00      B    H  
ATOM   4675  CA  ASN B  49     -32.142 -21.514 -12.359  1.00 15.00      B    C  
ATOM   4676  CB  ASN B  49     -33.290 -20.805 -13.084  1.00 15.00      B    C  
ATOM   4677  CG  ASN B  49     -34.010 -19.792 -12.214  1.00 15.00      B    C  
ATOM   4678  OD1 ASN B  49     -34.947 -20.127 -11.493  1.00 15.00      B    O  
ATOM   4679  ND2 ASN B  49     -33.579 -18.541 -12.276  1.00 15.00      B    N  
ATOM   4680 HD21 ASN B  49     -32.822 -18.339 -12.875  1.00 15.00      B    H  
ATOM   4681 HD22 ASN B  49     -34.032 -17.866 -11.728  1.00 15.00      B    H  
ATOM   4682  C   ASN B  49     -32.103 -22.980 -12.769  1.00 15.00      B    C  
ATOM   4683  O   ASN B  49     -32.605 -23.849 -12.060  1.00 15.00      B    O  
ATOM   4684  N   ALA B  50     -31.498 -23.244 -13.922  1.00 15.00      B    N  
ATOM   4685  HN  ALA B  50     -31.131 -22.500 -14.450  1.00 15.00      B    H  
ATOM   4686  CA  ALA B  50     -31.373 -24.602 -14.430  1.00 15.00      B    C  
ATOM   4687  CB  ALA B  50     -30.838 -24.590 -15.854  1.00 15.00      B    C  
ATOM   4688  C   ALA B  50     -30.467 -25.427 -13.523  1.00 15.00      B    C  
ATOM   4689  O   ALA B  50     -30.762 -26.581 -13.218  1.00 15.00      B    O  
ATOM   4690  N   LYS B  51     -29.368 -24.820 -13.087  1.00 15.00      B    N  
ATOM   4691  HN  LYS B  51     -29.184 -23.900 -13.378  1.00 15.00      B    H  
ATOM   4692  CA  LYS B  51     -28.422 -25.487 -12.200  1.00 15.00      B    C  
ATOM   4693  CB  LYS B  51     -27.162 -24.638 -12.025  1.00 15.00      B    C  
ATOM   4694  CG  LYS B  51     -26.294 -24.554 -13.270  1.00 15.00      B    C  
ATOM   4695  CD  LYS B  51     -25.244 -23.463 -13.138  1.00 15.00      B    C  
ATOM   4696  CE  LYS B  51     -24.300 -23.456 -14.330  1.00 15.00      B    C  
ATOM   4697  NZ  LYS B  51     -23.364 -22.301 -14.288  1.00 15.00      B    N  
ATOM   4698  HZ1 LYS B  51     -22.590 -22.441 -14.965  1.00 15.00      B    H  
ATOM   4699  HZ2 LYS B  51     -22.965 -22.192 -13.333  1.00 15.00      B    H  
ATOM   4700  HZ3 LYS B  51     -23.872 -21.418 -14.543  1.00 15.00      B    H  
ATOM   4701  C   LYS B  51     -29.062 -25.769 -10.843  1.00 15.00      B    C  
ATOM   4702  O   LYS B  51     -28.798 -26.794 -10.220  1.00 15.00      B    O  
ATOM   4703  N   ALA B  52     -29.916 -24.852 -10.400  1.00 15.00      B    N  
ATOM   4704  HN  ALA B  52     -30.077 -24.049 -10.942  1.00 15.00      B    H  
ATOM   4705  CA  ALA B  52     -30.611 -24.996  -9.125  1.00 15.00      B    C  
ATOM   4706  CB  ALA B  52     -31.274 -23.685  -8.729  1.00 15.00      B    C  
ATOM   4707  C   ALA B  52     -31.642 -26.120  -9.186  1.00 15.00      B    C  
ATOM   4708  O   ALA B  52     -32.034 -26.675  -8.162  1.00 15.00      B    O  
ATOM   4709  N   ALA B  53     -32.074 -26.450 -10.397  1.00 15.00      B    N  
ATOM   4710  HN  ALA B  53     -31.731 -25.963 -11.175  1.00 15.00      B    H  
ATOM   4711  CA  ALA B  53     -33.053 -27.510 -10.600  1.00 15.00      B    C  
ATOM   4712  CB  ALA B  53     -33.863 -27.251 -11.861  1.00 15.00      B    C  
ATOM   4713  C   ALA B  53     -32.373 -28.872 -10.674  1.00 15.00      B    C  
ATOM   4714  O   ALA B  53     -33.037 -29.905 -10.746  1.00 15.00      B    O  
ATOM   4715  N   GLN B  54     -31.045 -28.865 -10.669  1.00 15.00      B    N  
ATOM   4716  HN  GLN B  54     -30.572 -28.007 -10.626  1.00 15.00      B    H  
ATOM   4717  CA  GLN B  54     -30.271 -30.098 -10.728  1.00 15.00      B    C  
ATOM   4718  CB  GLN B  54     -29.142 -29.975 -11.754  1.00 15.00      B    C  
ATOM   4719  CG  GLN B  54     -29.611 -29.973 -13.199  1.00 15.00      B    C  
ATOM   4720  CD  GLN B  54     -28.465 -29.906 -14.190  1.00 15.00      B    C  
ATOM   4721  OE1 GLN B  54     -27.434 -29.293 -13.928  1.00 15.00      B    O  
ATOM   4722  NE2 GLN B  54     -28.638 -30.547 -15.335  1.00 15.00      B    N  
ATOM   4723 HE21 GLN B  54     -29.484 -31.019 -15.477  1.00 15.00      B    H  
ATOM   4724 HE22 GLN B  54     -27.912 -30.522 -15.990  1.00 15.00      B    H  
ATOM   4725  C   GLN B  54     -29.694 -30.429  -9.359  1.00 15.00      B    C  
ATOM   4726  O   GLN B  54     -28.952 -31.398  -9.202  1.00 15.00      B    O  
ATOM   4727  N   LEU B  55     -30.042 -29.613  -8.373  1.00 15.00      B    N  
ATOM   4728  HN  LEU B  55     -30.646 -28.867  -8.562  1.00 15.00      B    H  
ATOM   4729  CA  LEU B  55     -29.564 -29.807  -7.015  1.00 15.00      B    C  
ATOM   4730  CB  LEU B  55     -29.520 -28.474  -6.266  1.00 15.00      B    C  
ATOM   4731  CG  LEU B  55     -28.720 -27.350  -6.924  1.00 15.00      B    C  
ATOM   4732  CD1 LEU B  55     -28.838 -26.073  -6.111  1.00 15.00      B    C  
ATOM   4733  CD2 LEU B  55     -27.262 -27.749  -7.092  1.00 15.00      B    C  
ATOM   4734  C   LEU B  55     -30.464 -30.779  -6.269  1.00 15.00      B    C  
ATOM   4735  O   LEU B  55     -31.692 -30.704  -6.361  1.00 15.00      B    O  
ATOM   4736  N   LYS B  56     -29.850 -31.696  -5.546  1.00 15.00      B    N  
ATOM   4737  HN  LYS B  56     -28.859 -31.717  -5.536  1.00 15.00      B    H  
ATOM   4738  CA  LYS B  56     -30.587 -32.678  -4.775  1.00 15.00      B    C  
ATOM   4739  CB  LYS B  56     -29.764 -33.952  -4.617  1.00 15.00      B    C  
ATOM   4740  CG  LYS B  56     -29.290 -34.533  -5.935  1.00 15.00      B    C  
ATOM   4741  CD  LYS B  56     -28.067 -35.405  -5.741  1.00 15.00      B    C  
ATOM   4742  CE  LYS B  56     -27.261 -35.493  -7.022  1.00 15.00      B    C  
ATOM   4743  NZ  LYS B  56     -25.999 -36.248  -6.822  1.00 15.00      B    N  
ATOM   4744  HZ1 LYS B  56     -26.197 -37.159  -6.364  1.00 15.00      B    H  
ATOM   4745  HZ2 LYS B  56     -25.350 -35.701  -6.219  1.00 15.00      B    H  
ATOM   4746  HZ3 LYS B  56     -25.541 -36.423  -7.737  1.00 15.00      B    H  
ATOM   4747  C   LYS B  56     -30.953 -32.118  -3.408  1.00 15.00      B    C  
ATOM   4748  O   LYS B  56     -30.603 -30.984  -3.073  1.00 15.00      B    O  
ATOM   4749  N   ASP B  57     -31.648 -32.925  -2.621  1.00 15.00      B    N  
ATOM   4750  HN  ASP B  57     -31.883 -33.817  -2.943  1.00 15.00      B    H  
ATOM   4751  CA  ASP B  57     -32.074 -32.522  -1.289  1.00 15.00      B    C  
ATOM   4752  CB  ASP B  57     -33.013 -33.570  -0.693  1.00 15.00      B    C  
ATOM   4753  CG  ASP B  57     -34.282 -32.956  -0.147  1.00 15.00      B    C  
ATOM   4754  OD1 ASP B  57     -34.188 -32.127   0.781  1.00 15.00      B    O  
ATOM   4755  OD2 ASP B  57     -35.371 -33.299  -0.652  1.00 15.00      B    O  
ATOM   4756  C   ASP B  57     -30.879 -32.300  -0.369  1.00 15.00      B    C  
ATOM   4757  O   ASP B  57     -30.291 -33.253   0.149  1.00 15.00      B    O  
ATOM   4758  N   GLY B  58     -30.506 -31.040  -0.189  1.00 15.00      B    N  
ATOM   4759  HN  GLY B  58     -30.998 -30.325  -0.642  1.00 15.00      B    H  
ATOM   4760  CA  GLY B  58     -29.385 -30.716   0.670  1.00 15.00      B    C  
ATOM   4761  C   GLY B  58     -28.273 -29.978  -0.053  1.00 15.00      B    C  
ATOM   4762  O   GLY B  58     -27.382 -29.418   0.584  1.00 15.00      B    O  
ATOM   4763  N   GLU B  59     -28.319 -29.974  -1.379  1.00 15.00      B    N  
ATOM   4764  HN  GLU B  59     -29.055 -30.434  -1.839  1.00 15.00      B    H  
ATOM   4765  CA  GLU B  59     -27.301 -29.296  -2.171  1.00 15.00      B    C  
ATOM   4766  CB  GLU B  59     -27.036 -30.056  -3.480  1.00 15.00      B    C  
ATOM   4767  CG  GLU B  59     -26.429 -31.444  -3.284  1.00 15.00      B    C  
ATOM   4768  CD  GLU B  59     -26.427 -32.287  -4.549  1.00 15.00      B    C  
ATOM   4769  OE1 GLU B  59     -25.653 -33.268  -4.622  1.00 15.00      B    O  
ATOM   4770  OE2 GLU B  59     -27.208 -31.983  -5.469  1.00 15.00      B    O  
ATOM   4771  C   GLU B  59     -27.701 -27.844  -2.445  1.00 15.00      B    C  
ATOM   4772  O   GLU B  59     -28.784 -27.574  -2.963  1.00 15.00      B    O  
ATOM   4773  N   TRP B  60     -26.831 -26.914  -2.068  1.00 15.00      B    N  
ATOM   4774  HN  TRP B  60     -25.985 -27.191  -1.650  1.00 15.00      B    H  
ATOM   4775  CA  TRP B  60     -27.086 -25.491  -2.268  1.00 15.00      B    C  
ATOM   4776  CB  TRP B  60     -26.807 -24.705  -0.979  1.00 15.00      B    C  
ATOM   4777  CG  TRP B  60     -27.729 -25.027   0.159  1.00 15.00      B    C  
ATOM   4778  CD1 TRP B  60     -27.744 -26.169   0.908  1.00 15.00      B    C  
ATOM   4779  CD2 TRP B  60     -28.764 -24.189   0.688  1.00 15.00      B    C  
ATOM   4780  NE1 TRP B  60     -28.727 -26.097   1.863  1.00 15.00      B    N  
ATOM   4781  HE1 TRP B  60     -28.936 -26.795   2.519  1.00 15.00      B    H  
ATOM   4782  CE2 TRP B  60     -29.368 -24.892   1.749  1.00 15.00      B    C  
ATOM   4783  CE3 TRP B  60     -29.240 -22.913   0.367  1.00 15.00      B    C  
ATOM   4784  CZ2 TRP B  60     -30.420 -24.361   2.491  1.00 15.00      B    C  
ATOM   4785  CZ3 TRP B  60     -30.286 -22.390   1.103  1.00 15.00      B    C  
ATOM   4786  CH2 TRP B  60     -30.864 -23.112   2.153  1.00 15.00      B    C  
ATOM   4787  C   TRP B  60     -26.209 -24.946  -3.387  1.00 15.00      B    C  
ATOM   4788  O   TRP B  60     -25.094 -25.428  -3.604  1.00 15.00      B    O  
ATOM   4789  N   LEU B  61     -26.711 -23.946  -4.095  1.00 15.00      B    N  
ATOM   4790  HN  LEU B  61     -27.606 -23.608  -3.882  1.00 15.00      B    H  
ATOM   4791  CA  LEU B  61     -25.963 -23.337  -5.184  1.00 15.00      B    C  
ATOM   4792  CB  LEU B  61     -26.835 -23.214  -6.436  1.00 15.00      B    C  
ATOM   4793  CG  LEU B  61     -26.118 -22.779  -7.717  1.00 15.00      B    C  
ATOM   4794  CD1 LEU B  61     -25.182 -23.874  -8.209  1.00 15.00      B    C  
ATOM   4795  CD2 LEU B  61     -27.123 -22.402  -8.794  1.00 15.00      B    C  
ATOM   4796  C   LEU B  61     -25.448 -21.965  -4.777  1.00 15.00      B    C  
ATOM   4797  O   LEU B  61     -26.212 -21.124  -4.298  1.00 15.00      B    O  
ATOM   4798  N   ASN B  62     -24.152 -21.754  -4.949  1.00 15.00      B    N  
ATOM   4799  HN  ASN B  62     -23.594 -22.478  -5.312  1.00 15.00      B    H  
ATOM   4800  CA  ASN B  62     -23.529 -20.480  -4.614  1.00 15.00      B    C  
ATOM   4801  CB  ASN B  62     -22.237 -20.710  -3.827  1.00 15.00      B    C  
ATOM   4802  CG  ASN B  62     -21.669 -19.430  -3.244  1.00 15.00      B    C  
ATOM   4803  OD1 ASN B  62     -22.405 -18.494  -2.944  1.00 15.00      B    O  
ATOM   4804  ND2 ASN B  62     -20.356 -19.386  -3.080  1.00 15.00      B    N  
ATOM   4805 HD21 ASN B  62     -19.830 -20.165  -3.345  1.00 15.00      B    H  
ATOM   4806 HD22 ASN B  62     -19.961 -18.571  -2.674  1.00 15.00      B    H  
ATOM   4807  C   ASN B  62     -23.231 -19.702  -5.888  1.00 15.00      B    C  
ATOM   4808  O   ASN B  62     -22.541 -20.204  -6.780  1.00 15.00      B    O  
ATOM   4809  N   VAL B  63     -23.760 -18.489  -5.976  1.00 15.00      B    N  
ATOM   4810  HN  VAL B  63     -24.290 -18.143  -5.226  1.00 15.00      B    H  
ATOM   4811  CA  VAL B  63     -23.562 -17.650  -7.152  1.00 15.00      B    C  
ATOM   4812  CB  VAL B  63     -24.882 -16.998  -7.619  1.00 15.00      B    C  
ATOM   4813  CG1 VAL B  63     -24.682 -16.251  -8.931  1.00 15.00      B    C  
ATOM   4814  CG2 VAL B  63     -25.979 -18.045  -7.759  1.00 15.00      B    C  
ATOM   4815  C   VAL B  63     -22.522 -16.564  -6.889  1.00 15.00      B    C  
ATOM   4816  O   VAL B  63     -22.816 -15.540  -6.271  1.00 15.00      B    O  
ATOM   4817  N   SER B  64     -21.307 -16.799  -7.357  1.00 15.00      B    N  
ATOM   4818  HN  SER B  64     -21.137 -17.638  -7.837  1.00 15.00      B    H  
ATOM   4819  CA  SER B  64     -20.217 -15.851  -7.189  1.00 15.00      B    C  
ATOM   4820  CB  SER B  64     -18.933 -16.609  -6.842  1.00 15.00      B    C  
ATOM   4821  OG  SER B  64     -19.228 -17.803  -6.132  1.00 15.00      B    O  
ATOM   4822  HG  SER B  64     -19.408 -17.590  -5.209  1.00 15.00      B    H  
ATOM   4823  C   SER B  64     -20.022 -15.047  -8.476  1.00 15.00      B    C  
ATOM   4824  O   SER B  64     -20.583 -15.390  -9.516  1.00 15.00      B    O  
ATOM   4825  N   HIS B  65     -19.237 -13.976  -8.409  1.00 15.00      B    N  
ATOM   4826  HN  HIS B  65     -18.807 -13.746  -7.558  1.00 15.00      B    H  
ATOM   4827  CA  HIS B  65     -18.983 -13.148  -9.585  1.00 15.00      B    C  
ATOM   4828  CB  HIS B  65     -20.158 -12.210  -9.909  1.00 15.00      B    C  
ATOM   4829  CG  HIS B  65     -20.607 -11.326  -8.783  1.00 15.00      B    C  
ATOM   4830  ND1 HIS B  65     -19.945 -10.174  -8.409  1.00 15.00      B    N  
ATOM   4831  HD1 HIS B  65     -19.120  -9.829  -8.815  1.00 15.00      B    H  
ATOM   4832  CD2 HIS B  65     -21.670 -11.429  -7.954  1.00 15.00      B    C  
ATOM   4833  CE1 HIS B  65     -20.582  -9.609  -7.399  1.00 15.00      B    C  
ATOM   4834  NE2 HIS B  65     -21.631 -10.352  -7.106  1.00 15.00      B    N  
ATOM   4835  HE2 HIS B  65     -22.281 -10.163  -6.395  1.00 15.00      B    H  
ATOM   4836  C   HIS B  65     -17.682 -12.367  -9.458  1.00 15.00      B    C  
ATOM   4837  O   HIS B  65     -17.482 -11.628  -8.494  1.00 15.00      B    O  
ATOM   4838  N   GLU B  66     -16.812 -12.537 -10.440  1.00 15.00      B    N  
ATOM   4839  HN  GLU B  66     -17.045 -13.136 -11.185  1.00 15.00      B    H  
ATOM   4840  CA  GLU B  66     -15.526 -11.856 -10.465  1.00 15.00      B    C  
ATOM   4841  CB  GLU B  66     -14.424 -12.837 -10.890  1.00 15.00      B    C  
ATOM   4842  CG  GLU B  66     -13.041 -12.221 -11.060  1.00 15.00      B    C  
ATOM   4843  CD  GLU B  66     -12.463 -11.675  -9.768  1.00 15.00      B    C  
ATOM   4844  OE1 GLU B  66     -11.535 -12.300  -9.218  1.00 15.00      B    O  
ATOM   4845  OE2 GLU B  66     -12.918 -10.604  -9.310  1.00 15.00      B    O  
ATOM   4846  C   GLU B  66     -15.592 -10.669 -11.422  1.00 15.00      B    C  
ATOM   4847  O   GLU B  66     -16.347 -10.691 -12.400  1.00 15.00      B    O  
ATOM   4848  N   ALA B  67     -14.816  -9.636 -11.134  1.00 15.00      B    N  
ATOM   4849  HN  ALA B  67     -14.219  -9.688 -10.347  1.00 15.00      B    H  
ATOM   4850  CA  ALA B  67     -14.792  -8.441 -11.964  1.00 15.00      B    C  
ATOM   4851  CB  ALA B  67     -15.764  -7.401 -11.426  1.00 15.00      B    C  
ATOM   4852  C   ALA B  67     -13.383  -7.864 -12.047  1.00 15.00      B    C  
ATOM   4853  O   ALA B  67     -12.759  -7.577 -11.025  1.00 15.00      B    O  
END
