# Supplementary material for: Distribution and molecular evolution of the anti-CRISPR family AcrIF7
Source: PLoS Biol. 2023 Apr 21;21(4):e3002072. doi: 10.1371/journal.pbio.3002072 (PMC10155984; doi:10.1371/journal.pbio.3002072)
Supplement: S14 Data — Individual files can be open using Pymol or any structure visualisation tool. (ZIP) [file pbio.3002072.s021.zip › Structural_analysis/s7_7jzx.drw]

#--- Created by: LigPlus v.2.2.5
#--- Date:       Thu Mar 10 20:11:53 GMT 2022
#V
#DL
#E 44
PDB CODE: s7_7jzx
LABEL: s7_7jzx
SELECTED
#O1M44_1
#R [LYS   31  A]
2LYS  31 A    48.485 -4.498 Lys31(A)
#A
 N   49.137 -5.664 49.57 -5.231 N # -37.433 2.854 14.916   [0]
 CA  50.03 -6.818 50.464 -6.384 CA # -36.629 4.056 15.111   [1]
 CB  51.554 -6.695 51.121 -6.262 CB # -35.249 3.885 14.475   [2]
 CG  52.047 -5.253 52.48 -4.819 CG # -34.378 2.855 15.184   [3]
 CD  50.901 -4.249 50.468 -3.816 CD # -33.534 2.042 14.212   [4]
 CE  51.403 -2.816 51.836 -2.382 CE # -32.42 2.871 13.597   [5]
 NZ  50.292 -1.83 50.725 -1.397 NZ # -32.871 3.619 12.396   [6]
 C   49.299 -8.161 48.866 -7.728 C # -37.312 5.337 14.63   [7]
 O   48.07 -8.198 48.503 -7.765 O # -36.986 6.427 15.098   [8]
#O1M44_2
#R [LYS   28  A]
2LYS  28 A    36.83 -4.755 Lys28(A)
#A
 N   36.536 -5.816 36.969 -5.383 N # -36.784 0.525 10.54   [9]
 CA  37.923 -6.251 37.49 -6.684 CA # -37.258 1.83 10.11   [10]
 CB  39.137 -5.309 39.571 -4.875 CB # -37.669 1.776 8.63   [11]
 CG  38.8 -3.822 39.234 -3.389 CG # -38.544 2.933 8.161   [12]
 CD  37.299 -3.577 37.732 -3.144 CD # -37.723 4.168 7.821   [13]
 CE  36.979 -2.092 37.413 -1.659 CE # -36.964 3.987 6.518   [14]
 NZ  35.515 -1.83 35.948 -1.397 NZ # -36.07 5.139 6.221   [15]
 C   38.003 -7.777 38.436 -7.343 C # -38.436 2.28 10.973   [16]
 O   36.984 -8.455 36.55 -8.022 O # -38.449 3.395 11.479   [17]
#O2M44_3
#R [PHE   17  B]
2PHE  17 B    10.115 6.73 Phe17(B)
#A
 N   12.328 4.289 12.762 4.723 N # -20.999 10.848 -1.542   [18]
 CA  11.568 5.535 11.135 5.968 CA # -21.595 9.863 -0.646   [19]
 CB  10.036 5.617 10.47 6.05 CB # -20.603 8.723 -0.383   [20]
 CG  9.333 4.288 8.9 4.721 CG # -20.507 7.704 -1.485   [21]
 CD1 10.056 3.105 10.489 3.539 CD1 # -21.106 6.462 -1.347   [22]
 CD2 7.948 4.22 8.382 4.654 CD2 # -19.81 7.98 -2.651   [23]
 CE1 9.414 1.883 8.98 2.316 CE1 # -21.014 5.516 -2.349   [24]
 CE2 7.299 3.001 6.866 3.434 CE2 # -19.715 7.039 -3.658   [25]
 CZ  8.033 1.83 8.466 2.263 CZ # -20.317 5.805 -3.507   [26]
 C   12.498 6.743 12.931 7.176 C # -21.995 10.501 0.68   [27]
 O   13.721 6.594 14.155 7.028 O # -21.842 9.893 1.741   [28]
#O2M44_4
#R [GLU   34  B]
2GLU  34 B    33.697 6.13 Glu34(B)
#A
 N   33.424 5.12 33.858 5.553 N # -29.986 3.314 6.034   [29]
 CA  31.965 5.03 32.398 5.463 CA # -30.071 2.482 4.835   [30]
 CB  31.182 3.712 30.748 4.145 CB # -31.459 2.607 4.195   [31]
 CG  32.05 2.462 31.617 2.029 CG # -32.596 2.057 5.043   [32]
 CD  33.535 2.78 33.102 3.213 CD # -33.965 2.438 4.508   [33]
 OE1 34.35 1.83 34.784 2.263 OE1 # -34.568 1.625 3.772   [34]
 OE2 33.892 3.98 34.325 4.414 OE2 # -34.448 3.547 4.833   [35]
 C   31.318 6.415 30.885 6.848 C # -28.996 2.857 3.815   [36]
 O   32.008 7.435 32.442 7.868 O # -28.527 2.012 3.052   [37]
#O2M44_5
#R [SER   30  B]
2SER  30 B    46.137 5.83 Ser30(B)
#A
 N   44.778 2.423 44.344 2.856 N # -33.318 6.566 9.72   [38]
 CA  45.771 3.475 46.205 3.908 CA # -33.293 5.277 9.063   [39]
 CB  47.274 3.224 47.707 3.658 CB # -34.636 4.575 9.221   [40]
 OG  47.552 1.83 47.985 2.263 OG # -35.019 4.523 10.589   [41]
 C   45.141 4.863 45.575 5.296 C # -32.868 5.382 7.603   [42]
 O   43.922 4.988 44.355 5.421 O # -32.189 4.498 7.092   [43]
#O1M44_6
#R [ARG  259  A]
2ARG 259 A    62.484 -5.226 Arg259(A)
#A
 N   58.852 -2.58 59.285 -2.147 N # -9.499 5.971 5.299   [44]
 CA  57.958 -3.733 57.524 -4.166 CA # -9.679 7.288 4.697   [45]
 CB  58.44 -5.184 58.873 -4.75 CB # -9.824 8.37 5.767   [46]
 CG  59.952 -5.326 59.519 -4.893 CG # -10.934 8.098 6.767   [47]
 CD  60.635 -3.969 61.068 -3.535 CD # -10.395 7.432 8.022   [48]
 NE  62.087 -4.097 61.653 -3.664 NE # -10.026 8.413 9.035   [49]
 CZ  62.94 -3.076 63.373 -2.642 CZ # -8.822 8.513 9.593   [50]
 NH1 64.254 -3.307 64.687 -2.874 NH1 # -7.836 7.688 9.235   [51]
 NH2 62.48 -1.83 62.913 -1.397 NH2 # -8.616 9.437 10.524   [52]
 C   56.49 -3.328 56.923 -2.895 C # -8.563 7.637 3.722   [53]
 O   56.156 -2.141 56.589 -1.708 O # -7.619 8.354 4.063   [54]
#O2M44_7
#R [GLU   69  B]
2GLU  69 B    62.272 6.43 Glu69(B)
#A
 N   61.407 5.282 61.84 5.715 N # -17.191 9.614 11.386   [55]
 CA  59.979 5.575 60.412 6.008 CA # -15.926 8.894 11.315   [56]
 CB  58.857 4.526 58.424 4.96 CB # -14.731 9.857 11.357   [57]
 CG  59.363 3.088 59.797 3.522 CG # -13.391 9.182 11.087   [58]
 CD  60.874 2.971 60.441 3.404 CD # -12.237 10.152 10.932   [59]
 OE1 61.386 1.83 61.819 2.263 OE1 # -11.702 10.261 9.807   [60]
 OE2 61.552 4.013 61.986 4.446 OE2 # -11.841 10.78 11.929   [61]
 C   59.774 7.087 59.341 7.52 C # -15.854 7.887 12.459   [62]
 O   60.744 7.846 61.177 8.279 O # -16.563 8.026 13.456   [63]
#O1M44_8
#R [ASN  250  A]
2ASN 250 A    7.116 -5.728 Asn250(A)
#A
 N   6.701 -4.521 7.135 -4.088 N # -16.239 10.448 -0.858   [64]
 CA  5.322 -4.038 5.755 -3.605 CA # -16.506 10.735 -2.266   [65]
 CB  4.095 -4.958 3.662 -4.524 CB # -16.467 12.246 -2.525   [66]
 CG  4.462 -6.429 4.896 -5.996 CG # -17.787 12.929 -2.224   [67]
 OD1 5.655 -6.742 6.089 -6.308 OD1 # -18.537 12.498 -1.345   [68]
 ND2 3.488 -7.328 3.055 -6.895 ND2 # -18.081 13.996 -2.954   [69]
 C   5.242 -2.514 4.808 -2.081 C # -15.534 10.018 -3.198   [70]
 O   6.267 -1.83 6.701 -1.397 O # -15.359 10.416 -4.352   [71]
#O2M44_9
#R [GLU   18  B]
2GLU  18 B    23.539 6.43 Glu18(B)
#A
 N   24.409 3.212 24.842 3.646 N # -22.515 11.718 0.62   [72]
 CA  24.118 4.64 23.685 4.207 CA # -22.924 12.43 1.824   [73]
 CB  22.709 5.231 23.142 5.664 CB # -22.245 13.797 1.892   [74]
 CG  21.597 4.197 21.164 4.63 CG # -20.728 13.743 1.889   [75]
 CD  22.134 2.785 22.567 3.218 CD # -20.11 15.116 2.011   [76]
 OE1 21.324 1.83 20.891 2.263 OE1 # -19.476 15.403 3.052   [77]
 OE2 23.372 2.61 23.806 3.043 OE2 # -20.256 15.93 1.073   [78]
 C   25.396 5.471 25.829 5.904 C # -24.437 12.604 1.884   [79]
 O   26.502 4.931 26.935 5.364 O # -25.132 12.449 0.88   [80]
#O1M44_10
#R [LYS  247  A]
2LYS 247 A    21.149 -6.726 Lys247(A)
#A
 N   22.884 -5.759 23.317 -5.325 N # -13.137 14.867 2.06   [81]
 CA  23.887 -6.817 24.321 -6.384 CA # -14.226 13.903 1.947   [82]
 CB  25.401 -6.569 24.968 -6.135 CB # -15.412 14.497 1.176   [83]
 CG  25.805 -5.103 26.238 -4.67 CG # -16.221 15.526 1.949   [84]
 CD  24.584 -4.195 24.151 -3.762 CD # -16.141 16.896 1.293   [85]
 CE  24.981 -2.728 25.414 -2.295 CE # -16.988 17.918 2.033   [86]
 NZ  23.798 -1.83 24.231 -1.397 NZ # -18.435 17.586 1.982   [87]
 C   23.247 -8.202 22.813 -7.769 C # -13.769 12.612 1.274   [88]
 O   22.021 -8.326 22.455 -7.893 O # -13.917 12.45 0.062   [89]
#O2M44_11
#R [GLU   33  B]
2GLU  33 B    54.48 6.13 Glu33(B)
#A
 N   55.701 3.174 56.135 3.607 N # -29.448 5.521 7.699   [90]
 CA  55.415 4.598 54.982 4.165 CA # -28.967 4.198 8.058   [91]
 CB  54.009 5.199 54.442 5.633 CB # -29.857 3.606 9.152   [92]
 CG  52.879 4.186 52.446 4.619 CG # -29.578 2.153 9.488   [93]
 CD  53.394 2.764 53.828 3.197 CD # -30.51 1.63 10.558   [94]
 OE1 52.565 1.83 52.131 2.263 OE1 # -31.677 2.074 10.601   [95]
 OE2 54.626 2.578 55.06 3.012 OE2 # -30.077 0.779 11.358   [96]
 C   56.705 5.416 57.138 5.85 C # -28.93 3.279 6.839   [97]
 O   57.797 4.859 58.231 5.293 O # -27.958 2.562 6.627   [98]
#O2M44_12
#R [ASP   29  B]
2ASP  29 B    47.527 7.03 Asp29(B)
#A
 N   51.505 4.86 51.938 5.294 N # -33.51 9.197 10.428   [99]
 CA  50.089 5.216 50.522 5.65 CA # -32.395 8.424 10.967   [100]
 CB  48.95 4.192 48.516 4.625 CB # -32.613 8.177 12.463   [101]
 CG  49.45 2.758 49.883 3.191 CG # -33.131 6.78 12.758   [102]
 OD1 50.677 2.554 51.111 2.987 OD1 # -32.368 5.973 13.319   [103]
 OD2 48.612 1.83 48.178 2.263 OD2 # -34.287 6.473 12.393   [104]
 C   49.875 6.727 49.442 7.16 C # -32.228 7.084 10.258   [105]
 O   50.833 7.499 51.266 7.932 O # -31.126 6.543 10.183   [106]
#O1M44_13
#R [HIS   47  A]
2HIS  47 A    31.505 -5.117 His47(A)
#A
 N   31.39 -6.237 31.823 -5.804 N # -41.499 -0.86 1.455   [107]
 CA  32.82 -6.513 32.387 -6.947 CA # -40.519 -1.741 2.076   [108]
 CB  33.906 -5.432 34.339 -4.998 CB # -39.723 -0.972 3.136   [109]
 CG  33.399 -4.02 32.966 -4.453 CG # -38.524 -0.233 2.621   [110]
 ND1 32.079 -3.609 32.512 -3.176 ND1 # -38.512 0.486 1.44   [111]
 CD2 34.142 -2.888 34.575 -2.454 CD2 # -37.293 -0.079 3.164   [112]
 CE1 32.035 -2.286 31.602 -1.853 CE1 # -37.32 1.04 1.28   [113]
 NE2 33.273 -1.83 33.706 -1.397 NE2 # -36.57 0.716 2.316   [114]
 C   33.105 -8.009 33.538 -7.576 C # -41.179 -2.953 2.719   [115]
 O   32.179 -8.817 31.745 -8.383 O # -41.058 -3.159 3.924   [116]
#O2M44_14
#R [ALA   35  B]
3ALA  35 B    16.061 3.11 Ala35(B)
#A
 N   16.061 3.11 16.061 3.11 # -28.593 4.121 3.827   [117]
 CA  16.061 3.11 16.061 3.11 # -27.592 4.618 2.891   [118]
 CB  16.061 3.11 16.061 3.11 # -27.894 6.064 2.525   [119]
 C   16.061 3.11 16.061 3.11 # -26.164 4.491 3.422   [120]
 O   16.061 3.11 16.061 3.11 # -25.215 4.908 2.757   [121]
#O1M44_15
#R [ALA  112  A]
3ALA 112 A    19.681 -3.11 Ala112(A)
#A
 N   19.681 -3.11 19.681 -3.11 # -25.224 6.447 -2.877   [122]
 CA  19.681 -3.11 19.681 -3.11 # -25.294 5.924 -1.517   [123]
 CB  19.681 -3.11 19.681 -3.11 # -24.753 6.946 -0.528   [124]
 C   19.681 -3.11 19.681 -3.11 # -26.718 5.521 -1.144   [125]
 O   19.681 -3.11 19.681 -3.11 # -26.924 4.634 -0.317   [126]
#O2M44_16
#R [ASP   28  B]
2ASP  28 B    40.325 5.53 Asp28(B)
#A
 N   39.111 3.962 39.544 4.395 N # -34.362 11.922 8.735   [127]
 CA  37.826 4.662 38.259 5.095 CA # -34.73 10.508 8.809   [128]
 CB  36.439 3.993 36.006 4.427 CB # -35.287 10.014 7.461   [129]
 CG  36.482 2.465 36.916 2.898 CG # -35.848 8.592 7.5   [130]
 OD1 37.59 1.891 38.024 2.324 OD1 # -35.234 7.713 8.138   [131]
 OD2 35.41 1.83 34.977 2.263 OD2 # -36.886 8.339 6.859   [132]
 C   38.088 6.165 37.655 6.598 C # -33.497 9.702 9.205   [133]
 O   39.242 6.609 39.675 7.042 O # -32.554 9.556 8.42   [134]
#O1M44_17
#R [LEU  115  A]
3LEU 115 A    28.842 -3.11 Leu115(A)
#A
 N   28.842 -3.11 28.842 -3.11 # -27.322 1.664 -1.215   [135]
 CA  28.842 -3.11 28.842 -3.11 # -26.376 0.782 -0.542   [136]
 CB  28.842 -3.11 28.842 -3.11 # -25.623 1.531 0.56   [137]
 CG  28.842 -3.11 28.842 -3.11 # -24.27 0.943 0.965   [138]
 CD1 28.842 -3.11 28.842 -3.11 # -23.321 0.907 -0.225   [139]
 CD2 28.842 -3.11 28.842 -3.11 # -23.662 1.732 2.112   [140]
 C   28.842 -3.11 28.842 -3.11 # -27.067 -0.456 0.022   [141]
 O   28.842 -3.11 28.842 -3.11 # -26.419 -1.476 0.284   [142]
#O2M44_18
#R [ASP   13  B]
2ASP  13 B    2.265 5.83 Asp13(B)
#A
 N   6.239 5.538 6.673 5.971 N # -23.212 19.065 -2.278   [143]
 CA  4.785 5.481 5.218 5.914 CA # -22.785 18.177 -3.35   [144]
 CB  3.95 4.196 3.517 4.629 CB # -21.346 17.702 -3.123   [145]
 CG  4.8 2.938 5.233 3.371 CG # -20.941 16.574 -4.055   [146]
 OD1 6.045 3.059 6.479 3.493 OD1 # -21.365 16.587 -5.232   [147]
 OD2 4.224 1.83 3.791 2.263 OD2 # -20.199 15.674 -3.609   [148]
 C   4.219 6.896 3.786 7.329 C # -23.732 16.987 -3.434   [149]
 O   4.967 7.873 5.401 8.307 O # -24.058 16.368 -2.421   [150]
#O2M44_19
#R [GLY   16  B]
3GLY  16 B    1.61 3.11 Gly16(B)
#A
 N   1.61 3.11 1.61 3.11 # -21.676 12.904 -4.463   [151]
 CA  1.61 3.11 1.61 3.11 # -20.823 12.206 -3.528   [152]
 C   1.61 3.11 1.61 3.11 # -21.567 11.186 -2.692   [153]
 O   1.61 3.11 1.61 3.11 # -22.642 10.722 -3.07   [154]
#O1M44_20
#R [GLY  110  A]
3GLY 110 A    10.51 -3.11 Gly110(A)
#A
 N   10.51 -3.11 10.51 -3.11 # -21.143 4.584 -6.834   [155]
 CA  10.51 -3.11 10.51 -3.11 # -22.457 4.975 -7.297   [156]
 C   10.51 -3.11 10.51 -3.11 # -23.199 5.847 -6.306   [157]
 O   10.51 -3.11 10.51 -3.11 # -22.605 6.701 -5.651   [158]
#O2M44_21
#R [TYR   36  B]
3TYR  36 B    28.842 3.11 Tyr36(B)
#A
 N   28.842 3.11 28.842 3.11 # -26 3.919 4.609   [159]
 CA  28.842 3.11 28.842 3.11 # -24.667 3.772 5.19   [160]
 CB  28.842 3.11 28.842 3.11 # -24.39 4.878 6.214   [161]
 CG  28.842 3.11 28.842 3.11 # -24.077 6.232 5.613   [162]
 CD1 28.842 3.11 28.842 3.11 # -22.816 6.518 5.106   [163]
 CD2 28.842 3.11 28.842 3.11 # -25.041 7.23 5.565   [164]
 CE1 28.842 3.11 28.842 3.11 # -22.525 7.759 4.572   [165]
 CE2 28.842 3.11 28.842 3.11 # -24.761 8.471 5.029   [166]
 CZ  28.842 3.11 28.842 3.11 # -23.503 8.731 4.536   [167]
 OH  28.842 3.11 28.842 3.11 # -23.22 9.971 4.016   [168]
 C   28.842 3.11 28.842 3.11 # -24.462 2.407 5.84   [169]
 O   28.842 3.11 28.842 3.11 # -23.473 1.723 5.574   [170]
#O1M44_22
#R [GLN  249  A]
3GLN 249 A    16.061 -3.11 Gln249(A)
#A
 N   16.061 -3.11 16.061 -3.11 # -15.102 9.907 1.527   [171]
 CA  16.061 -3.11 16.061 -3.11 # -16.321 9.182 1.203   [172]
 CB  16.061 -3.11 16.061 -3.11 # -17.502 9.707 2.03   [173]
 CG  16.061 -3.11 16.061 -3.11 # -17.356 9.567 3.539   [174]
 CD  16.061 -3.11 16.061 -3.11 # -16.434 10.608 4.146   [175]
 OE1 16.061 -3.11 16.061 -3.11 # -16.236 11.685 3.585   [176]
 NE2 16.061 -3.11 16.061 -3.11 # -15.863 10.293 5.297   [177]
HE21 16.061 -3.11 16.061 -3.11 # -16.063 9.417 5.688   [178]
HE22 16.061 -3.11 16.061 -3.11 # -15.27 10.951 5.714   [179]
 C   16.061 -3.11 16.061 -3.11 # -16.65 9.326 -0.276   [180]
 O   16.061 -3.11 16.061 -3.11 # -17.233 8.432 -0.881   [181]
#O2M44_23
#R [ALA   31  B]
3ALA  31 B    41.582 3.11 Ala31(B)
#A
 N   41.582 3.11 41.582 3.11 # -33.261 6.461 6.93   [182]
 CA  41.582 3.11 41.582 3.11 # -32.867 6.664 5.538   [183]
 CB  41.582 3.11 41.582 3.11 # -33.554 7.887 4.952   [184]
 C   41.582 3.11 41.582 3.11 # -31.356 6.825 5.488   [185]
 O   41.582 3.11 41.582 3.11 # -30.687 6.36 4.566   [186]
#Odummy
#R [DUM    1  X]
7DUM   1 X
#A
 C1  0 0 0 0 # 0 0 0   [187]
 C2  65.012 0 65.012 0 # 0 0 0   [188]
#B
2 59 52
2 60 50
2 59 49
2 60 48
2 60 47
2 152 69
2 153 68
2 152 68
2 18 67
2 152 67
2 23 181
2 21 181
2 20 181
2 76 87
2 77 86
2 77 84
2 170 140
2 169 140
2 160 140
2 121 140
2 37 137
2 120 126
2 119 126
2 118 126
2 119 125
2 121 124
2 22 124
2 26 158
2 25 158
2 24 158
2 26 155
2 33 114
2 34 113
2 34 112
2 94 6
2 40 6
2 39 6
2 102 6
2 96 5
2 95 5
2 94 5
2 103 5
2 104 2
2 103 2
2 33 15
2 183 15
2 42 15
2 40 15
2 130 15
2 35 14
2 40 14
2 41 13
2 40 13
2 41 10
2 40 10
1 52 60 3.27
1 49 60 2.61
1 69 148 2.78
1 18 68 2.97
1 87 78 2.62
1 87 77 2.64
1 114 34 2.64
1 6 95 2.65
1 6 41 2.95
1 6 103 2.58
1 15 35 2.66
1 15 131 3.32
0 62 63 d
0 59 61
0 59 60 d
0 58 59
0 57 58
0 56 62
0 56 57
0 55 56
0 36 37 d
0 33 35
0 33 34 d
0 32 33
0 31 32
0 30 36
0 30 31
0 29 30
0 97 98 d
0 94 96
0 94 95 d
0 93 94
0 92 93
0 91 97
0 91 92
0 90 91
0 42 43 d
0 40 41
0 39 42
0 39 40
0 38 39
0 105 106 d
0 102 104
0 102 103 d
0 101 102
0 100 105
0 100 101
0 99 100
0 133 134 d
0 130 132
0 130 131 d
0 129 130
0 128 133
0 128 129
0 127 128
0 79 80 d
0 76 78
0 76 77 d
0 75 76
0 74 75
0 73 79
0 73 74
0 72 73
0 27 28 d
0 25 26
0 24 26 d
0 23 25 d
0 22 24
0 21 23
0 21 22 d
0 20 21
0 19 27
0 19 20
0 18 19
0 149 150 d
0 146 148
0 146 147 d
0 145 146
0 144 149
0 144 145
0 143 144
0 53 54 d
0 50 52
0 50 51 d
0 49 50
0 48 49
0 47 48
0 46 47
0 45 53
0 45 46
0 44 45
0 70 71 d
0 67 69
0 67 68 d
0 66 67
0 65 70
0 65 66
0 64 65
0 88 89 d
0 86 87
0 85 86
0 84 85
0 83 84
0 82 88
0 82 83
0 81 82
0 115 116 d
0 113 114
0 112 114
0 111 113 d
0 110 112 d
0 110 111
0 109 110
0 108 115
0 108 109
0 107 108
0 7 8 d
0 5 6
0 4 5
0 3 4
0 2 3
0 1 7
0 1 2
0 0 1
0 16 17 d
0 14 15
0 13 14
0 12 13
0 11 12
0 10 16
0 10 11
0 9 10
6 187 188
#T
s7_7jzx    0 0
#P
IFACE_RESNAME1_SIZE=0.800
ATOM_EDGES_STATUS=ON
IFACE_BOND2_WIDTH=0.190
EQUIV_ELLIPSES_STATUS=ON
HYDROPHOBIC_BOND_COLOUR=BRICK_RED
DISULPHIDE_WIDTH=0.070
NLIGATOM2_STATUS=ON
LIGATOM_RADIUS=0.330
LIGBOND_COLOUR=PURPLE
IFACE_HYDROPHNAME1_SIZE=0.500
ABODY_OTHER_RESNAME_COLOUR=DARK_SLATE_GREY
IFACE_ATMNAME1_SIZE=0.310
ABODY_LOOP_LIST_HEADING_SIZE=1.00
SULPHUR_COLOUR=YELLOW
EQUIV_SIDECHAINS_UNDERLAY_STATUS=OFF
INTERNAL_HBONDS_STATUS=OFF
DUMMY_COLOUR=BLACK
NLIGRESNAME2_COLOUR=PINK
ABODY_H3_ATNAME_COLOUR=SPRING_GREEN
ABODY_L2_COLOUR=SKY_BLUE
HYDROPHOBIC_WIDTH=0.070
NLIGATMNAME2_STATUS=ON
SALT_BRIDGE_COLOUR=RED
ABODY_H2_ATNAME_COLOUR=OLIVE_GREEN
HYDROPHOBIC_STATUS=OFF
WATER_COLOUR=TURQUOISE
LIGATMNAME_COLOUR=BLACK
CARBON_COLOUR=BLACK
IFACE_HPHOBIC1_RADIUS=1.150
SALT_BRIDGE_DIM_WIDTH=0.070
HYDROPHOBIC2_STATUS=OFF
IFACE_ATOM2_RADIUS=0.330
SPOKE_WIDTH=0.070
NLIGATMNAME2_COLOUR=BLUE
HBOND_WIDTH=0.070
LIGATMNAME_STATUS=ON
TITLE_DIM_SIZE=1.000
WATERNAME_SIZE=0.500
ABODY_H3_COLOUR=SPRING_GREEN
HYDROPHNAME_COLOUR=BLACK
TITLE_COLOUR=BLUE
HYDROPHOBIC2_BOND_COLOUR=BRICK_RED
WATERNAME_STATUS=ON
EXTBOND_COLOUR=PURPLE
METAL_COLOUR=PINK
ABODY_L1_RESNAME_COLOUR=CYAN
UNDERLAY_COLOUR=RED
HBTEXT_DIM_SIZE=0.440
HYDROPHNAME2_COLOUR=BLUE
DISULPHIDE_STATUS=ON
BACKGROUND_COLOUR=WHITE
DUMMY_WIDTH=0.070
HYDROPHOBIC2_WIDTH=0.070
NLIGRESNAME_STATUS=ON
ABODY_L1_ATNAME_COLOUR=CYAN
TITLE_STATUS=ON
ELLIPSE_WIDTH=0.140
LIGATOM_STATUS=ON
HBTEXT_STATUS=ON
SIMPLERES_COLOUR=BLACK
HBTEXT_COLOUR=OLIVE_GREEN
NLIGBOND2_WIDTH=0.130
ABODY_H3_RESNAME_COLOUR=SPRING_GREEN
NLIGBOND2_COLOUR=LILAC
LIGRESNAME_STATUS=ON
LIGRESNAME_COLOUR=BLUE
NLIGRESNAME2_STATUS=ON
SALT_BRIDGE_WIDTH=0.070
IFACE_BOND1_WIDTH=0.190
SHOW_BLANK_TEXT_STATUS=OFF
WATERNAME_DIM_SIZE=0.500
NLIGATMNAME2_SIZE=0.310
PLOT_LABEL_SIZE=12.0
INACTIVE_COLOUR=GREY
ABODY_L1_COLOUR=CYAN
HYDROPHOBIC_COLOUR=BRICK_RED
ABODY_LOOP_LABEL_SIZE=1.60
NLIGRESNAME_COLOUR=OLIVE_GREEN
HBOND_COLOUR=OLIVE_GREEN
PHOSPHORUS_COLOUR=PURPLE
PLOT_LIST_LABEL_SIZE=14.0
ABODY_L2_ATNAME_COLOUR=SKY_BLUE
NLIGATOM_RADIUS=0.330
NITROGEN_COLOUR=BLUE
DIMPLOT_SPLIT_WIDTH=100.0
HYDROPHNAME2_STATUS=ON
IFACE_ATMNAME2_SIZE=0.310
IFACE_RESNAME2_SIZE=0.800
EQUIV_HGROUPS_UNDERLAY_STATUS=ON
ABODY_H2_COLOUR=OLIVE_GREEN
ABODY_L3_RESNAME_COLOUR=BLUE
ABODY_H1_RESNAME_COLOUR=GREEN
NLIGBOND_COLOUR=ORANGE
LIGATMNAME_SIZE=0.310
ATOM_EDGE_COLOUR=BLACK
ABODY_OTHER_ATNAME_COLOUR=DARK_SLATE_GREY
SIMPLE_RADIUS=0.800
NLIGATMNAME_COLOUR=BLACK
HYDROPHNAME2_SIZE=0.500
TITLE_SIZE=1.000
DISULPHIDE_COLOUR=GOLD
IFACE_ATOM1_RADIUS=0.330
ABODY_L2_RESNAME_COLOUR=SKY_BLUE
IFACE_HPHOBIC2_RADIUS=1.150
HYDROPHOBIC2_COLOUR=PINK
HBTEXT_SIZE=0.440
DOUBLE_BONDS_STATUS=OFF
SIMPLETEXT_SIZE=0.500
ABODY_OTHER_COLOUR=DARK_SLATE_GREY
ABODY_L3_ATNAME_COLOUR=BLUE
ABODY_H1_ATNAME_COLOUR=GREEN
LIGRESNAME_SIZE=0.800
WATER_DIM_RADIUS=0.400
DUMMY_STATUS=ON
IFACE_HYDROPHNAME2_SIZE=0.500
NLIGATOM2_RADIUS=0.330
ABODY_L3_COLOUR=BLUE
EXTBOND_DIM_WIDTH=0.070
WATERNAME_COLOUR=PURPLE
ARC_WIDTH=0.070
NLIGATMNAME_SIZE=0.310
OTHER_COLOUR=LIME_GREEN
EXTBOND_WIDTH=0.070
PLOT_LIST_LABEL_COLOUR=BLUE
NLIGATMNAME_STATUS=ON
HBOND_STATUS=ON
INACTIVE_PLOTS_STATUS=ON
ABODY_H2_RESNAME_COLOUR=OLIVE_GREEN
NLIGRESNAME2_SIZE=0.630
HYDROPHNAME_STATUS=ON
LIGBOND_WIDTH=0.190
HBOND_DIM_WIDTH=0.070
SALT_BRIDGE_STATUS=ON
WATER_STATUS=ON
ELLIPSE_COLOUR=RED
DISULPHIDE_DIM_WIDTH=0.070
HYDROPHOBIC_DIM_WIDTH=0.070
NLIGATOM_STATUS=ON
OXYGEN_COLOUR=RED
ABODY_H1_COLOUR=GREEN
HYDROPHNAME_SIZE=0.500
HPHOBIC_RADIUS=1.150
NLIGBOND_WIDTH=0.130
WATER_RADIUS=0.400
NLIGRESNAME_SIZE=0.630
PLOT_LABEL_COLOUR=RED
