# Supplementary material for: Distribution and molecular evolution of the anti-CRISPR family AcrIF7
Source: PLoS Biol. 2023 Apr 21;21(4):e3002072. doi: 10.1371/journal.pbio.3002072 (PMC10155984; doi:10.1371/journal.pbio.3002072)
Supplement: S14 Data — Individual files can be open using Pymol or any structure visualisation tool. (ZIP) [file pbio.3002072.s021.zip › Structural_analysis/s7_7jzx.pdb]

REMARK FILENAME="complex_29w.pdb0"
REMARK ===============================================================
REMARK HADDOCK run for complex
REMARK initial structure: complex_29.pdb
REMARK ===============================================================
REMARK            total,bonds,angles,improper,dihe,vdw,elec,air,cdih,coup,rdcs,vean,dani,xpcs,rg
REMARK energies: -620.822, 0, 0, 0, 0, -26.6588, -594.163, 0, 0, 0, 0, 0, 0, 0, 0
REMARK ===============================================================
REMARK            bonds,angles,impropers,dihe,air,cdih,coup,rdcs,vean,dani,xpcs
REMARK rms-dev.: 0,0,0,0,0,0,0, 0, 0, 0, 0
REMARK ===============================================================
REMARK               air,cdih,coup,rdcs,vean,dani,xpcs
REMARK               >0.3,>5,>1,>0,>5,>0.2,>0.2
REMARK violations.: 0, 0, 0, 0, 0, 0, 0
REMARK ===============================================================
REMARK                        CVpartition#,violations,rms
REMARK AIRs cross-validation: 1, 0, 0
REMARK ===============================================================
REMARK NCS energy: 0
REMARK ===============================================================
REMARK Symmetry energy: 0
REMARK ===============================================================
REMARK Membrane restraining energy: 0
REMARK ===============================================================
REMARK Local cross-correlation:  0.0000
REMARK ===============================================================
REMARK Desolvation energy: 8.53033
REMARK Internal energy free molecules: -18258.4
REMARK Internal energy complex: -18165.3
REMARK Binding energy: -519.178
REMARK ===============================================================
REMARK buried surface area: 1687.13
REMARK ===============================================================
REMARK water - chain_1: 0 0 0
REMARK water - chain_2: 0 0 0
REMARK ===============================================================
REMARK water - water: 0 0 0
REMARK ===============================================================
REMARK DATE:10-Mar-2022  16:20:55       created by user: enmr049
REMARK VERSION:1.3U
ATOM      1  N   PRO A   8     -32.976 -26.448   0.421  1.00 15.00      A    N  
ATOM      2  CA  PRO A   8     -32.874 -26.073  -0.985  1.00 15.00      A    C  
ATOM      3  CB  PRO A   8     -32.066 -27.233  -1.561  1.00 15.00      A    C  
ATOM      4  CG  PRO A   8     -31.138 -27.615  -0.455  1.00 15.00      A    C  
ATOM      5  CD  PRO A   8     -31.827 -27.263   0.843  1.00 15.00      A    C  
ATOM      6  C   PRO A   8     -34.248 -25.994  -1.645  1.00 15.00      A    C  
ATOM      7  O   PRO A   8     -34.536 -26.701  -2.613  1.00 15.00      A    O  
ATOM      8  N   THR A   9     -35.096 -25.136  -1.104  1.00 15.00      A    N  
ATOM      9  HN  THR A   9     -34.803 -24.594  -0.334  1.00 15.00      A    H  
ATOM     10  CA  THR A   9     -36.437 -24.954  -1.631  1.00 15.00      A    C  
ATOM     11  CB  THR A   9     -37.499 -25.747  -0.826  1.00 15.00      A    C  
ATOM     12  OG1 THR A   9     -38.821 -25.441  -1.297  1.00 15.00      A    O  
ATOM     13  HG1 THR A   9     -39.300 -26.261  -1.449  1.00 15.00      A    H  
ATOM     14  CG2 THR A   9     -37.408 -25.452   0.663  1.00 15.00      A    C  
ATOM     15  C   THR A   9     -36.786 -23.472  -1.681  1.00 15.00      A    C  
ATOM     16  O   THR A   9     -36.399 -22.703  -0.803  1.00 15.00      A    O  
ATOM     17  N   TRP A  10     -37.523 -23.073  -2.707  1.00 15.00      A    N  
ATOM     18  HN  TRP A  10     -37.817 -23.732  -3.370  1.00 15.00      A    H  
ATOM     19  CA  TRP A  10     -37.904 -21.677  -2.873  1.00 15.00      A    C  
ATOM     20  CB  TRP A  10     -38.572 -21.443  -4.233  1.00 15.00      A    C  
ATOM     21  CG  TRP A  10     -40.020 -21.829  -4.288  1.00 15.00      A    C  
ATOM     22  CD1 TRP A  10     -40.533 -23.090  -4.377  1.00 15.00      A    C  
ATOM     23  CD2 TRP A  10     -41.142 -20.939  -4.268  1.00 15.00      A    C  
ATOM     24  NE1 TRP A  10     -41.905 -23.042  -4.407  1.00 15.00      A    N  
ATOM     25  HE1 TRP A  10     -42.501 -23.815  -4.467  1.00 15.00      A    H  
ATOM     26  CE2 TRP A  10     -42.304 -21.731  -4.341  1.00 15.00      A    C  
ATOM     27  CE3 TRP A  10     -41.276 -19.549  -4.191  1.00 15.00      A    C  
ATOM     28  CZ2 TRP A  10     -43.583 -21.180  -4.341  1.00 15.00      A    C  
ATOM     29  CZ3 TRP A  10     -42.545 -19.004  -4.192  1.00 15.00      A    C  
ATOM     30  CH2 TRP A  10     -43.682 -19.818  -4.265  1.00 15.00      A    C  
ATOM     31  C   TRP A  10     -38.789 -21.181  -1.731  1.00 15.00      A    C  
ATOM     32  O   TRP A  10     -38.944 -19.979  -1.547  1.00 15.00      A    O  
ATOM     33  N   GLN A  11     -39.351 -22.107  -0.960  1.00 15.00      A    N  
ATOM     34  HN  GLN A  11     -39.171 -23.054  -1.140  1.00 15.00      A    H  
ATOM     35  CA  GLN A  11     -40.216 -21.743   0.154  1.00 15.00      A    C  
ATOM     36  CB  GLN A  11     -40.976 -22.961   0.681  1.00 15.00      A    C  
ATOM     37  CG  GLN A  11     -41.988 -23.547  -0.293  1.00 15.00      A    C  
ATOM     38  CD  GLN A  11     -43.152 -22.616  -0.585  1.00 15.00      A    C  
ATOM     39  OE1 GLN A  11     -43.001 -21.399  -0.640  1.00 15.00      A    O  
ATOM     40  NE2 GLN A  11     -44.332 -23.188  -0.762  1.00 15.00      A    N  
ATOM     41 HE21 GLN A  11     -44.388 -24.162  -0.695  1.00 15.00      A    H  
ATOM     42 HE22 GLN A  11     -45.099 -22.611  -0.955  1.00 15.00      A    H  
ATOM     43  C   GLN A  11     -39.421 -21.096   1.281  1.00 15.00      A    C  
ATOM     44  O   GLN A  11     -39.836 -20.080   1.842  1.00 15.00      A    O  
ATOM     45  N   GLU A  12     -38.269 -21.671   1.598  1.00 15.00      A    N  
ATOM     46  HN  GLU A  12     -37.962 -22.454   1.094  1.00 15.00      A    H  
ATOM     47  CA  GLU A  12     -37.438 -21.133   2.664  1.00 15.00      A    C  
ATOM     48  CB  GLU A  12     -36.484 -22.184   3.245  1.00 15.00      A    C  
ATOM     49  CG  GLU A  12     -35.667 -22.955   2.224  1.00 15.00      A    C  
ATOM     50  CD  GLU A  12     -34.345 -22.291   1.908  1.00 15.00      A    C  
ATOM     51  OE1 GLU A  12     -33.702 -22.695   0.919  1.00 15.00      A    O  
ATOM     52  OE2 GLU A  12     -33.957 -21.365   2.651  1.00 15.00      A    O  
ATOM     53  C   GLU A  12     -36.716 -19.873   2.205  1.00 15.00      A    C  
ATOM     54  O   GLU A  12     -36.553 -18.928   2.974  1.00 15.00      A    O  
ATOM     55  N   LEU A  13     -36.321 -19.854   0.939  1.00 15.00      A    N  
ATOM     56  HN  LEU A  13     -36.468 -20.645   0.378  1.00 15.00      A    H  
ATOM     57  CA  LEU A  13     -35.643 -18.700   0.372  1.00 15.00      A    C  
ATOM     58  CB  LEU A  13     -35.078 -19.039  -1.005  1.00 15.00      A    C  
ATOM     59  CG  LEU A  13     -33.897 -20.009  -1.026  1.00 15.00      A    C  
ATOM     60  CD1 LEU A  13     -33.818 -20.721  -2.366  1.00 15.00      A    C  
ATOM     61  CD2 LEU A  13     -32.599 -19.273  -0.736  1.00 15.00      A    C  
ATOM     62  C   LEU A  13     -36.612 -17.530   0.268  1.00 15.00      A    C  
ATOM     63  O   LEU A  13     -36.246 -16.380   0.509  1.00 15.00      A    O  
ATOM     64  N   ARG A  14     -37.859 -17.837  -0.078  1.00 15.00      A    N  
ATOM     65  HN  ARG A  14     -38.089 -18.776  -0.260  1.00 15.00      A    H  
ATOM     66  CA  ARG A  14     -38.893 -16.820  -0.205  1.00 15.00      A    C  
ATOM     67  CB  ARG A  14     -40.200 -17.434  -0.716  1.00 15.00      A    C  
ATOM     68  CG  ARG A  14     -41.344 -16.446  -0.881  1.00 15.00      A    C  
ATOM     69  CD  ARG A  14     -40.989 -15.318  -1.840  1.00 15.00      A    C  
ATOM     70  NE  ARG A  14     -42.179 -14.568  -2.233  1.00 15.00      A    N  
ATOM     71  HE  ARG A  14     -43.035 -14.874  -1.866  1.00 15.00      A    H  
ATOM     72  CZ  ARG A  14     -42.182 -13.510  -3.048  1.00 15.00      A    C  
ATOM     73  NH1 ARG A  14     -41.051 -13.043  -3.571  1.00 15.00      A    N  
ATOM     74 HH11 ARG A  14     -40.143 -13.499  -3.353  1.00 15.00      A    H  
ATOM     75 HH12 ARG A  14     -41.075 -12.210  -4.209  1.00 15.00      A    H  
ATOM     76  NH2 ARG A  14     -43.330 -12.928  -3.348  1.00 15.00      A    N  
ATOM     77 HH21 ARG A  14     -43.352 -12.096  -4.001  1.00 15.00      A    H  
ATOM     78 HH22 ARG A  14     -44.220 -13.291  -2.954  1.00 15.00      A    H  
ATOM     79  C   ARG A  14     -39.118 -16.122   1.128  1.00 15.00      A    C  
ATOM     80  O   ARG A  14     -39.101 -14.893   1.199  1.00 15.00      A    O  
ATOM     81  N   GLN A  15     -39.311 -16.907   2.185  1.00 15.00      A    N  
ATOM     82  HN  GLN A  15     -39.311 -17.884   2.071  1.00 15.00      A    H  
ATOM     83  CA  GLN A  15     -39.526 -16.340   3.508  1.00 15.00      A    C  
ATOM     84  CB  GLN A  15     -40.034 -17.383   4.513  1.00 15.00      A    C  
ATOM     85  CG  GLN A  15     -39.145 -18.604   4.669  1.00 15.00      A    C  
ATOM     86  CD  GLN A  15     -39.604 -19.529   5.778  1.00 15.00      A    C  
ATOM     87  OE1 GLN A  15     -40.788 -19.604   6.094  1.00 15.00      A    O  
ATOM     88  NE2 GLN A  15     -38.664 -20.246   6.375  1.00 15.00      A    N  
ATOM     89 HE21 GLN A  15     -37.738 -20.141   6.070  1.00 15.00      A    H  
ATOM     90 HE22 GLN A  15     -38.934 -20.848   7.098  1.00 15.00      A    H  
ATOM     91  C   GLN A  15     -38.265 -15.646   4.010  1.00 15.00      A    C  
ATOM     92  O   GLN A  15     -38.346 -14.606   4.655  1.00 15.00      A    O  
ATOM     93  N   PHE A  16     -37.103 -16.218   3.686  1.00 15.00      A    N  
ATOM     94  HN  PHE A  16     -37.110 -17.052   3.166  1.00 15.00      A    H  
ATOM     95  CA  PHE A  16     -35.821 -15.650   4.094  1.00 15.00      A    C  
ATOM     96  CB  PHE A  16     -34.665 -16.534   3.614  1.00 15.00      A    C  
ATOM     97  CG  PHE A  16     -33.406 -16.390   4.422  1.00 15.00      A    C  
ATOM     98  CD1 PHE A  16     -33.272 -17.039   5.638  1.00 15.00      A    C  
ATOM     99  CD2 PHE A  16     -32.356 -15.610   3.964  1.00 15.00      A    C  
ATOM    100  CE1 PHE A  16     -32.116 -16.913   6.385  1.00 15.00      A    C  
ATOM    101  CE2 PHE A  16     -31.197 -15.478   4.706  1.00 15.00      A    C  
ATOM    102  CZ  PHE A  16     -31.076 -16.131   5.918  1.00 15.00      A    C  
ATOM    103  C   PHE A  16     -35.670 -14.241   3.534  1.00 15.00      A    C  
ATOM    104  O   PHE A  16     -35.270 -13.314   4.244  1.00 15.00      A    O  
ATOM    105  N   ILE A  17     -36.003 -14.085   2.258  1.00 15.00      A    N  
ATOM    106  HN  ILE A  17     -36.301 -14.867   1.738  1.00 15.00      A    H  
ATOM    107  CA  ILE A  17     -35.925 -12.786   1.609  1.00 15.00      A    C  
ATOM    108  CB  ILE A  17     -36.116 -12.893   0.078  1.00 15.00      A    C  
ATOM    109  CG1 ILE A  17     -34.956 -13.691  -0.532  1.00 15.00      A    C  
ATOM    110  CG2 ILE A  17     -36.200 -11.511  -0.560  1.00 15.00      A    C  
ATOM    111  CD1 ILE A  17     -35.121 -14.007  -2.003  1.00 15.00      A    C  
ATOM    112  C   ILE A  17     -36.948 -11.832   2.220  1.00 15.00      A    C  
ATOM    113  O   ILE A  17     -36.642 -10.664   2.469  1.00 15.00      A    O  
ATOM    114  N   GLU A  18     -38.150 -12.340   2.495  1.00 15.00      A    N  
ATOM    115  HN  GLU A  18     -38.336 -13.285   2.287  1.00 15.00      A    H  
ATOM    116  CA  GLU A  18     -39.196 -11.522   3.103  1.00 15.00      A    C  
ATOM    117  CB  GLU A  18     -40.532 -12.268   3.183  1.00 15.00      A    C  
ATOM    118  CG  GLU A  18     -41.464 -11.997   2.009  1.00 15.00      A    C  
ATOM    119  CD  GLU A  18     -42.929 -11.964   2.409  1.00 15.00      A    C  
ATOM    120  OE1 GLU A  18     -43.405 -10.897   2.866  1.00 15.00      A    O  
ATOM    121  OE2 GLU A  18     -43.606 -13.000   2.255  1.00 15.00      A    O  
ATOM    122  C   GLU A  18     -38.763 -11.031   4.485  1.00 15.00      A    C  
ATOM    123  O   GLU A  18     -38.940  -9.858   4.814  1.00 15.00      A    O  
ATOM    124  N   SER A  19     -38.175 -11.922   5.290  1.00 15.00      A    N  
ATOM    125  HN  SER A  19     -38.076 -12.857   4.993  1.00 15.00      A    H  
ATOM    126  CA  SER A  19     -37.707 -11.544   6.618  1.00 15.00      A    C  
ATOM    127  CB  SER A  19     -37.208 -12.754   7.415  1.00 15.00      A    C  
ATOM    128  OG  SER A  19     -36.618 -13.733   6.577  1.00 15.00      A    O  
ATOM    129  HG  SER A  19     -36.029 -13.308   5.943  1.00 15.00      A    H  
ATOM    130  C   SER A  19     -36.640 -10.456   6.542  1.00 15.00      A    C  
ATOM    131  O   SER A  19     -36.574  -9.587   7.405  1.00 15.00      A    O  
ATOM    132  N   PHE A  20     -35.822 -10.495   5.492  1.00 15.00      A    N  
ATOM    133  HN  PHE A  20     -35.927 -11.212   4.828  1.00 15.00      A    H  
ATOM    134  CA  PHE A  20     -34.776  -9.497   5.303  1.00 15.00      A    C  
ATOM    135  CB  PHE A  20     -33.820  -9.920   4.182  1.00 15.00      A    C  
ATOM    136  CG  PHE A  20     -32.672  -8.973   3.969  1.00 15.00      A    C  
ATOM    137  CD1 PHE A  20     -32.601  -8.200   2.822  1.00 15.00      A    C  
ATOM    138  CD2 PHE A  20     -31.666  -8.853   4.915  1.00 15.00      A    C  
ATOM    139  CE1 PHE A  20     -31.550  -7.327   2.621  1.00 15.00      A    C  
ATOM    140  CE2 PHE A  20     -30.611  -7.982   4.720  1.00 15.00      A    C  
ATOM    141  CZ  PHE A  20     -30.553  -7.217   3.571  1.00 15.00      A    C  
ATOM    142  C   PHE A  20     -35.401  -8.138   4.994  1.00 15.00      A    C  
ATOM    143  O   PHE A  20     -34.979  -7.110   5.523  1.00 15.00      A    O  
ATOM    144  N   ILE A  21     -36.419  -8.140   4.139  1.00 15.00      A    N  
ATOM    145  HN  ILE A  21     -36.707  -8.990   3.737  1.00 15.00      A    H  
ATOM    146  CA  ILE A  21     -37.115  -6.908   3.783  1.00 15.00      A    C  
ATOM    147  CB  ILE A  21     -38.123  -7.135   2.634  1.00 15.00      A    C  
ATOM    148  CG1 ILE A  21     -37.437  -7.813   1.444  1.00 15.00      A    C  
ATOM    149  CG2 ILE A  21     -38.744  -5.815   2.201  1.00 15.00      A    C  
ATOM    150  CD1 ILE A  21     -38.398  -8.352   0.406  1.00 15.00      A    C  
ATOM    151  C   ILE A  21     -37.860  -6.383   5.007  1.00 15.00      A    C  
ATOM    152  O   ILE A  21     -37.872  -5.182   5.283  1.00 15.00      A    O  
ATOM    153  N   GLN A  22     -38.464  -7.310   5.745  1.00 15.00      A    N  
ATOM    154  HN  GLN A  22     -38.415  -8.251   5.457  1.00 15.00      A    H  
ATOM    155  CA  GLN A  22     -39.208  -6.982   6.954  1.00 15.00      A    C  
ATOM    156  CB  GLN A  22     -39.932  -8.229   7.473  1.00 15.00      A    C  
ATOM    157  CG  GLN A  22     -40.980  -7.965   8.545  1.00 15.00      A    C  
ATOM    158  CD  GLN A  22     -42.092  -7.039   8.084  1.00 15.00      A    C  
ATOM    159  OE1 GLN A  22     -42.722  -6.362   8.889  1.00 15.00      A    O  
ATOM    160  NE2 GLN A  22     -42.338  -6.998   6.783  1.00 15.00      A    N  
ATOM    161 HE21 GLN A  22     -41.797  -7.561   6.191  1.00 15.00      A    H  
ATOM    162 HE22 GLN A  22     -43.048  -6.402   6.468  1.00 15.00      A    H  
ATOM    163  C   GLN A  22     -38.274  -6.427   8.026  1.00 15.00      A    C  
ATOM    164  O   GLN A  22     -38.653  -5.543   8.789  1.00 15.00      A    O  
ATOM    165  N   GLU A  23     -37.054  -6.953   8.071  1.00 15.00      A    N  
ATOM    166  HN  GLU A  23     -36.820  -7.670   7.440  1.00 15.00      A    H  
ATOM    167  CA  GLU A  23     -36.053  -6.512   9.035  1.00 15.00      A    C  
ATOM    168  CB  GLU A  23     -34.782  -7.362   8.892  1.00 15.00      A    C  
ATOM    169  CG  GLU A  23     -33.651  -7.005   9.846  1.00 15.00      A    C  
ATOM    170  CD  GLU A  23     -32.670  -6.007   9.258  1.00 15.00      A    C  
ATOM    171  OE1 GLU A  23     -32.679  -5.806   8.024  1.00 15.00      A    O  
ATOM    172  OE2 GLU A  23     -31.890  -5.410  10.027  1.00 15.00      A    O  
ATOM    173  C   GLU A  23     -35.740  -5.034   8.827  1.00 15.00      A    C  
ATOM    174  O   GLU A  23     -35.772  -4.238   9.770  1.00 15.00      A    O  
ATOM    175  N   ARG A  24     -35.463  -4.671   7.579  1.00 15.00      A    N  
ATOM    176  HN  ARG A  24     -35.455  -5.357   6.875  1.00 15.00      A    H  
ATOM    177  CA  ARG A  24     -35.150  -3.293   7.231  1.00 15.00      A    C  
ATOM    178  CB  ARG A  24     -34.727  -3.197   5.764  1.00 15.00      A    C  
ATOM    179  CG  ARG A  24     -33.513  -2.313   5.520  1.00 15.00      A    C  
ATOM    180  CD  ARG A  24     -32.208  -3.088   5.666  1.00 15.00      A    C  
ATOM    181  NE  ARG A  24     -31.915  -3.453   7.053  1.00 15.00      A    N  
ATOM    182  HE  ARG A  24     -32.220  -4.355   7.362  1.00 15.00      A    H  
ATOM    183  CZ  ARG A  24     -31.270  -2.668   7.918  1.00 15.00      A    C  
ATOM    184  NH1 ARG A  24     -30.845  -1.464   7.543  1.00 15.00      A    N  
ATOM    185 HH11 ARG A  24     -31.014  -1.129   6.573  1.00 15.00      A    H  
ATOM    186 HH12 ARG A  24     -30.344  -0.851   8.221  1.00 15.00      A    H  
ATOM    187  NH2 ARG A  24     -31.045  -3.090   9.155  1.00 15.00      A    N  
ATOM    188 HH21 ARG A  24     -31.378  -4.051   9.457  1.00 15.00      A    H  
ATOM    189 HH22 ARG A  24     -30.545  -2.486   9.837  1.00 15.00      A    H  
ATOM    190  C   ARG A  24     -36.350  -2.388   7.499  1.00 15.00      A    C  
ATOM    191  O   ARG A  24     -36.199  -1.203   7.797  1.00 15.00      A    O  
ATOM    192  N   LEU A  25     -37.543  -2.960   7.391  1.00 15.00      A    N  
ATOM    193  HN  LEU A  25     -37.598  -3.908   7.142  1.00 15.00      A    H  
ATOM    194  CA  LEU A  25     -38.771  -2.219   7.635  1.00 15.00      A    C  
ATOM    195  CB  LEU A  25     -39.976  -2.961   7.052  1.00 15.00      A    C  
ATOM    196  CG  LEU A  25     -41.347  -2.345   7.345  1.00 15.00      A    C  
ATOM    197  CD1 LEU A  25     -41.538  -1.051   6.570  1.00 15.00      A    C  
ATOM    198  CD2 LEU A  25     -42.461  -3.332   7.038  1.00 15.00      A    C  
ATOM    199  C   LEU A  25     -38.968  -2.003   9.130  1.00 15.00      A    C  
ATOM    200  O   LEU A  25     -39.270  -0.894   9.568  1.00 15.00      A    O  
ATOM    201  N   GLN A  26     -38.786  -3.071   9.904  1.00 15.00      A    N  
ATOM    202  HN  GLN A  26     -38.548  -3.930   9.484  1.00 15.00      A    H  
ATOM    203  CA  GLN A  26     -38.937  -3.011  11.352  1.00 15.00      A    C  
ATOM    204  CB  GLN A  26     -38.670  -4.379  11.983  1.00 15.00      A    C  
ATOM    205  CG  GLN A  26     -38.997  -4.445  13.467  1.00 15.00      A    C  
ATOM    206  CD  GLN A  26     -40.490  -4.466  13.736  1.00 15.00      A    C  
ATOM    207  OE1 GLN A  26     -41.259  -5.079  12.997  1.00 15.00      A    O  
ATOM    208  NE2 GLN A  26     -40.912  -3.774  14.780  1.00 15.00      A    N  
ATOM    209 HE21 GLN A  26     -40.237  -3.280  15.322  1.00 15.00      A    H  
ATOM    210 HE22 GLN A  26     -41.867  -3.774  14.979  1.00 15.00      A    H  
ATOM    211  C   GLN A  26     -37.996  -1.970  11.941  1.00 15.00      A    C  
ATOM    212  O   GLN A  26     -38.413  -1.124  12.732  1.00 15.00      A    O  
ATOM    213  N   GLY A  27     -36.730  -2.027  11.532  1.00 15.00      A    N  
ATOM    214  HN  GLY A  27     -36.459  -2.730  10.899  1.00 15.00      A    H  
ATOM    215  CA  GLY A  27     -35.749  -1.072  12.014  1.00 15.00      A    C  
ATOM    216  C   GLY A  27     -36.167   0.350  11.700  1.00 15.00      A    C  
ATOM    217  O   GLY A  27     -35.951   1.264  12.494  1.00 15.00      A    O  
ATOM    218  N   LYS A  28     -36.784   0.525  10.540  1.00 15.00      A    N  
ATOM    219  HN  LYS A  28     -36.926  -0.250   9.956  1.00 15.00      A    H  
ATOM    220  CA  LYS A  28     -37.258   1.830  10.110  1.00 15.00      A    C  
ATOM    221  CB  LYS A  28     -37.669   1.776   8.630  1.00 15.00      A    C  
ATOM    222  CG  LYS A  28     -38.544   2.933   8.161  1.00 15.00      A    C  
ATOM    223  CD  LYS A  28     -37.723   4.168   7.821  1.00 15.00      A    C  
ATOM    224  CE  LYS A  28     -36.964   3.987   6.518  1.00 15.00      A    C  
ATOM    225  NZ  LYS A  28     -36.070   5.139   6.221  1.00 15.00      A    N  
ATOM    226  HZ1 LYS A  28     -35.290   4.827   5.594  1.00 15.00      A    H  
ATOM    227  HZ2 LYS A  28     -35.667   5.520   7.099  1.00 15.00      A    H  
ATOM    228  HZ3 LYS A  28     -36.601   5.894   5.746  1.00 15.00      A    H  
ATOM    229  C   LYS A  28     -38.436   2.280  10.973  1.00 15.00      A    C  
ATOM    230  O   LYS A  28     -38.449   3.395  11.479  1.00 15.00      A    O  
ATOM    231  N   LEU A  29     -39.406   1.391  11.155  1.00 15.00      A    N  
ATOM    232  HN  LEU A  29     -39.313   0.495  10.756  1.00 15.00      A    H  
ATOM    233  CA  LEU A  29     -40.602   1.696  11.937  1.00 15.00      A    C  
ATOM    234  CB  LEU A  29     -41.611   0.548  11.841  1.00 15.00      A    C  
ATOM    235  CG  LEU A  29     -42.147   0.225  10.445  1.00 15.00      A    C  
ATOM    236  CD1 LEU A  29     -42.987  -1.042  10.479  1.00 15.00      A    C  
ATOM    237  CD2 LEU A  29     -42.957   1.391   9.895  1.00 15.00      A    C  
ATOM    238  C   LEU A  29     -40.292   1.988  13.403  1.00 15.00      A    C  
ATOM    239  O   LEU A  29     -40.749   2.996  13.951  1.00 15.00      A    O  
ATOM    240  N   ASP A  30     -39.520   1.105  14.027  1.00 15.00      A    N  
ATOM    241  HN  ASP A  30     -39.183   0.328  13.524  1.00 15.00      A    H  
ATOM    242  CA  ASP A  30     -39.160   1.240  15.439  1.00 15.00      A    C  
ATOM    243  CB  ASP A  30     -38.286   0.061  15.886  1.00 15.00      A    C  
ATOM    244  CG  ASP A  30     -39.065  -1.030  16.594  1.00 15.00      A    C  
ATOM    245  OD1 ASP A  30     -39.478  -0.815  17.751  1.00 15.00      A    O  
ATOM    246  OD2 ASP A  30     -39.256  -2.110  15.994  1.00 15.00      A    O  
ATOM    247  C   ASP A  30     -38.430   2.545  15.731  1.00 15.00      A    C  
ATOM    248  O   ASP A  30     -38.775   3.266  16.667  1.00 15.00      A    O  
ATOM    249  N   LYS A  31     -37.433   2.854  14.916  1.00 15.00      A    N  
ATOM    250  HN  LYS A  31     -37.230   2.259  14.161  1.00 15.00      A    H  
ATOM    251  CA  LYS A  31     -36.629   4.056  15.111  1.00 15.00      A    C  
ATOM    252  CB  LYS A  31     -35.249   3.885  14.475  1.00 15.00      A    C  
ATOM    253  CG  LYS A  31     -34.378   2.855  15.184  1.00 15.00      A    C  
ATOM    254  CD  LYS A  31     -33.534   2.042  14.212  1.00 15.00      A    C  
ATOM    255  CE  LYS A  31     -32.420   2.871  13.597  1.00 15.00      A    C  
ATOM    256  NZ  LYS A  31     -32.871   3.619  12.396  1.00 15.00      A    N  
ATOM    257  HZ1 LYS A  31     -33.909   3.629  12.345  1.00 15.00      A    H  
ATOM    258  HZ2 LYS A  31     -32.492   3.174  11.530  1.00 15.00      A    H  
ATOM    259  HZ3 LYS A  31     -32.531   4.608  12.449  1.00 15.00      A    H  
ATOM    260  C   LYS A  31     -37.312   5.337  14.630  1.00 15.00      A    C  
ATOM    261  O   LYS A  31     -36.986   6.427  15.098  1.00 15.00      A    O  
ATOM    262  N   LEU A  32     -38.261   5.207  13.706  1.00 15.00      A    N  
ATOM    263  HN  LEU A  32     -38.477   4.314  13.363  1.00 15.00      A    H  
ATOM    264  CA  LEU A  32     -38.976   6.371  13.178  1.00 15.00      A    C  
ATOM    265  CB  LEU A  32     -39.834   5.981  11.972  1.00 15.00      A    C  
ATOM    266  CG  LEU A  32     -39.294   6.347  10.588  1.00 15.00      A    C  
ATOM    267  CD1 LEU A  32     -40.311   5.986   9.516  1.00 15.00      A    C  
ATOM    268  CD2 LEU A  32     -38.945   7.826  10.514  1.00 15.00      A    C  
ATOM    269  C   LEU A  32     -39.876   7.001  14.234  1.00 15.00      A    C  
ATOM    270  O   LEU A  32     -40.072   8.220  14.244  1.00 15.00      A    O  
ATOM    271  N   GLN A  33     -40.426   6.160  15.107  1.00 15.00      A    N  
ATOM    272  HN  GLN A  33     -40.208   5.204  15.043  1.00 15.00      A    H  
ATOM    273  CA  GLN A  33     -41.336   6.606  16.165  1.00 15.00      A    C  
ATOM    274  CB  GLN A  33     -40.578   7.442  17.208  1.00 15.00      A    C  
ATOM    275  CG  GLN A  33     -41.343   7.691  18.498  1.00 15.00      A    C  
ATOM    276  CD  GLN A  33     -40.841   8.914  19.240  1.00 15.00      A    C  
ATOM    277  OE1 GLN A  33     -39.992   8.818  20.124  1.00 15.00      A    O  
ATOM    278  NE2 GLN A  33     -41.355  10.077  18.873  1.00 15.00      A    N  
ATOM    279 HE21 GLN A  33     -42.021  10.080  18.152  1.00 15.00      A    H  
ATOM    280 HE22 GLN A  33     -41.049  10.884  19.335  1.00 15.00      A    H  
ATOM    281  C   GLN A  33     -42.532   7.394  15.591  1.00 15.00      A    C  
ATOM    282  O   GLN A  33     -42.814   8.515  16.020  1.00 15.00      A    O  
ATOM    283  N   PRO A  34     -43.257   6.826  14.602  1.00 15.00      A    N  
ATOM    284  CA  PRO A  34     -44.396   7.482  13.987  1.00 15.00      A    C  
ATOM    285  CB  PRO A  34     -44.280   7.023  12.529  1.00 15.00      A    C  
ATOM    286  CG  PRO A  34     -43.469   5.753  12.559  1.00 15.00      A    C  
ATOM    287  CD  PRO A  34     -43.038   5.517  13.986  1.00 15.00      A    C  
ATOM    288  C   PRO A  34     -45.714   6.998  14.585  1.00 15.00      A    C  
ATOM    289  O   PRO A  34     -46.166   5.882  14.303  1.00 15.00      A    O  
ATOM    290  N   ASP A  35     -46.321   7.834  15.411  1.00 15.00      A    N  
ATOM    291  HN  ASP A  35     -45.910   8.705  15.598  1.00 15.00      A    H  
ATOM    292  CA  ASP A  35     -47.590   7.500  16.046  1.00 15.00      A    C  
ATOM    293  CB  ASP A  35     -47.796   8.350  17.305  1.00 15.00      A    C  
ATOM    294  CG  ASP A  35     -47.923   7.517  18.565  1.00 15.00      A    C  
ATOM    295  OD1 ASP A  35     -47.107   7.712  19.491  1.00 15.00      A    O  
ATOM    296  OD2 ASP A  35     -48.828   6.658  18.622  1.00 15.00      A    O  
ATOM    297  C   ASP A  35     -48.736   7.740  15.076  1.00 15.00      A    C  
ATOM    298  O   ASP A  35     -49.437   6.813  14.668  1.00 15.00      A    O  
ATOM    299  N   GLU A  36     -48.881   8.988  14.676  1.00 15.00      A    N  
ATOM    300  HN  GLU A  36     -48.242   9.666  15.001  1.00 15.00      A    H  
ATOM    301  CA  GLU A  36     -49.932   9.405  13.760  1.00 15.00      A    C  
ATOM    302  CB  GLU A  36     -50.541  10.737  14.219  1.00 15.00      A    C  
ATOM    303  CG  GLU A  36     -49.613  11.622  15.050  1.00 15.00      A    C  
ATOM    304  CD  GLU A  36     -48.238  11.798  14.437  1.00 15.00      A    C  
ATOM    305  OE1 GLU A  36     -48.115  12.565  13.468  1.00 15.00      A    O  
ATOM    306  OE2 GLU A  36     -47.286  11.149  14.923  1.00 15.00      A    O  
ATOM    307  C   GLU A  36     -49.406   9.543  12.333  1.00 15.00      A    C  
ATOM    308  O   GLU A  36     -48.391   8.935  11.974  1.00 15.00      A    O  
ATOM    309  N   ASP A  37     -50.148  10.310  11.517  1.00 15.00      A    N  
ATOM    310  HN  ASP A  37     -50.972  10.698  11.870  1.00 15.00      A    H  
ATOM    311  CA  ASP A  37     -49.797  10.587  10.115  1.00 15.00      A    C  
ATOM    312  CB  ASP A  37     -48.329  11.013   9.995  1.00 15.00      A    C  
ATOM    313  CG  ASP A  37     -48.044  11.962   8.845  1.00 15.00      A    C  
ATOM    314  OD1 ASP A  37     -47.367  12.986   9.086  1.00 15.00      A    O  
ATOM    315  OD2 ASP A  37     -48.441  11.670   7.705  1.00 15.00      A    O  
ATOM    316  C   ASP A  37     -50.076   9.378   9.230  1.00 15.00      A    C  
ATOM    317  O   ASP A  37     -50.282   9.504   8.025  1.00 15.00      A    O  
ATOM    318  N   ASP A  38     -50.090   8.206   9.856  1.00 15.00      A    N  
ATOM    319  HN  ASP A  38     -49.939   8.192  10.823  1.00 15.00      A    H  
ATOM    320  CA  ASP A  38     -50.322   6.948   9.164  1.00 15.00      A    C  
ATOM    321  CB  ASP A  38     -51.687   6.887   8.478  1.00 15.00      A    C  
ATOM    322  CG  ASP A  38     -52.745   6.297   9.388  1.00 15.00      A    C  
ATOM    323  OD1 ASP A  38     -52.549   5.152   9.856  1.00 15.00      A    O  
ATOM    324  OD2 ASP A  38     -53.763   6.972   9.640  1.00 15.00      A    O  
ATOM    325  C   ASP A  38     -49.178   6.649   8.213  1.00 15.00      A    C  
ATOM    326  O   ASP A  38     -49.313   5.875   7.262  1.00 15.00      A    O  
ATOM    327  N   LYS A  39     -48.030   7.264   8.516  1.00 15.00      A    N  
ATOM    328  HN  LYS A  39     -48.019   7.875   9.284  1.00 15.00      A    H  
ATOM    329  CA  LYS A  39     -46.806   7.088   7.739  1.00 15.00      A    C  
ATOM    330  CB  LYS A  39     -45.640   7.817   8.422  1.00 15.00      A    C  
ATOM    331  CG  LYS A  39     -45.669   9.335   8.338  1.00 15.00      A    C  
ATOM    332  CD  LYS A  39     -44.435   9.934   9.005  1.00 15.00      A    C  
ATOM    333  CE  LYS A  39     -44.390  11.450   8.875  1.00 15.00      A    C  
ATOM    334  NZ  LYS A  39     -45.104  12.135   9.987  1.00 15.00      A    N  
ATOM    335  HZ1 LYS A  39     -45.983  12.579   9.625  1.00 15.00      A    H  
ATOM    336  HZ2 LYS A  39     -44.505  12.874  10.400  1.00 15.00      A    H  
ATOM    337  HZ3 LYS A  39     -45.360  11.454  10.729  1.00 15.00      A    H  
ATOM    338  C   LYS A  39     -46.457   5.608   7.657  1.00 15.00      A    C  
ATOM    339  O   LYS A  39     -45.822   5.154   6.706  1.00 15.00      A    O  
ATOM    340  N   ARG A  40     -46.896   4.870   8.674  1.00 15.00      A    N  
ATOM    341  HN  ARG A  40     -47.418   5.309   9.376  1.00 15.00      A    H  
ATOM    342  CA  ARG A  40     -46.649   3.437   8.775  1.00 15.00      A    C  
ATOM    343  CB  ARG A  40     -47.357   2.858  10.012  1.00 15.00      A    C  
ATOM    344  CG  ARG A  40     -46.916   3.443  11.350  1.00 15.00      A    C  
ATOM    345  CD  ARG A  40     -47.676   2.801  12.510  1.00 15.00      A    C  
ATOM    346  NE  ARG A  40     -47.466   3.510  13.776  1.00 15.00      A    N  
ATOM    347  HE  ARG A  40     -46.728   4.166  13.808  1.00 15.00      A    H  
ATOM    348  CZ  ARG A  40     -48.217   3.346  14.871  1.00 15.00      A    C  
ATOM    349  NH1 ARG A  40     -49.236   2.489  14.866  1.00 15.00      A    N  
ATOM    350 HH11 ARG A  40     -49.818   2.366  15.721  1.00 15.00      A    H  
ATOM    351 HH12 ARG A  40     -49.458   1.945  14.008  1.00 15.00      A    H  
ATOM    352  NH2 ARG A  40     -47.945   4.044  15.970  1.00 15.00      A    N  
ATOM    353 HH21 ARG A  40     -48.524   3.927  16.831  1.00 15.00      A    H  
ATOM    354 HH22 ARG A  40     -47.152   4.724  15.975  1.00 15.00      A    H  
ATOM    355  C   ARG A  40     -47.127   2.693   7.530  1.00 15.00      A    C  
ATOM    356  O   ARG A  40     -46.446   1.796   7.040  1.00 15.00      A    O  
ATOM    357  N   GLN A  41     -48.281   3.091   7.007  1.00 15.00      A    N  
ATOM    358  HN  GLN A  41     -48.747   3.863   7.404  1.00 15.00      A    H  
ATOM    359  CA  GLN A  41     -48.864   2.433   5.841  1.00 15.00      A    C  
ATOM    360  CB  GLN A  41     -50.281   2.938   5.576  1.00 15.00      A    C  
ATOM    361  CG  GLN A  41     -51.355   2.166   6.329  1.00 15.00      A    C  
ATOM    362  CD  GLN A  41     -52.704   2.858   6.310  1.00 15.00      A    C  
ATOM    363  OE1 GLN A  41     -53.471   2.715   5.360  1.00 15.00      A    O  
ATOM    364  NE2 GLN A  41     -53.010   3.599   7.366  1.00 15.00      A    N  
ATOM    365 HE21 GLN A  41     -52.360   3.662   8.100  1.00 15.00      A    H  
ATOM    366 HE22 GLN A  41     -53.875   4.060   7.374  1.00 15.00      A    H  
ATOM    367  C   GLN A  41     -47.991   2.545   4.592  1.00 15.00      A    C  
ATOM    368  O   GLN A  41     -47.748   1.549   3.913  1.00 15.00      A    O  
ATOM    369  N   THR A  42     -47.508   3.750   4.306  1.00 15.00      A    N  
ATOM    370  HN  THR A  42     -47.727   4.504   4.892  1.00 15.00      A    H  
ATOM    371  CA  THR A  42     -46.666   3.981   3.133  1.00 15.00      A    C  
ATOM    372  CB  THR A  42     -46.254   5.466   3.004  1.00 15.00      A    C  
ATOM    373  OG1 THR A  42     -46.069   5.799   1.621  1.00 15.00      A    O  
ATOM    374  HG1 THR A  42     -45.390   6.471   1.542  1.00 15.00      A    H  
ATOM    375  CG2 THR A  42     -47.309   6.383   3.605  1.00 15.00      A    C  
ATOM    376  C   THR A  42     -45.409   3.108   3.171  1.00 15.00      A    C  
ATOM    377  O   THR A  42     -44.969   2.579   2.145  1.00 15.00      A    O  
ATOM    378  N   LEU A  43     -44.845   2.945   4.362  1.00 15.00      A    N  
ATOM    379  HN  LEU A  43     -45.248   3.376   5.146  1.00 15.00      A    H  
ATOM    380  CA  LEU A  43     -43.644   2.142   4.533  1.00 15.00      A    C  
ATOM    381  CB  LEU A  43     -42.993   2.414   5.892  1.00 15.00      A    C  
ATOM    382  CG  LEU A  43     -41.882   3.469   5.916  1.00 15.00      A    C  
ATOM    383  CD1 LEU A  43     -40.746   3.080   4.981  1.00 15.00      A    C  
ATOM    384  CD2 LEU A  43     -42.426   4.845   5.563  1.00 15.00      A    C  
ATOM    385  C   LEU A  43     -43.938   0.654   4.366  1.00 15.00      A    C  
ATOM    386  O   LEU A  43     -43.141  -0.079   3.779  1.00 15.00      A    O  
ATOM    387  N   LEU A  44     -45.097   0.223   4.858  1.00 15.00      A    N  
ATOM    388  HN  LEU A  44     -45.700   0.868   5.292  1.00 15.00      A    H  
ATOM    389  CA  LEU A  44     -45.500  -1.182   4.778  1.00 15.00      A    C  
ATOM    390  CB  LEU A  44     -46.643  -1.485   5.748  1.00 15.00      A    C  
ATOM    391  CG  LEU A  44     -46.249  -2.191   7.048  1.00 15.00      A    C  
ATOM    392  CD1 LEU A  44     -46.217  -1.209   8.212  1.00 15.00      A    C  
ATOM    393  CD2 LEU A  44     -47.195  -3.347   7.339  1.00 15.00      A    C  
ATOM    394  C   LEU A  44     -45.886  -1.599   3.362  1.00 15.00      A    C  
ATOM    395  O   LEU A  44     -46.171  -2.770   3.105  1.00 15.00      A    O  
ATOM    396  N   ALA A  45     -45.914  -0.643   2.450  1.00 15.00      A    N  
ATOM    397  HN  ALA A  45     -45.714   0.278   2.715  1.00 15.00      A    H  
ATOM    398  CA  ALA A  45     -46.245  -0.931   1.065  1.00 15.00      A    C  
ATOM    399  CB  ALA A  45     -47.165   0.142   0.502  1.00 15.00      A    C  
ATOM    400  C   ALA A  45     -44.969  -1.033   0.237  1.00 15.00      A    C  
ATOM    401  O   ALA A  45     -44.754  -2.008  -0.489  1.00 15.00      A    O  
ATOM    402  N   THR A  46     -44.117  -0.026   0.375  1.00 15.00      A    N  
ATOM    403  HN  THR A  46     -44.348   0.708   0.983  1.00 15.00      A    H  
ATOM    404  CA  THR A  46     -42.858   0.028  -0.351  1.00 15.00      A    C  
ATOM    405  CB  THR A  46     -42.244   1.445  -0.278  1.00 15.00      A    C  
ATOM    406  OG1 THR A  46     -40.831   1.394  -0.540  1.00 15.00      A    O  
ATOM    407  HG1 THR A  46     -40.669   1.628  -1.461  1.00 15.00      A    H  
ATOM    408  CG2 THR A  46     -42.909   2.368  -1.289  1.00 15.00      A    C  
ATOM    409  C   THR A  46     -41.850  -0.990   0.183  1.00 15.00      A    C  
ATOM    410  O   THR A  46     -41.425  -1.894  -0.534  1.00 15.00      A    O  
ATOM    411  N   HIS A  47     -41.499  -0.860   1.455  1.00 15.00      A    N  
ATOM    412  HN  HIS A  47     -41.932  -0.170   2.002  1.00 15.00      A    H  
ATOM    413  CA  HIS A  47     -40.519  -1.741   2.076  1.00 15.00      A    C  
ATOM    414  CB  HIS A  47     -39.723  -0.972   3.136  1.00 15.00      A    C  
ATOM    415  CG  HIS A  47     -38.524  -0.233   2.621  1.00 15.00      A    C  
ATOM    416  ND1 HIS A  47     -38.512   0.486   1.440  1.00 15.00      A    N  
ATOM    417  HD1 HIS A  47     -39.261   0.570   0.805  1.00 15.00      A    H  
ATOM    418  CD2 HIS A  47     -37.293  -0.079   3.164  1.00 15.00      A    C  
ATOM    419  CE1 HIS A  47     -37.320   1.040   1.280  1.00 15.00      A    C  
ATOM    420  NE2 HIS A  47     -36.570   0.716   2.316  1.00 15.00      A    N  
ATOM    421  HE2 HIS A  47     -35.639   1.028   2.476  1.00 15.00      A    H  
ATOM    422  C   HIS A  47     -41.179  -2.953   2.719  1.00 15.00      A    C  
ATOM    423  O   HIS A  47     -41.058  -3.159   3.924  1.00 15.00      A    O  
ATOM    424  N   ARG A  48     -41.861  -3.762   1.916  1.00 15.00      A    N  
ATOM    425  HN  ARG A  48     -41.899  -3.565   0.957  1.00 15.00      A    H  
ATOM    426  CA  ARG A  48     -42.534  -4.948   2.435  1.00 15.00      A    C  
ATOM    427  CB  ARG A  48     -43.676  -4.550   3.380  1.00 15.00      A    C  
ATOM    428  CG  ARG A  48     -44.435  -5.720   3.984  1.00 15.00      A    C  
ATOM    429  CD  ARG A  48     -45.769  -5.928   3.287  1.00 15.00      A    C  
ATOM    430  NE  ARG A  48     -46.038  -7.342   3.028  1.00 15.00      A    N  
ATOM    431  HE  ARG A  48     -45.259  -7.919   2.826  1.00 15.00      A    H  
ATOM    432  CZ  ARG A  48     -47.253  -7.886   3.055  1.00 15.00      A    C  
ATOM    433  NH1 ARG A  48     -48.315  -7.129   3.331  1.00 15.00      A    N  
ATOM    434 HH11 ARG A  48     -48.194  -6.110   3.528  1.00 15.00      A    H  
ATOM    435 HH12 ARG A  48     -49.267  -7.548   3.357  1.00 15.00      A    H  
ATOM    436  NH2 ARG A  48     -47.403  -9.183   2.803  1.00 15.00      A    N  
ATOM    437 HH21 ARG A  48     -48.347  -9.620   2.822  1.00 15.00      A    H  
ATOM    438 HH22 ARG A  48     -46.565  -9.777   2.588  1.00 15.00      A    H  
ATOM    439  C   ARG A  48     -43.058  -5.841   1.315  1.00 15.00      A    C  
ATOM    440  O   ARG A  48     -43.047  -7.062   1.429  1.00 15.00      A    O  
ATOM    441  N   ARG A  49     -43.534  -5.233   0.240  1.00 15.00      A    N  
ATOM    442  HN  ARG A  49     -43.526  -4.254   0.197  1.00 15.00      A    H  
ATOM    443  CA  ARG A  49     -44.070  -5.998  -0.880  1.00 15.00      A    C  
ATOM    444  CB  ARG A  49     -45.341  -5.338  -1.421  1.00 15.00      A    C  
ATOM    445  CG  ARG A  49     -46.602  -6.170  -1.239  1.00 15.00      A    C  
ATOM    446  CD  ARG A  49     -47.718  -5.690  -2.156  1.00 15.00      A    C  
ATOM    447  NE  ARG A  49     -48.975  -6.410  -1.925  1.00 15.00      A    N  
ATOM    448  HE  ARG A  49     -49.412  -6.278  -1.056  1.00 15.00      A    H  
ATOM    449  CZ  ARG A  49     -49.560  -7.210  -2.824  1.00 15.00      A    C  
ATOM    450  NH1 ARG A  49     -49.006  -7.396  -4.019  1.00 15.00      A    N  
ATOM    451 HH11 ARG A  49     -49.463  -8.020  -4.719  1.00 15.00      A    H  
ATOM    452 HH12 ARG A  49     -48.114  -6.918  -4.263  1.00 15.00      A    H  
ATOM    453  NH2 ARG A  49     -50.701  -7.826  -2.526  1.00 15.00      A    N  
ATOM    454 HH21 ARG A  49     -51.159  -8.451  -3.226  1.00 15.00      A    H  
ATOM    455 HH22 ARG A  49     -51.146  -7.689  -1.595  1.00 15.00      A    H  
ATOM    456  C   ARG A  49     -43.048  -6.146  -2.003  1.00 15.00      A    C  
ATOM    457  O   ARG A  49     -41.897  -5.730  -1.866  1.00 15.00      A    O  
ATOM    458  N   GLU A  50     -43.496  -6.728  -3.119  1.00 15.00      A    N  
ATOM    459  HN  GLU A  50     -44.416  -7.050  -3.141  1.00 15.00      A    H  
ATOM    460  CA  GLU A  50     -42.654  -6.934  -4.301  1.00 15.00      A    C  
ATOM    461  CB  GLU A  50     -43.477  -7.581  -5.421  1.00 15.00      A    C  
ATOM    462  CG  GLU A  50     -44.166  -8.879  -5.034  1.00 15.00      A    C  
ATOM    463  CD  GLU A  50     -43.256 -10.087  -5.145  1.00 15.00      A    C  
ATOM    464  OE1 GLU A  50     -43.777 -11.207  -5.273  1.00 15.00      A    O  
ATOM    465  OE2 GLU A  50     -42.024  -9.921  -5.091  1.00 15.00      A    O  
ATOM    466  C   GLU A  50     -42.113  -5.604  -4.809  1.00 15.00      A    C  
ATOM    467  O   GLU A  50     -41.118  -5.553  -5.532  1.00 15.00      A    O  
ATOM    468  N   ALA A  51     -42.785  -4.526  -4.414  1.00 15.00      A    N  
ATOM    469  HN  ALA A  51     -43.559  -4.643  -3.829  1.00 15.00      A    H  
ATOM    470  CA  ALA A  51     -42.403  -3.183  -4.814  1.00 15.00      A    C  
ATOM    471  CB  ALA A  51     -43.367  -2.163  -4.228  1.00 15.00      A    C  
ATOM    472  C   ALA A  51     -40.971  -2.861  -4.403  1.00 15.00      A    C  
ATOM    473  O   ALA A  51     -40.282  -2.119  -5.096  1.00 15.00      A    O  
ATOM    474  N   TRP A  52     -40.523  -3.434  -3.287  1.00 15.00      A    N  
ATOM    475  HN  TRP A  52     -41.113  -4.037  -2.785  1.00 15.00      A    H  
ATOM    476  CA  TRP A  52     -39.171  -3.192  -2.803  1.00 15.00      A    C  
ATOM    477  CB  TRP A  52     -38.952  -3.791  -1.413  1.00 15.00      A    C  
ATOM    478  CG  TRP A  52     -37.626  -3.412  -0.826  1.00 15.00      A    C  
ATOM    479  CD1 TRP A  52     -37.288  -2.207  -0.284  1.00 15.00      A    C  
ATOM    480  CD2 TRP A  52     -36.454  -4.234  -0.738  1.00 15.00      A    C  
ATOM    481  NE1 TRP A  52     -35.982  -2.227   0.140  1.00 15.00      A    N  
ATOM    482  HE1 TRP A  52     -35.505  -1.480   0.561  1.00 15.00      A    H  
ATOM    483  CE2 TRP A  52     -35.447  -3.460  -0.128  1.00 15.00      A    C  
ATOM    484  CE3 TRP A  52     -36.157  -5.547  -1.114  1.00 15.00      A    C  
ATOM    485  CZ2 TRP A  52     -34.168  -3.955   0.115  1.00 15.00      A    C  
ATOM    486  CZ3 TRP A  52     -34.888  -6.037  -0.873  1.00 15.00      A    C  
ATOM    487  CH2 TRP A  52     -33.909  -5.243  -0.264  1.00 15.00      A    C  
ATOM    488  C   TRP A  52     -38.136  -3.741  -3.775  1.00 15.00      A    C  
ATOM    489  O   TRP A  52     -37.138  -3.088  -4.064  1.00 15.00      A    O  
ATOM    490  N   LEU A  53     -38.380  -4.941  -4.280  1.00 15.00      A    N  
ATOM    491  HN  LEU A  53     -39.194  -5.417  -4.018  1.00 15.00      A    H  
ATOM    492  CA  LEU A  53     -37.464  -5.561  -5.222  1.00 15.00      A    C  
ATOM    493  CB  LEU A  53     -37.827  -7.024  -5.459  1.00 15.00      A    C  
ATOM    494  CG  LEU A  53     -37.551  -7.972  -4.290  1.00 15.00      A    C  
ATOM    495  CD1 LEU A  53     -38.120  -9.353  -4.573  1.00 15.00      A    C  
ATOM    496  CD2 LEU A  53     -36.058  -8.057  -4.010  1.00 15.00      A    C  
ATOM    497  C   LEU A  53     -37.438  -4.778  -6.527  1.00 15.00      A    C  
ATOM    498  O   LEU A  53     -36.371  -4.515  -7.078  1.00 15.00      A    O  
ATOM    499  N   ALA A  54     -38.621  -4.398  -7.010  1.00 15.00      A    N  
ATOM    500  HN  ALA A  54     -39.440  -4.664  -6.535  1.00 15.00      A    H  
ATOM    501  CA  ALA A  54     -38.731  -3.606  -8.231  1.00 15.00      A    C  
ATOM    502  CB  ALA A  54     -40.196  -3.332  -8.550  1.00 15.00      A    C  
ATOM    503  C   ALA A  54     -37.982  -2.294  -8.032  1.00 15.00      A    C  
ATOM    504  O   ALA A  54     -37.320  -1.784  -8.942  1.00 15.00      A    O  
ATOM    505  N   ASP A  55     -38.107  -1.763  -6.820  1.00 15.00      A    N  
ATOM    506  HN  ASP A  55     -38.675  -2.222  -6.161  1.00 15.00      A    H  
ATOM    507  CA  ASP A  55     -37.442  -0.530  -6.427  1.00 15.00      A    C  
ATOM    508  CB  ASP A  55     -37.913  -0.116  -5.028  1.00 15.00      A    C  
ATOM    509  CG  ASP A  55     -36.993   0.862  -4.329  1.00 15.00      A    C  
ATOM    510  OD1 ASP A  55     -36.635   0.602  -3.155  1.00 15.00      A    O  
ATOM    511  OD2 ASP A  55     -36.628   1.890  -4.943  1.00 15.00      A    O  
ATOM    512  C   ASP A  55     -35.932  -0.730  -6.459  1.00 15.00      A    C  
ATOM    513  O   ASP A  55     -35.232  -0.060  -7.218  1.00 15.00      A    O  
ATOM    514  N   ALA A  56     -35.445  -1.670  -5.647  1.00 15.00      A    N  
ATOM    515  HN  ALA A  56     -36.064  -2.143  -5.045  1.00 15.00      A    H  
ATOM    516  CA  ALA A  56     -34.023  -1.998  -5.588  1.00 15.00      A    C  
ATOM    517  CB  ALA A  56     -33.805  -3.251  -4.749  1.00 15.00      A    C  
ATOM    518  C   ALA A  56     -33.446  -2.196  -6.988  1.00 15.00      A    C  
ATOM    519  O   ALA A  56     -32.381  -1.677  -7.300  1.00 15.00      A    O  
ATOM    520  N   ALA A  57     -34.178  -2.926  -7.832  1.00 15.00      A    N  
ATOM    521  HN  ALA A  57     -35.032  -3.299  -7.517  1.00 15.00      A    H  
ATOM    522  CA  ALA A  57     -33.751  -3.196  -9.205  1.00 15.00      A    C  
ATOM    523  CB  ALA A  57     -34.738  -4.125  -9.897  1.00 15.00      A    C  
ATOM    524  C   ALA A  57     -33.579  -1.905 -10.005  1.00 15.00      A    C  
ATOM    525  O   ALA A  57     -32.626  -1.758 -10.771  1.00 15.00      A    O  
ATOM    526  N   ARG A  58     -34.494  -0.964  -9.809  1.00 15.00      A    N  
ATOM    527  HN  ARG A  58     -35.223  -1.133  -9.170  1.00 15.00      A    H  
ATOM    528  CA  ARG A  58     -34.446   0.317 -10.505  1.00 15.00      A    C  
ATOM    529  CB  ARG A  58     -35.813   1.009 -10.417  1.00 15.00      A    C  
ATOM    530  CG  ARG A  58     -35.944   2.294 -11.224  1.00 15.00      A    C  
ATOM    531  CD  ARG A  58     -35.961   3.517 -10.318  1.00 15.00      A    C  
ATOM    532  NE  ARG A  58     -36.764   3.292  -9.114  1.00 15.00      A    N  
ATOM    533  HE  ARG A  58     -37.460   2.600  -9.164  1.00 15.00      A    H  
ATOM    534  CZ  ARG A  58     -36.602   3.957  -7.970  1.00 15.00      A    C  
ATOM    535  NH1 ARG A  58     -35.672   4.902  -7.871  1.00 15.00      A    N  
ATOM    536 HH11 ARG A  58     -35.063   5.123  -8.686  1.00 15.00      A    H  
ATOM    537 HH12 ARG A  58     -35.546   5.422  -6.977  1.00 15.00      A    H  
ATOM    538  NH2 ARG A  58     -37.357   3.661  -6.919  1.00 15.00      A    N  
ATOM    539 HH21 ARG A  58     -38.071   2.905  -6.981  1.00 15.00      A    H  
ATOM    540 HH22 ARG A  58     -37.229   4.168  -6.018  1.00 15.00      A    H  
ATOM    541  C   ARG A  58     -33.346   1.201  -9.913  1.00 15.00      A    C  
ATOM    542  O   ARG A  58     -32.942   2.203 -10.505  1.00 15.00      A    O  
ATOM    543  N   ARG A  59     -32.867   0.819  -8.738  1.00 15.00      A    N  
ATOM    544  HN  ARG A  59     -33.239   0.017  -8.307  1.00 15.00      A    H  
ATOM    545  CA  ARG A  59     -31.812   1.558  -8.066  1.00 15.00      A    C  
ATOM    546  CB  ARG A  59     -32.099   1.687  -6.569  1.00 15.00      A    C  
ATOM    547  CG  ARG A  59     -33.266   2.610  -6.254  1.00 15.00      A    C  
ATOM    548  CD  ARG A  59     -33.336   2.947  -4.775  1.00 15.00      A    C  
ATOM    549  NE  ARG A  59     -34.020   1.917  -3.997  1.00 15.00      A    N  
ATOM    550  HE  ARG A  59     -34.977   1.747  -4.207  1.00 15.00      A    H  
ATOM    551  CZ  ARG A  59     -33.438   1.206  -3.033  1.00 15.00      A    C  
ATOM    552  NH1 ARG A  59     -32.165   1.418  -2.737  1.00 15.00      A    N  
ATOM    553 HH11 ARG A  59     -31.699   0.858  -1.972  1.00 15.00      A    H  
ATOM    554 HH12 ARG A  59     -31.619   2.136  -3.248  1.00 15.00      A    H  
ATOM    555  NH2 ARG A  59     -34.138   0.311  -2.349  1.00 15.00      A    N  
ATOM    556 HH21 ARG A  59     -33.678  -0.254  -1.587  1.00 15.00      A    H  
ATOM    557 HH22 ARG A  59     -35.160   0.168  -2.564  1.00 15.00      A    H  
ATOM    558  C   ARG A  59     -30.447   0.921  -8.317  1.00 15.00      A    C  
ATOM    559  O   ARG A  59     -29.414   1.490  -7.968  1.00 15.00      A    O  
ATOM    560  N   VAL A  60     -30.449  -0.256  -8.946  1.00 15.00      A    N  
ATOM    561  HN  VAL A  60     -31.306  -0.663  -9.199  1.00 15.00      A    H  
ATOM    562  CA  VAL A  60     -29.204  -0.957  -9.260  1.00 15.00      A    C  
ATOM    563  CB  VAL A  60     -29.447  -2.408  -9.742  1.00 15.00      A    C  
ATOM    564  CG1 VAL A  60     -28.127  -3.113 -10.011  1.00 15.00      A    C  
ATOM    565  CG2 VAL A  60     -30.246  -3.192  -8.720  1.00 15.00      A    C  
ATOM    566  C   VAL A  60     -28.450  -0.188 -10.338  1.00 15.00      A    C  
ATOM    567  O   VAL A  60     -27.226  -0.264 -10.446  1.00 15.00      A    O  
ATOM    568  N   GLY A  61     -29.197   0.576 -11.125  1.00 15.00      A    N  
ATOM    569  HN  GLY A  61     -30.167   0.595 -10.990  1.00 15.00      A    H  
ATOM    570  CA  GLY A  61     -28.600   1.374 -12.175  1.00 15.00      A    C  
ATOM    571  C   GLY A  61     -27.778   2.507 -11.597  1.00 15.00      A    C  
ATOM    572  O   GLY A  61     -27.052   3.193 -12.314  1.00 15.00      A    O  
ATOM    573  N   GLN A  62     -27.886   2.685 -10.286  1.00 15.00      A    N  
ATOM    574  HN  GLN A  62     -28.473   2.089  -9.769  1.00 15.00      A    H  
ATOM    575  CA  GLN A  62     -27.158   3.727  -9.589  1.00 15.00      A    C  
ATOM    576  CB  GLN A  62     -28.115   4.523  -8.692  1.00 15.00      A    C  
ATOM    577  CG  GLN A  62     -29.354   5.031  -9.414  1.00 15.00      A    C  
ATOM    578  CD  GLN A  62     -30.261   5.865  -8.530  1.00 15.00      A    C  
ATOM    579  OE1 GLN A  62     -30.322   5.671  -7.317  1.00 15.00      A    O  
ATOM    580  NE2 GLN A  62     -30.974   6.803  -9.134  1.00 15.00      A    N  
ATOM    581 HE21 GLN A  62     -30.877   6.904 -10.104  1.00 15.00      A    H  
ATOM    582 HE22 GLN A  62     -31.562   7.362  -8.586  1.00 15.00      A    H  
ATOM    583  C   GLN A  62     -26.022   3.130  -8.760  1.00 15.00      A    C  
ATOM    584  O   GLN A  62     -25.434   3.808  -7.924  1.00 15.00      A    O  
ATOM    585  N   LEU A  63     -25.717   1.856  -8.993  1.00 15.00      A    N  
ATOM    586  HN  LEU A  63     -26.223   1.356  -9.668  1.00 15.00      A    H  
ATOM    587  CA  LEU A  63     -24.649   1.179  -8.261  1.00 15.00      A    C  
ATOM    588  CB  LEU A  63     -25.224   0.334  -7.121  1.00 15.00      A    C  
ATOM    589  CG  LEU A  63     -25.180   0.935  -5.714  1.00 15.00      A    C  
ATOM    590  CD1 LEU A  63     -25.233  -0.172  -4.674  1.00 15.00      A    C  
ATOM    591  CD2 LEU A  63     -23.938   1.795  -5.523  1.00 15.00      A    C  
ATOM    592  C   LEU A  63     -23.829   0.274  -9.175  1.00 15.00      A    C  
ATOM    593  O   LEU A  63     -24.359  -0.328 -10.113  1.00 15.00      A    O  
ATOM    594  N   GLN A  64     -22.535   0.188  -8.907  1.00 15.00      A    N  
ATOM    595  HN  GLN A  64     -22.160   0.725  -8.175  1.00 15.00      A    H  
ATOM    596  CA  GLN A  64     -21.650  -0.666  -9.681  1.00 15.00      A    C  
ATOM    597  CB  GLN A  64     -21.048   0.076 -10.879  1.00 15.00      A    C  
ATOM    598  CG  GLN A  64     -20.363  -0.849 -11.878  1.00 15.00      A    C  
ATOM    599  CD  GLN A  64     -19.501  -0.121 -12.889  1.00 15.00      A    C  
ATOM    600  OE1 GLN A  64     -19.771   1.023 -13.250  1.00 15.00      A    O  
ATOM    601  NE2 GLN A  64     -18.456  -0.788 -13.352  1.00 15.00      A    N  
ATOM    602 HE21 GLN A  64     -18.304  -1.697 -13.017  1.00 15.00      A    H  
ATOM    603 HE22 GLN A  64     -17.874  -0.345 -14.010  1.00 15.00      A    H  
ATOM    604  C   GLN A  64     -20.534  -1.229  -8.807  1.00 15.00      A    C  
ATOM    605  O   GLN A  64     -19.971  -0.522  -7.967  1.00 15.00      A    O  
ATOM    606  N   LEU A  65     -20.244  -2.508  -8.996  1.00 15.00      A    N  
ATOM    607  HN  LEU A  65     -20.752  -3.018  -9.666  1.00 15.00      A    H  
ATOM    608  CA  LEU A  65     -19.179  -3.175  -8.264  1.00 15.00      A    C  
ATOM    609  CB  LEU A  65     -19.515  -4.657  -8.065  1.00 15.00      A    C  
ATOM    610  CG  LEU A  65     -20.762  -4.964  -7.236  1.00 15.00      A    C  
ATOM    611  CD1 LEU A  65     -20.980  -6.466  -7.135  1.00 15.00      A    C  
ATOM    612  CD2 LEU A  65     -20.649  -4.344  -5.852  1.00 15.00      A    C  
ATOM    613  C   LEU A  65     -17.909  -3.040  -9.085  1.00 15.00      A    C  
ATOM    614  O   LEU A  65     -17.940  -3.235 -10.304  1.00 15.00      A    O  
ATOM    615  N   VAL A  66     -16.797  -2.699  -8.447  1.00 15.00      A    N  
ATOM    616  HN  VAL A  66     -16.808  -2.579  -7.470  1.00 15.00      A    H  
ATOM    617  CA  VAL A  66     -15.557  -2.508  -9.186  1.00 15.00      A    C  
ATOM    618  CB  VAL A  66     -15.319  -1.024  -9.529  1.00 15.00      A    C  
ATOM    619  CG1 VAL A  66     -16.264  -0.568 -10.625  1.00 15.00      A    C  
ATOM    620  CG2 VAL A  66     -15.481  -0.157  -8.289  1.00 15.00      A    C  
ATOM    621  C   VAL A  66     -14.320  -3.047  -8.480  1.00 15.00      A    C  
ATOM    622  O   VAL A  66     -14.275  -3.179  -7.255  1.00 15.00      A    O  
ATOM    623  N   THR A  67     -13.329  -3.384  -9.296  1.00 15.00      A    N  
ATOM    624  HN  THR A  67     -13.470  -3.297 -10.265  1.00 15.00      A    H  
ATOM    625  CA  THR A  67     -12.046  -3.872  -8.822  1.00 15.00      A    C  
ATOM    626  CB  THR A  67     -11.617  -5.143  -9.591  1.00 15.00      A    C  
ATOM    627  OG1 THR A  67     -12.654  -6.126  -9.527  1.00 15.00      A    O  
ATOM    628  HG1 THR A  67     -13.517  -5.687  -9.491  1.00 15.00      A    H  
ATOM    629  CG2 THR A  67     -10.341  -5.732  -9.008  1.00 15.00      A    C  
ATOM    630  C   THR A  67     -11.025  -2.779  -9.088  1.00 15.00      A    C  
ATOM    631  O   THR A  67     -10.034  -2.622  -8.369  1.00 15.00      A    O  
ATOM    632  N   HIS A  68     -11.308  -2.009 -10.131  1.00 15.00      A    N  
ATOM    633  HN  HIS A  68     -12.129  -2.184 -10.640  1.00 15.00      A    H  
ATOM    634  CA  HIS A  68     -10.460  -0.911 -10.548  1.00 15.00      A    C  
ATOM    635  CB  HIS A  68      -9.843  -1.210 -11.917  1.00 15.00      A    C  
ATOM    636  CG  HIS A  68      -9.104  -2.510 -11.985  1.00 15.00      A    C  
ATOM    637  ND1 HIS A  68      -9.593  -3.573 -12.705  1.00 15.00      A    N  
ATOM    638  CD2 HIS A  68      -7.937  -2.868 -11.398  1.00 15.00      A    C  
ATOM    639  CE1 HIS A  68      -8.721  -4.549 -12.544  1.00 15.00      A    C  
ATOM    640  NE2 HIS A  68      -7.706  -4.169 -11.761  1.00 15.00      A    N  
ATOM    641  HE2 HIS A  68      -6.942  -4.719 -11.491  1.00 15.00      A    H  
ATOM    642  C   HIS A  68     -11.289   0.363 -10.618  1.00 15.00      A    C  
ATOM    643  O   HIS A  68     -12.322   0.409 -11.292  1.00 15.00      A    O  
ATOM    644  N   THR A  69     -10.839   1.386  -9.920  1.00 15.00      A    N  
ATOM    645  HN  THR A  69     -10.002   1.284  -9.415  1.00 15.00      A    H  
ATOM    646  CA  THR A  69     -11.541   2.657  -9.881  1.00 15.00      A    C  
ATOM    647  CB  THR A  69     -11.837   3.064  -8.424  1.00 15.00      A    C  
ATOM    648  OG1 THR A  69     -10.712   2.733  -7.595  1.00 15.00      A    O  
ATOM    649  HG1 THR A  69      -9.997   2.397  -8.141  1.00 15.00      A    H  
ATOM    650  CG2 THR A  69     -13.076   2.356  -7.900  1.00 15.00      A    C  
ATOM    651  C   THR A  69     -10.719   3.762 -10.527  1.00 15.00      A    C  
ATOM    652  O   THR A  69      -9.500   3.818 -10.359  1.00 15.00      A    O  
ATOM    653  N   LEU A  70     -11.386   4.627 -11.276  1.00 15.00      A    N  
ATOM    654  HN  LEU A  70     -12.353   4.496 -11.417  1.00 15.00      A    H  
ATOM    655  CA  LEU A  70     -10.721   5.755 -11.917  1.00 15.00      A    C  
ATOM    656  CB  LEU A  70     -11.294   5.988 -13.320  1.00 15.00      A    C  
ATOM    657  CG  LEU A  70     -10.555   7.000 -14.202  1.00 15.00      A    C  
ATOM    658  CD1 LEU A  70      -9.086   6.636 -14.328  1.00 15.00      A    C  
ATOM    659  CD2 LEU A  70     -11.198   7.084 -15.574  1.00 15.00      A    C  
ATOM    660  C   LEU A  70     -10.906   6.998 -11.047  1.00 15.00      A    C  
ATOM    661  O   LEU A  70     -10.411   8.079 -11.352  1.00 15.00      A    O  
ATOM    662  N   LYS A  71     -11.624   6.808  -9.948  1.00 15.00      A    N  
ATOM    663  HN  LYS A  71     -11.972   5.913  -9.768  1.00 15.00      A    H  
ATOM    664  CA  LYS A  71     -11.913   7.876  -8.996  1.00 15.00      A    C  
ATOM    665  CB  LYS A  71     -12.958   7.426  -7.974  1.00 15.00      A    C  
ATOM    666  CG  LYS A  71     -14.316   8.081  -8.157  1.00 15.00      A    C  
ATOM    667  CD  LYS A  71     -14.335   9.482  -7.569  1.00 15.00      A    C  
ATOM    668  CE  LYS A  71     -15.488  10.298  -8.129  1.00 15.00      A    C  
ATOM    669  NZ  LYS A  71     -15.222  10.763  -9.519  1.00 15.00      A    N  
ATOM    670  HZ1 LYS A  71     -16.105  11.068  -9.968  1.00 15.00      A    H  
ATOM    671  HZ2 LYS A  71     -14.801  10.004 -10.086  1.00 15.00      A    H  
ATOM    672  HZ3 LYS A  71     -14.564  11.574  -9.504  1.00 15.00      A    H  
ATOM    673  C   LYS A  71     -10.668   8.445  -8.296  1.00 15.00      A    C  
ATOM    674  O   LYS A  71     -10.539   9.664  -8.189  1.00 15.00      A    O  
ATOM    675  N   PRO A  72      -9.746   7.592  -7.785  1.00 15.00      A    N  
ATOM    676  CA  PRO A  72      -8.526   8.066  -7.111  1.00 15.00      A    C  
ATOM    677  CB  PRO A  72      -7.817   6.774  -6.689  1.00 15.00      A    C  
ATOM    678  CG  PRO A  72      -8.898   5.756  -6.648  1.00 15.00      A    C  
ATOM    679  CD  PRO A  72      -9.828   6.119  -7.764  1.00 15.00      A    C  
ATOM    680  C   PRO A  72      -7.616   8.896  -8.020  1.00 15.00      A    C  
ATOM    681  O   PRO A  72      -6.676   9.539  -7.554  1.00 15.00      A    O  
ATOM    682  N   ILE A  73      -7.903   8.884  -9.316  1.00 15.00      A    N  
ATOM    683  HN  ILE A  73      -8.682   8.384  -9.629  1.00 15.00      A    H  
ATOM    684  CA  ILE A  73      -7.109   9.635 -10.278  1.00 15.00      A    C  
ATOM    685  CB  ILE A  73      -6.814   8.817 -11.553  1.00 15.00      A    C  
ATOM    686  CG1 ILE A  73      -6.571   7.345 -11.203  1.00 15.00      A    C  
ATOM    687  CG2 ILE A  73      -5.604   9.395 -12.271  1.00 15.00      A    C  
ATOM    688  CD1 ILE A  73      -6.152   6.482 -12.373  1.00 15.00      A    C  
ATOM    689  C   ILE A  73      -7.852  10.910 -10.646  1.00 15.00      A    C  
ATOM    690  O   ILE A  73      -8.135  11.152 -11.824  1.00 15.00      A    O  
ATOM    691  N   HIS A  74      -8.159  11.699  -9.609  1.00 15.00      A    N  
ATOM    692  HN  HIS A  74      -7.888  11.407  -8.712  1.00 15.00      A    H  
ATOM    693  CA  HIS A  74      -8.898  12.961  -9.724  1.00 15.00      A    C  
ATOM    694  CB  HIS A  74      -8.571  13.735 -11.010  1.00 15.00      A    C  
ATOM    695  CG  HIS A  74      -8.673  15.220 -10.885  1.00 15.00      A    C  
ATOM    696  ND1 HIS A  74      -9.668  15.915 -11.518  1.00 15.00      A    N  
ATOM    697  CD2 HIS A  74      -7.879  16.088 -10.209  1.00 15.00      A    C  
ATOM    698  CE1 HIS A  74      -9.468  17.184 -11.222  1.00 15.00      A    C  
ATOM    699  NE2 HIS A  74      -8.398  17.337 -10.433  1.00 15.00      A    N  
ATOM    700  HE2 HIS A  74      -8.064  18.179 -10.067  1.00 15.00      A    H  
ATOM    701  C   HIS A  74     -10.392  12.695  -9.585  1.00 15.00      A    C  
ATOM    702  O   HIS A  74     -10.998  12.039 -10.424  1.00 15.00      A    O  
ATOM    703  N   PRO A  75     -11.005  13.196  -8.496  1.00 15.00      A    N  
ATOM    704  CA  PRO A  75     -12.428  12.995  -8.220  1.00 15.00      A    C  
ATOM    705  CB  PRO A  75     -12.630  13.641  -6.844  1.00 15.00      A    C  
ATOM    706  CG  PRO A  75     -11.518  14.625  -6.728  1.00 15.00      A    C  
ATOM    707  CD  PRO A  75     -10.357  14.013  -7.456  1.00 15.00      A    C  
ATOM    708  C   PRO A  75     -13.331  13.657  -9.256  1.00 15.00      A    C  
ATOM    709  O   PRO A  75     -14.468  13.238  -9.458  1.00 15.00      A    O  
ATOM    710  N   ASP A  76     -12.816  14.672  -9.926  1.00 15.00      A    N  
ATOM    711  HN  ASP A  76     -11.896  14.953  -9.740  1.00 15.00      A    H  
ATOM    712  CA  ASP A  76     -13.579  15.385 -10.939  1.00 15.00      A    C  
ATOM    713  CB  ASP A  76     -12.949  16.748 -11.230  1.00 15.00      A    C  
ATOM    714  CG  ASP A  76     -12.840  17.617  -9.989  1.00 15.00      A    C  
ATOM    715  OD1 ASP A  76     -13.888  18.037  -9.468  1.00 15.00      A    O  
ATOM    716  OD2 ASP A  76     -11.704  17.866  -9.530  1.00 15.00      A    O  
ATOM    717  C   ASP A  76     -13.669  14.552 -12.209  1.00 15.00      A    C  
ATOM    718  O   ASP A  76     -14.560  14.746 -13.037  1.00 15.00      A    O  
ATOM    719  N   ALA A  77     -12.744  13.607 -12.349  1.00 15.00      A    N  
ATOM    720  HN  ALA A  77     -12.067  13.501 -11.651  1.00 15.00      A    H  
ATOM    721  CA  ALA A  77     -12.707  12.732 -13.508  1.00 15.00      A    C  
ATOM    722  CB  ALA A  77     -11.412  11.928 -13.546  1.00 15.00      A    C  
ATOM    723  C   ALA A  77     -13.918  11.805 -13.544  1.00 15.00      A    C  
ATOM    724  O   ALA A  77     -14.334  11.244 -12.521  1.00 15.00      A    O  
ATOM    725  N   ARG A  78     -14.491  11.669 -14.729  1.00 15.00      A    N  
ATOM    726  HN  ARG A  78     -14.121  12.164 -15.492  1.00 15.00      A    H  
ATOM    727  CA  ARG A  78     -15.641  10.813 -14.950  1.00 15.00      A    C  
ATOM    728  CB  ARG A  78     -16.870  11.644 -15.338  1.00 15.00      A    C  
ATOM    729  CG  ARG A  78     -17.646  12.205 -14.159  1.00 15.00      A    C  
ATOM    730  CD  ARG A  78     -17.545  13.721 -14.093  1.00 15.00      A    C  
ATOM    731  NE  ARG A  78     -18.135  14.371 -15.267  1.00 15.00      A    N  
ATOM    732  HE  ARG A  78     -17.652  14.278 -16.116  1.00 15.00      A    H  
ATOM    733  CZ  ARG A  78     -19.273  15.071 -15.246  1.00 15.00      A    C  
ATOM    734  NH1 ARG A  78     -19.954  15.210 -14.111  1.00 15.00      A    N  
ATOM    735 HH11 ARG A  78     -19.601  14.773 -13.233  1.00 15.00      A    H  
ATOM    736 HH12 ARG A  78     -20.843  15.755 -14.092  1.00 15.00      A    H  
ATOM    737  NH2 ARG A  78     -19.722  15.644 -16.360  1.00 15.00      A    N  
ATOM    738 HH21 ARG A  78     -20.609  16.192 -16.349  1.00 15.00      A    H  
ATOM    739 HH22 ARG A  78     -19.188  15.550 -17.251  1.00 15.00      A    H  
ATOM    740  C   ARG A  78     -15.322   9.815 -16.052  1.00 15.00      A    C  
ATOM    741  O   ARG A  78     -15.457  10.116 -17.237  1.00 15.00      A    O  
ATOM    742  N   GLY A  79     -14.863   8.642 -15.656  1.00 15.00      A    N  
ATOM    743  HN  GLY A  79     -14.763   8.463 -14.701  1.00 15.00      A    H  
ATOM    744  CA  GLY A  79     -14.525   7.617 -16.617  1.00 15.00      A    C  
ATOM    745  C   GLY A  79     -15.264   6.330 -16.343  1.00 15.00      A    C  
ATOM    746  O   GLY A  79     -16.170   6.295 -15.511  1.00 15.00      A    O  
ATOM    747  N   SER A  80     -14.870   5.272 -17.028  1.00 15.00      A    N  
ATOM    748  HN  SER A  80     -14.127   5.360 -17.661  1.00 15.00      A    H  
ATOM    749  CA  SER A  80     -15.508   3.980 -16.864  1.00 15.00      A    C  
ATOM    750  CB  SER A  80     -15.511   3.225 -18.199  1.00 15.00      A    C  
ATOM    751  OG  SER A  80     -15.853   1.861 -18.026  1.00 15.00      A    O  
ATOM    752  HG  SER A  80     -15.264   1.464 -17.374  1.00 15.00      A    H  
ATOM    753  C   SER A  80     -14.822   3.144 -15.788  1.00 15.00      A    C  
ATOM    754  O   SER A  80     -13.643   2.814 -15.900  1.00 15.00      A    O  
ATOM    755  N   ASN A  81     -15.565   2.819 -14.742  1.00 15.00      A    N  
ATOM    756  HN  ASN A  81     -16.488   3.141 -14.698  1.00 15.00      A    H  
ATOM    757  CA  ASN A  81     -15.049   1.985 -13.663  1.00 15.00      A    C  
ATOM    758  CB  ASN A  81     -15.831   2.244 -12.371  1.00 15.00      A    C  
ATOM    759  CG  ASN A  81     -15.369   3.484 -11.621  1.00 15.00      A    C  
ATOM    760  OD1 ASN A  81     -14.180   3.810 -11.592  1.00 15.00      A    O  
ATOM    761  ND2 ASN A  81     -16.312   4.189 -11.011  1.00 15.00      A    N  
ATOM    762 HD21 ASN A  81     -17.240   3.878 -11.078  1.00 15.00      A    H  
ATOM    763 HD22 ASN A  81     -16.043   4.987 -10.513  1.00 15.00      A    H  
ATOM    764  C   ASN A  81     -15.187   0.526 -14.097  1.00 15.00      A    C  
ATOM    765  O   ASN A  81     -16.130   0.190 -14.818  1.00 15.00      A    O  
ATOM    766  N   LEU A  82     -14.274  -0.344 -13.674  1.00 15.00      A    N  
ATOM    767  HN  LEU A  82     -13.567  -0.049 -13.059  1.00 15.00      A    H  
ATOM    768  CA  LEU A  82     -14.330  -1.743 -14.102  1.00 15.00      A    C  
ATOM    769  CB  LEU A  82     -13.336  -2.008 -15.234  1.00 15.00      A    C  
ATOM    770  CG  LEU A  82     -13.786  -1.575 -16.632  1.00 15.00      A    C  
ATOM    771  CD1 LEU A  82     -12.673  -1.792 -17.644  1.00 15.00      A    C  
ATOM    772  CD2 LEU A  82     -15.043  -2.327 -17.045  1.00 15.00      A    C  
ATOM    773  C   LEU A  82     -14.143  -2.754 -12.974  1.00 15.00      A    C  
ATOM    774  O   LEU A  82     -13.576  -2.453 -11.923  1.00 15.00      A    O  
ATOM    775  N   HIS A  83     -14.613  -3.974 -13.233  1.00 15.00      A    N  
ATOM    776  HN  HIS A  83     -15.019  -4.142 -14.108  1.00 15.00      A    H  
ATOM    777  CA  HIS A  83     -14.538  -5.076 -12.279  1.00 15.00      A    C  
ATOM    778  CB  HIS A  83     -15.917  -5.289 -11.633  1.00 15.00      A    C  
ATOM    779  CG  HIS A  83     -15.914  -6.117 -10.381  1.00 15.00      A    C  
ATOM    780  ND1 HIS A  83     -15.331  -5.664  -9.227  1.00 15.00      A    N  
ATOM    781  CD2 HIS A  83     -16.461  -7.335 -10.145  1.00 15.00      A    C  
ATOM    782  CE1 HIS A  83     -15.531  -6.595  -8.320  1.00 15.00      A    C  
ATOM    783  NE2 HIS A  83     -16.209  -7.624  -8.826  1.00 15.00      A    N  
ATOM    784  HE2 HIS A  83     -16.485  -8.429  -8.345  1.00 15.00      A    H  
ATOM    785  C   HIS A  83     -14.114  -6.346 -13.014  1.00 15.00      A    C  
ATOM    786  O   HIS A  83     -14.873  -7.309 -13.109  1.00 15.00      A    O  
ATOM    787  N   SER A  84     -12.910  -6.337 -13.554  1.00 15.00      A    N  
ATOM    788  HN  SER A  84     -12.344  -5.546 -13.458  1.00 15.00      A    H  
ATOM    789  CA  SER A  84     -12.408  -7.482 -14.294  1.00 15.00      A    C  
ATOM    790  CB  SER A  84     -12.317  -7.139 -15.783  1.00 15.00      A    C  
ATOM    791  OG  SER A  84     -12.538  -5.750 -15.994  1.00 15.00      A    O  
ATOM    792  HG  SER A  84     -11.692  -5.301 -16.055  1.00 15.00      A    H  
ATOM    793  C   SER A  84     -11.054  -7.941 -13.766  1.00 15.00      A    C  
ATOM    794  O   SER A  84     -10.137  -7.136 -13.592  1.00 15.00      A    O  
ATOM    795  N   LEU A  85     -10.940  -9.235 -13.498  1.00 15.00      A    N  
ATOM    796  HN  LEU A  85     -11.710  -9.822 -13.640  1.00 15.00      A    H  
ATOM    797  CA  LEU A  85      -9.697  -9.810 -13.005  1.00 15.00      A    C  
ATOM    798  CB  LEU A  85      -9.960 -11.139 -12.286  1.00 15.00      A    C  
ATOM    799  CG  LEU A  85     -10.500 -11.055 -10.854  1.00 15.00      A    C  
ATOM    800  CD1 LEU A  85     -11.979 -10.694 -10.846  1.00 15.00      A    C  
ATOM    801  CD2 LEU A  85     -10.262 -12.365 -10.117  1.00 15.00      A    C  
ATOM    802  C   LEU A  85      -8.739 -10.042 -14.167  1.00 15.00      A    C  
ATOM    803  O   LEU A  85      -9.114 -10.652 -15.171  1.00 15.00      A    O  
ATOM    804  N   PRO A  86      -7.503  -9.538 -14.063  1.00 15.00      A    N  
ATOM    805  CA  PRO A  86      -6.497  -9.711 -15.110  1.00 15.00      A    C  
ATOM    806  CB  PRO A  86      -5.304  -8.886 -14.613  1.00 15.00      A    C  
ATOM    807  CG  PRO A  86      -5.501  -8.779 -13.141  1.00 15.00      A    C  
ATOM    808  CD  PRO A  86      -6.988  -8.763 -12.923  1.00 15.00      A    C  
ATOM    809  C   PRO A  86      -6.103 -11.176 -15.247  1.00 15.00      A    C  
ATOM    810  O   PRO A  86      -6.032 -11.905 -14.257  1.00 15.00      A    O  
ATOM    811  N   GLN A  87      -5.867 -11.607 -16.475  1.00 15.00      A    N  
ATOM    812  HN  GLN A  87      -5.940 -10.984 -17.223  1.00 15.00      A    H  
ATOM    813  CA  GLN A  87      -5.482 -12.983 -16.729  1.00 15.00      A    C  
ATOM    814  CB  GLN A  87      -5.596 -13.316 -18.218  1.00 15.00      A    C  
ATOM    815  CG  GLN A  87      -7.027 -13.378 -18.727  1.00 15.00      A    C  
ATOM    816  CD  GLN A  87      -7.864 -14.414 -17.999  1.00 15.00      A    C  
ATOM    817  OE1 GLN A  87      -7.363 -15.456 -17.582  1.00 15.00      A    O  
ATOM    818  NE2 GLN A  87      -9.146 -14.130 -17.833  1.00 15.00      A    N  
ATOM    819 HE21 GLN A  87      -9.480 -13.280 -18.184  1.00 15.00      A    H  
ATOM    820 HE22 GLN A  87      -9.704 -14.780 -17.361  1.00 15.00      A    H  
ATOM    821  C   GLN A  87      -4.066 -13.225 -16.236  1.00 15.00      A    C  
ATOM    822  O   GLN A  87      -3.199 -12.358 -16.371  1.00 15.00      A    O  
ATOM    823  N   ALA A  88      -3.845 -14.390 -15.646  1.00 15.00      A    N  
ATOM    824  HN  ALA A  88      -4.584 -15.026 -15.560  1.00 15.00      A    H  
ATOM    825  CA  ALA A  88      -2.535 -14.751 -15.127  1.00 15.00      A    C  
ATOM    826  CB  ALA A  88      -2.607 -16.067 -14.369  1.00 15.00      A    C  
ATOM    827  C   ALA A  88      -1.513 -14.833 -16.254  1.00 15.00      A    C  
ATOM    828  O   ALA A  88      -1.664 -15.625 -17.186  1.00 15.00      A    O  
ATOM    829  N   PRO A  89      -0.467 -13.999 -16.191  1.00 15.00      A    N  
ATOM    830  CA  PRO A  89       0.580 -13.976 -17.210  1.00 15.00      A    C  
ATOM    831  CB  PRO A  89       1.416 -12.745 -16.838  1.00 15.00      A    C  
ATOM    832  CG  PRO A  89       1.176 -12.546 -15.381  1.00 15.00      A    C  
ATOM    833  CD  PRO A  89      -0.227 -13.015 -15.119  1.00 15.00      A    C  
ATOM    834  C   PRO A  89       1.441 -15.236 -17.170  1.00 15.00      A    C  
ATOM    835  O   PRO A  89       1.531 -15.910 -16.143  1.00 15.00      A    O  
ATOM    836  N   GLY A  90       2.075 -15.547 -18.294  1.00 15.00      A    N  
ATOM    837  HN  GLY A  90       1.964 -14.976 -19.081  1.00 15.00      A    H  
ATOM    838  CA  GLY A  90       2.926 -16.719 -18.369  1.00 15.00      A    C  
ATOM    839  C   GLY A  90       4.352 -16.397 -17.975  1.00 15.00      A    C  
ATOM    840  O   GLY A  90       5.261 -17.198 -18.179  1.00 15.00      A    O  
ATOM    841  N   GLN A  91       4.539 -15.210 -17.419  1.00 15.00      A    N  
ATOM    842  HN  GLN A  91       3.767 -14.626 -17.286  1.00 15.00      A    H  
ATOM    843  CA  GLN A  91       5.849 -14.754 -16.980  1.00 15.00      A    C  
ATOM    844  CB  GLN A  91       6.134 -13.355 -17.534  1.00 15.00      A    C  
ATOM    845  CG  GLN A  91       6.625 -13.349 -18.972  1.00 15.00      A    C  
ATOM    846  CD  GLN A  91       6.515 -11.985 -19.625  1.00 15.00      A    C  
ATOM    847  OE1 GLN A  91       5.555 -11.249 -19.405  1.00 15.00      A    O  
ATOM    848  NE2 GLN A  91       7.509 -11.631 -20.423  1.00 15.00      A    N  
ATOM    849 HE21 GLN A  91       8.249 -12.259 -20.546  1.00 15.00      A    H  
ATOM    850 HE22 GLN A  91       7.463 -10.752 -20.854  1.00 15.00      A    H  
ATOM    851  C   GLN A  91       5.913 -14.744 -15.454  1.00 15.00      A    C  
ATOM    852  O   GLN A  91       5.350 -13.860 -14.807  1.00 15.00      A    O  
ATOM    853  N   PRO A  92       6.588 -15.744 -14.862  1.00 15.00      A    N  
ATOM    854  CA  PRO A  92       6.716 -15.866 -13.406  1.00 15.00      A    C  
ATOM    855  CB  PRO A  92       7.407 -17.222 -13.218  1.00 15.00      A    C  
ATOM    856  CG  PRO A  92       8.127 -17.460 -14.499  1.00 15.00      A    C  
ATOM    857  CD  PRO A  92       7.282 -16.833 -15.572  1.00 15.00      A    C  
ATOM    858  C   PRO A  92       7.561 -14.754 -12.790  1.00 15.00      A    C  
ATOM    859  O   PRO A  92       8.625 -14.408 -13.302  1.00 15.00      A    O  
ATOM    860  N   GLY A  93       7.075 -14.195 -11.691  1.00 15.00      A    N  
ATOM    861  HN  GLY A  93       6.212 -14.494 -11.340  1.00 15.00      A    H  
ATOM    862  CA  GLY A  93       7.798 -13.139 -11.015  1.00 15.00      A    C  
ATOM    863  C   GLY A  93       6.929 -11.932 -10.739  1.00 15.00      A    C  
ATOM    864  O   GLY A  93       6.881 -11.437  -9.616  1.00 15.00      A    O  
ATOM    865  N   LEU A  94       6.227 -11.467 -11.759  1.00 15.00      A    N  
ATOM    866  HN  LEU A  94       6.285 -11.915 -12.627  1.00 15.00      A    H  
ATOM    867  CA  LEU A  94       5.365 -10.305 -11.612  1.00 15.00      A    C  
ATOM    868  CB  LEU A  94       5.541  -9.320 -12.774  1.00 15.00      A    C  
ATOM    869  CG  LEU A  94       5.204  -9.837 -14.177  1.00 15.00      A    C  
ATOM    870  CD1 LEU A  94       4.612  -8.721 -15.024  1.00 15.00      A    C  
ATOM    871  CD2 LEU A  94       6.441 -10.415 -14.850  1.00 15.00      A    C  
ATOM    872  C   LEU A  94       3.902 -10.705 -11.448  1.00 15.00      A    C  
ATOM    873  O   LEU A  94       3.338 -11.420 -12.278  1.00 15.00      A    O  
ATOM    874  N   ALA A  95       3.309 -10.251 -10.360  1.00 15.00      A    N  
ATOM    875  HN  ALA A  95       3.826  -9.704  -9.732  1.00 15.00      A    H  
ATOM    876  CA  ALA A  95       1.911 -10.529 -10.062  1.00 15.00      A    C  
ATOM    877  CB  ALA A  95       1.808 -11.482  -8.878  1.00 15.00      A    C  
ATOM    878  C   ALA A  95       1.197  -9.220  -9.757  1.00 15.00      A    C  
ATOM    879  O   ALA A  95       1.777  -8.147  -9.931  1.00 15.00      A    O  
ATOM    880  N   GLY A  96      -0.046  -9.294  -9.305  1.00 15.00      A    N  
ATOM    881  HN  GLY A  96      -0.470 -10.175  -9.169  1.00 15.00      A    H  
ATOM    882  CA  GLY A  96      -0.771  -8.085  -8.987  1.00 15.00      A    C  
ATOM    883  C   GLY A  96      -2.193  -8.053  -9.514  1.00 15.00      A    C  
ATOM    884  O   GLY A  96      -2.417  -7.941 -10.718  1.00 15.00      A    O  
ATOM    885  N   SER A  97      -3.145  -8.186  -8.595  1.00 15.00      A    N  
ATOM    886  HN  SER A  97      -2.874  -8.351  -7.668  1.00 15.00      A    H  
ATOM    887  CA  SER A  97      -4.573  -8.118  -8.906  1.00 15.00      A    C  
ATOM    888  CB  SER A  97      -4.914  -6.889  -9.770  1.00 15.00      A    C  
ATOM    889  OG  SER A  97      -6.245  -6.451  -9.553  1.00 15.00      A    O  
ATOM    890  HG  SER A  97      -6.838  -7.210  -9.590  1.00 15.00      A    H  
ATOM    891  C   SER A  97      -5.171  -9.402  -9.492  1.00 15.00      A    C  
ATOM    892  O   SER A  97      -6.320  -9.393  -9.927  1.00 15.00      A    O  
ATOM    893  N   HIS A  98      -4.428 -10.503  -9.503  1.00 15.00      A    N  
ATOM    894  HN  HIS A  98      -3.508 -10.484  -9.146  1.00 15.00      A    H  
ATOM    895  CA  HIS A  98      -4.980 -11.749 -10.039  1.00 15.00      A    C  
ATOM    896  CB  HIS A  98      -4.308 -12.231 -11.336  1.00 15.00      A    C  
ATOM    897  CG  HIS A  98      -2.812 -12.228 -11.336  1.00 15.00      A    C  
ATOM    898  ND1 HIS A  98      -2.087 -13.285 -10.833  1.00 15.00      A    N  
ATOM    899  CD2 HIS A  98      -1.956 -11.296 -11.824  1.00 15.00      A    C  
ATOM    900  CE1 HIS A  98      -0.820 -12.979 -11.028  1.00 15.00      A    C  
ATOM    901  NE2 HIS A  98      -0.692 -11.786 -11.624  1.00 15.00      A    N  
ATOM    902  HE2 HIS A  98       0.144 -11.347 -11.879  1.00 15.00      A    H  
ATOM    903  C   HIS A  98      -5.077 -12.841  -8.986  1.00 15.00      A    C  
ATOM    904  O   HIS A  98      -5.919 -13.734  -9.077  1.00 15.00      A    O  
ATOM    905  N   GLU A  99      -4.241 -12.737  -7.962  1.00 15.00      A    N  
ATOM    906  HN  GLU A  99      -3.587 -12.006  -7.947  1.00 15.00      A    H  
ATOM    907  CA  GLU A  99      -4.233 -13.700  -6.875  1.00 15.00      A    C  
ATOM    908  CB  GLU A  99      -2.885 -13.684  -6.141  1.00 15.00      A    C  
ATOM    909  CG  GLU A  99      -1.683 -13.254  -6.980  1.00 15.00      A    C  
ATOM    910  CD  GLU A  99      -1.637 -11.749  -7.182  1.00 15.00      A    C  
ATOM    911  OE1 GLU A  99      -1.712 -11.300  -8.356  1.00 15.00      A    O  
ATOM    912  OE2 GLU A  99      -1.592 -11.016  -6.171  1.00 15.00      A    O  
ATOM    913  C   GLU A  99      -5.365 -13.398  -5.898  1.00 15.00      A    C  
ATOM    914  O   GLU A  99      -5.421 -13.950  -4.793  1.00 15.00      A    O  
ATOM    915  N   LEU A 100      -6.273 -12.534  -6.330  1.00 15.00      A    N  
ATOM    916  HN  LEU A 100      -6.184 -12.173  -7.238  1.00 15.00      A    H  
ATOM    917  CA  LEU A 100      -7.411 -12.133  -5.522  1.00 15.00      A    C  
ATOM    918  CB  LEU A 100      -7.691 -10.636  -5.695  1.00 15.00      A    C  
ATOM    919  CG  LEU A 100      -6.568  -9.672  -5.310  1.00 15.00      A    C  
ATOM    920  CD1 LEU A 100      -6.989  -8.237  -5.580  1.00 15.00      A    C  
ATOM    921  CD2 LEU A 100      -6.182  -9.848  -3.851  1.00 15.00      A    C  
ATOM    922  C   LEU A 100      -8.653 -12.930  -5.908  1.00 15.00      A    C  
ATOM    923  O   LEU A 100      -9.583 -12.393  -6.502  1.00 15.00      A    O  
ATOM    924  N   GLY A 101      -8.653 -14.218  -5.586  1.00 15.00      A    N  
ATOM    925  HN  GLY A 101      -7.876 -14.599  -5.138  1.00 15.00      A    H  
ATOM    926  CA  GLY A 101      -9.795 -15.062  -5.901  1.00 15.00      A    C  
ATOM    927  C   GLY A 101     -10.861 -14.974  -4.827  1.00 15.00      A    C  
ATOM    928  O   GLY A 101     -11.610 -13.999  -4.770  1.00 15.00      A    O  
ATOM    929  N   ASP A 102     -10.905 -15.979  -3.954  1.00 15.00      A    N  
ATOM    930  HN  ASP A 102     -10.302 -16.736  -4.079  1.00 15.00      A    H  
ATOM    931  CA  ASP A 102     -11.867 -16.026  -2.842  1.00 15.00      A    C  
ATOM    932  CB  ASP A 102     -11.875 -17.421  -2.198  1.00 15.00      A    C  
ATOM    933  CG  ASP A 102     -12.473 -18.500  -3.080  1.00 15.00      A    C  
ATOM    934  OD1 ASP A 102     -12.905 -18.181  -4.206  1.00 15.00      A    O  
ATOM    935  OD2 ASP A 102     -12.496 -19.670  -2.645  1.00 15.00      A    O  
ATOM    936  C   ASP A 102     -11.511 -14.985  -1.775  1.00 15.00      A    C  
ATOM    937  O   ASP A 102     -11.835 -15.137  -0.601  1.00 15.00      A    O  
ATOM    938  N   ARG A 103     -10.841 -13.928  -2.204  1.00 15.00      A    N  
ATOM    939  HN  ARG A 103     -10.649 -13.857  -3.161  1.00 15.00      A    H  
ATOM    940  CA  ARG A 103     -10.418 -12.852  -1.327  1.00 15.00      A    C  
ATOM    941  CB  ARG A 103      -8.906 -12.941  -1.072  1.00 15.00      A    C  
ATOM    942  CG  ARG A 103      -8.079 -13.195  -2.324  1.00 15.00      A    C  
ATOM    943  CD  ARG A 103      -6.603 -13.389  -2.001  1.00 15.00      A    C  
ATOM    944  NE  ARG A 103      -6.368 -14.557  -1.148  1.00 15.00      A    N  
ATOM    945  HE  ARG A 103      -6.872 -14.599  -0.307  1.00 15.00      A    H  
ATOM    946  CZ  ARG A 103      -5.522 -15.553  -1.444  1.00 15.00      A    C  
ATOM    947  NH1 ARG A 103      -4.828 -15.538  -2.580  1.00 15.00      A    N  
ATOM    948 HH11 ARG A 103      -4.169 -16.314  -2.805  1.00 15.00      A    H  
ATOM    949 HH12 ARG A 103      -4.940 -14.744  -3.260  1.00 15.00      A    H  
ATOM    950  NH2 ARG A 103      -5.368 -16.564  -0.590  1.00 15.00      A    N  
ATOM    951 HH21 ARG A 103      -4.711 -17.345  -0.810  1.00 15.00      A    H  
ATOM    952 HH22 ARG A 103      -5.903 -16.581   0.305  1.00 15.00      A    H  
ATOM    953  C   ARG A 103     -10.778 -11.511  -1.957  1.00 15.00      A    C  
ATOM    954  O   ARG A 103     -10.163 -10.484  -1.670  1.00 15.00      A    O  
ATOM    955  N   LEU A 104     -11.778 -11.540  -2.828  1.00 15.00      A    N  
ATOM    956  HN  LEU A 104     -12.224 -12.396  -3.012  1.00 15.00      A    H  
ATOM    957  CA  LEU A 104     -12.244 -10.340  -3.512  1.00 15.00      A    C  
ATOM    958  CB  LEU A 104     -12.962 -10.706  -4.814  1.00 15.00      A    C  
ATOM    959  CG  LEU A 104     -12.110 -10.727  -6.083  1.00 15.00      A    C  
ATOM    960  CD1 LEU A 104     -12.938 -11.186  -7.273  1.00 15.00      A    C  
ATOM    961  CD2 LEU A 104     -11.505  -9.355  -6.348  1.00 15.00      A    C  
ATOM    962  C   LEU A 104     -13.186  -9.543  -2.620  1.00 15.00      A    C  
ATOM    963  O   LEU A 104     -14.366  -9.874  -2.498  1.00 15.00      A    O  
ATOM    964  N   VAL A 105     -12.655  -8.504  -1.990  1.00 15.00      A    N  
ATOM    965  HN  VAL A 105     -11.700  -8.317  -2.106  1.00 15.00      A    H  
ATOM    966  CA  VAL A 105     -13.448  -7.650  -1.108  1.00 15.00      A    C  
ATOM    967  CB  VAL A 105     -12.581  -6.600  -0.382  1.00 15.00      A    C  
ATOM    968  CG1 VAL A 105     -13.140  -6.322   1.004  1.00 15.00      A    C  
ATOM    969  CG2 VAL A 105     -11.129  -7.054  -0.297  1.00 15.00      A    C  
ATOM    970  C   VAL A 105     -14.556  -6.945  -1.894  1.00 15.00      A    C  
ATOM    971  O   VAL A 105     -15.688  -6.842  -1.426  1.00 15.00      A    O  
ATOM    972  N   SER A 106     -14.203  -6.474  -3.093  1.00 15.00      A    N  
ATOM    973  HN  SER A 106     -13.280  -6.591  -3.386  1.00 15.00      A    H  
ATOM    974  CA  SER A 106     -15.139  -5.792  -3.990  1.00 15.00      A    C  
ATOM    975  CB  SER A 106     -16.377  -6.655  -4.277  1.00 15.00      A    C  
ATOM    976  OG  SER A 106     -16.958  -6.327  -5.527  1.00 15.00      A    O  
ATOM    977  HG  SER A 106     -17.574  -5.601  -5.406  1.00 15.00      A    H  
ATOM    978  C   SER A 106     -15.536  -4.395  -3.507  1.00 15.00      A    C  
ATOM    979  O   SER A 106     -16.195  -4.240  -2.482  1.00 15.00      A    O  
ATOM    980  N   ASP A 107     -15.137  -3.380  -4.269  1.00 15.00      A    N  
ATOM    981  HN  ASP A 107     -14.617  -3.564  -5.078  1.00 15.00      A    H  
ATOM    982  CA  ASP A 107     -15.469  -2.000  -3.940  1.00 15.00      A    C  
ATOM    983  CB  ASP A 107     -14.358  -1.049  -4.401  1.00 15.00      A    C  
ATOM    984  CG  ASP A 107     -14.242   0.201  -3.536  1.00 15.00      A    C  
ATOM    985  OD1 ASP A 107     -15.283   0.740  -3.098  1.00 15.00      A    O  
ATOM    986  OD2 ASP A 107     -13.104   0.659  -3.292  1.00 15.00      A    O  
ATOM    987  C   ASP A 107     -16.787  -1.629  -4.607  1.00 15.00      A    C  
ATOM    988  O   ASP A 107     -17.194  -2.265  -5.583  1.00 15.00      A    O  
ATOM    989  N   VAL A 108     -17.449  -0.606  -4.092  1.00 15.00      A    N  
ATOM    990  HN  VAL A 108     -17.048  -0.105  -3.349  1.00 15.00      A    H  
ATOM    991  CA  VAL A 108     -18.732  -0.181  -4.631  1.00 15.00      A    C  
ATOM    992  CB  VAL A 108     -19.886  -0.462  -3.643  1.00 15.00      A    C  
ATOM    993  CG1 VAL A 108     -21.235  -0.340  -4.335  1.00 15.00      A    C  
ATOM    994  CG2 VAL A 108     -19.737  -1.831  -2.998  1.00 15.00      A    C  
ATOM    995  C   VAL A 108     -18.717   1.310  -4.953  1.00 15.00      A    C  
ATOM    996  O   VAL A 108     -18.256   2.123  -4.151  1.00 15.00      A    O  
ATOM    997  N   VAL A 109     -19.211   1.657  -6.134  1.00 15.00      A    N  
ATOM    998  HN  VAL A 109     -19.544   0.954  -6.738  1.00 15.00      A    H  
ATOM    999  CA  VAL A 109     -19.281   3.046  -6.563  1.00 15.00      A    C  
ATOM   1000  CB  VAL A 109     -18.255   3.367  -7.676  1.00 15.00      A    C  
ATOM   1001  CG1 VAL A 109     -16.848   3.448  -7.109  1.00 15.00      A    C  
ATOM   1002  CG2 VAL A 109     -18.325   2.342  -8.799  1.00 15.00      A    C  
ATOM   1003  C   VAL A 109     -20.681   3.365  -7.077  1.00 15.00      A    C  
ATOM   1004  O   VAL A 109     -21.340   2.507  -7.670  1.00 15.00      A    O  
ATOM   1005  N   GLY A 110     -21.143   4.584  -6.834  1.00 15.00      A    N  
ATOM   1006  HN  GLY A 110     -20.594   5.220  -6.327  1.00 15.00      A    H  
ATOM   1007  CA  GLY A 110     -22.457   4.975  -7.297  1.00 15.00      A    C  
ATOM   1008  C   GLY A 110     -23.199   5.847  -6.306  1.00 15.00      A    C  
ATOM   1009  O   GLY A 110     -22.605   6.701  -5.651  1.00 15.00      A    O  
ATOM   1010  N   ASN A 111     -24.497   5.616  -6.193  1.00 15.00      A    N  
ATOM   1011  HN  ASN A 111     -24.899   4.895  -6.731  1.00 15.00      A    H  
ATOM   1012  CA  ASN A 111     -25.349   6.379  -5.293  1.00 15.00      A    C  
ATOM   1013  CB  ASN A 111     -26.736   6.570  -5.923  1.00 15.00      A    C  
ATOM   1014  CG  ASN A 111     -27.727   7.282  -5.017  1.00 15.00      A    C  
ATOM   1015  OD1 ASN A 111     -27.348   8.024  -4.113  1.00 15.00      A    O  
ATOM   1016  ND2 ASN A 111     -29.011   7.063  -5.258  1.00 15.00      A    N  
ATOM   1017 HD21 ASN A 111     -29.252   6.458  -5.999  1.00 15.00      A    H  
ATOM   1018 HD22 ASN A 111     -29.669   7.515  -4.693  1.00 15.00      A    H  
ATOM   1019  C   ASN A 111     -25.466   5.687  -3.940  1.00 15.00      A    C  
ATOM   1020  O   ASN A 111     -25.773   4.497  -3.862  1.00 15.00      A    O  
ATOM   1021  N   ALA A 112     -25.224   6.447  -2.877  1.00 15.00      A    N  
ATOM   1022  HN  ALA A 112     -24.990   7.389  -3.013  1.00 15.00      A    H  
ATOM   1023  CA  ALA A 112     -25.294   5.924  -1.517  1.00 15.00      A    C  
ATOM   1024  CB  ALA A 112     -24.753   6.946  -0.528  1.00 15.00      A    C  
ATOM   1025  C   ALA A 112     -26.718   5.521  -1.144  1.00 15.00      A    C  
ATOM   1026  O   ALA A 112     -26.924   4.634  -0.317  1.00 15.00      A    O  
ATOM   1027  N   ALA A 113     -27.701   6.150  -1.784  1.00 15.00      A    N  
ATOM   1028  HN  ALA A 113     -27.474   6.826  -2.461  1.00 15.00      A    H  
ATOM   1029  CA  ALA A 113     -29.110   5.861  -1.514  1.00 15.00      A    C  
ATOM   1030  CB  ALA A 113     -29.989   7.017  -1.970  1.00 15.00      A    C  
ATOM   1031  C   ALA A 113     -29.557   4.547  -2.163  1.00 15.00      A    C  
ATOM   1032  O   ALA A 113     -30.730   4.364  -2.488  1.00 15.00      A    O  
ATOM   1033  N   ALA A 114     -28.608   3.645  -2.354  1.00 15.00      A    N  
ATOM   1034  HN  ALA A 114     -27.689   3.864  -2.091  1.00 15.00      A    H  
ATOM   1035  CA  ALA A 114     -28.876   2.344  -2.943  1.00 15.00      A    C  
ATOM   1036  CB  ALA A 114     -28.710   2.404  -4.455  1.00 15.00      A    C  
ATOM   1037  C   ALA A 114     -27.932   1.308  -2.344  1.00 15.00      A    C  
ATOM   1038  O   ALA A 114     -27.774   0.208  -2.874  1.00 15.00      A    O  
ATOM   1039  N   LEU A 115     -27.322   1.664  -1.215  1.00 15.00      A    N  
ATOM   1040  HN  LEU A 115     -27.523   2.540  -0.820  1.00 15.00      A    H  
ATOM   1041  CA  LEU A 115     -26.376   0.782  -0.542  1.00 15.00      A    C  
ATOM   1042  CB  LEU A 115     -25.623   1.531   0.560  1.00 15.00      A    C  
ATOM   1043  CG  LEU A 115     -24.270   0.943   0.965  1.00 15.00      A    C  
ATOM   1044  CD1 LEU A 115     -23.321   0.907  -0.225  1.00 15.00      A    C  
ATOM   1045  CD2 LEU A 115     -23.662   1.732   2.112  1.00 15.00      A    C  
ATOM   1046  C   LEU A 115     -27.067  -0.456   0.022  1.00 15.00      A    C  
ATOM   1047  O   LEU A 115     -26.419  -1.476   0.284  1.00 15.00      A    O  
ATOM   1048  N   ASP A 116     -28.379  -0.362   0.195  1.00 15.00      A    N  
ATOM   1049  HN  ASP A 116     -28.834   0.477  -0.045  1.00 15.00      A    H  
ATOM   1050  CA  ASP A 116     -29.179  -1.469   0.710  1.00 15.00      A    C  
ATOM   1051  CB  ASP A 116     -30.603  -1.002   1.048  1.00 15.00      A    C  
ATOM   1052  CG  ASP A 116     -31.337  -0.441  -0.157  1.00 15.00      A    C  
ATOM   1053  OD1 ASP A 116     -32.503  -0.824  -0.396  1.00 15.00      A    O  
ATOM   1054  OD2 ASP A 116     -30.737   0.381  -0.880  1.00 15.00      A    O  
ATOM   1055  C   ASP A 116     -29.233  -2.590  -0.319  1.00 15.00      A    C  
ATOM   1056  O   ASP A 116     -29.191  -3.769   0.031  1.00 15.00      A    O  
ATOM   1057  N   VAL A 117     -29.297  -2.208  -1.593  1.00 15.00      A    N  
ATOM   1058  HN  VAL A 117     -29.320  -1.247  -1.801  1.00 15.00      A    H  
ATOM   1059  CA  VAL A 117     -29.349  -3.172  -2.686  1.00 15.00      A    C  
ATOM   1060  CB  VAL A 117     -29.517  -2.480  -4.055  1.00 15.00      A    C  
ATOM   1061  CG1 VAL A 117     -29.774  -3.508  -5.147  1.00 15.00      A    C  
ATOM   1062  CG2 VAL A 117     -30.642  -1.458  -4.007  1.00 15.00      A    C  
ATOM   1063  C   VAL A 117     -28.081  -4.018  -2.703  1.00 15.00      A    C  
ATOM   1064  O   VAL A 117     -28.132  -5.234  -2.894  1.00 15.00      A    O  
ATOM   1065  N   PHE A 118     -26.942  -3.365  -2.489  1.00 15.00      A    N  
ATOM   1066  HN  PHE A 118     -26.966  -2.393  -2.352  1.00 15.00      A    H  
ATOM   1067  CA  PHE A 118     -25.664  -4.062  -2.461  1.00 15.00      A    C  
ATOM   1068  CB  PHE A 118     -24.499  -3.073  -2.325  1.00 15.00      A    C  
ATOM   1069  CG  PHE A 118     -23.200  -3.719  -1.918  1.00 15.00      A    C  
ATOM   1070  CD1 PHE A 118     -22.578  -4.641  -2.745  1.00 15.00      A    C  
ATOM   1071  CD2 PHE A 118     -22.608  -3.409  -0.705  1.00 15.00      A    C  
ATOM   1072  CE1 PHE A 118     -21.391  -5.243  -2.368  1.00 15.00      A    C  
ATOM   1073  CE2 PHE A 118     -21.420  -4.005  -0.323  1.00 15.00      A    C  
ATOM   1074  CZ  PHE A 118     -20.812  -4.924  -1.155  1.00 15.00      A    C  
ATOM   1075  C   PHE A 118     -25.641  -5.065  -1.315  1.00 15.00      A    C  
ATOM   1076  O   PHE A 118     -25.195  -6.197  -1.477  1.00 15.00      A    O  
ATOM   1077  N   LYS A 119     -26.147  -4.643  -0.161  1.00 15.00      A    N  
ATOM   1078  HN  LYS A 119     -26.516  -3.735  -0.104  1.00 15.00      A    H  
ATOM   1079  CA  LYS A 119     -26.183  -5.503   1.014  1.00 15.00      A    C  
ATOM   1080  CB  LYS A 119     -26.592  -4.710   2.259  1.00 15.00      A    C  
ATOM   1081  CG  LYS A 119     -25.690  -3.521   2.575  1.00 15.00      A    C  
ATOM   1082  CD  LYS A 119     -24.263  -3.955   2.877  1.00 15.00      A    C  
ATOM   1083  CE  LYS A 119     -23.405  -2.782   3.336  1.00 15.00      A    C  
ATOM   1084  NZ  LYS A 119     -23.056  -1.860   2.218  1.00 15.00      A    N  
ATOM   1085  HZ1 LYS A 119     -23.922  -1.515   1.755  1.00 15.00      A    H  
ATOM   1086  HZ2 LYS A 119     -22.473  -2.355   1.514  1.00 15.00      A    H  
ATOM   1087  HZ3 LYS A 119     -22.521  -1.044   2.580  1.00 15.00      A    H  
ATOM   1088  C   LYS A 119     -27.124  -6.683   0.788  1.00 15.00      A    C  
ATOM   1089  O   LYS A 119     -26.898  -7.776   1.303  1.00 15.00      A    O  
ATOM   1090  N   PHE A 120     -28.174  -6.451   0.006  1.00 15.00      A    N  
ATOM   1091  HN  PHE A 120     -28.306  -5.550  -0.360  1.00 15.00      A    H  
ATOM   1092  CA  PHE A 120     -29.144  -7.492  -0.311  1.00 15.00      A    C  
ATOM   1093  CB  PHE A 120     -30.333  -6.897  -1.075  1.00 15.00      A    C  
ATOM   1094  CG  PHE A 120     -31.324  -7.913  -1.576  1.00 15.00      A    C  
ATOM   1095  CD1 PHE A 120     -32.137  -8.602  -0.693  1.00 15.00      A    C  
ATOM   1096  CD2 PHE A 120     -31.441  -8.175  -2.932  1.00 15.00      A    C  
ATOM   1097  CE1 PHE A 120     -33.048  -9.535  -1.150  1.00 15.00      A    C  
ATOM   1098  CE2 PHE A 120     -32.349  -9.107  -3.396  1.00 15.00      A    C  
ATOM   1099  CZ  PHE A 120     -33.155  -9.788  -2.503  1.00 15.00      A    C  
ATOM   1100  C   PHE A 120     -28.484  -8.597  -1.131  1.00 15.00      A    C  
ATOM   1101  O   PHE A 120     -28.696  -9.781  -0.886  1.00 15.00      A    O  
ATOM   1102  N   LEU A 121     -27.666  -8.201  -2.097  1.00 15.00      A    N  
ATOM   1103  HN  LEU A 121     -27.526  -7.240  -2.242  1.00 15.00      A    H  
ATOM   1104  CA  LEU A 121     -26.973  -9.160  -2.947  1.00 15.00      A    C  
ATOM   1105  CB  LEU A 121     -26.543  -8.496  -4.257  1.00 15.00      A    C  
ATOM   1106  CG  LEU A 121     -27.670  -8.006  -5.169  1.00 15.00      A    C  
ATOM   1107  CD1 LEU A 121     -27.106  -7.254  -6.364  1.00 15.00      A    C  
ATOM   1108  CD2 LEU A 121     -28.535  -9.170  -5.625  1.00 15.00      A    C  
ATOM   1109  C   LEU A 121     -25.755  -9.738  -2.234  1.00 15.00      A    C  
ATOM   1110  O   LEU A 121     -25.165 -10.720  -2.687  1.00 15.00      A    O  
ATOM   1111  N   SER A 122     -25.406  -9.136  -1.104  1.00 15.00      A    N  
ATOM   1112  HN  SER A 122     -25.942  -8.380  -0.785  1.00 15.00      A    H  
ATOM   1113  CA  SER A 122     -24.251  -9.560  -0.328  1.00 15.00      A    C  
ATOM   1114  CB  SER A 122     -23.546  -8.341   0.276  1.00 15.00      A    C  
ATOM   1115  OG  SER A 122     -22.153  -8.562   0.415  1.00 15.00      A    O  
ATOM   1116  HG  SER A 122     -21.957  -9.490   0.229  1.00 15.00      A    H  
ATOM   1117  C   SER A 122     -24.623 -10.552   0.775  1.00 15.00      A    C  
ATOM   1118  O   SER A 122     -23.764 -10.971   1.554  1.00 15.00      A    O  
ATOM   1119  N   LEU A 123     -25.894 -10.937   0.855  1.00 15.00      A    N  
ATOM   1120  HN  LEU A 123     -26.554 -10.586   0.219  1.00 15.00      A    H  
ATOM   1121  CA  LEU A 123     -26.302 -11.886   1.884  1.00 15.00      A    C  
ATOM   1122  CB  LEU A 123     -27.805 -11.800   2.213  1.00 15.00      A    C  
ATOM   1123  CG  LEU A 123     -28.802 -12.447   1.238  1.00 15.00      A    C  
ATOM   1124  CD1 LEU A 123     -29.102 -13.886   1.649  1.00 15.00      A    C  
ATOM   1125  CD2 LEU A 123     -30.094 -11.637   1.194  1.00 15.00      A    C  
ATOM   1126  C   LEU A 123     -25.852 -13.306   1.536  1.00 15.00      A    C  
ATOM   1127  O   LEU A 123     -26.103 -13.807   0.440  1.00 15.00      A    O  
ATOM   1128  N   GLN A 124     -25.140 -13.931   2.463  1.00 15.00      A    N  
ATOM   1129  HN  GLN A 124     -24.933 -13.467   3.297  1.00 15.00      A    H  
ATOM   1130  CA  GLN A 124     -24.658 -15.288   2.269  1.00 15.00      A    C  
ATOM   1131  CB  GLN A 124     -23.147 -15.375   2.497  1.00 15.00      A    C  
ATOM   1132  CG  GLN A 124     -22.355 -14.268   1.811  1.00 15.00      A    C  
ATOM   1133  CD  GLN A 124     -20.903 -14.634   1.574  1.00 15.00      A    C  
ATOM   1134  OE1 GLN A 124     -20.176 -13.925   0.883  1.00 15.00      A    O  
ATOM   1135  NE2 GLN A 124     -20.476 -15.757   2.126  1.00 15.00      A    N  
ATOM   1136 HE21 GLN A 124     -21.113 -16.289   2.648  1.00 15.00      A    H  
ATOM   1137 HE22 GLN A 124     -19.536 -16.002   1.998  1.00 15.00      A    H  
ATOM   1138  C   GLN A 124     -25.412 -16.236   3.196  1.00 15.00      A    C  
ATOM   1139  O   GLN A 124     -25.345 -16.119   4.411  1.00 15.00      A    O  
ATOM   1140  N   TYR A 125     -26.133 -17.166   2.602  1.00 15.00      A    N  
ATOM   1141  HN  TYR A 125     -26.128 -17.214   1.626  1.00 15.00      A    H  
ATOM   1142  CA  TYR A 125     -26.945 -18.112   3.361  1.00 15.00      A    C  
ATOM   1143  CB  TYR A 125     -28.376 -18.098   2.783  1.00 15.00      A    C  
ATOM   1144  CG  TYR A 125     -29.326 -19.172   3.265  1.00 15.00      A    C  
ATOM   1145  CD1 TYR A 125     -29.803 -19.182   4.567  1.00 15.00      A    C  
ATOM   1146  CD2 TYR A 125     -29.773 -20.159   2.393  1.00 15.00      A    C  
ATOM   1147  CE1 TYR A 125     -30.700 -20.137   4.986  1.00 15.00      A    C  
ATOM   1148  CE2 TYR A 125     -30.662 -21.119   2.803  1.00 15.00      A    C  
ATOM   1149  CZ  TYR A 125     -31.126 -21.107   4.103  1.00 15.00      A    C  
ATOM   1150  OH  TYR A 125     -32.032 -22.058   4.517  1.00 15.00      A    O  
ATOM   1151  HH  TYR A 125     -32.840 -21.977   3.970  1.00 15.00      A    H  
ATOM   1152  C   TYR A 125     -26.351 -19.526   3.346  1.00 15.00      A    C  
ATOM   1153  O   TYR A 125     -26.171 -20.139   4.392  1.00 15.00      A    O  
ATOM   1154  N   GLN A 126     -26.044 -20.038   2.155  1.00 15.00      A    N  
ATOM   1155  HN  GLN A 126     -26.200 -19.508   1.355  1.00 15.00      A    H  
ATOM   1156  CA  GLN A 126     -25.490 -21.384   2.015  1.00 15.00      A    C  
ATOM   1157  CB  GLN A 126     -25.987 -22.033   0.718  1.00 15.00      A    C  
ATOM   1158  CG  GLN A 126     -25.529 -23.470   0.515  1.00 15.00      A    C  
ATOM   1159  CD  GLN A 126     -26.233 -24.445   1.436  1.00 15.00      A    C  
ATOM   1160  OE1 GLN A 126     -27.415 -24.299   1.733  1.00 15.00      A    O  
ATOM   1161  NE2 GLN A 126     -25.501 -25.438   1.911  1.00 15.00      A    N  
ATOM   1162 HE21 GLN A 126     -24.559 -25.487   1.647  1.00 15.00      A    H  
ATOM   1163 HE22 GLN A 126     -25.932 -26.081   2.512  1.00 15.00      A    H  
ATOM   1164  C   GLN A 126     -23.962 -21.370   2.042  1.00 15.00      A    C  
ATOM   1165  O   GLN A 126     -23.339 -21.972   2.909  1.00 15.00      A    O  
ATOM   1166  N   GLY A 127     -23.361 -20.699   1.071  1.00 15.00      A    N  
ATOM   1167  HN  GLY A 127     -23.896 -20.255   0.389  1.00 15.00      A    H  
ATOM   1168  CA  GLY A 127     -21.912 -20.629   1.010  1.00 15.00      A    C  
ATOM   1169  C   GLY A 127     -21.432 -19.690  -0.080  1.00 15.00      A    C  
ATOM   1170  O   GLY A 127     -20.412 -19.939  -0.717  1.00 15.00      A    O  
ATOM   1171  N   LYS A 128     -22.180 -18.614  -0.296  1.00 15.00      A    N  
ATOM   1172  HN  LYS A 128     -22.975 -18.471   0.256  1.00 15.00      A    H  
ATOM   1173  CA  LYS A 128     -21.845 -17.623  -1.316  1.00 15.00      A    C  
ATOM   1174  CB  LYS A 128     -21.821 -18.256  -2.720  1.00 15.00      A    C  
ATOM   1175  CG  LYS A 128     -23.068 -19.051  -3.083  1.00 15.00      A    C  
ATOM   1176  CD  LYS A 128     -22.757 -20.175  -4.066  1.00 15.00      A    C  
ATOM   1177  CE  LYS A 128     -22.464 -19.642  -5.461  1.00 15.00      A    C  
ATOM   1178  NZ  LYS A 128     -22.315 -20.736  -6.461  1.00 15.00      A    N  
ATOM   1179  HZ1 LYS A 128     -23.198 -21.283  -6.534  1.00 15.00      A    H  
ATOM   1180  HZ2 LYS A 128     -21.545 -21.375  -6.195  1.00 15.00      A    H  
ATOM   1181  HZ3 LYS A 128     -22.106 -20.333  -7.408  1.00 15.00      A    H  
ATOM   1182  C   LYS A 128     -22.842 -16.472  -1.267  1.00 15.00      A    C  
ATOM   1183  O   LYS A 128     -23.937 -16.623  -0.714  1.00 15.00      A    O  
ATOM   1184  N   ASN A 129     -22.448 -15.328  -1.821  1.00 15.00      A    N  
ATOM   1185  HN  ASN A 129     -21.555 -15.277  -2.213  1.00 15.00      A    H  
ATOM   1186  CA  ASN A 129     -23.307 -14.144  -1.862  1.00 15.00      A    C  
ATOM   1187  CB  ASN A 129     -22.568 -12.965  -2.514  1.00 15.00      A    C  
ATOM   1188  CG  ASN A 129     -21.651 -12.213  -1.571  1.00 15.00      A    C  
ATOM   1189  OD1 ASN A 129     -22.091 -11.366  -0.806  1.00 15.00      A    O  
ATOM   1190  ND2 ASN A 129     -20.363 -12.496  -1.638  1.00 15.00      A    N  
ATOM   1191 HD21 ASN A 129     -20.069 -13.164  -2.285  1.00 15.00      A    H  
ATOM   1192 HD22 ASN A 129     -19.757 -12.025  -1.027  1.00 15.00      A    H  
ATOM   1193  C   ASN A 129     -24.553 -14.439  -2.682  1.00 15.00      A    C  
ATOM   1194  O   ASN A 129     -24.558 -15.365  -3.498  1.00 15.00      A    O  
ATOM   1195  N   LEU A 130     -25.599 -13.650  -2.485  1.00 15.00      A    N  
ATOM   1196  HN  LEU A 130     -25.541 -12.927  -1.823  1.00 15.00      A    H  
ATOM   1197  CA  LEU A 130     -26.833 -13.838  -3.232  1.00 15.00      A    C  
ATOM   1198  CB  LEU A 130     -27.946 -12.929  -2.710  1.00 15.00      A    C  
ATOM   1199  CG  LEU A 130     -29.346 -13.201  -3.269  1.00 15.00      A    C  
ATOM   1200  CD1 LEU A 130     -29.815 -14.599  -2.894  1.00 15.00      A    C  
ATOM   1201  CD2 LEU A 130     -30.332 -12.154  -2.782  1.00 15.00      A    C  
ATOM   1202  C   LEU A 130     -26.575 -13.576  -4.708  1.00 15.00      A    C  
ATOM   1203  O   LEU A 130     -27.146 -14.230  -5.580  1.00 15.00      A    O  
ATOM   1204  N   LEU A 131     -25.689 -12.623  -4.981  1.00 15.00      A    N  
ATOM   1205  HN  LEU A 131     -25.275 -12.127  -4.240  1.00 15.00      A    H  
ATOM   1206  CA  LEU A 131     -25.329 -12.294  -6.350  1.00 15.00      A    C  
ATOM   1207  CB  LEU A 131     -24.432 -11.056  -6.399  1.00 15.00      A    C  
ATOM   1208  CG  LEU A 131     -24.078 -10.547  -7.798  1.00 15.00      A    C  
ATOM   1209  CD1 LEU A 131     -25.298  -9.951  -8.482  1.00 15.00      A    C  
ATOM   1210  CD2 LEU A 131     -22.943  -9.539  -7.737  1.00 15.00      A    C  
ATOM   1211  C   LEU A 131     -24.619 -13.480  -6.988  1.00 15.00      A    C  
ATOM   1212  O   LEU A 131     -24.770 -13.739  -8.179  1.00 15.00      A    O  
ATOM   1213  N   ASN A 132     -23.877 -14.219  -6.163  1.00 15.00      A    N  
ATOM   1214  HN  ASN A 132     -23.829 -13.969  -5.218  1.00 15.00      A    H  
ATOM   1215  CA  ASN A 132     -23.141 -15.394  -6.620  1.00 15.00      A    C  
ATOM   1216  CB  ASN A 132     -22.158 -15.877  -5.547  1.00 15.00      A    C  
ATOM   1217  CG  ASN A 132     -20.817 -15.166  -5.576  1.00 15.00      A    C  
ATOM   1218  OD1 ASN A 132     -20.732 -13.969  -5.315  1.00 15.00      A    O  
ATOM   1219  ND2 ASN A 132     -19.753 -15.907  -5.860  1.00 15.00      A    N  
ATOM   1220 HD21 ASN A 132     -19.885 -16.861  -6.036  1.00 15.00      A    H  
ATOM   1221 HD22 ASN A 132     -18.875 -15.468  -5.882  1.00 15.00      A    H  
ATOM   1222  C   ASN A 132     -24.099 -16.524  -6.977  1.00 15.00      A    C  
ATOM   1223  O   ASN A 132     -23.720 -17.484  -7.636  1.00 15.00      A    O  
ATOM   1224  N   TRP A 133     -25.341 -16.408  -6.526  1.00 15.00      A    N  
ATOM   1225  HN  TRP A 133     -25.583 -15.626  -5.987  1.00 15.00      A    H  
ATOM   1226  CA  TRP A 133     -26.355 -17.412  -6.815  1.00 15.00      A    C  
ATOM   1227  CB  TRP A 133     -27.358 -17.513  -5.664  1.00 15.00      A    C  
ATOM   1228  CG  TRP A 133     -26.958 -18.462  -4.580  1.00 15.00      A    C  
ATOM   1229  CD1 TRP A 133     -26.710 -18.154  -3.276  1.00 15.00      A    C  
ATOM   1230  CD2 TRP A 133     -26.766 -19.877  -4.704  1.00 15.00      A    C  
ATOM   1231  NE1 TRP A 133     -26.377 -19.288  -2.578  1.00 15.00      A    N  
ATOM   1232  HE1 TRP A 133     -26.160 -19.324  -1.626  1.00 15.00      A    H  
ATOM   1233  CE2 TRP A 133     -26.403 -20.360  -3.433  1.00 15.00      A    C  
ATOM   1234  CE3 TRP A 133     -26.865 -20.783  -5.766  1.00 15.00      A    C  
ATOM   1235  CZ2 TRP A 133     -26.141 -21.708  -3.192  1.00 15.00      A    C  
ATOM   1236  CZ3 TRP A 133     -26.605 -22.119  -5.526  1.00 15.00      A    C  
ATOM   1237  CH2 TRP A 133     -26.247 -22.569  -4.250  1.00 15.00      A    C  
ATOM   1238  C   TRP A 133     -27.101 -17.043  -8.087  1.00 15.00      A    C  
ATOM   1239  O   TRP A 133     -27.550 -17.904  -8.834  1.00 15.00      A    O  
ATOM   1240  N   LEU A 134     -27.221 -15.747  -8.324  1.00 15.00      A    N  
ATOM   1241  HN  LEU A 134     -26.826 -15.108  -7.693  1.00 15.00      A    H  
ATOM   1242  CA  LEU A 134     -27.920 -15.248  -9.494  1.00 15.00      A    C  
ATOM   1243  CB  LEU A 134     -28.310 -13.781  -9.309  1.00 15.00      A    C  
ATOM   1244  CG  LEU A 134     -29.226 -13.474  -8.122  1.00 15.00      A    C  
ATOM   1245  CD1 LEU A 134     -29.470 -11.980  -8.007  1.00 15.00      A    C  
ATOM   1246  CD2 LEU A 134     -30.542 -14.229  -8.246  1.00 15.00      A    C  
ATOM   1247  C   LEU A 134     -27.090 -15.425 -10.755  1.00 15.00      A    C  
ATOM   1248  O   LEU A 134     -27.637 -15.640 -11.834  1.00 15.00      A    O  
ATOM   1249  N   THR A 135     -25.772 -15.330 -10.613  1.00 15.00      A    N  
ATOM   1250  HN  THR A 135     -25.397 -15.139  -9.723  1.00 15.00      A    H  
ATOM   1251  CA  THR A 135     -24.856 -15.487 -11.737  1.00 15.00      A    C  
ATOM   1252  CB  THR A 135     -23.402 -15.383 -11.254  1.00 15.00      A    C  
ATOM   1253  OG1 THR A 135     -23.361 -15.647  -9.845  1.00 15.00      A    O  
ATOM   1254  HG1 THR A 135     -23.607 -16.561  -9.677  1.00 15.00      A    H  
ATOM   1255  CG2 THR A 135     -22.847 -13.992 -11.524  1.00 15.00      A    C  
ATOM   1256  C   THR A 135     -25.051 -16.836 -12.424  1.00 15.00      A    C  
ATOM   1257  O   THR A 135     -24.932 -16.951 -13.643  1.00 15.00      A    O  
ATOM   1258  N   GLU A 136     -25.374 -17.843 -11.628  1.00 15.00      A    N  
ATOM   1259  HN  GLU A 136     -25.489 -17.675 -10.669  1.00 15.00      A    H  
ATOM   1260  CA  GLU A 136     -25.584 -19.188 -12.131  1.00 15.00      A    C  
ATOM   1261  CB  GLU A 136     -24.768 -20.182 -11.292  1.00 15.00      A    C  
ATOM   1262  CG  GLU A 136     -24.691 -19.815  -9.817  1.00 15.00      A    C  
ATOM   1263  CD  GLU A 136     -23.503 -20.431  -9.108  1.00 15.00      A    C  
ATOM   1264  OE1 GLU A 136     -22.479 -19.739  -8.932  1.00 15.00      A    O  
ATOM   1265  OE2 GLU A 136     -23.591 -21.600  -8.683  1.00 15.00      A    O  
ATOM   1266  C   GLU A 136     -27.070 -19.538 -12.093  1.00 15.00      A    C  
ATOM   1267  O   GLU A 136     -27.613 -19.865 -11.035  1.00 15.00      A    O  
ATOM   1268  N   ASP A 137     -27.733 -19.445 -13.244  1.00 15.00      A    N  
ATOM   1269  HN  ASP A 137     -27.252 -19.178 -14.064  1.00 15.00      A    H  
ATOM   1270  CA  ASP A 137     -29.157 -19.746 -13.324  1.00 15.00      A    C  
ATOM   1271  CB  ASP A 137     -29.875 -19.214 -14.588  1.00 15.00      A    C  
ATOM   1272  CG  ASP A 137     -29.011 -18.960 -15.819  1.00 15.00      A    C  
ATOM   1273  OD1 ASP A 137     -29.561 -19.041 -16.940  1.00 15.00      A    O  
ATOM   1274  OD2 ASP A 137     -27.815 -18.611 -15.677  1.00 15.00      A    O  
ATOM   1275  C   ASP A 137     -29.462 -21.212 -13.039  1.00 15.00      A    C  
ATOM   1276  O   ASP A 137     -29.358 -22.078 -13.909  1.00 15.00      A    O  
ATOM   1277  N   SER A 138     -29.824 -21.467 -11.789  1.00 15.00      A    N  
ATOM   1278  HN  SER A 138     -29.865 -20.725 -11.153  1.00 15.00      A    H  
ATOM   1279  CA  SER A 138     -30.144 -22.801 -11.316  1.00 15.00      A    C  
ATOM   1280  CB  SER A 138     -29.376 -23.039 -10.015  1.00 15.00      A    C  
ATOM   1281  OG  SER A 138     -29.134 -21.803  -9.357  1.00 15.00      A    O  
ATOM   1282  HG  SER A 138     -28.415 -21.336  -9.803  1.00 15.00      A    H  
ATOM   1283  C   SER A 138     -31.651 -22.942 -11.084  1.00 15.00      A    C  
ATOM   1284  O   SER A 138     -32.451 -22.592 -11.951  1.00 15.00      A    O  
ATOM   1285  N   ALA A 139     -32.037 -23.442  -9.913  1.00 15.00      A    N  
ATOM   1286  HN  ALA A 139     -31.357 -23.690  -9.245  1.00 15.00      A    H  
ATOM   1287  CA  ALA A 139     -33.446 -23.620  -9.586  1.00 15.00      A    C  
ATOM   1288  CB  ALA A 139     -33.754 -25.090  -9.339  1.00 15.00      A    C  
ATOM   1289  C   ALA A 139     -33.821 -22.778  -8.374  1.00 15.00      A    C  
ATOM   1290  O   ALA A 139     -34.886 -22.159  -8.335  1.00 15.00      A    O  
ATOM   1291  N   GLU A 140     -32.934 -22.760  -7.386  1.00 15.00      A    N  
ATOM   1292  HN  GLU A 140     -32.107 -23.299  -7.472  1.00 15.00      A    H  
ATOM   1293  CA  GLU A 140     -33.149 -21.987  -6.171  1.00 15.00      A    C  
ATOM   1294  CB  GLU A 140     -32.095 -22.317  -5.102  1.00 15.00      A    C  
ATOM   1295  CG  GLU A 140     -30.699 -22.625  -5.633  1.00 15.00      A    C  
ATOM   1296  CD  GLU A 140     -30.562 -24.051  -6.135  1.00 15.00      A    C  
ATOM   1297  OE1 GLU A 140     -30.247 -24.943  -5.324  1.00 15.00      A    O  
ATOM   1298  OE2 GLU A 140     -30.779 -24.274  -7.349  1.00 15.00      A    O  
ATOM   1299  C   GLU A 140     -33.156 -20.499  -6.494  1.00 15.00      A    C  
ATOM   1300  O   GLU A 140     -33.863 -19.707  -5.864  1.00 15.00      A    O  
ATOM   1301  N   ALA A 141     -32.367 -20.128  -7.492  1.00 15.00      A    N  
ATOM   1302  HN  ALA A 141     -31.824 -20.806  -7.949  1.00 15.00      A    H  
ATOM   1303  CA  ALA A 141     -32.296 -18.749  -7.933  1.00 15.00      A    C  
ATOM   1304  CB  ALA A 141     -30.920 -18.447  -8.510  1.00 15.00      A    C  
ATOM   1305  C   ALA A 141     -33.377 -18.507  -8.977  1.00 15.00      A    C  
ATOM   1306  O   ALA A 141     -33.867 -19.456  -9.586  1.00 15.00      A    O  
ATOM   1307  N   LEU A 142     -33.764 -17.244  -9.153  1.00 15.00      A    N  
ATOM   1308  HN  LEU A 142     -33.348 -16.546  -8.607  1.00 15.00      A    H  
ATOM   1309  CA  LEU A 142     -34.791 -16.854 -10.131  1.00 15.00      A    C  
ATOM   1310  CB  LEU A 142     -34.536 -17.458 -11.519  1.00 15.00      A    C  
ATOM   1311  CG  LEU A 142     -35.271 -16.802 -12.691  1.00 15.00      A    C  
ATOM   1312  CD1 LEU A 142     -34.576 -15.518 -13.109  1.00 15.00      A    C  
ATOM   1313  CD2 LEU A 142     -35.376 -17.761 -13.866  1.00 15.00      A    C  
ATOM   1314  C   LEU A 142     -36.215 -17.155  -9.653  1.00 15.00      A    C  
ATOM   1315  O   LEU A 142     -37.117 -16.345  -9.841  1.00 15.00      A    O  
ATOM   1316  N   GLN A 143     -36.409 -18.299  -9.016  1.00 15.00      A    N  
ATOM   1317  HN  GLN A 143     -35.649 -18.908  -8.878  1.00 15.00      A    H  
ATOM   1318  CA  GLN A 143     -37.732 -18.689  -8.536  1.00 15.00      A    C  
ATOM   1319  CB  GLN A 143     -37.824 -20.215  -8.426  1.00 15.00      A    C  
ATOM   1320  CG  GLN A 143     -39.232 -20.733  -8.174  1.00 15.00      A    C  
ATOM   1321  CD  GLN A 143     -39.278 -22.226  -7.909  1.00 15.00      A    C  
ATOM   1322  OE1 GLN A 143     -38.348 -22.805  -7.352  1.00 15.00      A    O  
ATOM   1323  NE2 GLN A 143     -40.367 -22.861  -8.309  1.00 15.00      A    N  
ATOM   1324 HE21 GLN A 143     -41.070 -22.339  -8.746  1.00 15.00      A    H  
ATOM   1325 HE22 GLN A 143     -40.423 -23.825  -8.152  1.00 15.00      A    H  
ATOM   1326  C   GLN A 143     -38.062 -18.053  -7.187  1.00 15.00      A    C  
ATOM   1327  O   GLN A 143     -39.187 -17.624  -6.946  1.00 15.00      A    O  
ATOM   1328  N   ALA A 144     -37.062 -17.965  -6.324  1.00 15.00      A    N  
ATOM   1329  HN  ALA A 144     -36.175 -18.282  -6.590  1.00 15.00      A    H  
ATOM   1330  CA  ALA A 144     -37.245 -17.424  -4.980  1.00 15.00      A    C  
ATOM   1331  CB  ALA A 144     -36.106 -17.866  -4.079  1.00 15.00      A    C  
ATOM   1332  C   ALA A 144     -37.410 -15.902  -4.919  1.00 15.00      A    C  
ATOM   1333  O   ALA A 144     -37.497 -15.340  -3.829  1.00 15.00      A    O  
ATOM   1334  N   LEU A 145     -37.470 -15.227  -6.057  1.00 15.00      A    N  
ATOM   1335  HN  LEU A 145     -37.429 -15.705  -6.911  1.00 15.00      A    H  
ATOM   1336  CA  LEU A 145     -37.623 -13.771  -6.035  1.00 15.00      A    C  
ATOM   1337  CB  LEU A 145     -36.427 -13.028  -6.647  1.00 15.00      A    C  
ATOM   1338  CG  LEU A 145     -36.024 -13.400  -8.072  1.00 15.00      A    C  
ATOM   1339  CD1 LEU A 145     -35.897 -12.149  -8.929  1.00 15.00      A    C  
ATOM   1340  CD2 LEU A 145     -34.711 -14.162  -8.061  1.00 15.00      A    C  
ATOM   1341  C   LEU A 145     -38.951 -13.295  -6.613  1.00 15.00      A    C  
ATOM   1342  O   LEU A 145     -39.406 -12.197  -6.302  1.00 15.00      A    O  
ATOM   1343  N   SER A 146     -39.577 -14.123  -7.434  1.00 15.00      A    N  
ATOM   1344  HN  SER A 146     -39.186 -14.997  -7.629  1.00 15.00      A    H  
ATOM   1345  CA  SER A 146     -40.848 -13.775  -8.042  1.00 15.00      A    C  
ATOM   1346  CB  SER A 146     -40.634 -12.819  -9.217  1.00 15.00      A    C  
ATOM   1347  OG  SER A 146     -40.297 -11.518  -8.770  1.00 15.00      A    O  
ATOM   1348  HG  SER A 146     -40.243 -11.518  -7.799  1.00 15.00      A    H  
ATOM   1349  C   SER A 146     -41.559 -15.024  -8.532  1.00 15.00      A    C  
ATOM   1350  O   SER A 146     -40.940 -15.890  -9.151  1.00 15.00      A    O  
ATOM   1351  N   ASP A 147     -42.848 -15.121  -8.233  1.00 15.00      A    N  
ATOM   1352  HN  ASP A 147     -43.270 -14.417  -7.687  1.00 15.00      A    H  
ATOM   1353  CA  ASP A 147     -43.660 -16.258  -8.658  1.00 15.00      A    C  
ATOM   1354  CB  ASP A 147     -45.102 -16.098  -8.160  1.00 15.00      A    C  
ATOM   1355  CG  ASP A 147     -45.181 -15.914  -6.653  1.00 15.00      A    C  
ATOM   1356  OD1 ASP A 147     -45.528 -16.884  -5.948  1.00 15.00      A    O  
ATOM   1357  OD2 ASP A 147     -44.885 -14.798  -6.174  1.00 15.00      A    O  
ATOM   1358  C   ASP A 147     -43.631 -16.371 -10.178  1.00 15.00      A    C  
ATOM   1359  O   ASP A 147     -43.557 -17.465 -10.736  1.00 15.00      A    O  
ATOM   1360  N   ASN A 148     -43.689 -15.222 -10.841  1.00 15.00      A    N  
ATOM   1361  HN  ASN A 148     -43.776 -14.389 -10.337  1.00 15.00      A    H  
ATOM   1362  CA  ASN A 148     -43.631 -15.167 -12.295  1.00 15.00      A    C  
ATOM   1363  CB  ASN A 148     -44.371 -13.935 -12.825  1.00 15.00      A    C  
ATOM   1364  CG  ASN A 148     -45.825 -14.212 -13.145  1.00 15.00      A    C  
ATOM   1365  OD1 ASN A 148     -46.707 -13.991 -12.319  1.00 15.00      A    O  
ATOM   1366  ND2 ASN A 148     -46.084 -14.700 -14.348  1.00 15.00      A    N  
ATOM   1367 HD21 ASN A 148     -45.323 -14.854 -14.965  1.00 15.00      A    H  
ATOM   1368 HD22 ASN A 148     -47.015 -14.890 -14.579  1.00 15.00      A    H  
ATOM   1369  C   ASN A 148     -42.173 -15.124 -12.742  1.00 15.00      A    C  
ATOM   1370  O   ASN A 148     -41.399 -14.276 -12.284  1.00 15.00      A    O  
ATOM   1371  N   ALA A 149     -41.802 -16.022 -13.645  1.00 15.00      A    N  
ATOM   1372  HN  ALA A 149     -42.471 -16.645 -14.003  1.00 15.00      A    H  
ATOM   1373  CA  ALA A 149     -40.427 -16.096 -14.132  1.00 15.00      A    C  
ATOM   1374  CB  ALA A 149     -40.164 -17.437 -14.798  1.00 15.00      A    C  
ATOM   1375  C   ALA A 149     -40.096 -14.945 -15.078  1.00 15.00      A    C  
ATOM   1376  O   ALA A 149     -38.924 -14.652 -15.326  1.00 15.00      A    O  
ATOM   1377  N   GLU A 150     -41.131 -14.299 -15.600  1.00 15.00      A    N  
ATOM   1378  HN  GLU A 150     -42.047 -14.593 -15.373  1.00 15.00      A    H  
ATOM   1379  CA  GLU A 150     -40.959 -13.178 -16.512  1.00 15.00      A    C  
ATOM   1380  CB  GLU A 150     -42.311 -12.723 -17.075  1.00 15.00      A    C  
ATOM   1381  CG  GLU A 150     -43.022 -13.763 -17.933  1.00 15.00      A    C  
ATOM   1382  CD  GLU A 150     -43.791 -14.791 -17.119  1.00 15.00      A    C  
ATOM   1383  OE1 GLU A 150     -44.446 -15.655 -17.727  1.00 15.00      A    O  
ATOM   1384  OE2 GLU A 150     -43.740 -14.733 -15.868  1.00 15.00      A    O  
ATOM   1385  C   GLU A 150     -40.261 -12.017 -15.808  1.00 15.00      A    C  
ATOM   1386  O   GLU A 150     -39.176 -11.593 -16.214  1.00 15.00      A    O  
ATOM   1387  N   GLN A 151     -40.879 -11.528 -14.736  1.00 15.00      A    N  
ATOM   1388  HN  GLN A 151     -41.735 -11.918 -14.461  1.00 15.00      A    H  
ATOM   1389  CA  GLN A 151     -40.317 -10.423 -13.963  1.00 15.00      A    C  
ATOM   1390  CB  GLN A 151     -41.328  -9.903 -12.931  1.00 15.00      A    C  
ATOM   1391  CG  GLN A 151     -42.018 -10.994 -12.125  1.00 15.00      A    C  
ATOM   1392  CD  GLN A 151     -43.009 -10.448 -11.115  1.00 15.00      A    C  
ATOM   1393  OE1 GLN A 151     -44.146 -10.134 -11.458  1.00 15.00      A    O  
ATOM   1394  NE2 GLN A 151     -42.597 -10.357  -9.860  1.00 15.00      A    N  
ATOM   1395 HE21 GLN A 151     -41.677 -10.644  -9.646  1.00 15.00      A    H  
ATOM   1396 HE22 GLN A 151     -43.225 -10.014  -9.190  1.00 15.00      A    H  
ATOM   1397  C   GLN A 151     -39.031 -10.859 -13.271  1.00 15.00      A    C  
ATOM   1398  O   GLN A 151     -38.098 -10.074 -13.114  1.00 15.00      A    O  
ATOM   1399  N   ALA A 152     -38.988 -12.126 -12.875  1.00 15.00      A    N  
ATOM   1400  HN  ALA A 152     -39.765 -12.703 -13.035  1.00 15.00      A    H  
ATOM   1401  CA  ALA A 152     -37.822 -12.678 -12.207  1.00 15.00      A    C  
ATOM   1402  CB  ALA A 152     -38.089 -14.112 -11.783  1.00 15.00      A    C  
ATOM   1403  C   ALA A 152     -36.598 -12.608 -13.113  1.00 15.00      A    C  
ATOM   1404  O   ALA A 152     -35.509 -12.231 -12.677  1.00 15.00      A    O  
ATOM   1405  N   ARG A 153     -36.786 -12.964 -14.381  1.00 15.00      A    N  
ATOM   1406  HN  ARG A 153     -37.681 -13.252 -14.671  1.00 15.00      A    H  
ATOM   1407  CA  ARG A 153     -35.699 -12.939 -15.352  1.00 15.00      A    C  
ATOM   1408  CB  ARG A 153     -36.132 -13.580 -16.677  1.00 15.00      A    C  
ATOM   1409  CG  ARG A 153     -35.010 -13.745 -17.697  1.00 15.00      A    C  
ATOM   1410  CD  ARG A 153     -33.972 -14.766 -17.243  1.00 15.00      A    C  
ATOM   1411  NE  ARG A 153     -34.441 -16.146 -17.394  1.00 15.00      A    N  
ATOM   1412  HE  ARG A 153     -35.406 -16.276 -17.532  1.00 15.00      A    H  
ATOM   1413  CZ  ARG A 153     -33.645 -17.223 -17.353  1.00 15.00      A    C  
ATOM   1414  NH1 ARG A 153     -32.331 -17.087 -17.174  1.00 15.00      A    N  
ATOM   1415 HH11 ARG A 153     -31.708 -17.933 -17.144  1.00 15.00      A    H  
ATOM   1416 HH12 ARG A 153     -31.916 -16.144 -17.060  1.00 15.00      A    H  
ATOM   1417  NH2 ARG A 153     -34.163 -18.438 -17.498  1.00 15.00      A    N  
ATOM   1418 HH21 ARG A 153     -33.545 -19.279 -17.468  1.00 15.00      A    H  
ATOM   1419 HH22 ARG A 153     -35.188 -18.559 -17.640  1.00 15.00      A    H  
ATOM   1420  C   ARG A 153     -35.201 -11.513 -15.576  1.00 15.00      A    C  
ATOM   1421  O   ARG A 153     -34.002 -11.289 -15.768  1.00 15.00      A    O  
ATOM   1422  N   GLU A 154     -36.124 -10.557 -15.538  1.00 15.00      A    N  
ATOM   1423  HN  GLU A 154     -37.062 -10.800 -15.374  1.00 15.00      A    H  
ATOM   1424  CA  GLU A 154     -35.784  -9.152 -15.726  1.00 15.00      A    C  
ATOM   1425  CB  GLU A 154     -37.047  -8.310 -15.922  1.00 15.00      A    C  
ATOM   1426  CG  GLU A 154     -36.788  -6.811 -15.973  1.00 15.00      A    C  
ATOM   1427  CD  GLU A 154     -38.041  -5.989 -15.754  1.00 15.00      A    C  
ATOM   1428  OE1 GLU A 154     -38.652  -6.111 -14.671  1.00 15.00      A    O  
ATOM   1429  OE2 GLU A 154     -38.409  -5.215 -16.661  1.00 15.00      A    O  
ATOM   1430  C   GLU A 154     -34.989  -8.630 -14.533  1.00 15.00      A    C  
ATOM   1431  O   GLU A 154     -33.887  -8.097 -14.693  1.00 15.00      A    O  
ATOM   1432  N   TRP A 155     -35.544  -8.809 -13.337  1.00 15.00      A    N  
ATOM   1433  HN  TRP A 155     -36.425  -9.246 -13.278  1.00 15.00      A    H  
ATOM   1434  CA  TRP A 155     -34.892  -8.357 -12.112  1.00 15.00      A    C  
ATOM   1435  CB  TRP A 155     -35.751  -8.666 -10.880  1.00 15.00      A    C  
ATOM   1436  CG  TRP A 155     -37.031  -7.882 -10.818  1.00 15.00      A    C  
ATOM   1437  CD1 TRP A 155     -37.442  -6.908 -11.682  1.00 15.00      A    C  
ATOM   1438  CD2 TRP A 155     -38.066  -8.004  -9.835  1.00 15.00      A    C  
ATOM   1439  NE1 TRP A 155     -38.668  -6.423 -11.304  1.00 15.00      A    N  
ATOM   1440  HE1 TRP A 155     -39.170  -5.723 -11.776  1.00 15.00      A    H  
ATOM   1441  CE2 TRP A 155     -39.075  -7.078 -10.171  1.00 15.00      A    C  
ATOM   1442  CE3 TRP A 155     -38.240  -8.808  -8.706  1.00 15.00      A    C  
ATOM   1443  CZ2 TRP A 155     -40.238  -6.936  -9.418  1.00 15.00      A    C  
ATOM   1444  CZ3 TRP A 155     -39.395  -8.665  -7.961  1.00 15.00      A    C  
ATOM   1445  CH2 TRP A 155     -40.379  -7.737  -8.319  1.00 15.00      A    C  
ATOM   1446  C   TRP A 155     -33.506  -8.973 -11.969  1.00 15.00      A    C  
ATOM   1447  O   TRP A 155     -32.553  -8.293 -11.590  1.00 15.00      A    O  
ATOM   1448  N   ARG A 156     -33.396 -10.260 -12.292  1.00 15.00      A    N  
ATOM   1449  HN  ARG A 156     -34.200 -10.752 -12.580  1.00 15.00      A    H  
ATOM   1450  CA  ARG A 156     -32.119 -10.962 -12.215  1.00 15.00      A    C  
ATOM   1451  CB  ARG A 156     -32.282 -12.437 -12.606  1.00 15.00      A    C  
ATOM   1452  CG  ARG A 156     -31.031 -13.292 -12.422  1.00 15.00      A    C  
ATOM   1453  CD  ARG A 156     -30.239 -13.430 -13.720  1.00 15.00      A    C  
ATOM   1454  NE  ARG A 156     -29.270 -14.525 -13.656  1.00 15.00      A    N  
ATOM   1455  HE  ARG A 156     -28.967 -14.808 -12.759  1.00 15.00      A    H  
ATOM   1456  CZ  ARG A 156     -28.764 -15.156 -14.719  1.00 15.00      A    C  
ATOM   1457  NH1 ARG A 156     -29.121 -14.801 -15.949  1.00 15.00      A    N  
ATOM   1458 HH11 ARG A 156     -29.795 -14.025 -16.094  1.00 15.00      A    H  
ATOM   1459 HH12 ARG A 156     -28.719 -15.302 -16.774  1.00 15.00      A    H  
ATOM   1460  NH2 ARG A 156     -27.894 -16.140 -14.542  1.00 15.00      A    N  
ATOM   1461 HH21 ARG A 156     -27.494 -16.657 -15.364  1.00 15.00      A    H  
ATOM   1462 HH22 ARG A 156     -27.603 -16.415 -13.576  1.00 15.00      A    H  
ATOM   1463  C   ARG A 156     -31.092 -10.288 -13.116  1.00 15.00      A    C  
ATOM   1464  O   ARG A 156     -29.930 -10.148 -12.746  1.00 15.00      A    O  
ATOM   1465  N   GLN A 157     -31.534  -9.866 -14.296  1.00 15.00      A    N  
ATOM   1466  HN  GLN A 157     -32.481  -9.992 -14.528  1.00 15.00      A    H  
ATOM   1467  CA  GLN A 157     -30.651  -9.203 -15.245  1.00 15.00      A    C  
ATOM   1468  CB  GLN A 157     -31.358  -8.978 -16.585  1.00 15.00      A    C  
ATOM   1469  CG  GLN A 157     -30.409  -8.663 -17.731  1.00 15.00      A    C  
ATOM   1470  CD  GLN A 157     -29.760  -9.906 -18.310  1.00 15.00      A    C  
ATOM   1471  OE1 GLN A 157     -28.590  -9.898 -18.675  1.00 15.00      A    O  
ATOM   1472  NE2 GLN A 157     -30.527 -10.981 -18.419  1.00 15.00      A    N  
ATOM   1473 HE21 GLN A 157     -31.458 -10.916 -18.123  1.00 15.00      A    H  
ATOM   1474 HE22 GLN A 157     -30.132 -11.788 -18.805  1.00 15.00      A    H  
ATOM   1475  C   GLN A 157     -30.179  -7.872 -14.674  1.00 15.00      A    C  
ATOM   1476  O   GLN A 157     -29.005  -7.522 -14.780  1.00 15.00      A    O  
ATOM   1477  N   ALA A 158     -31.107  -7.143 -14.059  1.00 15.00      A    N  
ATOM   1478  HN  ALA A 158     -32.030  -7.480 -14.016  1.00 15.00      A    H  
ATOM   1479  CA  ALA A 158     -30.794  -5.855 -13.454  1.00 15.00      A    C  
ATOM   1480  CB  ALA A 158     -32.057  -5.193 -12.927  1.00 15.00      A    C  
ATOM   1481  C   ALA A 158     -29.771  -6.025 -12.336  1.00 15.00      A    C  
ATOM   1482  O   ALA A 158     -28.839  -5.234 -12.213  1.00 15.00      A    O  
ATOM   1483  N   PHE A 159     -29.947  -7.074 -11.535  1.00 15.00      A    N  
ATOM   1484  HN  PHE A 159     -30.717  -7.665 -11.685  1.00 15.00      A    H  
ATOM   1485  CA  PHE A 159     -29.033  -7.361 -10.434  1.00 15.00      A    C  
ATOM   1486  CB  PHE A 159     -29.571  -8.492  -9.553  1.00 15.00      A    C  
ATOM   1487  CG  PHE A 159     -30.764  -8.107  -8.722  1.00 15.00      A    C  
ATOM   1488  CD1 PHE A 159     -30.801  -6.891  -8.058  1.00 15.00      A    C  
ATOM   1489  CD2 PHE A 159     -31.847  -8.962  -8.605  1.00 15.00      A    C  
ATOM   1490  CE1 PHE A 159     -31.896  -6.536  -7.294  1.00 15.00      A    C  
ATOM   1491  CE2 PHE A 159     -32.945  -8.613  -7.843  1.00 15.00      A    C  
ATOM   1492  CZ  PHE A 159     -32.970  -7.398  -7.186  1.00 15.00      A    C  
ATOM   1493  C   PHE A 159     -27.642  -7.707 -10.957  1.00 15.00      A    C  
ATOM   1494  O   PHE A 159     -26.636  -7.299 -10.384  1.00 15.00      A    O  
ATOM   1495  N   ILE A 160     -27.592  -8.458 -12.052  1.00 15.00      A    N  
ATOM   1496  HN  ILE A 160     -28.429  -8.766 -12.462  1.00 15.00      A    H  
ATOM   1497  CA  ILE A 160     -26.319  -8.835 -12.659  1.00 15.00      A    C  
ATOM   1498  CB  ILE A 160     -26.501  -9.935 -13.735  1.00 15.00      A    C  
ATOM   1499  CG1 ILE A 160     -27.086 -11.211 -13.116  1.00 15.00      A    C  
ATOM   1500  CG2 ILE A 160     -25.190 -10.242 -14.448  1.00 15.00      A    C  
ATOM   1501  CD1 ILE A 160     -26.281 -11.768 -11.962  1.00 15.00      A    C  
ATOM   1502  C   ILE A 160     -25.671  -7.603 -13.284  1.00 15.00      A    C  
ATOM   1503  O   ILE A 160     -24.446  -7.494 -13.367  1.00 15.00      A    O  
ATOM   1504  N   GLY A 161     -26.513  -6.653 -13.672  1.00 15.00      A    N  
ATOM   1505  HN  GLY A 161     -27.476  -6.790 -13.543  1.00 15.00      A    H  
ATOM   1506  CA  GLY A 161     -26.045  -5.426 -14.286  1.00 15.00      A    C  
ATOM   1507  C   GLY A 161     -25.289  -4.519 -13.330  1.00 15.00      A    C  
ATOM   1508  O   GLY A 161     -24.902  -3.410 -13.698  1.00 15.00      A    O  
ATOM   1509  N   ILE A 162     -25.085  -4.976 -12.099  1.00 15.00      A    N  
ATOM   1510  HN  ILE A 162     -25.436  -5.859 -11.850  1.00 15.00      A    H  
ATOM   1511  CA  ILE A 162     -24.359  -4.192 -11.110  1.00 15.00      A    C  
ATOM   1512  CB  ILE A 162     -24.796  -4.520  -9.662  1.00 15.00      A    C  
ATOM   1513  CG1 ILE A 162     -24.394  -3.388  -8.709  1.00 15.00      A    C  
ATOM   1514  CG2 ILE A 162     -24.208  -5.847  -9.195  1.00 15.00      A    C  
ATOM   1515  CD1 ILE A 162     -24.871  -3.579  -7.284  1.00 15.00      A    C  
ATOM   1516  C   ILE A 162     -22.851  -4.396 -11.258  1.00 15.00      A    C  
ATOM   1517  O   ILE A 162     -22.058  -3.554 -10.842  1.00 15.00      A    O  
ATOM   1518  N   THR A 163     -22.462  -5.506 -11.873  1.00 15.00      A    N  
ATOM   1519  HN  THR A 163     -23.138  -6.135 -12.209  1.00 15.00      A    H  
ATOM   1520  CA  THR A 163     -21.051  -5.810 -12.061  1.00 15.00      A    C  
ATOM   1521  CB  THR A 163     -20.744  -7.302 -11.780  1.00 15.00      A    C  
ATOM   1522  OG1 THR A 163     -19.336  -7.490 -11.604  1.00 15.00      A    O  
ATOM   1523  HG1 THR A 163     -18.856  -6.892 -12.188  1.00 15.00      A    H  
ATOM   1524  CG2 THR A 163     -21.233  -8.193 -12.913  1.00 15.00      A    C  
ATOM   1525  C   THR A 163     -20.578  -5.419 -13.459  1.00 15.00      A    C  
ATOM   1526  O   THR A 163     -19.379  -5.358 -13.725  1.00 15.00      A    O  
ATOM   1527  N   THR A 164     -21.524  -5.148 -14.343  1.00 15.00      A    N  
ATOM   1528  HN  THR A 164     -22.463  -5.211 -14.077  1.00 15.00      A    H  
ATOM   1529  CA  THR A 164     -21.205  -4.763 -15.705  1.00 15.00      A    C  
ATOM   1530  CB  THR A 164     -22.262  -5.308 -16.682  1.00 15.00      A    C  
ATOM   1531  OG1 THR A 164     -23.538  -5.328 -16.029  1.00 15.00      A    O  
ATOM   1532  HG1 THR A 164     -24.148  -4.759 -16.506  1.00 15.00      A    H  
ATOM   1533  CG2 THR A 164     -21.903  -6.720 -17.120  1.00 15.00      A    C  
ATOM   1534  C   THR A 164     -21.131  -3.245 -15.836  1.00 15.00      A    C  
ATOM   1535  O   THR A 164     -21.753  -2.514 -15.058  1.00 15.00      A    O  
ATOM   1536  N   VAL A 165     -20.361  -2.780 -16.812  1.00 15.00      A    N  
ATOM   1537  HN  VAL A 165     -19.886  -3.414 -17.385  1.00 15.00      A    H  
ATOM   1538  CA  VAL A 165     -20.205  -1.352 -17.058  1.00 15.00      A    C  
ATOM   1539  CB  VAL A 165     -19.082  -1.077 -18.089  1.00 15.00      A    C  
ATOM   1540  CG1 VAL A 165     -19.402  -1.702 -19.440  1.00 15.00      A    C  
ATOM   1541  CG2 VAL A 165     -18.807   0.414 -18.226  1.00 15.00      A    C  
ATOM   1542  C   VAL A 165     -21.526  -0.743 -17.534  1.00 15.00      A    C  
ATOM   1543  O   VAL A 165     -22.314  -1.400 -18.217  1.00 15.00      A    O  
ATOM   1544  N   LYS A 166     -21.773   0.501 -17.154  1.00 15.00      A    N  
ATOM   1545  HN  LYS A 166     -21.112   0.977 -16.609  1.00 15.00      A    H  
ATOM   1546  CA  LYS A 166     -22.998   1.182 -17.539  1.00 15.00      A    C  
ATOM   1547  CB  LYS A 166     -23.755   1.665 -16.300  1.00 15.00      A    C  
ATOM   1548  CG  LYS A 166     -24.204   0.542 -15.380  1.00 15.00      A    C  
ATOM   1549  CD  LYS A 166     -24.904   1.084 -14.147  1.00 15.00      A    C  
ATOM   1550  CE  LYS A 166     -25.513  -0.038 -13.323  1.00 15.00      A    C  
ATOM   1551  NZ  LYS A 166     -24.480  -0.953 -12.773  1.00 15.00      A    N  
ATOM   1552  HZ1 LYS A 166     -24.723  -1.943 -13.000  1.00 15.00      A    H  
ATOM   1553  HZ2 LYS A 166     -24.427  -0.850 -11.736  1.00 15.00      A    H  
ATOM   1554  HZ3 LYS A 166     -23.551  -0.734 -13.182  1.00 15.00      A    H  
ATOM   1555  C   LYS A 166     -22.711   2.346 -18.480  1.00 15.00      A    C  
ATOM   1556  O   LYS A 166     -22.649   3.499 -18.059  1.00 15.00      A    O  
ATOM   1557  N   GLY A 167     -22.513   2.032 -19.750  1.00 15.00      A    N  
ATOM   1558  HN  GLY A 167     -22.539   1.092 -20.022  1.00 15.00      A    H  
ATOM   1559  CA  GLY A 167     -22.239   3.056 -20.734  1.00 15.00      A    C  
ATOM   1560  C   GLY A 167     -21.163   2.624 -21.704  1.00 15.00      A    C  
ATOM   1561  O   GLY A 167     -20.999   1.433 -21.966  1.00 15.00      A    O  
ATOM   1562  N   ALA A 168     -20.427   3.589 -22.230  1.00 15.00      A    N  
ATOM   1563  HN  ALA A 168     -20.593   4.516 -21.964  1.00 15.00      A    H  
ATOM   1564  CA  ALA A 168     -19.360   3.305 -23.173  1.00 15.00      A    C  
ATOM   1565  CB  ALA A 168     -19.497   4.183 -24.408  1.00 15.00      A    C  
ATOM   1566  C   ALA A 168     -18.011   3.525 -22.504  1.00 15.00      A    C  
ATOM   1567  O   ALA A 168     -17.809   4.540 -21.838  1.00 15.00      A    O  
ATOM   1568  N   PRO A 169     -17.085   2.563 -22.646  1.00 15.00      A    N  
ATOM   1569  CA  PRO A 169     -15.745   2.651 -22.051  1.00 15.00      A    C  
ATOM   1570  CB  PRO A 169     -15.054   1.363 -22.516  1.00 15.00      A    C  
ATOM   1571  CG  PRO A 169     -16.171   0.435 -22.853  1.00 15.00      A    C  
ATOM   1572  CD  PRO A 169     -17.275   1.302 -23.384  1.00 15.00      A    C  
ATOM   1573  C   PRO A 169     -14.967   3.878 -22.531  1.00 15.00      A    C  
ATOM   1574  O   PRO A 169     -14.315   3.848 -23.573  1.00 15.00      A    O  
ATOM   1575  N   ALA A 170     -15.059   4.958 -21.768  1.00 15.00      A    N  
ATOM   1576  HN  ALA A 170     -15.619   4.924 -20.966  1.00 15.00      A    H  
ATOM   1577  CA  ALA A 170     -14.367   6.196 -22.089  1.00 15.00      A    C  
ATOM   1578  CB  ALA A 170     -15.361   7.275 -22.493  1.00 15.00      A    C  
ATOM   1579  C   ALA A 170     -13.538   6.648 -20.893  1.00 15.00      A    C  
ATOM   1580  O   ALA A 170     -13.682   6.111 -19.791  1.00 15.00      A    O  
ATOM   1581  N   SER A 171     -12.670   7.623 -21.105  1.00 15.00      A    N  
ATOM   1582  HN  SER A 171     -12.600   8.021 -21.998  1.00 15.00      A    H  
ATOM   1583  CA  SER A 171     -11.825   8.126 -20.038  1.00 15.00      A    C  
ATOM   1584  CB  SER A 171     -10.402   7.588 -20.201  1.00 15.00      A    C  
ATOM   1585  OG  SER A 171     -10.417   6.177 -20.326  1.00 15.00      A    O  
ATOM   1586  HG  SER A 171     -11.325   5.875 -20.408  1.00 15.00      A    H  
ATOM   1587  C   SER A 171     -11.817   9.650 -20.000  1.00 15.00      A    C  
ATOM   1588  O   SER A 171     -11.814  10.307 -21.041  1.00 15.00      A    O  
ATOM   1589  N   HIS A 172     -11.835  10.200 -18.793  1.00 15.00      A    N  
ATOM   1590  HN  HIS A 172     -11.859   9.620 -18.007  1.00 15.00      A    H  
ATOM   1591  CA  HIS A 172     -11.815  11.644 -18.606  1.00 15.00      A    C  
ATOM   1592  CB  HIS A 172     -12.222  11.982 -17.168  1.00 15.00      A    C  
ATOM   1593  CG  HIS A 172     -12.852  13.330 -16.991  1.00 15.00      A    C  
ATOM   1594  ND1 HIS A 172     -14.217  13.494 -17.038  1.00 15.00      A    N  
ATOM   1595  CD2 HIS A 172     -12.273  14.529 -16.739  1.00 15.00      A    C  
ATOM   1596  CE1 HIS A 172     -14.439  14.773 -16.813  1.00 15.00      A    C  
ATOM   1597  NE2 HIS A 172     -13.293  15.439 -16.626  1.00 15.00      A    N  
ATOM   1598  HE2 HIS A 172     -13.201  16.394 -16.428  1.00 15.00      A    H  
ATOM   1599  C   HIS A 172     -10.411  12.168 -18.886  1.00 15.00      A    C  
ATOM   1600  O   HIS A 172      -9.432  11.440 -18.731  1.00 15.00      A    O  
ATOM   1601  N   SER A 173     -10.314  13.432 -19.274  1.00 15.00      A    N  
ATOM   1602  HN  SER A 173     -11.129  13.969 -19.362  1.00 15.00      A    H  
ATOM   1603  CA  SER A 173      -9.025  14.039 -19.591  1.00 15.00      A    C  
ATOM   1604  CB  SER A 173      -9.224  15.394 -20.277  1.00 15.00      A    C  
ATOM   1605  OG  SER A 173      -8.029  15.836 -20.895  1.00 15.00      A    O  
ATOM   1606  HG  SER A 173      -7.272  15.564 -20.361  1.00 15.00      A    H  
ATOM   1607  C   SER A 173      -8.124  14.186 -18.360  1.00 15.00      A    C  
ATOM   1608  O   SER A 173      -6.939  14.485 -18.487  1.00 15.00      A    O  
ATOM   1609  N   LEU A 174      -8.683  13.966 -17.174  1.00 15.00      A    N  
ATOM   1610  HN  LEU A 174      -9.627  13.718 -17.129  1.00 15.00      A    H  
ATOM   1611  CA  LEU A 174      -7.915  14.085 -15.938  1.00 15.00      A    C  
ATOM   1612  CB  LEU A 174      -8.751  14.727 -14.824  1.00 15.00      A    C  
ATOM   1613  CG  LEU A 174      -8.835  16.260 -14.826  1.00 15.00      A    C  
ATOM   1614  CD1 LEU A 174      -7.459  16.882 -15.016  1.00 15.00      A    C  
ATOM   1615  CD2 LEU A 174      -9.812  16.765 -15.880  1.00 15.00      A    C  
ATOM   1616  C   LEU A 174      -7.365  12.735 -15.486  1.00 15.00      A    C  
ATOM   1617  O   LEU A 174      -6.626  12.652 -14.501  1.00 15.00      A    O  
ATOM   1618  N   ALA A 175      -7.714  11.684 -16.222  1.00 15.00      A    N  
ATOM   1619  HN  ALA A 175      -8.283  11.821 -17.008  1.00 15.00      A    H  
ATOM   1620  CA  ALA A 175      -7.260  10.333 -15.905  1.00 15.00      A    C  
ATOM   1621  CB  ALA A 175      -8.118   9.311 -16.638  1.00 15.00      A    C  
ATOM   1622  C   ALA A 175      -5.787  10.159 -16.273  1.00 15.00      A    C  
ATOM   1623  O   ALA A 175      -4.997  11.093 -16.163  1.00 15.00      A    O  
ATOM   1624  N   LYS A 176      -5.416   8.967 -16.709  1.00 15.00      A    N  
ATOM   1625  HN  LYS A 176      -6.088   8.262 -16.802  1.00 15.00      A    H  
ATOM   1626  CA  LYS A 176      -4.038   8.681 -17.084  1.00 15.00      A    C  
ATOM   1627  CB  LYS A 176      -3.258   8.073 -15.910  1.00 15.00      A    C  
ATOM   1628  CG  LYS A 176      -3.048   9.006 -14.720  1.00 15.00      A    C  
ATOM   1629  CD  LYS A 176      -2.215  10.225 -15.092  1.00 15.00      A    C  
ATOM   1630  CE  LYS A 176      -2.383  11.353 -14.077  1.00 15.00      A    C  
ATOM   1631  NZ  LYS A 176      -3.783  11.870 -14.017  1.00 15.00      A    N  
ATOM   1632  HZ1 LYS A 176      -4.415  11.154 -13.603  1.00 15.00      A    H  
ATOM   1633  HZ2 LYS A 176      -4.128  12.096 -14.975  1.00 15.00      A    H  
ATOM   1634  HZ3 LYS A 176      -3.828  12.731 -13.440  1.00 15.00      A    H  
ATOM   1635  C   LYS A 176      -4.004   7.731 -18.273  1.00 15.00      A    C  
ATOM   1636  O   LYS A 176      -4.668   6.700 -18.268  1.00 15.00      A    O  
ATOM   1637  N   GLN A 177      -3.250   8.108 -19.292  1.00 15.00      A    N  
ATOM   1638  HN  GLN A 177      -2.766   8.957 -19.238  1.00 15.00      A    H  
ATOM   1639  CA  GLN A 177      -3.102   7.296 -20.491  1.00 15.00      A    C  
ATOM   1640  CB  GLN A 177      -4.007   7.814 -21.623  1.00 15.00      A    C  
ATOM   1641  CG  GLN A 177      -5.043   8.842 -21.182  1.00 15.00      A    C  
ATOM   1642  CD  GLN A 177      -6.297   8.845 -22.037  1.00 15.00      A    C  
ATOM   1643  OE1 GLN A 177      -6.691   7.824 -22.596  1.00 15.00      A    O  
ATOM   1644  NE2 GLN A 177      -6.938  10.000 -22.136  1.00 15.00      A    N  
ATOM   1645 HE21 GLN A 177      -6.571  10.773 -21.661  1.00 15.00      A    H  
ATOM   1646 HE22 GLN A 177      -7.754  10.031 -22.676  1.00 15.00      A    H  
ATOM   1647  C   GLN A 177      -1.644   7.339 -20.919  1.00 15.00      A    C  
ATOM   1648  O   GLN A 177      -1.075   8.420 -21.069  1.00 15.00      A    O  
ATOM   1649  N   LEU A 178      -1.034   6.177 -21.087  1.00 15.00      A    N  
ATOM   1650  HN  LEU A 178      -1.543   5.341 -20.978  1.00 15.00      A    H  
ATOM   1651  CA  LEU A 178       0.372   6.112 -21.465  1.00 15.00      A    C  
ATOM   1652  CB  LEU A 178       1.212   5.484 -20.352  1.00 15.00      A    C  
ATOM   1653  CG  LEU A 178       1.354   6.307 -19.066  1.00 15.00      A    C  
ATOM   1654  CD1 LEU A 178       2.260   5.597 -18.073  1.00 15.00      A    C  
ATOM   1655  CD2 LEU A 178       1.883   7.702 -19.369  1.00 15.00      A    C  
ATOM   1656  C   LEU A 178       0.570   5.364 -22.772  1.00 15.00      A    C  
ATOM   1657  O   LEU A 178       0.148   4.219 -22.915  1.00 15.00      A    O  
ATOM   1658  N   TYR A 179       1.225   6.022 -23.718  1.00 15.00      A    N  
ATOM   1659  HN  TYR A 179       1.547   6.925 -23.529  1.00 15.00      A    H  
ATOM   1660  CA  TYR A 179       1.488   5.436 -25.022  1.00 15.00      A    C  
ATOM   1661  CB  TYR A 179       1.937   6.506 -26.017  1.00 15.00      A    C  
ATOM   1662  CG  TYR A 179       0.806   7.355 -26.547  1.00 15.00      A    C  
ATOM   1663  CD1 TYR A 179      -0.072   6.852 -27.498  1.00 15.00      A    C  
ATOM   1664  CD2 TYR A 179       0.615   8.656 -26.101  1.00 15.00      A    C  
ATOM   1665  CE1 TYR A 179      -1.109   7.619 -27.990  1.00 15.00      A    C  
ATOM   1666  CE2 TYR A 179      -0.421   9.431 -26.587  1.00 15.00      A    C  
ATOM   1667  CZ  TYR A 179      -1.279   8.908 -27.532  1.00 15.00      A    C  
ATOM   1668  OH  TYR A 179      -2.310   9.676 -28.021  1.00 15.00      A    O  
ATOM   1669  HH  TYR A 179      -3.102   9.138 -28.100  1.00 15.00      A    H  
ATOM   1670  C   TYR A 179       2.527   4.329 -24.935  1.00 15.00      A    C  
ATOM   1671  O   TYR A 179       3.725   4.591 -24.814  1.00 15.00      A    O  
ATOM   1672  N   PHE A 180       2.058   3.094 -24.983  1.00 15.00      A    N  
ATOM   1673  HN  PHE A 180       1.088   2.958 -25.059  1.00 15.00      A    H  
ATOM   1674  CA  PHE A 180       2.939   1.941 -24.918  1.00 15.00      A    C  
ATOM   1675  CB  PHE A 180       2.279   0.796 -24.149  1.00 15.00      A    C  
ATOM   1676  CG  PHE A 180       3.258  -0.207 -23.607  1.00 15.00      A    C  
ATOM   1677  CD1 PHE A 180       3.492  -1.400 -24.272  1.00 15.00      A    C  
ATOM   1678  CD2 PHE A 180       3.947   0.046 -22.433  1.00 15.00      A    C  
ATOM   1679  CE1 PHE A 180       4.395  -2.321 -23.776  1.00 15.00      A    C  
ATOM   1680  CE2 PHE A 180       4.852  -0.870 -21.931  1.00 15.00      A    C  
ATOM   1681  CZ  PHE A 180       5.076  -2.056 -22.604  1.00 15.00      A    C  
ATOM   1682  C   PHE A 180       3.320   1.489 -26.321  1.00 15.00      A    C  
ATOM   1683  O   PHE A 180       2.449   1.178 -27.139  1.00 15.00      A    O  
ATOM   1684  N   PRO A 181       4.625   1.467 -26.618  1.00 15.00      A    N  
ATOM   1685  CA  PRO A 181       5.134   1.059 -27.928  1.00 15.00      A    C  
ATOM   1686  CB  PRO A 181       6.601   1.495 -27.885  1.00 15.00      A    C  
ATOM   1687  CG  PRO A 181       6.959   1.464 -26.440  1.00 15.00      A    C  
ATOM   1688  CD  PRO A 181       5.710   1.846 -25.694  1.00 15.00      A    C  
ATOM   1689  C   PRO A 181       5.042  -0.447 -28.146  1.00 15.00      A    C  
ATOM   1690  O   PRO A 181       5.217  -1.237 -27.218  1.00 15.00      A    O  
ATOM   1691  N   LEU A 182       4.755  -0.834 -29.376  1.00 15.00      A    N  
ATOM   1692  HN  LEU A 182       4.607  -0.155 -30.067  1.00 15.00      A    H  
ATOM   1693  CA  LEU A 182       4.655  -2.238 -29.732  1.00 15.00      A    C  
ATOM   1694  CB  LEU A 182       3.543  -2.442 -30.767  1.00 15.00      A    C  
ATOM   1695  CG  LEU A 182       2.132  -2.040 -30.325  1.00 15.00      A    C  
ATOM   1696  CD1 LEU A 182       1.143  -2.195 -31.470  1.00 15.00      A    C  
ATOM   1697  CD2 LEU A 182       1.690  -2.858 -29.121  1.00 15.00      A    C  
ATOM   1698  C   LEU A 182       5.992  -2.720 -30.284  1.00 15.00      A    C  
ATOM   1699  O   LEU A 182       6.773  -1.917 -30.792  1.00 15.00      A    O  
ATOM   1700  N   PRO A 183       6.273  -4.036 -30.199  1.00 15.00      A    N  
ATOM   1701  CA  PRO A 183       7.534  -4.620 -30.692  1.00 15.00      A    C  
ATOM   1702  CB  PRO A 183       7.409  -6.109 -30.344  1.00 15.00      A    C  
ATOM   1703  CG  PRO A 183       5.950  -6.338 -30.152  1.00 15.00      A    C  
ATOM   1704  CD  PRO A 183       5.400  -5.056 -29.598  1.00 15.00      A    C  
ATOM   1705  C   PRO A 183       7.730  -4.435 -32.199  1.00 15.00      A    C  
ATOM   1706  O   PRO A 183       8.790  -4.744 -32.738  1.00 15.00      A    O  
ATOM   1707  N   GLY A 184       6.699  -3.943 -32.869  1.00 15.00      A    N  
ATOM   1708  HN  GLY A 184       5.883  -3.721 -32.382  1.00 15.00      A    H  
ATOM   1709  CA  GLY A 184       6.775  -3.707 -34.293  1.00 15.00      A    C  
ATOM   1710  C   GLY A 184       6.484  -2.258 -34.617  1.00 15.00      A    C  
ATOM   1711  O   GLY A 184       7.394  -1.472 -34.872  1.00 15.00      A    O  
ATOM   1712  N   SER A 185       5.208  -1.904 -34.603  1.00 15.00      A    N  
ATOM   1713  HN  SER A 185       4.528  -2.580 -34.406  1.00 15.00      A    H  
ATOM   1714  CA  SER A 185       4.778  -0.541 -34.882  1.00 15.00      A    C  
ATOM   1715  CB  SER A 185       4.712  -0.294 -36.394  1.00 15.00      A    C  
ATOM   1716  OG  SER A 185       5.983  -0.465 -36.998  1.00 15.00      A    O  
ATOM   1717  HG  SER A 185       6.633  -0.696 -36.319  1.00 15.00      A    H  
ATOM   1718  C   SER A 185       3.411  -0.293 -34.256  1.00 15.00      A    C  
ATOM   1719  O   SER A 185       2.511  -1.122 -34.381  1.00 15.00      A    O  
ATOM   1720  N   GLY A 186       3.268   0.829 -33.563  1.00 15.00      A    N  
ATOM   1721  HN  GLY A 186       4.031   1.434 -33.461  1.00 15.00      A    H  
ATOM   1722  CA  GLY A 186       2.000   1.155 -32.939  1.00 15.00      A    C  
ATOM   1723  C   GLY A 186       2.162   1.590 -31.498  1.00 15.00      A    C  
ATOM   1724  O   GLY A 186       3.151   1.245 -30.848  1.00 15.00      A    O  
ATOM   1725  N   TYR A 187       1.197   2.358 -31.008  1.00 15.00      A    N  
ATOM   1726  HN  TYR A 187       0.440   2.596 -31.582  1.00 15.00      A    H  
ATOM   1727  CA  TYR A 187       1.218   2.848 -29.636  1.00 15.00      A    C  
ATOM   1728  CB  TYR A 187       1.607   4.329 -29.595  1.00 15.00      A    C  
ATOM   1729  CG  TYR A 187       3.012   4.612 -30.078  1.00 15.00      A    C  
ATOM   1730  CD1 TYR A 187       4.116   4.217 -29.333  1.00 15.00      A    C  
ATOM   1731  CD2 TYR A 187       3.235   5.273 -31.279  1.00 15.00      A    C  
ATOM   1732  CE1 TYR A 187       5.401   4.470 -29.772  1.00 15.00      A    C  
ATOM   1733  CE2 TYR A 187       4.517   5.531 -31.725  1.00 15.00      A    C  
ATOM   1734  CZ  TYR A 187       5.596   5.128 -30.968  1.00 15.00      A    C  
ATOM   1735  OH  TYR A 187       6.874   5.380 -31.410  1.00 15.00      A    O  
ATOM   1736  HH  TYR A 187       6.965   6.316 -31.609  1.00 15.00      A    H  
ATOM   1737  C   TYR A 187      -0.145   2.651 -28.985  1.00 15.00      A    C  
ATOM   1738  O   TYR A 187      -1.153   3.162 -29.471  1.00 15.00      A    O  
ATOM   1739  N   HIS A 188      -0.170   1.898 -27.899  1.00 15.00      A    N  
ATOM   1740  HN  HIS A 188       0.674   1.518 -27.564  1.00 15.00      A    H  
ATOM   1741  CA  HIS A 188      -1.408   1.627 -27.179  1.00 15.00      A    C  
ATOM   1742  CB  HIS A 188      -1.287   0.318 -26.389  1.00 15.00      A    C  
ATOM   1743  CG  HIS A 188      -1.718  -0.905 -27.140  1.00 15.00      A    C  
ATOM   1744  ND1 HIS A 188      -2.123  -2.075 -26.535  1.00 15.00      A    N  
ATOM   1745  HD1 HIS A 188      -2.157  -2.245 -25.572  1.00 15.00      A    H  
ATOM   1746  CD2 HIS A 188      -1.817  -1.125 -28.474  1.00 15.00      A    C  
ATOM   1747  CE1 HIS A 188      -2.437  -2.951 -27.498  1.00 15.00      A    C  
ATOM   1748  NE2 HIS A 188      -2.272  -2.422 -28.693  1.00 15.00      A    N  
ATOM   1749  C   HIS A 188      -1.731   2.766 -26.222  1.00 15.00      A    C  
ATOM   1750  O   HIS A 188      -0.830   3.329 -25.606  1.00 15.00      A    O  
ATOM   1751  N   LEU A 189      -3.014   3.115 -26.118  1.00 15.00      A    N  
ATOM   1752  HN  LEU A 189      -3.678   2.659 -26.673  1.00 15.00      A    H  
ATOM   1753  CA  LEU A 189      -3.446   4.177 -25.211  1.00 15.00      A    C  
ATOM   1754  CB  LEU A 189      -4.926   4.516 -25.427  1.00 15.00      A    C  
ATOM   1755  CG  LEU A 189      -5.237   5.536 -26.526  1.00 15.00      A    C  
ATOM   1756  CD1 LEU A 189      -6.740   5.684 -26.708  1.00 15.00      A    C  
ATOM   1757  CD2 LEU A 189      -4.604   6.882 -26.203  1.00 15.00      A    C  
ATOM   1758  C   LEU A 189      -3.210   3.758 -23.764  1.00 15.00      A    C  
ATOM   1759  O   LEU A 189      -2.789   4.564 -22.941  1.00 15.00      A    O  
ATOM   1760  N   LEU A 190      -3.500   2.483 -23.491  1.00 15.00      A    N  
ATOM   1761  HN  LEU A 190      -3.851   1.927 -24.214  1.00 15.00      A    H  
ATOM   1762  CA  LEU A 190      -3.321   1.869 -22.170  1.00 15.00      A    C  
ATOM   1763  CB  LEU A 190      -1.916   1.295 -22.000  1.00 15.00      A    C  
ATOM   1764  CG  LEU A 190      -1.671  -0.079 -22.630  1.00 15.00      A    C  
ATOM   1765  CD1 LEU A 190      -0.336  -0.646 -22.176  1.00 15.00      A    C  
ATOM   1766  CD2 LEU A 190      -2.804  -1.036 -22.293  1.00 15.00      A    C  
ATOM   1767  C   LEU A 190      -3.698   2.758 -20.986  1.00 15.00      A    C  
ATOM   1768  O   LEU A 190      -2.856   3.468 -20.431  1.00 15.00      A    O  
ATOM   1769  N   ALA A 191      -4.959   2.694 -20.590  1.00 15.00      A    N  
ATOM   1770  HN  ALA A 191      -5.581   2.110 -21.067  1.00 15.00      A    H  
ATOM   1771  CA  ALA A 191      -5.440   3.465 -19.457  1.00 15.00      A    C  
ATOM   1772  CB  ALA A 191      -6.840   3.993 -19.733  1.00 15.00      A    C  
ATOM   1773  C   ALA A 191      -5.429   2.594 -18.203  1.00 15.00      A    C  
ATOM   1774  O   ALA A 191      -6.208   1.646 -18.089  1.00 15.00      A    O  
ATOM   1775  N   PRO A 192      -4.521   2.879 -17.260  1.00 15.00      A    N  
ATOM   1776  CA  PRO A 192      -4.409   2.123 -16.021  1.00 15.00      A    C  
ATOM   1777  CB  PRO A 192      -2.952   2.348 -15.620  1.00 15.00      A    C  
ATOM   1778  CG  PRO A 192      -2.603   3.695 -16.167  1.00 15.00      A    C  
ATOM   1779  CD  PRO A 192      -3.523   3.960 -17.334  1.00 15.00      A    C  
ATOM   1780  C   PRO A 192      -5.349   2.644 -14.936  1.00 15.00      A    C  
ATOM   1781  O   PRO A 192      -5.334   3.828 -14.594  1.00 15.00      A    O  
ATOM   1782  N   LEU A 193      -6.173   1.755 -14.405  1.00 15.00      A    N  
ATOM   1783  HN  LEU A 193      -6.147   0.830 -14.723  1.00 15.00      A    H  
ATOM   1784  CA  LEU A 193      -7.107   2.121 -13.355  1.00 15.00      A    C  
ATOM   1785  CB  LEU A 193      -8.444   1.401 -13.546  1.00 15.00      A    C  
ATOM   1786  CG  LEU A 193      -9.158   1.641 -14.880  1.00 15.00      A    C  
ATOM   1787  CD1 LEU A 193     -10.422   0.801 -14.974  1.00 15.00      A    C  
ATOM   1788  CD2 LEU A 193      -9.483   3.115 -15.061  1.00 15.00      A    C  
ATOM   1789  C   LEU A 193      -6.506   1.796 -11.993  1.00 15.00      A    C  
ATOM   1790  O   LEU A 193      -5.466   1.142 -11.912  1.00 15.00      A    O  
ATOM   1791  N   PHE A 194      -7.152   2.248 -10.929  1.00 15.00      A    N  
ATOM   1792  HN  PHE A 194      -7.983   2.758 -11.050  1.00 15.00      A    H  
ATOM   1793  CA  PHE A 194      -6.655   2.005  -9.583  1.00 15.00      A    C  
ATOM   1794  CB  PHE A 194      -6.871   3.239  -8.707  1.00 15.00      A    C  
ATOM   1795  CG  PHE A 194      -6.168   3.178  -7.383  1.00 15.00      A    C  
ATOM   1796  CD1 PHE A 194      -4.806   3.408  -7.298  1.00 15.00      A    C  
ATOM   1797  CD2 PHE A 194      -6.870   2.892  -6.224  1.00 15.00      A    C  
ATOM   1798  CE1 PHE A 194      -4.155   3.355  -6.082  1.00 15.00      A    C  
ATOM   1799  CE2 PHE A 194      -6.227   2.837  -5.004  1.00 15.00      A    C  
ATOM   1800  CZ  PHE A 194      -4.867   3.069  -4.935  1.00 15.00      A    C  
ATOM   1801  C   PHE A 194      -7.319   0.782  -8.955  1.00 15.00      A    C  
ATOM   1802  O   PHE A 194      -8.513   0.808  -8.642  1.00 15.00      A    O  
ATOM   1803  N   PRO A 195      -6.551  -0.306  -8.767  1.00 15.00      A    N  
ATOM   1804  CA  PRO A 195      -7.053  -1.546  -8.167  1.00 15.00      A    C  
ATOM   1805  CB  PRO A 195      -5.943  -2.560  -8.455  1.00 15.00      A    C  
ATOM   1806  CG  PRO A 195      -4.703  -1.741  -8.586  1.00 15.00      A    C  
ATOM   1807  CD  PRO A 195      -5.127  -0.408  -9.139  1.00 15.00      A    C  
ATOM   1808  C   PRO A 195      -7.275  -1.404  -6.661  1.00 15.00      A    C  
ATOM   1809  O   PRO A 195      -6.468  -1.864  -5.850  1.00 15.00      A    O  
ATOM   1810  N   THR A 196      -8.383  -0.773  -6.299  1.00 15.00      A    N  
ATOM   1811  HN  THR A 196      -8.988  -0.441  -6.997  1.00 15.00      A    H  
ATOM   1812  CA  THR A 196      -8.733  -0.550  -4.903  1.00 15.00      A    C  
ATOM   1813  CB  THR A 196      -9.995   0.341  -4.782  1.00 15.00      A    C  
ATOM   1814  OG1 THR A 196     -10.408   0.474  -3.413  1.00 15.00      A    O  
ATOM   1815  HG1 THR A 196     -11.386   0.515  -3.374  1.00 15.00      A    H  
ATOM   1816  CG2 THR A 196     -11.137  -0.210  -5.624  1.00 15.00      A    C  
ATOM   1817  C   THR A 196      -8.912  -1.877  -4.154  1.00 15.00      A    C  
ATOM   1818  O   THR A 196      -8.628  -1.969  -2.955  1.00 15.00      A    O  
ATOM   1819  N   SER A 197      -9.343  -2.911  -4.874  1.00 15.00      A    N  
ATOM   1820  HN  SER A 197      -9.545  -2.782  -5.826  1.00 15.00      A    H  
ATOM   1821  CA  SER A 197      -9.538  -4.226  -4.279  1.00 15.00      A    C  
ATOM   1822  CB  SER A 197     -10.304  -5.136  -5.241  1.00 15.00      A    C  
ATOM   1823  OG  SER A 197     -11.452  -4.474  -5.747  1.00 15.00      A    O  
ATOM   1824  HG  SER A 197     -11.909  -5.049  -6.368  1.00 15.00      A    H  
ATOM   1825  C   SER A 197      -8.197  -4.851  -3.889  1.00 15.00      A    C  
ATOM   1826  O   SER A 197      -8.095  -5.546  -2.879  1.00 15.00      A    O  
ATOM   1827  N   LEU A 198      -7.167  -4.584  -4.687  1.00 15.00      A    N  
ATOM   1828  HN  LEU A 198      -7.303  -4.013  -5.470  1.00 15.00      A    H  
ATOM   1829  CA  LEU A 198      -5.835  -5.110  -4.411  1.00 15.00      A    C  
ATOM   1830  CB  LEU A 198      -4.950  -5.021  -5.659  1.00 15.00      A    C  
ATOM   1831  CG  LEU A 198      -3.473  -5.392  -5.477  1.00 15.00      A    C  
ATOM   1832  CD1 LEU A 198      -3.313  -6.878  -5.191  1.00 15.00      A    C  
ATOM   1833  CD2 LEU A 198      -2.662  -4.986  -6.697  1.00 15.00      A    C  
ATOM   1834  C   LEU A 198      -5.209  -4.330  -3.266  1.00 15.00      A    C  
ATOM   1835  O   LEU A 198      -4.585  -4.901  -2.374  1.00 15.00      A    O  
ATOM   1836  N   VAL A 199      -5.401  -3.017  -3.293  1.00 15.00      A    N  
ATOM   1837  HN  VAL A 199      -5.909  -2.624  -4.034  1.00 15.00      A    H  
ATOM   1838  CA  VAL A 199      -4.869  -2.144  -2.257  1.00 15.00      A    C  
ATOM   1839  CB  VAL A 199      -5.114  -0.656  -2.585  1.00 15.00      A    C  
ATOM   1840  CG1 VAL A 199      -4.618   0.237  -1.457  1.00 15.00      A    C  
ATOM   1841  CG2 VAL A 199      -4.427  -0.288  -3.891  1.00 15.00      A    C  
ATOM   1842  C   VAL A 199      -5.479  -2.488  -0.902  1.00 15.00      A    C  
ATOM   1843  O   VAL A 199      -4.790  -2.483   0.113  1.00 15.00      A    O  
ATOM   1844  N   HIS A 200      -6.772  -2.803  -0.894  1.00 15.00      A    N  
ATOM   1845  HN  HIS A 200      -7.276  -2.791  -1.737  1.00 15.00      A    H  
ATOM   1846  CA  HIS A 200      -7.457  -3.164   0.343  1.00 15.00      A    C  
ATOM   1847  CB  HIS A 200      -8.951  -3.396   0.093  1.00 15.00      A    C  
ATOM   1848  CG  HIS A 200      -9.766  -3.494   1.346  1.00 15.00      A    C  
ATOM   1849  ND1 HIS A 200      -9.982  -4.701   1.970  1.00 15.00      A    N  
ATOM   1850  CD2 HIS A 200     -10.390  -2.515   2.048  1.00 15.00      A    C  
ATOM   1851  CE1 HIS A 200     -10.725  -4.434   3.027  1.00 15.00      A    C  
ATOM   1852  NE2 HIS A 200     -10.996  -3.128   3.114  1.00 15.00      A    N  
ATOM   1853  HE2 HIS A 200     -11.544  -2.684   3.814  1.00 15.00      A    H  
ATOM   1854  C   HIS A 200      -6.820  -4.415   0.943  1.00 15.00      A    C  
ATOM   1855  O   HIS A 200      -6.618  -4.505   2.155  1.00 15.00      A    O  
ATOM   1856  N   HIS A 201      -6.490  -5.364   0.074  1.00 15.00      A    N  
ATOM   1857  HN  HIS A 201      -6.678  -5.223  -0.877  1.00 15.00      A    H  
ATOM   1858  CA  HIS A 201      -5.856  -6.609   0.488  1.00 15.00      A    C  
ATOM   1859  CB  HIS A 201      -5.722  -7.543  -0.723  1.00 15.00      A    C  
ATOM   1860  CG  HIS A 201      -4.974  -8.816  -0.468  1.00 15.00      A    C  
ATOM   1861  ND1 HIS A 201      -3.867  -9.151  -1.211  1.00 15.00      A    N  
ATOM   1862  CD2 HIS A 201      -5.214  -9.797   0.438  1.00 15.00      A    C  
ATOM   1863  CE1 HIS A 201      -3.459 -10.315  -0.753  1.00 15.00      A    C  
ATOM   1864  NE2 HIS A 201      -4.241 -10.746   0.246  1.00 15.00      A    N  
ATOM   1865  HE2 HIS A 201      -4.134 -11.575   0.750  1.00 15.00      A    H  
ATOM   1866  C   HIS A 201      -4.487  -6.312   1.099  1.00 15.00      A    C  
ATOM   1867  O   HIS A 201      -4.141  -6.832   2.163  1.00 15.00      A    O  
ATOM   1868  N   VAL A 202      -3.725  -5.455   0.427  1.00 15.00      A    N  
ATOM   1869  HN  VAL A 202      -4.060  -5.078  -0.415  1.00 15.00      A    H  
ATOM   1870  CA  VAL A 202      -2.404  -5.063   0.904  1.00 15.00      A    C  
ATOM   1871  CB  VAL A 202      -1.677  -4.168  -0.127  1.00 15.00      A    C  
ATOM   1872  CG1 VAL A 202      -0.335  -3.692   0.410  1.00 15.00      A    C  
ATOM   1873  CG2 VAL A 202      -1.485  -4.914  -1.439  1.00 15.00      A    C  
ATOM   1874  C   VAL A 202      -2.533  -4.316   2.230  1.00 15.00      A    C  
ATOM   1875  O   VAL A 202      -1.798  -4.584   3.183  1.00 15.00      A    O  
ATOM   1876  N   HIS A 203      -3.490  -3.395   2.281  1.00 15.00      A    N  
ATOM   1877  HN  HIS A 203      -4.036  -3.232   1.478  1.00 15.00      A    H  
ATOM   1878  CA  HIS A 203      -3.750  -2.603   3.476  1.00 15.00      A    C  
ATOM   1879  CB  HIS A 203      -4.914  -1.634   3.224  1.00 15.00      A    C  
ATOM   1880  CG  HIS A 203      -4.992  -0.487   4.188  1.00 15.00      A    C  
ATOM   1881  ND1 HIS A 203      -4.681   0.790   3.798  1.00 15.00      A    N  
ATOM   1882  CD2 HIS A 203      -5.351  -0.473   5.499  1.00 15.00      A    C  
ATOM   1883  CE1 HIS A 203      -4.854   1.551   4.858  1.00 15.00      A    C  
ATOM   1884  NE2 HIS A 203      -5.260   0.833   5.911  1.00 15.00      A    N  
ATOM   1885  HE2 HIS A 203      -5.444   1.176   6.808  1.00 15.00      A    H  
ATOM   1886  C   HIS A 203      -4.086  -3.509   4.654  1.00 15.00      A    C  
ATOM   1887  O   HIS A 203      -3.661  -3.260   5.777  1.00 15.00      A    O  
ATOM   1888  N   ALA A 204      -4.854  -4.560   4.388  1.00 15.00      A    N  
ATOM   1889  HN  ALA A 204      -5.166  -4.703   3.466  1.00 15.00      A    H  
ATOM   1890  CA  ALA A 204      -5.249  -5.504   5.424  1.00 15.00      A    C  
ATOM   1891  CB  ALA A 204      -6.266  -6.498   4.883  1.00 15.00      A    C  
ATOM   1892  C   ALA A 204      -4.037  -6.235   5.996  1.00 15.00      A    C  
ATOM   1893  O   ALA A 204      -3.869  -6.316   7.214  1.00 15.00      A    O  
ATOM   1894  N   LEU A 205      -3.190  -6.750   5.110  1.00 15.00      A    N  
ATOM   1895  HN  LEU A 205      -3.376  -6.639   4.151  1.00 15.00      A    H  
ATOM   1896  CA  LEU A 205      -1.993  -7.476   5.522  1.00 15.00      A    C  
ATOM   1897  CB  LEU A 205      -1.302  -8.100   4.307  1.00 15.00      A    C  
ATOM   1898  CG  LEU A 205      -2.173  -8.984   3.410  1.00 15.00      A    C  
ATOM   1899  CD1 LEU A 205      -1.418  -9.368   2.148  1.00 15.00      A    C  
ATOM   1900  CD2 LEU A 205      -2.637 -10.225   4.157  1.00 15.00      A    C  
ATOM   1901  C   LEU A 205      -1.023  -6.553   6.255  1.00 15.00      A    C  
ATOM   1902  O   LEU A 205      -0.480  -6.907   7.302  1.00 15.00      A    O  
ATOM   1903  N   LEU A 206      -0.820  -5.364   5.699  1.00 15.00      A    N  
ATOM   1904  HN  LEU A 206      -1.284  -5.143   4.857  1.00 15.00      A    H  
ATOM   1905  CA  LEU A 206       0.075  -4.377   6.293  1.00 15.00      A    C  
ATOM   1906  CB  LEU A 206       0.261  -3.188   5.343  1.00 15.00      A    C  
ATOM   1907  CG  LEU A 206       1.494  -3.217   4.432  1.00 15.00      A    C  
ATOM   1908  CD1 LEU A 206       1.573  -4.521   3.653  1.00 15.00      A    C  
ATOM   1909  CD2 LEU A 206       1.479  -2.030   3.481  1.00 15.00      A    C  
ATOM   1910  C   LEU A 206      -0.469  -3.895   7.636  1.00 15.00      A    C  
ATOM   1911  O   LEU A 206       0.288  -3.508   8.525  1.00 15.00      A    O  
ATOM   1912  N   ARG A 207      -1.789  -3.922   7.765  1.00 15.00      A    N  
ATOM   1913  HN  ARG A 207      -2.333  -4.224   7.005  1.00 15.00      A    H  
ATOM   1914  CA  ARG A 207      -2.458  -3.503   8.988  1.00 15.00      A    C  
ATOM   1915  CB  ARG A 207      -3.961  -3.345   8.730  1.00 15.00      A    C  
ATOM   1916  CG  ARG A 207      -4.766  -2.822   9.907  1.00 15.00      A    C  
ATOM   1917  CD  ARG A 207      -6.212  -3.297   9.840  1.00 15.00      A    C  
ATOM   1918  NE  ARG A 207      -6.936  -2.752   8.684  1.00 15.00      A    N  
ATOM   1919  HE  ARG A 207      -6.609  -1.905   8.309  1.00 15.00      A    H  
ATOM   1920  CZ  ARG A 207      -8.000  -3.342   8.121  1.00 15.00      A    C  
ATOM   1921  NH1 ARG A 207      -8.458  -4.494   8.604  1.00 15.00      A    N  
ATOM   1922 HH11 ARG A 207      -9.286  -4.954   8.167  1.00 15.00      A    H  
ATOM   1923 HH12 ARG A 207      -7.991  -4.943   9.419  1.00 15.00      A    H  
ATOM   1924  NH2 ARG A 207      -8.613  -2.772   7.084  1.00 15.00      A    N  
ATOM   1925 HH21 ARG A 207      -8.270  -1.866   6.702  1.00 15.00      A    H  
ATOM   1926 HH22 ARG A 207      -9.446  -3.229   6.646  1.00 15.00      A    H  
ATOM   1927  C   ARG A 207      -2.229  -4.513  10.111  1.00 15.00      A    C  
ATOM   1928  O   ARG A 207      -1.952  -4.133  11.249  1.00 15.00      A    O  
ATOM   1929  N   GLU A 208      -2.332  -5.797   9.778  1.00 15.00      A    N  
ATOM   1930  HN  GLU A 208      -2.527  -6.035   8.844  1.00 15.00      A    H  
ATOM   1931  CA  GLU A 208      -2.155  -6.867  10.760  1.00 15.00      A    C  
ATOM   1932  CB  GLU A 208      -2.553  -8.219  10.159  1.00 15.00      A    C  
ATOM   1933  CG  GLU A 208      -3.213  -9.178  11.143  1.00 15.00      A    C  
ATOM   1934  CD  GLU A 208      -2.266  -9.682  12.219  1.00 15.00      A    C  
ATOM   1935  OE1 GLU A 208      -1.250 -10.313  11.873  1.00 15.00      A    O  
ATOM   1936  OE2 GLU A 208      -2.541  -9.447  13.414  1.00 15.00      A    O  
ATOM   1937  C   GLU A 208      -0.717  -6.918  11.265  1.00 15.00      A    C  
ATOM   1938  O   GLU A 208      -0.473  -6.857  12.470  1.00 15.00      A    O  
ATOM   1939  N   ALA A 209       0.228  -6.979  10.334  1.00 15.00      A    N  
ATOM   1940  HN  ALA A 209      -0.038  -6.989   9.388  1.00 15.00      A    H  
ATOM   1941  CA  ALA A 209       1.648  -7.051  10.669  1.00 15.00      A    C  
ATOM   1942  CB  ALA A 209       2.479  -7.200   9.405  1.00 15.00      A    C  
ATOM   1943  C   ALA A 209       2.129  -5.854  11.494  1.00 15.00      A    C  
ATOM   1944  O   ALA A 209       3.246  -5.853  12.007  1.00 15.00      A    O  
ATOM   1945  N   ARG A 210       1.289  -4.839  11.631  1.00 15.00      A    N  
ATOM   1946  HN  ARG A 210       0.404  -4.891  11.216  1.00 15.00      A    H  
ATOM   1947  CA  ARG A 210       1.658  -3.659  12.395  1.00 15.00      A    C  
ATOM   1948  CB  ARG A 210       1.574  -2.398  11.531  1.00 15.00      A    C  
ATOM   1949  CG  ARG A 210       2.618  -2.317  10.430  1.00 15.00      A    C  
ATOM   1950  CD  ARG A 210       3.355  -0.984  10.455  1.00 15.00      A    C  
ATOM   1951  NE  ARG A 210       2.445   0.167  10.474  1.00 15.00      A    N  
ATOM   1952  HE  ARG A 210       2.213   0.535  11.353  1.00 15.00      A    H  
ATOM   1953  CZ  ARG A 210       1.937   0.738   9.380  1.00 15.00      A    C  
ATOM   1954  NH1 ARG A 210       2.245   0.264   8.177  1.00 15.00      A    N  
ATOM   1955 HH11 ARG A 210       1.851   0.705   7.319  1.00 15.00      A    H  
ATOM   1956 HH12 ARG A 210       2.886  -0.554   8.087  1.00 15.00      A    H  
ATOM   1957  NH2 ARG A 210       1.127   1.790   9.490  1.00 15.00      A    N  
ATOM   1958 HH21 ARG A 210       0.727   2.238   8.636  1.00 15.00      A    H  
ATOM   1959 HH22 ARG A 210       0.888   2.172  10.429  1.00 15.00      A    H  
ATOM   1960  C   ARG A 210       0.803  -3.478  13.650  1.00 15.00      A    C  
ATOM   1961  O   ARG A 210       1.331  -3.298  14.750  1.00 15.00      A    O  
ATOM   1962  N   PHE A 211      -0.513  -3.550  13.496  1.00 15.00      A    N  
ATOM   1963  HN  PHE A 211      -0.886  -3.772  12.612  1.00 15.00      A    H  
ATOM   1964  CA  PHE A 211      -1.420  -3.320  14.617  1.00 15.00      A    C  
ATOM   1965  CB  PHE A 211      -2.473  -2.277  14.239  1.00 15.00      A    C  
ATOM   1966  CG  PHE A 211      -1.885  -0.992  13.736  1.00 15.00      A    C  
ATOM   1967  CD1 PHE A 211      -1.219  -0.139  14.599  1.00 15.00      A    C  
ATOM   1968  CD2 PHE A 211      -1.994  -0.640  12.401  1.00 15.00      A    C  
ATOM   1969  CE1 PHE A 211      -0.671   1.043  14.141  1.00 15.00      A    C  
ATOM   1970  CE2 PHE A 211      -1.449   0.541  11.936  1.00 15.00      A    C  
ATOM   1971  CZ  PHE A 211      -0.786   1.383  12.807  1.00 15.00      A    C  
ATOM   1972  C   PHE A 211      -2.100  -4.574  15.148  1.00 15.00      A    C  
ATOM   1973  O   PHE A 211      -2.561  -4.575  16.287  1.00 15.00      A    O  
ATOM   1974  N   GLY A 212      -2.153  -5.625  14.344  1.00 15.00      A    N  
ATOM   1975  HN  GLY A 212      -1.725  -5.581  13.465  1.00 15.00      A    H  
ATOM   1976  CA  GLY A 212      -2.808  -6.855  14.761  1.00 15.00      A    C  
ATOM   1977  C   GLY A 212      -2.172  -7.486  15.984  1.00 15.00      A    C  
ATOM   1978  O   GLY A 212      -0.983  -7.285  16.248  1.00 15.00      A    O  
ATOM   1979  N   ASP A 213      -2.964  -8.257  16.724  1.00 15.00      A    N  
ATOM   1980  HN  ASP A 213      -3.898  -8.378  16.451  1.00 15.00      A    H  
ATOM   1981  CA  ASP A 213      -2.496  -8.919  17.938  1.00 15.00      A    C  
ATOM   1982  CB  ASP A 213      -3.666  -9.507  18.730  1.00 15.00      A    C  
ATOM   1983  CG  ASP A 213      -4.667  -8.454  19.156  1.00 15.00      A    C  
ATOM   1984  OD1 ASP A 213      -4.272  -7.514  19.878  1.00 15.00      A    O  
ATOM   1985  OD2 ASP A 213      -5.846  -8.564  18.759  1.00 15.00      A    O  
ATOM   1986  C   ASP A 213      -1.471 -10.000  17.633  1.00 15.00      A    C  
ATOM   1987  O   ASP A 213      -0.648 -10.344  18.487  1.00 15.00      A    O  
ATOM   1988  N   ALA A 214      -1.507 -10.526  16.411  1.00 15.00      A    N  
ATOM   1989  HN  ALA A 214      -2.171 -10.197  15.763  1.00 15.00      A    H  
ATOM   1990  CA  ALA A 214      -0.569 -11.563  16.006  1.00 15.00      A    C  
ATOM   1991  CB  ALA A 214      -0.908 -12.092  14.620  1.00 15.00      A    C  
ATOM   1992  C   ALA A 214       0.851 -11.015  16.045  1.00 15.00      A    C  
ATOM   1993  O   ALA A 214       1.746 -11.607  16.657  1.00 15.00      A    O  
ATOM   1994  N   ALA A 215       1.045  -9.869  15.410  1.00 15.00      A    N  
ATOM   1995  HN  ALA A 215       0.291  -9.451  14.936  1.00 15.00      A    H  
ATOM   1996  CA  ALA A 215       2.348  -9.224  15.384  1.00 15.00      A    C  
ATOM   1997  CB  ALA A 215       2.470  -8.323  14.167  1.00 15.00      A    C  
ATOM   1998  C   ALA A 215       2.569  -8.428  16.667  1.00 15.00      A    C  
ATOM   1999  O   ALA A 215       3.705  -8.151  17.052  1.00 15.00      A    O  
ATOM   2000  N   LYS A 216       1.472  -8.063  17.325  1.00 15.00      A    N  
ATOM   2001  HN  LYS A 216       0.592  -8.303  16.956  1.00 15.00      A    H  
ATOM   2002  CA  LYS A 216       1.534  -7.307  18.572  1.00 15.00      A    C  
ATOM   2003  CB  LYS A 216       0.125  -6.945  19.053  1.00 15.00      A    C  
ATOM   2004  CG  LYS A 216       0.087  -5.959  20.210  1.00 15.00      A    C  
ATOM   2005  CD  LYS A 216       0.370  -4.542  19.739  1.00 15.00      A    C  
ATOM   2006  CE  LYS A 216      -0.757  -4.013  18.867  1.00 15.00      A    C  
ATOM   2007  NZ  LYS A 216      -0.459  -2.653  18.340  1.00 15.00      A    N  
ATOM   2008  HZ1 LYS A 216       0.327  -2.697  17.660  1.00 15.00      A    H  
ATOM   2009  HZ2 LYS A 216      -0.192  -2.019  19.119  1.00 15.00      A    H  
ATOM   2010  HZ3 LYS A 216      -1.297  -2.265  17.861  1.00 15.00      A    H  
ATOM   2011  C   LYS A 216       2.253  -8.110  19.647  1.00 15.00      A    C  
ATOM   2012  O   LYS A 216       3.260  -7.662  20.194  1.00 15.00      A    O  
ATOM   2013  N   ALA A 217       1.741  -9.307  19.920  1.00 15.00      A    N  
ATOM   2014  HN  ALA A 217       0.940  -9.608  19.434  1.00 15.00      A    H  
ATOM   2015  CA  ALA A 217       2.325 -10.182  20.930  1.00 15.00      A    C  
ATOM   2016  CB  ALA A 217       1.454 -11.412  21.132  1.00 15.00      A    C  
ATOM   2017  C   ALA A 217       3.748 -10.587  20.554  1.00 15.00      A    C  
ATOM   2018  O   ALA A 217       4.599 -10.784  21.420  1.00 15.00      A    O  
ATOM   2019  N   ALA A 218       4.000 -10.704  19.256  1.00 15.00      A    N  
ATOM   2020  HN  ALA A 218       3.281 -10.536  18.612  1.00 15.00      A    H  
ATOM   2021  CA  ALA A 218       5.322 -11.077  18.766  1.00 15.00      A    C  
ATOM   2022  CB  ALA A 218       5.266 -11.390  17.279  1.00 15.00      A    C  
ATOM   2023  C   ALA A 218       6.323  -9.959  19.042  1.00 15.00      A    C  
ATOM   2024  O   ALA A 218       7.456 -10.207  19.458  1.00 15.00      A    O  
ATOM   2025  N   ARG A 219       5.886  -8.725  18.818  1.00 15.00      A    N  
ATOM   2026  HN  ARG A 219       4.970  -8.597  18.489  1.00 15.00      A    H  
ATOM   2027  CA  ARG A 219       6.724  -7.554  19.044  1.00 15.00      A    C  
ATOM   2028  CB  ARG A 219       6.040  -6.310  18.464  1.00 15.00      A    C  
ATOM   2029  CG  ARG A 219       6.985  -5.184  18.076  1.00 15.00      A    C  
ATOM   2030  CD  ARG A 219       6.256  -4.092  17.302  1.00 15.00      A    C  
ATOM   2031  NE  ARG A 219       6.154  -4.393  15.873  1.00 15.00      A    N  
ATOM   2032  HE  ARG A 219       7.006  -4.387  15.345  1.00 15.00      A    H  
ATOM   2033  CZ  ARG A 219       5.014  -4.642  15.227  1.00 15.00      A    C  
ATOM   2034  NH1 ARG A 219       3.853  -4.616  15.881  1.00 15.00      A    N  
ATOM   2035 HH11 ARG A 219       3.835  -4.404  16.898  1.00 15.00      A    H  
ATOM   2036 HH12 ARG A 219       2.960  -4.803  15.375  1.00 15.00      A    H  
ATOM   2037  NH2 ARG A 219       5.044  -4.935  13.931  1.00 15.00      A    N  
ATOM   2038 HH21 ARG A 219       4.162  -5.137  13.404  1.00 15.00      A    H  
ATOM   2039 HH22 ARG A 219       5.962  -4.969  13.423  1.00 15.00      A    H  
ATOM   2040  C   ARG A 219       6.975  -7.380  20.540  1.00 15.00      A    C  
ATOM   2041  O   ARG A 219       8.050  -6.950  20.958  1.00 15.00      A    O  
ATOM   2042  N   GLU A 220       5.972  -7.742  21.332  1.00 15.00      A    N  
ATOM   2043  HN  GLU A 220       5.145  -8.078  20.924  1.00 15.00      A    H  
ATOM   2044  CA  GLU A 220       6.044  -7.652  22.786  1.00 15.00      A    C  
ATOM   2045  CB  GLU A 220       4.687  -8.022  23.388  1.00 15.00      A    C  
ATOM   2046  CG  GLU A 220       3.965  -6.878  24.079  1.00 15.00      A    C  
ATOM   2047  CD  GLU A 220       2.824  -7.361  24.949  1.00 15.00      A    C  
ATOM   2048  OE1 GLU A 220       3.035  -8.297  25.705  1.00 15.00      A    O  
ATOM   2049  OE2 GLU A 220       1.727  -6.798  24.885  1.00 15.00      A    O  
ATOM   2050  C   GLU A 220       7.105  -8.598  23.338  1.00 15.00      A    C  
ATOM   2051  O   GLU A 220       7.929  -8.212  24.171  1.00 15.00      A    O  
ATOM   2052  N   ALA A 221       7.080  -9.839  22.859  1.00 15.00      A    N  
ATOM   2053  HN  ALA A 221       6.400 -10.076  22.191  1.00 15.00      A    H  
ATOM   2054  CA  ALA A 221       8.022 -10.864  23.302  1.00 15.00      A    C  
ATOM   2055  CB  ALA A 221       7.716 -12.189  22.626  1.00 15.00      A    C  
ATOM   2056  C   ALA A 221       9.470 -10.457  23.045  1.00 15.00      A    C  
ATOM   2057  O   ALA A 221      10.374 -10.853  23.780  1.00 15.00      A    O  
ATOM   2058  N   ARG A 222       9.681  -9.657  22.007  1.00 15.00      A    N  
ATOM   2059  HN  ARG A 222       8.916  -9.371  21.462  1.00 15.00      A    H  
ATOM   2060  CA  ARG A 222      11.018  -9.193  21.657  1.00 15.00      A    C  
ATOM   2061  CB  ARG A 222      10.990  -8.439  20.327  1.00 15.00      A    C  
ATOM   2062  CG  ARG A 222      12.352  -7.959  19.854  1.00 15.00      A    C  
ATOM   2063  CD  ARG A 222      12.222  -7.035  18.656  1.00 15.00      A    C  
ATOM   2064  NE  ARG A 222      13.517  -6.511  18.220  1.00 15.00      A    N  
ATOM   2065  HE  ARG A 222      14.321  -6.970  18.548  1.00 15.00      A    H  
ATOM   2066  CZ  ARG A 222      13.660  -5.461  17.406  1.00 15.00      A    C  
ATOM   2067  NH1 ARG A 222      12.587  -4.824  16.940  1.00 15.00      A    N  
ATOM   2068 HH11 ARG A 222      12.692  -4.004  16.302  1.00 15.00      A    H  
ATOM   2069 HH12 ARG A 222      11.631  -5.142  17.206  1.00 15.00      A    H  
ATOM   2070  NH2 ARG A 222      14.878  -5.050  17.059  1.00 15.00      A    N  
ATOM   2071 HH21 ARG A 222      15.722  -5.545  17.418  1.00 15.00      A    H  
ATOM   2072 HH22 ARG A 222      14.993  -4.232  16.424  1.00 15.00      A    H  
ATOM   2073  C   ARG A 222      11.585  -8.296  22.755  1.00 15.00      A    C  
ATOM   2074  O   ARG A 222      12.780  -8.325  23.038  1.00 15.00      A    O  
ATOM   2075  N   SER A 223      10.714  -7.511  23.375  1.00 15.00      A    N  
ATOM   2076  HN  SER A 223       9.769  -7.538  23.110  1.00 15.00      A    H  
ATOM   2077  CA  SER A 223      11.117  -6.606  24.441  1.00 15.00      A    C  
ATOM   2078  CB  SER A 223      10.034  -5.548  24.647  1.00 15.00      A    C  
ATOM   2079  OG  SER A 223       9.439  -5.202  23.406  1.00 15.00      A    O  
ATOM   2080  HG  SER A 223       9.709  -4.315  23.158  1.00 15.00      A    H  
ATOM   2081  C   SER A 223      11.357  -7.372  25.738  1.00 15.00      A    C  
ATOM   2082  O   SER A 223      11.989  -6.871  26.665  1.00 15.00      A    O  
ATOM   2083  N   ARG A 224      10.839  -8.590  25.795  1.00 15.00      A    N  
ATOM   2084  HN  ARG A 224      10.331  -8.933  25.029  1.00 15.00      A    H  
ATOM   2085  CA  ARG A 224      11.004  -9.432  26.970  1.00 15.00      A    C  
ATOM   2086  CB  ARG A 224       9.723 -10.218  27.251  1.00 15.00      A    C  
ATOM   2087  CG  ARG A 224       8.437  -9.421  27.101  1.00 15.00      A    C  
ATOM   2088  CD  ARG A 224       7.278 -10.160  27.740  1.00 15.00      A    C  
ATOM   2089  NE  ARG A 224       5.986  -9.860  27.125  1.00 15.00      A    N  
ATOM   2090  HE  ARG A 224       5.786  -8.917  26.915  1.00 15.00      A    H  
ATOM   2091  CZ  ARG A 224       5.087 -10.799  26.824  1.00 15.00      A    C  
ATOM   2092  NH1 ARG A 224       5.340 -12.069  27.066  1.00 15.00      A    N  
ATOM   2093 HH11 ARG A 224       4.635 -12.793  26.837  1.00 15.00      A    H  
ATOM   2094 HH12 ARG A 224       6.264 -12.354  27.479  1.00 15.00      A    H  
ATOM   2095  NH2 ARG A 224       3.930 -10.468  26.304  1.00 15.00      A    N  
ATOM   2096 HH21 ARG A 224       3.222 -11.186  26.068  1.00 15.00      A    H  
ATOM   2097 HH22 ARG A 224       3.712  -9.458  26.120  1.00 15.00      A    H  
ATOM   2098  C   ARG A 224      12.164 -10.400  26.765  1.00 15.00      A    C  
ATOM   2099  O   ARG A 224      12.593 -11.071  27.701  1.00 15.00      A    O  
ATOM   2100  N   GLN A 225      12.660 -10.457  25.526  1.00 15.00      A    N  
ATOM   2101  HN  GLN A 225      12.269  -9.884  24.836  1.00 15.00      A    H  
ATOM   2102  CA  GLN A 225      13.766 -11.342  25.159  1.00 15.00      A    C  
ATOM   2103  CB  GLN A 225      15.041 -11.023  25.957  1.00 15.00      A    C  
ATOM   2104  CG  GLN A 225      15.687  -9.688  25.613  1.00 15.00      A    C  
ATOM   2105  CD  GLN A 225      16.995  -9.460  26.355  1.00 15.00      A    C  
ATOM   2106  OE1 GLN A 225      17.013  -8.921  27.458  1.00 15.00      A    O  
ATOM   2107  NE2 GLN A 225      18.104  -9.867  25.751  1.00 15.00      A    N  
ATOM   2108 HE21 GLN A 225      18.024 -10.287  24.873  1.00 15.00      A    H  
ATOM   2109 HE22 GLN A 225      18.958  -9.728  26.213  1.00 15.00      A    H  
ATOM   2110  C   GLN A 225      13.379 -12.816  25.314  1.00 15.00      A    C  
ATOM   2111  O   GLN A 225      14.224 -13.663  25.604  1.00 15.00      A    O  
ATOM   2112  N   GLU A 226      12.100 -13.116  25.104  1.00 15.00      A    N  
ATOM   2113  HN  GLU A 226      11.475 -12.400  24.862  1.00 15.00      A    H  
ATOM   2114  CA  GLU A 226      11.604 -14.486  25.223  1.00 15.00      A    C  
ATOM   2115  CB  GLU A 226      10.190 -14.501  25.813  1.00 15.00      A    C  
ATOM   2116  CG  GLU A 226      10.114 -13.967  27.235  1.00 15.00      A    C  
ATOM   2117  CD  GLU A 226       8.693 -13.854  27.751  1.00 15.00      A    C  
ATOM   2118  OE1 GLU A 226       8.356 -14.551  28.723  1.00 15.00      A    O  
ATOM   2119  OE2 GLU A 226       7.910 -13.060  27.184  1.00 15.00      A    O  
ATOM   2120  C   GLU A 226      11.642 -15.213  23.876  1.00 15.00      A    C  
ATOM   2121  O   GLU A 226      12.192 -14.700  22.900  1.00 15.00      A    O  
ATOM   2122  N   SER A 227      11.057 -16.406  23.823  1.00 15.00      A    N  
ATOM   2123  HN  SER A 227      10.618 -16.761  24.625  1.00 15.00      A    H  
ATOM   2124  CA  SER A 227      11.042 -17.196  22.595  1.00 15.00      A    C  
ATOM   2125  CB  SER A 227      11.599 -18.601  22.861  1.00 15.00      A    C  
ATOM   2126  OG  SER A 227      11.996 -19.242  21.657  1.00 15.00      A    O  
ATOM   2127  HG  SER A 227      11.262 -19.246  21.037  1.00 15.00      A    H  
ATOM   2128  C   SER A 227       9.629 -17.288  22.024  1.00 15.00      A    C  
ATOM   2129  O   SER A 227       8.766 -17.955  22.590  1.00 15.00      A    O  
ATOM   2130  N   TRP A 228       9.396 -16.617  20.906  1.00 15.00      A    N  
ATOM   2131  HN  TRP A 228      10.120 -16.102  20.495  1.00 15.00      A    H  
ATOM   2132  CA  TRP A 228       8.086 -16.637  20.270  1.00 15.00      A    C  
ATOM   2133  CB  TRP A 228       7.679 -15.232  19.815  1.00 15.00      A    C  
ATOM   2134  CG  TRP A 228       6.220 -14.948  20.013  1.00 15.00      A    C  
ATOM   2135  CD1 TRP A 228       5.307 -14.634  19.051  1.00 15.00      A    C  
ATOM   2136  CD2 TRP A 228       5.504 -14.965  21.254  1.00 15.00      A    C  
ATOM   2137  NE1 TRP A 228       4.069 -14.448  19.616  1.00 15.00      A    N  
ATOM   2138  HE1 TRP A 228       3.252 -14.213  19.130  1.00 15.00      A    H  
ATOM   2139  CE2 TRP A 228       4.164 -14.646  20.968  1.00 15.00      A    C  
ATOM   2140  CE3 TRP A 228       5.869 -15.217  22.581  1.00 15.00      A    C  
ATOM   2141  CZ2 TRP A 228       3.186 -14.573  21.958  1.00 15.00      A    C  
ATOM   2142  CZ3 TRP A 228       4.899 -15.145  23.561  1.00 15.00      A    C  
ATOM   2143  CH2 TRP A 228       3.573 -14.826  23.245  1.00 15.00      A    C  
ATOM   2144  C   TRP A 228       8.069 -17.614  19.096  1.00 15.00      A    C  
ATOM   2145  O   TRP A 228       9.028 -17.681  18.327  1.00 15.00      A    O  
ATOM   2146  N   PRO A 229       6.981 -18.396  18.956  1.00 15.00      A    N  
ATOM   2147  CA  PRO A 229       6.841 -19.381  17.875  1.00 15.00      A    C  
ATOM   2148  CB  PRO A 229       5.527 -20.099  18.206  1.00 15.00      A    C  
ATOM   2149  CG  PRO A 229       4.775 -19.140  19.061  1.00 15.00      A    C  
ATOM   2150  CD  PRO A 229       5.811 -18.396  19.852  1.00 15.00      A    C  
ATOM   2151  C   PRO A 229       6.764 -18.738  16.489  1.00 15.00      A    C  
ATOM   2152  O   PRO A 229       6.957 -19.410  15.477  1.00 15.00      A    O  
ATOM   2153  N   HIS A 230       6.479 -17.444  16.446  1.00 15.00      A    N  
ATOM   2154  HN  HIS A 230       6.339 -16.955  17.283  1.00 15.00      A    H  
ATOM   2155  CA  HIS A 230       6.389 -16.728  15.181  1.00 15.00      A    C  
ATOM   2156  CB  HIS A 230       4.941 -16.659  14.666  1.00 15.00      A    C  
ATOM   2157  CG  HIS A 230       4.011 -15.788  15.457  1.00 15.00      A    C  
ATOM   2158  ND1 HIS A 230       3.215 -16.303  16.455  1.00 15.00      A    N  
ATOM   2159  CD2 HIS A 230       3.764 -14.458  15.337  1.00 15.00      A    C  
ATOM   2160  CE1 HIS A 230       2.507 -15.289  16.913  1.00 15.00      A    C  
ATOM   2161  NE2 HIS A 230       2.805 -14.154  16.268  1.00 15.00      A    N  
ATOM   2162  HE2 HIS A 230       2.408 -13.267  16.425  1.00 15.00      A    H  
ATOM   2163  C   HIS A 230       7.018 -15.341  15.282  1.00 15.00      A    C  
ATOM   2164  O   HIS A 230       7.176 -14.801  16.377  1.00 15.00      A    O  
ATOM   2165  N   GLY A 231       7.375 -14.776  14.136  1.00 15.00      A    N  
ATOM   2166  HN  GLY A 231       7.210 -15.250  13.298  1.00 15.00      A    H  
ATOM   2167  CA  GLY A 231       7.990 -13.462  14.110  1.00 15.00      A    C  
ATOM   2168  C   GLY A 231       7.040 -12.389  13.616  1.00 15.00      A    C  
ATOM   2169  O   GLY A 231       5.846 -12.637  13.456  1.00 15.00      A    O  
ATOM   2170  N   PHE A 232       7.574 -11.202  13.356  1.00 15.00      A    N  
ATOM   2171  HN  PHE A 232       8.537 -11.072  13.476  1.00 15.00      A    H  
ATOM   2172  CA  PHE A 232       6.765 -10.082  12.891  1.00 15.00      A    C  
ATOM   2173  CB  PHE A 232       6.289  -9.249  14.090  1.00 15.00      A    C  
ATOM   2174  CG  PHE A 232       7.409  -8.690  14.930  1.00 15.00      A    C  
ATOM   2175  CD1 PHE A 232       7.991  -9.451  15.931  1.00 15.00      A    C  
ATOM   2176  CD2 PHE A 232       7.883  -7.407  14.714  1.00 15.00      A    C  
ATOM   2177  CE1 PHE A 232       9.021  -8.944  16.699  1.00 15.00      A    C  
ATOM   2178  CE2 PHE A 232       8.912  -6.895  15.479  1.00 15.00      A    C  
ATOM   2179  CZ  PHE A 232       9.482  -7.664  16.473  1.00 15.00      A    C  
ATOM   2180  C   PHE A 232       7.557  -9.194  11.936  1.00 15.00      A    C  
ATOM   2181  O   PHE A 232       8.767  -9.359  11.779  1.00 15.00      A    O  
ATOM   2182  N   SER A 233       6.860  -8.265  11.296  1.00 15.00      A    N  
ATOM   2183  HN  SER A 233       5.894  -8.211  11.439  1.00 15.00      A    H  
ATOM   2184  CA  SER A 233       7.478  -7.322  10.377  1.00 15.00      A    C  
ATOM   2185  CB  SER A 233       6.952  -7.555   8.958  1.00 15.00      A    C  
ATOM   2186  OG  SER A 233       5.681  -8.185   8.987  1.00 15.00      A    O  
ATOM   2187  HG  SER A 233       5.601  -8.782   8.237  1.00 15.00      A    H  
ATOM   2188  C   SER A 233       7.177  -5.896  10.841  1.00 15.00      A    C  
ATOM   2189  O   SER A 233       6.126  -5.645  11.427  1.00 15.00      A    O  
ATOM   2190  N   GLU A 234       8.096  -4.969  10.593  1.00 15.00      A    N  
ATOM   2191  HN  GLU A 234       8.920  -5.223  10.135  1.00 15.00      A    H  
ATOM   2192  CA  GLU A 234       7.910  -3.581  11.018  1.00 15.00      A    C  
ATOM   2193  CB  GLU A 234       9.243  -2.965  11.453  1.00 15.00      A    C  
ATOM   2194  CG  GLU A 234       9.282  -2.523  12.909  1.00 15.00      A    C  
ATOM   2195  CD  GLU A 234       9.267  -3.685  13.884  1.00 15.00      A    C  
ATOM   2196  OE1 GLU A 234      10.357  -4.171  14.255  1.00 15.00      A    O  
ATOM   2197  OE2 GLU A 234       8.164  -4.106  14.287  1.00 15.00      A    O  
ATOM   2198  C   GLU A 234       7.250  -2.713   9.943  1.00 15.00      A    C  
ATOM   2199  O   GLU A 234       6.315  -1.971  10.232  1.00 15.00      A    O  
ATOM   2200  N   TYR A 235       7.746  -2.816   8.708  1.00 15.00      A    N  
ATOM   2201  HN  TYR A 235       8.485  -3.433   8.552  1.00 15.00      A    H  
ATOM   2202  CA  TYR A 235       7.226  -2.034   7.575  1.00 15.00      A    C  
ATOM   2203  CB  TYR A 235       5.725  -2.261   7.351  1.00 15.00      A    C  
ATOM   2204  CG  TYR A 235       5.377  -3.588   6.724  1.00 15.00      A    C  
ATOM   2205  CD1 TYR A 235       5.769  -3.890   5.427  1.00 15.00      A    C  
ATOM   2206  CD2 TYR A 235       4.648  -4.536   7.427  1.00 15.00      A    C  
ATOM   2207  CE1 TYR A 235       5.445  -5.102   4.849  1.00 15.00      A    C  
ATOM   2208  CE2 TYR A 235       4.321  -5.749   6.857  1.00 15.00      A    C  
ATOM   2209  CZ  TYR A 235       4.721  -6.027   5.569  1.00 15.00      A    C  
ATOM   2210  OH  TYR A 235       4.396  -7.236   5.001  1.00 15.00      A    O  
ATOM   2211  HH  TYR A 235       3.474  -7.437   5.180  1.00 15.00      A    H  
ATOM   2212  C   TYR A 235       7.515  -0.538   7.721  1.00 15.00      A    C  
ATOM   2213  O   TYR A 235       6.613   0.251   8.001  1.00 15.00      A    O  
ATOM   2214  N   PRO A 236       8.780  -0.127   7.540  1.00 15.00      A    N  
ATOM   2215  CA  PRO A 236       9.176   1.273   7.646  1.00 15.00      A    C  
ATOM   2216  CB  PRO A 236      10.613   1.149   8.148  1.00 15.00      A    C  
ATOM   2217  CG  PRO A 236      11.128  -0.101   7.506  1.00 15.00      A    C  
ATOM   2218  CD  PRO A 236       9.934  -0.988   7.234  1.00 15.00      A    C  
ATOM   2219  C   PRO A 236       9.159   1.982   6.289  1.00 15.00      A    C  
ATOM   2220  O   PRO A 236       9.016   1.343   5.246  1.00 15.00      A    O  
ATOM   2221  N   ASN A 237       9.304   3.308   6.325  1.00 15.00      A    N  
ATOM   2222  HN  ASN A 237       9.406   3.745   7.195  1.00 15.00      A    H  
ATOM   2223  CA  ASN A 237       9.329   4.143   5.117  1.00 15.00      A    C  
ATOM   2224  CB  ASN A 237      10.588   3.882   4.277  1.00 15.00      A    C  
ATOM   2225  CG  ASN A 237      11.882   4.176   5.013  1.00 15.00      A    C  
ATOM   2226  OD1 ASN A 237      11.909   4.952   5.967  1.00 15.00      A    O  
ATOM   2227  ND2 ASN A 237      12.970   3.563   4.567  1.00 15.00      A    N  
ATOM   2228 HD21 ASN A 237      12.881   2.963   3.797  1.00 15.00      A    H  
ATOM   2229 HD22 ASN A 237      13.817   3.737   5.025  1.00 15.00      A    H  
ATOM   2230  C   ASN A 237       8.071   3.985   4.258  1.00 15.00      A    C  
ATOM   2231  O   ASN A 237       8.151   3.927   3.032  1.00 15.00      A    O  
ATOM   2232  N   LEU A 238       6.912   3.934   4.900  1.00 15.00      A    N  
ATOM   2233  HN  LEU A 238       6.901   4.011   5.875  1.00 15.00      A    H  
ATOM   2234  CA  LEU A 238       5.655   3.784   4.179  1.00 15.00      A    C  
ATOM   2235  CB  LEU A 238       4.678   2.905   4.963  1.00 15.00      A    C  
ATOM   2236  CG  LEU A 238       4.317   1.566   4.317  1.00 15.00      A    C  
ATOM   2237  CD1 LEU A 238       5.514   0.628   4.306  1.00 15.00      A    C  
ATOM   2238  CD2 LEU A 238       3.138   0.926   5.030  1.00 15.00      A    C  
ATOM   2239  C   LEU A 238       5.029   5.143   3.886  1.00 15.00      A    C  
ATOM   2240  O   LEU A 238       5.074   6.051   4.718  1.00 15.00      A    O  
ATOM   2241  N   ALA A 239       4.439   5.277   2.706  1.00 15.00      A    N  
ATOM   2242  HN  ALA A 239       4.418   4.510   2.092  1.00 15.00      A    H  
ATOM   2243  CA  ALA A 239       3.815   6.533   2.303  1.00 15.00      A    C  
ATOM   2244  CB  ALA A 239       4.069   6.803   0.828  1.00 15.00      A    C  
ATOM   2245  C   ALA A 239       2.318   6.537   2.606  1.00 15.00      A    C  
ATOM   2246  O   ALA A 239       1.575   5.669   2.143  1.00 15.00      A    O  
ATOM   2247  N   ILE A 240       1.878   7.524   3.379  1.00 15.00      A    N  
ATOM   2248  HN  ILE A 240       2.515   8.190   3.709  1.00 15.00      A    H  
ATOM   2249  CA  ILE A 240       0.470   7.643   3.749  1.00 15.00      A    C  
ATOM   2250  CB  ILE A 240       0.295   8.075   5.226  1.00 15.00      A    C  
ATOM   2251  CG1 ILE A 240       1.183   7.231   6.151  1.00 15.00      A    C  
ATOM   2252  CG2 ILE A 240      -1.165   7.975   5.652  1.00 15.00      A    C  
ATOM   2253  CD1 ILE A 240       0.833   5.756   6.180  1.00 15.00      A    C  
ATOM   2254  C   ILE A 240      -0.260   8.623   2.824  1.00 15.00      A    C  
ATOM   2255  O   ILE A 240      -0.578   9.751   3.204  1.00 15.00      A    O  
ATOM   2256  N   GLN A 241      -0.503   8.182   1.600  1.00 15.00      A    N  
ATOM   2257  HN  GLN A 241      -0.208   7.280   1.359  1.00 15.00      A    H  
ATOM   2258  CA  GLN A 241      -1.194   8.991   0.599  1.00 15.00      A    C  
ATOM   2259  CB  GLN A 241      -0.841   8.467  -0.798  1.00 15.00      A    C  
ATOM   2260  CG  GLN A 241      -1.610   9.090  -1.953  1.00 15.00      A    C  
ATOM   2261  CD  GLN A 241      -1.371   8.362  -3.261  1.00 15.00      A    C  
ATOM   2262  OE1 GLN A 241      -1.084   7.166  -3.276  1.00 15.00      A    O  
ATOM   2263  NE2 GLN A 241      -1.493   9.076  -4.367  1.00 15.00      A    N  
ATOM   2264 HE21 GLN A 241      -1.727  10.024  -4.284  1.00 15.00      A    H  
ATOM   2265 HE22 GLN A 241      -1.344   8.627  -5.225  1.00 15.00      A    H  
ATOM   2266  C   GLN A 241      -2.706   8.933   0.821  1.00 15.00      A    C  
ATOM   2267  O   GLN A 241      -3.211   7.987   1.417  1.00 15.00      A    O  
ATOM   2268  N   LYS A 242      -3.416   9.952   0.351  1.00 15.00      A    N  
ATOM   2269  HN  LYS A 242      -2.953  10.680  -0.113  1.00 15.00      A    H  
ATOM   2270  CA  LYS A 242      -4.865  10.016   0.482  1.00 15.00      A    C  
ATOM   2271  CB  LYS A 242      -5.275  10.674   1.806  1.00 15.00      A    C  
ATOM   2272  CG  LYS A 242      -4.501  11.939   2.154  1.00 15.00      A    C  
ATOM   2273  CD  LYS A 242      -5.172  12.710   3.283  1.00 15.00      A    C  
ATOM   2274  CE  LYS A 242      -5.292  11.872   4.550  1.00 15.00      A    C  
ATOM   2275  NZ  LYS A 242      -3.967  11.588   5.166  1.00 15.00      A    N  
ATOM   2276  HZ1 LYS A 242      -3.343  11.124   4.476  1.00 15.00      A    H  
ATOM   2277  HZ2 LYS A 242      -4.083  10.962   5.987  1.00 15.00      A    H  
ATOM   2278  HZ3 LYS A 242      -3.520  12.474   5.480  1.00 15.00      A    H  
ATOM   2279  C   LYS A 242      -5.471  10.769  -0.698  1.00 15.00      A    C  
ATOM   2280  O   LYS A 242      -4.984  11.831  -1.078  1.00 15.00      A    O  
ATOM   2281  N   PHE A 243      -6.515  10.199  -1.285  1.00 15.00      A    N  
ATOM   2282  HN  PHE A 243      -6.836   9.335  -0.954  1.00 15.00      A    H  
ATOM   2283  CA  PHE A 243      -7.183  10.818  -2.425  1.00 15.00      A    C  
ATOM   2284  CB  PHE A 243      -7.782   9.739  -3.333  1.00 15.00      A    C  
ATOM   2285  CG  PHE A 243      -6.934   8.505  -3.443  1.00 15.00      A    C  
ATOM   2286  CD1 PHE A 243      -5.696   8.551  -4.060  1.00 15.00      A    C  
ATOM   2287  CD2 PHE A 243      -7.373   7.301  -2.919  1.00 15.00      A    C  
ATOM   2288  CE1 PHE A 243      -4.910   7.421  -4.153  1.00 15.00      A    C  
ATOM   2289  CE2 PHE A 243      -6.593   6.165  -3.010  1.00 15.00      A    C  
ATOM   2290  CZ  PHE A 243      -5.359   6.226  -3.627  1.00 15.00      A    C  
ATOM   2291  C   PHE A 243      -8.274  11.770  -1.953  1.00 15.00      A    C  
ATOM   2292  O   PHE A 243      -8.563  12.775  -2.599  1.00 15.00      A    O  
ATOM   2293  N   GLY A 244      -8.872  11.444  -0.817  1.00 15.00      A    N  
ATOM   2294  HN  GLY A 244      -8.591  10.637  -0.342  1.00 15.00      A    H  
ATOM   2295  CA  GLY A 244      -9.919  12.277  -0.269  1.00 15.00      A    C  
ATOM   2296  C   GLY A 244      -9.359  13.317   0.675  1.00 15.00      A    C  
ATOM   2297  O   GLY A 244      -8.936  12.986   1.783  1.00 15.00      A    O  
ATOM   2298  N   GLY A 245      -9.329  14.564   0.222  1.00 15.00      A    N  
ATOM   2299  HN  GLY A 245      -9.643  14.749  -0.687  1.00 15.00      A    H  
ATOM   2300  CA  GLY A 245      -8.818  15.644   1.044  1.00 15.00      A    C  
ATOM   2301  C   GLY A 245      -9.679  15.892   2.267  1.00 15.00      A    C  
ATOM   2302  O   GLY A 245      -9.239  15.684   3.396  1.00 15.00      A    O  
ATOM   2303  N   THR A 246     -10.906  16.340   2.043  1.00 15.00      A    N  
ATOM   2304  HN  THR A 246     -11.193  16.518   1.126  1.00 15.00      A    H  
ATOM   2305  CA  THR A 246     -11.826  16.608   3.138  1.00 15.00      A    C  
ATOM   2306  CB  THR A 246     -12.370  18.047   3.067  1.00 15.00      A    C  
ATOM   2307  OG1 THR A 246     -12.100  18.598   1.768  1.00 15.00      A    O  
ATOM   2308  HG1 THR A 246     -11.657  19.446   1.867  1.00 15.00      A    H  
ATOM   2309  CG2 THR A 246     -11.723  18.919   4.131  1.00 15.00      A    C  
ATOM   2310  C   THR A 246     -12.997  15.629   3.140  1.00 15.00      A    C  
ATOM   2311  O   THR A 246     -13.761  15.567   4.101  1.00 15.00      A    O  
ATOM   2312  N   LYS A 247     -13.137  14.867   2.060  1.00 15.00      A    N  
ATOM   2313  HN  LYS A 247     -12.489  14.945   1.333  1.00 15.00      A    H  
ATOM   2314  CA  LYS A 247     -14.226  13.903   1.947  1.00 15.00      A    C  
ATOM   2315  CB  LYS A 247     -15.412  14.497   1.176  1.00 15.00      A    C  
ATOM   2316  CG  LYS A 247     -16.221  15.526   1.949  1.00 15.00      A    C  
ATOM   2317  CD  LYS A 247     -16.141  16.896   1.293  1.00 15.00      A    C  
ATOM   2318  CE  LYS A 247     -16.988  17.918   2.033  1.00 15.00      A    C  
ATOM   2319  NZ  LYS A 247     -18.435  17.586   1.982  1.00 15.00      A    N  
ATOM   2320  HZ1 LYS A 247     -18.721  17.352   1.008  1.00 15.00      A    H  
ATOM   2321  HZ2 LYS A 247     -19.004  18.386   2.311  1.00 15.00      A    H  
ATOM   2322  HZ3 LYS A 247     -18.640  16.755   2.589  1.00 15.00      A    H  
ATOM   2323  C   LYS A 247     -13.769  12.612   1.274  1.00 15.00      A    C  
ATOM   2324  O   LYS A 247     -13.917  12.450   0.062  1.00 15.00      A    O  
ATOM   2325  N   PRO A 248     -13.187  11.681   2.047  1.00 15.00      A    N  
ATOM   2326  CA  PRO A 248     -12.728  10.387   1.522  1.00 15.00      A    C  
ATOM   2327  CB  PRO A 248     -12.001   9.746   2.713  1.00 15.00      A    C  
ATOM   2328  CG  PRO A 248     -11.762  10.863   3.673  1.00 15.00      A    C  
ATOM   2329  CD  PRO A 248     -12.901  11.818   3.482  1.00 15.00      A    C  
ATOM   2330  C   PRO A 248     -13.907   9.513   1.097  1.00 15.00      A    C  
ATOM   2331  O   PRO A 248     -13.739   8.514   0.395  1.00 15.00      A    O  
ATOM   2332  N   GLN A 249     -15.102   9.907   1.527  1.00 15.00      A    N  
ATOM   2333  HN  GLN A 249     -15.163  10.715   2.082  1.00 15.00      A    H  
ATOM   2334  CA  GLN A 249     -16.321   9.182   1.203  1.00 15.00      A    C  
ATOM   2335  CB  GLN A 249     -17.502   9.707   2.030  1.00 15.00      A    C  
ATOM   2336  CG  GLN A 249     -17.356   9.567   3.539  1.00 15.00      A    C  
ATOM   2337  CD  GLN A 249     -16.434  10.608   4.146  1.00 15.00      A    C  
ATOM   2338  OE1 GLN A 249     -16.236  11.685   3.585  1.00 15.00      A    O  
ATOM   2339  NE2 GLN A 249     -15.863  10.293   5.297  1.00 15.00      A    N  
ATOM   2340 HE21 GLN A 249     -16.063   9.417   5.688  1.00 15.00      A    H  
ATOM   2341 HE22 GLN A 249     -15.270  10.951   5.714  1.00 15.00      A    H  
ATOM   2342  C   GLN A 249     -16.650   9.326  -0.276  1.00 15.00      A    C  
ATOM   2343  O   GLN A 249     -17.233   8.432  -0.881  1.00 15.00      A    O  
ATOM   2344  N   ASN A 250     -16.239  10.448  -0.858  1.00 15.00      A    N  
ATOM   2345  HN  ASN A 250     -15.737  11.102  -0.327  1.00 15.00      A    H  
ATOM   2346  CA  ASN A 250     -16.506  10.735  -2.266  1.00 15.00      A    C  
ATOM   2347  CB  ASN A 250     -16.467  12.246  -2.525  1.00 15.00      A    C  
ATOM   2348  CG  ASN A 250     -17.787  12.929  -2.224  1.00 15.00      A    C  
ATOM   2349  OD1 ASN A 250     -18.537  12.498  -1.345  1.00 15.00      A    O  
ATOM   2350  ND2 ASN A 250     -18.081  13.996  -2.954  1.00 15.00      A    N  
ATOM   2351 HD21 ASN A 250     -17.441  14.282  -3.634  1.00 15.00      A    H  
ATOM   2352 HD22 ASN A 250     -18.943  14.455  -2.794  1.00 15.00      A    H  
ATOM   2353  C   ASN A 250     -15.534  10.018  -3.198  1.00 15.00      A    C  
ATOM   2354  O   ASN A 250     -15.359  10.416  -4.352  1.00 15.00      A    O  
ATOM   2355  N   ILE A 251     -14.904   8.963  -2.702  1.00 15.00      A    N  
ATOM   2356  HN  ILE A 251     -15.086   8.685  -1.781  1.00 15.00      A    H  
ATOM   2357  CA  ILE A 251     -13.960   8.204  -3.505  1.00 15.00      A    C  
ATOM   2358  CB  ILE A 251     -12.573   8.081  -2.834  1.00 15.00      A    C  
ATOM   2359  CG1 ILE A 251     -12.073   9.452  -2.356  1.00 15.00      A    C  
ATOM   2360  CG2 ILE A 251     -11.568   7.455  -3.794  1.00 15.00      A    C  
ATOM   2361  CD1 ILE A 251     -11.846  10.457  -3.468  1.00 15.00      A    C  
ATOM   2362  C   ILE A 251     -14.509   6.815  -3.829  1.00 15.00      A    C  
ATOM   2363  O   ILE A 251     -14.634   6.458  -5.000  1.00 15.00      A    O  
ATOM   2364  N   SER A 252     -14.851   6.047  -2.791  1.00 15.00      A    N  
ATOM   2365  HN  SER A 252     -14.754   6.397  -1.882  1.00 15.00      A    H  
ATOM   2366  CA  SER A 252     -15.379   4.697  -2.978  1.00 15.00      A    C  
ATOM   2367  CB  SER A 252     -14.307   3.796  -3.596  1.00 15.00      A    C  
ATOM   2368  OG  SER A 252     -14.830   3.048  -4.676  1.00 15.00      A    O  
ATOM   2369  HG  SER A 252     -15.008   2.144  -4.381  1.00 15.00      A    H  
ATOM   2370  C   SER A 252     -15.868   4.100  -1.654  1.00 15.00      A    C  
ATOM   2371  O   SER A 252     -15.683   4.693  -0.587  1.00 15.00      A    O  
ATOM   2372  N   GLN A 253     -16.476   2.915  -1.733  1.00 15.00      A    N  
ATOM   2373  HN  GLN A 253     -16.572   2.487  -2.617  1.00 15.00      A    H  
ATOM   2374  CA  GLN A 253     -16.999   2.221  -0.556  1.00 15.00      A    C  
ATOM   2375  CB  GLN A 253     -17.915   1.059  -0.977  1.00 15.00      A    C  
ATOM   2376  CG  GLN A 253     -18.088  -0.044   0.066  1.00 15.00      A    C  
ATOM   2377  CD  GLN A 253     -19.128   0.281   1.124  1.00 15.00      A    C  
ATOM   2378  OE1 GLN A 253     -20.299  -0.092   1.005  1.00 15.00      A    O  
ATOM   2379  NE2 GLN A 253     -18.708   0.971   2.174  1.00 15.00      A    N  
ATOM   2380 HE21 GLN A 253     -17.760   1.230   2.211  1.00 15.00      A    H  
ATOM   2381 HE22 GLN A 253     -19.359   1.196   2.869  1.00 15.00      A    H  
ATOM   2382  C   GLN A 253     -15.869   1.716   0.339  1.00 15.00      A    C  
ATOM   2383  O   GLN A 253     -15.902   1.914   1.556  1.00 15.00      A    O  
ATOM   2384  N   LEU A 254     -14.866   1.080  -0.262  1.00 15.00      A    N  
ATOM   2385  HN  LEU A 254     -14.888   0.958  -1.244  1.00 15.00      A    H  
ATOM   2386  CA  LEU A 254     -13.734   0.549   0.500  1.00 15.00      A    C  
ATOM   2387  CB  LEU A 254     -12.906  -0.434  -0.334  1.00 15.00      A    C  
ATOM   2388  CG  LEU A 254     -13.582  -1.759  -0.701  1.00 15.00      A    C  
ATOM   2389  CD1 LEU A 254     -12.629  -2.644  -1.492  1.00 15.00      A    C  
ATOM   2390  CD2 LEU A 254     -14.074  -2.480   0.545  1.00 15.00      A    C  
ATOM   2391  C   LEU A 254     -12.847   1.672   1.029  1.00 15.00      A    C  
ATOM   2392  O   LEU A 254     -11.974   1.451   1.866  1.00 15.00      A    O  
ATOM   2393  N   ASN A 255     -13.088   2.883   0.541  1.00 15.00      A    N  
ATOM   2394  HN  ASN A 255     -13.804   2.996  -0.118  1.00 15.00      A    H  
ATOM   2395  CA  ASN A 255     -12.321   4.049   0.966  1.00 15.00      A    C  
ATOM   2396  CB  ASN A 255     -12.222   5.082  -0.164  1.00 15.00      A    C  
ATOM   2397  CG  ASN A 255     -10.976   4.917  -1.016  1.00 15.00      A    C  
ATOM   2398  OD1 ASN A 255      -9.859   5.156  -0.561  1.00 15.00      A    O  
ATOM   2399  ND2 ASN A 255     -11.159   4.525  -2.270  1.00 15.00      A    N  
ATOM   2400 HD21 ASN A 255     -12.076   4.364  -2.577  1.00 15.00      A    H  
ATOM   2401 HD22 ASN A 255     -10.372   4.417  -2.840  1.00 15.00      A    H  
ATOM   2402  C   ASN A 255     -12.947   4.690   2.201  1.00 15.00      A    C  
ATOM   2403  O   ASN A 255     -12.539   5.770   2.626  1.00 15.00      A    O  
ATOM   2404  N   ASN A 256     -13.945   4.023   2.769  1.00 15.00      A    N  
ATOM   2405  HN  ASN A 256     -14.234   3.169   2.381  1.00 15.00      A    H  
ATOM   2406  CA  ASN A 256     -14.622   4.534   3.956  1.00 15.00      A    C  
ATOM   2407  CB  ASN A 256     -16.115   4.202   3.935  1.00 15.00      A    C  
ATOM   2408  CG  ASN A 256     -16.963   5.382   3.493  1.00 15.00      A    C  
ATOM   2409  OD1 ASN A 256     -17.549   6.085   4.316  1.00 15.00      A    O  
ATOM   2410  ND2 ASN A 256     -17.026   5.617   2.188  1.00 15.00      A    N  
ATOM   2411 HD21 ASN A 256     -16.526   5.026   1.584  1.00 15.00      A    H  
ATOM   2412 HD22 ASN A 256     -17.568   6.372   1.880  1.00 15.00      A    H  
ATOM   2413  C   ASN A 256     -13.956   4.035   5.233  1.00 15.00      A    C  
ATOM   2414  O   ASN A 256     -13.854   4.773   6.212  1.00 15.00      A    O  
ATOM   2415  N   GLU A 257     -13.507   2.779   5.221  1.00 15.00      A    N  
ATOM   2416  HN  GLU A 257     -13.641   2.229   4.423  1.00 15.00      A    H  
ATOM   2417  CA  GLU A 257     -12.822   2.207   6.378  1.00 15.00      A    C  
ATOM   2418  CB  GLU A 257     -12.582   0.709   6.177  1.00 15.00      A    C  
ATOM   2419  CG  GLU A 257     -13.685  -0.024   5.436  1.00 15.00      A    C  
ATOM   2420  CD  GLU A 257     -13.231  -1.382   4.937  1.00 15.00      A    C  
ATOM   2421  OE1 GLU A 257     -12.048  -1.736   5.151  1.00 15.00      A    O  
ATOM   2422  OE2 GLU A 257     -14.047  -2.088   4.321  1.00 15.00      A    O  
ATOM   2423  C   GLU A 257     -11.476   2.903   6.519  1.00 15.00      A    C  
ATOM   2424  O   GLU A 257     -11.119   3.417   7.578  1.00 15.00      A    O  
ATOM   2425  N   ARG A 258     -10.739   2.905   5.421  1.00 15.00      A    N  
ATOM   2426  HN  ARG A 258     -11.087   2.464   4.620  1.00 15.00      A    H  
ATOM   2427  CA  ARG A 258      -9.445   3.557   5.356  1.00 15.00      A    C  
ATOM   2428  CB  ARG A 258      -8.413   2.659   4.665  1.00 15.00      A    C  
ATOM   2429  CG  ARG A 258      -8.943   1.912   3.450  1.00 15.00      A    C  
ATOM   2430  CD  ARG A 258      -7.823   1.507   2.507  1.00 15.00      A    C  
ATOM   2431  NE  ARG A 258      -8.338   0.827   1.319  1.00 15.00      A    N  
ATOM   2432  HE  ARG A 258      -8.535  -0.129   1.401  1.00 15.00      A    H  
ATOM   2433  CZ  ARG A 258      -8.551   1.431   0.149  1.00 15.00      A    C  
ATOM   2434  NH1 ARG A 258      -8.286   2.728   0.012  1.00 15.00      A    N  
ATOM   2435 HH11 ARG A 258      -8.452   3.207  -0.896  1.00 15.00      A    H  
ATOM   2436 HH12 ARG A 258      -7.909   3.273   0.817  1.00 15.00      A    H  
ATOM   2437  NH2 ARG A 258      -9.030   0.737  -0.881  1.00 15.00      A    N  
ATOM   2438 HH21 ARG A 258      -9.201   1.202  -1.801  1.00 15.00      A    H  
ATOM   2439 HH22 ARG A 258      -9.240  -0.277  -0.778  1.00 15.00      A    H  
ATOM   2440  C   ARG A 258      -9.618   4.858   4.592  1.00 15.00      A    C  
ATOM   2441  O   ARG A 258      -9.881   4.845   3.390  1.00 15.00      A    O  
ATOM   2442  N   ARG A 259      -9.499   5.971   5.299  1.00 15.00      A    N  
ATOM   2443  HN  ARG A 259      -9.276   5.907   6.247  1.00 15.00      A    H  
ATOM   2444  CA  ARG A 259      -9.679   7.288   4.697  1.00 15.00      A    C  
ATOM   2445  CB  ARG A 259      -9.824   8.370   5.767  1.00 15.00      A    C  
ATOM   2446  CG  ARG A 259     -10.934   8.098   6.767  1.00 15.00      A    C  
ATOM   2447  CD  ARG A 259     -10.395   7.432   8.022  1.00 15.00      A    C  
ATOM   2448  NE  ARG A 259     -10.026   8.413   9.035  1.00 15.00      A    N  
ATOM   2449  HE  ARG A 259     -10.734   9.058   9.317  1.00 15.00      A    H  
ATOM   2450  CZ  ARG A 259      -8.822   8.513   9.593  1.00 15.00      A    C  
ATOM   2451  NH1 ARG A 259      -7.836   7.688   9.235  1.00 15.00      A    N  
ATOM   2452 HH11 ARG A 259      -8.000   6.956   8.513  1.00 15.00      A    H  
ATOM   2453 HH12 ARG A 259      -6.895   7.767   9.673  1.00 15.00      A    H  
ATOM   2454  NH2 ARG A 259      -8.616   9.437  10.524  1.00 15.00      A    N  
ATOM   2455 HH21 ARG A 259      -9.402  10.074  10.809  1.00 15.00      A    H  
ATOM   2456 HH22 ARG A 259      -7.687   9.532  10.976  1.00 15.00      A    H  
ATOM   2457  C   ARG A 259      -8.563   7.637   3.722  1.00 15.00      A    C  
ATOM   2458  O   ARG A 259      -7.619   8.354   4.063  1.00 15.00      A    O  
ATOM   2459  N   GLY A 260      -8.671   7.108   2.513  1.00 15.00      A    N  
ATOM   2460  HN  GLY A 260      -9.423   6.503   2.322  1.00 15.00      A    H  
ATOM   2461  CA  GLY A 260      -7.682   7.367   1.492  1.00 15.00      A    C  
ATOM   2462  C   GLY A 260      -6.464   6.486   1.646  1.00 15.00      A    C  
ATOM   2463  O   GLY A 260      -6.133   5.754   0.722  1.00 15.00      A    O  
ATOM   2464  N   GLU A 261      -5.831   6.584   2.829  1.00 15.00      A    N  
ATOM   2465  HN  GLU A 261      -6.211   7.194   3.495  1.00 15.00      A    H  
ATOM   2466  CA  GLU A 261      -4.614   5.838   3.204  1.00 15.00      A    C  
ATOM   2467  CB  GLU A 261      -4.684   5.369   4.656  1.00 15.00      A    C  
ATOM   2468  CG  GLU A 261      -4.662   6.508   5.665  1.00 15.00      A    C  
ATOM   2469  CD  GLU A 261      -4.552   6.027   7.096  1.00 15.00      A    C  
ATOM   2470  OE1 GLU A 261      -3.465   5.549   7.482  1.00 15.00      A    O  
ATOM   2471  OE2 GLU A 261      -5.553   6.133   7.835  1.00 15.00      A    O  
ATOM   2472  C   GLU A 261      -4.272   4.691   2.263  1.00 15.00      A    C  
ATOM   2473  O   GLU A 261      -4.720   3.559   2.442  1.00 15.00      A    O  
ATOM   2474  N   ASN A 262      -3.493   5.023   1.242  1.00 15.00      A    N  
ATOM   2475  HN  ASN A 262      -3.205   5.956   1.158  1.00 15.00      A    H  
ATOM   2476  CA  ASN A 262      -3.080   4.061   0.231  1.00 15.00      A    C  
ATOM   2477  CB  ASN A 262      -2.605   4.804  -1.024  1.00 15.00      A    C  
ATOM   2478  CG  ASN A 262      -2.482   3.911  -2.244  1.00 15.00      A    C  
ATOM   2479  OD1 ASN A 262      -3.143   2.884  -2.349  1.00 15.00      A    O  
ATOM   2480  ND2 ASN A 262      -1.652   4.316  -3.192  1.00 15.00      A    N  
ATOM   2481 HD21 ASN A 262      -1.170   5.162  -3.060  1.00 15.00      A    H  
ATOM   2482 HD22 ASN A 262      -1.554   3.755  -3.987  1.00 15.00      A    H  
ATOM   2483  C   ASN A 262      -1.983   3.139   0.752  1.00 15.00      A    C  
ATOM   2484  O   ASN A 262      -1.867   1.999   0.316  1.00 15.00      A    O  
ATOM   2485  N   TRP A 263      -1.191   3.651   1.699  1.00 15.00      A    N  
ATOM   2486  HN  TRP A 263      -1.361   4.558   2.012  1.00 15.00      A    H  
ATOM   2487  CA  TRP A 263      -0.094   2.887   2.297  1.00 15.00      A    C  
ATOM   2488  CB  TRP A 263      -0.623   1.769   3.203  1.00 15.00      A    C  
ATOM   2489  CG  TRP A 263      -1.150   2.237   4.532  1.00 15.00      A    C  
ATOM   2490  CD1 TRP A 263      -1.630   3.477   4.846  1.00 15.00      A    C  
ATOM   2491  CD2 TRP A 263      -1.251   1.456   5.728  1.00 15.00      A    C  
ATOM   2492  NE1 TRP A 263      -2.021   3.515   6.165  1.00 15.00      A    N  
ATOM   2493  HE1 TRP A 263      -2.406   4.303   6.634  1.00 15.00      A    H  
ATOM   2494  CE2 TRP A 263      -1.799   2.286   6.727  1.00 15.00      A    C  
ATOM   2495  CE3 TRP A 263      -0.932   0.134   6.050  1.00 15.00      A    C  
ATOM   2496  CZ2 TRP A 263      -2.034   1.834   8.023  1.00 15.00      A    C  
ATOM   2497  CZ3 TRP A 263      -1.167  -0.311   7.336  1.00 15.00      A    C  
ATOM   2498  CH2 TRP A 263      -1.712   0.536   8.307  1.00 15.00      A    C  
ATOM   2499  C   TRP A 263       0.856   2.327   1.233  1.00 15.00      A    C  
ATOM   2500  O   TRP A 263       0.936   1.115   1.026  1.00 15.00      A    O  
ATOM   2501  N   LEU A 264       1.574   3.222   0.565  1.00 15.00      A    N  
ATOM   2502  HN  LEU A 264       1.481   4.171   0.791  1.00 15.00      A    H  
ATOM   2503  CA  LEU A 264       2.509   2.824  -0.483  1.00 15.00      A    C  
ATOM   2504  CB  LEU A 264       2.847   4.002  -1.403  1.00 15.00      A    C  
ATOM   2505  CG  LEU A 264       1.666   4.711  -2.065  1.00 15.00      A    C  
ATOM   2506  CD1 LEU A 264       1.173   5.849  -1.190  1.00 15.00      A    C  
ATOM   2507  CD2 LEU A 264       2.049   5.225  -3.443  1.00 15.00      A    C  
ATOM   2508  C   LEU A 264       3.788   2.248   0.109  1.00 15.00      A    C  
ATOM   2509  O   LEU A 264       4.203   2.632   1.204  1.00 15.00      A    O  
ATOM   2510  N   LEU A 265       4.416   1.347  -0.634  1.00 15.00      A    N  
ATOM   2511  HN  LEU A 265       4.046   1.116  -1.509  1.00 15.00      A    H  
ATOM   2512  CA  LEU A 265       5.646   0.699  -0.195  1.00 15.00      A    C  
ATOM   2513  CB  LEU A 265       5.766  -0.694  -0.823  1.00 15.00      A    C  
ATOM   2514  CG  LEU A 265       4.753  -1.741  -0.352  1.00 15.00      A    C  
ATOM   2515  CD1 LEU A 265       4.960  -3.054  -1.091  1.00 15.00      A    C  
ATOM   2516  CD2 LEU A 265       4.853  -1.950   1.152  1.00 15.00      A    C  
ATOM   2517  C   LEU A 265       6.875   1.534  -0.547  1.00 15.00      A    C  
ATOM   2518  O   LEU A 265       6.887   2.244  -1.556  1.00 15.00      A    O  
ATOM   2519  N   PRO A 266       7.922   1.463   0.292  1.00 15.00      A    N  
ATOM   2520  CA  PRO A 266       9.169   2.202   0.077  1.00 15.00      A    C  
ATOM   2521  CB  PRO A 266       9.931   2.008   1.391  1.00 15.00      A    C  
ATOM   2522  CG  PRO A 266       9.398   0.737   1.955  1.00 15.00      A    C  
ATOM   2523  CD  PRO A 266       7.956   0.671   1.537  1.00 15.00      A    C  
ATOM   2524  C   PRO A 266       9.992   1.648  -1.085  1.00 15.00      A    C  
ATOM   2525  O   PRO A 266      10.726   0.673  -0.936  1.00 15.00      A    O  
ATOM   2526  N   SER A 267       9.858   2.269  -2.243  1.00 15.00      A    N  
ATOM   2527  HN  SER A 267       9.239   3.025  -2.309  1.00 15.00      A    H  
ATOM   2528  CA  SER A 267      10.602   1.857  -3.421  1.00 15.00      A    C  
ATOM   2529  CB  SER A 267       9.656   1.683  -4.615  1.00 15.00      A    C  
ATOM   2530  OG  SER A 267      10.210   0.815  -5.591  1.00 15.00      A    O  
ATOM   2531  HG  SER A 267      10.956   1.248  -6.015  1.00 15.00      A    H  
ATOM   2532  C   SER A 267      11.668   2.907  -3.721  1.00 15.00      A    C  
ATOM   2533  O   SER A 267      11.611   3.605  -4.735  1.00 15.00      A    O  
ATOM   2534  N   LEU A 268      12.631   3.019  -2.818  1.00 15.00      A    N  
ATOM   2535  HN  LEU A 268      12.632   2.415  -2.045  1.00 15.00      A    H  
ATOM   2536  CA  LEU A 268      13.699   3.999  -2.948  1.00 15.00      A    C  
ATOM   2537  CB  LEU A 268      13.723   4.893  -1.703  1.00 15.00      A    C  
ATOM   2538  CG  LEU A 268      12.390   5.543  -1.319  1.00 15.00      A    C  
ATOM   2539  CD1 LEU A 268      12.421   6.033   0.119  1.00 15.00      A    C  
ATOM   2540  CD2 LEU A 268      12.055   6.681  -2.269  1.00 15.00      A    C  
ATOM   2541  C   LEU A 268      15.052   3.315  -3.132  1.00 15.00      A    C  
ATOM   2542  O   LEU A 268      15.244   2.181  -2.693  1.00 15.00      A    O  
ATOM   2543  N   PRO A 269      16.003   3.995  -3.797  1.00 15.00      A    N  
ATOM   2544  CA  PRO A 269      17.349   3.455  -4.035  1.00 15.00      A    C  
ATOM   2545  CB  PRO A 269      17.963   4.466  -5.012  1.00 15.00      A    C  
ATOM   2546  CG  PRO A 269      17.242   5.738  -4.736  1.00 15.00      A    C  
ATOM   2547  CD  PRO A 269      15.839   5.343  -4.372  1.00 15.00      A    C  
ATOM   2548  C   PRO A 269      18.171   3.399  -2.745  1.00 15.00      A    C  
ATOM   2549  O   PRO A 269      17.842   4.065  -1.768  1.00 15.00      A    O  
ATOM   2550  N   PRO A 270      19.260   2.609  -2.724  1.00 15.00      A    N  
ATOM   2551  CA  PRO A 270      20.119   2.476  -1.537  1.00 15.00      A    C  
ATOM   2552  CB  PRO A 270      21.137   1.398  -1.939  1.00 15.00      A    C  
ATOM   2553  CG  PRO A 270      20.546   0.727  -3.133  1.00 15.00      A    C  
ATOM   2554  CD  PRO A 270      19.737   1.775  -3.837  1.00 15.00      A    C  
ATOM   2555  C   PRO A 270      20.840   3.780  -1.196  1.00 15.00      A    C  
ATOM   2556  O   PRO A 270      21.247   4.001  -0.055  1.00 15.00      A    O  
ATOM   2557  N   ASN A 271      20.982   4.646  -2.189  1.00 15.00      A    N  
ATOM   2558  HN  ASN A 271      20.618   4.427  -3.072  1.00 15.00      A    H  
ATOM   2559  CA  ASN A 271      21.654   5.924  -1.998  1.00 15.00      A    C  
ATOM   2560  CB  ASN A 271      22.696   6.185  -3.097  1.00 15.00      A    C  
ATOM   2561  CG  ASN A 271      22.096   6.319  -4.487  1.00 15.00      A    C  
ATOM   2562  OD1 ASN A 271      21.193   5.572  -4.863  1.00 15.00      A    O  
ATOM   2563  ND2 ASN A 271      22.592   7.278  -5.255  1.00 15.00      A    N  
ATOM   2564 HD21 ASN A 271      23.306   7.840  -4.890  1.00 15.00      A    H  
ATOM   2565 HD22 ASN A 271      22.223   7.387  -6.155  1.00 15.00      A    H  
ATOM   2566  C   ASN A 271      20.645   7.064  -1.929  1.00 15.00      A    C  
ATOM   2567  O   ASN A 271      20.957   8.202  -2.275  1.00 15.00      A    O  
ATOM   2568  N   TRP A 272      19.434   6.751  -1.473  1.00 15.00      A    N  
ATOM   2569  HN  TRP A 272      19.244   5.824  -1.223  1.00 15.00      A    H  
ATOM   2570  CA  TRP A 272      18.379   7.754  -1.347  1.00 15.00      A    C  
ATOM   2571  CB  TRP A 272      17.013   7.099  -1.096  1.00 15.00      A    C  
ATOM   2572  CG  TRP A 272      16.827   6.528   0.282  1.00 15.00      A    C  
ATOM   2573  CD1 TRP A 272      17.436   5.426   0.809  1.00 15.00      A    C  
ATOM   2574  CD2 TRP A 272      15.958   7.029   1.305  1.00 15.00      A    C  
ATOM   2575  NE1 TRP A 272      17.002   5.210   2.094  1.00 15.00      A    N  
ATOM   2576  HE1 TRP A 272      17.296   4.481   2.678  1.00 15.00      A    H  
ATOM   2577  CE2 TRP A 272      16.093   6.181   2.422  1.00 15.00      A    C  
ATOM   2578  CE3 TRP A 272      15.079   8.113   1.384  1.00 15.00      A    C  
ATOM   2579  CZ2 TRP A 272      15.383   6.384   3.603  1.00 15.00      A    C  
ATOM   2580  CZ3 TRP A 272      14.375   8.313   2.556  1.00 15.00      A    C  
ATOM   2581  CH2 TRP A 272      14.531   7.453   3.650  1.00 15.00      A    C  
ATOM   2582  C   TRP A 272      18.715   8.751  -0.244  1.00 15.00      A    C  
ATOM   2583  O   TRP A 272      18.194   9.864  -0.210  1.00 15.00      A    O  
ATOM   2584  N   GLN A 273      19.595   8.336   0.657  1.00 15.00      A    N  
ATOM   2585  HN  GLN A 273      19.975   7.440   0.571  1.00 15.00      A    H  
ATOM   2586  CA  GLN A 273      20.023   9.184   1.753  1.00 15.00      A    C  
ATOM   2587  CB  GLN A 273      20.359   8.351   2.991  1.00 15.00      A    C  
ATOM   2588  CG  GLN A 273      19.140   7.749   3.669  1.00 15.00      A    C  
ATOM   2589  CD  GLN A 273      18.280   8.787   4.369  1.00 15.00      A    C  
ATOM   2590  OE1 GLN A 273      18.306   9.969   4.035  1.00 15.00      A    O  
ATOM   2591  NE2 GLN A 273      17.498   8.346   5.340  1.00 15.00      A    N  
ATOM   2592 HE21 GLN A 273      17.514   7.391   5.551  1.00 15.00      A    H  
ATOM   2593 HE22 GLN A 273      16.930   8.995   5.804  1.00 15.00      A    H  
ATOM   2594  C   GLN A 273      21.216  10.017   1.320  1.00 15.00      A    C  
ATOM   2595  O   GLN A 273      22.291   9.484   1.033  1.00 15.00      A    O  
ATOM   2596  N   ARG A 274      21.018  11.322   1.268  1.00 15.00      A    N  
ATOM   2597  HN  ARG A 274      20.142  11.678   1.525  1.00 15.00      A    H  
ATOM   2598  CA  ARG A 274      22.061  12.242   0.844  1.00 15.00      A    C  
ATOM   2599  CB  ARG A 274      21.452  13.591   0.459  1.00 15.00      A    C  
ATOM   2600  CG  ARG A 274      22.417  14.540  -0.232  1.00 15.00      A    C  
ATOM   2601  CD  ARG A 274      22.060  15.988   0.059  1.00 15.00      A    C  
ATOM   2602  NE  ARG A 274      22.351  16.354   1.448  1.00 15.00      A    N  
ATOM   2603  HE  ARG A 274      23.298  16.431   1.698  1.00 15.00      A    H  
ATOM   2604  CZ  ARG A 274      21.419  16.578   2.378  1.00 15.00      A    C  
ATOM   2605  NH1 ARG A 274      20.128  16.472   2.071  1.00 15.00      A    N  
ATOM   2606 HH11 ARG A 274      19.839  16.213   1.104  1.00 15.00      A    H  
ATOM   2607 HH12 ARG A 274      19.400  16.646   2.796  1.00 15.00      A    H  
ATOM   2608  NH2 ARG A 274      21.781  16.906   3.614  1.00 15.00      A    N  
ATOM   2609 HH21 ARG A 274      22.789  16.988   3.860  1.00 15.00      A    H  
ATOM   2610 HH22 ARG A 274      21.058  17.082   4.344  1.00 15.00      A    H  
ATOM   2611  C   ARG A 274      23.136  12.429   1.914  1.00 15.00      A    C  
ATOM   2612  O   ARG A 274      23.084  13.372   2.710  1.00 15.00      A    O  
ATOM   2613  N   GLN A 275      24.100  11.520   1.933  1.00 15.00      A    N  
ATOM   2614  HN  GLN A 275      24.069  10.779   1.291  1.00 15.00      A    H  
ATOM   2615  CA  GLN A 275      25.199  11.592   2.882  1.00 15.00      A    C  
ATOM   2616  CB  GLN A 275      25.864  10.224   3.041  1.00 15.00      A    C  
ATOM   2617  CG  GLN A 275      24.932   9.174   3.628  1.00 15.00      A    C  
ATOM   2618  CD  GLN A 275      24.919   7.880   2.839  1.00 15.00      A    C  
ATOM   2619  OE1 GLN A 275      25.952   7.414   2.367  1.00 15.00      A    O  
ATOM   2620  NE2 GLN A 275      23.739   7.302   2.677  1.00 15.00      A    N  
ATOM   2621 HE21 GLN A 275      22.955   7.738   3.070  1.00 15.00      A    H  
ATOM   2622 HE22 GLN A 275      23.697   6.469   2.162  1.00 15.00      A    H  
ATOM   2623  C   GLN A 275      26.201  12.648   2.426  1.00 15.00      A    C  
ATOM   2624  O   GLN A 275      26.291  12.952   1.237  1.00 15.00      A    O  
ATOM   2625  N   ASN A 276      26.943  13.211   3.364  1.00 15.00      A    N  
ATOM   2626  HN  ASN A 276      26.864  12.906   4.290  1.00 15.00      A    H  
ATOM   2627  CA  ASN A 276      27.903  14.254   3.034  1.00 15.00      A    C  
ATOM   2628  CB  ASN A 276      27.738  15.476   3.949  1.00 15.00      A    C  
ATOM   2629  CG  ASN A 276      27.841  15.145   5.427  1.00 15.00      A    C  
ATOM   2630  OD1 ASN A 276      28.924  15.150   6.004  1.00 15.00      A    O  
ATOM   2631  ND2 ASN A 276      26.706  14.867   6.055  1.00 15.00      A    N  
ATOM   2632 HD21 ASN A 276      25.875  14.890   5.540  1.00 15.00      A    H  
ATOM   2633 HD22 ASN A 276      26.748  14.652   7.011  1.00 15.00      A    H  
ATOM   2634  C   ASN A 276      29.339  13.754   3.055  1.00 15.00      A    C  
ATOM   2635  O   ASN A 276      29.676  12.810   3.770  1.00 15.00      A    O  
ATOM   2636  N   VAL A 277      30.166  14.393   2.240  1.00 15.00      A    N  
ATOM   2637  HN  VAL A 277      29.816  15.124   1.695  1.00 15.00      A    H  
ATOM   2638  CA  VAL A 277      31.580  14.066   2.141  1.00 15.00      A    C  
ATOM   2639  CB  VAL A 277      32.180  14.620   0.834  1.00 15.00      A    C  
ATOM   2640  CG1 VAL A 277      31.863  13.689  -0.327  1.00 15.00      A    C  
ATOM   2641  CG2 VAL A 277      31.637  16.015   0.554  1.00 15.00      A    C  
ATOM   2642  C   VAL A 277      32.311  14.671   3.326  1.00 15.00      A    C  
ATOM   2643  O   VAL A 277      31.810  15.610   3.938  1.00 15.00      A    O  
ATOM   2644  N   ASN A 278      33.485  14.143   3.639  1.00 15.00      A    N  
ATOM   2645  HN  ASN A 278      33.852  13.429   3.081  1.00 15.00      A    H  
ATOM   2646  CA  ASN A 278      34.256  14.616   4.780  1.00 15.00      A    C  
ATOM   2647  CB  ASN A 278      33.589  14.097   6.066  1.00 15.00      A    C  
ATOM   2648  CG  ASN A 278      32.996  15.176   6.963  1.00 15.00      A    C  
ATOM   2649  OD1 ASN A 278      33.523  15.447   8.035  1.00 15.00      A    O  
ATOM   2650  ND2 ASN A 278      31.897  15.785   6.540  1.00 15.00      A    N  
ATOM   2651 HD21 ASN A 278      31.530  15.515   5.668  1.00 15.00      A    H  
ATOM   2652 HD22 ASN A 278      31.489  16.476   7.109  1.00 15.00      A    H  
ATOM   2653  C   ASN A 278      35.687  14.081   4.702  1.00 15.00      A    C  
ATOM   2654  O   ASN A 278      35.988  13.020   5.250  1.00 15.00      A    O  
ATOM   2655  N   ALA A 279      36.558  14.784   3.994  1.00 15.00      A    N  
ATOM   2656  HN  ALA A 279      36.255  15.599   3.530  1.00 15.00      A    H  
ATOM   2657  CA  ALA A 279      37.954  14.364   3.859  1.00 15.00      A    C  
ATOM   2658  CB  ALA A 279      38.593  15.041   2.653  1.00 15.00      A    C  
ATOM   2659  C   ALA A 279      38.759  14.667   5.129  1.00 15.00      A    C  
ATOM   2660  O   ALA A 279      38.410  15.567   5.893  1.00 15.00      A    O  
ATOM   2661  N   PRO A 280      39.833  13.896   5.389  1.00 15.00      A    N  
ATOM   2662  CA  PRO A 280      40.692  14.105   6.561  1.00 15.00      A    C  
ATOM   2663  CB  PRO A 280      41.570  12.853   6.582  1.00 15.00      A    C  
ATOM   2664  CG  PRO A 280      41.626  12.412   5.163  1.00 15.00      A    C  
ATOM   2665  CD  PRO A 280      40.290  12.759   4.569  1.00 15.00      A    C  
ATOM   2666  C   PRO A 280      41.552  15.354   6.389  1.00 15.00      A    C  
ATOM   2667  O   PRO A 280      41.989  15.666   5.283  1.00 15.00      A    O  
ATOM   2668  N   MET A 281      41.789  16.072   7.481  1.00 15.00      A    N  
ATOM   2669  HN  MET A 281      41.426  15.773   8.339  1.00 15.00      A    H  
ATOM   2670  CA  MET A 281      42.578  17.298   7.421  1.00 15.00      A    C  
ATOM   2671  CB  MET A 281      41.714  18.507   7.792  1.00 15.00      A    C  
ATOM   2672  CG  MET A 281      40.464  18.681   6.940  1.00 15.00      A    C  
ATOM   2673  SD  MET A 281      40.691  19.848   5.585  1.00 15.00      A    S  
ATOM   2674  CE  MET A 281      41.612  18.853   4.416  1.00 15.00      A    C  
ATOM   2675  C   MET A 281      43.808  17.250   8.325  1.00 15.00      A    C  
ATOM   2676  O   MET A 281      44.937  17.320   7.854  1.00 15.00      A    O  
ATOM   2677  N   ARG A 282      43.591  17.145   9.627  1.00 15.00      A    N  
ATOM   2678  HN  ARG A 282      42.674  17.073   9.953  1.00 15.00      A    H  
ATOM   2679  CA  ARG A 282      44.700  17.121  10.577  1.00 15.00      A    C  
ATOM   2680  CB  ARG A 282      44.447  18.095  11.724  1.00 15.00      A    C  
ATOM   2681  CG  ARG A 282      44.516  19.556  11.314  1.00 15.00      A    C  
ATOM   2682  CD  ARG A 282      43.416  20.367  11.972  1.00 15.00      A    C  
ATOM   2683  NE  ARG A 282      43.521  20.363  13.432  1.00 15.00      A    N  
ATOM   2684  HE  ARG A 282      44.382  20.090  13.820  1.00 15.00      A    H  
ATOM   2685  CZ  ARG A 282      42.520  20.696  14.248  1.00 15.00      A    C  
ATOM   2686  NH1 ARG A 282      41.343  21.053  13.742  1.00 15.00      A    N  
ATOM   2687 HH11 ARG A 282      40.556  21.314  14.374  1.00 15.00      A    H  
ATOM   2688 HH12 ARG A 282      41.202  21.072  12.710  1.00 15.00      A    H  
ATOM   2689  NH2 ARG A 282      42.702  20.695  15.565  1.00 15.00      A    N  
ATOM   2690 HH21 ARG A 282      41.918  20.955  16.203  1.00 15.00      A    H  
ATOM   2691 HH22 ARG A 282      43.628  20.438  15.969  1.00 15.00      A    H  
ATOM   2692  C   ARG A 282      44.969  15.720  11.107  1.00 15.00      A    C  
ATOM   2693  O   ARG A 282      44.106  14.859  11.034  1.00 15.00      A    O  
ATOM   2694  N   HIS A 283      46.174  15.537  11.657  1.00 15.00      A    N  
ATOM   2695  HN  HIS A 283      46.786  16.303  11.684  1.00 15.00      A    H  
ATOM   2696  CA  HIS A 283      46.649  14.257  12.212  1.00 15.00      A    C  
ATOM   2697  CB  HIS A 283      47.758  14.505  13.252  1.00 15.00      A    C  
ATOM   2698  CG  HIS A 283      48.395  13.260  13.796  1.00 15.00      A    C  
ATOM   2699  ND1 HIS A 283      49.540  12.697  13.264  1.00 15.00      A    N  
ATOM   2700  HD1 HIS A 283      50.042  13.042  12.495  1.00 15.00      A    H  
ATOM   2701  CD2 HIS A 283      48.049  12.473  14.845  1.00 15.00      A    C  
ATOM   2702  CE1 HIS A 283      49.865  11.620  13.960  1.00 15.00      A    C  
ATOM   2703  NE2 HIS A 283      48.976  11.465  14.923  1.00 15.00      A    N  
ATOM   2704  HE2 HIS A 283      48.977  10.741  15.587  1.00 15.00      A    H  
ATOM   2705  C   HIS A 283      45.553  13.347  12.785  1.00 15.00      A    C  
ATOM   2706  O   HIS A 283      45.313  12.266  12.247  1.00 15.00      A    O  
ATOM   2707  N   SER A 284      44.922  13.768  13.887  1.00 15.00      A    N  
ATOM   2708  HN  SER A 284      45.169  14.622  14.286  1.00 15.00      A    H  
ATOM   2709  CA  SER A 284      43.869  12.978  14.526  1.00 15.00      A    C  
ATOM   2710  CB  SER A 284      43.359  13.708  15.766  1.00 15.00      A    C  
ATOM   2711  OG  SER A 284      44.364  14.579  16.276  1.00 15.00      A    O  
ATOM   2712  HG  SER A 284      44.084  14.903  17.140  1.00 15.00      A    H  
ATOM   2713  C   SER A 284      42.721  12.685  13.554  1.00 15.00      A    C  
ATOM   2714  O   SER A 284      42.333  11.531  13.359  1.00 15.00      A    O  
ATOM   2715  N   SER A 285      42.232  13.739  12.908  1.00 15.00      A    N  
ATOM   2716  HN  SER A 285      42.617  14.613  13.087  1.00 15.00      A    H  
ATOM   2717  CA  SER A 285      41.137  13.639  11.946  1.00 15.00      A    C  
ATOM   2718  CB  SER A 285      40.855  15.029  11.353  1.00 15.00      A    C  
ATOM   2719  OG  SER A 285      39.723  15.026  10.501  1.00 15.00      A    O  
ATOM   2720  HG  SER A 285      38.919  14.951  11.032  1.00 15.00      A    H  
ATOM   2721  C   SER A 285      41.447  12.633  10.826  1.00 15.00      A    C  
ATOM   2722  O   SER A 285      40.553  11.929  10.347  1.00 15.00      A    O  
ATOM   2723  N   VAL A 286      42.713  12.569  10.415  1.00 15.00      A    N  
ATOM   2724  HN  VAL A 286      43.378  13.154  10.838  1.00 15.00      A    H  
ATOM   2725  CA  VAL A 286      43.137  11.658   9.354  1.00 15.00      A    C  
ATOM   2726  CB  VAL A 286      44.604  11.881   8.927  1.00 15.00      A    C  
ATOM   2727  CG1 VAL A 286      44.998  10.911   7.823  1.00 15.00      A    C  
ATOM   2728  CG2 VAL A 286      44.811  13.309   8.455  1.00 15.00      A    C  
ATOM   2729  C   VAL A 286      42.926  10.196   9.737  1.00 15.00      A    C  
ATOM   2730  O   VAL A 286      42.425   9.419   8.934  1.00 15.00      A    O  
ATOM   2731  N   PHE A 287      43.307   9.828  10.955  1.00 15.00      A    N  
ATOM   2732  HN  PHE A 287      43.706  10.494  11.557  1.00 15.00      A    H  
ATOM   2733  CA  PHE A 287      43.142   8.451  11.420  1.00 15.00      A    C  
ATOM   2734  CB  PHE A 287      43.742   8.276  12.822  1.00 15.00      A    C  
ATOM   2735  CG  PHE A 287      45.218   7.982  12.840  1.00 15.00      A    C  
ATOM   2736  CD1 PHE A 287      45.680   6.675  12.808  1.00 15.00      A    C  
ATOM   2737  CD2 PHE A 287      46.141   9.011  12.898  1.00 15.00      A    C  
ATOM   2738  CE1 PHE A 287      47.036   6.400  12.833  1.00 15.00      A    C  
ATOM   2739  CE2 PHE A 287      47.497   8.746  12.922  1.00 15.00      A    C  
ATOM   2740  CZ  PHE A 287      47.947   7.439  12.891  1.00 15.00      A    C  
ATOM   2741  C   PHE A 287      41.666   8.056  11.438  1.00 15.00      A    C  
ATOM   2742  O   PHE A 287      41.297   6.964  11.010  1.00 15.00      A    O  
ATOM   2743  N   GLU A 288      40.827   8.959  11.926  1.00 15.00      A    N  
ATOM   2744  HN  GLU A 288      41.183   9.815  12.248  1.00 15.00      A    H  
ATOM   2745  CA  GLU A 288      39.391   8.713  12.014  1.00 15.00      A    C  
ATOM   2746  CB  GLU A 288      38.727   9.780  12.883  1.00 15.00      A    C  
ATOM   2747  CG  GLU A 288      39.319   9.910  14.276  1.00 15.00      A    C  
ATOM   2748  CD  GLU A 288      39.028  11.259  14.898  1.00 15.00      A    C  
ATOM   2749  OE1 GLU A 288      37.846  11.536  15.190  1.00 15.00      A    O  
ATOM   2750  OE2 GLU A 288      39.979  12.045  15.083  1.00 15.00      A    O  
ATOM   2751  C   GLU A 288      38.729   8.698  10.637  1.00 15.00      A    C  
ATOM   2752  O   GLU A 288      37.798   7.933  10.388  1.00 15.00      A    O  
ATOM   2753  N   HIS A 289      39.212   9.541   9.736  1.00 15.00      A    N  
ATOM   2754  HN  HIS A 289      39.973  10.117   9.974  1.00 15.00      A    H  
ATOM   2755  CA  HIS A 289      38.641   9.624   8.397  1.00 15.00      A    C  
ATOM   2756  CB  HIS A 289      38.490  11.074   7.945  1.00 15.00      A    C  
ATOM   2757  CG  HIS A 289      37.281  11.739   8.521  1.00 15.00      A    C  
ATOM   2758  ND1 HIS A 289      36.368  12.435   7.763  1.00 15.00      A    N  
ATOM   2759  HD1 HIS A 289      36.416  12.580   6.783  1.00 15.00      A    H  
ATOM   2760  CD2 HIS A 289      36.822  11.791   9.796  1.00 15.00      A    C  
ATOM   2761  CE1 HIS A 289      35.403  12.885   8.542  1.00 15.00      A    C  
ATOM   2762  NE2 HIS A 289      35.653  12.508   9.777  1.00 15.00      A    N  
ATOM   2763  HE2 HIS A 289      35.092  12.708  10.556  1.00 15.00      A    H  
ATOM   2764  C   HIS A 289      39.431   8.800   7.394  1.00 15.00      A    C  
ATOM   2765  O   HIS A 289      39.251   8.941   6.186  1.00 15.00      A    O  
ATOM   2766  N   ASP A 290      40.288   7.941   7.921  1.00 15.00      A    N  
ATOM   2767  HN  ASP A 290      40.383   7.908   8.896  1.00 15.00      A    H  
ATOM   2768  CA  ASP A 290      41.113   7.054   7.110  1.00 15.00      A    C  
ATOM   2769  CB  ASP A 290      42.069   6.298   8.047  1.00 15.00      A    C  
ATOM   2770  CG  ASP A 290      43.001   5.329   7.347  1.00 15.00      A    C  
ATOM   2771  OD1 ASP A 290      43.115   5.382   6.112  1.00 15.00      A    O  
ATOM   2772  OD2 ASP A 290      43.663   4.531   8.050  1.00 15.00      A    O  
ATOM   2773  C   ASP A 290      40.216   6.059   6.396  1.00 15.00      A    C  
ATOM   2774  O   ASP A 290      40.188   5.976   5.169  1.00 15.00      A    O  
ATOM   2775  N   PHE A 291      39.448   5.334   7.188  1.00 15.00      A    N  
ATOM   2776  HN  PHE A 291      39.505   5.471   8.154  1.00 15.00      A    H  
ATOM   2777  CA  PHE A 291      38.541   4.333   6.666  1.00 15.00      A    C  
ATOM   2778  CB  PHE A 291      38.197   3.304   7.747  1.00 15.00      A    C  
ATOM   2779  CG  PHE A 291      38.102   3.861   9.145  1.00 15.00      A    C  
ATOM   2780  CD1 PHE A 291      39.217   3.896   9.968  1.00 15.00      A    C  
ATOM   2781  CD2 PHE A 291      36.898   4.335   9.639  1.00 15.00      A    C  
ATOM   2782  CE1 PHE A 291      39.133   4.394  11.254  1.00 15.00      A    C  
ATOM   2783  CE2 PHE A 291      36.807   4.836  10.923  1.00 15.00      A    C  
ATOM   2784  CZ  PHE A 291      37.926   4.866  11.732  1.00 15.00      A    C  
ATOM   2785  C   PHE A 291      37.268   4.952   6.100  1.00 15.00      A    C  
ATOM   2786  O   PHE A 291      36.718   4.450   5.118  1.00 15.00      A    O  
ATOM   2787  N   GLY A 292      36.804   6.035   6.725  1.00 15.00      A    N  
ATOM   2788  HN  GLY A 292      37.302   6.395   7.486  1.00 15.00      A    H  
ATOM   2789  CA  GLY A 292      35.584   6.696   6.280  1.00 15.00      A    C  
ATOM   2790  C   GLY A 292      34.439   5.712   6.127  1.00 15.00      A    C  
ATOM   2791  O   GLY A 292      33.947   5.485   5.023  1.00 15.00      A    O  
ATOM   2792  N   ARG A 293      34.032   5.106   7.232  1.00 15.00      A    N  
ATOM   2793  HN  ARG A 293      34.446   5.340   8.087  1.00 15.00      A    H  
ATOM   2794  CA  ARG A 293      32.963   4.117   7.204  1.00 15.00      A    C  
ATOM   2795  CB  ARG A 293      33.230   2.987   8.201  1.00 15.00      A    C  
ATOM   2796  CG  ARG A 293      34.530   2.226   7.960  1.00 15.00      A    C  
ATOM   2797  CD  ARG A 293      34.539   1.511   6.612  1.00 15.00      A    C  
ATOM   2798  NE  ARG A 293      34.833   2.416   5.499  1.00 15.00      A    N  
ATOM   2799  HE  ARG A 293      35.342   3.236   5.706  1.00 15.00      A    H  
ATOM   2800  CZ  ARG A 293      34.468   2.203   4.234  1.00 15.00      A    C  
ATOM   2801  NH1 ARG A 293      33.793   1.105   3.907  1.00 15.00      A    N  
ATOM   2802 HH11 ARG A 293      33.548   0.405   4.637  1.00 15.00      A    H  
ATOM   2803 HH12 ARG A 293      33.504   0.939   2.918  1.00 15.00      A    H  
ATOM   2804  NH2 ARG A 293      34.773   3.099   3.304  1.00 15.00      A    N  
ATOM   2805 HH21 ARG A 293      34.494   2.948   2.313  1.00 15.00      A    H  
ATOM   2806 HH22 ARG A 293      35.297   3.967   3.567  1.00 15.00      A    H  
ATOM   2807  C   ARG A 293      31.591   4.738   7.433  1.00 15.00      A    C  
ATOM   2808  O   ARG A 293      31.408   5.568   8.319  1.00 15.00      A    O  
ATOM   2809  N   THR A 294      30.637   4.319   6.617  1.00 15.00      A    N  
ATOM   2810  HN  THR A 294      30.858   3.662   5.927  1.00 15.00      A    H  
ATOM   2811  CA  THR A 294      29.273   4.803   6.692  1.00 15.00      A    C  
ATOM   2812  CB  THR A 294      28.708   4.933   5.263  1.00 15.00      A    C  
ATOM   2813  OG1 THR A 294      29.349   3.961   4.420  1.00 15.00      A    O  
ATOM   2814  HG1 THR A 294      29.206   4.188   3.489  1.00 15.00      A    H  
ATOM   2815  CG2 THR A 294      28.968   6.328   4.716  1.00 15.00      A    C  
ATOM   2816  C   THR A 294      28.402   3.826   7.484  1.00 15.00      A    C  
ATOM   2817  O   THR A 294      28.776   2.663   7.668  1.00 15.00      A    O  
ATOM   2818  N   PRO A 295      27.225   4.280   7.963  1.00 15.00      A    N  
ATOM   2819  CA  PRO A 295      26.292   3.438   8.728  1.00 15.00      A    C  
ATOM   2820  CB  PRO A 295      25.079   4.346   8.974  1.00 15.00      A    C  
ATOM   2821  CG  PRO A 295      25.245   5.498   8.039  1.00 15.00      A    C  
ATOM   2822  CD  PRO A 295      26.722   5.655   7.823  1.00 15.00      A    C  
ATOM   2823  C   PRO A 295      25.880   2.181   7.955  1.00 15.00      A    C  
ATOM   2824  O   PRO A 295      25.449   1.186   8.545  1.00 15.00      A    O  
ATOM   2825  N   GLU A 296      26.033   2.234   6.638  1.00 15.00      A    N  
ATOM   2826  HN  GLU A 296      26.386   3.054   6.234  1.00 15.00      A    H  
ATOM   2827  CA  GLU A 296      25.703   1.110   5.776  1.00 15.00      A    C  
ATOM   2828  CB  GLU A 296      25.853   1.531   4.307  1.00 15.00      A    C  
ATOM   2829  CG  GLU A 296      24.881   0.864   3.342  1.00 15.00      A    C  
ATOM   2830  CD  GLU A 296      25.221  -0.587   3.057  1.00 15.00      A    C  
ATOM   2831  OE1 GLU A 296      24.296  -1.362   2.731  1.00 15.00      A    O  
ATOM   2832  OE2 GLU A 296      26.403  -0.959   3.181  1.00 15.00      A    O  
ATOM   2833  C   GLU A 296      26.627  -0.068   6.087  1.00 15.00      A    C  
ATOM   2834  O   GLU A 296      26.183  -1.116   6.568  1.00 15.00      A    O  
ATOM   2835  N   VAL A 297      27.923   0.136   5.865  1.00 15.00      A    N  
ATOM   2836  HN  VAL A 297      28.217   1.006   5.522  1.00 15.00      A    H  
ATOM   2837  CA  VAL A 297      28.914  -0.906   6.102  1.00 15.00      A    C  
ATOM   2838  CB  VAL A 297      30.298  -0.569   5.505  1.00 15.00      A    C  
ATOM   2839  CG1 VAL A 297      30.229  -0.525   3.987  1.00 15.00      A    C  
ATOM   2840  CG2 VAL A 297      30.832   0.742   6.059  1.00 15.00      A    C  
ATOM   2841  C   VAL A 297      29.049  -1.257   7.581  1.00 15.00      A    C  
ATOM   2842  O   VAL A 297      29.455  -2.367   7.920  1.00 15.00      A    O  
ATOM   2843  N   SER A 298      28.706  -0.318   8.462  1.00 15.00      A    N  
ATOM   2844  HN  SER A 298      28.406   0.561   8.139  1.00 15.00      A    H  
ATOM   2845  CA  SER A 298      28.789  -0.568   9.897  1.00 15.00      A    C  
ATOM   2846  CB  SER A 298      28.604   0.724  10.699  1.00 15.00      A    C  
ATOM   2847  OG  SER A 298      27.279   1.213  10.594  1.00 15.00      A    O  
ATOM   2848  HG  SER A 298      26.860   0.851   9.805  1.00 15.00      A    H  
ATOM   2849  C   SER A 298      27.763  -1.620  10.313  1.00 15.00      A    C  
ATOM   2850  O   SER A 298      27.890  -2.260  11.355  1.00 15.00      A    O  
ATOM   2851  N   ARG A 299      26.743  -1.793   9.480  1.00 15.00      A    N  
ATOM   2852  HN  ARG A 299      26.694  -1.248   8.663  1.00 15.00      A    H  
ATOM   2853  CA  ARG A 299      25.705  -2.773   9.736  1.00 15.00      A    C  
ATOM   2854  CB  ARG A 299      24.337  -2.228   9.299  1.00 15.00      A    C  
ATOM   2855  CG  ARG A 299      23.162  -3.179   9.506  1.00 15.00      A    C  
ATOM   2856  CD  ARG A 299      22.811  -3.923   8.223  1.00 15.00      A    C  
ATOM   2857  NE  ARG A 299      22.841  -3.038   7.060  1.00 15.00      A    N  
ATOM   2858  HE  ARG A 299      22.505  -2.124   7.184  1.00 15.00      A    H  
ATOM   2859  CZ  ARG A 299      23.294  -3.393   5.857  1.00 15.00      A    C  
ATOM   2860  NH1 ARG A 299      23.752  -4.622   5.645  1.00 15.00      A    N  
ATOM   2861 HH11 ARG A 299      24.105  -4.892   4.701  1.00 15.00      A    H  
ATOM   2862 HH12 ARG A 299      23.760  -5.321   6.417  1.00 15.00      A    H  
ATOM   2863  NH2 ARG A 299      23.301  -2.506   4.873  1.00 15.00      A    N  
ATOM   2864 HH21 ARG A 299      22.955  -1.539   5.034  1.00 15.00      A    H  
ATOM   2865 HH22 ARG A 299      23.666  -2.760   3.920  1.00 15.00      A    H  
ATOM   2866  C   ARG A 299      26.033  -4.063   8.996  1.00 15.00      A    C  
ATOM   2867  O   ARG A 299      25.792  -5.160   9.501  1.00 15.00      A    O  
ATOM   2868  N   LEU A 300      26.597  -3.915   7.802  1.00 15.00      A    N  
ATOM   2869  HN  LEU A 300      26.760  -3.007   7.462  1.00 15.00      A    H  
ATOM   2870  CA  LEU A 300      26.972  -5.053   6.969  1.00 15.00      A    C  
ATOM   2871  CB  LEU A 300      27.410  -4.570   5.582  1.00 15.00      A    C  
ATOM   2872  CG  LEU A 300      27.438  -5.616   4.463  1.00 15.00      A    C  
ATOM   2873  CD1 LEU A 300      26.150  -6.421   4.451  1.00 15.00      A    C  
ATOM   2874  CD2 LEU A 300      27.650  -4.941   3.117  1.00 15.00      A    C  
ATOM   2875  C   LEU A 300      28.073  -5.883   7.630  1.00 15.00      A    C  
ATOM   2876  O   LEU A 300      28.091  -7.107   7.519  1.00 15.00      A    O  
ATOM   2877  N   THR A 301      28.978  -5.215   8.334  1.00 15.00      A    N  
ATOM   2878  HN  THR A 301      28.914  -4.239   8.395  1.00 15.00      A    H  
ATOM   2879  CA  THR A 301      30.067  -5.900   9.017  1.00 15.00      A    C  
ATOM   2880  CB  THR A 301      31.118  -4.901   9.531  1.00 15.00      A    C  
ATOM   2881  OG1 THR A 301      30.456  -3.719   9.998  1.00 15.00      A    O  
ATOM   2882  HG1 THR A 301      30.364  -3.094   9.270  1.00 15.00      A    H  
ATOM   2883  CG2 THR A 301      32.086  -4.529   8.420  1.00 15.00      A    C  
ATOM   2884  C   THR A 301      29.528  -6.718  10.185  1.00 15.00      A    C  
ATOM   2885  O   THR A 301      30.013  -7.812  10.472  1.00 15.00      A    O  
ATOM   2886  N   ARG A 302      28.494  -6.190  10.833  1.00 15.00      A    N  
ATOM   2887  HN  ARG A 302      28.144  -5.323  10.542  1.00 15.00      A    H  
ATOM   2888  CA  ARG A 302      27.872  -6.865  11.965  1.00 15.00      A    C  
ATOM   2889  CB  ARG A 302      26.966  -5.912  12.746  1.00 15.00      A    C  
ATOM   2890  CG  ARG A 302      27.713  -4.762  13.400  1.00 15.00      A    C  
ATOM   2891  CD  ARG A 302      26.860  -4.049  14.437  1.00 15.00      A    C  
ATOM   2892  NE  ARG A 302      25.650  -3.456  13.858  1.00 15.00      A    N  
ATOM   2893  HE  ARG A 302      24.917  -4.069  13.637  1.00 15.00      A    H  
ATOM   2894  CZ  ARG A 302      25.497  -2.151  13.621  1.00 15.00      A    C  
ATOM   2895  NH1 ARG A 302      26.477  -1.300  13.907  1.00 15.00      A    N  
ATOM   2896 HH11 ARG A 302      26.361  -0.280  13.722  1.00 15.00      A    H  
ATOM   2897 HH12 ARG A 302      27.370  -1.649  14.316  1.00 15.00      A    H  
ATOM   2898  NH2 ARG A 302      24.357  -1.696  13.107  1.00 15.00      A    N  
ATOM   2899 HH21 ARG A 302      24.237  -0.676  12.920  1.00 15.00      A    H  
ATOM   2900 HH22 ARG A 302      23.580  -2.354  12.890  1.00 15.00      A    H  
ATOM   2901  C   ARG A 302      27.100  -8.093  11.497  1.00 15.00      A    C  
ATOM   2902  O   ARG A 302      26.732  -8.955  12.294  1.00 15.00      A    O  
ATOM   2903  N   THR A 303      26.853  -8.164  10.195  1.00 15.00      A    N  
ATOM   2904  HN  THR A 303      27.156  -7.438   9.608  1.00 15.00      A    H  
ATOM   2905  CA  THR A 303      26.159  -9.299   9.618  1.00 15.00      A    C  
ATOM   2906  CB  THR A 303      25.543  -8.937   8.251  1.00 15.00      A    C  
ATOM   2907  OG1 THR A 303      25.048  -7.590   8.290  1.00 15.00      A    O  
ATOM   2908  HG1 THR A 303      25.155  -7.239   9.180  1.00 15.00      A    H  
ATOM   2909  CG2 THR A 303      24.391  -9.876   7.919  1.00 15.00      A    C  
ATOM   2910  C   THR A 303      27.155 -10.444   9.451  1.00 15.00      A    C  
ATOM   2911  O   THR A 303      26.815 -11.613   9.620  1.00 15.00      A    O  
ATOM   2912  N   LEU A 304      28.402 -10.079   9.154  1.00 15.00      A    N  
ATOM   2913  HN  LEU A 304      28.605  -9.125   9.052  1.00 15.00      A    H  
ATOM   2914  CA  LEU A 304      29.477 -11.048   8.978  1.00 15.00      A    C  
ATOM   2915  CB  LEU A 304      30.692 -10.381   8.327  1.00 15.00      A    C  
ATOM   2916  CG  LEU A 304      30.772 -10.446   6.802  1.00 15.00      A    C  
ATOM   2917  CD1 LEU A 304      31.876  -9.535   6.290  1.00 15.00      A    C  
ATOM   2918  CD2 LEU A 304      31.007 -11.876   6.342  1.00 15.00      A    C  
ATOM   2919  C   LEU A 304      29.885 -11.639  10.321  1.00 15.00      A    C  
ATOM   2920  O   LEU A 304      30.234 -12.816  10.412  1.00 15.00      A    O  
ATOM   2921  N   GLN A 305      29.823 -10.813  11.362  1.00 15.00      A    N  
ATOM   2922  HN  GLN A 305      29.538  -9.885  11.216  1.00 15.00      A    H  
ATOM   2923  CA  GLN A 305      30.185 -11.237  12.711  1.00 15.00      A    C  
ATOM   2924  CB  GLN A 305      30.201 -10.045  13.671  1.00 15.00      A    C  
ATOM   2925  CG  GLN A 305      31.348  -9.074  13.431  1.00 15.00      A    C  
ATOM   2926  CD  GLN A 305      31.435  -7.988  14.487  1.00 15.00      A    C  
ATOM   2927  OE1 GLN A 305      30.425  -7.552  15.038  1.00 15.00      A    O  
ATOM   2928  NE2 GLN A 305      32.649  -7.540  14.776  1.00 15.00      A    N  
ATOM   2929 HE21 GLN A 305      33.411  -7.928  14.298  1.00 15.00      A    H  
ATOM   2930 HE22 GLN A 305      32.735  -6.841  15.456  1.00 15.00      A    H  
ATOM   2931  C   GLN A 305      29.255 -12.332  13.231  1.00 15.00      A    C  
ATOM   2932  O   GLN A 305      29.586 -13.041  14.177  1.00 15.00      A    O  
ATOM   2933  N   ARG A 306      28.093 -12.469  12.608  1.00 15.00      A    N  
ATOM   2934  HN  ARG A 306      27.877 -11.876  11.859  1.00 15.00      A    H  
ATOM   2935  CA  ARG A 306      27.135 -13.485  13.013  1.00 15.00      A    C  
ATOM   2936  CB  ARG A 306      25.704 -12.945  12.970  1.00 15.00      A    C  
ATOM   2937  CG  ARG A 306      25.106 -12.696  14.345  1.00 15.00      A    C  
ATOM   2938  CD  ARG A 306      23.617 -12.406  14.262  1.00 15.00      A    C  
ATOM   2939  NE  ARG A 306      22.962 -12.528  15.567  1.00 15.00      A    N  
ATOM   2940  HE  ARG A 306      23.328 -11.990  16.303  1.00 15.00      A    H  
ATOM   2941  CZ  ARG A 306      21.911 -13.317  15.805  1.00 15.00      A    C  
ATOM   2942  NH1 ARG A 306      21.393 -14.050  14.824  1.00 15.00      A    N  
ATOM   2943 HH11 ARG A 306      20.573 -14.667  15.004  1.00 15.00      A    H  
ATOM   2944 HH12 ARG A 306      21.807 -14.010  13.868  1.00 15.00      A    H  
ATOM   2945  NH2 ARG A 306      21.384 -13.377  17.024  1.00 15.00      A    N  
ATOM   2946 HH21 ARG A 306      20.563 -13.992  17.212  1.00 15.00      A    H  
ATOM   2947 HH22 ARG A 306      21.787 -12.810  17.800  1.00 15.00      A    H  
ATOM   2948  C   ARG A 306      27.263 -14.742  12.158  1.00 15.00      A    C  
ATOM   2949  O   ARG A 306      26.561 -15.725  12.379  1.00 15.00      A    O  
ATOM   2950  N   PHE A 307      28.175 -14.713  11.195  1.00 15.00      A    N  
ATOM   2951  HN  PHE A 307      28.729 -13.910  11.082  1.00 15.00      A    H  
ATOM   2952  CA  PHE A 307      28.389 -15.852  10.308  1.00 15.00      A    C  
ATOM   2953  CB  PHE A 307      28.512 -15.394   8.850  1.00 15.00      A    C  
ATOM   2954  CG  PHE A 307      27.204 -15.013   8.213  1.00 15.00      A    C  
ATOM   2955  CD1 PHE A 307      26.069 -15.787   8.404  1.00 15.00      A    C  
ATOM   2956  CD2 PHE A 307      27.110 -13.885   7.414  1.00 15.00      A    C  
ATOM   2957  CE1 PHE A 307      24.865 -15.440   7.816  1.00 15.00      A    C  
ATOM   2958  CE2 PHE A 307      25.910 -13.532   6.824  1.00 15.00      A    C  
ATOM   2959  CZ  PHE A 307      24.786 -14.311   7.023  1.00 15.00      A    C  
ATOM   2960  C   PHE A 307      29.622 -16.650  10.720  1.00 15.00      A    C  
ATOM   2961  O   PHE A 307      30.448 -17.023   9.879  1.00 15.00      A    O  
ATOM   2962  N   LEU A 308      29.740 -16.907  12.017  1.00 15.00      A    N  
ATOM   2963  HN  LEU A 308      29.050 -16.581  12.632  1.00 15.00      A    H  
ATOM   2964  CA  LEU A 308      30.867 -17.666  12.547  1.00 15.00      A    C  
ATOM   2965  CB  LEU A 308      31.324 -17.097  13.897  1.00 15.00      A    C  
ATOM   2966  CG  LEU A 308      31.721 -15.618  13.924  1.00 15.00      A    C  
ATOM   2967  CD1 LEU A 308      32.093 -15.195  15.337  1.00 15.00      A    C  
ATOM   2968  CD2 LEU A 308      32.868 -15.344  12.964  1.00 15.00      A    C  
ATOM   2969  C   LEU A 308      30.496 -19.135  12.710  1.00 15.00      A    C  
ATOM   2970  O   LEU A 308      31.018 -19.996  12.012  1.00 15.00      A    O  
ATOM   2971  N   ALA A 309      29.579 -19.412  13.629  1.00 15.00      A    N  
ATOM   2972  HN  ALA A 309      29.183 -18.682  14.146  1.00 15.00      A    H  
ATOM   2973  CA  ALA A 309      29.144 -20.780  13.889  1.00 15.00      A    C  
ATOM   2974  CB  ALA A 309      28.436 -20.870  15.232  1.00 15.00      A    C  
ATOM   2975  C   ALA A 309      28.243 -21.299  12.767  1.00 15.00      A    C  
ATOM   2976  O   ALA A 309      27.132 -20.812  12.570  1.00 15.00      A    O  
ATOM   2977  N   LYS A 310      28.734 -22.295  12.039  1.00 15.00      A    N  
ATOM   2978  HN  LYS A 310      29.618 -22.645  12.255  1.00 15.00      A    H  
ATOM   2979  CA  LYS A 310      27.991 -22.884  10.929  1.00 15.00      A    C  
ATOM   2980  CB  LYS A 310      28.384 -22.234   9.588  1.00 15.00      A    C  
ATOM   2981  CG  LYS A 310      29.801 -21.661   9.522  1.00 15.00      A    C  
ATOM   2982  CD  LYS A 310      30.876 -22.739   9.636  1.00 15.00      A    C  
ATOM   2983  CE  LYS A 310      31.823 -22.451  10.794  1.00 15.00      A    C  
ATOM   2984  NZ  LYS A 310      32.917 -23.449  10.909  1.00 15.00      A    N  
ATOM   2985  HZ1 LYS A 310      33.441 -23.508  10.013  1.00 15.00      A    H  
ATOM   2986  HZ2 LYS A 310      32.528 -24.384  11.138  1.00 15.00      A    H  
ATOM   2987  HZ3 LYS A 310      33.576 -23.167  11.663  1.00 15.00      A    H  
ATOM   2988  C   LYS A 310      28.202 -24.397  10.859  1.00 15.00      A    C  
ATOM   2989  O   LYS A 310      29.259 -24.904  11.245  1.00 15.00      A    O  
ATOM   2990  N   THR A 311      27.198 -25.109  10.365  1.00 15.00      A    N  
ATOM   2991  HN  THR A 311      26.386 -24.646  10.071  1.00 15.00      A    H  
ATOM   2992  CA  THR A 311      27.274 -26.561  10.226  1.00 15.00      A    C  
ATOM   2993  CB  THR A 311      25.921 -27.233  10.561  1.00 15.00      A    C  
ATOM   2994  OG1 THR A 311      26.001 -28.651  10.345  1.00 15.00      A    O  
ATOM   2995  HG1 THR A 311      25.639 -29.110  11.110  1.00 15.00      A    H  
ATOM   2996  CG2 THR A 311      25.541 -26.974  12.011  1.00 15.00      A    C  
ATOM   2997  C   THR A 311      27.711 -26.921   8.805  1.00 15.00      A    C  
ATOM   2998  O   THR A 311      27.710 -26.065   7.922  1.00 15.00      A    O  
ATOM   2999  N   VAL A 312      28.054 -28.186   8.582  1.00 15.00      A    N  
ATOM   3000  HN  VAL A 312      27.982 -28.836   9.317  1.00 15.00      A    H  
ATOM   3001  CA  VAL A 312      28.518 -28.644   7.269  1.00 15.00      A    C  
ATOM   3002  CB  VAL A 312      29.062 -30.086   7.317  1.00 15.00      A    C  
ATOM   3003  CG1 VAL A 312      30.305 -30.158   8.190  1.00 15.00      A    C  
ATOM   3004  CG2 VAL A 312      27.999 -31.062   7.806  1.00 15.00      A    C  
ATOM   3005  C   VAL A 312      27.445 -28.534   6.179  1.00 15.00      A    C  
ATOM   3006  O   VAL A 312      27.759 -28.494   4.994  1.00 15.00      A    O  
ATOM   3007  N   HIS A 313      26.178 -28.492   6.571  1.00 15.00      A    N  
ATOM   3008  HN  HIS A 313      25.963 -28.535   7.528  1.00 15.00      A    H  
ATOM   3009  CA  HIS A 313      25.102 -28.394   5.590  1.00 15.00      A    C  
ATOM   3010  CB  HIS A 313      23.958 -29.359   5.909  1.00 15.00      A    C  
ATOM   3011  CG  HIS A 313      23.693 -30.341   4.809  1.00 15.00      A    C  
ATOM   3012  ND1 HIS A 313      24.332 -31.562   4.720  1.00 15.00      A    N  
ATOM   3013  HD1 HIS A 313      25.007 -31.904   5.348  1.00 15.00      A    H  
ATOM   3014  CD2 HIS A 313      22.858 -30.276   3.744  1.00 15.00      A    C  
ATOM   3015  CE1 HIS A 313      23.902 -32.204   3.649  1.00 15.00      A    C  
ATOM   3016  NE2 HIS A 313      23.009 -31.446   3.041  1.00 15.00      A    N  
ATOM   3017  HE2 HIS A 313      22.530 -31.684   2.220  1.00 15.00      A    H  
ATOM   3018  C   HIS A 313      24.593 -26.967   5.437  1.00 15.00      A    C  
ATOM   3019  O   HIS A 313      23.863 -26.660   4.498  1.00 15.00      A    O  
ATOM   3020  N   ASN A 314      24.987 -26.098   6.357  1.00 15.00      A    N  
ATOM   3021  HN  ASN A 314      25.581 -26.397   7.077  1.00 15.00      A    H  
ATOM   3022  CA  ASN A 314      24.564 -24.701   6.314  1.00 15.00      A    C  
ATOM   3023  CB  ASN A 314      24.085 -24.231   7.690  1.00 15.00      A    C  
ATOM   3024  CG  ASN A 314      22.577 -24.095   7.770  1.00 15.00      A    C  
ATOM   3025  OD1 ASN A 314      21.878 -25.046   8.106  1.00 15.00      A    O  
ATOM   3026  ND2 ASN A 314      22.068 -22.910   7.463  1.00 15.00      A    N  
ATOM   3027 HD21 ASN A 314      22.682 -22.192   7.204  1.00 15.00      A    H  
ATOM   3028 HD22 ASN A 314      21.095 -22.803   7.505  1.00 15.00      A    H  
ATOM   3029  C   ASN A 314      25.702 -23.811   5.840  1.00 15.00      A    C  
ATOM   3030  O   ASN A 314      25.484 -22.697   5.361  1.00 15.00      A    O  
ATOM   3031  N   ASN A 315      26.919 -24.326   5.969  1.00 15.00      A    N  
ATOM   3032  HN  ASN A 315      27.016 -25.226   6.352  1.00 15.00      A    H  
ATOM   3033  CA  ASN A 315      28.120 -23.600   5.572  1.00 15.00      A    C  
ATOM   3034  CB  ASN A 315      29.385 -24.392   5.944  1.00 15.00      A    C  
ATOM   3035  CG  ASN A 315      30.474 -24.363   4.887  1.00 15.00      A    C  
ATOM   3036  OD1 ASN A 315      30.498 -25.196   3.989  1.00 15.00      A    O  
ATOM   3037  ND2 ASN A 315      31.388 -23.410   4.994  1.00 15.00      A    N  
ATOM   3038 HD21 ASN A 315      31.316 -22.777   5.737  1.00 15.00      A    H  
ATOM   3039 HD22 ASN A 315      32.103 -23.384   4.322  1.00 15.00      A    H  
ATOM   3040  C   ASN A 315      28.101 -23.209   4.098  1.00 15.00      A    C  
ATOM   3041  O   ASN A 315      28.557 -22.127   3.748  1.00 15.00      A    O  
ATOM   3042  N   LEU A 316      27.550 -24.074   3.247  1.00 15.00      A    N  
ATOM   3043  HN  LEU A 316      27.190 -24.918   3.589  1.00 15.00      A    H  
ATOM   3044  CA  LEU A 316      27.474 -23.797   1.815  1.00 15.00      A    C  
ATOM   3045  CB  LEU A 316      26.758 -24.930   1.077  1.00 15.00      A    C  
ATOM   3046  CG  LEU A 316      27.512 -26.259   0.993  1.00 15.00      A    C  
ATOM   3047  CD1 LEU A 316      26.725 -27.366   1.674  1.00 15.00      A    C  
ATOM   3048  CD2 LEU A 316      27.813 -26.619  -0.453  1.00 15.00      A    C  
ATOM   3049  C   LEU A 316      26.778 -22.465   1.553  1.00 15.00      A    C  
ATOM   3050  O   LEU A 316      27.327 -21.586   0.887  1.00 15.00      A    O  
ATOM   3051  N   ALA A 317      25.584 -22.311   2.112  1.00 15.00      A    N  
ATOM   3052  HN  ALA A 317      25.212 -23.039   2.649  1.00 15.00      A    H  
ATOM   3053  CA  ALA A 317      24.815 -21.085   1.951  1.00 15.00      A    C  
ATOM   3054  CB  ALA A 317      23.402 -21.278   2.482  1.00 15.00      A    C  
ATOM   3055  C   ALA A 317      25.503 -19.938   2.683  1.00 15.00      A    C  
ATOM   3056  O   ALA A 317      25.494 -18.795   2.225  1.00 15.00      A    O  
ATOM   3057  N   ILE A 318      26.113 -20.261   3.817  1.00 15.00      A    N  
ATOM   3058  HN  ILE A 318      26.082 -21.193   4.125  1.00 15.00      A    H  
ATOM   3059  CA  ILE A 318      26.818 -19.273   4.620  1.00 15.00      A    C  
ATOM   3060  CB  ILE A 318      27.255 -19.852   5.993  1.00 15.00      A    C  
ATOM   3061  CG1 ILE A 318      26.260 -19.446   7.090  1.00 15.00      A    C  
ATOM   3062  CG2 ILE A 318      28.670 -19.435   6.383  1.00 15.00      A    C  
ATOM   3063  CD1 ILE A 318      24.806 -19.672   6.737  1.00 15.00      A    C  
ATOM   3064  C   ILE A 318      27.997 -18.678   3.847  1.00 15.00      A    C  
ATOM   3065  O   ILE A 318      28.299 -17.496   3.983  1.00 15.00      A    O  
ATOM   3066  N   ARG A 319      28.644 -19.497   3.019  1.00 15.00      A    N  
ATOM   3067  HN  ARG A 319      28.359 -20.438   2.952  1.00 15.00      A    H  
ATOM   3068  CA  ARG A 319      29.771 -19.031   2.217  1.00 15.00      A    C  
ATOM   3069  CB  ARG A 319      30.534 -20.201   1.593  1.00 15.00      A    C  
ATOM   3070  CG  ARG A 319      31.093 -21.192   2.596  1.00 15.00      A    C  
ATOM   3071  CD  ARG A 319      31.765 -20.492   3.765  1.00 15.00      A    C  
ATOM   3072  NE  ARG A 319      32.948 -19.748   3.352  1.00 15.00      A    N  
ATOM   3073  HE  ARG A 319      32.914 -19.280   2.485  1.00 15.00      A    H  
ATOM   3074  CZ  ARG A 319      34.057 -19.658   4.075  1.00 15.00      A    C  
ATOM   3075  NH1 ARG A 319      34.152 -20.267   5.248  1.00 15.00      A    N  
ATOM   3076 HH11 ARG A 319      35.032 -20.192   5.819  1.00 15.00      A    H  
ATOM   3077 HH12 ARG A 319      33.355 -20.818   5.615  1.00 15.00      A    H  
ATOM   3078  NH2 ARG A 319      35.066 -18.951   3.619  1.00 15.00      A    N  
ATOM   3079 HH21 ARG A 319      35.948 -18.873   4.167  1.00 15.00      A    H  
ATOM   3080 HH22 ARG A 319      34.980 -18.458   2.693  1.00 15.00      A    H  
ATOM   3081  C   ARG A 319      29.283 -18.099   1.124  1.00 15.00      A    C  
ATOM   3082  O   ARG A 319      29.881 -17.052   0.876  1.00 15.00      A    O  
ATOM   3083  N   GLN A 320      28.182 -18.482   0.484  1.00 15.00      A    N  
ATOM   3084  HN  GLN A 320      27.751 -19.331   0.733  1.00 15.00      A    H  
ATOM   3085  CA  GLN A 320      27.598 -17.675  -0.578  1.00 15.00      A    C  
ATOM   3086  CB  GLN A 320      26.431 -18.416  -1.238  1.00 15.00      A    C  
ATOM   3087  CG  GLN A 320      26.821 -19.740  -1.880  1.00 15.00      A    C  
ATOM   3088  CD  GLN A 320      25.622 -20.555  -2.328  1.00 15.00      A    C  
ATOM   3089  OE1 GLN A 320      25.034 -21.297  -1.544  1.00 15.00      A    O  
ATOM   3090  NE2 GLN A 320      25.257 -20.434  -3.597  1.00 15.00      A    N  
ATOM   3091 HE21 GLN A 320      25.774 -19.833  -4.171  1.00 15.00      A    H  
ATOM   3092 HE22 GLN A 320      24.486 -20.953  -3.906  1.00 15.00      A    H  
ATOM   3093  C   GLN A 320      27.130 -16.338  -0.014  1.00 15.00      A    C  
ATOM   3094  O   GLN A 320      27.244 -15.301  -0.662  1.00 15.00      A    O  
ATOM   3095  N   ARG A 321      26.615 -16.374   1.210  1.00 15.00      A    N  
ATOM   3096  HN  ARG A 321      26.544 -17.239   1.673  1.00 15.00      A    H  
ATOM   3097  CA  ARG A 321      26.142 -15.172   1.877  1.00 15.00      A    C  
ATOM   3098  CB  ARG A 321      25.203 -15.532   3.030  1.00 15.00      A    C  
ATOM   3099  CG  ARG A 321      23.827 -16.011   2.589  1.00 15.00      A    C  
ATOM   3100  CD  ARG A 321      23.003 -14.871   2.008  1.00 15.00      A    C  
ATOM   3101  NE  ARG A 321      22.831 -13.784   2.973  1.00 15.00      A    N  
ATOM   3102  HE  ARG A 321      22.475 -14.024   3.857  1.00 15.00      A    H  
ATOM   3103  CZ  ARG A 321      23.120 -12.506   2.720  1.00 15.00      A    C  
ATOM   3104  NH1 ARG A 321      23.593 -12.148   1.529  1.00 15.00      A    N  
ATOM   3105 HH11 ARG A 321      23.822 -11.150   1.332  1.00 15.00      A    H  
ATOM   3106 HH12 ARG A 321      23.735 -12.864   0.785  1.00 15.00      A    H  
ATOM   3107  NH2 ARG A 321      22.956 -11.590   3.668  1.00 15.00      A    N  
ATOM   3108 HH21 ARG A 321      22.601 -11.865   4.609  1.00 15.00      A    H  
ATOM   3109 HH22 ARG A 321      23.184 -10.591   3.477  1.00 15.00      A    H  
ATOM   3110  C   ARG A 321      27.313 -14.333   2.384  1.00 15.00      A    C  
ATOM   3111  O   ARG A 321      27.235 -13.106   2.417  1.00 15.00      A    O  
ATOM   3112  N   ARG A 322      28.396 -15.003   2.773  1.00 15.00      A    N  
ATOM   3113  HN  ARG A 322      28.395 -15.985   2.729  1.00 15.00      A    H  
ATOM   3114  CA  ARG A 322      29.585 -14.318   3.270  1.00 15.00      A    C  
ATOM   3115  CB  ARG A 322      30.544 -15.291   3.967  1.00 15.00      A    C  
ATOM   3116  CG  ARG A 322      30.354 -15.366   5.476  1.00 15.00      A    C  
ATOM   3117  CD  ARG A 322      31.035 -16.586   6.084  1.00 15.00      A    C  
ATOM   3118  NE  ARG A 322      32.497 -16.508   6.031  1.00 15.00      A    N  
ATOM   3119  HE  ARG A 322      32.900 -16.161   5.199  1.00 15.00      A    H  
ATOM   3120  CZ  ARG A 322      33.308 -16.899   7.028  1.00 15.00      A    C  
ATOM   3121  NH1 ARG A 322      32.805 -17.389   8.164  1.00 15.00      A    N  
ATOM   3122 HH11 ARG A 322      31.772 -17.472   8.296  1.00 15.00      A    H  
ATOM   3123 HH12 ARG A 322      33.443 -17.700   8.931  1.00 15.00      A    H  
ATOM   3124  NH2 ARG A 322      34.625 -16.774   6.895  1.00 15.00      A    N  
ATOM   3125 HH21 ARG A 322      35.027 -16.375   6.020  1.00 15.00      A    H  
ATOM   3126 HH22 ARG A 322      35.263 -17.080   7.664  1.00 15.00      A    H  
ATOM   3127  C   ARG A 322      30.289 -13.574   2.144  1.00 15.00      A    C  
ATOM   3128  O   ARG A 322      30.577 -12.384   2.267  1.00 15.00      A    O  
ATOM   3129  N   ALA A 323      30.548 -14.276   1.044  1.00 15.00      A    N  
ATOM   3130  HN  ALA A 323      30.298 -15.228   1.010  1.00 15.00      A    H  
ATOM   3131  CA  ALA A 323      31.205 -13.673  -0.112  1.00 15.00      A    C  
ATOM   3132  CB  ALA A 323      31.485 -14.724  -1.174  1.00 15.00      A    C  
ATOM   3133  C   ALA A 323      30.344 -12.551  -0.681  1.00 15.00      A    C  
ATOM   3134  O   ALA A 323      30.850 -11.519  -1.116  1.00 15.00      A    O  
ATOM   3135  N   GLN A 324      29.031 -12.760  -0.658  1.00 15.00      A    N  
ATOM   3136  HN  GLN A 324      28.690 -13.608  -0.306  1.00 15.00      A    H  
ATOM   3137  CA  GLN A 324      28.088 -11.765  -1.150  1.00 15.00      A    C  
ATOM   3138  CB  GLN A 324      26.656 -12.304  -1.061  1.00 15.00      A    C  
ATOM   3139  CG  GLN A 324      25.608 -11.370  -1.639  1.00 15.00      A    C  
ATOM   3140  CD  GLN A 324      25.677 -11.288  -3.151  1.00 15.00      A    C  
ATOM   3141  OE1 GLN A 324      25.896 -12.287  -3.831  1.00 15.00      A    O  
ATOM   3142  NE2 GLN A 324      25.511 -10.090  -3.683  1.00 15.00      A    N  
ATOM   3143 HE21 GLN A 324      25.358  -9.333  -3.082  1.00 15.00      A    H  
ATOM   3144 HE22 GLN A 324      25.554 -10.011  -4.658  1.00 15.00      A    H  
ATOM   3145  C   GLN A 324      28.205 -10.489  -0.323  1.00 15.00      A    C  
ATOM   3146  O   GLN A 324      28.064  -9.380  -0.839  1.00 15.00      A    O  
ATOM   3147  N   LEU A 325      28.476 -10.665   0.963  1.00 15.00      A    N  
ATOM   3148  HN  LEU A 325      28.594 -11.578   1.303  1.00 15.00      A    H  
ATOM   3149  CA  LEU A 325      28.618  -9.548   1.880  1.00 15.00      A    C  
ATOM   3150  CB  LEU A 325      28.528 -10.037   3.325  1.00 15.00      A    C  
ATOM   3151  CG  LEU A 325      27.312  -9.568   4.124  1.00 15.00      A    C  
ATOM   3152  CD1 LEU A 325      26.020  -9.897   3.392  1.00 15.00      A    C  
ATOM   3153  CD2 LEU A 325      27.314 -10.189   5.509  1.00 15.00      A    C  
ATOM   3154  C   LEU A 325      29.939  -8.828   1.653  1.00 15.00      A    C  
ATOM   3155  O   LEU A 325      29.978  -7.599   1.604  1.00 15.00      A    O  
ATOM   3156  N   VAL A 326      31.014  -9.597   1.501  1.00 15.00      A    N  
ATOM   3157  HN  VAL A 326      30.914 -10.576   1.533  1.00 15.00      A    H  
ATOM   3158  CA  VAL A 326      32.338  -9.023   1.275  1.00 15.00      A    C  
ATOM   3159  CB  VAL A 326      33.439 -10.104   1.206  1.00 15.00      A    C  
ATOM   3160  CG1 VAL A 326      34.810  -9.466   1.033  1.00 15.00      A    C  
ATOM   3161  CG2 VAL A 326      33.414 -10.971   2.456  1.00 15.00      A    C  
ATOM   3162  C   VAL A 326      32.341  -8.196  -0.007  1.00 15.00      A    C  
ATOM   3163  O   VAL A 326      32.798  -7.048  -0.019  1.00 15.00      A    O  
ATOM   3164  N   ALA A 327      31.805  -8.777  -1.075  1.00 15.00      A    N  
ATOM   3165  HN  ALA A 327      31.478  -9.704  -1.003  1.00 15.00      A    H  
ATOM   3166  CA  ALA A 327      31.722  -8.098  -2.360  1.00 15.00      A    C  
ATOM   3167  CB  ALA A 327      31.150  -9.029  -3.417  1.00 15.00      A    C  
ATOM   3168  C   ALA A 327      30.868  -6.841  -2.241  1.00 15.00      A    C  
ATOM   3169  O   ALA A 327      31.130  -5.834  -2.897  1.00 15.00      A    O  
ATOM   3170  N   GLN A 328      29.853  -6.901  -1.382  1.00 15.00      A    N  
ATOM   3171  HN  GLN A 328      29.700  -7.731  -0.881  1.00 15.00      A    H  
ATOM   3172  CA  GLN A 328      28.966  -5.764  -1.164  1.00 15.00      A    C  
ATOM   3173  CB  GLN A 328      27.719  -6.181  -0.383  1.00 15.00      A    C  
ATOM   3174  CG  GLN A 328      26.490  -6.332  -1.263  1.00 15.00      A    C  
ATOM   3175  CD  GLN A 328      25.316  -7.000  -0.571  1.00 15.00      A    C  
ATOM   3176  OE1 GLN A 328      25.481  -7.893   0.258  1.00 15.00      A    O  
ATOM   3177  NE2 GLN A 328      24.114  -6.559  -0.907  1.00 15.00      A    N  
ATOM   3178 HE21 GLN A 328      24.057  -5.837  -1.568  1.00 15.00      A    H  
ATOM   3179 HE22 GLN A 328      23.333  -6.970  -0.481  1.00 15.00      A    H  
ATOM   3180  C   GLN A 328      29.707  -4.630  -0.461  1.00 15.00      A    C  
ATOM   3181  O   GLN A 328      29.561  -3.464  -0.824  1.00 15.00      A    O  
ATOM   3182  N   ILE A 329      30.515  -4.982   0.536  1.00 15.00      A    N  
ATOM   3183  HN  ILE A 329      30.575  -5.930   0.790  1.00 15.00      A    H  
ATOM   3184  CA  ILE A 329      31.304  -3.996   1.267  1.00 15.00      A    C  
ATOM   3185  CB  ILE A 329      32.060  -4.636   2.456  1.00 15.00      A    C  
ATOM   3186  CG1 ILE A 329      31.093  -5.360   3.392  1.00 15.00      A    C  
ATOM   3187  CG2 ILE A 329      32.849  -3.582   3.223  1.00 15.00      A    C  
ATOM   3188  CD1 ILE A 329      31.775  -6.204   4.447  1.00 15.00      A    C  
ATOM   3189  C   ILE A 329      32.330  -3.381   0.322  1.00 15.00      A    C  
ATOM   3190  O   ILE A 329      32.647  -2.195   0.408  1.00 15.00      A    O  
ATOM   3191  N   CYS A 330      32.833  -4.210  -0.585  1.00 15.00      A    N  
ATOM   3192  HN  CYS A 330      32.522  -5.141  -0.600  1.00 15.00      A    H  
ATOM   3193  CA  CYS A 330      33.821  -3.786  -1.560  1.00 15.00      A    C  
ATOM   3194  CB  CYS A 330      34.353  -5.004  -2.319  1.00 15.00      A    C  
ATOM   3195  SG  CYS A 330      35.827  -4.685  -3.309  1.00 15.00      A    S  
ATOM   3196  HG  CYS A 330      35.618  -5.167  -4.525  1.00 15.00      A    H  
ATOM   3197  C   CYS A 330      33.200  -2.796  -2.532  1.00 15.00      A    C  
ATOM   3198  O   CYS A 330      33.802  -1.773  -2.864  1.00 15.00      A    O  
ATOM   3199  N   ASP A 331      31.988  -3.108  -2.976  1.00 15.00      A    N  
ATOM   3200  HN  ASP A 331      31.569  -3.945  -2.679  1.00 15.00      A    H  
ATOM   3201  CA  ASP A 331      31.268  -2.248  -3.902  1.00 15.00      A    C  
ATOM   3202  CB  ASP A 331      29.925  -2.867  -4.297  1.00 15.00      A    C  
ATOM   3203  CG  ASP A 331      29.142  -1.997  -5.258  1.00 15.00      A    C  
ATOM   3204  OD1 ASP A 331      28.271  -1.241  -4.790  1.00 15.00      A    O  
ATOM   3205  OD2 ASP A 331      29.399  -2.070  -6.475  1.00 15.00      A    O  
ATOM   3206  C   ASP A 331      31.088  -0.852  -3.310  1.00 15.00      A    C  
ATOM   3207  O   ASP A 331      31.544   0.132  -3.895  1.00 15.00      A    O  
ATOM   3208  N   GLU A 332      30.460  -0.760  -2.133  1.00 15.00      A    N  
ATOM   3209  HN  GLU A 332      30.102  -1.575  -1.708  1.00 15.00      A    H  
ATOM   3210  CA  GLU A 332      30.267   0.543  -1.486  1.00 15.00      A    C  
ATOM   3211  CB  GLU A 332      29.401   0.442  -0.220  1.00 15.00      A    C  
ATOM   3212  CG  GLU A 332      29.680   1.494   0.858  1.00 15.00      A    C  
ATOM   3213  CD  GLU A 332      29.331   2.930   0.471  1.00 15.00      A    C  
ATOM   3214  OE1 GLU A 332      28.924   3.181  -0.687  1.00 15.00      A    O  
ATOM   3215  OE2 GLU A 332      29.488   3.826   1.336  1.00 15.00      A    O  
ATOM   3216  C   GLU A 332      31.607   1.220  -1.196  1.00 15.00      A    C  
ATOM   3217  O   GLU A 332      31.730   2.437  -1.310  1.00 15.00      A    O  
ATOM   3218  N   ALA A 333      32.617   0.433  -0.829  1.00 15.00      A    N  
ATOM   3219  HN  ALA A 333      32.468  -0.536  -0.741  1.00 15.00      A    H  
ATOM   3220  CA  ALA A 333      33.941   0.987  -0.549  1.00 15.00      A    C  
ATOM   3221  CB  ALA A 333      34.916  -0.102  -0.129  1.00 15.00      A    C  
ATOM   3222  C   ALA A 333      34.468   1.741  -1.767  1.00 15.00      A    C  
ATOM   3223  O   ALA A 333      35.136   2.770  -1.636  1.00 15.00      A    O  
ATOM   3224  N   LEU A 334      34.141   1.231  -2.950  1.00 15.00      A    N  
ATOM   3225  HN  LEU A 334      33.592   0.414  -2.985  1.00 15.00      A    H  
ATOM   3226  CA  LEU A 334      34.559   1.853  -4.198  1.00 15.00      A    C  
ATOM   3227  CB  LEU A 334      34.450   0.860  -5.356  1.00 15.00      A    C  
ATOM   3228  CG  LEU A 334      35.555  -0.193  -5.452  1.00 15.00      A    C  
ATOM   3229  CD1 LEU A 334      35.137  -1.329  -6.372  1.00 15.00      A    C  
ATOM   3230  CD2 LEU A 334      36.850   0.437  -5.942  1.00 15.00      A    C  
ATOM   3231  C   LEU A 334      33.694   3.074  -4.482  1.00 15.00      A    C  
ATOM   3232  O   LEU A 334      34.187   4.103  -4.943  1.00 15.00      A    O  
ATOM   3233  N   GLN A 335      32.404   2.949  -4.195  1.00 15.00      A    N  
ATOM   3234  HN  GLN A 335      32.076   2.092  -3.835  1.00 15.00      A    H  
ATOM   3235  CA  GLN A 335      31.458   4.042  -4.399  1.00 15.00      A    C  
ATOM   3236  CB  GLN A 335      30.036   3.597  -4.060  1.00 15.00      A    C  
ATOM   3237  CG  GLN A 335      29.592   2.362  -4.815  1.00 15.00      A    C  
ATOM   3238  CD  GLN A 335      28.118   2.383  -5.144  1.00 15.00      A    C  
ATOM   3239  OE1 GLN A 335      27.525   3.447  -5.323  1.00 15.00      A    O  
ATOM   3240  NE2 GLN A 335      27.516   1.214  -5.227  1.00 15.00      A    N  
ATOM   3241 HE21 GLN A 335      28.056   0.392  -5.066  1.00 15.00      A    H  
ATOM   3242 HE22 GLN A 335      26.566   1.196  -5.451  1.00 15.00      A    H  
ATOM   3243  C   GLN A 335      31.840   5.230  -3.530  1.00 15.00      A    C  
ATOM   3244  O   GLN A 335      31.813   6.373  -3.979  1.00 15.00      A    O  
ATOM   3245  N   TYR A 336      32.192   4.946  -2.281  1.00 15.00      A    N  
ATOM   3246  HN  TYR A 336      32.155   4.011  -1.978  1.00 15.00      A    H  
ATOM   3247  CA  TYR A 336      32.600   5.977  -1.341  1.00 15.00      A    C  
ATOM   3248  CB  TYR A 336      32.908   5.370   0.034  1.00 15.00      A    C  
ATOM   3249  CG  TYR A 336      33.481   6.358   1.027  1.00 15.00      A    C  
ATOM   3250  CD1 TYR A 336      32.671   7.313   1.642  1.00 15.00      A    C  
ATOM   3251  CD2 TYR A 336      34.826   6.337   1.350  1.00 15.00      A    C  
ATOM   3252  CE1 TYR A 336      33.203   8.220   2.553  1.00 15.00      A    C  
ATOM   3253  CE2 TYR A 336      35.359   7.227   2.249  1.00 15.00      A    C  
ATOM   3254  CZ  TYR A 336      34.554   8.166   2.851  1.00 15.00      A    C  
ATOM   3255  OH  TYR A 336      35.101   9.047   3.756  1.00 15.00      A    O  
ATOM   3256  HH  TYR A 336      36.043   8.898   3.812  1.00 15.00      A    H  
ATOM   3257  C   TYR A 336      33.811   6.729  -1.871  1.00 15.00      A    C  
ATOM   3258  O   TYR A 336      33.910   7.944  -1.724  1.00 15.00      A    O  
ATOM   3259  N   ALA A 337      34.726   5.996  -2.493  1.00 15.00      A    N  
ATOM   3260  HN  ALA A 337      34.590   5.027  -2.575  1.00 15.00      A    H  
ATOM   3261  CA  ALA A 337      35.925   6.595  -3.054  1.00 15.00      A    C  
ATOM   3262  CB  ALA A 337      36.930   5.518  -3.439  1.00 15.00      A    C  
ATOM   3263  C   ALA A 337      35.575   7.458  -4.257  1.00 15.00      A    C  
ATOM   3264  O   ALA A 337      35.978   8.616  -4.337  1.00 15.00      A    O  
ATOM   3265  N   ALA A 338      34.801   6.891  -5.175  1.00 15.00      A    N  
ATOM   3266  HN  ALA A 338      34.500   5.965  -5.039  1.00 15.00      A    H  
ATOM   3267  CA  ALA A 338      34.389   7.596  -6.384  1.00 15.00      A    C  
ATOM   3268  CB  ALA A 338      33.541   6.694  -7.266  1.00 15.00      A    C  
ATOM   3269  C   ALA A 338      33.643   8.889  -6.060  1.00 15.00      A    C  
ATOM   3270  O   ALA A 338      33.970   9.950  -6.581  1.00 15.00      A    O  
ATOM   3271  N   ARG A 339      32.672   8.812  -5.162  1.00 15.00      A    N  
ATOM   3272  HN  ARG A 339      32.469   7.947  -4.738  1.00 15.00      A    H  
ATOM   3273  CA  ARG A 339      31.896   9.992  -4.801  1.00 15.00      A    C  
ATOM   3274  CB  ARG A 339      30.535   9.614  -4.209  1.00 15.00      A    C  
ATOM   3275  CG  ARG A 339      30.600   9.097  -2.787  1.00 15.00      A    C  
ATOM   3276  CD  ARG A 339      29.303   8.430  -2.368  1.00 15.00      A    C  
ATOM   3277  NE  ARG A 339      29.402   7.948  -0.997  1.00 15.00      A    N  
ATOM   3278  HE  ARG A 339      29.545   8.624  -0.300  1.00 15.00      A    H  
ATOM   3279  CZ  ARG A 339      29.298   6.666  -0.633  1.00 15.00      A    C  
ATOM   3280  NH1 ARG A 339      29.067   5.712  -1.536  1.00 15.00      A    N  
ATOM   3281 HH11 ARG A 339      28.959   5.950  -2.542  1.00 15.00      A    H  
ATOM   3282 HH12 ARG A 339      28.987   4.697  -1.228  1.00 15.00      A    H  
ATOM   3283  NH2 ARG A 339      29.476   6.334   0.638  1.00 15.00      A    N  
ATOM   3284 HH21 ARG A 339      29.693   7.063   1.347  1.00 15.00      A    H  
ATOM   3285 HH22 ARG A 339      29.402   5.320   0.935  1.00 15.00      A    H  
ATOM   3286  C   ARG A 339      32.670  10.944  -3.882  1.00 15.00      A    C  
ATOM   3287  O   ARG A 339      32.140  11.959  -3.450  1.00 15.00      A    O  
ATOM   3288  N   LEU A 340      33.914  10.609  -3.571  1.00 15.00      A    N  
ATOM   3289  HN  LEU A 340      34.284   9.766  -3.910  1.00 15.00      A    H  
ATOM   3290  CA  LEU A 340      34.744  11.467  -2.729  1.00 15.00      A    C  
ATOM   3291  CB  LEU A 340      35.406  10.661  -1.602  1.00 15.00      A    C  
ATOM   3292  CG  LEU A 340      36.285  11.442  -0.616  1.00 15.00      A    C  
ATOM   3293  CD1 LEU A 340      35.541  12.648  -0.060  1.00 15.00      A    C  
ATOM   3294  CD2 LEU A 340      36.742  10.538   0.517  1.00 15.00      A    C  
ATOM   3295  C   LEU A 340      35.800  12.153  -3.585  1.00 15.00      A    C  
ATOM   3296  O   LEU A 340      36.185  13.290  -3.337  1.00 15.00      A    O  
ATOM   3297  N   ARG A 341      36.225  11.455  -4.624  1.00 15.00      A    N  
ATOM   3298  HN  ARG A 341      35.844  10.566  -4.785  1.00 15.00      A    H  
ATOM   3299  CA  ARG A 341      37.240  11.955  -5.535  1.00 15.00      A    C  
ATOM   3300  CB  ARG A 341      37.882  10.772  -6.256  1.00 15.00      A    C  
ATOM   3301  CG  ARG A 341      36.908   9.991  -7.124  1.00 15.00      A    C  
ATOM   3302  CD  ARG A 341      37.594   8.950  -7.989  1.00 15.00      A    C  
ATOM   3303  NE  ARG A 341      36.942   8.834  -9.291  1.00 15.00      A    N  
ATOM   3304  HE  ARG A 341      36.083   9.316  -9.409  1.00 15.00      A    H  
ATOM   3305  CZ  ARG A 341      37.427   8.153 -10.326  1.00 15.00      A    C  
ATOM   3306  NH1 ARG A 341      38.589   7.505 -10.239  1.00 15.00      A    N  
ATOM   3307 HH11 ARG A 341      39.150   7.535  -9.346  1.00 15.00      A    H  
ATOM   3308 HH12 ARG A 341      38.957   6.974 -11.052  1.00 15.00      A    H  
ATOM   3309  NH2 ARG A 341      36.750   8.160 -11.466  1.00 15.00      A    N  
ATOM   3310 HH21 ARG A 341      35.849   8.707 -11.529  1.00 15.00      A    H  
ATOM   3311 HH22 ARG A 341      37.101   7.642 -12.294  1.00 15.00      A    H  
ATOM   3312  C   ARG A 341      36.637  12.905  -6.566  1.00 15.00      A    C  
ATOM   3313  O   ARG A 341      37.348  13.687  -7.196  1.00 15.00      A    O  
ATOM   3314  N   GLU A 342      35.324  12.837  -6.732  1.00 15.00      A    N  
ATOM   3315  HN  GLU A 342      34.807  12.200  -6.201  1.00 15.00      A    H  
ATOM   3316  CA  GLU A 342      34.645  13.668  -7.714  1.00 15.00      A    C  
ATOM   3317  CB  GLU A 342      33.914  12.783  -8.729  1.00 15.00      A    C  
ATOM   3318  CG  GLU A 342      34.842  11.856  -9.505  1.00 15.00      A    C  
ATOM   3319  CD  GLU A 342      34.152  10.598  -9.999  1.00 15.00      A    C  
ATOM   3320  OE1 GLU A 342      34.797   9.803 -10.709  1.00 15.00      A    O  
ATOM   3321  OE2 GLU A 342      32.978  10.394  -9.671  1.00 15.00      A    O  
ATOM   3322  C   GLU A 342      33.693  14.699  -7.095  1.00 15.00      A    C  
ATOM   3323  O   GLU A 342      33.389  15.712  -7.724  1.00 15.00      A    O  
ATOM   3324  N   LEU A 343      33.232  14.457  -5.867  1.00 15.00      A    N  
ATOM   3325  HN  LEU A 343      33.508  13.643  -5.400  1.00 15.00      A    H  
ATOM   3326  CA  LEU A 343      32.299  15.382  -5.216  1.00 15.00      A    C  
ATOM   3327  CB  LEU A 343      31.218  14.622  -4.449  1.00 15.00      A    C  
ATOM   3328  CG  LEU A 343      29.886  14.411  -5.167  1.00 15.00      A    C  
ATOM   3329  CD1 LEU A 343      29.123  15.722  -5.279  1.00 15.00      A    C  
ATOM   3330  CD2 LEU A 343      29.053  13.364  -4.444  1.00 15.00      A    C  
ATOM   3331  C   LEU A 343      32.965  16.396  -4.287  1.00 15.00      A    C  
ATOM   3332  O   LEU A 343      32.437  17.489  -4.090  1.00 15.00      A    O  
ATOM   3333  N   GLU A 344      34.106  16.046  -3.708  1.00 15.00      A    N  
ATOM   3334  HN  GLU A 344      34.502  15.174  -3.902  1.00 15.00      A    H  
ATOM   3335  CA  GLU A 344      34.783  16.955  -2.791  1.00 15.00      A    C  
ATOM   3336  CB  GLU A 344      34.459  16.605  -1.338  1.00 15.00      A    C  
ATOM   3337  CG  GLU A 344      35.026  17.580  -0.315  1.00 15.00      A    C  
ATOM   3338  CD  GLU A 344      35.097  16.988   1.080  1.00 15.00      A    C  
ATOM   3339  OE1 GLU A 344      34.227  17.309   1.909  1.00 15.00      A    O  
ATOM   3340  OE2 GLU A 344      36.027  16.201   1.343  1.00 15.00      A    O  
ATOM   3341  C   GLU A 344      36.290  16.956  -3.006  1.00 15.00      A    C  
ATOM   3342  O   GLU A 344      36.963  15.955  -2.783  1.00 15.00      A    O  
ATOM   3343  N   PRO A 345      36.841  18.097  -3.432  1.00 15.00      A    N  
ATOM   3344  CA  PRO A 345      38.269  18.245  -3.670  1.00 15.00      A    C  
ATOM   3345  CB  PRO A 345      38.286  19.303  -4.775  1.00 15.00      A    C  
ATOM   3346  CG  PRO A 345      37.106  20.175  -4.492  1.00 15.00      A    C  
ATOM   3347  CD  PRO A 345      36.109  19.340  -3.726  1.00 15.00      A    C  
ATOM   3348  C   PRO A 345      38.982  18.776  -2.425  1.00 15.00      A    C  
ATOM   3349  O   PRO A 345      39.985  19.481  -2.521  1.00 15.00      A    O  
ATOM   3350  N   GLY A 346      38.463  18.411  -1.259  1.00 15.00      A    N  
ATOM   3351  HN  GLY A 346      37.688  17.808  -1.252  1.00 15.00      A    H  
ATOM   3352  CA  GLY A 346      39.022  18.875   0.002  1.00 15.00      A    C  
ATOM   3353  C   GLY A 346      40.389  18.298   0.318  1.00 15.00      A    C  
ATOM   3354  O   GLY A 346      41.160  18.901   1.061  1.00 15.00      A    O  
ATOM   3355  N   TRP A 347      40.699  17.147  -0.265  1.00 15.00      A    N  
ATOM   3356  HN  TRP A 347      40.051  16.729  -0.867  1.00 15.00      A    H  
ATOM   3357  CA  TRP A 347      41.977  16.475  -0.031  1.00 15.00      A    C  
ATOM   3358  CB  TRP A 347      42.010  15.144  -0.784  1.00 15.00      A    C  
ATOM   3359  CG  TRP A 347      42.630  14.020  -0.006  1.00 15.00      A    C  
ATOM   3360  CD1 TRP A 347      43.955  13.836   0.260  1.00 15.00      A    C  
ATOM   3361  CD2 TRP A 347      41.947  12.923   0.607  1.00 15.00      A    C  
ATOM   3362  NE1 TRP A 347      44.145  12.689   0.994  1.00 15.00      A    N  
ATOM   3363  HE1 TRP A 347      45.012  12.347   1.307  1.00 15.00      A    H  
ATOM   3364  CE2 TRP A 347      42.925  12.108   1.221  1.00 15.00      A    C  
ATOM   3365  CE3 TRP A 347      40.606  12.552   0.695  1.00 15.00      A    C  
ATOM   3366  CZ2 TRP A 347      42.600  10.943   1.912  1.00 15.00      A    C  
ATOM   3367  CZ3 TRP A 347      40.286  11.399   1.382  1.00 15.00      A    C  
ATOM   3368  CH2 TRP A 347      41.276  10.608   1.980  1.00 15.00      A    C  
ATOM   3369  C   TRP A 347      43.178  17.334  -0.448  1.00 15.00      A    C  
ATOM   3370  O   TRP A 347      44.291  17.138   0.035  1.00 15.00      A    O  
ATOM   3371  N   SER A 348      42.948  18.290  -1.337  1.00 15.00      A    N  
ATOM   3372  HN  SER A 348      42.044  18.419  -1.680  1.00 15.00      A    H  
ATOM   3373  CA  SER A 348      44.018  19.154  -1.818  1.00 15.00      A    C  
ATOM   3374  CB  SER A 348      44.070  19.081  -3.344  1.00 15.00      A    C  
ATOM   3375  OG  SER A 348      42.764  18.902  -3.868  1.00 15.00      A    O  
ATOM   3376  HG  SER A 348      42.326  19.755  -3.922  1.00 15.00      A    H  
ATOM   3377  C   SER A 348      43.826  20.599  -1.369  1.00 15.00      A    C  
ATOM   3378  O   SER A 348      44.421  21.515  -1.934  1.00 15.00      A    O  
ATOM   3379  N   ALA A 349      42.999  20.801  -0.349  1.00 15.00      A    N  
ATOM   3380  HN  ALA A 349      42.558  20.031   0.074  1.00 15.00      A    H  
ATOM   3381  CA  ALA A 349      42.733  22.142   0.158  1.00 15.00      A    C  
ATOM   3382  CB  ALA A 349      41.398  22.190   0.883  1.00 15.00      A    C  
ATOM   3383  C   ALA A 349      43.858  22.639   1.062  1.00 15.00      A    C  
ATOM   3384  O   ALA A 349      44.447  23.692   0.820  1.00 15.00      A    O  
ATOM   3385  N   THR A 350      44.155  21.878   2.101  1.00 15.00      A    N  
ATOM   3386  HN  THR A 350      43.660  21.050   2.247  1.00 15.00      A    H  
ATOM   3387  CA  THR A 350      45.196  22.253   3.041  1.00 15.00      A    C  
ATOM   3388  CB  THR A 350      44.588  22.626   4.405  1.00 15.00      A    C  
ATOM   3389  OG1 THR A 350      43.340  21.936   4.572  1.00 15.00      A    O  
ATOM   3390  HG1 THR A 350      43.513  21.001   4.736  1.00 15.00      A    H  
ATOM   3391  CG2 THR A 350      44.344  24.125   4.485  1.00 15.00      A    C  
ATOM   3392  C   THR A 350      46.208  21.128   3.230  1.00 15.00      A    C  
ATOM   3393  O   THR A 350      45.831  19.981   3.479  1.00 15.00      A    O  
ATOM   3394  N   PRO A 351      47.506  21.441   3.097  1.00 15.00      A    N  
ATOM   3395  CA  PRO A 351      48.580  20.462   3.268  1.00 15.00      A    C  
ATOM   3396  CB  PRO A 351      49.823  21.178   2.712  1.00 15.00      A    C  
ATOM   3397  CG  PRO A 351      49.319  22.431   2.071  1.00 15.00      A    C  
ATOM   3398  CD  PRO A 351      48.033  22.768   2.764  1.00 15.00      A    C  
ATOM   3399  C   PRO A 351      48.792  20.122   4.741  1.00 15.00      A    C  
ATOM   3400  O   PRO A 351      48.442  20.907   5.624  1.00 15.00      A    O  
ATOM   3401  N   GLY A 352      49.374  18.962   5.003  1.00 15.00      A    N  
ATOM   3402  HN  GLY A 352      49.647  18.379   4.265  1.00 15.00      A    H  
ATOM   3403  CA  GLY A 352      49.614  18.553   6.370  1.00 15.00      A    C  
ATOM   3404  C   GLY A 352      50.886  17.746   6.511  1.00 15.00      A    C  
ATOM   3405  O   GLY A 352      51.520  17.402   5.517  1.00 15.00      A    O  
ATOM   3406  N   CYS A 353      51.253  17.445   7.750  1.00 15.00      A    N  
ATOM   3407  HN  CYS A 353      50.705  17.759   8.496  1.00 15.00      A    H  
ATOM   3408  CA  CYS A 353      52.458  16.672   8.032  1.00 15.00      A    C  
ATOM   3409  CB  CYS A 353      53.059  17.116   9.372  1.00 15.00      A    C  
ATOM   3410  SG  CYS A 353      54.691  16.436   9.747  1.00 15.00      A    S  
ATOM   3411  HG  CYS A 353      55.148  15.844   8.654  1.00 15.00      A    H  
ATOM   3412  C   CYS A 353      52.143  15.176   8.061  1.00 15.00      A    C  
ATOM   3413  O   CYS A 353      53.035  14.343   8.200  1.00 15.00      A    O  
ATOM   3414  N   GLN A 354      50.862  14.853   7.932  1.00 15.00      A    N  
ATOM   3415  HN  GLN A 354      50.205  15.567   7.817  1.00 15.00      A    H  
ATOM   3416  CA  GLN A 354      50.397  13.470   7.943  1.00 15.00      A    C  
ATOM   3417  CB  GLN A 354      50.428  12.928   9.379  1.00 15.00      A    C  
ATOM   3418  CG  GLN A 354      50.478  11.411   9.495  1.00 15.00      A    C  
ATOM   3419  CD  GLN A 354      51.883  10.856   9.364  1.00 15.00      A    C  
ATOM   3420  OE1 GLN A 354      52.301  10.448   8.288  1.00 15.00      A    O  
ATOM   3421  NE2 GLN A 354      52.619  10.840  10.466  1.00 15.00      A    N  
ATOM   3422 HE21 GLN A 354      52.226  11.182  11.290  1.00 15.00      A    H  
ATOM   3423 HE22 GLN A 354      53.533  10.487  10.404  1.00 15.00      A    H  
ATOM   3424  C   GLN A 354      48.965  13.439   7.416  1.00 15.00      A    C  
ATOM   3425  O   GLN A 354      48.036  13.810   8.133  1.00 15.00      A    O  
ATOM   3426  N   LEU A 355      48.789  13.010   6.168  1.00 15.00      A    N  
ATOM   3427  HN  LEU A 355      49.566  12.717   5.643  1.00 15.00      A    H  
ATOM   3428  CA  LEU A 355      47.459  12.981   5.558  1.00 15.00      A    C  
ATOM   3429  CB  LEU A 355      47.347  14.099   4.515  1.00 15.00      A    C  
ATOM   3430  CG  LEU A 355      46.310  15.187   4.789  1.00 15.00      A    C  
ATOM   3431  CD1 LEU A 355      46.830  16.172   5.819  1.00 15.00      A    C  
ATOM   3432  CD2 LEU A 355      45.931  15.905   3.505  1.00 15.00      A    C  
ATOM   3433  C   LEU A 355      47.134  11.649   4.884  1.00 15.00      A    C  
ATOM   3434  O   LEU A 355      46.208  11.585   4.078  1.00 15.00      A    O  
ATOM   3435  N   HIS A 356      47.875  10.589   5.216  1.00 15.00      A    N  
ATOM   3436  HN  HIS A 356      48.592  10.695   5.873  1.00 15.00      A    H  
ATOM   3437  CA  HIS A 356      47.643   9.270   4.606  1.00 15.00      A    C  
ATOM   3438  CB  HIS A 356      46.227   8.752   4.926  1.00 15.00      A    C  
ATOM   3439  CG  HIS A 356      46.172   7.469   5.701  1.00 15.00      A    C  
ATOM   3440  ND1 HIS A 356      46.426   6.233   5.145  1.00 15.00      A    N  
ATOM   3441  HD1 HIS A 356      46.647   6.053   4.192  1.00 15.00      A    H  
ATOM   3442  CD2 HIS A 356      45.864   7.236   6.999  1.00 15.00      A    C  
ATOM   3443  CE1 HIS A 356      46.264   5.299   6.063  1.00 15.00      A    C  
ATOM   3444  NE2 HIS A 356      45.924   5.882   7.195  1.00 15.00      A    N  
ATOM   3445  HE2 HIS A 356      45.664   5.410   8.016  1.00 15.00      A    H  
ATOM   3446  C   HIS A 356      47.827   9.368   3.091  1.00 15.00      A    C  
ATOM   3447  O   HIS A 356      46.976   8.934   2.313  1.00 15.00      A    O  
ATOM   3448  N   ASP A 357      48.954   9.937   2.688  1.00 15.00      A    N  
ATOM   3449  HN  ASP A 357      49.612  10.228   3.362  1.00 15.00      A    H  
ATOM   3450  CA  ASP A 357      49.270  10.146   1.274  1.00 15.00      A    C  
ATOM   3451  CB  ASP A 357      50.347  11.222   1.127  1.00 15.00      A    C  
ATOM   3452  CG  ASP A 357      51.551  10.941   2.001  1.00 15.00      A    C  
ATOM   3453  OD1 ASP A 357      51.402  11.001   3.245  1.00 15.00      A    O  
ATOM   3454  OD2 ASP A 357      52.632  10.655   1.453  1.00 15.00      A    O  
ATOM   3455  C   ASP A 357      49.719   8.865   0.583  1.00 15.00      A    C  
ATOM   3456  O   ASP A 357      49.785   8.813  -0.646  1.00 15.00      A    O  
ATOM   3457  N   ALA A 358      50.006   7.832   1.370  1.00 15.00      A    N  
ATOM   3458  HN  ALA A 358      49.938   7.942   2.339  1.00 15.00      A    H  
ATOM   3459  CA  ALA A 358      50.442   6.544   0.829  1.00 15.00      A    C  
ATOM   3460  CB  ALA A 358      51.080   5.697   1.922  1.00 15.00      A    C  
ATOM   3461  C   ALA A 358      49.278   5.792   0.179  1.00 15.00      A    C  
ATOM   3462  O   ALA A 358      49.395   4.614  -0.159  1.00 15.00      A    O  
ATOM   3463  N   GLU A 359      48.156   6.485   0.027  1.00 15.00      A    N  
ATOM   3464  HN  GLU A 359      48.137   7.414   0.331  1.00 15.00      A    H  
ATOM   3465  CA  GLU A 359      46.963   5.914  -0.577  1.00 15.00      A    C  
ATOM   3466  CB  GLU A 359      45.725   6.269   0.248  1.00 15.00      A    C  
ATOM   3467  CG  GLU A 359      45.101   5.090   0.974  1.00 15.00      A    C  
ATOM   3468  CD  GLU A 359      46.034   4.466   1.984  1.00 15.00      A    C  
ATOM   3469  OE1 GLU A 359      46.141   3.226   2.011  1.00 15.00      A    O  
ATOM   3470  OE2 GLU A 359      46.671   5.213   2.753  1.00 15.00      A    O  
ATOM   3471  C   GLU A 359      46.802   6.411  -2.006  1.00 15.00      A    C  
ATOM   3472  O   GLU A 359      46.782   5.618  -2.941  1.00 15.00      A    O  
ATOM   3473  N   GLN A 360      46.667   7.732  -2.153  1.00 15.00      A    N  
ATOM   3474  HN  GLN A 360      46.670   8.292  -1.350  1.00 15.00      A    H  
ATOM   3475  CA  GLN A 360      46.518   8.385  -3.463  1.00 15.00      A    C  
ATOM   3476  CB  GLN A 360      47.635   7.992  -4.439  1.00 15.00      A    C  
ATOM   3477  CG  GLN A 360      49.012   8.526  -4.073  1.00 15.00      A    C  
ATOM   3478  CD  GLN A 360      50.091   7.465  -4.163  1.00 15.00      A    C  
ATOM   3479  OE1 GLN A 360      50.319   6.721  -3.218  1.00 15.00      A    O  
ATOM   3480  NE2 GLN A 360      50.770   7.390  -5.300  1.00 15.00      A    N  
ATOM   3481 HE21 GLN A 360      50.547   8.013  -6.018  1.00 15.00      A    H  
ATOM   3482 HE22 GLN A 360      51.468   6.703  -5.374  1.00 15.00      A    H  
ATOM   3483  C   GLN A 360      45.140   8.180  -4.096  1.00 15.00      A    C  
ATOM   3484  O   GLN A 360      44.667   9.047  -4.825  1.00 15.00      A    O  
ATOM   3485  N   LEU A 361      44.516   7.044  -3.805  1.00 15.00      A    N  
ATOM   3486  HN  LEU A 361      44.970   6.401  -3.223  1.00 15.00      A    H  
ATOM   3487  CA  LEU A 361      43.199   6.693  -4.346  1.00 15.00      A    C  
ATOM   3488  CB  LEU A 361      42.658   5.435  -3.653  1.00 15.00      A    C  
ATOM   3489  CG  LEU A 361      41.205   5.060  -3.963  1.00 15.00      A    C  
ATOM   3490  CD1 LEU A 361      40.782   3.840  -3.160  1.00 15.00      A    C  
ATOM   3491  CD2 LEU A 361      41.015   4.815  -5.451  1.00 15.00      A    C  
ATOM   3492  C   LEU A 361      42.168   7.825  -4.260  1.00 15.00      A    C  
ATOM   3493  O   LEU A 361      41.702   8.324  -5.277  1.00 15.00      A    O  
ATOM   3494  N   TRP A 362      41.819   8.217  -3.042  1.00 15.00      A    N  
ATOM   3495  HN  TRP A 362      42.236   7.784  -2.274  1.00 15.00      A    H  
ATOM   3496  CA  TRP A 362      40.819   9.266  -2.806  1.00 15.00      A    C  
ATOM   3497  CB  TRP A 362      40.420   9.276  -1.328  1.00 15.00      A    C  
ATOM   3498  CG  TRP A 362      39.674   8.067  -0.854  1.00 15.00      A    C  
ATOM   3499  CD1 TRP A 362      38.336   7.839  -0.966  1.00 15.00      A    C  
ATOM   3500  CD2 TRP A 362      40.217   6.931  -0.171  1.00 15.00      A    C  
ATOM   3501  NE1 TRP A 362      38.008   6.635  -0.395  1.00 15.00      A    N  
ATOM   3502  HE1 TRP A 362      37.108   6.253  -0.350  1.00 15.00      A    H  
ATOM   3503  CE2 TRP A 362      39.146   6.055   0.098  1.00 15.00      A    C  
ATOM   3504  CE3 TRP A 362      41.503   6.567   0.238  1.00 15.00      A    C  
ATOM   3505  CZ2 TRP A 362      39.318   4.842   0.757  1.00 15.00      A    C  
ATOM   3506  CZ3 TRP A 362      41.672   5.361   0.891  1.00 15.00      A    C  
ATOM   3507  CH2 TRP A 362      40.587   4.513   1.144  1.00 15.00      A    C  
ATOM   3508  C   TRP A 362      41.302  10.671  -3.186  1.00 15.00      A    C  
ATOM   3509  O   TRP A 362      41.084  11.615  -2.430  1.00 15.00      A    O  
ATOM   3510  N   LEU A 363      41.933  10.815  -4.346  1.00 15.00      A    N  
ATOM   3511  HN  LEU A 363      42.046  10.027  -4.931  1.00 15.00      A    H  
ATOM   3512  CA  LEU A 363      42.434  12.116  -4.801  1.00 15.00      A    C  
ATOM   3513  CB  LEU A 363      43.381  12.778  -3.784  1.00 15.00      A    C  
ATOM   3514  CG  LEU A 363      44.661  12.023  -3.412  1.00 15.00      A    C  
ATOM   3515  CD1 LEU A 363      44.443  11.123  -2.206  1.00 15.00      A    C  
ATOM   3516  CD2 LEU A 363      45.779  13.007  -3.136  1.00 15.00      A    C  
ATOM   3517  C   LEU A 363      43.079  12.018  -6.181  1.00 15.00      A    C  
ATOM   3518  O   LEU A 363      44.245  12.383  -6.375  1.00 15.00      A    O  
ATOM   3519  N   ASP A 364      42.308  11.516  -7.131  1.00 15.00      A    N  
ATOM   3520  HN  ASP A 364      41.389  11.219  -6.899  1.00 15.00      A    H  
ATOM   3521  CA  ASP A 364      42.765  11.351  -8.506  1.00 15.00      A    C  
ATOM   3522  CB  ASP A 364      41.840  10.419  -9.324  1.00 15.00      A    C  
ATOM   3523  CG  ASP A 364      40.873   9.588  -8.482  1.00 15.00      A    C  
ATOM   3524  OD1 ASP A 364      40.704   8.384  -8.765  1.00 15.00      A    O  
ATOM   3525  OD2 ASP A 364      40.261  10.143  -7.553  1.00 15.00      A    O  
ATOM   3526  C   ASP A 364      42.945  12.705  -9.205  1.00 15.00      A    C  
ATOM   3527  O   ASP A 364      44.072  13.082  -9.524  1.00 15.00      A    O  
ATOM   3528  N   PRO A 365      41.858  13.492  -9.425  1.00 15.00      A    N  
ATOM   3529  CA  PRO A 365      41.967  14.795 -10.094  1.00 15.00      A    C  
ATOM   3530  CB  PRO A 365      40.512  15.259 -10.245  1.00 15.00      A    C  
ATOM   3531  CG  PRO A 365      39.689  14.038 -10.016  1.00 15.00      A    C  
ATOM   3532  CD  PRO A 365      40.463  13.201  -9.043  1.00 15.00      A    C  
ATOM   3533  C   PRO A 365      42.740  15.790  -9.238  1.00 15.00      A    C  
ATOM   3534  O   PRO A 365      43.479  16.633  -9.752  1.00 15.00      A    O  
ATOM   3535  N   LEU A 366      42.580  15.652  -7.927  1.00 15.00      A    N  
ATOM   3536  HN  LEU A 366      41.996  14.936  -7.601  1.00 15.00      A    H  
ATOM   3537  CA  LEU A 366      43.232  16.521  -6.953  1.00 15.00      A    C  
ATOM   3538  CB  LEU A 366      42.822  16.128  -5.529  1.00 15.00      A    C  
ATOM   3539  CG  LEU A 366      41.346  16.328  -5.163  1.00 15.00      A    C  
ATOM   3540  CD1 LEU A 366      40.721  17.419  -6.015  1.00 15.00      A    C  
ATOM   3541  CD2 LEU A 366      40.566  15.027  -5.286  1.00 15.00      A    C  
ATOM   3542  C   LEU A 366      44.750  16.498  -7.090  1.00 15.00      A    C  
ATOM   3543  O   LEU A 366      45.429  17.439  -6.691  1.00 15.00      A    O  
ATOM   3544  N   ARG A 367      45.276  15.425  -7.659  1.00 15.00      A    N  
ATOM   3545  HN  ARG A 367      44.684  14.701  -7.959  1.00 15.00      A    H  
ATOM   3546  CA  ARG A 367      46.710  15.294  -7.850  1.00 15.00      A    C  
ATOM   3547  CB  ARG A 367      47.271  14.241  -6.903  1.00 15.00      A    C  
ATOM   3548  CG  ARG A 367      47.995  14.803  -5.692  1.00 15.00      A    C  
ATOM   3549  CD  ARG A 367      48.533  13.685  -4.812  1.00 15.00      A    C  
ATOM   3550  NE  ARG A 367      49.419  12.777  -5.542  1.00 15.00      A    N  
ATOM   3551  HE  ARG A 367      50.360  13.043  -5.615  1.00 15.00      A    H  
ATOM   3552  CZ  ARG A 367      49.025  11.635  -6.115  1.00 15.00      A    C  
ATOM   3553  NH1 ARG A 367      47.752  11.249  -6.039  1.00 15.00      A    N  
ATOM   3554 HH11 ARG A 367      47.440  10.360  -6.487  1.00 15.00      A    H  
ATOM   3555 HH12 ARG A 367      47.054  11.842  -5.538  1.00 15.00      A    H  
ATOM   3556  NH2 ARG A 367      49.902  10.892  -6.786  1.00 15.00      A    N  
ATOM   3557 HH21 ARG A 367      50.894  11.199  -6.873  1.00 15.00      A    H  
ATOM   3558 HH22 ARG A 367      49.602  10.004  -7.239  1.00 15.00      A    H  
ATOM   3559  C   ARG A 367      47.034  14.925  -9.294  1.00 15.00      A    C  
ATOM   3560  O   ARG A 367      47.979  14.183  -9.561  1.00 15.00      A    O  
ATOM   3561  N   ALA A 368      46.242  15.445 -10.220  1.00 15.00      A    N  
ATOM   3562  HN  ALA A 368      45.505  16.026  -9.943  1.00 15.00      A    H  
ATOM   3563  CA  ALA A 368      46.446  15.175 -11.640  1.00 15.00      A    C  
ATOM   3564  CB  ALA A 368      45.615  13.982 -12.089  1.00 15.00      A    C  
ATOM   3565  C   ALA A 368      46.113  16.401 -12.480  1.00 15.00      A    C  
ATOM   3566  O   ALA A 368      46.822  16.726 -13.428  1.00 15.00      A    O  
ATOM   3567  N   GLN A 369      45.040  17.092 -12.111  1.00 15.00      A    N  
ATOM   3568  HN  GLN A 369      44.524  16.798 -11.329  1.00 15.00      A    H  
ATOM   3569  CA  GLN A 369      44.609  18.285 -12.835  1.00 15.00      A    C  
ATOM   3570  CB  GLN A 369      43.097  18.471 -12.695  1.00 15.00      A    C  
ATOM   3571  CG  GLN A 369      42.308  18.128 -13.947  1.00 15.00      A    C  
ATOM   3572  CD  GLN A 369      40.815  18.083 -13.695  1.00 15.00      A    C  
ATOM   3573  OE1 GLN A 369      40.127  19.097 -13.769  1.00 15.00      A    O  
ATOM   3574  NE2 GLN A 369      40.300  16.899 -13.400  1.00 15.00      A    N  
ATOM   3575 HE21 GLN A 369      40.903  16.130 -13.362  1.00 15.00      A    H  
ATOM   3576 HE22 GLN A 369      39.337  16.845 -13.231  1.00 15.00      A    H  
ATOM   3577  C   GLN A 369      45.334  19.527 -12.329  1.00 15.00      A    C  
ATOM   3578  O   GLN A 369      45.025  20.645 -12.730  1.00 15.00      A    O  
ATOM   3579  N   THR A 370      46.289  19.318 -11.439  1.00 15.00      A    N  
ATOM   3580  HN  THR A 370      46.491  18.403 -11.165  1.00 15.00      A    H  
ATOM   3581  CA  THR A 370      47.060  20.415 -10.875  1.00 15.00      A    C  
ATOM   3582  CB  THR A 370      46.858  20.521  -9.342  1.00 15.00      A    C  
ATOM   3583  OG1 THR A 370      47.235  21.825  -8.887  1.00 15.00      A    O  
ATOM   3584  HG1 THR A 370      48.080  21.769  -8.431  1.00 15.00      A    H  
ATOM   3585  CG2 THR A 370      45.410  20.255  -8.958  1.00 15.00      A    C  
ATOM   3586  C   THR A 370      48.542  20.199 -11.166  1.00 15.00      A    C  
ATOM   3587  O   THR A 370      49.192  21.014 -11.818  1.00 15.00      A    O  
ATOM   3588  N   ASP A 371      49.060  19.077 -10.692  1.00 15.00      A    N  
ATOM   3589  HN  ASP A 371      48.489  18.466 -10.185  1.00 15.00      A    H  
ATOM   3590  CA  ASP A 371      50.460  18.738 -10.878  1.00 15.00      A    C  
ATOM   3591  CB  ASP A 371      50.968  17.987  -9.652  1.00 15.00      A    C  
ATOM   3592  CG  ASP A 371      50.718  18.733  -8.360  1.00 15.00      A    C  
ATOM   3593  OD1 ASP A 371      51.616  19.479  -7.926  1.00 15.00      A    O  
ATOM   3594  OD2 ASP A 371      49.626  18.560  -7.781  1.00 15.00      A    O  
ATOM   3595  C   ASP A 371      50.656  17.881 -12.121  1.00 15.00      A    C  
ATOM   3596  O   ASP A 371      50.749  16.653 -12.028  1.00 15.00      A    O  
ATOM   3597  N   GLU A 372      50.729  18.539 -13.274  1.00 15.00      A    N  
ATOM   3598  HN  GLU A 372      50.646  19.520 -13.265  1.00 15.00      A    H  
ATOM   3599  CA  GLU A 372      50.903  17.863 -14.562  1.00 15.00      A    C  
ATOM   3600  CB  GLU A 372      51.143  18.888 -15.673  1.00 15.00      A    C  
ATOM   3601  CG  GLU A 372      49.997  19.852 -15.917  1.00 15.00      A    C  
ATOM   3602  CD  GLU A 372      50.296  20.812 -17.052  1.00 15.00      A    C  
ATOM   3603  OE1 GLU A 372      50.805  21.918 -16.777  1.00 15.00      A    O  
ATOM   3604  OE2 GLU A 372      50.034  20.452 -18.219  1.00 15.00      A    O  
ATOM   3605  C   GLU A 372      52.059  16.861 -14.557  1.00 15.00      A    C  
ATOM   3606  O   GLU A 372      51.887  15.695 -14.902  1.00 15.00      A    O  
ATOM   3607  N   THR A 373      53.239  17.320 -14.174  1.00 15.00      A    N  
ATOM   3608  HN  THR A 373      53.328  18.260 -13.914  1.00 15.00      A    H  
ATOM   3609  CA  THR A 373      54.416  16.465 -14.163  1.00 15.00      A    C  
ATOM   3610  CB  THR A 373      55.582  17.183 -14.881  1.00 15.00      A    C  
ATOM   3611  OG1 THR A 373      55.898  18.399 -14.189  1.00 15.00      A    O  
ATOM   3612  HG1 THR A 373      56.805  18.362 -13.871  1.00 15.00      A    H  
ATOM   3613  CG2 THR A 373      56.819  16.305 -14.987  1.00 15.00      A    C  
ATOM   3614  C   THR A 373      54.830  16.081 -12.738  1.00 15.00      A    C  
ATOM   3615  O   THR A 373      55.586  15.131 -12.536  1.00 15.00      A    O  
ATOM   3616  N   PHE A 374      54.303  16.801 -11.759  1.00 15.00      A    N  
ATOM   3617  HN  PHE A 374      53.663  17.505 -11.978  1.00 15.00      A    H  
ATOM   3618  CA  PHE A 374      54.642  16.559 -10.361  1.00 15.00      A    C  
ATOM   3619  CB  PHE A 374      54.219  17.745  -9.490  1.00 15.00      A    C  
ATOM   3620  CG  PHE A 374      55.289  18.765  -9.238  1.00 15.00      A    C  
ATOM   3621  CD1 PHE A 374      55.451  19.844 -10.089  1.00 15.00      A    C  
ATOM   3622  CD2 PHE A 374      56.120  18.654  -8.135  1.00 15.00      A    C  
ATOM   3623  CE1 PHE A 374      56.423  20.795  -9.847  1.00 15.00      A    C  
ATOM   3624  CE2 PHE A 374      57.096  19.599  -7.887  1.00 15.00      A    C  
ATOM   3625  CZ  PHE A 374      57.247  20.673  -8.744  1.00 15.00      A    C  
ATOM   3626  C   PHE A 374      54.028  15.274  -9.809  1.00 15.00      A    C  
ATOM   3627  O   PHE A 374      54.691  14.241  -9.723  1.00 15.00      A    O  
ATOM   3628  N   LEU A 375      52.755  15.339  -9.451  1.00 15.00      A    N  
ATOM   3629  HN  LEU A 375      52.261  16.175  -9.587  1.00 15.00      A    H  
ATOM   3630  CA  LEU A 375      52.072  14.199  -8.858  1.00 15.00      A    C  
ATOM   3631  CB  LEU A 375      51.059  14.649  -7.803  1.00 15.00      A    C  
ATOM   3632  CG  LEU A 375      51.624  14.992  -6.416  1.00 15.00      A    C  
ATOM   3633  CD1 LEU A 375      52.603  13.928  -5.943  1.00 15.00      A    C  
ATOM   3634  CD2 LEU A 375      52.264  16.372  -6.395  1.00 15.00      A    C  
ATOM   3635  C   LEU A 375      51.440  13.246  -9.870  1.00 15.00      A    C  
ATOM   3636  O   LEU A 375      51.141  12.101  -9.528  1.00 15.00      A    O  
ATOM   3637  N   GLN A 376      51.243  13.700 -11.104  1.00 15.00      A    N  
ATOM   3638  HN  GLN A 376      51.481  14.625 -11.325  1.00 15.00      A    H  
ATOM   3639  CA  GLN A 376      50.651  12.844 -12.130  1.00 15.00      A    C  
ATOM   3640  CB  GLN A 376      50.214  13.639 -13.363  1.00 15.00      A    C  
ATOM   3641  CG  GLN A 376      49.731  12.770 -14.519  1.00 15.00      A    C  
ATOM   3642  CD  GLN A 376      48.375  12.134 -14.267  1.00 15.00      A    C  
ATOM   3643  OE1 GLN A 376      47.366  12.557 -14.825  1.00 15.00      A    O  
ATOM   3644  NE2 GLN A 376      48.342  11.115 -13.420  1.00 15.00      A    N  
ATOM   3645 HE21 GLN A 376      49.184  10.828 -13.006  1.00 15.00      A    H  
ATOM   3646 HE22 GLN A 376      47.473  10.701 -13.231  1.00 15.00      A    H  
ATOM   3647  C   GLN A 376      51.596  11.709 -12.518  1.00 15.00      A    C  
ATOM   3648  O   GLN A 376      51.151  10.586 -12.784  1.00 15.00      A    O  
ATOM   3649  N   ARG A 377      52.897  12.002 -12.556  1.00 15.00      A    N  
ATOM   3650  HN  ARG A 377      53.191  12.913 -12.346  1.00 15.00      A    H  
ATOM   3651  CA  ARG A 377      53.887  10.988 -12.895  1.00 15.00      A    C  
ATOM   3652  CB  ARG A 377      55.289  11.581 -13.023  1.00 15.00      A    C  
ATOM   3653  CG  ARG A 377      55.598  12.150 -14.397  1.00 15.00      A    C  
ATOM   3654  CD  ARG A 377      57.095  12.338 -14.595  1.00 15.00      A    C  
ATOM   3655  NE  ARG A 377      57.759  11.112 -15.056  1.00 15.00      A    N  
ATOM   3656  HE  ARG A 377      57.185  10.401 -15.415  1.00 15.00      A    H  
ATOM   3657  CZ  ARG A 377      59.080  10.916 -15.010  1.00 15.00      A    C  
ATOM   3658  NH1 ARG A 377      59.874  11.861 -14.517  1.00 15.00      A    N  
ATOM   3659 HH11 ARG A 377      60.905  11.716 -14.479  1.00 15.00      A    H  
ATOM   3660 HH12 ARG A 377      59.467  12.753 -14.164  1.00 15.00      A    H  
ATOM   3661  NH2 ARG A 377      59.606   9.784 -15.472  1.00 15.00      A    N  
ATOM   3662 HH21 ARG A 377      58.991   9.043 -15.872  1.00 15.00      A    H  
ATOM   3663 HH22 ARG A 377      60.637   9.631 -15.438  1.00 15.00      A    H  
ATOM   3664  C   ARG A 377      53.870   9.897 -11.842  1.00 15.00      A    C  
ATOM   3665  O   ARG A 377      53.759   8.713 -12.169  1.00 15.00      A    O  
ATOM   3666  N   ARG A 378      53.948  10.309 -10.576  1.00 15.00      A    N  
ATOM   3667  HN  ARG A 378      54.030  11.264 -10.391  1.00 15.00      A    H  
ATOM   3668  CA  ARG A 378      53.910   9.374  -9.461  1.00 15.00      A    C  
ATOM   3669  CB  ARG A 378      54.556   9.953  -8.200  1.00 15.00      A    C  
ATOM   3670  CG  ARG A 378      55.515   8.984  -7.523  1.00 15.00      A    C  
ATOM   3671  CD  ARG A 378      55.882   9.432  -6.119  1.00 15.00      A    C  
ATOM   3672  NE  ARG A 378      56.766   8.475  -5.448  1.00 15.00      A    N  
ATOM   3673  HE  ARG A 378      57.335   7.912  -6.025  1.00 15.00      A    H  
ATOM   3674  CZ  ARG A 378      56.820   8.311  -4.125  1.00 15.00      A    C  
ATOM   3675  NH1 ARG A 378      56.032   9.033  -3.334  1.00 15.00      A    N  
ATOM   3676 HH11 ARG A 378      56.067   8.911  -2.300  1.00 15.00      A    H  
ATOM   3677 HH12 ARG A 378      55.370   9.723  -3.748  1.00 15.00      A    H  
ATOM   3678  NH2 ARG A 378      57.671   7.437  -3.594  1.00 15.00      A    N  
ATOM   3679 HH21 ARG A 378      57.714   7.308  -2.560  1.00 15.00      A    H  
ATOM   3680 HH22 ARG A 378      58.299   6.876  -4.210  1.00 15.00      A    H  
ATOM   3681  C   ARG A 378      52.469   8.939  -9.205  1.00 15.00      A    C  
ATOM   3682  O   ARG A 378      51.910   9.117  -8.118  1.00 15.00      A    O  
ATOM   3683  N   LEU A 379      51.881   8.392 -10.252  1.00 15.00      A    N  
ATOM   3684  HN  LEU A 379      52.409   8.297 -11.073  1.00 15.00      A    H  
ATOM   3685  CA  LEU A 379      50.516   7.911 -10.253  1.00 15.00      A    C  
ATOM   3686  CB  LEU A 379      49.547   9.095 -10.363  1.00 15.00      A    C  
ATOM   3687  CG  LEU A 379      48.068   8.806 -10.097  1.00 15.00      A    C  
ATOM   3688  CD1 LEU A 379      47.882   8.176  -8.727  1.00 15.00      A    C  
ATOM   3689  CD2 LEU A 379      47.250  10.084 -10.208  1.00 15.00      A    C  
ATOM   3690  C   LEU A 379      50.362   6.991 -11.459  1.00 15.00      A    C  
ATOM   3691  O   LEU A 379      49.952   5.842 -11.336  1.00 15.00      A    O  
ATOM   3692  N   ARG A 380      50.737   7.501 -12.627  1.00 15.00      A    N  
ATOM   3693  HN  ARG A 380      51.061   8.428 -12.663  1.00 15.00      A    H  
ATOM   3694  CA  ARG A 380      50.672   6.723 -13.858  1.00 15.00      A    C  
ATOM   3695  CB  ARG A 380      50.678   7.644 -15.090  1.00 15.00      A    C  
ATOM   3696  CG  ARG A 380      50.699   6.907 -16.425  1.00 15.00      A    C  
ATOM   3697  CD  ARG A 380      50.789   7.867 -17.600  1.00 15.00      A    C  
ATOM   3698  NE  ARG A 380      49.513   8.529 -17.865  1.00 15.00      A    N  
ATOM   3699  HE  ARG A 380      48.712   8.141 -17.448  1.00 15.00      A    H  
ATOM   3700  CZ  ARG A 380      49.374   9.609 -18.637  1.00 15.00      A    C  
ATOM   3701  NH1 ARG A 380      50.436  10.152 -19.229  1.00 15.00      A    N  
ATOM   3702 HH11 ARG A 380      51.381   9.735 -19.093  1.00 15.00      A    H  
ATOM   3703 HH12 ARG A 380      50.327  10.996 -19.830  1.00 15.00      A    H  
ATOM   3704  NH2 ARG A 380      48.171  10.143 -18.815  1.00 15.00      A    N  
ATOM   3705 HH21 ARG A 380      47.334   9.720 -18.354  1.00 15.00      A    H  
ATOM   3706 HH22 ARG A 380      48.053  10.987 -19.413  1.00 15.00      A    H  
ATOM   3707  C   ARG A 380      51.843   5.745 -13.923  1.00 15.00      A    C  
ATOM   3708  O   ARG A 380      51.828   4.793 -14.699  1.00 15.00      A    O  
ATOM   3709  N   GLY A 381      52.844   5.972 -13.087  1.00 15.00      A    N  
ATOM   3710  HN  GLY A 381      52.791   6.725 -12.463  1.00 15.00      A    H  
ATOM   3711  CA  GLY A 381      54.012   5.114 -13.089  1.00 15.00      A    C  
ATOM   3712  C   GLY A 381      54.083   4.149 -11.918  1.00 15.00      A    C  
ATOM   3713  O   GLY A 381      54.553   3.026 -12.076  1.00 15.00      A    O  
ATOM   3714  N   ASP A 382      53.621   4.578 -10.751  1.00 15.00      A    N  
ATOM   3715  HN  ASP A 382      53.279   5.493 -10.676  1.00 15.00      A    H  
ATOM   3716  CA  ASP A 382      53.672   3.743  -9.551  1.00 15.00      A    C  
ATOM   3717  CB  ASP A 382      54.000   4.580  -8.306  1.00 15.00      A    C  
ATOM   3718  CG  ASP A 382      54.822   5.823  -8.600  1.00 15.00      A    C  
ATOM   3719  OD1 ASP A 382      55.900   5.989  -7.992  1.00 15.00      A    O  
ATOM   3720  OD2 ASP A 382      54.375   6.647  -9.423  1.00 15.00      A    O  
ATOM   3721  C   ASP A 382      52.381   2.960  -9.319  1.00 15.00      A    C  
ATOM   3722  O   ASP A 382      52.408   1.927  -8.660  1.00 15.00      A    O  
ATOM   3723  N   TRP A 383      51.265   3.455  -9.875  1.00 15.00      A    N  
ATOM   3724  HN  TRP A 383      51.331   4.280 -10.393  1.00 15.00      A    H  
ATOM   3725  CA  TRP A 383      49.938   2.812  -9.733  1.00 15.00      A    C  
ATOM   3726  CB  TRP A 383      49.659   1.736 -10.800  1.00 15.00      A    C  
ATOM   3727  CG  TRP A 383      50.875   1.087 -11.394  1.00 15.00      A    C  
ATOM   3728  CD1 TRP A 383      51.700   1.605 -12.350  1.00 15.00      A    C  
ATOM   3729  CD2 TRP A 383      51.393  -0.205 -11.080  1.00 15.00      A    C  
ATOM   3730  NE1 TRP A 383      52.706   0.723 -12.637  1.00 15.00      A    N  
ATOM   3731  HE1 TRP A 383      53.428   0.875 -13.281  1.00 15.00      A    H  
ATOM   3732  CE2 TRP A 383      52.540  -0.399 -11.871  1.00 15.00      A    C  
ATOM   3733  CE3 TRP A 383      50.999  -1.215 -10.198  1.00 15.00      A    C  
ATOM   3734  CZ2 TRP A 383      53.298  -1.562 -11.809  1.00 15.00      A    C  
ATOM   3735  CZ3 TRP A 383      51.751  -2.368 -10.137  1.00 15.00      A    C  
ATOM   3736  CH2 TRP A 383      52.888  -2.533 -10.937  1.00 15.00      A    C  
ATOM   3737  C   TRP A 383      49.662   2.308  -8.311  1.00 15.00      A    C  
ATOM   3738  O   TRP A 383      49.905   1.145  -7.982  1.00 15.00      A    O  
ATOM   3739  N   PRO A 384      49.109   3.186  -7.466  1.00 15.00      A    N  
ATOM   3740  CA  PRO A 384      48.828   2.888  -6.065  1.00 15.00      A    C  
ATOM   3741  CB  PRO A 384      48.646   4.270  -5.422  1.00 15.00      A    C  
ATOM   3742  CG  PRO A 384      48.852   5.268  -6.518  1.00 15.00      A    C  
ATOM   3743  CD  PRO A 384      48.680   4.537  -7.813  1.00 15.00      A    C  
ATOM   3744  C   PRO A 384      47.582   2.032  -5.850  1.00 15.00      A    C  
ATOM   3745  O   PRO A 384      46.513   2.538  -5.515  1.00 15.00      A    O  
ATOM   3746  N   ALA A 385      47.734   0.732  -6.025  1.00 15.00      A    N  
ATOM   3747  HN  ALA A 385      48.612   0.389  -6.304  1.00 15.00      A    H  
ATOM   3748  CA  ALA A 385      46.637  -0.200  -5.820  1.00 15.00      A    C  
ATOM   3749  CB  ALA A 385      46.563  -1.193  -6.969  1.00 15.00      A    C  
ATOM   3750  C   ALA A 385      46.848  -0.920  -4.494  1.00 15.00      A    C  
ATOM   3751  O   ALA A 385      46.222  -1.944  -4.202  1.00 15.00      A    O  
ATOM   3752  N   GLU A 386      47.746  -0.361  -3.694  1.00 15.00      A    N  
ATOM   3753  HN  GLU A 386      48.211   0.446  -4.006  1.00 15.00      A    H  
ATOM   3754  CA  GLU A 386      48.098  -0.908  -2.388  1.00 15.00      A    C  
ATOM   3755  CB  GLU A 386      49.463  -0.373  -1.941  1.00 15.00      A    C  
ATOM   3756  CG  GLU A 386      50.657  -1.199  -2.416  1.00 15.00      A    C  
ATOM   3757  CD  GLU A 386      50.436  -1.856  -3.767  1.00 15.00      A    C  
ATOM   3758  OE1 GLU A 386      50.299  -1.129  -4.772  1.00 15.00      A    O  
ATOM   3759  OE2 GLU A 386      50.373  -3.104  -3.821  1.00 15.00      A    O  
ATOM   3760  C   GLU A 386      47.029  -0.608  -1.338  1.00 15.00      A    C  
ATOM   3761  O   GLU A 386      47.111  -1.077  -0.202  1.00 15.00      A    O  
ATOM   3762  N   VAL A 387      46.016   0.157  -1.728  1.00 15.00      A    N  
ATOM   3763  HN  VAL A 387      46.002   0.502  -2.644  1.00 15.00      A    H  
ATOM   3764  CA  VAL A 387      44.925   0.497  -0.821  1.00 15.00      A    C  
ATOM   3765  CB  VAL A 387      44.012   1.596  -1.411  1.00 15.00      A    C  
ATOM   3766  CG1 VAL A 387      42.970   2.037  -0.393  1.00 15.00      A    C  
ATOM   3767  CG2 VAL A 387      44.836   2.787  -1.875  1.00 15.00      A    C  
ATOM   3768  C   VAL A 387      44.103  -0.755  -0.543  1.00 15.00      A    C  
ATOM   3769  O   VAL A 387      43.507  -0.910   0.524  1.00 15.00      A    O  
ATOM   3770  N   GLY A 388      44.107  -1.663  -1.515  1.00 15.00      A    N  
ATOM   3771  HN  GLY A 388      44.614  -1.482  -2.334  1.00 15.00      A    H  
ATOM   3772  CA  GLY A 388      43.382  -2.909  -1.378  1.00 15.00      A    C  
ATOM   3773  C   GLY A 388      44.003  -3.788  -0.316  1.00 15.00      A    C  
ATOM   3774  O   GLY A 388      43.314  -4.564   0.345  1.00 15.00      A    O  
ATOM   3775  N   ASN A 389      45.312  -3.651  -0.144  1.00 15.00      A    N  
ATOM   3776  HN  ASN A 389      45.803  -3.009  -0.697  1.00 15.00      A    H  
ATOM   3777  CA  ASN A 389      46.035  -4.422   0.854  1.00 15.00      A    C  
ATOM   3778  CB  ASN A 389      47.547  -4.306   0.645  1.00 15.00      A    C  
ATOM   3779  CG  ASN A 389      48.060  -5.229  -0.446  1.00 15.00      A    C  
ATOM   3780  OD1 ASN A 389      47.942  -4.930  -1.636  1.00 15.00      A    O  
ATOM   3781  ND2 ASN A 389      48.637  -6.355  -0.049  1.00 15.00      A    N  
ATOM   3782 HD21 ASN A 389      48.701  -6.529   0.915  1.00 15.00      A    H  
ATOM   3783 HD22 ASN A 389      48.982  -6.964  -0.734  1.00 15.00      A    H  
ATOM   3784  C   ASN A 389      45.647  -3.953   2.248  1.00 15.00      A    C  
ATOM   3785  O   ASN A 389      45.568  -4.746   3.184  1.00 15.00      A    O  
ATOM   3786  N   ARG A 390      45.384  -2.655   2.378  1.00 15.00      A    N  
ATOM   3787  HN  ARG A 390      45.465  -2.066   1.598  1.00 15.00      A    H  
ATOM   3788  CA  ARG A 390      44.980  -2.095   3.659  1.00 15.00      A    C  
ATOM   3789  CB  ARG A 390      45.243  -0.590   3.731  1.00 15.00      A    C  
ATOM   3790  CG  ARG A 390      45.341  -0.072   5.159  1.00 15.00      A    C  
ATOM   3791  CD  ARG A 390      45.369   1.448   5.226  1.00 15.00      A    C  
ATOM   3792  NE  ARG A 390      46.366   2.044   4.336  1.00 15.00      A    N  
ATOM   3793  HE  ARG A 390      46.019   2.570   3.562  1.00 15.00      A    H  
ATOM   3794  CZ  ARG A 390      47.688   1.925   4.466  1.00 15.00      A    C  
ATOM   3795  NH1 ARG A 390      48.214   1.207   5.457  1.00 15.00      A    N  
ATOM   3796 HH11 ARG A 390      49.247   1.118   5.549  1.00 15.00      A    H  
ATOM   3797 HH12 ARG A 390      47.593   0.729   6.139  1.00 15.00      A    H  
ATOM   3798  NH2 ARG A 390      48.479   2.562   3.613  1.00 15.00      A    N  
ATOM   3799 HH21 ARG A 390      49.513   2.487   3.690  1.00 15.00      A    H  
ATOM   3800 HH22 ARG A 390      48.053   3.149   2.849  1.00 15.00      A    H  
ATOM   3801  C   ARG A 390      43.507  -2.390   3.918  1.00 15.00      A    C  
ATOM   3802  O   ARG A 390      43.077  -2.497   5.065  1.00 15.00      A    O  
ATOM   3803  N   PHE A 391      42.740  -2.520   2.839  1.00 15.00      A    N  
ATOM   3804  HN  PHE A 391      43.140  -2.397   1.952  1.00 15.00      A    H  
ATOM   3805  CA  PHE A 391      41.318  -2.826   2.939  1.00 15.00      A    C  
ATOM   3806  CB  PHE A 391      40.660  -2.769   1.555  1.00 15.00      A    C  
ATOM   3807  CG  PHE A 391      39.191  -3.091   1.549  1.00 15.00      A    C  
ATOM   3808  CD1 PHE A 391      38.282  -2.268   2.197  1.00 15.00      A    C  
ATOM   3809  CD2 PHE A 391      38.719  -4.215   0.891  1.00 15.00      A    C  
ATOM   3810  CE1 PHE A 391      36.931  -2.562   2.189  1.00 15.00      A    C  
ATOM   3811  CE2 PHE A 391      37.370  -4.515   0.879  1.00 15.00      A    C  
ATOM   3812  CZ  PHE A 391      36.475  -3.688   1.529  1.00 15.00      A    C  
ATOM   3813  C   PHE A 391      41.133  -4.205   3.565  1.00 15.00      A    C  
ATOM   3814  O   PHE A 391      40.175  -4.447   4.302  1.00 15.00      A    O  
ATOM   3815  N   ALA A 392      42.075  -5.100   3.278  1.00 15.00      A    N  
ATOM   3816  HN  ALA A 392      42.811  -4.846   2.680  1.00 15.00      A    H  
ATOM   3817  CA  ALA A 392      42.041  -6.449   3.823  1.00 15.00      A    C  
ATOM   3818  CB  ALA A 392      43.153  -7.293   3.219  1.00 15.00      A    C  
ATOM   3819  C   ALA A 392      42.174  -6.396   5.340  1.00 15.00      A    C  
ATOM   3820  O   ALA A 392      41.537  -7.168   6.058  1.00 15.00      A    O  
ATOM   3821  N   ASN A 393      42.979  -5.446   5.815  1.00 15.00      A    N  
ATOM   3822  HN  ASN A 393      43.438  -4.855   5.181  1.00 15.00      A    H  
ATOM   3823  CA  ASN A 393      43.205  -5.258   7.246  1.00 15.00      A    C  
ATOM   3824  CB  ASN A 393      44.201  -4.119   7.495  1.00 15.00      A    C  
ATOM   3825  CG  ASN A 393      45.625  -4.599   7.698  1.00 15.00      A    C  
ATOM   3826  OD1 ASN A 393      46.004  -5.667   7.234  1.00 15.00      A    O  
ATOM   3827  ND2 ASN A 393      46.429  -3.805   8.394  1.00 15.00      A    N  
ATOM   3828 HD21 ASN A 393      46.068  -2.962   8.736  1.00 15.00      A    H  
ATOM   3829 HD22 ASN A 393      47.356  -4.096   8.529  1.00 15.00      A    H  
ATOM   3830  C   ASN A 393      41.894  -4.963   7.966  1.00 15.00      A    C  
ATOM   3831  O   ASN A 393      41.711  -5.339   9.125  1.00 15.00      A    O  
ATOM   3832  N   TRP A 394      40.983  -4.290   7.275  1.00 15.00      A    N  
ATOM   3833  HN  TRP A 394      41.183  -4.019   6.354  1.00 15.00      A    H  
ATOM   3834  CA  TRP A 394      39.689  -3.958   7.849  1.00 15.00      A    C  
ATOM   3835  CB  TRP A 394      39.007  -2.839   7.065  1.00 15.00      A    C  
ATOM   3836  CG  TRP A 394      38.973  -1.555   7.825  1.00 15.00      A    C  
ATOM   3837  CD1 TRP A 394      39.834  -0.504   7.701  1.00 15.00      A    C  
ATOM   3838  CD2 TRP A 394      38.039  -1.194   8.848  1.00 15.00      A    C  
ATOM   3839  NE1 TRP A 394      39.493   0.490   8.585  1.00 15.00      A    N  
ATOM   3840  HE1 TRP A 394      39.961   1.347   8.685  1.00 15.00      A    H  
ATOM   3841  CE2 TRP A 394      38.391   0.090   9.299  1.00 15.00      A    C  
ATOM   3842  CE3 TRP A 394      36.936  -1.833   9.424  1.00 15.00      A    C  
ATOM   3843  CZ2 TRP A 394      37.680   0.748  10.301  1.00 15.00      A    C  
ATOM   3844  CZ3 TRP A 394      36.233  -1.179  10.417  1.00 15.00      A    C  
ATOM   3845  CH2 TRP A 394      36.607   0.099  10.845  1.00 15.00      A    C  
ATOM   3846  C   TRP A 394      38.801  -5.190   7.920  1.00 15.00      A    C  
ATOM   3847  O   TRP A 394      38.148  -5.439   8.932  1.00 15.00      A    O  
ATOM   3848  N   LEU A 395      38.802  -5.974   6.849  1.00 15.00      A    N  
ATOM   3849  HN  LEU A 395      39.349  -5.724   6.074  1.00 15.00      A    H  
ATOM   3850  CA  LEU A 395      38.006  -7.194   6.794  1.00 15.00      A    C  
ATOM   3851  CB  LEU A 395      38.038  -7.793   5.387  1.00 15.00      A    C  
ATOM   3852  CG  LEU A 395      37.337  -6.976   4.298  1.00 15.00      A    C  
ATOM   3853  CD1 LEU A 395      37.749  -7.458   2.918  1.00 15.00      A    C  
ATOM   3854  CD2 LEU A 395      35.826  -7.049   4.459  1.00 15.00      A    C  
ATOM   3855  C   LEU A 395      38.516  -8.204   7.817  1.00 15.00      A    C  
ATOM   3856  O   LEU A 395      37.771  -9.061   8.290  1.00 15.00      A    O  
ATOM   3857  N   ASN A 396      39.791  -8.074   8.170  1.00 15.00      A    N  
ATOM   3858  HN  ASN A 396      40.333  -7.370   7.747  1.00 15.00      A    H  
ATOM   3859  CA  ASN A 396      40.417  -8.954   9.152  1.00 15.00      A    C  
ATOM   3860  CB  ASN A 396      41.944  -8.845   9.084  1.00 15.00      A    C  
ATOM   3861  CG  ASN A 396      42.552  -9.542   7.880  1.00 15.00      A    C  
ATOM   3862  OD1 ASN A 396      43.562  -9.099   7.343  1.00 15.00      A    O  
ATOM   3863  ND2 ASN A 396      41.951 -10.642   7.456  1.00 15.00      A    N  
ATOM   3864 HD21 ASN A 396      41.153 -10.949   7.935  1.00 15.00      A    H  
ATOM   3865 HD22 ASN A 396      42.329 -11.102   6.681  1.00 15.00      A    H  
ATOM   3866  C   ASN A 396      39.943  -8.612  10.559  1.00 15.00      A    C  
ATOM   3867  O   ASN A 396      40.195  -9.351  11.507  1.00 15.00      A    O  
ATOM   3868  N   ARG A 397      39.259  -7.482  10.688  1.00 15.00      A    N  
ATOM   3869  HN  ARG A 397      39.085  -6.933   9.892  1.00 15.00      A    H  
ATOM   3870  CA  ARG A 397      38.748  -7.039  11.977  1.00 15.00      A    C  
ATOM   3871  CB  ARG A 397      39.139  -5.582  12.234  1.00 15.00      A    C  
ATOM   3872  CG  ARG A 397      40.587  -5.404  12.658  1.00 15.00      A    C  
ATOM   3873  CD  ARG A 397      41.181  -4.124  12.094  1.00 15.00      A    C  
ATOM   3874  NE  ARG A 397      42.516  -3.858  12.636  1.00 15.00      A    N  
ATOM   3875  HE  ARG A 397      42.565  -3.295  13.439  1.00 15.00      A    H  
ATOM   3876  CZ  ARG A 397      43.650  -4.329  12.109  1.00 15.00      A    C  
ATOM   3877  NH1 ARG A 397      43.619  -5.090  11.018  1.00 15.00      A    N  
ATOM   3878 HH11 ARG A 397      42.702  -5.323  10.562  1.00 15.00      A    H  
ATOM   3879 HH12 ARG A 397      44.502  -5.461  10.608  1.00 15.00      A    H  
ATOM   3880  NH2 ARG A 397      44.817  -4.036  12.674  1.00 15.00      A    N  
ATOM   3881 HH21 ARG A 397      44.852  -3.440  13.528  1.00 15.00      A    H  
ATOM   3882 HH22 ARG A 397      45.704  -4.403  12.267  1.00 15.00      A    H  
ATOM   3883  C   ARG A 397      37.235  -7.204  12.042  1.00 15.00      A    C  
ATOM   3884  O   ARG A 397      36.600  -6.843  13.032  1.00 15.00      A    O  
ATOM   3885  N   ALA A 398      36.665  -7.757  10.980  1.00 15.00      A    N  
ATOM   3886  HN  ALA A 398      37.227  -8.029  10.223  1.00 15.00      A    H  
ATOM   3887  CA  ALA A 398      35.227  -7.983  10.913  1.00 15.00      A    C  
ATOM   3888  CB  ALA A 398      34.709  -7.695   9.512  1.00 15.00      A    C  
ATOM   3889  C   ALA A 398      34.916  -9.417  11.314  1.00 15.00      A    C  
ATOM   3890  O   ALA A 398      33.778  -9.872  11.232  1.00 15.00      A    O  
ATOM   3891  N   VAL A 399      35.950 -10.115  11.753  1.00 15.00      A    N  
ATOM   3892  HN  VAL A 399      36.824  -9.679  11.810  1.00 15.00      A    H  
ATOM   3893  CA  VAL A 399      35.835 -11.497  12.179  1.00 15.00      A    C  
ATOM   3894  CB  VAL A 399      36.450 -12.469  11.142  1.00 15.00      A    C  
ATOM   3895  CG1 VAL A 399      35.563 -12.586   9.912  1.00 15.00      A    C  
ATOM   3896  CG2 VAL A 399      37.856 -12.031  10.749  1.00 15.00      A    C  
ATOM   3897  C   VAL A 399      36.556 -11.678  13.504  1.00 15.00      A    C  
ATOM   3898  O   VAL A 399      37.515 -10.966  13.798  1.00 15.00      A    O  
ATOM   3899  N   SER A 400      36.083 -12.607  14.310  1.00 15.00      A    N  
ATOM   3900  HN  SER A 400      35.299 -13.124  14.042  1.00 15.00      A    H  
ATOM   3901  CA  SER A 400      36.705 -12.875  15.590  1.00 15.00      A    C  
ATOM   3902  CB  SER A 400      35.665 -13.411  16.581  1.00 15.00      A    C  
ATOM   3903  OG  SER A 400      34.603 -12.486  16.758  1.00 15.00      A    O  
ATOM   3904  HG  SER A 400      34.316 -12.502  17.675  1.00 15.00      A    H  
ATOM   3905  C   SER A 400      37.820 -13.896  15.407  1.00 15.00      A    C  
ATOM   3906  O   SER A 400      37.877 -14.582  14.383  1.00 15.00      A    O  
ATOM   3907  N   SER A 401      38.714 -13.979  16.382  1.00 15.00      A    N  
ATOM   3908  HN  SER A 401      38.649 -13.373  17.146  1.00 15.00      A    H  
ATOM   3909  CA  SER A 401      39.806 -14.939  16.345  1.00 15.00      A    C  
ATOM   3910  CB  SER A 401      40.872 -14.513  17.354  1.00 15.00      A    C  
ATOM   3911  OG  SER A 401      40.343 -13.533  18.239  1.00 15.00      A    O  
ATOM   3912  HG  SER A 401      40.312 -13.890  19.132  1.00 15.00      A    H  
ATOM   3913  C   SER A 401      39.252 -16.313  16.702  1.00 15.00      A    C  
ATOM   3914  O   SER A 401      39.667 -16.942  17.676  1.00 15.00      A    O  
ATOM   3915  N   ASP A 402      38.297 -16.756  15.902  1.00 15.00      A    N  
ATOM   3916  HN  ASP A 402      38.036 -16.209  15.128  1.00 15.00      A    H  
ATOM   3917  CA  ASP A 402      37.634 -18.024  16.121  1.00 15.00      A    C  
ATOM   3918  CB  ASP A 402      36.228 -18.015  15.518  1.00 15.00      A    C  
ATOM   3919  CG  ASP A 402      35.318 -19.021  16.186  1.00 15.00      A    C  
ATOM   3920  OD1 ASP A 402      35.782 -20.147  16.453  1.00 15.00      A    O  
ATOM   3921  OD2 ASP A 402      34.148 -18.681  16.447  1.00 15.00      A    O  
ATOM   3922  C   ASP A 402      38.441 -19.185  15.571  1.00 15.00      A    C  
ATOM   3923  O   ASP A 402      38.448 -19.450  14.364  1.00 15.00      A    O  
ATOM   3924  N   SER A 403      39.124 -19.873  16.472  1.00 15.00      A    N  
ATOM   3925  HN  SER A 403      39.095 -19.585  17.406  1.00 15.00      A    H  
ATOM   3926  CA  SER A 403      39.940 -21.020  16.120  1.00 15.00      A    C  
ATOM   3927  CB  SER A 403      40.653 -21.540  17.368  1.00 15.00      A    C  
ATOM   3928  OG  SER A 403      41.105 -20.459  18.170  1.00 15.00      A    O  
ATOM   3929  HG  SER A 403      40.819 -20.591  19.077  1.00 15.00      A    H  
ATOM   3930  C   SER A 403      39.104 -22.131  15.481  1.00 15.00      A    C  
ATOM   3931  O   SER A 403      39.648 -23.025  14.831  1.00 15.00      A    O  
ATOM   3932  N   GLN A 404      37.783 -22.057  15.646  1.00 15.00      A    N  
ATOM   3933  HN  GLN A 404      37.397 -21.299  16.151  1.00 15.00      A    H  
ATOM   3934  CA  GLN A 404      36.885 -23.058  15.082  1.00 15.00      A    C  
ATOM   3935  CB  GLN A 404      35.498 -22.981  15.724  1.00 15.00      A    C  
ATOM   3936  CG  GLN A 404      35.110 -24.228  16.498  1.00 15.00      A    C  
ATOM   3937  CD  GLN A 404      34.402 -23.914  17.798  1.00 15.00      A    C  
ATOM   3938  OE1 GLN A 404      33.178 -23.819  17.848  1.00 15.00      A    O  
ATOM   3939  NE2 GLN A 404      35.172 -23.755  18.863  1.00 15.00      A    N  
ATOM   3940 HE21 GLN A 404      36.138 -23.849  18.751  1.00 15.00      A    H  
ATOM   3941 HE22 GLN A 404      34.740 -23.545  19.716  1.00 15.00      A    H  
ATOM   3942  C   GLN A 404      36.787 -22.910  13.569  1.00 15.00      A    C  
ATOM   3943  O   GLN A 404      36.389 -23.839  12.868  1.00 15.00      A    O  
ATOM   3944  N   ILE A 405      37.123 -21.728  13.071  1.00 15.00      A    N  
ATOM   3945  HN  ILE A 405      37.382 -21.002  13.682  1.00 15.00      A    H  
ATOM   3946  CA  ILE A 405      37.099 -21.485  11.638  1.00 15.00      A    C  
ATOM   3947  CB  ILE A 405      36.430 -20.131  11.250  1.00 15.00      A    C  
ATOM   3948  CG1 ILE A 405      35.480 -19.630  12.343  1.00 15.00      A    C  
ATOM   3949  CG2 ILE A 405      37.439 -19.051  10.872  1.00 15.00      A    C  
ATOM   3950  CD1 ILE A 405      34.170 -20.382  12.414  1.00 15.00      A    C  
ATOM   3951  C   ILE A 405      38.517 -21.580  11.081  1.00 15.00      A    C  
ATOM   3952  O   ILE A 405      38.732 -22.109   9.992  1.00 15.00      A    O  
ATOM   3953  N   LEU A 406      39.481 -21.101  11.870  1.00 15.00      A    N  
ATOM   3954  HN  LEU A 406      39.234 -20.729  12.742  1.00 15.00      A    H  
ATOM   3955  CA  LEU A 406      40.888 -21.103  11.475  1.00 15.00      A    C  
ATOM   3956  CB  LEU A 406      41.725 -20.240  12.424  1.00 15.00      A    C  
ATOM   3957  CG  LEU A 406      41.786 -18.744  12.103  1.00 15.00      A    C  
ATOM   3958  CD1 LEU A 406      40.822 -17.958  12.977  1.00 15.00      A    C  
ATOM   3959  CD2 LEU A 406      43.204 -18.220  12.257  1.00 15.00      A    C  
ATOM   3960  C   LEU A 406      41.468 -22.511  11.399  1.00 15.00      A    C  
ATOM   3961  O   LEU A 406      42.063 -22.889  10.390  1.00 15.00      A    O  
ATOM   3962  N   GLY A 407      41.285 -23.288  12.460  1.00 15.00      A    N  
ATOM   3963  HN  GLY A 407      40.780 -22.945  13.230  1.00 15.00      A    H  
ATOM   3964  CA  GLY A 407      41.805 -24.646  12.488  1.00 15.00      A    C  
ATOM   3965  C   GLY A 407      40.908 -25.610  11.742  1.00 15.00      A    C  
ATOM   3966  O   GLY A 407      40.571 -26.678  12.247  1.00 15.00      A    O  
ATOM   3967  N   SER A 408      40.520 -25.221  10.538  1.00 15.00      A    N  
ATOM   3968  HN  SER A 408      40.844 -24.359  10.194  1.00 15.00      A    H  
ATOM   3969  CA  SER A 408      39.650 -26.018   9.696  1.00 15.00      A    C  
ATOM   3970  CB  SER A 408      38.198 -25.873  10.175  1.00 15.00      A    C  
ATOM   3971  OG  SER A 408      38.007 -26.463  11.448  1.00 15.00      A    O  
ATOM   3972  HG  SER A 408      38.869 -26.614  11.866  1.00 15.00      A    H  
ATOM   3973  C   SER A 408      39.758 -25.521   8.257  1.00 15.00      A    C  
ATOM   3974  O   SER A 408      40.252 -24.418   8.017  1.00 15.00      A    O  
ATOM   3975  N   PRO A 409      39.303 -26.323   7.272  1.00 15.00      A    N  
ATOM   3976  CA  PRO A 409      39.334 -25.927   5.856  1.00 15.00      A    C  
ATOM   3977  CB  PRO A 409      38.795 -27.162   5.120  1.00 15.00      A    C  
ATOM   3978  CG  PRO A 409      38.942 -28.285   6.090  1.00 15.00      A    C  
ATOM   3979  CD  PRO A 409      38.760 -27.680   7.451  1.00 15.00      A    C  
ATOM   3980  C   PRO A 409      38.425 -24.723   5.597  1.00 15.00      A    C  
ATOM   3981  O   PRO A 409      38.439 -24.131   4.515  1.00 15.00      A    O  
ATOM   3982  N   GLU A 410      37.643 -24.369   6.612  1.00 15.00      A    N  
ATOM   3983  HN  GLU A 410      37.692 -24.884   7.443  1.00 15.00      A    H  
ATOM   3984  CA  GLU A 410      36.726 -23.244   6.540  1.00 15.00      A    C  
ATOM   3985  CB  GLU A 410      35.916 -23.160   7.837  1.00 15.00      A    C  
ATOM   3986  CG  GLU A 410      34.546 -22.521   7.683  1.00 15.00      A    C  
ATOM   3987  CD  GLU A 410      34.505 -21.083   8.156  1.00 15.00      A    C  
ATOM   3988  OE1 GLU A 410      33.570 -20.738   8.900  1.00 15.00      A    O  
ATOM   3989  OE2 GLU A 410      35.394 -20.299   7.772  1.00 15.00      A    O  
ATOM   3990  C   GLU A 410      37.500 -21.947   6.308  1.00 15.00      A    C  
ATOM   3991  O   GLU A 410      37.120 -21.123   5.468  1.00 15.00      A    O  
ATOM   3992  N   ALA A 411      38.593 -21.779   7.052  1.00 15.00      A    N  
ATOM   3993  HN  ALA A 411      38.839 -22.468   7.709  1.00 15.00      A    H  
ATOM   3994  CA  ALA A 411      39.429 -20.591   6.926  1.00 15.00      A    C  
ATOM   3995  CB  ALA A 411      40.481 -20.552   8.022  1.00 15.00      A    C  
ATOM   3996  C   ALA A 411      40.098 -20.565   5.562  1.00 15.00      A    C  
ATOM   3997  O   ALA A 411      40.327 -19.500   4.990  1.00 15.00      A    O  
ATOM   3998  N   ALA A 412      40.397 -21.750   5.040  1.00 15.00      A    N  
ATOM   3999  HN  ALA A 412      40.183 -22.562   5.545  1.00 15.00      A    H  
ATOM   4000  CA  ALA A 412      41.028 -21.870   3.734  1.00 15.00      A    C  
ATOM   4001  CB  ALA A 412      41.392 -23.319   3.447  1.00 15.00      A    C  
ATOM   4002  C   ALA A 412      40.094 -21.326   2.661  1.00 15.00      A    C  
ATOM   4003  O   ALA A 412      40.524 -20.647   1.727  1.00 15.00      A    O  
ATOM   4004  N   GLN A 413      38.805 -21.607   2.817  1.00 15.00      A    N  
ATOM   4005  HN  GLN A 413      38.522 -22.154   3.583  1.00 15.00      A    H  
ATOM   4006  CA  GLN A 413      37.804 -21.130   1.875  1.00 15.00      A    C  
ATOM   4007  CB  GLN A 413      36.476 -21.864   2.072  1.00 15.00      A    C  
ATOM   4008  CG  GLN A 413      35.583 -21.859   0.842  1.00 15.00      A    C  
ATOM   4009  CD  GLN A 413      34.259 -22.561   1.068  1.00 15.00      A    C  
ATOM   4010  OE1 GLN A 413      34.149 -23.456   1.901  1.00 15.00      A    O  
ATOM   4011  NE2 GLN A 413      33.242 -22.159   0.322  1.00 15.00      A    N  
ATOM   4012 HE21 GLN A 413      33.397 -21.439  -0.322  1.00 15.00      A    H  
ATOM   4013 HE22 GLN A 413      32.377 -22.605   0.442  1.00 15.00      A    H  
ATOM   4014  C   GLN A 413      37.616 -19.626   2.042  1.00 15.00      A    C  
ATOM   4015  O   GLN A 413      37.171 -18.935   1.127  1.00 15.00      A    O  
ATOM   4016  N   TRP A 414      37.963 -19.124   3.224  1.00 15.00      A    N  
ATOM   4017  HN  TRP A 414      38.308 -19.729   3.918  1.00 15.00      A    H  
ATOM   4018  CA  TRP A 414      37.854 -17.702   3.514  1.00 15.00      A    C  
ATOM   4019  CB  TRP A 414      37.978 -17.455   5.023  1.00 15.00      A    C  
ATOM   4020  CG  TRP A 414      37.851 -16.017   5.431  1.00 15.00      A    C  
ATOM   4021  CD1 TRP A 414      36.831 -15.163   5.127  1.00 15.00      A    C  
ATOM   4022  CD2 TRP A 414      38.777 -15.268   6.228  1.00 15.00      A    C  
ATOM   4023  NE1 TRP A 414      37.063 -13.930   5.687  1.00 15.00      A    N  
ATOM   4024  HE1 TRP A 414      36.473 -13.150   5.610  1.00 15.00      A    H  
ATOM   4025  CE2 TRP A 414      38.253 -13.968   6.365  1.00 15.00      A    C  
ATOM   4026  CE3 TRP A 414      39.999 -15.570   6.837  1.00 15.00      A    C  
ATOM   4027  CZ2 TRP A 414      38.906 -12.973   7.087  1.00 15.00      A    C  
ATOM   4028  CZ3 TRP A 414      40.646 -14.581   7.553  1.00 15.00      A    C  
ATOM   4029  CH2 TRP A 414      40.099 -13.299   7.672  1.00 15.00      A    C  
ATOM   4030  C   TRP A 414      38.935 -16.952   2.755  1.00 15.00      A    C  
ATOM   4031  O   TRP A 414      38.692 -15.888   2.190  1.00 15.00      A    O  
ATOM   4032  N   SER A 415      40.127 -17.530   2.732  1.00 15.00      A    N  
ATOM   4033  HN  SER A 415      40.259 -18.379   3.211  1.00 15.00      A    H  
ATOM   4034  CA  SER A 415      41.248 -16.936   2.032  1.00 15.00      A    C  
ATOM   4035  CB  SER A 415      42.519 -17.739   2.306  1.00 15.00      A    C  
ATOM   4036  OG  SER A 415      42.606 -18.082   3.678  1.00 15.00      A    O  
ATOM   4037  HG  SER A 415      42.422 -17.307   4.216  1.00 15.00      A    H  
ATOM   4038  C   SER A 415      40.977 -16.861   0.529  1.00 15.00      A    C  
ATOM   4039  O   SER A 415      41.298 -15.861  -0.111  1.00 15.00      A    O  
ATOM   4040  N   GLN A 416      40.366 -17.909  -0.028  1.00 15.00      A    N  
ATOM   4041  HN  GLN A 416      40.120 -18.679   0.530  1.00 15.00      A    H  
ATOM   4042  CA  GLN A 416      40.068 -17.935  -1.458  1.00 15.00      A    C  
ATOM   4043  CB  GLN A 416      39.715 -19.344  -1.968  1.00 15.00      A    C  
ATOM   4044  CG  GLN A 416      38.427 -19.944  -1.420  1.00 15.00      A    C  
ATOM   4045  CD  GLN A 416      37.198 -19.600  -2.247  1.00 15.00      A    C  
ATOM   4046  OE1 GLN A 416      37.272 -19.448  -3.464  1.00 15.00      A    O  
ATOM   4047  NE2 GLN A 416      36.061 -19.451  -1.583  1.00 15.00      A    N  
ATOM   4048 HE21 GLN A 416      36.075 -19.563  -0.607  1.00 15.00      A    H  
ATOM   4049 HE22 GLN A 416      35.253 -19.240  -2.092  1.00 15.00      A    H  
ATOM   4050  C   GLN A 416      39.018 -16.897  -1.854  1.00 15.00      A    C  
ATOM   4051  O   GLN A 416      39.197 -16.174  -2.832  1.00 15.00      A    O  
ATOM   4052  N   GLU A 417      37.932 -16.805  -1.088  1.00 15.00      A    N  
ATOM   4053  HN  GLU A 417      37.835 -17.393  -0.306  1.00 15.00      A    H  
ATOM   4054  CA  GLU A 417      36.885 -15.842  -1.400  1.00 15.00      A    C  
ATOM   4055  CB  GLU A 417      35.583 -16.118  -0.631  1.00 15.00      A    C  
ATOM   4056  CG  GLU A 417      35.680 -16.011   0.880  1.00 15.00      A    C  
ATOM   4057  CD  GLU A 417      34.596 -16.803   1.591  1.00 15.00      A    C  
ATOM   4058  OE1 GLU A 417      34.236 -17.900   1.104  1.00 15.00      A    O  
ATOM   4059  OE2 GLU A 417      34.132 -16.362   2.662  1.00 15.00      A    O  
ATOM   4060  C   GLU A 417      37.384 -14.415  -1.205  1.00 15.00      A    C  
ATOM   4061  O   GLU A 417      37.049 -13.519  -1.977  1.00 15.00      A    O  
ATOM   4062  N   LEU A 418      38.221 -14.231  -0.195  1.00 15.00      A    N  
ATOM   4063  HN  LEU A 418      38.458 -14.995   0.375  1.00 15.00      A    H  
ATOM   4064  CA  LEU A 418      38.786 -12.926   0.103  1.00 15.00      A    C  
ATOM   4065  CB  LEU A 418      39.518 -12.966   1.449  1.00 15.00      A    C  
ATOM   4066  CG  LEU A 418      39.070 -11.954   2.508  1.00 15.00      A    C  
ATOM   4067  CD1 LEU A 418      39.494 -10.549   2.119  1.00 15.00      A    C  
ATOM   4068  CD2 LEU A 418      37.566 -12.025   2.728  1.00 15.00      A    C  
ATOM   4069  C   LEU A 418      39.749 -12.492  -0.998  1.00 15.00      A    C  
ATOM   4070  O   LEU A 418      39.659 -11.377  -1.509  1.00 15.00      A    O  
ATOM   4071  N   SER A 419      40.657 -13.389  -1.376  1.00 15.00      A    N  
ATOM   4072  HN  SER A 419      40.659 -14.278  -0.958  1.00 15.00      A    H  
ATOM   4073  CA  SER A 419      41.645 -13.086  -2.405  1.00 15.00      A    C  
ATOM   4074  CB  SER A 419      42.744 -14.152  -2.452  1.00 15.00      A    C  
ATOM   4075  OG  SER A 419      42.192 -15.453  -2.560  1.00 15.00      A    O  
ATOM   4076  HG  SER A 419      41.990 -15.789  -1.677  1.00 15.00      A    H  
ATOM   4077  C   SER A 419      41.006 -12.906  -3.779  1.00 15.00      A    C  
ATOM   4078  O   SER A 419      41.394 -12.013  -4.533  1.00 15.00      A    O  
ATOM   4079  N   LYS A 420      40.023 -13.747  -4.101  1.00 15.00      A    N  
ATOM   4080  HN  LYS A 420      39.762 -14.451  -3.465  1.00 15.00      A    H  
ATOM   4081  CA  LYS A 420      39.346 -13.659  -5.392  1.00 15.00      A    C  
ATOM   4082  CB  LYS A 420      38.331 -14.799  -5.597  1.00 15.00      A    C  
ATOM   4083  CG  LYS A 420      36.963 -14.591  -4.959  1.00 15.00      A    C  
ATOM   4084  CD  LYS A 420      36.079 -15.816  -5.146  1.00 15.00      A    C  
ATOM   4085  CE  LYS A 420      34.614 -15.512  -4.859  1.00 15.00      A    C  
ATOM   4086  NZ  LYS A 420      34.370 -15.177  -3.432  1.00 15.00      A    N  
ATOM   4087  HZ1 LYS A 420      34.964 -15.756  -2.813  1.00 15.00      A    H  
ATOM   4088  HZ2 LYS A 420      33.373 -15.338  -3.190  1.00 15.00      A    H  
ATOM   4089  HZ3 LYS A 420      34.588 -14.161  -3.254  1.00 15.00      A    H  
ATOM   4090  C   LYS A 420      38.716 -12.282  -5.596  1.00 15.00      A    C  
ATOM   4091  O   LYS A 420      38.813 -11.701  -6.677  1.00 15.00      A    O  
ATOM   4092  N   GLU A 421      38.099 -11.750  -4.545  1.00 15.00      A    N  
ATOM   4093  HN  GLU A 421      38.058 -12.256  -3.702  1.00 15.00      A    H  
ATOM   4094  CA  GLU A 421      37.479 -10.437  -4.615  1.00 15.00      A    C  
ATOM   4095  CB  GLU A 421      36.423 -10.268  -3.523  1.00 15.00      A    C  
ATOM   4096  CG  GLU A 421      35.032 -10.704  -3.951  1.00 15.00      A    C  
ATOM   4097  CD  GLU A 421      34.300 -11.473  -2.875  1.00 15.00      A    C  
ATOM   4098  OE1 GLU A 421      33.763 -10.838  -1.950  1.00 15.00      A    O  
ATOM   4099  OE2 GLU A 421      34.256 -12.720  -2.965  1.00 15.00      A    O  
ATOM   4100  C   GLU A 421      38.538  -9.349  -4.522  1.00 15.00      A    C  
ATOM   4101  O   GLU A 421      38.408  -8.286  -5.127  1.00 15.00      A    O  
ATOM   4102  N   LEU A 422      39.600  -9.632  -3.777  1.00 15.00      A    N  
ATOM   4103  HN  LEU A 422      39.641 -10.495  -3.308  1.00 15.00      A    H  
ATOM   4104  CA  LEU A 422      40.694  -8.684  -3.620  1.00 15.00      A    C  
ATOM   4105  CB  LEU A 422      41.680  -9.155  -2.548  1.00 15.00      A    C  
ATOM   4106  CG  LEU A 422      41.973  -8.158  -1.422  1.00 15.00      A    C  
ATOM   4107  CD1 LEU A 422      40.767  -8.002  -0.508  1.00 15.00      A    C  
ATOM   4108  CD2 LEU A 422      43.201  -8.580  -0.631  1.00 15.00      A    C  
ATOM   4109  C   LEU A 422      41.413  -8.482  -4.949  1.00 15.00      A    C  
ATOM   4110  O   LEU A 422      41.914  -7.395  -5.236  1.00 15.00      A    O  
ATOM   4111  N   THR A 423      41.447  -9.531  -5.765  1.00 15.00      A    N  
ATOM   4112  HN  THR A 423      41.030 -10.374  -5.481  1.00 15.00      A    H  
ATOM   4113  CA  THR A 423      42.092  -9.458  -7.069  1.00 15.00      A    C  
ATOM   4114  CB  THR A 423      42.225 -10.845  -7.728  1.00 15.00      A    C  
ATOM   4115  OG1 THR A 423      42.814 -11.760  -6.793  1.00 15.00      A    O  
ATOM   4116  HG1 THR A 423      42.304 -11.761  -5.975  1.00 15.00      A    H  
ATOM   4117  CG2 THR A 423      43.110 -10.766  -8.965  1.00 15.00      A    C  
ATOM   4118  C   THR A 423      41.318  -8.515  -7.985  1.00 15.00      A    C  
ATOM   4119  O   THR A 423      41.900  -7.626  -8.608  1.00 15.00      A    O  
ATOM   4120  N   MET A 424      39.997  -8.679  -8.024  1.00 15.00      A    N  
ATOM   4121  HN  MET A 424      39.582  -9.390  -7.493  1.00 15.00      A    H  
ATOM   4122  CA  MET A 424      39.158  -7.821  -8.856  1.00 15.00      A    C  
ATOM   4123  CB  MET A 424      37.756  -8.409  -9.062  1.00 15.00      A    C  
ATOM   4124  CG  MET A 424      36.890  -8.463  -7.815  1.00 15.00      A    C  
ATOM   4125  SD  MET A 424      35.367  -9.396  -8.064  1.00 15.00      A    S  
ATOM   4126  CE  MET A 424      36.020 -11.003  -8.510  1.00 15.00      A    C  
ATOM   4127  C   MET A 424      39.102  -6.408  -8.279  1.00 15.00      A    C  
ATOM   4128  O   MET A 424      38.715  -5.461  -8.952  1.00 15.00      A    O  
ATOM   4129  N   PHE A 425      39.508  -6.276  -7.022  1.00 15.00      A    N  
ATOM   4130  HN  PHE A 425      39.791  -7.072  -6.526  1.00 15.00      A    H  
ATOM   4131  CA  PHE A 425      39.541  -4.979  -6.362  1.00 15.00      A    C  
ATOM   4132  CB  PHE A 425      39.485  -5.159  -4.840  1.00 15.00      A    C  
ATOM   4133  CG  PHE A 425      39.391  -3.874  -4.065  1.00 15.00      A    C  
ATOM   4134  CD1 PHE A 425      38.358  -2.984  -4.296  1.00 15.00      A    C  
ATOM   4135  CD2 PHE A 425      40.332  -3.560  -3.098  1.00 15.00      A    C  
ATOM   4136  CE1 PHE A 425      38.262  -1.806  -3.581  1.00 15.00      A    C  
ATOM   4137  CE2 PHE A 425      40.243  -2.382  -2.381  1.00 15.00      A    C  
ATOM   4138  CZ  PHE A 425      39.207  -1.505  -2.621  1.00 15.00      A    C  
ATOM   4139  C   PHE A 425      40.823  -4.261  -6.760  1.00 15.00      A    C  
ATOM   4140  O   PHE A 425      40.920  -3.039  -6.698  1.00 15.00      A    O  
ATOM   4141  N   LYS A 426      41.800  -5.050  -7.184  1.00 15.00      A    N  
ATOM   4142  HN  LYS A 426      41.642  -6.017  -7.217  1.00 15.00      A    H  
ATOM   4143  CA  LYS A 426      43.093  -4.542  -7.606  1.00 15.00      A    C  
ATOM   4144  CB  LYS A 426      44.142  -5.650  -7.486  1.00 15.00      A    C  
ATOM   4145  CG  LYS A 426      44.846  -5.722  -6.143  1.00 15.00      A    C  
ATOM   4146  CD  LYS A 426      46.035  -4.777  -6.109  1.00 15.00      A    C  
ATOM   4147  CE  LYS A 426      47.011  -5.133  -4.999  1.00 15.00      A    C  
ATOM   4148  NZ  LYS A 426      48.035  -4.071  -4.820  1.00 15.00      A    N  
ATOM   4149  HZ1 LYS A 426      48.668  -4.302  -4.023  1.00 15.00      A    H  
ATOM   4150  HZ2 LYS A 426      47.572  -3.162  -4.622  1.00 15.00      A    H  
ATOM   4151  HZ3 LYS A 426      48.608  -3.971  -5.682  1.00 15.00      A    H  
ATOM   4152  C   LYS A 426      43.040  -4.053  -9.050  1.00 15.00      A    C  
ATOM   4153  O   LYS A 426      43.632  -3.030  -9.387  1.00 15.00      A    O  
ATOM   4154  N   GLU A 427      42.331  -4.793  -9.899  1.00 15.00      A    N  
ATOM   4155  HN  GLU A 427      41.880  -5.604  -9.571  1.00 15.00      A    H  
ATOM   4156  CA  GLU A 427      42.215  -4.435 -11.310  1.00 15.00      A    C  
ATOM   4157  CB  GLU A 427      41.686  -5.603 -12.147  1.00 15.00      A    C  
ATOM   4158  CG  GLU A 427      40.327  -6.123 -11.718  1.00 15.00      A    C  
ATOM   4159  CD  GLU A 427      40.073  -7.542 -12.183  1.00 15.00      A    C  
ATOM   4160  OE1 GLU A 427      38.939  -7.832 -12.612  1.00 15.00      A    O  
ATOM   4161  OE2 GLU A 427      41.007  -8.366 -12.108  1.00 15.00      A    O  
ATOM   4162  C   GLU A 427      41.382  -3.172 -11.510  1.00 15.00      A    C  
ATOM   4163  O   GLU A 427      41.682  -2.356 -12.381  1.00 15.00      A    O  
ATOM   4164  N   ILE A 428      40.352  -2.996 -10.682  1.00 15.00      A    N  
ATOM   4165  HN  ILE A 428      40.154  -3.681 -10.009  1.00 15.00      A    H  
ATOM   4166  CA  ILE A 428      39.503  -1.804 -10.768  1.00 15.00      A    C  
ATOM   4167  CB  ILE A 428      38.129  -2.017 -10.081  1.00 15.00      A    C  
ATOM   4168  CG1 ILE A 428      37.450  -3.267 -10.656  1.00 15.00      A    C  
ATOM   4169  CG2 ILE A 428      37.223  -0.806 -10.275  1.00 15.00      A    C  
ATOM   4170  CD1 ILE A 428      36.119  -3.603 -10.016  1.00 15.00      A    C  
ATOM   4171  C   ILE A 428      40.257  -0.605 -10.173  1.00 15.00      A    C  
ATOM   4172  O   ILE A 428      39.784   0.529 -10.168  1.00 15.00      A    O  
ATOM   4173  N   LEU A 429      41.451  -0.887  -9.672  1.00 15.00      A    N  
ATOM   4174  HN  LEU A 429      41.763  -1.814  -9.691  1.00 15.00      A    H  
ATOM   4175  CA  LEU A 429      42.324   0.128  -9.109  1.00 15.00      A    C  
ATOM   4176  CB  LEU A 429      42.632  -0.172  -7.636  1.00 15.00      A    C  
ATOM   4177  CG  LEU A 429      41.505   0.107  -6.639  1.00 15.00      A    C  
ATOM   4178  CD1 LEU A 429      41.940  -0.252  -5.227  1.00 15.00      A    C  
ATOM   4179  CD2 LEU A 429      41.074   1.562  -6.711  1.00 15.00      A    C  
ATOM   4180  C   LEU A 429      43.611   0.159  -9.924  1.00 15.00      A    C  
ATOM   4181  O   LEU A 429      44.695   0.413  -9.409  1.00 15.00      A    O  
ATOM   4182  N   GLU A 430      43.467  -0.137 -11.209  1.00 15.00      A    N  
ATOM   4183  HN  GLU A 430      42.570  -0.346 -11.543  1.00 15.00      A    H  
ATOM   4184  CA  GLU A 430      44.589  -0.152 -12.139  1.00 15.00      A    C  
ATOM   4185  CB  GLU A 430      44.935  -1.591 -12.531  1.00 15.00      A    C  
ATOM   4186  CG  GLU A 430      46.420  -1.856 -12.736  1.00 15.00      A    C  
ATOM   4187  CD  GLU A 430      46.843  -1.770 -14.189  1.00 15.00      A    C  
ATOM   4188  OE1 GLU A 430      46.117  -2.299 -15.053  1.00 15.00      A    O  
ATOM   4189  OE2 GLU A 430      47.903  -1.171 -14.466  1.00 15.00      A    O  
ATOM   4190  C   GLU A 430      44.230   0.669 -13.370  1.00 15.00      A    C  
ATOM   4191  O   GLU A 430      45.073   1.367 -13.944  1.00 15.00      A    O  
ATOM   4192  N   ASP A 431      42.952   0.611 -13.741  1.00 15.00      A    N  
ATOM   4193  HN  ASP A 431      42.335   0.051 -13.228  1.00 15.00      A    H  
ATOM   4194  CA  ASP A 431      42.433   1.352 -14.888  1.00 15.00      A    C  
ATOM   4195  CB  ASP A 431      41.124   0.730 -15.398  1.00 15.00      A    C  
ATOM   4196  CG  ASP A 431      39.984   0.756 -14.386  1.00 15.00      A    C  
ATOM   4197  OD1 ASP A 431      40.191   1.262 -13.260  1.00 15.00      A    O  
ATOM   4198  OD2 ASP A 431      38.890   0.258 -14.709  1.00 15.00      A    O  
ATOM   4199  C   ASP A 431      42.212   2.814 -14.508  1.00 15.00      A    C  
ATOM   4200  O   ASP A 431      41.842   3.637 -15.339  1.00 15.00      A    O  
ATOM   4201  N   GLU A 432      42.461   3.112 -13.236  1.00 15.00      A    N  
ATOM   4202  HN  GLU A 432      42.730   2.386 -12.638  1.00 15.00      A    H  
ATOM   4203  CA  GLU A 432      42.313   4.458 -12.679  1.00 15.00      A    C  
ATOM   4204  CB  GLU A 432      42.753   4.453 -11.214  1.00 15.00      A    C  
ATOM   4205  CG  GLU A 432      44.054   3.701 -10.977  1.00 15.00      A    C  
ATOM   4206  CD  GLU A 432      44.838   4.234  -9.799  1.00 15.00      A    C  
ATOM   4207  OE1 GLU A 432      44.375   4.077  -8.661  1.00 15.00      A    O  
ATOM   4208  OE2 GLU A 432      45.927   4.802 -10.019  1.00 15.00      A    O  
ATOM   4209  C   GLU A 432      43.124   5.502 -13.448  1.00 15.00      A    C  
ATOM   4210  O   GLU A 432      42.842   6.697 -13.378  1.00 15.00      A    O  
ATOM   4211  N   ARG A 433      44.127   5.045 -14.187  1.00 15.00      A    N  
ATOM   4212  HN  ARG A 433      44.290   4.081 -14.223  1.00 15.00      A    H  
ATOM   4213  CA  ARG A 433      44.970   5.939 -14.969  1.00 15.00      A    C  
ATOM   4214  CB  ARG A 433      46.382   5.364 -15.118  1.00 15.00      A    C  
ATOM   4215  CG  ARG A 433      47.376   5.836 -14.064  1.00 15.00      A    C  
ATOM   4216  CD  ARG A 433      47.496   4.860 -12.898  1.00 15.00      A    C  
ATOM   4217  NE  ARG A 433      47.299   3.467 -13.302  1.00 15.00      A    N  
ATOM   4218  HE  ARG A 433      46.400   3.091 -13.163  1.00 15.00      A    H  
ATOM   4219  CZ  ARG A 433      48.247   2.671 -13.804  1.00 15.00      A    C  
ATOM   4220  NH1 ARG A 433      49.494   3.107 -13.968  1.00 15.00      A    N  
ATOM   4221 HH11 ARG A 433      49.749   4.078 -13.704  1.00 15.00      A    H  
ATOM   4222 HH12 ARG A 433      50.224   2.471 -14.358  1.00 15.00      A    H  
ATOM   4223  NH2 ARG A 433      47.932   1.434 -14.146  1.00 15.00      A    N  
ATOM   4224 HH21 ARG A 433      48.652   0.782 -14.534  1.00 15.00      A    H  
ATOM   4225 HH22 ARG A 433      46.951   1.090 -14.027  1.00 15.00      A    H  
ATOM   4226  C   ARG A 433      44.354   6.185 -16.344  1.00 15.00      A    C  
ATOM   4227  O   ARG A 433      44.994   6.750 -17.232  1.00 15.00      A    O  
ATOM   4228  N   ASP A 434      43.112   5.744 -16.495  1.00 15.00      A    N  
ATOM   4229  HN  ASP A 434      42.671   5.306 -15.733  1.00 15.00      A    H  
ATOM   4230  CA  ASP A 434      42.361   5.887 -17.739  1.00 15.00      A    C  
ATOM   4231  CB  ASP A 434      42.422   4.590 -18.555  1.00 15.00      A    C  
ATOM   4232  CG  ASP A 434      41.549   4.632 -19.799  1.00 15.00      A    C  
ATOM   4233  OD1 ASP A 434      42.101   4.761 -20.909  1.00 15.00      A    O  
ATOM   4234  OD2 ASP A 434      40.311   4.536 -19.665  1.00 15.00      A    O  
ATOM   4235  C   ASP A 434      40.907   6.230 -17.424  1.00 15.00      A    C  
ATOM   4236  O   ASP A 434      40.592   6.678 -16.313  1.00 15.00      A    O  
ATOM   4237  N   MET B   1     -15.969   4.215  18.753  1.00 15.00      B    N  
ATOM   4238  HN  MET B   1     -15.157   4.621  18.379  1.00 15.00      B    H  
ATOM   4239  CA  MET B   1     -17.216   4.964  18.702  1.00 15.00      B    C  
ATOM   4240  CB  MET B   1     -17.328   5.900  19.909  1.00 15.00      B    C  
ATOM   4241  CG  MET B   1     -17.317   5.186  21.252  1.00 15.00      B    C  
ATOM   4242  SD  MET B   1     -17.265   6.326  22.648  1.00 15.00      B    S  
ATOM   4243  CE  MET B   1     -17.221   5.177  24.021  1.00 15.00      B    C  
ATOM   4244  C   MET B   1     -17.301   5.769  17.412  1.00 15.00      B    C  
ATOM   4245  O   MET B   1     -16.297   6.297  16.935  1.00 15.00      B    O  
ATOM   4246  N   THR B   2     -18.495   5.853  16.848  1.00 15.00      B    N  
ATOM   4247  HN  THR B   2     -19.254   5.404  17.267  1.00 15.00      B    H  
ATOM   4248  CA  THR B   2     -18.707   6.594  15.618  1.00 15.00      B    C  
ATOM   4249  CB  THR B   2     -19.868   5.990  14.807  1.00 15.00      B    C  
ATOM   4250  OG1 THR B   2     -19.806   4.560  14.884  1.00 15.00      B    O  
ATOM   4251  HG1 THR B   2     -20.658   4.218  15.168  1.00 15.00      B    H  
ATOM   4252  CG2 THR B   2     -19.778   6.419  13.350  1.00 15.00      B    C  
ATOM   4253  C   THR B   2     -19.015   8.057  15.923  1.00 15.00      B    C  
ATOM   4254  O   THR B   2     -20.085   8.381  16.434  1.00 15.00      B    O  
ATOM   4255  N   THR B   3     -18.069   8.930  15.624  1.00 15.00      B    N  
ATOM   4256  HN  THR B   3     -17.234   8.613  15.212  1.00 15.00      B    H  
ATOM   4257  CA  THR B   3     -18.240  10.350  15.869  1.00 15.00      B    C  
ATOM   4258  CB  THR B   3     -16.878  11.035  16.068  1.00 15.00      B    C  
ATOM   4259  OG1 THR B   3     -16.014  10.154  16.799  1.00 15.00      B    O  
ATOM   4260  HG1 THR B   3     -16.541   9.494  17.255  1.00 15.00      B    H  
ATOM   4261  CG2 THR B   3     -17.046  12.331  16.850  1.00 15.00      B    C  
ATOM   4262  C   THR B   3     -18.978  11.004  14.704  1.00 15.00      B    C  
ATOM   4263  O   THR B   3     -18.546  10.911  13.553  1.00 15.00      B    O  
ATOM   4264  N   PHE B   4     -20.099  11.643  15.006  1.00 15.00      B    N  
ATOM   4265  HN  PHE B   4     -20.393  11.676  15.939  1.00 15.00      B    H  
ATOM   4266  CA  PHE B   4     -20.901  12.307  13.990  1.00 15.00      B    C  
ATOM   4267  CB  PHE B   4     -22.393  12.195  14.319  1.00 15.00      B    C  
ATOM   4268  CG  PHE B   4     -22.959  10.815  14.126  1.00 15.00      B    C  
ATOM   4269  CD1 PHE B   4     -23.471  10.430  12.899  1.00 15.00      B    C  
ATOM   4270  CD2 PHE B   4     -22.979   9.905  15.171  1.00 15.00      B    C  
ATOM   4271  CE1 PHE B   4     -23.991   9.162  12.715  1.00 15.00      B    C  
ATOM   4272  CE2 PHE B   4     -23.498   8.636  14.995  1.00 15.00      B    C  
ATOM   4273  CZ  PHE B   4     -24.006   8.265  13.765  1.00 15.00      B    C  
ATOM   4274  C   PHE B   4     -20.497  13.767  13.843  1.00 15.00      B    C  
ATOM   4275  O   PHE B   4     -20.225  14.449  14.829  1.00 15.00      B    O  
ATOM   4276  N   THR B   5     -20.446  14.232  12.609  1.00 15.00      B    N  
ATOM   4277  HN  THR B   5     -20.665  13.631  11.863  1.00 15.00      B    H  
ATOM   4278  CA  THR B   5     -20.075  15.605  12.318  1.00 15.00      B    C  
ATOM   4279  CB  THR B   5     -18.800  15.646  11.451  1.00 15.00      B    C  
ATOM   4280  OG1 THR B   5     -18.247  14.322  11.341  1.00 15.00      B    O  
ATOM   4281  HG1 THR B   5     -17.554  14.208  11.998  1.00 15.00      B    H  
ATOM   4282  CG2 THR B   5     -17.768  16.579  12.064  1.00 15.00      B    C  
ATOM   4283  C   THR B   5     -21.207  16.308  11.573  1.00 15.00      B    C  
ATOM   4284  O   THR B   5     -21.857  15.712  10.718  1.00 15.00      B    O  
ATOM   4285  N   SER B   6     -21.452  17.566  11.908  1.00 15.00      B    N  
ATOM   4286  HN  SER B   6     -20.919  17.989  12.611  1.00 15.00      B    H  
ATOM   4287  CA  SER B   6     -22.504  18.329  11.256  1.00 15.00      B    C  
ATOM   4288  CB  SER B   6     -23.658  18.582  12.230  1.00 15.00      B    C  
ATOM   4289  OG  SER B   6     -23.205  19.258  13.395  1.00 15.00      B    O  
ATOM   4290  HG  SER B   6     -22.549  19.920  13.136  1.00 15.00      B    H  
ATOM   4291  C   SER B   6     -21.957  19.652  10.735  1.00 15.00      B    C  
ATOM   4292  O   SER B   6     -21.605  20.535  11.519  1.00 15.00      B    O  
ATOM   4293  N   ILE B   7     -21.869  19.781   9.421  1.00 15.00      B    N  
ATOM   4294  HN  ILE B   7     -22.160  19.039   8.843  1.00 15.00      B    H  
ATOM   4295  CA  ILE B   7     -21.367  21.007   8.812  1.00 15.00      B    C  
ATOM   4296  CB  ILE B   7     -20.107  20.776   7.946  1.00 15.00      B    C  
ATOM   4297  CG1 ILE B   7     -20.340  19.667   6.917  1.00 15.00      B    C  
ATOM   4298  CG2 ILE B   7     -18.909  20.451   8.827  1.00 15.00      B    C  
ATOM   4299  CD1 ILE B   7     -19.233  19.539   5.891  1.00 15.00      B    C  
ATOM   4300  C   ILE B   7     -22.456  21.687   7.992  1.00 15.00      B    C  
ATOM   4301  O   ILE B   7     -23.341  21.026   7.454  1.00 15.00      B    O  
ATOM   4302  N   VAL B   8     -22.389  23.006   7.908  1.00 15.00      B    N  
ATOM   4303  HN  VAL B   8     -21.649  23.477   8.346  1.00 15.00      B    H  
ATOM   4304  CA  VAL B   8     -23.378  23.776   7.168  1.00 15.00      B    C  
ATOM   4305  CB  VAL B   8     -23.923  24.946   8.017  1.00 15.00      B    C  
ATOM   4306  CG1 VAL B   8     -25.056  25.662   7.297  1.00 15.00      B    C  
ATOM   4307  CG2 VAL B   8     -24.385  24.453   9.381  1.00 15.00      B    C  
ATOM   4308  C   VAL B   8     -22.772  24.332   5.885  1.00 15.00      B    C  
ATOM   4309  O   VAL B   8     -21.665  24.871   5.897  1.00 15.00      B    O  
ATOM   4310  N   THR B   9     -23.492  24.187   4.783  1.00 15.00      B    N  
ATOM   4311  HN  THR B   9     -24.361  23.731   4.833  1.00 15.00      B    H  
ATOM   4312  CA  THR B   9     -23.027  24.682   3.499  1.00 15.00      B    C  
ATOM   4313  CB  THR B   9     -22.167  23.636   2.752  1.00 15.00      B    C  
ATOM   4314  OG1 THR B   9     -21.867  24.094   1.422  1.00 15.00      B    O  
ATOM   4315  HG1 THR B   9     -22.106  23.406   0.783  1.00 15.00      B    H  
ATOM   4316  CG2 THR B   9     -22.884  22.293   2.674  1.00 15.00      B    C  
ATOM   4317  C   THR B   9     -24.204  25.100   2.625  1.00 15.00      B    C  
ATOM   4318  O   THR B   9     -25.244  24.444   2.612  1.00 15.00      B    O  
ATOM   4319  N   THR B  10     -24.042  26.205   1.913  1.00 15.00      B    N  
ATOM   4320  HN  THR B  10     -23.201  26.705   1.982  1.00 15.00      B    H  
ATOM   4321  CA  THR B  10     -25.082  26.705   1.031  1.00 15.00      B    C  
ATOM   4322  CB  THR B  10     -24.868  28.201   0.744  1.00 15.00      B    C  
ATOM   4323  OG1 THR B  10     -23.463  28.495   0.813  1.00 15.00      B    O  
ATOM   4324  HG1 THR B  10     -23.268  29.243   0.243  1.00 15.00      B    H  
ATOM   4325  CG2 THR B  10     -25.608  29.048   1.768  1.00 15.00      B    C  
ATOM   4326  C   THR B  10     -25.064  25.931  -0.281  1.00 15.00      B    C  
ATOM   4327  O   THR B  10     -26.078  25.813  -0.967  1.00 15.00      B    O  
ATOM   4328  N   ASN B  11     -23.898  25.396  -0.617  1.00 15.00      B    N  
ATOM   4329  HN  ASN B  11     -23.130  25.517  -0.022  1.00 15.00      B    H  
ATOM   4330  CA  ASN B  11     -23.732  24.621  -1.838  1.00 15.00      B    C  
ATOM   4331  CB  ASN B  11     -22.565  25.157  -2.674  1.00 15.00      B    C  
ATOM   4332  CG  ASN B  11     -22.551  24.596  -4.087  1.00 15.00      B    C  
ATOM   4333  OD1 ASN B  11     -23.072  25.211  -5.013  1.00 15.00      B    O  
ATOM   4334  ND2 ASN B  11     -21.960  23.422  -4.261  1.00 15.00      B    N  
ATOM   4335 HD21 ASN B  11     -21.566  22.980  -3.478  1.00 15.00      B    H  
ATOM   4336 HD22 ASN B  11     -21.946  23.042  -5.163  1.00 15.00      B    H  
ATOM   4337  C   ASN B  11     -23.488  23.159  -1.490  1.00 15.00      B    C  
ATOM   4338  O   ASN B  11     -22.379  22.779  -1.106  1.00 15.00      B    O  
ATOM   4339  N   PRO B  12     -24.527  22.325  -1.589  1.00 15.00      B    N  
ATOM   4340  CA  PRO B  12     -24.430  20.905  -1.282  1.00 15.00      B    C  
ATOM   4341  CB  PRO B  12     -25.857  20.576  -0.845  1.00 15.00      B    C  
ATOM   4342  CG  PRO B  12     -26.722  21.492  -1.650  1.00 15.00      B    C  
ATOM   4343  CD  PRO B  12     -25.890  22.703  -1.998  1.00 15.00      B    C  
ATOM   4344  C   PRO B  12     -24.048  20.067  -2.500  1.00 15.00      B    C  
ATOM   4345  O   PRO B  12     -24.495  20.331  -3.620  1.00 15.00      B    O  
ATOM   4346  N   ASP B  13     -23.212  19.065  -2.278  1.00 15.00      B    N  
ATOM   4347  HN  ASP B  13     -22.876  18.912  -1.371  1.00 15.00      B    H  
ATOM   4348  CA  ASP B  13     -22.785  18.177  -3.350  1.00 15.00      B    C  
ATOM   4349  CB  ASP B  13     -21.346  17.702  -3.123  1.00 15.00      B    C  
ATOM   4350  CG  ASP B  13     -20.941  16.574  -4.055  1.00 15.00      B    C  
ATOM   4351  OD1 ASP B  13     -21.365  16.587  -5.232  1.00 15.00      B    O  
ATOM   4352  OD2 ASP B  13     -20.199  15.674  -3.609  1.00 15.00      B    O  
ATOM   4353  C   ASP B  13     -23.732  16.987  -3.434  1.00 15.00      B    C  
ATOM   4354  O   ASP B  13     -24.058  16.368  -2.421  1.00 15.00      B    O  
ATOM   4355  N   PHE B  14     -24.189  16.683  -4.637  1.00 15.00      B    N  
ATOM   4356  HN  PHE B  14     -23.887  17.206  -5.408  1.00 15.00      B    H  
ATOM   4357  CA  PHE B  14     -25.108  15.575  -4.842  1.00 15.00      B    C  
ATOM   4358  CB  PHE B  14     -26.417  16.059  -5.471  1.00 15.00      B    C  
ATOM   4359  CG  PHE B  14     -27.252  16.902  -4.548  1.00 15.00      B    C  
ATOM   4360  CD1 PHE B  14     -27.819  16.353  -3.409  1.00 15.00      B    C  
ATOM   4361  CD2 PHE B  14     -27.468  18.244  -4.819  1.00 15.00      B    C  
ATOM   4362  CE1 PHE B  14     -28.586  17.125  -2.557  1.00 15.00      B    C  
ATOM   4363  CE2 PHE B  14     -28.234  19.022  -3.971  1.00 15.00      B    C  
ATOM   4364  CZ  PHE B  14     -28.794  18.462  -2.839  1.00 15.00      B    C  
ATOM   4365  C   PHE B  14     -24.473  14.477  -5.685  1.00 15.00      B    C  
ATOM   4366  O   PHE B  14     -25.157  13.572  -6.162  1.00 15.00      B    O  
ATOM   4367  N   GLY B  15     -23.164  14.567  -5.870  1.00 15.00      B    N  
ATOM   4368  HN  GLY B  15     -22.665  15.326  -5.477  1.00 15.00      B    H  
ATOM   4369  CA  GLY B  15     -22.453  13.570  -6.641  1.00 15.00      B    C  
ATOM   4370  C   GLY B  15     -21.500  12.780  -5.771  1.00 15.00      B    C  
ATOM   4371  O   GLY B  15     -20.623  12.074  -6.274  1.00 15.00      B    O  
ATOM   4372  N   GLY B  16     -21.676  12.904  -4.463  1.00 15.00      B    N  
ATOM   4373  HN  GLY B  16     -22.392  13.481  -4.130  1.00 15.00      B    H  
ATOM   4374  CA  GLY B  16     -20.823  12.206  -3.528  1.00 15.00      B    C  
ATOM   4375  C   GLY B  16     -21.567  11.186  -2.692  1.00 15.00      B    C  
ATOM   4376  O   GLY B  16     -22.642  10.722  -3.070  1.00 15.00      B    O  
ATOM   4377  N   PHE B  17     -20.999  10.848  -1.542  1.00 15.00      B    N  
ATOM   4378  HN  PHE B  17     -20.155  11.284  -1.282  1.00 15.00      B    H  
ATOM   4379  CA  PHE B  17     -21.595   9.863  -0.646  1.00 15.00      B    C  
ATOM   4380  CB  PHE B  17     -20.603   8.723  -0.383  1.00 15.00      B    C  
ATOM   4381  CG  PHE B  17     -20.507   7.704  -1.485  1.00 15.00      B    C  
ATOM   4382  CD1 PHE B  17     -21.106   6.462  -1.347  1.00 15.00      B    C  
ATOM   4383  CD2 PHE B  17     -19.810   7.980  -2.651  1.00 15.00      B    C  
ATOM   4384  CE1 PHE B  17     -21.014   5.516  -2.349  1.00 15.00      B    C  
ATOM   4385  CE2 PHE B  17     -19.715   7.039  -3.658  1.00 15.00      B    C  
ATOM   4386  CZ  PHE B  17     -20.317   5.805  -3.507  1.00 15.00      B    C  
ATOM   4387  C   PHE B  17     -21.995  10.501   0.680  1.00 15.00      B    C  
ATOM   4388  O   PHE B  17     -21.842   9.893   1.741  1.00 15.00      B    O  
ATOM   4389  N   GLU B  18     -22.515  11.718   0.620  1.00 15.00      B    N  
ATOM   4390  HN  GLU B  18     -22.637  12.145  -0.254  1.00 15.00      B    H  
ATOM   4391  CA  GLU B  18     -22.924  12.430   1.824  1.00 15.00      B    C  
ATOM   4392  CB  GLU B  18     -22.245  13.797   1.892  1.00 15.00      B    C  
ATOM   4393  CG  GLU B  18     -20.728  13.743   1.889  1.00 15.00      B    C  
ATOM   4394  CD  GLU B  18     -20.110  15.116   2.011  1.00 15.00      B    C  
ATOM   4395  OE1 GLU B  18     -19.476  15.403   3.052  1.00 15.00      B    O  
ATOM   4396  OE2 GLU B  18     -20.256  15.930   1.073  1.00 15.00      B    O  
ATOM   4397  C   GLU B  18     -24.437  12.604   1.884  1.00 15.00      B    C  
ATOM   4398  O   GLU B  18     -25.132  12.449   0.880  1.00 15.00      B    O  
ATOM   4399  N   PHE B  19     -24.937  12.927   3.069  1.00 15.00      B    N  
ATOM   4400  HN  PHE B  19     -24.327  13.037   3.829  1.00 15.00      B    H  
ATOM   4401  CA  PHE B  19     -26.362  13.135   3.274  1.00 15.00      B    C  
ATOM   4402  CB  PHE B  19     -26.913  12.115   4.275  1.00 15.00      B    C  
ATOM   4403  CG  PHE B  19     -28.415  12.064   4.343  1.00 15.00      B    C  
ATOM   4404  CD1 PHE B  19     -29.106  12.789   5.302  1.00 15.00      B    C  
ATOM   4405  CD2 PHE B  19     -29.135  11.287   3.450  1.00 15.00      B    C  
ATOM   4406  CE1 PHE B  19     -30.485  12.740   5.368  1.00 15.00      B    C  
ATOM   4407  CE2 PHE B  19     -30.515  11.234   3.511  1.00 15.00      B    C  
ATOM   4408  CZ  PHE B  19     -31.191  11.961   4.471  1.00 15.00      B    C  
ATOM   4409  C   PHE B  19     -26.609  14.555   3.769  1.00 15.00      B    C  
ATOM   4410  O   PHE B  19     -26.216  14.914   4.881  1.00 15.00      B    O  
ATOM   4411  N   TYR B  20     -27.255  15.356   2.937  1.00 15.00      B    N  
ATOM   4412  HN  TYR B  20     -27.554  15.006   2.073  1.00 15.00      B    H  
ATOM   4413  CA  TYR B  20     -27.543  16.740   3.276  1.00 15.00      B    C  
ATOM   4414  CB  TYR B  20     -27.221  17.658   2.093  1.00 15.00      B    C  
ATOM   4415  CG  TYR B  20     -25.745  17.791   1.789  1.00 15.00      B    C  
ATOM   4416  CD1 TYR B  20     -25.015  18.871   2.267  1.00 15.00      B    C  
ATOM   4417  CD2 TYR B  20     -25.081  16.841   1.023  1.00 15.00      B    C  
ATOM   4418  CE1 TYR B  20     -23.667  19.000   1.990  1.00 15.00      B    C  
ATOM   4419  CE2 TYR B  20     -23.734  16.962   0.743  1.00 15.00      B    C  
ATOM   4420  CZ  TYR B  20     -23.031  18.043   1.228  1.00 15.00      B    C  
ATOM   4421  OH  TYR B  20     -21.687  18.169   0.954  1.00 15.00      B    O  
ATOM   4422  HH  TYR B  20     -21.296  17.280   0.854  1.00 15.00      B    H  
ATOM   4423  C   TYR B  20     -28.998  16.921   3.693  1.00 15.00      B    C  
ATOM   4424  O   TYR B  20     -29.908  16.383   3.063  1.00 15.00      B    O  
ATOM   4425  N   VAL B  21     -29.202  17.671   4.763  1.00 15.00      B    N  
ATOM   4426  HN  VAL B  21     -28.424  18.049   5.234  1.00 15.00      B    H  
ATOM   4427  CA  VAL B  21     -30.535  17.948   5.273  1.00 15.00      B    C  
ATOM   4428  CB  VAL B  21     -30.601  17.795   6.810  1.00 15.00      B    C  
ATOM   4429  CG1 VAL B  21     -32.046  17.745   7.284  1.00 15.00      B    C  
ATOM   4430  CG2 VAL B  21     -29.846  16.555   7.265  1.00 15.00      B    C  
ATOM   4431  C   VAL B  21     -30.938  19.370   4.895  1.00 15.00      B    C  
ATOM   4432  O   VAL B  21     -30.168  20.314   5.092  1.00 15.00      B    O  
ATOM   4433  N   GLU B  22     -32.132  19.511   4.342  1.00 15.00      B    N  
ATOM   4434  HN  GLU B  22     -32.692  18.720   4.212  1.00 15.00      B    H  
ATOM   4435  CA  GLU B  22     -32.642  20.810   3.925  1.00 15.00      B    C  
ATOM   4436  CB  GLU B  22     -33.795  20.605   2.942  1.00 15.00      B    C  
ATOM   4437  CG  GLU B  22     -34.034  21.754   1.977  1.00 15.00      B    C  
ATOM   4438  CD  GLU B  22     -34.985  21.371   0.862  1.00 15.00      B    C  
ATOM   4439  OE1 GLU B  22     -36.073  20.840   1.168  1.00 15.00      B    O  
ATOM   4440  OE2 GLU B  22     -34.636  21.592  -0.316  1.00 15.00      B    O  
ATOM   4441  C   GLU B  22     -33.110  21.623   5.133  1.00 15.00      B    C  
ATOM   4442  O   GLU B  22     -33.282  21.083   6.230  1.00 15.00      B    O  
ATOM   4443  N   ALA B  23     -33.312  22.919   4.929  1.00 15.00      B    N  
ATOM   4444  HN  ALA B  23     -33.175  23.287   4.032  1.00 15.00      B    H  
ATOM   4445  CA  ALA B  23     -33.752  23.807   5.997  1.00 15.00      B    C  
ATOM   4446  CB  ALA B  23     -33.668  25.258   5.547  1.00 15.00      B    C  
ATOM   4447  C   ALA B  23     -35.172  23.465   6.441  1.00 15.00      B    C  
ATOM   4448  O   ALA B  23     -36.119  23.560   5.661  1.00 15.00      B    O  
ATOM   4449  N   GLY B  24     -35.309  23.048   7.692  1.00 15.00      B    N  
ATOM   4450  HN  GLY B  24     -34.513  22.985   8.267  1.00 15.00      B    H  
ATOM   4451  CA  GLY B  24     -36.614  22.697   8.223  1.00 15.00      B    C  
ATOM   4452  C   GLY B  24     -37.021  21.277   7.883  1.00 15.00      B    C  
ATOM   4453  O   GLY B  24     -38.131  20.849   8.199  1.00 15.00      B    O  
ATOM   4454  N   GLN B  25     -36.123  20.544   7.239  1.00 15.00      B    N  
ATOM   4455  HN  GLN B  25     -35.251  20.940   7.018  1.00 15.00      B    H  
ATOM   4456  CA  GLN B  25     -36.395  19.167   6.858  1.00 15.00      B    C  
ATOM   4457  CB  GLN B  25     -35.525  18.763   5.666  1.00 15.00      B    C  
ATOM   4458  CG  GLN B  25     -36.293  18.514   4.376  1.00 15.00      B    C  
ATOM   4459  CD  GLN B  25     -37.026  17.188   4.374  1.00 15.00      B    C  
ATOM   4460  OE1 GLN B  25     -36.457  16.152   4.044  1.00 15.00      B    O  
ATOM   4461  NE2 GLN B  25     -38.302  17.212   4.730  1.00 15.00      B    N  
ATOM   4462 HE21 GLN B  25     -38.699  18.074   4.971  1.00 15.00      B    H  
ATOM   4463 HE22 GLN B  25     -38.796  16.366   4.728  1.00 15.00      B    H  
ATOM   4464  C   GLN B  25     -36.136  18.224   8.026  1.00 15.00      B    C  
ATOM   4465  O   GLN B  25     -35.172  18.396   8.773  1.00 15.00      B    O  
ATOM   4466  N   GLN B  26     -37.006  17.237   8.185  1.00 15.00      B    N  
ATOM   4467  HN  GLN B  26     -37.759  17.159   7.568  1.00 15.00      B    H  
ATOM   4468  CA  GLN B  26     -36.858  16.262   9.253  1.00 15.00      B    C  
ATOM   4469  CB  GLN B  26     -38.175  15.531   9.518  1.00 15.00      B    C  
ATOM   4470  CG  GLN B  26     -39.229  16.380  10.208  1.00 15.00      B    C  
ATOM   4471  CD  GLN B  26     -40.059  15.580  11.192  1.00 15.00      B    C  
ATOM   4472  OE1 GLN B  26     -41.088  15.005  10.837  1.00 15.00      B    O  
ATOM   4473  NE2 GLN B  26     -39.615  15.537  12.439  1.00 15.00      B    N  
ATOM   4474 HE21 GLN B  26     -38.786  16.019  12.652  1.00 15.00      B    H  
ATOM   4475 HE22 GLN B  26     -40.129  15.025  13.096  1.00 15.00      B    H  
ATOM   4476  C   GLN B  26     -35.768  15.265   8.893  1.00 15.00      B    C  
ATOM   4477  O   GLN B  26     -35.747  14.726   7.786  1.00 15.00      B    O  
ATOM   4478  N   PHE B  27     -34.859  15.032   9.822  1.00 15.00      B    N  
ATOM   4479  HN  PHE B  27     -34.930  15.494  10.685  1.00 15.00      B    H  
ATOM   4480  CA  PHE B  27     -33.760  14.110   9.594  1.00 15.00      B    C  
ATOM   4481  CB  PHE B  27     -32.561  14.479  10.477  1.00 15.00      B    C  
ATOM   4482  CG  PHE B  27     -31.419  13.502  10.421  1.00 15.00      B    C  
ATOM   4483  CD1 PHE B  27     -31.068  12.763  11.539  1.00 15.00      B    C  
ATOM   4484  CD2 PHE B  27     -30.697  13.323   9.252  1.00 15.00      B    C  
ATOM   4485  CE1 PHE B  27     -30.020  11.863  11.494  1.00 15.00      B    C  
ATOM   4486  CE2 PHE B  27     -29.648  12.425   9.199  1.00 15.00      B    C  
ATOM   4487  CZ  PHE B  27     -29.309  11.694  10.322  1.00 15.00      B    C  
ATOM   4488  C   PHE B  27     -34.182  12.661   9.827  1.00 15.00      B    C  
ATOM   4489  O   PHE B  27     -34.366  12.238  10.969  1.00 15.00      B    O  
ATOM   4490  N   ASP B  28     -34.362  11.922   8.735  1.00 15.00      B    N  
ATOM   4491  HN  ASP B  28     -34.252  12.340   7.856  1.00 15.00      B    H  
ATOM   4492  CA  ASP B  28     -34.730  10.508   8.809  1.00 15.00      B    C  
ATOM   4493  CB  ASP B  28     -35.287  10.014   7.461  1.00 15.00      B    C  
ATOM   4494  CG  ASP B  28     -35.848   8.592   7.500  1.00 15.00      B    C  
ATOM   4495  OD1 ASP B  28     -35.234   7.713   8.138  1.00 15.00      B    O  
ATOM   4496  OD2 ASP B  28     -36.886   8.339   6.859  1.00 15.00      B    O  
ATOM   4497  C   ASP B  28     -33.497   9.702   9.205  1.00 15.00      B    C  
ATOM   4498  O   ASP B  28     -32.554   9.556   8.420  1.00 15.00      B    O  
ATOM   4499  N   ASP B  29     -33.510   9.197  10.428  1.00 15.00      B    N  
ATOM   4500  HN  ASP B  29     -34.299   9.345  10.991  1.00 15.00      B    H  
ATOM   4501  CA  ASP B  29     -32.395   8.424  10.967  1.00 15.00      B    C  
ATOM   4502  CB  ASP B  29     -32.613   8.177  12.463  1.00 15.00      B    C  
ATOM   4503  CG  ASP B  29     -33.131   6.780  12.758  1.00 15.00      B    C  
ATOM   4504  OD1 ASP B  29     -32.368   5.973  13.319  1.00 15.00      B    O  
ATOM   4505  OD2 ASP B  29     -34.287   6.473  12.393  1.00 15.00      B    O  
ATOM   4506  C   ASP B  29     -32.228   7.084  10.258  1.00 15.00      B    C  
ATOM   4507  O   ASP B  29     -31.126   6.543  10.183  1.00 15.00      B    O  
ATOM   4508  N   SER B  30     -33.318   6.566   9.720  1.00 15.00      B    N  
ATOM   4509  HN  SER B  30     -34.159   7.076   9.750  1.00 15.00      B    H  
ATOM   4510  CA  SER B  30     -33.293   5.277   9.063  1.00 15.00      B    C  
ATOM   4511  CB  SER B  30     -34.636   4.575   9.221  1.00 15.00      B    C  
ATOM   4512  OG  SER B  30     -35.019   4.523  10.589  1.00 15.00      B    O  
ATOM   4513  HG  SER B  30     -34.842   5.383  11.016  1.00 15.00      B    H  
ATOM   4514  C   SER B  30     -32.868   5.382   7.603  1.00 15.00      B    C  
ATOM   4515  O   SER B  30     -32.189   4.498   7.092  1.00 15.00      B    O  
ATOM   4516  N   ALA B  31     -33.261   6.461   6.930  1.00 15.00      B    N  
ATOM   4517  HN  ALA B  31     -33.833   7.133   7.380  1.00 15.00      B    H  
ATOM   4518  CA  ALA B  31     -32.867   6.664   5.538  1.00 15.00      B    C  
ATOM   4519  CB  ALA B  31     -33.554   7.887   4.952  1.00 15.00      B    C  
ATOM   4520  C   ALA B  31     -31.356   6.825   5.488  1.00 15.00      B    C  
ATOM   4521  O   ALA B  31     -30.687   6.360   4.566  1.00 15.00      B    O  
ATOM   4522  N   TYR B  32     -30.836   7.481   6.517  1.00 15.00      B    N  
ATOM   4523  HN  TYR B  32     -31.440   7.840   7.203  1.00 15.00      B    H  
ATOM   4524  CA  TYR B  32     -29.408   7.696   6.662  1.00 15.00      B    C  
ATOM   4525  CB  TYR B  32     -29.172   8.649   7.838  1.00 15.00      B    C  
ATOM   4526  CG  TYR B  32     -27.750   9.134   7.997  1.00 15.00      B    C  
ATOM   4527  CD1 TYR B  32     -26.870   8.501   8.865  1.00 15.00      B    C  
ATOM   4528  CD2 TYR B  32     -27.292  10.234   7.288  1.00 15.00      B    C  
ATOM   4529  CE1 TYR B  32     -25.574   8.951   9.020  1.00 15.00      B    C  
ATOM   4530  CE2 TYR B  32     -25.998  10.690   7.435  1.00 15.00      B    C  
ATOM   4531  CZ  TYR B  32     -25.144  10.046   8.302  1.00 15.00      B    C  
ATOM   4532  OH  TYR B  32     -23.853  10.497   8.449  1.00 15.00      B    O  
ATOM   4533  HH  TYR B  32     -23.792  11.409   8.121  1.00 15.00      B    H  
ATOM   4534  C   TYR B  32     -28.744   6.351   6.944  1.00 15.00      B    C  
ATOM   4535  O   TYR B  32     -27.643   6.069   6.479  1.00 15.00      B    O  
ATOM   4536  N   GLU B  33     -29.448   5.521   7.699  1.00 15.00      B    N  
ATOM   4537  HN  GLU B  33     -30.323   5.811   8.032  1.00 15.00      B    H  
ATOM   4538  CA  GLU B  33     -28.967   4.198   8.058  1.00 15.00      B    C  
ATOM   4539  CB  GLU B  33     -29.857   3.606   9.152  1.00 15.00      B    C  
ATOM   4540  CG  GLU B  33     -29.578   2.153   9.488  1.00 15.00      B    C  
ATOM   4541  CD  GLU B  33     -30.510   1.630  10.558  1.00 15.00      B    C  
ATOM   4542  OE1 GLU B  33     -31.677   2.074  10.601  1.00 15.00      B    O  
ATOM   4543  OE2 GLU B  33     -30.077   0.779  11.358  1.00 15.00      B    O  
ATOM   4544  C   GLU B  33     -28.930   3.279   6.839  1.00 15.00      B    C  
ATOM   4545  O   GLU B  33     -27.958   2.562   6.627  1.00 15.00      B    O  
ATOM   4546  N   GLU B  34     -29.986   3.314   6.034  1.00 15.00      B    N  
ATOM   4547  HN  GLU B  34     -30.738   3.908   6.257  1.00 15.00      B    H  
ATOM   4548  CA  GLU B  34     -30.071   2.482   4.835  1.00 15.00      B    C  
ATOM   4549  CB  GLU B  34     -31.459   2.607   4.195  1.00 15.00      B    C  
ATOM   4550  CG  GLU B  34     -32.596   2.057   5.043  1.00 15.00      B    C  
ATOM   4551  CD  GLU B  34     -33.965   2.438   4.508  1.00 15.00      B    C  
ATOM   4552  OE1 GLU B  34     -34.568   1.625   3.772  1.00 15.00      B    O  
ATOM   4553  OE2 GLU B  34     -34.448   3.547   4.833  1.00 15.00      B    O  
ATOM   4554  C   GLU B  34     -28.996   2.857   3.815  1.00 15.00      B    C  
ATOM   4555  O   GLU B  34     -28.527   2.012   3.052  1.00 15.00      B    O  
ATOM   4556  N   ALA B  35     -28.593   4.121   3.827  1.00 15.00      B    N  
ATOM   4557  HN  ALA B  35     -28.987   4.740   4.479  1.00 15.00      B    H  
ATOM   4558  CA  ALA B  35     -27.592   4.618   2.891  1.00 15.00      B    C  
ATOM   4559  CB  ALA B  35     -27.894   6.064   2.525  1.00 15.00      B    C  
ATOM   4560  C   ALA B  35     -26.164   4.491   3.422  1.00 15.00      B    C  
ATOM   4561  O   ALA B  35     -25.215   4.908   2.757  1.00 15.00      B    O  
ATOM   4562  N   TYR B  36     -26.000   3.919   4.609  1.00 15.00      B    N  
ATOM   4563  HN  TYR B  36     -26.784   3.588   5.098  1.00 15.00      B    H  
ATOM   4564  CA  TYR B  36     -24.667   3.772   5.190  1.00 15.00      B    C  
ATOM   4565  CB  TYR B  36     -24.390   4.878   6.214  1.00 15.00      B    C  
ATOM   4566  CG  TYR B  36     -24.077   6.232   5.613  1.00 15.00      B    C  
ATOM   4567  CD1 TYR B  36     -22.816   6.518   5.106  1.00 15.00      B    C  
ATOM   4568  CD2 TYR B  36     -25.041   7.230   5.565  1.00 15.00      B    C  
ATOM   4569  CE1 TYR B  36     -22.525   7.759   4.572  1.00 15.00      B    C  
ATOM   4570  CE2 TYR B  36     -24.761   8.471   5.029  1.00 15.00      B    C  
ATOM   4571  CZ  TYR B  36     -23.503   8.731   4.536  1.00 15.00      B    C  
ATOM   4572  OH  TYR B  36     -23.220   9.971   4.016  1.00 15.00      B    O  
ATOM   4573  HH  TYR B  36     -22.710   9.870   3.198  1.00 15.00      B    H  
ATOM   4574  C   TYR B  36     -24.462   2.407   5.840  1.00 15.00      B    C  
ATOM   4575  O   TYR B  36     -23.473   1.723   5.574  1.00 15.00      B    O  
ATOM   4576  N   GLY B  37     -25.401   2.015   6.685  1.00 15.00      B    N  
ATOM   4577  HN  GLY B  37     -26.192   2.582   6.822  1.00 15.00      B    H  
ATOM   4578  CA  GLY B  37     -25.299   0.749   7.382  1.00 15.00      B    C  
ATOM   4579  C   GLY B  37     -25.019   0.951   8.857  1.00 15.00      B    C  
ATOM   4580  O   GLY B  37     -24.625   0.021   9.557  1.00 15.00      B    O  
ATOM   4581  N   VAL B  38     -25.223   2.177   9.325  1.00 15.00      B    N  
ATOM   4582  HN  VAL B  38     -25.552   2.868   8.717  1.00 15.00      B    H  
ATOM   4583  CA  VAL B  38     -24.991   2.520  10.721  1.00 15.00      B    C  
ATOM   4584  CB  VAL B  38     -23.821   3.523  10.869  1.00 15.00      B    C  
ATOM   4585  CG1 VAL B  38     -23.529   3.807  12.336  1.00 15.00      B    C  
ATOM   4586  CG2 VAL B  38     -22.572   3.015  10.162  1.00 15.00      B    C  
ATOM   4587  C   VAL B  38     -26.247   3.142  11.323  1.00 15.00      B    C  
ATOM   4588  O   VAL B  38     -26.752   4.144  10.815  1.00 15.00      B    O  
ATOM   4589  N   SER B  39     -26.755   2.533  12.387  1.00 15.00      B    N  
ATOM   4590  HN  SER B  39     -26.327   1.720  12.723  1.00 15.00      B    H  
ATOM   4591  CA  SER B  39     -27.942   3.032  13.064  1.00 15.00      B    C  
ATOM   4592  CB  SER B  39     -28.471   1.968  14.025  1.00 15.00      B    C  
ATOM   4593  OG  SER B  39     -28.429   0.684  13.422  1.00 15.00      B    O  
ATOM   4594  HG  SER B  39     -29.035   0.667  12.657  1.00 15.00      B    H  
ATOM   4595  C   SER B  39     -27.624   4.321  13.820  1.00 15.00      B    C  
ATOM   4596  O   SER B  39     -26.576   4.433  14.462  1.00 15.00      B    O  
ATOM   4597  N   VAL B  40     -28.524   5.291  13.740  1.00 15.00      B    N  
ATOM   4598  HN  VAL B  40     -29.347   5.141  13.227  1.00 15.00      B    H  
ATOM   4599  CA  VAL B  40     -28.328   6.572  14.402  1.00 15.00      B    C  
ATOM   4600  CB  VAL B  40     -28.661   7.746  13.454  1.00 15.00      B    C  
ATOM   4601  CG1 VAL B  40     -28.245   9.076  14.065  1.00 15.00      B    C  
ATOM   4602  CG2 VAL B  40     -28.000   7.549  12.098  1.00 15.00      B    C  
ATOM   4603  C   VAL B  40     -29.193   6.683  15.655  1.00 15.00      B    C  
ATOM   4604  O   VAL B  40     -30.409   6.527  15.594  1.00 15.00      B    O  
ATOM   4605  N   PRO B  41     -28.571   6.930  16.819  1.00 15.00      B    N  
ATOM   4606  CA  PRO B  41     -29.301   7.080  18.079  1.00 15.00      B    C  
ATOM   4607  CB  PRO B  41     -28.195   7.221  19.130  1.00 15.00      B    C  
ATOM   4608  CG  PRO B  41     -26.994   7.667  18.369  1.00 15.00      B    C  
ATOM   4609  CD  PRO B  41     -27.116   7.067  16.997  1.00 15.00      B    C  
ATOM   4610  C   PRO B  41     -30.180   8.330  18.057  1.00 15.00      B    C  
ATOM   4611  O   PRO B  41     -29.785   9.361  17.504  1.00 15.00      B    O  
ATOM   4612  N   THR B  42     -31.356   8.227  18.671  1.00 15.00      B    N  
ATOM   4613  HN  THR B  42     -31.593   7.378  19.101  1.00 15.00      B    H  
ATOM   4614  CA  THR B  42     -32.325   9.319  18.724  1.00 15.00      B    C  
ATOM   4615  CB  THR B  42     -33.450   8.990  19.719  1.00 15.00      B    C  
ATOM   4616  OG1 THR B  42     -33.573   7.561  19.813  1.00 15.00      B    O  
ATOM   4617  HG1 THR B  42     -34.374   7.283  19.357  1.00 15.00      B    H  
ATOM   4618  CG2 THR B  42     -34.770   9.575  19.241  1.00 15.00      B    C  
ATOM   4619  C   THR B  42     -31.694  10.662  19.089  1.00 15.00      B    C  
ATOM   4620  O   THR B  42     -31.978  11.668  18.446  1.00 15.00      B    O  
ATOM   4621  N   ALA B  43     -30.820  10.658  20.096  1.00 15.00      B    N  
ATOM   4622  HN  ALA B  43     -30.635   9.816  20.555  1.00 15.00      B    H  
ATOM   4623  CA  ALA B  43     -30.150  11.877  20.555  1.00 15.00      B    C  
ATOM   4624  CB  ALA B  43     -29.088  11.539  21.590  1.00 15.00      B    C  
ATOM   4625  C   ALA B  43     -29.538  12.671  19.400  1.00 15.00      B    C  
ATOM   4626  O   ALA B  43     -29.682  13.890  19.329  1.00 15.00      B    O  
ATOM   4627  N   VAL B  44     -28.871  11.972  18.489  1.00 15.00      B    N  
ATOM   4628  HN  VAL B  44     -28.812  11.000  18.579  1.00 15.00      B    H  
ATOM   4629  CA  VAL B  44     -28.248  12.622  17.342  1.00 15.00      B    C  
ATOM   4630  CB  VAL B  44     -27.239  11.689  16.636  1.00 15.00      B    C  
ATOM   4631  CG1 VAL B  44     -26.528  12.415  15.503  1.00 15.00      B    C  
ATOM   4632  CG2 VAL B  44     -26.227  11.145  17.634  1.00 15.00      B    C  
ATOM   4633  C   VAL B  44     -29.320  13.075  16.354  1.00 15.00      B    C  
ATOM   4634  O   VAL B  44     -29.201  14.125  15.727  1.00 15.00      B    O  
ATOM   4635  N   VAL B  45     -30.376  12.281  16.241  1.00 15.00      B    N  
ATOM   4636  HN  VAL B  45     -30.419  11.466  16.786  1.00 15.00      B    H  
ATOM   4637  CA  VAL B  45     -31.485  12.594  15.348  1.00 15.00      B    C  
ATOM   4638  CB  VAL B  45     -32.544  11.472  15.353  1.00 15.00      B    C  
ATOM   4639  CG1 VAL B  45     -33.610  11.725  14.298  1.00 15.00      B    C  
ATOM   4640  CG2 VAL B  45     -31.891  10.117  15.145  1.00 15.00      B    C  
ATOM   4641  C   VAL B  45     -32.144  13.898  15.782  1.00 15.00      B    C  
ATOM   4642  O   VAL B  45     -32.379  14.788  14.964  1.00 15.00      B    O  
ATOM   4643  N   GLU B  46     -32.427  14.000  17.076  1.00 15.00      B    N  
ATOM   4644  HN  GLU B  46     -32.215  13.244  17.672  1.00 15.00      B    H  
ATOM   4645  CA  GLU B  46     -33.046  15.190  17.647  1.00 15.00      B    C  
ATOM   4646  CB  GLU B  46     -33.304  14.980  19.141  1.00 15.00      B    C  
ATOM   4647  CG  GLU B  46     -34.170  13.772  19.463  1.00 15.00      B    C  
ATOM   4648  CD  GLU B  46     -33.975  13.280  20.884  1.00 15.00      B    C  
ATOM   4649  OE1 GLU B  46     -34.456  13.952  21.818  1.00 15.00      B    O  
ATOM   4650  OE2 GLU B  46     -33.342  12.218  21.064  1.00 15.00      B    O  
ATOM   4651  C   GLU B  46     -32.140  16.401  17.449  1.00 15.00      B    C  
ATOM   4652  O   GLU B  46     -32.590  17.465  17.017  1.00 15.00      B    O  
ATOM   4653  N   GLU B  47     -30.860  16.217  17.752  1.00 15.00      B    N  
ATOM   4654  HN  GLU B  47     -30.574  15.340  18.089  1.00 15.00      B    H  
ATOM   4655  CA  GLU B  47     -29.865  17.275  17.618  1.00 15.00      B    C  
ATOM   4656  CB  GLU B  47     -28.490  16.756  18.051  1.00 15.00      B    C  
ATOM   4657  CG  GLU B  47     -27.472  17.847  18.329  1.00 15.00      B    C  
ATOM   4658  CD  GLU B  47     -26.129  17.563  17.693  1.00 15.00      B    C  
ATOM   4659  OE1 GLU B  47     -26.103  17.126  16.523  1.00 15.00      B    O  
ATOM   4660  OE2 GLU B  47     -25.092  17.828  18.332  1.00 15.00      B    O  
ATOM   4661  C   GLU B  47     -29.803  17.793  16.181  1.00 15.00      B    C  
ATOM   4662  O   GLU B  47     -29.882  19.000  15.940  1.00 15.00      B    O  
ATOM   4663  N   MET B  48     -29.685  16.874  15.229  1.00 15.00      B    N  
ATOM   4664  HN  MET B  48     -29.636  15.926  15.483  1.00 15.00      B    H  
ATOM   4665  CA  MET B  48     -29.611  17.238  13.818  1.00 15.00      B    C  
ATOM   4666  CB  MET B  48     -29.257  16.029  12.950  1.00 15.00      B    C  
ATOM   4667  CG  MET B  48     -27.885  15.432  13.234  1.00 15.00      B    C  
ATOM   4668  SD  MET B  48     -26.529  16.576  12.904  1.00 15.00      B    S  
ATOM   4669  CE  MET B  48     -25.127  15.564  13.371  1.00 15.00      B    C  
ATOM   4670  C   MET B  48     -30.914  17.873  13.341  1.00 15.00      B    C  
ATOM   4671  O   MET B  48     -30.901  18.775  12.506  1.00 15.00      B    O  
ATOM   4672  N   ASN B  49     -32.034  17.405  13.882  1.00 15.00      B    N  
ATOM   4673  HN  ASN B  49     -31.980  16.686  14.546  1.00 15.00      B    H  
ATOM   4674  CA  ASN B  49     -33.344  17.941  13.515  1.00 15.00      B    C  
ATOM   4675  CB  ASN B  49     -34.475  17.119  14.146  1.00 15.00      B    C  
ATOM   4676  CG  ASN B  49     -35.064  16.091  13.196  1.00 15.00      B    C  
ATOM   4677  OD1 ASN B  49     -36.069  16.338  12.533  1.00 15.00      B    O  
ATOM   4678  ND2 ASN B  49     -34.438  14.927  13.120  1.00 15.00      B    N  
ATOM   4679 HD21 ASN B  49     -33.634  14.797  13.674  1.00 15.00      B    H  
ATOM   4680 HD22 ASN B  49     -34.801  14.242  12.519  1.00 15.00      B    H  
ATOM   4681  C   ASN B  49     -33.452  19.395  13.948  1.00 15.00      B    C  
ATOM   4682  O   ASN B  49     -34.017  20.225  13.239  1.00 15.00      B    O  
ATOM   4683  N   ALA B  50     -32.894  19.697  15.114  1.00 15.00      B    N  
ATOM   4684  HN  ALA B  50     -32.463  18.987  15.637  1.00 15.00      B    H  
ATOM   4685  CA  ALA B  50     -32.907  21.052  15.639  1.00 15.00      B    C  
ATOM   4686  CB  ALA B  50     -32.473  21.065  17.098  1.00 15.00      B    C  
ATOM   4687  C   ALA B  50     -31.995  21.940  14.801  1.00 15.00      B    C  
ATOM   4688  O   ALA B  50     -32.347  23.070  14.473  1.00 15.00      B    O  
ATOM   4689  N   LYS B  51     -30.828  21.408  14.449  1.00 15.00      B    N  
ATOM   4690  HN  LYS B  51     -30.608  20.500  14.750  1.00 15.00      B    H  
ATOM   4691  CA  LYS B  51     -29.862  22.138  13.634  1.00 15.00      B    C  
ATOM   4692  CB  LYS B  51     -28.568  21.331  13.478  1.00 15.00      B    C  
ATOM   4693  CG  LYS B  51     -27.694  21.300  14.722  1.00 15.00      B    C  
ATOM   4694  CD  LYS B  51     -26.549  20.311  14.567  1.00 15.00      B    C  
ATOM   4695  CE  LYS B  51     -25.613  20.349  15.765  1.00 15.00      B    C  
ATOM   4696  NZ  LYS B  51     -24.670  19.195  15.773  1.00 15.00      B    N  
ATOM   4697  HZ1 LYS B  51     -24.159  19.136  14.867  1.00 15.00      B    H  
ATOM   4698  HZ2 LYS B  51     -25.200  18.300  15.921  1.00 15.00      B    H  
ATOM   4699  HZ3 LYS B  51     -23.984  19.297  16.545  1.00 15.00      B    H  
ATOM   4700  C   LYS B  51     -30.450  22.447  12.262  1.00 15.00      B    C  
ATOM   4701  O   LYS B  51     -30.264  23.537  11.727  1.00 15.00      B    O  
ATOM   4702  N   ALA B  52     -31.174  21.483  11.706  1.00 15.00      B    N  
ATOM   4703  HN  ALA B  52     -31.284  20.631  12.185  1.00 15.00      B    H  
ATOM   4704  CA  ALA B  52     -31.802  21.645  10.401  1.00 15.00      B    C  
ATOM   4705  CB  ALA B  52     -32.382  20.323   9.923  1.00 15.00      B    C  
ATOM   4706  C   ALA B  52     -32.888  22.713  10.444  1.00 15.00      B    C  
ATOM   4707  O   ALA B  52     -33.187  23.349   9.437  1.00 15.00      B    O  
ATOM   4708  N   ALA B  53     -33.467  22.911  11.619  1.00 15.00      B    N  
ATOM   4709  HN  ALA B  53     -33.178  22.380  12.392  1.00 15.00      B    H  
ATOM   4710  CA  ALA B  53     -34.522  23.900  11.793  1.00 15.00      B    C  
ATOM   4711  CB  ALA B  53     -35.465  23.484  12.913  1.00 15.00      B    C  
ATOM   4712  C   ALA B  53     -33.944  25.285  12.065  1.00 15.00      B    C  
ATOM   4713  O   ALA B  53     -34.682  26.260  12.181  1.00 15.00      B    O  
ATOM   4714  N   GLN B  54     -32.624  25.366  12.167  1.00 15.00      B    N  
ATOM   4715  HN  GLN B  54     -32.084  24.554  12.066  1.00 15.00      B    H  
ATOM   4716  CA  GLN B  54     -31.955  26.636  12.424  1.00 15.00      B    C  
ATOM   4717  CB  GLN B  54     -30.925  26.484  13.544  1.00 15.00      B    C  
ATOM   4718  CG  GLN B  54     -31.535  26.329  14.925  1.00 15.00      B    C  
ATOM   4719  CD  GLN B  54     -30.492  26.142  16.008  1.00 15.00      B    C  
ATOM   4720  OE1 GLN B  54     -29.434  25.562  15.778  1.00 15.00      B    O  
ATOM   4721  NE2 GLN B  54     -30.783  26.637  17.200  1.00 15.00      B    N  
ATOM   4722 HE21 GLN B  54     -31.643  27.091  17.315  1.00 15.00      B    H  
ATOM   4723 HE22 GLN B  54     -30.125  26.531  17.916  1.00 15.00      B    H  
ATOM   4724  C   GLN B  54     -31.285  27.160  11.161  1.00 15.00      B    C  
ATOM   4725  O   GLN B  54     -30.695  28.240  11.161  1.00 15.00      B    O  
ATOM   4726  N   LEU B  55     -31.393  26.389  10.088  1.00 15.00      B    N  
ATOM   4727  HN  LEU B  55     -31.892  25.551  10.153  1.00 15.00      B    H  
ATOM   4728  CA  LEU B  55     -30.799  26.761   8.812  1.00 15.00      B    C  
ATOM   4729  CB  LEU B  55     -30.611  25.517   7.940  1.00 15.00      B    C  
ATOM   4730  CG  LEU B  55     -29.853  24.352   8.582  1.00 15.00      B    C  
ATOM   4731  CD1 LEU B  55     -29.903  23.124   7.690  1.00 15.00      B    C  
ATOM   4732  CD2 LEU B  55     -28.413  24.738   8.884  1.00 15.00      B    C  
ATOM   4733  C   LEU B  55     -31.674  27.782   8.094  1.00 15.00      B    C  
ATOM   4734  O   LEU B  55     -32.903  27.715   8.162  1.00 15.00      B    O  
ATOM   4735  N   LYS B  56     -31.039  28.725   7.415  1.00 15.00      B    N  
ATOM   4736  HN  LYS B  56     -30.048  28.718   7.398  1.00 15.00      B    H  
ATOM   4737  CA  LYS B  56     -31.756  29.772   6.696  1.00 15.00      B    C  
ATOM   4738  CB  LYS B  56     -30.856  30.987   6.480  1.00 15.00      B    C  
ATOM   4739  CG  LYS B  56     -30.354  31.585   7.786  1.00 15.00      B    C  
ATOM   4740  CD  LYS B  56     -29.198  32.545   7.570  1.00 15.00      B    C  
ATOM   4741  CE  LYS B  56     -28.399  32.722   8.853  1.00 15.00      B    C  
ATOM   4742  NZ  LYS B  56     -27.329  33.744   8.707  1.00 15.00      B    N  
ATOM   4743  HZ1 LYS B  56     -26.994  34.047   9.644  1.00 15.00      B    H  
ATOM   4744  HZ2 LYS B  56     -27.692  34.570   8.195  1.00 15.00      B    H  
ATOM   4745  HZ3 LYS B  56     -26.527  33.344   8.176  1.00 15.00      B    H  
ATOM   4746  C   LYS B  56     -32.337  29.263   5.381  1.00 15.00      B    C  
ATOM   4747  O   LYS B  56     -31.724  28.448   4.689  1.00 15.00      B    O  
ATOM   4748  N   ASP B  57     -33.523  29.758   5.045  1.00 15.00      B    N  
ATOM   4749  HN  ASP B  57     -33.938  30.428   5.622  1.00 15.00      B    H  
ATOM   4750  CA  ASP B  57     -34.220  29.343   3.828  1.00 15.00      B    C  
ATOM   4751  CB  ASP B  57     -35.702  29.079   4.135  1.00 15.00      B    C  
ATOM   4752  CG  ASP B  57     -36.451  28.476   2.961  1.00 15.00      B    C  
ATOM   4753  OD1 ASP B  57     -37.609  28.870   2.726  1.00 15.00      B    O  
ATOM   4754  OD2 ASP B  57     -35.860  27.635   2.255  1.00 15.00      B    O  
ATOM   4755  C   ASP B  57     -34.081  30.384   2.715  1.00 15.00      B    C  
ATOM   4756  O   ASP B  57     -33.535  31.469   2.927  1.00 15.00      B    O  
ATOM   4757  N   GLY B  58     -34.577  30.044   1.530  1.00 15.00      B    N  
ATOM   4758  HN  GLY B  58     -34.999  29.158   1.427  1.00 15.00      B    H  
ATOM   4759  CA  GLY B  58     -34.514  30.940   0.396  1.00 15.00      B    C  
ATOM   4760  C   GLY B  58     -33.744  30.332  -0.759  1.00 15.00      B    C  
ATOM   4761  O   GLY B  58     -33.731  29.113  -0.930  1.00 15.00      B    O  
ATOM   4762  N   LYS B  59     -33.108  31.179  -1.560  1.00 15.00      B    N  
ATOM   4763  HN  LYS B  59     -33.159  32.137  -1.379  1.00 15.00      B    H  
ATOM   4764  CA  LYS B  59     -32.317  30.706  -2.688  1.00 15.00      B    C  
ATOM   4765  CB  LYS B  59     -31.936  31.876  -3.602  1.00 15.00      B    C  
ATOM   4766  CG  LYS B  59     -33.091  32.496  -4.369  1.00 15.00      B    C  
ATOM   4767  CD  LYS B  59     -32.624  33.727  -5.128  1.00 15.00      B    C  
ATOM   4768  CE  LYS B  59     -33.705  34.267  -6.047  1.00 15.00      B    C  
ATOM   4769  NZ  LYS B  59     -33.281  35.534  -6.704  1.00 15.00      B    N  
ATOM   4770  HZ1 LYS B  59     -33.476  36.343  -6.080  1.00 15.00      B    H  
ATOM   4771  HZ2 LYS B  59     -33.797  35.667  -7.597  1.00 15.00      B    H  
ATOM   4772  HZ3 LYS B  59     -32.260  35.505  -6.906  1.00 15.00      B    H  
ATOM   4773  C   LYS B  59     -31.050  30.060  -2.153  1.00 15.00      B    C  
ATOM   4774  O   LYS B  59     -30.810  28.869  -2.342  1.00 15.00      B    O  
ATOM   4775  N   ASP B  60     -30.252  30.873  -1.481  1.00 15.00      B    N  
ATOM   4776  HN  ASP B  60     -30.500  31.822  -1.402  1.00 15.00      B    H  
ATOM   4777  CA  ASP B  60     -29.007  30.433  -0.874  1.00 15.00      B    C  
ATOM   4778  CB  ASP B  60     -28.101  31.646  -0.612  1.00 15.00      B    C  
ATOM   4779  CG  ASP B  60     -28.148  32.676  -1.728  1.00 15.00      B    C  
ATOM   4780  OD1 ASP B  60     -27.149  32.802  -2.463  1.00 15.00      B    O  
ATOM   4781  OD2 ASP B  60     -29.194  33.355  -1.872  1.00 15.00      B    O  
ATOM   4782  C   ASP B  60     -29.317  29.733   0.443  1.00 15.00      B    C  
ATOM   4783  O   ASP B  60     -28.902  30.176   1.512  1.00 15.00      B    O  
ATOM   4784  N   GLY B  61     -30.075  28.650   0.352  1.00 15.00      B    N  
ATOM   4785  HN  GLY B  61     -30.376  28.355  -0.534  1.00 15.00      B    H  
ATOM   4786  CA  GLY B  61     -30.456  27.900   1.527  1.00 15.00      B    C  
ATOM   4787  C   GLY B  61     -29.292  27.161   2.146  1.00 15.00      B    C  
ATOM   4788  O   GLY B  61     -28.456  26.596   1.437  1.00 15.00      B    O  
ATOM   4789  N   GLU B  62     -29.237  27.168   3.463  1.00 15.00      B    N  
ATOM   4790  HN  GLU B  62     -29.933  27.642   3.968  1.00 15.00      B    H  
ATOM   4791  CA  GLU B  62     -28.178  26.491   4.186  1.00 15.00      B    C  
ATOM   4792  CB  GLU B  62     -27.952  27.163   5.542  1.00 15.00      B    C  
ATOM   4793  CG  GLU B  62     -27.369  28.569   5.458  1.00 15.00      B    C  
ATOM   4794  CD  GLU B  62     -27.613  29.391   6.710  1.00 15.00      B    C  
ATOM   4795  OE1 GLU B  62     -27.103  30.533   6.788  1.00 15.00      B    O  
ATOM   4796  OE2 GLU B  62     -28.322  28.904   7.613  1.00 15.00      B    O  
ATOM   4797  C   GLU B  62     -28.533  25.017   4.369  1.00 15.00      B    C  
ATOM   4798  O   GLU B  62     -29.574  24.684   4.931  1.00 15.00      B    O  
ATOM   4799  N   TRP B  63     -27.688  24.138   3.851  1.00 15.00      B    N  
ATOM   4800  HN  TRP B  63     -26.889  24.461   3.379  1.00 15.00      B    H  
ATOM   4801  CA  TRP B  63     -27.913  22.703   3.965  1.00 15.00      B    C  
ATOM   4802  CB  TRP B  63     -27.625  21.996   2.634  1.00 15.00      B    C  
ATOM   4803  CG  TRP B  63     -28.632  22.262   1.553  1.00 15.00      B    C  
ATOM   4804  CD1 TRP B  63     -28.857  23.446   0.909  1.00 15.00      B    C  
ATOM   4805  CD2 TRP B  63     -29.543  21.317   0.975  1.00 15.00      B    C  
ATOM   4806  NE1 TRP B  63     -29.851  23.296  -0.027  1.00 15.00      B    N  
ATOM   4807  HE1 TRP B  63     -30.191  24.002  -0.613  1.00 15.00      B    H  
ATOM   4808  CE2 TRP B  63     -30.288  21.998  -0.006  1.00 15.00      B    C  
ATOM   4809  CE3 TRP B  63     -29.801  19.960   1.194  1.00 15.00      B    C  
ATOM   4810  CZ2 TRP B  63     -31.271  21.369  -0.767  1.00 15.00      B    C  
ATOM   4811  CZ3 TRP B  63     -30.776  19.337   0.438  1.00 15.00      B    C  
ATOM   4812  CH2 TRP B  63     -31.499  20.041  -0.531  1.00 15.00      B    C  
ATOM   4813  C   TRP B  63     -27.028  22.118   5.061  1.00 15.00      B    C  
ATOM   4814  O   TRP B  63     -25.880  22.540   5.237  1.00 15.00      B    O  
ATOM   4815  N   LEU B  64     -27.565  21.159   5.801  1.00 15.00      B    N  
ATOM   4816  HN  LEU B  64     -28.488  20.869   5.615  1.00 15.00      B    H  
ATOM   4817  CA  LEU B  64     -26.825  20.518   6.880  1.00 15.00      B    C  
ATOM   4818  CB  LEU B  64     -27.737  20.282   8.087  1.00 15.00      B    C  
ATOM   4819  CG  LEU B  64     -27.080  19.657   9.320  1.00 15.00      B    C  
ATOM   4820  CD1 LEU B  64     -26.166  20.658  10.011  1.00 15.00      B    C  
ATOM   4821  CD2 LEU B  64     -28.135  19.132  10.281  1.00 15.00      B    C  
ATOM   4822  C   LEU B  64     -26.237  19.192   6.415  1.00 15.00      B    C  
ATOM   4823  O   LEU B  64     -26.962  18.297   5.997  1.00 15.00      B    O  
ATOM   4824  N   ASN B  65     -24.925  19.073   6.481  1.00 15.00      B    N  
ATOM   4825  HN  ASN B  65     -24.391  19.825   6.826  1.00 15.00      B    H  
ATOM   4826  CA  ASN B  65     -24.249  17.851   6.069  1.00 15.00      B    C  
ATOM   4827  CB  ASN B  65     -22.963  18.184   5.315  1.00 15.00      B    C  
ATOM   4828  CG  ASN B  65     -22.352  16.976   4.633  1.00 15.00      B    C  
ATOM   4829  OD1 ASN B  65     -23.055  16.162   4.042  1.00 15.00      B    O  
ATOM   4830  ND2 ASN B  65     -21.037  16.847   4.727  1.00 15.00      B    N  
ATOM   4831 HD21 ASN B  65     -20.541  17.521   5.231  1.00 15.00      B    H  
ATOM   4832 HD22 ASN B  65     -20.608  16.081   4.267  1.00 15.00      B    H  
ATOM   4833  C   ASN B  65     -23.917  17.001   7.285  1.00 15.00      B    C  
ATOM   4834  O   ASN B  65     -23.218  17.456   8.194  1.00 15.00      B    O  
ATOM   4835  N   VAL B  66     -24.424  15.778   7.303  1.00 15.00      B    N  
ATOM   4836  HN  VAL B  66     -24.972  15.473   6.545  1.00 15.00      B    H  
ATOM   4837  CA  VAL B  66     -24.181  14.871   8.416  1.00 15.00      B    C  
ATOM   4838  CB  VAL B  66     -25.468  14.140   8.858  1.00 15.00      B    C  
ATOM   4839  CG1 VAL B  66     -25.235  13.384  10.159  1.00 15.00      B    C  
ATOM   4840  CG2 VAL B  66     -26.622  15.120   9.009  1.00 15.00      B    C  
ATOM   4841  C   VAL B  66     -23.107  13.847   8.060  1.00 15.00      B    C  
ATOM   4842  O   VAL B  66     -23.356  12.901   7.312  1.00 15.00      B    O  
ATOM   4843  N   SER B  67     -21.917  14.045   8.600  1.00 15.00      B    N  
ATOM   4844  HN  SER B  67     -21.789  14.818   9.196  1.00 15.00      B    H  
ATOM   4845  CA  SER B  67     -20.795  13.153   8.356  1.00 15.00      B    C  
ATOM   4846  CB  SER B  67     -19.547  13.983   8.045  1.00 15.00      B    C  
ATOM   4847  OG  SER B  67     -19.884  15.146   7.303  1.00 15.00      B    O  
ATOM   4848  HG  SER B  67     -20.344  14.888   6.497  1.00 15.00      B    H  
ATOM   4849  C   SER B  67     -20.552  12.278   9.586  1.00 15.00      B    C  
ATOM   4850  O   SER B  67     -21.190  12.468  10.622  1.00 15.00      B    O  
ATOM   4851  N   HIS B  68     -19.637  11.318   9.476  1.00 15.00      B    N  
ATOM   4852  HN  HIS B  68     -19.153  11.208   8.631  1.00 15.00      B    H  
ATOM   4853  CA  HIS B  68     -19.327  10.431  10.594  1.00 15.00      B    C  
ATOM   4854  CB  HIS B  68     -20.480   9.452  10.881  1.00 15.00      B    C  
ATOM   4855  CG  HIS B  68     -20.773   8.478   9.776  1.00 15.00      B    C  
ATOM   4856  ND1 HIS B  68     -20.174   7.236   9.681  1.00 15.00      B    N  
ATOM   4857  HD1 HIS B  68     -19.503   6.874  10.299  1.00 15.00      B    H  
ATOM   4858  CD2 HIS B  68     -21.612   8.566   8.718  1.00 15.00      B    C  
ATOM   4859  CE1 HIS B  68     -20.633   6.609   8.613  1.00 15.00      B    C  
ATOM   4860  NE2 HIS B  68     -21.505   7.394   8.014  1.00 15.00      B    N  
ATOM   4861  HE2 HIS B  68     -21.997   7.175   7.193  1.00 15.00      B    H  
ATOM   4862  C   HIS B  68     -18.029   9.665  10.362  1.00 15.00      B    C  
ATOM   4863  O   HIS B  68     -17.801   9.132   9.276  1.00 15.00      B    O  
ATOM   4864  N   GLU B  69     -17.191   9.614  11.386  1.00 15.00      B    N  
ATOM   4865  HN  GLU B  69     -17.431  10.073  12.224  1.00 15.00      B    H  
ATOM   4866  CA  GLU B  69     -15.926   8.894  11.315  1.00 15.00      B    C  
ATOM   4867  CB  GLU B  69     -14.731   9.857  11.357  1.00 15.00      B    C  
ATOM   4868  CG  GLU B  69     -13.391   9.182  11.087  1.00 15.00      B    C  
ATOM   4869  CD  GLU B  69     -12.237  10.152  10.932  1.00 15.00      B    C  
ATOM   4870  OE1 GLU B  69     -11.702  10.261   9.807  1.00 15.00      B    O  
ATOM   4871  OE2 GLU B  69     -11.841  10.780  11.929  1.00 15.00      B    O  
ATOM   4872  C   GLU B  69     -15.854   7.887  12.459  1.00 15.00      B    C  
ATOM   4873  O   GLU B  69     -16.563   8.026  13.456  1.00 15.00      B    O  
ATOM   4874  N   ALA B  70     -15.022   6.868  12.307  1.00 15.00      B    N  
ATOM   4875  HN  ALA B  70     -14.479   6.809  11.492  1.00 15.00      B    H  
ATOM   4876  CA  ALA B  70     -14.872   5.844  13.332  1.00 15.00      B    C  
ATOM   4877  CB  ALA B  70     -15.825   4.687  13.071  1.00 15.00      B    C  
ATOM   4878  C   ALA B  70     -13.433   5.347  13.382  1.00 15.00      B    C  
ATOM   4879  O   ALA B  70     -12.682   5.512  12.420  1.00 15.00      B    O  
END
