# Supplementary material for: Distribution and molecular evolution of the anti-CRISPR family AcrIF7
Source: PLoS Biol. 2023 Apr 21;21(4):e3002072. doi: 10.1371/journal.pbio.3002072 (PMC10155984; doi:10.1371/journal.pbio.3002072)
Supplement: S14 Data — Individual files can be open using Pymol or any structure visualisation tool. (ZIP) [file pbio.3002072.s021.zip › Structural_analysis/s8_7jzx.drw]

#--- Created by: LigPlus v.2.2.5
#--- Date:       Thu Mar 10 19:57:54 GMT 2022
#V
#DL
#E 30
PDB CODE: s8_7jzx
LABEL: s8_7jzx
SELECTED
#O1M30_1
#R [LYS   28  A]
2LYS  28 A    65.279 -4.853 Lys28(A)
#A
 N   65.236 -5.872 65.67 -5.439 N # -35.799 1.719 -11.827   [0]
 CA  66.579 -6.436 66.146 -6.869 CA # -36.252 0.355 -11.59   [1]
 CB  67.873 -5.609 68.307 -5.176 CB # -36.643 0.167 -10.117   [2]
 CG  67.667 -4.097 68.101 -3.664 CG # -37.288 -1.177 -9.792   [3]
 CD  66.192 -3.728 66.626 -3.295 CD # -36.329 -2.334 -10.023   [4]
 CE  66 -2.218 66.434 -1.785 CE # -36.99 -3.449 -10.821   [5]
 NZ  64.564 -1.83 64.997 -1.397 NZ # -36.018 -4.489 -11.254   [6]
 C   66.524 -7.963 66.958 -7.529 C # -37.426 0.009 -12.504   [7]
 O   65.448 -8.553 65.015 -8.12 O # -37.535 -1.113 -12.99   [8]
#O1M30_2
#R [LYS  247  A]
2LYS 247 A    31.298 -8.562 Lys247(A)
#A
 N   32.819 -7.34 33.253 -6.906 N # -13.989 -14.824 -5.354   [9]
 CA  33.794 -8.422 34.227 -7.989 CA # -14.988 -13.808 -5.052   [10]
 CB  35.316 -8.222 34.883 -7.789 CB # -16.3 -14.451 -4.58   [11]
 CG  35.759 -6.766 36.193 -6.332 CG # -16.894 -15.457 -5.556   [12]
 CD  34.569 -5.814 34.136 -5.381 CD # -18.386 -15.657 -5.321   [13]
 CE  35 -4.355 35.434 -3.921 CE # -18.666 -16.467 -4.063   [14]
 NZ  33.834 -3.427 34.267 -2.994 NZ # -20.126 -16.594 -3.793   [15]
 C   33.099 -9.783 32.666 -9.35 C # -14.471 -12.83 -3.997   [16]
 O   31.87 -9.862 32.304 -9.428 O # -14.664 -13.038 -2.799   [17]
#O2M30_3
#R [PHE   17  B]
3PHE  17 B    50.849 3.11 Phe17(B)
#A
 N   50.849 3.11 50.849 3.11 # -21.083 -11.028 1.35   [18]
 CA  50.849 3.11 50.849 3.11 # -21.688 -10.235 0.288   [19]
 CB  50.849 3.11 50.849 3.11 # -20.695 -9.191 -0.236   [20]
 CG  50.849 3.11 50.849 3.11 # -20.224 -8.199 0.794   [21]
 CD1 50.849 3.11 50.849 3.11 # -20.751 -6.92 0.834   [22]
 CD2 50.849 3.11 50.849 3.11 # -19.246 -8.544 1.716   [23]
 CE1 50.849 3.11 50.849 3.11 # -20.315 -6.003 1.771   [24]
 CE2 50.849 3.11 50.849 3.11 # -18.806 -7.633 2.656   [25]
 CZ  50.849 3.11 50.849 3.11 # -19.341 -6.36 2.683   [26]
 C   50.849 3.11 50.849 3.11 # -22.165 -11.128 -0.855   [27]
 O   50.849 3.11 50.849 3.11 # -21.651 -11.055 -1.972   [28]
#O2M30_4
#R [GLU   34  B]
2GLU  34 B    19.262 6.13 Glu34(B)
#A
 N   19.923 2.99 20.356 3.423 N # -27.917 -2.566 -8.082   [29]
 CA  19.727 4.436 19.294 4.002 CA # -27.725 -1.523 -7.08   [30]
 CB  18.36 5.121 18.793 5.554 CB # -29.076 -1.051 -6.541   [31]
 CG  17.181 4.165 16.748 4.598 CG # -30.008 -0.487 -7.597   [32]
 CD  17.623 2.72 18.056 3.153 CD # -30.679 0.787 -7.14   [33]
 OE1 16.747 1.83 16.313 2.263 OE1 # -29.977 1.813 -7.023   [34]
 OE2 18.847 2.471 19.28 2.904 OE2 # -31.905 0.769 -6.901   [35]
 C   21.059 5.176 21.493 5.61 C # -26.865 -2.017 -5.922   [36]
 O   22.126 4.561 22.56 4.994 O # -26.246 -1.225 -5.21   [37]
#O1M30_5
#R [ARG   78  A]
2ARG  78 A    6.165 -5.845 Arg78(A)
#A
 N   6.247 -6.988 6.68 -6.555 N # -15.242 -13.846 11.979   [38]
 CA  7.677 -7.238 7.244 -6.805 CA # -16.46 -13.144 12.343   [39]
 CB  8.756 -6.156 9.189 -5.722 CB # -17.589 -14.132 12.635   [40]
 CG  8.21 -4.74 8.643 -4.307 CG # -18.248 -14.701 11.392   [41]
 CD  6.691 -4.735 7.124 -4.302 CD # -19.373 -15.656 11.753   [42]
 NE  6.15 -3.377 6.583 -2.944 NE # -20.635 -15.276 11.12   [43]
 CZ  4.846 -3.092 5.279 -2.659 CZ # -21.043 -15.732 9.934   [44]
 NH1 4.438 -1.83 4.871 -1.397 NH1 # -20.293 -16.584 9.247   [45]
 NH2 3.95 -4.068 3.517 -3.635 NH2 # -22.204 -15.335 9.435   [46]
 C   7.943 -8.735 8.376 -8.301 C # -16.206 -12.253 13.548   [47]
 O   7.018 -9.545 6.585 -9.112 O # -16.742 -12.48 14.631   [48]
#O2M30_6
#R [GLU   18  B]
2GLU  18 B    44.133 4.63 Glu18(B)
#A
 N   42.301 1.983 41.868 2.416 N # -23.139 -11.978 -0.564   [49]
 CA  42.606 3.404 43.04 3.838 CA # -23.686 -12.885 -1.56   [50]
 CB  41.562 4.518 41.996 4.951 CB # -23.332 -14.332 -1.227   [51]
 CG  40.137 3.997 39.704 4.431 CG # -21.836 -14.578 -1.16   [52]
 CD  40.046 2.489 40.48 2.923 CD # -21.474 -16.014 -0.862   [53]
 OE1 38.918 1.964 38.485 2.397 OE1 # -22.318 -16.748 -0.316   [54]
 OE2 41.107 1.83 41.541 2.263 OE2 # -20.328 -16.403 -1.172   [55]
 C   44.11 3.627 44.544 4.06 C # -25.192 -12.708 -1.672   [56]
 O   44.889 2.673 45.323 3.106 O # -25.862 -12.37 -0.696   [57]
#O2M30_7
#R [ASP   13  B]
2ASP  13 B    4.583 5.23 Asp13(B)
#A
 N   8.099 3.923 8.532 4.356 N # -25.034 -18.216 4.164   [58]
 CA  6.838 4.653 7.271 5.087 CA # -24.396 -17.344 5.142   [59]
 CB  5.451 4.004 5.018 4.438 CB # -22.893 -17.614 5.251   [60]
 CG  5.527 2.486 5.961 2.919 CG # -22.288 -17.001 6.504   [61]
 OD1 6.651 1.938 7.084 2.371 OD1 # -22.828 -15.99 7.002   [62]
 OD2 4.468 1.83 4.034 2.263 OD2 # -21.278 -17.531 7.006   [63]
 C   7.094 6.154 6.661 6.587 C # -24.653 -15.884 4.798   [64]
 O   8.239 6.605 8.672 7.038 O # -24.12 -15.355 3.824   [65]
#O1M30_8
#R [ARG   24  A]
2ARG  24 A    17.428 -8.375 Arg24(A)
#A
 N   18.567 -7.302 19 -6.868 N # -34.713 6.784 -8.575   [66]
 CA  19.776 -8.104 20.209 -8.538 CA # -34.454 5.373 -8.356   [67]
 CB  21.195 -7.534 21.628 -7.101 CB # -34.096 5.125 -6.89   [68]
 CG  21.26 -6.015 21.694 -5.582 CG # -33.138 3.966 -6.666   [69]
 CD  19.871 -5.388 20.304 -4.955 CD # -32.046 3.92 -7.729   [70]
 NE  19.903 -3.924 20.336 -3.49 NE # -31.325 5.188 -7.865   [71]
 CZ  18.821 -3.152 19.255 -2.719 CZ # -30.01 5.319 -7.726   [72]
 NH1 18.948 -1.83 19.381 -1.397 NH1 # -29.257 4.265 -7.433   [73]
 NH2 17.612 -3.702 17.179 -3.269 NH2 # -29.444 6.505 -7.918   [74]
 C   19.442 -9.592 19.008 -9.159 C # -35.651 4.528 -8.778   [75]
 O   18.271 -9.975 17.837 -9.541 O # -35.491 3.464 -9.378   [76]
#O1M30_9
#R [ASN  250  A]
2ASN 250 A    41.562 -6.967 Asn250(A)
#A
 N   41.42 -5.875 40.987 -5.442 N # -16.746 -10.757 -1.21   [77]
 CA  42.377 -4.77 42.811 -4.337 CA # -17.039 -11.225 0.144   [78]
 CB  41.976 -3.291 42.409 -2.857 CB # -16.904 -12.75 0.218   [79]
 CG  40.476 -3.071 40.91 -2.638 CG # -17.952 -13.49 -0.589   [80]
 OD1 39.734 -4.051 39.301 -3.618 OD1 # -17.941 -13.462 -1.818   [81]
 ND2 40.014 -1.83 40.447 -1.397 ND2 # -18.855 -14.173 0.098   [82]
 C   43.824 -5.26 44.257 -4.827 C # -16.119 -10.591 1.185   [83]
 O   44.073 -6.467 44.506 -6.034 O # -16.208 -10.91 2.372   [84]
#O2M30_10
#R [SER   30  B]
2SER  30 B    66.396 5.53 Ser30(B)
#A
 N   65.548 4.462 65.981 4.895 N # -32.285 -5.219 -11.011   [85]
 CA  66.272 3.2 66.706 3.633 CA # -31.852 -3.965 -10.412   [86]
 CB  65.598 1.83 65.165 2.263 CB # -32.96 -2.919 -10.506   [87]
 OG  64.181 1.955 64.614 2.388 OG # -33.702 -3.063 -11.711   [88]
 C   67.784 3.404 67.351 3.837 C # -31.403 -4.143 -8.965   [89]
 O   68.256 4.537 68.689 4.97 O # -30.422 -3.538 -8.542   [90]
#O2M30_11
#R [GLU   33  B]
2GLU  33 B    11.534 5.53 Glu33(B)
#A
 N   15.377 5.201 15.81 5.635 N # -28.054 -5.15 -9.259   [91]
 CA  13.932 5.387 14.365 5.82 CA # -27.242 -4.093 -9.847   [92]
 CB  12.919 4.242 12.485 4.675 CB # -27.948 -3.496 -11.065   [93]
 CG  13.54 2.856 13.974 3.289 CG # -27.193 -2.359 -11.731   [94]
 CD  15.051 2.902 14.617 3.336 CD # -27.825 -1.934 -13.036   [95]
 OE1 15.687 1.83 16.12 2.263 OE1 # -29.033 -1.626 -13.05   [96]
 OE2 15.62 4.011 16.053 4.445 OE2 # -27.122 -1.911 -14.065   [97]
 C   13.553 6.866 13.12 7.3 C # -26.916 -3.001 -8.831   [98]
 O   14.42 7.732 14.853 8.165 O # -25.774 -2.573 -8.72   [99]
#O1M30_12
#R [LYS   31  A]
2LYS  31 A    12.935 -4.326 Lys31(A)
#A
 N   13.421 -5.542 13.855 -5.109 N # -36.17 -0.228 -16.416   [100]
 CA  14.262 -6.736 14.695 -6.303 CA # -35.388 -1.446 -16.61   [101]
 CB  15.79 -6.699 15.357 -6.265 CB # -34.177 -1.463 -15.677   [102]
 CG  16.385 -5.302 16.819 -4.869 CG # -32.962 -0.725 -16.209   [103]
 CD  15.287 -4.254 14.853 -3.821 CD # -31.719 -1.111 -15.427   [104]
 CE  15.855 -2.847 16.289 -2.414 CE # -30.455 -0.612 -16.103   [105]
 NZ  14.775 -1.83 15.209 -1.397 NZ # -29.262 -1.357 -15.631   [106]
 C   13.446 -8.026 13.013 -7.593 C # -36.212 -2.712 -16.394   [107]
 O   12.22 -7.987 12.653 -7.554 O # -35.842 -3.783 -16.865   [108]
#O2M30_13
#R [ASP   28  B]
2ASP  28 B    70.931 5.23 Asp28(B)
#A
 N   73.479 3.035 73.912 3.468 N # -34.483 -10.339 -8.789   [109]
 CA  72.642 4.228 72.208 4.661 CA # -34.56 -9.016 -9.395   [110]
 CB  71.111 4.204 71.544 4.638 CB # -35.096 -7.98 -8.403   [111]
 CG  70.551 2.793 70.118 3.227 CG # -35.378 -6.64 -9.058   [112]
 OD1 71.343 1.83 71.776 2.263 OD1 # -34.445 -5.823 -9.188   [113]
 OD2 69.316 2.635 69.749 3.068 OD2 # -36.532 -6.395 -9.456   [114]
 C   73.478 5.501 73.912 5.934 C # -33.212 -8.573 -9.949   [115]
 O   74.712 5.454 75.145 5.888 O # -32.168 -8.767 -9.32   [116]
#O2M30_14
#R [SER   64  B]
2SER  64 B    35.531 5.53 Ser64(B)
#A
 N   35.195 4.505 35.628 4.938 N # -23.879 -15.449 -7.921   [117]
 CA  36.091 3.363 36.525 2.929 CA # -22.627 -14.716 -7.97   [118]
 CB  35.629 1.907 35.196 2.34 CB # -21.484 -15.572 -7.427   [119]
 OG  34.216 1.83 34.649 2.263 OG # -21.453 -15.527 -6.013   [120]
 C   37.553 3.8 37.12 4.233 C # -22.314 -14.238 -9.385   [121]
 O   37.858 4.994 38.291 5.427 O # -23.049 -14.531 -10.33   [122]
#O2M30_15
#R [ALA   35  B]
3ALA  35 B    24.466 3.11 Ala35(B)
#A
 N   24.466 3.11 24.466 3.11 # -26.819 -3.329 -5.751   [123]
 CA  24.466 3.11 24.466 3.11 # -26.066 -3.932 -4.663   [124]
 CB  24.466 3.11 24.466 3.11 # -26.787 -5.173 -4.162   [125]
 C   24.466 3.11 24.466 3.11 # -24.626 -4.277 -5.037   [126]
 O   24.466 3.11 24.466 3.11 # -23.723 -4.145 -4.213   [127]
#O1M30_16
#R [ALA  112  A]
3ALA 112 A    31.752 -3.11 Ala112(A)
#A
 N   31.752 -3.11 31.752 -3.11 # -24.614 -6.169 1.16   [128]
 CA  31.752 -3.11 31.752 -3.11 # -24.596 -5.278 0.006   [129]
 CB  31.752 -3.11 31.752 -3.11 # -23.672 -5.822 -1.072   [130]
 C   31.752 -3.11 31.752 -3.11 # -25.995 -5.039 -0.559   [131]
 O   31.752 -3.11 31.752 -3.11 # -26.217 -4.072 -1.284   [132]
#O2M30_17
#R [GLU   62  B]
2GLU  62 B    29.042 5.83 Glu62(B)
#A
 N   33.011 5.321 33.444 5.755 N # -27.634 -19.238 -4.512   [133]
 CA  31.597 5.68 32.03 6.113 CA # -26.57 -18.243 -4.43   [134]
 CB  30.426 4.688 29.993 5.122 CB # -25.317 -18.87 -3.806   [135]
 CG  30.823 3.218 31.257 3.651 CG # -24.322 -17.879 -3.216   [136]
 CD  32.324 2.998 31.89 3.432 CD # -23.353 -17.317 -4.238   [137]
 OE1 32.759 1.83 33.192 2.263 OE1 # -23.589 -16.196 -4.73   [138]
 OE2 33.078 3.998 33.512 4.432 OE2 # -22.342 -17.989 -4.547   [139]
 C   31.47 7.199 31.036 7.632 C # -26.26 -17.731 -5.832   [140]
 O   32.479 7.905 32.912 8.338 O # -25.876 -18.51 -6.705   [141]
#O2M30_18
#R [ASP   29  B]
2ASP  29 B    58.913 5.23 Asp29(B)
#A
 N   62.648 5.893 63.081 6.327 N # -33.257 -7.982 -11.131   [142]
 CA  61.25 5.481 61.684 5.048 CA # -32.072 -7.495 -11.825   [143]
 CB  60.788 4.019 60.355 4.452 CB # -32.451 -7.145 -13.269   [144]
 CG  61.962 3.052 62.395 2.619 CG # -33.765 -6.384 -13.343   [145]
 OD1 63.121 3.517 63.554 3.951 OD1 # -33.74 -5.137 -13.276   [146]
 OD2 61.728 1.83 61.295 2.263 OD2 # -34.825 -7.032 -13.412   [147]
 C   60.297 6.679 59.864 7.112 C # -31.475 -6.26 -11.146   [148]
 O   60.731 7.832 61.165 8.266 O # -30.309 -6.259 -10.747   [149]
#O1M30_19
#R [GLY  110  A]
3GLY 110 A    54.469 -3.11 Gly110(A)
#A
 N   54.469 -3.11 54.469 -3.11 # -21.014 -5.63 5.611   [150]
 CA  54.469 -3.11 54.469 -3.11 # -22.336 -6.117 5.936   [151]
 C   54.469 -3.11 54.469 -3.11 # -23.033 -6.722 4.737   [152]
 O   54.469 -3.11 54.469 -3.11 # -22.443 -7.509 3.998   [153]
#O1M30_20
#R [LEU  115  A]
3LEU 115 A    24.466 -3.11 Leu115(A)
#A
 N   24.466 -3.11 24.466 -3.11 # -27.327 -1.532 -0.126   [154]
 CA  24.466 -3.11 24.466 -3.11 # -26.433 -0.481 -0.6   [155]
 CB  24.466 -3.11 24.466 -3.11 # -25.588 -0.974 -1.777   [156]
 CG  24.466 -3.11 24.466 -3.11 # -24.258 -0.251 -2.002   [157]
 CD1 24.466 -3.11 24.466 -3.11 # -23.374 -0.356 -0.768   [158]
 CD2 24.466 -3.11 24.466 -3.11 # -23.544 -0.81 -3.223   [159]
 C   24.466 -3.11 24.466 -3.11 # -27.174 0.801 -0.97   [160]
 O   24.466 -3.11 24.466 -3.11 # -26.566 1.875 -1.043   [161]
#O1M30_21
#R [GLN  249  A]
3GLN 249 A    50.849 -3.11 Gln249(A)
#A
 N   50.849 -3.11 50.849 -3.11 # -15.552 -10.011 -3.489   [162]
 CA  50.849 -3.11 50.849 -3.11 # -16.693 -9.212 -3.068   [163]
 CB  50.849 -3.11 50.849 -3.11 # -17.904 -9.47 -3.972   [164]
 CG  50.849 -3.11 50.849 -3.11 # -17.7 -9.097 -5.433   [165]
 CD  50.849 -3.11 50.849 -3.11 # -16.946 -10.156 -6.214   [166]
 OE1 50.849 -3.11 50.849 -3.11 # -17.034 -11.344 -5.917   [167]
 NE2 50.849 -3.11 50.849 -3.11 # -16.192 -9.731 -7.215   [168]
HE21 50.849 -3.11 50.849 -3.11 # -16.159 -8.768 -7.392   [169]
HE22 50.849 -3.11 50.849 -3.11 # -15.697 -10.398 -7.736   [170]
 C   50.849 -3.11 50.849 -3.11 # -17.054 -9.532 -1.625   [171]
 O   50.849 -3.11 50.849 -3.11 # -17.564 -8.683 -0.901   [172]
#O2M30_22
#R [GLU   66  B]
3GLU  66 B    1.61 3.11 Glu66(B)
#A
 N   1.61 3.11 1.61 3.11 # -18.648 -13.359 -11.837   [173]
 CA  1.61 3.11 1.61 3.11 # -17.207 -13.241 -11.982   [174]
 CB  1.61 3.11 1.61 3.11 # -16.55 -14.621 -11.923   [175]
 CG  1.61 3.11 1.61 3.11 # -15.124 -14.609 -11.396   [176]
 CD  1.61 3.11 1.61 3.11 # -14.524 -15.997 -11.307   [177]
 OE1 1.61 3.11 1.61 3.11 # -13.849 -16.413 -12.271   [178]
 OE2 1.61 3.11 1.61 3.11 # -14.732 -16.671 -10.274   [179]
 C   1.61 3.11 1.61 3.11 # -16.873 -12.547 -13.297   [180]
 O   1.61 3.11 1.61 3.11 # -17.641 -12.625 -14.258   [181]
#O1M30_23
#R [VAL  108  A]
3VAL 108 A    58.089 -3.11 Val108(A)
#A
 N   58.089 -3.11 58.089 -3.11 # -17.427 -0.17 3.392   [182]
 CA  58.089 -3.11 58.089 -3.11 # -18.761 -0.594 3.791   [183]
 CB  58.089 -3.11 58.089 -3.11 # -19.833 -0.161 2.763   [184]
 CG1 58.089 -3.11 58.089 -3.11 # -21.227 -0.315 3.348   [185]
 CG2 58.089 -3.11 58.089 -3.11 # -19.604 1.271 2.299   [186]
 C   58.089 -3.11 58.089 -3.11 # -18.815 -2.107 3.961   [187]
 O   58.089 -3.11 58.089 -3.11 # -18.534 -2.857 3.026   [188]
#O1M30_24
#R [THR  246  A]
3THR 246 A    1.61 -3.11 Thr246(A)
#A
 N   1.61 -3.11 1.61 -3.11 # -11.429 -16.021 -5.559   [189]
 CA  1.61 -3.11 1.61 -3.11 # -12.329 -15.968 -6.702   [190]
 CB  1.61 -3.11 1.61 -3.11 # -13.061 -17.309 -6.881   [191]
 OG1 1.61 -3.11 1.61 -3.11 # -13.014 -18.041 -5.643   [192]
 CG2 1.61 -3.11 1.61 -3.11 # -12.405 -18.133 -7.979   [193]
 C   1.61 -3.11 1.61 -3.11 # -13.358 -14.856 -6.524   [194]
 O   1.61 -3.11 1.61 -3.11 # -13.573 -14.041 -7.419   [195]
#O2M30_25
#R [GLY   15  B]
3GLY  15 B    10.579 3.11 Gly15(B)
#A
 N   10.579 3.11 10.579 3.11 # -23.599 -13.458 6.307   [196]
 CA  10.579 3.11 10.579 3.11 # -22.5 -12.66 6.805   [197]
 C   10.579 3.11 10.579 3.11 # -21.527 -12.317 5.697   [198]
 O   10.579 3.11 10.579 3.11 # -20.464 -11.741 5.939   [199]
#O2M30_26
#R [TYR   36  B]
3TYR  36 B    28.086 3.11 Tyr36(B)
#A
 N   28.086 3.11 28.086 3.11 # -24.402 -4.717 -6.27   [200]
 CA  28.086 3.11 28.086 3.11 # -23.058 -5.116 -6.681   [201]
 CB  28.086 3.11 28.086 3.11 # -23.012 -6.62 -6.958   [202]
 CG  28.086 3.11 28.086 3.11 # -23.486 -7.451 -5.786   [203]
 CD1 28.086 3.11 28.086 3.11 # -22.662 -7.672 -4.69   [204]
 CD2 28.086 3.11 28.086 3.11 # -24.763 -7.994 -5.765   [205]
 CE1 28.086 3.11 28.086 3.11 # -23.098 -8.409 -3.607   [206]
 CE2 28.086 3.11 28.086 3.11 # -25.206 -8.737 -4.688   [207]
 CZ  28.086 3.11 28.086 3.11 # -24.37 -8.94 -3.611   [208]
 OH  28.086 3.11 28.086 3.11 # -24.811 -9.666 -2.531   [209]
 C   28.086 3.11 28.086 3.11 # -22.502 -4.32 -7.86   [210]
 O   28.086 3.11 28.086 3.11 # -21.409 -4.615 -8.344   [211]
#O1M30_27
#R [VAL  109  A]
3VAL 109 A    47.229 -3.11 Val109(A)
#A
 N   47.229 -3.11 47.229 -3.11 # -19.163 -2.549 5.161   [212]
 CA  47.229 -3.11 47.229 -3.11 # -19.259 -3.974 5.45   [213]
 CB  47.229 -3.11 47.229 -3.11 # -18.309 -4.404 6.588   [214]
 CG1 47.229 -3.11 47.229 -3.11 # -16.862 -4.377 6.122   [215]
 CG2 47.229 -3.11 47.229 -3.11 # -18.499 -3.527 7.817   [216]
 C   47.229 -3.11 47.229 -3.11 # -20.684 -4.363 5.82   [217]
 O   47.229 -3.11 47.229 -3.11 # -21.469 -3.528 6.279   [218]
#O1M30_28
#R [ALA  113  A]
3ALA 113 A    28.086 -3.11 Ala113(A)
#A
 N   28.086 -3.11 28.086 -3.11 # -26.943 -5.904 -0.205   [219]
 CA  28.086 -3.11 28.086 -3.11 # -28.318 -5.778 -0.691   [220]
 CB  28.086 -3.11 28.086 -3.11 # -29.102 -7.057 -0.44   [221]
 C   28.086 -3.11 28.086 -3.11 # -29.038 -4.568 -0.089   [222]
 O   28.086 -3.11 28.086 -3.11 # -30.215 -4.333 -0.364   [223]
#O1M30_29
#R [ILE  251  A]
3ILE 251 A    61.709 -3.11 Ile251(A)
#A
 N   61.709 -3.11 61.709 -3.11 # -15.236 -9.705 0.746   [224]
 CA  61.709 -3.11 61.709 -3.11 # -14.308 -9.051 1.657   [225]
 CB  61.709 -3.11 61.709 -3.11 # -12.914 -8.839 1.025   [226]
 CG1 61.709 -3.11 61.709 -3.11 # -12.38 -10.151 0.434   [227]
 CG2 61.709 -3.11 61.709 -3.11 # -11.937 -8.283 2.054   [228]
 CD1 61.709 -3.11 61.709 -3.11 # -12.192 -11.262 1.447   [229]
 C   61.709 -3.11 61.709 -3.11 # -14.862 -7.722 2.167   [230]
 O   61.709 -3.11 61.709 -3.11 # -15.119 -7.575 3.361   [231]
#Odummy
#R [DUM    1  X]
7DUM   1 X
#A
 C1  0 0 0 0 # 0 0 0   [232]
 C2  75.249 0 75.249 0 # 0 0 0   [233]
#B
2 25 231
2 23 83
2 53 82
2 52 82
2 55 80
2 23 78
2 23 172
2 21 172
2 20 172
2 137 15
2 53 15
2 52 15
2 120 14
2 55 14
2 120 13
2 119 13
2 179 193
2 179 191
2 127 159
2 37 159
2 37 157
2 37 156
2 125 220
2 125 132
2 124 132
2 125 131
2 206 130
2 127 130
2 22 130
2 26 153
2 25 153
2 24 153
2 22 153
2 26 150
2 26 213
2 26 188
2 24 188
2 197 46
2 61 46
2 61 45
2 63 44
2 62 44
2 61 44
2 95 106
2 96 105
2 96 104
2 87 6
2 145 6
2 112 6
2 88 5
2 114 5
2 113 5
2 88 4
2 87 4
2 33 73
2 34 72
2 35 70
2 34 70
2 33 70
2 35 69
2 34 69
4 6 114
1 82 55 2.96
1 15 120 2.80
1 15 139 2.72
1 15 55 2.64
1 46 62 2.60
1 45 63 2.62
1 106 96 2.61
1 6 88 2.76
1 6 146 3.11
1 73 34 2.59
0 121 122 d
0 119 120
0 118 121
0 118 119
0 117 118
0 140 141 d
0 137 139
0 137 138 d
0 136 137
0 135 136
0 134 140
0 134 135
0 133 134
0 36 37 d
0 33 35
0 33 34 d
0 32 33
0 31 32
0 30 36
0 30 31
0 29 30
0 98 99 d
0 95 97
0 95 96 d
0 94 95
0 93 94
0 92 98
0 92 93
0 91 92
0 89 90 d
0 87 88
0 86 89
0 86 87
0 85 86
0 148 149 d
0 145 147
0 145 146 d
0 144 145
0 143 148
0 143 144
0 142 143
0 115 116 d
0 112 114
0 112 113 d
0 111 112
0 110 115
0 110 111
0 109 110
0 56 57 d
0 53 55
0 53 54 d
0 52 53
0 51 52
0 50 56
0 50 51
0 49 50
0 64 65 d
0 61 63
0 61 62 d
0 60 61
0 59 64
0 59 60
0 58 59
0 83 84 d
0 80 82
0 80 81 d
0 79 80
0 78 83
0 78 79
0 77 78
0 16 17 d
0 14 15
0 13 14
0 12 13
0 11 12
0 10 16
0 10 11
0 9 10
0 47 48 d
0 44 46
0 44 45 d
0 43 44
0 42 43
0 41 42
0 40 41
0 39 47
0 39 40
0 38 39
0 107 108 d
0 105 106
0 104 105
0 103 104
0 102 103
0 101 107
0 101 102
0 100 101
0 7 8 d
0 5 6
0 4 5
0 3 4
0 2 3
0 1 7
0 1 2
0 0 1
0 75 76 d
0 72 74
0 72 73 d
0 71 72
0 70 71
0 69 70
0 68 69
0 67 75
0 67 68
0 66 67
6 232 233
#T
s8_7jzx    0 0
#P
IFACE_RESNAME1_SIZE=0.800
ATOM_EDGES_STATUS=ON
IFACE_BOND2_WIDTH=0.190
HYDROPHOBIC_BOND_COLOUR=BRICK_RED
EQUIV_ELLIPSES_STATUS=ON
DISULPHIDE_WIDTH=0.070
NLIGATOM2_STATUS=ON
LIGATOM_RADIUS=0.330
LIGBOND_COLOUR=PURPLE
IFACE_HYDROPHNAME1_SIZE=0.500
ABODY_OTHER_RESNAME_COLOUR=DARK_SLATE_GREY
IFACE_ATMNAME1_SIZE=0.310
ABODY_LOOP_LIST_HEADING_SIZE=1.00
SULPHUR_COLOUR=YELLOW
EQUIV_SIDECHAINS_UNDERLAY_STATUS=OFF
INTERNAL_HBONDS_STATUS=OFF
DUMMY_COLOUR=BLACK
NLIGRESNAME2_COLOUR=PINK
ABODY_H3_ATNAME_COLOUR=SPRING_GREEN
ABODY_L2_COLOUR=SKY_BLUE
HYDROPHOBIC_WIDTH=0.070
NLIGATMNAME2_STATUS=ON
SALT_BRIDGE_COLOUR=RED
ABODY_H2_ATNAME_COLOUR=OLIVE_GREEN
HYDROPHOBIC_STATUS=OFF
WATER_COLOUR=TURQUOISE
LIGATMNAME_COLOUR=BLACK
CARBON_COLOUR=BLACK
IFACE_HPHOBIC1_RADIUS=1.150
SALT_BRIDGE_DIM_WIDTH=0.070
HYDROPHOBIC2_STATUS=OFF
IFACE_ATOM2_RADIUS=0.330
SPOKE_WIDTH=0.070
NLIGATMNAME2_COLOUR=BLUE
HBOND_WIDTH=0.070
LIGATMNAME_STATUS=ON
TITLE_DIM_SIZE=1.000
WATERNAME_SIZE=0.500
ABODY_H3_COLOUR=SPRING_GREEN
HYDROPHNAME_COLOUR=BLACK
TITLE_COLOUR=BLUE
HYDROPHOBIC2_BOND_COLOUR=BRICK_RED
WATERNAME_STATUS=ON
EXTBOND_COLOUR=PURPLE
METAL_COLOUR=PINK
ABODY_L1_RESNAME_COLOUR=CYAN
UNDERLAY_COLOUR=RED
HBTEXT_DIM_SIZE=0.440
HYDROPHNAME2_COLOUR=BLUE
DISULPHIDE_STATUS=ON
BACKGROUND_COLOUR=WHITE
DUMMY_WIDTH=0.070
HYDROPHOBIC2_WIDTH=0.070
NLIGRESNAME_STATUS=ON
ABODY_L1_ATNAME_COLOUR=CYAN
TITLE_STATUS=ON
ELLIPSE_WIDTH=0.140
LIGATOM_STATUS=ON
HBTEXT_STATUS=ON
SIMPLERES_COLOUR=BLACK
HBTEXT_COLOUR=OLIVE_GREEN
NLIGBOND2_WIDTH=0.130
ABODY_H3_RESNAME_COLOUR=SPRING_GREEN
NLIGBOND2_COLOUR=LILAC
LIGRESNAME_STATUS=ON
LIGRESNAME_COLOUR=BLUE
NLIGRESNAME2_STATUS=ON
SALT_BRIDGE_WIDTH=0.070
IFACE_BOND1_WIDTH=0.190
SHOW_BLANK_TEXT_STATUS=OFF
WATERNAME_DIM_SIZE=0.500
NLIGATMNAME2_SIZE=0.310
PLOT_LABEL_SIZE=12.0
INACTIVE_COLOUR=GREY
ABODY_L1_COLOUR=CYAN
HYDROPHOBIC_COLOUR=BRICK_RED
ABODY_LOOP_LABEL_SIZE=1.60
NLIGRESNAME_COLOUR=OLIVE_GREEN
HBOND_COLOUR=OLIVE_GREEN
PHOSPHORUS_COLOUR=PURPLE
PLOT_LIST_LABEL_SIZE=14.0
ABODY_L2_ATNAME_COLOUR=SKY_BLUE
NLIGATOM_RADIUS=0.330
NITROGEN_COLOUR=BLUE
DIMPLOT_SPLIT_WIDTH=100.0
HYDROPHNAME2_STATUS=ON
IFACE_ATMNAME2_SIZE=0.310
IFACE_RESNAME2_SIZE=0.800
EQUIV_HGROUPS_UNDERLAY_STATUS=ON
ABODY_H2_COLOUR=OLIVE_GREEN
ABODY_L3_RESNAME_COLOUR=BLUE
ABODY_H1_RESNAME_COLOUR=GREEN
NLIGBOND_COLOUR=ORANGE
LIGATMNAME_SIZE=0.310
ATOM_EDGE_COLOUR=BLACK
ABODY_OTHER_ATNAME_COLOUR=DARK_SLATE_GREY
SIMPLE_RADIUS=0.800
NLIGATMNAME_COLOUR=BLACK
HYDROPHNAME2_SIZE=0.500
TITLE_SIZE=1.000
DISULPHIDE_COLOUR=GOLD
IFACE_ATOM1_RADIUS=0.330
ABODY_L2_RESNAME_COLOUR=SKY_BLUE
IFACE_HPHOBIC2_RADIUS=1.150
HYDROPHOBIC2_COLOUR=PINK
HBTEXT_SIZE=0.440
DOUBLE_BONDS_STATUS=OFF
SIMPLETEXT_SIZE=0.500
ABODY_OTHER_COLOUR=DARK_SLATE_GREY
ABODY_L3_ATNAME_COLOUR=BLUE
ABODY_H1_ATNAME_COLOUR=GREEN
LIGRESNAME_SIZE=0.800
WATER_DIM_RADIUS=0.400
DUMMY_STATUS=ON
IFACE_HYDROPHNAME2_SIZE=0.500
NLIGATOM2_RADIUS=0.330
ABODY_L3_COLOUR=BLUE
EXTBOND_DIM_WIDTH=0.070
WATERNAME_COLOUR=PURPLE
ARC_WIDTH=0.070
NLIGATMNAME_SIZE=0.310
OTHER_COLOUR=LIME_GREEN
EXTBOND_WIDTH=0.070
PLOT_LIST_LABEL_COLOUR=BLUE
NLIGATMNAME_STATUS=ON
HBOND_STATUS=ON
INACTIVE_PLOTS_STATUS=ON
ABODY_H2_RESNAME_COLOUR=OLIVE_GREEN
NLIGRESNAME2_SIZE=0.630
HYDROPHNAME_STATUS=ON
LIGBOND_WIDTH=0.190
HBOND_DIM_WIDTH=0.070
SALT_BRIDGE_STATUS=ON
WATER_STATUS=ON
ELLIPSE_COLOUR=RED
DISULPHIDE_DIM_WIDTH=0.070
HYDROPHOBIC_DIM_WIDTH=0.070
NLIGATOM_STATUS=ON
OXYGEN_COLOUR=RED
ABODY_H1_COLOUR=GREEN
HYDROPHNAME_SIZE=0.500
HPHOBIC_RADIUS=1.150
NLIGBOND_WIDTH=0.130
WATER_RADIUS=0.400
NLIGRESNAME_SIZE=0.630
PLOT_LABEL_COLOUR=RED
